# Supplementary material for: Adenovirus maturation establishes the transcription competent packaging of its genome
Source: EMBO Rep. 2025 Oct 21;26(22):5589–611. doi: 10.1038/s44319-025-00598-z (PMC12635127; doi:10.1038/s44319-025-00598-z)
Supplement: Supplementary file 2 — Source data Fig. 1 [file 44319_2025_598_MOESM2_ESM.zip]

Archive with 40 entries (37 files):
- figure1/
- __MACOSX/._figure1
- figure1/.DS_Store
- __MACOSX/figure1/._.DS_Store
- figure1/C/
- __MACOSX/figure1/._C
- figure1/B/
- __MACOSX/figure1/._B
- figure1/C/AdMUT_virus_ts1_DMS_1_globalAccess.wig
- __MACOSX/figure1/C/._AdMUT_virus_ts1_DMS_1_globalAccess.wig
- figure1/C/AdWT_virus_DMS_2_globalAccess.wig
- __MACOSX/figure1/C/._AdWT_virus_DMS_2_globalAccess.wig
- figure1/C/AdMUT_free_ts1_DMS_2_globalAccess.wig
- __MACOSX/figure1/C/._AdMUT_free_ts1_DMS_2_globalAccess.wig
- figure1/C/AdWT_free_DMS_2_globalAccess.wig
- __MACOSX/figure1/C/._AdWT_free_DMS_2_globalAccess.wig
- figure1/C/AdWT_free_DMS_1_globalAccess.wig
- __MACOSX/figure1/C/._AdWT_free_DMS_1_globalAccess.wig
- figure1/C/AdMUT_virus_ts1_DMS_2_globalAccess.wig
- __MACOSX/figure1/C/._AdMUT_virus_ts1_DMS_2_globalAccess.wig
- figure1/C/AdWT_virus_DMS_1_globalAccess.wig
- __MACOSX/figure1/C/._AdWT_virus_DMS_1_globalAccess.wig
- figure1/C/AdMUT_free_ts1_DMS_1_globalAccess.wig
- __MACOSX/figure1/C/._AdMUT_free_ts1_DMS_1_globalAccess.wig
- figure1/B/AdMUT_virus_ts1_DMS_1_globalAccess.wig
- __MACOSX/figure1/B/._AdMUT_virus_ts1_DMS_1_globalAccess.wig
- figure1/B/AdWT_virus_DMS_2_globalAccess.wig
- __MACOSX/figure1/B/._AdWT_virus_DMS_2_globalAccess.wig
- figure1/B/AdMUT_free_ts1_DMS_2_globalAccess.wig
- __MACOSX/figure1/B/._AdMUT_free_ts1_DMS_2_globalAccess.wig
- figure1/B/AdWT_free_DMS_2_globalAccess.wig
- __MACOSX/figure1/B/._AdWT_free_DMS_2_globalAccess.wig
- figure1/B/AdWT_free_DMS_1_globalAccess.wig
- __MACOSX/figure1/B/._AdWT_free_DMS_1_globalAccess.wig
- figure1/B/AdMUT_virus_ts1_DMS_2_globalAccess.wig
- __MACOSX/figure1/B/._AdMUT_virus_ts1_DMS_2_globalAccess.wig
- figure1/B/AdWT_virus_DMS_1_globalAccess.wig
- __MACOSX/figure1/B/._AdWT_virus_DMS_1_globalAccess.wig
- figure1/B/AdMUT_free_ts1_DMS_1_globalAccess.wig
- __MACOSX/figure1/B/._AdMUT_free_ts1_DMS_1_globalAccess.wig
