# Supplementary material for: Adenovirus maturation establishes the transcription competent packaging of its genome
Source: EMBO Rep. 2025 Oct 21;26(22):5589–611. doi: 10.1038/s44319-025-00598-z (PMC12635127; doi:10.1038/s44319-025-00598-z)
Supplement: Supplementary file 2 — Source data Fig. 1 [file 44319_2025_598_MOESM2_ESM.zip › figure1/C/AdMUT_virus_ts1_DMS_1_globalAccess.wig]

variableStep chrom=Ad_ts1
1 2887.81
2 2887.81
3 2887.81
4 2887.81
5 2887.81
6 2887.81
7 2887.81
8 2887.81
9 2887.81
10 2887.81
11 6314.27
12 6314.27
13 6314.27
14 6314.27
15 6314.27
16 6314.27
17 6314.27
18 6314.27
19 6314.27
20 6314.27
21 9927.83
22 9927.83
23 9927.83
24 9927.83
25 9927.83
26 9927.83
27 9927.83
28 9927.83
29 9927.83
30 9927.83
31 13693.9
32 13693.9
33 13693.9
34 13693.9
35 13693.9
36 13693.9
37 13693.9
38 13693.9
39 13693.9
40 13693.9
41 17778
42 17778
43 17778
44 17778
45 17778
46 17778
47 17778
48 17778
49 17778
50 17778
51 22230.6
52 22230.6
53 22230.6
54 22230.6
55 22230.6
56 22230.6
57 22230.6
58 22230.6
59 22230.6
60 22230.6
61 27366.8
62 27366.8
63 27366.8
64 27366.8
65 27366.8
66 27366.8
67 27366.8
68 27366.8
69 27366.8
70 27366.8
71 32964
72 32964
73 32964
74 32964
75 32964
76 32964
77 32964
78 32964
79 32964
80 32964
81 38785.7
82 38785.7
83 38785.7
84 38785.7
85 38785.7
86 38785.7
87 38785.7
88 38785.7
89 38785.7
90 38785.7
91 44735.9
92 44735.9
93 44735.9
94 44735.9
95 44735.9
96 44735.9
97 44735.9
98 44735.9
99 44735.9
100 44735.9
101 50678.5
102 50678.5
103 50678.5
104 50678.5
105 50678.5
106 50678.5
107 50678.5
108 50678.5
109 50678.5
110 50678.5
111 56824.4
112 56824.4
113 56824.4
114 56824.4
115 56824.4
116 56824.4
117 56824.4
118 56824.4
119 56824.4
120 56824.4
121 63243.9
122 63243.9
123 63243.9
124 63243.9
125 63243.9
126 63243.9
127 63243.9
128 63243.9
129 63243.9
130 63243.9
131 69944.7
132 69944.7
133 69944.7
134 69944.7
135 69944.7
136 69944.7
137 69944.7
138 69944.7
139 69944.7
140 69944.7
141 76590.8
142 76590.8
143 76590.8
144 76590.8
145 76590.8
146 76590.8
147 76590.8
148 76590.8
149 76590.8
150 76590.8
151 83786.4
152 83786.4
153 83786.4
154 83786.4
155 83786.4
156 83786.4
157 83786.4
158 83786.4
159 83786.4
160 83786.4
161 91047.6
162 91047.6
163 91047.6
164 91047.6
165 91047.6
166 91047.6
167 91047.6
168 91047.6
169 91047.6
170 91047.6
171 98141.8
172 98141.8
173 98141.8
174 98141.8
175 98141.8
176 98141.8
177 98141.8
178 98141.8
179 98141.8
180 98141.8
181 105000
182 105000
183 105000
184 105000
185 105000
186 105000
187 105000
188 105000
189 105000
190 105000
191 111736
192 111736
193 111736
194 111736
195 111736
196 111736
197 111736
198 111736
199 111736
200 111736
201 115465
202 115465
203 115465
204 115465
205 115465
206 115465
207 115465
208 115465
209 115465
210 115465
211 118614
212 118614
213 118614
214 118614
215 118614
216 118614
217 118614
218 118614
219 118614
220 118614
221 121710
222 121710
223 121710
224 121710
225 121710
226 121710
227 121710
228 121710
229 121710
230 121710
231 124693
232 124693
233 124693
234 124693
235 124693
236 124693
237 124693
238 124693
239 124693
240 124693
241 127147
242 127147
243 127147
244 127147
245 127147
246 127147
247 127147
248 127147
249 127147
250 127147
251 129143
252 129143
253 129143
254 129143
255 129143
256 129143
257 129143
258 129143
259 129143
260 129143
261 129899
262 129899
263 129899
264 129899
265 129899
266 129899
267 129899
268 129899
269 129899
270 129899
271 130011
272 130011
273 130011
274 130011
275 130011
276 130011
277 130011
278 130011
279 130011
280 130011
281 129953
282 129953
283 129953
284 129953
285 129953
286 129953
287 129953
288 129953
289 129953
290 129953
291 129928
292 129928
293 129928
294 129928
295 129928
296 129928
297 129928
298 129928
299 129928
300 129928
301 130025
302 130025
303 130025
304 130025
305 130025
306 130025
307 130025
308 130025
309 130025
310 130025
311 129770
312 129770
313 129770
314 129770
315 129770
316 129770
317 129770
318 129770
319 129770
320 129770
321 128995
322 128995
323 128995
324 128995
325 128995
326 128995
327 128995
328 128995
329 128995
330 128995
331 127859
332 127859
333 127859
334 127859
335 127859
336 127859
337 127859
338 127859
339 127859
340 127859
341 126882
342 126882
343 126882
344 126882
345 126882
346 126882
347 126882
348 126882
349 126882
350 126882
351 124961
352 124961
353 124961
354 124961
355 124961
356 124961
357 124961
358 124961
359 124961
360 124961
361 123067
362 123067
363 123067
364 123067
365 123067
366 123067
367 123067
368 123067
369 123067
370 123067
371 121602
372 121602
373 121602
374 121602
375 121602
376 121602
377 121602
378 121602
379 121602
380 121602
381 120441
382 120441
383 120441
384 120441
385 120441
386 120441
387 120441
388 120441
389 120441
390 120441
391 119483
392 119483
393 119483
394 119483
395 119483
396 119483
397 119483
398 119483
399 119483
400 119483
401 118678
402 118678
403 118678
404 118678
405 118678
406 118678
407 118678
408 118678
409 118678
410 118678
411 117668
412 117668
413 117668
414 117668
415 117668
416 117668
417 117668
418 117668
419 117668
420 117668
421 116631
422 116631
423 116631
424 116631
425 116631
426 116631
427 116631
428 116631
429 116631
430 116631
431 115574
432 115574
433 115574
434 115574
435 115574
436 115574
437 115574
438 115574
439 115574
440 115574
441 114768
442 114768
443 114768
444 114768
445 114768
446 114768
447 114768
448 114768
449 114768
450 114768
451 114036
452 114036
453 114036
454 114036
455 114036
456 114036
457 114036
458 114036
459 114036
460 114036
461 113899
462 113899
463 113899
464 113899
465 113899
466 113899
467 113899
468 113899
469 113899
470 113899
471 114120
472 114120
473 114120
474 114120
475 114120
476 114120
477 114120
478 114120
479 114120
480 114120
481 114187
482 114187
483 114187
484 114187
485 114187
486 114187
487 114187
488 114187
489 114187
490 114187
491 113962
492 113962
493 113962
494 113962
495 113962
496 113962
497 113962
498 113962
499 113962
500 113962
501 113806
502 113806
503 113806
504 113806
505 113806
506 113806
507 113806
508 113806
509 113806
510 113806
511 114095
512 114095
513 114095
514 114095
515 114095
516 114095
517 114095
518 114095
519 114095
520 114095
521 114753
522 114753
523 114753
524 114753
525 114753
526 114753
527 114753
528 114753
529 114753
530 114753
531 115367
532 115367
533 115367
534 115367
535 115367
536 115367
537 115367
538 115367
539 115367
540 115367
541 116204
542 116204
543 116204
544 116204
545 116204
546 116204
547 116204
548 116204
549 116204
550 116204
551 117378
552 117378
553 117378
554 117378
555 117378
556 117378
557 117378
558 117378
559 117378
560 117378
561 118522
562 118522
563 118522
564 118522
565 118522
566 118522
567 118522
568 118522
569 118522
570 118522
571 119364
572 119364
573 119364
574 119364
575 119364
576 119364
577 119364
578 119364
579 119364
580 119364
581 120362
582 120362
583 120362
584 120362
585 120362
586 120362
587 120362
588 120362
589 120362
590 120362
591 121575
592 121575
593 121575
594 121575
595 121575
596 121575
597 121575
598 121575
599 121575
600 121575
601 122957
602 122957
603 122957
604 122957
605 122957
606 122957
607 122957
608 122957
609 122957
610 122957
611 124690
612 124690
613 124690
614 124690
615 124690
616 124690
617 124690
618 124690
619 124690
620 124690
621 126393
622 126393
623 126393
624 126393
625 126393
626 126393
627 126393
628 126393
629 126393
630 126393
631 128256
632 128256
633 128256
634 128256
635 128256
636 128256
637 128256
638 128256
639 128256
640 128256
641 130263
642 130263
643 130263
644 130263
645 130263
646 130263
647 130263
648 130263
649 130263
650 130263
651 132182
652 132182
653 132182
654 132182
655 132182
656 132182
657 132182
658 132182
659 132182
660 132182
661 134167
662 134167
663 134167
664 134167
665 134167
666 134167
667 134167
668 134167
669 134167
670 134167
671 135859
672 135859
673 135859
674 135859
675 135859
676 135859
677 135859
678 135859
679 135859
680 135859
681 137985
682 137985
683 137985
684 137985
685 137985
686 137985
687 137985
688 137985
689 137985
690 137985
691 140471
692 140471
693 140471
694 140471
695 140471
696 140471
697 140471
698 140471
699 140471
700 140471
701 142679
702 142679
703 142679
704 142679
705 142679
706 142679
707 142679
708 142679
709 142679
710 142679
711 144676
712 144676
713 144676
714 144676
715 144676
716 144676
717 144676
718 144676
719 144676
720 144676
721 146698
722 146698
723 146698
724 146698
725 146698
726 146698
727 146698
728 146698
729 146698
730 146698
731 148894
732 148894
733 148894
734 148894
735 148894
736 148894
737 148894
738 148894
739 148894
740 148894
741 150517
742 150517
743 150517
744 150517
745 150517
746 150517
747 150517
748 150517
749 150517
750 150517
751 152123
752 152123
753 152123
754 152123
755 152123
756 152123
757 152123
758 152123
759 152123
760 152123
761 153603
762 153603
763 153603
764 153603
765 153603
766 153603
767 153603
768 153603
769 153603
770 153603
771 155069
772 155069
773 155069
774 155069
775 155069
776 155069
777 155069
778 155069
779 155069
780 155069
781 156235
782 156235
783 156235
784 156235
785 156235
786 156235
787 156235
788 156235
789 156235
790 156235
791 157033
792 157033
793 157033
794 157033
795 157033
796 157033
797 157033
798 157033
799 157033
800 157033
801 157394
802 157394
803 157394
804 157394
805 157394
806 157394
807 157394
808 157394
809 157394
810 157394
811 157547
812 157547
813 157547
814 157547
815 157547
816 157547
817 157547
818 157547
819 157547
820 157547
821 157372
822 157372
823 157372
824 157372
825 157372
826 157372
827 157372
828 157372
829 157372
830 157372
831 156985
832 156985
833 156985
834 156985
835 156985
836 156985
837 156985
838 156985
839 156985
840 156985
841 156271
842 156271
843 156271
844 156271
845 156271
846 156271
847 156271
848 156271
849 156271
850 156271
851 155755
852 155755
853 155755
854 155755
855 155755
856 155755
857 155755
858 155755
859 155755
860 155755
861 155061
862 155061
863 155061
864 155061
865 155061
866 155061
867 155061
868 155061
869 155061
870 155061
871 154494
872 154494
873 154494
874 154494
875 154494
876 154494
877 154494
878 154494
879 154494
880 154494
881 153331
882 153331
883 153331
884 153331
885 153331
886 153331
887 153331
888 153331
889 153331
890 153331
891 151688
892 151688
893 151688
894 151688
895 151688
896 151688
897 151688
898 151688
899 151688
900 151688
901 150305
902 150305
903 150305
904 150305
905 150305
906 150305
907 150305
908 150305
909 150305
910 150305
911 148546
912 148546
913 148546
914 148546
915 148546
916 148546
917 148546
918 148546
919 148546
920 148546
921 146504
922 146504
923 146504
924 146504
925 146504
926 146504
927 146504
928 146504
929 146504
930 146504
931 144342
932 144342
933 144342
934 144342
935 144342
936 144342
937 144342
938 144342
939 144342
940 144342
941 142512
942 142512
943 142512
944 142512
945 142512
946 142512
947 142512
948 142512
949 142512
950 142512
951 140924
952 140924
953 140924
954 140924
955 140924
956 140924
957 140924
958 140924
959 140924
960 140924
961 139502
962 139502
963 139502
964 139502
965 139502
966 139502
967 139502
968 139502
969 139502
970 139502
971 138176
972 138176
973 138176
974 138176
975 138176
976 138176
977 138176
978 138176
979 138176
980 138176
981 136878
982 136878
983 136878
984 136878
985 136878
986 136878
987 136878
988 136878
989 136878
990 136878
991 135578
992 135578
993 135578
994 135578
995 135578
996 135578
997 135578
998 135578
999 135578
1000 135578
1001 134784
1002 134784
1003 134784
1004 134784
1005 134784
1006 134784
1007 134784
1008 134784
1009 134784
1010 134784
1011 134082
1012 134082
1013 134082
1014 134082
1015 134082
1016 134082
1017 134082
1018 134082
1019 134082
1020 134082
1021 133596
1022 133596
1023 133596
1024 133596
1025 133596
1026 133596
1027 133596
1028 133596
1029 133596
1030 133596
1031 133126
1032 133126
1033 133126
1034 133126
1035 133126
1036 133126
1037 133126
1038 133126
1039 133126
1040 133126
1041 132833
1042 132833
1043 132833
1044 132833
1045 132833
1046 132833
1047 132833
1048 132833
1049 132833
1050 132833
1051 132570
1052 132570
1053 132570
1054 132570
1055 132570
1056 132570
1057 132570
1058 132570
1059 132570
1060 132570
1061 132547
1062 132547
1063 132547
1064 132547
1065 132547
1066 132547
1067 132547
1068 132547
1069 132547
1070 132547
1071 132414
1072 132414
1073 132414
1074 132414
1075 132414
1076 132414
1077 132414
1078 132414
1079 132414
1080 132414
1081 132557
1082 132557
1083 132557
1084 132557
1085 132557
1086 132557
1087 132557
1088 132557
1089 132557
1090 132557
1091 132937
1092 132937
1093 132937
1094 132937
1095 132937
1096 132937
1097 132937
1098 132937
1099 132937
1100 132937
1101 132947
1102 132947
1103 132947
1104 132947
1105 132947
1106 132947
1107 132947
1108 132947
1109 132947
1110 132947
1111 133401
1112 133401
1113 133401
1114 133401
1115 133401
1116 133401
1117 133401
1118 133401
1119 133401
1120 133401
1121 134020
1122 134020
1123 134020
1124 134020
1125 134020
1126 134020
1127 134020
1128 134020
1129 134020
1130 134020
1131 134905
1132 134905
1133 134905
1134 134905
1135 134905
1136 134905
1137 134905
1138 134905
1139 134905
1140 134905
1141 135581
1142 135581
1143 135581
1144 135581
1145 135581
1146 135581
1147 135581
1148 135581
1149 135581
1150 135581
1151 135963
1152 135963
1153 135963
1154 135963
1155 135963
1156 135963
1157 135963
1158 135963
1159 135963
1160 135963
1161 136127
1162 136127
1163 136127
1164 136127
1165 136127
1166 136127
1167 136127
1168 136127
1169 136127
1170 136127
1171 136144
1172 136144
1173 136144
1174 136144
1175 136144
1176 136144
1177 136144
1178 136144
1179 136144
1180 136144
1181 136317
1182 136317
1183 136317
1184 136317
1185 136317
1186 136317
1187 136317
1188 136317
1189 136317
1190 136317
1191 136792
1192 136792
1193 136792
1194 136792
1195 136792
1196 136792
1197 136792
1198 136792
1199 136792
1200 136792
1201 136999
1202 136999
1203 136999
1204 136999
1205 136999
1206 136999
1207 136999
1208 136999
1209 136999
1210 136999
1211 137416
1212 137416
1213 137416
1214 137416
1215 137416
1216 137416
1217 137416
1218 137416
1219 137416
1220 137416
1221 137945
1222 137945
1223 137945
1224 137945
1225 137945
1226 137945
1227 137945
1228 137945
1229 137945
1230 137945
1231 138456
1232 138456
1233 138456
1234 138456
1235 138456
1236 138456
1237 138456
1238 138456
1239 138456
1240 138456
1241 138844
1242 138844
1243 138844
1244 138844
1245 138844
1246 138844
1247 138844
1248 138844
1249 138844
1250 138844
1251 139035
1252 139035
1253 139035
1254 139035
1255 139035
1256 139035
1257 139035
1258 139035
1259 139035
1260 139035
1261 138960
1262 138960
1263 138960
1264 138960
1265 138960
1266 138960
1267 138960
1268 138960
1269 138960
1270 138960
1271 138990
1272 138990
1273 138990
1274 138990
1275 138990
1276 138990
1277 138990
1278 138990
1279 138990
1280 138990
1281 139052
1282 139052
1283 139052
1284 139052
1285 139052
1286 139052
1287 139052
1288 139052
1289 139052
1290 139052
1291 139361
1292 139361
1293 139361
1294 139361
1295 139361
1296 139361
1297 139361
1298 139361
1299 139361
1300 139361
1301 139999
1302 139999
1303 139999
1304 139999
1305 139999
1306 139999
1307 139999
1308 139999
1309 139999
1310 139999
1311 140601
1312 140601
1313 140601
1314 140601
1315 140601
1316 140601
1317 140601
1318 140601
1319 140601
1320 140601
1321 141045
1322 141045
1323 141045
1324 141045
1325 141045
1326 141045
1327 141045
1328 141045
1329 141045
1330 141045
1331 141127
1332 141127
1333 141127
1334 141127
1335 141127
1336 141127
1337 141127
1338 141127
1339 141127
1340 141127
1341 141305
1342 141305
1343 141305
1344 141305
1345 141305
1346 141305
1347 141305
1348 141305
1349 141305
1350 141305
1351 141596
1352 141596
1353 141596
1354 141596
1355 141596
1356 141596
1357 141596
1358 141596
1359 141596
1360 141596
1361 142004
1362 142004
1363 142004
1364 142004
1365 142004
1366 142004
1367 142004
1368 142004
1369 142004
1370 142004
1371 142697
1372 142697
1373 142697
1374 142697
1375 142697
1376 142697
1377 142697
1378 142697
1379 142697
1380 142697
1381 143241
1382 143241
1383 143241
1384 143241
1385 143241
1386 143241
1387 143241
1388 143241
1389 143241
1390 143241
1391 143240
1392 143240
1393 143240
1394 143240
1395 143240
1396 143240
1397 143240
1398 143240
1399 143240
1400 143240
1401 143199
1402 143199
1403 143199
1404 143199
1405 143199
1406 143199
1407 143199
1408 143199
1409 143199
1410 143199
1411 142898
1412 142898
1413 142898
1414 142898
1415 142898
1416 142898
1417 142898
1418 142898
1419 142898
1420 142898
1421 142604
1422 142604
1423 142604
1424 142604
1425 142604
1426 142604
1427 142604
1428 142604
1429 142604
1430 142604
1431 142282
1432 142282
1433 142282
1434 142282
1435 142282
1436 142282
1437 142282
1438 142282
1439 142282
1440 142282
1441 142071
1442 142071
1443 142071
1444 142071
1445 142071
1446 142071
1447 142071
1448 142071
1449 142071
1450 142071
1451 141976
1452 141976
1453 141976
1454 141976
1455 141976
1456 141976
1457 141976
1458 141976
1459 141976
1460 141976
1461 142036
1462 142036
1463 142036
1464 142036
1465 142036
1466 142036
1467 142036
1468 142036
1469 142036
1470 142036
1471 142115
1472 142115
1473 142115
1474 142115
1475 142115
1476 142115
1477 142115
1478 142115
1479 142115
1480 142115
1481 142170
1482 142170
1483 142170
1484 142170
1485 142170
1486 142170
1487 142170
1488 142170
1489 142170
1490 142170
1491 141944
1492 141944
1493 141944
1494 141944
1495 141944
1496 141944
1497 141944
1498 141944
1499 141944
1500 141944
1501 141423
1502 141423
1503 141423
1504 141423
1505 141423
1506 141423
1507 141423
1508 141423
1509 141423
1510 141423
1511 140555
1512 140555
1513 140555
1514 140555
1515 140555
1516 140555
1517 140555
1518 140555
1519 140555
1520 140555
1521 139909
1522 139909
1523 139909
1524 139909
1525 139909
1526 139909
1527 139909
1528 139909
1529 139909
1530 139909
1531 139676
1532 139676
1533 139676
1534 139676
1535 139676
1536 139676
1537 139676
1538 139676
1539 139676
1540 139676
1541 139587
1542 139587
1543 139587
1544 139587
1545 139587
1546 139587
1547 139587
1548 139587
1549 139587
1550 139587
1551 139489
1552 139489
1553 139489
1554 139489
1555 139489
1556 139489
1557 139489
1558 139489
1559 139489
1560 139489
1561 139442
1562 139442
1563 139442
1564 139442
1565 139442
1566 139442
1567 139442
1568 139442
1569 139442
1570 139442
1571 139327
1572 139327
1573 139327
1574 139327
1575 139327
1576 139327
1577 139327
1578 139327
1579 139327
1580 139327
1581 139101
1582 139101
1583 139101
1584 139101
1585 139101
1586 139101
1587 139101
1588 139101
1589 139101
1590 139101
1591 139160
1592 139160
1593 139160
1594 139160
1595 139160
1596 139160
1597 139160
1598 139160
1599 139160
1600 139160
1601 138966
1602 138966
1603 138966
1604 138966
1605 138966
1606 138966
1607 138966
1608 138966
1609 138966
1610 138966
1611 138797
1612 138797
1613 138797
1614 138797
1615 138797
1616 138797
1617 138797
1618 138797
1619 138797
1620 138797
1621 138438
1622 138438
1623 138438
1624 138438
1625 138438
1626 138438
1627 138438
1628 138438
1629 138438
1630 138438
1631 138092
1632 138092
1633 138092
1634 138092
1635 138092
1636 138092
1637 138092
1638 138092
1639 138092
1640 138092
1641 137980
1642 137980
1643 137980
1644 137980
1645 137980
1646 137980
1647 137980
1648 137980
1649 137980
1650 137980
1651 138054
1652 138054
1653 138054
1654 138054
1655 138054
1656 138054
1657 138054
1658 138054
1659 138054
1660 138054
1661 138015
1662 138015
1663 138015
1664 138015
1665 138015
1666 138015
1667 138015
1668 138015
1669 138015
1670 138015
1671 137955
1672 137955
1673 137955
1674 137955
1675 137955
1676 137955
1677 137955
1678 137955
1679 137955
1680 137955
1681 137776
1682 137776
1683 137776
1684 137776
1685 137776
1686 137776
1687 137776
1688 137776
1689 137776
1690 137776
1691 137456
1692 137456
1693 137456
1694 137456
1695 137456
1696 137456
1697 137456
1698 137456
1699 137456
1700 137456
1701 137546
1702 137546
1703 137546
1704 137546
1705 137546
1706 137546
1707 137546
1708 137546
1709 137546
1710 137546
1711 137813
1712 137813
1713 137813
1714 137813
1715 137813
1716 137813
1717 137813
1718 137813
1719 137813
1720 137813
1721 138118
1722 138118
1723 138118
1724 138118
1725 138118
1726 138118
1727 138118
1728 138118
1729 138118
1730 138118
1731 137954
1732 137954
1733 137954
1734 137954
1735 137954
1736 137954
1737 137954
1738 137954
1739 137954
1740 137954
1741 137846
1742 137846
1743 137846
1744 137846
1745 137846
1746 137846
1747 137846
1748 137846
1749 137846
1750 137846
1751 137945
1752 137945
1753 137945
1754 137945
1755 137945
1756 137945
1757 137945
1758 137945
1759 137945
1760 137945
1761 137878
1762 137878
1763 137878
1764 137878
1765 137878
1766 137878
1767 137878
1768 137878
1769 137878
1770 137878
1771 137558
1772 137558
1773 137558
1774 137558
1775 137558
1776 137558
1777 137558
1778 137558
1779 137558
1780 137558
1781 137568
1782 137568
1783 137568
1784 137568
1785 137568
1786 137568
1787 137568
1788 137568
1789 137568
1790 137568
1791 137697
1792 137697
1793 137697
1794 137697
1795 137697
1796 137697
1797 137697
1798 137697
1799 137697
1800 137697
1801 138303
1802 138303
1803 138303
1804 138303
1805 138303
1806 138303
1807 138303
1808 138303
1809 138303
1810 138303
1811 139082
1812 139082
1813 139082
1814 139082
1815 139082
1816 139082
1817 139082
1818 139082
1819 139082
1820 139082
1821 140007
1822 140007
1823 140007
1824 140007
1825 140007
1826 140007
1827 140007
1828 140007
1829 140007
1830 140007
1831 141068
1832 141068
1833 141068
1834 141068
1835 141068
1836 141068
1837 141068
1838 141068
1839 141068
1840 141068
1841 141570
1842 141570
1843 141570
1844 141570
1845 141570
1846 141570
1847 141570
1848 141570
1849 141570
1850 141570
1851 141497
1852 141497
1853 141497
1854 141497
1855 141497
1856 141497
1857 141497
1858 141497
1859 141497
1860 141497
1861 141354
1862 141354
1863 141354
1864 141354
1865 141354
1866 141354
1867 141354
1868 141354
1869 141354
1870 141354
1871 141142
1872 141142
1873 141142
1874 141142
1875 141142
1876 141142
1877 141142
1878 141142
1879 141142
1880 141142
1881 141139
1882 141139
1883 141139
1884 141139
1885 141139
1886 141139
1887 141139
1888 141139
1889 141139
1890 141139
1891 141439
1892 141439
1893 141439
1894 141439
1895 141439
1896 141439
1897 141439
1898 141439
1899 141439
1900 141439
1901 141430
1902 141430
1903 141430
1904 141430
1905 141430
1906 141430
1907 141430
1908 141430
1909 141430
1910 141430
1911 141484
1912 141484
1913 141484
1914 141484
1915 141484
1916 141484
1917 141484
1918 141484
1919 141484
1920 141484
1921 141207
1922 141207
1923 141207
1924 141207
1925 141207
1926 141207
1927 141207
1928 141207
1929 141207
1930 141207
1931 141102
1932 141102
1933 141102
1934 141102
1935 141102
1936 141102
1937 141102
1938 141102
1939 141102
1940 141102
1941 140431
1942 140431
1943 140431
1944 140431
1945 140431
1946 140431
1947 140431
1948 140431
1949 140431
1950 140431
1951 139352
1952 139352
1953 139352
1954 139352
1955 139352
1956 139352
1957 139352
1958 139352
1959 139352
1960 139352
1961 138340
1962 138340
1963 138340
1964 138340
1965 138340
1966 138340
1967 138340
1968 138340
1969 138340
1970 138340
1971 137370
1972 137370
1973 137370
1974 137370
1975 137370
1976 137370
1977 137370
1978 137370
1979 137370
1980 137370
1981 136088
1982 136088
1983 136088
1984 136088
1985 136088
1986 136088
1987 136088
1988 136088
1989 136088
1990 136088
1991 134712
1992 134712
1993 134712
1994 134712
1995 134712
1996 134712
1997 134712
1998 134712
1999 134712
2000 134712
2001 132937
2002 132937
2003 132937
2004 132937
2005 132937
2006 132937
2007 132937
2008 132937
2009 132937
2010 132937
2011 130763
2012 130763
2013 130763
2014 130763
2015 130763
2016 130763
2017 130763
2018 130763
2019 130763
2020 130763
2021 128413
2022 128413
2023 128413
2024 128413
2025 128413
2026 128413
2027 128413
2028 128413
2029 128413
2030 128413
2031 125876
2032 125876
2033 125876
2034 125876
2035 125876
2036 125876
2037 125876
2038 125876
2039 125876
2040 125876
2041 123793
2042 123793
2043 123793
2044 123793
2045 123793
2046 123793
2047 123793
2048 123793
2049 123793
2050 123793
2051 122047
2052 122047
2053 122047
2054 122047
2055 122047
2056 122047
2057 122047
2058 122047
2059 122047
2060 122047
2061 120363
2062 120363
2063 120363
2064 120363
2065 120363
2066 120363
2067 120363
2068 120363
2069 120363
2070 120363
2071 118606
2072 118606
2073 118606
2074 118606
2075 118606
2076 118606
2077 118606
2078 118606
2079 118606
2080 118606
2081 116567
2082 116567
2083 116567
2084 116567
2085 116567
2086 116567
2087 116567
2088 116567
2089 116567
2090 116567
2091 114375
2092 114375
2093 114375
2094 114375
2095 114375
2096 114375
2097 114375
2098 114375
2099 114375
2100 114375
2101 112224
2102 112224
2103 112224
2104 112224
2105 112224
2106 112224
2107 112224
2108 112224
2109 112224
2110 112224
2111 110037
2112 110037
2113 110037
2114 110037
2115 110037
2116 110037
2117 110037
2118 110037
2119 110037
2120 110037
2121 108052
2122 108052
2123 108052
2124 108052
2125 108052
2126 108052
2127 108052
2128 108052
2129 108052
2130 108052
2131 106120
2132 106120
2133 106120
2134 106120
2135 106120
2136 106120
2137 106120
2138 106120
2139 106120
2140 106120
2141 104599
2142 104599
2143 104599
2144 104599
2145 104599
2146 104599
2147 104599
2148 104599
2149 104599
2150 104599
2151 103292
2152 103292
2153 103292
2154 103292
2155 103292
2156 103292
2157 103292
2158 103292
2159 103292
2160 103292
2161 102027
2162 102027
2163 102027
2164 102027
2165 102027
2166 102027
2167 102027
2168 102027
2169 102027
2170 102027
2171 101021
2172 101021
2173 101021
2174 101021
2175 101021
2176 101021
2177 101021
2178 101021
2179 101021
2180 101021
2181 100178
2182 100178
2183 100178
2184 100178
2185 100178
2186 100178
2187 100178
2188 100178
2189 100178
2190 100178
2191 99386.6
2192 99386.6
2193 99386.6
2194 99386.6
2195 99386.6
2196 99386.6
2197 99386.6
2198 99386.6
2199 99386.6
2200 99386.6
2201 98856.7
2202 98856.7
2203 98856.7
2204 98856.7
2205 98856.7
2206 98856.7
2207 98856.7
2208 98856.7
2209 98856.7
2210 98856.7
2211 98618.2
2212 98618.2
2213 98618.2
2214 98618.2
2215 98618.2
2216 98618.2
2217 98618.2
2218 98618.2
2219 98618.2
2220 98618.2
2221 98603.3
2222 98603.3
2223 98603.3
2224 98603.3
2225 98603.3
2226 98603.3
2227 98603.3
2228 98603.3
2229 98603.3
2230 98603.3
2231 98854.7
2232 98854.7
2233 98854.7
2234 98854.7
2235 98854.7
2236 98854.7
2237 98854.7
2238 98854.7
2239 98854.7
2240 98854.7
2241 98938.2
2242 98938.2
2243 98938.2
2244 98938.2
2245 98938.2
2246 98938.2
2247 98938.2
2248 98938.2
2249 98938.2
2250 98938.2
2251 99157.3
2252 99157.3
2253 99157.3
2254 99157.3
2255 99157.3
2256 99157.3
2257 99157.3
2258 99157.3
2259 99157.3
2260 99157.3
2261 99442.4
2262 99442.4
2263 99442.4
2264 99442.4
2265 99442.4
2266 99442.4
2267 99442.4
2268 99442.4
2269 99442.4
2270 99442.4
2271 99933.1
2272 99933.1
2273 99933.1
2274 99933.1
2275 99933.1
2276 99933.1
2277 99933.1
2278 99933.1
2279 99933.1
2280 99933.1
2281 100545
2282 100545
2283 100545
2284 100545
2285 100545
2286 100545
2287 100545
2288 100545
2289 100545
2290 100545
2291 101180
2292 101180
2293 101180
2294 101180
2295 101180
2296 101180
2297 101180
2298 101180
2299 101180
2300 101180
2301 102040
2302 102040
2303 102040
2304 102040
2305 102040
2306 102040
2307 102040
2308 102040
2309 102040
2310 102040
2311 103260
2312 103260
2313 103260
2314 103260
2315 103260
2316 103260
2317 103260
2318 103260
2319 103260
2320 103260
2321 104447
2322 104447
2323 104447
2324 104447
2325 104447
2326 104447
2327 104447
2328 104447
2329 104447
2330 104447
2331 105686
2332 105686
2333 105686
2334 105686
2335 105686
2336 105686
2337 105686
2338 105686
2339 105686
2340 105686
2341 106886
2342 106886
2343 106886
2344 106886
2345 106886
2346 106886
2347 106886
2348 106886
2349 106886
2350 106886
2351 108067
2352 108067
2353 108067
2354 108067
2355 108067
2356 108067
2357 108067
2358 108067
2359 108067
2360 108067
2361 109410
2362 109410
2363 109410
2364 109410
2365 109410
2366 109410
2367 109410
2368 109410
2369 109410
2370 109410
2371 110475
2372 110475
2373 110475
2374 110475
2375 110475
2376 110475
2377 110475
2378 110475
2379 110475
2380 110475
2381 111523
2382 111523
2383 111523
2384 111523
2385 111523
2386 111523
2387 111523
2388 111523
2389 111523
2390 111523
2391 112662
2392 112662
2393 112662
2394 112662
2395 112662
2396 112662
2397 112662
2398 112662
2399 112662
2400 112662
2401 113831
2402 113831
2403 113831
2404 113831
2405 113831
2406 113831
2407 113831
2408 113831
2409 113831
2410 113831
2411 114901
2412 114901
2413 114901
2414 114901
2415 114901
2416 114901
2417 114901
2418 114901
2419 114901
2420 114901
2421 115795
2422 115795
2423 115795
2424 115795
2425 115795
2426 115795
2427 115795
2428 115795
2429 115795
2430 115795
2431 116487
2432 116487
2433 116487
2434 116487
2435 116487
2436 116487
2437 116487
2438 116487
2439 116487
2440 116487
2441 117163
2442 117163
2443 117163
2444 117163
2445 117163
2446 117163
2447 117163
2448 117163
2449 117163
2450 117163
2451 117682
2452 117682
2453 117682
2454 117682
2455 117682
2456 117682
2457 117682
2458 117682
2459 117682
2460 117682
2461 118446
2462 118446
2463 118446
2464 118446
2465 118446
2466 118446
2467 118446
2468 118446
2469 118446
2470 118446
2471 119189
2472 119189
2473 119189
2474 119189
2475 119189
2476 119189
2477 119189
2478 119189
2479 119189
2480 119189
2481 120137
2482 120137
2483 120137
2484 120137
2485 120137
2486 120137
2487 120137
2488 120137
2489 120137
2490 120137
2491 120977
2492 120977
2493 120977
2494 120977
2495 120977
2496 120977
2497 120977
2498 120977
2499 120977
2500 120977
2501 121300
2502 121300
2503 121300
2504 121300
2505 121300
2506 121300
2507 121300
2508 121300
2509 121300
2510 121300
2511 120970
2512 120970
2513 120970
2514 120970
2515 120970
2516 120970
2517 120970
2518 120970
2519 120970
2520 120970
2521 120734
2522 120734
2523 120734
2524 120734
2525 120734
2526 120734
2527 120734
2528 120734
2529 120734
2530 120734
2531 120627
2532 120627
2533 120627
2534 120627
2535 120627
2536 120627
2537 120627
2538 120627
2539 120627
2540 120627
2541 120740
2542 120740
2543 120740
2544 120740
2545 120740
2546 120740
2547 120740
2548 120740
2549 120740
2550 120740
2551 120983
2552 120983
2553 120983
2554 120983
2555 120983
2556 120983
2557 120983
2558 120983
2559 120983
2560 120983
2561 121076
2562 121076
2563 121076
2564 121076
2565 121076
2566 121076
2567 121076
2568 121076
2569 121076
2570 121076
2571 121423
2572 121423
2573 121423
2574 121423
2575 121423
2576 121423
2577 121423
2578 121423
2579 121423
2580 121423
2581 121645
2582 121645
2583 121645
2584 121645
2585 121645
2586 121645
2587 121645
2588 121645
2589 121645
2590 121645
2591 121370
2592 121370
2593 121370
2594 121370
2595 121370
2596 121370
2597 121370
2598 121370
2599 121370
2600 121370
2601 120873
2602 120873
2603 120873
2604 120873
2605 120873
2606 120873
2607 120873
2608 120873
2609 120873
2610 120873
2611 120558
2612 120558
2613 120558
2614 120558
2615 120558
2616 120558
2617 120558
2618 120558
2619 120558
2620 120558
2621 120394
2622 120394
2623 120394
2624 120394
2625 120394
2626 120394
2627 120394
2628 120394
2629 120394
2630 120394
2631 120114
2632 120114
2633 120114
2634 120114
2635 120114
2636 120114
2637 120114
2638 120114
2639 120114
2640 120114
2641 119812
2642 119812
2643 119812
2644 119812
2645 119812
2646 119812
2647 119812
2648 119812
2649 119812
2650 119812
2651 119372
2652 119372
2653 119372
2654 119372
2655 119372
2656 119372
2657 119372
2658 119372
2659 119372
2660 119372
2661 118471
2662 118471
2663 118471
2664 118471
2665 118471
2666 118471
2667 118471
2668 118471
2669 118471
2670 118471
2671 117542
2672 117542
2673 117542
2674 117542
2675 117542
2676 117542
2677 117542
2678 117542
2679 117542
2680 117542
2681 116307
2682 116307
2683 116307
2684 116307
2685 116307
2686 116307
2687 116307
2688 116307
2689 116307
2690 116307
2691 115090
2692 115090
2693 115090
2694 115090
2695 115090
2696 115090
2697 115090
2698 115090
2699 115090
2700 115090
2701 114150
2702 114150
2703 114150
2704 114150
2705 114150
2706 114150
2707 114150
2708 114150
2709 114150
2710 114150
2711 113504
2712 113504
2713 113504
2714 113504
2715 113504
2716 113504
2717 113504
2718 113504
2719 113504
2720 113504
2721 112740
2722 112740
2723 112740
2724 112740
2725 112740
2726 112740
2727 112740
2728 112740
2729 112740
2730 112740
2731 111724
2732 111724
2733 111724
2734 111724
2735 111724
2736 111724
2737 111724
2738 111724
2739 111724
2740 111724
2741 110410
2742 110410
2743 110410
2744 110410
2745 110410
2746 110410
2747 110410
2748 110410
2749 110410
2750 110410
2751 109176
2752 109176
2753 109176
2754 109176
2755 109176
2756 109176
2757 109176
2758 109176
2759 109176
2760 109176
2761 107821
2762 107821
2763 107821
2764 107821
2765 107821
2766 107821
2767 107821
2768 107821
2769 107821
2770 107821
2771 106294
2772 106294
2773 106294
2774 106294
2775 106294
2776 106294
2777 106294
2778 106294
2779 106294
2780 106294
2781 105114
2782 105114
2783 105114
2784 105114
2785 105114
2786 105114
2787 105114
2788 105114
2789 105114
2790 105114
2791 104700
2792 104700
2793 104700
2794 104700
2795 104700
2796 104700
2797 104700
2798 104700
2799 104700
2800 104700
2801 104644
2802 104644
2803 104644
2804 104644
2805 104644
2806 104644
2807 104644
2808 104644
2809 104644
2810 104644
2811 104487
2812 104487
2813 104487
2814 104487
2815 104487
2816 104487
2817 104487
2818 104487
2819 104487
2820 104487
2821 104365
2822 104365
2823 104365
2824 104365
2825 104365
2826 104365
2827 104365
2828 104365
2829 104365
2830 104365
2831 104481
2832 104481
2833 104481
2834 104481
2835 104481
2836 104481
2837 104481
2838 104481
2839 104481
2840 104481
2841 104710
2842 104710
2843 104710
2844 104710
2845 104710
2846 104710
2847 104710
2848 104710
2849 104710
2850 104710
2851 105252
2852 105252
2853 105252
2854 105252
2855 105252
2856 105252
2857 105252
2858 105252
2859 105252
2860 105252
2861 106338
2862 106338
2863 106338
2864 106338
2865 106338
2866 106338
2867 106338
2868 106338
2869 106338
2870 106338
2871 107527
2872 107527
2873 107527
2874 107527
2875 107527
2876 107527
2877 107527
2878 107527
2879 107527
2880 107527
2881 108925
2882 108925
2883 108925
2884 108925
2885 108925
2886 108925
2887 108925
2888 108925
2889 108925
2890 108925
2891 110687
2892 110687
2893 110687
2894 110687
2895 110687
2896 110687
2897 110687
2898 110687
2899 110687
2900 110687
2901 112642
2902 112642
2903 112642
2904 112642
2905 112642
2906 112642
2907 112642
2908 112642
2909 112642
2910 112642
2911 114800
2912 114800
2913 114800
2914 114800
2915 114800
2916 114800
2917 114800
2918 114800
2919 114800
2920 114800
2921 116908
2922 116908
2923 116908
2924 116908
2925 116908
2926 116908
2927 116908
2928 116908
2929 116908
2930 116908
2931 118986
2932 118986
2933 118986
2934 118986
2935 118986
2936 118986
2937 118986
2938 118986
2939 118986
2940 118986
2941 121270
2942 121270
2943 121270
2944 121270
2945 121270
2946 121270
2947 121270
2948 121270
2949 121270
2950 121270
2951 123156
2952 123156
2953 123156
2954 123156
2955 123156
2956 123156
2957 123156
2958 123156
2959 123156
2960 123156
2961 125147
2962 125147
2963 125147
2964 125147
2965 125147
2966 125147
2967 125147
2968 125147
2969 125147
2970 125147
2971 126964
2972 126964
2973 126964
2974 126964
2975 126964
2976 126964
2977 126964
2978 126964
2979 126964
2980 126964
2981 128492
2982 128492
2983 128492
2984 128492
2985 128492
2986 128492
2987 128492
2988 128492
2989 128492
2990 128492
2991 129428
2992 129428
2993 129428
2994 129428
2995 129428
2996 129428
2997 129428
2998 129428
2999 129428
3000 129428
3001 130019
3002 130019
3003 130019
3004 130019
3005 130019
3006 130019
3007 130019
3008 130019
3009 130019
3010 130019
3011 130411
3012 130411
3013 130411
3014 130411
3015 130411
3016 130411
3017 130411
3018 130411
3019 130411
3020 130411
3021 130525
3022 130525
3023 130525
3024 130525
3025 130525
3026 130525
3027 130525
3028 130525
3029 130525
3030 130525
3031 130535
3032 130535
3033 130535
3034 130535
3035 130535
3036 130535
3037 130535
3038 130535
3039 130535
3040 130535
3041 130459
3042 130459
3043 130459
3044 130459
3045 130459
3046 130459
3047 130459
3048 130459
3049 130459
3050 130459
3051 130166
3052 130166
3053 130166
3054 130166
3055 130166
3056 130166
3057 130166
3058 130166
3059 130166
3060 130166
3061 129135
3062 129135
3063 129135
3064 129135
3065 129135
3066 129135
3067 129135
3068 129135
3069 129135
3070 129135
3071 127780
3072 127780
3073 127780
3074 127780
3075 127780
3076 127780
3077 127780
3078 127780
3079 127780
3080 127780
3081 126352
3082 126352
3083 126352
3084 126352
3085 126352
3086 126352
3087 126352
3088 126352
3089 126352
3090 126352
3091 124626
3092 124626
3093 124626
3094 124626
3095 124626
3096 124626
3097 124626
3098 124626
3099 124626
3100 124626
3101 122651
3102 122651
3103 122651
3104 122651
3105 122651
3106 122651
3107 122651
3108 122651
3109 122651
3110 122651
3111 120311
3112 120311
3113 120311
3114 120311
3115 120311
3116 120311
3117 120311
3118 120311
3119 120311
3120 120311
3121 118090
3122 118090
3123 118090
3124 118090
3125 118090
3126 118090
3127 118090
3128 118090
3129 118090
3130 118090
3131 115774
3132 115774
3133 115774
3134 115774
3135 115774
3136 115774
3137 115774
3138 115774
3139 115774
3140 115774
3141 113140
3142 113140
3143 113140
3144 113140
3145 113140
3146 113140
3147 113140
3148 113140
3149 113140
3150 113140
3151 110673
3152 110673
3153 110673
3154 110673
3155 110673
3156 110673
3157 110673
3158 110673
3159 110673
3160 110673
3161 108091
3162 108091
3163 108091
3164 108091
3165 108091
3166 108091
3167 108091
3168 108091
3169 108091
3170 108091
3171 105782
3172 105782
3173 105782
3174 105782
3175 105782
3176 105782
3177 105782
3178 105782
3179 105782
3180 105782
3181 103533
3182 103533
3183 103533
3184 103533
3185 103533
3186 103533
3187 103533
3188 103533
3189 103533
3190 103533
3191 101386
3192 101386
3193 101386
3194 101386
3195 101386
3196 101386
3197 101386
3198 101386
3199 101386
3200 101386
3201 99280.3
3202 99280.3
3203 99280.3
3204 99280.3
3205 99280.3
3206 99280.3
3207 99280.3
3208 99280.3
3209 99280.3
3210 99280.3
3211 97395.3
3212 97395.3
3213 97395.3
3214 97395.3
3215 97395.3
3216 97395.3
3217 97395.3
3218 97395.3
3219 97395.3
3220 97395.3
3221 95643.8
3222 95643.8
3223 95643.8
3224 95643.8
3225 95643.8
3226 95643.8
3227 95643.8
3228 95643.8
3229 95643.8
3230 95643.8
3231 93796.5
3232 93796.5
3233 93796.5
3234 93796.5
3235 93796.5
3236 93796.5
3237 93796.5
3238 93796.5
3239 93796.5
3240 93796.5
3241 92140
3242 92140
3243 92140
3244 92140
3245 92140
3246 92140
3247 92140
3248 92140
3249 92140
3250 92140
3251 90583.5
3252 90583.5
3253 90583.5
3254 90583.5
3255 90583.5
3256 90583.5
3257 90583.5
3258 90583.5
3259 90583.5
3260 90583.5
3261 89615.2
3262 89615.2
3263 89615.2
3264 89615.2
3265 89615.2
3266 89615.2
3267 89615.2
3268 89615.2
3269 89615.2
3270 89615.2
3271 88893.5
3272 88893.5
3273 88893.5
3274 88893.5
3275 88893.5
3276 88893.5
3277 88893.5
3278 88893.5
3279 88893.5
3280 88893.5
3281 88072.6
3282 88072.6
3283 88072.6
3284 88072.6
3285 88072.6
3286 88072.6
3287 88072.6
3288 88072.6
3289 88072.6
3290 88072.6
3291 87197.8
3292 87197.8
3293 87197.8
3294 87197.8
3295 87197.8
3296 87197.8
3297 87197.8
3298 87197.8
3299 87197.8
3300 87197.8
3301 86512.7
3302 86512.7
3303 86512.7
3304 86512.7
3305 86512.7
3306 86512.7
3307 86512.7
3308 86512.7
3309 86512.7
3310 86512.7
3311 86087.6
3312 86087.6
3313 86087.6
3314 86087.6
3315 86087.6
3316 86087.6
3317 86087.6
3318 86087.6
3319 86087.6
3320 86087.6
3321 85725.4
3322 85725.4
3323 85725.4
3324 85725.4
3325 85725.4
3326 85725.4
3327 85725.4
3328 85725.4
3329 85725.4
3330 85725.4
3331 85624.9
3332 85624.9
3333 85624.9
3334 85624.9
3335 85624.9
3336 85624.9
3337 85624.9
3338 85624.9
3339 85624.9
3340 85624.9
3341 85742.1
3342 85742.1
3343 85742.1
3344 85742.1
3345 85742.1
3346 85742.1
3347 85742.1
3348 85742.1
3349 85742.1
3350 85742.1
3351 85974.5
3352 85974.5
3353 85974.5
3354 85974.5
3355 85974.5
3356 85974.5
3357 85974.5
3358 85974.5
3359 85974.5
3360 85974.5
3361 86576.9
3362 86576.9
3363 86576.9
3364 86576.9
3365 86576.9
3366 86576.9
3367 86576.9
3368 86576.9
3369 86576.9
3370 86576.9
3371 87120.5
3372 87120.5
3373 87120.5
3374 87120.5
3375 87120.5
3376 87120.5
3377 87120.5
3378 87120.5
3379 87120.5
3380 87120.5
3381 87603.2
3382 87603.2
3383 87603.2
3384 87603.2
3385 87603.2
3386 87603.2
3387 87603.2
3388 87603.2
3389 87603.2
3390 87603.2
3391 88258.7
3392 88258.7
3393 88258.7
3394 88258.7
3395 88258.7
3396 88258.7
3397 88258.7
3398 88258.7
3399 88258.7
3400 88258.7
3401 89048.7
3402 89048.7
3403 89048.7
3404 89048.7
3405 89048.7
3406 89048.7
3407 89048.7
3408 89048.7
3409 89048.7
3410 89048.7
3411 89900.9
3412 89900.9
3413 89900.9
3414 89900.9
3415 89900.9
3416 89900.9
3417 89900.9
3418 89900.9
3419 89900.9
3420 89900.9
3421 91140.2
3422 91140.2
3423 91140.2
3424 91140.2
3425 91140.2
3426 91140.2
3427 91140.2
3428 91140.2
3429 91140.2
3430 91140.2
3431 92601
3432 92601
3433 92601
3434 92601
3435 92601
3436 92601
3437 92601
3438 92601
3439 92601
3440 92601
3441 93759.8
3442 93759.8
3443 93759.8
3444 93759.8
3445 93759.8
3446 93759.8
3447 93759.8
3448 93759.8
3449 93759.8
3450 93759.8
3451 94888.3
3452 94888.3
3453 94888.3
3454 94888.3
3455 94888.3
3456 94888.3
3457 94888.3
3458 94888.3
3459 94888.3
3460 94888.3
3461 95802.2
3462 95802.2
3463 95802.2
3464 95802.2
3465 95802.2
3466 95802.2
3467 95802.2
3468 95802.2
3469 95802.2
3470 95802.2
3471 96629.6
3472 96629.6
3473 96629.6
3474 96629.6
3475 96629.6
3476 96629.6
3477 96629.6
3478 96629.6
3479 96629.6
3480 96629.6
3481 97685.5
3482 97685.5
3483 97685.5
3484 97685.5
3485 97685.5
3486 97685.5
3487 97685.5
3488 97685.5
3489 97685.5
3490 97685.5
3491 99059.1
3492 99059.1
3493 99059.1
3494 99059.1
3495 99059.1
3496 99059.1
3497 99059.1
3498 99059.1
3499 99059.1
3500 99059.1
3501 100687
3502 100687
3503 100687
3504 100687
3505 100687
3506 100687
3507 100687
3508 100687
3509 100687
3510 100687
3511 102516
3512 102516
3513 102516
3514 102516
3515 102516
3516 102516
3517 102516
3518 102516
3519 102516
3520 102516
3521 104331
3522 104331
3523 104331
3524 104331
3525 104331
3526 104331
3527 104331
3528 104331
3529 104331
3530 104331
3531 106152
3532 106152
3533 106152
3534 106152
3535 106152
3536 106152
3537 106152
3538 106152
3539 106152
3540 106152
3541 107922
3542 107922
3543 107922
3544 107922
3545 107922
3546 107922
3547 107922
3548 107922
3549 107922
3550 107922
3551 109782
3552 109782
3553 109782
3554 109782
3555 109782
3556 109782
3557 109782
3558 109782
3559 109782
3560 109782
3561 111232
3562 111232
3563 111232
3564 111232
3565 111232
3566 111232
3567 111232
3568 111232
3569 111232
3570 111232
3571 112981
3572 112981
3573 112981
3574 112981
3575 112981
3576 112981
3577 112981
3578 112981
3579 112981
3580 112981
3581 114881
3582 114881
3583 114881
3584 114881
3585 114881
3586 114881
3587 114881
3588 114881
3589 114881
3590 114881
3591 116795
3592 116795
3593 116795
3594 116795
3595 116795
3596 116795
3597 116795
3598 116795
3599 116795
3600 116795
3601 118749
3602 118749
3603 118749
3604 118749
3605 118749
3606 118749
3607 118749
3608 118749
3609 118749
3610 118749
3611 120593
3612 120593
3613 120593
3614 120593
3615 120593
3616 120593
3617 120593
3618 120593
3619 120593
3620 120593
3621 121823
3622 121823
3623 121823
3624 121823
3625 121823
3626 121823
3627 121823
3628 121823
3629 121823
3630 121823
3631 122884
3632 122884
3633 122884
3634 122884
3635 122884
3636 122884
3637 122884
3638 122884
3639 122884
3640 122884
3641 124205
3642 124205
3643 124205
3644 124205
3645 124205
3646 124205
3647 124205
3648 124205
3649 124205
3650 124205
3651 125545
3652 125545
3653 125545
3654 125545
3655 125545
3656 125545
3657 125545
3658 125545
3659 125545
3660 125545
3661 126848
3662 126848
3663 126848
3664 126848
3665 126848
3666 126848
3667 126848
3668 126848
3669 126848
3670 126848
3671 128294
3672 128294
3673 128294
3674 128294
3675 128294
3676 128294
3677 128294
3678 128294
3679 128294
3680 128294
3681 129507
3682 129507
3683 129507
3684 129507
3685 129507
3686 129507
3687 129507
3688 129507
3689 129507
3690 129507
3691 130460
3692 130460
3693 130460
3694 130460
3695 130460
3696 130460
3697 130460
3698 130460
3699 130460
3700 130460
3701 130853
3702 130853
3703 130853
3704 130853
3705 130853
3706 130853
3707 130853
3708 130853
3709 130853
3710 130853
3711 130930
3712 130930
3713 130930
3714 130930
3715 130930
3716 130930
3717 130930
3718 130930
3719 130930
3720 130930
3721 131049
3722 131049
3723 131049
3724 131049
3725 131049
3726 131049
3727 131049
3728 131049
3729 131049
3730 131049
3731 130956
3732 130956
3733 130956
3734 130956
3735 130956
3736 130956
3737 130956
3738 130956
3739 130956
3740 130956
3741 130943
3742 130943
3743 130943
3744 130943
3745 130943
3746 130943
3747 130943
3748 130943
3749 130943
3750 130943
3751 130682
3752 130682
3753 130682
3754 130682
3755 130682
3756 130682
3757 130682
3758 130682
3759 130682
3760 130682
3761 131055
3762 131055
3763 131055
3764 131055
3765 131055
3766 131055
3767 131055
3768 131055
3769 131055
3770 131055
3771 130983
3772 130983
3773 130983
3774 130983
3775 130983
3776 130983
3777 130983
3778 130983
3779 130983
3780 130983
3781 130888
3782 130888
3783 130888
3784 130888
3785 130888
3786 130888
3787 130888
3788 130888
3789 130888
3790 130888
3791 130549
3792 130549
3793 130549
3794 130549
3795 130549
3796 130549
3797 130549
3798 130549
3799 130549
3800 130549
3801 130185
3802 130185
3803 130185
3804 130185
3805 130185
3806 130185
3807 130185
3808 130185
3809 130185
3810 130185
3811 129841
3812 129841
3813 129841
3814 129841
3815 129841
3816 129841
3817 129841
3818 129841
3819 129841
3820 129841
3821 129860
3822 129860
3823 129860
3824 129860
3825 129860
3826 129860
3827 129860
3828 129860
3829 129860
3830 129860
3831 130091
3832 130091
3833 130091
3834 130091
3835 130091
3836 130091
3837 130091
3838 130091
3839 130091
3840 130091
3841 130426
3842 130426
3843 130426
3844 130426
3845 130426
3846 130426
3847 130426
3848 130426
3849 130426
3850 130426
3851 130710
3852 130710
3853 130710
3854 130710
3855 130710
3856 130710
3857 130710
3858 130710
3859 130710
3860 130710
3861 131344
3862 131344
3863 131344
3864 131344
3865 131344
3866 131344
3867 131344
3868 131344
3869 131344
3870 131344
3871 131852
3872 131852
3873 131852
3874 131852
3875 131852
3876 131852
3877 131852
3878 131852
3879 131852
3880 131852
3881 132690
3882 132690
3883 132690
3884 132690
3885 132690
3886 132690
3887 132690
3888 132690
3889 132690
3890 132690
3891 133468
3892 133468
3893 133468
3894 133468
3895 133468
3896 133468
3897 133468
3898 133468
3899 133468
3900 133468
3901 134229
3902 134229
3903 134229
3904 134229
3905 134229
3906 134229
3907 134229
3908 134229
3909 134229
3910 134229
3911 134724
3912 134724
3913 134724
3914 134724
3915 134724
3916 134724
3917 134724
3918 134724
3919 134724
3920 134724
3921 134982
3922 134982
3923 134982
3924 134982
3925 134982
3926 134982
3927 134982
3928 134982
3929 134982
3930 134982
3931 135741
3932 135741
3933 135741
3934 135741
3935 135741
3936 135741
3937 135741
3938 135741
3939 135741
3940 135741
3941 136604
3942 136604
3943 136604
3944 136604
3945 136604
3946 136604
3947 136604
3948 136604
3949 136604
3950 136604
3951 137603
3952 137603
3953 137603
3954 137603
3955 137603
3956 137603
3957 137603
3958 137603
3959 137603
3960 137603
3961 137706
3962 137706
3963 137706
3964 137706
3965 137706
3966 137706
3967 137706
3968 137706
3969 137706
3970 137706
3971 137892
3972 137892
3973 137892
3974 137892
3975 137892
3976 137892
3977 137892
3978 137892
3979 137892
3980 137892
3981 137887
3982 137887
3983 137887
3984 137887
3985 137887
3986 137887
3987 137887
3988 137887
3989 137887
3990 137887
3991 138058
3992 138058
3993 138058
3994 138058
3995 138058
3996 138058
3997 138058
3998 138058
3999 138058
4000 138058
4001 138046
4002 138046
4003 138046
4004 138046
4005 138046
4006 138046
4007 138046
4008 138046
4009 138046
4010 138046
4011 138300
4012 138300
4013 138300
4014 138300
4015 138300
4016 138300
4017 138300
4018 138300
4019 138300
4020 138300
4021 138575
4022 138575
4023 138575
4024 138575
4025 138575
4026 138575
4027 138575
4028 138575
4029 138575
4030 138575
4031 138663
4032 138663
4033 138663
4034 138663
4035 138663
4036 138663
4037 138663
4038 138663
4039 138663
4040 138663
4041 138149
4042 138149
4043 138149
4044 138149
4045 138149
4046 138149
4047 138149
4048 138149
4049 138149
4050 138149
4051 137850
4052 137850
4053 137850
4054 137850
4055 137850
4056 137850
4057 137850
4058 137850
4059 137850
4060 137850
4061 137326
4062 137326
4063 137326
4064 137326
4065 137326
4066 137326
4067 137326
4068 137326
4069 137326
4070 137326
4071 136994
4072 136994
4073 136994
4074 136994
4075 136994
4076 136994
4077 136994
4078 136994
4079 136994
4080 136994
4081 136236
4082 136236
4083 136236
4084 136236
4085 136236
4086 136236
4087 136236
4088 136236
4089 136236
4090 136236
4091 135675
4092 135675
4093 135675
4094 135675
4095 135675
4096 135675
4097 135675
4098 135675
4099 135675
4100 135675
4101 135501
4102 135501
4103 135501
4104 135501
4105 135501
4106 135501
4107 135501
4108 135501
4109 135501
4110 135501
4111 135941
4112 135941
4113 135941
4114 135941
4115 135941
4116 135941
4117 135941
4118 135941
4119 135941
4120 135941
4121 136461
4122 136461
4123 136461
4124 136461
4125 136461
4126 136461
4127 136461
4128 136461
4129 136461
4130 136461
4131 136547
4132 136547
4133 136547
4134 136547
4135 136547
4136 136547
4137 136547
4138 136547
4139 136547
4140 136547
4141 136380
4142 136380
4143 136380
4144 136380
4145 136380
4146 136380
4147 136380
4148 136380
4149 136380
4150 136380
4151 136127
4152 136127
4153 136127
4154 136127
4155 136127
4156 136127
4157 136127
4158 136127
4159 136127
4160 136127
4161 136263
4162 136263
4163 136263
4164 136263
4165 136263
4166 136263
4167 136263
4168 136263
4169 136263
4170 136263
4171 136451
4172 136451
4173 136451
4174 136451
4175 136451
4176 136451
4177 136451
4178 136451
4179 136451
4180 136451
4181 136842
4182 136842
4183 136842
4184 136842
4185 136842
4186 136842
4187 136842
4188 136842
4189 136842
4190 136842
4191 137284
4192 137284
4193 137284
4194 137284
4195 137284
4196 137284
4197 137284
4198 137284
4199 137284
4200 137284
4201 137880
4202 137880
4203 137880
4204 137880
4205 137880
4206 137880
4207 137880
4208 137880
4209 137880
4210 137880
4211 138130
4212 138130
4213 138130
4214 138130
4215 138130
4216 138130
4217 138130
4218 138130
4219 138130
4220 138130
4221 138134
4222 138134
4223 138134
4224 138134
4225 138134
4226 138134
4227 138134
4228 138134
4229 138134
4230 138134
4231 138192
4232 138192
4233 138192
4234 138192
4235 138192
4236 138192
4237 138192
4238 138192
4239 138192
4240 138192
4241 138865
4242 138865
4243 138865
4244 138865
4245 138865
4246 138865
4247 138865
4248 138865
4249 138865
4250 138865
4251 139253
4252 139253
4253 139253
4254 139253
4255 139253
4256 139253
4257 139253
4258 139253
4259 139253
4260 139253
4261 139384
4262 139384
4263 139384
4264 139384
4265 139384
4266 139384
4267 139384
4268 139384
4269 139384
4270 139384
4271 139307
4272 139307
4273 139307
4274 139307
4275 139307
4276 139307
4277 139307
4278 139307
4279 139307
4280 139307
4281 139612
4282 139612
4283 139612
4284 139612
4285 139612
4286 139612
4287 139612
4288 139612
4289 139612
4290 139612
4291 139755
4292 139755
4293 139755
4294 139755
4295 139755
4296 139755
4297 139755
4298 139755
4299 139755
4300 139755
4301 139692
4302 139692
4303 139692
4304 139692
4305 139692
4306 139692
4307 139692
4308 139692
4309 139692
4310 139692
4311 139176
4312 139176
4313 139176
4314 139176
4315 139176
4316 139176
4317 139176
4318 139176
4319 139176
4320 139176
4321 138860
4322 138860
4323 138860
4324 138860
4325 138860
4326 138860
4327 138860
4328 138860
4329 138860
4330 138860
4331 138668
4332 138668
4333 138668
4334 138668
4335 138668
4336 138668
4337 138668
4338 138668
4339 138668
4340 138668
4341 138819
4342 138819
4343 138819
4344 138819
4345 138819
4346 138819
4347 138819
4348 138819
4349 138819
4350 138819
4351 138982
4352 138982
4353 138982
4354 138982
4355 138982
4356 138982
4357 138982
4358 138982
4359 138982
4360 138982
4361 139283
4362 139283
4363 139283
4364 139283
4365 139283
4366 139283
4367 139283
4368 139283
4369 139283
4370 139283
4371 139830
4372 139830
4373 139830
4374 139830
4375 139830
4376 139830
4377 139830
4378 139830
4379 139830
4380 139830
4381 140405
4382 140405
4383 140405
4384 140405
4385 140405
4386 140405
4387 140405
4388 140405
4389 140405
4390 140405
4391 140936
4392 140936
4393 140936
4394 140936
4395 140936
4396 140936
4397 140936
4398 140936
4399 140936
4400 140936
4401 141370
4402 141370
4403 141370
4404 141370
4405 141370
4406 141370
4407 141370
4408 141370
4409 141370
4410 141370
4411 141620
4412 141620
4413 141620
4414 141620
4415 141620
4416 141620
4417 141620
4418 141620
4419 141620
4420 141620
4421 141984
4422 141984
4423 141984
4424 141984
4425 141984
4426 141984
4427 141984
4428 141984
4429 141984
4430 141984
4431 142559
4432 142559
4433 142559
4434 142559
4435 142559
4436 142559
4437 142559
4438 142559
4439 142559
4440 142559
4441 143120
4442 143120
4443 143120
4444 143120
4445 143120
4446 143120
4447 143120
4448 143120
4449 143120
4450 143120
4451 143837
4452 143837
4453 143837
4454 143837
4455 143837
4456 143837
4457 143837
4458 143837
4459 143837
4460 143837
4461 144660
4462 144660
4463 144660
4464 144660
4465 144660
4466 144660
4467 144660
4468 144660
4469 144660
4470 144660
4471 145453
4472 145453
4473 145453
4474 145453
4475 145453
4476 145453
4477 145453
4478 145453
4479 145453
4480 145453
4481 145997
4482 145997
4483 145997
4484 145997
4485 145997
4486 145997
4487 145997
4488 145997
4489 145997
4490 145997
4491 146664
4492 146664
4493 146664
4494 146664
4495 146664
4496 146664
4497 146664
4498 146664
4499 146664
4500 146664
4501 147400
4502 147400
4503 147400
4504 147400
4505 147400
4506 147400
4507 147400
4508 147400
4509 147400
4510 147400
4511 148224
4512 148224
4513 148224
4514 148224
4515 148224
4516 148224
4517 148224
4518 148224
4519 148224
4520 148224
4521 148697
4522 148697
4523 148697
4524 148697
4525 148697
4526 148697
4527 148697
4528 148697
4529 148697
4530 148697
4531 149039
4532 149039
4533 149039
4534 149039
4535 149039
4536 149039
4537 149039
4538 149039
4539 149039
4540 149039
4541 149102
4542 149102
4543 149102
4544 149102
4545 149102
4546 149102
4547 149102
4548 149102
4549 149102
4550 149102
4551 149293
4552 149293
4553 149293
4554 149293
4555 149293
4556 149293
4557 149293
4558 149293
4559 149293
4560 149293
4561 149341
4562 149341
4563 149341
4564 149341
4565 149341
4566 149341
4567 149341
4568 149341
4569 149341
4570 149341
4571 148887
4572 148887
4573 148887
4574 148887
4575 148887
4576 148887
4577 148887
4578 148887
4579 148887
4580 148887
4581 148131
4582 148131
4583 148131
4584 148131
4585 148131
4586 148131
4587 148131
4588 148131
4589 148131
4590 148131
4591 147347
4592 147347
4593 147347
4594 147347
4595 147347
4596 147347
4597 147347
4598 147347
4599 147347
4600 147347
4601 146812
4602 146812
4603 146812
4604 146812
4605 146812
4606 146812
4607 146812
4608 146812
4609 146812
4610 146812
4611 146664
4612 146664
4613 146664
4614 146664
4615 146664
4616 146664
4617 146664
4618 146664
4619 146664
4620 146664
4621 146677
4622 146677
4623 146677
4624 146677
4625 146677
4626 146677
4627 146677
4628 146677
4629 146677
4630 146677
4631 146475
4632 146475
4633 146475
4634 146475
4635 146475
4636 146475
4637 146475
4638 146475
4639 146475
4640 146475
4641 145779
4642 145779
4643 145779
4644 145779
4645 145779
4646 145779
4647 145779
4648 145779
4649 145779
4650 145779
4651 144855
4652 144855
4653 144855
4654 144855
4655 144855
4656 144855
4657 144855
4658 144855
4659 144855
4660 144855
4661 144009
4662 144009
4663 144009
4664 144009
4665 144009
4666 144009
4667 144009
4668 144009
4669 144009
4670 144009
4671 143268
4672 143268
4673 143268
4674 143268
4675 143268
4676 143268
4677 143268
4678 143268
4679 143268
4680 143268
4681 142570
4682 142570
4683 142570
4684 142570
4685 142570
4686 142570
4687 142570
4688 142570
4689 142570
4690 142570
4691 142052
4692 142052
4693 142052
4694 142052
4695 142052
4696 142052
4697 142052
4698 142052
4699 142052
4700 142052
4701 141566
4702 141566
4703 141566
4704 141566
4705 141566
4706 141566
4707 141566
4708 141566
4709 141566
4710 141566
4711 141171
4712 141171
4713 141171
4714 141171
4715 141171
4716 141171
4717 141171
4718 141171
4719 141171
4720 141171
4721 140909
4722 140909
4723 140909
4724 140909
4725 140909
4726 140909
4727 140909
4728 140909
4729 140909
4730 140909
4731 140561
4732 140561
4733 140561
4734 140561
4735 140561
4736 140561
4737 140561
4738 140561
4739 140561
4740 140561
4741 140051
4742 140051
4743 140051
4744 140051
4745 140051
4746 140051
4747 140051
4748 140051
4749 140051
4750 140051
4751 139397
4752 139397
4753 139397
4754 139397
4755 139397
4756 139397
4757 139397
4758 139397
4759 139397
4760 139397
4761 138879
4762 138879
4763 138879
4764 138879
4765 138879
4766 138879
4767 138879
4768 138879
4769 138879
4770 138879
4771 138599
4772 138599
4773 138599
4774 138599
4775 138599
4776 138599
4777 138599
4778 138599
4779 138599
4780 138599
4781 138373
4782 138373
4783 138373
4784 138373
4785 138373
4786 138373
4787 138373
4788 138373
4789 138373
4790 138373
4791 137918
4792 137918
4793 137918
4794 137918
4795 137918
4796 137918
4797 137918
4798 137918
4799 137918
4800 137918
4801 136985
4802 136985
4803 136985
4804 136985
4805 136985
4806 136985
4807 136985
4808 136985
4809 136985
4810 136985
4811 135951
4812 135951
4813 135951
4814 135951
4815 135951
4816 135951
4817 135951
4818 135951
4819 135951
4820 135951
4821 134860
4822 134860
4823 134860
4824 134860
4825 134860
4826 134860
4827 134860
4828 134860
4829 134860
4830 134860
4831 133416
4832 133416
4833 133416
4834 133416
4835 133416
4836 133416
4837 133416
4838 133416
4839 133416
4840 133416
4841 132211
4842 132211
4843 132211
4844 132211
4845 132211
4846 132211
4847 132211
4848 132211
4849 132211
4850 132211
4851 131376
4852 131376
4853 131376
4854 131376
4855 131376
4856 131376
4857 131376
4858 131376
4859 131376
4860 131376
4861 130589
4862 130589
4863 130589
4864 130589
4865 130589
4866 130589
4867 130589
4868 130589
4869 130589
4870 130589
4871 129680
4872 129680
4873 129680
4874 129680
4875 129680
4876 129680
4877 129680
4878 129680
4879 129680
4880 129680
4881 128753
4882 128753
4883 128753
4884 128753
4885 128753
4886 128753
4887 128753
4888 128753
4889 128753
4890 128753
4891 127113
4892 127113
4893 127113
4894 127113
4895 127113
4896 127113
4897 127113
4898 127113
4899 127113
4900 127113
4901 125584
4902 125584
4903 125584
4904 125584
4905 125584
4906 125584
4907 125584
4908 125584
4909 125584
4910 125584
4911 124060
4912 124060
4913 124060
4914 124060
4915 124060
4916 124060
4917 124060
4918 124060
4919 124060
4920 124060
4921 122665
4922 122665
4923 122665
4924 122665
4925 122665
4926 122665
4927 122665
4928 122665
4929 122665
4930 122665
4931 121443
4932 121443
4933 121443
4934 121443
4935 121443
4936 121443
4937 121443
4938 121443
4939 121443
4940 121443
4941 120519
4942 120519
4943 120519
4944 120519
4945 120519
4946 120519
4947 120519
4948 120519
4949 120519
4950 120519
4951 119569
4952 119569
4953 119569
4954 119569
4955 119569
4956 119569
4957 119569
4958 119569
4959 119569
4960 119569
4961 118405
4962 118405
4963 118405
4964 118405
4965 118405
4966 118405
4967 118405
4968 118405
4969 118405
4970 118405
4971 117300
4972 117300
4973 117300
4974 117300
4975 117300
4976 117300
4977 117300
4978 117300
4979 117300
4980 117300
4981 116333
4982 116333
4983 116333
4984 116333
4985 116333
4986 116333
4987 116333
4988 116333
4989 116333
4990 116333
4991 115744
4992 115744
4993 115744
4994 115744
4995 115744
4996 115744
4997 115744
4998 115744
4999 115744
5000 115744
5001 115522
5002 115522
5003 115522
5004 115522
5005 115522
5006 115522
5007 115522
5008 115522
5009 115522
5010 115522
5011 115234
5012 115234
5013 115234
5014 115234
5015 115234
5016 115234
5017 115234
5018 115234
5019 115234
5020 115234
5021 114608
5022 114608
5023 114608
5024 114608
5025 114608
5026 114608
5027 114608
5028 114608
5029 114608
5030 114608
5031 114361
5032 114361
5033 114361
5034 114361
5035 114361
5036 114361
5037 114361
5038 114361
5039 114361
5040 114361
5041 114183
5042 114183
5043 114183
5044 114183
5045 114183
5046 114183
5047 114183
5048 114183
5049 114183
5050 114183
5051 113750
5052 113750
5053 113750
5054 113750
5055 113750
5056 113750
5057 113750
5058 113750
5059 113750
5060 113750
5061 113208
5062 113208
5063 113208
5064 113208
5065 113208
5066 113208
5067 113208
5068 113208
5069 113208
5070 113208
5071 112809
5072 112809
5073 112809
5074 112809
5075 112809
5076 112809
5077 112809
5078 112809
5079 112809
5080 112809
5081 112510
5082 112510
5083 112510
5084 112510
5085 112510
5086 112510
5087 112510
5088 112510
5089 112510
5090 112510
5091 112937
5092 112937
5093 112937
5094 112937
5095 112937
5096 112937
5097 112937
5098 112937
5099 112937
5100 112937
5101 112914
5102 112914
5103 112914
5104 112914
5105 112914
5106 112914
5107 112914
5108 112914
5109 112914
5110 112914
5111 112812
5112 112812
5113 112812
5114 112812
5115 112812
5116 112812
5117 112812
5118 112812
5119 112812
5120 112812
5121 112638
5122 112638
5123 112638
5124 112638
5125 112638
5126 112638
5127 112638
5128 112638
5129 112638
5130 112638
5131 112477
5132 112477
5133 112477
5134 112477
5135 112477
5136 112477
5137 112477
5138 112477
5139 112477
5140 112477
5141 112265
5142 112265
5143 112265
5144 112265
5145 112265
5146 112265
5147 112265
5148 112265
5149 112265
5150 112265
5151 112170
5152 112170
5153 112170
5154 112170
5155 112170
5156 112170
5157 112170
5158 112170
5159 112170
5160 112170
5161 112157
5162 112157
5163 112157
5164 112157
5165 112157
5166 112157
5167 112157
5168 112157
5169 112157
5170 112157
5171 112011
5172 112011
5173 112011
5174 112011
5175 112011
5176 112011
5177 112011
5178 112011
5179 112011
5180 112011
5181 111799
5182 111799
5183 111799
5184 111799
5185 111799
5186 111799
5187 111799
5188 111799
5189 111799
5190 111799
5191 111275
5192 111275
5193 111275
5194 111275
5195 111275
5196 111275
5197 111275
5198 111275
5199 111275
5200 111275
5201 110734
5202 110734
5203 110734
5204 110734
5205 110734
5206 110734
5207 110734
5208 110734
5209 110734
5210 110734
5211 110159
5212 110159
5213 110159
5214 110159
5215 110159
5216 110159
5217 110159
5218 110159
5219 110159
5220 110159
5221 109816
5222 109816
5223 109816
5224 109816
5225 109816
5226 109816
5227 109816
5228 109816
5229 109816
5230 109816
5231 109430
5232 109430
5233 109430
5234 109430
5235 109430
5236 109430
5237 109430
5238 109430
5239 109430
5240 109430
5241 108767
5242 108767
5243 108767
5244 108767
5245 108767
5246 108767
5247 108767
5248 108767
5249 108767
5250 108767
5251 107985
5252 107985
5253 107985
5254 107985
5255 107985
5256 107985
5257 107985
5258 107985
5259 107985
5260 107985
5261 107296
5262 107296
5263 107296
5264 107296
5265 107296
5266 107296
5267 107296
5268 107296
5269 107296
5270 107296
5271 106392
5272 106392
5273 106392
5274 106392
5275 106392
5276 106392
5277 106392
5278 106392
5279 106392
5280 106392
5281 105368
5282 105368
5283 105368
5284 105368
5285 105368
5286 105368
5287 105368
5288 105368
5289 105368
5290 105368
5291 103905
5292 103905
5293 103905
5294 103905
5295 103905
5296 103905
5297 103905
5298 103905
5299 103905
5300 103905
5301 102656
5302 102656
5303 102656
5304 102656
5305 102656
5306 102656
5307 102656
5308 102656
5309 102656
5310 102656
5311 101327
5312 101327
5313 101327
5314 101327
5315 101327
5316 101327
5317 101327
5318 101327
5319 101327
5320 101327
5321 99960.1
5322 99960.1
5323 99960.1
5324 99960.1
5325 99960.1
5326 99960.1
5327 99960.1
5328 99960.1
5329 99960.1
5330 99960.1
5331 98558
5332 98558
5333 98558
5334 98558
5335 98558
5336 98558
5337 98558
5338 98558
5339 98558
5340 98558
5341 97047.8
5342 97047.8
5343 97047.8
5344 97047.8
5345 97047.8
5346 97047.8
5347 97047.8
5348 97047.8
5349 97047.8
5350 97047.8
5351 95463.9
5352 95463.9
5353 95463.9
5354 95463.9
5355 95463.9
5356 95463.9
5357 95463.9
5358 95463.9
5359 95463.9
5360 95463.9
5361 93928.9
5362 93928.9
5363 93928.9
5364 93928.9
5365 93928.9
5366 93928.9
5367 93928.9
5368 93928.9
5369 93928.9
5370 93928.9
5371 92435.1
5372 92435.1
5373 92435.1
5374 92435.1
5375 92435.1
5376 92435.1
5377 92435.1
5378 92435.1
5379 92435.1
5380 92435.1
5381 91035.9
5382 91035.9
5383 91035.9
5384 91035.9
5385 91035.9
5386 91035.9
5387 91035.9
5388 91035.9
5389 91035.9
5390 91035.9
5391 89949.5
5392 89949.5
5393 89949.5
5394 89949.5
5395 89949.5
5396 89949.5
5397 89949.5
5398 89949.5
5399 89949.5
5400 89949.5
5401 88779.8
5402 88779.8
5403 88779.8
5404 88779.8
5405 88779.8
5406 88779.8
5407 88779.8
5408 88779.8
5409 88779.8
5410 88779.8
5411 87731.5
5412 87731.5
5413 87731.5
5414 87731.5
5415 87731.5
5416 87731.5
5417 87731.5
5418 87731.5
5419 87731.5
5420 87731.5
5421 86751.7
5422 86751.7
5423 86751.7
5424 86751.7
5425 86751.7
5426 86751.7
5427 86751.7
5428 86751.7
5429 86751.7
5430 86751.7
5431 85859.1
5432 85859.1
5433 85859.1
5434 85859.1
5435 85859.1
5436 85859.1
5437 85859.1
5438 85859.1
5439 85859.1
5440 85859.1
5441 85299.1
5442 85299.1
5443 85299.1
5444 85299.1
5445 85299.1
5446 85299.1
5447 85299.1
5448 85299.1
5449 85299.1
5450 85299.1
5451 85167.7
5452 85167.7
5453 85167.7
5454 85167.7
5455 85167.7
5456 85167.7
5457 85167.7
5458 85167.7
5459 85167.7
5460 85167.7
5461 85057.5
5462 85057.5
5463 85057.5
5464 85057.5
5465 85057.5
5466 85057.5
5467 85057.5
5468 85057.5
5469 85057.5
5470 85057.5
5471 85391
5472 85391
5473 85391
5474 85391
5475 85391
5476 85391
5477 85391
5478 85391
5479 85391
5480 85391
5481 85978.8
5482 85978.8
5483 85978.8
5484 85978.8
5485 85978.8
5486 85978.8
5487 85978.8
5488 85978.8
5489 85978.8
5490 85978.8
5491 86838.8
5492 86838.8
5493 86838.8
5494 86838.8
5495 86838.8
5496 86838.8
5497 86838.8
5498 86838.8
5499 86838.8
5500 86838.8
5501 87982.2
5502 87982.2
5503 87982.2
5504 87982.2
5505 87982.2
5506 87982.2
5507 87982.2
5508 87982.2
5509 87982.2
5510 87982.2
5511 89386
5512 89386
5513 89386
5514 89386
5515 89386
5516 89386
5517 89386
5518 89386
5519 89386
5520 89386
5521 91137
5522 91137
5523 91137
5524 91137
5525 91137
5526 91137
5527 91137
5528 91137
5529 91137
5530 91137
5531 93040.2
5532 93040.2
5533 93040.2
5534 93040.2
5535 93040.2
5536 93040.2
5537 93040.2
5538 93040.2
5539 93040.2
5540 93040.2
5541 94986.2
5542 94986.2
5543 94986.2
5544 94986.2
5545 94986.2
5546 94986.2
5547 94986.2
5548 94986.2
5549 94986.2
5550 94986.2
5551 97003.3
5552 97003.3
5553 97003.3
5554 97003.3
5555 97003.3
5556 97003.3
5557 97003.3
5558 97003.3
5559 97003.3
5560 97003.3
5561 99108.2
5562 99108.2
5563 99108.2
5564 99108.2
5565 99108.2
5566 99108.2
5567 99108.2
5568 99108.2
5569 99108.2
5570 99108.2
5571 101448
5572 101448
5573 101448
5574 101448
5575 101448
5576 101448
5577 101448
5578 101448
5579 101448
5580 101448
5581 103755
5582 103755
5583 103755
5584 103755
5585 103755
5586 103755
5587 103755
5588 103755
5589 103755
5590 103755
5591 105902
5592 105902
5593 105902
5594 105902
5595 105902
5596 105902
5597 105902
5598 105902
5599 105902
5600 105902
5601 108121
5602 108121
5603 108121
5604 108121
5605 108121
5606 108121
5607 108121
5608 108121
5609 108121
5610 108121
5611 110328
5612 110328
5613 110328
5614 110328
5615 110328
5616 110328
5617 110328
5618 110328
5619 110328
5620 110328
5621 112661
5622 112661
5623 112661
5624 112661
5625 112661
5626 112661
5627 112661
5628 112661
5629 112661
5630 112661
5631 114880
5632 114880
5633 114880
5634 114880
5635 114880
5636 114880
5637 114880
5638 114880
5639 114880
5640 114880
5641 117007
5642 117007
5643 117007
5644 117007
5645 117007
5646 117007
5647 117007
5648 117007
5649 117007
5650 117007
5651 118864
5652 118864
5653 118864
5654 118864
5655 118864
5656 118864
5657 118864
5658 118864
5659 118864
5660 118864
5661 120762
5662 120762
5663 120762
5664 120762
5665 120762
5666 120762
5667 120762
5668 120762
5669 120762
5670 120762
5671 122120
5672 122120
5673 122120
5674 122120
5675 122120
5676 122120
5677 122120
5678 122120
5679 122120
5680 122120
5681 123278
5682 123278
5683 123278
5684 123278
5685 123278
5686 123278
5687 123278
5688 123278
5689 123278
5690 123278
5691 124346
5692 124346
5693 124346
5694 124346
5695 124346
5696 124346
5697 124346
5698 124346
5699 124346
5700 124346
5701 125128
5702 125128
5703 125128
5704 125128
5705 125128
5706 125128
5707 125128
5708 125128
5709 125128
5710 125128
5711 125897
5712 125897
5713 125897
5714 125897
5715 125897
5716 125897
5717 125897
5718 125897
5719 125897
5720 125897
5721 126141
5722 126141
5723 126141
5724 126141
5725 126141
5726 126141
5727 126141
5728 126141
5729 126141
5730 126141
5731 126292
5732 126292
5733 126292
5734 126292
5735 126292
5736 126292
5737 126292
5738 126292
5739 126292
5740 126292
5741 126589
5742 126589
5743 126589
5744 126589
5745 126589
5746 126589
5747 126589
5748 126589
5749 126589
5750 126589
5751 126673
5752 126673
5753 126673
5754 126673
5755 126673
5756 126673
5757 126673
5758 126673
5759 126673
5760 126673
5761 126561
5762 126561
5763 126561
5764 126561
5765 126561
5766 126561
5767 126561
5768 126561
5769 126561
5770 126561
5771 126278
5772 126278
5773 126278
5774 126278
5775 126278
5776 126278
5777 126278
5778 126278
5779 126278
5780 126278
5781 126362
5782 126362
5783 126362
5784 126362
5785 126362
5786 126362
5787 126362
5788 126362
5789 126362
5790 126362
5791 126462
5792 126462
5793 126462
5794 126462
5795 126462
5796 126462
5797 126462
5798 126462
5799 126462
5800 126462
5801 126572
5802 126572
5803 126572
5804 126572
5805 126572
5806 126572
5807 126572
5808 126572
5809 126572
5810 126572
5811 126660
5812 126660
5813 126660
5814 126660
5815 126660
5816 126660
5817 126660
5818 126660
5819 126660
5820 126660
5821 126551
5822 126551
5823 126551
5824 126551
5825 126551
5826 126551
5827 126551
5828 126551
5829 126551
5830 126551
5831 126357
5832 126357
5833 126357
5834 126357
5835 126357
5836 126357
5837 126357
5838 126357
5839 126357
5840 126357
5841 126092
5842 126092
5843 126092
5844 126092
5845 126092
5846 126092
5847 126092
5848 126092
5849 126092
5850 126092
5851 125759
5852 125759
5853 125759
5854 125759
5855 125759
5856 125759
5857 125759
5858 125759
5859 125759
5860 125759
5861 125219
5862 125219
5863 125219
5864 125219
5865 125219
5866 125219
5867 125219
5868 125219
5869 125219
5870 125219
5871 125143
5872 125143
5873 125143
5874 125143
5875 125143
5876 125143
5877 125143
5878 125143
5879 125143
5880 125143
5881 125009
5882 125009
5883 125009
5884 125009
5885 125009
5886 125009
5887 125009
5888 125009
5889 125009
5890 125009
5891 124912
5892 124912
5893 124912
5894 124912
5895 124912
5896 124912
5897 124912
5898 124912
5899 124912
5900 124912
5901 125139
5902 125139
5903 125139
5904 125139
5905 125139
5906 125139
5907 125139
5908 125139
5909 125139
5910 125139
5911 125164
5912 125164
5913 125164
5914 125164
5915 125164
5916 125164
5917 125164
5918 125164
5919 125164
5920 125164
5921 125352
5922 125352
5923 125352
5924 125352
5925 125352
5926 125352
5927 125352
5928 125352
5929 125352
5930 125352
5931 125237
5932 125237
5933 125237
5934 125237
5935 125237
5936 125237
5937 125237
5938 125237
5939 125237
5940 125237
5941 124872
5942 124872
5943 124872
5944 124872
5945 124872
5946 124872
5947 124872
5948 124872
5949 124872
5950 124872
5951 124873
5952 124873
5953 124873
5954 124873
5955 124873
5956 124873
5957 124873
5958 124873
5959 124873
5960 124873
5961 125082
5962 125082
5963 125082
5964 125082
5965 125082
5966 125082
5967 125082
5968 125082
5969 125082
5970 125082
5971 125302
5972 125302
5973 125302
5974 125302
5975 125302
5976 125302
5977 125302
5978 125302
5979 125302
5980 125302
5981 125367
5982 125367
5983 125367
5984 125367
5985 125367
5986 125367
5987 125367
5988 125367
5989 125367
5990 125367
5991 125270
5992 125270
5993 125270
5994 125270
5995 125270
5996 125270
5997 125270
5998 125270
5999 125270
6000 125270
6001 124988
6002 124988
6003 124988
6004 124988
6005 124988
6006 124988
6007 124988
6008 124988
6009 124988
6010 124988
6011 124516
6012 124516
6013 124516
6014 124516
6015 124516
6016 124516
6017 124516
6018 124516
6019 124516
6020 124516
6021 123986
6022 123986
6023 123986
6024 123986
6025 123986
6026 123986
6027 123986
6028 123986
6029 123986
6030 123986
6031 123548
6032 123548
6033 123548
6034 123548
6035 123548
6036 123548
6037 123548
6038 123548
6039 123548
6040 123548
6041 123121
6042 123121
6043 123121
6044 123121
6045 123121
6046 123121
6047 123121
6048 123121
6049 123121
6050 123121
6051 122660
6052 122660
6053 122660
6054 122660
6055 122660
6056 122660
6057 122660
6058 122660
6059 122660
6060 122660
6061 122523
6062 122523
6063 122523
6064 122523
6065 122523
6066 122523
6067 122523
6068 122523
6069 122523
6070 122523
6071 122257
6072 122257
6073 122257
6074 122257
6075 122257
6076 122257
6077 122257
6078 122257
6079 122257
6080 122257
6081 122044
6082 122044
6083 122044
6084 122044
6085 122044
6086 122044
6087 122044
6088 122044
6089 122044
6090 122044
6091 121652
6092 121652
6093 121652
6094 121652
6095 121652
6096 121652
6097 121652
6098 121652
6099 121652
6100 121652
6101 120826
6102 120826
6103 120826
6104 120826
6105 120826
6106 120826
6107 120826
6108 120826
6109 120826
6110 120826
6111 119987
6112 119987
6113 119987
6114 119987
6115 119987
6116 119987
6117 119987
6118 119987
6119 119987
6120 119987
6121 119130
6122 119130
6123 119130
6124 119130
6125 119130
6126 119130
6127 119130
6128 119130
6129 119130
6130 119130
6131 118513
6132 118513
6133 118513
6134 118513
6135 118513
6136 118513
6137 118513
6138 118513
6139 118513
6140 118513
6141 118029
6142 118029
6143 118029
6144 118029
6145 118029
6146 118029
6147 118029
6148 118029
6149 118029
6150 118029
6151 117218
6152 117218
6153 117218
6154 117218
6155 117218
6156 117218
6157 117218
6158 117218
6159 117218
6160 117218
6161 116117
6162 116117
6163 116117
6164 116117
6165 116117
6166 116117
6167 116117
6168 116117
6169 116117
6170 116117
6171 114889
6172 114889
6173 114889
6174 114889
6175 114889
6176 114889
6177 114889
6178 114889
6179 114889
6180 114889
6181 113019
6182 113019
6183 113019
6184 113019
6185 113019
6186 113019
6187 113019
6188 113019
6189 113019
6190 113019
6191 111359
6192 111359
6193 111359
6194 111359
6195 111359
6196 111359
6197 111359
6198 111359
6199 111359
6200 111359
6201 109777
6202 109777
6203 109777
6204 109777
6205 109777
6206 109777
6207 109777
6208 109777
6209 109777
6210 109777
6211 108413
6212 108413
6213 108413
6214 108413
6215 108413
6216 108413
6217 108413
6218 108413
6219 108413
6220 108413
6221 107067
6222 107067
6223 107067
6224 107067
6225 107067
6226 107067
6227 107067
6228 107067
6229 107067
6230 107067
6231 105731
6232 105731
6233 105731
6234 105731
6235 105731
6236 105731
6237 105731
6238 105731
6239 105731
6240 105731
6241 104624
6242 104624
6243 104624
6244 104624
6245 104624
6246 104624
6247 104624
6248 104624
6249 104624
6250 104624
6251 103763
6252 103763
6253 103763
6254 103763
6255 103763
6256 103763
6257 103763
6258 103763
6259 103763
6260 103763
6261 102527
6262 102527
6263 102527
6264 102527
6265 102527
6266 102527
6267 102527
6268 102527
6269 102527
6270 102527
6271 101191
6272 101191
6273 101191
6274 101191
6275 101191
6276 101191
6277 101191
6278 101191
6279 101191
6280 101191
6281 99972.3
6282 99972.3
6283 99972.3
6284 99972.3
6285 99972.3
6286 99972.3
6287 99972.3
6288 99972.3
6289 99972.3
6290 99972.3
6291 98954.5
6292 98954.5
6293 98954.5
6294 98954.5
6295 98954.5
6296 98954.5
6297 98954.5
6298 98954.5
6299 98954.5
6300 98954.5
6301 98159.1
6302 98159.1
6303 98159.1
6304 98159.1
6305 98159.1
6306 98159.1
6307 98159.1
6308 98159.1
6309 98159.1
6310 98159.1
6311 97478.9
6312 97478.9
6313 97478.9
6314 97478.9
6315 97478.9
6316 97478.9
6317 97478.9
6318 97478.9
6319 97478.9
6320 97478.9
6321 96974.8
6322 96974.8
6323 96974.8
6324 96974.8
6325 96974.8
6326 96974.8
6327 96974.8
6328 96974.8
6329 96974.8
6330 96974.8
6331 96703.6
6332 96703.6
6333 96703.6
6334 96703.6
6335 96703.6
6336 96703.6
6337 96703.6
6338 96703.6
6339 96703.6
6340 96703.6
6341 96614.1
6342 96614.1
6343 96614.1
6344 96614.1
6345 96614.1
6346 96614.1
6347 96614.1
6348 96614.1
6349 96614.1
6350 96614.1
6351 96802.5
6352 96802.5
6353 96802.5
6354 96802.5
6355 96802.5
6356 96802.5
6357 96802.5
6358 96802.5
6359 96802.5
6360 96802.5
6361 97352
6362 97352
6363 97352
6364 97352
6365 97352
6366 97352
6367 97352
6368 97352
6369 97352
6370 97352
6371 98067.1
6372 98067.1
6373 98067.1
6374 98067.1
6375 98067.1
6376 98067.1
6377 98067.1
6378 98067.1
6379 98067.1
6380 98067.1
6381 99260.4
6382 99260.4
6383 99260.4
6384 99260.4
6385 99260.4
6386 99260.4
6387 99260.4
6388 99260.4
6389 99260.4
6390 99260.4
6391 100417
6392 100417
6393 100417
6394 100417
6395 100417
6396 100417
6397 100417
6398 100417
6399 100417
6400 100417
6401 101651
6402 101651
6403 101651
6404 101651
6405 101651
6406 101651
6407 101651
6408 101651
6409 101651
6410 101651
6411 103220
6412 103220
6413 103220
6414 103220
6415 103220
6416 103220
6417 103220
6418 103220
6419 103220
6420 103220
6421 104823
6422 104823
6423 104823
6424 104823
6425 104823
6426 104823
6427 104823
6428 104823
6429 104823
6430 104823
6431 106520
6432 106520
6433 106520
6434 106520
6435 106520
6436 106520
6437 106520
6438 106520
6439 106520
6440 106520
6441 107942
6442 107942
6443 107942
6444 107942
6445 107942
6446 107942
6447 107942
6448 107942
6449 107942
6450 107942
6451 109299
6452 109299
6453 109299
6454 109299
6455 109299
6456 109299
6457 109299
6458 109299
6459 109299
6460 109299
6461 110945
6462 110945
6463 110945
6464 110945
6465 110945
6466 110945
6467 110945
6468 110945
6469 110945
6470 110945
6471 112464
6472 112464
6473 112464
6474 112464
6475 112464
6476 112464
6477 112464
6478 112464
6479 112464
6480 112464
6481 113860
6482 113860
6483 113860
6484 113860
6485 113860
6486 113860
6487 113860
6488 113860
6489 113860
6490 113860
6491 115303
6492 115303
6493 115303
6494 115303
6495 115303
6496 115303
6497 115303
6498 115303
6499 115303
6500 115303
6501 116609
6502 116609
6503 116609
6504 116609
6505 116609
6506 116609
6507 116609
6508 116609
6509 116609
6510 116609
6511 117810
6512 117810
6513 117810
6514 117810
6515 117810
6516 117810
6517 117810
6518 117810
6519 117810
6520 117810
6521 118964
6522 118964
6523 118964
6524 118964
6525 118964
6526 118964
6527 118964
6528 118964
6529 118964
6530 118964
6531 119792
6532 119792
6533 119792
6534 119792
6535 119792
6536 119792
6537 119792
6538 119792
6539 119792
6540 119792
6541 120393
6542 120393
6543 120393
6544 120393
6545 120393
6546 120393
6547 120393
6548 120393
6549 120393
6550 120393
6551 120726
6552 120726
6553 120726
6554 120726
6555 120726
6556 120726
6557 120726
6558 120726
6559 120726
6560 120726
6561 120744
6562 120744
6563 120744
6564 120744
6565 120744
6566 120744
6567 120744
6568 120744
6569 120744
6570 120744
6571 121037
6572 121037
6573 121037
6574 121037
6575 121037
6576 121037
6577 121037
6578 121037
6579 121037
6580 121037
6581 121611
6582 121611
6583 121611
6584 121611
6585 121611
6586 121611
6587 121611
6588 121611
6589 121611
6590 121611
6591 122343
6592 122343
6593 122343
6594 122343
6595 122343
6596 122343
6597 122343
6598 122343
6599 122343
6600 122343
6601 123114
6602 123114
6603 123114
6604 123114
6605 123114
6606 123114
6607 123114
6608 123114
6609 123114
6610 123114
6611 123063
6612 123063
6613 123063
6614 123063
6615 123063
6616 123063
6617 123063
6618 123063
6619 123063
6620 123063
6621 123057
6622 123057
6623 123057
6624 123057
6625 123057
6626 123057
6627 123057
6628 123057
6629 123057
6630 123057
6631 122979
6632 122979
6633 122979
6634 122979
6635 122979
6636 122979
6637 122979
6638 122979
6639 122979
6640 122979
6641 123045
6642 123045
6643 123045
6644 123045
6645 123045
6646 123045
6647 123045
6648 123045
6649 123045
6650 123045
6651 123021
6652 123021
6653 123021
6654 123021
6655 123021
6656 123021
6657 123021
6658 123021
6659 123021
6660 123021
6661 123098
6662 123098
6663 123098
6664 123098
6665 123098
6666 123098
6667 123098
6668 123098
6669 123098
6670 123098
6671 123499
6672 123499
6673 123499
6674 123499
6675 123499
6676 123499
6677 123499
6678 123499
6679 123499
6680 123499
6681 124066
6682 124066
6683 124066
6684 124066
6685 124066
6686 124066
6687 124066
6688 124066
6689 124066
6690 124066
6691 124394
6692 124394
6693 124394
6694 124394
6695 124394
6696 124394
6697 124394
6698 124394
6699 124394
6700 124394
6701 124895
6702 124895
6703 124895
6704 124895
6705 124895
6706 124895
6707 124895
6708 124895
6709 124895
6710 124895
6711 125558
6712 125558
6713 125558
6714 125558
6715 125558
6716 125558
6717 125558
6718 125558
6719 125558
6720 125558
6721 125991
6722 125991
6723 125991
6724 125991
6725 125991
6726 125991
6727 125991
6728 125991
6729 125991
6730 125991
6731 126553
6732 126553
6733 126553
6734 126553
6735 126553
6736 126553
6737 126553
6738 126553
6739 126553
6740 126553
6741 127146
6742 127146
6743 127146
6744 127146
6745 127146
6746 127146
6747 127146
6748 127146
6749 127146
6750 127146
6751 128011
6752 128011
6753 128011
6754 128011
6755 128011
6756 128011
6757 128011
6758 128011
6759 128011
6760 128011
6761 128965
6762 128965
6763 128965
6764 128965
6765 128965
6766 128965
6767 128965
6768 128965
6769 128965
6770 128965
6771 129270
6772 129270
6773 129270
6774 129270
6775 129270
6776 129270
6777 129270
6778 129270
6779 129270
6780 129270
6781 128786
6782 128786
6783 128786
6784 128786
6785 128786
6786 128786
6787 128786
6788 128786
6789 128786
6790 128786
6791 127931
6792 127931
6793 127931
6794 127931
6795 127931
6796 127931
6797 127931
6798 127931
6799 127931
6800 127931
6801 127046
6802 127046
6803 127046
6804 127046
6805 127046
6806 127046
6807 127046
6808 127046
6809 127046
6810 127046
6811 126831
6812 126831
6813 126831
6814 126831
6815 126831
6816 126831
6817 126831
6818 126831
6819 126831
6820 126831
6821 126642
6822 126642
6823 126642
6824 126642
6825 126642
6826 126642
6827 126642
6828 126642
6829 126642
6830 126642
6831 126456
6832 126456
6833 126456
6834 126456
6835 126456
6836 126456
6837 126456
6838 126456
6839 126456
6840 126456
6841 126186
6842 126186
6843 126186
6844 126186
6845 126186
6846 126186
6847 126186
6848 126186
6849 126186
6850 126186
6851 126109
6852 126109
6853 126109
6854 126109
6855 126109
6856 126109
6857 126109
6858 126109
6859 126109
6860 126109
6861 125591
6862 125591
6863 125591
6864 125591
6865 125591
6866 125591
6867 125591
6868 125591
6869 125591
6870 125591
6871 124850
6872 124850
6873 124850
6874 124850
6875 124850
6876 124850
6877 124850
6878 124850
6879 124850
6880 124850
6881 123791
6882 123791
6883 123791
6884 123791
6885 123791
6886 123791
6887 123791
6888 123791
6889 123791
6890 123791
6891 122819
6892 122819
6893 122819
6894 122819
6895 122819
6896 122819
6897 122819
6898 122819
6899 122819
6900 122819
6901 121741
6902 121741
6903 121741
6904 121741
6905 121741
6906 121741
6907 121741
6908 121741
6909 121741
6910 121741
6911 120555
6912 120555
6913 120555
6914 120555
6915 120555
6916 120555
6917 120555
6918 120555
6919 120555
6920 120555
6921 119703
6922 119703
6923 119703
6924 119703
6925 119703
6926 119703
6927 119703
6928 119703
6929 119703
6930 119703
6931 118791
6932 118791
6933 118791
6934 118791
6935 118791
6936 118791
6937 118791
6938 118791
6939 118791
6940 118791
6941 117948
6942 117948
6943 117948
6944 117948
6945 117948
6946 117948
6947 117948
6948 117948
6949 117948
6950 117948
6951 116984
6952 116984
6953 116984
6954 116984
6955 116984
6956 116984
6957 116984
6958 116984
6959 116984
6960 116984
6961 116172
6962 116172
6963 116172
6964 116172
6965 116172
6966 116172
6967 116172
6968 116172
6969 116172
6970 116172
6971 115669
6972 115669
6973 115669
6974 115669
6975 115669
6976 115669
6977 115669
6978 115669
6979 115669
6980 115669
6981 115657
6982 115657
6983 115657
6984 115657
6985 115657
6986 115657
6987 115657
6988 115657
6989 115657
6990 115657
6991 115794
6992 115794
6993 115794
6994 115794
6995 115794
6996 115794
6997 115794
6998 115794
6999 115794
7000 115794
7001 115682
7002 115682
7003 115682
7004 115682
7005 115682
7006 115682
7007 115682
7008 115682
7009 115682
7010 115682
7011 115179
7012 115179
7013 115179
7014 115179
7015 115179
7016 115179
7017 115179
7018 115179
7019 115179
7020 115179
7021 114651
7022 114651
7023 114651
7024 114651
7025 114651
7026 114651
7027 114651
7028 114651
7029 114651
7030 114651
7031 114154
7032 114154
7033 114154
7034 114154
7035 114154
7036 114154
7037 114154
7038 114154
7039 114154
7040 114154
7041 113844
7042 113844
7043 113844
7044 113844
7045 113844
7046 113844
7047 113844
7048 113844
7049 113844
7050 113844
7051 113362
7052 113362
7053 113362
7054 113362
7055 113362
7056 113362
7057 113362
7058 113362
7059 113362
7060 113362
7061 113015
7062 113015
7063 113015
7064 113015
7065 113015
7066 113015
7067 113015
7068 113015
7069 113015
7070 113015
7071 112623
7072 112623
7073 112623
7074 112623
7075 112623
7076 112623
7077 112623
7078 112623
7079 112623
7080 112623
7081 112548
7082 112548
7083 112548
7084 112548
7085 112548
7086 112548
7087 112548
7088 112548
7089 112548
7090 112548
7091 112625
7092 112625
7093 112625
7094 112625
7095 112625
7096 112625
7097 112625
7098 112625
7099 112625
7100 112625
7101 112645
7102 112645
7103 112645
7104 112645
7105 112645
7106 112645
7107 112645
7108 112645
7109 112645
7110 112645
7111 112630
7112 112630
7113 112630
7114 112630
7115 112630
7116 112630
7117 112630
7118 112630
7119 112630
7120 112630
7121 112460
7122 112460
7123 112460
7124 112460
7125 112460
7126 112460
7127 112460
7128 112460
7129 112460
7130 112460
7131 112431
7132 112431
7133 112431
7134 112431
7135 112431
7136 112431
7137 112431
7138 112431
7139 112431
7140 112431
7141 112350
7142 112350
7143 112350
7144 112350
7145 112350
7146 112350
7147 112350
7148 112350
7149 112350
7150 112350
7151 112112
7152 112112
7153 112112
7154 112112
7155 112112
7156 112112
7157 112112
7158 112112
7159 112112
7160 112112
7161 111679
7162 111679
7163 111679
7164 111679
7165 111679
7166 111679
7167 111679
7168 111679
7169 111679
7170 111679
7171 111343
7172 111343
7173 111343
7174 111343
7175 111343
7176 111343
7177 111343
7178 111343
7179 111343
7180 111343
7181 111001
7182 111001
7183 111001
7184 111001
7185 111001
7186 111001
7187 111001
7188 111001
7189 111001
7190 111001
7191 110716
7192 110716
7193 110716
7194 110716
7195 110716
7196 110716
7197 110716
7198 110716
7199 110716
7200 110716
7201 110716
7202 110716
7203 110716
7204 110716
7205 110716
7206 110716
7207 110716
7208 110716
7209 110716
7210 110716
7211 111060
7212 111060
7213 111060
7214 111060
7215 111060
7216 111060
7217 111060
7218 111060
7219 111060
7220 111060
7221 111367
7222 111367
7223 111367
7224 111367
7225 111367
7226 111367
7227 111367
7228 111367
7229 111367
7230 111367
7231 111523
7232 111523
7233 111523
7234 111523
7235 111523
7236 111523
7237 111523
7238 111523
7239 111523
7240 111523
7241 111418
7242 111418
7243 111418
7244 111418
7245 111418
7246 111418
7247 111418
7248 111418
7249 111418
7250 111418
7251 111325
7252 111325
7253 111325
7254 111325
7255 111325
7256 111325
7257 111325
7258 111325
7259 111325
7260 111325
7261 111505
7262 111505
7263 111505
7264 111505
7265 111505
7266 111505
7267 111505
7268 111505
7269 111505
7270 111505
7271 111807
7272 111807
7273 111807
7274 111807
7275 111807
7276 111807
7277 111807
7278 111807
7279 111807
7280 111807
7281 111729
7282 111729
7283 111729
7284 111729
7285 111729
7286 111729
7287 111729
7288 111729
7289 111729
7290 111729
7291 111530
7292 111530
7293 111530
7294 111530
7295 111530
7296 111530
7297 111530
7298 111530
7299 111530
7300 111530
7301 111454
7302 111454
7303 111454
7304 111454
7305 111454
7306 111454
7307 111454
7308 111454
7309 111454
7310 111454
7311 111578
7312 111578
7313 111578
7314 111578
7315 111578
7316 111578
7317 111578
7318 111578
7319 111578
7320 111578
7321 111760
7322 111760
7323 111760
7324 111760
7325 111760
7326 111760
7327 111760
7328 111760
7329 111760
7330 111760
7331 111703
7332 111703
7333 111703
7334 111703
7335 111703
7336 111703
7337 111703
7338 111703
7339 111703
7340 111703
7341 111501
7342 111501
7343 111501
7344 111501
7345 111501
7346 111501
7347 111501
7348 111501
7349 111501
7350 111501
7351 111317
7352 111317
7353 111317
7354 111317
7355 111317
7356 111317
7357 111317
7358 111317
7359 111317
7360 111317
7361 111160
7362 111160
7363 111160
7364 111160
7365 111160
7366 111160
7367 111160
7368 111160
7369 111160
7370 111160
7371 110712
7372 110712
7373 110712
7374 110712
7375 110712
7376 110712
7377 110712
7378 110712
7379 110712
7380 110712
7381 110221
7382 110221
7383 110221
7384 110221
7385 110221
7386 110221
7387 110221
7388 110221
7389 110221
7390 110221
7391 109721
7392 109721
7393 109721
7394 109721
7395 109721
7396 109721
7397 109721
7398 109721
7399 109721
7400 109721
7401 109560
7402 109560
7403 109560
7404 109560
7405 109560
7406 109560
7407 109560
7408 109560
7409 109560
7410 109560
7411 109149
7412 109149
7413 109149
7414 109149
7415 109149
7416 109149
7417 109149
7418 109149
7419 109149
7420 109149
7421 108622
7422 108622
7423 108622
7424 108622
7425 108622
7426 108622
7427 108622
7428 108622
7429 108622
7430 108622
7431 108247
7432 108247
7433 108247
7434 108247
7435 108247
7436 108247
7437 108247
7438 108247
7439 108247
7440 108247
7441 108194
7442 108194
7443 108194
7444 108194
7445 108194
7446 108194
7447 108194
7448 108194
7449 108194
7450 108194
7451 108157
7452 108157
7453 108157
7454 108157
7455 108157
7456 108157
7457 108157
7458 108157
7459 108157
7460 108157
7461 107776
7462 107776
7463 107776
7464 107776
7465 107776
7466 107776
7467 107776
7468 107776
7469 107776
7470 107776
7471 107424
7472 107424
7473 107424
7474 107424
7475 107424
7476 107424
7477 107424
7478 107424
7479 107424
7480 107424
7481 107466
7482 107466
7483 107466
7484 107466
7485 107466
7486 107466
7487 107466
7488 107466
7489 107466
7490 107466
7491 107608
7492 107608
7493 107608
7494 107608
7495 107608
7496 107608
7497 107608
7498 107608
7499 107608
7500 107608
7501 107896
7502 107896
7503 107896
7504 107896
7505 107896
7506 107896
7507 107896
7508 107896
7509 107896
7510 107896
7511 108293
7512 108293
7513 108293
7514 108293
7515 108293
7516 108293
7517 108293
7518 108293
7519 108293
7520 108293
7521 108594
7522 108594
7523 108594
7524 108594
7525 108594
7526 108594
7527 108594
7528 108594
7529 108594
7530 108594
7531 109126
7532 109126
7533 109126
7534 109126
7535 109126
7536 109126
7537 109126
7538 109126
7539 109126
7540 109126
7541 109909
7542 109909
7543 109909
7544 109909
7545 109909
7546 109909
7547 109909
7548 109909
7549 109909
7550 109909
7551 110954
7552 110954
7553 110954
7554 110954
7555 110954
7556 110954
7557 110954
7558 110954
7559 110954
7560 110954
7561 112162
7562 112162
7563 112162
7564 112162
7565 112162
7566 112162
7567 112162
7568 112162
7569 112162
7570 112162
7571 113621
7572 113621
7573 113621
7574 113621
7575 113621
7576 113621
7577 113621
7578 113621
7579 113621
7580 113621
7581 115011
7582 115011
7583 115011
7584 115011
7585 115011
7586 115011
7587 115011
7588 115011
7589 115011
7590 115011
7591 116308
7592 116308
7593 116308
7594 116308
7595 116308
7596 116308
7597 116308
7598 116308
7599 116308
7600 116308
7601 116836
7602 116836
7603 116836
7604 116836
7605 116836
7606 116836
7607 116836
7608 116836
7609 116836
7610 116836
7611 117436
7612 117436
7613 117436
7614 117436
7615 117436
7616 117436
7617 117436
7618 117436
7619 117436
7620 117436
7621 118313
7622 118313
7623 118313
7624 118313
7625 118313
7626 118313
7627 118313
7628 118313
7629 118313
7630 118313
7631 119153
7632 119153
7633 119153
7634 119153
7635 119153
7636 119153
7637 119153
7638 119153
7639 119153
7640 119153
7641 119525
7642 119525
7643 119525
7644 119525
7645 119525
7646 119525
7647 119525
7648 119525
7649 119525
7650 119525
7651 119809
7652 119809
7653 119809
7654 119809
7655 119809
7656 119809
7657 119809
7658 119809
7659 119809
7660 119809
7661 120615
7662 120615
7663 120615
7664 120615
7665 120615
7666 120615
7667 120615
7668 120615
7669 120615
7670 120615
7671 121279
7672 121279
7673 121279
7674 121279
7675 121279
7676 121279
7677 121279
7678 121279
7679 121279
7680 121279
7681 121725
7682 121725
7683 121725
7684 121725
7685 121725
7686 121725
7687 121725
7688 121725
7689 121725
7690 121725
7691 122014
7692 122014
7693 122014
7694 122014
7695 122014
7696 122014
7697 122014
7698 122014
7699 122014
7700 122014
7701 121961
7702 121961
7703 121961
7704 121961
7705 121961
7706 121961
7707 121961
7708 121961
7709 121961
7710 121961
7711 121501
7712 121501
7713 121501
7714 121501
7715 121501
7716 121501
7717 121501
7718 121501
7719 121501
7720 121501
7721 120943
7722 120943
7723 120943
7724 120943
7725 120943
7726 120943
7727 120943
7728 120943
7729 120943
7730 120943
7731 120269
7732 120269
7733 120269
7734 120269
7735 120269
7736 120269
7737 120269
7738 120269
7739 120269
7740 120269
7741 119551
7742 119551
7743 119551
7744 119551
7745 119551
7746 119551
7747 119551
7748 119551
7749 119551
7750 119551
7751 118796
7752 118796
7753 118796
7754 118796
7755 118796
7756 118796
7757 118796
7758 118796
7759 118796
7760 118796
7761 118089
7762 118089
7763 118089
7764 118089
7765 118089
7766 118089
7767 118089
7768 118089
7769 118089
7770 118089
7771 117209
7772 117209
7773 117209
7774 117209
7775 117209
7776 117209
7777 117209
7778 117209
7779 117209
7780 117209
7781 116375
7782 116375
7783 116375
7784 116375
7785 116375
7786 116375
7787 116375
7788 116375
7789 116375
7790 116375
7791 115693
7792 115693
7793 115693
7794 115693
7795 115693
7796 115693
7797 115693
7798 115693
7799 115693
7800 115693
7801 115268
7802 115268
7803 115268
7804 115268
7805 115268
7806 115268
7807 115268
7808 115268
7809 115268
7810 115268
7811 114813
7812 114813
7813 114813
7814 114813
7815 114813
7816 114813
7817 114813
7818 114813
7819 114813
7820 114813
7821 114198
7822 114198
7823 114198
7824 114198
7825 114198
7826 114198
7827 114198
7828 114198
7829 114198
7830 114198
7831 113596
7832 113596
7833 113596
7834 113596
7835 113596
7836 113596
7837 113596
7838 113596
7839 113596
7840 113596
7841 113209
7842 113209
7843 113209
7844 113209
7845 113209
7846 113209
7847 113209
7848 113209
7849 113209
7850 113209
7851 112860
7852 112860
7853 112860
7854 112860
7855 112860
7856 112860
7857 112860
7858 112860
7859 112860
7860 112860
7861 111761
7862 111761
7863 111761
7864 111761
7865 111761
7866 111761
7867 111761
7868 111761
7869 111761
7870 111761
7871 110644
7872 110644
7873 110644
7874 110644
7875 110644
7876 110644
7877 110644
7878 110644
7879 110644
7880 110644
7881 109623
7882 109623
7883 109623
7884 109623
7885 109623
7886 109623
7887 109623
7888 109623
7889 109623
7890 109623
7891 108617
7892 108617
7893 108617
7894 108617
7895 108617
7896 108617
7897 108617
7898 108617
7899 108617
7900 108617
7901 107870
7902 107870
7903 107870
7904 107870
7905 107870
7906 107870
7907 107870
7908 107870
7909 107870
7910 107870
7911 107012
7912 107012
7913 107012
7914 107012
7915 107012
7916 107012
7917 107012
7918 107012
7919 107012
7920 107012
7921 106297
7922 106297
7923 106297
7924 106297
7925 106297
7926 106297
7927 106297
7928 106297
7929 106297
7930 106297
7931 105579
7932 105579
7933 105579
7934 105579
7935 105579
7936 105579
7937 105579
7938 105579
7939 105579
7940 105579
7941 104792
7942 104792
7943 104792
7944 104792
7945 104792
7946 104792
7947 104792
7948 104792
7949 104792
7950 104792
7951 103776
7952 103776
7953 103776
7954 103776
7955 103776
7956 103776
7957 103776
7958 103776
7959 103776
7960 103776
7961 102531
7962 102531
7963 102531
7964 102531
7965 102531
7966 102531
7967 102531
7968 102531
7969 102531
7970 102531
7971 101721
7972 101721
7973 101721
7974 101721
7975 101721
7976 101721
7977 101721
7978 101721
7979 101721
7980 101721
7981 101099
7982 101099
7983 101099
7984 101099
7985 101099
7986 101099
7987 101099
7988 101099
7989 101099
7990 101099
7991 100339
7992 100339
7993 100339
7994 100339
7995 100339
7996 100339
7997 100339
7998 100339
7999 100339
8000 100339
8001 99667
8002 99667
8003 99667
8004 99667
8005 99667
8006 99667
8007 99667
8008 99667
8009 99667
8010 99667
8011 99082.7
8012 99082.7
8013 99082.7
8014 99082.7
8015 99082.7
8016 99082.7
8017 99082.7
8018 99082.7
8019 99082.7
8020 99082.7
8021 98707.9
8022 98707.9
8023 98707.9
8024 98707.9
8025 98707.9
8026 98707.9
8027 98707.9
8028 98707.9
8029 98707.9
8030 98707.9
8031 98478.6
8032 98478.6
8033 98478.6
8034 98478.6
8035 98478.6
8036 98478.6
8037 98478.6
8038 98478.6
8039 98478.6
8040 98478.6
8041 98497.8
8042 98497.8
8043 98497.8
8044 98497.8
8045 98497.8
8046 98497.8
8047 98497.8
8048 98497.8
8049 98497.8
8050 98497.8
8051 98492.1
8052 98492.1
8053 98492.1
8054 98492.1
8055 98492.1
8056 98492.1
8057 98492.1
8058 98492.1
8059 98492.1
8060 98492.1
8061 98866
8062 98866
8063 98866
8064 98866
8065 98866
8066 98866
8067 98866
8068 98866
8069 98866
8070 98866
8071 99504.3
8072 99504.3
8073 99504.3
8074 99504.3
8075 99504.3
8076 99504.3
8077 99504.3
8078 99504.3
8079 99504.3
8080 99504.3
8081 100062
8082 100062
8083 100062
8084 100062
8085 100062
8086 100062
8087 100062
8088 100062
8089 100062
8090 100062
8091 100848
8092 100848
8093 100848
8094 100848
8095 100848
8096 100848
8097 100848
8098 100848
8099 100848
8100 100848
8101 101383
8102 101383
8103 101383
8104 101383
8105 101383
8106 101383
8107 101383
8108 101383
8109 101383
8110 101383
8111 102297
8112 102297
8113 102297
8114 102297
8115 102297
8116 102297
8117 102297
8118 102297
8119 102297
8120 102297
8121 103363
8122 103363
8123 103363
8124 103363
8125 103363
8126 103363
8127 103363
8128 103363
8129 103363
8130 103363
8131 104514
8132 104514
8133 104514
8134 104514
8135 104514
8136 104514
8137 104514
8138 104514
8139 104514
8140 104514
8141 105457
8142 105457
8143 105457
8144 105457
8145 105457
8146 105457
8147 105457
8148 105457
8149 105457
8150 105457
8151 106418
8152 106418
8153 106418
8154 106418
8155 106418
8156 106418
8157 106418
8158 106418
8159 106418
8160 106418
8161 107328
8162 107328
8163 107328
8164 107328
8165 107328
8166 107328
8167 107328
8168 107328
8169 107328
8170 107328
8171 107709
8172 107709
8173 107709
8174 107709
8175 107709
8176 107709
8177 107709
8178 107709
8179 107709
8180 107709
8181 107929
8182 107929
8183 107929
8184 107929
8185 107929
8186 107929
8187 107929
8188 107929
8189 107929
8190 107929
8191 108434
8192 108434
8193 108434
8194 108434
8195 108434
8196 108434
8197 108434
8198 108434
8199 108434
8200 108434
8201 109108
8202 109108
8203 109108
8204 109108
8205 109108
8206 109108
8207 109108
8208 109108
8209 109108
8210 109108
8211 109892
8212 109892
8213 109892
8214 109892
8215 109892
8216 109892
8217 109892
8218 109892
8219 109892
8220 109892
8221 110382
8222 110382
8223 110382
8224 110382
8225 110382
8226 110382
8227 110382
8228 110382
8229 110382
8230 110382
8231 110467
8232 110467
8233 110467
8234 110467
8235 110467
8236 110467
8237 110467
8238 110467
8239 110467
8240 110467
8241 110250
8242 110250
8243 110250
8244 110250
8245 110250
8246 110250
8247 110250
8248 110250
8249 110250
8250 110250
8251 110138
8252 110138
8253 110138
8254 110138
8255 110138
8256 110138
8257 110138
8258 110138
8259 110138
8260 110138
8261 110218
8262 110218
8263 110218
8264 110218
8265 110218
8266 110218
8267 110218
8268 110218
8269 110218
8270 110218
8271 110269
8272 110269
8273 110269
8274 110269
8275 110269
8276 110269
8277 110269
8278 110269
8279 110269
8280 110269
8281 110422
8282 110422
8283 110422
8284 110422
8285 110422
8286 110422
8287 110422
8288 110422
8289 110422
8290 110422
8291 110397
8292 110397
8293 110397
8294 110397
8295 110397
8296 110397
8297 110397
8298 110397
8299 110397
8300 110397
8301 110700
8302 110700
8303 110700
8304 110700
8305 110700
8306 110700
8307 110700
8308 110700
8309 110700
8310 110700
8311 110920
8312 110920
8313 110920
8314 110920
8315 110920
8316 110920
8317 110920
8318 110920
8319 110920
8320 110920
8321 111075
8322 111075
8323 111075
8324 111075
8325 111075
8326 111075
8327 111075
8328 111075
8329 111075
8330 111075
8331 111148
8332 111148
8333 111148
8334 111148
8335 111148
8336 111148
8337 111148
8338 111148
8339 111148
8340 111148
8341 111633
8342 111633
8343 111633
8344 111633
8345 111633
8346 111633
8347 111633
8348 111633
8349 111633
8350 111633
8351 112365
8352 112365
8353 112365
8354 112365
8355 112365
8356 112365
8357 112365
8358 112365
8359 112365
8360 112365
8361 113318
8362 113318
8363 113318
8364 113318
8365 113318
8366 113318
8367 113318
8368 113318
8369 113318
8370 113318
8371 114663
8372 114663
8373 114663
8374 114663
8375 114663
8376 114663
8377 114663
8378 114663
8379 114663
8380 114663
8381 116145
8382 116145
8383 116145
8384 116145
8385 116145
8386 116145
8387 116145
8388 116145
8389 116145
8390 116145
8391 117396
8392 117396
8393 117396
8394 117396
8395 117396
8396 117396
8397 117396
8398 117396
8399 117396
8400 117396
8401 118497
8402 118497
8403 118497
8404 118497
8405 118497
8406 118497
8407 118497
8408 118497
8409 118497
8410 118497
8411 119358
8412 119358
8413 119358
8414 119358
8415 119358
8416 119358
8417 119358
8418 119358
8419 119358
8420 119358
8421 120340
8422 120340
8423 120340
8424 120340
8425 120340
8426 120340
8427 120340
8428 120340
8429 120340
8430 120340
8431 121606
8432 121606
8433 121606
8434 121606
8435 121606
8436 121606
8437 121606
8438 121606
8439 121606
8440 121606
8441 123029
8442 123029
8443 123029
8444 123029
8445 123029
8446 123029
8447 123029
8448 123029
8449 123029
8450 123029
8451 124530
8452 124530
8453 124530
8454 124530
8455 124530
8456 124530
8457 124530
8458 124530
8459 124530
8460 124530
8461 125911
8462 125911
8463 125911
8464 125911
8465 125911
8466 125911
8467 125911
8468 125911
8469 125911
8470 125911
8471 127057
8472 127057
8473 127057
8474 127057
8475 127057
8476 127057
8477 127057
8478 127057
8479 127057
8480 127057
8481 128233
8482 128233
8483 128233
8484 128233
8485 128233
8486 128233
8487 128233
8488 128233
8489 128233
8490 128233
8491 129379
8492 129379
8493 129379
8494 129379
8495 129379
8496 129379
8497 129379
8498 129379
8499 129379
8500 129379
8501 130280
8502 130280
8503 130280
8504 130280
8505 130280
8506 130280
8507 130280
8508 130280
8509 130280
8510 130280
8511 131437
8512 131437
8513 131437
8514 131437
8515 131437
8516 131437
8517 131437
8518 131437
8519 131437
8520 131437
8521 132540
8522 132540
8523 132540
8524 132540
8525 132540
8526 132540
8527 132540
8528 132540
8529 132540
8530 132540
8531 133877
8532 133877
8533 133877
8534 133877
8535 133877
8536 133877
8537 133877
8538 133877
8539 133877
8540 133877
8541 134979
8542 134979
8543 134979
8544 134979
8545 134979
8546 134979
8547 134979
8548 134979
8549 134979
8550 134979
8551 135750
8552 135750
8553 135750
8554 135750
8555 135750
8556 135750
8557 135750
8558 135750
8559 135750
8560 135750
8561 136341
8562 136341
8563 136341
8564 136341
8565 136341
8566 136341
8567 136341
8568 136341
8569 136341
8570 136341
8571 136622
8572 136622
8573 136622
8574 136622
8575 136622
8576 136622
8577 136622
8578 136622
8579 136622
8580 136622
8581 137178
8582 137178
8583 137178
8584 137178
8585 137178
8586 137178
8587 137178
8588 137178
8589 137178
8590 137178
8591 137674
8592 137674
8593 137674
8594 137674
8595 137674
8596 137674
8597 137674
8598 137674
8599 137674
8600 137674
8601 138195
8602 138195
8603 138195
8604 138195
8605 138195
8606 138195
8607 138195
8608 138195
8609 138195
8610 138195
8611 138870
8612 138870
8613 138870
8614 138870
8615 138870
8616 138870
8617 138870
8618 138870
8619 138870
8620 138870
8621 139464
8622 139464
8623 139464
8624 139464
8625 139464
8626 139464
8627 139464
8628 139464
8629 139464
8630 139464
8631 140076
8632 140076
8633 140076
8634 140076
8635 140076
8636 140076
8637 140076
8638 140076
8639 140076
8640 140076
8641 140584
8642 140584
8643 140584
8644 140584
8645 140584
8646 140584
8647 140584
8648 140584
8649 140584
8650 140584
8651 140862
8652 140862
8653 140862
8654 140862
8655 140862
8656 140862
8657 140862
8658 140862
8659 140862
8660 140862
8661 140855
8662 140855
8663 140855
8664 140855
8665 140855
8666 140855
8667 140855
8668 140855
8669 140855
8670 140855
8671 140904
8672 140904
8673 140904
8674 140904
8675 140904
8676 140904
8677 140904
8678 140904
8679 140904
8680 140904
8681 140852
8682 140852
8683 140852
8684 140852
8685 140852
8686 140852
8687 140852
8688 140852
8689 140852
8690 140852
8691 140759
8692 140759
8693 140759
8694 140759
8695 140759
8696 140759
8697 140759
8698 140759
8699 140759
8700 140759
8701 140710
8702 140710
8703 140710
8704 140710
8705 140710
8706 140710
8707 140710
8708 140710
8709 140710
8710 140710
8711 140135
8712 140135
8713 140135
8714 140135
8715 140135
8716 140135
8717 140135
8718 140135
8719 140135
8720 140135
8721 139321
8722 139321
8723 139321
8724 139321
8725 139321
8726 139321
8727 139321
8728 139321
8729 139321
8730 139321
8731 138046
8732 138046
8733 138046
8734 138046
8735 138046
8736 138046
8737 138046
8738 138046
8739 138046
8740 138046
8741 136656
8742 136656
8743 136656
8744 136656
8745 136656
8746 136656
8747 136656
8748 136656
8749 136656
8750 136656
8751 135364
8752 135364
8753 135364
8754 135364
8755 135364
8756 135364
8757 135364
8758 135364
8759 135364
8760 135364
8761 134323
8762 134323
8763 134323
8764 134323
8765 134323
8766 134323
8767 134323
8768 134323
8769 134323
8770 134323
8771 133428
8772 133428
8773 133428
8774 133428
8775 133428
8776 133428
8777 133428
8778 133428
8779 133428
8780 133428
8781 131580
8782 131580
8783 131580
8784 131580
8785 131580
8786 131580
8787 131580
8788 131580
8789 131580
8790 131580
8791 129730
8792 129730
8793 129730
8794 129730
8795 129730
8796 129730
8797 129730
8798 129730
8799 129730
8800 129730
8801 127590
8802 127590
8803 127590
8804 127590
8805 127590
8806 127590
8807 127590
8808 127590
8809 127590
8810 127590
8811 125111
8812 125111
8813 125111
8814 125111
8815 125111
8816 125111
8817 125111
8818 125111
8819 125111
8820 125111
8821 122623
8822 122623
8823 122623
8824 122623
8825 122623
8826 122623
8827 122623
8828 122623
8829 122623
8830 122623
8831 119988
8832 119988
8833 119988
8834 119988
8835 119988
8836 119988
8837 119988
8838 119988
8839 119988
8840 119988
8841 117401
8842 117401
8843 117401
8844 117401
8845 117401
8846 117401
8847 117401
8848 117401
8849 117401
8850 117401
8851 114960
8852 114960
8853 114960
8854 114960
8855 114960
8856 114960
8857 114960
8858 114960
8859 114960
8860 114960
8861 112799
8862 112799
8863 112799
8864 112799
8865 112799
8866 112799
8867 112799
8868 112799
8869 112799
8870 112799
8871 110613
8872 110613
8873 110613
8874 110613
8875 110613
8876 110613
8877 110613
8878 110613
8879 110613
8880 110613
8881 108417
8882 108417
8883 108417
8884 108417
8885 108417
8886 108417
8887 108417
8888 108417
8889 108417
8890 108417
8891 106293
8892 106293
8893 106293
8894 106293
8895 106293
8896 106293
8897 106293
8898 106293
8899 106293
8900 106293
8901 104260
8902 104260
8903 104260
8904 104260
8905 104260
8906 104260
8907 104260
8908 104260
8909 104260
8910 104260
8911 102462
8912 102462
8913 102462
8914 102462
8915 102462
8916 102462
8917 102462
8918 102462
8919 102462
8920 102462
8921 100926
8922 100926
8923 100926
8924 100926
8925 100926
8926 100926
8927 100926
8928 100926
8929 100926
8930 100926
8931 99828.1
8932 99828.1
8933 99828.1
8934 99828.1
8935 99828.1
8936 99828.1
8937 99828.1
8938 99828.1
8939 99828.1
8940 99828.1
8941 99073.6
8942 99073.6
8943 99073.6
8944 99073.6
8945 99073.6
8946 99073.6
8947 99073.6
8948 99073.6
8949 99073.6
8950 99073.6
8951 98401
8952 98401
8953 98401
8954 98401
8955 98401
8956 98401
8957 98401
8958 98401
8959 98401
8960 98401
8961 97503.6
8962 97503.6
8963 97503.6
8964 97503.6
8965 97503.6
8966 97503.6
8967 97503.6
8968 97503.6
8969 97503.6
8970 97503.6
8971 96590.2
8972 96590.2
8973 96590.2
8974 96590.2
8975 96590.2
8976 96590.2
8977 96590.2
8978 96590.2
8979 96590.2
8980 96590.2
8981 96226.5
8982 96226.5
8983 96226.5
8984 96226.5
8985 96226.5
8986 96226.5
8987 96226.5
8988 96226.5
8989 96226.5
8990 96226.5
8991 95950.9
8992 95950.9
8993 95950.9
8994 95950.9
8995 95950.9
8996 95950.9
8997 95950.9
8998 95950.9
8999 95950.9
9000 95950.9
9001 96079.2
9002 96079.2
9003 96079.2
9004 96079.2
9005 96079.2
9006 96079.2
9007 96079.2
9008 96079.2
9009 96079.2
9010 96079.2
9011 96547
9012 96547
9013 96547
9014 96547
9015 96547
9016 96547
9017 96547
9018 96547
9019 96547
9020 96547
9021 97106.8
9022 97106.8
9023 97106.8
9024 97106.8
9025 97106.8
9026 97106.8
9027 97106.8
9028 97106.8
9029 97106.8
9030 97106.8
9031 97669.9
9032 97669.9
9033 97669.9
9034 97669.9
9035 97669.9
9036 97669.9
9037 97669.9
9038 97669.9
9039 97669.9
9040 97669.9
9041 98152.7
9042 98152.7
9043 98152.7
9044 98152.7
9045 98152.7
9046 98152.7
9047 98152.7
9048 98152.7
9049 98152.7
9050 98152.7
9051 98539.7
9052 98539.7
9053 98539.7
9054 98539.7
9055 98539.7
9056 98539.7
9057 98539.7
9058 98539.7
9059 98539.7
9060 98539.7
9061 98924.1
9062 98924.1
9063 98924.1
9064 98924.1
9065 98924.1
9066 98924.1
9067 98924.1
9068 98924.1
9069 98924.1
9070 98924.1
9071 99451
9072 99451
9073 99451
9074 99451
9075 99451
9076 99451
9077 99451
9078 99451
9079 99451
9080 99451
9081 100015
9082 100015
9083 100015
9084 100015
9085 100015
9086 100015
9087 100015
9088 100015
9089 100015
9090 100015
9091 100532
9092 100532
9093 100532
9094 100532
9095 100532
9096 100532
9097 100532
9098 100532
9099 100532
9100 100532
9101 100920
9102 100920
9103 100920
9104 100920
9105 100920
9106 100920
9107 100920
9108 100920
9109 100920
9110 100920
9111 101228
9112 101228
9113 101228
9114 101228
9115 101228
9116 101228
9117 101228
9118 101228
9119 101228
9120 101228
9121 101316
9122 101316
9123 101316
9124 101316
9125 101316
9126 101316
9127 101316
9128 101316
9129 101316
9130 101316
9131 101118
9132 101118
9133 101118
9134 101118
9135 101118
9136 101118
9137 101118
9138 101118
9139 101118
9140 101118
9141 100642
9142 100642
9143 100642
9144 100642
9145 100642
9146 100642
9147 100642
9148 100642
9149 100642
9150 100642
9151 100314
9152 100314
9153 100314
9154 100314
9155 100314
9156 100314
9157 100314
9158 100314
9159 100314
9160 100314
9161 99917.7
9162 99917.7
9163 99917.7
9164 99917.7
9165 99917.7
9166 99917.7
9167 99917.7
9168 99917.7
9169 99917.7
9170 99917.7
9171 99473.5
9172 99473.5
9173 99473.5
9174 99473.5
9175 99473.5
9176 99473.5
9177 99473.5
9178 99473.5
9179 99473.5
9180 99473.5
9181 99090.1
9182 99090.1
9183 99090.1
9184 99090.1
9185 99090.1
9186 99090.1
9187 99090.1
9188 99090.1
9189 99090.1
9190 99090.1
9191 98669
9192 98669
9193 98669
9194 98669
9195 98669
9196 98669
9197 98669
9198 98669
9199 98669
9200 98669
9201 98099
9202 98099
9203 98099
9204 98099
9205 98099
9206 98099
9207 98099
9208 98099
9209 98099
9210 98099
9211 97389.6
9212 97389.6
9213 97389.6
9214 97389.6
9215 97389.6
9216 97389.6
9217 97389.6
9218 97389.6
9219 97389.6
9220 97389.6
9221 96612.3
9222 96612.3
9223 96612.3
9224 96612.3
9225 96612.3
9226 96612.3
9227 96612.3
9228 96612.3
9229 96612.3
9230 96612.3
9231 96006.6
9232 96006.6
9233 96006.6
9234 96006.6
9235 96006.6
9236 96006.6
9237 96006.6
9238 96006.6
9239 96006.6
9240 96006.6
9241 95517.1
9242 95517.1
9243 95517.1
9244 95517.1
9245 95517.1
9246 95517.1
9247 95517.1
9248 95517.1
9249 95517.1
9250 95517.1
9251 95042.5
9252 95042.5
9253 95042.5
9254 95042.5
9255 95042.5
9256 95042.5
9257 95042.5
9258 95042.5
9259 95042.5
9260 95042.5
9261 94548.5
9262 94548.5
9263 94548.5
9264 94548.5
9265 94548.5
9266 94548.5
9267 94548.5
9268 94548.5
9269 94548.5
9270 94548.5
9271 93959.4
9272 93959.4
9273 93959.4
9274 93959.4
9275 93959.4
9276 93959.4
9277 93959.4
9278 93959.4
9279 93959.4
9280 93959.4
9281 93458.4
9282 93458.4
9283 93458.4
9284 93458.4
9285 93458.4
9286 93458.4
9287 93458.4
9288 93458.4
9289 93458.4
9290 93458.4
9291 93030.5
9292 93030.5
9293 93030.5
9294 93030.5
9295 93030.5
9296 93030.5
9297 93030.5
9298 93030.5
9299 93030.5
9300 93030.5
9301 92563.6
9302 92563.6
9303 92563.6
9304 92563.6
9305 92563.6
9306 92563.6
9307 92563.6
9308 92563.6
9309 92563.6
9310 92563.6
9311 92203.4
9312 92203.4
9313 92203.4
9314 92203.4
9315 92203.4
9316 92203.4
9317 92203.4
9318 92203.4
9319 92203.4
9320 92203.4
9321 91988.1
9322 91988.1
9323 91988.1
9324 91988.1
9325 91988.1
9326 91988.1
9327 91988.1
9328 91988.1
9329 91988.1
9330 91988.1
9331 91871.1
9332 91871.1
9333 91871.1
9334 91871.1
9335 91871.1
9336 91871.1
9337 91871.1
9338 91871.1
9339 91871.1
9340 91871.1
9341 91842
9342 91842
9343 91842
9344 91842
9345 91842
9346 91842
9347 91842
9348 91842
9349 91842
9350 91842
9351 91610.4
9352 91610.4
9353 91610.4
9354 91610.4
9355 91610.4
9356 91610.4
9357 91610.4
9358 91610.4
9359 91610.4
9360 91610.4
9361 91597.5
9362 91597.5
9363 91597.5
9364 91597.5
9365 91597.5
9366 91597.5
9367 91597.5
9368 91597.5
9369 91597.5
9370 91597.5
9371 91634.1
9372 91634.1
9373 91634.1
9374 91634.1
9375 91634.1
9376 91634.1
9377 91634.1
9378 91634.1
9379 91634.1
9380 91634.1
9381 91610.9
9382 91610.9
9383 91610.9
9384 91610.9
9385 91610.9
9386 91610.9
9387 91610.9
9388 91610.9
9389 91610.9
9390 91610.9
9391 91592.1
9392 91592.1
9393 91592.1
9394 91592.1
9395 91592.1
9396 91592.1
9397 91592.1
9398 91592.1
9399 91592.1
9400 91592.1
9401 91451.2
9402 91451.2
9403 91451.2
9404 91451.2
9405 91451.2
9406 91451.2
9407 91451.2
9408 91451.2
9409 91451.2
9410 91451.2
9411 91342.1
9412 91342.1
9413 91342.1
9414 91342.1
9415 91342.1
9416 91342.1
9417 91342.1
9418 91342.1
9419 91342.1
9420 91342.1
9421 91345.4
9422 91345.4
9423 91345.4
9424 91345.4
9425 91345.4
9426 91345.4
9427 91345.4
9428 91345.4
9429 91345.4
9430 91345.4
9431 91425.9
9432 91425.9
9433 91425.9
9434 91425.9
9435 91425.9
9436 91425.9
9437 91425.9
9438 91425.9
9439 91425.9
9440 91425.9
9441 91528.1
9442 91528.1
9443 91528.1
9444 91528.1
9445 91528.1
9446 91528.1
9447 91528.1
9448 91528.1
9449 91528.1
9450 91528.1
9451 91727.4
9452 91727.4
9453 91727.4
9454 91727.4
9455 91727.4
9456 91727.4
9457 91727.4
9458 91727.4
9459 91727.4
9460 91727.4
9461 91775.4
9462 91775.4
9463 91775.4
9464 91775.4
9465 91775.4
9466 91775.4
9467 91775.4
9468 91775.4
9469 91775.4
9470 91775.4
9471 91879.6
9472 91879.6
9473 91879.6
9474 91879.6
9475 91879.6
9476 91879.6
9477 91879.6
9478 91879.6
9479 91879.6
9480 91879.6
9481 91788.5
9482 91788.5
9483 91788.5
9484 91788.5
9485 91788.5
9486 91788.5
9487 91788.5
9488 91788.5
9489 91788.5
9490 91788.5
9491 91909.1
9492 91909.1
9493 91909.1
9494 91909.1
9495 91909.1
9496 91909.1
9497 91909.1
9498 91909.1
9499 91909.1
9500 91909.1
9501 92424.1
9502 92424.1
9503 92424.1
9504 92424.1
9505 92424.1
9506 92424.1
9507 92424.1
9508 92424.1
9509 92424.1
9510 92424.1
9511 93049.4
9512 93049.4
9513 93049.4
9514 93049.4
9515 93049.4
9516 93049.4
9517 93049.4
9518 93049.4
9519 93049.4
9520 93049.4
9521 93758.5
9522 93758.5
9523 93758.5
9524 93758.5
9525 93758.5
9526 93758.5
9527 93758.5
9528 93758.5
9529 93758.5
9530 93758.5
9531 94463.4
9532 94463.4
9533 94463.4
9534 94463.4
9535 94463.4
9536 94463.4
9537 94463.4
9538 94463.4
9539 94463.4
9540 94463.4
9541 95210.8
9542 95210.8
9543 95210.8
9544 95210.8
9545 95210.8
9546 95210.8
9547 95210.8
9548 95210.8
9549 95210.8
9550 95210.8
9551 96024.5
9552 96024.5
9553 96024.5
9554 96024.5
9555 96024.5
9556 96024.5
9557 96024.5
9558 96024.5
9559 96024.5
9560 96024.5
9561 96773.8
9562 96773.8
9563 96773.8
9564 96773.8
9565 96773.8
9566 96773.8
9567 96773.8
9568 96773.8
9569 96773.8
9570 96773.8
9571 97600.7
9572 97600.7
9573 97600.7
9574 97600.7
9575 97600.7
9576 97600.7
9577 97600.7
9578 97600.7
9579 97600.7
9580 97600.7
9581 98362.6
9582 98362.6
9583 98362.6
9584 98362.6
9585 98362.6
9586 98362.6
9587 98362.6
9588 98362.6
9589 98362.6
9590 98362.6
9591 99240.1
9592 99240.1
9593 99240.1
9594 99240.1
9595 99240.1
9596 99240.1
9597 99240.1
9598 99240.1
9599 99240.1
9600 99240.1
9601 100328
9602 100328
9603 100328
9604 100328
9605 100328
9606 100328
9607 100328
9608 100328
9609 100328
9610 100328
9611 101493
9612 101493
9613 101493
9614 101493
9615 101493
9616 101493
9617 101493
9618 101493
9619 101493
9620 101493
9621 102655
9622 102655
9623 102655
9624 102655
9625 102655
9626 102655
9627 102655
9628 102655
9629 102655
9630 102655
9631 103526
9632 103526
9633 103526
9634 103526
9635 103526
9636 103526
9637 103526
9638 103526
9639 103526
9640 103526
9641 104290
9642 104290
9643 104290
9644 104290
9645 104290
9646 104290
9647 104290
9648 104290
9649 104290
9650 104290
9651 104947
9652 104947
9653 104947
9654 104947
9655 104947
9656 104947
9657 104947
9658 104947
9659 104947
9660 104947
9661 105721
9662 105721
9663 105721
9664 105721
9665 105721
9666 105721
9667 105721
9668 105721
9669 105721
9670 105721
9671 106415
9672 106415
9673 106415
9674 106415
9675 106415
9676 106415
9677 106415
9678 106415
9679 106415
9680 106415
9681 107181
9682 107181
9683 107181
9684 107181
9685 107181
9686 107181
9687 107181
9688 107181
9689 107181
9690 107181
9691 107647
9692 107647
9693 107647
9694 107647
9695 107647
9696 107647
9697 107647
9698 107647
9699 107647
9700 107647
9701 107909
9702 107909
9703 107909
9704 107909
9705 107909
9706 107909
9707 107909
9708 107909
9709 107909
9710 107909
9711 108033
9712 108033
9713 108033
9714 108033
9715 108033
9716 108033
9717 108033
9718 108033
9719 108033
9720 108033
9721 108133
9722 108133
9723 108133
9724 108133
9725 108133
9726 108133
9727 108133
9728 108133
9729 108133
9730 108133
9731 108267
9732 108267
9733 108267
9734 108267
9735 108267
9736 108267
9737 108267
9738 108267
9739 108267
9740 108267
9741 108204
9742 108204
9743 108204
9744 108204
9745 108204
9746 108204
9747 108204
9748 108204
9749 108204
9750 108204
9751 108101
9752 108101
9753 108101
9754 108101
9755 108101
9756 108101
9757 108101
9758 108101
9759 108101
9760 108101
9761 108033
9762 108033
9763 108033
9764 108033
9765 108033
9766 108033
9767 108033
9768 108033
9769 108033
9770 108033
9771 108043
9772 108043
9773 108043
9774 108043
9775 108043
9776 108043
9777 108043
9778 108043
9779 108043
9780 108043
9781 108133
9782 108133
9783 108133
9784 108133
9785 108133
9786 108133
9787 108133
9788 108133
9789 108133
9790 108133
9791 108226
9792 108226
9793 108226
9794 108226
9795 108226
9796 108226
9797 108226
9798 108226
9799 108226
9800 108226
9801 108156
9802 108156
9803 108156
9804 108156
9805 108156
9806 108156
9807 108156
9808 108156
9809 108156
9810 108156
9811 108055
9812 108055
9813 108055
9814 108055
9815 108055
9816 108055
9817 108055
9818 108055
9819 108055
9820 108055
9821 108042
9822 108042
9823 108042
9824 108042
9825 108042
9826 108042
9827 108042
9828 108042
9829 108042
9830 108042
9831 108176
9832 108176
9833 108176
9834 108176
9835 108176
9836 108176
9837 108176
9838 108176
9839 108176
9840 108176
9841 108563
9842 108563
9843 108563
9844 108563
9845 108563
9846 108563
9847 108563
9848 108563
9849 108563
9850 108563
9851 109019
9852 109019
9853 109019
9854 109019
9855 109019
9856 109019
9857 109019
9858 109019
9859 109019
9860 109019
9861 109500
9862 109500
9863 109500
9864 109500
9865 109500
9866 109500
9867 109500
9868 109500
9869 109500
9870 109500
9871 110094
9872 110094
9873 110094
9874 110094
9875 110094
9876 110094
9877 110094
9878 110094
9879 110094
9880 110094
9881 110839
9882 110839
9883 110839
9884 110839
9885 110839
9886 110839
9887 110839
9888 110839
9889 110839
9890 110839
9891 111591
9892 111591
9893 111591
9894 111591
9895 111591
9896 111591
9897 111591
9898 111591
9899 111591
9900 111591
9901 111939
9902 111939
9903 111939
9904 111939
9905 111939
9906 111939
9907 111939
9908 111939
9909 111939
9910 111939
9911 112390
9912 112390
9913 112390
9914 112390
9915 112390
9916 112390
9917 112390
9918 112390
9919 112390
9920 112390
9921 112817
9922 112817
9923 112817
9924 112817
9925 112817
9926 112817
9927 112817
9928 112817
9929 112817
9930 112817
9931 113206
9932 113206
9933 113206
9934 113206
9935 113206
9936 113206
9937 113206
9938 113206
9939 113206
9940 113206
9941 113860
9942 113860
9943 113860
9944 113860
9945 113860
9946 113860
9947 113860
9948 113860
9949 113860
9950 113860
9951 114486
9952 114486
9953 114486
9954 114486
9955 114486
9956 114486
9957 114486
9958 114486
9959 114486
9960 114486
9961 114899
9962 114899
9963 114899
9964 114899
9965 114899
9966 114899
9967 114899
9968 114899
9969 114899
9970 114899
9971 115015
9972 115015
9973 115015
9974 115015
9975 115015
9976 115015
9977 115015
9978 115015
9979 115015
9980 115015
9981 115222
9982 115222
9983 115222
9984 115222
9985 115222
9986 115222
9987 115222
9988 115222
9989 115222
9990 115222
9991 115220
9992 115220
9993 115220
9994 115220
9995 115220
9996 115220
9997 115220
9998 115220
9999 115220
10000 115220
10001 115287
10002 115287
10003 115287
10004 115287
10005 115287
10006 115287
10007 115287
10008 115287
10009 115287
10010 115287
10011 115438
10012 115438
10013 115438
10014 115438
10015 115438
10016 115438
10017 115438
10018 115438
10019 115438
10020 115438
10021 115254
10022 115254
10023 115254
10024 115254
10025 115254
10026 115254
10027 115254
10028 115254
10029 115254
10030 115254
10031 115109
10032 115109
10033 115109
10034 115109
10035 115109
10036 115109
10037 115109
10038 115109
10039 115109
10040 115109
10041 114615
10042 114615
10043 114615
10044 114615
10045 114615
10046 114615
10047 114615
10048 114615
10049 114615
10050 114615
10051 114153
10052 114153
10053 114153
10054 114153
10055 114153
10056 114153
10057 114153
10058 114153
10059 114153
10060 114153
10061 113733
10062 113733
10063 113733
10064 113733
10065 113733
10066 113733
10067 113733
10068 113733
10069 113733
10070 113733
10071 113160
10072 113160
10073 113160
10074 113160
10075 113160
10076 113160
10077 113160
10078 113160
10079 113160
10080 113160
10081 112581
10082 112581
10083 112581
10084 112581
10085 112581
10086 112581
10087 112581
10088 112581
10089 112581
10090 112581
10091 112251
10092 112251
10093 112251
10094 112251
10095 112251
10096 112251
10097 112251
10098 112251
10099 112251
10100 112251
10101 112434
10102 112434
10103 112434
10104 112434
10105 112434
10106 112434
10107 112434
10108 112434
10109 112434
10110 112434
10111 112573
10112 112573
10113 112573
10114 112573
10115 112573
10116 112573
10117 112573
10118 112573
10119 112573
10120 112573
10121 112680
10122 112680
10123 112680
10124 112680
10125 112680
10126 112680
10127 112680
10128 112680
10129 112680
10130 112680
10131 112803
10132 112803
10133 112803
10134 112803
10135 112803
10136 112803
10137 112803
10138 112803
10139 112803
10140 112803
10141 112830
10142 112830
10143 112830
10144 112830
10145 112830
10146 112830
10147 112830
10148 112830
10149 112830
10150 112830
10151 112891
10152 112891
10153 112891
10154 112891
10155 112891
10156 112891
10157 112891
10158 112891
10159 112891
10160 112891
10161 113236
10162 113236
10163 113236
10164 113236
10165 113236
10166 113236
10167 113236
10168 113236
10169 113236
10170 113236
10171 113848
10172 113848
10173 113848
10174 113848
10175 113848
10176 113848
10177 113848
10178 113848
10179 113848
10180 113848
10181 114483
10182 114483
10183 114483
10184 114483
10185 114483
10186 114483
10187 114483
10188 114483
10189 114483
10190 114483
10191 115362
10192 115362
10193 115362
10194 115362
10195 115362
10196 115362
10197 115362
10198 115362
10199 115362
10200 115362
10201 116519
10202 116519
10203 116519
10204 116519
10205 116519
10206 116519
10207 116519
10208 116519
10209 116519
10210 116519
10211 117660
10212 117660
10213 117660
10214 117660
10215 117660
10216 117660
10217 117660
10218 117660
10219 117660
10220 117660
10221 119014
10222 119014
10223 119014
10224 119014
10225 119014
10226 119014
10227 119014
10228 119014
10229 119014
10230 119014
10231 120161
10232 120161
10233 120161
10234 120161
10235 120161
10236 120161
10237 120161
10238 120161
10239 120161
10240 120161
10241 121461
10242 121461
10243 121461
10244 121461
10245 121461
10246 121461
10247 121461
10248 121461
10249 121461
10250 121461
10251 122671
10252 122671
10253 122671
10254 122671
10255 122671
10256 122671
10257 122671
10258 122671
10259 122671
10260 122671
10261 123776
10262 123776
10263 123776
10264 123776
10265 123776
10266 123776
10267 123776
10268 123776
10269 123776
10270 123776
10271 125051
10272 125051
10273 125051
10274 125051
10275 125051
10276 125051
10277 125051
10278 125051
10279 125051
10280 125051
10281 126176
10282 126176
10283 126176
10284 126176
10285 126176
10286 126176
10287 126176
10288 126176
10289 126176
10290 126176
10291 126921
10292 126921
10293 126921
10294 126921
10295 126921
10296 126921
10297 126921
10298 126921
10299 126921
10300 126921
10301 127538
10302 127538
10303 127538
10304 127538
10305 127538
10306 127538
10307 127538
10308 127538
10309 127538
10310 127538
10311 127870
10312 127870
10313 127870
10314 127870
10315 127870
10316 127870
10317 127870
10318 127870
10319 127870
10320 127870
10321 128159
10322 128159
10323 128159
10324 128159
10325 128159
10326 128159
10327 128159
10328 128159
10329 128159
10330 128159
10331 128368
10332 128368
10333 128368
10334 128368
10335 128368
10336 128368
10337 128368
10338 128368
10339 128368
10340 128368
10341 128686
10342 128686
10343 128686
10344 128686
10345 128686
10346 128686
10347 128686
10348 128686
10349 128686
10350 128686
10351 129053
10352 129053
10353 129053
10354 129053
10355 129053
10356 129053
10357 129053
10358 129053
10359 129053
10360 129053
10361 129314
10362 129314
10363 129314
10364 129314
10365 129314
10366 129314
10367 129314
10368 129314
10369 129314
10370 129314
10371 129378
10372 129378
10373 129378
10374 129378
10375 129378
10376 129378
10377 129378
10378 129378
10379 129378
10380 129378
10381 129288
10382 129288
10383 129288
10384 129288
10385 129288
10386 129288
10387 129288
10388 129288
10389 129288
10390 129288
10391 128927
10392 128927
10393 128927
10394 128927
10395 128927
10396 128927
10397 128927
10398 128927
10399 128927
10400 128927
10401 127986
10402 127986
10403 127986
10404 127986
10405 127986
10406 127986
10407 127986
10408 127986
10409 127986
10410 127986
10411 126702
10412 126702
10413 126702
10414 126702
10415 126702
10416 126702
10417 126702
10418 126702
10419 126702
10420 126702
10421 125681
10422 125681
10423 125681
10424 125681
10425 125681
10426 125681
10427 125681
10428 125681
10429 125681
10430 125681
10431 125100
10432 125100
10433 125100
10434 125100
10435 125100
10436 125100
10437 125100
10438 125100
10439 125100
10440 125100
10441 124461
10442 124461
10443 124461
10444 124461
10445 124461
10446 124461
10447 124461
10448 124461
10449 124461
10450 124461
10451 124142
10452 124142
10453 124142
10454 124142
10455 124142
10456 124142
10457 124142
10458 124142
10459 124142
10460 124142
10461 124224
10462 124224
10463 124224
10464 124224
10465 124224
10466 124224
10467 124224
10468 124224
10469 124224
10470 124224
10471 124229
10472 124229
10473 124229
10474 124229
10475 124229
10476 124229
10477 124229
10478 124229
10479 124229
10480 124229
10481 124240
10482 124240
10483 124240
10484 124240
10485 124240
10486 124240
10487 124240
10488 124240
10489 124240
10490 124240
10491 124304
10492 124304
10493 124304
10494 124304
10495 124304
10496 124304
10497 124304
10498 124304
10499 124304
10500 124304
10501 124208
10502 124208
10503 124208
10504 124208
10505 124208
10506 124208
10507 124208
10508 124208
10509 124208
10510 124208
10511 124298
10512 124298
10513 124298
10514 124298
10515 124298
10516 124298
10517 124298
10518 124298
10519 124298
10520 124298
10521 124557
10522 124557
10523 124557
10524 124557
10525 124557
10526 124557
10527 124557
10528 124557
10529 124557
10530 124557
10531 125147
10532 125147
10533 125147
10534 125147
10535 125147
10536 125147
10537 125147
10538 125147
10539 125147
10540 125147
10541 125547
10542 125547
10543 125547
10544 125547
10545 125547
10546 125547
10547 125547
10548 125547
10549 125547
10550 125547
10551 125979
10552 125979
10553 125979
10554 125979
10555 125979
10556 125979
10557 125979
10558 125979
10559 125979
10560 125979
10561 126265
10562 126265
10563 126265
10564 126265
10565 126265
10566 126265
10567 126265
10568 126265
10569 126265
10570 126265
10571 126467
10572 126467
10573 126467
10574 126467
10575 126467
10576 126467
10577 126467
10578 126467
10579 126467
10580 126467
10581 126497
10582 126497
10583 126497
10584 126497
10585 126497
10586 126497
10587 126497
10588 126497
10589 126497
10590 126497
10591 126590
10592 126590
10593 126590
10594 126590
10595 126590
10596 126590
10597 126590
10598 126590
10599 126590
10600 126590
10601 126964
10602 126964
10603 126964
10604 126964
10605 126964
10606 126964
10607 126964
10608 126964
10609 126964
10610 126964
10611 127718
10612 127718
10613 127718
10614 127718
10615 127718
10616 127718
10617 127718
10618 127718
10619 127718
10620 127718
10621 127853
10622 127853
10623 127853
10624 127853
10625 127853
10626 127853
10627 127853
10628 127853
10629 127853
10630 127853
10631 127398
10632 127398
10633 127398
10634 127398
10635 127398
10636 127398
10637 127398
10638 127398
10639 127398
10640 127398
10641 126965
10642 126965
10643 126965
10644 126965
10645 126965
10646 126965
10647 126965
10648 126965
10649 126965
10650 126965
10651 125968
10652 125968
10653 125968
10654 125968
10655 125968
10656 125968
10657 125968
10658 125968
10659 125968
10660 125968
10661 124598
10662 124598
10663 124598
10664 124598
10665 124598
10666 124598
10667 124598
10668 124598
10669 124598
10670 124598
10671 123458
10672 123458
10673 123458
10674 123458
10675 123458
10676 123458
10677 123458
10678 123458
10679 123458
10680 123458
10681 122235
10682 122235
10683 122235
10684 122235
10685 122235
10686 122235
10687 122235
10688 122235
10689 122235
10690 122235
10691 121137
10692 121137
10693 121137
10694 121137
10695 121137
10696 121137
10697 121137
10698 121137
10699 121137
10700 121137
10701 120070
10702 120070
10703 120070
10704 120070
10705 120070
10706 120070
10707 120070
10708 120070
10709 120070
10710 120070
10711 119012
10712 119012
10713 119012
10714 119012
10715 119012
10716 119012
10717 119012
10718 119012
10719 119012
10720 119012
10721 117748
10722 117748
10723 117748
10724 117748
10725 117748
10726 117748
10727 117748
10728 117748
10729 117748
10730 117748
10731 116187
10732 116187
10733 116187
10734 116187
10735 116187
10736 116187
10737 116187
10738 116187
10739 116187
10740 116187
10741 115035
10742 115035
10743 115035
10744 115035
10745 115035
10746 115035
10747 115035
10748 115035
10749 115035
10750 115035
10751 113794
10752 113794
10753 113794
10754 113794
10755 113794
10756 113794
10757 113794
10758 113794
10759 113794
10760 113794
10761 112949
10762 112949
10763 112949
10764 112949
10765 112949
10766 112949
10767 112949
10768 112949
10769 112949
10770 112949
10771 112484
10772 112484
10773 112484
10774 112484
10775 112484
10776 112484
10777 112484
10778 112484
10779 112484
10780 112484
10781 112406
10782 112406
10783 112406
10784 112406
10785 112406
10786 112406
10787 112406
10788 112406
10789 112406
10790 112406
10791 112515
10792 112515
10793 112515
10794 112515
10795 112515
10796 112515
10797 112515
10798 112515
10799 112515
10800 112515
10801 112707
10802 112707
10803 112707
10804 112707
10805 112707
10806 112707
10807 112707
10808 112707
10809 112707
10810 112707
10811 112775
10812 112775
10813 112775
10814 112775
10815 112775
10816 112775
10817 112775
10818 112775
10819 112775
10820 112775
10821 113397
10822 113397
10823 113397
10824 113397
10825 113397
10826 113397
10827 113397
10828 113397
10829 113397
10830 113397
10831 114326
10832 114326
10833 114326
10834 114326
10835 114326
10836 114326
10837 114326
10838 114326
10839 114326
10840 114326
10841 115263
10842 115263
10843 115263
10844 115263
10845 115263
10846 115263
10847 115263
10848 115263
10849 115263
10850 115263
10851 116501
10852 116501
10853 116501
10854 116501
10855 116501
10856 116501
10857 116501
10858 116501
10859 116501
10860 116501
10861 117407
10862 117407
10863 117407
10864 117407
10865 117407
10866 117407
10867 117407
10868 117407
10869 117407
10870 117407
10871 117994
10872 117994
10873 117994
10874 117994
10875 117994
10876 117994
10877 117994
10878 117994
10879 117994
10880 117994
10881 118680
10882 118680
10883 118680
10884 118680
10885 118680
10886 118680
10887 118680
10888 118680
10889 118680
10890 118680
10891 119441
10892 119441
10893 119441
10894 119441
10895 119441
10896 119441
10897 119441
10898 119441
10899 119441
10900 119441
10901 120165
10902 120165
10903 120165
10904 120165
10905 120165
10906 120165
10907 120165
10908 120165
10909 120165
10910 120165
10911 121072
10912 121072
10913 121072
10914 121072
10915 121072
10916 121072
10917 121072
10918 121072
10919 121072
10920 121072
10921 121971
10922 121971
10923 121971
10924 121971
10925 121971
10926 121971
10927 121971
10928 121971
10929 121971
10930 121971
10931 122650
10932 122650
10933 122650
10934 122650
10935 122650
10936 122650
10937 122650
10938 122650
10939 122650
10940 122650
10941 122495
10942 122495
10943 122495
10944 122495
10945 122495
10946 122495
10947 122495
10948 122495
10949 122495
10950 122495
10951 122481
10952 122481
10953 122481
10954 122481
10955 122481
10956 122481
10957 122481
10958 122481
10959 122481
10960 122481
10961 122034
10962 122034
10963 122034
10964 122034
10965 122034
10966 122034
10967 122034
10968 122034
10969 122034
10970 122034
10971 121295
10972 121295
10973 121295
10974 121295
10975 121295
10976 121295
10977 121295
10978 121295
10979 121295
10980 121295
10981 120122
10982 120122
10983 120122
10984 120122
10985 120122
10986 120122
10987 120122
10988 120122
10989 120122
10990 120122
10991 118802
10992 118802
10993 118802
10994 118802
10995 118802
10996 118802
10997 118802
10998 118802
10999 118802
11000 118802
11001 117418
11002 117418
11003 117418
11004 117418
11005 117418
11006 117418
11007 117418
11008 117418
11009 117418
11010 117418
11011 116044
11012 116044
11013 116044
11014 116044
11015 116044
11016 116044
11017 116044
11018 116044
11019 116044
11020 116044
11021 114281
11022 114281
11023 114281
11024 114281
11025 114281
11026 114281
11027 114281
11028 114281
11029 114281
11030 114281
11031 112545
11032 112545
11033 112545
11034 112545
11035 112545
11036 112545
11037 112545
11038 112545
11039 112545
11040 112545
11041 110904
11042 110904
11043 110904
11044 110904
11045 110904
11046 110904
11047 110904
11048 110904
11049 110904
11050 110904
11051 109405
11052 109405
11053 109405
11054 109405
11055 109405
11056 109405
11057 109405
11058 109405
11059 109405
11060 109405
11061 108288
11062 108288
11063 108288
11064 108288
11065 108288
11066 108288
11067 108288
11068 108288
11069 108288
11070 108288
11071 107046
11072 107046
11073 107046
11074 107046
11075 107046
11076 107046
11077 107046
11078 107046
11079 107046
11080 107046
11081 105856
11082 105856
11083 105856
11084 105856
11085 105856
11086 105856
11087 105856
11088 105856
11089 105856
11090 105856
11091 104714
11092 104714
11093 104714
11094 104714
11095 104714
11096 104714
11097 104714
11098 104714
11099 104714
11100 104714
11101 103739
11102 103739
11103 103739
11104 103739
11105 103739
11106 103739
11107 103739
11108 103739
11109 103739
11110 103739
11111 102988
11112 102988
11113 102988
11114 102988
11115 102988
11116 102988
11117 102988
11118 102988
11119 102988
11120 102988
11121 102492
11122 102492
11123 102492
11124 102492
11125 102492
11126 102492
11127 102492
11128 102492
11129 102492
11130 102492
11131 102426
11132 102426
11133 102426
11134 102426
11135 102426
11136 102426
11137 102426
11138 102426
11139 102426
11140 102426
11141 102971
11142 102971
11143 102971
11144 102971
11145 102971
11146 102971
11147 102971
11148 102971
11149 102971
11150 102971
11151 103309
11152 103309
11153 103309
11154 103309
11155 103309
11156 103309
11157 103309
11158 103309
11159 103309
11160 103309
11161 103912
11162 103912
11163 103912
11164 103912
11165 103912
11166 103912
11167 103912
11168 103912
11169 103912
11170 103912
11171 104579
11172 104579
11173 104579
11174 104579
11175 104579
11176 104579
11177 104579
11178 104579
11179 104579
11180 104579
11181 105647
11182 105647
11183 105647
11184 105647
11185 105647
11186 105647
11187 105647
11188 105647
11189 105647
11190 105647
11191 107032
11192 107032
11193 107032
11194 107032
11195 107032
11196 107032
11197 107032
11198 107032
11199 107032
11200 107032
11201 108785
11202 108785
11203 108785
11204 108785
11205 108785
11206 108785
11207 108785
11208 108785
11209 108785
11210 108785
11211 110563
11212 110563
11213 110563
11214 110563
11215 110563
11216 110563
11217 110563
11218 110563
11219 110563
11220 110563
11221 112533
11222 112533
11223 112533
11224 112533
11225 112533
11226 112533
11227 112533
11228 112533
11229 112533
11230 112533
11231 114605
11232 114605
11233 114605
11234 114605
11235 114605
11236 114605
11237 114605
11238 114605
11239 114605
11240 114605
11241 116786
11242 116786
11243 116786
11244 116786
11245 116786
11246 116786
11247 116786
11248 116786
11249 116786
11250 116786
11251 118677
11252 118677
11253 118677
11254 118677
11255 118677
11256 118677
11257 118677
11258 118677
11259 118677
11260 118677
11261 120548
11262 120548
11263 120548
11264 120548
11265 120548
11266 120548
11267 120548
11268 120548
11269 120548
11270 120548
11271 122625
11272 122625
11273 122625
11274 122625
11275 122625
11276 122625
11277 122625
11278 122625
11279 122625
11280 122625
11281 124744
11282 124744
11283 124744
11284 124744
11285 124744
11286 124744
11287 124744
11288 124744
11289 124744
11290 124744
11291 127002
11292 127002
11293 127002
11294 127002
11295 127002
11296 127002
11297 127002
11298 127002
11299 127002
11300 127002
11301 129378
11302 129378
11303 129378
11304 129378
11305 129378
11306 129378
11307 129378
11308 129378
11309 129378
11310 129378
11311 131228
11312 131228
11313 131228
11314 131228
11315 131228
11316 131228
11317 131228
11318 131228
11319 131228
11320 131228
11321 132806
11322 132806
11323 132806
11324 132806
11325 132806
11326 132806
11327 132806
11328 132806
11329 132806
11330 132806
11331 134198
11332 134198
11333 134198
11334 134198
11335 134198
11336 134198
11337 134198
11338 134198
11339 134198
11340 134198
11341 135509
11342 135509
11343 135509
11344 135509
11345 135509
11346 135509
11347 135509
11348 135509
11349 135509
11350 135509
11351 136966
11352 136966
11353 136966
11354 136966
11355 136966
11356 136966
11357 136966
11358 136966
11359 136966
11360 136966
11361 138272
11362 138272
11363 138272
11364 138272
11365 138272
11366 138272
11367 138272
11368 138272
11369 138272
11370 138272
11371 139507
11372 139507
11373 139507
11374 139507
11375 139507
11376 139507
11377 139507
11378 139507
11379 139507
11380 139507
11381 140560
11382 140560
11383 140560
11384 140560
11385 140560
11386 140560
11387 140560
11388 140560
11389 140560
11390 140560
11391 141312
11392 141312
11393 141312
11394 141312
11395 141312
11396 141312
11397 141312
11398 141312
11399 141312
11400 141312
11401 141390
11402 141390
11403 141390
11404 141390
11405 141390
11406 141390
11407 141390
11408 141390
11409 141390
11410 141390
11411 141417
11412 141417
11413 141417
11414 141417
11415 141417
11416 141417
11417 141417
11418 141417
11419 141417
11420 141417
11421 141585
11422 141585
11423 141585
11424 141585
11425 141585
11426 141585
11427 141585
11428 141585
11429 141585
11430 141585
11431 141476
11432 141476
11433 141476
11434 141476
11435 141476
11436 141476
11437 141476
11438 141476
11439 141476
11440 141476
11441 141004
11442 141004
11443 141004
11444 141004
11445 141004
11446 141004
11447 141004
11448 141004
11449 141004
11450 141004
11451 140678
11452 140678
11453 140678
11454 140678
11455 140678
11456 140678
11457 140678
11458 140678
11459 140678
11460 140678
11461 140335
11462 140335
11463 140335
11464 140335
11465 140335
11466 140335
11467 140335
11468 140335
11469 140335
11470 140335
11471 140009
11472 140009
11473 140009
11474 140009
11475 140009
11476 140009
11477 140009
11478 140009
11479 140009
11480 140009
11481 139583
11482 139583
11483 139583
11484 139583
11485 139583
11486 139583
11487 139583
11488 139583
11489 139583
11490 139583
11491 138852
11492 138852
11493 138852
11494 138852
11495 138852
11496 138852
11497 138852
11498 138852
11499 138852
11500 138852
11501 137827
11502 137827
11503 137827
11504 137827
11505 137827
11506 137827
11507 137827
11508 137827
11509 137827
11510 137827
11511 136722
11512 136722
11513 136722
11514 136722
11515 136722
11516 136722
11517 136722
11518 136722
11519 136722
11520 136722
11521 135637
11522 135637
11523 135637
11524 135637
11525 135637
11526 135637
11527 135637
11528 135637
11529 135637
11530 135637
11531 134714
11532 134714
11533 134714
11534 134714
11535 134714
11536 134714
11537 134714
11538 134714
11539 134714
11540 134714
11541 133928
11542 133928
11543 133928
11544 133928
11545 133928
11546 133928
11547 133928
11548 133928
11549 133928
11550 133928
11551 132941
11552 132941
11553 132941
11554 132941
11555 132941
11556 132941
11557 132941
11558 132941
11559 132941
11560 132941
11561 131972
11562 131972
11563 131972
11564 131972
11565 131972
11566 131972
11567 131972
11568 131972
11569 131972
11570 131972
11571 131136
11572 131136
11573 131136
11574 131136
11575 131136
11576 131136
11577 131136
11578 131136
11579 131136
11580 131136
11581 130460
11582 130460
11583 130460
11584 130460
11585 130460
11586 130460
11587 130460
11588 130460
11589 130460
11590 130460
11591 129603
11592 129603
11593 129603
11594 129603
11595 129603
11596 129603
11597 129603
11598 129603
11599 129603
11600 129603
11601 129133
11602 129133
11603 129133
11604 129133
11605 129133
11606 129133
11607 129133
11608 129133
11609 129133
11610 129133
11611 128711
11612 128711
11613 128711
11614 128711
11615 128711
11616 128711
11617 128711
11618 128711
11619 128711
11620 128711
11621 127771
11622 127771
11623 127771
11624 127771
11625 127771
11626 127771
11627 127771
11628 127771
11629 127771
11630 127771
11631 127183
11632 127183
11633 127183
11634 127183
11635 127183
11636 127183
11637 127183
11638 127183
11639 127183
11640 127183
11641 126822
11642 126822
11643 126822
11644 126822
11645 126822
11646 126822
11647 126822
11648 126822
11649 126822
11650 126822
11651 126513
11652 126513
11653 126513
11654 126513
11655 126513
11656 126513
11657 126513
11658 126513
11659 126513
11660 126513
11661 126267
11662 126267
11663 126267
11664 126267
11665 126267
11666 126267
11667 126267
11668 126267
11669 126267
11670 126267
11671 126050
11672 126050
11673 126050
11674 126050
11675 126050
11676 126050
11677 126050
11678 126050
11679 126050
11680 126050
11681 125719
11682 125719
11683 125719
11684 125719
11685 125719
11686 125719
11687 125719
11688 125719
11689 125719
11690 125719
11691 125285
11692 125285
11693 125285
11694 125285
11695 125285
11696 125285
11697 125285
11698 125285
11699 125285
11700 125285
11701 124886
11702 124886
11703 124886
11704 124886
11705 124886
11706 124886
11707 124886
11708 124886
11709 124886
11710 124886
11711 124695
11712 124695
11713 124695
11714 124695
11715 124695
11716 124695
11717 124695
11718 124695
11719 124695
11720 124695
11721 124737
11722 124737
11723 124737
11724 124737
11725 124737
11726 124737
11727 124737
11728 124737
11729 124737
11730 124737
11731 124466
11732 124466
11733 124466
11734 124466
11735 124466
11736 124466
11737 124466
11738 124466
11739 124466
11740 124466
11741 123760
11742 123760
11743 123760
11744 123760
11745 123760
11746 123760
11747 123760
11748 123760
11749 123760
11750 123760
11751 123424
11752 123424
11753 123424
11754 123424
11755 123424
11756 123424
11757 123424
11758 123424
11759 123424
11760 123424
11761 122893
11762 122893
11763 122893
11764 122893
11765 122893
11766 122893
11767 122893
11768 122893
11769 122893
11770 122893
11771 122191
11772 122191
11773 122191
11774 122191
11775 122191
11776 122191
11777 122191
11778 122191
11779 122191
11780 122191
11781 121184
11782 121184
11783 121184
11784 121184
11785 121184
11786 121184
11787 121184
11788 121184
11789 121184
11790 121184
11791 120595
11792 120595
11793 120595
11794 120595
11795 120595
11796 120595
11797 120595
11798 120595
11799 120595
11800 120595
11801 119895
11802 119895
11803 119895
11804 119895
11805 119895
11806 119895
11807 119895
11808 119895
11809 119895
11810 119895
11811 119115
11812 119115
11813 119115
11814 119115
11815 119115
11816 119115
11817 119115
11818 119115
11819 119115
11820 119115
11821 118776
11822 118776
11823 118776
11824 118776
11825 118776
11826 118776
11827 118776
11828 118776
11829 118776
11830 118776
11831 117891
11832 117891
11833 117891
11834 117891
11835 117891
11836 117891
11837 117891
11838 117891
11839 117891
11840 117891
11841 116841
11842 116841
11843 116841
11844 116841
11845 116841
11846 116841
11847 116841
11848 116841
11849 116841
11850 116841
11851 115631
11852 115631
11853 115631
11854 115631
11855 115631
11856 115631
11857 115631
11858 115631
11859 115631
11860 115631
11861 114449
11862 114449
11863 114449
11864 114449
11865 114449
11866 114449
11867 114449
11868 114449
11869 114449
11870 114449
11871 113391
11872 113391
11873 113391
11874 113391
11875 113391
11876 113391
11877 113391
11878 113391
11879 113391
11880 113391
11881 112584
11882 112584
11883 112584
11884 112584
11885 112584
11886 112584
11887 112584
11888 112584
11889 112584
11890 112584
11891 111846
11892 111846
11893 111846
11894 111846
11895 111846
11896 111846
11897 111846
11898 111846
11899 111846
11900 111846
11901 111204
11902 111204
11903 111204
11904 111204
11905 111204
11906 111204
11907 111204
11908 111204
11909 111204
11910 111204
11911 110584
11912 110584
11913 110584
11914 110584
11915 110584
11916 110584
11917 110584
11918 110584
11919 110584
11920 110584
11921 109906
11922 109906
11923 109906
11924 109906
11925 109906
11926 109906
11927 109906
11928 109906
11929 109906
11930 109906
11931 109554
11932 109554
11933 109554
11934 109554
11935 109554
11936 109554
11937 109554
11938 109554
11939 109554
11940 109554
11941 109499
11942 109499
11943 109499
11944 109499
11945 109499
11946 109499
11947 109499
11948 109499
11949 109499
11950 109499
11951 109158
11952 109158
11953 109158
11954 109158
11955 109158
11956 109158
11957 109158
11958 109158
11959 109158
11960 109158
11961 109329
11962 109329
11963 109329
11964 109329
11965 109329
11966 109329
11967 109329
11968 109329
11969 109329
11970 109329
11971 109715
11972 109715
11973 109715
11974 109715
11975 109715
11976 109715
11977 109715
11978 109715
11979 109715
11980 109715
11981 110484
11982 110484
11983 110484
11984 110484
11985 110484
11986 110484
11987 110484
11988 110484
11989 110484
11990 110484
11991 110918
11992 110918
11993 110918
11994 110918
11995 110918
11996 110918
11997 110918
11998 110918
11999 110918
12000 110918
12001 111391
12002 111391
12003 111391
12004 111391
12005 111391
12006 111391
12007 111391
12008 111391
12009 111391
12010 111391
12011 112042
12012 112042
12013 112042
12014 112042
12015 112042
12016 112042
12017 112042
12018 112042
12019 112042
12020 112042
12021 112774
12022 112774
12023 112774
12024 112774
12025 112774
12026 112774
12027 112774
12028 112774
12029 112774
12030 112774
12031 113887
12032 113887
12033 113887
12034 113887
12035 113887
12036 113887
12037 113887
12038 113887
12039 113887
12040 113887
12041 115212
12042 115212
12043 115212
12044 115212
12045 115212
12046 115212
12047 115212
12048 115212
12049 115212
12050 115212
12051 116725
12052 116725
12053 116725
12054 116725
12055 116725
12056 116725
12057 116725
12058 116725
12059 116725
12060 116725
12061 118218
12062 118218
12063 118218
12064 118218
12065 118218
12066 118218
12067 118218
12068 118218
12069 118218
12070 118218
12071 119379
12072 119379
12073 119379
12074 119379
12075 119379
12076 119379
12077 119379
12078 119379
12079 119379
12080 119379
12081 120418
12082 120418
12083 120418
12084 120418
12085 120418
12086 120418
12087 120418
12088 120418
12089 120418
12090 120418
12091 121504
12092 121504
12093 121504
12094 121504
12095 121504
12096 121504
12097 121504
12098 121504
12099 121504
12100 121504
12101 122762
12102 122762
12103 122762
12104 122762
12105 122762
12106 122762
12107 122762
12108 122762
12109 122762
12110 122762
12111 124166
12112 124166
12113 124166
12114 124166
12115 124166
12116 124166
12117 124166
12118 124166
12119 124166
12120 124166
12121 125470
12122 125470
12123 125470
12124 125470
12125 125470
12126 125470
12127 125470
12128 125470
12129 125470
12130 125470
12131 126739
12132 126739
12133 126739
12134 126739
12135 126739
12136 126739
12137 126739
12138 126739
12139 126739
12140 126739
12141 127979
12142 127979
12143 127979
12144 127979
12145 127979
12146 127979
12147 127979
12148 127979
12149 127979
12150 127979
12151 129093
12152 129093
12153 129093
12154 129093
12155 129093
12156 129093
12157 129093
12158 129093
12159 129093
12160 129093
12161 129631
12162 129631
12163 129631
12164 129631
12165 129631
12166 129631
12167 129631
12168 129631
12169 129631
12170 129631
12171 130056
12172 130056
12173 130056
12174 130056
12175 130056
12176 130056
12177 130056
12178 130056
12179 130056
12180 130056
12181 130074
12182 130074
12183 130074
12184 130074
12185 130074
12186 130074
12187 130074
12188 130074
12189 130074
12190 130074
12191 130327
12192 130327
12193 130327
12194 130327
12195 130327
12196 130327
12197 130327
12198 130327
12199 130327
12200 130327
12201 130707
12202 130707
12203 130707
12204 130707
12205 130707
12206 130707
12207 130707
12208 130707
12209 130707
12210 130707
12211 130899
12212 130899
12213 130899
12214 130899
12215 130899
12216 130899
12217 130899
12218 130899
12219 130899
12220 130899
12221 130871
12222 130871
12223 130871
12224 130871
12225 130871
12226 130871
12227 130871
12228 130871
12229 130871
12230 130871
12231 130921
12232 130921
12233 130921
12234 130921
12235 130921
12236 130921
12237 130921
12238 130921
12239 130921
12240 130921
12241 130836
12242 130836
12243 130836
12244 130836
12245 130836
12246 130836
12247 130836
12248 130836
12249 130836
12250 130836
12251 130644
12252 130644
12253 130644
12254 130644
12255 130644
12256 130644
12257 130644
12258 130644
12259 130644
12260 130644
12261 130132
12262 130132
12263 130132
12264 130132
12265 130132
12266 130132
12267 130132
12268 130132
12269 130132
12270 130132
12271 130002
12272 130002
12273 130002
12274 130002
12275 130002
12276 130002
12277 130002
12278 130002
12279 130002
12280 130002
12281 129853
12282 129853
12283 129853
12284 129853
12285 129853
12286 129853
12287 129853
12288 129853
12289 129853
12290 129853
12291 129896
12292 129896
12293 129896
12294 129896
12295 129896
12296 129896
12297 129896
12298 129896
12299 129896
12300 129896
12301 129669
12302 129669
12303 129669
12304 129669
12305 129669
12306 129669
12307 129669
12308 129669
12309 129669
12310 129669
12311 129285
12312 129285
12313 129285
12314 129285
12315 129285
12316 129285
12317 129285
12318 129285
12319 129285
12320 129285
12321 128877
12322 128877
12323 128877
12324 128877
12325 128877
12326 128877
12327 128877
12328 128877
12329 128877
12330 128877
12331 128055
12332 128055
12333 128055
12334 128055
12335 128055
12336 128055
12337 128055
12338 128055
12339 128055
12340 128055
12341 127270
12342 127270
12343 127270
12344 127270
12345 127270
12346 127270
12347 127270
12348 127270
12349 127270
12350 127270
12351 127067
12352 127067
12353 127067
12354 127067
12355 127067
12356 127067
12357 127067
12358 127067
12359 127067
12360 127067
12361 127188
12362 127188
12363 127188
12364 127188
12365 127188
12366 127188
12367 127188
12368 127188
12369 127188
12370 127188
12371 127446
12372 127446
12373 127446
12374 127446
12375 127446
12376 127446
12377 127446
12378 127446
12379 127446
12380 127446
12381 127890
12382 127890
12383 127890
12384 127890
12385 127890
12386 127890
12387 127890
12388 127890
12389 127890
12390 127890
12391 128020
12392 128020
12393 128020
12394 128020
12395 128020
12396 128020
12397 128020
12398 128020
12399 128020
12400 128020
12401 127814
12402 127814
12403 127814
12404 127814
12405 127814
12406 127814
12407 127814
12408 127814
12409 127814
12410 127814
12411 127775
12412 127775
12413 127775
12414 127775
12415 127775
12416 127775
12417 127775
12418 127775
12419 127775
12420 127775
12421 127852
12422 127852
12423 127852
12424 127852
12425 127852
12426 127852
12427 127852
12428 127852
12429 127852
12430 127852
12431 127723
12432 127723
12433 127723
12434 127723
12435 127723
12436 127723
12437 127723
12438 127723
12439 127723
12440 127723
12441 127639
12442 127639
12443 127639
12444 127639
12445 127639
12446 127639
12447 127639
12448 127639
12449 127639
12450 127639
12451 127540
12452 127540
12453 127540
12454 127540
12455 127540
12456 127540
12457 127540
12458 127540
12459 127540
12460 127540
12461 127761
12462 127761
12463 127761
12464 127761
12465 127761
12466 127761
12467 127761
12468 127761
12469 127761
12470 127761
12471 127596
12472 127596
12473 127596
12474 127596
12475 127596
12476 127596
12477 127596
12478 127596
12479 127596
12480 127596
12481 127561
12482 127561
12483 127561
12484 127561
12485 127561
12486 127561
12487 127561
12488 127561
12489 127561
12490 127561
12491 127304
12492 127304
12493 127304
12494 127304
12495 127304
12496 127304
12497 127304
12498 127304
12499 127304
12500 127304
12501 127154
12502 127154
12503 127154
12504 127154
12505 127154
12506 127154
12507 127154
12508 127154
12509 127154
12510 127154
12511 127217
12512 127217
12513 127217
12514 127217
12515 127217
12516 127217
12517 127217
12518 127217
12519 127217
12520 127217
12521 127222
12522 127222
12523 127222
12524 127222
12525 127222
12526 127222
12527 127222
12528 127222
12529 127222
12530 127222
12531 127593
12532 127593
12533 127593
12534 127593
12535 127593
12536 127593
12537 127593
12538 127593
12539 127593
12540 127593
12541 128011
12542 128011
12543 128011
12544 128011
12545 128011
12546 128011
12547 128011
12548 128011
12549 128011
12550 128011
12551 127744
12552 127744
12553 127744
12554 127744
12555 127744
12556 127744
12557 127744
12558 127744
12559 127744
12560 127744
12561 127524
12562 127524
12563 127524
12564 127524
12565 127524
12566 127524
12567 127524
12568 127524
12569 127524
12570 127524
12571 127074
12572 127074
12573 127074
12574 127074
12575 127074
12576 127074
12577 127074
12578 127074
12579 127074
12580 127074
12581 126671
12582 126671
12583 126671
12584 126671
12585 126671
12586 126671
12587 126671
12588 126671
12589 126671
12590 126671
12591 126537
12592 126537
12593 126537
12594 126537
12595 126537
12596 126537
12597 126537
12598 126537
12599 126537
12600 126537
12601 126653
12602 126653
12603 126653
12604 126653
12605 126653
12606 126653
12607 126653
12608 126653
12609 126653
12610 126653
12611 126389
12612 126389
12613 126389
12614 126389
12615 126389
12616 126389
12617 126389
12618 126389
12619 126389
12620 126389
12621 125810
12622 125810
12623 125810
12624 125810
12625 125810
12626 125810
12627 125810
12628 125810
12629 125810
12630 125810
12631 125195
12632 125195
12633 125195
12634 125195
12635 125195
12636 125195
12637 125195
12638 125195
12639 125195
12640 125195
12641 124388
12642 124388
12643 124388
12644 124388
12645 124388
12646 124388
12647 124388
12648 124388
12649 124388
12650 124388
12651 123545
12652 123545
12653 123545
12654 123545
12655 123545
12656 123545
12657 123545
12658 123545
12659 123545
12660 123545
12661 122502
12662 122502
12663 122502
12664 122502
12665 122502
12666 122502
12667 122502
12668 122502
12669 122502
12670 122502
12671 121473
12672 121473
12673 121473
12674 121473
12675 121473
12676 121473
12677 121473
12678 121473
12679 121473
12680 121473
12681 120029
12682 120029
12683 120029
12684 120029
12685 120029
12686 120029
12687 120029
12688 120029
12689 120029
12690 120029
12691 118460
12692 118460
12693 118460
12694 118460
12695 118460
12696 118460
12697 118460
12698 118460
12699 118460
12700 118460
12701 116654
12702 116654
12703 116654
12704 116654
12705 116654
12706 116654
12707 116654
12708 116654
12709 116654
12710 116654
12711 114318
12712 114318
12713 114318
12714 114318
12715 114318
12716 114318
12717 114318
12718 114318
12719 114318
12720 114318
12721 112205
12722 112205
12723 112205
12724 112205
12725 112205
12726 112205
12727 112205
12728 112205
12729 112205
12730 112205
12731 109920
12732 109920
12733 109920
12734 109920
12735 109920
12736 109920
12737 109920
12738 109920
12739 109920
12740 109920
12741 107356
12742 107356
12743 107356
12744 107356
12745 107356
12746 107356
12747 107356
12748 107356
12749 107356
12750 107356
12751 105006
12752 105006
12753 105006
12754 105006
12755 105006
12756 105006
12757 105006
12758 105006
12759 105006
12760 105006
12761 102465
12762 102465
12763 102465
12764 102465
12765 102465
12766 102465
12767 102465
12768 102465
12769 102465
12770 102465
12771 99962
12772 99962
12773 99962
12774 99962
12775 99962
12776 99962
12777 99962
12778 99962
12779 99962
12780 99962
12781 97368.5
12782 97368.5
12783 97368.5
12784 97368.5
12785 97368.5
12786 97368.5
12787 97368.5
12788 97368.5
12789 97368.5
12790 97368.5
12791 94586.6
12792 94586.6
12793 94586.6
12794 94586.6
12795 94586.6
12796 94586.6
12797 94586.6
12798 94586.6
12799 94586.6
12800 94586.6
12801 91614.1
12802 91614.1
12803 91614.1
12804 91614.1
12805 91614.1
12806 91614.1
12807 91614.1
12808 91614.1
12809 91614.1
12810 91614.1
12811 88975.7
12812 88975.7
12813 88975.7
12814 88975.7
12815 88975.7
12816 88975.7
12817 88975.7
12818 88975.7
12819 88975.7
12820 88975.7
12821 86653.4
12822 86653.4
12823 86653.4
12824 86653.4
12825 86653.4
12826 86653.4
12827 86653.4
12828 86653.4
12829 86653.4
12830 86653.4
12831 84634.7
12832 84634.7
12833 84634.7
12834 84634.7
12835 84634.7
12836 84634.7
12837 84634.7
12838 84634.7
12839 84634.7
12840 84634.7
12841 82836
12842 82836
12843 82836
12844 82836
12845 82836
12846 82836
12847 82836
12848 82836
12849 82836
12850 82836
12851 81053.6
12852 81053.6
12853 81053.6
12854 81053.6
12855 81053.6
12856 81053.6
12857 81053.6
12858 81053.6
12859 81053.6
12860 81053.6
12861 79361.8
12862 79361.8
12863 79361.8
12864 79361.8
12865 79361.8
12866 79361.8
12867 79361.8
12868 79361.8
12869 79361.8
12870 79361.8
12871 77789
12872 77789
12873 77789
12874 77789
12875 77789
12876 77789
12877 77789
12878 77789
12879 77789
12880 77789
12881 76598.2
12882 76598.2
12883 76598.2
12884 76598.2
12885 76598.2
12886 76598.2
12887 76598.2
12888 76598.2
12889 76598.2
12890 76598.2
12891 75698.6
12892 75698.6
12893 75698.6
12894 75698.6
12895 75698.6
12896 75698.6
12897 75698.6
12898 75698.6
12899 75698.6
12900 75698.6
12901 75056.2
12902 75056.2
12903 75056.2
12904 75056.2
12905 75056.2
12906 75056.2
12907 75056.2
12908 75056.2
12909 75056.2
12910 75056.2
12911 74713.3
12912 74713.3
12913 74713.3
12914 74713.3
12915 74713.3
12916 74713.3
12917 74713.3
12918 74713.3
12919 74713.3
12920 74713.3
12921 74030.6
12922 74030.6
12923 74030.6
12924 74030.6
12925 74030.6
12926 74030.6
12927 74030.6
12928 74030.6
12929 74030.6
12930 74030.6
12931 73409.2
12932 73409.2
12933 73409.2
12934 73409.2
12935 73409.2
12936 73409.2
12937 73409.2
12938 73409.2
12939 73409.2
12940 73409.2
12941 72929.2
12942 72929.2
12943 72929.2
12944 72929.2
12945 72929.2
12946 72929.2
12947 72929.2
12948 72929.2
12949 72929.2
12950 72929.2
12951 72635.7
12952 72635.7
12953 72635.7
12954 72635.7
12955 72635.7
12956 72635.7
12957 72635.7
12958 72635.7
12959 72635.7
12960 72635.7
12961 72572.2
12962 72572.2
12963 72572.2
12964 72572.2
12965 72572.2
12966 72572.2
12967 72572.2
12968 72572.2
12969 72572.2
12970 72572.2
12971 72567.3
12972 72567.3
12973 72567.3
12974 72567.3
12975 72567.3
12976 72567.3
12977 72567.3
12978 72567.3
12979 72567.3
12980 72567.3
12981 72659.1
12982 72659.1
12983 72659.1
12984 72659.1
12985 72659.1
12986 72659.1
12987 72659.1
12988 72659.1
12989 72659.1
12990 72659.1
12991 72877.2
12992 72877.2
12993 72877.2
12994 72877.2
12995 72877.2
12996 72877.2
12997 72877.2
12998 72877.2
12999 72877.2
13000 72877.2
13001 73326.5
13002 73326.5
13003 73326.5
13004 73326.5
13005 73326.5
13006 73326.5
13007 73326.5
13008 73326.5
13009 73326.5
13010 73326.5
13011 73677.4
13012 73677.4
13013 73677.4
13014 73677.4
13015 73677.4
13016 73677.4
13017 73677.4
13018 73677.4
13019 73677.4
13020 73677.4
13021 73905.4
13022 73905.4
13023 73905.4
13024 73905.4
13025 73905.4
13026 73905.4
13027 73905.4
13028 73905.4
13029 73905.4
13030 73905.4
13031 73710.4
13032 73710.4
13033 73710.4
13034 73710.4
13035 73710.4
13036 73710.4
13037 73710.4
13038 73710.4
13039 73710.4
13040 73710.4
13041 73641.3
13042 73641.3
13043 73641.3
13044 73641.3
13045 73641.3
13046 73641.3
13047 73641.3
13048 73641.3
13049 73641.3
13050 73641.3
13051 73779.1
13052 73779.1
13053 73779.1
13054 73779.1
13055 73779.1
13056 73779.1
13057 73779.1
13058 73779.1
13059 73779.1
13060 73779.1
13061 74022.4
13062 74022.4
13063 74022.4
13064 74022.4
13065 74022.4
13066 74022.4
13067 74022.4
13068 74022.4
13069 74022.4
13070 74022.4
13071 74404.7
13072 74404.7
13073 74404.7
13074 74404.7
13075 74404.7
13076 74404.7
13077 74404.7
13078 74404.7
13079 74404.7
13080 74404.7
13081 74777.1
13082 74777.1
13083 74777.1
13084 74777.1
13085 74777.1
13086 74777.1
13087 74777.1
13088 74777.1
13089 74777.1
13090 74777.1
13091 75077.5
13092 75077.5
13093 75077.5
13094 75077.5
13095 75077.5
13096 75077.5
13097 75077.5
13098 75077.5
13099 75077.5
13100 75077.5
13101 75318.8
13102 75318.8
13103 75318.8
13104 75318.8
13105 75318.8
13106 75318.8
13107 75318.8
13108 75318.8
13109 75318.8
13110 75318.8
13111 75600.6
13112 75600.6
13113 75600.6
13114 75600.6
13115 75600.6
13116 75600.6
13117 75600.6
13118 75600.6
13119 75600.6
13120 75600.6
13121 76263.2
13122 76263.2
13123 76263.2
13124 76263.2
13125 76263.2
13126 76263.2
13127 76263.2
13128 76263.2
13129 76263.2
13130 76263.2
13131 77109.4
13132 77109.4
13133 77109.4
13134 77109.4
13135 77109.4
13136 77109.4
13137 77109.4
13138 77109.4
13139 77109.4
13140 77109.4
13141 78136.3
13142 78136.3
13143 78136.3
13144 78136.3
13145 78136.3
13146 78136.3
13147 78136.3
13148 78136.3
13149 78136.3
13150 78136.3
13151 79065
13152 79065
13153 79065
13154 79065
13155 79065
13156 79065
13157 79065
13158 79065
13159 79065
13160 79065
13161 79722.1
13162 79722.1
13163 79722.1
13164 79722.1
13165 79722.1
13166 79722.1
13167 79722.1
13168 79722.1
13169 79722.1
13170 79722.1
13171 80590.2
13172 80590.2
13173 80590.2
13174 80590.2
13175 80590.2
13176 80590.2
13177 80590.2
13178 80590.2
13179 80590.2
13180 80590.2
13181 81472.3
13182 81472.3
13183 81472.3
13184 81472.3
13185 81472.3
13186 81472.3
13187 81472.3
13188 81472.3
13189 81472.3
13190 81472.3
13191 82533.5
13192 82533.5
13193 82533.5
13194 82533.5
13195 82533.5
13196 82533.5
13197 82533.5
13198 82533.5
13199 82533.5
13200 82533.5
13201 83635.5
13202 83635.5
13203 83635.5
13204 83635.5
13205 83635.5
13206 83635.5
13207 83635.5
13208 83635.5
13209 83635.5
13210 83635.5
13211 85171.8
13212 85171.8
13213 85171.8
13214 85171.8
13215 85171.8
13216 85171.8
13217 85171.8
13218 85171.8
13219 85171.8
13220 85171.8
13221 86952.1
13222 86952.1
13223 86952.1
13224 86952.1
13225 86952.1
13226 86952.1
13227 86952.1
13228 86952.1
13229 86952.1
13230 86952.1
13231 89141.7
13232 89141.7
13233 89141.7
13234 89141.7
13235 89141.7
13236 89141.7
13237 89141.7
13238 89141.7
13239 89141.7
13240 89141.7
13241 91235.7
13242 91235.7
13243 91235.7
13244 91235.7
13245 91235.7
13246 91235.7
13247 91235.7
13248 91235.7
13249 91235.7
13250 91235.7
13251 93264.4
13252 93264.4
13253 93264.4
13254 93264.4
13255 93264.4
13256 93264.4
13257 93264.4
13258 93264.4
13259 93264.4
13260 93264.4
13261 95709.6
13262 95709.6
13263 95709.6
13264 95709.6
13265 95709.6
13266 95709.6
13267 95709.6
13268 95709.6
13269 95709.6
13270 95709.6
13271 98264.8
13272 98264.8
13273 98264.8
13274 98264.8
13275 98264.8
13276 98264.8
13277 98264.8
13278 98264.8
13279 98264.8
13280 98264.8
13281 100832
13282 100832
13283 100832
13284 100832
13285 100832
13286 100832
13287 100832
13288 100832
13289 100832
13290 100832
13291 103373
13292 103373
13293 103373
13294 103373
13295 103373
13296 103373
13297 103373
13298 103373
13299 103373
13300 103373
13301 105923
13302 105923
13303 105923
13304 105923
13305 105923
13306 105923
13307 105923
13308 105923
13309 105923
13310 105923
13311 108780
13312 108780
13313 108780
13314 108780
13315 108780
13316 108780
13317 108780
13318 108780
13319 108780
13320 108780
13321 111956
13322 111956
13323 111956
13324 111956
13325 111956
13326 111956
13327 111956
13328 111956
13329 111956
13330 111956
13331 115081
13332 115081
13333 115081
13334 115081
13335 115081
13336 115081
13337 115081
13338 115081
13339 115081
13340 115081
13341 118291
13342 118291
13343 118291
13344 118291
13345 118291
13346 118291
13347 118291
13348 118291
13349 118291
13350 118291
13351 121413
13352 121413
13353 121413
13354 121413
13355 121413
13356 121413
13357 121413
13358 121413
13359 121413
13360 121413
13361 124605
13362 124605
13363 124605
13364 124605
13365 124605
13366 124605
13367 124605
13368 124605
13369 124605
13370 124605
13371 127446
13372 127446
13373 127446
13374 127446
13375 127446
13376 127446
13377 127446
13378 127446
13379 127446
13380 127446
13381 130140
13382 130140
13383 130140
13384 130140
13385 130140
13386 130140
13387 130140
13388 130140
13389 130140
13390 130140
13391 132735
13392 132735
13393 132735
13394 132735
13395 132735
13396 132735
13397 132735
13398 132735
13399 132735
13400 132735
13401 135338
13402 135338
13403 135338
13404 135338
13405 135338
13406 135338
13407 135338
13408 135338
13409 135338
13410 135338
13411 137139
13412 137139
13413 137139
13414 137139
13415 137139
13416 137139
13417 137139
13418 137139
13419 137139
13420 137139
13421 138631
13422 138631
13423 138631
13424 138631
13425 138631
13426 138631
13427 138631
13428 138631
13429 138631
13430 138631
13431 139852
13432 139852
13433 139852
13434 139852
13435 139852
13436 139852
13437 139852
13438 139852
13439 139852
13440 139852
13441 140893
13442 140893
13443 140893
13444 140893
13445 140893
13446 140893
13447 140893
13448 140893
13449 140893
13450 140893
13451 141635
13452 141635
13453 141635
13454 141635
13455 141635
13456 141635
13457 141635
13458 141635
13459 141635
13460 141635
13461 141458
13462 141458
13463 141458
13464 141458
13465 141458
13466 141458
13467 141458
13468 141458
13469 141458
13470 141458
13471 140809
13472 140809
13473 140809
13474 140809
13475 140809
13476 140809
13477 140809
13478 140809
13479 140809
13480 140809
13481 140150
13482 140150
13483 140150
13484 140150
13485 140150
13486 140150
13487 140150
13488 140150
13489 140150
13490 140150
13491 139589
13492 139589
13493 139589
13494 139589
13495 139589
13496 139589
13497 139589
13498 139589
13499 139589
13500 139589
13501 139124
13502 139124
13503 139124
13504 139124
13505 139124
13506 139124
13507 139124
13508 139124
13509 139124
13510 139124
13511 138144
13512 138144
13513 138144
13514 138144
13515 138144
13516 138144
13517 138144
13518 138144
13519 138144
13520 138144
13521 136093
13522 136093
13523 136093
13524 136093
13525 136093
13526 136093
13527 136093
13528 136093
13529 136093
13530 136093
13531 133853
13532 133853
13533 133853
13534 133853
13535 133853
13536 133853
13537 133853
13538 133853
13539 133853
13540 133853
13541 131046
13542 131046
13543 131046
13544 131046
13545 131046
13546 131046
13547 131046
13548 131046
13549 131046
13550 131046
13551 128347
13552 128347
13553 128347
13554 128347
13555 128347
13556 128347
13557 128347
13558 128347
13559 128347
13560 128347
13561 125871
13562 125871
13563 125871
13564 125871
13565 125871
13566 125871
13567 125871
13568 125871
13569 125871
13570 125871
13571 123547
13572 123547
13573 123547
13574 123547
13575 123547
13576 123547
13577 123547
13578 123547
13579 123547
13580 123547
13581 121444
13582 121444
13583 121444
13584 121444
13585 121444
13586 121444
13587 121444
13588 121444
13589 121444
13590 121444
13591 119095
13592 119095
13593 119095
13594 119095
13595 119095
13596 119095
13597 119095
13598 119095
13599 119095
13600 119095
13601 116474
13602 116474
13603 116474
13604 116474
13605 116474
13606 116474
13607 116474
13608 116474
13609 116474
13610 116474
13611 114348
13612 114348
13613 114348
13614 114348
13615 114348
13616 114348
13617 114348
13618 114348
13619 114348
13620 114348
13621 112442
13622 112442
13623 112442
13624 112442
13625 112442
13626 112442
13627 112442
13628 112442
13629 112442
13630 112442
13631 110653
13632 110653
13633 110653
13634 110653
13635 110653
13636 110653
13637 110653
13638 110653
13639 110653
13640 110653
13641 108913
13642 108913
13643 108913
13644 108913
13645 108913
13646 108913
13647 108913
13648 108913
13649 108913
13650 108913
13651 107491
13652 107491
13653 107491
13654 107491
13655 107491
13656 107491
13657 107491
13658 107491
13659 107491
13660 107491
13661 106563
13662 106563
13663 106563
13664 106563
13665 106563
13666 106563
13667 106563
13668 106563
13669 106563
13670 106563
13671 106164
13672 106164
13673 106164
13674 106164
13675 106164
13676 106164
13677 106164
13678 106164
13679 106164
13680 106164
13681 105788
13682 105788
13683 105788
13684 105788
13685 105788
13686 105788
13687 105788
13688 105788
13689 105788
13690 105788
13691 105292
13692 105292
13693 105292
13694 105292
13695 105292
13696 105292
13697 105292
13698 105292
13699 105292
13700 105292
13701 104767
13702 104767
13703 104767
13704 104767
13705 104767
13706 104767
13707 104767
13708 104767
13709 104767
13710 104767
13711 104486
13712 104486
13713 104486
13714 104486
13715 104486
13716 104486
13717 104486
13718 104486
13719 104486
13720 104486
13721 104832
13722 104832
13723 104832
13724 104832
13725 104832
13726 104832
13727 104832
13728 104832
13729 104832
13730 104832
13731 105321
13732 105321
13733 105321
13734 105321
13735 105321
13736 105321
13737 105321
13738 105321
13739 105321
13740 105321
13741 106153
13742 106153
13743 106153
13744 106153
13745 106153
13746 106153
13747 106153
13748 106153
13749 106153
13750 106153
13751 107128
13752 107128
13753 107128
13754 107128
13755 107128
13756 107128
13757 107128
13758 107128
13759 107128
13760 107128
13761 107939
13762 107939
13763 107939
13764 107939
13765 107939
13766 107939
13767 107939
13768 107939
13769 107939
13770 107939
13771 108850
13772 108850
13773 108850
13774 108850
13775 108850
13776 108850
13777 108850
13778 108850
13779 108850
13780 108850
13781 109534
13782 109534
13783 109534
13784 109534
13785 109534
13786 109534
13787 109534
13788 109534
13789 109534
13790 109534
13791 110260
13792 110260
13793 110260
13794 110260
13795 110260
13796 110260
13797 110260
13798 110260
13799 110260
13800 110260
13801 111040
13802 111040
13803 111040
13804 111040
13805 111040
13806 111040
13807 111040
13808 111040
13809 111040
13810 111040
13811 111698
13812 111698
13813 111698
13814 111698
13815 111698
13816 111698
13817 111698
13818 111698
13819 111698
13820 111698
13821 112165
13822 112165
13823 112165
13824 112165
13825 112165
13826 112165
13827 112165
13828 112165
13829 112165
13830 112165
13831 112681
13832 112681
13833 112681
13834 112681
13835 112681
13836 112681
13837 112681
13838 112681
13839 112681
13840 112681
13841 113307
13842 113307
13843 113307
13844 113307
13845 113307
13846 113307
13847 113307
13848 113307
13849 113307
13850 113307
13851 113749
13852 113749
13853 113749
13854 113749
13855 113749
13856 113749
13857 113749
13858 113749
13859 113749
13860 113749
13861 114035
13862 114035
13863 114035
13864 114035
13865 114035
13866 114035
13867 114035
13868 114035
13869 114035
13870 114035
13871 113773
13872 113773
13873 113773
13874 113773
13875 113773
13876 113773
13877 113773
13878 113773
13879 113773
13880 113773
13881 113138
13882 113138
13883 113138
13884 113138
13885 113138
13886 113138
13887 113138
13888 113138
13889 113138
13890 113138
13891 112705
13892 112705
13893 112705
13894 112705
13895 112705
13896 112705
13897 112705
13898 112705
13899 112705
13900 112705
13901 112117
13902 112117
13903 112117
13904 112117
13905 112117
13906 112117
13907 112117
13908 112117
13909 112117
13910 112117
13911 111328
13912 111328
13913 111328
13914 111328
13915 111328
13916 111328
13917 111328
13918 111328
13919 111328
13920 111328
13921 110403
13922 110403
13923 110403
13924 110403
13925 110403
13926 110403
13927 110403
13928 110403
13929 110403
13930 110403
13931 109309
13932 109309
13933 109309
13934 109309
13935 109309
13936 109309
13937 109309
13938 109309
13939 109309
13940 109309
13941 108237
13942 108237
13943 108237
13944 108237
13945 108237
13946 108237
13947 108237
13948 108237
13949 108237
13950 108237
13951 106739
13952 106739
13953 106739
13954 106739
13955 106739
13956 106739
13957 106739
13958 106739
13959 106739
13960 106739
13961 105236
13962 105236
13963 105236
13964 105236
13965 105236
13966 105236
13967 105236
13968 105236
13969 105236
13970 105236
13971 103472
13972 103472
13973 103472
13974 103472
13975 103472
13976 103472
13977 103472
13978 103472
13979 103472
13980 103472
13981 101848
13982 101848
13983 101848
13984 101848
13985 101848
13986 101848
13987 101848
13988 101848
13989 101848
13990 101848
13991 100488
13992 100488
13993 100488
13994 100488
13995 100488
13996 100488
13997 100488
13998 100488
13999 100488
14000 100488
14001 99244.2
14002 99244.2
14003 99244.2
14004 99244.2
14005 99244.2
14006 99244.2
14007 99244.2
14008 99244.2
14009 99244.2
14010 99244.2
14011 97851.5
14012 97851.5
14013 97851.5
14014 97851.5
14015 97851.5
14016 97851.5
14017 97851.5
14018 97851.5
14019 97851.5
14020 97851.5
14021 96409.5
14022 96409.5
14023 96409.5
14024 96409.5
14025 96409.5
14026 96409.5
14027 96409.5
14028 96409.5
14029 96409.5
14030 96409.5
14031 94884.6
14032 94884.6
14033 94884.6
14034 94884.6
14035 94884.6
14036 94884.6
14037 94884.6
14038 94884.6
14039 94884.6
14040 94884.6
14041 93329.3
14042 93329.3
14043 93329.3
14044 93329.3
14045 93329.3
14046 93329.3
14047 93329.3
14048 93329.3
14049 93329.3
14050 93329.3
14051 92064.9
14052 92064.9
14053 92064.9
14054 92064.9
14055 92064.9
14056 92064.9
14057 92064.9
14058 92064.9
14059 92064.9
14060 92064.9
14061 91016.5
14062 91016.5
14063 91016.5
14064 91016.5
14065 91016.5
14066 91016.5
14067 91016.5
14068 91016.5
14069 91016.5
14070 91016.5
14071 90437.5
14072 90437.5
14073 90437.5
14074 90437.5
14075 90437.5
14076 90437.5
14077 90437.5
14078 90437.5
14079 90437.5
14080 90437.5
14081 90081.2
14082 90081.2
14083 90081.2
14084 90081.2
14085 90081.2
14086 90081.2
14087 90081.2
14088 90081.2
14089 90081.2
14090 90081.2
14091 89289.7
14092 89289.7
14093 89289.7
14094 89289.7
14095 89289.7
14096 89289.7
14097 89289.7
14098 89289.7
14099 89289.7
14100 89289.7
14101 88570.1
14102 88570.1
14103 88570.1
14104 88570.1
14105 88570.1
14106 88570.1
14107 88570.1
14108 88570.1
14109 88570.1
14110 88570.1
14111 88229
14112 88229
14113 88229
14114 88229
14115 88229
14116 88229
14117 88229
14118 88229
14119 88229
14120 88229
14121 88068.2
14122 88068.2
14123 88068.2
14124 88068.2
14125 88068.2
14126 88068.2
14127 88068.2
14128 88068.2
14129 88068.2
14130 88068.2
14131 88242
14132 88242
14133 88242
14134 88242
14135 88242
14136 88242
14137 88242
14138 88242
14139 88242
14140 88242
14141 88531.7
14142 88531.7
14143 88531.7
14144 88531.7
14145 88531.7
14146 88531.7
14147 88531.7
14148 88531.7
14149 88531.7
14150 88531.7
14151 89175.7
14152 89175.7
14153 89175.7
14154 89175.7
14155 89175.7
14156 89175.7
14157 89175.7
14158 89175.7
14159 89175.7
14160 89175.7
14161 89898.8
14162 89898.8
14163 89898.8
14164 89898.8
14165 89898.8
14166 89898.8
14167 89898.8
14168 89898.8
14169 89898.8
14170 89898.8
14171 90805.4
14172 90805.4
14173 90805.4
14174 90805.4
14175 90805.4
14176 90805.4
14177 90805.4
14178 90805.4
14179 90805.4
14180 90805.4
14181 91605.8
14182 91605.8
14183 91605.8
14184 91605.8
14185 91605.8
14186 91605.8
14187 91605.8
14188 91605.8
14189 91605.8
14190 91605.8
14191 92281.8
14192 92281.8
14193 92281.8
14194 92281.8
14195 92281.8
14196 92281.8
14197 92281.8
14198 92281.8
14199 92281.8
14200 92281.8
14201 92901.6
14202 92901.6
14203 92901.6
14204 92901.6
14205 92901.6
14206 92901.6
14207 92901.6
14208 92901.6
14209 92901.6
14210 92901.6
14211 93839
14212 93839
14213 93839
14214 93839
14215 93839
14216 93839
14217 93839
14218 93839
14219 93839
14220 93839
14221 95015.3
14222 95015.3
14223 95015.3
14224 95015.3
14225 95015.3
14226 95015.3
14227 95015.3
14228 95015.3
14229 95015.3
14230 95015.3
14231 96055.7
14232 96055.7
14233 96055.7
14234 96055.7
14235 96055.7
14236 96055.7
14237 96055.7
14238 96055.7
14239 96055.7
14240 96055.7
14241 97249.9
14242 97249.9
14243 97249.9
14244 97249.9
14245 97249.9
14246 97249.9
14247 97249.9
14248 97249.9
14249 97249.9
14250 97249.9
14251 98173.5
14252 98173.5
14253 98173.5
14254 98173.5
14255 98173.5
14256 98173.5
14257 98173.5
14258 98173.5
14259 98173.5
14260 98173.5
14261 98997.5
14262 98997.5
14263 98997.5
14264 98997.5
14265 98997.5
14266 98997.5
14267 98997.5
14268 98997.5
14269 98997.5
14270 98997.5
14271 99511.7
14272 99511.7
14273 99511.7
14274 99511.7
14275 99511.7
14276 99511.7
14277 99511.7
14278 99511.7
14279 99511.7
14280 99511.7
14281 100182
14282 100182
14283 100182
14284 100182
14285 100182
14286 100182
14287 100182
14288 100182
14289 100182
14290 100182
14291 101273
14292 101273
14293 101273
14294 101273
14295 101273
14296 101273
14297 101273
14298 101273
14299 101273
14300 101273
14301 102625
14302 102625
14303 102625
14304 102625
14305 102625
14306 102625
14307 102625
14308 102625
14309 102625
14310 102625
14311 103777
14312 103777
14313 103777
14314 103777
14315 103777
14316 103777
14317 103777
14318 103777
14319 103777
14320 103777
14321 104908
14322 104908
14323 104908
14324 104908
14325 104908
14326 104908
14327 104908
14328 104908
14329 104908
14330 104908
14331 105660
14332 105660
14333 105660
14334 105660
14335 105660
14336 105660
14337 105660
14338 105660
14339 105660
14340 105660
14341 106169
14342 106169
14343 106169
14344 106169
14345 106169
14346 106169
14347 106169
14348 106169
14349 106169
14350 106169
14351 106479
14352 106479
14353 106479
14354 106479
14355 106479
14356 106479
14357 106479
14358 106479
14359 106479
14360 106479
14361 106589
14362 106589
14363 106589
14364 106589
14365 106589
14366 106589
14367 106589
14368 106589
14369 106589
14370 106589
14371 106849
14372 106849
14373 106849
14374 106849
14375 106849
14376 106849
14377 106849
14378 106849
14379 106849
14380 106849
14381 107287
14382 107287
14383 107287
14384 107287
14385 107287
14386 107287
14387 107287
14388 107287
14389 107287
14390 107287
14391 107651
14392 107651
14393 107651
14394 107651
14395 107651
14396 107651
14397 107651
14398 107651
14399 107651
14400 107651
14401 108024
14402 108024
14403 108024
14404 108024
14405 108024
14406 108024
14407 108024
14408 108024
14409 108024
14410 108024
14411 108216
14412 108216
14413 108216
14414 108216
14415 108216
14416 108216
14417 108216
14418 108216
14419 108216
14420 108216
14421 108355
14422 108355
14423 108355
14424 108355
14425 108355
14426 108355
14427 108355
14428 108355
14429 108355
14430 108355
14431 108605
14432 108605
14433 108605
14434 108605
14435 108605
14436 108605
14437 108605
14438 108605
14439 108605
14440 108605
14441 108590
14442 108590
14443 108590
14444 108590
14445 108590
14446 108590
14447 108590
14448 108590
14449 108590
14450 108590
14451 108526
14452 108526
14453 108526
14454 108526
14455 108526
14456 108526
14457 108526
14458 108526
14459 108526
14460 108526
14461 108491
14462 108491
14463 108491
14464 108491
14465 108491
14466 108491
14467 108491
14468 108491
14469 108491
14470 108491
14471 108635
14472 108635
14473 108635
14474 108635
14475 108635
14476 108635
14477 108635
14478 108635
14479 108635
14480 108635
14481 108577
14482 108577
14483 108577
14484 108577
14485 108577
14486 108577
14487 108577
14488 108577
14489 108577
14490 108577
14491 108137
14492 108137
14493 108137
14494 108137
14495 108137
14496 108137
14497 108137
14498 108137
14499 108137
14500 108137
14501 107193
14502 107193
14503 107193
14504 107193
14505 107193
14506 107193
14507 107193
14508 107193
14509 107193
14510 107193
14511 106282
14512 106282
14513 106282
14514 106282
14515 106282
14516 106282
14517 106282
14518 106282
14519 106282
14520 106282
14521 105364
14522 105364
14523 105364
14524 105364
14525 105364
14526 105364
14527 105364
14528 105364
14529 105364
14530 105364
14531 104731
14532 104731
14533 104731
14534 104731
14535 104731
14536 104731
14537 104731
14538 104731
14539 104731
14540 104731
14541 104273
14542 104273
14543 104273
14544 104273
14545 104273
14546 104273
14547 104273
14548 104273
14549 104273
14550 104273
14551 104103
14552 104103
14553 104103
14554 104103
14555 104103
14556 104103
14557 104103
14558 104103
14559 104103
14560 104103
14561 104217
14562 104217
14563 104217
14564 104217
14565 104217
14566 104217
14567 104217
14568 104217
14569 104217
14570 104217
14571 104141
14572 104141
14573 104141
14574 104141
14575 104141
14576 104141
14577 104141
14578 104141
14579 104141
14580 104141
14581 103923
14582 103923
14583 103923
14584 103923
14585 103923
14586 103923
14587 103923
14588 103923
14589 103923
14590 103923
14591 103883
14592 103883
14593 103883
14594 103883
14595 103883
14596 103883
14597 103883
14598 103883
14599 103883
14600 103883
14601 104189
14602 104189
14603 104189
14604 104189
14605 104189
14606 104189
14607 104189
14608 104189
14609 104189
14610 104189
14611 104635
14612 104635
14613 104635
14614 104635
14615 104635
14616 104635
14617 104635
14618 104635
14619 104635
14620 104635
14621 105071
14622 105071
14623 105071
14624 105071
14625 105071
14626 105071
14627 105071
14628 105071
14629 105071
14630 105071
14631 105647
14632 105647
14633 105647
14634 105647
14635 105647
14636 105647
14637 105647
14638 105647
14639 105647
14640 105647
14641 106492
14642 106492
14643 106492
14644 106492
14645 106492
14646 106492
14647 106492
14648 106492
14649 106492
14650 106492
14651 107705
14652 107705
14653 107705
14654 107705
14655 107705
14656 107705
14657 107705
14658 107705
14659 107705
14660 107705
14661 108866
14662 108866
14663 108866
14664 108866
14665 108866
14666 108866
14667 108866
14668 108866
14669 108866
14670 108866
14671 110046
14672 110046
14673 110046
14674 110046
14675 110046
14676 110046
14677 110046
14678 110046
14679 110046
14680 110046
14681 111458
14682 111458
14683 111458
14684 111458
14685 111458
14686 111458
14687 111458
14688 111458
14689 111458
14690 111458
14691 113241
14692 113241
14693 113241
14694 113241
14695 113241
14696 113241
14697 113241
14698 113241
14699 113241
14700 113241
14701 115567
14702 115567
14703 115567
14704 115567
14705 115567
14706 115567
14707 115567
14708 115567
14709 115567
14710 115567
14711 117809
14712 117809
14713 117809
14714 117809
14715 117809
14716 117809
14717 117809
14718 117809
14719 117809
14720 117809
14721 119986
14722 119986
14723 119986
14724 119986
14725 119986
14726 119986
14727 119986
14728 119986
14729 119986
14730 119986
14731 122080
14732 122080
14733 122080
14734 122080
14735 122080
14736 122080
14737 122080
14738 122080
14739 122080
14740 122080
14741 124169
14742 124169
14743 124169
14744 124169
14745 124169
14746 124169
14747 124169
14748 124169
14749 124169
14750 124169
14751 126060
14752 126060
14753 126060
14754 126060
14755 126060
14756 126060
14757 126060
14758 126060
14759 126060
14760 126060
14761 127976
14762 127976
14763 127976
14764 127976
14765 127976
14766 127976
14767 127976
14768 127976
14769 127976
14770 127976
14771 130003
14772 130003
14773 130003
14774 130003
14775 130003
14776 130003
14777 130003
14778 130003
14779 130003
14780 130003
14781 132191
14782 132191
14783 132191
14784 132191
14785 132191
14786 132191
14787 132191
14788 132191
14789 132191
14790 132191
14791 134344
14792 134344
14793 134344
14794 134344
14795 134344
14796 134344
14797 134344
14798 134344
14799 134344
14800 134344
14801 135954
14802 135954
14803 135954
14804 135954
14805 135954
14806 135954
14807 135954
14808 135954
14809 135954
14810 135954
14811 137527
14812 137527
14813 137527
14814 137527
14815 137527
14816 137527
14817 137527
14818 137527
14819 137527
14820 137527
14821 139316
14822 139316
14823 139316
14824 139316
14825 139316
14826 139316
14827 139316
14828 139316
14829 139316
14830 139316
14831 140994
14832 140994
14833 140994
14834 140994
14835 140994
14836 140994
14837 140994
14838 140994
14839 140994
14840 140994
14841 142239
14842 142239
14843 142239
14844 142239
14845 142239
14846 142239
14847 142239
14848 142239
14849 142239
14850 142239
14851 143084
14852 143084
14853 143084
14854 143084
14855 143084
14856 143084
14857 143084
14858 143084
14859 143084
14860 143084
14861 144151
14862 144151
14863 144151
14864 144151
14865 144151
14866 144151
14867 144151
14868 144151
14869 144151
14870 144151
14871 145286
14872 145286
14873 145286
14874 145286
14875 145286
14876 145286
14877 145286
14878 145286
14879 145286
14880 145286
14881 146448
14882 146448
14883 146448
14884 146448
14885 146448
14886 146448
14887 146448
14888 146448
14889 146448
14890 146448
14891 147442
14892 147442
14893 147442
14894 147442
14895 147442
14896 147442
14897 147442
14898 147442
14899 147442
14900 147442
14901 147963
14902 147963
14903 147963
14904 147963
14905 147963
14906 147963
14907 147963
14908 147963
14909 147963
14910 147963
14911 148495
14912 148495
14913 148495
14914 148495
14915 148495
14916 148495
14917 148495
14918 148495
14919 148495
14920 148495
14921 148938
14922 148938
14923 148938
14924 148938
14925 148938
14926 148938
14927 148938
14928 148938
14929 148938
14930 148938
14931 149226
14932 149226
14933 149226
14934 149226
14935 149226
14936 149226
14937 149226
14938 149226
14939 149226
14940 149226
14941 149400
14942 149400
14943 149400
14944 149400
14945 149400
14946 149400
14947 149400
14948 149400
14949 149400
14950 149400
14951 149824
14952 149824
14953 149824
14954 149824
14955 149824
14956 149824
14957 149824
14958 149824
14959 149824
14960 149824
14961 149975
14962 149975
14963 149975
14964 149975
14965 149975
14966 149975
14967 149975
14968 149975
14969 149975
14970 149975
14971 149780
14972 149780
14973 149780
14974 149780
14975 149780
14976 149780
14977 149780
14978 149780
14979 149780
14980 149780
14981 149264
14982 149264
14983 149264
14984 149264
14985 149264
14986 149264
14987 149264
14988 149264
14989 149264
14990 149264
14991 148351
14992 148351
14993 148351
14994 148351
14995 148351
14996 148351
14997 148351
14998 148351
14999 148351
15000 148351
15001 147581
15002 147581
15003 147581
15004 147581
15005 147581
15006 147581
15007 147581
15008 147581
15009 147581
15010 147581
15011 146601
15012 146601
15013 146601
15014 146601
15015 146601
15016 146601
15017 146601
15018 146601
15019 146601
15020 146601
15021 145095
15022 145095
15023 145095
15024 145095
15025 145095
15026 145095
15027 145095
15028 145095
15029 145095
15030 145095
15031 143726
15032 143726
15033 143726
15034 143726
15035 143726
15036 143726
15037 143726
15038 143726
15039 143726
15040 143726
15041 142662
15042 142662
15043 142662
15044 142662
15045 142662
15046 142662
15047 142662
15048 142662
15049 142662
15050 142662
15051 141661
15052 141661
15053 141661
15054 141661
15055 141661
15056 141661
15057 141661
15058 141661
15059 141661
15060 141661
15061 140118
15062 140118
15063 140118
15064 140118
15065 140118
15066 140118
15067 140118
15068 140118
15069 140118
15070 140118
15071 138160
15072 138160
15073 138160
15074 138160
15075 138160
15076 138160
15077 138160
15078 138160
15079 138160
15080 138160
15081 135879
15082 135879
15083 135879
15084 135879
15085 135879
15086 135879
15087 135879
15088 135879
15089 135879
15090 135879
15091 133506
15092 133506
15093 133506
15094 133506
15095 133506
15096 133506
15097 133506
15098 133506
15099 133506
15100 133506
15101 131416
15102 131416
15103 131416
15104 131416
15105 131416
15106 131416
15107 131416
15108 131416
15109 131416
15110 131416
15111 129321
15112 129321
15113 129321
15114 129321
15115 129321
15116 129321
15117 129321
15118 129321
15119 129321
15120 129321
15121 127354
15122 127354
15123 127354
15124 127354
15125 127354
15126 127354
15127 127354
15128 127354
15129 127354
15130 127354
15131 125340
15132 125340
15133 125340
15134 125340
15135 125340
15136 125340
15137 125340
15138 125340
15139 125340
15140 125340
15141 123188
15142 123188
15143 123188
15144 123188
15145 123188
15146 123188
15147 123188
15148 123188
15149 123188
15150 123188
15151 120413
15152 120413
15153 120413
15154 120413
15155 120413
15156 120413
15157 120413
15158 120413
15159 120413
15160 120413
15161 117733
15162 117733
15163 117733
15164 117733
15165 117733
15166 117733
15167 117733
15168 117733
15169 117733
15170 117733
15171 115514
15172 115514
15173 115514
15174 115514
15175 115514
15176 115514
15177 115514
15178 115514
15179 115514
15180 115514
15181 113551
15182 113551
15183 113551
15184 113551
15185 113551
15186 113551
15187 113551
15188 113551
15189 113551
15190 113551
15191 111839
15192 111839
15193 111839
15194 111839
15195 111839
15196 111839
15197 111839
15198 111839
15199 111839
15200 111839
15201 110085
15202 110085
15203 110085
15204 110085
15205 110085
15206 110085
15207 110085
15208 110085
15209 110085
15210 110085
15211 108482
15212 108482
15213 108482
15214 108482
15215 108482
15216 108482
15217 108482
15218 108482
15219 108482
15220 108482
15221 107105
15222 107105
15223 107105
15224 107105
15225 107105
15226 107105
15227 107105
15228 107105
15229 107105
15230 107105
15231 105447
15232 105447
15233 105447
15234 105447
15235 105447
15236 105447
15237 105447
15238 105447
15239 105447
15240 105447
15241 103886
15242 103886
15243 103886
15244 103886
15245 103886
15246 103886
15247 103886
15248 103886
15249 103886
15250 103886
15251 102419
15252 102419
15253 102419
15254 102419
15255 102419
15256 102419
15257 102419
15258 102419
15259 102419
15260 102419
15261 101336
15262 101336
15263 101336
15264 101336
15265 101336
15266 101336
15267 101336
15268 101336
15269 101336
15270 101336
15271 100478
15272 100478
15273 100478
15274 100478
15275 100478
15276 100478
15277 100478
15278 100478
15279 100478
15280 100478
15281 99768.2
15282 99768.2
15283 99768.2
15284 99768.2
15285 99768.2
15286 99768.2
15287 99768.2
15288 99768.2
15289 99768.2
15290 99768.2
15291 99176.8
15292 99176.8
15293 99176.8
15294 99176.8
15295 99176.8
15296 99176.8
15297 99176.8
15298 99176.8
15299 99176.8
15300 99176.8
15301 98392.7
15302 98392.7
15303 98392.7
15304 98392.7
15305 98392.7
15306 98392.7
15307 98392.7
15308 98392.7
15309 98392.7
15310 98392.7
15311 97563.5
15312 97563.5
15313 97563.5
15314 97563.5
15315 97563.5
15316 97563.5
15317 97563.5
15318 97563.5
15319 97563.5
15320 97563.5
15321 96729.2
15322 96729.2
15323 96729.2
15324 96729.2
15325 96729.2
15326 96729.2
15327 96729.2
15328 96729.2
15329 96729.2
15330 96729.2
15331 96331
15332 96331
15333 96331
15334 96331
15335 96331
15336 96331
15337 96331
15338 96331
15339 96331
15340 96331
15341 96250.9
15342 96250.9
15343 96250.9
15344 96250.9
15345 96250.9
15346 96250.9
15347 96250.9
15348 96250.9
15349 96250.9
15350 96250.9
15351 96533.2
15352 96533.2
15353 96533.2
15354 96533.2
15355 96533.2
15356 96533.2
15357 96533.2
15358 96533.2
15359 96533.2
15360 96533.2
15361 96847.8
15362 96847.8
15363 96847.8
15364 96847.8
15365 96847.8
15366 96847.8
15367 96847.8
15368 96847.8
15369 96847.8
15370 96847.8
15371 96817.1
15372 96817.1
15373 96817.1
15374 96817.1
15375 96817.1
15376 96817.1
15377 96817.1
15378 96817.1
15379 96817.1
15380 96817.1
15381 96684.5
15382 96684.5
15383 96684.5
15384 96684.5
15385 96684.5
15386 96684.5
15387 96684.5
15388 96684.5
15389 96684.5
15390 96684.5
15391 96616
15392 96616
15393 96616
15394 96616
15395 96616
15396 96616
15397 96616
15398 96616
15399 96616
15400 96616
15401 96794.1
15402 96794.1
15403 96794.1
15404 96794.1
15405 96794.1
15406 96794.1
15407 96794.1
15408 96794.1
15409 96794.1
15410 96794.1
15411 97073.2
15412 97073.2
15413 97073.2
15414 97073.2
15415 97073.2
15416 97073.2
15417 97073.2
15418 97073.2
15419 97073.2
15420 97073.2
15421 97529.9
15422 97529.9
15423 97529.9
15424 97529.9
15425 97529.9
15426 97529.9
15427 97529.9
15428 97529.9
15429 97529.9
15430 97529.9
15431 98136.6
15432 98136.6
15433 98136.6
15434 98136.6
15435 98136.6
15436 98136.6
15437 98136.6
15438 98136.6
15439 98136.6
15440 98136.6
15441 98503.5
15442 98503.5
15443 98503.5
15444 98503.5
15445 98503.5
15446 98503.5
15447 98503.5
15448 98503.5
15449 98503.5
15450 98503.5
15451 98817.1
15452 98817.1
15453 98817.1
15454 98817.1
15455 98817.1
15456 98817.1
15457 98817.1
15458 98817.1
15459 98817.1
15460 98817.1
15461 99137.6
15462 99137.6
15463 99137.6
15464 99137.6
15465 99137.6
15466 99137.6
15467 99137.6
15468 99137.6
15469 99137.6
15470 99137.6
15471 99488
15472 99488
15473 99488
15474 99488
15475 99488
15476 99488
15477 99488
15478 99488
15479 99488
15480 99488
15481 99925.8
15482 99925.8
15483 99925.8
15484 99925.8
15485 99925.8
15486 99925.8
15487 99925.8
15488 99925.8
15489 99925.8
15490 99925.8
15491 100309
15492 100309
15493 100309
15494 100309
15495 100309
15496 100309
15497 100309
15498 100309
15499 100309
15500 100309
15501 100905
15502 100905
15503 100905
15504 100905
15505 100905
15506 100905
15507 100905
15508 100905
15509 100905
15510 100905
15511 101715
15512 101715
15513 101715
15514 101715
15515 101715
15516 101715
15517 101715
15518 101715
15519 101715
15520 101715
15521 102408
15522 102408
15523 102408
15524 102408
15525 102408
15526 102408
15527 102408
15528 102408
15529 102408
15530 102408
15531 102659
15532 102659
15533 102659
15534 102659
15535 102659
15536 102659
15537 102659
15538 102659
15539 102659
15540 102659
15541 102790
15542 102790
15543 102790
15544 102790
15545 102790
15546 102790
15547 102790
15548 102790
15549 102790
15550 102790
15551 102965
15552 102965
15553 102965
15554 102965
15555 102965
15556 102965
15557 102965
15558 102965
15559 102965
15560 102965
15561 103076
15562 103076
15563 103076
15564 103076
15565 103076
15566 103076
15567 103076
15568 103076
15569 103076
15570 103076
15571 103325
15572 103325
15573 103325
15574 103325
15575 103325
15576 103325
15577 103325
15578 103325
15579 103325
15580 103325
15581 103550
15582 103550
15583 103550
15584 103550
15585 103550
15586 103550
15587 103550
15588 103550
15589 103550
15590 103550
15591 103828
15592 103828
15593 103828
15594 103828
15595 103828
15596 103828
15597 103828
15598 103828
15599 103828
15600 103828
15601 103943
15602 103943
15603 103943
15604 103943
15605 103943
15606 103943
15607 103943
15608 103943
15609 103943
15610 103943
15611 103949
15612 103949
15613 103949
15614 103949
15615 103949
15616 103949
15617 103949
15618 103949
15619 103949
15620 103949
15621 103689
15622 103689
15623 103689
15624 103689
15625 103689
15626 103689
15627 103689
15628 103689
15629 103689
15630 103689
15631 103433
15632 103433
15633 103433
15634 103433
15635 103433
15636 103433
15637 103433
15638 103433
15639 103433
15640 103433
15641 103247
15642 103247
15643 103247
15644 103247
15645 103247
15646 103247
15647 103247
15648 103247
15649 103247
15650 103247
15651 103047
15652 103047
15653 103047
15654 103047
15655 103047
15656 103047
15657 103047
15658 103047
15659 103047
15660 103047
15661 102667
15662 102667
15663 102667
15664 102667
15665 102667
15666 102667
15667 102667
15668 102667
15669 102667
15670 102667
15671 102389
15672 102389
15673 102389
15674 102389
15675 102389
15676 102389
15677 102389
15678 102389
15679 102389
15680 102389
15681 101998
15682 101998
15683 101998
15684 101998
15685 101998
15686 101998
15687 101998
15688 101998
15689 101998
15690 101998
15691 101713
15692 101713
15693 101713
15694 101713
15695 101713
15696 101713
15697 101713
15698 101713
15699 101713
15700 101713
15701 101304
15702 101304
15703 101304
15704 101304
15705 101304
15706 101304
15707 101304
15708 101304
15709 101304
15710 101304
15711 100676
15712 100676
15713 100676
15714 100676
15715 100676
15716 100676
15717 100676
15718 100676
15719 100676
15720 100676
15721 100134
15722 100134
15723 100134
15724 100134
15725 100134
15726 100134
15727 100134
15728 100134
15729 100134
15730 100134
15731 99718.1
15732 99718.1
15733 99718.1
15734 99718.1
15735 99718.1
15736 99718.1
15737 99718.1
15738 99718.1
15739 99718.1
15740 99718.1
15741 99211.4
15742 99211.4
15743 99211.4
15744 99211.4
15745 99211.4
15746 99211.4
15747 99211.4
15748 99211.4
15749 99211.4
15750 99211.4
15751 98789.7
15752 98789.7
15753 98789.7
15754 98789.7
15755 98789.7
15756 98789.7
15757 98789.7
15758 98789.7
15759 98789.7
15760 98789.7
15761 98390.5
15762 98390.5
15763 98390.5
15764 98390.5
15765 98390.5
15766 98390.5
15767 98390.5
15768 98390.5
15769 98390.5
15770 98390.5
15771 98061.5
15772 98061.5
15773 98061.5
15774 98061.5
15775 98061.5
15776 98061.5
15777 98061.5
15778 98061.5
15779 98061.5
15780 98061.5
15781 97729.2
15782 97729.2
15783 97729.2
15784 97729.2
15785 97729.2
15786 97729.2
15787 97729.2
15788 97729.2
15789 97729.2
15790 97729.2
15791 97347.1
15792 97347.1
15793 97347.1
15794 97347.1
15795 97347.1
15796 97347.1
15797 97347.1
15798 97347.1
15799 97347.1
15800 97347.1
15801 97212.1
15802 97212.1
15803 97212.1
15804 97212.1
15805 97212.1
15806 97212.1
15807 97212.1
15808 97212.1
15809 97212.1
15810 97212.1
15811 97043.8
15812 97043.8
15813 97043.8
15814 97043.8
15815 97043.8
15816 97043.8
15817 97043.8
15818 97043.8
15819 97043.8
15820 97043.8
15821 97083.8
15822 97083.8
15823 97083.8
15824 97083.8
15825 97083.8
15826 97083.8
15827 97083.8
15828 97083.8
15829 97083.8
15830 97083.8
15831 97173.3
15832 97173.3
15833 97173.3
15834 97173.3
15835 97173.3
15836 97173.3
15837 97173.3
15838 97173.3
15839 97173.3
15840 97173.3
15841 97384.8
15842 97384.8
15843 97384.8
15844 97384.8
15845 97384.8
15846 97384.8
15847 97384.8
15848 97384.8
15849 97384.8
15850 97384.8
15851 97637.9
15852 97637.9
15853 97637.9
15854 97637.9
15855 97637.9
15856 97637.9
15857 97637.9
15858 97637.9
15859 97637.9
15860 97637.9
15861 98262.8
15862 98262.8
15863 98262.8
15864 98262.8
15865 98262.8
15866 98262.8
15867 98262.8
15868 98262.8
15869 98262.8
15870 98262.8
15871 98846.5
15872 98846.5
15873 98846.5
15874 98846.5
15875 98846.5
15876 98846.5
15877 98846.5
15878 98846.5
15879 98846.5
15880 98846.5
15881 99707.1
15882 99707.1
15883 99707.1
15884 99707.1
15885 99707.1
15886 99707.1
15887 99707.1
15888 99707.1
15889 99707.1
15890 99707.1
15891 100992
15892 100992
15893 100992
15894 100992
15895 100992
15896 100992
15897 100992
15898 100992
15899 100992
15900 100992
15901 102252
15902 102252
15903 102252
15904 102252
15905 102252
15906 102252
15907 102252
15908 102252
15909 102252
15910 102252
15911 103629
15912 103629
15913 103629
15914 103629
15915 103629
15916 103629
15917 103629
15918 103629
15919 103629
15920 103629
15921 105189
15922 105189
15923 105189
15924 105189
15925 105189
15926 105189
15927 105189
15928 105189
15929 105189
15930 105189
15931 107083
15932 107083
15933 107083
15934 107083
15935 107083
15936 107083
15937 107083
15938 107083
15939 107083
15940 107083
15941 109257
15942 109257
15943 109257
15944 109257
15945 109257
15946 109257
15947 109257
15948 109257
15949 109257
15950 109257
15951 111439
15952 111439
15953 111439
15954 111439
15955 111439
15956 111439
15957 111439
15958 111439
15959 111439
15960 111439
15961 113845
15962 113845
15963 113845
15964 113845
15965 113845
15966 113845
15967 113845
15968 113845
15969 113845
15970 113845
15971 116578
15972 116578
15973 116578
15974 116578
15975 116578
15976 116578
15977 116578
15978 116578
15979 116578
15980 116578
15981 119837
15982 119837
15983 119837
15984 119837
15985 119837
15986 119837
15987 119837
15988 119837
15989 119837
15990 119837
15991 123218
15992 123218
15993 123218
15994 123218
15995 123218
15996 123218
15997 123218
15998 123218
15999 123218
16000 123218
16001 126212
16002 126212
16003 126212
16004 126212
16005 126212
16006 126212
16007 126212
16008 126212
16009 126212
16010 126212
16011 129284
16012 129284
16013 129284
16014 129284
16015 129284
16016 129284
16017 129284
16018 129284
16019 129284
16020 129284
16021 132295
16022 132295
16023 132295
16024 132295
16025 132295
16026 132295
16027 132295
16028 132295
16029 132295
16030 132295
16031 135340
16032 135340
16033 135340
16034 135340
16035 135340
16036 135340
16037 135340
16038 135340
16039 135340
16040 135340
16041 138542
16042 138542
16043 138542
16044 138542
16045 138542
16046 138542
16047 138542
16048 138542
16049 138542
16050 138542
16051 142403
16052 142403
16053 142403
16054 142403
16055 142403
16056 142403
16057 142403
16058 142403
16059 142403
16060 142403
16061 145922
16062 145922
16063 145922
16064 145922
16065 145922
16066 145922
16067 145922
16068 145922
16069 145922
16070 145922
16071 149715
16072 149715
16073 149715
16074 149715
16075 149715
16076 149715
16077 149715
16078 149715
16079 149715
16080 149715
16081 153346
16082 153346
16083 153346
16084 153346
16085 153346
16086 153346
16087 153346
16088 153346
16089 153346
16090 153346
16091 156057
16092 156057
16093 156057
16094 156057
16095 156057
16096 156057
16097 156057
16098 156057
16099 156057
16100 156057
16101 158940
16102 158940
16103 158940
16104 158940
16105 158940
16106 158940
16107 158940
16108 158940
16109 158940
16110 158940
16111 162168
16112 162168
16113 162168
16114 162168
16115 162168
16116 162168
16117 162168
16118 162168
16119 162168
16120 162168
16121 165175
16122 165175
16123 165175
16124 165175
16125 165175
16126 165175
16127 165175
16128 165175
16129 165175
16130 165175
16131 167902
16132 167902
16133 167902
16134 167902
16135 167902
16136 167902
16137 167902
16138 167902
16139 167902
16140 167902
16141 170516
16142 170516
16143 170516
16144 170516
16145 170516
16146 170516
16147 170516
16148 170516
16149 170516
16150 170516
16151 173050
16152 173050
16153 173050
16154 173050
16155 173050
16156 173050
16157 173050
16158 173050
16159 173050
16160 173050
16161 175435
16162 175435
16163 175435
16164 175435
16165 175435
16166 175435
16167 175435
16168 175435
16169 175435
16170 175435
16171 177248
16172 177248
16173 177248
16174 177248
16175 177248
16176 177248
16177 177248
16178 177248
16179 177248
16180 177248
16181 178440
16182 178440
16183 178440
16184 178440
16185 178440
16186 178440
16187 178440
16188 178440
16189 178440
16190 178440
16191 179707
16192 179707
16193 179707
16194 179707
16195 179707
16196 179707
16197 179707
16198 179707
16199 179707
16200 179707
16201 181195
16202 181195
16203 181195
16204 181195
16205 181195
16206 181195
16207 181195
16208 181195
16209 181195
16210 181195
16211 182709
16212 182709
16213 182709
16214 182709
16215 182709
16216 182709
16217 182709
16218 182709
16219 182709
16220 182709
16221 184402
16222 184402
16223 184402
16224 184402
16225 184402
16226 184402
16227 184402
16228 184402
16229 184402
16230 184402
16231 186112
16232 186112
16233 186112
16234 186112
16235 186112
16236 186112
16237 186112
16238 186112
16239 186112
16240 186112
16241 187221
16242 187221
16243 187221
16244 187221
16245 187221
16246 187221
16247 187221
16248 187221
16249 187221
16250 187221
16251 187236
16252 187236
16253 187236
16254 187236
16255 187236
16256 187236
16257 187236
16258 187236
16259 187236
16260 187236
16261 187561
16262 187561
16263 187561
16264 187561
16265 187561
16266 187561
16267 187561
16268 187561
16269 187561
16270 187561
16271 187663
16272 187663
16273 187663
16274 187663
16275 187663
16276 187663
16277 187663
16278 187663
16279 187663
16280 187663
16281 187700
16282 187700
16283 187700
16284 187700
16285 187700
16286 187700
16287 187700
16288 187700
16289 187700
16290 187700
16291 188189
16292 188189
16293 188189
16294 188189
16295 188189
16296 188189
16297 188189
16298 188189
16299 188189
16300 188189
16301 188462
16302 188462
16303 188462
16304 188462
16305 188462
16306 188462
16307 188462
16308 188462
16309 188462
16310 188462
16311 188104
16312 188104
16313 188104
16314 188104
16315 188104
16316 188104
16317 188104
16318 188104
16319 188104
16320 188104
16321 187729
16322 187729
16323 187729
16324 187729
16325 187729
16326 187729
16327 187729
16328 187729
16329 187729
16330 187729
16331 187327
16332 187327
16333 187327
16334 187327
16335 187327
16336 187327
16337 187327
16338 187327
16339 187327
16340 187327
16341 186745
16342 186745
16343 186745
16344 186745
16345 186745
16346 186745
16347 186745
16348 186745
16349 186745
16350 186745
16351 185967
16352 185967
16353 185967
16354 185967
16355 185967
16356 185967
16357 185967
16358 185967
16359 185967
16360 185967
16361 185299
16362 185299
16363 185299
16364 185299
16365 185299
16366 185299
16367 185299
16368 185299
16369 185299
16370 185299
16371 184616
16372 184616
16373 184616
16374 184616
16375 184616
16376 184616
16377 184616
16378 184616
16379 184616
16380 184616
16381 183893
16382 183893
16383 183893
16384 183893
16385 183893
16386 183893
16387 183893
16388 183893
16389 183893
16390 183893
16391 182605
16392 182605
16393 182605
16394 182605
16395 182605
16396 182605
16397 182605
16398 182605
16399 182605
16400 182605
16401 181437
16402 181437
16403 181437
16404 181437
16405 181437
16406 181437
16407 181437
16408 181437
16409 181437
16410 181437
16411 180343
16412 180343
16413 180343
16414 180343
16415 180343
16416 180343
16417 180343
16418 180343
16419 180343
16420 180343
16421 179060
16422 179060
16423 179060
16424 179060
16425 179060
16426 179060
16427 179060
16428 179060
16429 179060
16430 179060
16431 177691
16432 177691
16433 177691
16434 177691
16435 177691
16436 177691
16437 177691
16438 177691
16439 177691
16440 177691
16441 177018
16442 177018
16443 177018
16444 177018
16445 177018
16446 177018
16447 177018
16448 177018
16449 177018
16450 177018
16451 176743
16452 176743
16453 176743
16454 176743
16455 176743
16456 176743
16457 176743
16458 176743
16459 176743
16460 176743
16461 175966
16462 175966
16463 175966
16464 175966
16465 175966
16466 175966
16467 175966
16468 175966
16469 175966
16470 175966
16471 174731
16472 174731
16473 174731
16474 174731
16475 174731
16476 174731
16477 174731
16478 174731
16479 174731
16480 174731
16481 173437
16482 173437
16483 173437
16484 173437
16485 173437
16486 173437
16487 173437
16488 173437
16489 173437
16490 173437
16491 172414
16492 172414
16493 172414
16494 172414
16495 172414
16496 172414
16497 172414
16498 172414
16499 172414
16500 172414
16501 171492
16502 171492
16503 171492
16504 171492
16505 171492
16506 171492
16507 171492
16508 171492
16509 171492
16510 171492
16511 170784
16512 170784
16513 170784
16514 170784
16515 170784
16516 170784
16517 170784
16518 170784
16519 170784
16520 170784
16521 170094
16522 170094
16523 170094
16524 170094
16525 170094
16526 170094
16527 170094
16528 170094
16529 170094
16530 170094
16531 169285
16532 169285
16533 169285
16534 169285
16535 169285
16536 169285
16537 169285
16538 169285
16539 169285
16540 169285
16541 168581
16542 168581
16543 168581
16544 168581
16545 168581
16546 168581
16547 168581
16548 168581
16549 168581
16550 168581
16551 168153
16552 168153
16553 168153
16554 168153
16555 168153
16556 168153
16557 168153
16558 168153
16559 168153
16560 168153
16561 167320
16562 167320
16563 167320
16564 167320
16565 167320
16566 167320
16567 167320
16568 167320
16569 167320
16570 167320
16571 167186
16572 167186
16573 167186
16574 167186
16575 167186
16576 167186
16577 167186
16578 167186
16579 167186
16580 167186
16581 167307
16582 167307
16583 167307
16584 167307
16585 167307
16586 167307
16587 167307
16588 167307
16589 167307
16590 167307
16591 167948
16592 167948
16593 167948
16594 167948
16595 167948
16596 167948
16597 167948
16598 167948
16599 167948
16600 167948
16601 168106
16602 168106
16603 168106
16604 168106
16605 168106
16606 168106
16607 168106
16608 168106
16609 168106
16610 168106
16611 167957
16612 167957
16613 167957
16614 167957
16615 167957
16616 167957
16617 167957
16618 167957
16619 167957
16620 167957
16621 168041
16622 168041
16623 168041
16624 168041
16625 168041
16626 168041
16627 168041
16628 168041
16629 168041
16630 168041
16631 168038
16632 168038
16633 168038
16634 168038
16635 168038
16636 168038
16637 168038
16638 168038
16639 168038
16640 168038
16641 167644
16642 167644
16643 167644
16644 167644
16645 167644
16646 167644
16647 167644
16648 167644
16649 167644
16650 167644
16651 167461
16652 167461
16653 167461
16654 167461
16655 167461
16656 167461
16657 167461
16658 167461
16659 167461
16660 167461
16661 167445
16662 167445
16663 167445
16664 167445
16665 167445
16666 167445
16667 167445
16668 167445
16669 167445
16670 167445
16671 167785
16672 167785
16673 167785
16674 167785
16675 167785
16676 167785
16677 167785
16678 167785
16679 167785
16680 167785
16681 168131
16682 168131
16683 168131
16684 168131
16685 168131
16686 168131
16687 168131
16688 168131
16689 168131
16690 168131
16691 168214
16692 168214
16693 168214
16694 168214
16695 168214
16696 168214
16697 168214
16698 168214
16699 168214
16700 168214
16701 168606
16702 168606
16703 168606
16704 168606
16705 168606
16706 168606
16707 168606
16708 168606
16709 168606
16710 168606
16711 169117
16712 169117
16713 169117
16714 169117
16715 169117
16716 169117
16717 169117
16718 169117
16719 169117
16720 169117
16721 169773
16722 169773
16723 169773
16724 169773
16725 169773
16726 169773
16727 169773
16728 169773
16729 169773
16730 169773
16731 170757
16732 170757
16733 170757
16734 170757
16735 170757
16736 170757
16737 170757
16738 170757
16739 170757
16740 170757
16741 171856
16742 171856
16743 171856
16744 171856
16745 171856
16746 171856
16747 171856
16748 171856
16749 171856
16750 171856
16751 172902
16752 172902
16753 172902
16754 172902
16755 172902
16756 172902
16757 172902
16758 172902
16759 172902
16760 172902
16761 174323
16762 174323
16763 174323
16764 174323
16765 174323
16766 174323
16767 174323
16768 174323
16769 174323
16770 174323
16771 174879
16772 174879
16773 174879
16774 174879
16775 174879
16776 174879
16777 174879
16778 174879
16779 174879
16780 174879
16781 175391
16782 175391
16783 175391
16784 175391
16785 175391
16786 175391
16787 175391
16788 175391
16789 175391
16790 175391
16791 175761
16792 175761
16793 175761
16794 175761
16795 175761
16796 175761
16797 175761
16798 175761
16799 175761
16800 175761
16801 177136
16802 177136
16803 177136
16804 177136
16805 177136
16806 177136
16807 177136
16808 177136
16809 177136
16810 177136
16811 178796
16812 178796
16813 178796
16814 178796
16815 178796
16816 178796
16817 178796
16818 178796
16819 178796
16820 178796
16821 179754
16822 179754
16823 179754
16824 179754
16825 179754
16826 179754
16827 179754
16828 179754
16829 179754
16830 179754
16831 180908
16832 180908
16833 180908
16834 180908
16835 180908
16836 180908
16837 180908
16838 180908
16839 180908
16840 180908
16841 182009
16842 182009
16843 182009
16844 182009
16845 182009
16846 182009
16847 182009
16848 182009
16849 182009
16850 182009
16851 183025
16852 183025
16853 183025
16854 183025
16855 183025
16856 183025
16857 183025
16858 183025
16859 183025
16860 183025
16861 184221
16862 184221
16863 184221
16864 184221
16865 184221
16866 184221
16867 184221
16868 184221
16869 184221
16870 184221
16871 185451
16872 185451
16873 185451
16874 185451
16875 185451
16876 185451
16877 185451
16878 185451
16879 185451
16880 185451
16881 186767
16882 186767
16883 186767
16884 186767
16885 186767
16886 186767
16887 186767
16888 186767
16889 186767
16890 186767
16891 187994
16892 187994
16893 187994
16894 187994
16895 187994
16896 187994
16897 187994
16898 187994
16899 187994
16900 187994
16901 188610
16902 188610
16903 188610
16904 188610
16905 188610
16906 188610
16907 188610
16908 188610
16909 188610
16910 188610
16911 189013
16912 189013
16913 189013
16914 189013
16915 189013
16916 189013
16917 189013
16918 189013
16919 189013
16920 189013
16921 189199
16922 189199
16923 189199
16924 189199
16925 189199
16926 189199
16927 189199
16928 189199
16929 189199
16930 189199
16931 189083
16932 189083
16933 189083
16934 189083
16935 189083
16936 189083
16937 189083
16938 189083
16939 189083
16940 189083
16941 188625
16942 188625
16943 188625
16944 188625
16945 188625
16946 188625
16947 188625
16948 188625
16949 188625
16950 188625
16951 187943
16952 187943
16953 187943
16954 187943
16955 187943
16956 187943
16957 187943
16958 187943
16959 187943
16960 187943
16961 186794
16962 186794
16963 186794
16964 186794
16965 186794
16966 186794
16967 186794
16968 186794
16969 186794
16970 186794
16971 185885
16972 185885
16973 185885
16974 185885
16975 185885
16976 185885
16977 185885
16978 185885
16979 185885
16980 185885
16981 184884
16982 184884
16983 184884
16984 184884
16985 184884
16986 184884
16987 184884
16988 184884
16989 184884
16990 184884
16991 183681
16992 183681
16993 183681
16994 183681
16995 183681
16996 183681
16997 183681
16998 183681
16999 183681
17000 183681
17001 181238
17002 181238
17003 181238
17004 181238
17005 181238
17006 181238
17007 181238
17008 181238
17009 181238
17010 181238
17011 178507
17012 178507
17013 178507
17014 178507
17015 178507
17016 178507
17017 178507
17018 178507
17019 178507
17020 178507
17021 176438
17022 176438
17023 176438
17024 176438
17025 176438
17026 176438
17027 176438
17028 176438
17029 176438
17030 176438
17031 173931
17032 173931
17033 173931
17034 173931
17035 173931
17036 173931
17037 173931
17038 173931
17039 173931
17040 173931
17041 171438
17042 171438
17043 171438
17044 171438
17045 171438
17046 171438
17047 171438
17048 171438
17049 171438
17050 171438
17051 168501
17052 168501
17053 168501
17054 168501
17055 168501
17056 168501
17057 168501
17058 168501
17059 168501
17060 168501
17061 165406
17062 165406
17063 165406
17064 165406
17065 165406
17066 165406
17067 165406
17068 165406
17069 165406
17070 165406
17071 162418
17072 162418
17073 162418
17074 162418
17075 162418
17076 162418
17077 162418
17078 162418
17079 162418
17080 162418
17081 159299
17082 159299
17083 159299
17084 159299
17085 159299
17086 159299
17087 159299
17088 159299
17089 159299
17090 159299
17091 156050
17092 156050
17093 156050
17094 156050
17095 156050
17096 156050
17097 156050
17098 156050
17099 156050
17100 156050
17101 152989
17102 152989
17103 152989
17104 152989
17105 152989
17106 152989
17107 152989
17108 152989
17109 152989
17110 152989
17111 149934
17112 149934
17113 149934
17114 149934
17115 149934
17116 149934
17117 149934
17118 149934
17119 149934
17120 149934
17121 147159
17122 147159
17123 147159
17124 147159
17125 147159
17126 147159
17127 147159
17128 147159
17129 147159
17130 147159
17131 144529
17132 144529
17133 144529
17134 144529
17135 144529
17136 144529
17137 144529
17138 144529
17139 144529
17140 144529
17141 142441
17142 142441
17143 142441
17144 142441
17145 142441
17146 142441
17147 142441
17148 142441
17149 142441
17150 142441
17151 140450
17152 140450
17153 140450
17154 140450
17155 140450
17156 140450
17157 140450
17158 140450
17159 140450
17160 140450
17161 138882
17162 138882
17163 138882
17164 138882
17165 138882
17166 138882
17167 138882
17168 138882
17169 138882
17170 138882
17171 137710
17172 137710
17173 137710
17174 137710
17175 137710
17176 137710
17177 137710
17178 137710
17179 137710
17180 137710
17181 136974
17182 136974
17183 136974
17184 136974
17185 136974
17186 136974
17187 136974
17188 136974
17189 136974
17190 136974
17191 136636
17192 136636
17193 136636
17194 136636
17195 136636
17196 136636
17197 136636
17198 136636
17199 136636
17200 136636
17201 136830
17202 136830
17203 136830
17204 136830
17205 136830
17206 136830
17207 136830
17208 136830
17209 136830
17210 136830
17211 137280
17212 137280
17213 137280
17214 137280
17215 137280
17216 137280
17217 137280
17218 137280
17219 137280
17220 137280
17221 137499
17222 137499
17223 137499
17224 137499
17225 137499
17226 137499
17227 137499
17228 137499
17229 137499
17230 137499
17231 138156
17232 138156
17233 138156
17234 138156
17235 138156
17236 138156
17237 138156
17238 138156
17239 138156
17240 138156
17241 139271
17242 139271
17243 139271
17244 139271
17245 139271
17246 139271
17247 139271
17248 139271
17249 139271
17250 139271
17251 140974
17252 140974
17253 140974
17254 140974
17255 140974
17256 140974
17257 140974
17258 140974
17259 140974
17260 140974
17261 142909
17262 142909
17263 142909
17264 142909
17265 142909
17266 142909
17267 142909
17268 142909
17269 142909
17270 142909
17271 144436
17272 144436
17273 144436
17274 144436
17275 144436
17276 144436
17277 144436
17278 144436
17279 144436
17280 144436
17281 146090
17282 146090
17283 146090
17284 146090
17285 146090
17286 146090
17287 146090
17288 146090
17289 146090
17290 146090
17291 148110
17292 148110
17293 148110
17294 148110
17295 148110
17296 148110
17297 148110
17298 148110
17299 148110
17300 148110
17301 150490
17302 150490
17303 150490
17304 150490
17305 150490
17306 150490
17307 150490
17308 150490
17309 150490
17310 150490
17311 153293
17312 153293
17313 153293
17314 153293
17315 153293
17316 153293
17317 153293
17318 153293
17319 153293
17320 153293
17321 155894
17322 155894
17323 155894
17324 155894
17325 155894
17326 155894
17327 155894
17328 155894
17329 155894
17330 155894
17331 158210
17332 158210
17333 158210
17334 158210
17335 158210
17336 158210
17337 158210
17338 158210
17339 158210
17340 158210
17341 159814
17342 159814
17343 159814
17344 159814
17345 159814
17346 159814
17347 159814
17348 159814
17349 159814
17350 159814
17351 161534
17352 161534
17353 161534
17354 161534
17355 161534
17356 161534
17357 161534
17358 161534
17359 161534
17360 161534
17361 163009
17362 163009
17363 163009
17364 163009
17365 163009
17366 163009
17367 163009
17368 163009
17369 163009
17370 163009
17371 163831
17372 163831
17373 163831
17374 163831
17375 163831
17376 163831
17377 163831
17378 163831
17379 163831
17380 163831
17381 164173
17382 164173
17383 164173
17384 164173
17385 164173
17386 164173
17387 164173
17388 164173
17389 164173
17390 164173
17391 164387
17392 164387
17393 164387
17394 164387
17395 164387
17396 164387
17397 164387
17398 164387
17399 164387
17400 164387
17401 164789
17402 164789
17403 164789
17404 164789
17405 164789
17406 164789
17407 164789
17408 164789
17409 164789
17410 164789
17411 165045
17412 165045
17413 165045
17414 165045
17415 165045
17416 165045
17417 165045
17418 165045
17419 165045
17420 165045
17421 165157
17422 165157
17423 165157
17424 165157
17425 165157
17426 165157
17427 165157
17428 165157
17429 165157
17430 165157
17431 165216
17432 165216
17433 165216
17434 165216
17435 165216
17436 165216
17437 165216
17438 165216
17439 165216
17440 165216
17441 164491
17442 164491
17443 164491
17444 164491
17445 164491
17446 164491
17447 164491
17448 164491
17449 164491
17450 164491
17451 163438
17452 163438
17453 163438
17454 163438
17455 163438
17456 163438
17457 163438
17458 163438
17459 163438
17460 163438
17461 162370
17462 162370
17463 162370
17464 162370
17465 162370
17466 162370
17467 162370
17468 162370
17469 162370
17470 162370
17471 161570
17472 161570
17473 161570
17474 161570
17475 161570
17476 161570
17477 161570
17478 161570
17479 161570
17480 161570
17481 160743
17482 160743
17483 160743
17484 160743
17485 160743
17486 160743
17487 160743
17488 160743
17489 160743
17490 160743
17491 159603
17492 159603
17493 159603
17494 159603
17495 159603
17496 159603
17497 159603
17498 159603
17499 159603
17500 159603
17501 157941
17502 157941
17503 157941
17504 157941
17505 157941
17506 157941
17507 157941
17508 157941
17509 157941
17510 157941
17511 155732
17512 155732
17513 155732
17514 155732
17515 155732
17516 155732
17517 155732
17518 155732
17519 155732
17520 155732
17521 153546
17522 153546
17523 153546
17524 153546
17525 153546
17526 153546
17527 153546
17528 153546
17529 153546
17530 153546
17531 151839
17532 151839
17533 151839
17534 151839
17535 151839
17536 151839
17537 151839
17538 151839
17539 151839
17540 151839
17541 150836
17542 150836
17543 150836
17544 150836
17545 150836
17546 150836
17547 150836
17548 150836
17549 150836
17550 150836
17551 149940
17552 149940
17553 149940
17554 149940
17555 149940
17556 149940
17557 149940
17558 149940
17559 149940
17560 149940
17561 149501
17562 149501
17563 149501
17564 149501
17565 149501
17566 149501
17567 149501
17568 149501
17569 149501
17570 149501
17571 149462
17572 149462
17573 149462
17574 149462
17575 149462
17576 149462
17577 149462
17578 149462
17579 149462
17580 149462
17581 149313
17582 149313
17583 149313
17584 149313
17585 149313
17586 149313
17587 149313
17588 149313
17589 149313
17590 149313
17591 148809
17592 148809
17593 148809
17594 148809
17595 148809
17596 148809
17597 148809
17598 148809
17599 148809
17600 148809
17601 148076
17602 148076
17603 148076
17604 148076
17605 148076
17606 148076
17607 148076
17608 148076
17609 148076
17610 148076
17611 147612
17612 147612
17613 147612
17614 147612
17615 147612
17616 147612
17617 147612
17618 147612
17619 147612
17620 147612
17621 147630
17622 147630
17623 147630
17624 147630
17625 147630
17626 147630
17627 147630
17628 147630
17629 147630
17630 147630
17631 147456
17632 147456
17633 147456
17634 147456
17635 147456
17636 147456
17637 147456
17638 147456
17639 147456
17640 147456
17641 147881
17642 147881
17643 147881
17644 147881
17645 147881
17646 147881
17647 147881
17648 147881
17649 147881
17650 147881
17651 148517
17652 148517
17653 148517
17654 148517
17655 148517
17656 148517
17657 148517
17658 148517
17659 148517
17660 148517
17661 148807
17662 148807
17663 148807
17664 148807
17665 148807
17666 148807
17667 148807
17668 148807
17669 148807
17670 148807
17671 149166
17672 149166
17673 149166
17674 149166
17675 149166
17676 149166
17677 149166
17678 149166
17679 149166
17680 149166
17681 149639
17682 149639
17683 149639
17684 149639
17685 149639
17686 149639
17687 149639
17688 149639
17689 149639
17690 149639
17691 150247
17692 150247
17693 150247
17694 150247
17695 150247
17696 150247
17697 150247
17698 150247
17699 150247
17700 150247
17701 151140
17702 151140
17703 151140
17704 151140
17705 151140
17706 151140
17707 151140
17708 151140
17709 151140
17710 151140
17711 152257
17712 152257
17713 152257
17714 152257
17715 152257
17716 152257
17717 152257
17718 152257
17719 152257
17720 152257
17721 153372
17722 153372
17723 153372
17724 153372
17725 153372
17726 153372
17727 153372
17728 153372
17729 153372
17730 153372
17731 154128
17732 154128
17733 154128
17734 154128
17735 154128
17736 154128
17737 154128
17738 154128
17739 154128
17740 154128
17741 154461
17742 154461
17743 154461
17744 154461
17745 154461
17746 154461
17747 154461
17748 154461
17749 154461
17750 154461
17751 154591
17752 154591
17753 154591
17754 154591
17755 154591
17756 154591
17757 154591
17758 154591
17759 154591
17760 154591
17761 154265
17762 154265
17763 154265
17764 154265
17765 154265
17766 154265
17767 154265
17768 154265
17769 154265
17770 154265
17771 153901
17772 153901
17773 153901
17774 153901
17775 153901
17776 153901
17777 153901
17778 153901
17779 153901
17780 153901
17781 154020
17782 154020
17783 154020
17784 154020
17785 154020
17786 154020
17787 154020
17788 154020
17789 154020
17790 154020
17791 154554
17792 154554
17793 154554
17794 154554
17795 154554
17796 154554
17797 154554
17798 154554
17799 154554
17800 154554
17801 155085
17802 155085
17803 155085
17804 155085
17805 155085
17806 155085
17807 155085
17808 155085
17809 155085
17810 155085
17811 155225
17812 155225
17813 155225
17814 155225
17815 155225
17816 155225
17817 155225
17818 155225
17819 155225
17820 155225
17821 154775
17822 154775
17823 154775
17824 154775
17825 154775
17826 154775
17827 154775
17828 154775
17829 154775
17830 154775
17831 154628
17832 154628
17833 154628
17834 154628
17835 154628
17836 154628
17837 154628
17838 154628
17839 154628
17840 154628
17841 154294
17842 154294
17843 154294
17844 154294
17845 154294
17846 154294
17847 154294
17848 154294
17849 154294
17850 154294
17851 154068
17852 154068
17853 154068
17854 154068
17855 154068
17856 154068
17857 154068
17858 154068
17859 154068
17860 154068
17861 154141
17862 154141
17863 154141
17864 154141
17865 154141
17866 154141
17867 154141
17868 154141
17869 154141
17870 154141
17871 154028
17872 154028
17873 154028
17874 154028
17875 154028
17876 154028
17877 154028
17878 154028
17879 154028
17880 154028
17881 153556
17882 153556
17883 153556
17884 153556
17885 153556
17886 153556
17887 153556
17888 153556
17889 153556
17890 153556
17891 153046
17892 153046
17893 153046
17894 153046
17895 153046
17896 153046
17897 153046
17898 153046
17899 153046
17900 153046
17901 152603
17902 152603
17903 152603
17904 152603
17905 152603
17906 152603
17907 152603
17908 152603
17909 152603
17910 152603
17911 152412
17912 152412
17913 152412
17914 152412
17915 152412
17916 152412
17917 152412
17918 152412
17919 152412
17920 152412
17921 152211
17922 152211
17923 152211
17924 152211
17925 152211
17926 152211
17927 152211
17928 152211
17929 152211
17930 152211
17931 152196
17932 152196
17933 152196
17934 152196
17935 152196
17936 152196
17937 152196
17938 152196
17939 152196
17940 152196
17941 152303
17942 152303
17943 152303
17944 152303
17945 152303
17946 152303
17947 152303
17948 152303
17949 152303
17950 152303
17951 152297
17952 152297
17953 152297
17954 152297
17955 152297
17956 152297
17957 152297
17958 152297
17959 152297
17960 152297
17961 152359
17962 152359
17963 152359
17964 152359
17965 152359
17966 152359
17967 152359
17968 152359
17969 152359
17970 152359
17971 152315
17972 152315
17973 152315
17974 152315
17975 152315
17976 152315
17977 152315
17978 152315
17979 152315
17980 152315
17981 151822
17982 151822
17983 151822
17984 151822
17985 151822
17986 151822
17987 151822
17988 151822
17989 151822
17990 151822
17991 151401
17992 151401
17993 151401
17994 151401
17995 151401
17996 151401
17997 151401
17998 151401
17999 151401
18000 151401
18001 151144
18002 151144
18003 151144
18004 151144
18005 151144
18006 151144
18007 151144
18008 151144
18009 151144
18010 151144
18011 151028
18012 151028
18013 151028
18014 151028
18015 151028
18016 151028
18017 151028
18018 151028
18019 151028
18020 151028
18021 151103
18022 151103
18023 151103
18024 151103
18025 151103
18026 151103
18027 151103
18028 151103
18029 151103
18030 151103
18031 150742
18032 150742
18033 150742
18034 150742
18035 150742
18036 150742
18037 150742
18038 150742
18039 150742
18040 150742
18041 150461
18042 150461
18043 150461
18044 150461
18045 150461
18046 150461
18047 150461
18048 150461
18049 150461
18050 150461
18051 149764
18052 149764
18053 149764
18054 149764
18055 149764
18056 149764
18057 149764
18058 149764
18059 149764
18060 149764
18061 149201
18062 149201
18063 149201
18064 149201
18065 149201
18066 149201
18067 149201
18068 149201
18069 149201
18070 149201
18071 148957
18072 148957
18073 148957
18074 148957
18075 148957
18076 148957
18077 148957
18078 148957
18079 148957
18080 148957
18081 149125
18082 149125
18083 149125
18084 149125
18085 149125
18086 149125
18087 149125
18088 149125
18089 149125
18090 149125
18091 149327
18092 149327
18093 149327
18094 149327
18095 149327
18096 149327
18097 149327
18098 149327
18099 149327
18100 149327
18101 149253
18102 149253
18103 149253
18104 149253
18105 149253
18106 149253
18107 149253
18108 149253
18109 149253
18110 149253
18111 148816
18112 148816
18113 148816
18114 148816
18115 148816
18116 148816
18117 148816
18118 148816
18119 148816
18120 148816
18121 148417
18122 148417
18123 148417
18124 148417
18125 148417
18126 148417
18127 148417
18128 148417
18129 148417
18130 148417
18131 148016
18132 148016
18133 148016
18134 148016
18135 148016
18136 148016
18137 148016
18138 148016
18139 148016
18140 148016
18141 147658
18142 147658
18143 147658
18144 147658
18145 147658
18146 147658
18147 147658
18148 147658
18149 147658
18150 147658
18151 147521
18152 147521
18153 147521
18154 147521
18155 147521
18156 147521
18157 147521
18158 147521
18159 147521
18160 147521
18161 147585
18162 147585
18163 147585
18164 147585
18165 147585
18166 147585
18167 147585
18168 147585
18169 147585
18170 147585
18171 147852
18172 147852
18173 147852
18174 147852
18175 147852
18176 147852
18177 147852
18178 147852
18179 147852
18180 147852
18181 148393
18182 148393
18183 148393
18184 148393
18185 148393
18186 148393
18187 148393
18188 148393
18189 148393
18190 148393
18191 148374
18192 148374
18193 148374
18194 148374
18195 148374
18196 148374
18197 148374
18198 148374
18199 148374
18200 148374
18201 148063
18202 148063
18203 148063
18204 148063
18205 148063
18206 148063
18207 148063
18208 148063
18209 148063
18210 148063
18211 147929
18212 147929
18213 147929
18214 147929
18215 147929
18216 147929
18217 147929
18218 147929
18219 147929
18220 147929
18221 147966
18222 147966
18223 147966
18224 147966
18225 147966
18226 147966
18227 147966
18228 147966
18229 147966
18230 147966
18231 148394
18232 148394
18233 148394
18234 148394
18235 148394
18236 148394
18237 148394
18238 148394
18239 148394
18240 148394
18241 148425
18242 148425
18243 148425
18244 148425
18245 148425
18246 148425
18247 148425
18248 148425
18249 148425
18250 148425
18251 148471
18252 148471
18253 148471
18254 148471
18255 148471
18256 148471
18257 148471
18258 148471
18259 148471
18260 148471
18261 147956
18262 147956
18263 147956
18264 147956
18265 147956
18266 147956
18267 147956
18268 147956
18269 147956
18270 147956
18271 146964
18272 146964
18273 146964
18274 146964
18275 146964
18276 146964
18277 146964
18278 146964
18279 146964
18280 146964
18281 145655
18282 145655
18283 145655
18284 145655
18285 145655
18286 145655
18287 145655
18288 145655
18289 145655
18290 145655
18291 144510
18292 144510
18293 144510
18294 144510
18295 144510
18296 144510
18297 144510
18298 144510
18299 144510
18300 144510
18301 143684
18302 143684
18303 143684
18304 143684
18305 143684
18306 143684
18307 143684
18308 143684
18309 143684
18310 143684
18311 142709
18312 142709
18313 142709
18314 142709
18315 142709
18316 142709
18317 142709
18318 142709
18319 142709
18320 142709
18321 141634
18322 141634
18323 141634
18324 141634
18325 141634
18326 141634
18327 141634
18328 141634
18329 141634
18330 141634
18331 140430
18332 140430
18333 140430
18334 140430
18335 140430
18336 140430
18337 140430
18338 140430
18339 140430
18340 140430
18341 139192
18342 139192
18343 139192
18344 139192
18345 139192
18346 139192
18347 139192
18348 139192
18349 139192
18350 139192
18351 138136
18352 138136
18353 138136
18354 138136
18355 138136
18356 138136
18357 138136
18358 138136
18359 138136
18360 138136
18361 136890
18362 136890
18363 136890
18364 136890
18365 136890
18366 136890
18367 136890
18368 136890
18369 136890
18370 136890
18371 135491
18372 135491
18373 135491
18374 135491
18375 135491
18376 135491
18377 135491
18378 135491
18379 135491
18380 135491
18381 133958
18382 133958
18383 133958
18384 133958
18385 133958
18386 133958
18387 133958
18388 133958
18389 133958
18390 133958
18391 132913
18392 132913
18393 132913
18394 132913
18395 132913
18396 132913
18397 132913
18398 132913
18399 132913
18400 132913
18401 132209
18402 132209
18403 132209
18404 132209
18405 132209
18406 132209
18407 132209
18408 132209
18409 132209
18410 132209
18411 131506
18412 131506
18413 131506
18414 131506
18415 131506
18416 131506
18417 131506
18418 131506
18419 131506
18420 131506
18421 130929
18422 130929
18423 130929
18424 130929
18425 130929
18426 130929
18427 130929
18428 130929
18429 130929
18430 130929
18431 130334
18432 130334
18433 130334
18434 130334
18435 130334
18436 130334
18437 130334
18438 130334
18439 130334
18440 130334
18441 130123
18442 130123
18443 130123
18444 130123
18445 130123
18446 130123
18447 130123
18448 130123
18449 130123
18450 130123
18451 130174
18452 130174
18453 130174
18454 130174
18455 130174
18456 130174
18457 130174
18458 130174
18459 130174
18460 130174
18461 130764
18462 130764
18463 130764
18464 130764
18465 130764
18466 130764
18467 130764
18468 130764
18469 130764
18470 130764
18471 131752
18472 131752
18473 131752
18474 131752
18475 131752
18476 131752
18477 131752
18478 131752
18479 131752
18480 131752
18481 132914
18482 132914
18483 132914
18484 132914
18485 132914
18486 132914
18487 132914
18488 132914
18489 132914
18490 132914
18491 133733
18492 133733
18493 133733
18494 133733
18495 133733
18496 133733
18497 133733
18498 133733
18499 133733
18500 133733
18501 134341
18502 134341
18503 134341
18504 134341
18505 134341
18506 134341
18507 134341
18508 134341
18509 134341
18510 134341
18511 135427
18512 135427
18513 135427
18514 135427
18515 135427
18516 135427
18517 135427
18518 135427
18519 135427
18520 135427
18521 136837
18522 136837
18523 136837
18524 136837
18525 136837
18526 136837
18527 136837
18528 136837
18529 136837
18530 136837
18531 138403
18532 138403
18533 138403
18534 138403
18535 138403
18536 138403
18537 138403
18538 138403
18539 138403
18540 138403
18541 139672
18542 139672
18543 139672
18544 139672
18545 139672
18546 139672
18547 139672
18548 139672
18549 139672
18550 139672
18551 140518
18552 140518
18553 140518
18554 140518
18555 140518
18556 140518
18557 140518
18558 140518
18559 140518
18560 140518
18561 141834
18562 141834
18563 141834
18564 141834
18565 141834
18566 141834
18567 141834
18568 141834
18569 141834
18570 141834
18571 143209
18572 143209
18573 143209
18574 143209
18575 143209
18576 143209
18577 143209
18578 143209
18579 143209
18580 143209
18581 144618
18582 144618
18583 144618
18584 144618
18585 144618
18586 144618
18587 144618
18588 144618
18589 144618
18590 144618
18591 145646
18592 145646
18593 145646
18594 145646
18595 145646
18596 145646
18597 145646
18598 145646
18599 145646
18600 145646
18601 146391
18602 146391
18603 146391
18604 146391
18605 146391
18606 146391
18607 146391
18608 146391
18609 146391
18610 146391
18611 146846
18612 146846
18613 146846
18614 146846
18615 146846
18616 146846
18617 146846
18618 146846
18619 146846
18620 146846
18621 147149
18622 147149
18623 147149
18624 147149
18625 147149
18626 147149
18627 147149
18628 147149
18629 147149
18630 147149
18631 147436
18632 147436
18633 147436
18634 147436
18635 147436
18636 147436
18637 147436
18638 147436
18639 147436
18640 147436
18641 147656
18642 147656
18643 147656
18644 147656
18645 147656
18646 147656
18647 147656
18648 147656
18649 147656
18650 147656
18651 147853
18652 147853
18653 147853
18654 147853
18655 147853
18656 147853
18657 147853
18658 147853
18659 147853
18660 147853
18661 147685
18662 147685
18663 147685
18664 147685
18665 147685
18666 147685
18667 147685
18668 147685
18669 147685
18670 147685
18671 147288
18672 147288
18673 147288
18674 147288
18675 147288
18676 147288
18677 147288
18678 147288
18679 147288
18680 147288
18681 146918
18682 146918
18683 146918
18684 146918
18685 146918
18686 146918
18687 146918
18688 146918
18689 146918
18690 146918
18691 146756
18692 146756
18693 146756
18694 146756
18695 146756
18696 146756
18697 146756
18698 146756
18699 146756
18700 146756
18701 146714
18702 146714
18703 146714
18704 146714
18705 146714
18706 146714
18707 146714
18708 146714
18709 146714
18710 146714
18711 146567
18712 146567
18713 146567
18714 146567
18715 146567
18716 146567
18717 146567
18718 146567
18719 146567
18720 146567
18721 145990
18722 145990
18723 145990
18724 145990
18725 145990
18726 145990
18727 145990
18728 145990
18729 145990
18730 145990
18731 145412
18732 145412
18733 145412
18734 145412
18735 145412
18736 145412
18737 145412
18738 145412
18739 145412
18740 145412
18741 145108
18742 145108
18743 145108
18744 145108
18745 145108
18746 145108
18747 145108
18748 145108
18749 145108
18750 145108
18751 144862
18752 144862
18753 144862
18754 144862
18755 144862
18756 144862
18757 144862
18758 144862
18759 144862
18760 144862
18761 143782
18762 143782
18763 143782
18764 143782
18765 143782
18766 143782
18767 143782
18768 143782
18769 143782
18770 143782
18771 142769
18772 142769
18773 142769
18774 142769
18775 142769
18776 142769
18777 142769
18778 142769
18779 142769
18780 142769
18781 141884
18782 141884
18783 141884
18784 141884
18785 141884
18786 141884
18787 141884
18788 141884
18789 141884
18790 141884
18791 141368
18792 141368
18793 141368
18794 141368
18795 141368
18796 141368
18797 141368
18798 141368
18799 141368
18800 141368
18801 141021
18802 141021
18803 141021
18804 141021
18805 141021
18806 141021
18807 141021
18808 141021
18809 141021
18810 141021
18811 140658
18812 140658
18813 140658
18814 140658
18815 140658
18816 140658
18817 140658
18818 140658
18819 140658
18820 140658
18821 140101
18822 140101
18823 140101
18824 140101
18825 140101
18826 140101
18827 140101
18828 140101
18829 140101
18830 140101
18831 139136
18832 139136
18833 139136
18834 139136
18835 139136
18836 139136
18837 139136
18838 139136
18839 139136
18840 139136
18841 138272
18842 138272
18843 138272
18844 138272
18845 138272
18846 138272
18847 138272
18848 138272
18849 138272
18850 138272
18851 137269
18852 137269
18853 137269
18854 137269
18855 137269
18856 137269
18857 137269
18858 137269
18859 137269
18860 137269
18861 136380
18862 136380
18863 136380
18864 136380
18865 136380
18866 136380
18867 136380
18868 136380
18869 136380
18870 136380
18871 135717
18872 135717
18873 135717
18874 135717
18875 135717
18876 135717
18877 135717
18878 135717
18879 135717
18880 135717
18881 135236
18882 135236
18883 135236
18884 135236
18885 135236
18886 135236
18887 135236
18888 135236
18889 135236
18890 135236
18891 134836
18892 134836
18893 134836
18894 134836
18895 134836
18896 134836
18897 134836
18898 134836
18899 134836
18900 134836
18901 134312
18902 134312
18903 134312
18904 134312
18905 134312
18906 134312
18907 134312
18908 134312
18909 134312
18910 134312
18911 133566
18912 133566
18913 133566
18914 133566
18915 133566
18916 133566
18917 133566
18918 133566
18919 133566
18920 133566
18921 132921
18922 132921
18923 132921
18924 132921
18925 132921
18926 132921
18927 132921
18928 132921
18929 132921
18930 132921
18931 132074
18932 132074
18933 132074
18934 132074
18935 132074
18936 132074
18937 132074
18938 132074
18939 132074
18940 132074
18941 131183
18942 131183
18943 131183
18944 131183
18945 131183
18946 131183
18947 131183
18948 131183
18949 131183
18950 131183
18951 130594
18952 130594
18953 130594
18954 130594
18955 130594
18956 130594
18957 130594
18958 130594
18959 130594
18960 130594
18961 130542
18962 130542
18963 130542
18964 130542
18965 130542
18966 130542
18967 130542
18968 130542
18969 130542
18970 130542
18971 130358
18972 130358
18973 130358
18974 130358
18975 130358
18976 130358
18977 130358
18978 130358
18979 130358
18980 130358
18981 129926
18982 129926
18983 129926
18984 129926
18985 129926
18986 129926
18987 129926
18988 129926
18989 129926
18990 129926
18991 129416
18992 129416
18993 129416
18994 129416
18995 129416
18996 129416
18997 129416
18998 129416
18999 129416
19000 129416
19001 128895
19002 128895
19003 128895
19004 128895
19005 128895
19006 128895
19007 128895
19008 128895
19009 128895
19010 128895
19011 128662
19012 128662
19013 128662
19014 128662
19015 128662
19016 128662
19017 128662
19018 128662
19019 128662
19020 128662
19021 128608
19022 128608
19023 128608
19024 128608
19025 128608
19026 128608
19027 128608
19028 128608
19029 128608
19030 128608
19031 129068
19032 129068
19033 129068
19034 129068
19035 129068
19036 129068
19037 129068
19038 129068
19039 129068
19040 129068
19041 129431
19042 129431
19043 129431
19044 129431
19045 129431
19046 129431
19047 129431
19048 129431
19049 129431
19050 129431
19051 129804
19052 129804
19053 129804
19054 129804
19055 129804
19056 129804
19057 129804
19058 129804
19059 129804
19060 129804
19061 130206
19062 130206
19063 130206
19064 130206
19065 130206
19066 130206
19067 130206
19068 130206
19069 130206
19070 130206
19071 130436
19072 130436
19073 130436
19074 130436
19075 130436
19076 130436
19077 130436
19078 130436
19079 130436
19080 130436
19081 130159
19082 130159
19083 130159
19084 130159
19085 130159
19086 130159
19087 130159
19088 130159
19089 130159
19090 130159
19091 129990
19092 129990
19093 129990
19094 129990
19095 129990
19096 129990
19097 129990
19098 129990
19099 129990
19100 129990
19101 129941
19102 129941
19103 129941
19104 129941
19105 129941
19106 129941
19107 129941
19108 129941
19109 129941
19110 129941
19111 130096
19112 130096
19113 130096
19114 130096
19115 130096
19116 130096
19117 130096
19118 130096
19119 130096
19120 130096
19121 130399
19122 130399
19123 130399
19124 130399
19125 130399
19126 130399
19127 130399
19128 130399
19129 130399
19130 130399
19131 130935
19132 130935
19133 130935
19134 130935
19135 130935
19136 130935
19137 130935
19138 130935
19139 130935
19140 130935
19141 131646
19142 131646
19143 131646
19144 131646
19145 131646
19146 131646
19147 131646
19148 131646
19149 131646
19150 131646
19151 132024
19152 132024
19153 132024
19154 132024
19155 132024
19156 132024
19157 132024
19158 132024
19159 132024
19160 132024
19161 132247
19162 132247
19163 132247
19164 132247
19165 132247
19166 132247
19167 132247
19168 132247
19169 132247
19170 132247
19171 132609
19172 132609
19173 132609
19174 132609
19175 132609
19176 132609
19177 132609
19178 132609
19179 132609
19180 132609
19181 133056
19182 133056
19183 133056
19184 133056
19185 133056
19186 133056
19187 133056
19188 133056
19189 133056
19190 133056
19191 133401
19192 133401
19193 133401
19194 133401
19195 133401
19196 133401
19197 133401
19198 133401
19199 133401
19200 133401
19201 133901
19202 133901
19203 133901
19204 133901
19205 133901
19206 133901
19207 133901
19208 133901
19209 133901
19210 133901
19211 134223
19212 134223
19213 134223
19214 134223
19215 134223
19216 134223
19217 134223
19218 134223
19219 134223
19220 134223
19221 134416
19222 134416
19223 134416
19224 134416
19225 134416
19226 134416
19227 134416
19228 134416
19229 134416
19230 134416
19231 134212
19232 134212
19233 134212
19234 134212
19235 134212
19236 134212
19237 134212
19238 134212
19239 134212
19240 134212
19241 133788
19242 133788
19243 133788
19244 133788
19245 133788
19246 133788
19247 133788
19248 133788
19249 133788
19250 133788
19251 133416
19252 133416
19253 133416
19254 133416
19255 133416
19256 133416
19257 133416
19258 133416
19259 133416
19260 133416
19261 133151
19262 133151
19263 133151
19264 133151
19265 133151
19266 133151
19267 133151
19268 133151
19269 133151
19270 133151
19271 133086
19272 133086
19273 133086
19274 133086
19275 133086
19276 133086
19277 133086
19278 133086
19279 133086
19280 133086
19281 133287
19282 133287
19283 133287
19284 133287
19285 133287
19286 133287
19287 133287
19288 133287
19289 133287
19290 133287
19291 132940
19292 132940
19293 132940
19294 132940
19295 132940
19296 132940
19297 132940
19298 132940
19299 132940
19300 132940
19301 132542
19302 132542
19303 132542
19304 132542
19305 132542
19306 132542
19307 132542
19308 132542
19309 132542
19310 132542
19311 132010
19312 132010
19313 132010
19314 132010
19315 132010
19316 132010
19317 132010
19318 132010
19319 132010
19320 132010
19321 131441
19322 131441
19323 131441
19324 131441
19325 131441
19326 131441
19327 131441
19328 131441
19329 131441
19330 131441
19331 130537
19332 130537
19333 130537
19334 130537
19335 130537
19336 130537
19337 130537
19338 130537
19339 130537
19340 130537
19341 129376
19342 129376
19343 129376
19344 129376
19345 129376
19346 129376
19347 129376
19348 129376
19349 129376
19350 129376
19351 128274
19352 128274
19353 128274
19354 128274
19355 128274
19356 128274
19357 128274
19358 128274
19359 128274
19360 128274
19361 127215
19362 127215
19363 127215
19364 127215
19365 127215
19366 127215
19367 127215
19368 127215
19369 127215
19370 127215
19371 125999
19372 125999
19373 125999
19374 125999
19375 125999
19376 125999
19377 125999
19378 125999
19379 125999
19380 125999
19381 124944
19382 124944
19383 124944
19384 124944
19385 124944
19386 124944
19387 124944
19388 124944
19389 124944
19390 124944
19391 123836
19392 123836
19393 123836
19394 123836
19395 123836
19396 123836
19397 123836
19398 123836
19399 123836
19400 123836
19401 122267
19402 122267
19403 122267
19404 122267
19405 122267
19406 122267
19407 122267
19408 122267
19409 122267
19410 122267
19411 120719
19412 120719
19413 120719
19414 120719
19415 120719
19416 120719
19417 120719
19418 120719
19419 120719
19420 120719
19421 119403
19422 119403
19423 119403
19424 119403
19425 119403
19426 119403
19427 119403
19428 119403
19429 119403
19430 119403
19431 118245
19432 118245
19433 118245
19434 118245
19435 118245
19436 118245
19437 118245
19438 118245
19439 118245
19440 118245
19441 117282
19442 117282
19443 117282
19444 117282
19445 117282
19446 117282
19447 117282
19448 117282
19449 117282
19450 117282
19451 116428
19452 116428
19453 116428
19454 116428
19455 116428
19456 116428
19457 116428
19458 116428
19459 116428
19460 116428
19461 115558
19462 115558
19463 115558
19464 115558
19465 115558
19466 115558
19467 115558
19468 115558
19469 115558
19470 115558
19471 114525
19472 114525
19473 114525
19474 114525
19475 114525
19476 114525
19477 114525
19478 114525
19479 114525
19480 114525
19481 113434
19482 113434
19483 113434
19484 113434
19485 113434
19486 113434
19487 113434
19488 113434
19489 113434
19490 113434
19491 112707
19492 112707
19493 112707
19494 112707
19495 112707
19496 112707
19497 112707
19498 112707
19499 112707
19500 112707
19501 112034
19502 112034
19503 112034
19504 112034
19505 112034
19506 112034
19507 112034
19508 112034
19509 112034
19510 112034
19511 111445
19512 111445
19513 111445
19514 111445
19515 111445
19516 111445
19517 111445
19518 111445
19519 111445
19520 111445
19521 110894
19522 110894
19523 110894
19524 110894
19525 110894
19526 110894
19527 110894
19528 110894
19529 110894
19530 110894
19531 110815
19532 110815
19533 110815
19534 110815
19535 110815
19536 110815
19537 110815
19538 110815
19539 110815
19540 110815
19541 111036
19542 111036
19543 111036
19544 111036
19545 111036
19546 111036
19547 111036
19548 111036
19549 111036
19550 111036
19551 111386
19552 111386
19553 111386
19554 111386
19555 111386
19556 111386
19557 111386
19558 111386
19559 111386
19560 111386
19561 111824
19562 111824
19563 111824
19564 111824
19565 111824
19566 111824
19567 111824
19568 111824
19569 111824
19570 111824
19571 112479
19572 112479
19573 112479
19574 112479
19575 112479
19576 112479
19577 112479
19578 112479
19579 112479
19580 112479
19581 113029
19582 113029
19583 113029
19584 113029
19585 113029
19586 113029
19587 113029
19588 113029
19589 113029
19590 113029
19591 113829
19592 113829
19593 113829
19594 113829
19595 113829
19596 113829
19597 113829
19598 113829
19599 113829
19600 113829
19601 114945
19602 114945
19603 114945
19604 114945
19605 114945
19606 114945
19607 114945
19608 114945
19609 114945
19610 114945
19611 116212
19612 116212
19613 116212
19614 116212
19615 116212
19616 116212
19617 116212
19618 116212
19619 116212
19620 116212
19621 117227
19622 117227
19623 117227
19624 117227
19625 117227
19626 117227
19627 117227
19628 117227
19629 117227
19630 117227
19631 118177
19632 118177
19633 118177
19634 118177
19635 118177
19636 118177
19637 118177
19638 118177
19639 118177
19640 118177
19641 119257
19642 119257
19643 119257
19644 119257
19645 119257
19646 119257
19647 119257
19648 119257
19649 119257
19650 119257
19651 120333
19652 120333
19653 120333
19654 120333
19655 120333
19656 120333
19657 120333
19658 120333
19659 120333
19660 120333
19661 121238
19662 121238
19663 121238
19664 121238
19665 121238
19666 121238
19667 121238
19668 121238
19669 121238
19670 121238
19671 122148
19672 122148
19673 122148
19674 122148
19675 122148
19676 122148
19677 122148
19678 122148
19679 122148
19680 122148
19681 123437
19682 123437
19683 123437
19684 123437
19685 123437
19686 123437
19687 123437
19688 123437
19689 123437
19690 123437
19691 124659
19692 124659
19693 124659
19694 124659
19695 124659
19696 124659
19697 124659
19698 124659
19699 124659
19700 124659
19701 125772
19702 125772
19703 125772
19704 125772
19705 125772
19706 125772
19707 125772
19708 125772
19709 125772
19710 125772
19711 126825
19712 126825
19713 126825
19714 126825
19715 126825
19716 126825
19717 126825
19718 126825
19719 126825
19720 126825
19721 127718
19722 127718
19723 127718
19724 127718
19725 127718
19726 127718
19727 127718
19728 127718
19729 127718
19730 127718
19731 128298
19732 128298
19733 128298
19734 128298
19735 128298
19736 128298
19737 128298
19738 128298
19739 128298
19740 128298
19741 128653
19742 128653
19743 128653
19744 128653
19745 128653
19746 128653
19747 128653
19748 128653
19749 128653
19750 128653
19751 129176
19752 129176
19753 129176
19754 129176
19755 129176
19756 129176
19757 129176
19758 129176
19759 129176
19760 129176
19761 129806
19762 129806
19763 129806
19764 129806
19765 129806
19766 129806
19767 129806
19768 129806
19769 129806
19770 129806
19771 130215
19772 130215
19773 130215
19774 130215
19775 130215
19776 130215
19777 130215
19778 130215
19779 130215
19780 130215
19781 130913
19782 130913
19783 130913
19784 130913
19785 130913
19786 130913
19787 130913
19788 130913
19789 130913
19790 130913
19791 131232
19792 131232
19793 131232
19794 131232
19795 131232
19796 131232
19797 131232
19798 131232
19799 131232
19800 131232
19801 131520
19802 131520
19803 131520
19804 131520
19805 131520
19806 131520
19807 131520
19808 131520
19809 131520
19810 131520
19811 131848
19812 131848
19813 131848
19814 131848
19815 131848
19816 131848
19817 131848
19818 131848
19819 131848
19820 131848
19821 132460
19822 132460
19823 132460
19824 132460
19825 132460
19826 132460
19827 132460
19828 132460
19829 132460
19830 132460
19831 133181
19832 133181
19833 133181
19834 133181
19835 133181
19836 133181
19837 133181
19838 133181
19839 133181
19840 133181
19841 133747
19842 133747
19843 133747
19844 133747
19845 133747
19846 133747
19847 133747
19848 133747
19849 133747
19850 133747
19851 134140
19852 134140
19853 134140
19854 134140
19855 134140
19856 134140
19857 134140
19858 134140
19859 134140
19860 134140
19861 134734
19862 134734
19863 134734
19864 134734
19865 134734
19866 134734
19867 134734
19868 134734
19869 134734
19870 134734
19871 135273
19872 135273
19873 135273
19874 135273
19875 135273
19876 135273
19877 135273
19878 135273
19879 135273
19880 135273
19881 135345
19882 135345
19883 135345
19884 135345
19885 135345
19886 135345
19887 135345
19888 135345
19889 135345
19890 135345
19891 135653
19892 135653
19893 135653
19894 135653
19895 135653
19896 135653
19897 135653
19898 135653
19899 135653
19900 135653
19901 136006
19902 136006
19903 136006
19904 136006
19905 136006
19906 136006
19907 136006
19908 136006
19909 136006
19910 136006
19911 136466
19912 136466
19913 136466
19914 136466
19915 136466
19916 136466
19917 136466
19918 136466
19919 136466
19920 136466
19921 137040
19922 137040
19923 137040
19924 137040
19925 137040
19926 137040
19927 137040
19928 137040
19929 137040
19930 137040
19931 137571
19932 137571
19933 137571
19934 137571
19935 137571
19936 137571
19937 137571
19938 137571
19939 137571
19940 137571
19941 137980
19942 137980
19943 137980
19944 137980
19945 137980
19946 137980
19947 137980
19948 137980
19949 137980
19950 137980
19951 137964
19952 137964
19953 137964
19954 137964
19955 137964
19956 137964
19957 137964
19958 137964
19959 137964
19960 137964
19961 137553
19962 137553
19963 137553
19964 137553
19965 137553
19966 137553
19967 137553
19968 137553
19969 137553
19970 137553
19971 137365
19972 137365
19973 137365
19974 137365
19975 137365
19976 137365
19977 137365
19978 137365
19979 137365
19980 137365
19981 136777
19982 136777
19983 136777
19984 136777
19985 136777
19986 136777
19987 136777
19988 136777
19989 136777
19990 136777
19991 136600
19992 136600
19993 136600
19994 136600
19995 136600
19996 136600
19997 136600
19998 136600
19999 136600
20000 136600
20001 136432
20002 136432
20003 136432
20004 136432
20005 136432
20006 136432
20007 136432
20008 136432
20009 136432
20010 136432
20011 135876
20012 135876
20013 135876
20014 135876
20015 135876
20016 135876
20017 135876
20018 135876
20019 135876
20020 135876
20021 134930
20022 134930
20023 134930
20024 134930
20025 134930
20026 134930
20027 134930
20028 134930
20029 134930
20030 134930
20031 134048
20032 134048
20033 134048
20034 134048
20035 134048
20036 134048
20037 134048
20038 134048
20039 134048
20040 134048
20041 133143
20042 133143
20043 133143
20044 133143
20045 133143
20046 133143
20047 133143
20048 133143
20049 133143
20050 133143
20051 132519
20052 132519
20053 132519
20054 132519
20055 132519
20056 132519
20057 132519
20058 132519
20059 132519
20060 132519
20061 131732
20062 131732
20063 131732
20064 131732
20065 131732
20066 131732
20067 131732
20068 131732
20069 131732
20070 131732
20071 131031
20072 131031
20073 131031
20074 131031
20075 131031
20076 131031
20077 131031
20078 131031
20079 131031
20080 131031
20081 130571
20082 130571
20083 130571
20084 130571
20085 130571
20086 130571
20087 130571
20088 130571
20089 130571
20090 130571
20091 129796
20092 129796
20093 129796
20094 129796
20095 129796
20096 129796
20097 129796
20098 129796
20099 129796
20100 129796
20101 129085
20102 129085
20103 129085
20104 129085
20105 129085
20106 129085
20107 129085
20108 129085
20109 129085
20110 129085
20111 128322
20112 128322
20113 128322
20114 128322
20115 128322
20116 128322
20117 128322
20118 128322
20119 128322
20120 128322
20121 127465
20122 127465
20123 127465
20124 127465
20125 127465
20126 127465
20127 127465
20128 127465
20129 127465
20130 127465
20131 126809
20132 126809
20133 126809
20134 126809
20135 126809
20136 126809
20137 126809
20138 126809
20139 126809
20140 126809
20141 126437
20142 126437
20143 126437
20144 126437
20145 126437
20146 126437
20147 126437
20148 126437
20149 126437
20150 126437
20151 126362
20152 126362
20153 126362
20154 126362
20155 126362
20156 126362
20157 126362
20158 126362
20159 126362
20160 126362
20161 126670
20162 126670
20163 126670
20164 126670
20165 126670
20166 126670
20167 126670
20168 126670
20169 126670
20170 126670
20171 126913
20172 126913
20173 126913
20174 126913
20175 126913
20176 126913
20177 126913
20178 126913
20179 126913
20180 126913
20181 127114
20182 127114
20183 127114
20184 127114
20185 127114
20186 127114
20187 127114
20188 127114
20189 127114
20190 127114
20191 127067
20192 127067
20193 127067
20194 127067
20195 127067
20196 127067
20197 127067
20198 127067
20199 127067
20200 127067
20201 126853
20202 126853
20203 126853
20204 126853
20205 126853
20206 126853
20207 126853
20208 126853
20209 126853
20210 126853
20211 126931
20212 126931
20213 126931
20214 126931
20215 126931
20216 126931
20217 126931
20218 126931
20219 126931
20220 126931
20221 127436
20222 127436
20223 127436
20224 127436
20225 127436
20226 127436
20227 127436
20228 127436
20229 127436
20230 127436
20231 128122
20232 128122
20233 128122
20234 128122
20235 128122
20236 128122
20237 128122
20238 128122
20239 128122
20240 128122
20241 128957
20242 128957
20243 128957
20244 128957
20245 128957
20246 128957
20247 128957
20248 128957
20249 128957
20250 128957
20251 129489
20252 129489
20253 129489
20254 129489
20255 129489
20256 129489
20257 129489
20258 129489
20259 129489
20260 129489
20261 130263
20262 130263
20263 130263
20264 130263
20265 130263
20266 130263
20267 130263
20268 130263
20269 130263
20270 130263
20271 130907
20272 130907
20273 130907
20274 130907
20275 130907
20276 130907
20277 130907
20278 130907
20279 130907
20280 130907
20281 131244
20282 131244
20283 131244
20284 131244
20285 131244
20286 131244
20287 131244
20288 131244
20289 131244
20290 131244
20291 131808
20292 131808
20293 131808
20294 131808
20295 131808
20296 131808
20297 131808
20298 131808
20299 131808
20300 131808
20301 132561
20302 132561
20303 132561
20304 132561
20305 132561
20306 132561
20307 132561
20308 132561
20309 132561
20310 132561
20311 133609
20312 133609
20313 133609
20314 133609
20315 133609
20316 133609
20317 133609
20318 133609
20319 133609
20320 133609
20321 135225
20322 135225
20323 135225
20324 135225
20325 135225
20326 135225
20327 135225
20328 135225
20329 135225
20330 135225
20331 136658
20332 136658
20333 136658
20334 136658
20335 136658
20336 136658
20337 136658
20338 136658
20339 136658
20340 136658
20341 137826
20342 137826
20343 137826
20344 137826
20345 137826
20346 137826
20347 137826
20348 137826
20349 137826
20350 137826
20351 138891
20352 138891
20353 138891
20354 138891
20355 138891
20356 138891
20357 138891
20358 138891
20359 138891
20360 138891
20361 139582
20362 139582
20363 139582
20364 139582
20365 139582
20366 139582
20367 139582
20368 139582
20369 139582
20370 139582
20371 140016
20372 140016
20373 140016
20374 140016
20375 140016
20376 140016
20377 140016
20378 140016
20379 140016
20380 140016
20381 140858
20382 140858
20383 140858
20384 140858
20385 140858
20386 140858
20387 140858
20388 140858
20389 140858
20390 140858
20391 141901
20392 141901
20393 141901
20394 141901
20395 141901
20396 141901
20397 141901
20398 141901
20399 141901
20400 141901
20401 143616
20402 143616
20403 143616
20404 143616
20405 143616
20406 143616
20407 143616
20408 143616
20409 143616
20410 143616
20411 145241
20412 145241
20413 145241
20414 145241
20415 145241
20416 145241
20417 145241
20418 145241
20419 145241
20420 145241
20421 146469
20422 146469
20423 146469
20424 146469
20425 146469
20426 146469
20427 146469
20428 146469
20429 146469
20430 146469
20431 147105
20432 147105
20433 147105
20434 147105
20435 147105
20436 147105
20437 147105
20438 147105
20439 147105
20440 147105
20441 147550
20442 147550
20443 147550
20444 147550
20445 147550
20446 147550
20447 147550
20448 147550
20449 147550
20450 147550
20451 147934
20452 147934
20453 147934
20454 147934
20455 147934
20456 147934
20457 147934
20458 147934
20459 147934
20460 147934
20461 148052
20462 148052
20463 148052
20464 148052
20465 148052
20466 148052
20467 148052
20468 148052
20469 148052
20470 148052
20471 148418
20472 148418
20473 148418
20474 148418
20475 148418
20476 148418
20477 148418
20478 148418
20479 148418
20480 148418
20481 149245
20482 149245
20483 149245
20484 149245
20485 149245
20486 149245
20487 149245
20488 149245
20489 149245
20490 149245
20491 150014
20492 150014
20493 150014
20494 150014
20495 150014
20496 150014
20497 150014
20498 150014
20499 150014
20500 150014
20501 150238
20502 150238
20503 150238
20504 150238
20505 150238
20506 150238
20507 150238
20508 150238
20509 150238
20510 150238
20511 149748
20512 149748
20513 149748
20514 149748
20515 149748
20516 149748
20517 149748
20518 149748
20519 149748
20520 149748
20521 148327
20522 148327
20523 148327
20524 148327
20525 148327
20526 148327
20527 148327
20528 148327
20529 148327
20530 148327
20531 146923
20532 146923
20533 146923
20534 146923
20535 146923
20536 146923
20537 146923
20538 146923
20539 146923
20540 146923
20541 145674
20542 145674
20543 145674
20544 145674
20545 145674
20546 145674
20547 145674
20548 145674
20549 145674
20550 145674
20551 144245
20552 144245
20553 144245
20554 144245
20555 144245
20556 144245
20557 144245
20558 144245
20559 144245
20560 144245
20561 142932
20562 142932
20563 142932
20564 142932
20565 142932
20566 142932
20567 142932
20568 142932
20569 142932
20570 142932
20571 141814
20572 141814
20573 141814
20574 141814
20575 141814
20576 141814
20577 141814
20578 141814
20579 141814
20580 141814
20581 140294
20582 140294
20583 140294
20584 140294
20585 140294
20586 140294
20587 140294
20588 140294
20589 140294
20590 140294
20591 138311
20592 138311
20593 138311
20594 138311
20595 138311
20596 138311
20597 138311
20598 138311
20599 138311
20600 138311
20601 135335
20602 135335
20603 135335
20604 135335
20605 135335
20606 135335
20607 135335
20608 135335
20609 135335
20610 135335
20611 132310
20612 132310
20613 132310
20614 132310
20615 132310
20616 132310
20617 132310
20618 132310
20619 132310
20620 132310
20621 129416
20622 129416
20623 129416
20624 129416
20625 129416
20626 129416
20627 129416
20628 129416
20629 129416
20630 129416
20631 127219
20632 127219
20633 127219
20634 127219
20635 127219
20636 127219
20637 127219
20638 127219
20639 127219
20640 127219
20641 125647
20642 125647
20643 125647
20644 125647
20645 125647
20646 125647
20647 125647
20648 125647
20649 125647
20650 125647
20651 124145
20652 124145
20653 124145
20654 124145
20655 124145
20656 124145
20657 124145
20658 124145
20659 124145
20660 124145
20661 122770
20662 122770
20663 122770
20664 122770
20665 122770
20666 122770
20667 122770
20668 122770
20669 122770
20670 122770
20671 121035
20672 121035
20673 121035
20674 121035
20675 121035
20676 121035
20677 121035
20678 121035
20679 121035
20680 121035
20681 118747
20682 118747
20683 118747
20684 118747
20685 118747
20686 118747
20687 118747
20688 118747
20689 118747
20690 118747
20691 116311
20692 116311
20693 116311
20694 116311
20695 116311
20696 116311
20697 116311
20698 116311
20699 116311
20700 116311
20701 114395
20702 114395
20703 114395
20704 114395
20705 114395
20706 114395
20707 114395
20708 114395
20709 114395
20710 114395
20711 112869
20712 112869
20713 112869
20714 112869
20715 112869
20716 112869
20717 112869
20718 112869
20719 112869
20720 112869
20721 112522
20722 112522
20723 112522
20724 112522
20725 112522
20726 112522
20727 112522
20728 112522
20729 112522
20730 112522
20731 112517
20732 112517
20733 112517
20734 112517
20735 112517
20736 112517
20737 112517
20738 112517
20739 112517
20740 112517
20741 112793
20742 112793
20743 112793
20744 112793
20745 112793
20746 112793
20747 112793
20748 112793
20749 112793
20750 112793
20751 113361
20752 113361
20753 113361
20754 113361
20755 113361
20756 113361
20757 113361
20758 113361
20759 113361
20760 113361
20761 114082
20762 114082
20763 114082
20764 114082
20765 114082
20766 114082
20767 114082
20768 114082
20769 114082
20770 114082
20771 115016
20772 115016
20773 115016
20774 115016
20775 115016
20776 115016
20777 115016
20778 115016
20779 115016
20780 115016
20781 116026
20782 116026
20783 116026
20784 116026
20785 116026
20786 116026
20787 116026
20788 116026
20789 116026
20790 116026
20791 117427
20792 117427
20793 117427
20794 117427
20795 117427
20796 117427
20797 117427
20798 117427
20799 117427
20800 117427
20801 119408
20802 119408
20803 119408
20804 119408
20805 119408
20806 119408
20807 119408
20808 119408
20809 119408
20810 119408
20811 121397
20812 121397
20813 121397
20814 121397
20815 121397
20816 121397
20817 121397
20818 121397
20819 121397
20820 121397
20821 123621
20822 123621
20823 123621
20824 123621
20825 123621
20826 123621
20827 123621
20828 123621
20829 123621
20830 123621
20831 125261
20832 125261
20833 125261
20834 125261
20835 125261
20836 125261
20837 125261
20838 125261
20839 125261
20840 125261
20841 126279
20842 126279
20843 126279
20844 126279
20845 126279
20846 126279
20847 126279
20848 126279
20849 126279
20850 126279
20851 127711
20852 127711
20853 127711
20854 127711
20855 127711
20856 127711
20857 127711
20858 127711
20859 127711
20860 127711
20861 129132
20862 129132
20863 129132
20864 129132
20865 129132
20866 129132
20867 129132
20868 129132
20869 129132
20870 129132
20871 131001
20872 131001
20873 131001
20874 131001
20875 131001
20876 131001
20877 131001
20878 131001
20879 131001
20880 131001
20881 133333
20882 133333
20883 133333
20884 133333
20885 133333
20886 133333
20887 133333
20888 133333
20889 133333
20890 133333
20891 135765
20892 135765
20893 135765
20894 135765
20895 135765
20896 135765
20897 135765
20898 135765
20899 135765
20900 135765
20901 137877
20902 137877
20903 137877
20904 137877
20905 137877
20906 137877
20907 137877
20908 137877
20909 137877
20910 137877
20911 140161
20912 140161
20913 140161
20914 140161
20915 140161
20916 140161
20917 140161
20918 140161
20919 140161
20920 140161
20921 141061
20922 141061
20923 141061
20924 141061
20925 141061
20926 141061
20927 141061
20928 141061
20929 141061
20930 141061
20931 141591
20932 141591
20933 141591
20934 141591
20935 141591
20936 141591
20937 141591
20938 141591
20939 141591
20940 141591
20941 141730
20942 141730
20943 141730
20944 141730
20945 141730
20946 141730
20947 141730
20948 141730
20949 141730
20950 141730
20951 141779
20952 141779
20953 141779
20954 141779
20955 141779
20956 141779
20957 141779
20958 141779
20959 141779
20960 141779
20961 141838
20962 141838
20963 141838
20964 141838
20965 141838
20966 141838
20967 141838
20968 141838
20969 141838
20970 141838
20971 141401
20972 141401
20973 141401
20974 141401
20975 141401
20976 141401
20977 141401
20978 141401
20979 141401
20980 141401
20981 141143
20982 141143
20983 141143
20984 141143
20985 141143
20986 141143
20987 141143
20988 141143
20989 141143
20990 141143
20991 140948
20992 140948
20993 140948
20994 140948
20995 140948
20996 140948
20997 140948
20998 140948
20999 140948
21000 140948
21001 140536
21002 140536
21003 140536
21004 140536
21005 140536
21006 140536
21007 140536
21008 140536
21009 140536
21010 140536
21011 140322
21012 140322
21013 140322
21014 140322
21015 140322
21016 140322
21017 140322
21018 140322
21019 140322
21020 140322
21021 139693
21022 139693
21023 139693
21024 139693
21025 139693
21026 139693
21027 139693
21028 139693
21029 139693
21030 139693
21031 139139
21032 139139
21033 139139
21034 139139
21035 139139
21036 139139
21037 139139
21038 139139
21039 139139
21040 139139
21041 138333
21042 138333
21043 138333
21044 138333
21045 138333
21046 138333
21047 138333
21048 138333
21049 138333
21050 138333
21051 137171
21052 137171
21053 137171
21054 137171
21055 137171
21056 137171
21057 137171
21058 137171
21059 137171
21060 137171
21061 135730
21062 135730
21063 135730
21064 135730
21065 135730
21066 135730
21067 135730
21068 135730
21069 135730
21070 135730
21071 134045
21072 134045
21073 134045
21074 134045
21075 134045
21076 134045
21077 134045
21078 134045
21079 134045
21080 134045
21081 132177
21082 132177
21083 132177
21084 132177
21085 132177
21086 132177
21087 132177
21088 132177
21089 132177
21090 132177
21091 130319
21092 130319
21093 130319
21094 130319
21095 130319
21096 130319
21097 130319
21098 130319
21099 130319
21100 130319
21101 128369
21102 128369
21103 128369
21104 128369
21105 128369
21106 128369
21107 128369
21108 128369
21109 128369
21110 128369
21111 126149
21112 126149
21113 126149
21114 126149
21115 126149
21116 126149
21117 126149
21118 126149
21119 126149
21120 126149
21121 124486
21122 124486
21123 124486
21124 124486
21125 124486
21126 124486
21127 124486
21128 124486
21129 124486
21130 124486
21131 122949
21132 122949
21133 122949
21134 122949
21135 122949
21136 122949
21137 122949
21138 122949
21139 122949
21140 122949
21141 121546
21142 121546
21143 121546
21144 121546
21145 121546
21146 121546
21147 121546
21148 121546
21149 121546
21150 121546
21151 120257
21152 120257
21153 120257
21154 120257
21155 120257
21156 120257
21157 120257
21158 120257
21159 120257
21160 120257
21161 118789
21162 118789
21163 118789
21164 118789
21165 118789
21166 118789
21167 118789
21168 118789
21169 118789
21170 118789
21171 117651
21172 117651
21173 117651
21174 117651
21175 117651
21176 117651
21177 117651
21178 117651
21179 117651
21180 117651
21181 116268
21182 116268
21183 116268
21184 116268
21185 116268
21186 116268
21187 116268
21188 116268
21189 116268
21190 116268
21191 114950
21192 114950
21193 114950
21194 114950
21195 114950
21196 114950
21197 114950
21198 114950
21199 114950
21200 114950
21201 113839
21202 113839
21203 113839
21204 113839
21205 113839
21206 113839
21207 113839
21208 113839
21209 113839
21210 113839
21211 112629
21212 112629
21213 112629
21214 112629
21215 112629
21216 112629
21217 112629
21218 112629
21219 112629
21220 112629
21221 111886
21222 111886
21223 111886
21224 111886
21225 111886
21226 111886
21227 111886
21228 111886
21229 111886
21230 111886
21231 111420
21232 111420
21233 111420
21234 111420
21235 111420
21236 111420
21237 111420
21238 111420
21239 111420
21240 111420
21241 111270
21242 111270
21243 111270
21244 111270
21245 111270
21246 111270
21247 111270
21248 111270
21249 111270
21250 111270
21251 111098
21252 111098
21253 111098
21254 111098
21255 111098
21256 111098
21257 111098
21258 111098
21259 111098
21260 111098
21261 111307
21262 111307
21263 111307
21264 111307
21265 111307
21266 111307
21267 111307
21268 111307
21269 111307
21270 111307
21271 111637
21272 111637
21273 111637
21274 111637
21275 111637
21276 111637
21277 111637
21278 111637
21279 111637
21280 111637
21281 112075
21282 112075
21283 112075
21284 112075
21285 112075
21286 112075
21287 112075
21288 112075
21289 112075
21290 112075
21291 112720
21292 112720
21293 112720
21294 112720
21295 112720
21296 112720
21297 112720
21298 112720
21299 112720
21300 112720
21301 113739
21302 113739
21303 113739
21304 113739
21305 113739
21306 113739
21307 113739
21308 113739
21309 113739
21310 113739
21311 114865
21312 114865
21313 114865
21314 114865
21315 114865
21316 114865
21317 114865
21318 114865
21319 114865
21320 114865
21321 116135
21322 116135
21323 116135
21324 116135
21325 116135
21326 116135
21327 116135
21328 116135
21329 116135
21330 116135
21331 117339
21332 117339
21333 117339
21334 117339
21335 117339
21336 117339
21337 117339
21338 117339
21339 117339
21340 117339
21341 118552
21342 118552
21343 118552
21344 118552
21345 118552
21346 118552
21347 118552
21348 118552
21349 118552
21350 118552
21351 119640
21352 119640
21353 119640
21354 119640
21355 119640
21356 119640
21357 119640
21358 119640
21359 119640
21360 119640
21361 120942
21362 120942
21363 120942
21364 120942
21365 120942
21366 120942
21367 120942
21368 120942
21369 120942
21370 120942
21371 122378
21372 122378
21373 122378
21374 122378
21375 122378
21376 122378
21377 122378
21378 122378
21379 122378
21380 122378
21381 124011
21382 124011
21383 124011
21384 124011
21385 124011
21386 124011
21387 124011
21388 124011
21389 124011
21390 124011
21391 125169
21392 125169
21393 125169
21394 125169
21395 125169
21396 125169
21397 125169
21398 125169
21399 125169
21400 125169
21401 126045
21402 126045
21403 126045
21404 126045
21405 126045
21406 126045
21407 126045
21408 126045
21409 126045
21410 126045
21411 127028
21412 127028
21413 127028
21414 127028
21415 127028
21416 127028
21417 127028
21418 127028
21419 127028
21420 127028
21421 127700
21422 127700
21423 127700
21424 127700
21425 127700
21426 127700
21427 127700
21428 127700
21429 127700
21430 127700
21431 128119
21432 128119
21433 128119
21434 128119
21435 128119
21436 128119
21437 128119
21438 128119
21439 128119
21440 128119
21441 128789
21442 128789
21443 128789
21444 128789
21445 128789
21446 128789
21447 128789
21448 128789
21449 128789
21450 128789
21451 129459
21452 129459
21453 129459
21454 129459
21455 129459
21456 129459
21457 129459
21458 129459
21459 129459
21460 129459
21461 130116
21462 130116
21463 130116
21464 130116
21465 130116
21466 130116
21467 130116
21468 130116
21469 130116
21470 130116
21471 130590
21472 130590
21473 130590
21474 130590
21475 130590
21476 130590
21477 130590
21478 130590
21479 130590
21480 130590
21481 131181
21482 131181
21483 131181
21484 131181
21485 131181
21486 131181
21487 131181
21488 131181
21489 131181
21490 131181
21491 131272
21492 131272
21493 131272
21494 131272
21495 131272
21496 131272
21497 131272
21498 131272
21499 131272
21500 131272
21501 131155
21502 131155
21503 131155
21504 131155
21505 131155
21506 131155
21507 131155
21508 131155
21509 131155
21510 131155
21511 130962
21512 130962
21513 130962
21514 130962
21515 130962
21516 130962
21517 130962
21518 130962
21519 130962
21520 130962
21521 130658
21522 130658
21523 130658
21524 130658
21525 130658
21526 130658
21527 130658
21528 130658
21529 130658
21530 130658
21531 130515
21532 130515
21533 130515
21534 130515
21535 130515
21536 130515
21537 130515
21538 130515
21539 130515
21540 130515
21541 130334
21542 130334
21543 130334
21544 130334
21545 130334
21546 130334
21547 130334
21548 130334
21549 130334
21550 130334
21551 130188
21552 130188
21553 130188
21554 130188
21555 130188
21556 130188
21557 130188
21558 130188
21559 130188
21560 130188
21561 129983
21562 129983
21563 129983
21564 129983
21565 129983
21566 129983
21567 129983
21568 129983
21569 129983
21570 129983
21571 129335
21572 129335
21573 129335
21574 129335
21575 129335
21576 129335
21577 129335
21578 129335
21579 129335
21580 129335
21581 128662
21582 128662
21583 128662
21584 128662
21585 128662
21586 128662
21587 128662
21588 128662
21589 128662
21590 128662
21591 128328
21592 128328
21593 128328
21594 128328
21595 128328
21596 128328
21597 128328
21598 128328
21599 128328
21600 128328
21601 128326
21602 128326
21603 128326
21604 128326
21605 128326
21606 128326
21607 128326
21608 128326
21609 128326
21610 128326
21611 128084
21612 128084
21613 128084
21614 128084
21615 128084
21616 128084
21617 128084
21618 128084
21619 128084
21620 128084
21621 127869
21622 127869
21623 127869
21624 127869
21625 127869
21626 127869
21627 127869
21628 127869
21629 127869
21630 127869
21631 127820
21632 127820
21633 127820
21634 127820
21635 127820
21636 127820
21637 127820
21638 127820
21639 127820
21640 127820
21641 127485
21642 127485
21643 127485
21644 127485
21645 127485
21646 127485
21647 127485
21648 127485
21649 127485
21650 127485
21651 127330
21652 127330
21653 127330
21654 127330
21655 127330
21656 127330
21657 127330
21658 127330
21659 127330
21660 127330
21661 126886
21662 126886
21663 126886
21664 126886
21665 126886
21666 126886
21667 126886
21668 126886
21669 126886
21670 126886
21671 126360
21672 126360
21673 126360
21674 126360
21675 126360
21676 126360
21677 126360
21678 126360
21679 126360
21680 126360
21681 125485
21682 125485
21683 125485
21684 125485
21685 125485
21686 125485
21687 125485
21688 125485
21689 125485
21690 125485
21691 124959
21692 124959
21693 124959
21694 124959
21695 124959
21696 124959
21697 124959
21698 124959
21699 124959
21700 124959
21701 124525
21702 124525
21703 124525
21704 124525
21705 124525
21706 124525
21707 124525
21708 124525
21709 124525
21710 124525
21711 124349
21712 124349
21713 124349
21714 124349
21715 124349
21716 124349
21717 124349
21718 124349
21719 124349
21720 124349
21721 124361
21722 124361
21723 124361
21724 124361
21725 124361
21726 124361
21727 124361
21728 124361
21729 124361
21730 124361
21731 124246
21732 124246
21733 124246
21734 124246
21735 124246
21736 124246
21737 124246
21738 124246
21739 124246
21740 124246
21741 124116
21742 124116
21743 124116
21744 124116
21745 124116
21746 124116
21747 124116
21748 124116
21749 124116
21750 124116
21751 123732
21752 123732
21753 123732
21754 123732
21755 123732
21756 123732
21757 123732
21758 123732
21759 123732
21760 123732
21761 123176
21762 123176
21763 123176
21764 123176
21765 123176
21766 123176
21767 123176
21768 123176
21769 123176
21770 123176
21771 122977
21772 122977
21773 122977
21774 122977
21775 122977
21776 122977
21777 122977
21778 122977
21779 122977
21780 122977
21781 123078
21782 123078
21783 123078
21784 123078
21785 123078
21786 123078
21787 123078
21788 123078
21789 123078
21790 123078
21791 123047
21792 123047
21793 123047
21794 123047
21795 123047
21796 123047
21797 123047
21798 123047
21799 123047
21800 123047
21801 122784
21802 122784
21803 122784
21804 122784
21805 122784
21806 122784
21807 122784
21808 122784
21809 122784
21810 122784
21811 122603
21812 122603
21813 122603
21814 122603
21815 122603
21816 122603
21817 122603
21818 122603
21819 122603
21820 122603
21821 122473
21822 122473
21823 122473
21824 122473
21825 122473
21826 122473
21827 122473
21828 122473
21829 122473
21830 122473
21831 122400
21832 122400
21833 122400
21834 122400
21835 122400
21836 122400
21837 122400
21838 122400
21839 122400
21840 122400
21841 122469
21842 122469
21843 122469
21844 122469
21845 122469
21846 122469
21847 122469
21848 122469
21849 122469
21850 122469
21851 122461
21852 122461
21853 122461
21854 122461
21855 122461
21856 122461
21857 122461
21858 122461
21859 122461
21860 122461
21861 122552
21862 122552
21863 122552
21864 122552
21865 122552
21866 122552
21867 122552
21868 122552
21869 122552
21870 122552
21871 122893
21872 122893
21873 122893
21874 122893
21875 122893
21876 122893
21877 122893
21878 122893
21879 122893
21880 122893
21881 123283
21882 123283
21883 123283
21884 123283
21885 123283
21886 123283
21887 123283
21888 123283
21889 123283
21890 123283
21891 123664
21892 123664
21893 123664
21894 123664
21895 123664
21896 123664
21897 123664
21898 123664
21899 123664
21900 123664
21901 124132
21902 124132
21903 124132
21904 124132
21905 124132
21906 124132
21907 124132
21908 124132
21909 124132
21910 124132
21911 124354
21912 124354
21913 124354
21914 124354
21915 124354
21916 124354
21917 124354
21918 124354
21919 124354
21920 124354
21921 124363
21922 124363
21923 124363
21924 124363
21925 124363
21926 124363
21927 124363
21928 124363
21929 124363
21930 124363
21931 124327
21932 124327
21933 124327
21934 124327
21935 124327
21936 124327
21937 124327
21938 124327
21939 124327
21940 124327
21941 124331
21942 124331
21943 124331
21944 124331
21945 124331
21946 124331
21947 124331
21948 124331
21949 124331
21950 124331
21951 125035
21952 125035
21953 125035
21954 125035
21955 125035
21956 125035
21957 125035
21958 125035
21959 125035
21960 125035
21961 125792
21962 125792
21963 125792
21964 125792
21965 125792
21966 125792
21967 125792
21968 125792
21969 125792
21970 125792
21971 126431
21972 126431
21973 126431
21974 126431
21975 126431
21976 126431
21977 126431
21978 126431
21979 126431
21980 126431
21981 126295
21982 126295
21983 126295
21984 126295
21985 126295
21986 126295
21987 126295
21988 126295
21989 126295
21990 126295
21991 126343
21992 126343
21993 126343
21994 126343
21995 126343
21996 126343
21997 126343
21998 126343
21999 126343
22000 126343
22001 126632
22002 126632
22003 126632
22004 126632
22005 126632
22006 126632
22007 126632
22008 126632
22009 126632
22010 126632
22011 126976
22012 126976
22013 126976
22014 126976
22015 126976
22016 126976
22017 126976
22018 126976
22019 126976
22020 126976
22021 127542
22022 127542
22023 127542
22024 127542
22025 127542
22026 127542
22027 127542
22028 127542
22029 127542
22030 127542
22031 127919
22032 127919
22033 127919
22034 127919
22035 127919
22036 127919
22037 127919
22038 127919
22039 127919
22040 127919
22041 128120
22042 128120
22043 128120
22044 128120
22045 128120
22046 128120
22047 128120
22048 128120
22049 128120
22050 128120
22051 128320
22052 128320
22053 128320
22054 128320
22055 128320
22056 128320
22057 128320
22058 128320
22059 128320
22060 128320
22061 128761
22062 128761
22063 128761
22064 128761
22065 128761
22066 128761
22067 128761
22068 128761
22069 128761
22070 128761
22071 129111
22072 129111
22073 129111
22074 129111
22075 129111
22076 129111
22077 129111
22078 129111
22079 129111
22080 129111
22081 129550
22082 129550
22083 129550
22084 129550
22085 129550
22086 129550
22087 129550
22088 129550
22089 129550
22090 129550
22091 129945
22092 129945
22093 129945
22094 129945
22095 129945
22096 129945
22097 129945
22098 129945
22099 129945
22100 129945
22101 130002
22102 130002
22103 130002
22104 130002
22105 130002
22106 130002
22107 130002
22108 130002
22109 130002
22110 130002
22111 130240
22112 130240
22113 130240
22114 130240
22115 130240
22116 130240
22117 130240
22118 130240
22119 130240
22120 130240
22121 130539
22122 130539
22123 130539
22124 130539
22125 130539
22126 130539
22127 130539
22128 130539
22129 130539
22130 130539
22131 130833
22132 130833
22133 130833
22134 130833
22135 130833
22136 130833
22137 130833
22138 130833
22139 130833
22140 130833
22141 131040
22142 131040
22143 131040
22144 131040
22145 131040
22146 131040
22147 131040
22148 131040
22149 131040
22150 131040
22151 130477
22152 130477
22153 130477
22154 130477
22155 130477
22156 130477
22157 130477
22158 130477
22159 130477
22160 130477
22161 130132
22162 130132
22163 130132
22164 130132
22165 130132
22166 130132
22167 130132
22168 130132
22169 130132
22170 130132
22171 129816
22172 129816
22173 129816
22174 129816
22175 129816
22176 129816
22177 129816
22178 129816
22179 129816
22180 129816
22181 130207
22182 130207
22183 130207
22184 130207
22185 130207
22186 130207
22187 130207
22188 130207
22189 130207
22190 130207
22191 130551
22192 130551
22193 130551
22194 130551
22195 130551
22196 130551
22197 130551
22198 130551
22199 130551
22200 130551
22201 130731
22202 130731
22203 130731
22204 130731
22205 130731
22206 130731
22207 130731
22208 130731
22209 130731
22210 130731
22211 130868
22212 130868
22213 130868
22214 130868
22215 130868
22216 130868
22217 130868
22218 130868
22219 130868
22220 130868
22221 130604
22222 130604
22223 130604
22224 130604
22225 130604
22226 130604
22227 130604
22228 130604
22229 130604
22230 130604
22231 130501
22232 130501
22233 130501
22234 130501
22235 130501
22236 130501
22237 130501
22238 130501
22239 130501
22240 130501
22241 130639
22242 130639
22243 130639
22244 130639
22245 130639
22246 130639
22247 130639
22248 130639
22249 130639
22250 130639
22251 130559
22252 130559
22253 130559
22254 130559
22255 130559
22256 130559
22257 130559
22258 130559
22259 130559
22260 130559
22261 130319
22262 130319
22263 130319
22264 130319
22265 130319
22266 130319
22267 130319
22268 130319
22269 130319
22270 130319
22271 130130
22272 130130
22273 130130
22274 130130
22275 130130
22276 130130
22277 130130
22278 130130
22279 130130
22280 130130
22281 130154
22282 130154
22283 130154
22284 130154
22285 130154
22286 130154
22287 130154
22288 130154
22289 130154
22290 130154
22291 130166
22292 130166
22293 130166
22294 130166
22295 130166
22296 130166
22297 130166
22298 130166
22299 130166
22300 130166
22301 130496
22302 130496
22303 130496
22304 130496
22305 130496
22306 130496
22307 130496
22308 130496
22309 130496
22310 130496
22311 130635
22312 130635
22313 130635
22314 130635
22315 130635
22316 130635
22317 130635
22318 130635
22319 130635
22320 130635
22321 130973
22322 130973
22323 130973
22324 130973
22325 130973
22326 130973
22327 130973
22328 130973
22329 130973
22330 130973
22331 131483
22332 131483
22333 131483
22334 131483
22335 131483
22336 131483
22337 131483
22338 131483
22339 131483
22340 131483
22341 131982
22342 131982
22343 131982
22344 131982
22345 131982
22346 131982
22347 131982
22348 131982
22349 131982
22350 131982
22351 132594
22352 132594
22353 132594
22354 132594
22355 132594
22356 132594
22357 132594
22358 132594
22359 132594
22360 132594
22361 133041
22362 133041
22363 133041
22364 133041
22365 133041
22366 133041
22367 133041
22368 133041
22369 133041
22370 133041
22371 133640
22372 133640
22373 133640
22374 133640
22375 133640
22376 133640
22377 133640
22378 133640
22379 133640
22380 133640
22381 133965
22382 133965
22383 133965
22384 133965
22385 133965
22386 133965
22387 133965
22388 133965
22389 133965
22390 133965
22391 134387
22392 134387
22393 134387
22394 134387
22395 134387
22396 134387
22397 134387
22398 134387
22399 134387
22400 134387
22401 134929
22402 134929
22403 134929
22404 134929
22405 134929
22406 134929
22407 134929
22408 134929
22409 134929
22410 134929
22411 135659
22412 135659
22413 135659
22414 135659
22415 135659
22416 135659
22417 135659
22418 135659
22419 135659
22420 135659
22421 136519
22422 136519
22423 136519
22424 136519
22425 136519
22426 136519
22427 136519
22428 136519
22429 136519
22430 136519
22431 137266
22432 137266
22433 137266
22434 137266
22435 137266
22436 137266
22437 137266
22438 137266
22439 137266
22440 137266
22441 137736
22442 137736
22443 137736
22444 137736
22445 137736
22446 137736
22447 137736
22448 137736
22449 137736
22450 137736
22451 138525
22452 138525
22453 138525
22454 138525
22455 138525
22456 138525
22457 138525
22458 138525
22459 138525
22460 138525
22461 139394
22462 139394
22463 139394
22464 139394
22465 139394
22466 139394
22467 139394
22468 139394
22469 139394
22470 139394
22471 140433
22472 140433
22473 140433
22474 140433
22475 140433
22476 140433
22477 140433
22478 140433
22479 140433
22480 140433
22481 141159
22482 141159
22483 141159
22484 141159
22485 141159
22486 141159
22487 141159
22488 141159
22489 141159
22490 141159
22491 141921
22492 141921
22493 141921
22494 141921
22495 141921
22496 141921
22497 141921
22498 141921
22499 141921
22500 141921
22501 142341
22502 142341
22503 142341
22504 142341
22505 142341
22506 142341
22507 142341
22508 142341
22509 142341
22510 142341
22511 142849
22512 142849
22513 142849
22514 142849
22515 142849
22516 142849
22517 142849
22518 142849
22519 142849
22520 142849
22521 143072
22522 143072
22523 143072
22524 143072
22525 143072
22526 143072
22527 143072
22528 143072
22529 143072
22530 143072
22531 143113
22532 143113
22533 143113
22534 143113
22535 143113
22536 143113
22537 143113
22538 143113
22539 143113
22540 143113
22541 143264
22542 143264
22543 143264
22544 143264
22545 143264
22546 143264
22547 143264
22548 143264
22549 143264
22550 143264
22551 143733
22552 143733
22553 143733
22554 143733
22555 143733
22556 143733
22557 143733
22558 143733
22559 143733
22560 143733
22561 144180
22562 144180
22563 144180
22564 144180
22565 144180
22566 144180
22567 144180
22568 144180
22569 144180
22570 144180
22571 144285
22572 144285
22573 144285
22574 144285
22575 144285
22576 144285
22577 144285
22578 144285
22579 144285
22580 144285
22581 144256
22582 144256
22583 144256
22584 144256
22585 144256
22586 144256
22587 144256
22588 144256
22589 144256
22590 144256
22591 143751
22592 143751
22593 143751
22594 143751
22595 143751
22596 143751
22597 143751
22598 143751
22599 143751
22600 143751
22601 142921
22602 142921
22603 142921
22604 142921
22605 142921
22606 142921
22607 142921
22608 142921
22609 142921
22610 142921
22611 141947
22612 141947
22613 141947
22614 141947
22615 141947
22616 141947
22617 141947
22618 141947
22619 141947
22620 141947
22621 141165
22622 141165
22623 141165
22624 141165
22625 141165
22626 141165
22627 141165
22628 141165
22629 141165
22630 141165
22631 140333
22632 140333
22633 140333
22634 140333
22635 140333
22636 140333
22637 140333
22638 140333
22639 140333
22640 140333
22641 139878
22642 139878
22643 139878
22644 139878
22645 139878
22646 139878
22647 139878
22648 139878
22649 139878
22650 139878
22651 139345
22652 139345
22653 139345
22654 139345
22655 139345
22656 139345
22657 139345
22658 139345
22659 139345
22660 139345
22661 138774
22662 138774
22663 138774
22664 138774
22665 138774
22666 138774
22667 138774
22668 138774
22669 138774
22670 138774
22671 137738
22672 137738
22673 137738
22674 137738
22675 137738
22676 137738
22677 137738
22678 137738
22679 137738
22680 137738
22681 136769
22682 136769
22683 136769
22684 136769
22685 136769
22686 136769
22687 136769
22688 136769
22689 136769
22690 136769
22691 135815
22692 135815
22693 135815
22694 135815
22695 135815
22696 135815
22697 135815
22698 135815
22699 135815
22700 135815
22701 135208
22702 135208
22703 135208
22704 135208
22705 135208
22706 135208
22707 135208
22708 135208
22709 135208
22710 135208
22711 134710
22712 134710
22713 134710
22714 134710
22715 134710
22716 134710
22717 134710
22718 134710
22719 134710
22720 134710
22721 134274
22722 134274
22723 134274
22724 134274
22725 134274
22726 134274
22727 134274
22728 134274
22729 134274
22730 134274
22731 134003
22732 134003
22733 134003
22734 134003
22735 134003
22736 134003
22737 134003
22738 134003
22739 134003
22740 134003
22741 133794
22742 133794
22743 133794
22744 133794
22745 133794
22746 133794
22747 133794
22748 133794
22749 133794
22750 133794
22751 133375
22752 133375
22753 133375
22754 133375
22755 133375
22756 133375
22757 133375
22758 133375
22759 133375
22760 133375
22761 133058
22762 133058
22763 133058
22764 133058
22765 133058
22766 133058
22767 133058
22768 133058
22769 133058
22770 133058
22771 133014
22772 133014
22773 133014
22774 133014
22775 133014
22776 133014
22777 133014
22778 133014
22779 133014
22780 133014
22781 132961
22782 132961
22783 132961
22784 132961
22785 132961
22786 132961
22787 132961
22788 132961
22789 132961
22790 132961
22791 133159
22792 133159
22793 133159
22794 133159
22795 133159
22796 133159
22797 133159
22798 133159
22799 133159
22800 133159
22801 133530
22802 133530
22803 133530
22804 133530
22805 133530
22806 133530
22807 133530
22808 133530
22809 133530
22810 133530
22811 133762
22812 133762
22813 133762
22814 133762
22815 133762
22816 133762
22817 133762
22818 133762
22819 133762
22820 133762
22821 133740
22822 133740
22823 133740
22824 133740
22825 133740
22826 133740
22827 133740
22828 133740
22829 133740
22830 133740
22831 133827
22832 133827
22833 133827
22834 133827
22835 133827
22836 133827
22837 133827
22838 133827
22839 133827
22840 133827
22841 133610
22842 133610
22843 133610
22844 133610
22845 133610
22846 133610
22847 133610
22848 133610
22849 133610
22850 133610
22851 133469
22852 133469
22853 133469
22854 133469
22855 133469
22856 133469
22857 133469
22858 133469
22859 133469
22860 133469
22861 133115
22862 133115
22863 133115
22864 133115
22865 133115
22866 133115
22867 133115
22868 133115
22869 133115
22870 133115
22871 132999
22872 132999
22873 132999
22874 132999
22875 132999
22876 132999
22877 132999
22878 132999
22879 132999
22880 132999
22881 133024
22882 133024
22883 133024
22884 133024
22885 133024
22886 133024
22887 133024
22888 133024
22889 133024
22890 133024
22891 132995
22892 132995
22893 132995
22894 132995
22895 132995
22896 132995
22897 132995
22898 132995
22899 132995
22900 132995
22901 132842
22902 132842
22903 132842
22904 132842
22905 132842
22906 132842
22907 132842
22908 132842
22909 132842
22910 132842
22911 132736
22912 132736
22913 132736
22914 132736
22915 132736
22916 132736
22917 132736
22918 132736
22919 132736
22920 132736
22921 132646
22922 132646
22923 132646
22924 132646
22925 132646
22926 132646
22927 132646
22928 132646
22929 132646
22930 132646
22931 132381
22932 132381
22933 132381
22934 132381
22935 132381
22936 132381
22937 132381
22938 132381
22939 132381
22940 132381
22941 132038
22942 132038
22943 132038
22944 132038
22945 132038
22946 132038
22947 132038
22948 132038
22949 132038
22950 132038
22951 131846
22952 131846
22953 131846
22954 131846
22955 131846
22956 131846
22957 131846
22958 131846
22959 131846
22960 131846
22961 131671
22962 131671
22963 131671
22964 131671
22965 131671
22966 131671
22967 131671
22968 131671
22969 131671
22970 131671
22971 131255
22972 131255
22973 131255
22974 131255
22975 131255
22976 131255
22977 131255
22978 131255
22979 131255
22980 131255
22981 131195
22982 131195
22983 131195
22984 131195
22985 131195
22986 131195
22987 131195
22988 131195
22989 131195
22990 131195
22991 131610
22992 131610
22993 131610
22994 131610
22995 131610
22996 131610
22997 131610
22998 131610
22999 131610
23000 131610
23001 132283
23002 132283
23003 132283
23004 132283
23005 132283
23006 132283
23007 132283
23008 132283
23009 132283
23010 132283
23011 133010
23012 133010
23013 133010
23014 133010
23015 133010
23016 133010
23017 133010
23018 133010
23019 133010
23020 133010
23021 133676
23022 133676
23023 133676
23024 133676
23025 133676
23026 133676
23027 133676
23028 133676
23029 133676
23030 133676
23031 134245
23032 134245
23033 134245
23034 134245
23035 134245
23036 134245
23037 134245
23038 134245
23039 134245
23040 134245
23041 134754
23042 134754
23043 134754
23044 134754
23045 134754
23046 134754
23047 134754
23048 134754
23049 134754
23050 134754
23051 135008
23052 135008
23053 135008
23054 135008
23055 135008
23056 135008
23057 135008
23058 135008
23059 135008
23060 135008
23061 135566
23062 135566
23063 135566
23064 135566
23065 135566
23066 135566
23067 135566
23068 135566
23069 135566
23070 135566
23071 136099
23072 136099
23073 136099
23074 136099
23075 136099
23076 136099
23077 136099
23078 136099
23079 136099
23080 136099
23081 136380
23082 136380
23083 136380
23084 136380
23085 136380
23086 136380
23087 136380
23088 136380
23089 136380
23090 136380
23091 136570
23092 136570
23093 136570
23094 136570
23095 136570
23096 136570
23097 136570
23098 136570
23099 136570
23100 136570
23101 136627
23102 136627
23103 136627
23104 136627
23105 136627
23106 136627
23107 136627
23108 136627
23109 136627
23110 136627
23111 136199
23112 136199
23113 136199
23114 136199
23115 136199
23116 136199
23117 136199
23118 136199
23119 136199
23120 136199
23121 135964
23122 135964
23123 135964
23124 135964
23125 135964
23126 135964
23127 135964
23128 135964
23129 135964
23130 135964
23131 135678
23132 135678
23133 135678
23134 135678
23135 135678
23136 135678
23137 135678
23138 135678
23139 135678
23140 135678
23141 135215
23142 135215
23143 135215
23144 135215
23145 135215
23146 135215
23147 135215
23148 135215
23149 135215
23150 135215
23151 134728
23152 134728
23153 134728
23154 134728
23155 134728
23156 134728
23157 134728
23158 134728
23159 134728
23160 134728
23161 133975
23162 133975
23163 133975
23164 133975
23165 133975
23166 133975
23167 133975
23168 133975
23169 133975
23170 133975
23171 133363
23172 133363
23173 133363
23174 133363
23175 133363
23176 133363
23177 133363
23178 133363
23179 133363
23180 133363
23181 132573
23182 132573
23183 132573
23184 132573
23185 132573
23186 132573
23187 132573
23188 132573
23189 132573
23190 132573
23191 131007
23192 131007
23193 131007
23194 131007
23195 131007
23196 131007
23197 131007
23198 131007
23199 131007
23200 131007
23201 128962
23202 128962
23203 128962
23204 128962
23205 128962
23206 128962
23207 128962
23208 128962
23209 128962
23210 128962
23211 126878
23212 126878
23213 126878
23214 126878
23215 126878
23216 126878
23217 126878
23218 126878
23219 126878
23220 126878
23221 125164
23222 125164
23223 125164
23224 125164
23225 125164
23226 125164
23227 125164
23228 125164
23229 125164
23230 125164
23231 123615
23232 123615
23233 123615
23234 123615
23235 123615
23236 123615
23237 123615
23238 123615
23239 123615
23240 123615
23241 122124
23242 122124
23243 122124
23244 122124
23245 122124
23246 122124
23247 122124
23248 122124
23249 122124
23250 122124
23251 120757
23252 120757
23253 120757
23254 120757
23255 120757
23256 120757
23257 120757
23258 120757
23259 120757
23260 120757
23261 119302
23262 119302
23263 119302
23264 119302
23265 119302
23266 119302
23267 119302
23268 119302
23269 119302
23270 119302
23271 117888
23272 117888
23273 117888
23274 117888
23275 117888
23276 117888
23277 117888
23278 117888
23279 117888
23280 117888
23281 116630
23282 116630
23283 116630
23284 116630
23285 116630
23286 116630
23287 116630
23288 116630
23289 116630
23290 116630
23291 115388
23292 115388
23293 115388
23294 115388
23295 115388
23296 115388
23297 115388
23298 115388
23299 115388
23300 115388
23301 114343
23302 114343
23303 114343
23304 114343
23305 114343
23306 114343
23307 114343
23308 114343
23309 114343
23310 114343
23311 113891
23312 113891
23313 113891
23314 113891
23315 113891
23316 113891
23317 113891
23318 113891
23319 113891
23320 113891
23321 113281
23322 113281
23323 113281
23324 113281
23325 113281
23326 113281
23327 113281
23328 113281
23329 113281
23330 113281
23331 112916
23332 112916
23333 112916
23334 112916
23335 112916
23336 112916
23337 112916
23338 112916
23339 112916
23340 112916
23341 112797
23342 112797
23343 112797
23344 112797
23345 112797
23346 112797
23347 112797
23348 112797
23349 112797
23350 112797
23351 112542
23352 112542
23353 112542
23354 112542
23355 112542
23356 112542
23357 112542
23358 112542
23359 112542
23360 112542
23361 112451
23362 112451
23363 112451
23364 112451
23365 112451
23366 112451
23367 112451
23368 112451
23369 112451
23370 112451
23371 112478
23372 112478
23373 112478
23374 112478
23375 112478
23376 112478
23377 112478
23378 112478
23379 112478
23380 112478
23381 112528
23382 112528
23383 112528
23384 112528
23385 112528
23386 112528
23387 112528
23388 112528
23389 112528
23390 112528
23391 113065
23392 113065
23393 113065
23394 113065
23395 113065
23396 113065
23397 113065
23398 113065
23399 113065
23400 113065
23401 113973
23402 113973
23403 113973
23404 113973
23405 113973
23406 113973
23407 113973
23408 113973
23409 113973
23410 113973
23411 115125
23412 115125
23413 115125
23414 115125
23415 115125
23416 115125
23417 115125
23418 115125
23419 115125
23420 115125
23421 116191
23422 116191
23423 116191
23424 116191
23425 116191
23426 116191
23427 116191
23428 116191
23429 116191
23430 116191
23431 117242
23432 117242
23433 117242
23434 117242
23435 117242
23436 117242
23437 117242
23438 117242
23439 117242
23440 117242
23441 118474
23442 118474
23443 118474
23444 118474
23445 118474
23446 118474
23447 118474
23448 118474
23449 118474
23450 118474
23451 119454
23452 119454
23453 119454
23454 119454
23455 119454
23456 119454
23457 119454
23458 119454
23459 119454
23460 119454
23461 120059
23462 120059
23463 120059
23464 120059
23465 120059
23466 120059
23467 120059
23468 120059
23469 120059
23470 120059
23471 120873
23472 120873
23473 120873
23474 120873
23475 120873
23476 120873
23477 120873
23478 120873
23479 120873
23480 120873
23481 121855
23482 121855
23483 121855
23484 121855
23485 121855
23486 121855
23487 121855
23488 121855
23489 121855
23490 121855
23491 123276
23492 123276
23493 123276
23494 123276
23495 123276
23496 123276
23497 123276
23498 123276
23499 123276
23500 123276
23501 124594
23502 124594
23503 124594
23504 124594
23505 124594
23506 124594
23507 124594
23508 124594
23509 124594
23510 124594
23511 125436
23512 125436
23513 125436
23514 125436
23515 125436
23516 125436
23517 125436
23518 125436
23519 125436
23520 125436
23521 126482
23522 126482
23523 126482
23524 126482
23525 126482
23526 126482
23527 126482
23528 126482
23529 126482
23530 126482
23531 127298
23532 127298
23533 127298
23534 127298
23535 127298
23536 127298
23537 127298
23538 127298
23539 127298
23540 127298
23541 128151
23542 128151
23543 128151
23544 128151
23545 128151
23546 128151
23547 128151
23548 128151
23549 128151
23550 128151
23551 129096
23552 129096
23553 129096
23554 129096
23555 129096
23556 129096
23557 129096
23558 129096
23559 129096
23560 129096
23561 130152
23562 130152
23563 130152
23564 130152
23565 130152
23566 130152
23567 130152
23568 130152
23569 130152
23570 130152
23571 131136
23572 131136
23573 131136
23574 131136
23575 131136
23576 131136
23577 131136
23578 131136
23579 131136
23580 131136
23581 132059
23582 132059
23583 132059
23584 132059
23585 132059
23586 132059
23587 132059
23588 132059
23589 132059
23590 132059
23591 133284
23592 133284
23593 133284
23594 133284
23595 133284
23596 133284
23597 133284
23598 133284
23599 133284
23600 133284
23601 134589
23602 134589
23603 134589
23604 134589
23605 134589
23606 134589
23607 134589
23608 134589
23609 134589
23610 134589
23611 135738
23612 135738
23613 135738
23614 135738
23615 135738
23616 135738
23617 135738
23618 135738
23619 135738
23620 135738
23621 136641
23622 136641
23623 136641
23624 136641
23625 136641
23626 136641
23627 136641
23628 136641
23629 136641
23630 136641
23631 137533
23632 137533
23633 137533
23634 137533
23635 137533
23636 137533
23637 137533
23638 137533
23639 137533
23640 137533
23641 138378
23642 138378
23643 138378
23644 138378
23645 138378
23646 138378
23647 138378
23648 138378
23649 138378
23650 138378
23651 139690
23652 139690
23653 139690
23654 139690
23655 139690
23656 139690
23657 139690
23658 139690
23659 139690
23660 139690
23661 141474
23662 141474
23663 141474
23664 141474
23665 141474
23666 141474
23667 141474
23668 141474
23669 141474
23670 141474
23671 142958
23672 142958
23673 142958
23674 142958
23675 142958
23676 142958
23677 142958
23678 142958
23679 142958
23680 142958
23681 144286
23682 144286
23683 144286
23684 144286
23685 144286
23686 144286
23687 144286
23688 144286
23689 144286
23690 144286
23691 145181
23692 145181
23693 145181
23694 145181
23695 145181
23696 145181
23697 145181
23698 145181
23699 145181
23700 145181
23701 146063
23702 146063
23703 146063
23704 146063
23705 146063
23706 146063
23707 146063
23708 146063
23709 146063
23710 146063
23711 147239
23712 147239
23713 147239
23714 147239
23715 147239
23716 147239
23717 147239
23718 147239
23719 147239
23720 147239
23721 147934
23722 147934
23723 147934
23724 147934
23725 147934
23726 147934
23727 147934
23728 147934
23729 147934
23730 147934
23731 148710
23732 148710
23733 148710
23734 148710
23735 148710
23736 148710
23737 148710
23738 148710
23739 148710
23740 148710
23741 149340
23742 149340
23743 149340
23744 149340
23745 149340
23746 149340
23747 149340
23748 149340
23749 149340
23750 149340
23751 150307
23752 150307
23753 150307
23754 150307
23755 150307
23756 150307
23757 150307
23758 150307
23759 150307
23760 150307
23761 151176
23762 151176
23763 151176
23764 151176
23765 151176
23766 151176
23767 151176
23768 151176
23769 151176
23770 151176
23771 151916
23772 151916
23773 151916
23774 151916
23775 151916
23776 151916
23777 151916
23778 151916
23779 151916
23780 151916
23781 152530
23782 152530
23783 152530
23784 152530
23785 152530
23786 152530
23787 152530
23788 152530
23789 152530
23790 152530
23791 152288
23792 152288
23793 152288
23794 152288
23795 152288
23796 152288
23797 152288
23798 152288
23799 152288
23800 152288
23801 151524
23802 151524
23803 151524
23804 151524
23805 151524
23806 151524
23807 151524
23808 151524
23809 151524
23810 151524
23811 150851
23812 150851
23813 150851
23814 150851
23815 150851
23816 150851
23817 150851
23818 150851
23819 150851
23820 150851
23821 150506
23822 150506
23823 150506
23824 150506
23825 150506
23826 150506
23827 150506
23828 150506
23829 150506
23830 150506
23831 149959
23832 149959
23833 149959
23834 149959
23835 149959
23836 149959
23837 149959
23838 149959
23839 149959
23840 149959
23841 149244
23842 149244
23843 149244
23844 149244
23845 149244
23846 149244
23847 149244
23848 149244
23849 149244
23850 149244
23851 148311
23852 148311
23853 148311
23854 148311
23855 148311
23856 148311
23857 148311
23858 148311
23859 148311
23860 148311
23861 147152
23862 147152
23863 147152
23864 147152
23865 147152
23866 147152
23867 147152
23868 147152
23869 147152
23870 147152
23871 146026
23872 146026
23873 146026
23874 146026
23875 146026
23876 146026
23877 146026
23878 146026
23879 146026
23880 146026
23881 144860
23882 144860
23883 144860
23884 144860
23885 144860
23886 144860
23887 144860
23888 144860
23889 144860
23890 144860
23891 143576
23892 143576
23893 143576
23894 143576
23895 143576
23896 143576
23897 143576
23898 143576
23899 143576
23900 143576
23901 142361
23902 142361
23903 142361
23904 142361
23905 142361
23906 142361
23907 142361
23908 142361
23909 142361
23910 142361
23911 140953
23912 140953
23913 140953
23914 140953
23915 140953
23916 140953
23917 140953
23918 140953
23919 140953
23920 140953
23921 139755
23922 139755
23923 139755
23924 139755
23925 139755
23926 139755
23927 139755
23928 139755
23929 139755
23930 139755
23931 138665
23932 138665
23933 138665
23934 138665
23935 138665
23936 138665
23937 138665
23938 138665
23939 138665
23940 138665
23941 137664
23942 137664
23943 137664
23944 137664
23945 137664
23946 137664
23947 137664
23948 137664
23949 137664
23950 137664
23951 136099
23952 136099
23953 136099
23954 136099
23955 136099
23956 136099
23957 136099
23958 136099
23959 136099
23960 136099
23961 134557
23962 134557
23963 134557
23964 134557
23965 134557
23966 134557
23967 134557
23968 134557
23969 134557
23970 134557
23971 133124
23972 133124
23973 133124
23974 133124
23975 133124
23976 133124
23977 133124
23978 133124
23979 133124
23980 133124
23981 131863
23982 131863
23983 131863
23984 131863
23985 131863
23986 131863
23987 131863
23988 131863
23989 131863
23990 131863
23991 131062
23992 131062
23993 131062
23994 131062
23995 131062
23996 131062
23997 131062
23998 131062
23999 131062
24000 131062
24001 130740
24002 130740
24003 130740
24004 130740
24005 130740
24006 130740
24007 130740
24008 130740
24009 130740
24010 130740
24011 130222
24012 130222
24013 130222
24014 130222
24015 130222
24016 130222
24017 130222
24018 130222
24019 130222
24020 130222
24021 129344
24022 129344
24023 129344
24024 129344
24025 129344
24026 129344
24027 129344
24028 129344
24029 129344
24030 129344
24031 128593
24032 128593
24033 128593
24034 128593
24035 128593
24036 128593
24037 128593
24038 128593
24039 128593
24040 128593
24041 128047
24042 128047
24043 128047
24044 128047
24045 128047
24046 128047
24047 128047
24048 128047
24049 128047
24050 128047
24051 127728
24052 127728
24053 127728
24054 127728
24055 127728
24056 127728
24057 127728
24058 127728
24059 127728
24060 127728
24061 127559
24062 127559
24063 127559
24064 127559
24065 127559
24066 127559
24067 127559
24068 127559
24069 127559
24070 127559
24071 127407
24072 127407
24073 127407
24074 127407
24075 127407
24076 127407
24077 127407
24078 127407
24079 127407
24080 127407
24081 127182
24082 127182
24083 127182
24084 127182
24085 127182
24086 127182
24087 127182
24088 127182
24089 127182
24090 127182
24091 127106
24092 127106
24093 127106
24094 127106
24095 127106
24096 127106
24097 127106
24098 127106
24099 127106
24100 127106
24101 127084
24102 127084
24103 127084
24104 127084
24105 127084
24106 127084
24107 127084
24108 127084
24109 127084
24110 127084
24111 127113
24112 127113
24113 127113
24114 127113
24115 127113
24116 127113
24117 127113
24118 127113
24119 127113
24120 127113
24121 127361
24122 127361
24123 127361
24124 127361
24125 127361
24126 127361
24127 127361
24128 127361
24129 127361
24130 127361
24131 127528
24132 127528
24133 127528
24134 127528
24135 127528
24136 127528
24137 127528
24138 127528
24139 127528
24140 127528
24141 127515
24142 127515
24143 127515
24144 127515
24145 127515
24146 127515
24147 127515
24148 127515
24149 127515
24150 127515
24151 127603
24152 127603
24153 127603
24154 127603
24155 127603
24156 127603
24157 127603
24158 127603
24159 127603
24160 127603
24161 127705
24162 127705
24163 127705
24164 127705
24165 127705
24166 127705
24167 127705
24168 127705
24169 127705
24170 127705
24171 127765
24172 127765
24173 127765
24174 127765
24175 127765
24176 127765
24177 127765
24178 127765
24179 127765
24180 127765
24181 127626
24182 127626
24183 127626
24184 127626
24185 127626
24186 127626
24187 127626
24188 127626
24189 127626
24190 127626
24191 127293
24192 127293
24193 127293
24194 127293
24195 127293
24196 127293
24197 127293
24198 127293
24199 127293
24200 127293
24201 126780
24202 126780
24203 126780
24204 126780
24205 126780
24206 126780
24207 126780
24208 126780
24209 126780
24210 126780
24211 126394
24212 126394
24213 126394
24214 126394
24215 126394
24216 126394
24217 126394
24218 126394
24219 126394
24220 126394
24221 126254
24222 126254
24223 126254
24224 126254
24225 126254
24226 126254
24227 126254
24228 126254
24229 126254
24230 126254
24231 126159
24232 126159
24233 126159
24234 126159
24235 126159
24236 126159
24237 126159
24238 126159
24239 126159
24240 126159
24241 125775
24242 125775
24243 125775
24244 125775
24245 125775
24246 125775
24247 125775
24248 125775
24249 125775
24250 125775
24251 125001
24252 125001
24253 125001
24254 125001
24255 125001
24256 125001
24257 125001
24258 125001
24259 125001
24260 125001
24261 124032
24262 124032
24263 124032
24264 124032
24265 124032
24266 124032
24267 124032
24268 124032
24269 124032
24270 124032
24271 123104
24272 123104
24273 123104
24274 123104
24275 123104
24276 123104
24277 123104
24278 123104
24279 123104
24280 123104
24281 122382
24282 122382
24283 122382
24284 122382
24285 122382
24286 122382
24287 122382
24288 122382
24289 122382
24290 122382
24291 121853
24292 121853
24293 121853
24294 121853
24295 121853
24296 121853
24297 121853
24298 121853
24299 121853
24300 121853
24301 121275
24302 121275
24303 121275
24304 121275
24305 121275
24306 121275
24307 121275
24308 121275
24309 121275
24310 121275
24311 120896
24312 120896
24313 120896
24314 120896
24315 120896
24316 120896
24317 120896
24318 120896
24319 120896
24320 120896
24321 120369
24322 120369
24323 120369
24324 120369
24325 120369
24326 120369
24327 120369
24328 120369
24329 120369
24330 120369
24331 119753
24332 119753
24333 119753
24334 119753
24335 119753
24336 119753
24337 119753
24338 119753
24339 119753
24340 119753
24341 119192
24342 119192
24343 119192
24344 119192
24345 119192
24346 119192
24347 119192
24348 119192
24349 119192
24350 119192
24351 118980
24352 118980
24353 118980
24354 118980
24355 118980
24356 118980
24357 118980
24358 118980
24359 118980
24360 118980
24361 118754
24362 118754
24363 118754
24364 118754
24365 118754
24366 118754
24367 118754
24368 118754
24369 118754
24370 118754
24371 118725
24372 118725
24373 118725
24374 118725
24375 118725
24376 118725
24377 118725
24378 118725
24379 118725
24380 118725
24381 119380
24382 119380
24383 119380
24384 119380
24385 119380
24386 119380
24387 119380
24388 119380
24389 119380
24390 119380
24391 120466
24392 120466
24393 120466
24394 120466
24395 120466
24396 120466
24397 120466
24398 120466
24399 120466
24400 120466
24401 121598
24402 121598
24403 121598
24404 121598
24405 121598
24406 121598
24407 121598
24408 121598
24409 121598
24410 121598
24411 122835
24412 122835
24413 122835
24414 122835
24415 122835
24416 122835
24417 122835
24418 122835
24419 122835
24420 122835
24421 123891
24422 123891
24423 123891
24424 123891
24425 123891
24426 123891
24427 123891
24428 123891
24429 123891
24430 123891
24431 124998
24432 124998
24433 124998
24434 124998
24435 124998
24436 124998
24437 124998
24438 124998
24439 124998
24440 124998
24441 126531
24442 126531
24443 126531
24444 126531
24445 126531
24446 126531
24447 126531
24448 126531
24449 126531
24450 126531
24451 128241
24452 128241
24453 128241
24454 128241
24455 128241
24456 128241
24457 128241
24458 128241
24459 128241
24460 128241
24461 130319
24462 130319
24463 130319
24464 130319
24465 130319
24466 130319
24467 130319
24468 130319
24469 130319
24470 130319
24471 132450
24472 132450
24473 132450
24474 132450
24475 132450
24476 132450
24477 132450
24478 132450
24479 132450
24480 132450
24481 134442
24482 134442
24483 134442
24484 134442
24485 134442
24486 134442
24487 134442
24488 134442
24489 134442
24490 134442
24491 136208
24492 136208
24493 136208
24494 136208
24495 136208
24496 136208
24497 136208
24498 136208
24499 136208
24500 136208
24501 137818
24502 137818
24503 137818
24504 137818
24505 137818
24506 137818
24507 137818
24508 137818
24509 137818
24510 137818
24511 139370
24512 139370
24513 139370
24514 139370
24515 139370
24516 139370
24517 139370
24518 139370
24519 139370
24520 139370
24521 140949
24522 140949
24523 140949
24524 140949
24525 140949
24526 140949
24527 140949
24528 140949
24529 140949
24530 140949
24531 142646
24532 142646
24533 142646
24534 142646
24535 142646
24536 142646
24537 142646
24538 142646
24539 142646
24540 142646
24541 144363
24542 144363
24543 144363
24544 144363
24545 144363
24546 144363
24547 144363
24548 144363
24549 144363
24550 144363
24551 145806
24552 145806
24553 145806
24554 145806
24555 145806
24556 145806
24557 145806
24558 145806
24559 145806
24560 145806
24561 147154
24562 147154
24563 147154
24564 147154
24565 147154
24566 147154
24567 147154
24568 147154
24569 147154
24570 147154
24571 148241
24572 148241
24573 148241
24574 148241
24575 148241
24576 148241
24577 148241
24578 148241
24579 148241
24580 148241
24581 148447
24582 148447
24583 148447
24584 148447
24585 148447
24586 148447
24587 148447
24588 148447
24589 148447
24590 148447
24591 148132
24592 148132
24593 148132
24594 148132
24595 148132
24596 148132
24597 148132
24598 148132
24599 148132
24600 148132
24601 147694
24602 147694
24603 147694
24604 147694
24605 147694
24606 147694
24607 147694
24608 147694
24609 147694
24610 147694
24611 147095
24612 147095
24613 147095
24614 147095
24615 147095
24616 147095
24617 147095
24618 147095
24619 147095
24620 147095
24621 146729
24622 146729
24623 146729
24624 146729
24625 146729
24626 146729
24627 146729
24628 146729
24629 146729
24630 146729
24631 146215
24632 146215
24633 146215
24634 146215
24635 146215
24636 146215
24637 146215
24638 146215
24639 146215
24640 146215
24641 145278
24642 145278
24643 145278
24644 145278
24645 145278
24646 145278
24647 145278
24648 145278
24649 145278
24650 145278
24651 144296
24652 144296
24653 144296
24654 144296
24655 144296
24656 144296
24657 144296
24658 144296
24659 144296
24660 144296
24661 142859
24662 142859
24663 142859
24664 142859
24665 142859
24666 142859
24667 142859
24668 142859
24669 142859
24670 142859
24671 141393
24672 141393
24673 141393
24674 141393
24675 141393
24676 141393
24677 141393
24678 141393
24679 141393
24680 141393
24681 139921
24682 139921
24683 139921
24684 139921
24685 139921
24686 139921
24687 139921
24688 139921
24689 139921
24690 139921
24691 138414
24692 138414
24693 138414
24694 138414
24695 138414
24696 138414
24697 138414
24698 138414
24699 138414
24700 138414
24701 137010
24702 137010
24703 137010
24704 137010
24705 137010
24706 137010
24707 137010
24708 137010
24709 137010
24710 137010
24711 135398
24712 135398
24713 135398
24714 135398
24715 135398
24716 135398
24717 135398
24718 135398
24719 135398
24720 135398
24721 133822
24722 133822
24723 133822
24724 133822
24725 133822
24726 133822
24727 133822
24728 133822
24729 133822
24730 133822
24731 132329
24732 132329
24733 132329
24734 132329
24735 132329
24736 132329
24737 132329
24738 132329
24739 132329
24740 132329
24741 131025
24742 131025
24743 131025
24744 131025
24745 131025
24746 131025
24747 131025
24748 131025
24749 131025
24750 131025
24751 129570
24752 129570
24753 129570
24754 129570
24755 129570
24756 129570
24757 129570
24758 129570
24759 129570
24760 129570
24761 128244
24762 128244
24763 128244
24764 128244
24765 128244
24766 128244
24767 128244
24768 128244
24769 128244
24770 128244
24771 126848
24772 126848
24773 126848
24774 126848
24775 126848
24776 126848
24777 126848
24778 126848
24779 126848
24780 126848
24781 125785
24782 125785
24783 125785
24784 125785
24785 125785
24786 125785
24787 125785
24788 125785
24789 125785
24790 125785
24791 125017
24792 125017
24793 125017
24794 125017
24795 125017
24796 125017
24797 125017
24798 125017
24799 125017
24800 125017
24801 124584
24802 124584
24803 124584
24804 124584
24805 124584
24806 124584
24807 124584
24808 124584
24809 124584
24810 124584
24811 124223
24812 124223
24813 124223
24814 124223
24815 124223
24816 124223
24817 124223
24818 124223
24819 124223
24820 124223
24821 123759
24822 123759
24823 123759
24824 123759
24825 123759
24826 123759
24827 123759
24828 123759
24829 123759
24830 123759
24831 123294
24832 123294
24833 123294
24834 123294
24835 123294
24836 123294
24837 123294
24838 123294
24839 123294
24840 123294
24841 123237
24842 123237
24843 123237
24844 123237
24845 123237
24846 123237
24847 123237
24848 123237
24849 123237
24850 123237
24851 123102
24852 123102
24853 123102
24854 123102
24855 123102
24856 123102
24857 123102
24858 123102
24859 123102
24860 123102
24861 123204
24862 123204
24863 123204
24864 123204
24865 123204
24866 123204
24867 123204
24868 123204
24869 123204
24870 123204
24871 123348
24872 123348
24873 123348
24874 123348
24875 123348
24876 123348
24877 123348
24878 123348
24879 123348
24880 123348
24881 123762
24882 123762
24883 123762
24884 123762
24885 123762
24886 123762
24887 123762
24888 123762
24889 123762
24890 123762
24891 124578
24892 124578
24893 124578
24894 124578
24895 124578
24896 124578
24897 124578
24898 124578
24899 124578
24900 124578
24901 125445
24902 125445
24903 125445
24904 125445
24905 125445
24906 125445
24907 125445
24908 125445
24909 125445
24910 125445
24911 126292
24912 126292
24913 126292
24914 126292
24915 126292
24916 126292
24917 126292
24918 126292
24919 126292
24920 126292
24921 126957
24922 126957
24923 126957
24924 126957
24925 126957
24926 126957
24927 126957
24928 126957
24929 126957
24930 126957
24931 127458
24932 127458
24933 127458
24934 127458
24935 127458
24936 127458
24937 127458
24938 127458
24939 127458
24940 127458
24941 127762
24942 127762
24943 127762
24944 127762
24945 127762
24946 127762
24947 127762
24948 127762
24949 127762
24950 127762
24951 128503
24952 128503
24953 128503
24954 128503
24955 128503
24956 128503
24957 128503
24958 128503
24959 128503
24960 128503
24961 129385
24962 129385
24963 129385
24964 129385
24965 129385
24966 129385
24967 129385
24968 129385
24969 129385
24970 129385
24971 130496
24972 130496
24973 130496
24974 130496
24975 130496
24976 130496
24977 130496
24978 130496
24979 130496
24980 130496
24981 131579
24982 131579
24983 131579
24984 131579
24985 131579
24986 131579
24987 131579
24988 131579
24989 131579
24990 131579
24991 132787
24992 132787
24993 132787
24994 132787
24995 132787
24996 132787
24997 132787
24998 132787
24999 132787
25000 132787
25001 133565
25002 133565
25003 133565
25004 133565
25005 133565
25006 133565
25007 133565
25008 133565
25009 133565
25010 133565
25011 134061
25012 134061
25013 134061
25014 134061
25015 134061
25016 134061
25017 134061
25018 134061
25019 134061
25020 134061
25021 134570
25022 134570
25023 134570
25024 134570
25025 134570
25026 134570
25027 134570
25028 134570
25029 134570
25030 134570
25031 135387
25032 135387
25033 135387
25034 135387
25035 135387
25036 135387
25037 135387
25038 135387
25039 135387
25040 135387
25041 135943
25042 135943
25043 135943
25044 135943
25045 135943
25046 135943
25047 135943
25048 135943
25049 135943
25050 135943
25051 136640
25052 136640
25053 136640
25054 136640
25055 136640
25056 136640
25057 136640
25058 136640
25059 136640
25060 136640
25061 137332
25062 137332
25063 137332
25064 137332
25065 137332
25066 137332
25067 137332
25068 137332
25069 137332
25070 137332
25071 138123
25072 138123
25073 138123
25074 138123
25075 138123
25076 138123
25077 138123
25078 138123
25079 138123
25080 138123
25081 138562
25082 138562
25083 138562
25084 138562
25085 138562
25086 138562
25087 138562
25088 138562
25089 138562
25090 138562
25091 138618
25092 138618
25093 138618
25094 138618
25095 138618
25096 138618
25097 138618
25098 138618
25099 138618
25100 138618
25101 138812
25102 138812
25103 138812
25104 138812
25105 138812
25106 138812
25107 138812
25108 138812
25109 138812
25110 138812
25111 139204
25112 139204
25113 139204
25114 139204
25115 139204
25116 139204
25117 139204
25118 139204
25119 139204
25120 139204
25121 139840
25122 139840
25123 139840
25124 139840
25125 139840
25126 139840
25127 139840
25128 139840
25129 139840
25130 139840
25131 140648
25132 140648
25133 140648
25134 140648
25135 140648
25136 140648
25137 140648
25138 140648
25139 140648
25140 140648
25141 141510
25142 141510
25143 141510
25144 141510
25145 141510
25146 141510
25147 141510
25148 141510
25149 141510
25150 141510
25151 141981
25152 141981
25153 141981
25154 141981
25155 141981
25156 141981
25157 141981
25158 141981
25159 141981
25160 141981
25161 142395
25162 142395
25163 142395
25164 142395
25165 142395
25166 142395
25167 142395
25168 142395
25169 142395
25170 142395
25171 142921
25172 142921
25173 142921
25174 142921
25175 142921
25176 142921
25177 142921
25178 142921
25179 142921
25180 142921
25181 143907
25182 143907
25183 143907
25184 143907
25185 143907
25186 143907
25187 143907
25188 143907
25189 143907
25190 143907
25191 144874
25192 144874
25193 144874
25194 144874
25195 144874
25196 144874
25197 144874
25198 144874
25199 144874
25200 144874
25201 146140
25202 146140
25203 146140
25204 146140
25205 146140
25206 146140
25207 146140
25208 146140
25209 146140
25210 146140
25211 147620
25212 147620
25213 147620
25214 147620
25215 147620
25216 147620
25217 147620
25218 147620
25219 147620
25220 147620
25221 148995
25222 148995
25223 148995
25224 148995
25225 148995
25226 148995
25227 148995
25228 148995
25229 148995
25230 148995
25231 150092
25232 150092
25233 150092
25234 150092
25235 150092
25236 150092
25237 150092
25238 150092
25239 150092
25240 150092
25241 151043
25242 151043
25243 151043
25244 151043
25245 151043
25246 151043
25247 151043
25248 151043
25249 151043
25250 151043
25251 152087
25252 152087
25253 152087
25254 152087
25255 152087
25256 152087
25257 152087
25258 152087
25259 152087
25260 152087
25261 153149
25262 153149
25263 153149
25264 153149
25265 153149
25266 153149
25267 153149
25268 153149
25269 153149
25270 153149
25271 153899
25272 153899
25273 153899
25274 153899
25275 153899
25276 153899
25277 153899
25278 153899
25279 153899
25280 153899
25281 154798
25282 154798
25283 154798
25284 154798
25285 154798
25286 154798
25287 154798
25288 154798
25289 154798
25290 154798
25291 155859
25292 155859
25293 155859
25294 155859
25295 155859
25296 155859
25297 155859
25298 155859
25299 155859
25300 155859
25301 156684
25302 156684
25303 156684
25304 156684
25305 156684
25306 156684
25307 156684
25308 156684
25309 156684
25310 156684
25311 157497
25312 157497
25313 157497
25314 157497
25315 157497
25316 157497
25317 157497
25318 157497
25319 157497
25320 157497
25321 158072
25322 158072
25323 158072
25324 158072
25325 158072
25326 158072
25327 158072
25328 158072
25329 158072
25330 158072
25331 158404
25332 158404
25333 158404
25334 158404
25335 158404
25336 158404
25337 158404
25338 158404
25339 158404
25340 158404
25341 158634
25342 158634
25343 158634
25344 158634
25345 158634
25346 158634
25347 158634
25348 158634
25349 158634
25350 158634
25351 159068
25352 159068
25353 159068
25354 159068
25355 159068
25356 159068
25357 159068
25358 159068
25359 159068
25360 159068
25361 159022
25362 159022
25363 159022
25364 159022
25365 159022
25366 159022
25367 159022
25368 159022
25369 159022
25370 159022
25371 158557
25372 158557
25373 158557
25374 158557
25375 158557
25376 158557
25377 158557
25378 158557
25379 158557
25380 158557
25381 157583
25382 157583
25383 157583
25384 157583
25385 157583
25386 157583
25387 157583
25388 157583
25389 157583
25390 157583
25391 156335
25392 156335
25393 156335
25394 156335
25395 156335
25396 156335
25397 156335
25398 156335
25399 156335
25400 156335
25401 155050
25402 155050
25403 155050
25404 155050
25405 155050
25406 155050
25407 155050
25408 155050
25409 155050
25410 155050
25411 153948
25412 153948
25413 153948
25414 153948
25415 153948
25416 153948
25417 153948
25418 153948
25419 153948
25420 153948
25421 152867
25422 152867
25423 152867
25424 152867
25425 152867
25426 152867
25427 152867
25428 152867
25429 152867
25430 152867
25431 151757
25432 151757
25433 151757
25434 151757
25435 151757
25436 151757
25437 151757
25438 151757
25439 151757
25440 151757
25441 150875
25442 150875
25443 150875
25444 150875
25445 150875
25446 150875
25447 150875
25448 150875
25449 150875
25450 150875
25451 149736
25452 149736
25453 149736
25454 149736
25455 149736
25456 149736
25457 149736
25458 149736
25459 149736
25460 149736
25461 148608
25462 148608
25463 148608
25464 148608
25465 148608
25466 148608
25467 148608
25468 148608
25469 148608
25470 148608
25471 147799
25472 147799
25473 147799
25474 147799
25475 147799
25476 147799
25477 147799
25478 147799
25479 147799
25480 147799
25481 147001
25482 147001
25483 147001
25484 147001
25485 147001
25486 147001
25487 147001
25488 147001
25489 147001
25490 147001
25491 146076
25492 146076
25493 146076
25494 146076
25495 146076
25496 146076
25497 146076
25498 146076
25499 146076
25500 146076
25501 145351
25502 145351
25503 145351
25504 145351
25505 145351
25506 145351
25507 145351
25508 145351
25509 145351
25510 145351
25511 144681
25512 144681
25513 144681
25514 144681
25515 144681
25516 144681
25517 144681
25518 144681
25519 144681
25520 144681
25521 144076
25522 144076
25523 144076
25524 144076
25525 144076
25526 144076
25527 144076
25528 144076
25529 144076
25530 144076
25531 143692
25532 143692
25533 143692
25534 143692
25535 143692
25536 143692
25537 143692
25538 143692
25539 143692
25540 143692
25541 143686
25542 143686
25543 143686
25544 143686
25545 143686
25546 143686
25547 143686
25548 143686
25549 143686
25550 143686
25551 143492
25552 143492
25553 143492
25554 143492
25555 143492
25556 143492
25557 143492
25558 143492
25559 143492
25560 143492
25561 143935
25562 143935
25563 143935
25564 143935
25565 143935
25566 143935
25567 143935
25568 143935
25569 143935
25570 143935
25571 144693
25572 144693
25573 144693
25574 144693
25575 144693
25576 144693
25577 144693
25578 144693
25579 144693
25580 144693
25581 145498
25582 145498
25583 145498
25584 145498
25585 145498
25586 145498
25587 145498
25588 145498
25589 145498
25590 145498
25591 146348
25592 146348
25593 146348
25594 146348
25595 146348
25596 146348
25597 146348
25598 146348
25599 146348
25600 146348
25601 146996
25602 146996
25603 146996
25604 146996
25605 146996
25606 146996
25607 146996
25608 146996
25609 146996
25610 146996
25611 147611
25612 147611
25613 147611
25614 147611
25615 147611
25616 147611
25617 147611
25618 147611
25619 147611
25620 147611
25621 148539
25622 148539
25623 148539
25624 148539
25625 148539
25626 148539
25627 148539
25628 148539
25629 148539
25630 148539
25631 149510
25632 149510
25633 149510
25634 149510
25635 149510
25636 149510
25637 149510
25638 149510
25639 149510
25640 149510
25641 150601
25642 150601
25643 150601
25644 150601
25645 150601
25646 150601
25647 150601
25648 150601
25649 150601
25650 150601
25651 152151
25652 152151
25653 152151
25654 152151
25655 152151
25656 152151
25657 152151
25658 152151
25659 152151
25660 152151
25661 153804
25662 153804
25663 153804
25664 153804
25665 153804
25666 153804
25667 153804
25668 153804
25669 153804
25670 153804
25671 155094
25672 155094
25673 155094
25674 155094
25675 155094
25676 155094
25677 155094
25678 155094
25679 155094
25680 155094
25681 156114
25682 156114
25683 156114
25684 156114
25685 156114
25686 156114
25687 156114
25688 156114
25689 156114
25690 156114
25691 157229
25692 157229
25693 157229
25694 157229
25695 157229
25696 157229
25697 157229
25698 157229
25699 157229
25700 157229
25701 158213
25702 158213
25703 158213
25704 158213
25705 158213
25706 158213
25707 158213
25708 158213
25709 158213
25710 158213
25711 158941
25712 158941
25713 158941
25714 158941
25715 158941
25716 158941
25717 158941
25718 158941
25719 158941
25720 158941
25721 159854
25722 159854
25723 159854
25724 159854
25725 159854
25726 159854
25727 159854
25728 159854
25729 159854
25730 159854
25731 160592
25732 160592
25733 160592
25734 160592
25735 160592
25736 160592
25737 160592
25738 160592
25739 160592
25740 160592
25741 160990
25742 160990
25743 160990
25744 160990
25745 160990
25746 160990
25747 160990
25748 160990
25749 160990
25750 160990
25751 161892
25752 161892
25753 161892
25754 161892
25755 161892
25756 161892
25757 161892
25758 161892
25759 161892
25760 161892
25761 162564
25762 162564
25763 162564
25764 162564
25765 162564
25766 162564
25767 162564
25768 162564
25769 162564
25770 162564
25771 163052
25772 163052
25773 163052
25774 163052
25775 163052
25776 163052
25777 163052
25778 163052
25779 163052
25780 163052
25781 163388
25782 163388
25783 163388
25784 163388
25785 163388
25786 163388
25787 163388
25788 163388
25789 163388
25790 163388
25791 163778
25792 163778
25793 163778
25794 163778
25795 163778
25796 163778
25797 163778
25798 163778
25799 163778
25800 163778
25801 164279
25802 164279
25803 164279
25804 164279
25805 164279
25806 164279
25807 164279
25808 164279
25809 164279
25810 164279
25811 164721
25812 164721
25813 164721
25814 164721
25815 164721
25816 164721
25817 164721
25818 164721
25819 164721
25820 164721
25821 164590
25822 164590
25823 164590
25824 164590
25825 164590
25826 164590
25827 164590
25828 164590
25829 164590
25830 164590
25831 164586
25832 164586
25833 164586
25834 164586
25835 164586
25836 164586
25837 164586
25838 164586
25839 164586
25840 164586
25841 164393
25842 164393
25843 164393
25844 164393
25845 164393
25846 164393
25847 164393
25848 164393
25849 164393
25850 164393
25851 163599
25852 163599
25853 163599
25854 163599
25855 163599
25856 163599
25857 163599
25858 163599
25859 163599
25860 163599
25861 162538
25862 162538
25863 162538
25864 162538
25865 162538
25866 162538
25867 162538
25868 162538
25869 162538
25870 162538
25871 161865
25872 161865
25873 161865
25874 161865
25875 161865
25876 161865
25877 161865
25878 161865
25879 161865
25880 161865
25881 161447
25882 161447
25883 161447
25884 161447
25885 161447
25886 161447
25887 161447
25888 161447
25889 161447
25890 161447
25891 160785
25892 160785
25893 160785
25894 160785
25895 160785
25896 160785
25897 160785
25898 160785
25899 160785
25900 160785
25901 159881
25902 159881
25903 159881
25904 159881
25905 159881
25906 159881
25907 159881
25908 159881
25909 159881
25910 159881
25911 159148
25912 159148
25913 159148
25914 159148
25915 159148
25916 159148
25917 159148
25918 159148
25919 159148
25920 159148
25921 158323
25922 158323
25923 158323
25924 158323
25925 158323
25926 158323
25927 158323
25928 158323
25929 158323
25930 158323
25931 157953
25932 157953
25933 157953
25934 157953
25935 157953
25936 157953
25937 157953
25938 157953
25939 157953
25940 157953
25941 157598
25942 157598
25943 157598
25944 157598
25945 157598
25946 157598
25947 157598
25948 157598
25949 157598
25950 157598
25951 156491
25952 156491
25953 156491
25954 156491
25955 156491
25956 156491
25957 156491
25958 156491
25959 156491
25960 156491
25961 155160
25962 155160
25963 155160
25964 155160
25965 155160
25966 155160
25967 155160
25968 155160
25969 155160
25970 155160
25971 153842
25972 153842
25973 153842
25974 153842
25975 153842
25976 153842
25977 153842
25978 153842
25979 153842
25980 153842
25981 152898
25982 152898
25983 152898
25984 152898
25985 152898
25986 152898
25987 152898
25988 152898
25989 152898
25990 152898
25991 151980
25992 151980
25993 151980
25994 151980
25995 151980
25996 151980
25997 151980
25998 151980
25999 151980
26000 151980
26001 151397
26002 151397
26003 151397
26004 151397
26005 151397
26006 151397
26007 151397
26008 151397
26009 151397
26010 151397
26011 150603
26012 150603
26013 150603
26014 150603
26015 150603
26016 150603
26017 150603
26018 150603
26019 150603
26020 150603
26021 150114
26022 150114
26023 150114
26024 150114
26025 150114
26026 150114
26027 150114
26028 150114
26029 150114
26030 150114
26031 149434
26032 149434
26033 149434
26034 149434
26035 149434
26036 149434
26037 149434
26038 149434
26039 149434
26040 149434
26041 148778
26042 148778
26043 148778
26044 148778
26045 148778
26046 148778
26047 148778
26048 148778
26049 148778
26050 148778
26051 148452
26052 148452
26053 148452
26054 148452
26055 148452
26056 148452
26057 148452
26058 148452
26059 148452
26060 148452
26061 148041
26062 148041
26063 148041
26064 148041
26065 148041
26066 148041
26067 148041
26068 148041
26069 148041
26070 148041
26071 147000
26072 147000
26073 147000
26074 147000
26075 147000
26076 147000
26077 147000
26078 147000
26079 147000
26080 147000
26081 146187
26082 146187
26083 146187
26084 146187
26085 146187
26086 146187
26087 146187
26088 146187
26089 146187
26090 146187
26091 145825
26092 145825
26093 145825
26094 145825
26095 145825
26096 145825
26097 145825
26098 145825
26099 145825
26100 145825
26101 145814
26102 145814
26103 145814
26104 145814
26105 145814
26106 145814
26107 145814
26108 145814
26109 145814
26110 145814
26111 145815
26112 145815
26113 145815
26114 145815
26115 145815
26116 145815
26117 145815
26118 145815
26119 145815
26120 145815
26121 145491
26122 145491
26123 145491
26124 145491
26125 145491
26126 145491
26127 145491
26128 145491
26129 145491
26130 145491
26131 144393
26132 144393
26133 144393
26134 144393
26135 144393
26136 144393
26137 144393
26138 144393
26139 144393
26140 144393
26141 143263
26142 143263
26143 143263
26144 143263
26145 143263
26146 143263
26147 143263
26148 143263
26149 143263
26150 143263
26151 142532
26152 142532
26153 142532
26154 142532
26155 142532
26156 142532
26157 142532
26158 142532
26159 142532
26160 142532
26161 141822
26162 141822
26163 141822
26164 141822
26165 141822
26166 141822
26167 141822
26168 141822
26169 141822
26170 141822
26171 141476
26172 141476
26173 141476
26174 141476
26175 141476
26176 141476
26177 141476
26178 141476
26179 141476
26180 141476
26181 140866
26182 140866
26183 140866
26184 140866
26185 140866
26186 140866
26187 140866
26188 140866
26189 140866
26190 140866
26191 140257
26192 140257
26193 140257
26194 140257
26195 140257
26196 140257
26197 140257
26198 140257
26199 140257
26200 140257
26201 139047
26202 139047
26203 139047
26204 139047
26205 139047
26206 139047
26207 139047
26208 139047
26209 139047
26210 139047
26211 138157
26212 138157
26213 138157
26214 138157
26215 138157
26216 138157
26217 138157
26218 138157
26219 138157
26220 138157
26221 137318
26222 137318
26223 137318
26224 137318
26225 137318
26226 137318
26227 137318
26228 137318
26229 137318
26230 137318
26231 136438
26232 136438
26233 136438
26234 136438
26235 136438
26236 136438
26237 136438
26238 136438
26239 136438
26240 136438
26241 135439
26242 135439
26243 135439
26244 135439
26245 135439
26246 135439
26247 135439
26248 135439
26249 135439
26250 135439
26251 134219
26252 134219
26253 134219
26254 134219
26255 134219
26256 134219
26257 134219
26258 134219
26259 134219
26260 134219
26261 133156
26262 133156
26263 133156
26264 133156
26265 133156
26266 133156
26267 133156
26268 133156
26269 133156
26270 133156
26271 132828
26272 132828
26273 132828
26274 132828
26275 132828
26276 132828
26277 132828
26278 132828
26279 132828
26280 132828
26281 132230
26282 132230
26283 132230
26284 132230
26285 132230
26286 132230
26287 132230
26288 132230
26289 132230
26290 132230
26291 131325
26292 131325
26293 131325
26294 131325
26295 131325
26296 131325
26297 131325
26298 131325
26299 131325
26300 131325
26301 130261
26302 130261
26303 130261
26304 130261
26305 130261
26306 130261
26307 130261
26308 130261
26309 130261
26310 130261
26311 129473
26312 129473
26313 129473
26314 129473
26315 129473
26316 129473
26317 129473
26318 129473
26319 129473
26320 129473
26321 129042
26322 129042
26323 129042
26324 129042
26325 129042
26326 129042
26327 129042
26328 129042
26329 129042
26330 129042
26331 128950
26332 128950
26333 128950
26334 128950
26335 128950
26336 128950
26337 128950
26338 128950
26339 128950
26340 128950
26341 128893
26342 128893
26343 128893
26344 128893
26345 128893
26346 128893
26347 128893
26348 128893
26349 128893
26350 128893
26351 128833
26352 128833
26353 128833
26354 128833
26355 128833
26356 128833
26357 128833
26358 128833
26359 128833
26360 128833
26361 129121
26362 129121
26363 129121
26364 129121
26365 129121
26366 129121
26367 129121
26368 129121
26369 129121
26370 129121
26371 129056
26372 129056
26373 129056
26374 129056
26375 129056
26376 129056
26377 129056
26378 129056
26379 129056
26380 129056
26381 129294
26382 129294
26383 129294
26384 129294
26385 129294
26386 129294
26387 129294
26388 129294
26389 129294
26390 129294
26391 129671
26392 129671
26393 129671
26394 129671
26395 129671
26396 129671
26397 129671
26398 129671
26399 129671
26400 129671
26401 130396
26402 130396
26403 130396
26404 130396
26405 130396
26406 130396
26407 130396
26408 130396
26409 130396
26410 130396
26411 130851
26412 130851
26413 130851
26414 130851
26415 130851
26416 130851
26417 130851
26418 130851
26419 130851
26420 130851
26421 131384
26422 131384
26423 131384
26424 131384
26425 131384
26426 131384
26427 131384
26428 131384
26429 131384
26430 131384
26431 132168
26432 132168
26433 132168
26434 132168
26435 132168
26436 132168
26437 132168
26438 132168
26439 132168
26440 132168
26441 133232
26442 133232
26443 133232
26444 133232
26445 133232
26446 133232
26447 133232
26448 133232
26449 133232
26450 133232
26451 134591
26452 134591
26453 134591
26454 134591
26455 134591
26456 134591
26457 134591
26458 134591
26459 134591
26460 134591
26461 135982
26462 135982
26463 135982
26464 135982
26465 135982
26466 135982
26467 135982
26468 135982
26469 135982
26470 135982
26471 136787
26472 136787
26473 136787
26474 136787
26475 136787
26476 136787
26477 136787
26478 136787
26479 136787
26480 136787
26481 137611
26482 137611
26483 137611
26484 137611
26485 137611
26486 137611
26487 137611
26488 137611
26489 137611
26490 137611
26491 138529
26492 138529
26493 138529
26494 138529
26495 138529
26496 138529
26497 138529
26498 138529
26499 138529
26500 138529
26501 139531
26502 139531
26503 139531
26504 139531
26505 139531
26506 139531
26507 139531
26508 139531
26509 139531
26510 139531
26511 139971
26512 139971
26513 139971
26514 139971
26515 139971
26516 139971
26517 139971
26518 139971
26519 139971
26520 139971
26521 140359
26522 140359
26523 140359
26524 140359
26525 140359
26526 140359
26527 140359
26528 140359
26529 140359
26530 140359
26531 141018
26532 141018
26533 141018
26534 141018
26535 141018
26536 141018
26537 141018
26538 141018
26539 141018
26540 141018
26541 141835
26542 141835
26543 141835
26544 141835
26545 141835
26546 141835
26547 141835
26548 141835
26549 141835
26550 141835
26551 142741
26552 142741
26553 142741
26554 142741
26555 142741
26556 142741
26557 142741
26558 142741
26559 142741
26560 142741
26561 143304
26562 143304
26563 143304
26564 143304
26565 143304
26566 143304
26567 143304
26568 143304
26569 143304
26570 143304
26571 143839
26572 143839
26573 143839
26574 143839
26575 143839
26576 143839
26577 143839
26578 143839
26579 143839
26580 143839
26581 144149
26582 144149
26583 144149
26584 144149
26585 144149
26586 144149
26587 144149
26588 144149
26589 144149
26590 144149
26591 144449
26592 144449
26593 144449
26594 144449
26595 144449
26596 144449
26597 144449
26598 144449
26599 144449
26600 144449
26601 144857
26602 144857
26603 144857
26604 144857
26605 144857
26606 144857
26607 144857
26608 144857
26609 144857
26610 144857
26611 145477
26612 145477
26613 145477
26614 145477
26615 145477
26616 145477
26617 145477
26618 145477
26619 145477
26620 145477
26621 145817
26622 145817
26623 145817
26624 145817
26625 145817
26626 145817
26627 145817
26628 145817
26629 145817
26630 145817
26631 146024
26632 146024
26633 146024
26634 146024
26635 146024
26636 146024
26637 146024
26638 146024
26639 146024
26640 146024
26641 146099
26642 146099
26643 146099
26644 146099
26645 146099
26646 146099
26647 146099
26648 146099
26649 146099
26650 146099
26651 146023
26652 146023
26653 146023
26654 146023
26655 146023
26656 146023
26657 146023
26658 146023
26659 146023
26660 146023
26661 146273
26662 146273
26663 146273
26664 146273
26665 146273
26666 146273
26667 146273
26668 146273
26669 146273
26670 146273
26671 146835
26672 146835
26673 146835
26674 146835
26675 146835
26676 146835
26677 146835
26678 146835
26679 146835
26680 146835
26681 147398
26682 147398
26683 147398
26684 147398
26685 147398
26686 147398
26687 147398
26688 147398
26689 147398
26690 147398
26691 148030
26692 148030
26693 148030
26694 148030
26695 148030
26696 148030
26697 148030
26698 148030
26699 148030
26700 148030
26701 148663
26702 148663
26703 148663
26704 148663
26705 148663
26706 148663
26707 148663
26708 148663
26709 148663
26710 148663
26711 149762
26712 149762
26713 149762
26714 149762
26715 149762
26716 149762
26717 149762
26718 149762
26719 149762
26720 149762
26721 150937
26722 150937
26723 150937
26724 150937
26725 150937
26726 150937
26727 150937
26728 150937
26729 150937
26730 150937
26731 151686
26732 151686
26733 151686
26734 151686
26735 151686
26736 151686
26737 151686
26738 151686
26739 151686
26740 151686
26741 152327
26742 152327
26743 152327
26744 152327
26745 152327
26746 152327
26747 152327
26748 152327
26749 152327
26750 152327
26751 152927
26752 152927
26753 152927
26754 152927
26755 152927
26756 152927
26757 152927
26758 152927
26759 152927
26760 152927
26761 153861
26762 153861
26763 153861
26764 153861
26765 153861
26766 153861
26767 153861
26768 153861
26769 153861
26770 153861
26771 154992
26772 154992
26773 154992
26774 154992
26775 154992
26776 154992
26777 154992
26778 154992
26779 154992
26780 154992
26781 156219
26782 156219
26783 156219
26784 156219
26785 156219
26786 156219
26787 156219
26788 156219
26789 156219
26790 156219
26791 157516
26792 157516
26793 157516
26794 157516
26795 157516
26796 157516
26797 157516
26798 157516
26799 157516
26800 157516
26801 158479
26802 158479
26803 158479
26804 158479
26805 158479
26806 158479
26807 158479
26808 158479
26809 158479
26810 158479
26811 159167
26812 159167
26813 159167
26814 159167
26815 159167
26816 159167
26817 159167
26818 159167
26819 159167
26820 159167
26821 159984
26822 159984
26823 159984
26824 159984
26825 159984
26826 159984
26827 159984
26828 159984
26829 159984
26830 159984
26831 161060
26832 161060
26833 161060
26834 161060
26835 161060
26836 161060
26837 161060
26838 161060
26839 161060
26840 161060
26841 162176
26842 162176
26843 162176
26844 162176
26845 162176
26846 162176
26847 162176
26848 162176
26849 162176
26850 162176
26851 163499
26852 163499
26853 163499
26854 163499
26855 163499
26856 163499
26857 163499
26858 163499
26859 163499
26860 163499
26861 164458
26862 164458
26863 164458
26864 164458
26865 164458
26866 164458
26867 164458
26868 164458
26869 164458
26870 164458
26871 165638
26872 165638
26873 165638
26874 165638
26875 165638
26876 165638
26877 165638
26878 165638
26879 165638
26880 165638
26881 166717
26882 166717
26883 166717
26884 166717
26885 166717
26886 166717
26887 166717
26888 166717
26889 166717
26890 166717
26891 167562
26892 167562
26893 167562
26894 167562
26895 167562
26896 167562
26897 167562
26898 167562
26899 167562
26900 167562
26901 168395
26902 168395
26903 168395
26904 168395
26905 168395
26906 168395
26907 168395
26908 168395
26909 168395
26910 168395
26911 168796
26912 168796
26913 168796
26914 168796
26915 168796
26916 168796
26917 168796
26918 168796
26919 168796
26920 168796
26921 169153
26922 169153
26923 169153
26924 169153
26925 169153
26926 169153
26927 169153
26928 169153
26929 169153
26930 169153
26931 169975
26932 169975
26933 169975
26934 169975
26935 169975
26936 169975
26937 169975
26938 169975
26939 169975
26940 169975
26941 170924
26942 170924
26943 170924
26944 170924
26945 170924
26946 170924
26947 170924
26948 170924
26949 170924
26950 170924
26951 171712
26952 171712
26953 171712
26954 171712
26955 171712
26956 171712
26957 171712
26958 171712
26959 171712
26960 171712
26961 172029
26962 172029
26963 172029
26964 172029
26965 172029
26966 172029
26967 172029
26968 172029
26969 172029
26970 172029
26971 172109
26972 172109
26973 172109
26974 172109
26975 172109
26976 172109
26977 172109
26978 172109
26979 172109
26980 172109
26981 172026
26982 172026
26983 172026
26984 172026
26985 172026
26986 172026
26987 172026
26988 172026
26989 172026
26990 172026
26991 171568
26992 171568
26993 171568
26994 171568
26995 171568
26996 171568
26997 171568
26998 171568
26999 171568
27000 171568
27001 171643
27002 171643
27003 171643
27004 171643
27005 171643
27006 171643
27007 171643
27008 171643
27009 171643
27010 171643
27011 172185
27012 172185
27013 172185
27014 172185
27015 172185
27016 172185
27017 172185
27018 172185
27019 172185
27020 172185
27021 172570
27022 172570
27023 172570
27024 172570
27025 172570
27026 172570
27027 172570
27028 172570
27029 172570
27030 172570
27031 172455
27032 172455
27033 172455
27034 172455
27035 172455
27036 172455
27037 172455
27038 172455
27039 172455
27040 172455
27041 172043
27042 172043
27043 172043
27044 172043
27045 172043
27046 172043
27047 172043
27048 172043
27049 172043
27050 172043
27051 171413
27052 171413
27053 171413
27054 171413
27055 171413
27056 171413
27057 171413
27058 171413
27059 171413
27060 171413
27061 171053
27062 171053
27063 171053
27064 171053
27065 171053
27066 171053
27067 171053
27068 171053
27069 171053
27070 171053
27071 170264
27072 170264
27073 170264
27074 170264
27075 170264
27076 170264
27077 170264
27078 170264
27079 170264
27080 170264
27081 169593
27082 169593
27083 169593
27084 169593
27085 169593
27086 169593
27087 169593
27088 169593
27089 169593
27090 169593
27091 169406
27092 169406
27093 169406
27094 169406
27095 169406
27096 169406
27097 169406
27098 169406
27099 169406
27100 169406
27101 169333
27102 169333
27103 169333
27104 169333
27105 169333
27106 169333
27107 169333
27108 169333
27109 169333
27110 169333
27111 169388
27112 169388
27113 169388
27114 169388
27115 169388
27116 169388
27117 169388
27118 169388
27119 169388
27120 169388
27121 169280
27122 169280
27123 169280
27124 169280
27125 169280
27126 169280
27127 169280
27128 169280
27129 169280
27130 169280
27131 168856
27132 168856
27133 168856
27134 168856
27135 168856
27136 168856
27137 168856
27138 168856
27139 168856
27140 168856
27141 168048
27142 168048
27143 168048
27144 168048
27145 168048
27146 168048
27147 168048
27148 168048
27149 168048
27150 168048
27151 167456
27152 167456
27153 167456
27154 167456
27155 167456
27156 167456
27157 167456
27158 167456
27159 167456
27160 167456
27161 167535
27162 167535
27163 167535
27164 167535
27165 167535
27166 167535
27167 167535
27168 167535
27169 167535
27170 167535
27171 167717
27172 167717
27173 167717
27174 167717
27175 167717
27176 167717
27177 167717
27178 167717
27179 167717
27180 167717
27181 167984
27182 167984
27183 167984
27184 167984
27185 167984
27186 167984
27187 167984
27188 167984
27189 167984
27190 167984
27191 168455
27192 168455
27193 168455
27194 168455
27195 168455
27196 168455
27197 168455
27198 168455
27199 168455
27200 168455
27201 168687
27202 168687
27203 168687
27204 168687
27205 168687
27206 168687
27207 168687
27208 168687
27209 168687
27210 168687
27211 168477
27212 168477
27213 168477
27214 168477
27215 168477
27216 168477
27217 168477
27218 168477
27219 168477
27220 168477
27221 168635
27222 168635
27223 168635
27224 168635
27225 168635
27226 168635
27227 168635
27228 168635
27229 168635
27230 168635
27231 169146
27232 169146
27233 169146
27234 169146
27235 169146
27236 169146
27237 169146
27238 169146
27239 169146
27240 169146
27241 169914
27242 169914
27243 169914
27244 169914
27245 169914
27246 169914
27247 169914
27248 169914
27249 169914
27250 169914
27251 170817
27252 170817
27253 170817
27254 170817
27255 170817
27256 170817
27257 170817
27258 170817
27259 170817
27260 170817
27261 171390
27262 171390
27263 171390
27264 171390
27265 171390
27266 171390
27267 171390
27268 171390
27269 171390
27270 171390
27271 172381
27272 172381
27273 172381
27274 172381
27275 172381
27276 172381
27277 172381
27278 172381
27279 172381
27280 172381
27281 173687
27282 173687
27283 173687
27284 173687
27285 173687
27286 173687
27287 173687
27288 173687
27289 173687
27290 173687
27291 174400
27292 174400
27293 174400
27294 174400
27295 174400
27296 174400
27297 174400
27298 174400
27299 174400
27300 174400
27301 174879
27302 174879
27303 174879
27304 174879
27305 174879
27306 174879
27307 174879
27308 174879
27309 174879
27310 174879
27311 175379
27312 175379
27313 175379
27314 175379
27315 175379
27316 175379
27317 175379
27318 175379
27319 175379
27320 175379
27321 175950
27322 175950
27323 175950
27324 175950
27325 175950
27326 175950
27327 175950
27328 175950
27329 175950
27330 175950
27331 176422
27332 176422
27333 176422
27334 176422
27335 176422
27336 176422
27337 176422
27338 176422
27339 176422
27340 176422
27341 177538
27342 177538
27343 177538
27344 177538
27345 177538
27346 177538
27347 177538
27348 177538
27349 177538
27350 177538
27351 178438
27352 178438
27353 178438
27354 178438
27355 178438
27356 178438
27357 178438
27358 178438
27359 178438
27360 178438
27361 178794
27362 178794
27363 178794
27364 178794
27365 178794
27366 178794
27367 178794
27368 178794
27369 178794
27370 178794
27371 179273
27372 179273
27373 179273
27374 179273
27375 179273
27376 179273
27377 179273
27378 179273
27379 179273
27380 179273
27381 179768
27382 179768
27383 179768
27384 179768
27385 179768
27386 179768
27387 179768
27388 179768
27389 179768
27390 179768
27391 180033
27392 180033
27393 180033
27394 180033
27395 180033
27396 180033
27397 180033
27398 180033
27399 180033
27400 180033
27401 179650
27402 179650
27403 179650
27404 179650
27405 179650
27406 179650
27407 179650
27408 179650
27409 179650
27410 179650
27411 179291
27412 179291
27413 179291
27414 179291
27415 179291
27416 179291
27417 179291
27418 179291
27419 179291
27420 179291
27421 178651
27422 178651
27423 178651
27424 178651
27425 178651
27426 178651
27427 178651
27428 178651
27429 178651
27430 178651
27431 177945
27432 177945
27433 177945
27434 177945
27435 177945
27436 177945
27437 177945
27438 177945
27439 177945
27440 177945
27441 177288
27442 177288
27443 177288
27444 177288
27445 177288
27446 177288
27447 177288
27448 177288
27449 177288
27450 177288
27451 176319
27452 176319
27453 176319
27454 176319
27455 176319
27456 176319
27457 176319
27458 176319
27459 176319
27460 176319
27461 175124
27462 175124
27463 175124
27464 175124
27465 175124
27466 175124
27467 175124
27468 175124
27469 175124
27470 175124
27471 173527
27472 173527
27473 173527
27474 173527
27475 173527
27476 173527
27477 173527
27478 173527
27479 173527
27480 173527
27481 171688
27482 171688
27483 171688
27484 171688
27485 171688
27486 171688
27487 171688
27488 171688
27489 171688
27490 171688
27491 170509
27492 170509
27493 170509
27494 170509
27495 170509
27496 170509
27497 170509
27498 170509
27499 170509
27500 170509
27501 169709
27502 169709
27503 169709
27504 169709
27505 169709
27506 169709
27507 169709
27508 169709
27509 169709
27510 169709
27511 169043
27512 169043
27513 169043
27514 169043
27515 169043
27516 169043
27517 169043
27518 169043
27519 169043
27520 169043
27521 168323
27522 168323
27523 168323
27524 168323
27525 168323
27526 168323
27527 168323
27528 168323
27529 168323
27530 168323
27531 167653
27532 167653
27533 167653
27534 167653
27535 167653
27536 167653
27537 167653
27538 167653
27539 167653
27540 167653
27541 166163
27542 166163
27543 166163
27544 166163
27545 166163
27546 166163
27547 166163
27548 166163
27549 166163
27550 166163
27551 165547
27552 165547
27553 165547
27554 165547
27555 165547
27556 165547
27557 165547
27558 165547
27559 165547
27560 165547
27561 165591
27562 165591
27563 165591
27564 165591
27565 165591
27566 165591
27567 165591
27568 165591
27569 165591
27570 165591
27571 165996
27572 165996
27573 165996
27574 165996
27575 165996
27576 165996
27577 165996
27578 165996
27579 165996
27580 165996
27581 166318
27582 166318
27583 166318
27584 166318
27585 166318
27586 166318
27587 166318
27588 166318
27589 166318
27590 166318
27591 166827
27592 166827
27593 166827
27594 166827
27595 166827
27596 166827
27597 166827
27598 166827
27599 166827
27600 166827
27601 167884
27602 167884
27603 167884
27604 167884
27605 167884
27606 167884
27607 167884
27608 167884
27609 167884
27610 167884
27611 169176
27612 169176
27613 169176
27614 169176
27615 169176
27616 169176
27617 169176
27618 169176
27619 169176
27620 169176
27621 170778
27622 170778
27623 170778
27624 170778
27625 170778
27626 170778
27627 170778
27628 170778
27629 170778
27630 170778
27631 172307
27632 172307
27633 172307
27634 172307
27635 172307
27636 172307
27637 172307
27638 172307
27639 172307
27640 172307
27641 173661
27642 173661
27643 173661
27644 173661
27645 173661
27646 173661
27647 173661
27648 173661
27649 173661
27650 173661
27651 175272
27652 175272
27653 175272
27654 175272
27655 175272
27656 175272
27657 175272
27658 175272
27659 175272
27660 175272
27661 177149
27662 177149
27663 177149
27664 177149
27665 177149
27666 177149
27667 177149
27668 177149
27669 177149
27670 177149
27671 179178
27672 179178
27673 179178
27674 179178
27675 179178
27676 179178
27677 179178
27678 179178
27679 179178
27680 179178
27681 180817
27682 180817
27683 180817
27684 180817
27685 180817
27686 180817
27687 180817
27688 180817
27689 180817
27690 180817
27691 181650
27692 181650
27693 181650
27694 181650
27695 181650
27696 181650
27697 181650
27698 181650
27699 181650
27700 181650
27701 181784
27702 181784
27703 181784
27704 181784
27705 181784
27706 181784
27707 181784
27708 181784
27709 181784
27710 181784
27711 182028
27712 182028
27713 182028
27714 182028
27715 182028
27716 182028
27717 182028
27718 182028
27719 182028
27720 182028
27721 183033
27722 183033
27723 183033
27724 183033
27725 183033
27726 183033
27727 183033
27728 183033
27729 183033
27730 183033
27731 184067
27732 184067
27733 184067
27734 184067
27735 184067
27736 184067
27737 184067
27738 184067
27739 184067
27740 184067
27741 185562
27742 185562
27743 185562
27744 185562
27745 185562
27746 185562
27747 185562
27748 185562
27749 185562
27750 185562
27751 185474
27752 185474
27753 185474
27754 185474
27755 185474
27756 185474
27757 185474
27758 185474
27759 185474
27760 185474
27761 184341
27762 184341
27763 184341
27764 184341
27765 184341
27766 184341
27767 184341
27768 184341
27769 184341
27770 184341
27771 182636
27772 182636
27773 182636
27774 182636
27775 182636
27776 182636
27777 182636
27778 182636
27779 182636
27780 182636
27781 181063
27782 181063
27783 181063
27784 181063
27785 181063
27786 181063
27787 181063
27788 181063
27789 181063
27790 181063
27791 179827
27792 179827
27793 179827
27794 179827
27795 179827
27796 179827
27797 179827
27798 179827
27799 179827
27800 179827
27801 178792
27802 178792
27803 178792
27804 178792
27805 178792
27806 178792
27807 178792
27808 178792
27809 178792
27810 178792
27811 177527
27812 177527
27813 177527
27814 177527
27815 177527
27816 177527
27817 177527
27818 177527
27819 177527
27820 177527
27821 175967
27822 175967
27823 175967
27824 175967
27825 175967
27826 175967
27827 175967
27828 175967
27829 175967
27830 175967
27831 174335
27832 174335
27833 174335
27834 174335
27835 174335
27836 174335
27837 174335
27838 174335
27839 174335
27840 174335
27841 172968
27842 172968
27843 172968
27844 172968
27845 172968
27846 172968
27847 172968
27848 172968
27849 172968
27850 172968
27851 171542
27852 171542
27853 171542
27854 171542
27855 171542
27856 171542
27857 171542
27858 171542
27859 171542
27860 171542
27861 170283
27862 170283
27863 170283
27864 170283
27865 170283
27866 170283
27867 170283
27868 170283
27869 170283
27870 170283
27871 168988
27872 168988
27873 168988
27874 168988
27875 168988
27876 168988
27877 168988
27878 168988
27879 168988
27880 168988
27881 167865
27882 167865
27883 167865
27884 167865
27885 167865
27886 167865
27887 167865
27888 167865
27889 167865
27890 167865
27891 167065
27892 167065
27893 167065
27894 167065
27895 167065
27896 167065
27897 167065
27898 167065
27899 167065
27900 167065
27901 166810
27902 166810
27903 166810
27904 166810
27905 166810
27906 166810
27907 166810
27908 166810
27909 166810
27910 166810
27911 166268
27912 166268
27913 166268
27914 166268
27915 166268
27916 166268
27917 166268
27918 166268
27919 166268
27920 166268
27921 164422
27922 164422
27923 164422
27924 164422
27925 164422
27926 164422
27927 164422
27928 164422
27929 164422
27930 164422
27931 162721
27932 162721
27933 162721
27934 162721
27935 162721
27936 162721
27937 162721
27938 162721
27939 162721
27940 162721
27941 161219
27942 161219
27943 161219
27944 161219
27945 161219
27946 161219
27947 161219
27948 161219
27949 161219
27950 161219
27951 160549
27952 160549
27953 160549
27954 160549
27955 160549
27956 160549
27957 160549
27958 160549
27959 160549
27960 160549
27961 160348
27962 160348
27963 160348
27964 160348
27965 160348
27966 160348
27967 160348
27968 160348
27969 160348
27970 160348
27971 159839
27972 159839
27973 159839
27974 159839
27975 159839
27976 159839
27977 159839
27978 159839
27979 159839
27980 159839
27981 159084
27982 159084
27983 159084
27984 159084
27985 159084
27986 159084
27987 159084
27988 159084
27989 159084
27990 159084
27991 157696
27992 157696
27993 157696
27994 157696
27995 157696
27996 157696
27997 157696
27998 157696
27999 157696
28000 157696
28001 155963
28002 155963
28003 155963
28004 155963
28005 155963
28006 155963
28007 155963
28008 155963
28009 155963
28010 155963
28011 154498
28012 154498
28013 154498
28014 154498
28015 154498
28016 154498
28017 154498
28018 154498
28019 154498
28020 154498
28021 153197
28022 153197
28023 153197
28024 153197
28025 153197
28026 153197
28027 153197
28028 153197
28029 153197
28030 153197
28031 151874
28032 151874
28033 151874
28034 151874
28035 151874
28036 151874
28037 151874
28038 151874
28039 151874
28040 151874
28041 150200
28042 150200
28043 150200
28044 150200
28045 150200
28046 150200
28047 150200
28048 150200
28049 150200
28050 150200
28051 148523
28052 148523
28053 148523
28054 148523
28055 148523
28056 148523
28057 148523
28058 148523
28059 148523
28060 148523
28061 146756
28062 146756
28063 146756
28064 146756
28065 146756
28066 146756
28067 146756
28068 146756
28069 146756
28070 146756
28071 144891
28072 144891
28073 144891
28074 144891
28075 144891
28076 144891
28077 144891
28078 144891
28079 144891
28080 144891
28081 143098
28082 143098
28083 143098
28084 143098
28085 143098
28086 143098
28087 143098
28088 143098
28089 143098
28090 143098
28091 141305
28092 141305
28093 141305
28094 141305
28095 141305
28096 141305
28097 141305
28098 141305
28099 141305
28100 141305
28101 139300
28102 139300
28103 139300
28104 139300
28105 139300
28106 139300
28107 139300
28108 139300
28109 139300
28110 139300
28111 137319
28112 137319
28113 137319
28114 137319
28115 137319
28116 137319
28117 137319
28118 137319
28119 137319
28120 137319
28121 136003
28122 136003
28123 136003
28124 136003
28125 136003
28126 136003
28127 136003
28128 136003
28129 136003
28130 136003
28131 134731
28132 134731
28133 134731
28134 134731
28135 134731
28136 134731
28137 134731
28138 134731
28139 134731
28140 134731
28141 133000
28142 133000
28143 133000
28144 133000
28145 133000
28146 133000
28147 133000
28148 133000
28149 133000
28150 133000
28151 131178
28152 131178
28153 131178
28154 131178
28155 131178
28156 131178
28157 131178
28158 131178
28159 131178
28160 131178
28161 129436
28162 129436
28163 129436
28164 129436
28165 129436
28166 129436
28167 129436
28168 129436
28169 129436
28170 129436
28171 128280
28172 128280
28173 128280
28174 128280
28175 128280
28176 128280
28177 128280
28178 128280
28179 128280
28180 128280
28181 127388
28182 127388
28183 127388
28184 127388
28185 127388
28186 127388
28187 127388
28188 127388
28189 127388
28190 127388
28191 126747
28192 126747
28193 126747
28194 126747
28195 126747
28196 126747
28197 126747
28198 126747
28199 126747
28200 126747
28201 126131
28202 126131
28203 126131
28204 126131
28205 126131
28206 126131
28207 126131
28208 126131
28209 126131
28210 126131
28211 125298
28212 125298
28213 125298
28214 125298
28215 125298
28216 125298
28217 125298
28218 125298
28219 125298
28220 125298
28221 124204
28222 124204
28223 124204
28224 124204
28225 124204
28226 124204
28227 124204
28228 124204
28229 124204
28230 124204
28231 123397
28232 123397
28233 123397
28234 123397
28235 123397
28236 123397
28237 123397
28238 123397
28239 123397
28240 123397
28241 122982
28242 122982
28243 122982
28244 122982
28245 122982
28246 122982
28247 122982
28248 122982
28249 122982
28250 122982
28251 122463
28252 122463
28253 122463
28254 122463
28255 122463
28256 122463
28257 122463
28258 122463
28259 122463
28260 122463
28261 121829
28262 121829
28263 121829
28264 121829
28265 121829
28266 121829
28267 121829
28268 121829
28269 121829
28270 121829
28271 121328
28272 121328
28273 121328
28274 121328
28275 121328
28276 121328
28277 121328
28278 121328
28279 121328
28280 121328
28281 120961
28282 120961
28283 120961
28284 120961
28285 120961
28286 120961
28287 120961
28288 120961
28289 120961
28290 120961
28291 120654
28292 120654
28293 120654
28294 120654
28295 120654
28296 120654
28297 120654
28298 120654
28299 120654
28300 120654
28301 120548
28302 120548
28303 120548
28304 120548
28305 120548
28306 120548
28307 120548
28308 120548
28309 120548
28310 120548
28311 120646
28312 120646
28313 120646
28314 120646
28315 120646
28316 120646
28317 120646
28318 120646
28319 120646
28320 120646
28321 120612
28322 120612
28323 120612
28324 120612
28325 120612
28326 120612
28327 120612
28328 120612
28329 120612
28330 120612
28331 120640
28332 120640
28333 120640
28334 120640
28335 120640
28336 120640
28337 120640
28338 120640
28339 120640
28340 120640
28341 121054
28342 121054
28343 121054
28344 121054
28345 121054
28346 121054
28347 121054
28348 121054
28349 121054
28350 121054
28351 121527
28352 121527
28353 121527
28354 121527
28355 121527
28356 121527
28357 121527
28358 121527
28359 121527
28360 121527
28361 122055
28362 122055
28363 122055
28364 122055
28365 122055
28366 122055
28367 122055
28368 122055
28369 122055
28370 122055
28371 122469
28372 122469
28373 122469
28374 122469
28375 122469
28376 122469
28377 122469
28378 122469
28379 122469
28380 122469
28381 122863
28382 122863
28383 122863
28384 122863
28385 122863
28386 122863
28387 122863
28388 122863
28389 122863
28390 122863
28391 123439
28392 123439
28393 123439
28394 123439
28395 123439
28396 123439
28397 123439
28398 123439
28399 123439
28400 123439
28401 124197
28402 124197
28403 124197
28404 124197
28405 124197
28406 124197
28407 124197
28408 124197
28409 124197
28410 124197
28411 125193
28412 125193
28413 125193
28414 125193
28415 125193
28416 125193
28417 125193
28418 125193
28419 125193
28420 125193
28421 126590
28422 126590
28423 126590
28424 126590
28425 126590
28426 126590
28427 126590
28428 126590
28429 126590
28430 126590
28431 127866
28432 127866
28433 127866
28434 127866
28435 127866
28436 127866
28437 127866
28438 127866
28439 127866
28440 127866
28441 128794
28442 128794
28443 128794
28444 128794
28445 128794
28446 128794
28447 128794
28448 128794
28449 128794
28450 128794
28451 129964
28452 129964
28453 129964
28454 129964
28455 129964
28456 129964
28457 129964
28458 129964
28459 129964
28460 129964
28461 131439
28462 131439
28463 131439
28464 131439
28465 131439
28466 131439
28467 131439
28468 131439
28469 131439
28470 131439
28471 133075
28472 133075
28473 133075
28474 133075
28475 133075
28476 133075
28477 133075
28478 133075
28479 133075
28480 133075
28481 134646
28482 134646
28483 134646
28484 134646
28485 134646
28486 134646
28487 134646
28488 134646
28489 134646
28490 134646
28491 136265
28492 136265
28493 136265
28494 136265
28495 136265
28496 136265
28497 136265
28498 136265
28499 136265
28500 136265
28501 137642
28502 137642
28503 137642
28504 137642
28505 137642
28506 137642
28507 137642
28508 137642
28509 137642
28510 137642
28511 138692
28512 138692
28513 138692
28514 138692
28515 138692
28516 138692
28517 138692
28518 138692
28519 138692
28520 138692
28521 140008
28522 140008
28523 140008
28524 140008
28525 140008
28526 140008
28527 140008
28528 140008
28529 140008
28530 140008
28531 141120
28532 141120
28533 141120
28534 141120
28535 141120
28536 141120
28537 141120
28538 141120
28539 141120
28540 141120
28541 142214
28542 142214
28543 142214
28544 142214
28545 142214
28546 142214
28547 142214
28548 142214
28549 142214
28550 142214
28551 143260
28552 143260
28553 143260
28554 143260
28555 143260
28556 143260
28557 143260
28558 143260
28559 143260
28560 143260
28561 144174
28562 144174
28563 144174
28564 144174
28565 144174
28566 144174
28567 144174
28568 144174
28569 144174
28570 144174
28571 144900
28572 144900
28573 144900
28574 144900
28575 144900
28576 144900
28577 144900
28578 144900
28579 144900
28580 144900
28581 145592
28582 145592
28583 145592
28584 145592
28585 145592
28586 145592
28587 145592
28588 145592
28589 145592
28590 145592
28591 146129
28592 146129
28593 146129
28594 146129
28595 146129
28596 146129
28597 146129
28598 146129
28599 146129
28600 146129
28601 146756
28602 146756
28603 146756
28604 146756
28605 146756
28606 146756
28607 146756
28608 146756
28609 146756
28610 146756
28611 146981
28612 146981
28613 146981
28614 146981
28615 146981
28616 146981
28617 146981
28618 146981
28619 146981
28620 146981
28621 146860
28622 146860
28623 146860
28624 146860
28625 146860
28626 146860
28627 146860
28628 146860
28629 146860
28630 146860
28631 146790
28632 146790
28633 146790
28634 146790
28635 146790
28636 146790
28637 146790
28638 146790
28639 146790
28640 146790
28641 146917
28642 146917
28643 146917
28644 146917
28645 146917
28646 146917
28647 146917
28648 146917
28649 146917
28650 146917
28651 147039
28652 147039
28653 147039
28654 147039
28655 147039
28656 147039
28657 147039
28658 147039
28659 147039
28660 147039
28661 146932
28662 146932
28663 146932
28664 146932
28665 146932
28666 146932
28667 146932
28668 146932
28669 146932
28670 146932
28671 146618
28672 146618
28673 146618
28674 146618
28675 146618
28676 146618
28677 146618
28678 146618
28679 146618
28680 146618
28681 146520
28682 146520
28683 146520
28684 146520
28685 146520
28686 146520
28687 146520
28688 146520
28689 146520
28690 146520
28691 146372
28692 146372
28693 146372
28694 146372
28695 146372
28696 146372
28697 146372
28698 146372
28699 146372
28700 146372
28701 146328
28702 146328
28703 146328
28704 146328
28705 146328
28706 146328
28707 146328
28708 146328
28709 146328
28710 146328
28711 146523
28712 146523
28713 146523
28714 146523
28715 146523
28716 146523
28717 146523
28718 146523
28719 146523
28720 146523
28721 146565
28722 146565
28723 146565
28724 146565
28725 146565
28726 146565
28727 146565
28728 146565
28729 146565
28730 146565
28731 146544
28732 146544
28733 146544
28734 146544
28735 146544
28736 146544
28737 146544
28738 146544
28739 146544
28740 146544
28741 146184
28742 146184
28743 146184
28744 146184
28745 146184
28746 146184
28747 146184
28748 146184
28749 146184
28750 146184
28751 146043
28752 146043
28753 146043
28754 146043
28755 146043
28756 146043
28757 146043
28758 146043
28759 146043
28760 146043
28761 145987
28762 145987
28763 145987
28764 145987
28765 145987
28766 145987
28767 145987
28768 145987
28769 145987
28770 145987
28771 146031
28772 146031
28773 146031
28774 146031
28775 146031
28776 146031
28777 146031
28778 146031
28779 146031
28780 146031
28781 145948
28782 145948
28783 145948
28784 145948
28785 145948
28786 145948
28787 145948
28788 145948
28789 145948
28790 145948
28791 145903
28792 145903
28793 145903
28794 145903
28795 145903
28796 145903
28797 145903
28798 145903
28799 145903
28800 145903
28801 145528
28802 145528
28803 145528
28804 145528
28805 145528
28806 145528
28807 145528
28808 145528
28809 145528
28810 145528
28811 145400
28812 145400
28813 145400
28814 145400
28815 145400
28816 145400
28817 145400
28818 145400
28819 145400
28820 145400
28821 145375
28822 145375
28823 145375
28824 145375
28825 145375
28826 145375
28827 145375
28828 145375
28829 145375
28830 145375
28831 145072
28832 145072
28833 145072
28834 145072
28835 145072
28836 145072
28837 145072
28838 145072
28839 145072
28840 145072
28841 144590
28842 144590
28843 144590
28844 144590
28845 144590
28846 144590
28847 144590
28848 144590
28849 144590
28850 144590
28851 143791
28852 143791
28853 143791
28854 143791
28855 143791
28856 143791
28857 143791
28858 143791
28859 143791
28860 143791
28861 142967
28862 142967
28863 142967
28864 142967
28865 142967
28866 142967
28867 142967
28868 142967
28869 142967
28870 142967
28871 142342
28872 142342
28873 142342
28874 142342
28875 142342
28876 142342
28877 142342
28878 142342
28879 142342
28880 142342
28881 141277
28882 141277
28883 141277
28884 141277
28885 141277
28886 141277
28887 141277
28888 141277
28889 141277
28890 141277
28891 140131
28892 140131
28893 140131
28894 140131
28895 140131
28896 140131
28897 140131
28898 140131
28899 140131
28900 140131
28901 138883
28902 138883
28903 138883
28904 138883
28905 138883
28906 138883
28907 138883
28908 138883
28909 138883
28910 138883
28911 137612
28912 137612
28913 137612
28914 137612
28915 137612
28916 137612
28917 137612
28918 137612
28919 137612
28920 137612
28921 136393
28922 136393
28923 136393
28924 136393
28925 136393
28926 136393
28927 136393
28928 136393
28929 136393
28930 136393
28931 135225
28932 135225
28933 135225
28934 135225
28935 135225
28936 135225
28937 135225
28938 135225
28939 135225
28940 135225
28941 134258
28942 134258
28943 134258
28944 134258
28945 134258
28946 134258
28947 134258
28948 134258
28949 134258
28950 134258
28951 132990
28952 132990
28953 132990
28954 132990
28955 132990
28956 132990
28957 132990
28958 132990
28959 132990
28960 132990
28961 131572
28962 131572
28963 131572
28964 131572
28965 131572
28966 131572
28967 131572
28968 131572
28969 131572
28970 131572
28971 130342
28972 130342
28973 130342
28974 130342
28975 130342
28976 130342
28977 130342
28978 130342
28979 130342
28980 130342
28981 129365
28982 129365
28983 129365
28984 129365
28985 129365
28986 129365
28987 129365
28988 129365
28989 129365
28990 129365
28991 128392
28992 128392
28993 128392
28994 128392
28995 128392
28996 128392
28997 128392
28998 128392
28999 128392
29000 128392
29001 127509
29002 127509
29003 127509
29004 127509
29005 127509
29006 127509
29007 127509
29008 127509
29009 127509
29010 127509
29011 126620
29012 126620
29013 126620
29014 126620
29015 126620
29016 126620
29017 126620
29018 126620
29019 126620
29020 126620
29021 125729
29022 125729
29023 125729
29024 125729
29025 125729
29026 125729
29027 125729
29028 125729
29029 125729
29030 125729
29031 125331
29032 125331
29033 125331
29034 125331
29035 125331
29036 125331
29037 125331
29038 125331
29039 125331
29040 125331
29041 125284
29042 125284
29043 125284
29044 125284
29045 125284
29046 125284
29047 125284
29048 125284
29049 125284
29050 125284
29051 125502
29052 125502
29053 125502
29054 125502
29055 125502
29056 125502
29057 125502
29058 125502
29059 125502
29060 125502
29061 125796
29062 125796
29063 125796
29064 125796
29065 125796
29066 125796
29067 125796
29068 125796
29069 125796
29070 125796
29071 125755
29072 125755
29073 125755
29074 125755
29075 125755
29076 125755
29077 125755
29078 125755
29079 125755
29080 125755
29081 125912
29082 125912
29083 125912
29084 125912
29085 125912
29086 125912
29087 125912
29088 125912
29089 125912
29090 125912
29091 126604
29092 126604
29093 126604
29094 126604
29095 126604
29096 126604
29097 126604
29098 126604
29099 126604
29100 126604
29101 127824
29102 127824
29103 127824
29104 127824
29105 127824
29106 127824
29107 127824
29108 127824
29109 127824
29110 127824
29111 129042
29112 129042
29113 129042
29114 129042
29115 129042
29116 129042
29117 129042
29118 129042
29119 129042
29120 129042
29121 130017
29122 130017
29123 130017
29124 130017
29125 130017
29126 130017
29127 130017
29128 130017
29129 130017
29130 130017
29131 131066
29132 131066
29133 131066
29134 131066
29135 131066
29136 131066
29137 131066
29138 131066
29139 131066
29140 131066
29141 132098
29142 132098
29143 132098
29144 132098
29145 132098
29146 132098
29147 132098
29148 132098
29149 132098
29150 132098
29151 133400
29152 133400
29153 133400
29154 133400
29155 133400
29156 133400
29157 133400
29158 133400
29159 133400
29160 133400
29161 135261
29162 135261
29163 135261
29164 135261
29165 135261
29166 135261
29167 135261
29168 135261
29169 135261
29170 135261
29171 136826
29172 136826
29173 136826
29174 136826
29175 136826
29176 136826
29177 136826
29178 136826
29179 136826
29180 136826
29181 138160
29182 138160
29183 138160
29184 138160
29185 138160
29186 138160
29187 138160
29188 138160
29189 138160
29190 138160
29191 139587
29192 139587
29193 139587
29194 139587
29195 139587
29196 139587
29197 139587
29198 139587
29199 139587
29200 139587
29201 141119
29202 141119
29203 141119
29204 141119
29205 141119
29206 141119
29207 141119
29208 141119
29209 141119
29210 141119
29211 142581
29212 142581
29213 142581
29214 142581
29215 142581
29216 142581
29217 142581
29218 142581
29219 142581
29220 142581
29221 144049
29222 144049
29223 144049
29224 144049
29225 144049
29226 144049
29227 144049
29228 144049
29229 144049
29230 144049
29231 145106
29232 145106
29233 145106
29234 145106
29235 145106
29236 145106
29237 145106
29238 145106
29239 145106
29240 145106
29241 145760
29242 145760
29243 145760
29244 145760
29245 145760
29246 145760
29247 145760
29248 145760
29249 145760
29250 145760
29251 146383
29252 146383
29253 146383
29254 146383
29255 146383
29256 146383
29257 146383
29258 146383
29259 146383
29260 146383
29261 146870
29262 146870
29263 146870
29264 146870
29265 146870
29266 146870
29267 146870
29268 146870
29269 146870
29270 146870
29271 147643
29272 147643
29273 147643
29274 147643
29275 147643
29276 147643
29277 147643
29278 147643
29279 147643
29280 147643
29281 148404
29282 148404
29283 148404
29284 148404
29285 148404
29286 148404
29287 148404
29288 148404
29289 148404
29290 148404
29291 148524
29292 148524
29293 148524
29294 148524
29295 148524
29296 148524
29297 148524
29298 148524
29299 148524
29300 148524
29301 148149
29302 148149
29303 148149
29304 148149
29305 148149
29306 148149
29307 148149
29308 148149
29309 148149
29310 148149
29311 147995
29312 147995
29313 147995
29314 147995
29315 147995
29316 147995
29317 147995
29318 147995
29319 147995
29320 147995
29321 148205
29322 148205
29323 148205
29324 148205
29325 148205
29326 148205
29327 148205
29328 148205
29329 148205
29330 148205
29331 148604
29332 148604
29333 148604
29334 148604
29335 148604
29336 148604
29337 148604
29338 148604
29339 148604
29340 148604
29341 149517
29342 149517
29343 149517
29344 149517
29345 149517
29346 149517
29347 149517
29348 149517
29349 149517
29350 149517
29351 150276
29352 150276
29353 150276
29354 150276
29355 150276
29356 150276
29357 150276
29358 150276
29359 150276
29360 150276
29361 150281
29362 150281
29363 150281
29364 150281
29365 150281
29366 150281
29367 150281
29368 150281
29369 150281
29370 150281
29371 150539
29372 150539
29373 150539
29374 150539
29375 150539
29376 150539
29377 150539
29378 150539
29379 150539
29380 150539
29381 151050
29382 151050
29383 151050
29384 151050
29385 151050
29386 151050
29387 151050
29388 151050
29389 151050
29390 151050
29391 151594
29392 151594
29393 151594
29394 151594
29395 151594
29396 151594
29397 151594
29398 151594
29399 151594
29400 151594
29401 152458
29402 152458
29403 152458
29404 152458
29405 152458
29406 152458
29407 152458
29408 152458
29409 152458
29410 152458
29411 153922
29412 153922
29413 153922
29414 153922
29415 153922
29416 153922
29417 153922
29418 153922
29419 153922
29420 153922
29421 155734
29422 155734
29423 155734
29424 155734
29425 155734
29426 155734
29427 155734
29428 155734
29429 155734
29430 155734
29431 157882
29432 157882
29433 157882
29434 157882
29435 157882
29436 157882
29437 157882
29438 157882
29439 157882
29440 157882
29441 160249
29442 160249
29443 160249
29444 160249
29445 160249
29446 160249
29447 160249
29448 160249
29449 160249
29450 160249
29451 162611
29452 162611
29453 162611
29454 162611
29455 162611
29456 162611
29457 162611
29458 162611
29459 162611
29460 162611
29461 165217
29462 165217
29463 165217
29464 165217
29465 165217
29466 165217
29467 165217
29468 165217
29469 165217
29470 165217
29471 167829
29472 167829
29473 167829
29474 167829
29475 167829
29476 167829
29477 167829
29478 167829
29479 167829
29480 167829
29481 170805
29482 170805
29483 170805
29484 170805
29485 170805
29486 170805
29487 170805
29488 170805
29489 170805
29490 170805
29491 173872
29492 173872
29493 173872
29494 173872
29495 173872
29496 173872
29497 173872
29498 173872
29499 173872
29500 173872
29501 176858
29502 176858
29503 176858
29504 176858
29505 176858
29506 176858
29507 176858
29508 176858
29509 176858
29510 176858
29511 179746
29512 179746
29513 179746
29514 179746
29515 179746
29516 179746
29517 179746
29518 179746
29519 179746
29520 179746
29521 182431
29522 182431
29523 182431
29524 182431
29525 182431
29526 182431
29527 182431
29528 182431
29529 182431
29530 182431
29531 184609
29532 184609
29533 184609
29534 184609
29535 184609
29536 184609
29537 184609
29538 184609
29539 184609
29540 184609
29541 185917
29542 185917
29543 185917
29544 185917
29545 185917
29546 185917
29547 185917
29548 185917
29549 185917
29550 185917
29551 187050
29552 187050
29553 187050
29554 187050
29555 187050
29556 187050
29557 187050
29558 187050
29559 187050
29560 187050
29561 188530
29562 188530
29563 188530
29564 188530
29565 188530
29566 188530
29567 188530
29568 188530
29569 188530
29570 188530
29571 189896
29572 189896
29573 189896
29574 189896
29575 189896
29576 189896
29577 189896
29578 189896
29579 189896
29580 189896
29581 191015
29582 191015
29583 191015
29584 191015
29585 191015
29586 191015
29587 191015
29588 191015
29589 191015
29590 191015
29591 191771
29592 191771
29593 191771
29594 191771
29595 191771
29596 191771
29597 191771
29598 191771
29599 191771
29600 191771
29601 191725
29602 191725
29603 191725
29604 191725
29605 191725
29606 191725
29607 191725
29608 191725
29609 191725
29610 191725
29611 190639
29612 190639
29613 190639
29614 190639
29615 190639
29616 190639
29617 190639
29618 190639
29619 190639
29620 190639
29621 188941
29622 188941
29623 188941
29624 188941
29625 188941
29626 188941
29627 188941
29628 188941
29629 188941
29630 188941
29631 186947
29632 186947
29633 186947
29634 186947
29635 186947
29636 186947
29637 186947
29638 186947
29639 186947
29640 186947
29641 184856
29642 184856
29643 184856
29644 184856
29645 184856
29646 184856
29647 184856
29648 184856
29649 184856
29650 184856
29651 182713
29652 182713
29653 182713
29654 182713
29655 182713
29656 182713
29657 182713
29658 182713
29659 182713
29660 182713
29661 180349
29662 180349
29663 180349
29664 180349
29665 180349
29666 180349
29667 180349
29668 180349
29669 180349
29670 180349
29671 177787
29672 177787
29673 177787
29674 177787
29675 177787
29676 177787
29677 177787
29678 177787
29679 177787
29680 177787
29681 174655
29682 174655
29683 174655
29684 174655
29685 174655
29686 174655
29687 174655
29688 174655
29689 174655
29690 174655
29691 171885
29692 171885
29693 171885
29694 171885
29695 171885
29696 171885
29697 171885
29698 171885
29699 171885
29700 171885
29701 169383
29702 169383
29703 169383
29704 169383
29705 169383
29706 169383
29707 169383
29708 169383
29709 169383
29710 169383
29711 166392
29712 166392
29713 166392
29714 166392
29715 166392
29716 166392
29717 166392
29718 166392
29719 166392
29720 166392
29721 163487
29722 163487
29723 163487
29724 163487
29725 163487
29726 163487
29727 163487
29728 163487
29729 163487
29730 163487
29731 160927
29732 160927
29733 160927
29734 160927
29735 160927
29736 160927
29737 160927
29738 160927
29739 160927
29740 160927
29741 158656
29742 158656
29743 158656
29744 158656
29745 158656
29746 158656
29747 158656
29748 158656
29749 158656
29750 158656
29751 156816
29752 156816
29753 156816
29754 156816
29755 156816
29756 156816
29757 156816
29758 156816
29759 156816
29760 156816
29761 154918
29762 154918
29763 154918
29764 154918
29765 154918
29766 154918
29767 154918
29768 154918
29769 154918
29770 154918
29771 153381
29772 153381
29773 153381
29774 153381
29775 153381
29776 153381
29777 153381
29778 153381
29779 153381
29780 153381
29781 151825
29782 151825
29783 151825
29784 151825
29785 151825
29786 151825
29787 151825
29788 151825
29789 151825
29790 151825
29791 150363
29792 150363
29793 150363
29794 150363
29795 150363
29796 150363
29797 150363
29798 150363
29799 150363
29800 150363
29801 149522
29802 149522
29803 149522
29804 149522
29805 149522
29806 149522
29807 149522
29808 149522
29809 149522
29810 149522
29811 149313
29812 149313
29813 149313
29814 149313
29815 149313
29816 149313
29817 149313
29818 149313
29819 149313
29820 149313
29821 149430
29822 149430
29823 149430
29824 149430
29825 149430
29826 149430
29827 149430
29828 149430
29829 149430
29830 149430
29831 149453
29832 149453
29833 149453
29834 149453
29835 149453
29836 149453
29837 149453
29838 149453
29839 149453
29840 149453
29841 149500
29842 149500
29843 149500
29844 149500
29845 149500
29846 149500
29847 149500
29848 149500
29849 149500
29850 149500
29851 149519
29852 149519
29853 149519
29854 149519
29855 149519
29856 149519
29857 149519
29858 149519
29859 149519
29860 149519
29861 149595
29862 149595
29863 149595
29864 149595
29865 149595
29866 149595
29867 149595
29868 149595
29869 149595
29870 149595
29871 149742
29872 149742
29873 149742
29874 149742
29875 149742
29876 149742
29877 149742
29878 149742
29879 149742
29880 149742
29881 149869
29882 149869
29883 149869
29884 149869
29885 149869
29886 149869
29887 149869
29888 149869
29889 149869
29890 149869
29891 149637
29892 149637
29893 149637
29894 149637
29895 149637
29896 149637
29897 149637
29898 149637
29899 149637
29900 149637
29901 149349
29902 149349
29903 149349
29904 149349
29905 149349
29906 149349
29907 149349
29908 149349
29909 149349
29910 149349
29911 149513
29912 149513
29913 149513
29914 149513
29915 149513
29916 149513
29917 149513
29918 149513
29919 149513
29920 149513
29921 149402
29922 149402
29923 149402
29924 149402
29925 149402
29926 149402
29927 149402
29928 149402
29929 149402
29930 149402
29931 149328
29932 149328
29933 149328
29934 149328
29935 149328
29936 149328
29937 149328
29938 149328
29939 149328
29940 149328
29941 149323
29942 149323
29943 149323
29944 149323
29945 149323
29946 149323
29947 149323
29948 149323
29949 149323
29950 149323
29951 149011
29952 149011
29953 149011
29954 149011
29955 149011
29956 149011
29957 149011
29958 149011
29959 149011
29960 149011
29961 148747
29962 148747
29963 148747
29964 148747
29965 148747
29966 148747
29967 148747
29968 148747
29969 148747
29970 148747
29971 147718
29972 147718
29973 147718
29974 147718
29975 147718
29976 147718
29977 147718
29978 147718
29979 147718
29980 147718
29981 146764
29982 146764
29983 146764
29984 146764
29985 146764
29986 146764
29987 146764
29988 146764
29989 146764
29990 146764
29991 146271
29992 146271
29993 146271
29994 146271
29995 146271
29996 146271
29997 146271
29998 146271
29999 146271
30000 146271
30001 145597
30002 145597
30003 145597
30004 145597
30005 145597
30006 145597
30007 145597
30008 145597
30009 145597
30010 145597
30011 144977
30012 144977
30013 144977
30014 144977
30015 144977
30016 144977
30017 144977
30018 144977
30019 144977
30020 144977
30021 144181
30022 144181
30023 144181
30024 144181
30025 144181
30026 144181
30027 144181
30028 144181
30029 144181
30030 144181
30031 143312
30032 143312
30033 143312
30034 143312
30035 143312
30036 143312
30037 143312
30038 143312
30039 143312
30040 143312
30041 142495
30042 142495
30043 142495
30044 142495
30045 142495
30046 142495
30047 142495
30048 142495
30049 142495
30050 142495
30051 142028
30052 142028
30053 142028
30054 142028
30055 142028
30056 142028
30057 142028
30058 142028
30059 142028
30060 142028
30061 141932
30062 141932
30063 141932
30064 141932
30065 141932
30066 141932
30067 141932
30068 141932
30069 141932
30070 141932
30071 141877
30072 141877
30073 141877
30074 141877
30075 141877
30076 141877
30077 141877
30078 141877
30079 141877
30080 141877
30081 142142
30082 142142
30083 142142
30084 142142
30085 142142
30086 142142
30087 142142
30088 142142
30089 142142
30090 142142
30091 142326
30092 142326
30093 142326
30094 142326
30095 142326
30096 142326
30097 142326
30098 142326
30099 142326
30100 142326
30101 142370
30102 142370
30103 142370
30104 142370
30105 142370
30106 142370
30107 142370
30108 142370
30109 142370
30110 142370
30111 142337
30112 142337
30113 142337
30114 142337
30115 142337
30116 142337
30117 142337
30118 142337
30119 142337
30120 142337
30121 142633
30122 142633
30123 142633
30124 142633
30125 142633
30126 142633
30127 142633
30128 142633
30129 142633
30130 142633
30131 142705
30132 142705
30133 142705
30134 142705
30135 142705
30136 142705
30137 142705
30138 142705
30139 142705
30140 142705
30141 142989
30142 142989
30143 142989
30144 142989
30145 142989
30146 142989
30147 142989
30148 142989
30149 142989
30150 142989
30151 143374
30152 143374
30153 143374
30154 143374
30155 143374
30156 143374
30157 143374
30158 143374
30159 143374
30160 143374
30161 143590
30162 143590
30163 143590
30164 143590
30165 143590
30166 143590
30167 143590
30168 143590
30169 143590
30170 143590
30171 144245
30172 144245
30173 144245
30174 144245
30175 144245
30176 144245
30177 144245
30178 144245
30179 144245
30180 144245
30181 144753
30182 144753
30183 144753
30184 144753
30185 144753
30186 144753
30187 144753
30188 144753
30189 144753
30190 144753
30191 144906
30192 144906
30193 144906
30194 144906
30195 144906
30196 144906
30197 144906
30198 144906
30199 144906
30200 144906
30201 145250
30202 145250
30203 145250
30204 145250
30205 145250
30206 145250
30207 145250
30208 145250
30209 145250
30210 145250
30211 145282
30212 145282
30213 145282
30214 145282
30215 145282
30216 145282
30217 145282
30218 145282
30219 145282
30220 145282
30221 145326
30222 145326
30223 145326
30224 145326
30225 145326
30226 145326
30227 145326
30228 145326
30229 145326
30230 145326
30231 145828
30232 145828
30233 145828
30234 145828
30235 145828
30236 145828
30237 145828
30238 145828
30239 145828
30240 145828
30241 146521
30242 146521
30243 146521
30244 146521
30245 146521
30246 146521
30247 146521
30248 146521
30249 146521
30250 146521
30251 146790
30252 146790
30253 146790
30254 146790
30255 146790
30256 146790
30257 146790
30258 146790
30259 146790
30260 146790
30261 146603
30262 146603
30263 146603
30264 146603
30265 146603
30266 146603
30267 146603
30268 146603
30269 146603
30270 146603
30271 146300
30272 146300
30273 146300
30274 146300
30275 146300
30276 146300
30277 146300
30278 146300
30279 146300
30280 146300
30281 145919
30282 145919
30283 145919
30284 145919
30285 145919
30286 145919
30287 145919
30288 145919
30289 145919
30290 145919
30291 145891
30292 145891
30293 145891
30294 145891
30295 145891
30296 145891
30297 145891
30298 145891
30299 145891
30300 145891
30301 145992
30302 145992
30303 145992
30304 145992
30305 145992
30306 145992
30307 145992
30308 145992
30309 145992
30310 145992
30311 146480
30312 146480
30313 146480
30314 146480
30315 146480
30316 146480
30317 146480
30318 146480
30319 146480
30320 146480
30321 147058
30322 147058
30323 147058
30324 147058
30325 147058
30326 147058
30327 147058
30328 147058
30329 147058
30330 147058
30331 148198
30332 148198
30333 148198
30334 148198
30335 148198
30336 148198
30337 148198
30338 148198
30339 148198
30340 148198
30341 149142
30342 149142
30343 149142
30344 149142
30345 149142
30346 149142
30347 149142
30348 149142
30349 149142
30350 149142
30351 149893
30352 149893
30353 149893
30354 149893
30355 149893
30356 149893
30357 149893
30358 149893
30359 149893
30360 149893
30361 151148
30362 151148
30363 151148
30364 151148
30365 151148
30366 151148
30367 151148
30368 151148
30369 151148
30370 151148
30371 152389
30372 152389
30373 152389
30374 152389
30375 152389
30376 152389
30377 152389
30378 152389
30379 152389
30380 152389
30381 154038
30382 154038
30383 154038
30384 154038
30385 154038
30386 154038
30387 154038
30388 154038
30389 154038
30390 154038
30391 155652
30392 155652
30393 155652
30394 155652
30395 155652
30396 155652
30397 155652
30398 155652
30399 155652
30400 155652
30401 156883
30402 156883
30403 156883
30404 156883
30405 156883
30406 156883
30407 156883
30408 156883
30409 156883
30410 156883
30411 158270
30412 158270
30413 158270
30414 158270
30415 158270
30416 158270
30417 158270
30418 158270
30419 158270
30420 158270
30421 160030
30422 160030
30423 160030
30424 160030
30425 160030
30426 160030
30427 160030
30428 160030
30429 160030
30430 160030
30431 161614
30432 161614
30433 161614
30434 161614
30435 161614
30436 161614
30437 161614
30438 161614
30439 161614
30440 161614
30441 162918
30442 162918
30443 162918
30444 162918
30445 162918
30446 162918
30447 162918
30448 162918
30449 162918
30450 162918
30451 164243
30452 164243
30453 164243
30454 164243
30455 164243
30456 164243
30457 164243
30458 164243
30459 164243
30460 164243
30461 165424
30462 165424
30463 165424
30464 165424
30465 165424
30466 165424
30467 165424
30468 165424
30469 165424
30470 165424
30471 166672
30472 166672
30473 166672
30474 166672
30475 166672
30476 166672
30477 166672
30478 166672
30479 166672
30480 166672
30481 168037
30482 168037
30483 168037
30484 168037
30485 168037
30486 168037
30487 168037
30488 168037
30489 168037
30490 168037
30491 169377
30492 169377
30493 169377
30494 169377
30495 169377
30496 169377
30497 169377
30498 169377
30499 169377
30500 169377
30501 170642
30502 170642
30503 170642
30504 170642
30505 170642
30506 170642
30507 170642
30508 170642
30509 170642
30510 170642
30511 171186
30512 171186
30513 171186
30514 171186
30515 171186
30516 171186
30517 171186
30518 171186
30519 171186
30520 171186
30521 171227
30522 171227
30523 171227
30524 171227
30525 171227
30526 171227
30527 171227
30528 171227
30529 171227
30530 171227
30531 170451
30532 170451
30533 170451
30534 170451
30535 170451
30536 170451
30537 170451
30538 170451
30539 170451
30540 170451
30541 169352
30542 169352
30543 169352
30544 169352
30545 169352
30546 169352
30547 169352
30548 169352
30549 169352
30550 169352
30551 168513
30552 168513
30553 168513
30554 168513
30555 168513
30556 168513
30557 168513
30558 168513
30559 168513
30560 168513
30561 167208
30562 167208
30563 167208
30564 167208
30565 167208
30566 167208
30567 167208
30568 167208
30569 167208
30570 167208
30571 166025
30572 166025
30573 166025
30574 166025
30575 166025
30576 166025
30577 166025
30578 166025
30579 166025
30580 166025
30581 164432
30582 164432
30583 164432
30584 164432
30585 164432
30586 164432
30587 164432
30588 164432
30589 164432
30590 164432
30591 162685
30592 162685
30593 162685
30594 162685
30595 162685
30596 162685
30597 162685
30598 162685
30599 162685
30600 162685
30601 160957
30602 160957
30603 160957
30604 160957
30605 160957
30606 160957
30607 160957
30608 160957
30609 160957
30610 160957
30611 158860
30612 158860
30613 158860
30614 158860
30615 158860
30616 158860
30617 158860
30618 158860
30619 158860
30620 158860
30621 156152
30622 156152
30623 156152
30624 156152
30625 156152
30626 156152
30627 156152
30628 156152
30629 156152
30630 156152
30631 153002
30632 153002
30633 153002
30634 153002
30635 153002
30636 153002
30637 153002
30638 153002
30639 153002
30640 153002
30641 149608
30642 149608
30643 149608
30644 149608
30645 149608
30646 149608
30647 149608
30648 149608
30649 149608
30650 149608
30651 146018
30652 146018
30653 146018
30654 146018
30655 146018
30656 146018
30657 146018
30658 146018
30659 146018
30660 146018
30661 142462
30662 142462
30663 142462
30664 142462
30665 142462
30666 142462
30667 142462
30668 142462
30669 142462
30670 142462
30671 138754
30672 138754
30673 138754
30674 138754
30675 138754
30676 138754
30677 138754
30678 138754
30679 138754
30680 138754
30681 134603
30682 134603
30683 134603
30684 134603
30685 134603
30686 134603
30687 134603
30688 134603
30689 134603
30690 134603
30691 129758
30692 129758
30693 129758
30694 129758
30695 129758
30696 129758
30697 129758
30698 129758
30699 129758
30700 129758
30701 124683
30702 124683
30703 124683
30704 124683
30705 124683
30706 124683
30707 124683
30708 124683
30709 124683
30710 124683
30711 119525
30712 119525
30713 119525
30714 119525
30715 119525
30716 119525
30717 119525
30718 119525
30719 119525
30720 119525
30721 114327
30722 114327
30723 114327
30724 114327
30725 114327
30726 114327
30727 114327
30728 114327
30729 114327
30730 114327
30731 109083
30732 109083
30733 109083
30734 109083
30735 109083
30736 109083
30737 109083
30738 109083
30739 109083
30740 109083
30741 104001
30742 104001
30743 104001
30744 104001
30745 104001
30746 104001
30747 104001
30748 104001
30749 104001
30750 104001
30751 98491.4
30752 98491.4
30753 98491.4
30754 98491.4
30755 98491.4
30756 98491.4
30757 98491.4
30758 98491.4
30759 98491.4
30760 98491.4
30761 92757.7
30762 92757.7
30763 92757.7
30764 92757.7
30765 92757.7
30766 92757.7
30767 92757.7
30768 92757.7
30769 92757.7
30770 92757.7
30771 86530.5
30772 86530.5
30773 86530.5
30774 86530.5
30775 86530.5
30776 86530.5
30777 86530.5
30778 86530.5
30779 86530.5
30780 86530.5
30781 80247.8
30782 80247.8
30783 80247.8
30784 80247.8
30785 80247.8
30786 80247.8
30787 80247.8
30788 80247.8
30789 80247.8
30790 80247.8
30791 74041.6
30792 74041.6
30793 74041.6
30794 74041.6
30795 74041.6
30796 74041.6
30797 74041.6
30798 74041.6
30799 74041.6
30800 74041.6
30801 67776.5
30802 67776.5
30803 67776.5
30804 67776.5
30805 67776.5
30806 67776.5
30807 67776.5
30808 67776.5
30809 67776.5
30810 67776.5
30811 61724.3
30812 61724.3
30813 61724.3
30814 61724.3
30815 61724.3
30816 61724.3
30817 61724.3
30818 61724.3
30819 61724.3
30820 61724.3
30821 55922
30822 55922
30823 55922
30824 55922
30825 55922
30826 55922
30827 55922
30828 55922
30829 55922
30830 55922
30831 50421.4
30832 50421.4
30833 50421.4
30834 50421.4
30835 50421.4
30836 50421.4
30837 50421.4
30838 50421.4
30839 50421.4
30840 50421.4
30841 45137.4
30842 45137.4
30843 45137.4
30844 45137.4
30845 45137.4
30846 45137.4
30847 45137.4
30848 45137.4
30849 45137.4
30850 45137.4
30851 40135.3
30852 40135.3
30853 40135.3
30854 40135.3
30855 40135.3
30856 40135.3
30857 40135.3
30858 40135.3
30859 40135.3
30860 40135.3
30861 35311.5
30862 35311.5
30863 35311.5
30864 35311.5
30865 35311.5
30866 35311.5
30867 35311.5
30868 35311.5
30869 35311.5
30870 35311.5
30871 30654.8
30872 30654.8
30873 30654.8
30874 30654.8
30875 30654.8
30876 30654.8
30877 30654.8
30878 30654.8
30879 30654.8
30880 30654.8
30881 26303.3
30882 26303.3
30883 26303.3
30884 26303.3
30885 26303.3
30886 26303.3
30887 26303.3
30888 26303.3
30889 26303.3
30890 26303.3
