# Supplementary material for: Adenovirus maturation establishes the transcription competent packaging of its genome
Source: EMBO Rep. 2025 Oct 21;26(22):5589–611. doi: 10.1038/s44319-025-00598-z (PMC12635127; doi:10.1038/s44319-025-00598-z)
Supplement: Supplementary file 2 — Source data Fig. 1 [file 44319_2025_598_MOESM2_ESM.zip › figure1/C/AdWT_virus_DMS_2_globalAccess.wig]

variableStep chrom=AdVir_del
1 2133.66
2 2133.66
3 2133.66
4 2133.66
5 2133.66
6 2133.66
7 2133.66
8 2133.66
9 2133.66
10 2133.66
11 4651.4
12 4651.4
13 4651.4
14 4651.4
15 4651.4
16 4651.4
17 4651.4
18 4651.4
19 4651.4
20 4651.4
21 7271.95
22 7271.95
23 7271.95
24 7271.95
25 7271.95
26 7271.95
27 7271.95
28 7271.95
29 7271.95
30 7271.95
31 10002.8
32 10002.8
33 10002.8
34 10002.8
35 10002.8
36 10002.8
37 10002.8
38 10002.8
39 10002.8
40 10002.8
41 12978.7
42 12978.7
43 12978.7
44 12978.7
45 12978.7
46 12978.7
47 12978.7
48 12978.7
49 12978.7
50 12978.7
51 16225.2
52 16225.2
53 16225.2
54 16225.2
55 16225.2
56 16225.2
57 16225.2
58 16225.2
59 16225.2
60 16225.2
61 19980.6
62 19980.6
63 19980.6
64 19980.6
65 19980.6
66 19980.6
67 19980.6
68 19980.6
69 19980.6
70 19980.6
71 24068.4
72 24068.4
73 24068.4
74 24068.4
75 24068.4
76 24068.4
77 24068.4
78 24068.4
79 24068.4
80 24068.4
81 28335
82 28335
83 28335
84 28335
85 28335
86 28335
87 28335
88 28335
89 28335
90 28335
91 32802.8
92 32802.8
93 32802.8
94 32802.8
95 32802.8
96 32802.8
97 32802.8
98 32802.8
99 32802.8
100 32802.8
101 37369.1
102 37369.1
103 37369.1
104 37369.1
105 37369.1
106 37369.1
107 37369.1
108 37369.1
109 37369.1
110 37369.1
111 42254.5
112 42254.5
113 42254.5
114 42254.5
115 42254.5
116 42254.5
117 42254.5
118 42254.5
119 42254.5
120 42254.5
121 47417.3
122 47417.3
123 47417.3
124 47417.3
125 47417.3
126 47417.3
127 47417.3
128 47417.3
129 47417.3
130 47417.3
131 53013
132 53013
133 53013
134 53013
135 53013
136 53013
137 53013
138 53013
139 53013
140 53013
141 58788.7
142 58788.7
143 58788.7
144 58788.7
145 58788.7
146 58788.7
147 58788.7
148 58788.7
149 58788.7
150 58788.7
151 64662.1
152 64662.1
153 64662.1
154 64662.1
155 64662.1
156 64662.1
157 64662.1
158 64662.1
159 64662.1
160 64662.1
161 70700
162 70700
163 70700
164 70700
165 70700
166 70700
167 70700
168 70700
169 70700
170 70700
171 76955.8
172 76955.8
173 76955.8
174 76955.8
175 76955.8
176 76955.8
177 76955.8
178 76955.8
179 76955.8
180 76955.8
181 83359.3
182 83359.3
183 83359.3
184 83359.3
185 83359.3
186 83359.3
187 83359.3
188 83359.3
189 83359.3
190 83359.3
191 89837.1
192 89837.1
193 89837.1
194 89837.1
195 89837.1
196 89837.1
197 89837.1
198 89837.1
199 89837.1
200 89837.1
201 94220
202 94220
203 94220
204 94220
205 94220
206 94220
207 94220
208 94220
209 94220
210 94220
211 98066.5
212 98066.5
213 98066.5
214 98066.5
215 98066.5
216 98066.5
217 98066.5
218 98066.5
219 98066.5
220 98066.5
221 101874
222 101874
223 101874
224 101874
225 101874
226 101874
227 101874
228 101874
229 101874
230 101874
231 105714
232 105714
233 105714
234 105714
235 105714
236 105714
237 105714
238 105714
239 105714
240 105714
241 109345
242 109345
243 109345
244 109345
245 109345
246 109345
247 109345
248 109345
249 109345
250 109345
251 112569
252 112569
253 112569
254 112569
255 112569
256 112569
257 112569
258 112569
259 112569
260 112569
261 114956
262 114956
263 114956
264 114956
265 114956
266 114956
267 114956
268 114956
269 114956
270 114956
271 116964
272 116964
273 116964
274 116964
275 116964
276 116964
277 116964
278 116964
279 116964
280 116964
281 118848
282 118848
283 118848
284 118848
285 118848
286 118848
287 118848
288 118848
289 118848
290 118848
291 120562
292 120562
293 120562
294 120562
295 120562
296 120562
297 120562
298 120562
299 120562
300 120562
301 122381
302 122381
303 122381
304 122381
305 122381
306 122381
307 122381
308 122381
309 122381
310 122381
311 123746
312 123746
313 123746
314 123746
315 123746
316 123746
317 123746
318 123746
319 123746
320 123746
321 124772
322 124772
323 124772
324 124772
325 124772
326 124772
327 124772
328 124772
329 124772
330 124772
331 125283
332 125283
333 125283
334 125283
335 125283
336 125283
337 125283
338 125283
339 125283
340 125283
341 125551
342 125551
343 125551
344 125551
345 125551
346 125551
347 125551
348 125551
349 125551
350 125551
351 125710
352 125710
353 125710
354 125710
355 125710
356 125710
357 125710
358 125710
359 125710
360 125710
361 125777
362 125777
363 125777
364 125777
365 125777
366 125777
367 125777
368 125777
369 125777
370 125777
371 125609
372 125609
373 125609
374 125609
375 125609
376 125609
377 125609
378 125609
379 125609
380 125609
381 125230
382 125230
383 125230
384 125230
385 125230
386 125230
387 125230
388 125230
389 125230
390 125230
391 124920
392 124920
393 124920
394 124920
395 124920
396 124920
397 124920
398 124920
399 124920
400 124920
401 124563
402 124563
403 124563
404 124563
405 124563
406 124563
407 124563
408 124563
409 124563
410 124563
411 124421
412 124421
413 124421
414 124421
415 124421
416 124421
417 124421
418 124421
419 124421
420 124421
421 124454
422 124454
423 124454
424 124454
425 124454
426 124454
427 124454
428 124454
429 124454
430 124454
431 124423
432 124423
433 124423
434 124423
435 124423
436 124423
437 124423
438 124423
439 124423
440 124423
441 124453
442 124453
443 124453
444 124453
445 124453
446 124453
447 124453
448 124453
449 124453
450 124453
451 125058
452 125058
453 125058
454 125058
455 125058
456 125058
457 125058
458 125058
459 125058
460 125058
461 126175
462 126175
463 126175
464 126175
465 126175
466 126175
467 126175
468 126175
469 126175
470 126175
471 127200
472 127200
473 127200
474 127200
475 127200
476 127200
477 127200
478 127200
479 127200
480 127200
481 128259
482 128259
483 128259
484 128259
485 128259
486 128259
487 128259
488 128259
489 128259
490 128259
491 129235
492 129235
493 129235
494 129235
495 129235
496 129235
497 129235
498 129235
499 129235
500 129235
501 130032
502 130032
503 130032
504 130032
505 130032
506 130032
507 130032
508 130032
509 130032
510 130032
511 131080
512 131080
513 131080
514 131080
515 131080
516 131080
517 131080
518 131080
519 131080
520 131080
521 132195
522 132195
523 132195
524 132195
525 132195
526 132195
527 132195
528 132195
529 132195
530 132195
531 133179
532 133179
533 133179
534 133179
535 133179
536 133179
537 133179
538 133179
539 133179
540 133179
541 134250
542 134250
543 134250
544 134250
545 134250
546 134250
547 134250
548 134250
549 134250
550 134250
551 135508
552 135508
553 135508
554 135508
555 135508
556 135508
557 135508
558 135508
559 135508
560 135508
561 136707
562 136707
563 136707
564 136707
565 136707
566 136707
567 136707
568 136707
569 136707
570 136707
571 137784
572 137784
573 137784
574 137784
575 137784
576 137784
577 137784
578 137784
579 137784
580 137784
581 138946
582 138946
583 138946
584 138946
585 138946
586 138946
587 138946
588 138946
589 138946
590 138946
591 140119
592 140119
593 140119
594 140119
595 140119
596 140119
597 140119
598 140119
599 140119
600 140119
601 141602
602 141602
603 141602
604 141602
605 141602
606 141602
607 141602
608 141602
609 141602
610 141602
611 142947
612 142947
613 142947
614 142947
615 142947
616 142947
617 142947
618 142947
619 142947
620 142947
621 143853
622 143853
623 143853
624 143853
625 143853
626 143853
627 143853
628 143853
629 143853
630 143853
631 144566
632 144566
633 144566
634 144566
635 144566
636 144566
637 144566
638 144566
639 144566
640 144566
641 145075
642 145075
643 145075
644 145075
645 145075
646 145075
647 145075
648 145075
649 145075
650 145075
651 144716
652 144716
653 144716
654 144716
655 144716
656 144716
657 144716
658 144716
659 144716
660 144716
661 143947
662 143947
663 143947
664 143947
665 143947
666 143947
667 143947
668 143947
669 143947
670 143947
671 143364
672 143364
673 143364
674 143364
675 143364
676 143364
677 143364
678 143364
679 143364
680 143364
681 142723
682 142723
683 142723
684 142723
685 142723
686 142723
687 142723
688 142723
689 142723
690 142723
691 142443
692 142443
693 142443
694 142443
695 142443
696 142443
697 142443
698 142443
699 142443
700 142443
701 142169
702 142169
703 142169
704 142169
705 142169
706 142169
707 142169
708 142169
709 142169
710 142169
711 141906
712 141906
713 141906
714 141906
715 141906
716 141906
717 141906
718 141906
719 141906
720 141906
721 141831
722 141831
723 141831
724 141831
725 141831
726 141831
727 141831
728 141831
729 141831
730 141831
731 142075
732 142075
733 142075
734 142075
735 142075
736 142075
737 142075
738 142075
739 142075
740 142075
741 142346
742 142346
743 142346
744 142346
745 142346
746 142346
747 142346
748 142346
749 142346
750 142346
751 142295
752 142295
753 142295
754 142295
755 142295
756 142295
757 142295
758 142295
759 142295
760 142295
761 142111
762 142111
763 142111
764 142111
765 142111
766 142111
767 142111
768 142111
769 142111
770 142111
771 141918
772 141918
773 141918
774 141918
775 141918
776 141918
777 141918
778 141918
779 141918
780 141918
781 141556
782 141556
783 141556
784 141556
785 141556
786 141556
787 141556
788 141556
789 141556
790 141556
791 141230
792 141230
793 141230
794 141230
795 141230
796 141230
797 141230
798 141230
799 141230
800 141230
801 140348
802 140348
803 140348
804 140348
805 140348
806 140348
807 140348
808 140348
809 140348
810 140348
811 139814
812 139814
813 139814
814 139814
815 139814
816 139814
817 139814
818 139814
819 139814
820 139814
821 139582
822 139582
823 139582
824 139582
825 139582
826 139582
827 139582
828 139582
829 139582
830 139582
831 139597
832 139597
833 139597
834 139597
835 139597
836 139597
837 139597
838 139597
839 139597
840 139597
841 139584
842 139584
843 139584
844 139584
845 139584
846 139584
847 139584
848 139584
849 139584
850 139584
851 140081
852 140081
853 140081
854 140081
855 140081
856 140081
857 140081
858 140081
859 140081
860 140081
861 140869
862 140869
863 140869
864 140869
865 140869
866 140869
867 140869
868 140869
869 140869
870 140869
871 141705
872 141705
873 141705
874 141705
875 141705
876 141705
877 141705
878 141705
879 141705
880 141705
881 142578
882 142578
883 142578
884 142578
885 142578
886 142578
887 142578
888 142578
889 142578
890 142578
891 142754
892 142754
893 142754
894 142754
895 142754
896 142754
897 142754
898 142754
899 142754
900 142754
901 142835
902 142835
903 142835
904 142835
905 142835
906 142835
907 142835
908 142835
909 142835
910 142835
911 142632
912 142632
913 142632
914 142632
915 142632
916 142632
917 142632
918 142632
919 142632
920 142632
921 141992
922 141992
923 141992
924 141992
925 141992
926 141992
927 141992
928 141992
929 141992
930 141992
931 140979
932 140979
933 140979
934 140979
935 140979
936 140979
937 140979
938 140979
939 140979
940 140979
941 139808
942 139808
943 139808
944 139808
945 139808
946 139808
947 139808
948 139808
949 139808
950 139808
951 138748
952 138748
953 138748
954 138748
955 138748
956 138748
957 138748
958 138748
959 138748
960 138748
961 138151
962 138151
963 138151
964 138151
965 138151
966 138151
967 138151
968 138151
969 138151
970 138151
971 137900
972 137900
973 137900
974 137900
975 137900
976 137900
977 137900
978 137900
979 137900
980 137900
981 137910
982 137910
983 137910
984 137910
985 137910
986 137910
987 137910
988 137910
989 137910
990 137910
991 137235
992 137235
993 137235
994 137235
995 137235
996 137235
997 137235
998 137235
999 137235
1000 137235
1001 136667
1002 136667
1003 136667
1004 136667
1005 136667
1006 136667
1007 136667
1008 136667
1009 136667
1010 136667
1011 135496
1012 135496
1013 135496
1014 135496
1015 135496
1016 135496
1017 135496
1018 135496
1019 135496
1020 135496
1021 134084
1022 134084
1023 134084
1024 134084
1025 134084
1026 134084
1027 134084
1028 134084
1029 134084
1030 134084
1031 132356
1032 132356
1033 132356
1034 132356
1035 132356
1036 132356
1037 132356
1038 132356
1039 132356
1040 132356
1041 130840
1042 130840
1043 130840
1044 130840
1045 130840
1046 130840
1047 130840
1048 130840
1049 130840
1050 130840
1051 129257
1052 129257
1053 129257
1054 129257
1055 129257
1056 129257
1057 129257
1058 129257
1059 129257
1060 129257
1061 127535
1062 127535
1063 127535
1064 127535
1065 127535
1066 127535
1067 127535
1068 127535
1069 127535
1070 127535
1071 125575
1072 125575
1073 125575
1074 125575
1075 125575
1076 125575
1077 125575
1078 125575
1079 125575
1080 125575
1081 123378
1082 123378
1083 123378
1084 123378
1085 123378
1086 123378
1087 123378
1088 123378
1089 123378
1090 123378
1091 121726
1092 121726
1093 121726
1094 121726
1095 121726
1096 121726
1097 121726
1098 121726
1099 121726
1100 121726
1101 120086
1102 120086
1103 120086
1104 120086
1105 120086
1106 120086
1107 120086
1108 120086
1109 120086
1110 120086
1111 118568
1112 118568
1113 118568
1114 118568
1115 118568
1116 118568
1117 118568
1118 118568
1119 118568
1120 118568
1121 117150
1122 117150
1123 117150
1124 117150
1125 117150
1126 117150
1127 117150
1128 117150
1129 117150
1130 117150
1131 116116
1132 116116
1133 116116
1134 116116
1135 116116
1136 116116
1137 116116
1138 116116
1139 116116
1140 116116
1141 115200
1142 115200
1143 115200
1144 115200
1145 115200
1146 115200
1147 115200
1148 115200
1149 115200
1150 115200
1151 114234
1152 114234
1153 114234
1154 114234
1155 114234
1156 114234
1157 114234
1158 114234
1159 114234
1160 114234
1161 112612
1162 112612
1163 112612
1164 112612
1165 112612
1166 112612
1167 112612
1168 112612
1169 112612
1170 112612
1171 111030
1172 111030
1173 111030
1174 111030
1175 111030
1176 111030
1177 111030
1178 111030
1179 111030
1180 111030
1181 109577
1182 109577
1183 109577
1184 109577
1185 109577
1186 109577
1187 109577
1188 109577
1189 109577
1190 109577
1191 108705
1192 108705
1193 108705
1194 108705
1195 108705
1196 108705
1197 108705
1198 108705
1199 108705
1200 108705
1201 108005
1202 108005
1203 108005
1204 108005
1205 108005
1206 108005
1207 108005
1208 108005
1209 108005
1210 108005
1211 107670
1212 107670
1213 107670
1214 107670
1215 107670
1216 107670
1217 107670
1218 107670
1219 107670
1220 107670
1221 107493
1222 107493
1223 107493
1224 107493
1225 107493
1226 107493
1227 107493
1228 107493
1229 107493
1230 107493
1231 107588
1232 107588
1233 107588
1234 107588
1235 107588
1236 107588
1237 107588
1238 107588
1239 107588
1240 107588
1241 107572
1242 107572
1243 107572
1244 107572
1245 107572
1246 107572
1247 107572
1248 107572
1249 107572
1250 107572
1251 107467
1252 107467
1253 107467
1254 107467
1255 107467
1256 107467
1257 107467
1258 107467
1259 107467
1260 107467
1261 107553
1262 107553
1263 107553
1264 107553
1265 107553
1266 107553
1267 107553
1268 107553
1269 107553
1270 107553
1271 107811
1272 107811
1273 107811
1274 107811
1275 107811
1276 107811
1277 107811
1278 107811
1279 107811
1280 107811
1281 108281
1282 108281
1283 108281
1284 108281
1285 108281
1286 108281
1287 108281
1288 108281
1289 108281
1290 108281
1291 108758
1292 108758
1293 108758
1294 108758
1295 108758
1296 108758
1297 108758
1298 108758
1299 108758
1300 108758
1301 109365
1302 109365
1303 109365
1304 109365
1305 109365
1306 109365
1307 109365
1308 109365
1309 109365
1310 109365
1311 110039
1312 110039
1313 110039
1314 110039
1315 110039
1316 110039
1317 110039
1318 110039
1319 110039
1320 110039
1321 110963
1322 110963
1323 110963
1324 110963
1325 110963
1326 110963
1327 110963
1328 110963
1329 110963
1330 110963
1331 111740
1332 111740
1333 111740
1334 111740
1335 111740
1336 111740
1337 111740
1338 111740
1339 111740
1340 111740
1341 112453
1342 112453
1343 112453
1344 112453
1345 112453
1346 112453
1347 112453
1348 112453
1349 112453
1350 112453
1351 113241
1352 113241
1353 113241
1354 113241
1355 113241
1356 113241
1357 113241
1358 113241
1359 113241
1360 113241
1361 114324
1362 114324
1363 114324
1364 114324
1365 114324
1366 114324
1367 114324
1368 114324
1369 114324
1370 114324
1371 115031
1372 115031
1373 115031
1374 115031
1375 115031
1376 115031
1377 115031
1378 115031
1379 115031
1380 115031
1381 115353
1382 115353
1383 115353
1384 115353
1385 115353
1386 115353
1387 115353
1388 115353
1389 115353
1390 115353
1391 115488
1392 115488
1393 115488
1394 115488
1395 115488
1396 115488
1397 115488
1398 115488
1399 115488
1400 115488
1401 115490
1402 115490
1403 115490
1404 115490
1405 115490
1406 115490
1407 115490
1408 115490
1409 115490
1410 115490
1411 115425
1412 115425
1413 115425
1414 115425
1415 115425
1416 115425
1417 115425
1418 115425
1419 115425
1420 115425
1421 115263
1422 115263
1423 115263
1424 115263
1425 115263
1426 115263
1427 115263
1428 115263
1429 115263
1430 115263
1431 114987
1432 114987
1433 114987
1434 114987
1435 114987
1436 114987
1437 114987
1438 114987
1439 114987
1440 114987
1441 114843
1442 114843
1443 114843
1444 114843
1445 114843
1446 114843
1447 114843
1448 114843
1449 114843
1450 114843
1451 114802
1452 114802
1453 114802
1454 114802
1455 114802
1456 114802
1457 114802
1458 114802
1459 114802
1460 114802
1461 114473
1462 114473
1463 114473
1464 114473
1465 114473
1466 114473
1467 114473
1468 114473
1469 114473
1470 114473
1471 114081
1472 114081
1473 114081
1474 114081
1475 114081
1476 114081
1477 114081
1478 114081
1479 114081
1480 114081
1481 113473
1482 113473
1483 113473
1484 113473
1485 113473
1486 113473
1487 113473
1488 113473
1489 113473
1490 113473
1491 112555
1492 112555
1493 112555
1494 112555
1495 112555
1496 112555
1497 112555
1498 112555
1499 112555
1500 112555
1501 111480
1502 111480
1503 111480
1504 111480
1505 111480
1506 111480
1507 111480
1508 111480
1509 111480
1510 111480
1511 110233
1512 110233
1513 110233
1514 110233
1515 110233
1516 110233
1517 110233
1518 110233
1519 110233
1520 110233
1521 108704
1522 108704
1523 108704
1524 108704
1525 108704
1526 108704
1527 108704
1528 108704
1529 108704
1530 108704
1531 107215
1532 107215
1533 107215
1534 107215
1535 107215
1536 107215
1537 107215
1538 107215
1539 107215
1540 107215
1541 105809
1542 105809
1543 105809
1544 105809
1545 105809
1546 105809
1547 105809
1548 105809
1549 105809
1550 105809
1551 104570
1552 104570
1553 104570
1554 104570
1555 104570
1556 104570
1557 104570
1558 104570
1559 104570
1560 104570
1561 103479
1562 103479
1563 103479
1564 103479
1565 103479
1566 103479
1567 103479
1568 103479
1569 103479
1570 103479
1571 102380
1572 102380
1573 102380
1574 102380
1575 102380
1576 102380
1577 102380
1578 102380
1579 102380
1580 102380
1581 101383
1582 101383
1583 101383
1584 101383
1585 101383
1586 101383
1587 101383
1588 101383
1589 101383
1590 101383
1591 100565
1592 100565
1593 100565
1594 100565
1595 100565
1596 100565
1597 100565
1598 100565
1599 100565
1600 100565
1601 99976.4
1602 99976.4
1603 99976.4
1604 99976.4
1605 99976.4
1606 99976.4
1607 99976.4
1608 99976.4
1609 99976.4
1610 99976.4
1611 99460.9
1612 99460.9
1613 99460.9
1614 99460.9
1615 99460.9
1616 99460.9
1617 99460.9
1618 99460.9
1619 99460.9
1620 99460.9
1621 99086.2
1622 99086.2
1623 99086.2
1624 99086.2
1625 99086.2
1626 99086.2
1627 99086.2
1628 99086.2
1629 99086.2
1630 99086.2
1631 98721.3
1632 98721.3
1633 98721.3
1634 98721.3
1635 98721.3
1636 98721.3
1637 98721.3
1638 98721.3
1639 98721.3
1640 98721.3
1641 98147.9
1642 98147.9
1643 98147.9
1644 98147.9
1645 98147.9
1646 98147.9
1647 98147.9
1648 98147.9
1649 98147.9
1650 98147.9
1651 97492.7
1652 97492.7
1653 97492.7
1654 97492.7
1655 97492.7
1656 97492.7
1657 97492.7
1658 97492.7
1659 97492.7
1660 97492.7
1661 97239.1
1662 97239.1
1663 97239.1
1664 97239.1
1665 97239.1
1666 97239.1
1667 97239.1
1668 97239.1
1669 97239.1
1670 97239.1
1671 97110.7
1672 97110.7
1673 97110.7
1674 97110.7
1675 97110.7
1676 97110.7
1677 97110.7
1678 97110.7
1679 97110.7
1680 97110.7
1681 97403.9
1682 97403.9
1683 97403.9
1684 97403.9
1685 97403.9
1686 97403.9
1687 97403.9
1688 97403.9
1689 97403.9
1690 97403.9
1691 97840.9
1692 97840.9
1693 97840.9
1694 97840.9
1695 97840.9
1696 97840.9
1697 97840.9
1698 97840.9
1699 97840.9
1700 97840.9
1701 98471.2
1702 98471.2
1703 98471.2
1704 98471.2
1705 98471.2
1706 98471.2
1707 98471.2
1708 98471.2
1709 98471.2
1710 98471.2
1711 99288.9
1712 99288.9
1713 99288.9
1714 99288.9
1715 99288.9
1716 99288.9
1717 99288.9
1718 99288.9
1719 99288.9
1720 99288.9
1721 100443
1722 100443
1723 100443
1724 100443
1725 100443
1726 100443
1727 100443
1728 100443
1729 100443
1730 100443
1731 101588
1732 101588
1733 101588
1734 101588
1735 101588
1736 101588
1737 101588
1738 101588
1739 101588
1740 101588
1741 102686
1742 102686
1743 102686
1744 102686
1745 102686
1746 102686
1747 102686
1748 102686
1749 102686
1750 102686
1751 103690
1752 103690
1753 103690
1754 103690
1755 103690
1756 103690
1757 103690
1758 103690
1759 103690
1760 103690
1761 104558
1762 104558
1763 104558
1764 104558
1765 104558
1766 104558
1767 104558
1768 104558
1769 104558
1770 104558
1771 105557
1772 105557
1773 105557
1774 105557
1775 105557
1776 105557
1777 105557
1778 105557
1779 105557
1780 105557
1781 106561
1782 106561
1783 106561
1784 106561
1785 106561
1786 106561
1787 106561
1788 106561
1789 106561
1790 106561
1791 107528
1792 107528
1793 107528
1794 107528
1795 107528
1796 107528
1797 107528
1798 107528
1799 107528
1800 107528
1801 108441
1802 108441
1803 108441
1804 108441
1805 108441
1806 108441
1807 108441
1808 108441
1809 108441
1810 108441
1811 109264
1812 109264
1813 109264
1814 109264
1815 109264
1816 109264
1817 109264
1818 109264
1819 109264
1820 109264
1821 109987
1822 109987
1823 109987
1824 109987
1825 109987
1826 109987
1827 109987
1828 109987
1829 109987
1830 109987
1831 110684
1832 110684
1833 110684
1834 110684
1835 110684
1836 110684
1837 110684
1838 110684
1839 110684
1840 110684
1841 111675
1842 111675
1843 111675
1844 111675
1845 111675
1846 111675
1847 111675
1848 111675
1849 111675
1850 111675
1851 112917
1852 112917
1853 112917
1854 112917
1855 112917
1856 112917
1857 112917
1858 112917
1859 112917
1860 112917
1861 113871
1862 113871
1863 113871
1864 113871
1865 113871
1866 113871
1867 113871
1868 113871
1869 113871
1870 113871
1871 114668
1872 114668
1873 114668
1874 114668
1875 114668
1876 114668
1877 114668
1878 114668
1879 114668
1880 114668
1881 115005
1882 115005
1883 115005
1884 115005
1885 115005
1886 115005
1887 115005
1888 115005
1889 115005
1890 115005
1891 115278
1892 115278
1893 115278
1894 115278
1895 115278
1896 115278
1897 115278
1898 115278
1899 115278
1900 115278
1901 115659
1902 115659
1903 115659
1904 115659
1905 115659
1906 115659
1907 115659
1908 115659
1909 115659
1910 115659
1911 116107
1912 116107
1913 116107
1914 116107
1915 116107
1916 116107
1917 116107
1918 116107
1919 116107
1920 116107
1921 116608
1922 116608
1923 116608
1924 116608
1925 116608
1926 116608
1927 116608
1928 116608
1929 116608
1930 116608
1931 117222
1932 117222
1933 117222
1934 117222
1935 117222
1936 117222
1937 117222
1938 117222
1939 117222
1940 117222
1941 117880
1942 117880
1943 117880
1944 117880
1945 117880
1946 117880
1947 117880
1948 117880
1949 117880
1950 117880
1951 118327
1952 118327
1953 118327
1954 118327
1955 118327
1956 118327
1957 118327
1958 118327
1959 118327
1960 118327
1961 118593
1962 118593
1963 118593
1964 118593
1965 118593
1966 118593
1967 118593
1968 118593
1969 118593
1970 118593
1971 118910
1972 118910
1973 118910
1974 118910
1975 118910
1976 118910
1977 118910
1978 118910
1979 118910
1980 118910
1981 119194
1982 119194
1983 119194
1984 119194
1985 119194
1986 119194
1987 119194
1988 119194
1989 119194
1990 119194
1991 119303
1992 119303
1993 119303
1994 119303
1995 119303
1996 119303
1997 119303
1998 119303
1999 119303
2000 119303
2001 119370
2002 119370
2003 119370
2004 119370
2005 119370
2006 119370
2007 119370
2008 119370
2009 119370
2010 119370
2011 119601
2012 119601
2013 119601
2014 119601
2015 119601
2016 119601
2017 119601
2018 119601
2019 119601
2020 119601
2021 120020
2022 120020
2023 120020
2024 120020
2025 120020
2026 120020
2027 120020
2028 120020
2029 120020
2030 120020
2031 120489
2032 120489
2033 120489
2034 120489
2035 120489
2036 120489
2037 120489
2038 120489
2039 120489
2040 120489
2041 120618
2042 120618
2043 120618
2044 120618
2045 120618
2046 120618
2047 120618
2048 120618
2049 120618
2050 120618
2051 120498
2052 120498
2053 120498
2054 120498
2055 120498
2056 120498
2057 120498
2058 120498
2059 120498
2060 120498
2061 120454
2062 120454
2063 120454
2064 120454
2065 120454
2066 120454
2067 120454
2068 120454
2069 120454
2070 120454
2071 120547
2072 120547
2073 120547
2074 120547
2075 120547
2076 120547
2077 120547
2078 120547
2079 120547
2080 120547
2081 120914
2082 120914
2083 120914
2084 120914
2085 120914
2086 120914
2087 120914
2088 120914
2089 120914
2090 120914
2091 121396
2092 121396
2093 121396
2094 121396
2095 121396
2096 121396
2097 121396
2098 121396
2099 121396
2100 121396
2101 121267
2102 121267
2103 121267
2104 121267
2105 121267
2106 121267
2107 121267
2108 121267
2109 121267
2110 121267
2111 120796
2112 120796
2113 120796
2114 120796
2115 120796
2116 120796
2117 120796
2118 120796
2119 120796
2120 120796
2121 119773
2122 119773
2123 119773
2124 119773
2125 119773
2126 119773
2127 119773
2128 119773
2129 119773
2130 119773
2131 118429
2132 118429
2133 118429
2134 118429
2135 118429
2136 118429
2137 118429
2138 118429
2139 118429
2140 118429
2141 117104
2142 117104
2143 117104
2144 117104
2145 117104
2146 117104
2147 117104
2148 117104
2149 117104
2150 117104
2151 115905
2152 115905
2153 115905
2154 115905
2155 115905
2156 115905
2157 115905
2158 115905
2159 115905
2160 115905
2161 114828
2162 114828
2163 114828
2164 114828
2165 114828
2166 114828
2167 114828
2168 114828
2169 114828
2170 114828
2171 113632
2172 113632
2173 113632
2174 113632
2175 113632
2176 113632
2177 113632
2178 113632
2179 113632
2180 113632
2181 112554
2182 112554
2183 112554
2184 112554
2185 112554
2186 112554
2187 112554
2188 112554
2189 112554
2190 112554
2191 111660
2192 111660
2193 111660
2194 111660
2195 111660
2196 111660
2197 111660
2198 111660
2199 111660
2200 111660
2201 110777
2202 110777
2203 110777
2204 110777
2205 110777
2206 110777
2207 110777
2208 110777
2209 110777
2210 110777
2211 109947
2212 109947
2213 109947
2214 109947
2215 109947
2216 109947
2217 109947
2218 109947
2219 109947
2220 109947
2221 108945
2222 108945
2223 108945
2224 108945
2225 108945
2226 108945
2227 108945
2228 108945
2229 108945
2230 108945
2231 107988
2232 107988
2233 107988
2234 107988
2235 107988
2236 107988
2237 107988
2238 107988
2239 107988
2240 107988
2241 107235
2242 107235
2243 107235
2244 107235
2245 107235
2246 107235
2247 107235
2248 107235
2249 107235
2250 107235
2251 106549
2252 106549
2253 106549
2254 106549
2255 106549
2256 106549
2257 106549
2258 106549
2259 106549
2260 106549
2261 105815
2262 105815
2263 105815
2264 105815
2265 105815
2266 105815
2267 105815
2268 105815
2269 105815
2270 105815
2271 104981
2272 104981
2273 104981
2274 104981
2275 104981
2276 104981
2277 104981
2278 104981
2279 104981
2280 104981
2281 104217
2282 104217
2283 104217
2284 104217
2285 104217
2286 104217
2287 104217
2288 104217
2289 104217
2290 104217
2291 103558
2292 103558
2293 103558
2294 103558
2295 103558
2296 103558
2297 103558
2298 103558
2299 103558
2300 103558
2301 103455
2302 103455
2303 103455
2304 103455
2305 103455
2306 103455
2307 103455
2308 103455
2309 103455
2310 103455
2311 103630
2312 103630
2313 103630
2314 103630
2315 103630
2316 103630
2317 103630
2318 103630
2319 103630
2320 103630
2321 104306
2322 104306
2323 104306
2324 104306
2325 104306
2326 104306
2327 104306
2328 104306
2329 104306
2330 104306
2331 105280
2332 105280
2333 105280
2334 105280
2335 105280
2336 105280
2337 105280
2338 105280
2339 105280
2340 105280
2341 106120
2342 106120
2343 106120
2344 106120
2345 106120
2346 106120
2347 106120
2348 106120
2349 106120
2350 106120
2351 107052
2352 107052
2353 107052
2354 107052
2355 107052
2356 107052
2357 107052
2358 107052
2359 107052
2360 107052
2361 108378
2362 108378
2363 108378
2364 108378
2365 108378
2366 108378
2367 108378
2368 108378
2369 108378
2370 108378
2371 109813
2372 109813
2373 109813
2374 109813
2375 109813
2376 109813
2377 109813
2378 109813
2379 109813
2380 109813
2381 111262
2382 111262
2383 111262
2384 111262
2385 111262
2386 111262
2387 111262
2388 111262
2389 111262
2390 111262
2391 112709
2392 112709
2393 112709
2394 112709
2395 112709
2396 112709
2397 112709
2398 112709
2399 112709
2400 112709
2401 114036
2402 114036
2403 114036
2404 114036
2405 114036
2406 114036
2407 114036
2408 114036
2409 114036
2410 114036
2411 115012
2412 115012
2413 115012
2414 115012
2415 115012
2416 115012
2417 115012
2418 115012
2419 115012
2420 115012
2421 115961
2422 115961
2423 115961
2424 115961
2425 115961
2426 115961
2427 115961
2428 115961
2429 115961
2430 115961
2431 116793
2432 116793
2433 116793
2434 116793
2435 116793
2436 116793
2437 116793
2438 116793
2439 116793
2440 116793
2441 117464
2442 117464
2443 117464
2444 117464
2445 117464
2446 117464
2447 117464
2448 117464
2449 117464
2450 117464
2451 118076
2452 118076
2453 118076
2454 118076
2455 118076
2456 118076
2457 118076
2458 118076
2459 118076
2460 118076
2461 118543
2462 118543
2463 118543
2464 118543
2465 118543
2466 118543
2467 118543
2468 118543
2469 118543
2470 118543
2471 119018
2472 119018
2473 119018
2474 119018
2475 119018
2476 119018
2477 119018
2478 119018
2479 119018
2480 119018
2481 119205
2482 119205
2483 119205
2484 119205
2485 119205
2486 119205
2487 119205
2488 119205
2489 119205
2490 119205
2491 118920
2492 118920
2493 118920
2494 118920
2495 118920
2496 118920
2497 118920
2498 118920
2499 118920
2500 118920
2501 118333
2502 118333
2503 118333
2504 118333
2505 118333
2506 118333
2507 118333
2508 118333
2509 118333
2510 118333
2511 117824
2512 117824
2513 117824
2514 117824
2515 117824
2516 117824
2517 117824
2518 117824
2519 117824
2520 117824
2521 117157
2522 117157
2523 117157
2524 117157
2525 117157
2526 117157
2527 117157
2528 117157
2529 117157
2530 117157
2531 116394
2532 116394
2533 116394
2534 116394
2535 116394
2536 116394
2537 116394
2538 116394
2539 116394
2540 116394
2541 115949
2542 115949
2543 115949
2544 115949
2545 115949
2546 115949
2547 115949
2548 115949
2549 115949
2550 115949
2551 115506
2552 115506
2553 115506
2554 115506
2555 115506
2556 115506
2557 115506
2558 115506
2559 115506
2560 115506
2561 114532
2562 114532
2563 114532
2564 114532
2565 114532
2566 114532
2567 114532
2568 114532
2569 114532
2570 114532
2571 113581
2572 113581
2573 113581
2574 113581
2575 113581
2576 113581
2577 113581
2578 113581
2579 113581
2580 113581
2581 112441
2582 112441
2583 112441
2584 112441
2585 112441
2586 112441
2587 112441
2588 112441
2589 112441
2590 112441
2591 111172
2592 111172
2593 111172
2594 111172
2595 111172
2596 111172
2597 111172
2598 111172
2599 111172
2600 111172
2601 109938
2602 109938
2603 109938
2604 109938
2605 109938
2606 109938
2607 109938
2608 109938
2609 109938
2610 109938
2611 108853
2612 108853
2613 108853
2614 108853
2615 108853
2616 108853
2617 108853
2618 108853
2619 108853
2620 108853
2621 107821
2622 107821
2623 107821
2624 107821
2625 107821
2626 107821
2627 107821
2628 107821
2629 107821
2630 107821
2631 106929
2632 106929
2633 106929
2634 106929
2635 106929
2636 106929
2637 106929
2638 106929
2639 106929
2640 106929
2641 106258
2642 106258
2643 106258
2644 106258
2645 106258
2646 106258
2647 106258
2648 106258
2649 106258
2650 106258
2651 105591
2652 105591
2653 105591
2654 105591
2655 105591
2656 105591
2657 105591
2658 105591
2659 105591
2660 105591
2661 105273
2662 105273
2663 105273
2664 105273
2665 105273
2666 105273
2667 105273
2668 105273
2669 105273
2670 105273
2671 105194
2672 105194
2673 105194
2674 105194
2675 105194
2676 105194
2677 105194
2678 105194
2679 105194
2680 105194
2681 105295
2682 105295
2683 105295
2684 105295
2685 105295
2686 105295
2687 105295
2688 105295
2689 105295
2690 105295
2691 105683
2692 105683
2693 105683
2694 105683
2695 105683
2696 105683
2697 105683
2698 105683
2699 105683
2700 105683
2701 106293
2702 106293
2703 106293
2704 106293
2705 106293
2706 106293
2707 106293
2708 106293
2709 106293
2710 106293
2711 106694
2712 106694
2713 106694
2714 106694
2715 106694
2716 106694
2717 106694
2718 106694
2719 106694
2720 106694
2721 107140
2722 107140
2723 107140
2724 107140
2725 107140
2726 107140
2727 107140
2728 107140
2729 107140
2730 107140
2731 107559
2732 107559
2733 107559
2734 107559
2735 107559
2736 107559
2737 107559
2738 107559
2739 107559
2740 107559
2741 107588
2742 107588
2743 107588
2744 107588
2745 107588
2746 107588
2747 107588
2748 107588
2749 107588
2750 107588
2751 107537
2752 107537
2753 107537
2754 107537
2755 107537
2756 107537
2757 107537
2758 107537
2759 107537
2760 107537
2761 107699
2762 107699
2763 107699
2764 107699
2765 107699
2766 107699
2767 107699
2768 107699
2769 107699
2770 107699
2771 107740
2772 107740
2773 107740
2774 107740
2775 107740
2776 107740
2777 107740
2778 107740
2779 107740
2780 107740
2781 108003
2782 108003
2783 108003
2784 108003
2785 108003
2786 108003
2787 108003
2788 108003
2789 108003
2790 108003
2791 108405
2792 108405
2793 108405
2794 108405
2795 108405
2796 108405
2797 108405
2798 108405
2799 108405
2800 108405
2801 108904
2802 108904
2803 108904
2804 108904
2805 108904
2806 108904
2807 108904
2808 108904
2809 108904
2810 108904
2811 109352
2812 109352
2813 109352
2814 109352
2815 109352
2816 109352
2817 109352
2818 109352
2819 109352
2820 109352
2821 109762
2822 109762
2823 109762
2824 109762
2825 109762
2826 109762
2827 109762
2828 109762
2829 109762
2830 109762
2831 109922
2832 109922
2833 109922
2834 109922
2835 109922
2836 109922
2837 109922
2838 109922
2839 109922
2840 109922
2841 110003
2842 110003
2843 110003
2844 110003
2845 110003
2846 110003
2847 110003
2848 110003
2849 110003
2850 110003
2851 110128
2852 110128
2853 110128
2854 110128
2855 110128
2856 110128
2857 110128
2858 110128
2859 110128
2860 110128
2861 110062
2862 110062
2863 110062
2864 110062
2865 110062
2866 110062
2867 110062
2868 110062
2869 110062
2870 110062
2871 109615
2872 109615
2873 109615
2874 109615
2875 109615
2876 109615
2877 109615
2878 109615
2879 109615
2880 109615
2881 109139
2882 109139
2883 109139
2884 109139
2885 109139
2886 109139
2887 109139
2888 109139
2889 109139
2890 109139
2891 108832
2892 108832
2893 108832
2894 108832
2895 108832
2896 108832
2897 108832
2898 108832
2899 108832
2900 108832
2901 108419
2902 108419
2903 108419
2904 108419
2905 108419
2906 108419
2907 108419
2908 108419
2909 108419
2910 108419
2911 108041
2912 108041
2913 108041
2914 108041
2915 108041
2916 108041
2917 108041
2918 108041
2919 108041
2920 108041
2921 107623
2922 107623
2923 107623
2924 107623
2925 107623
2926 107623
2927 107623
2928 107623
2929 107623
2930 107623
2931 107311
2932 107311
2933 107311
2934 107311
2935 107311
2936 107311
2937 107311
2938 107311
2939 107311
2940 107311
2941 107147
2942 107147
2943 107147
2944 107147
2945 107147
2946 107147
2947 107147
2948 107147
2949 107147
2950 107147
2951 106961
2952 106961
2953 106961
2954 106961
2955 106961
2956 106961
2957 106961
2958 106961
2959 106961
2960 106961
2961 106660
2962 106660
2963 106660
2964 106660
2965 106660
2966 106660
2967 106660
2968 106660
2969 106660
2970 106660
2971 106472
2972 106472
2973 106472
2974 106472
2975 106472
2976 106472
2977 106472
2978 106472
2979 106472
2980 106472
2981 106276
2982 106276
2983 106276
2984 106276
2985 106276
2986 106276
2987 106276
2988 106276
2989 106276
2990 106276
2991 106133
2992 106133
2993 106133
2994 106133
2995 106133
2996 106133
2997 106133
2998 106133
2999 106133
3000 106133
3001 105934
3002 105934
3003 105934
3004 105934
3005 105934
3006 105934
3007 105934
3008 105934
3009 105934
3010 105934
3011 105813
3012 105813
3013 105813
3014 105813
3015 105813
3016 105813
3017 105813
3018 105813
3019 105813
3020 105813
3021 105695
3022 105695
3023 105695
3024 105695
3025 105695
3026 105695
3027 105695
3028 105695
3029 105695
3030 105695
3031 106104
3032 106104
3033 106104
3034 106104
3035 106104
3036 106104
3037 106104
3038 106104
3039 106104
3040 106104
3041 106438
3042 106438
3043 106438
3044 106438
3045 106438
3046 106438
3047 106438
3048 106438
3049 106438
3050 106438
3051 106875
3052 106875
3053 106875
3054 106875
3055 106875
3056 106875
3057 106875
3058 106875
3059 106875
3060 106875
3061 107439
3062 107439
3063 107439
3064 107439
3065 107439
3066 107439
3067 107439
3068 107439
3069 107439
3070 107439
3071 108098
3072 108098
3073 108098
3074 108098
3075 108098
3076 108098
3077 108098
3078 108098
3079 108098
3080 108098
3081 108641
3082 108641
3083 108641
3084 108641
3085 108641
3086 108641
3087 108641
3088 108641
3089 108641
3090 108641
3091 109083
3092 109083
3093 109083
3094 109083
3095 109083
3096 109083
3097 109083
3098 109083
3099 109083
3100 109083
3101 109579
3102 109579
3103 109579
3104 109579
3105 109579
3106 109579
3107 109579
3108 109579
3109 109579
3110 109579
3111 110331
3112 110331
3113 110331
3114 110331
3115 110331
3116 110331
3117 110331
3118 110331
3119 110331
3120 110331
3121 111147
3122 111147
3123 111147
3124 111147
3125 111147
3126 111147
3127 111147
3128 111147
3129 111147
3130 111147
3131 111855
3132 111855
3133 111855
3134 111855
3135 111855
3136 111855
3137 111855
3138 111855
3139 111855
3140 111855
3141 112503
3142 112503
3143 112503
3144 112503
3145 112503
3146 112503
3147 112503
3148 112503
3149 112503
3150 112503
3151 113365
3152 113365
3153 113365
3154 113365
3155 113365
3156 113365
3157 113365
3158 113365
3159 113365
3160 113365
3161 114487
3162 114487
3163 114487
3164 114487
3165 114487
3166 114487
3167 114487
3168 114487
3169 114487
3170 114487
3171 115595
3172 115595
3173 115595
3174 115595
3175 115595
3176 115595
3177 115595
3178 115595
3179 115595
3180 115595
3181 116509
3182 116509
3183 116509
3184 116509
3185 116509
3186 116509
3187 116509
3188 116509
3189 116509
3190 116509
3191 117161
3192 117161
3193 117161
3194 117161
3195 117161
3196 117161
3197 117161
3198 117161
3199 117161
3200 117161
3201 117879
3202 117879
3203 117879
3204 117879
3205 117879
3206 117879
3207 117879
3208 117879
3209 117879
3210 117879
3211 118659
3212 118659
3213 118659
3214 118659
3215 118659
3216 118659
3217 118659
3218 118659
3219 118659
3220 118659
3221 119612
3222 119612
3223 119612
3224 119612
3225 119612
3226 119612
3227 119612
3228 119612
3229 119612
3230 119612
3231 120009
3232 120009
3233 120009
3234 120009
3235 120009
3236 120009
3237 120009
3238 120009
3239 120009
3240 120009
3241 120552
3242 120552
3243 120552
3244 120552
3245 120552
3246 120552
3247 120552
3248 120552
3249 120552
3250 120552
3251 121097
3252 121097
3253 121097
3254 121097
3255 121097
3256 121097
3257 121097
3258 121097
3259 121097
3260 121097
3261 121642
3262 121642
3263 121642
3264 121642
3265 121642
3266 121642
3267 121642
3268 121642
3269 121642
3270 121642
3271 122342
3272 122342
3273 122342
3274 122342
3275 122342
3276 122342
3277 122342
3278 122342
3279 122342
3280 122342
3281 123420
3282 123420
3283 123420
3284 123420
3285 123420
3286 123420
3287 123420
3288 123420
3289 123420
3290 123420
3291 124406
3292 124406
3293 124406
3294 124406
3295 124406
3296 124406
3297 124406
3298 124406
3299 124406
3300 124406
3301 125291
3302 125291
3303 125291
3304 125291
3305 125291
3306 125291
3307 125291
3308 125291
3309 125291
3310 125291
3311 125903
3312 125903
3313 125903
3314 125903
3315 125903
3316 125903
3317 125903
3318 125903
3319 125903
3320 125903
3321 126346
3322 126346
3323 126346
3324 126346
3325 126346
3326 126346
3327 126346
3328 126346
3329 126346
3330 126346
3331 127012
3332 127012
3333 127012
3334 127012
3335 127012
3336 127012
3337 127012
3338 127012
3339 127012
3340 127012
3341 127743
3342 127743
3343 127743
3344 127743
3345 127743
3346 127743
3347 127743
3348 127743
3349 127743
3350 127743
3351 128029
3352 128029
3353 128029
3354 128029
3355 128029
3356 128029
3357 128029
3358 128029
3359 128029
3360 128029
3361 128076
3362 128076
3363 128076
3364 128076
3365 128076
3366 128076
3367 128076
3368 128076
3369 128076
3370 128076
3371 128167
3372 128167
3373 128167
3374 128167
3375 128167
3376 128167
3377 128167
3378 128167
3379 128167
3380 128167
3381 128808
3382 128808
3383 128808
3384 128808
3385 128808
3386 128808
3387 128808
3388 128808
3389 128808
3390 128808
3391 129808
3392 129808
3393 129808
3394 129808
3395 129808
3396 129808
3397 129808
3398 129808
3399 129808
3400 129808
3401 130709
3402 130709
3403 130709
3404 130709
3405 130709
3406 130709
3407 130709
3408 130709
3409 130709
3410 130709
3411 131432
3412 131432
3413 131432
3414 131432
3415 131432
3416 131432
3417 131432
3418 131432
3419 131432
3420 131432
3421 131995
3422 131995
3423 131995
3424 131995
3425 131995
3426 131995
3427 131995
3428 131995
3429 131995
3430 131995
3431 132636
3432 132636
3433 132636
3434 132636
3435 132636
3436 132636
3437 132636
3438 132636
3439 132636
3440 132636
3441 133140
3442 133140
3443 133140
3444 133140
3445 133140
3446 133140
3447 133140
3448 133140
3449 133140
3450 133140
3451 133374
3452 133374
3453 133374
3454 133374
3455 133374
3456 133374
3457 133374
3458 133374
3459 133374
3460 133374
3461 133319
3462 133319
3463 133319
3464 133319
3465 133319
3466 133319
3467 133319
3468 133319
3469 133319
3470 133319
3471 133023
3472 133023
3473 133023
3474 133023
3475 133023
3476 133023
3477 133023
3478 133023
3479 133023
3480 133023
3481 132135
3482 132135
3483 132135
3484 132135
3485 132135
3486 132135
3487 132135
3488 132135
3489 132135
3490 132135
3491 131300
3492 131300
3493 131300
3494 131300
3495 131300
3496 131300
3497 131300
3498 131300
3499 131300
3500 131300
3501 130589
3502 130589
3503 130589
3504 130589
3505 130589
3506 130589
3507 130589
3508 130589
3509 130589
3510 130589
3511 129972
3512 129972
3513 129972
3514 129972
3515 129972
3516 129972
3517 129972
3518 129972
3519 129972
3520 129972
3521 129447
3522 129447
3523 129447
3524 129447
3525 129447
3526 129447
3527 129447
3528 129447
3529 129447
3530 129447
3531 128644
3532 128644
3533 128644
3534 128644
3535 128644
3536 128644
3537 128644
3538 128644
3539 128644
3540 128644
3541 127982
3542 127982
3543 127982
3544 127982
3545 127982
3546 127982
3547 127982
3548 127982
3549 127982
3550 127982
3551 127618
3552 127618
3553 127618
3554 127618
3555 127618
3556 127618
3557 127618
3558 127618
3559 127618
3560 127618
3561 127242
3562 127242
3563 127242
3564 127242
3565 127242
3566 127242
3567 127242
3568 127242
3569 127242
3570 127242
3571 126662
3572 126662
3573 126662
3574 126662
3575 126662
3576 126662
3577 126662
3578 126662
3579 126662
3580 126662
3581 125258
3582 125258
3583 125258
3584 125258
3585 125258
3586 125258
3587 125258
3588 125258
3589 125258
3590 125258
3591 123606
3592 123606
3593 123606
3594 123606
3595 123606
3596 123606
3597 123606
3598 123606
3599 123606
3600 123606
3601 121912
3602 121912
3603 121912
3604 121912
3605 121912
3606 121912
3607 121912
3608 121912
3609 121912
3610 121912
3611 120415
3612 120415
3613 120415
3614 120415
3615 120415
3616 120415
3617 120415
3618 120415
3619 120415
3620 120415
3621 118893
3622 118893
3623 118893
3624 118893
3625 118893
3626 118893
3627 118893
3628 118893
3629 118893
3630 118893
3631 117548
3632 117548
3633 117548
3634 117548
3635 117548
3636 117548
3637 117548
3638 117548
3639 117548
3640 117548
3641 116371
3642 116371
3643 116371
3644 116371
3645 116371
3646 116371
3647 116371
3648 116371
3649 116371
3650 116371
3651 115439
3652 115439
3653 115439
3654 115439
3655 115439
3656 115439
3657 115439
3658 115439
3659 115439
3660 115439
3661 114586
3662 114586
3663 114586
3664 114586
3665 114586
3666 114586
3667 114586
3668 114586
3669 114586
3670 114586
3671 113931
3672 113931
3673 113931
3674 113931
3675 113931
3676 113931
3677 113931
3678 113931
3679 113931
3680 113931
3681 113954
3682 113954
3683 113954
3684 113954
3685 113954
3686 113954
3687 113954
3688 113954
3689 113954
3690 113954
3691 114071
3692 114071
3693 114071
3694 114071
3695 114071
3696 114071
3697 114071
3698 114071
3699 114071
3700 114071
3701 114087
3702 114087
3703 114087
3704 114087
3705 114087
3706 114087
3707 114087
3708 114087
3709 114087
3710 114087
3711 114237
3712 114237
3713 114237
3714 114237
3715 114237
3716 114237
3717 114237
3718 114237
3719 114237
3720 114237
3721 114362
3722 114362
3723 114362
3724 114362
3725 114362
3726 114362
3727 114362
3728 114362
3729 114362
3730 114362
3731 114591
3732 114591
3733 114591
3734 114591
3735 114591
3736 114591
3737 114591
3738 114591
3739 114591
3740 114591
3741 114583
3742 114583
3743 114583
3744 114583
3745 114583
3746 114583
3747 114583
3748 114583
3749 114583
3750 114583
3751 114701
3752 114701
3753 114701
3754 114701
3755 114701
3756 114701
3757 114701
3758 114701
3759 114701
3760 114701
3761 115174
3762 115174
3763 115174
3764 115174
3765 115174
3766 115174
3767 115174
3768 115174
3769 115174
3770 115174
3771 115853
3772 115853
3773 115853
3774 115853
3775 115853
3776 115853
3777 115853
3778 115853
3779 115853
3780 115853
3781 116946
3782 116946
3783 116946
3784 116946
3785 116946
3786 116946
3787 116946
3788 116946
3789 116946
3790 116946
3791 118080
3792 118080
3793 118080
3794 118080
3795 118080
3796 118080
3797 118080
3798 118080
3799 118080
3800 118080
3801 119496
3802 119496
3803 119496
3804 119496
3805 119496
3806 119496
3807 119496
3808 119496
3809 119496
3810 119496
3811 120948
3812 120948
3813 120948
3814 120948
3815 120948
3816 120948
3817 120948
3818 120948
3819 120948
3820 120948
3821 122383
3822 122383
3823 122383
3824 122383
3825 122383
3826 122383
3827 122383
3828 122383
3829 122383
3830 122383
3831 123727
3832 123727
3833 123727
3834 123727
3835 123727
3836 123727
3837 123727
3838 123727
3839 123727
3840 123727
3841 124878
3842 124878
3843 124878
3844 124878
3845 124878
3846 124878
3847 124878
3848 124878
3849 124878
3850 124878
3851 125945
3852 125945
3853 125945
3854 125945
3855 125945
3856 125945
3857 125945
3858 125945
3859 125945
3860 125945
3861 127388
3862 127388
3863 127388
3864 127388
3865 127388
3866 127388
3867 127388
3868 127388
3869 127388
3870 127388
3871 128769
3872 128769
3873 128769
3874 128769
3875 128769
3876 128769
3877 128769
3878 128769
3879 128769
3880 128769
3881 129796
3882 129796
3883 129796
3884 129796
3885 129796
3886 129796
3887 129796
3888 129796
3889 129796
3890 129796
3891 130814
3892 130814
3893 130814
3894 130814
3895 130814
3896 130814
3897 130814
3898 130814
3899 130814
3900 130814
3901 131860
3902 131860
3903 131860
3904 131860
3905 131860
3906 131860
3907 131860
3908 131860
3909 131860
3910 131860
3911 132511
3912 132511
3913 132511
3914 132511
3915 132511
3916 132511
3917 132511
3918 132511
3919 132511
3920 132511
3921 133095
3922 133095
3923 133095
3924 133095
3925 133095
3926 133095
3927 133095
3928 133095
3929 133095
3930 133095
3931 133581
3932 133581
3933 133581
3934 133581
3935 133581
3936 133581
3937 133581
3938 133581
3939 133581
3940 133581
3941 134134
3942 134134
3943 134134
3944 134134
3945 134134
3946 134134
3947 134134
3948 134134
3949 134134
3950 134134
3951 134441
3952 134441
3953 134441
3954 134441
3955 134441
3956 134441
3957 134441
3958 134441
3959 134441
3960 134441
3961 134428
3962 134428
3963 134428
3964 134428
3965 134428
3966 134428
3967 134428
3968 134428
3969 134428
3970 134428
3971 134252
3972 134252
3973 134252
3974 134252
3975 134252
3976 134252
3977 134252
3978 134252
3979 134252
3980 134252
3981 133965
3982 133965
3983 133965
3984 133965
3985 133965
3986 133965
3987 133965
3988 133965
3989 133965
3990 133965
3991 133565
3992 133565
3993 133565
3994 133565
3995 133565
3996 133565
3997 133565
3998 133565
3999 133565
4000 133565
4001 132888
4002 132888
4003 132888
4004 132888
4005 132888
4006 132888
4007 132888
4008 132888
4009 132888
4010 132888
4011 132064
4012 132064
4013 132064
4014 132064
4015 132064
4016 132064
4017 132064
4018 132064
4019 132064
4020 132064
4021 131405
4022 131405
4023 131405
4024 131405
4025 131405
4026 131405
4027 131405
4028 131405
4029 131405
4030 131405
4031 130770
4032 130770
4033 130770
4034 130770
4035 130770
4036 130770
4037 130770
4038 130770
4039 130770
4040 130770
4041 130249
4042 130249
4043 130249
4044 130249
4045 130249
4046 130249
4047 130249
4048 130249
4049 130249
4050 130249
4051 129696
4052 129696
4053 129696
4054 129696
4055 129696
4056 129696
4057 129696
4058 129696
4059 129696
4060 129696
4061 128552
4062 128552
4063 128552
4064 128552
4065 128552
4066 128552
4067 128552
4068 128552
4069 128552
4070 128552
4071 127511
4072 127511
4073 127511
4074 127511
4075 127511
4076 127511
4077 127511
4078 127511
4079 127511
4080 127511
4081 126293
4082 126293
4083 126293
4084 126293
4085 126293
4086 126293
4087 126293
4088 126293
4089 126293
4090 126293
4091 124924
4092 124924
4093 124924
4094 124924
4095 124924
4096 124924
4097 124924
4098 124924
4099 124924
4100 124924
4101 123574
4102 123574
4103 123574
4104 123574
4105 123574
4106 123574
4107 123574
4108 123574
4109 123574
4110 123574
4111 122514
4112 122514
4113 122514
4114 122514
4115 122514
4116 122514
4117 122514
4118 122514
4119 122514
4120 122514
4121 121650
4122 121650
4123 121650
4124 121650
4125 121650
4126 121650
4127 121650
4128 121650
4129 121650
4130 121650
4131 120962
4132 120962
4133 120962
4134 120962
4135 120962
4136 120962
4137 120962
4138 120962
4139 120962
4140 120962
4141 120345
4142 120345
4143 120345
4144 120345
4145 120345
4146 120345
4147 120345
4148 120345
4149 120345
4150 120345
4151 119774
4152 119774
4153 119774
4154 119774
4155 119774
4156 119774
4157 119774
4158 119774
4159 119774
4160 119774
4161 119139
4162 119139
4163 119139
4164 119139
4165 119139
4166 119139
4167 119139
4168 119139
4169 119139
4170 119139
4171 118740
4172 118740
4173 118740
4174 118740
4175 118740
4176 118740
4177 118740
4178 118740
4179 118740
4180 118740
4181 118421
4182 118421
4183 118421
4184 118421
4185 118421
4186 118421
4187 118421
4188 118421
4189 118421
4190 118421
4191 118078
4192 118078
4193 118078
4194 118078
4195 118078
4196 118078
4197 118078
4198 118078
4199 118078
4200 118078
4201 117734
4202 117734
4203 117734
4204 117734
4205 117734
4206 117734
4207 117734
4208 117734
4209 117734
4210 117734
4211 117404
4212 117404
4213 117404
4214 117404
4215 117404
4216 117404
4217 117404
4218 117404
4219 117404
4220 117404
4221 116993
4222 116993
4223 116993
4224 116993
4225 116993
4226 116993
4227 116993
4228 116993
4229 116993
4230 116993
4231 116760
4232 116760
4233 116760
4234 116760
4235 116760
4236 116760
4237 116760
4238 116760
4239 116760
4240 116760
4241 116324
4242 116324
4243 116324
4244 116324
4245 116324
4246 116324
4247 116324
4248 116324
4249 116324
4250 116324
4251 115902
4252 115902
4253 115902
4254 115902
4255 115902
4256 115902
4257 115902
4258 115902
4259 115902
4260 115902
4261 115769
4262 115769
4263 115769
4264 115769
4265 115769
4266 115769
4267 115769
4268 115769
4269 115769
4270 115769
4271 115408
4272 115408
4273 115408
4274 115408
4275 115408
4276 115408
4277 115408
4278 115408
4279 115408
4280 115408
4281 115195
4282 115195
4283 115195
4284 115195
4285 115195
4286 115195
4287 115195
4288 115195
4289 115195
4290 115195
4291 115067
4292 115067
4293 115067
4294 115067
4295 115067
4296 115067
4297 115067
4298 115067
4299 115067
4300 115067
4301 114970
4302 114970
4303 114970
4304 114970
4305 114970
4306 114970
4307 114970
4308 114970
4309 114970
4310 114970
4311 114731
4312 114731
4313 114731
4314 114731
4315 114731
4316 114731
4317 114731
4318 114731
4319 114731
4320 114731
4321 114333
4322 114333
4323 114333
4324 114333
4325 114333
4326 114333
4327 114333
4328 114333
4329 114333
4330 114333
4331 113732
4332 113732
4333 113732
4334 113732
4335 113732
4336 113732
4337 113732
4338 113732
4339 113732
4340 113732
4341 113028
4342 113028
4343 113028
4344 113028
4345 113028
4346 113028
4347 113028
4348 113028
4349 113028
4350 113028
4351 112442
4352 112442
4353 112442
4354 112442
4355 112442
4356 112442
4357 112442
4358 112442
4359 112442
4360 112442
4361 112241
4362 112241
4363 112241
4364 112241
4365 112241
4366 112241
4367 112241
4368 112241
4369 112241
4370 112241
4371 111969
4372 111969
4373 111969
4374 111969
4375 111969
4376 111969
4377 111969
4378 111969
4379 111969
4380 111969
4381 111857
4382 111857
4383 111857
4384 111857
4385 111857
4386 111857
4387 111857
4388 111857
4389 111857
4390 111857
4391 111969
4392 111969
4393 111969
4394 111969
4395 111969
4396 111969
4397 111969
4398 111969
4399 111969
4400 111969
4401 112137
4402 112137
4403 112137
4404 112137
4405 112137
4406 112137
4407 112137
4408 112137
4409 112137
4410 112137
4411 112287
4412 112287
4413 112287
4414 112287
4415 112287
4416 112287
4417 112287
4418 112287
4419 112287
4420 112287
4421 112337
4422 112337
4423 112337
4424 112337
4425 112337
4426 112337
4427 112337
4428 112337
4429 112337
4430 112337
4431 112167
4432 112167
4433 112167
4434 112167
4435 112167
4436 112167
4437 112167
4438 112167
4439 112167
4440 112167
4441 112104
4442 112104
4443 112104
4444 112104
4445 112104
4446 112104
4447 112104
4448 112104
4449 112104
4450 112104
4451 112081
4452 112081
4453 112081
4454 112081
4455 112081
4456 112081
4457 112081
4458 112081
4459 112081
4460 112081
4461 112313
4462 112313
4463 112313
4464 112313
4465 112313
4466 112313
4467 112313
4468 112313
4469 112313
4470 112313
4471 112977
4472 112977
4473 112977
4474 112977
4475 112977
4476 112977
4477 112977
4478 112977
4479 112977
4480 112977
4481 113957
4482 113957
4483 113957
4484 113957
4485 113957
4486 113957
4487 113957
4488 113957
4489 113957
4490 113957
4491 114813
4492 114813
4493 114813
4494 114813
4495 114813
4496 114813
4497 114813
4498 114813
4499 114813
4500 114813
4501 115640
4502 115640
4503 115640
4504 115640
4505 115640
4506 115640
4507 115640
4508 115640
4509 115640
4510 115640
4511 116528
4512 116528
4513 116528
4514 116528
4515 116528
4516 116528
4517 116528
4518 116528
4519 116528
4520 116528
4521 117463
4522 117463
4523 117463
4524 117463
4525 117463
4526 117463
4527 117463
4528 117463
4529 117463
4530 117463
4531 118572
4532 118572
4533 118572
4534 118572
4535 118572
4536 118572
4537 118572
4538 118572
4539 118572
4540 118572
4541 119853
4542 119853
4543 119853
4544 119853
4545 119853
4546 119853
4547 119853
4548 119853
4549 119853
4550 119853
4551 121092
4552 121092
4553 121092
4554 121092
4555 121092
4556 121092
4557 121092
4558 121092
4559 121092
4560 121092
4561 121826
4562 121826
4563 121826
4564 121826
4565 121826
4566 121826
4567 121826
4568 121826
4569 121826
4570 121826
4571 122425
4572 122425
4573 122425
4574 122425
4575 122425
4576 122425
4577 122425
4578 122425
4579 122425
4580 122425
4581 122893
4582 122893
4583 122893
4584 122893
4585 122893
4586 122893
4587 122893
4588 122893
4589 122893
4590 122893
4591 123432
4592 123432
4593 123432
4594 123432
4595 123432
4596 123432
4597 123432
4598 123432
4599 123432
4600 123432
4601 124085
4602 124085
4603 124085
4604 124085
4605 124085
4606 124085
4607 124085
4608 124085
4609 124085
4610 124085
4611 124727
4612 124727
4613 124727
4614 124727
4615 124727
4616 124727
4617 124727
4618 124727
4619 124727
4620 124727
4621 125511
4622 125511
4623 125511
4624 125511
4625 125511
4626 125511
4627 125511
4628 125511
4629 125511
4630 125511
4631 126344
4632 126344
4633 126344
4634 126344
4635 126344
4636 126344
4637 126344
4638 126344
4639 126344
4640 126344
4641 127330
4642 127330
4643 127330
4644 127330
4645 127330
4646 127330
4647 127330
4648 127330
4649 127330
4650 127330
4651 128213
4652 128213
4653 128213
4654 128213
4655 128213
4656 128213
4657 128213
4658 128213
4659 128213
4660 128213
4661 128989
4662 128989
4663 128989
4664 128989
4665 128989
4666 128989
4667 128989
4668 128989
4669 128989
4670 128989
4671 129175
4672 129175
4673 129175
4674 129175
4675 129175
4676 129175
4677 129175
4678 129175
4679 129175
4680 129175
4681 128845
4682 128845
4683 128845
4684 128845
4685 128845
4686 128845
4687 128845
4688 128845
4689 128845
4690 128845
4691 128692
4692 128692
4693 128692
4694 128692
4695 128692
4696 128692
4697 128692
4698 128692
4699 128692
4700 128692
4701 128756
4702 128756
4703 128756
4704 128756
4705 128756
4706 128756
4707 128756
4708 128756
4709 128756
4710 128756
4711 129051
4712 129051
4713 129051
4714 129051
4715 129051
4716 129051
4717 129051
4718 129051
4719 129051
4720 129051
4721 129403
4722 129403
4723 129403
4724 129403
4725 129403
4726 129403
4727 129403
4728 129403
4729 129403
4730 129403
4731 129697
4732 129697
4733 129697
4734 129697
4735 129697
4736 129697
4737 129697
4738 129697
4739 129697
4740 129697
4741 130013
4742 130013
4743 130013
4744 130013
4745 130013
4746 130013
4747 130013
4748 130013
4749 130013
4750 130013
4751 130161
4752 130161
4753 130161
4754 130161
4755 130161
4756 130161
4757 130161
4758 130161
4759 130161
4760 130161
4761 130487
4762 130487
4763 130487
4764 130487
4765 130487
4766 130487
4767 130487
4768 130487
4769 130487
4770 130487
4771 130670
4772 130670
4773 130670
4774 130670
4775 130670
4776 130670
4777 130670
4778 130670
4779 130670
4780 130670
4781 130637
4782 130637
4783 130637
4784 130637
4785 130637
4786 130637
4787 130637
4788 130637
4789 130637
4790 130637
4791 130282
4792 130282
4793 130282
4794 130282
4795 130282
4796 130282
4797 130282
4798 130282
4799 130282
4800 130282
4801 129778
4802 129778
4803 129778
4804 129778
4805 129778
4806 129778
4807 129778
4808 129778
4809 129778
4810 129778
4811 129523
4812 129523
4813 129523
4814 129523
4815 129523
4816 129523
4817 129523
4818 129523
4819 129523
4820 129523
4821 129360
4822 129360
4823 129360
4824 129360
4825 129360
4826 129360
4827 129360
4828 129360
4829 129360
4830 129360
4831 129333
4832 129333
4833 129333
4834 129333
4835 129333
4836 129333
4837 129333
4838 129333
4839 129333
4840 129333
4841 129242
4842 129242
4843 129242
4844 129242
4845 129242
4846 129242
4847 129242
4848 129242
4849 129242
4850 129242
4851 129282
4852 129282
4853 129282
4854 129282
4855 129282
4856 129282
4857 129282
4858 129282
4859 129282
4860 129282
4861 128844
4862 128844
4863 128844
4864 128844
4865 128844
4866 128844
4867 128844
4868 128844
4869 128844
4870 128844
4871 128821
4872 128821
4873 128821
4874 128821
4875 128821
4876 128821
4877 128821
4878 128821
4879 128821
4880 128821
4881 128987
4882 128987
4883 128987
4884 128987
4885 128987
4886 128987
4887 128987
4888 128987
4889 128987
4890 128987
4891 129139
4892 129139
4893 129139
4894 129139
4895 129139
4896 129139
4897 129139
4898 129139
4899 129139
4900 129139
4901 128828
4902 128828
4903 128828
4904 128828
4905 128828
4906 128828
4907 128828
4908 128828
4909 128828
4910 128828
4911 128361
4912 128361
4913 128361
4914 128361
4915 128361
4916 128361
4917 128361
4918 128361
4919 128361
4920 128361
4921 127931
4922 127931
4923 127931
4924 127931
4925 127931
4926 127931
4927 127931
4928 127931
4929 127931
4930 127931
4931 127469
4932 127469
4933 127469
4934 127469
4935 127469
4936 127469
4937 127469
4938 127469
4939 127469
4940 127469
4941 126677
4942 126677
4943 126677
4944 126677
4945 126677
4946 126677
4947 126677
4948 126677
4949 126677
4950 126677
4951 126199
4952 126199
4953 126199
4954 126199
4955 126199
4956 126199
4957 126199
4958 126199
4959 126199
4960 126199
4961 125901
4962 125901
4963 125901
4964 125901
4965 125901
4966 125901
4967 125901
4968 125901
4969 125901
4970 125901
4971 125978
4972 125978
4973 125978
4974 125978
4975 125978
4976 125978
4977 125978
4978 125978
4979 125978
4980 125978
4981 126347
4982 126347
4983 126347
4984 126347
4985 126347
4986 126347
4987 126347
4988 126347
4989 126347
4990 126347
4991 127038
4992 127038
4993 127038
4994 127038
4995 127038
4996 127038
4997 127038
4998 127038
4999 127038
5000 127038
5001 127793
5002 127793
5003 127793
5004 127793
5005 127793
5006 127793
5007 127793
5008 127793
5009 127793
5010 127793
5011 128158
5012 128158
5013 128158
5014 128158
5015 128158
5016 128158
5017 128158
5018 128158
5019 128158
5020 128158
5021 128129
5022 128129
5023 128129
5024 128129
5025 128129
5026 128129
5027 128129
5028 128129
5029 128129
5030 128129
5031 127717
5032 127717
5033 127717
5034 127717
5035 127717
5036 127717
5037 127717
5038 127717
5039 127717
5040 127717
5041 127161
5042 127161
5043 127161
5044 127161
5045 127161
5046 127161
5047 127161
5048 127161
5049 127161
5050 127161
5051 126646
5052 126646
5053 126646
5054 126646
5055 126646
5056 126646
5057 126646
5058 126646
5059 126646
5060 126646
5061 126693
5062 126693
5063 126693
5064 126693
5065 126693
5066 126693
5067 126693
5068 126693
5069 126693
5070 126693
5071 126663
5072 126663
5073 126663
5074 126663
5075 126663
5076 126663
5077 126663
5078 126663
5079 126663
5080 126663
5081 126767
5082 126767
5083 126767
5084 126767
5085 126767
5086 126767
5087 126767
5088 126767
5089 126767
5090 126767
5091 126767
5092 126767
5093 126767
5094 126767
5095 126767
5096 126767
5097 126767
5098 126767
5099 126767
5100 126767
5101 127152
5102 127152
5103 127152
5104 127152
5105 127152
5106 127152
5107 127152
5108 127152
5109 127152
5110 127152
5111 127187
5112 127187
5113 127187
5114 127187
5115 127187
5116 127187
5117 127187
5118 127187
5119 127187
5120 127187
5121 126967
5122 126967
5123 126967
5124 126967
5125 126967
5126 126967
5127 126967
5128 126967
5129 126967
5130 126967
5131 126740
5132 126740
5133 126740
5134 126740
5135 126740
5136 126740
5137 126740
5138 126740
5139 126740
5140 126740
5141 126709
5142 126709
5143 126709
5144 126709
5145 126709
5146 126709
5147 126709
5148 126709
5149 126709
5150 126709
5151 126327
5152 126327
5153 126327
5154 126327
5155 126327
5156 126327
5157 126327
5158 126327
5159 126327
5160 126327
5161 125829
5162 125829
5163 125829
5164 125829
5165 125829
5166 125829
5167 125829
5168 125829
5169 125829
5170 125829
5171 125033
5172 125033
5173 125033
5174 125033
5175 125033
5176 125033
5177 125033
5178 125033
5179 125033
5180 125033
5181 123928
5182 123928
5183 123928
5184 123928
5185 123928
5186 123928
5187 123928
5188 123928
5189 123928
5190 123928
5191 122513
5192 122513
5193 122513
5194 122513
5195 122513
5196 122513
5197 122513
5198 122513
5199 122513
5200 122513
5201 121098
5202 121098
5203 121098
5204 121098
5205 121098
5206 121098
5207 121098
5208 121098
5209 121098
5210 121098
5211 119949
5212 119949
5213 119949
5214 119949
5215 119949
5216 119949
5217 119949
5218 119949
5219 119949
5220 119949
5221 119194
5222 119194
5223 119194
5224 119194
5225 119194
5226 119194
5227 119194
5228 119194
5229 119194
5230 119194
5231 118644
5232 118644
5233 118644
5234 118644
5235 118644
5236 118644
5237 118644
5238 118644
5239 118644
5240 118644
5241 118104
5242 118104
5243 118104
5244 118104
5245 118104
5246 118104
5247 118104
5248 118104
5249 118104
5250 118104
5251 117440
5252 117440
5253 117440
5254 117440
5255 117440
5256 117440
5257 117440
5258 117440
5259 117440
5260 117440
5261 116451
5262 116451
5263 116451
5264 116451
5265 116451
5266 116451
5267 116451
5268 116451
5269 116451
5270 116451
5271 115450
5272 115450
5273 115450
5274 115450
5275 115450
5276 115450
5277 115450
5278 115450
5279 115450
5280 115450
5281 114351
5282 114351
5283 114351
5284 114351
5285 114351
5286 114351
5287 114351
5288 114351
5289 114351
5290 114351
5291 113326
5292 113326
5293 113326
5294 113326
5295 113326
5296 113326
5297 113326
5298 113326
5299 113326
5300 113326
5301 112017
5302 112017
5303 112017
5304 112017
5305 112017
5306 112017
5307 112017
5308 112017
5309 112017
5310 112017
5311 111047
5312 111047
5313 111047
5314 111047
5315 111047
5316 111047
5317 111047
5318 111047
5319 111047
5320 111047
5321 110225
5322 110225
5323 110225
5324 110225
5325 110225
5326 110225
5327 110225
5328 110225
5329 110225
5330 110225
5331 109464
5332 109464
5333 109464
5334 109464
5335 109464
5336 109464
5337 109464
5338 109464
5339 109464
5340 109464
5341 108805
5342 108805
5343 108805
5344 108805
5345 108805
5346 108805
5347 108805
5348 108805
5349 108805
5350 108805
5351 108435
5352 108435
5353 108435
5354 108435
5355 108435
5356 108435
5357 108435
5358 108435
5359 108435
5360 108435
5361 108078
5362 108078
5363 108078
5364 108078
5365 108078
5366 108078
5367 108078
5368 108078
5369 108078
5370 108078
5371 107875
5372 107875
5373 107875
5374 107875
5375 107875
5376 107875
5377 107875
5378 107875
5379 107875
5380 107875
5381 107912
5382 107912
5383 107912
5384 107912
5385 107912
5386 107912
5387 107912
5388 107912
5389 107912
5390 107912
5391 108177
5392 108177
5393 108177
5394 108177
5395 108177
5396 108177
5397 108177
5398 108177
5399 108177
5400 108177
5401 108566
5402 108566
5403 108566
5404 108566
5405 108566
5406 108566
5407 108566
5408 108566
5409 108566
5410 108566
5411 108949
5412 108949
5413 108949
5414 108949
5415 108949
5416 108949
5417 108949
5418 108949
5419 108949
5420 108949
5421 109178
5422 109178
5423 109178
5424 109178
5425 109178
5426 109178
5427 109178
5428 109178
5429 109178
5430 109178
5431 109492
5432 109492
5433 109492
5434 109492
5435 109492
5436 109492
5437 109492
5438 109492
5439 109492
5440 109492
5441 109912
5442 109912
5443 109912
5444 109912
5445 109912
5446 109912
5447 109912
5448 109912
5449 109912
5450 109912
5451 110306
5452 110306
5453 110306
5454 110306
5455 110306
5456 110306
5457 110306
5458 110306
5459 110306
5460 110306
5461 110821
5462 110821
5463 110821
5464 110821
5465 110821
5466 110821
5467 110821
5468 110821
5469 110821
5470 110821
5471 111449
5472 111449
5473 111449
5474 111449
5475 111449
5476 111449
5477 111449
5478 111449
5479 111449
5480 111449
5481 112306
5482 112306
5483 112306
5484 112306
5485 112306
5486 112306
5487 112306
5488 112306
5489 112306
5490 112306
5491 113120
5492 113120
5493 113120
5494 113120
5495 113120
5496 113120
5497 113120
5498 113120
5499 113120
5500 113120
5501 114140
5502 114140
5503 114140
5504 114140
5505 114140
5506 114140
5507 114140
5508 114140
5509 114140
5510 114140
5511 115002
5512 115002
5513 115002
5514 115002
5515 115002
5516 115002
5517 115002
5518 115002
5519 115002
5520 115002
5521 115853
5522 115853
5523 115853
5524 115853
5525 115853
5526 115853
5527 115853
5528 115853
5529 115853
5530 115853
5531 116734
5532 116734
5533 116734
5534 116734
5535 116734
5536 116734
5537 116734
5538 116734
5539 116734
5540 116734
5541 117392
5542 117392
5543 117392
5544 117392
5545 117392
5546 117392
5547 117392
5548 117392
5549 117392
5550 117392
5551 117929
5552 117929
5553 117929
5554 117929
5555 117929
5556 117929
5557 117929
5558 117929
5559 117929
5560 117929
5561 118600
5562 118600
5563 118600
5564 118600
5565 118600
5566 118600
5567 118600
5568 118600
5569 118600
5570 118600
5571 119351
5572 119351
5573 119351
5574 119351
5575 119351
5576 119351
5577 119351
5578 119351
5579 119351
5580 119351
5581 120055
5582 120055
5583 120055
5584 120055
5585 120055
5586 120055
5587 120055
5588 120055
5589 120055
5590 120055
5591 120628
5592 120628
5593 120628
5594 120628
5595 120628
5596 120628
5597 120628
5598 120628
5599 120628
5600 120628
5601 121098
5602 121098
5603 121098
5604 121098
5605 121098
5606 121098
5607 121098
5608 121098
5609 121098
5610 121098
5611 121447
5612 121447
5613 121447
5614 121447
5615 121447
5616 121447
5617 121447
5618 121447
5619 121447
5620 121447
5621 121729
5622 121729
5623 121729
5624 121729
5625 121729
5626 121729
5627 121729
5628 121729
5629 121729
5630 121729
5631 122136
5632 122136
5633 122136
5634 122136
5635 122136
5636 122136
5637 122136
5638 122136
5639 122136
5640 122136
5641 122607
5642 122607
5643 122607
5644 122607
5645 122607
5646 122607
5647 122607
5648 122607
5649 122607
5650 122607
5651 123196
5652 123196
5653 123196
5654 123196
5655 123196
5656 123196
5657 123196
5658 123196
5659 123196
5660 123196
5661 123775
5662 123775
5663 123775
5664 123775
5665 123775
5666 123775
5667 123775
5668 123775
5669 123775
5670 123775
5671 123917
5672 123917
5673 123917
5674 123917
5675 123917
5676 123917
5677 123917
5678 123917
5679 123917
5680 123917
5681 123552
5682 123552
5683 123552
5684 123552
5685 123552
5686 123552
5687 123552
5688 123552
5689 123552
5690 123552
5691 123083
5692 123083
5693 123083
5694 123083
5695 123083
5696 123083
5697 123083
5698 123083
5699 123083
5700 123083
5701 122815
5702 122815
5703 122815
5704 122815
5705 122815
5706 122815
5707 122815
5708 122815
5709 122815
5710 122815
5711 122878
5712 122878
5713 122878
5714 122878
5715 122878
5716 122878
5717 122878
5718 122878
5719 122878
5720 122878
5721 123190
5722 123190
5723 123190
5724 123190
5725 123190
5726 123190
5727 123190
5728 123190
5729 123190
5730 123190
5731 123462
5732 123462
5733 123462
5734 123462
5735 123462
5736 123462
5737 123462
5738 123462
5739 123462
5740 123462
5741 123958
5742 123958
5743 123958
5744 123958
5745 123958
5746 123958
5747 123958
5748 123958
5749 123958
5750 123958
5751 124375
5752 124375
5753 124375
5754 124375
5755 124375
5756 124375
5757 124375
5758 124375
5759 124375
5760 124375
5761 124236
5762 124236
5763 124236
5764 124236
5765 124236
5766 124236
5767 124236
5768 124236
5769 124236
5770 124236
5771 123725
5772 123725
5773 123725
5774 123725
5775 123725
5776 123725
5777 123725
5778 123725
5779 123725
5780 123725
5781 123208
5782 123208
5783 123208
5784 123208
5785 123208
5786 123208
5787 123208
5788 123208
5789 123208
5790 123208
5791 122664
5792 122664
5793 122664
5794 122664
5795 122664
5796 122664
5797 122664
5798 122664
5799 122664
5800 122664
5801 121943
5802 121943
5803 121943
5804 121943
5805 121943
5806 121943
5807 121943
5808 121943
5809 121943
5810 121943
5811 121237
5812 121237
5813 121237
5814 121237
5815 121237
5816 121237
5817 121237
5818 121237
5819 121237
5820 121237
5821 120509
5822 120509
5823 120509
5824 120509
5825 120509
5826 120509
5827 120509
5828 120509
5829 120509
5830 120509
5831 119402
5832 119402
5833 119402
5834 119402
5835 119402
5836 119402
5837 119402
5838 119402
5839 119402
5840 119402
5841 118286
5842 118286
5843 118286
5844 118286
5845 118286
5846 118286
5847 118286
5848 118286
5849 118286
5850 118286
5851 117030
5852 117030
5853 117030
5854 117030
5855 117030
5856 117030
5857 117030
5858 117030
5859 117030
5860 117030
5861 115606
5862 115606
5863 115606
5864 115606
5865 115606
5866 115606
5867 115606
5868 115606
5869 115606
5870 115606
5871 114383
5872 114383
5873 114383
5874 114383
5875 114383
5876 114383
5877 114383
5878 114383
5879 114383
5880 114383
5881 113400
5882 113400
5883 113400
5884 113400
5885 113400
5886 113400
5887 113400
5888 113400
5889 113400
5890 113400
5891 112606
5892 112606
5893 112606
5894 112606
5895 112606
5896 112606
5897 112606
5898 112606
5899 112606
5900 112606
5901 111366
5902 111366
5903 111366
5904 111366
5905 111366
5906 111366
5907 111366
5908 111366
5909 111366
5910 111366
5911 109747
5912 109747
5913 109747
5914 109747
5915 109747
5916 109747
5917 109747
5918 109747
5919 109747
5920 109747
5921 107980
5922 107980
5923 107980
5924 107980
5925 107980
5926 107980
5927 107980
5928 107980
5929 107980
5930 107980
5931 106192
5932 106192
5933 106192
5934 106192
5935 106192
5936 106192
5937 106192
5938 106192
5939 106192
5940 106192
5941 104273
5942 104273
5943 104273
5944 104273
5945 104273
5946 104273
5947 104273
5948 104273
5949 104273
5950 104273
5951 102623
5952 102623
5953 102623
5954 102623
5955 102623
5956 102623
5957 102623
5958 102623
5959 102623
5960 102623
5961 101729
5962 101729
5963 101729
5964 101729
5965 101729
5966 101729
5967 101729
5968 101729
5969 101729
5970 101729
5971 101350
5972 101350
5973 101350
5974 101350
5975 101350
5976 101350
5977 101350
5978 101350
5979 101350
5980 101350
5981 101023
5982 101023
5983 101023
5984 101023
5985 101023
5986 101023
5987 101023
5988 101023
5989 101023
5990 101023
5991 100902
5992 100902
5993 100902
5994 100902
5995 100902
5996 100902
5997 100902
5998 100902
5999 100902
6000 100902
6001 100976
6002 100976
6003 100976
6004 100976
6005 100976
6006 100976
6007 100976
6008 100976
6009 100976
6010 100976
6011 101086
6012 101086
6013 101086
6014 101086
6015 101086
6016 101086
6017 101086
6018 101086
6019 101086
6020 101086
6021 101363
6022 101363
6023 101363
6024 101363
6025 101363
6026 101363
6027 101363
6028 101363
6029 101363
6030 101363
6031 102102
6032 102102
6033 102102
6034 102102
6035 102102
6036 102102
6037 102102
6038 102102
6039 102102
6040 102102
6041 102884
6042 102884
6043 102884
6044 102884
6045 102884
6046 102884
6047 102884
6048 102884
6049 102884
6050 102884
6051 103810
6052 103810
6053 103810
6054 103810
6055 103810
6056 103810
6057 103810
6058 103810
6059 103810
6060 103810
6061 105142
6062 105142
6063 105142
6064 105142
6065 105142
6066 105142
6067 105142
6068 105142
6069 105142
6070 105142
6071 106729
6072 106729
6073 106729
6074 106729
6075 106729
6076 106729
6077 106729
6078 106729
6079 106729
6080 106729
6081 108598
6082 108598
6083 108598
6084 108598
6085 108598
6086 108598
6087 108598
6088 108598
6089 108598
6090 108598
6091 110412
6092 110412
6093 110412
6094 110412
6095 110412
6096 110412
6097 110412
6098 110412
6099 110412
6100 110412
6101 112246
6102 112246
6103 112246
6104 112246
6105 112246
6106 112246
6107 112246
6108 112246
6109 112246
6110 112246
6111 114458
6112 114458
6113 114458
6114 114458
6115 114458
6116 114458
6117 114458
6118 114458
6119 114458
6120 114458
6121 116420
6122 116420
6123 116420
6124 116420
6125 116420
6126 116420
6127 116420
6128 116420
6129 116420
6130 116420
6131 118364
6132 118364
6133 118364
6134 118364
6135 118364
6136 118364
6137 118364
6138 118364
6139 118364
6140 118364
6141 120175
6142 120175
6143 120175
6144 120175
6145 120175
6146 120175
6147 120175
6148 120175
6149 120175
6150 120175
6151 121712
6152 121712
6153 121712
6154 121712
6155 121712
6156 121712
6157 121712
6158 121712
6159 121712
6160 121712
6161 122786
6162 122786
6163 122786
6164 122786
6165 122786
6166 122786
6167 122786
6168 122786
6169 122786
6170 122786
6171 123514
6172 123514
6173 123514
6174 123514
6175 123514
6176 123514
6177 123514
6178 123514
6179 123514
6180 123514
6181 124078
6182 124078
6183 124078
6184 124078
6185 124078
6186 124078
6187 124078
6188 124078
6189 124078
6190 124078
6191 124376
6192 124376
6193 124376
6194 124376
6195 124376
6196 124376
6197 124376
6198 124376
6199 124376
6200 124376
6201 124625
6202 124625
6203 124625
6204 124625
6205 124625
6206 124625
6207 124625
6208 124625
6209 124625
6210 124625
6211 124830
6212 124830
6213 124830
6214 124830
6215 124830
6216 124830
6217 124830
6218 124830
6219 124830
6220 124830
6221 124978
6222 124978
6223 124978
6224 124978
6225 124978
6226 124978
6227 124978
6228 124978
6229 124978
6230 124978
6231 124618
6232 124618
6233 124618
6234 124618
6235 124618
6236 124618
6237 124618
6238 124618
6239 124618
6240 124618
6241 123903
6242 123903
6243 123903
6244 123903
6245 123903
6246 123903
6247 123903
6248 123903
6249 123903
6250 123903
6251 123154
6252 123154
6253 123154
6254 123154
6255 123154
6256 123154
6257 123154
6258 123154
6259 123154
6260 123154
6261 122212
6262 122212
6263 122212
6264 122212
6265 122212
6266 122212
6267 122212
6268 122212
6269 122212
6270 122212
6271 121072
6272 121072
6273 121072
6274 121072
6275 121072
6276 121072
6277 121072
6278 121072
6279 121072
6280 121072
6281 119470
6282 119470
6283 119470
6284 119470
6285 119470
6286 119470
6287 119470
6288 119470
6289 119470
6290 119470
6291 117788
6292 117788
6293 117788
6294 117788
6295 117788
6296 117788
6297 117788
6298 117788
6299 117788
6300 117788
6301 116155
6302 116155
6303 116155
6304 116155
6305 116155
6306 116155
6307 116155
6308 116155
6309 116155
6310 116155
6311 114077
6312 114077
6313 114077
6314 114077
6315 114077
6316 114077
6317 114077
6318 114077
6319 114077
6320 114077
6321 112063
6322 112063
6323 112063
6324 112063
6325 112063
6326 112063
6327 112063
6328 112063
6329 112063
6330 112063
6331 109967
6332 109967
6333 109967
6334 109967
6335 109967
6336 109967
6337 109967
6338 109967
6339 109967
6340 109967
6341 108096
6342 108096
6343 108096
6344 108096
6345 108096
6346 108096
6347 108096
6348 108096
6349 108096
6350 108096
6351 106348
6352 106348
6353 106348
6354 106348
6355 106348
6356 106348
6357 106348
6358 106348
6359 106348
6360 106348
6361 104638
6362 104638
6363 104638
6364 104638
6365 104638
6366 104638
6367 104638
6368 104638
6369 104638
6370 104638
6371 102965
6372 102965
6373 102965
6374 102965
6375 102965
6376 102965
6377 102965
6378 102965
6379 102965
6380 102965
6381 101394
6382 101394
6383 101394
6384 101394
6385 101394
6386 101394
6387 101394
6388 101394
6389 101394
6390 101394
6391 99901.6
6392 99901.6
6393 99901.6
6394 99901.6
6395 99901.6
6396 99901.6
6397 99901.6
6398 99901.6
6399 99901.6
6400 99901.6
6401 98291.4
6402 98291.4
6403 98291.4
6404 98291.4
6405 98291.4
6406 98291.4
6407 98291.4
6408 98291.4
6409 98291.4
6410 98291.4
6411 96906.4
6412 96906.4
6413 96906.4
6414 96906.4
6415 96906.4
6416 96906.4
6417 96906.4
6418 96906.4
6419 96906.4
6420 96906.4
6421 95527.3
6422 95527.3
6423 95527.3
6424 95527.3
6425 95527.3
6426 95527.3
6427 95527.3
6428 95527.3
6429 95527.3
6430 95527.3
6431 94489.7
6432 94489.7
6433 94489.7
6434 94489.7
6435 94489.7
6436 94489.7
6437 94489.7
6438 94489.7
6439 94489.7
6440 94489.7
6441 93772.2
6442 93772.2
6443 93772.2
6444 93772.2
6445 93772.2
6446 93772.2
6447 93772.2
6448 93772.2
6449 93772.2
6450 93772.2
6451 92910.4
6452 92910.4
6453 92910.4
6454 92910.4
6455 92910.4
6456 92910.4
6457 92910.4
6458 92910.4
6459 92910.4
6460 92910.4
6461 91887.3
6462 91887.3
6463 91887.3
6464 91887.3
6465 91887.3
6466 91887.3
6467 91887.3
6468 91887.3
6469 91887.3
6470 91887.3
6471 90902
6472 90902
6473 90902
6474 90902
6475 90902
6476 90902
6477 90902
6478 90902
6479 90902
6480 90902
6481 90209.1
6482 90209.1
6483 90209.1
6484 90209.1
6485 90209.1
6486 90209.1
6487 90209.1
6488 90209.1
6489 90209.1
6490 90209.1
6491 89600.2
6492 89600.2
6493 89600.2
6494 89600.2
6495 89600.2
6496 89600.2
6497 89600.2
6498 89600.2
6499 89600.2
6500 89600.2
6501 89222.3
6502 89222.3
6503 89222.3
6504 89222.3
6505 89222.3
6506 89222.3
6507 89222.3
6508 89222.3
6509 89222.3
6510 89222.3
6511 89051.2
6512 89051.2
6513 89051.2
6514 89051.2
6515 89051.2
6516 89051.2
6517 89051.2
6518 89051.2
6519 89051.2
6520 89051.2
6521 89102.7
6522 89102.7
6523 89102.7
6524 89102.7
6525 89102.7
6526 89102.7
6527 89102.7
6528 89102.7
6529 89102.7
6530 89102.7
6531 89541.2
6532 89541.2
6533 89541.2
6534 89541.2
6535 89541.2
6536 89541.2
6537 89541.2
6538 89541.2
6539 89541.2
6540 89541.2
6541 89900.1
6542 89900.1
6543 89900.1
6544 89900.1
6545 89900.1
6546 89900.1
6547 89900.1
6548 89900.1
6549 89900.1
6550 89900.1
6551 90251.3
6552 90251.3
6553 90251.3
6554 90251.3
6555 90251.3
6556 90251.3
6557 90251.3
6558 90251.3
6559 90251.3
6560 90251.3
6561 90741.5
6562 90741.5
6563 90741.5
6564 90741.5
6565 90741.5
6566 90741.5
6567 90741.5
6568 90741.5
6569 90741.5
6570 90741.5
6571 91314
6572 91314
6573 91314
6574 91314
6575 91314
6576 91314
6577 91314
6578 91314
6579 91314
6580 91314
6581 92008.4
6582 92008.4
6583 92008.4
6584 92008.4
6585 92008.4
6586 92008.4
6587 92008.4
6588 92008.4
6589 92008.4
6590 92008.4
6591 93106.8
6592 93106.8
6593 93106.8
6594 93106.8
6595 93106.8
6596 93106.8
6597 93106.8
6598 93106.8
6599 93106.8
6600 93106.8
6601 94423.1
6602 94423.1
6603 94423.1
6604 94423.1
6605 94423.1
6606 94423.1
6607 94423.1
6608 94423.1
6609 94423.1
6610 94423.1
6611 95370.7
6612 95370.7
6613 95370.7
6614 95370.7
6615 95370.7
6616 95370.7
6617 95370.7
6618 95370.7
6619 95370.7
6620 95370.7
6621 96264.6
6622 96264.6
6623 96264.6
6624 96264.6
6625 96264.6
6626 96264.6
6627 96264.6
6628 96264.6
6629 96264.6
6630 96264.6
6631 97056.9
6632 97056.9
6633 97056.9
6634 97056.9
6635 97056.9
6636 97056.9
6637 97056.9
6638 97056.9
6639 97056.9
6640 97056.9
6641 97685.8
6642 97685.8
6643 97685.8
6644 97685.8
6645 97685.8
6646 97685.8
6647 97685.8
6648 97685.8
6649 97685.8
6650 97685.8
6651 98472.2
6652 98472.2
6653 98472.2
6654 98472.2
6655 98472.2
6656 98472.2
6657 98472.2
6658 98472.2
6659 98472.2
6660 98472.2
6661 99632
6662 99632
6663 99632
6664 99632
6665 99632
6666 99632
6667 99632
6668 99632
6669 99632
6670 99632
6671 101156
6672 101156
6673 101156
6674 101156
6675 101156
6676 101156
6677 101156
6678 101156
6679 101156
6680 101156
6681 102897
6682 102897
6683 102897
6684 102897
6685 102897
6686 102897
6687 102897
6688 102897
6689 102897
6690 102897
6691 104669
6692 104669
6693 104669
6694 104669
6695 104669
6696 104669
6697 104669
6698 104669
6699 104669
6700 104669
6701 106333
6702 106333
6703 106333
6704 106333
6705 106333
6706 106333
6707 106333
6708 106333
6709 106333
6710 106333
6711 107987
6712 107987
6713 107987
6714 107987
6715 107987
6716 107987
6717 107987
6718 107987
6719 107987
6720 107987
6721 109602
6722 109602
6723 109602
6724 109602
6725 109602
6726 109602
6727 109602
6728 109602
6729 109602
6730 109602
6731 110738
6732 110738
6733 110738
6734 110738
6735 110738
6736 110738
6737 110738
6738 110738
6739 110738
6740 110738
6741 112142
6742 112142
6743 112142
6744 112142
6745 112142
6746 112142
6747 112142
6748 112142
6749 112142
6750 112142
6751 113556
6752 113556
6753 113556
6754 113556
6755 113556
6756 113556
6757 113556
6758 113556
6759 113556
6760 113556
6761 114921
6762 114921
6763 114921
6764 114921
6765 114921
6766 114921
6767 114921
6768 114921
6769 114921
6770 114921
6771 116375
6772 116375
6773 116375
6774 116375
6775 116375
6776 116375
6777 116375
6778 116375
6779 116375
6780 116375
6781 117825
6782 117825
6783 117825
6784 117825
6785 117825
6786 117825
6787 117825
6788 117825
6789 117825
6790 117825
6791 118673
6792 118673
6793 118673
6794 118673
6795 118673
6796 118673
6797 118673
6798 118673
6799 118673
6800 118673
6801 119371
6802 119371
6803 119371
6804 119371
6805 119371
6806 119371
6807 119371
6808 119371
6809 119371
6810 119371
6811 120339
6812 120339
6813 120339
6814 120339
6815 120339
6816 120339
6817 120339
6818 120339
6819 120339
6820 120339
6821 121357
6822 121357
6823 121357
6824 121357
6825 121357
6826 121357
6827 121357
6828 121357
6829 121357
6830 121357
6831 122346
6832 122346
6833 122346
6834 122346
6835 122346
6836 122346
6837 122346
6838 122346
6839 122346
6840 122346
6841 123464
6842 123464
6843 123464
6844 123464
6845 123464
6846 123464
6847 123464
6848 123464
6849 123464
6850 123464
6851 124554
6852 124554
6853 124554
6854 124554
6855 124554
6856 124554
6857 124554
6858 124554
6859 124554
6860 124554
6861 125288
6862 125288
6863 125288
6864 125288
6865 125288
6866 125288
6867 125288
6868 125288
6869 125288
6870 125288
6871 125466
6872 125466
6873 125466
6874 125466
6875 125466
6876 125466
6877 125466
6878 125466
6879 125466
6880 125466
6881 125324
6882 125324
6883 125324
6884 125324
6885 125324
6886 125324
6887 125324
6888 125324
6889 125324
6890 125324
6891 125138
6892 125138
6893 125138
6894 125138
6895 125138
6896 125138
6897 125138
6898 125138
6899 125138
6900 125138
6901 125007
6902 125007
6903 125007
6904 125007
6905 125007
6906 125007
6907 125007
6908 125007
6909 125007
6910 125007
6911 124963
6912 124963
6913 124963
6914 124963
6915 124963
6916 124963
6917 124963
6918 124963
6919 124963
6920 124963
6921 124749
6922 124749
6923 124749
6924 124749
6925 124749
6926 124749
6927 124749
6928 124749
6929 124749
6930 124749
6931 125160
6932 125160
6933 125160
6934 125160
6935 125160
6936 125160
6937 125160
6938 125160
6939 125160
6940 125160
6941 125157
6942 125157
6943 125157
6944 125157
6945 125157
6946 125157
6947 125157
6948 125157
6949 125157
6950 125157
6951 125163
6952 125163
6953 125163
6954 125163
6955 125163
6956 125163
6957 125163
6958 125163
6959 125163
6960 125163
6961 125055
6962 125055
6963 125055
6964 125055
6965 125055
6966 125055
6967 125055
6968 125055
6969 125055
6970 125055
6971 124864
6972 124864
6973 124864
6974 124864
6975 124864
6976 124864
6977 124864
6978 124864
6979 124864
6980 124864
6981 124457
6982 124457
6983 124457
6984 124457
6985 124457
6986 124457
6987 124457
6988 124457
6989 124457
6990 124457
6991 124417
6992 124417
6993 124417
6994 124417
6995 124417
6996 124417
6997 124417
6998 124417
6999 124417
7000 124417
7001 124639
7002 124639
7003 124639
7004 124639
7005 124639
7006 124639
7007 124639
7008 124639
7009 124639
7010 124639
7011 125005
7012 125005
7013 125005
7014 125005
7015 125005
7016 125005
7017 125005
7018 125005
7019 125005
7020 125005
7021 125423
7022 125423
7023 125423
7024 125423
7025 125423
7026 125423
7027 125423
7028 125423
7029 125423
7030 125423
7031 126151
7032 126151
7033 126151
7034 126151
7035 126151
7036 126151
7037 126151
7038 126151
7039 126151
7040 126151
7041 126859
7042 126859
7043 126859
7044 126859
7045 126859
7046 126859
7047 126859
7048 126859
7049 126859
7050 126859
7051 127594
7052 127594
7053 127594
7054 127594
7055 127594
7056 127594
7057 127594
7058 127594
7059 127594
7060 127594
7061 128439
7062 128439
7063 128439
7064 128439
7065 128439
7066 128439
7067 128439
7068 128439
7069 128439
7070 128439
7071 129263
7072 129263
7073 129263
7074 129263
7075 129263
7076 129263
7077 129263
7078 129263
7079 129263
7080 129263
7081 129812
7082 129812
7083 129812
7084 129812
7085 129812
7086 129812
7087 129812
7088 129812
7089 129812
7090 129812
7091 130359
7092 130359
7093 130359
7094 130359
7095 130359
7096 130359
7097 130359
7098 130359
7099 130359
7100 130359
7101 130976
7102 130976
7103 130976
7104 130976
7105 130976
7106 130976
7107 130976
7108 130976
7109 130976
7110 130976
7111 131814
7112 131814
7113 131814
7114 131814
7115 131814
7116 131814
7117 131814
7118 131814
7119 131814
7120 131814
7121 132829
7122 132829
7123 132829
7124 132829
7125 132829
7126 132829
7127 132829
7128 132829
7129 132829
7130 132829
7131 133098
7132 133098
7133 133098
7134 133098
7135 133098
7136 133098
7137 133098
7138 133098
7139 133098
7140 133098
7141 133529
7142 133529
7143 133529
7144 133529
7145 133529
7146 133529
7147 133529
7148 133529
7149 133529
7150 133529
7151 133898
7152 133898
7153 133898
7154 133898
7155 133898
7156 133898
7157 133898
7158 133898
7159 133898
7160 133898
7161 134422
7162 134422
7163 134422
7164 134422
7165 134422
7166 134422
7167 134422
7168 134422
7169 134422
7170 134422
7171 134719
7172 134719
7173 134719
7174 134719
7175 134719
7176 134719
7177 134719
7178 134719
7179 134719
7180 134719
7181 135395
7182 135395
7183 135395
7184 135395
7185 135395
7186 135395
7187 135395
7188 135395
7189 135395
7190 135395
7191 136033
7192 136033
7193 136033
7194 136033
7195 136033
7196 136033
7197 136033
7198 136033
7199 136033
7200 136033
7201 136363
7202 136363
7203 136363
7204 136363
7205 136363
7206 136363
7207 136363
7208 136363
7209 136363
7210 136363
7211 136180
7212 136180
7213 136180
7214 136180
7215 136180
7216 136180
7217 136180
7218 136180
7219 136180
7220 136180
7221 135909
7222 135909
7223 135909
7224 135909
7225 135909
7226 135909
7227 135909
7228 135909
7229 135909
7230 135909
7231 135267
7232 135267
7233 135267
7234 135267
7235 135267
7236 135267
7237 135267
7238 135267
7239 135267
7240 135267
7241 134780
7242 134780
7243 134780
7244 134780
7245 134780
7246 134780
7247 134780
7248 134780
7249 134780
7250 134780
7251 134232
7252 134232
7253 134232
7254 134232
7255 134232
7256 134232
7257 134232
7258 134232
7259 134232
7260 134232
7261 133650
7262 133650
7263 133650
7264 133650
7265 133650
7266 133650
7267 133650
7268 133650
7269 133650
7270 133650
7271 133452
7272 133452
7273 133452
7274 133452
7275 133452
7276 133452
7277 133452
7278 133452
7279 133452
7280 133452
7281 133884
7282 133884
7283 133884
7284 133884
7285 133884
7286 133884
7287 133884
7288 133884
7289 133884
7290 133884
7291 134308
7292 134308
7293 134308
7294 134308
7295 134308
7296 134308
7297 134308
7298 134308
7299 134308
7300 134308
7301 134530
7302 134530
7303 134530
7304 134530
7305 134530
7306 134530
7307 134530
7308 134530
7309 134530
7310 134530
7311 134234
7312 134234
7313 134234
7314 134234
7315 134234
7316 134234
7317 134234
7318 134234
7319 134234
7320 134234
7321 133824
7322 133824
7323 133824
7324 133824
7325 133824
7326 133824
7327 133824
7328 133824
7329 133824
7330 133824
7331 133673
7332 133673
7333 133673
7334 133673
7335 133673
7336 133673
7337 133673
7338 133673
7339 133673
7340 133673
7341 133480
7342 133480
7343 133480
7344 133480
7345 133480
7346 133480
7347 133480
7348 133480
7349 133480
7350 133480
7351 133268
7352 133268
7353 133268
7354 133268
7355 133268
7356 133268
7357 133268
7358 133268
7359 133268
7360 133268
7361 133044
7362 133044
7363 133044
7364 133044
7365 133044
7366 133044
7367 133044
7368 133044
7369 133044
7370 133044
7371 133150
7372 133150
7373 133150
7374 133150
7375 133150
7376 133150
7377 133150
7378 133150
7379 133150
7380 133150
7381 132905
7382 132905
7383 132905
7384 132905
7385 132905
7386 132905
7387 132905
7388 132905
7389 132905
7390 132905
7391 132497
7392 132497
7393 132497
7394 132497
7395 132497
7396 132497
7397 132497
7398 132497
7399 132497
7400 132497
7401 132189
7402 132189
7403 132189
7404 132189
7405 132189
7406 132189
7407 132189
7408 132189
7409 132189
7410 132189
7411 132364
7412 132364
7413 132364
7414 132364
7415 132364
7416 132364
7417 132364
7418 132364
7419 132364
7420 132364
7421 132493
7422 132493
7423 132493
7424 132493
7425 132493
7426 132493
7427 132493
7428 132493
7429 132493
7430 132493
7431 132644
7432 132644
7433 132644
7434 132644
7435 132644
7436 132644
7437 132644
7438 132644
7439 132644
7440 132644
7441 132436
7442 132436
7443 132436
7444 132436
7445 132436
7446 132436
7447 132436
7448 132436
7449 132436
7450 132436
7451 132383
7452 132383
7453 132383
7454 132383
7455 132383
7456 132383
7457 132383
7458 132383
7459 132383
7460 132383
7461 132305
7462 132305
7463 132305
7464 132305
7465 132305
7466 132305
7467 132305
7468 132305
7469 132305
7470 132305
7471 131977
7472 131977
7473 131977
7474 131977
7475 131977
7476 131977
7477 131977
7478 131977
7479 131977
7480 131977
7481 131227
7482 131227
7483 131227
7484 131227
7485 131227
7486 131227
7487 131227
7488 131227
7489 131227
7490 131227
7491 130600
7492 130600
7493 130600
7494 130600
7495 130600
7496 130600
7497 130600
7498 130600
7499 130600
7500 130600
7501 130043
7502 130043
7503 130043
7504 130043
7505 130043
7506 130043
7507 130043
7508 130043
7509 130043
7510 130043
7511 130015
7512 130015
7513 130015
7514 130015
7515 130015
7516 130015
7517 130015
7518 130015
7519 130015
7520 130015
7521 130042
7522 130042
7523 130042
7524 130042
7525 130042
7526 130042
7527 130042
7528 130042
7529 130042
7530 130042
7531 130180
7532 130180
7533 130180
7534 130180
7535 130180
7536 130180
7537 130180
7538 130180
7539 130180
7540 130180
7541 130449
7542 130449
7543 130449
7544 130449
7545 130449
7546 130449
7547 130449
7548 130449
7549 130449
7550 130449
7551 130974
7552 130974
7553 130974
7554 130974
7555 130974
7556 130974
7557 130974
7558 130974
7559 130974
7560 130974
7561 131453
7562 131453
7563 131453
7564 131453
7565 131453
7566 131453
7567 131453
7568 131453
7569 131453
7570 131453
7571 131667
7572 131667
7573 131667
7574 131667
7575 131667
7576 131667
7577 131667
7578 131667
7579 131667
7580 131667
7581 131794
7582 131794
7583 131794
7584 131794
7585 131794
7586 131794
7587 131794
7588 131794
7589 131794
7590 131794
7591 131929
7592 131929
7593 131929
7594 131929
7595 131929
7596 131929
7597 131929
7598 131929
7599 131929
7600 131929
7601 132187
7602 132187
7603 132187
7604 132187
7605 132187
7606 132187
7607 132187
7608 132187
7609 132187
7610 132187
7611 132513
7612 132513
7613 132513
7614 132513
7615 132513
7616 132513
7617 132513
7618 132513
7619 132513
7620 132513
7621 133034
7622 133034
7623 133034
7624 133034
7625 133034
7626 133034
7627 133034
7628 133034
7629 133034
7630 133034
7631 133635
7632 133635
7633 133635
7634 133635
7635 133635
7636 133635
7637 133635
7638 133635
7639 133635
7640 133635
7641 134427
7642 134427
7643 134427
7644 134427
7645 134427
7646 134427
7647 134427
7648 134427
7649 134427
7650 134427
7651 134994
7652 134994
7653 134994
7654 134994
7655 134994
7656 134994
7657 134994
7658 134994
7659 134994
7660 134994
7661 135764
7662 135764
7663 135764
7664 135764
7665 135764
7666 135764
7667 135764
7668 135764
7669 135764
7670 135764
7671 136610
7672 136610
7673 136610
7674 136610
7675 136610
7676 136610
7677 136610
7678 136610
7679 136610
7680 136610
7681 137535
7682 137535
7683 137535
7684 137535
7685 137535
7686 137535
7687 137535
7688 137535
7689 137535
7690 137535
7691 138157
7692 138157
7693 138157
7694 138157
7695 138157
7696 138157
7697 138157
7698 138157
7699 138157
7700 138157
7701 138648
7702 138648
7703 138648
7704 138648
7705 138648
7706 138648
7707 138648
7708 138648
7709 138648
7710 138648
7711 138854
7712 138854
7713 138854
7714 138854
7715 138854
7716 138854
7717 138854
7718 138854
7719 138854
7720 138854
7721 139088
7722 139088
7723 139088
7724 139088
7725 139088
7726 139088
7727 139088
7728 139088
7729 139088
7730 139088
7731 139244
7732 139244
7733 139244
7734 139244
7735 139244
7736 139244
7737 139244
7738 139244
7739 139244
7740 139244
7741 139316
7742 139316
7743 139316
7744 139316
7745 139316
7746 139316
7747 139316
7748 139316
7749 139316
7750 139316
7751 138910
7752 138910
7753 138910
7754 138910
7755 138910
7756 138910
7757 138910
7758 138910
7759 138910
7760 138910
7761 138614
7762 138614
7763 138614
7764 138614
7765 138614
7766 138614
7767 138614
7768 138614
7769 138614
7770 138614
7771 138661
7772 138661
7773 138661
7774 138661
7775 138661
7776 138661
7777 138661
7778 138661
7779 138661
7780 138661
7781 139015
7782 139015
7783 139015
7784 139015
7785 139015
7786 139015
7787 139015
7788 139015
7789 139015
7790 139015
7791 139529
7792 139529
7793 139529
7794 139529
7795 139529
7796 139529
7797 139529
7798 139529
7799 139529
7800 139529
7801 140092
7802 140092
7803 140092
7804 140092
7805 140092
7806 140092
7807 140092
7808 140092
7809 140092
7810 140092
7811 140107
7812 140107
7813 140107
7814 140107
7815 140107
7816 140107
7817 140107
7818 140107
7819 140107
7820 140107
7821 139739
7822 139739
7823 139739
7824 139739
7825 139739
7826 139739
7827 139739
7828 139739
7829 139739
7830 139739
7831 139301
7832 139301
7833 139301
7834 139301
7835 139301
7836 139301
7837 139301
7838 139301
7839 139301
7840 139301
7841 138810
7842 138810
7843 138810
7844 138810
7845 138810
7846 138810
7847 138810
7848 138810
7849 138810
7850 138810
7851 138379
7852 138379
7853 138379
7854 138379
7855 138379
7856 138379
7857 138379
7858 138379
7859 138379
7860 138379
7861 138034
7862 138034
7863 138034
7864 138034
7865 138034
7866 138034
7867 138034
7868 138034
7869 138034
7870 138034
7871 137650
7872 137650
7873 137650
7874 137650
7875 137650
7876 137650
7877 137650
7878 137650
7879 137650
7880 137650
7881 137440
7882 137440
7883 137440
7884 137440
7885 137440
7886 137440
7887 137440
7888 137440
7889 137440
7890 137440
7891 137429
7892 137429
7893 137429
7894 137429
7895 137429
7896 137429
7897 137429
7898 137429
7899 137429
7900 137429
7901 137479
7902 137479
7903 137479
7904 137479
7905 137479
7906 137479
7907 137479
7908 137479
7909 137479
7910 137479
7911 137281
7912 137281
7913 137281
7914 137281
7915 137281
7916 137281
7917 137281
7918 137281
7919 137281
7920 137281
7921 136963
7922 136963
7923 136963
7924 136963
7925 136963
7926 136963
7927 136963
7928 136963
7929 136963
7930 136963
7931 136870
7932 136870
7933 136870
7934 136870
7935 136870
7936 136870
7937 136870
7938 136870
7939 136870
7940 136870
7941 136622
7942 136622
7943 136622
7944 136622
7945 136622
7946 136622
7947 136622
7948 136622
7949 136622
7950 136622
7951 136549
7952 136549
7953 136549
7954 136549
7955 136549
7956 136549
7957 136549
7958 136549
7959 136549
7960 136549
7961 136128
7962 136128
7963 136128
7964 136128
7965 136128
7966 136128
7967 136128
7968 136128
7969 136128
7970 136128
7971 135240
7972 135240
7973 135240
7974 135240
7975 135240
7976 135240
7977 135240
7978 135240
7979 135240
7980 135240
7981 134251
7982 134251
7983 134251
7984 134251
7985 134251
7986 134251
7987 134251
7988 134251
7989 134251
7990 134251
7991 133342
7992 133342
7993 133342
7994 133342
7995 133342
7996 133342
7997 133342
7998 133342
7999 133342
8000 133342
8001 131889
8002 131889
8003 131889
8004 131889
8005 131889
8006 131889
8007 131889
8008 131889
8009 131889
8010 131889
8011 130685
8012 130685
8013 130685
8014 130685
8015 130685
8016 130685
8017 130685
8018 130685
8019 130685
8020 130685
8021 129967
8022 129967
8023 129967
8024 129967
8025 129967
8026 129967
8027 129967
8028 129967
8029 129967
8030 129967
8031 129370
8032 129370
8033 129370
8034 129370
8035 129370
8036 129370
8037 129370
8038 129370
8039 129370
8040 129370
8041 128854
8042 128854
8043 128854
8044 128854
8045 128854
8046 128854
8047 128854
8048 128854
8049 128854
8050 128854
8051 128309
8052 128309
8053 128309
8054 128309
8055 128309
8056 128309
8057 128309
8058 128309
8059 128309
8060 128309
8061 127109
8062 127109
8063 127109
8064 127109
8065 127109
8066 127109
8067 127109
8068 127109
8069 127109
8070 127109
8071 126130
8072 126130
8073 126130
8074 126130
8075 126130
8076 126130
8077 126130
8078 126130
8079 126130
8080 126130
8081 124899
8082 124899
8083 124899
8084 124899
8085 124899
8086 124899
8087 124899
8088 124899
8089 124899
8090 124899
8091 123745
8092 123745
8093 123745
8094 123745
8095 123745
8096 123745
8097 123745
8098 123745
8099 123745
8100 123745
8101 122639
8102 122639
8103 122639
8104 122639
8105 122639
8106 122639
8107 122639
8108 122639
8109 122639
8110 122639
8111 121859
8112 121859
8113 121859
8114 121859
8115 121859
8116 121859
8117 121859
8118 121859
8119 121859
8120 121859
8121 121233
8122 121233
8123 121233
8124 121233
8125 121233
8126 121233
8127 121233
8128 121233
8129 121233
8130 121233
8131 120187
8132 120187
8133 120187
8134 120187
8135 120187
8136 120187
8137 120187
8138 120187
8139 120187
8140 120187
8141 119446
8142 119446
8143 119446
8144 119446
8145 119446
8146 119446
8147 119446
8148 119446
8149 119446
8150 119446
8151 118856
8152 118856
8153 118856
8154 118856
8155 118856
8156 118856
8157 118856
8158 118856
8159 118856
8160 118856
8161 118589
8162 118589
8163 118589
8164 118589
8165 118589
8166 118589
8167 118589
8168 118589
8169 118589
8170 118589
8171 118772
8172 118772
8173 118772
8174 118772
8175 118772
8176 118772
8177 118772
8178 118772
8179 118772
8180 118772
8181 118879
8182 118879
8183 118879
8184 118879
8185 118879
8186 118879
8187 118879
8188 118879
8189 118879
8190 118879
8191 118632
8192 118632
8193 118632
8194 118632
8195 118632
8196 118632
8197 118632
8198 118632
8199 118632
8200 118632
8201 118843
8202 118843
8203 118843
8204 118843
8205 118843
8206 118843
8207 118843
8208 118843
8209 118843
8210 118843
8211 119119
8212 119119
8213 119119
8214 119119
8215 119119
8216 119119
8217 119119
8218 119119
8219 119119
8220 119119
8221 119103
8222 119103
8223 119103
8224 119103
8225 119103
8226 119103
8227 119103
8228 119103
8229 119103
8230 119103
8231 119005
8232 119005
8233 119005
8234 119005
8235 119005
8236 119005
8237 119005
8238 119005
8239 119005
8240 119005
8241 118827
8242 118827
8243 118827
8244 118827
8245 118827
8246 118827
8247 118827
8248 118827
8249 118827
8250 118827
8251 118803
8252 118803
8253 118803
8254 118803
8255 118803
8256 118803
8257 118803
8258 118803
8259 118803
8260 118803
8261 119354
8262 119354
8263 119354
8264 119354
8265 119354
8266 119354
8267 119354
8268 119354
8269 119354
8270 119354
8271 119557
8272 119557
8273 119557
8274 119557
8275 119557
8276 119557
8277 119557
8278 119557
8279 119557
8280 119557
8281 119852
8282 119852
8283 119852
8284 119852
8285 119852
8286 119852
8287 119852
8288 119852
8289 119852
8290 119852
8291 119982
8292 119982
8293 119982
8294 119982
8295 119982
8296 119982
8297 119982
8298 119982
8299 119982
8300 119982
8301 120180
8302 120180
8303 120180
8304 120180
8305 120180
8306 120180
8307 120180
8308 120180
8309 120180
8310 120180
8311 120317
8312 120317
8313 120317
8314 120317
8315 120317
8316 120317
8317 120317
8318 120317
8319 120317
8320 120317
8321 120398
8322 120398
8323 120398
8324 120398
8325 120398
8326 120398
8327 120398
8328 120398
8329 120398
8330 120398
8331 120737
8332 120737
8333 120737
8334 120737
8335 120737
8336 120737
8337 120737
8338 120737
8339 120737
8340 120737
8341 120789
8342 120789
8343 120789
8344 120789
8345 120789
8346 120789
8347 120789
8348 120789
8349 120789
8350 120789
8351 120633
8352 120633
8353 120633
8354 120633
8355 120633
8356 120633
8357 120633
8358 120633
8359 120633
8360 120633
8361 120310
8362 120310
8363 120310
8364 120310
8365 120310
8366 120310
8367 120310
8368 120310
8369 120310
8370 120310
8371 119767
8372 119767
8373 119767
8374 119767
8375 119767
8376 119767
8377 119767
8378 119767
8379 119767
8380 119767
8381 119213
8382 119213
8383 119213
8384 119213
8385 119213
8386 119213
8387 119213
8388 119213
8389 119213
8390 119213
8391 118818
8392 118818
8393 118818
8394 118818
8395 118818
8396 118818
8397 118818
8398 118818
8399 118818
8400 118818
8401 118326
8402 118326
8403 118326
8404 118326
8405 118326
8406 118326
8407 118326
8408 118326
8409 118326
8410 118326
8411 117660
8412 117660
8413 117660
8414 117660
8415 117660
8416 117660
8417 117660
8418 117660
8419 117660
8420 117660
8421 116788
8422 116788
8423 116788
8424 116788
8425 116788
8426 116788
8427 116788
8428 116788
8429 116788
8430 116788
8431 115975
8432 115975
8433 115975
8434 115975
8435 115975
8436 115975
8437 115975
8438 115975
8439 115975
8440 115975
8441 115120
8442 115120
8443 115120
8444 115120
8445 115120
8446 115120
8447 115120
8448 115120
8449 115120
8450 115120
8451 114060
8452 114060
8453 114060
8454 114060
8455 114060
8456 114060
8457 114060
8458 114060
8459 114060
8460 114060
8461 112804
8462 112804
8463 112804
8464 112804
8465 112804
8466 112804
8467 112804
8468 112804
8469 112804
8470 112804
8471 111568
8472 111568
8473 111568
8474 111568
8475 111568
8476 111568
8477 111568
8478 111568
8479 111568
8480 111568
8481 110224
8482 110224
8483 110224
8484 110224
8485 110224
8486 110224
8487 110224
8488 110224
8489 110224
8490 110224
8491 108957
8492 108957
8493 108957
8494 108957
8495 108957
8496 108957
8497 108957
8498 108957
8499 108957
8500 108957
8501 107630
8502 107630
8503 107630
8504 107630
8505 107630
8506 107630
8507 107630
8508 107630
8509 107630
8510 107630
8511 106227
8512 106227
8513 106227
8514 106227
8515 106227
8516 106227
8517 106227
8518 106227
8519 106227
8520 106227
8521 104764
8522 104764
8523 104764
8524 104764
8525 104764
8526 104764
8527 104764
8528 104764
8529 104764
8530 104764
8531 103288
8532 103288
8533 103288
8534 103288
8535 103288
8536 103288
8537 103288
8538 103288
8539 103288
8540 103288
8541 101871
8542 101871
8543 101871
8544 101871
8545 101871
8546 101871
8547 101871
8548 101871
8549 101871
8550 101871
8551 100606
8552 100606
8553 100606
8554 100606
8555 100606
8556 100606
8557 100606
8558 100606
8559 100606
8560 100606
8561 99488.3
8562 99488.3
8563 99488.3
8564 99488.3
8565 99488.3
8566 99488.3
8567 99488.3
8568 99488.3
8569 99488.3
8570 99488.3
8571 98360.6
8572 98360.6
8573 98360.6
8574 98360.6
8575 98360.6
8576 98360.6
8577 98360.6
8578 98360.6
8579 98360.6
8580 98360.6
8581 97327.2
8582 97327.2
8583 97327.2
8584 97327.2
8585 97327.2
8586 97327.2
8587 97327.2
8588 97327.2
8589 97327.2
8590 97327.2
8591 96367.1
8592 96367.1
8593 96367.1
8594 96367.1
8595 96367.1
8596 96367.1
8597 96367.1
8598 96367.1
8599 96367.1
8600 96367.1
8601 95426.6
8602 95426.6
8603 95426.6
8604 95426.6
8605 95426.6
8606 95426.6
8607 95426.6
8608 95426.6
8609 95426.6
8610 95426.6
8611 94656.7
8612 94656.7
8613 94656.7
8614 94656.7
8615 94656.7
8616 94656.7
8617 94656.7
8618 94656.7
8619 94656.7
8620 94656.7
8621 94465.3
8622 94465.3
8623 94465.3
8624 94465.3
8625 94465.3
8626 94465.3
8627 94465.3
8628 94465.3
8629 94465.3
8630 94465.3
8631 94338.4
8632 94338.4
8633 94338.4
8634 94338.4
8635 94338.4
8636 94338.4
8637 94338.4
8638 94338.4
8639 94338.4
8640 94338.4
8641 94487.2
8642 94487.2
8643 94487.2
8644 94487.2
8645 94487.2
8646 94487.2
8647 94487.2
8648 94487.2
8649 94487.2
8650 94487.2
8651 94952.5
8652 94952.5
8653 94952.5
8654 94952.5
8655 94952.5
8656 94952.5
8657 94952.5
8658 94952.5
8659 94952.5
8660 94952.5
8661 95537.1
8662 95537.1
8663 95537.1
8664 95537.1
8665 95537.1
8666 95537.1
8667 95537.1
8668 95537.1
8669 95537.1
8670 95537.1
8671 96587.4
8672 96587.4
8673 96587.4
8674 96587.4
8675 96587.4
8676 96587.4
8677 96587.4
8678 96587.4
8679 96587.4
8680 96587.4
8681 97959.1
8682 97959.1
8683 97959.1
8684 97959.1
8685 97959.1
8686 97959.1
8687 97959.1
8688 97959.1
8689 97959.1
8690 97959.1
8691 99413.3
8692 99413.3
8693 99413.3
8694 99413.3
8695 99413.3
8696 99413.3
8697 99413.3
8698 99413.3
8699 99413.3
8700 99413.3
8701 101139
8702 101139
8703 101139
8704 101139
8705 101139
8706 101139
8707 101139
8708 101139
8709 101139
8710 101139
8711 102863
8712 102863
8713 102863
8714 102863
8715 102863
8716 102863
8717 102863
8718 102863
8719 102863
8720 102863
8721 104535
8722 104535
8723 104535
8724 104535
8725 104535
8726 104535
8727 104535
8728 104535
8729 104535
8730 104535
8731 106280
8732 106280
8733 106280
8734 106280
8735 106280
8736 106280
8737 106280
8738 106280
8739 106280
8740 106280
8741 108211
8742 108211
8743 108211
8744 108211
8745 108211
8746 108211
8747 108211
8748 108211
8749 108211
8750 108211
8751 110149
8752 110149
8753 110149
8754 110149
8755 110149
8756 110149
8757 110149
8758 110149
8759 110149
8760 110149
8761 112116
8762 112116
8763 112116
8764 112116
8765 112116
8766 112116
8767 112116
8768 112116
8769 112116
8770 112116
8771 114202
8772 114202
8773 114202
8774 114202
8775 114202
8776 114202
8777 114202
8778 114202
8779 114202
8780 114202
8781 116340
8782 116340
8783 116340
8784 116340
8785 116340
8786 116340
8787 116340
8788 116340
8789 116340
8790 116340
8791 118710
8792 118710
8793 118710
8794 118710
8795 118710
8796 118710
8797 118710
8798 118710
8799 118710
8800 118710
8801 121222
8802 121222
8803 121222
8804 121222
8805 121222
8806 121222
8807 121222
8808 121222
8809 121222
8810 121222
8811 123775
8812 123775
8813 123775
8814 123775
8815 123775
8816 123775
8817 123775
8818 123775
8819 123775
8820 123775
8821 126031
8822 126031
8823 126031
8824 126031
8825 126031
8826 126031
8827 126031
8828 126031
8829 126031
8830 126031
8831 128344
8832 128344
8833 128344
8834 128344
8835 128344
8836 128344
8837 128344
8838 128344
8839 128344
8840 128344
8841 130253
8842 130253
8843 130253
8844 130253
8845 130253
8846 130253
8847 130253
8848 130253
8849 130253
8850 130253
8851 131937
8852 131937
8853 131937
8854 131937
8855 131937
8856 131937
8857 131937
8858 131937
8859 131937
8860 131937
8861 133493
8862 133493
8863 133493
8864 133493
8865 133493
8866 133493
8867 133493
8868 133493
8869 133493
8870 133493
8871 134528
8872 134528
8873 134528
8874 134528
8875 134528
8876 134528
8877 134528
8878 134528
8879 134528
8880 134528
8881 135352
8882 135352
8883 135352
8884 135352
8885 135352
8886 135352
8887 135352
8888 135352
8889 135352
8890 135352
8891 136039
8892 136039
8893 136039
8894 136039
8895 136039
8896 136039
8897 136039
8898 136039
8899 136039
8900 136039
8901 136265
8902 136265
8903 136265
8904 136265
8905 136265
8906 136265
8907 136265
8908 136265
8909 136265
8910 136265
8911 136684
8912 136684
8913 136684
8914 136684
8915 136684
8916 136684
8917 136684
8918 136684
8919 136684
8920 136684
8921 137115
8922 137115
8923 137115
8924 137115
8925 137115
8926 137115
8927 137115
8928 137115
8929 137115
8930 137115
8931 137373
8932 137373
8933 137373
8934 137373
8935 137373
8936 137373
8937 137373
8938 137373
8939 137373
8940 137373
8941 137550
8942 137550
8943 137550
8944 137550
8945 137550
8946 137550
8947 137550
8948 137550
8949 137550
8950 137550
8951 138076
8952 138076
8953 138076
8954 138076
8955 138076
8956 138076
8957 138076
8958 138076
8959 138076
8960 138076
8961 138521
8962 138521
8963 138521
8964 138521
8965 138521
8966 138521
8967 138521
8968 138521
8969 138521
8970 138521
8971 139074
8972 139074
8973 139074
8974 139074
8975 139074
8976 139074
8977 139074
8978 139074
8979 139074
8980 139074
8981 139475
8982 139475
8983 139475
8984 139475
8985 139475
8986 139475
8987 139475
8988 139475
8989 139475
8990 139475
8991 139508
8992 139508
8993 139508
8994 139508
8995 139508
8996 139508
8997 139508
8998 139508
8999 139508
9000 139508
9001 139209
9002 139209
9003 139209
9004 139209
9005 139209
9006 139209
9007 139209
9008 139209
9009 139209
9010 139209
9011 138716
9012 138716
9013 138716
9014 138716
9015 138716
9016 138716
9017 138716
9018 138716
9019 138716
9020 138716
9021 137969
9022 137969
9023 137969
9024 137969
9025 137969
9026 137969
9027 137969
9028 137969
9029 137969
9030 137969
9031 136762
9032 136762
9033 136762
9034 136762
9035 136762
9036 136762
9037 136762
9038 136762
9039 136762
9040 136762
9041 135862
9042 135862
9043 135862
9044 135862
9045 135862
9046 135862
9047 135862
9048 135862
9049 135862
9050 135862
9051 134973
9052 134973
9053 134973
9054 134973
9055 134973
9056 134973
9057 134973
9058 134973
9059 134973
9060 134973
9061 134202
9062 134202
9063 134202
9064 134202
9065 134202
9066 134202
9067 134202
9068 134202
9069 134202
9070 134202
9071 133808
9072 133808
9073 133808
9074 133808
9075 133808
9076 133808
9077 133808
9078 133808
9079 133808
9080 133808
9081 133480
9082 133480
9083 133480
9084 133480
9085 133480
9086 133480
9087 133480
9088 133480
9089 133480
9090 133480
9091 133183
9092 133183
9093 133183
9094 133183
9095 133183
9096 133183
9097 133183
9098 133183
9099 133183
9100 133183
9101 132879
9102 132879
9103 132879
9104 132879
9105 132879
9106 132879
9107 132879
9108 132879
9109 132879
9110 132879
9111 132353
9112 132353
9113 132353
9114 132353
9115 132353
9116 132353
9117 132353
9118 132353
9119 132353
9120 132353
9121 132047
9122 132047
9123 132047
9124 132047
9125 132047
9126 132047
9127 132047
9128 132047
9129 132047
9130 132047
9131 132038
9132 132038
9133 132038
9134 132038
9135 132038
9136 132038
9137 132038
9138 132038
9139 132038
9140 132038
9141 132023
9142 132023
9143 132023
9144 132023
9145 132023
9146 132023
9147 132023
9148 132023
9149 132023
9150 132023
9151 131706
9152 131706
9153 131706
9154 131706
9155 131706
9156 131706
9157 131706
9158 131706
9159 131706
9160 131706
9161 131410
9162 131410
9163 131410
9164 131410
9165 131410
9166 131410
9167 131410
9168 131410
9169 131410
9170 131410
9171 130606
9172 130606
9173 130606
9174 130606
9175 130606
9176 130606
9177 130606
9178 130606
9179 130606
9180 130606
9181 129696
9182 129696
9183 129696
9184 129696
9185 129696
9186 129696
9187 129696
9188 129696
9189 129696
9190 129696
9191 128745
9192 128745
9193 128745
9194 128745
9195 128745
9196 128745
9197 128745
9198 128745
9199 128745
9200 128745
9201 127879
9202 127879
9203 127879
9204 127879
9205 127879
9206 127879
9207 127879
9208 127879
9209 127879
9210 127879
9211 127030
9212 127030
9213 127030
9214 127030
9215 127030
9216 127030
9217 127030
9218 127030
9219 127030
9220 127030
9221 126361
9222 126361
9223 126361
9224 126361
9225 126361
9226 126361
9227 126361
9228 126361
9229 126361
9230 126361
9231 126048
9232 126048
9233 126048
9234 126048
9235 126048
9236 126048
9237 126048
9238 126048
9239 126048
9240 126048
9241 125991
9242 125991
9243 125991
9244 125991
9245 125991
9246 125991
9247 125991
9248 125991
9249 125991
9250 125991
9251 125964
9252 125964
9253 125964
9254 125964
9255 125964
9256 125964
9257 125964
9258 125964
9259 125964
9260 125964
9261 125777
9262 125777
9263 125777
9264 125777
9265 125777
9266 125777
9267 125777
9268 125777
9269 125777
9270 125777
9271 125275
9272 125275
9273 125275
9274 125275
9275 125275
9276 125275
9277 125275
9278 125275
9279 125275
9280 125275
9281 124711
9282 124711
9283 124711
9284 124711
9285 124711
9286 124711
9287 124711
9288 124711
9289 124711
9290 124711
9291 124127
9292 124127
9293 124127
9294 124127
9295 124127
9296 124127
9297 124127
9298 124127
9299 124127
9300 124127
9301 123755
9302 123755
9303 123755
9304 123755
9305 123755
9306 123755
9307 123755
9308 123755
9309 123755
9310 123755
9311 123423
9312 123423
9313 123423
9314 123423
9315 123423
9316 123423
9317 123423
9318 123423
9319 123423
9320 123423
9321 122860
9322 122860
9323 122860
9324 122860
9325 122860
9326 122860
9327 122860
9328 122860
9329 122860
9330 122860
9331 121782
9332 121782
9333 121782
9334 121782
9335 121782
9336 121782
9337 121782
9338 121782
9339 121782
9340 121782
9341 120548
9342 120548
9343 120548
9344 120548
9345 120548
9346 120548
9347 120548
9348 120548
9349 120548
9350 120548
9351 118892
9352 118892
9353 118892
9354 118892
9355 118892
9356 118892
9357 118892
9358 118892
9359 118892
9360 118892
9361 117171
9362 117171
9363 117171
9364 117171
9365 117171
9366 117171
9367 117171
9368 117171
9369 117171
9370 117171
9371 115763
9372 115763
9373 115763
9374 115763
9375 115763
9376 115763
9377 115763
9378 115763
9379 115763
9380 115763
9381 114586
9382 114586
9383 114586
9384 114586
9385 114586
9386 114586
9387 114586
9388 114586
9389 114586
9390 114586
9391 113554
9392 113554
9393 113554
9394 113554
9395 113554
9396 113554
9397 113554
9398 113554
9399 113554
9400 113554
9401 112634
9402 112634
9403 112634
9404 112634
9405 112634
9406 112634
9407 112634
9408 112634
9409 112634
9410 112634
9411 112028
9412 112028
9413 112028
9414 112028
9415 112028
9416 112028
9417 112028
9418 112028
9419 112028
9420 112028
9421 111588
9422 111588
9423 111588
9424 111588
9425 111588
9426 111588
9427 111588
9428 111588
9429 111588
9430 111588
9431 111213
9432 111213
9433 111213
9434 111213
9435 111213
9436 111213
9437 111213
9438 111213
9439 111213
9440 111213
9441 110276
9442 110276
9443 110276
9444 110276
9445 110276
9446 110276
9447 110276
9448 110276
9449 110276
9450 110276
9451 109331
9452 109331
9453 109331
9454 109331
9455 109331
9456 109331
9457 109331
9458 109331
9459 109331
9460 109331
9461 108463
9462 108463
9463 108463
9464 108463
9465 108463
9466 108463
9467 108463
9468 108463
9469 108463
9470 108463
9471 107714
9472 107714
9473 107714
9474 107714
9475 107714
9476 107714
9477 107714
9478 107714
9479 107714
9480 107714
9481 106923
9482 106923
9483 106923
9484 106923
9485 106923
9486 106923
9487 106923
9488 106923
9489 106923
9490 106923
9491 106191
9492 106191
9493 106191
9494 106191
9495 106191
9496 106191
9497 106191
9498 106191
9499 106191
9500 106191
9501 105628
9502 105628
9503 105628
9504 105628
9505 105628
9506 105628
9507 105628
9508 105628
9509 105628
9510 105628
9511 105179
9512 105179
9513 105179
9514 105179
9515 105179
9516 105179
9517 105179
9518 105179
9519 105179
9520 105179
9521 104984
9522 104984
9523 104984
9524 104984
9525 104984
9526 104984
9527 104984
9528 104984
9529 104984
9530 104984
9531 105307
9532 105307
9533 105307
9534 105307
9535 105307
9536 105307
9537 105307
9538 105307
9539 105307
9540 105307
9541 105842
9542 105842
9543 105842
9544 105842
9545 105842
9546 105842
9547 105842
9548 105842
9549 105842
9550 105842
9551 106784
9552 106784
9553 106784
9554 106784
9555 106784
9556 106784
9557 106784
9558 106784
9559 106784
9560 106784
9561 107690
9562 107690
9563 107690
9564 107690
9565 107690
9566 107690
9567 107690
9568 107690
9569 107690
9570 107690
9571 108643
9572 108643
9573 108643
9574 108643
9575 108643
9576 108643
9577 108643
9578 108643
9579 108643
9580 108643
9581 109791
9582 109791
9583 109791
9584 109791
9585 109791
9586 109791
9587 109791
9588 109791
9589 109791
9590 109791
9591 110968
9592 110968
9593 110968
9594 110968
9595 110968
9596 110968
9597 110968
9598 110968
9599 110968
9600 110968
9601 112199
9602 112199
9603 112199
9604 112199
9605 112199
9606 112199
9607 112199
9608 112199
9609 112199
9610 112199
9611 113103
9612 113103
9613 113103
9614 113103
9615 113103
9616 113103
9617 113103
9618 113103
9619 113103
9620 113103
9621 113880
9622 113880
9623 113880
9624 113880
9625 113880
9626 113880
9627 113880
9628 113880
9629 113880
9630 113880
9631 114597
9632 114597
9633 114597
9634 114597
9635 114597
9636 114597
9637 114597
9638 114597
9639 114597
9640 114597
9641 115415
9642 115415
9643 115415
9644 115415
9645 115415
9646 115415
9647 115415
9648 115415
9649 115415
9650 115415
9651 116125
9652 116125
9653 116125
9654 116125
9655 116125
9656 116125
9657 116125
9658 116125
9659 116125
9660 116125
9661 117028
9662 117028
9663 117028
9664 117028
9665 117028
9666 117028
9667 117028
9668 117028
9669 117028
9670 117028
9671 117897
9672 117897
9673 117897
9674 117897
9675 117897
9676 117897
9677 117897
9678 117897
9679 117897
9680 117897
9681 118679
9682 118679
9683 118679
9684 118679
9685 118679
9686 118679
9687 118679
9688 118679
9689 118679
9690 118679
9691 119481
9692 119481
9693 119481
9694 119481
9695 119481
9696 119481
9697 119481
9698 119481
9699 119481
9700 119481
9701 119970
9702 119970
9703 119970
9704 119970
9705 119970
9706 119970
9707 119970
9708 119970
9709 119970
9710 119970
9711 120410
9712 120410
9713 120410
9714 120410
9715 120410
9716 120410
9717 120410
9718 120410
9719 120410
9720 120410
9721 120568
9722 120568
9723 120568
9724 120568
9725 120568
9726 120568
9727 120568
9728 120568
9729 120568
9730 120568
9731 120331
9732 120331
9733 120331
9734 120331
9735 120331
9736 120331
9737 120331
9738 120331
9739 120331
9740 120331
9741 120142
9742 120142
9743 120142
9744 120142
9745 120142
9746 120142
9747 120142
9748 120142
9749 120142
9750 120142
9751 120282
9752 120282
9753 120282
9754 120282
9755 120282
9756 120282
9757 120282
9758 120282
9759 120282
9760 120282
9761 120717
9762 120717
9763 120717
9764 120717
9765 120717
9766 120717
9767 120717
9768 120717
9769 120717
9770 120717
9771 121176
9772 121176
9773 121176
9774 121176
9775 121176
9776 121176
9777 121176
9778 121176
9779 121176
9780 121176
9781 121036
9782 121036
9783 121036
9784 121036
9785 121036
9786 121036
9787 121036
9788 121036
9789 121036
9790 121036
9791 120781
9792 120781
9793 120781
9794 120781
9795 120781
9796 120781
9797 120781
9798 120781
9799 120781
9800 120781
9801 120378
9802 120378
9803 120378
9804 120378
9805 120378
9806 120378
9807 120378
9808 120378
9809 120378
9810 120378
9811 120089
9812 120089
9813 120089
9814 120089
9815 120089
9816 120089
9817 120089
9818 120089
9819 120089
9820 120089
9821 119758
9822 119758
9823 119758
9824 119758
9825 119758
9826 119758
9827 119758
9828 119758
9829 119758
9830 119758
9831 119361
9832 119361
9833 119361
9834 119361
9835 119361
9836 119361
9837 119361
9838 119361
9839 119361
9840 119361
9841 119233
9842 119233
9843 119233
9844 119233
9845 119233
9846 119233
9847 119233
9848 119233
9849 119233
9850 119233
9851 119455
9852 119455
9853 119455
9854 119455
9855 119455
9856 119455
9857 119455
9858 119455
9859 119455
9860 119455
9861 119388
9862 119388
9863 119388
9864 119388
9865 119388
9866 119388
9867 119388
9868 119388
9869 119388
9870 119388
9871 119524
9872 119524
9873 119524
9874 119524
9875 119524
9876 119524
9877 119524
9878 119524
9879 119524
9880 119524
9881 119938
9882 119938
9883 119938
9884 119938
9885 119938
9886 119938
9887 119938
9888 119938
9889 119938
9890 119938
9891 120190
9892 120190
9893 120190
9894 120190
9895 120190
9896 120190
9897 120190
9898 120190
9899 120190
9900 120190
9901 120631
9902 120631
9903 120631
9904 120631
9905 120631
9906 120631
9907 120631
9908 120631
9909 120631
9910 120631
9911 121048
9912 121048
9913 121048
9914 121048
9915 121048
9916 121048
9917 121048
9918 121048
9919 121048
9920 121048
9921 121710
9922 121710
9923 121710
9924 121710
9925 121710
9926 121710
9927 121710
9928 121710
9929 121710
9930 121710
9931 122519
9932 122519
9933 122519
9934 122519
9935 122519
9936 122519
9937 122519
9938 122519
9939 122519
9940 122519
9941 123043
9942 123043
9943 123043
9944 123043
9945 123043
9946 123043
9947 123043
9948 123043
9949 123043
9950 123043
9951 122728
9952 122728
9953 122728
9954 122728
9955 122728
9956 122728
9957 122728
9958 122728
9959 122728
9960 122728
9961 121990
9962 121990
9963 121990
9964 121990
9965 121990
9966 121990
9967 121990
9968 121990
9969 121990
9970 121990
9971 121167
9972 121167
9973 121167
9974 121167
9975 121167
9976 121167
9977 121167
9978 121167
9979 121167
9980 121167
9981 120939
9982 120939
9983 120939
9984 120939
9985 120939
9986 120939
9987 120939
9988 120939
9989 120939
9990 120939
9991 120861
9992 120861
9993 120861
9994 120861
9995 120861
9996 120861
9997 120861
9998 120861
9999 120861
10000 120861
10001 120965
10002 120965
10003 120965
10004 120965
10005 120965
10006 120965
10007 120965
10008 120965
10009 120965
10010 120965
10011 121152
10012 121152
10013 121152
10014 121152
10015 121152
10016 121152
10017 121152
10018 121152
10019 121152
10020 121152
10021 121636
10022 121636
10023 121636
10024 121636
10025 121636
10026 121636
10027 121636
10028 121636
10029 121636
10030 121636
10031 122155
10032 122155
10033 122155
10034 122155
10035 122155
10036 122155
10037 122155
10038 122155
10039 122155
10040 122155
10041 122373
10042 122373
10043 122373
10044 122373
10045 122373
10046 122373
10047 122373
10048 122373
10049 122373
10050 122373
10051 122093
10052 122093
10053 122093
10054 122093
10055 122093
10056 122093
10057 122093
10058 122093
10059 122093
10060 122093
10061 121883
10062 121883
10063 121883
10064 121883
10065 121883
10066 121883
10067 121883
10068 121883
10069 121883
10070 121883
10071 121309
10072 121309
10073 121309
10074 121309
10075 121309
10076 121309
10077 121309
10078 121309
10079 121309
10080 121309
10081 120540
10082 120540
10083 120540
10084 120540
10085 120540
10086 120540
10087 120540
10088 120540
10089 120540
10090 120540
10091 120050
10092 120050
10093 120050
10094 120050
10095 120050
10096 120050
10097 120050
10098 120050
10099 120050
10100 120050
10101 119511
10102 119511
10103 119511
10104 119511
10105 119511
10106 119511
10107 119511
10108 119511
10109 119511
10110 119511
10111 119089
10112 119089
10113 119089
10114 119089
10115 119089
10116 119089
10117 119089
10118 119089
10119 119089
10120 119089
10121 118562
10122 118562
10123 118562
10124 118562
10125 118562
10126 118562
10127 118562
10128 118562
10129 118562
10130 118562
10131 118204
10132 118204
10133 118204
10134 118204
10135 118204
10136 118204
10137 118204
10138 118204
10139 118204
10140 118204
10141 118064
10142 118064
10143 118064
10144 118064
10145 118064
10146 118064
10147 118064
10148 118064
10149 118064
10150 118064
10151 118391
10152 118391
10153 118391
10154 118391
10155 118391
10156 118391
10157 118391
10158 118391
10159 118391
10160 118391
10161 118870
10162 118870
10163 118870
10164 118870
10165 118870
10166 118870
10167 118870
10168 118870
10169 118870
10170 118870
10171 119193
10172 119193
10173 119193
10174 119193
10175 119193
10176 119193
10177 119193
10178 119193
10179 119193
10180 119193
10181 119076
10182 119076
10183 119076
10184 119076
10185 119076
10186 119076
10187 119076
10188 119076
10189 119076
10190 119076
10191 118873
10192 118873
10193 118873
10194 118873
10195 118873
10196 118873
10197 118873
10198 118873
10199 118873
10200 118873
10201 118648
10202 118648
10203 118648
10204 118648
10205 118648
10206 118648
10207 118648
10208 118648
10209 118648
10210 118648
10211 118489
10212 118489
10213 118489
10214 118489
10215 118489
10216 118489
10217 118489
10218 118489
10219 118489
10220 118489
10221 118000
10222 118000
10223 118000
10224 118000
10225 118000
10226 118000
10227 118000
10228 118000
10229 118000
10230 118000
10231 117534
10232 117534
10233 117534
10234 117534
10235 117534
10236 117534
10237 117534
10238 117534
10239 117534
10240 117534
10241 117160
10242 117160
10243 117160
10244 117160
10245 117160
10246 117160
10247 117160
10248 117160
10249 117160
10250 117160
10251 117147
10252 117147
10253 117147
10254 117147
10255 117147
10256 117147
10257 117147
10258 117147
10259 117147
10260 117147
10261 117221
10262 117221
10263 117221
10264 117221
10265 117221
10266 117221
10267 117221
10268 117221
10269 117221
10270 117221
10271 117549
10272 117549
10273 117549
10274 117549
10275 117549
10276 117549
10277 117549
10278 117549
10279 117549
10280 117549
10281 117826
10282 117826
10283 117826
10284 117826
10285 117826
10286 117826
10287 117826
10288 117826
10289 117826
10290 117826
10291 117940
10292 117940
10293 117940
10294 117940
10295 117940
10296 117940
10297 117940
10298 117940
10299 117940
10300 117940
10301 118036
10302 118036
10303 118036
10304 118036
10305 118036
10306 118036
10307 118036
10308 118036
10309 118036
10310 118036
10311 118094
10312 118094
10313 118094
10314 118094
10315 118094
10316 118094
10317 118094
10318 118094
10319 118094
10320 118094
10321 117994
10322 117994
10323 117994
10324 117994
10325 117994
10326 117994
10327 117994
10328 117994
10329 117994
10330 117994
10331 117687
10332 117687
10333 117687
10334 117687
10335 117687
10336 117687
10337 117687
10338 117687
10339 117687
10340 117687
10341 117389
10342 117389
10343 117389
10344 117389
10345 117389
10346 117389
10347 117389
10348 117389
10349 117389
10350 117389
10351 117140
10352 117140
10353 117140
10354 117140
10355 117140
10356 117140
10357 117140
10358 117140
10359 117140
10360 117140
10361 116996
10362 116996
10363 116996
10364 116996
10365 116996
10366 116996
10367 116996
10368 116996
10369 116996
10370 116996
10371 117077
10372 117077
10373 117077
10374 117077
10375 117077
10376 117077
10377 117077
10378 117077
10379 117077
10380 117077
10381 117508
10382 117508
10383 117508
10384 117508
10385 117508
10386 117508
10387 117508
10388 117508
10389 117508
10390 117508
10391 118045
10392 118045
10393 118045
10394 118045
10395 118045
10396 118045
10397 118045
10398 118045
10399 118045
10400 118045
10401 118319
10402 118319
10403 118319
10404 118319
10405 118319
10406 118319
10407 118319
10408 118319
10409 118319
10410 118319
10411 118261
10412 118261
10413 118261
10414 118261
10415 118261
10416 118261
10417 118261
10418 118261
10419 118261
10420 118261
10421 118331
10422 118331
10423 118331
10424 118331
10425 118331
10426 118331
10427 118331
10428 118331
10429 118331
10430 118331
10431 118383
10432 118383
10433 118383
10434 118383
10435 118383
10436 118383
10437 118383
10438 118383
10439 118383
10440 118383
10441 118466
10442 118466
10443 118466
10444 118466
10445 118466
10446 118466
10447 118466
10448 118466
10449 118466
10450 118466
10451 118207
10452 118207
10453 118207
10454 118207
10455 118207
10456 118207
10457 118207
10458 118207
10459 118207
10460 118207
10461 117879
10462 117879
10463 117879
10464 117879
10465 117879
10466 117879
10467 117879
10468 117879
10469 117879
10470 117879
10471 117505
10472 117505
10473 117505
10474 117505
10475 117505
10476 117505
10477 117505
10478 117505
10479 117505
10480 117505
10481 117406
10482 117406
10483 117406
10484 117406
10485 117406
10486 117406
10487 117406
10488 117406
10489 117406
10490 117406
10491 117402
10492 117402
10493 117402
10494 117402
10495 117402
10496 117402
10497 117402
10498 117402
10499 117402
10500 117402
10501 117308
10502 117308
10503 117308
10504 117308
10505 117308
10506 117308
10507 117308
10508 117308
10509 117308
10510 117308
10511 116962
10512 116962
10513 116962
10514 116962
10515 116962
10516 116962
10517 116962
10518 116962
10519 116962
10520 116962
10521 116662
10522 116662
10523 116662
10524 116662
10525 116662
10526 116662
10527 116662
10528 116662
10529 116662
10530 116662
10531 116333
10532 116333
10533 116333
10534 116333
10535 116333
10536 116333
10537 116333
10538 116333
10539 116333
10540 116333
10541 115730
10542 115730
10543 115730
10544 115730
10545 115730
10546 115730
10547 115730
10548 115730
10549 115730
10550 115730
10551 115068
10552 115068
10553 115068
10554 115068
10555 115068
10556 115068
10557 115068
10558 115068
10559 115068
10560 115068
10561 114333
10562 114333
10563 114333
10564 114333
10565 114333
10566 114333
10567 114333
10568 114333
10569 114333
10570 114333
10571 113982
10572 113982
10573 113982
10574 113982
10575 113982
10576 113982
10577 113982
10578 113982
10579 113982
10580 113982
10581 113563
10582 113563
10583 113563
10584 113563
10585 113563
10586 113563
10587 113563
10588 113563
10589 113563
10590 113563
10591 112935
10592 112935
10593 112935
10594 112935
10595 112935
10596 112935
10597 112935
10598 112935
10599 112935
10600 112935
10601 112550
10602 112550
10603 112550
10604 112550
10605 112550
10606 112550
10607 112550
10608 112550
10609 112550
10610 112550
10611 112598
10612 112598
10613 112598
10614 112598
10615 112598
10616 112598
10617 112598
10618 112598
10619 112598
10620 112598
10621 112541
10622 112541
10623 112541
10624 112541
10625 112541
10626 112541
10627 112541
10628 112541
10629 112541
10630 112541
10631 112318
10632 112318
10633 112318
10634 112318
10635 112318
10636 112318
10637 112318
10638 112318
10639 112318
10640 112318
10641 112098
10642 112098
10643 112098
10644 112098
10645 112098
10646 112098
10647 112098
10648 112098
10649 112098
10650 112098
10651 112264
10652 112264
10653 112264
10654 112264
10655 112264
10656 112264
10657 112264
10658 112264
10659 112264
10660 112264
10661 112456
10662 112456
10663 112456
10664 112456
10665 112456
10666 112456
10667 112456
10668 112456
10669 112456
10670 112456
10671 112890
10672 112890
10673 112890
10674 112890
10675 112890
10676 112890
10677 112890
10678 112890
10679 112890
10680 112890
10681 113317
10682 113317
10683 113317
10684 113317
10685 113317
10686 113317
10687 113317
10688 113317
10689 113317
10690 113317
10691 113677
10692 113677
10693 113677
10694 113677
10695 113677
10696 113677
10697 113677
10698 113677
10699 113677
10700 113677
10701 114275
10702 114275
10703 114275
10704 114275
10705 114275
10706 114275
10707 114275
10708 114275
10709 114275
10710 114275
10711 115172
10712 115172
10713 115172
10714 115172
10715 115172
10716 115172
10717 115172
10718 115172
10719 115172
10720 115172
10721 116283
10722 116283
10723 116283
10724 116283
10725 116283
10726 116283
10727 116283
10728 116283
10729 116283
10730 116283
10731 117621
10732 117621
10733 117621
10734 117621
10735 117621
10736 117621
10737 117621
10738 117621
10739 117621
10740 117621
10741 119206
10742 119206
10743 119206
10744 119206
10745 119206
10746 119206
10747 119206
10748 119206
10749 119206
10750 119206
10751 120695
10752 120695
10753 120695
10754 120695
10755 120695
10756 120695
10757 120695
10758 120695
10759 120695
10760 120695
10761 122083
10762 122083
10763 122083
10764 122083
10765 122083
10766 122083
10767 122083
10768 122083
10769 122083
10770 122083
10771 122640
10772 122640
10773 122640
10774 122640
10775 122640
10776 122640
10777 122640
10778 122640
10779 122640
10780 122640
10781 123005
10782 123005
10783 123005
10784 123005
10785 123005
10786 123005
10787 123005
10788 123005
10789 123005
10790 123005
10791 123541
10792 123541
10793 123541
10794 123541
10795 123541
10796 123541
10797 123541
10798 123541
10799 123541
10800 123541
10801 124048
10802 124048
10803 124048
10804 124048
10805 124048
10806 124048
10807 124048
10808 124048
10809 124048
10810 124048
10811 124104
10812 124104
10813 124104
10814 124104
10815 124104
10816 124104
10817 124104
10818 124104
10819 124104
10820 124104
10821 124176
10822 124176
10823 124176
10824 124176
10825 124176
10826 124176
10827 124176
10828 124176
10829 124176
10830 124176
10831 124734
10832 124734
10833 124734
10834 124734
10835 124734
10836 124734
10837 124734
10838 124734
10839 124734
10840 124734
10841 125294
10842 125294
10843 125294
10844 125294
10845 125294
10846 125294
10847 125294
10848 125294
10849 125294
10850 125294
10851 125531
10852 125531
10853 125531
10854 125531
10855 125531
10856 125531
10857 125531
10858 125531
10859 125531
10860 125531
10861 125775
10862 125775
10863 125775
10864 125775
10865 125775
10866 125775
10867 125775
10868 125775
10869 125775
10870 125775
10871 125554
10872 125554
10873 125554
10874 125554
10875 125554
10876 125554
10877 125554
10878 125554
10879 125554
10880 125554
10881 125027
10882 125027
10883 125027
10884 125027
10885 125027
10886 125027
10887 125027
10888 125027
10889 125027
10890 125027
10891 124229
10892 124229
10893 124229
10894 124229
10895 124229
10896 124229
10897 124229
10898 124229
10899 124229
10900 124229
10901 123169
10902 123169
10903 123169
10904 123169
10905 123169
10906 123169
10907 123169
10908 123169
10909 123169
10910 123169
10911 122068
10912 122068
10913 122068
10914 122068
10915 122068
10916 122068
10917 122068
10918 122068
10919 122068
10920 122068
10921 120944
10922 120944
10923 120944
10924 120944
10925 120944
10926 120944
10927 120944
10928 120944
10929 120944
10930 120944
10931 119893
10932 119893
10933 119893
10934 119893
10935 119893
10936 119893
10937 119893
10938 119893
10939 119893
10940 119893
10941 118665
10942 118665
10943 118665
10944 118665
10945 118665
10946 118665
10947 118665
10948 118665
10949 118665
10950 118665
10951 117502
10952 117502
10953 117502
10954 117502
10955 117502
10956 117502
10957 117502
10958 117502
10959 117502
10960 117502
10961 116492
10962 116492
10963 116492
10964 116492
10965 116492
10966 116492
10967 116492
10968 116492
10969 116492
10970 116492
10971 115865
10972 115865
10973 115865
10974 115865
10975 115865
10976 115865
10977 115865
10978 115865
10979 115865
10980 115865
10981 115301
10982 115301
10983 115301
10984 115301
10985 115301
10986 115301
10987 115301
10988 115301
10989 115301
10990 115301
10991 114750
10992 114750
10993 114750
10994 114750
10995 114750
10996 114750
10997 114750
10998 114750
10999 114750
11000 114750
11001 114157
11002 114157
11003 114157
11004 114157
11005 114157
11006 114157
11007 114157
11008 114157
11009 114157
11010 114157
11011 113776
11012 113776
11013 113776
11014 113776
11015 113776
11016 113776
11017 113776
11018 113776
11019 113776
11020 113776
11021 113444
11022 113444
11023 113444
11024 113444
11025 113444
11026 113444
11027 113444
11028 113444
11029 113444
11030 113444
11031 112436
11032 112436
11033 112436
11034 112436
11035 112436
11036 112436
11037 112436
11038 112436
11039 112436
11040 112436
11041 111360
11042 111360
11043 111360
11044 111360
11045 111360
11046 111360
11047 111360
11048 111360
11049 111360
11050 111360
11051 110538
11052 110538
11053 110538
11054 110538
11055 110538
11056 110538
11057 110538
11058 110538
11059 110538
11060 110538
11061 109745
11062 109745
11063 109745
11064 109745
11065 109745
11066 109745
11067 109745
11068 109745
11069 109745
11070 109745
11071 109245
11072 109245
11073 109245
11074 109245
11075 109245
11076 109245
11077 109245
11078 109245
11079 109245
11080 109245
11081 108701
11082 108701
11083 108701
11084 108701
11085 108701
11086 108701
11087 108701
11088 108701
11089 108701
11090 108701
11091 108504
11092 108504
11093 108504
11094 108504
11095 108504
11096 108504
11097 108504
11098 108504
11099 108504
11100 108504
11101 108495
11102 108495
11103 108495
11104 108495
11105 108495
11106 108495
11107 108495
11108 108495
11109 108495
11110 108495
11111 108308
11112 108308
11113 108308
11114 108308
11115 108308
11116 108308
11117 108308
11118 108308
11119 108308
11120 108308
11121 108010
11122 108010
11123 108010
11124 108010
11125 108010
11126 108010
11127 108010
11128 108010
11129 108010
11130 108010
11131 107474
11132 107474
11133 107474
11134 107474
11135 107474
11136 107474
11137 107474
11138 107474
11139 107474
11140 107474
11141 107360
11142 107360
11143 107360
11144 107360
11145 107360
11146 107360
11147 107360
11148 107360
11149 107360
11150 107360
11151 107434
11152 107434
11153 107434
11154 107434
11155 107434
11156 107434
11157 107434
11158 107434
11159 107434
11160 107434
11161 107426
11162 107426
11163 107426
11164 107426
11165 107426
11166 107426
11167 107426
11168 107426
11169 107426
11170 107426
11171 107384
11172 107384
11173 107384
11174 107384
11175 107384
11176 107384
11177 107384
11178 107384
11179 107384
11180 107384
11181 107336
11182 107336
11183 107336
11184 107336
11185 107336
11186 107336
11187 107336
11188 107336
11189 107336
11190 107336
11191 107216
11192 107216
11193 107216
11194 107216
11195 107216
11196 107216
11197 107216
11198 107216
11199 107216
11200 107216
11201 107410
11202 107410
11203 107410
11204 107410
11205 107410
11206 107410
11207 107410
11208 107410
11209 107410
11210 107410
11211 107697
11212 107697
11213 107697
11214 107697
11215 107697
11216 107697
11217 107697
11218 107697
11219 107697
11220 107697
11221 107965
11222 107965
11223 107965
11224 107965
11225 107965
11226 107965
11227 107965
11228 107965
11229 107965
11230 107965
11231 108580
11232 108580
11233 108580
11234 108580
11235 108580
11236 108580
11237 108580
11238 108580
11239 108580
11240 108580
11241 109411
11242 109411
11243 109411
11244 109411
11245 109411
11246 109411
11247 109411
11248 109411
11249 109411
11250 109411
11251 110130
11252 110130
11253 110130
11254 110130
11255 110130
11256 110130
11257 110130
11258 110130
11259 110130
11260 110130
11261 110981
11262 110981
11263 110981
11264 110981
11265 110981
11266 110981
11267 110981
11268 110981
11269 110981
11270 110981
11271 111692
11272 111692
11273 111692
11274 111692
11275 111692
11276 111692
11277 111692
11278 111692
11279 111692
11280 111692
11281 112700
11282 112700
11283 112700
11284 112700
11285 112700
11286 112700
11287 112700
11288 112700
11289 112700
11290 112700
11291 113728
11292 113728
11293 113728
11294 113728
11295 113728
11296 113728
11297 113728
11298 113728
11299 113728
11300 113728
11301 114737
11302 114737
11303 114737
11304 114737
11305 114737
11306 114737
11307 114737
11308 114737
11309 114737
11310 114737
11311 115703
11312 115703
11313 115703
11314 115703
11315 115703
11316 115703
11317 115703
11318 115703
11319 115703
11320 115703
11321 116437
11322 116437
11323 116437
11324 116437
11325 116437
11326 116437
11327 116437
11328 116437
11329 116437
11330 116437
11331 116968
11332 116968
11333 116968
11334 116968
11335 116968
11336 116968
11337 116968
11338 116968
11339 116968
11340 116968
11341 116978
11342 116978
11343 116978
11344 116978
11345 116978
11346 116978
11347 116978
11348 116978
11349 116978
11350 116978
11351 116764
11352 116764
11353 116764
11354 116764
11355 116764
11356 116764
11357 116764
11358 116764
11359 116764
11360 116764
11361 116739
11362 116739
11363 116739
11364 116739
11365 116739
11366 116739
11367 116739
11368 116739
11369 116739
11370 116739
11371 116919
11372 116919
11373 116919
11374 116919
11375 116919
11376 116919
11377 116919
11378 116919
11379 116919
11380 116919
11381 117325
11382 117325
11383 117325
11384 117325
11385 117325
11386 117325
11387 117325
11388 117325
11389 117325
11390 117325
11391 117797
11392 117797
11393 117797
11394 117797
11395 117797
11396 117797
11397 117797
11398 117797
11399 117797
11400 117797
11401 117544
11402 117544
11403 117544
11404 117544
11405 117544
11406 117544
11407 117544
11408 117544
11409 117544
11410 117544
11411 117035
11412 117035
11413 117035
11414 117035
11415 117035
11416 117035
11417 117035
11418 117035
11419 117035
11420 117035
11421 116553
11422 116553
11423 116553
11424 116553
11425 116553
11426 116553
11427 116553
11428 116553
11429 116553
11430 116553
11431 116082
11432 116082
11433 116082
11434 116082
11435 116082
11436 116082
11437 116082
11438 116082
11439 116082
11440 116082
11441 115541
11442 115541
11443 115541
11444 115541
11445 115541
11446 115541
11447 115541
11448 115541
11449 115541
11450 115541
11451 115065
11452 115065
11453 115065
11454 115065
11455 115065
11456 115065
11457 115065
11458 115065
11459 115065
11460 115065
11461 114317
11462 114317
11463 114317
11464 114317
11465 114317
11466 114317
11467 114317
11468 114317
11469 114317
11470 114317
11471 113743
11472 113743
11473 113743
11474 113743
11475 113743
11476 113743
11477 113743
11478 113743
11479 113743
11480 113743
11481 113062
11482 113062
11483 113062
11484 113062
11485 113062
11486 113062
11487 113062
11488 113062
11489 113062
11490 113062
11491 112216
11492 112216
11493 112216
11494 112216
11495 112216
11496 112216
11497 112216
11498 112216
11499 112216
11500 112216
11501 111290
11502 111290
11503 111290
11504 111290
11505 111290
11506 111290
11507 111290
11508 111290
11509 111290
11510 111290
11511 110723
11512 110723
11513 110723
11514 110723
11515 110723
11516 110723
11517 110723
11518 110723
11519 110723
11520 110723
11521 110605
11522 110605
11523 110605
11524 110605
11525 110605
11526 110605
11527 110605
11528 110605
11529 110605
11530 110605
11531 110763
11532 110763
11533 110763
11534 110763
11535 110763
11536 110763
11537 110763
11538 110763
11539 110763
11540 110763
11541 111294
11542 111294
11543 111294
11544 111294
11545 111294
11546 111294
11547 111294
11548 111294
11549 111294
11550 111294
11551 112003
11552 112003
11553 112003
11554 112003
11555 112003
11556 112003
11557 112003
11558 112003
11559 112003
11560 112003
11561 112636
11562 112636
11563 112636
11564 112636
11565 112636
11566 112636
11567 112636
11568 112636
11569 112636
11570 112636
11571 113089
11572 113089
11573 113089
11574 113089
11575 113089
11576 113089
11577 113089
11578 113089
11579 113089
11580 113089
11581 113270
11582 113270
11583 113270
11584 113270
11585 113270
11586 113270
11587 113270
11588 113270
11589 113270
11590 113270
11591 113425
11592 113425
11593 113425
11594 113425
11595 113425
11596 113425
11597 113425
11598 113425
11599 113425
11600 113425
11601 114016
11602 114016
11603 114016
11604 114016
11605 114016
11606 114016
11607 114016
11608 114016
11609 114016
11610 114016
11611 114875
11612 114875
11613 114875
11614 114875
11615 114875
11616 114875
11617 114875
11618 114875
11619 114875
11620 114875
11621 115861
11622 115861
11623 115861
11624 115861
11625 115861
11626 115861
11627 115861
11628 115861
11629 115861
11630 115861
11631 116988
11632 116988
11633 116988
11634 116988
11635 116988
11636 116988
11637 116988
11638 116988
11639 116988
11640 116988
11641 117985
11642 117985
11643 117985
11644 117985
11645 117985
11646 117985
11647 117985
11648 117985
11649 117985
11650 117985
11651 119030
11652 119030
11653 119030
11654 119030
11655 119030
11656 119030
11657 119030
11658 119030
11659 119030
11660 119030
11661 120249
11662 120249
11663 120249
11664 120249
11665 120249
11666 120249
11667 120249
11668 120249
11669 120249
11670 120249
11671 121312
11672 121312
11673 121312
11674 121312
11675 121312
11676 121312
11677 121312
11678 121312
11679 121312
11680 121312
11681 122615
11682 122615
11683 122615
11684 122615
11685 122615
11686 122615
11687 122615
11688 122615
11689 122615
11690 122615
11691 124115
11692 124115
11693 124115
11694 124115
11695 124115
11696 124115
11697 124115
11698 124115
11699 124115
11700 124115
11701 125756
11702 125756
11703 125756
11704 125756
11705 125756
11706 125756
11707 125756
11708 125756
11709 125756
11710 125756
11711 127144
11712 127144
11713 127144
11714 127144
11715 127144
11716 127144
11717 127144
11718 127144
11719 127144
11720 127144
11721 128155
11722 128155
11723 128155
11724 128155
11725 128155
11726 128155
11727 128155
11728 128155
11729 128155
11730 128155
11731 129031
11732 129031
11733 129031
11734 129031
11735 129031
11736 129031
11737 129031
11738 129031
11739 129031
11740 129031
11741 129678
11742 129678
11743 129678
11744 129678
11745 129678
11746 129678
11747 129678
11748 129678
11749 129678
11750 129678
11751 130402
11752 130402
11753 130402
11754 130402
11755 130402
11756 130402
11757 130402
11758 130402
11759 130402
11760 130402
11761 131141
11762 131141
11763 131141
11764 131141
11765 131141
11766 131141
11767 131141
11768 131141
11769 131141
11770 131141
11771 131909
11772 131909
11773 131909
11774 131909
11775 131909
11776 131909
11777 131909
11778 131909
11779 131909
11780 131909
11781 133010
11782 133010
11783 133010
11784 133010
11785 133010
11786 133010
11787 133010
11788 133010
11789 133010
11790 133010
11791 134036
11792 134036
11793 134036
11794 134036
11795 134036
11796 134036
11797 134036
11798 134036
11799 134036
11800 134036
11801 135218
11802 135218
11803 135218
11804 135218
11805 135218
11806 135218
11807 135218
11808 135218
11809 135218
11810 135218
11811 136281
11812 136281
11813 136281
11814 136281
11815 136281
11816 136281
11817 136281
11818 136281
11819 136281
11820 136281
11821 137102
11822 137102
11823 137102
11824 137102
11825 137102
11826 137102
11827 137102
11828 137102
11829 137102
11830 137102
11831 137581
11832 137581
11833 137581
11834 137581
11835 137581
11836 137581
11837 137581
11838 137581
11839 137581
11840 137581
11841 138097
11842 138097
11843 138097
11844 138097
11845 138097
11846 138097
11847 138097
11848 138097
11849 138097
11850 138097
11851 138379
11852 138379
11853 138379
11854 138379
11855 138379
11856 138379
11857 138379
11858 138379
11859 138379
11860 138379
11861 138539
11862 138539
11863 138539
11864 138539
11865 138539
11866 138539
11867 138539
11868 138539
11869 138539
11870 138539
11871 138753
11872 138753
11873 138753
11874 138753
11875 138753
11876 138753
11877 138753
11878 138753
11879 138753
11880 138753
11881 138554
11882 138554
11883 138554
11884 138554
11885 138554
11886 138554
11887 138554
11888 138554
11889 138554
11890 138554
11891 138071
11892 138071
11893 138071
11894 138071
11895 138071
11896 138071
11897 138071
11898 138071
11899 138071
11900 138071
11901 137309
11902 137309
11903 137309
11904 137309
11905 137309
11906 137309
11907 137309
11908 137309
11909 137309
11910 137309
11911 136502
11912 136502
11913 136502
11914 136502
11915 136502
11916 136502
11917 136502
11918 136502
11919 136502
11920 136502
11921 135782
11922 135782
11923 135782
11924 135782
11925 135782
11926 135782
11927 135782
11928 135782
11929 135782
11930 135782
11931 135363
11932 135363
11933 135363
11934 135363
11935 135363
11936 135363
11937 135363
11938 135363
11939 135363
11940 135363
11941 135136
11942 135136
11943 135136
11944 135136
11945 135136
11946 135136
11947 135136
11948 135136
11949 135136
11950 135136
11951 134464
11952 134464
11953 134464
11954 134464
11955 134464
11956 134464
11957 134464
11958 134464
11959 134464
11960 134464
11961 133484
11962 133484
11963 133484
11964 133484
11965 133484
11966 133484
11967 133484
11968 133484
11969 133484
11970 133484
11971 132349
11972 132349
11973 132349
11974 132349
11975 132349
11976 132349
11977 132349
11978 132349
11979 132349
11980 132349
11981 130659
11982 130659
11983 130659
11984 130659
11985 130659
11986 130659
11987 130659
11988 130659
11989 130659
11990 130659
11991 128925
11992 128925
11993 128925
11994 128925
11995 128925
11996 128925
11997 128925
11998 128925
11999 128925
12000 128925
12001 126905
12002 126905
12003 126905
12004 126905
12005 126905
12006 126905
12007 126905
12008 126905
12009 126905
12010 126905
12011 124904
12012 124904
12013 124904
12014 124904
12015 124904
12016 124904
12017 124904
12018 124904
12019 124904
12020 124904
12021 123099
12022 123099
12023 123099
12024 123099
12025 123099
12026 123099
12027 123099
12028 123099
12029 123099
12030 123099
12031 121488
12032 121488
12033 121488
12034 121488
12035 121488
12036 121488
12037 121488
12038 121488
12039 121488
12040 121488
12041 119804
12042 119804
12043 119804
12044 119804
12045 119804
12046 119804
12047 119804
12048 119804
12049 119804
12050 119804
12051 118261
12052 118261
12053 118261
12054 118261
12055 118261
12056 118261
12057 118261
12058 118261
12059 118261
12060 118261
12061 116739
12062 116739
12063 116739
12064 116739
12065 116739
12066 116739
12067 116739
12068 116739
12069 116739
12070 116739
12071 115212
12072 115212
12073 115212
12074 115212
12075 115212
12076 115212
12077 115212
12078 115212
12079 115212
12080 115212
12081 113860
12082 113860
12083 113860
12084 113860
12085 113860
12086 113860
12087 113860
12088 113860
12089 113860
12090 113860
12091 112651
12092 112651
12093 112651
12094 112651
12095 112651
12096 112651
12097 112651
12098 112651
12099 112651
12100 112651
12101 111778
12102 111778
12103 111778
12104 111778
12105 111778
12106 111778
12107 111778
12108 111778
12109 111778
12110 111778
12111 111179
12112 111179
12113 111179
12114 111179
12115 111179
12116 111179
12117 111179
12118 111179
12119 111179
12120 111179
12121 110689
12122 110689
12123 110689
12124 110689
12125 110689
12126 110689
12127 110689
12128 110689
12129 110689
12130 110689
12131 109929
12132 109929
12133 109929
12134 109929
12135 109929
12136 109929
12137 109929
12138 109929
12139 109929
12140 109929
12141 109001
12142 109001
12143 109001
12144 109001
12145 109001
12146 109001
12147 109001
12148 109001
12149 109001
12150 109001
12151 108259
12152 108259
12153 108259
12154 108259
12155 108259
12156 108259
12157 108259
12158 108259
12159 108259
12160 108259
12161 107731
12162 107731
12163 107731
12164 107731
12165 107731
12166 107731
12167 107731
12168 107731
12169 107731
12170 107731
12171 107433
12172 107433
12173 107433
12174 107433
12175 107433
12176 107433
12177 107433
12178 107433
12179 107433
12180 107433
12181 107495
12182 107495
12183 107495
12184 107495
12185 107495
12186 107495
12187 107495
12188 107495
12189 107495
12190 107495
12191 107698
12192 107698
12193 107698
12194 107698
12195 107698
12196 107698
12197 107698
12198 107698
12199 107698
12200 107698
12201 107961
12202 107961
12203 107961
12204 107961
12205 107961
12206 107961
12207 107961
12208 107961
12209 107961
12210 107961
12211 108122
12212 108122
12213 108122
12214 108122
12215 108122
12216 108122
12217 108122
12218 108122
12219 108122
12220 108122
12221 108092
12222 108092
12223 108092
12224 108092
12225 108092
12226 108092
12227 108092
12228 108092
12229 108092
12230 108092
12231 108105
12232 108105
12233 108105
12234 108105
12235 108105
12236 108105
12237 108105
12238 108105
12239 108105
12240 108105
12241 108314
12242 108314
12243 108314
12244 108314
12245 108314
12246 108314
12247 108314
12248 108314
12249 108314
12250 108314
12251 108598
12252 108598
12253 108598
12254 108598
12255 108598
12256 108598
12257 108598
12258 108598
12259 108598
12260 108598
12261 108843
12262 108843
12263 108843
12264 108843
12265 108843
12266 108843
12267 108843
12268 108843
12269 108843
12270 108843
12271 109056
12272 109056
12273 109056
12274 109056
12275 109056
12276 109056
12277 109056
12278 109056
12279 109056
12280 109056
12281 109197
12282 109197
12283 109197
12284 109197
12285 109197
12286 109197
12287 109197
12288 109197
12289 109197
12290 109197
12291 109237
12292 109237
12293 109237
12294 109237
12295 109237
12296 109237
12297 109237
12298 109237
12299 109237
12300 109237
12301 108955
12302 108955
12303 108955
12304 108955
12305 108955
12306 108955
12307 108955
12308 108955
12309 108955
12310 108955
12311 108397
12312 108397
12313 108397
12314 108397
12315 108397
12316 108397
12317 108397
12318 108397
12319 108397
12320 108397
12321 107979
12322 107979
12323 107979
12324 107979
12325 107979
12326 107979
12327 107979
12328 107979
12329 107979
12330 107979
12331 107558
12332 107558
12333 107558
12334 107558
12335 107558
12336 107558
12337 107558
12338 107558
12339 107558
12340 107558
12341 107095
12342 107095
12343 107095
12344 107095
12345 107095
12346 107095
12347 107095
12348 107095
12349 107095
12350 107095
12351 106741
12352 106741
12353 106741
12354 106741
12355 106741
12356 106741
12357 106741
12358 106741
12359 106741
12360 106741
12361 106453
12362 106453
12363 106453
12364 106453
12365 106453
12366 106453
12367 106453
12368 106453
12369 106453
12370 106453
12371 106144
12372 106144
12373 106144
12374 106144
12375 106144
12376 106144
12377 106144
12378 106144
12379 106144
12380 106144
12381 105724
12382 105724
12383 105724
12384 105724
12385 105724
12386 105724
12387 105724
12388 105724
12389 105724
12390 105724
12391 105200
12392 105200
12393 105200
12394 105200
12395 105200
12396 105200
12397 105200
12398 105200
12399 105200
12400 105200
12401 104751
12402 104751
12403 104751
12404 104751
12405 104751
12406 104751
12407 104751
12408 104751
12409 104751
12410 104751
12411 104496
12412 104496
12413 104496
12414 104496
12415 104496
12416 104496
12417 104496
12418 104496
12419 104496
12420 104496
12421 104304
12422 104304
12423 104304
12424 104304
12425 104304
12426 104304
12427 104304
12428 104304
12429 104304
12430 104304
12431 104094
12432 104094
12433 104094
12434 104094
12435 104094
12436 104094
12437 104094
12438 104094
12439 104094
12440 104094
12441 103786
12442 103786
12443 103786
12444 103786
12445 103786
12446 103786
12447 103786
12448 103786
12449 103786
12450 103786
12451 103447
12452 103447
12453 103447
12454 103447
12455 103447
12456 103447
12457 103447
12458 103447
12459 103447
12460 103447
12461 103230
12462 103230
12463 103230
12464 103230
12465 103230
12466 103230
12467 103230
12468 103230
12469 103230
12470 103230
12471 102960
12472 102960
12473 102960
12474 102960
12475 102960
12476 102960
12477 102960
12478 102960
12479 102960
12480 102960
12481 102672
12482 102672
12483 102672
12484 102672
12485 102672
12486 102672
12487 102672
12488 102672
12489 102672
12490 102672
12491 102494
12492 102494
12493 102494
12494 102494
12495 102494
12496 102494
12497 102494
12498 102494
12499 102494
12500 102494
12501 102526
12502 102526
12503 102526
12504 102526
12505 102526
12506 102526
12507 102526
12508 102526
12509 102526
12510 102526
12511 102627
12512 102627
12513 102627
12514 102627
12515 102627
12516 102627
12517 102627
12518 102627
12519 102627
12520 102627
12521 102468
12522 102468
12523 102468
12524 102468
12525 102468
12526 102468
12527 102468
12528 102468
12529 102468
12530 102468
12531 102452
12532 102452
12533 102452
12534 102452
12535 102452
12536 102452
12537 102452
12538 102452
12539 102452
12540 102452
12541 102568
12542 102568
12543 102568
12544 102568
12545 102568
12546 102568
12547 102568
12548 102568
12549 102568
12550 102568
12551 102773
12552 102773
12553 102773
12554 102773
12555 102773
12556 102773
12557 102773
12558 102773
12559 102773
12560 102773
12561 102795
12562 102795
12563 102795
12564 102795
12565 102795
12566 102795
12567 102795
12568 102795
12569 102795
12570 102795
12571 102663
12572 102663
12573 102663
12574 102663
12575 102663
12576 102663
12577 102663
12578 102663
12579 102663
12580 102663
12581 102551
12582 102551
12583 102551
12584 102551
12585 102551
12586 102551
12587 102551
12588 102551
12589 102551
12590 102551
12591 102525
12592 102525
12593 102525
12594 102525
12595 102525
12596 102525
12597 102525
12598 102525
12599 102525
12600 102525
12601 102579
12602 102579
12603 102579
12604 102579
12605 102579
12606 102579
12607 102579
12608 102579
12609 102579
12610 102579
12611 102578
12612 102578
12613 102578
12614 102578
12615 102578
12616 102578
12617 102578
12618 102578
12619 102578
12620 102578
12621 102659
12622 102659
12623 102659
12624 102659
12625 102659
12626 102659
12627 102659
12628 102659
12629 102659
12630 102659
12631 102535
12632 102535
12633 102535
12634 102535
12635 102535
12636 102535
12637 102535
12638 102535
12639 102535
12640 102535
12641 102334
12642 102334
12643 102334
12644 102334
12645 102334
12646 102334
12647 102334
12648 102334
12649 102334
12650 102334
12651 102048
12652 102048
12653 102048
12654 102048
12655 102048
12656 102048
12657 102048
12658 102048
12659 102048
12660 102048
12661 101897
12662 101897
12663 101897
12664 101897
12665 101897
12666 101897
12667 101897
12668 101897
12669 101897
12670 101897
12671 102074
12672 102074
12673 102074
12674 102074
12675 102074
12676 102074
12677 102074
12678 102074
12679 102074
12680 102074
12681 102467
12682 102467
12683 102467
12684 102467
12685 102467
12686 102467
12687 102467
12688 102467
12689 102467
12690 102467
12691 102887
12692 102887
12693 102887
12694 102887
12695 102887
12696 102887
12697 102887
12698 102887
12699 102887
12700 102887
12701 103227
12702 103227
12703 103227
12704 103227
12705 103227
12706 103227
12707 103227
12708 103227
12709 103227
12710 103227
12711 103555
12712 103555
12713 103555
12714 103555
12715 103555
12716 103555
12717 103555
12718 103555
12719 103555
12720 103555
12721 104026
12722 104026
12723 104026
12724 104026
12725 104026
12726 104026
12727 104026
12728 104026
12729 104026
12730 104026
12731 104367
12732 104367
12733 104367
12734 104367
12735 104367
12736 104367
12737 104367
12738 104367
12739 104367
12740 104367
12741 104688
12742 104688
12743 104688
12744 104688
12745 104688
12746 104688
12747 104688
12748 104688
12749 104688
12750 104688
12751 104744
12752 104744
12753 104744
12754 104744
12755 104744
12756 104744
12757 104744
12758 104744
12759 104744
12760 104744
12761 105011
12762 105011
12763 105011
12764 105011
12765 105011
12766 105011
12767 105011
12768 105011
12769 105011
12770 105011
12771 105485
12772 105485
12773 105485
12774 105485
12775 105485
12776 105485
12777 105485
12778 105485
12779 105485
12780 105485
12781 106037
12782 106037
12783 106037
12784 106037
12785 106037
12786 106037
12787 106037
12788 106037
12789 106037
12790 106037
12791 106665
12792 106665
12793 106665
12794 106665
12795 106665
12796 106665
12797 106665
12798 106665
12799 106665
12800 106665
12801 107097
12802 107097
12803 107097
12804 107097
12805 107097
12806 107097
12807 107097
12808 107097
12809 107097
12810 107097
12811 107430
12812 107430
12813 107430
12814 107430
12815 107430
12816 107430
12817 107430
12818 107430
12819 107430
12820 107430
12821 107664
12822 107664
12823 107664
12824 107664
12825 107664
12826 107664
12827 107664
12828 107664
12829 107664
12830 107664
12831 108097
12832 108097
12833 108097
12834 108097
12835 108097
12836 108097
12837 108097
12838 108097
12839 108097
12840 108097
12841 108575
12842 108575
12843 108575
12844 108575
12845 108575
12846 108575
12847 108575
12848 108575
12849 108575
12850 108575
12851 109015
12852 109015
12853 109015
12854 109015
12855 109015
12856 109015
12857 109015
12858 109015
12859 109015
12860 109015
12861 109184
12862 109184
12863 109184
12864 109184
12865 109184
12866 109184
12867 109184
12868 109184
12869 109184
12870 109184
12871 109212
12872 109212
12873 109212
12874 109212
12875 109212
12876 109212
12877 109212
12878 109212
12879 109212
12880 109212
12881 109185
12882 109185
12883 109185
12884 109185
12885 109185
12886 109185
12887 109185
12888 109185
12889 109185
12890 109185
12891 109192
12892 109192
12893 109192
12894 109192
12895 109192
12896 109192
12897 109192
12898 109192
12899 109192
12900 109192
12901 109283
12902 109283
12903 109283
12904 109283
12905 109283
12906 109283
12907 109283
12908 109283
12909 109283
12910 109283
12911 109342
12912 109342
12913 109342
12914 109342
12915 109342
12916 109342
12917 109342
12918 109342
12919 109342
12920 109342
12921 109235
12922 109235
12923 109235
12924 109235
12925 109235
12926 109235
12927 109235
12928 109235
12929 109235
12930 109235
12931 109256
12932 109256
12933 109256
12934 109256
12935 109256
12936 109256
12937 109256
12938 109256
12939 109256
12940 109256
12941 109427
12942 109427
12943 109427
12944 109427
12945 109427
12946 109427
12947 109427
12948 109427
12949 109427
12950 109427
12951 109737
12952 109737
12953 109737
12954 109737
12955 109737
12956 109737
12957 109737
12958 109737
12959 109737
12960 109737
12961 110032
12962 110032
12963 110032
12964 110032
12965 110032
12966 110032
12967 110032
12968 110032
12969 110032
12970 110032
12971 110102
12972 110102
12973 110102
12974 110102
12975 110102
12976 110102
12977 110102
12978 110102
12979 110102
12980 110102
12981 110154
12982 110154
12983 110154
12984 110154
12985 110154
12986 110154
12987 110154
12988 110154
12989 110154
12990 110154
12991 110224
12992 110224
12993 110224
12994 110224
12995 110224
12996 110224
12997 110224
12998 110224
12999 110224
13000 110224
13001 110422
13002 110422
13003 110422
13004 110422
13005 110422
13006 110422
13007 110422
13008 110422
13009 110422
13010 110422
13011 110878
13012 110878
13013 110878
13014 110878
13015 110878
13016 110878
13017 110878
13018 110878
13019 110878
13020 110878
13021 111460
13022 111460
13023 111460
13024 111460
13025 111460
13026 111460
13027 111460
13028 111460
13029 111460
13030 111460
13031 112024
13032 112024
13033 112024
13034 112024
13035 112024
13036 112024
13037 112024
13038 112024
13039 112024
13040 112024
13041 112657
13042 112657
13043 112657
13044 112657
13045 112657
13046 112657
13047 112657
13048 112657
13049 112657
13050 112657
13051 113474
13052 113474
13053 113474
13054 113474
13055 113474
13056 113474
13057 113474
13058 113474
13059 113474
13060 113474
13061 114306
13062 114306
13063 114306
13064 114306
13065 114306
13066 114306
13067 114306
13068 114306
13069 114306
13070 114306
13071 114810
13072 114810
13073 114810
13074 114810
13075 114810
13076 114810
13077 114810
13078 114810
13079 114810
13080 114810
13081 115206
13082 115206
13083 115206
13084 115206
13085 115206
13086 115206
13087 115206
13088 115206
13089 115206
13090 115206
13091 115577
13092 115577
13093 115577
13094 115577
13095 115577
13096 115577
13097 115577
13098 115577
13099 115577
13100 115577
13101 115789
13102 115789
13103 115789
13104 115789
13105 115789
13106 115789
13107 115789
13108 115789
13109 115789
13110 115789
13111 116236
13112 116236
13113 116236
13114 116236
13115 116236
13116 116236
13117 116236
13118 116236
13119 116236
13120 116236
13121 116844
13122 116844
13123 116844
13124 116844
13125 116844
13126 116844
13127 116844
13128 116844
13129 116844
13130 116844
13131 117272
13132 117272
13133 117272
13134 117272
13135 117272
13136 117272
13137 117272
13138 117272
13139 117272
13140 117272
13141 117421
13142 117421
13143 117421
13144 117421
13145 117421
13146 117421
13147 117421
13148 117421
13149 117421
13150 117421
13151 117637
13152 117637
13153 117637
13154 117637
13155 117637
13156 117637
13157 117637
13158 117637
13159 117637
13160 117637
13161 117723
13162 117723
13163 117723
13164 117723
13165 117723
13166 117723
13167 117723
13168 117723
13169 117723
13170 117723
13171 117940
13172 117940
13173 117940
13174 117940
13175 117940
13176 117940
13177 117940
13178 117940
13179 117940
13180 117940
13181 118151
13182 118151
13183 118151
13184 118151
13185 118151
13186 118151
13187 118151
13188 118151
13189 118151
13190 118151
13191 118073
13192 118073
13193 118073
13194 118073
13195 118073
13196 118073
13197 118073
13198 118073
13199 118073
13200 118073
13201 118075
13202 118075
13203 118075
13204 118075
13205 118075
13206 118075
13207 118075
13208 118075
13209 118075
13210 118075
13211 117681
13212 117681
13213 117681
13214 117681
13215 117681
13216 117681
13217 117681
13218 117681
13219 117681
13220 117681
13221 117243
13222 117243
13223 117243
13224 117243
13225 117243
13226 117243
13227 117243
13228 117243
13229 117243
13230 117243
13231 116880
13232 116880
13233 116880
13234 116880
13235 116880
13236 116880
13237 116880
13238 116880
13239 116880
13240 116880
13241 116446
13242 116446
13243 116446
13244 116446
13245 116446
13246 116446
13247 116446
13248 116446
13249 116446
13250 116446
13251 116036
13252 116036
13253 116036
13254 116036
13255 116036
13256 116036
13257 116036
13258 116036
13259 116036
13260 116036
13261 115890
13262 115890
13263 115890
13264 115890
13265 115890
13266 115890
13267 115890
13268 115890
13269 115890
13270 115890
13271 116147
13272 116147
13273 116147
13274 116147
13275 116147
13276 116147
13277 116147
13278 116147
13279 116147
13280 116147
13281 116514
13282 116514
13283 116514
13284 116514
13285 116514
13286 116514
13287 116514
13288 116514
13289 116514
13290 116514
13291 116794
13292 116794
13293 116794
13294 116794
13295 116794
13296 116794
13297 116794
13298 116794
13299 116794
13300 116794
13301 117199
13302 117199
13303 117199
13304 117199
13305 117199
13306 117199
13307 117199
13308 117199
13309 117199
13310 117199
13311 117354
13312 117354
13313 117354
13314 117354
13315 117354
13316 117354
13317 117354
13318 117354
13319 117354
13320 117354
13321 117447
13322 117447
13323 117447
13324 117447
13325 117447
13326 117447
13327 117447
13328 117447
13329 117447
13330 117447
13331 117691
13332 117691
13333 117691
13334 117691
13335 117691
13336 117691
13337 117691
13338 117691
13339 117691
13340 117691
13341 118176
13342 118176
13343 118176
13344 118176
13345 118176
13346 118176
13347 118176
13348 118176
13349 118176
13350 118176
13351 118736
13352 118736
13353 118736
13354 118736
13355 118736
13356 118736
13357 118736
13358 118736
13359 118736
13360 118736
13361 119508
13362 119508
13363 119508
13364 119508
13365 119508
13366 119508
13367 119508
13368 119508
13369 119508
13370 119508
13371 120393
13372 120393
13373 120393
13374 120393
13375 120393
13376 120393
13377 120393
13378 120393
13379 120393
13380 120393
13381 121604
13382 121604
13383 121604
13384 121604
13385 121604
13386 121604
13387 121604
13388 121604
13389 121604
13390 121604
13391 122967
13392 122967
13393 122967
13394 122967
13395 122967
13396 122967
13397 122967
13398 122967
13399 122967
13400 122967
13401 124068
13402 124068
13403 124068
13404 124068
13405 124068
13406 124068
13407 124068
13408 124068
13409 124068
13410 124068
13411 125341
13412 125341
13413 125341
13414 125341
13415 125341
13416 125341
13417 125341
13418 125341
13419 125341
13420 125341
13421 126543
13422 126543
13423 126543
13424 126543
13425 126543
13426 126543
13427 126543
13428 126543
13429 126543
13430 126543
13431 127556
13432 127556
13433 127556
13434 127556
13435 127556
13436 127556
13437 127556
13438 127556
13439 127556
13440 127556
13441 128614
13442 128614
13443 128614
13444 128614
13445 128614
13446 128614
13447 128614
13448 128614
13449 128614
13450 128614
13451 129488
13452 129488
13453 129488
13454 129488
13455 129488
13456 129488
13457 129488
13458 129488
13459 129488
13460 129488
13461 130056
13462 130056
13463 130056
13464 130056
13465 130056
13466 130056
13467 130056
13468 130056
13469 130056
13470 130056
13471 130443
13472 130443
13473 130443
13474 130443
13475 130443
13476 130443
13477 130443
13478 130443
13479 130443
13480 130443
13481 130582
13482 130582
13483 130582
13484 130582
13485 130582
13486 130582
13487 130582
13488 130582
13489 130582
13490 130582
13491 130758
13492 130758
13493 130758
13494 130758
13495 130758
13496 130758
13497 130758
13498 130758
13499 130758
13500 130758
13501 130896
13502 130896
13503 130896
13504 130896
13505 130896
13506 130896
13507 130896
13508 130896
13509 130896
13510 130896
13511 131191
13512 131191
13513 131191
13514 131191
13515 131191
13516 131191
13517 131191
13518 131191
13519 131191
13520 131191
13521 131577
13522 131577
13523 131577
13524 131577
13525 131577
13526 131577
13527 131577
13528 131577
13529 131577
13530 131577
13531 131923
13532 131923
13533 131923
13534 131923
13535 131923
13536 131923
13537 131923
13538 131923
13539 131923
13540 131923
13541 132129
13542 132129
13543 132129
13544 132129
13545 132129
13546 132129
13547 132129
13548 132129
13549 132129
13550 132129
13551 132161
13552 132161
13553 132161
13554 132161
13555 132161
13556 132161
13557 132161
13558 132161
13559 132161
13560 132161
13561 131868
13562 131868
13563 131868
13564 131868
13565 131868
13566 131868
13567 131868
13568 131868
13569 131868
13570 131868
13571 131241
13572 131241
13573 131241
13574 131241
13575 131241
13576 131241
13577 131241
13578 131241
13579 131241
13580 131241
13581 129883
13582 129883
13583 129883
13584 129883
13585 129883
13586 129883
13587 129883
13588 129883
13589 129883
13590 129883
13591 128727
13592 128727
13593 128727
13594 128727
13595 128727
13596 128727
13597 128727
13598 128727
13599 128727
13600 128727
13601 128054
13602 128054
13603 128054
13604 128054
13605 128054
13606 128054
13607 128054
13608 128054
13609 128054
13610 128054
13611 127427
13612 127427
13613 127427
13614 127427
13615 127427
13616 127427
13617 127427
13618 127427
13619 127427
13620 127427
13621 127040
13622 127040
13623 127040
13624 127040
13625 127040
13626 127040
13627 127040
13628 127040
13629 127040
13630 127040
13631 127116
13632 127116
13633 127116
13634 127116
13635 127116
13636 127116
13637 127116
13638 127116
13639 127116
13640 127116
13641 127262
13642 127262
13643 127262
13644 127262
13645 127262
13646 127262
13647 127262
13648 127262
13649 127262
13650 127262
13651 127436
13652 127436
13653 127436
13654 127436
13655 127436
13656 127436
13657 127436
13658 127436
13659 127436
13660 127436
13661 127515
13662 127515
13663 127515
13664 127515
13665 127515
13666 127515
13667 127515
13668 127515
13669 127515
13670 127515
13671 127425
13672 127425
13673 127425
13674 127425
13675 127425
13676 127425
13677 127425
13678 127425
13679 127425
13680 127425
13681 127563
13682 127563
13683 127563
13684 127563
13685 127563
13686 127563
13687 127563
13688 127563
13689 127563
13690 127563
13691 127544
13692 127544
13693 127544
13694 127544
13695 127544
13696 127544
13697 127544
13698 127544
13699 127544
13700 127544
13701 127970
13702 127970
13703 127970
13704 127970
13705 127970
13706 127970
13707 127970
13708 127970
13709 127970
13710 127970
13711 128337
13712 128337
13713 128337
13714 128337
13715 128337
13716 128337
13717 128337
13718 128337
13719 128337
13720 128337
13721 128659
13722 128659
13723 128659
13724 128659
13725 128659
13726 128659
13727 128659
13728 128659
13729 128659
13730 128659
13731 128973
13732 128973
13733 128973
13734 128973
13735 128973
13736 128973
13737 128973
13738 128973
13739 128973
13740 128973
13741 129094
13742 129094
13743 129094
13744 129094
13745 129094
13746 129094
13747 129094
13748 129094
13749 129094
13750 129094
13751 129109
13752 129109
13753 129109
13754 129109
13755 129109
13756 129109
13757 129109
13758 129109
13759 129109
13760 129109
13761 129181
13762 129181
13763 129181
13764 129181
13765 129181
13766 129181
13767 129181
13768 129181
13769 129181
13770 129181
13771 129428
13772 129428
13773 129428
13774 129428
13775 129428
13776 129428
13777 129428
13778 129428
13779 129428
13780 129428
13781 130103
13782 130103
13783 130103
13784 130103
13785 130103
13786 130103
13787 130103
13788 130103
13789 130103
13790 130103
13791 130376
13792 130376
13793 130376
13794 130376
13795 130376
13796 130376
13797 130376
13798 130376
13799 130376
13800 130376
13801 129942
13802 129942
13803 129942
13804 129942
13805 129942
13806 129942
13807 129942
13808 129942
13809 129942
13810 129942
13811 129420
13812 129420
13813 129420
13814 129420
13815 129420
13816 129420
13817 129420
13818 129420
13819 129420
13820 129420
13821 128468
13822 128468
13823 128468
13824 128468
13825 128468
13826 128468
13827 128468
13828 128468
13829 128468
13830 128468
13831 126938
13832 126938
13833 126938
13834 126938
13835 126938
13836 126938
13837 126938
13838 126938
13839 126938
13840 126938
13841 125474
13842 125474
13843 125474
13844 125474
13845 125474
13846 125474
13847 125474
13848 125474
13849 125474
13850 125474
13851 123993
13852 123993
13853 123993
13854 123993
13855 123993
13856 123993
13857 123993
13858 123993
13859 123993
13860 123993
13861 122704
13862 122704
13863 122704
13864 122704
13865 122704
13866 122704
13867 122704
13868 122704
13869 122704
13870 122704
13871 121504
13872 121504
13873 121504
13874 121504
13875 121504
13876 121504
13877 121504
13878 121504
13879 121504
13880 121504
13881 120115
13882 120115
13883 120115
13884 120115
13885 120115
13886 120115
13887 120115
13888 120115
13889 120115
13890 120115
13891 118950
13892 118950
13893 118950
13894 118950
13895 118950
13896 118950
13897 118950
13898 118950
13899 118950
13900 118950
13901 117005
13902 117005
13903 117005
13904 117005
13905 117005
13906 117005
13907 117005
13908 117005
13909 117005
13910 117005
13911 115172
13912 115172
13913 115172
13914 115172
13915 115172
13916 115172
13917 115172
13918 115172
13919 115172
13920 115172
13921 113284
13922 113284
13923 113284
13924 113284
13925 113284
13926 113284
13927 113284
13928 113284
13929 113284
13930 113284
13931 111460
13932 111460
13933 111460
13934 111460
13935 111460
13936 111460
13937 111460
13938 111460
13939 111460
13940 111460
13941 110053
13942 110053
13943 110053
13944 110053
13945 110053
13946 110053
13947 110053
13948 110053
13949 110053
13950 110053
13951 108901
13952 108901
13953 108901
13954 108901
13955 108901
13956 108901
13957 108901
13958 108901
13959 108901
13960 108901
13961 107923
13962 107923
13963 107923
13964 107923
13965 107923
13966 107923
13967 107923
13968 107923
13969 107923
13970 107923
13971 106974
13972 106974
13973 106974
13974 106974
13975 106974
13976 106974
13977 106974
13978 106974
13979 106974
13980 106974
13981 106000
13982 106000
13983 106000
13984 106000
13985 106000
13986 106000
13987 106000
13988 106000
13989 106000
13990 106000
13991 105278
13992 105278
13993 105278
13994 105278
13995 105278
13996 105278
13997 105278
13998 105278
13999 105278
14000 105278
14001 104947
14002 104947
14003 104947
14004 104947
14005 104947
14006 104947
14007 104947
14008 104947
14009 104947
14010 104947
14011 104675
14012 104675
14013 104675
14014 104675
14015 104675
14016 104675
14017 104675
14018 104675
14019 104675
14020 104675
14021 104695
14022 104695
14023 104695
14024 104695
14025 104695
14026 104695
14027 104695
14028 104695
14029 104695
14030 104695
14031 104840
14032 104840
14033 104840
14034 104840
14035 104840
14036 104840
14037 104840
14038 104840
14039 104840
14040 104840
14041 104715
14042 104715
14043 104715
14044 104715
14045 104715
14046 104715
14047 104715
14048 104715
14049 104715
14050 104715
14051 104732
14052 104732
14053 104732
14054 104732
14055 104732
14056 104732
14057 104732
14058 104732
14059 104732
14060 104732
14061 104867
14062 104867
14063 104867
14064 104867
14065 104867
14066 104867
14067 104867
14068 104867
14069 104867
14070 104867
14071 105139
14072 105139
14073 105139
14074 105139
14075 105139
14076 105139
14077 105139
14078 105139
14079 105139
14080 105139
14081 105655
14082 105655
14083 105655
14084 105655
14085 105655
14086 105655
14087 105655
14088 105655
14089 105655
14090 105655
14091 106054
14092 106054
14093 106054
14094 106054
14095 106054
14096 106054
14097 106054
14098 106054
14099 106054
14100 106054
14101 106616
14102 106616
14103 106616
14104 106616
14105 106616
14106 106616
14107 106616
14108 106616
14109 106616
14110 106616
14111 106752
14112 106752
14113 106752
14114 106752
14115 106752
14116 106752
14117 106752
14118 106752
14119 106752
14120 106752
14121 106957
14122 106957
14123 106957
14124 106957
14125 106957
14126 106957
14127 106957
14128 106957
14129 106957
14130 106957
14131 107120
14132 107120
14133 107120
14134 107120
14135 107120
14136 107120
14137 107120
14138 107120
14139 107120
14140 107120
14141 106977
14142 106977
14143 106977
14144 106977
14145 106977
14146 106977
14147 106977
14148 106977
14149 106977
14150 106977
14151 106542
14152 106542
14153 106542
14154 106542
14155 106542
14156 106542
14157 106542
14158 106542
14159 106542
14160 106542
14161 106019
14162 106019
14163 106019
14164 106019
14165 106019
14166 106019
14167 106019
14168 106019
14169 106019
14170 106019
14171 105575
14172 105575
14173 105575
14174 105575
14175 105575
14176 105575
14177 105575
14178 105575
14179 105575
14180 105575
14181 105171
14182 105171
14183 105171
14184 105171
14185 105171
14186 105171
14187 105171
14188 105171
14189 105171
14190 105171
14191 104650
14192 104650
14193 104650
14194 104650
14195 104650
14196 104650
14197 104650
14198 104650
14199 104650
14200 104650
14201 104245
14202 104245
14203 104245
14204 104245
14205 104245
14206 104245
14207 104245
14208 104245
14209 104245
14210 104245
14211 103868
14212 103868
14213 103868
14214 103868
14215 103868
14216 103868
14217 103868
14218 103868
14219 103868
14220 103868
14221 103523
14222 103523
14223 103523
14224 103523
14225 103523
14226 103523
14227 103523
14228 103523
14229 103523
14230 103523
14231 103268
14232 103268
14233 103268
14234 103268
14235 103268
14236 103268
14237 103268
14238 103268
14239 103268
14240 103268
14241 102991
14242 102991
14243 102991
14244 102991
14245 102991
14246 102991
14247 102991
14248 102991
14249 102991
14250 102991
14251 102486
14252 102486
14253 102486
14254 102486
14255 102486
14256 102486
14257 102486
14258 102486
14259 102486
14260 102486
14261 101960
14262 101960
14263 101960
14264 101960
14265 101960
14266 101960
14267 101960
14268 101960
14269 101960
14270 101960
14271 101413
14272 101413
14273 101413
14274 101413
14275 101413
14276 101413
14277 101413
14278 101413
14279 101413
14280 101413
14281 101015
14282 101015
14283 101015
14284 101015
14285 101015
14286 101015
14287 101015
14288 101015
14289 101015
14290 101015
14291 100895
14292 100895
14293 100895
14294 100895
14295 100895
14296 100895
14297 100895
14298 100895
14299 100895
14300 100895
14301 101092
14302 101092
14303 101092
14304 101092
14305 101092
14306 101092
14307 101092
14308 101092
14309 101092
14310 101092
14311 101698
14312 101698
14313 101698
14314 101698
14315 101698
14316 101698
14317 101698
14318 101698
14319 101698
14320 101698
14321 102140
14322 102140
14323 102140
14324 102140
14325 102140
14326 102140
14327 102140
14328 102140
14329 102140
14330 102140
14331 102566
14332 102566
14333 102566
14334 102566
14335 102566
14336 102566
14337 102566
14338 102566
14339 102566
14340 102566
14341 103098
14342 103098
14343 103098
14344 103098
14345 103098
14346 103098
14347 103098
14348 103098
14349 103098
14350 103098
14351 103956
14352 103956
14353 103956
14354 103956
14355 103956
14356 103956
14357 103956
14358 103956
14359 103956
14360 103956
14361 104972
14362 104972
14363 104972
14364 104972
14365 104972
14366 104972
14367 104972
14368 104972
14369 104972
14370 104972
14371 106185
14372 106185
14373 106185
14374 106185
14375 106185
14376 106185
14377 106185
14378 106185
14379 106185
14380 106185
14381 107398
14382 107398
14383 107398
14384 107398
14385 107398
14386 107398
14387 107398
14388 107398
14389 107398
14390 107398
14391 108748
14392 108748
14393 108748
14394 108748
14395 108748
14396 108748
14397 108748
14398 108748
14399 108748
14400 108748
14401 109918
14402 109918
14403 109918
14404 109918
14405 109918
14406 109918
14407 109918
14408 109918
14409 109918
14410 109918
14411 111233
14412 111233
14413 111233
14414 111233
14415 111233
14416 111233
14417 111233
14418 111233
14419 111233
14420 111233
14421 112419
14422 112419
14423 112419
14424 112419
14425 112419
14426 112419
14427 112419
14428 112419
14429 112419
14430 112419
14431 113567
14432 113567
14433 113567
14434 113567
14435 113567
14436 113567
14437 113567
14438 113567
14439 113567
14440 113567
14441 114876
14442 114876
14443 114876
14444 114876
14445 114876
14446 114876
14447 114876
14448 114876
14449 114876
14450 114876
14451 116426
14452 116426
14453 116426
14454 116426
14455 116426
14456 116426
14457 116426
14458 116426
14459 116426
14460 116426
14461 118093
14462 118093
14463 118093
14464 118093
14465 118093
14466 118093
14467 118093
14468 118093
14469 118093
14470 118093
14471 119969
14472 119969
14473 119969
14474 119969
14475 119969
14476 119969
14477 119969
14478 119969
14479 119969
14480 119969
14481 121560
14482 121560
14483 121560
14484 121560
14485 121560
14486 121560
14487 121560
14488 121560
14489 121560
14490 121560
14491 122804
14492 122804
14493 122804
14494 122804
14495 122804
14496 122804
14497 122804
14498 122804
14499 122804
14500 122804
14501 123851
14502 123851
14503 123851
14504 123851
14505 123851
14506 123851
14507 123851
14508 123851
14509 123851
14510 123851
14511 124786
14512 124786
14513 124786
14514 124786
14515 124786
14516 124786
14517 124786
14518 124786
14519 124786
14520 124786
14521 125918
14522 125918
14523 125918
14524 125918
14525 125918
14526 125918
14527 125918
14528 125918
14529 125918
14530 125918
14531 127008
14532 127008
14533 127008
14534 127008
14535 127008
14536 127008
14537 127008
14538 127008
14539 127008
14540 127008
14541 128029
14542 128029
14543 128029
14544 128029
14545 128029
14546 128029
14547 128029
14548 128029
14549 128029
14550 128029
14551 128848
14552 128848
14553 128848
14554 128848
14555 128848
14556 128848
14557 128848
14558 128848
14559 128848
14560 128848
14561 129618
14562 129618
14563 129618
14564 129618
14565 129618
14566 129618
14567 129618
14568 129618
14569 129618
14570 129618
14571 129799
14572 129799
14573 129799
14574 129799
14575 129799
14576 129799
14577 129799
14578 129799
14579 129799
14580 129799
14581 129967
14582 129967
14583 129967
14584 129967
14585 129967
14586 129967
14587 129967
14588 129967
14589 129967
14590 129967
14591 130274
14592 130274
14593 130274
14594 130274
14595 130274
14596 130274
14597 130274
14598 130274
14599 130274
14600 130274
14601 130654
14602 130654
14603 130654
14604 130654
14605 130654
14606 130654
14607 130654
14608 130654
14609 130654
14610 130654
14611 130676
14612 130676
14613 130676
14614 130676
14615 130676
14616 130676
14617 130676
14618 130676
14619 130676
14620 130676
14621 130765
14622 130765
14623 130765
14624 130765
14625 130765
14626 130765
14627 130765
14628 130765
14629 130765
14630 130765
14631 130872
14632 130872
14633 130872
14634 130872
14635 130872
14636 130872
14637 130872
14638 130872
14639 130872
14640 130872
14641 130949
14642 130949
14643 130949
14644 130949
14645 130949
14646 130949
14647 130949
14648 130949
14649 130949
14650 130949
14651 130840
14652 130840
14653 130840
14654 130840
14655 130840
14656 130840
14657 130840
14658 130840
14659 130840
14660 130840
14661 130574
14662 130574
14663 130574
14664 130574
14665 130574
14666 130574
14667 130574
14668 130574
14669 130574
14670 130574
14671 129844
14672 129844
14673 129844
14674 129844
14675 129844
14676 129844
14677 129844
14678 129844
14679 129844
14680 129844
14681 128905
14682 128905
14683 128905
14684 128905
14685 128905
14686 128905
14687 128905
14688 128905
14689 128905
14690 128905
14691 128001
14692 128001
14693 128001
14694 128001
14695 128001
14696 128001
14697 128001
14698 128001
14699 128001
14700 128001
14701 127295
14702 127295
14703 127295
14704 127295
14705 127295
14706 127295
14707 127295
14708 127295
14709 127295
14710 127295
14711 126811
14712 126811
14713 126811
14714 126811
14715 126811
14716 126811
14717 126811
14718 126811
14719 126811
14720 126811
14721 126192
14722 126192
14723 126192
14724 126192
14725 126192
14726 126192
14727 126192
14728 126192
14729 126192
14730 126192
14731 125635
14732 125635
14733 125635
14734 125635
14735 125635
14736 125635
14737 125635
14738 125635
14739 125635
14740 125635
14741 125193
14742 125193
14743 125193
14744 125193
14745 125193
14746 125193
14747 125193
14748 125193
14749 125193
14750 125193
14751 124927
14752 124927
14753 124927
14754 124927
14755 124927
14756 124927
14757 124927
14758 124927
14759 124927
14760 124927
14761 124479
14762 124479
14763 124479
14764 124479
14765 124479
14766 124479
14767 124479
14768 124479
14769 124479
14770 124479
14771 124469
14772 124469
14773 124469
14774 124469
14775 124469
14776 124469
14777 124469
14778 124469
14779 124469
14780 124469
14781 124386
14782 124386
14783 124386
14784 124386
14785 124386
14786 124386
14787 124386
14788 124386
14789 124386
14790 124386
14791 123784
14792 123784
14793 123784
14794 123784
14795 123784
14796 123784
14797 123784
14798 123784
14799 123784
14800 123784
14801 123153
14802 123153
14803 123153
14804 123153
14805 123153
14806 123153
14807 123153
14808 123153
14809 123153
14810 123153
14811 122902
14812 122902
14813 122902
14814 122902
14815 122902
14816 122902
14817 122902
14818 122902
14819 122902
14820 122902
14821 122622
14822 122622
14823 122622
14824 122622
14825 122622
14826 122622
14827 122622
14828 122622
14829 122622
14830 122622
14831 122566
14832 122566
14833 122566
14834 122566
14835 122566
14836 122566
14837 122566
14838 122566
14839 122566
14840 122566
14841 122563
14842 122563
14843 122563
14844 122563
14845 122563
14846 122563
14847 122563
14848 122563
14849 122563
14850 122563
14851 122607
14852 122607
14853 122607
14854 122607
14855 122607
14856 122607
14857 122607
14858 122607
14859 122607
14860 122607
14861 122478
14862 122478
14863 122478
14864 122478
14865 122478
14866 122478
14867 122478
14868 122478
14869 122478
14870 122478
14871 122525
14872 122525
14873 122525
14874 122525
14875 122525
14876 122525
14877 122525
14878 122525
14879 122525
14880 122525
14881 122811
14882 122811
14883 122811
14884 122811
14885 122811
14886 122811
14887 122811
14888 122811
14889 122811
14890 122811
14891 123290
14892 123290
14893 123290
14894 123290
14895 123290
14896 123290
14897 123290
14898 123290
14899 123290
14900 123290
14901 123531
14902 123531
14903 123531
14904 123531
14905 123531
14906 123531
14907 123531
14908 123531
14909 123531
14910 123531
14911 123346
14912 123346
14913 123346
14914 123346
14915 123346
14916 123346
14917 123346
14918 123346
14919 123346
14920 123346
14921 123378
14922 123378
14923 123378
14924 123378
14925 123378
14926 123378
14927 123378
14928 123378
14929 123378
14930 123378
14931 123292
14932 123292
14933 123292
14934 123292
14935 123292
14936 123292
14937 123292
14938 123292
14939 123292
14940 123292
14941 123047
14942 123047
14943 123047
14944 123047
14945 123047
14946 123047
14947 123047
14948 123047
14949 123047
14950 123047
14951 122574
14952 122574
14953 122574
14954 122574
14955 122574
14956 122574
14957 122574
14958 122574
14959 122574
14960 122574
14961 122300
14962 122300
14963 122300
14964 122300
14965 122300
14966 122300
14967 122300
14968 122300
14969 122300
14970 122300
14971 121929
14972 121929
14973 121929
14974 121929
14975 121929
14976 121929
14977 121929
14978 121929
14979 121929
14980 121929
14981 121545
14982 121545
14983 121545
14984 121545
14985 121545
14986 121545
14987 121545
14988 121545
14989 121545
14990 121545
14991 121561
14992 121561
14993 121561
14994 121561
14995 121561
14996 121561
14997 121561
14998 121561
14999 121561
15000 121561
15001 121451
15002 121451
15003 121451
15004 121451
15005 121451
15006 121451
15007 121451
15008 121451
15009 121451
15010 121451
15011 120893
15012 120893
15013 120893
15014 120893
15015 120893
15016 120893
15017 120893
15018 120893
15019 120893
15020 120893
15021 120293
15022 120293
15023 120293
15024 120293
15025 120293
15026 120293
15027 120293
15028 120293
15029 120293
15030 120293
15031 119423
15032 119423
15033 119423
15034 119423
15035 119423
15036 119423
15037 119423
15038 119423
15039 119423
15040 119423
15041 118680
15042 118680
15043 118680
15044 118680
15045 118680
15046 118680
15047 118680
15048 118680
15049 118680
15050 118680
15051 118067
15052 118067
15053 118067
15054 118067
15055 118067
15056 118067
15057 118067
15058 118067
15059 118067
15060 118067
15061 117474
15062 117474
15063 117474
15064 117474
15065 117474
15066 117474
15067 117474
15068 117474
15069 117474
15070 117474
15071 116922
15072 116922
15073 116922
15074 116922
15075 116922
15076 116922
15077 116922
15078 116922
15079 116922
15080 116922
15081 116318
15082 116318
15083 116318
15084 116318
15085 116318
15086 116318
15087 116318
15088 116318
15089 116318
15090 116318
15091 115636
15092 115636
15093 115636
15094 115636
15095 115636
15096 115636
15097 115636
15098 115636
15099 115636
15100 115636
15101 115199
15102 115199
15103 115199
15104 115199
15105 115199
15106 115199
15107 115199
15108 115199
15109 115199
15110 115199
15111 114889
15112 114889
15113 114889
15114 114889
15115 114889
15116 114889
15117 114889
15118 114889
15119 114889
15120 114889
15121 114302
15122 114302
15123 114302
15124 114302
15125 114302
15126 114302
15127 114302
15128 114302
15129 114302
15130 114302
15131 114037
15132 114037
15133 114037
15134 114037
15135 114037
15136 114037
15137 114037
15138 114037
15139 114037
15140 114037
15141 113976
15142 113976
15143 113976
15144 113976
15145 113976
15146 113976
15147 113976
15148 113976
15149 113976
15150 113976
15151 114174
15152 114174
15153 114174
15154 114174
15155 114174
15156 114174
15157 114174
15158 114174
15159 114174
15160 114174
15161 114155
15162 114155
15163 114155
15164 114155
15165 114155
15166 114155
15167 114155
15168 114155
15169 114155
15170 114155
15171 114059
15172 114059
15173 114059
15174 114059
15175 114059
15176 114059
15177 114059
15178 114059
15179 114059
15180 114059
15181 114088
15182 114088
15183 114088
15184 114088
15185 114088
15186 114088
15187 114088
15188 114088
15189 114088
15190 114088
15191 114129
15192 114129
15193 114129
15194 114129
15195 114129
15196 114129
15197 114129
15198 114129
15199 114129
15200 114129
15201 114335
15202 114335
15203 114335
15204 114335
15205 114335
15206 114335
15207 114335
15208 114335
15209 114335
15210 114335
15211 114838
15212 114838
15213 114838
15214 114838
15215 114838
15216 114838
15217 114838
15218 114838
15219 114838
15220 114838
15221 115381
15222 115381
15223 115381
15224 115381
15225 115381
15226 115381
15227 115381
15228 115381
15229 115381
15230 115381
15231 116021
15232 116021
15233 116021
15234 116021
15235 116021
15236 116021
15237 116021
15238 116021
15239 116021
15240 116021
15241 116351
15242 116351
15243 116351
15244 116351
15245 116351
15246 116351
15247 116351
15248 116351
15249 116351
15250 116351
15251 116552
15252 116552
15253 116552
15254 116552
15255 116552
15256 116552
15257 116552
15258 116552
15259 116552
15260 116552
15261 116769
15262 116769
15263 116769
15264 116769
15265 116769
15266 116769
15267 116769
15268 116769
15269 116769
15270 116769
15271 117245
15272 117245
15273 117245
15274 117245
15275 117245
15276 117245
15277 117245
15278 117245
15279 117245
15280 117245
15281 117900
15282 117900
15283 117900
15284 117900
15285 117900
15286 117900
15287 117900
15288 117900
15289 117900
15290 117900
15291 118520
15292 118520
15293 118520
15294 118520
15295 118520
15296 118520
15297 118520
15298 118520
15299 118520
15300 118520
15301 119053
15302 119053
15303 119053
15304 119053
15305 119053
15306 119053
15307 119053
15308 119053
15309 119053
15310 119053
15311 119827
15312 119827
15313 119827
15314 119827
15315 119827
15316 119827
15317 119827
15318 119827
15319 119827
15320 119827
15321 120673
15322 120673
15323 120673
15324 120673
15325 120673
15326 120673
15327 120673
15328 120673
15329 120673
15330 120673
15331 120933
15332 120933
15333 120933
15334 120933
15335 120933
15336 120933
15337 120933
15338 120933
15339 120933
15340 120933
15341 121067
15342 121067
15343 121067
15344 121067
15345 121067
15346 121067
15347 121067
15348 121067
15349 121067
15350 121067
15351 120901
15352 120901
15353 120901
15354 120901
15355 120901
15356 120901
15357 120901
15358 120901
15359 120901
15360 120901
15361 120937
15362 120937
15363 120937
15364 120937
15365 120937
15366 120937
15367 120937
15368 120937
15369 120937
15370 120937
15371 121186
15372 121186
15373 121186
15374 121186
15375 121186
15376 121186
15377 121186
15378 121186
15379 121186
15380 121186
15381 121408
15382 121408
15383 121408
15384 121408
15385 121408
15386 121408
15387 121408
15388 121408
15389 121408
15390 121408
15391 121507
15392 121507
15393 121507
15394 121507
15395 121507
15396 121507
15397 121507
15398 121507
15399 121507
15400 121507
15401 121669
15402 121669
15403 121669
15404 121669
15405 121669
15406 121669
15407 121669
15408 121669
15409 121669
15410 121669
15411 121884
15412 121884
15413 121884
15414 121884
15415 121884
15416 121884
15417 121884
15418 121884
15419 121884
15420 121884
15421 122105
15422 122105
15423 122105
15424 122105
15425 122105
15426 122105
15427 122105
15428 122105
15429 122105
15430 122105
15431 122156
15432 122156
15433 122156
15434 122156
15435 122156
15436 122156
15437 122156
15438 122156
15439 122156
15440 122156
15441 122441
15442 122441
15443 122441
15444 122441
15445 122441
15446 122441
15447 122441
15448 122441
15449 122441
15450 122441
15451 122828
15452 122828
15453 122828
15454 122828
15455 122828
15456 122828
15457 122828
15458 122828
15459 122828
15460 122828
15461 123419
15462 123419
15463 123419
15464 123419
15465 123419
15466 123419
15467 123419
15468 123419
15469 123419
15470 123419
15471 123740
15472 123740
15473 123740
15474 123740
15475 123740
15476 123740
15477 123740
15478 123740
15479 123740
15480 123740
15481 123912
15482 123912
15483 123912
15484 123912
15485 123912
15486 123912
15487 123912
15488 123912
15489 123912
15490 123912
15491 124101
15492 124101
15493 124101
15494 124101
15495 124101
15496 124101
15497 124101
15498 124101
15499 124101
15500 124101
15501 124001
15502 124001
15503 124001
15504 124001
15505 124001
15506 124001
15507 124001
15508 124001
15509 124001
15510 124001
15511 123701
15512 123701
15513 123701
15514 123701
15515 123701
15516 123701
15517 123701
15518 123701
15519 123701
15520 123701
15521 123765
15522 123765
15523 123765
15524 123765
15525 123765
15526 123765
15527 123765
15528 123765
15529 123765
15530 123765
15531 124326
15532 124326
15533 124326
15534 124326
15535 124326
15536 124326
15537 124326
15538 124326
15539 124326
15540 124326
15541 125040
15542 125040
15543 125040
15544 125040
15545 125040
15546 125040
15547 125040
15548 125040
15549 125040
15550 125040
15551 125876
15552 125876
15553 125876
15554 125876
15555 125876
15556 125876
15557 125876
15558 125876
15559 125876
15560 125876
15561 126520
15562 126520
15563 126520
15564 126520
15565 126520
15566 126520
15567 126520
15568 126520
15569 126520
15570 126520
15571 126722
15572 126722
15573 126722
15574 126722
15575 126722
15576 126722
15577 126722
15578 126722
15579 126722
15580 126722
15581 126910
15582 126910
15583 126910
15584 126910
15585 126910
15586 126910
15587 126910
15588 126910
15589 126910
15590 126910
15591 127175
15592 127175
15593 127175
15594 127175
15595 127175
15596 127175
15597 127175
15598 127175
15599 127175
15600 127175
15601 127351
15602 127351
15603 127351
15604 127351
15605 127351
15606 127351
15607 127351
15608 127351
15609 127351
15610 127351
15611 127411
15612 127411
15613 127411
15614 127411
15615 127411
15616 127411
15617 127411
15618 127411
15619 127411
15620 127411
15621 127490
15622 127490
15623 127490
15624 127490
15625 127490
15626 127490
15627 127490
15628 127490
15629 127490
15630 127490
15631 127761
15632 127761
15633 127761
15634 127761
15635 127761
15636 127761
15637 127761
15638 127761
15639 127761
15640 127761
15641 127890
15642 127890
15643 127890
15644 127890
15645 127890
15646 127890
15647 127890
15648 127890
15649 127890
15650 127890
15651 127981
15652 127981
15653 127981
15654 127981
15655 127981
15656 127981
15657 127981
15658 127981
15659 127981
15660 127981
15661 127939
15662 127939
15663 127939
15664 127939
15665 127939
15666 127939
15667 127939
15668 127939
15669 127939
15670 127939
15671 127888
15672 127888
15673 127888
15674 127888
15675 127888
15676 127888
15677 127888
15678 127888
15679 127888
15680 127888
15681 127880
15682 127880
15683 127880
15684 127880
15685 127880
15686 127880
15687 127880
15688 127880
15689 127880
15690 127880
15691 127933
15692 127933
15693 127933
15694 127933
15695 127933
15696 127933
15697 127933
15698 127933
15699 127933
15700 127933
15701 128227
15702 128227
15703 128227
15704 128227
15705 128227
15706 128227
15707 128227
15708 128227
15709 128227
15710 128227
15711 128688
15712 128688
15713 128688
15714 128688
15715 128688
15716 128688
15717 128688
15718 128688
15719 128688
15720 128688
15721 128508
15722 128508
15723 128508
15724 128508
15725 128508
15726 128508
15727 128508
15728 128508
15729 128508
15730 128508
15731 128168
15732 128168
15733 128168
15734 128168
15735 128168
15736 128168
15737 128168
15738 128168
15739 128168
15740 128168
15741 127552
15742 127552
15743 127552
15744 127552
15745 127552
15746 127552
15747 127552
15748 127552
15749 127552
15750 127552
15751 127049
15752 127049
15753 127049
15754 127049
15755 127049
15756 127049
15757 127049
15758 127049
15759 127049
15760 127049
15761 126633
15762 126633
15763 126633
15764 126633
15765 126633
15766 126633
15767 126633
15768 126633
15769 126633
15770 126633
15771 126579
15772 126579
15773 126579
15774 126579
15775 126579
15776 126579
15777 126579
15778 126579
15779 126579
15780 126579
15781 126366
15782 126366
15783 126366
15784 126366
15785 126366
15786 126366
15787 126366
15788 126366
15789 126366
15790 126366
15791 125927
15792 125927
15793 125927
15794 125927
15795 125927
15796 125927
15797 125927
15798 125927
15799 125927
15800 125927
15801 125335
15802 125335
15803 125335
15804 125335
15805 125335
15806 125335
15807 125335
15808 125335
15809 125335
15810 125335
15811 124589
15812 124589
15813 124589
15814 124589
15815 124589
15816 124589
15817 124589
15818 124589
15819 124589
15820 124589
15821 123751
15822 123751
15823 123751
15824 123751
15825 123751
15826 123751
15827 123751
15828 123751
15829 123751
15830 123751
15831 122756
15832 122756
15833 122756
15834 122756
15835 122756
15836 122756
15837 122756
15838 122756
15839 122756
15840 122756
15841 121672
15842 121672
15843 121672
15844 121672
15845 121672
15846 121672
15847 121672
15848 121672
15849 121672
15850 121672
15851 120260
15852 120260
15853 120260
15854 120260
15855 120260
15856 120260
15857 120260
15858 120260
15859 120260
15860 120260
15861 118761
15862 118761
15863 118761
15864 118761
15865 118761
15866 118761
15867 118761
15868 118761
15869 118761
15870 118761
15871 117064
15872 117064
15873 117064
15874 117064
15875 117064
15876 117064
15877 117064
15878 117064
15879 117064
15880 117064
15881 115160
15882 115160
15883 115160
15884 115160
15885 115160
15886 115160
15887 115160
15888 115160
15889 115160
15890 115160
15891 113206
15892 113206
15893 113206
15894 113206
15895 113206
15896 113206
15897 113206
15898 113206
15899 113206
15900 113206
15901 111286
15902 111286
15903 111286
15904 111286
15905 111286
15906 111286
15907 111286
15908 111286
15909 111286
15910 111286
15911 108958
15912 108958
15913 108958
15914 108958
15915 108958
15916 108958
15917 108958
15918 108958
15919 108958
15920 108958
15921 106971
15922 106971
15923 106971
15924 106971
15925 106971
15926 106971
15927 106971
15928 106971
15929 106971
15930 106971
15931 104945
15932 104945
15933 104945
15934 104945
15935 104945
15936 104945
15937 104945
15938 104945
15939 104945
15940 104945
15941 102988
15942 102988
15943 102988
15944 102988
15945 102988
15946 102988
15947 102988
15948 102988
15949 102988
15950 102988
15951 100843
15952 100843
15953 100843
15954 100843
15955 100843
15956 100843
15957 100843
15958 100843
15959 100843
15960 100843
15961 98670.9
15962 98670.9
15963 98670.9
15964 98670.9
15965 98670.9
15966 98670.9
15967 98670.9
15968 98670.9
15969 98670.9
15970 98670.9
15971 96211.5
15972 96211.5
15973 96211.5
15974 96211.5
15975 96211.5
15976 96211.5
15977 96211.5
15978 96211.5
15979 96211.5
15980 96211.5
15981 93847.9
15982 93847.9
15983 93847.9
15984 93847.9
15985 93847.9
15986 93847.9
15987 93847.9
15988 93847.9
15989 93847.9
15990 93847.9
15991 91706.9
15992 91706.9
15993 91706.9
15994 91706.9
15995 91706.9
15996 91706.9
15997 91706.9
15998 91706.9
15999 91706.9
16000 91706.9
16001 89939.9
16002 89939.9
16003 89939.9
16004 89939.9
16005 89939.9
16006 89939.9
16007 89939.9
16008 89939.9
16009 89939.9
16010 89939.9
16011 88446.4
16012 88446.4
16013 88446.4
16014 88446.4
16015 88446.4
16016 88446.4
16017 88446.4
16018 88446.4
16019 88446.4
16020 88446.4
16021 86989
16022 86989
16023 86989
16024 86989
16025 86989
16026 86989
16027 86989
16028 86989
16029 86989
16030 86989
16031 85583.6
16032 85583.6
16033 85583.6
16034 85583.6
16035 85583.6
16036 85583.6
16037 85583.6
16038 85583.6
16039 85583.6
16040 85583.6
16041 84295.3
16042 84295.3
16043 84295.3
16044 84295.3
16045 84295.3
16046 84295.3
16047 84295.3
16048 84295.3
16049 84295.3
16050 84295.3
16051 83354.6
16052 83354.6
16053 83354.6
16054 83354.6
16055 83354.6
16056 83354.6
16057 83354.6
16058 83354.6
16059 83354.6
16060 83354.6
16061 82589
16062 82589
16063 82589
16064 82589
16065 82589
16066 82589
16067 82589
16068 82589
16069 82589
16070 82589
16071 82137
16072 82137
16073 82137
16074 82137
16075 82137
16076 82137
16077 82137
16078 82137
16079 82137
16080 82137
16081 81836.8
16082 81836.8
16083 81836.8
16084 81836.8
16085 81836.8
16086 81836.8
16087 81836.8
16088 81836.8
16089 81836.8
16090 81836.8
16091 81284.4
16092 81284.4
16093 81284.4
16094 81284.4
16095 81284.4
16096 81284.4
16097 81284.4
16098 81284.4
16099 81284.4
16100 81284.4
16101 80613.9
16102 80613.9
16103 80613.9
16104 80613.9
16105 80613.9
16106 80613.9
16107 80613.9
16108 80613.9
16109 80613.9
16110 80613.9
16111 80271.7
16112 80271.7
16113 80271.7
16114 80271.7
16115 80271.7
16116 80271.7
16117 80271.7
16118 80271.7
16119 80271.7
16120 80271.7
16121 79998
16122 79998
16123 79998
16124 79998
16125 79998
16126 79998
16127 79998
16128 79998
16129 79998
16130 79998
16131 80004.1
16132 80004.1
16133 80004.1
16134 80004.1
16135 80004.1
16136 80004.1
16137 80004.1
16138 80004.1
16139 80004.1
16140 80004.1
16141 80138
16142 80138
16143 80138
16144 80138
16145 80138
16146 80138
16147 80138
16148 80138
16149 80138
16150 80138
16151 80417.6
16152 80417.6
16153 80417.6
16154 80417.6
16155 80417.6
16156 80417.6
16157 80417.6
16158 80417.6
16159 80417.6
16160 80417.6
16161 80747.2
16162 80747.2
16163 80747.2
16164 80747.2
16165 80747.2
16166 80747.2
16167 80747.2
16168 80747.2
16169 80747.2
16170 80747.2
16171 81347.3
16172 81347.3
16173 81347.3
16174 81347.3
16175 81347.3
16176 81347.3
16177 81347.3
16178 81347.3
16179 81347.3
16180 81347.3
16181 81937.3
16182 81937.3
16183 81937.3
16184 81937.3
16185 81937.3
16186 81937.3
16187 81937.3
16188 81937.3
16189 81937.3
16190 81937.3
16191 82424.2
16192 82424.2
16193 82424.2
16194 82424.2
16195 82424.2
16196 82424.2
16197 82424.2
16198 82424.2
16199 82424.2
16200 82424.2
16201 82388.9
16202 82388.9
16203 82388.9
16204 82388.9
16205 82388.9
16206 82388.9
16207 82388.9
16208 82388.9
16209 82388.9
16210 82388.9
16211 82329.5
16212 82329.5
16213 82329.5
16214 82329.5
16215 82329.5
16216 82329.5
16217 82329.5
16218 82329.5
16219 82329.5
16220 82329.5
16221 82465.6
16222 82465.6
16223 82465.6
16224 82465.6
16225 82465.6
16226 82465.6
16227 82465.6
16228 82465.6
16229 82465.6
16230 82465.6
16231 82765.4
16232 82765.4
16233 82765.4
16234 82765.4
16235 82765.4
16236 82765.4
16237 82765.4
16238 82765.4
16239 82765.4
16240 82765.4
16241 83148.6
16242 83148.6
16243 83148.6
16244 83148.6
16245 83148.6
16246 83148.6
16247 83148.6
16248 83148.6
16249 83148.6
16250 83148.6
16251 83565.8
16252 83565.8
16253 83565.8
16254 83565.8
16255 83565.8
16256 83565.8
16257 83565.8
16258 83565.8
16259 83565.8
16260 83565.8
16261 83997.3
16262 83997.3
16263 83997.3
16264 83997.3
16265 83997.3
16266 83997.3
16267 83997.3
16268 83997.3
16269 83997.3
16270 83997.3
16271 84248.9
16272 84248.9
16273 84248.9
16274 84248.9
16275 84248.9
16276 84248.9
16277 84248.9
16278 84248.9
16279 84248.9
16280 84248.9
16281 84548.8
16282 84548.8
16283 84548.8
16284 84548.8
16285 84548.8
16286 84548.8
16287 84548.8
16288 84548.8
16289 84548.8
16290 84548.8
16291 85198.5
16292 85198.5
16293 85198.5
16294 85198.5
16295 85198.5
16296 85198.5
16297 85198.5
16298 85198.5
16299 85198.5
16300 85198.5
16301 85977.6
16302 85977.6
16303 85977.6
16304 85977.6
16305 85977.6
16306 85977.6
16307 85977.6
16308 85977.6
16309 85977.6
16310 85977.6
16311 86859.4
16312 86859.4
16313 86859.4
16314 86859.4
16315 86859.4
16316 86859.4
16317 86859.4
16318 86859.4
16319 86859.4
16320 86859.4
16321 87598.8
16322 87598.8
16323 87598.8
16324 87598.8
16325 87598.8
16326 87598.8
16327 87598.8
16328 87598.8
16329 87598.8
16330 87598.8
16331 87872.2
16332 87872.2
16333 87872.2
16334 87872.2
16335 87872.2
16336 87872.2
16337 87872.2
16338 87872.2
16339 87872.2
16340 87872.2
16341 88198.3
16342 88198.3
16343 88198.3
16344 88198.3
16345 88198.3
16346 88198.3
16347 88198.3
16348 88198.3
16349 88198.3
16350 88198.3
16351 88582
16352 88582
16353 88582
16354 88582
16355 88582
16356 88582
16357 88582
16358 88582
16359 88582
16360 88582
16361 89089.3
16362 89089.3
16363 89089.3
16364 89089.3
16365 89089.3
16366 89089.3
16367 89089.3
16368 89089.3
16369 89089.3
16370 89089.3
16371 89646.3
16372 89646.3
16373 89646.3
16374 89646.3
16375 89646.3
16376 89646.3
16377 89646.3
16378 89646.3
16379 89646.3
16380 89646.3
16381 90559.1
16382 90559.1
16383 90559.1
16384 90559.1
16385 90559.1
16386 90559.1
16387 90559.1
16388 90559.1
16389 90559.1
16390 90559.1
16391 91720.9
16392 91720.9
16393 91720.9
16394 91720.9
16395 91720.9
16396 91720.9
16397 91720.9
16398 91720.9
16399 91720.9
16400 91720.9
16401 93305.8
16402 93305.8
16403 93305.8
16404 93305.8
16405 93305.8
16406 93305.8
16407 93305.8
16408 93305.8
16409 93305.8
16410 93305.8
16411 94801.5
16412 94801.5
16413 94801.5
16414 94801.5
16415 94801.5
16416 94801.5
16417 94801.5
16418 94801.5
16419 94801.5
16420 94801.5
16421 96087.2
16422 96087.2
16423 96087.2
16424 96087.2
16425 96087.2
16426 96087.2
16427 96087.2
16428 96087.2
16429 96087.2
16430 96087.2
16431 97447.3
16432 97447.3
16433 97447.3
16434 97447.3
16435 97447.3
16436 97447.3
16437 97447.3
16438 97447.3
16439 97447.3
16440 97447.3
16441 99001.4
16442 99001.4
16443 99001.4
16444 99001.4
16445 99001.4
16446 99001.4
16447 99001.4
16448 99001.4
16449 99001.4
16450 99001.4
16451 100461
16452 100461
16453 100461
16454 100461
16455 100461
16456 100461
16457 100461
16458 100461
16459 100461
16460 100461
16461 101788
16462 101788
16463 101788
16464 101788
16465 101788
16466 101788
16467 101788
16468 101788
16469 101788
16470 101788
16471 103231
16472 103231
16473 103231
16474 103231
16475 103231
16476 103231
16477 103231
16478 103231
16479 103231
16480 103231
16481 104857
16482 104857
16483 104857
16484 104857
16485 104857
16486 104857
16487 104857
16488 104857
16489 104857
16490 104857
16491 106726
16492 106726
16493 106726
16494 106726
16495 106726
16496 106726
16497 106726
16498 106726
16499 106726
16500 106726
16501 108737
16502 108737
16503 108737
16504 108737
16505 108737
16506 108737
16507 108737
16508 108737
16509 108737
16510 108737
16511 110687
16512 110687
16513 110687
16514 110687
16515 110687
16516 110687
16517 110687
16518 110687
16519 110687
16520 110687
16521 112694
16522 112694
16523 112694
16524 112694
16525 112694
16526 112694
16527 112694
16528 112694
16529 112694
16530 112694
16531 114904
16532 114904
16533 114904
16534 114904
16535 114904
16536 114904
16537 114904
16538 114904
16539 114904
16540 114904
16541 116957
16542 116957
16543 116957
16544 116957
16545 116957
16546 116957
16547 116957
16548 116957
16549 116957
16550 116957
16551 118739
16552 118739
16553 118739
16554 118739
16555 118739
16556 118739
16557 118739
16558 118739
16559 118739
16560 118739
16561 120422
16562 120422
16563 120422
16564 120422
16565 120422
16566 120422
16567 120422
16568 120422
16569 120422
16570 120422
16571 122248
16572 122248
16573 122248
16574 122248
16575 122248
16576 122248
16577 122248
16578 122248
16579 122248
16580 122248
16581 123499
16582 123499
16583 123499
16584 123499
16585 123499
16586 123499
16587 123499
16588 123499
16589 123499
16590 123499
16591 124455
16592 124455
16593 124455
16594 124455
16595 124455
16596 124455
16597 124455
16598 124455
16599 124455
16600 124455
16601 125223
16602 125223
16603 125223
16604 125223
16605 125223
16606 125223
16607 125223
16608 125223
16609 125223
16610 125223
16611 125945
16612 125945
16613 125945
16614 125945
16615 125945
16616 125945
16617 125945
16618 125945
16619 125945
16620 125945
16621 126648
16622 126648
16623 126648
16624 126648
16625 126648
16626 126648
16627 126648
16628 126648
16629 126648
16630 126648
16631 126934
16632 126934
16633 126934
16634 126934
16635 126934
16636 126934
16637 126934
16638 126934
16639 126934
16640 126934
16641 126696
16642 126696
16643 126696
16644 126696
16645 126696
16646 126696
16647 126696
16648 126696
16649 126696
16650 126696
16651 126569
16652 126569
16653 126569
16654 126569
16655 126569
16656 126569
16657 126569
16658 126569
16659 126569
16660 126569
16661 126593
16662 126593
16663 126593
16664 126593
16665 126593
16666 126593
16667 126593
16668 126593
16669 126593
16670 126593
16671 126718
16672 126718
16673 126718
16674 126718
16675 126718
16676 126718
16677 126718
16678 126718
16679 126718
16680 126718
16681 126511
16682 126511
16683 126511
16684 126511
16685 126511
16686 126511
16687 126511
16688 126511
16689 126511
16690 126511
16691 125534
16692 125534
16693 125534
16694 125534
16695 125534
16696 125534
16697 125534
16698 125534
16699 125534
16700 125534
16701 124240
16702 124240
16703 124240
16704 124240
16705 124240
16706 124240
16707 124240
16708 124240
16709 124240
16710 124240
16711 122643
16712 122643
16713 122643
16714 122643
16715 122643
16716 122643
16717 122643
16718 122643
16719 122643
16720 122643
16721 121046
16722 121046
16723 121046
16724 121046
16725 121046
16726 121046
16727 121046
16728 121046
16729 121046
16730 121046
16731 119677
16732 119677
16733 119677
16734 119677
16735 119677
16736 119677
16737 119677
16738 119677
16739 119677
16740 119677
16741 118385
16742 118385
16743 118385
16744 118385
16745 118385
16746 118385
16747 118385
16748 118385
16749 118385
16750 118385
16751 117473
16752 117473
16753 117473
16754 117473
16755 117473
16756 117473
16757 117473
16758 117473
16759 117473
16760 117473
16761 116540
16762 116540
16763 116540
16764 116540
16765 116540
16766 116540
16767 116540
16768 116540
16769 116540
16770 116540
16771 115018
16772 115018
16773 115018
16774 115018
16775 115018
16776 115018
16777 115018
16778 115018
16779 115018
16780 115018
16781 113906
16782 113906
16783 113906
16784 113906
16785 113906
16786 113906
16787 113906
16788 113906
16789 113906
16790 113906
16791 112912
16792 112912
16793 112912
16794 112912
16795 112912
16796 112912
16797 112912
16798 112912
16799 112912
16800 112912
16801 111997
16802 111997
16803 111997
16804 111997
16805 111997
16806 111997
16807 111997
16808 111997
16809 111997
16810 111997
16811 111107
16812 111107
16813 111107
16814 111107
16815 111107
16816 111107
16817 111107
16818 111107
16819 111107
16820 111107
16821 110356
16822 110356
16823 110356
16824 110356
16825 110356
16826 110356
16827 110356
16828 110356
16829 110356
16830 110356
16831 109915
16832 109915
16833 109915
16834 109915
16835 109915
16836 109915
16837 109915
16838 109915
16839 109915
16840 109915
16841 109990
16842 109990
16843 109990
16844 109990
16845 109990
16846 109990
16847 109990
16848 109990
16849 109990
16850 109990
16851 110096
16852 110096
16853 110096
16854 110096
16855 110096
16856 110096
16857 110096
16858 110096
16859 110096
16860 110096
16861 110188
16862 110188
16863 110188
16864 110188
16865 110188
16866 110188
16867 110188
16868 110188
16869 110188
16870 110188
16871 110209
16872 110209
16873 110209
16874 110209
16875 110209
16876 110209
16877 110209
16878 110209
16879 110209
16880 110209
16881 110477
16882 110477
16883 110477
16884 110477
16885 110477
16886 110477
16887 110477
16888 110477
16889 110477
16890 110477
16891 111156
16892 111156
16893 111156
16894 111156
16895 111156
16896 111156
16897 111156
16898 111156
16899 111156
16900 111156
16901 111974
16902 111974
16903 111974
16904 111974
16905 111974
16906 111974
16907 111974
16908 111974
16909 111974
16910 111974
16911 112962
16912 112962
16913 112962
16914 112962
16915 112962
16916 112962
16917 112962
16918 112962
16919 112962
16920 112962
16921 114038
16922 114038
16923 114038
16924 114038
16925 114038
16926 114038
16927 114038
16928 114038
16929 114038
16930 114038
16931 114921
16932 114921
16933 114921
16934 114921
16935 114921
16936 114921
16937 114921
16938 114921
16939 114921
16940 114921
16941 115824
16942 115824
16943 115824
16944 115824
16945 115824
16946 115824
16947 115824
16948 115824
16949 115824
16950 115824
16951 116441
16952 116441
16953 116441
16954 116441
16955 116441
16956 116441
16957 116441
16958 116441
16959 116441
16960 116441
16961 116885
16962 116885
16963 116885
16964 116885
16965 116885
16966 116885
16967 116885
16968 116885
16969 116885
16970 116885
16971 117654
16972 117654
16973 117654
16974 117654
16975 117654
16976 117654
16977 117654
16978 117654
16979 117654
16980 117654
16981 118168
16982 118168
16983 118168
16984 118168
16985 118168
16986 118168
16987 118168
16988 118168
16989 118168
16990 118168
16991 118699
16992 118699
16993 118699
16994 118699
16995 118699
16996 118699
16997 118699
16998 118699
16999 118699
17000 118699
17001 119302
17002 119302
17003 119302
17004 119302
17005 119302
17006 119302
17007 119302
17008 119302
17009 119302
17010 119302
17011 120007
17012 120007
17013 120007
17014 120007
17015 120007
17016 120007
17017 120007
17018 120007
17019 120007
17020 120007
17021 120609
17022 120609
17023 120609
17024 120609
17025 120609
17026 120609
17027 120609
17028 120609
17029 120609
17030 120609
17031 121079
17032 121079
17033 121079
17034 121079
17035 121079
17036 121079
17037 121079
17038 121079
17039 121079
17040 121079
17041 121031
17042 121031
17043 121031
17044 121031
17045 121031
17046 121031
17047 121031
17048 121031
17049 121031
17050 121031
17051 120521
17052 120521
17053 120521
17054 120521
17055 120521
17056 120521
17057 120521
17058 120521
17059 120521
17060 120521
17061 119914
17062 119914
17063 119914
17064 119914
17065 119914
17066 119914
17067 119914
17068 119914
17069 119914
17070 119914
17071 119202
17072 119202
17073 119202
17074 119202
17075 119202
17076 119202
17077 119202
17078 119202
17079 119202
17080 119202
17081 118179
17082 118179
17083 118179
17084 118179
17085 118179
17086 118179
17087 118179
17088 118179
17089 118179
17090 118179
17091 117079
17092 117079
17093 117079
17094 117079
17095 117079
17096 117079
17097 117079
17098 117079
17099 117079
17100 117079
17101 115829
17102 115829
17103 115829
17104 115829
17105 115829
17106 115829
17107 115829
17108 115829
17109 115829
17110 115829
17111 114637
17112 114637
17113 114637
17114 114637
17115 114637
17116 114637
17117 114637
17118 114637
17119 114637
17120 114637
17121 113218
17122 113218
17123 113218
17124 113218
17125 113218
17126 113218
17127 113218
17128 113218
17129 113218
17130 113218
17131 111719
17132 111719
17133 111719
17134 111719
17135 111719
17136 111719
17137 111719
17138 111719
17139 111719
17140 111719
17141 110099
17142 110099
17143 110099
17144 110099
17145 110099
17146 110099
17147 110099
17148 110099
17149 110099
17150 110099
17151 108551
17152 108551
17153 108551
17154 108551
17155 108551
17156 108551
17157 108551
17158 108551
17159 108551
17160 108551
17161 107348
17162 107348
17163 107348
17164 107348
17165 107348
17166 107348
17167 107348
17168 107348
17169 107348
17170 107348
17171 106205
17172 106205
17173 106205
17174 106205
17175 106205
17176 106205
17177 106205
17178 106205
17179 106205
17180 106205
17181 105050
17182 105050
17183 105050
17184 105050
17185 105050
17186 105050
17187 105050
17188 105050
17189 105050
17190 105050
17191 103663
17192 103663
17193 103663
17194 103663
17195 103663
17196 103663
17197 103663
17198 103663
17199 103663
17200 103663
17201 102063
17202 102063
17203 102063
17204 102063
17205 102063
17206 102063
17207 102063
17208 102063
17209 102063
17210 102063
17211 100480
17212 100480
17213 100480
17214 100480
17215 100480
17216 100480
17217 100480
17218 100480
17219 100480
17220 100480
17221 99077.8
17222 99077.8
17223 99077.8
17224 99077.8
17225 99077.8
17226 99077.8
17227 99077.8
17228 99077.8
17229 99077.8
17230 99077.8
17231 97839.8
17232 97839.8
17233 97839.8
17234 97839.8
17235 97839.8
17236 97839.8
17237 97839.8
17238 97839.8
17239 97839.8
17240 97839.8
17241 97038.8
17242 97038.8
17243 97038.8
17244 97038.8
17245 97038.8
17246 97038.8
17247 97038.8
17248 97038.8
17249 97038.8
17250 97038.8
17251 96488.7
17252 96488.7
17253 96488.7
17254 96488.7
17255 96488.7
17256 96488.7
17257 96488.7
17258 96488.7
17259 96488.7
17260 96488.7
17261 95813.6
17262 95813.6
17263 95813.6
17264 95813.6
17265 95813.6
17266 95813.6
17267 95813.6
17268 95813.6
17269 95813.6
17270 95813.6
17271 95120
17272 95120
17273 95120
17274 95120
17275 95120
17276 95120
17277 95120
17278 95120
17279 95120
17280 95120
17281 94817.5
17282 94817.5
17283 94817.5
17284 94817.5
17285 94817.5
17286 94817.5
17287 94817.5
17288 94817.5
17289 94817.5
17290 94817.5
17291 94673.1
17292 94673.1
17293 94673.1
17294 94673.1
17295 94673.1
17296 94673.1
17297 94673.1
17298 94673.1
17299 94673.1
17300 94673.1
17301 94830.9
17302 94830.9
17303 94830.9
17304 94830.9
17305 94830.9
17306 94830.9
17307 94830.9
17308 94830.9
17309 94830.9
17310 94830.9
17311 95175.1
17312 95175.1
17313 95175.1
17314 95175.1
17315 95175.1
17316 95175.1
17317 95175.1
17318 95175.1
17319 95175.1
17320 95175.1
17321 95779
17322 95779
17323 95779
17324 95779
17325 95779
17326 95779
17327 95779
17328 95779
17329 95779
17330 95779
17331 96579.7
17332 96579.7
17333 96579.7
17334 96579.7
17335 96579.7
17336 96579.7
17337 96579.7
17338 96579.7
17339 96579.7
17340 96579.7
17341 97429.6
17342 97429.6
17343 97429.6
17344 97429.6
17345 97429.6
17346 97429.6
17347 97429.6
17348 97429.6
17349 97429.6
17350 97429.6
17351 98238.2
17352 98238.2
17353 98238.2
17354 98238.2
17355 98238.2
17356 98238.2
17357 98238.2
17358 98238.2
17359 98238.2
17360 98238.2
17361 98811
17362 98811
17363 98811
17364 98811
17365 98811
17366 98811
17367 98811
17368 98811
17369 98811
17370 98811
17371 99295.4
17372 99295.4
17373 99295.4
17374 99295.4
17375 99295.4
17376 99295.4
17377 99295.4
17378 99295.4
17379 99295.4
17380 99295.4
17381 99969.4
17382 99969.4
17383 99969.4
17384 99969.4
17385 99969.4
17386 99969.4
17387 99969.4
17388 99969.4
17389 99969.4
17390 99969.4
17391 100943
17392 100943
17393 100943
17394 100943
17395 100943
17396 100943
17397 100943
17398 100943
17399 100943
17400 100943
17401 101983
17402 101983
17403 101983
17404 101983
17405 101983
17406 101983
17407 101983
17408 101983
17409 101983
17410 101983
17411 102982
17412 102982
17413 102982
17414 102982
17415 102982
17416 102982
17417 102982
17418 102982
17419 102982
17420 102982
17421 103807
17422 103807
17423 103807
17424 103807
17425 103807
17426 103807
17427 103807
17428 103807
17429 103807
17430 103807
17431 104625
17432 104625
17433 104625
17434 104625
17435 104625
17436 104625
17437 104625
17438 104625
17439 104625
17440 104625
17441 105184
17442 105184
17443 105184
17444 105184
17445 105184
17446 105184
17447 105184
17448 105184
17449 105184
17450 105184
17451 105962
17452 105962
17453 105962
17454 105962
17455 105962
17456 105962
17457 105962
17458 105962
17459 105962
17460 105962
17461 107060
17462 107060
17463 107060
17464 107060
17465 107060
17466 107060
17467 107060
17468 107060
17469 107060
17470 107060
17471 108518
17472 108518
17473 108518
17474 108518
17475 108518
17476 108518
17477 108518
17478 108518
17479 108518
17480 108518
17481 109731
17482 109731
17483 109731
17484 109731
17485 109731
17486 109731
17487 109731
17488 109731
17489 109731
17490 109731
17491 110948
17492 110948
17493 110948
17494 110948
17495 110948
17496 110948
17497 110948
17498 110948
17499 110948
17500 110948
17501 111831
17502 111831
17503 111831
17504 111831
17505 111831
17506 111831
17507 111831
17508 111831
17509 111831
17510 111831
17511 112359
17512 112359
17513 112359
17514 112359
17515 112359
17516 112359
17517 112359
17518 112359
17519 112359
17520 112359
17521 112626
17522 112626
17523 112626
17524 112626
17525 112626
17526 112626
17527 112626
17528 112626
17529 112626
17530 112626
17531 112575
17532 112575
17533 112575
17534 112575
17535 112575
17536 112575
17537 112575
17538 112575
17539 112575
17540 112575
17541 112737
17542 112737
17543 112737
17544 112737
17545 112737
17546 112737
17547 112737
17548 112737
17549 112737
17550 112737
17551 113021
17552 113021
17553 113021
17554 113021
17555 113021
17556 113021
17557 113021
17558 113021
17559 113021
17560 113021
17561 113417
17562 113417
17563 113417
17564 113417
17565 113417
17566 113417
17567 113417
17568 113417
17569 113417
17570 113417
17571 113806
17572 113806
17573 113806
17574 113806
17575 113806
17576 113806
17577 113806
17578 113806
17579 113806
17580 113806
17581 114199
17582 114199
17583 114199
17584 114199
17585 114199
17586 114199
17587 114199
17588 114199
17589 114199
17590 114199
17591 114608
17592 114608
17593 114608
17594 114608
17595 114608
17596 114608
17597 114608
17598 114608
17599 114608
17600 114608
17601 115058
17602 115058
17603 115058
17604 115058
17605 115058
17606 115058
17607 115058
17608 115058
17609 115058
17610 115058
17611 115379
17612 115379
17613 115379
17614 115379
17615 115379
17616 115379
17617 115379
17618 115379
17619 115379
17620 115379
17621 115700
17622 115700
17623 115700
17624 115700
17625 115700
17626 115700
17627 115700
17628 115700
17629 115700
17630 115700
17631 115861
17632 115861
17633 115861
17634 115861
17635 115861
17636 115861
17637 115861
17638 115861
17639 115861
17640 115861
17641 116143
17642 116143
17643 116143
17644 116143
17645 116143
17646 116143
17647 116143
17648 116143
17649 116143
17650 116143
17651 116097
17652 116097
17653 116097
17654 116097
17655 116097
17656 116097
17657 116097
17658 116097
17659 116097
17660 116097
17661 115609
17662 115609
17663 115609
17664 115609
17665 115609
17666 115609
17667 115609
17668 115609
17669 115609
17670 115609
17671 114492
17672 114492
17673 114492
17674 114492
17675 114492
17676 114492
17677 114492
17678 114492
17679 114492
17680 114492
17681 113391
17682 113391
17683 113391
17684 113391
17685 113391
17686 113391
17687 113391
17688 113391
17689 113391
17690 113391
17691 112180
17692 112180
17693 112180
17694 112180
17695 112180
17696 112180
17697 112180
17698 112180
17699 112180
17700 112180
17701 111235
17702 111235
17703 111235
17704 111235
17705 111235
17706 111235
17707 111235
17708 111235
17709 111235
17710 111235
17711 110427
17712 110427
17713 110427
17714 110427
17715 110427
17716 110427
17717 110427
17718 110427
17719 110427
17720 110427
17721 109899
17722 109899
17723 109899
17724 109899
17725 109899
17726 109899
17727 109899
17728 109899
17729 109899
17730 109899
17731 109707
17732 109707
17733 109707
17734 109707
17735 109707
17736 109707
17737 109707
17738 109707
17739 109707
17740 109707
17741 109268
17742 109268
17743 109268
17744 109268
17745 109268
17746 109268
17747 109268
17748 109268
17749 109268
17750 109268
17751 108643
17752 108643
17753 108643
17754 108643
17755 108643
17756 108643
17757 108643
17758 108643
17759 108643
17760 108643
17761 107890
17762 107890
17763 107890
17764 107890
17765 107890
17766 107890
17767 107890
17768 107890
17769 107890
17770 107890
17771 107329
17772 107329
17773 107329
17774 107329
17775 107329
17776 107329
17777 107329
17778 107329
17779 107329
17780 107329
17781 106630
17782 106630
17783 106630
17784 106630
17785 106630
17786 106630
17787 106630
17788 106630
17789 106630
17790 106630
17791 105692
17792 105692
17793 105692
17794 105692
17795 105692
17796 105692
17797 105692
17798 105692
17799 105692
17800 105692
17801 104841
17802 104841
17803 104841
17804 104841
17805 104841
17806 104841
17807 104841
17808 104841
17809 104841
17810 104841
17811 104060
17812 104060
17813 104060
17814 104060
17815 104060
17816 104060
17817 104060
17818 104060
17819 104060
17820 104060
17821 103501
17822 103501
17823 103501
17824 103501
17825 103501
17826 103501
17827 103501
17828 103501
17829 103501
17830 103501
17831 102978
17832 102978
17833 102978
17834 102978
17835 102978
17836 102978
17837 102978
17838 102978
17839 102978
17840 102978
17841 102450
17842 102450
17843 102450
17844 102450
17845 102450
17846 102450
17847 102450
17848 102450
17849 102450
17850 102450
17851 102328
17852 102328
17853 102328
17854 102328
17855 102328
17856 102328
17857 102328
17858 102328
17859 102328
17860 102328
17861 102596
17862 102596
17863 102596
17864 102596
17865 102596
17866 102596
17867 102596
17868 102596
17869 102596
17870 102596
17871 103446
17872 103446
17873 103446
17874 103446
17875 103446
17876 103446
17877 103446
17878 103446
17879 103446
17880 103446
17881 104343
17882 104343
17883 104343
17884 104343
17885 104343
17886 104343
17887 104343
17888 104343
17889 104343
17890 104343
17891 105356
17892 105356
17893 105356
17894 105356
17895 105356
17896 105356
17897 105356
17898 105356
17899 105356
17900 105356
17901 106281
17902 106281
17903 106281
17904 106281
17905 106281
17906 106281
17907 106281
17908 106281
17909 106281
17910 106281
17911 107323
17912 107323
17913 107323
17914 107323
17915 107323
17916 107323
17917 107323
17918 107323
17919 107323
17920 107323
17921 108315
17922 108315
17923 108315
17924 108315
17925 108315
17926 108315
17927 108315
17928 108315
17929 108315
17930 108315
17931 109359
17932 109359
17933 109359
17934 109359
17935 109359
17936 109359
17937 109359
17938 109359
17939 109359
17940 109359
17941 110547
17942 110547
17943 110547
17944 110547
17945 110547
17946 110547
17947 110547
17948 110547
17949 110547
17950 110547
17951 112177
17952 112177
17953 112177
17954 112177
17955 112177
17956 112177
17957 112177
17958 112177
17959 112177
17960 112177
17961 113994
17962 113994
17963 113994
17964 113994
17965 113994
17966 113994
17967 113994
17968 113994
17969 113994
17970 113994
17971 115652
17972 115652
17973 115652
17974 115652
17975 115652
17976 115652
17977 115652
17978 115652
17979 115652
17980 115652
17981 117451
17982 117451
17983 117451
17984 117451
17985 117451
17986 117451
17987 117451
17988 117451
17989 117451
17990 117451
17991 119623
17992 119623
17993 119623
17994 119623
17995 119623
17996 119623
17997 119623
17998 119623
17999 119623
18000 119623
18001 121694
18002 121694
18003 121694
18004 121694
18005 121694
18006 121694
18007 121694
18008 121694
18009 121694
18010 121694
18011 123705
18012 123705
18013 123705
18014 123705
18015 123705
18016 123705
18017 123705
18018 123705
18019 123705
18020 123705
18021 125350
18022 125350
18023 125350
18024 125350
18025 125350
18026 125350
18027 125350
18028 125350
18029 125350
18030 125350
18031 127141
18032 127141
18033 127141
18034 127141
18035 127141
18036 127141
18037 127141
18038 127141
18039 127141
18040 127141
18041 129054
18042 129054
18043 129054
18044 129054
18045 129054
18046 129054
18047 129054
18048 129054
18049 129054
18050 129054
18051 130822
18052 130822
18053 130822
18054 130822
18055 130822
18056 130822
18057 130822
18058 130822
18059 130822
18060 130822
18061 132527
18062 132527
18063 132527
18064 132527
18065 132527
18066 132527
18067 132527
18068 132527
18069 132527
18070 132527
18071 133865
18072 133865
18073 133865
18074 133865
18075 133865
18076 133865
18077 133865
18078 133865
18079 133865
18080 133865
18081 135205
18082 135205
18083 135205
18084 135205
18085 135205
18086 135205
18087 135205
18088 135205
18089 135205
18090 135205
18091 136368
18092 136368
18093 136368
18094 136368
18095 136368
18096 136368
18097 136368
18098 136368
18099 136368
18100 136368
18101 137509
18102 137509
18103 137509
18104 137509
18105 137509
18106 137509
18107 137509
18108 137509
18109 137509
18110 137509
18111 138507
18112 138507
18113 138507
18114 138507
18115 138507
18116 138507
18117 138507
18118 138507
18119 138507
18120 138507
18121 139504
18122 139504
18123 139504
18124 139504
18125 139504
18126 139504
18127 139504
18128 139504
18129 139504
18130 139504
18131 140341
18132 140341
18133 140341
18134 140341
18135 140341
18136 140341
18137 140341
18138 140341
18139 140341
18140 140341
18141 140975
18142 140975
18143 140975
18144 140975
18145 140975
18146 140975
18147 140975
18148 140975
18149 140975
18150 140975
18151 140997
18152 140997
18153 140997
18154 140997
18155 140997
18156 140997
18157 140997
18158 140997
18159 140997
18160 140997
18161 140686
18162 140686
18163 140686
18164 140686
18165 140686
18166 140686
18167 140686
18168 140686
18169 140686
18170 140686
18171 140197
18172 140197
18173 140197
18174 140197
18175 140197
18176 140197
18177 140197
18178 140197
18179 140197
18180 140197
18181 139555
18182 139555
18183 139555
18184 139555
18185 139555
18186 139555
18187 139555
18188 139555
18189 139555
18190 139555
18191 138448
18192 138448
18193 138448
18194 138448
18195 138448
18196 138448
18197 138448
18198 138448
18199 138448
18200 138448
18201 137463
18202 137463
18203 137463
18204 137463
18205 137463
18206 137463
18207 137463
18208 137463
18209 137463
18210 137463
18211 136648
18212 136648
18213 136648
18214 136648
18215 136648
18216 136648
18217 136648
18218 136648
18219 136648
18220 136648
18221 135920
18222 135920
18223 135920
18224 135920
18225 135920
18226 135920
18227 135920
18228 135920
18229 135920
18230 135920
18231 134914
18232 134914
18233 134914
18234 134914
18235 134914
18236 134914
18237 134914
18238 134914
18239 134914
18240 134914
18241 133630
18242 133630
18243 133630
18244 133630
18245 133630
18246 133630
18247 133630
18248 133630
18249 133630
18250 133630
18251 132190
18252 132190
18253 132190
18254 132190
18255 132190
18256 132190
18257 132190
18258 132190
18259 132190
18260 132190
18261 130538
18262 130538
18263 130538
18264 130538
18265 130538
18266 130538
18267 130538
18268 130538
18269 130538
18270 130538
18271 129066
18272 129066
18273 129066
18274 129066
18275 129066
18276 129066
18277 129066
18278 129066
18279 129066
18280 129066
18281 127622
18282 127622
18283 127622
18284 127622
18285 127622
18286 127622
18287 127622
18288 127622
18289 127622
18290 127622
18291 126229
18292 126229
18293 126229
18294 126229
18295 126229
18296 126229
18297 126229
18298 126229
18299 126229
18300 126229
18301 124725
18302 124725
18303 124725
18304 124725
18305 124725
18306 124725
18307 124725
18308 124725
18309 124725
18310 124725
18311 123085
18312 123085
18313 123085
18314 123085
18315 123085
18316 123085
18317 123085
18318 123085
18319 123085
18320 123085
18321 121081
18322 121081
18323 121081
18324 121081
18325 121081
18326 121081
18327 121081
18328 121081
18329 121081
18330 121081
18331 118892
18332 118892
18333 118892
18334 118892
18335 118892
18336 118892
18337 118892
18338 118892
18339 118892
18340 118892
18341 117002
18342 117002
18343 117002
18344 117002
18345 117002
18346 117002
18347 117002
18348 117002
18349 117002
18350 117002
18351 115488
18352 115488
18353 115488
18354 115488
18355 115488
18356 115488
18357 115488
18358 115488
18359 115488
18360 115488
18361 114213
18362 114213
18363 114213
18364 114213
18365 114213
18366 114213
18367 114213
18368 114213
18369 114213
18370 114213
18371 113058
18372 113058
18373 113058
18374 113058
18375 113058
18376 113058
18377 113058
18378 113058
18379 113058
18380 113058
18381 111963
18382 111963
18383 111963
18384 111963
18385 111963
18386 111963
18387 111963
18388 111963
18389 111963
18390 111963
18391 111081
18392 111081
18393 111081
18394 111081
18395 111081
18396 111081
18397 111081
18398 111081
18399 111081
18400 111081
18401 110000
18402 110000
18403 110000
18404 110000
18405 110000
18406 110000
18407 110000
18408 110000
18409 110000
18410 110000
18411 108904
18412 108904
18413 108904
18414 108904
18415 108904
18416 108904
18417 108904
18418 108904
18419 108904
18420 108904
18421 108038
18422 108038
18423 108038
18424 108038
18425 108038
18426 108038
18427 108038
18428 108038
18429 108038
18430 108038
18431 107296
18432 107296
18433 107296
18434 107296
18435 107296
18436 107296
18437 107296
18438 107296
18439 107296
18440 107296
18441 106630
18442 106630
18443 106630
18444 106630
18445 106630
18446 106630
18447 106630
18448 106630
18449 106630
18450 106630
18451 105918
18452 105918
18453 105918
18454 105918
18455 105918
18456 105918
18457 105918
18458 105918
18459 105918
18460 105918
18461 105401
18462 105401
18463 105401
18464 105401
18465 105401
18466 105401
18467 105401
18468 105401
18469 105401
18470 105401
18471 104761
18472 104761
18473 104761
18474 104761
18475 104761
18476 104761
18477 104761
18478 104761
18479 104761
18480 104761
18481 103999
18482 103999
18483 103999
18484 103999
18485 103999
18486 103999
18487 103999
18488 103999
18489 103999
18490 103999
18491 103307
18492 103307
18493 103307
18494 103307
18495 103307
18496 103307
18497 103307
18498 103307
18499 103307
18500 103307
18501 103012
18502 103012
18503 103012
18504 103012
18505 103012
18506 103012
18507 103012
18508 103012
18509 103012
18510 103012
18511 102995
18512 102995
18513 102995
18514 102995
18515 102995
18516 102995
18517 102995
18518 102995
18519 102995
18520 102995
18521 103227
18522 103227
18523 103227
18524 103227
18525 103227
18526 103227
18527 103227
18528 103227
18529 103227
18530 103227
18531 103704
18532 103704
18533 103704
18534 103704
18535 103704
18536 103704
18537 103704
18538 103704
18539 103704
18540 103704
18541 103820
18542 103820
18543 103820
18544 103820
18545 103820
18546 103820
18547 103820
18548 103820
18549 103820
18550 103820
18551 103751
18552 103751
18553 103751
18554 103751
18555 103751
18556 103751
18557 103751
18558 103751
18559 103751
18560 103751
18561 103651
18562 103651
18563 103651
18564 103651
18565 103651
18566 103651
18567 103651
18568 103651
18569 103651
18570 103651
18571 103704
18572 103704
18573 103704
18574 103704
18575 103704
18576 103704
18577 103704
18578 103704
18579 103704
18580 103704
18581 103871
18582 103871
18583 103871
18584 103871
18585 103871
18586 103871
18587 103871
18588 103871
18589 103871
18590 103871
18591 104157
18592 104157
18593 104157
18594 104157
18595 104157
18596 104157
18597 104157
18598 104157
18599 104157
18600 104157
18601 104516
18602 104516
18603 104516
18604 104516
18605 104516
18606 104516
18607 104516
18608 104516
18609 104516
18610 104516
18611 104659
18612 104659
18613 104659
18614 104659
18615 104659
18616 104659
18617 104659
18618 104659
18619 104659
18620 104659
18621 104601
18622 104601
18623 104601
18624 104601
18625 104601
18626 104601
18627 104601
18628 104601
18629 104601
18630 104601
18631 104573
18632 104573
18633 104573
18634 104573
18635 104573
18636 104573
18637 104573
18638 104573
18639 104573
18640 104573
18641 104623
18642 104623
18643 104623
18644 104623
18645 104623
18646 104623
18647 104623
18648 104623
18649 104623
18650 104623
18651 104876
18652 104876
18653 104876
18654 104876
18655 104876
18656 104876
18657 104876
18658 104876
18659 104876
18660 104876
18661 104996
18662 104996
18663 104996
18664 104996
18665 104996
18666 104996
18667 104996
18668 104996
18669 104996
18670 104996
18671 105223
18672 105223
18673 105223
18674 105223
18675 105223
18676 105223
18677 105223
18678 105223
18679 105223
18680 105223
18681 105626
18682 105626
18683 105626
18684 105626
18685 105626
18686 105626
18687 105626
18688 105626
18689 105626
18690 105626
18691 105940
18692 105940
18693 105940
18694 105940
18695 105940
18696 105940
18697 105940
18698 105940
18699 105940
18700 105940
18701 105755
18702 105755
18703 105755
18704 105755
18705 105755
18706 105755
18707 105755
18708 105755
18709 105755
18710 105755
18711 105450
18712 105450
18713 105450
18714 105450
18715 105450
18716 105450
18717 105450
18718 105450
18719 105450
18720 105450
18721 105237
18722 105237
18723 105237
18724 105237
18725 105237
18726 105237
18727 105237
18728 105237
18729 105237
18730 105237
18731 104862
18732 104862
18733 104862
18734 104862
18735 104862
18736 104862
18737 104862
18738 104862
18739 104862
18740 104862
18741 104731
18742 104731
18743 104731
18744 104731
18745 104731
18746 104731
18747 104731
18748 104731
18749 104731
18750 104731
18751 104644
18752 104644
18753 104644
18754 104644
18755 104644
18756 104644
18757 104644
18758 104644
18759 104644
18760 104644
18761 104684
18762 104684
18763 104684
18764 104684
18765 104684
18766 104684
18767 104684
18768 104684
18769 104684
18770 104684
18771 104595
18772 104595
18773 104595
18774 104595
18775 104595
18776 104595
18777 104595
18778 104595
18779 104595
18780 104595
18781 104365
18782 104365
18783 104365
18784 104365
18785 104365
18786 104365
18787 104365
18788 104365
18789 104365
18790 104365
18791 103941
18792 103941
18793 103941
18794 103941
18795 103941
18796 103941
18797 103941
18798 103941
18799 103941
18800 103941
18801 103560
18802 103560
18803 103560
18804 103560
18805 103560
18806 103560
18807 103560
18808 103560
18809 103560
18810 103560
18811 103335
18812 103335
18813 103335
18814 103335
18815 103335
18816 103335
18817 103335
18818 103335
18819 103335
18820 103335
18821 103076
18822 103076
18823 103076
18824 103076
18825 103076
18826 103076
18827 103076
18828 103076
18829 103076
18830 103076
18831 102757
18832 102757
18833 102757
18834 102757
18835 102757
18836 102757
18837 102757
18838 102757
18839 102757
18840 102757
18841 102412
18842 102412
18843 102412
18844 102412
18845 102412
18846 102412
18847 102412
18848 102412
18849 102412
18850 102412
18851 101948
18852 101948
18853 101948
18854 101948
18855 101948
18856 101948
18857 101948
18858 101948
18859 101948
18860 101948
18861 101662
18862 101662
18863 101662
18864 101662
18865 101662
18866 101662
18867 101662
18868 101662
18869 101662
18870 101662
18871 101325
18872 101325
18873 101325
18874 101325
18875 101325
18876 101325
18877 101325
18878 101325
18879 101325
18880 101325
18881 100890
18882 100890
18883 100890
18884 100890
18885 100890
18886 100890
18887 100890
18888 100890
18889 100890
18890 100890
18891 100473
18892 100473
18893 100473
18894 100473
18895 100473
18896 100473
18897 100473
18898 100473
18899 100473
18900 100473
18901 100248
18902 100248
18903 100248
18904 100248
18905 100248
18906 100248
18907 100248
18908 100248
18909 100248
18910 100248
18911 100023
18912 100023
18913 100023
18914 100023
18915 100023
18916 100023
18917 100023
18918 100023
18919 100023
18920 100023
18921 99806.3
18922 99806.3
18923 99806.3
18924 99806.3
18925 99806.3
18926 99806.3
18927 99806.3
18928 99806.3
18929 99806.3
18930 99806.3
18931 99700.4
18932 99700.4
18933 99700.4
18934 99700.4
18935 99700.4
18936 99700.4
18937 99700.4
18938 99700.4
18939 99700.4
18940 99700.4
18941 99600.9
18942 99600.9
18943 99600.9
18944 99600.9
18945 99600.9
18946 99600.9
18947 99600.9
18948 99600.9
18949 99600.9
18950 99600.9
18951 99564.4
18952 99564.4
18953 99564.4
18954 99564.4
18955 99564.4
18956 99564.4
18957 99564.4
18958 99564.4
18959 99564.4
18960 99564.4
18961 99369
18962 99369
18963 99369
18964 99369
18965 99369
18966 99369
18967 99369
18968 99369
18969 99369
18970 99369
18971 99427.3
18972 99427.3
18973 99427.3
18974 99427.3
18975 99427.3
18976 99427.3
18977 99427.3
18978 99427.3
18979 99427.3
18980 99427.3
18981 99508.8
18982 99508.8
18983 99508.8
18984 99508.8
18985 99508.8
18986 99508.8
18987 99508.8
18988 99508.8
18989 99508.8
18990 99508.8
18991 99728.2
18992 99728.2
18993 99728.2
18994 99728.2
18995 99728.2
18996 99728.2
18997 99728.2
18998 99728.2
18999 99728.2
19000 99728.2
19001 99989.7
19002 99989.7
19003 99989.7
19004 99989.7
19005 99989.7
19006 99989.7
19007 99989.7
19008 99989.7
19009 99989.7
19010 99989.7
19011 100266
19012 100266
19013 100266
19014 100266
19015 100266
19016 100266
19017 100266
19018 100266
19019 100266
19020 100266
19021 100579
19022 100579
19023 100579
19024 100579
19025 100579
19026 100579
19027 100579
19028 100579
19029 100579
19030 100579
19031 101062
19032 101062
19033 101062
19034 101062
19035 101062
19036 101062
19037 101062
19038 101062
19039 101062
19040 101062
19041 101667
19042 101667
19043 101667
19044 101667
19045 101667
19046 101667
19047 101667
19048 101667
19049 101667
19050 101667
19051 102403
19052 102403
19053 102403
19054 102403
19055 102403
19056 102403
19057 102403
19058 102403
19059 102403
19060 102403
19061 103353
19062 103353
19063 103353
19064 103353
19065 103353
19066 103353
19067 103353
19068 103353
19069 103353
19070 103353
19071 104356
19072 104356
19073 104356
19074 104356
19075 104356
19076 104356
19077 104356
19078 104356
19079 104356
19080 104356
19081 105294
19082 105294
19083 105294
19084 105294
19085 105294
19086 105294
19087 105294
19088 105294
19089 105294
19090 105294
19091 106244
19092 106244
19093 106244
19094 106244
19095 106244
19096 106244
19097 106244
19098 106244
19099 106244
19100 106244
19101 107590
19102 107590
19103 107590
19104 107590
19105 107590
19106 107590
19107 107590
19108 107590
19109 107590
19110 107590
19111 109050
19112 109050
19113 109050
19114 109050
19115 109050
19116 109050
19117 109050
19118 109050
19119 109050
19120 109050
19121 110480
19122 110480
19123 110480
19124 110480
19125 110480
19126 110480
19127 110480
19128 110480
19129 110480
19130 110480
19131 111947
19132 111947
19133 111947
19134 111947
19135 111947
19136 111947
19137 111947
19138 111947
19139 111947
19140 111947
19141 113528
19142 113528
19143 113528
19144 113528
19145 113528
19146 113528
19147 113528
19148 113528
19149 113528
19150 113528
19151 115439
19152 115439
19153 115439
19154 115439
19155 115439
19156 115439
19157 115439
19158 115439
19159 115439
19160 115439
19161 117456
19162 117456
19163 117456
19164 117456
19165 117456
19166 117456
19167 117456
19168 117456
19169 117456
19170 117456
19171 119027
19172 119027
19173 119027
19174 119027
19175 119027
19176 119027
19177 119027
19178 119027
19179 119027
19180 119027
19181 120591
19182 120591
19183 120591
19184 120591
19185 120591
19186 120591
19187 120591
19188 120591
19189 120591
19190 120591
19191 121922
19192 121922
19193 121922
19194 121922
19195 121922
19196 121922
19197 121922
19198 121922
19199 121922
19200 121922
19201 123148
19202 123148
19203 123148
19204 123148
19205 123148
19206 123148
19207 123148
19208 123148
19209 123148
19210 123148
19211 124436
19212 124436
19213 124436
19214 124436
19215 124436
19216 124436
19217 124436
19218 124436
19219 124436
19220 124436
19221 126252
19222 126252
19223 126252
19224 126252
19225 126252
19226 126252
19227 126252
19228 126252
19229 126252
19230 126252
19231 127885
19232 127885
19233 127885
19234 127885
19235 127885
19236 127885
19237 127885
19238 127885
19239 127885
19240 127885
19241 129551
19242 129551
19243 129551
19244 129551
19245 129551
19246 129551
19247 129551
19248 129551
19249 129551
19250 129551
19251 131147
19252 131147
19253 131147
19254 131147
19255 131147
19256 131147
19257 131147
19258 131147
19259 131147
19260 131147
19261 132102
19262 132102
19263 132102
19264 132102
19265 132102
19266 132102
19267 132102
19268 132102
19269 132102
19270 132102
19271 132912
19272 132912
19273 132912
19274 132912
19275 132912
19276 132912
19277 132912
19278 132912
19279 132912
19280 132912
19281 133874
19282 133874
19283 133874
19284 133874
19285 133874
19286 133874
19287 133874
19288 133874
19289 133874
19290 133874
19291 134979
19292 134979
19293 134979
19294 134979
19295 134979
19296 134979
19297 134979
19298 134979
19299 134979
19300 134979
19301 135430
19302 135430
19303 135430
19304 135430
19305 135430
19306 135430
19307 135430
19308 135430
19309 135430
19310 135430
19311 135723
19312 135723
19313 135723
19314 135723
19315 135723
19316 135723
19317 135723
19318 135723
19319 135723
19320 135723
19321 135815
19322 135815
19323 135815
19324 135815
19325 135815
19326 135815
19327 135815
19328 135815
19329 135815
19330 135815
19331 135933
19332 135933
19333 135933
19334 135933
19335 135933
19336 135933
19337 135933
19338 135933
19339 135933
19340 135933
19341 135615
19342 135615
19343 135615
19344 135615
19345 135615
19346 135615
19347 135615
19348 135615
19349 135615
19350 135615
19351 134715
19352 134715
19353 134715
19354 134715
19355 134715
19356 134715
19357 134715
19358 134715
19359 134715
19360 134715
19361 133719
19362 133719
19363 133719
19364 133719
19365 133719
19366 133719
19367 133719
19368 133719
19369 133719
19370 133719
19371 132934
19372 132934
19373 132934
19374 132934
19375 132934
19376 132934
19377 132934
19378 132934
19379 132934
19380 132934
19381 132126
19382 132126
19383 132126
19384 132126
19385 132126
19386 132126
19387 132126
19388 132126
19389 132126
19390 132126
19391 131514
19392 131514
19393 131514
19394 131514
19395 131514
19396 131514
19397 131514
19398 131514
19399 131514
19400 131514
19401 130939
19402 130939
19403 130939
19404 130939
19405 130939
19406 130939
19407 130939
19408 130939
19409 130939
19410 130939
19411 130066
19412 130066
19413 130066
19414 130066
19415 130066
19416 130066
19417 130066
19418 130066
19419 130066
19420 130066
19421 128277
19422 128277
19423 128277
19424 128277
19425 128277
19426 128277
19427 128277
19428 128277
19429 128277
19430 128277
19431 126606
19432 126606
19433 126606
19434 126606
19435 126606
19436 126606
19437 126606
19438 126606
19439 126606
19440 126606
19441 124707
19442 124707
19443 124707
19444 124707
19445 124707
19446 124707
19447 124707
19448 124707
19449 124707
19450 124707
19451 122748
19452 122748
19453 122748
19454 122748
19455 122748
19456 122748
19457 122748
19458 122748
19459 122748
19460 122748
19461 121059
19462 121059
19463 121059
19464 121059
19465 121059
19466 121059
19467 121059
19468 121059
19469 121059
19470 121059
19471 119433
19472 119433
19473 119433
19474 119433
19475 119433
19476 119433
19477 119433
19478 119433
19479 119433
19480 119433
19481 117643
19482 117643
19483 117643
19484 117643
19485 117643
19486 117643
19487 117643
19488 117643
19489 117643
19490 117643
19491 115577
19492 115577
19493 115577
19494 115577
19495 115577
19496 115577
19497 115577
19498 115577
19499 115577
19500 115577
19501 113744
19502 113744
19503 113744
19504 113744
19505 113744
19506 113744
19507 113744
19508 113744
19509 113744
19510 113744
19511 111991
19512 111991
19513 111991
19514 111991
19515 111991
19516 111991
19517 111991
19518 111991
19519 111991
19520 111991
19521 110413
19522 110413
19523 110413
19524 110413
19525 110413
19526 110413
19527 110413
19528 110413
19529 110413
19530 110413
19531 108660
19532 108660
19533 108660
19534 108660
19535 108660
19536 108660
19537 108660
19538 108660
19539 108660
19540 108660
19541 107156
19542 107156
19543 107156
19544 107156
19545 107156
19546 107156
19547 107156
19548 107156
19549 107156
19550 107156
19551 105789
19552 105789
19553 105789
19554 105789
19555 105789
19556 105789
19557 105789
19558 105789
19559 105789
19560 105789
19561 104292
19562 104292
19563 104292
19564 104292
19565 104292
19566 104292
19567 104292
19568 104292
19569 104292
19570 104292
19571 102872
19572 102872
19573 102872
19574 102872
19575 102872
19576 102872
19577 102872
19578 102872
19579 102872
19580 102872
19581 101641
19582 101641
19583 101641
19584 101641
19585 101641
19586 101641
19587 101641
19588 101641
19589 101641
19590 101641
19591 100421
19592 100421
19593 100421
19594 100421
19595 100421
19596 100421
19597 100421
19598 100421
19599 100421
19600 100421
19601 99283.6
19602 99283.6
19603 99283.6
19604 99283.6
19605 99283.6
19606 99283.6
19607 99283.6
19608 99283.6
19609 99283.6
19610 99283.6
19611 98535.2
19612 98535.2
19613 98535.2
19614 98535.2
19615 98535.2
19616 98535.2
19617 98535.2
19618 98535.2
19619 98535.2
19620 98535.2
19621 98273.8
19622 98273.8
19623 98273.8
19624 98273.8
19625 98273.8
19626 98273.8
19627 98273.8
19628 98273.8
19629 98273.8
19630 98273.8
19631 97834.1
19632 97834.1
19633 97834.1
19634 97834.1
19635 97834.1
19636 97834.1
19637 97834.1
19638 97834.1
19639 97834.1
19640 97834.1
19641 97316.9
19642 97316.9
19643 97316.9
19644 97316.9
19645 97316.9
19646 97316.9
19647 97316.9
19648 97316.9
19649 97316.9
19650 97316.9
19651 96737.7
19652 96737.7
19653 96737.7
19654 96737.7
19655 96737.7
19656 96737.7
19657 96737.7
19658 96737.7
19659 96737.7
19660 96737.7
19661 96433.6
19662 96433.6
19663 96433.6
19664 96433.6
19665 96433.6
19666 96433.6
19667 96433.6
19668 96433.6
19669 96433.6
19670 96433.6
19671 96276.4
19672 96276.4
19673 96276.4
19674 96276.4
19675 96276.4
19676 96276.4
19677 96276.4
19678 96276.4
19679 96276.4
19680 96276.4
19681 96094
19682 96094
19683 96094
19684 96094
19685 96094
19686 96094
19687 96094
19688 96094
19689 96094
19690 96094
19691 96107.1
19692 96107.1
19693 96107.1
19694 96107.1
19695 96107.1
19696 96107.1
19697 96107.1
19698 96107.1
19699 96107.1
19700 96107.1
19701 96124.7
19702 96124.7
19703 96124.7
19704 96124.7
19705 96124.7
19706 96124.7
19707 96124.7
19708 96124.7
19709 96124.7
19710 96124.7
19711 96077.7
19712 96077.7
19713 96077.7
19714 96077.7
19715 96077.7
19716 96077.7
19717 96077.7
19718 96077.7
19719 96077.7
19720 96077.7
19721 96038
19722 96038
19723 96038
19724 96038
19725 96038
19726 96038
19727 96038
19728 96038
19729 96038
19730 96038
19731 96010.2
19732 96010.2
19733 96010.2
19734 96010.2
19735 96010.2
19736 96010.2
19737 96010.2
19738 96010.2
19739 96010.2
19740 96010.2
19741 96091.4
19742 96091.4
19743 96091.4
19744 96091.4
19745 96091.4
19746 96091.4
19747 96091.4
19748 96091.4
19749 96091.4
19750 96091.4
19751 96329.7
19752 96329.7
19753 96329.7
19754 96329.7
19755 96329.7
19756 96329.7
19757 96329.7
19758 96329.7
19759 96329.7
19760 96329.7
19761 96807.4
19762 96807.4
19763 96807.4
19764 96807.4
19765 96807.4
19766 96807.4
19767 96807.4
19768 96807.4
19769 96807.4
19770 96807.4
19771 97062.9
19772 97062.9
19773 97062.9
19774 97062.9
19775 97062.9
19776 97062.9
19777 97062.9
19778 97062.9
19779 97062.9
19780 97062.9
19781 97015.5
19782 97015.5
19783 97015.5
19784 97015.5
19785 97015.5
19786 97015.5
19787 97015.5
19788 97015.5
19789 97015.5
19790 97015.5
19791 97032.9
19792 97032.9
19793 97032.9
19794 97032.9
19795 97032.9
19796 97032.9
19797 97032.9
19798 97032.9
19799 97032.9
19800 97032.9
19801 96906
19802 96906
19803 96906
19804 96906
19805 96906
19806 96906
19807 96906
19808 96906
19809 96906
19810 96906
19811 96417.1
19812 96417.1
19813 96417.1
19814 96417.1
19815 96417.1
19816 96417.1
19817 96417.1
19818 96417.1
19819 96417.1
19820 96417.1
19821 95951.6
19822 95951.6
19823 95951.6
19824 95951.6
19825 95951.6
19826 95951.6
19827 95951.6
19828 95951.6
19829 95951.6
19830 95951.6
19831 95509
19832 95509
19833 95509
19834 95509
19835 95509
19836 95509
19837 95509
19838 95509
19839 95509
19840 95509
19841 95216.1
19842 95216.1
19843 95216.1
19844 95216.1
19845 95216.1
19846 95216.1
19847 95216.1
19848 95216.1
19849 95216.1
19850 95216.1
19851 95056.2
19852 95056.2
19853 95056.2
19854 95056.2
19855 95056.2
19856 95056.2
19857 95056.2
19858 95056.2
19859 95056.2
19860 95056.2
19861 94635.9
19862 94635.9
19863 94635.9
19864 94635.9
19865 94635.9
19866 94635.9
19867 94635.9
19868 94635.9
19869 94635.9
19870 94635.9
19871 94242.4
19872 94242.4
19873 94242.4
19874 94242.4
19875 94242.4
19876 94242.4
19877 94242.4
19878 94242.4
19879 94242.4
19880 94242.4
19881 94044.7
19882 94044.7
19883 94044.7
19884 94044.7
19885 94044.7
19886 94044.7
19887 94044.7
19888 94044.7
19889 94044.7
19890 94044.7
19891 93828.3
19892 93828.3
19893 93828.3
19894 93828.3
19895 93828.3
19896 93828.3
19897 93828.3
19898 93828.3
19899 93828.3
19900 93828.3
19901 93764.8
19902 93764.8
19903 93764.8
19904 93764.8
19905 93764.8
19906 93764.8
19907 93764.8
19908 93764.8
19909 93764.8
19910 93764.8
19911 93800
19912 93800
19913 93800
19914 93800
19915 93800
19916 93800
19917 93800
19918 93800
19919 93800
19920 93800
19921 93795.5
19922 93795.5
19923 93795.5
19924 93795.5
19925 93795.5
19926 93795.5
19927 93795.5
19928 93795.5
19929 93795.5
19930 93795.5
19931 93820.2
19932 93820.2
19933 93820.2
19934 93820.2
19935 93820.2
19936 93820.2
19937 93820.2
19938 93820.2
19939 93820.2
19940 93820.2
19941 93669.7
19942 93669.7
19943 93669.7
19944 93669.7
19945 93669.7
19946 93669.7
19947 93669.7
19948 93669.7
19949 93669.7
19950 93669.7
19951 93383.7
19952 93383.7
19953 93383.7
19954 93383.7
19955 93383.7
19956 93383.7
19957 93383.7
19958 93383.7
19959 93383.7
19960 93383.7
19961 92995.9
19962 92995.9
19963 92995.9
19964 92995.9
19965 92995.9
19966 92995.9
19967 92995.9
19968 92995.9
19969 92995.9
19970 92995.9
19971 92989.3
19972 92989.3
19973 92989.3
19974 92989.3
19975 92989.3
19976 92989.3
19977 92989.3
19978 92989.3
19979 92989.3
19980 92989.3
19981 93432.4
19982 93432.4
19983 93432.4
19984 93432.4
19985 93432.4
19986 93432.4
19987 93432.4
19988 93432.4
19989 93432.4
19990 93432.4
19991 93562.6
19992 93562.6
19993 93562.6
19994 93562.6
19995 93562.6
19996 93562.6
19997 93562.6
19998 93562.6
19999 93562.6
20000 93562.6
20001 93716.9
20002 93716.9
20003 93716.9
20004 93716.9
20005 93716.9
20006 93716.9
20007 93716.9
20008 93716.9
20009 93716.9
20010 93716.9
20011 94166.9
20012 94166.9
20013 94166.9
20014 94166.9
20015 94166.9
20016 94166.9
20017 94166.9
20018 94166.9
20019 94166.9
20020 94166.9
20021 94562.3
20022 94562.3
20023 94562.3
20024 94562.3
20025 94562.3
20026 94562.3
20027 94562.3
20028 94562.3
20029 94562.3
20030 94562.3
20031 95096
20032 95096
20033 95096
20034 95096
20035 95096
20036 95096
20037 95096
20038 95096
20039 95096
20040 95096
20041 95603.2
20042 95603.2
20043 95603.2
20044 95603.2
20045 95603.2
20046 95603.2
20047 95603.2
20048 95603.2
20049 95603.2
20050 95603.2
20051 96147.3
20052 96147.3
20053 96147.3
20054 96147.3
20055 96147.3
20056 96147.3
20057 96147.3
20058 96147.3
20059 96147.3
20060 96147.3
20061 96753
20062 96753
20063 96753
20064 96753
20065 96753
20066 96753
20067 96753
20068 96753
20069 96753
20070 96753
20071 97129.4
20072 97129.4
20073 97129.4
20074 97129.4
20075 97129.4
20076 97129.4
20077 97129.4
20078 97129.4
20079 97129.4
20080 97129.4
20081 97372.7
20082 97372.7
20083 97372.7
20084 97372.7
20085 97372.7
20086 97372.7
20087 97372.7
20088 97372.7
20089 97372.7
20090 97372.7
20091 97565.4
20092 97565.4
20093 97565.4
20094 97565.4
20095 97565.4
20096 97565.4
20097 97565.4
20098 97565.4
20099 97565.4
20100 97565.4
20101 97611.6
20102 97611.6
20103 97611.6
20104 97611.6
20105 97611.6
20106 97611.6
20107 97611.6
20108 97611.6
20109 97611.6
20110 97611.6
20111 97625.5
20112 97625.5
20113 97625.5
20114 97625.5
20115 97625.5
20116 97625.5
20117 97625.5
20118 97625.5
20119 97625.5
20120 97625.5
20121 97694.6
20122 97694.6
20123 97694.6
20124 97694.6
20125 97694.6
20126 97694.6
20127 97694.6
20128 97694.6
20129 97694.6
20130 97694.6
20131 97702.1
20132 97702.1
20133 97702.1
20134 97702.1
20135 97702.1
20136 97702.1
20137 97702.1
20138 97702.1
20139 97702.1
20140 97702.1
20141 97825.8
20142 97825.8
20143 97825.8
20144 97825.8
20145 97825.8
20146 97825.8
20147 97825.8
20148 97825.8
20149 97825.8
20150 97825.8
20151 98063.7
20152 98063.7
20153 98063.7
20154 98063.7
20155 98063.7
20156 98063.7
20157 98063.7
20158 98063.7
20159 98063.7
20160 98063.7
20161 98333.4
20162 98333.4
20163 98333.4
20164 98333.4
20165 98333.4
20166 98333.4
20167 98333.4
20168 98333.4
20169 98333.4
20170 98333.4
20171 98311.1
20172 98311.1
20173 98311.1
20174 98311.1
20175 98311.1
20176 98311.1
20177 98311.1
20178 98311.1
20179 98311.1
20180 98311.1
20181 97795.3
20182 97795.3
20183 97795.3
20184 97795.3
20185 97795.3
20186 97795.3
20187 97795.3
20188 97795.3
20189 97795.3
20190 97795.3
20191 97762.9
20192 97762.9
20193 97762.9
20194 97762.9
20195 97762.9
20196 97762.9
20197 97762.9
20198 97762.9
20199 97762.9
20200 97762.9
20201 97897.9
20202 97897.9
20203 97897.9
20204 97897.9
20205 97897.9
20206 97897.9
20207 97897.9
20208 97897.9
20209 97897.9
20210 97897.9
20211 97923.4
20212 97923.4
20213 97923.4
20214 97923.4
20215 97923.4
20216 97923.4
20217 97923.4
20218 97923.4
20219 97923.4
20220 97923.4
20221 97846.6
20222 97846.6
20223 97846.6
20224 97846.6
20225 97846.6
20226 97846.6
20227 97846.6
20228 97846.6
20229 97846.6
20230 97846.6
20231 97792.8
20232 97792.8
20233 97792.8
20234 97792.8
20235 97792.8
20236 97792.8
20237 97792.8
20238 97792.8
20239 97792.8
20240 97792.8
20241 98119.5
20242 98119.5
20243 98119.5
20244 98119.5
20245 98119.5
20246 98119.5
20247 98119.5
20248 98119.5
20249 98119.5
20250 98119.5
20251 98365.2
20252 98365.2
20253 98365.2
20254 98365.2
20255 98365.2
20256 98365.2
20257 98365.2
20258 98365.2
20259 98365.2
20260 98365.2
20261 98588.1
20262 98588.1
20263 98588.1
20264 98588.1
20265 98588.1
20266 98588.1
20267 98588.1
20268 98588.1
20269 98588.1
20270 98588.1
20271 98864.4
20272 98864.4
20273 98864.4
20274 98864.4
20275 98864.4
20276 98864.4
20277 98864.4
20278 98864.4
20279 98864.4
20280 98864.4
20281 99228.5
20282 99228.5
20283 99228.5
20284 99228.5
20285 99228.5
20286 99228.5
20287 99228.5
20288 99228.5
20289 99228.5
20290 99228.5
20291 99771.6
20292 99771.6
20293 99771.6
20294 99771.6
20295 99771.6
20296 99771.6
20297 99771.6
20298 99771.6
20299 99771.6
20300 99771.6
20301 100477
20302 100477
20303 100477
20304 100477
20305 100477
20306 100477
20307 100477
20308 100477
20309 100477
20310 100477
20311 101474
20312 101474
20313 101474
20314 101474
20315 101474
20316 101474
20317 101474
20318 101474
20319 101474
20320 101474
20321 102537
20322 102537
20323 102537
20324 102537
20325 102537
20326 102537
20327 102537
20328 102537
20329 102537
20330 102537
20331 103892
20332 103892
20333 103892
20334 103892
20335 103892
20336 103892
20337 103892
20338 103892
20339 103892
20340 103892
20341 105431
20342 105431
20343 105431
20344 105431
20345 105431
20346 105431
20347 105431
20348 105431
20349 105431
20350 105431
20351 107152
20352 107152
20353 107152
20354 107152
20355 107152
20356 107152
20357 107152
20358 107152
20359 107152
20360 107152
20361 109227
20362 109227
20363 109227
20364 109227
20365 109227
20366 109227
20367 109227
20368 109227
20369 109227
20370 109227
20371 111361
20372 111361
20373 111361
20374 111361
20375 111361
20376 111361
20377 111361
20378 111361
20379 111361
20380 111361
20381 113872
20382 113872
20383 113872
20384 113872
20385 113872
20386 113872
20387 113872
20388 113872
20389 113872
20390 113872
20391 116036
20392 116036
20393 116036
20394 116036
20395 116036
20396 116036
20397 116036
20398 116036
20399 116036
20400 116036
20401 118114
20402 118114
20403 118114
20404 118114
20405 118114
20406 118114
20407 118114
20408 118114
20409 118114
20410 118114
20411 120303
20412 120303
20413 120303
20414 120303
20415 120303
20416 120303
20417 120303
20418 120303
20419 120303
20420 120303
20421 122837
20422 122837
20423 122837
20424 122837
20425 122837
20426 122837
20427 122837
20428 122837
20429 122837
20430 122837
20431 125467
20432 125467
20433 125467
20434 125467
20435 125467
20436 125467
20437 125467
20438 125467
20439 125467
20440 125467
20441 127422
20442 127422
20443 127422
20444 127422
20445 127422
20446 127422
20447 127422
20448 127422
20449 127422
20450 127422
20451 129530
20452 129530
20453 129530
20454 129530
20455 129530
20456 129530
20457 129530
20458 129530
20459 129530
20460 129530
20461 131741
20462 131741
20463 131741
20464 131741
20465 131741
20466 131741
20467 131741
20468 131741
20469 131741
20470 131741
20471 134322
20472 134322
20473 134322
20474 134322
20475 134322
20476 134322
20477 134322
20478 134322
20479 134322
20480 134322
20481 137053
20482 137053
20483 137053
20484 137053
20485 137053
20486 137053
20487 137053
20488 137053
20489 137053
20490 137053
20491 139720
20492 139720
20493 139720
20494 139720
20495 139720
20496 139720
20497 139720
20498 139720
20499 139720
20500 139720
20501 142084
20502 142084
20503 142084
20504 142084
20505 142084
20506 142084
20507 142084
20508 142084
20509 142084
20510 142084
20511 143703
20512 143703
20513 143703
20514 143703
20515 143703
20516 143703
20517 143703
20518 143703
20519 143703
20520 143703
20521 145150
20522 145150
20523 145150
20524 145150
20525 145150
20526 145150
20527 145150
20528 145150
20529 145150
20530 145150
20531 146238
20532 146238
20533 146238
20534 146238
20535 146238
20536 146238
20537 146238
20538 146238
20539 146238
20540 146238
20541 146757
20542 146757
20543 146757
20544 146757
20545 146757
20546 146757
20547 146757
20548 146757
20549 146757
20550 146757
20551 147058
20552 147058
20553 147058
20554 147058
20555 147058
20556 147058
20557 147058
20558 147058
20559 147058
20560 147058
20561 147036
20562 147036
20563 147036
20564 147036
20565 147036
20566 147036
20567 147036
20568 147036
20569 147036
20570 147036
20571 147212
20572 147212
20573 147212
20574 147212
20575 147212
20576 147212
20577 147212
20578 147212
20579 147212
20580 147212
20581 147242
20582 147242
20583 147242
20584 147242
20585 147242
20586 147242
20587 147242
20588 147242
20589 147242
20590 147242
20591 147259
20592 147259
20593 147259
20594 147259
20595 147259
20596 147259
20597 147259
20598 147259
20599 147259
20600 147259
20601 147312
20602 147312
20603 147312
20604 147312
20605 147312
20606 147312
20607 147312
20608 147312
20609 147312
20610 147312
20611 147069
20612 147069
20613 147069
20614 147069
20615 147069
20616 147069
20617 147069
20618 147069
20619 147069
20620 147069
20621 146440
20622 146440
20623 146440
20624 146440
20625 146440
20626 146440
20627 146440
20628 146440
20629 146440
20630 146440
20631 145738
20632 145738
20633 145738
20634 145738
20635 145738
20636 145738
20637 145738
20638 145738
20639 145738
20640 145738
20641 145430
20642 145430
20643 145430
20644 145430
20645 145430
20646 145430
20647 145430
20648 145430
20649 145430
20650 145430
20651 144880
20652 144880
20653 144880
20654 144880
20655 144880
20656 144880
20657 144880
20658 144880
20659 144880
20660 144880
20661 144170
20662 144170
20663 144170
20664 144170
20665 144170
20666 144170
20667 144170
20668 144170
20669 144170
20670 144170
20671 142876
20672 142876
20673 142876
20674 142876
20675 142876
20676 142876
20677 142876
20678 142876
20679 142876
20680 142876
20681 141266
20682 141266
20683 141266
20684 141266
20685 141266
20686 141266
20687 141266
20688 141266
20689 141266
20690 141266
20691 139556
20692 139556
20693 139556
20694 139556
20695 139556
20696 139556
20697 139556
20698 139556
20699 139556
20700 139556
20701 138206
20702 138206
20703 138206
20704 138206
20705 138206
20706 138206
20707 138206
20708 138206
20709 138206
20710 138206
20711 137700
20712 137700
20713 137700
20714 137700
20715 137700
20716 137700
20717 137700
20718 137700
20719 137700
20720 137700
20721 137451
20722 137451
20723 137451
20724 137451
20725 137451
20726 137451
20727 137451
20728 137451
20729 137451
20730 137451
20731 137787
20732 137787
20733 137787
20734 137787
20735 137787
20736 137787
20737 137787
20738 137787
20739 137787
20740 137787
20741 138614
20742 138614
20743 138614
20744 138614
20745 138614
20746 138614
20747 138614
20748 138614
20749 138614
20750 138614
20751 139275
20752 139275
20753 139275
20754 139275
20755 139275
20756 139275
20757 139275
20758 139275
20759 139275
20760 139275
20761 139528
20762 139528
20763 139528
20764 139528
20765 139528
20766 139528
20767 139528
20768 139528
20769 139528
20770 139528
20771 139475
20772 139475
20773 139475
20774 139475
20775 139475
20776 139475
20777 139475
20778 139475
20779 139475
20780 139475
20781 139475
20782 139475
20783 139475
20784 139475
20785 139475
20786 139475
20787 139475
20788 139475
20789 139475
20790 139475
20791 139832
20792 139832
20793 139832
20794 139832
20795 139832
20796 139832
20797 139832
20798 139832
20799 139832
20800 139832
20801 139982
20802 139982
20803 139982
20804 139982
20805 139982
20806 139982
20807 139982
20808 139982
20809 139982
20810 139982
20811 140495
20812 140495
20813 140495
20814 140495
20815 140495
20816 140495
20817 140495
20818 140495
20819 140495
20820 140495
20821 141307
20822 141307
20823 141307
20824 141307
20825 141307
20826 141307
20827 141307
20828 141307
20829 141307
20830 141307
20831 141850
20832 141850
20833 141850
20834 141850
20835 141850
20836 141850
20837 141850
20838 141850
20839 141850
20840 141850
20841 142356
20842 142356
20843 142356
20844 142356
20845 142356
20846 142356
20847 142356
20848 142356
20849 142356
20850 142356
20851 143043
20852 143043
20853 143043
20854 143043
20855 143043
20856 143043
20857 143043
20858 143043
20859 143043
20860 143043
20861 143862
20862 143862
20863 143862
20864 143862
20865 143862
20866 143862
20867 143862
20868 143862
20869 143862
20870 143862
20871 144932
20872 144932
20873 144932
20874 144932
20875 144932
20876 144932
20877 144932
20878 144932
20879 144932
20880 144932
20881 145981
20882 145981
20883 145981
20884 145981
20885 145981
20886 145981
20887 145981
20888 145981
20889 145981
20890 145981
20891 146918
20892 146918
20893 146918
20894 146918
20895 146918
20896 146918
20897 146918
20898 146918
20899 146918
20900 146918
20901 147620
20902 147620
20903 147620
20904 147620
20905 147620
20906 147620
20907 147620
20908 147620
20909 147620
20910 147620
20911 147801
20912 147801
20913 147801
20914 147801
20915 147801
20916 147801
20917 147801
20918 147801
20919 147801
20920 147801
20921 147653
20922 147653
20923 147653
20924 147653
20925 147653
20926 147653
20927 147653
20928 147653
20929 147653
20930 147653
20931 146821
20932 146821
20933 146821
20934 146821
20935 146821
20936 146821
20937 146821
20938 146821
20939 146821
20940 146821
20941 145790
20942 145790
20943 145790
20944 145790
20945 145790
20946 145790
20947 145790
20948 145790
20949 145790
20950 145790
20951 145042
20952 145042
20953 145042
20954 145042
20955 145042
20956 145042
20957 145042
20958 145042
20959 145042
20960 145042
20961 144864
20962 144864
20963 144864
20964 144864
20965 144864
20966 144864
20967 144864
20968 144864
20969 144864
20970 144864
20971 144779
20972 144779
20973 144779
20974 144779
20975 144779
20976 144779
20977 144779
20978 144779
20979 144779
20980 144779
20981 144413
20982 144413
20983 144413
20984 144413
20985 144413
20986 144413
20987 144413
20988 144413
20989 144413
20990 144413
20991 143439
20992 143439
20993 143439
20994 143439
20995 143439
20996 143439
20997 143439
20998 143439
20999 143439
21000 143439
21001 142628
21002 142628
21003 142628
21004 142628
21005 142628
21006 142628
21007 142628
21008 142628
21009 142628
21010 142628
21011 141567
21012 141567
21013 141567
21014 141567
21015 141567
21016 141567
21017 141567
21018 141567
21019 141567
21020 141567
21021 140343
21022 140343
21023 140343
21024 140343
21025 140343
21026 140343
21027 140343
21028 140343
21029 140343
21030 140343
21031 139237
21032 139237
21033 139237
21034 139237
21035 139237
21036 139237
21037 139237
21038 139237
21039 139237
21040 139237
21041 138079
21042 138079
21043 138079
21044 138079
21045 138079
21046 138079
21047 138079
21048 138079
21049 138079
21050 138079
21051 136641
21052 136641
21053 136641
21054 136641
21055 136641
21056 136641
21057 136641
21058 136641
21059 136641
21060 136641
21061 134978
21062 134978
21063 134978
21064 134978
21065 134978
21066 134978
21067 134978
21068 134978
21069 134978
21070 134978
21071 133393
21072 133393
21073 133393
21074 133393
21075 133393
21076 133393
21077 133393
21078 133393
21079 133393
21080 133393
21081 132181
21082 132181
21083 132181
21084 132181
21085 132181
21086 132181
21087 132181
21088 132181
21089 132181
21090 132181
21091 131101
21092 131101
21093 131101
21094 131101
21095 131101
21096 131101
21097 131101
21098 131101
21099 131101
21100 131101
21101 130075
21102 130075
21103 130075
21104 130075
21105 130075
21106 130075
21107 130075
21108 130075
21109 130075
21110 130075
21111 129135
21112 129135
21113 129135
21114 129135
21115 129135
21116 129135
21117 129135
21118 129135
21119 129135
21120 129135
21121 128318
21122 128318
21123 128318
21124 128318
21125 128318
21126 128318
21127 128318
21128 128318
21129 128318
21130 128318
21131 127732
21132 127732
21133 127732
21134 127732
21135 127732
21136 127732
21137 127732
21138 127732
21139 127732
21140 127732
21141 127100
21142 127100
21143 127100
21144 127100
21145 127100
21146 127100
21147 127100
21148 127100
21149 127100
21150 127100
21151 126188
21152 126188
21153 126188
21154 126188
21155 126188
21156 126188
21157 126188
21158 126188
21159 126188
21160 126188
21161 125141
21162 125141
21163 125141
21164 125141
21165 125141
21166 125141
21167 125141
21168 125141
21169 125141
21170 125141
21171 124213
21172 124213
21173 124213
21174 124213
21175 124213
21176 124213
21177 124213
21178 124213
21179 124213
21180 124213
21181 123518
21182 123518
21183 123518
21184 123518
21185 123518
21186 123518
21187 123518
21188 123518
21189 123518
21190 123518
21191 123169
21192 123169
21193 123169
21194 123169
21195 123169
21196 123169
21197 123169
21198 123169
21199 123169
21200 123169
21201 122688
21202 122688
21203 122688
21204 122688
21205 122688
21206 122688
21207 122688
21208 122688
21209 122688
21210 122688
21211 122288
21212 122288
21213 122288
21214 122288
21215 122288
21216 122288
21217 122288
21218 122288
21219 122288
21220 122288
21221 121825
21222 121825
21223 121825
21224 121825
21225 121825
21226 121825
21227 121825
21228 121825
21229 121825
21230 121825
21231 121731
21232 121731
21233 121731
21234 121731
21235 121731
21236 121731
21237 121731
21238 121731
21239 121731
21240 121731
21241 121901
21242 121901
21243 121901
21244 121901
21245 121901
21246 121901
21247 121901
21248 121901
21249 121901
21250 121901
21251 122470
21252 122470
21253 122470
21254 122470
21255 122470
21256 122470
21257 122470
21258 122470
21259 122470
21260 122470
21261 123252
21262 123252
21263 123252
21264 123252
21265 123252
21266 123252
21267 123252
21268 123252
21269 123252
21270 123252
21271 123805
21272 123805
21273 123805
21274 123805
21275 123805
21276 123805
21277 123805
21278 123805
21279 123805
21280 123805
21281 124031
21282 124031
21283 124031
21284 124031
21285 124031
21286 124031
21287 124031
21288 124031
21289 124031
21290 124031
21291 124303
21292 124303
21293 124303
21294 124303
21295 124303
21296 124303
21297 124303
21298 124303
21299 124303
21300 124303
21301 124661
21302 124661
21303 124661
21304 124661
21305 124661
21306 124661
21307 124661
21308 124661
21309 124661
21310 124661
21311 124981
21312 124981
21313 124981
21314 124981
21315 124981
21316 124981
21317 124981
21318 124981
21319 124981
21320 124981
21321 125451
21322 125451
21323 125451
21324 125451
21325 125451
21326 125451
21327 125451
21328 125451
21329 125451
21330 125451
21331 126066
21332 126066
21333 126066
21334 126066
21335 126066
21336 126066
21337 126066
21338 126066
21339 126066
21340 126066
21341 126818
21342 126818
21343 126818
21344 126818
21345 126818
21346 126818
21347 126818
21348 126818
21349 126818
21350 126818
21351 127821
21352 127821
21353 127821
21354 127821
21355 127821
21356 127821
21357 127821
21358 127821
21359 127821
21360 127821
21361 128613
21362 128613
21363 128613
21364 128613
21365 128613
21366 128613
21367 128613
21368 128613
21369 128613
21370 128613
21371 129246
21372 129246
21373 129246
21374 129246
21375 129246
21376 129246
21377 129246
21378 129246
21379 129246
21380 129246
21381 129876
21382 129876
21383 129876
21384 129876
21385 129876
21386 129876
21387 129876
21388 129876
21389 129876
21390 129876
21391 130610
21392 130610
21393 130610
21394 130610
21395 130610
21396 130610
21397 130610
21398 130610
21399 130610
21400 130610
21401 131650
21402 131650
21403 131650
21404 131650
21405 131650
21406 131650
21407 131650
21408 131650
21409 131650
21410 131650
21411 132518
21412 132518
21413 132518
21414 132518
21415 132518
21416 132518
21417 132518
21418 132518
21419 132518
21420 132518
21421 133254
21422 133254
21423 133254
21424 133254
21425 133254
21426 133254
21427 133254
21428 133254
21429 133254
21430 133254
21431 133498
21432 133498
21433 133498
21434 133498
21435 133498
21436 133498
21437 133498
21438 133498
21439 133498
21440 133498
21441 133216
21442 133216
21443 133216
21444 133216
21445 133216
21446 133216
21447 133216
21448 133216
21449 133216
21450 133216
21451 132560
21452 132560
21453 132560
21454 132560
21455 132560
21456 132560
21457 132560
21458 132560
21459 132560
21460 132560
21461 132010
21462 132010
21463 132010
21464 132010
21465 132010
21466 132010
21467 132010
21468 132010
21469 132010
21470 132010
21471 131844
21472 131844
21473 131844
21474 131844
21475 131844
21476 131844
21477 131844
21478 131844
21479 131844
21480 131844
21481 131547
21482 131547
21483 131547
21484 131547
21485 131547
21486 131547
21487 131547
21488 131547
21489 131547
21490 131547
21491 131068
21492 131068
21493 131068
21494 131068
21495 131068
21496 131068
21497 131068
21498 131068
21499 131068
21500 131068
21501 130407
21502 130407
21503 130407
21504 130407
21505 130407
21506 130407
21507 130407
21508 130407
21509 130407
21510 130407
21511 129817
21512 129817
21513 129817
21514 129817
21515 129817
21516 129817
21517 129817
21518 129817
21519 129817
21520 129817
21521 129054
21522 129054
21523 129054
21524 129054
21525 129054
21526 129054
21527 129054
21528 129054
21529 129054
21530 129054
21531 128135
21532 128135
21533 128135
21534 128135
21535 128135
21536 128135
21537 128135
21538 128135
21539 128135
21540 128135
21541 127123
21542 127123
21543 127123
21544 127123
21545 127123
21546 127123
21547 127123
21548 127123
21549 127123
21550 127123
21551 125996
21552 125996
21553 125996
21554 125996
21555 125996
21556 125996
21557 125996
21558 125996
21559 125996
21560 125996
21561 125043
21562 125043
21563 125043
21564 125043
21565 125043
21566 125043
21567 125043
21568 125043
21569 125043
21570 125043
21571 124261
21572 124261
21573 124261
21574 124261
21575 124261
21576 124261
21577 124261
21578 124261
21579 124261
21580 124261
21581 123528
21582 123528
21583 123528
21584 123528
21585 123528
21586 123528
21587 123528
21588 123528
21589 123528
21590 123528
21591 122914
21592 122914
21593 122914
21594 122914
21595 122914
21596 122914
21597 122914
21598 122914
21599 122914
21600 122914
21601 122100
21602 122100
21603 122100
21604 122100
21605 122100
21606 122100
21607 122100
21608 122100
21609 122100
21610 122100
21611 121549
21612 121549
21613 121549
21614 121549
21615 121549
21616 121549
21617 121549
21618 121549
21619 121549
21620 121549
21621 121260
21622 121260
21623 121260
21624 121260
21625 121260
21626 121260
21627 121260
21628 121260
21629 121260
21630 121260
21631 121215
21632 121215
21633 121215
21634 121215
21635 121215
21636 121215
21637 121215
21638 121215
21639 121215
21640 121215
21641 121510
21642 121510
21643 121510
21644 121510
21645 121510
21646 121510
21647 121510
21648 121510
21649 121510
21650 121510
21651 122013
21652 122013
21653 122013
21654 122013
21655 122013
21656 122013
21657 122013
21658 122013
21659 122013
21660 122013
21661 122165
21662 122165
21663 122165
21664 122165
21665 122165
21666 122165
21667 122165
21668 122165
21669 122165
21670 122165
21671 121945
21672 121945
21673 121945
21674 121945
21675 121945
21676 121945
21677 121945
21678 121945
21679 121945
21680 121945
21681 122046
21682 122046
21683 122046
21684 122046
21685 122046
21686 122046
21687 122046
21688 122046
21689 122046
21690 122046
21691 122555
21692 122555
21693 122555
21694 122555
21695 122555
21696 122555
21697 122555
21698 122555
21699 122555
21700 122555
21701 123340
21702 123340
21703 123340
21704 123340
21705 123340
21706 123340
21707 123340
21708 123340
21709 123340
21710 123340
21711 124096
21712 124096
21713 124096
21714 124096
21715 124096
21716 124096
21717 124096
21718 124096
21719 124096
21720 124096
21721 124910
21722 124910
21723 124910
21724 124910
21725 124910
21726 124910
21727 124910
21728 124910
21729 124910
21730 124910
21731 125946
21732 125946
21733 125946
21734 125946
21735 125946
21736 125946
21737 125946
21738 125946
21739 125946
21740 125946
21741 127182
21742 127182
21743 127182
21744 127182
21745 127182
21746 127182
21747 127182
21748 127182
21749 127182
21750 127182
21751 128457
21752 128457
21753 128457
21754 128457
21755 128457
21756 128457
21757 128457
21758 128457
21759 128457
21760 128457
21761 129538
21762 129538
21763 129538
21764 129538
21765 129538
21766 129538
21767 129538
21768 129538
21769 129538
21770 129538
21771 130369
21772 130369
21773 130369
21774 130369
21775 130369
21776 130369
21777 130369
21778 130369
21779 130369
21780 130369
21781 131070
21782 131070
21783 131070
21784 131070
21785 131070
21786 131070
21787 131070
21788 131070
21789 131070
21790 131070
21791 131535
21792 131535
21793 131535
21794 131535
21795 131535
21796 131535
21797 131535
21798 131535
21799 131535
21800 131535
21801 132146
21802 132146
21803 132146
21804 132146
21805 132146
21806 132146
21807 132146
21808 132146
21809 132146
21810 132146
21811 132656
21812 132656
21813 132656
21814 132656
21815 132656
21816 132656
21817 132656
21818 132656
21819 132656
21820 132656
21821 133094
21822 133094
21823 133094
21824 133094
21825 133094
21826 133094
21827 133094
21828 133094
21829 133094
21830 133094
21831 133397
21832 133397
21833 133397
21834 133397
21835 133397
21836 133397
21837 133397
21838 133397
21839 133397
21840 133397
21841 133587
21842 133587
21843 133587
21844 133587
21845 133587
21846 133587
21847 133587
21848 133587
21849 133587
21850 133587
21851 133764
21852 133764
21853 133764
21854 133764
21855 133764
21856 133764
21857 133764
21858 133764
21859 133764
21860 133764
21861 134139
21862 134139
21863 134139
21864 134139
21865 134139
21866 134139
21867 134139
21868 134139
21869 134139
21870 134139
21871 134670
21872 134670
21873 134670
21874 134670
21875 134670
21876 134670
21877 134670
21878 134670
21879 134670
21880 134670
21881 135286
21882 135286
21883 135286
21884 135286
21885 135286
21886 135286
21887 135286
21888 135286
21889 135286
21890 135286
21891 135426
21892 135426
21893 135426
21894 135426
21895 135426
21896 135426
21897 135426
21898 135426
21899 135426
21900 135426
21901 135271
21902 135271
21903 135271
21904 135271
21905 135271
21906 135271
21907 135271
21908 135271
21909 135271
21910 135271
21911 135143
21912 135143
21913 135143
21914 135143
21915 135143
21916 135143
21917 135143
21918 135143
21919 135143
21920 135143
21921 134878
21922 134878
21923 134878
21924 134878
21925 134878
21926 134878
21927 134878
21928 134878
21929 134878
21930 134878
21931 134171
21932 134171
21933 134171
21934 134171
21935 134171
21936 134171
21937 134171
21938 134171
21939 134171
21940 134171
21941 133244
21942 133244
21943 133244
21944 133244
21945 133244
21946 133244
21947 133244
21948 133244
21949 133244
21950 133244
21951 132378
21952 132378
21953 132378
21954 132378
21955 132378
21956 132378
21957 132378
21958 132378
21959 132378
21960 132378
21961 131716
21962 131716
21963 131716
21964 131716
21965 131716
21966 131716
21967 131716
21968 131716
21969 131716
21970 131716
21971 131347
21972 131347
21973 131347
21974 131347
21975 131347
21976 131347
21977 131347
21978 131347
21979 131347
21980 131347
21981 130883
21982 130883
21983 130883
21984 130883
21985 130883
21986 130883
21987 130883
21988 130883
21989 130883
21990 130883
21991 130198
21992 130198
21993 130198
21994 130198
21995 130198
21996 130198
21997 130198
21998 130198
21999 130198
22000 130198
22001 129177
22002 129177
22003 129177
22004 129177
22005 129177
22006 129177
22007 129177
22008 129177
22009 129177
22010 129177
22011 128084
22012 128084
22013 128084
22014 128084
22015 128084
22016 128084
22017 128084
22018 128084
22019 128084
22020 128084
22021 126990
22022 126990
22023 126990
22024 126990
22025 126990
22026 126990
22027 126990
22028 126990
22029 126990
22030 126990
22031 126013
22032 126013
22033 126013
22034 126013
22035 126013
22036 126013
22037 126013
22038 126013
22039 126013
22040 126013
22041 125167
22042 125167
22043 125167
22044 125167
22045 125167
22046 125167
22047 125167
22048 125167
22049 125167
22050 125167
22051 124491
22052 124491
22053 124491
22054 124491
22055 124491
22056 124491
22057 124491
22058 124491
22059 124491
22060 124491
22061 123984
22062 123984
22063 123984
22064 123984
22065 123984
22066 123984
22067 123984
22068 123984
22069 123984
22070 123984
22071 123364
22072 123364
22073 123364
22074 123364
22075 123364
22076 123364
22077 123364
22078 123364
22079 123364
22080 123364
22081 122435
22082 122435
22083 122435
22084 122435
22085 122435
22086 122435
22087 122435
22088 122435
22089 122435
22090 122435
22091 121574
22092 121574
22093 121574
22094 121574
22095 121574
22096 121574
22097 121574
22098 121574
22099 121574
22100 121574
22101 120719
22102 120719
22103 120719
22104 120719
22105 120719
22106 120719
22107 120719
22108 120719
22109 120719
22110 120719
22111 119738
22112 119738
22113 119738
22114 119738
22115 119738
22116 119738
22117 119738
22118 119738
22119 119738
22120 119738
22121 118853
22122 118853
22123 118853
22124 118853
22125 118853
22126 118853
22127 118853
22128 118853
22129 118853
22130 118853
22131 118272
22132 118272
22133 118272
22134 118272
22135 118272
22136 118272
22137 118272
22138 118272
22139 118272
22140 118272
22141 117725
22142 117725
22143 117725
22144 117725
22145 117725
22146 117725
22147 117725
22148 117725
22149 117725
22150 117725
22151 117014
22152 117014
22153 117014
22154 117014
22155 117014
22156 117014
22157 117014
22158 117014
22159 117014
22160 117014
22161 116391
22162 116391
22163 116391
22164 116391
22165 116391
22166 116391
22167 116391
22168 116391
22169 116391
22170 116391
22171 115589
22172 115589
22173 115589
22174 115589
22175 115589
22176 115589
22177 115589
22178 115589
22179 115589
22180 115589
22181 114981
22182 114981
22183 114981
22184 114981
22185 114981
22186 114981
22187 114981
22188 114981
22189 114981
22190 114981
22191 114738
22192 114738
22193 114738
22194 114738
22195 114738
22196 114738
22197 114738
22198 114738
22199 114738
22200 114738
22201 114806
22202 114806
22203 114806
22204 114806
22205 114806
22206 114806
22207 114806
22208 114806
22209 114806
22210 114806
22211 114997
22212 114997
22213 114997
22214 114997
22215 114997
22216 114997
22217 114997
22218 114997
22219 114997
22220 114997
22221 115002
22222 115002
22223 115002
22224 115002
22225 115002
22226 115002
22227 115002
22228 115002
22229 115002
22230 115002
22231 114786
22232 114786
22233 114786
22234 114786
22235 114786
22236 114786
22237 114786
22238 114786
22239 114786
22240 114786
22241 114425
22242 114425
22243 114425
22244 114425
22245 114425
22246 114425
22247 114425
22248 114425
22249 114425
22250 114425
22251 113680
22252 113680
22253 113680
22254 113680
22255 113680
22256 113680
22257 113680
22258 113680
22259 113680
22260 113680
22261 112790
22262 112790
22263 112790
22264 112790
22265 112790
22266 112790
22267 112790
22268 112790
22269 112790
22270 112790
22271 112137
22272 112137
22273 112137
22274 112137
22275 112137
22276 112137
22277 112137
22278 112137
22279 112137
22280 112137
22281 111646
22282 111646
22283 111646
22284 111646
22285 111646
22286 111646
22287 111646
22288 111646
22289 111646
22290 111646
22291 111419
22292 111419
22293 111419
22294 111419
22295 111419
22296 111419
22297 111419
22298 111419
22299 111419
22300 111419
22301 111543
22302 111543
22303 111543
22304 111543
22305 111543
22306 111543
22307 111543
22308 111543
22309 111543
22310 111543
22311 111904
22312 111904
22313 111904
22314 111904
22315 111904
22316 111904
22317 111904
22318 111904
22319 111904
22320 111904
22321 112452
22322 112452
22323 112452
22324 112452
22325 112452
22326 112452
22327 112452
22328 112452
22329 112452
22330 112452
22331 113028
22332 113028
22333 113028
22334 113028
22335 113028
22336 113028
22337 113028
22338 113028
22339 113028
22340 113028
22341 113779
22342 113779
22343 113779
22344 113779
22345 113779
22346 113779
22347 113779
22348 113779
22349 113779
22350 113779
22351 114543
22352 114543
22353 114543
22354 114543
22355 114543
22356 114543
22357 114543
22358 114543
22359 114543
22360 114543
22361 115136
22362 115136
22363 115136
22364 115136
22365 115136
22366 115136
22367 115136
22368 115136
22369 115136
22370 115136
22371 116016
22372 116016
22373 116016
22374 116016
22375 116016
22376 116016
22377 116016
22378 116016
22379 116016
22380 116016
22381 116876
22382 116876
22383 116876
22384 116876
22385 116876
22386 116876
22387 116876
22388 116876
22389 116876
22390 116876
22391 117469
22392 117469
22393 117469
22394 117469
22395 117469
22396 117469
22397 117469
22398 117469
22399 117469
22400 117469
22401 117862
22402 117862
22403 117862
22404 117862
22405 117862
22406 117862
22407 117862
22408 117862
22409 117862
22410 117862
22411 118017
22412 118017
22413 118017
22414 118017
22415 118017
22416 118017
22417 118017
22418 118017
22419 118017
22420 118017
22421 118422
22422 118422
22423 118422
22424 118422
22425 118422
22426 118422
22427 118422
22428 118422
22429 118422
22430 118422
22431 119162
22432 119162
22433 119162
22434 119162
22435 119162
22436 119162
22437 119162
22438 119162
22439 119162
22440 119162
22441 120153
22442 120153
22443 120153
22444 120153
22445 120153
22446 120153
22447 120153
22448 120153
22449 120153
22450 120153
22451 121435
22452 121435
22453 121435
22454 121435
22455 121435
22456 121435
22457 121435
22458 121435
22459 121435
22460 121435
22461 122510
22462 122510
22463 122510
22464 122510
22465 122510
22466 122510
22467 122510
22468 122510
22469 122510
22470 122510
22471 123400
22472 123400
22473 123400
22474 123400
22475 123400
22476 123400
22477 123400
22478 123400
22479 123400
22480 123400
22481 124368
22482 124368
22483 124368
22484 124368
22485 124368
22486 124368
22487 124368
22488 124368
22489 124368
22490 124368
22491 125173
22492 125173
22493 125173
22494 125173
22495 125173
22496 125173
22497 125173
22498 125173
22499 125173
22500 125173
22501 125538
22502 125538
22503 125538
22504 125538
22505 125538
22506 125538
22507 125538
22508 125538
22509 125538
22510 125538
22511 125728
22512 125728
22513 125728
22514 125728
22515 125728
22516 125728
22517 125728
22518 125728
22519 125728
22520 125728
22521 125586
22522 125586
22523 125586
22524 125586
22525 125586
22526 125586
22527 125586
22528 125586
22529 125586
22530 125586
22531 125343
22532 125343
22533 125343
22534 125343
22535 125343
22536 125343
22537 125343
22538 125343
22539 125343
22540 125343
22541 124828
22542 124828
22543 124828
22544 124828
22545 124828
22546 124828
22547 124828
22548 124828
22549 124828
22550 124828
22551 124445
22552 124445
22553 124445
22554 124445
22555 124445
22556 124445
22557 124445
22558 124445
22559 124445
22560 124445
22561 124139
22562 124139
22563 124139
22564 124139
22565 124139
22566 124139
22567 124139
22568 124139
22569 124139
22570 124139
22571 123272
22572 123272
22573 123272
22574 123272
22575 123272
22576 123272
22577 123272
22578 123272
22579 123272
22580 123272
22581 122312
22582 122312
22583 122312
22584 122312
22585 122312
22586 122312
22587 122312
22588 122312
22589 122312
22590 122312
22591 121630
22592 121630
22593 121630
22594 121630
22595 121630
22596 121630
22597 121630
22598 121630
22599 121630
22600 121630
22601 121036
22602 121036
22603 121036
22604 121036
22605 121036
22606 121036
22607 121036
22608 121036
22609 121036
22610 121036
22611 120643
22612 120643
22613 120643
22614 120643
22615 120643
22616 120643
22617 120643
22618 120643
22619 120643
22620 120643
22621 120243
22622 120243
22623 120243
22624 120243
22625 120243
22626 120243
22627 120243
22628 120243
22629 120243
22630 120243
22631 119781
22632 119781
22633 119781
22634 119781
22635 119781
22636 119781
22637 119781
22638 119781
22639 119781
22640 119781
22641 119157
22642 119157
22643 119157
22644 119157
22645 119157
22646 119157
22647 119157
22648 119157
22649 119157
22650 119157
22651 118363
22652 118363
22653 118363
22654 118363
22655 118363
22656 118363
22657 118363
22658 118363
22659 118363
22660 118363
22661 117735
22662 117735
22663 117735
22664 117735
22665 117735
22666 117735
22667 117735
22668 117735
22669 117735
22670 117735
22671 117174
22672 117174
22673 117174
22674 117174
22675 117174
22676 117174
22677 117174
22678 117174
22679 117174
22680 117174
22681 116491
22682 116491
22683 116491
22684 116491
22685 116491
22686 116491
22687 116491
22688 116491
22689 116491
22690 116491
22691 115908
22692 115908
22693 115908
22694 115908
22695 115908
22696 115908
22697 115908
22698 115908
22699 115908
22700 115908
22701 115725
22702 115725
22703 115725
22704 115725
22705 115725
22706 115725
22707 115725
22708 115725
22709 115725
22710 115725
22711 115671
22712 115671
22713 115671
22714 115671
22715 115671
22716 115671
22717 115671
22718 115671
22719 115671
22720 115671
22721 115802
22722 115802
22723 115802
22724 115802
22725 115802
22726 115802
22727 115802
22728 115802
22729 115802
22730 115802
22731 116029
22732 116029
22733 116029
22734 116029
22735 116029
22736 116029
22737 116029
22738 116029
22739 116029
22740 116029
22741 116557
22742 116557
22743 116557
22744 116557
22745 116557
22746 116557
22747 116557
22748 116557
22749 116557
22750 116557
22751 117072
22752 117072
22753 117072
22754 117072
22755 117072
22756 117072
22757 117072
22758 117072
22759 117072
22760 117072
22761 117429
22762 117429
22763 117429
22764 117429
22765 117429
22766 117429
22767 117429
22768 117429
22769 117429
22770 117429
22771 118265
22772 118265
22773 118265
22774 118265
22775 118265
22776 118265
22777 118265
22778 118265
22779 118265
22780 118265
22781 119295
22782 119295
22783 119295
22784 119295
22785 119295
22786 119295
22787 119295
22788 119295
22789 119295
22790 119295
22791 120045
22792 120045
22793 120045
22794 120045
22795 120045
22796 120045
22797 120045
22798 120045
22799 120045
22800 120045
22801 120678
22802 120678
22803 120678
22804 120678
22805 120678
22806 120678
22807 120678
22808 120678
22809 120678
22810 120678
22811 121349
22812 121349
22813 121349
22814 121349
22815 121349
22816 121349
22817 121349
22818 121349
22819 121349
22820 121349
22821 122158
22822 122158
22823 122158
22824 122158
22825 122158
22826 122158
22827 122158
22828 122158
22829 122158
22830 122158
22831 122791
22832 122791
22833 122791
22834 122791
22835 122791
22836 122791
22837 122791
22838 122791
22839 122791
22840 122791
22841 123442
22842 123442
22843 123442
22844 123442
22845 123442
22846 123442
22847 123442
22848 123442
22849 123442
22850 123442
22851 124392
22852 124392
22853 124392
22854 124392
22855 124392
22856 124392
22857 124392
22858 124392
22859 124392
22860 124392
22861 125363
22862 125363
22863 125363
22864 125363
22865 125363
22866 125363
22867 125363
22868 125363
22869 125363
22870 125363
22871 126296
22872 126296
22873 126296
22874 126296
22875 126296
22876 126296
22877 126296
22878 126296
22879 126296
22880 126296
22881 127064
22882 127064
22883 127064
22884 127064
22885 127064
22886 127064
22887 127064
22888 127064
22889 127064
22890 127064
22891 127645
22892 127645
22893 127645
22894 127645
22895 127645
22896 127645
22897 127645
22898 127645
22899 127645
22900 127645
22901 127892
22902 127892
22903 127892
22904 127892
22905 127892
22906 127892
22907 127892
22908 127892
22909 127892
22910 127892
22911 128023
22912 128023
22913 128023
22914 128023
22915 128023
22916 128023
22917 128023
22918 128023
22919 128023
22920 128023
22921 128246
22922 128246
22923 128246
22924 128246
22925 128246
22926 128246
22927 128246
22928 128246
22929 128246
22930 128246
22931 128443
22932 128443
22933 128443
22934 128443
22935 128443
22936 128443
22937 128443
22938 128443
22939 128443
22940 128443
22941 128477
22942 128477
22943 128477
22944 128477
22945 128477
22946 128477
22947 128477
22948 128477
22949 128477
22950 128477
22951 128704
22952 128704
22953 128704
22954 128704
22955 128704
22956 128704
22957 128704
22958 128704
22959 128704
22960 128704
22961 129081
22962 129081
22963 129081
22964 129081
22965 129081
22966 129081
22967 129081
22968 129081
22969 129081
22970 129081
22971 129085
22972 129085
22973 129085
22974 129085
22975 129085
22976 129085
22977 129085
22978 129085
22979 129085
22980 129085
22981 129048
22982 129048
22983 129048
22984 129048
22985 129048
22986 129048
22987 129048
22988 129048
22989 129048
22990 129048
22991 129353
22992 129353
22993 129353
22994 129353
22995 129353
22996 129353
22997 129353
22998 129353
22999 129353
23000 129353
23001 129733
23002 129733
23003 129733
23004 129733
23005 129733
23006 129733
23007 129733
23008 129733
23009 129733
23010 129733
23011 129988
23012 129988
23013 129988
23014 129988
23015 129988
23016 129988
23017 129988
23018 129988
23019 129988
23020 129988
23021 129876
23022 129876
23023 129876
23024 129876
23025 129876
23026 129876
23027 129876
23028 129876
23029 129876
23030 129876
23031 129925
23032 129925
23033 129925
23034 129925
23035 129925
23036 129925
23037 129925
23038 129925
23039 129925
23040 129925
23041 129818
23042 129818
23043 129818
23044 129818
23045 129818
23046 129818
23047 129818
23048 129818
23049 129818
23050 129818
23051 129367
23052 129367
23053 129367
23054 129367
23055 129367
23056 129367
23057 129367
23058 129367
23059 129367
23060 129367
23061 129060
23062 129060
23063 129060
23064 129060
23065 129060
23066 129060
23067 129060
23068 129060
23069 129060
23070 129060
23071 128808
23072 128808
23073 128808
23074 128808
23075 128808
23076 128808
23077 128808
23078 128808
23079 128808
23080 128808
23081 128840
23082 128840
23083 128840
23084 128840
23085 128840
23086 128840
23087 128840
23088 128840
23089 128840
23090 128840
23091 129039
23092 129039
23093 129039
23094 129039
23095 129039
23096 129039
23097 129039
23098 129039
23099 129039
23100 129039
23101 129279
23102 129279
23103 129279
23104 129279
23105 129279
23106 129279
23107 129279
23108 129279
23109 129279
23110 129279
23111 129481
23112 129481
23113 129481
23114 129481
23115 129481
23116 129481
23117 129481
23118 129481
23119 129481
23120 129481
23121 129380
23122 129380
23123 129380
23124 129380
23125 129380
23126 129380
23127 129380
23128 129380
23129 129380
23130 129380
23131 129193
23132 129193
23133 129193
23134 129193
23135 129193
23136 129193
23137 129193
23138 129193
23139 129193
23140 129193
23141 128977
23142 128977
23143 128977
23144 128977
23145 128977
23146 128977
23147 128977
23148 128977
23149 128977
23150 128977
23151 128432
23152 128432
23153 128432
23154 128432
23155 128432
23156 128432
23157 128432
23158 128432
23159 128432
23160 128432
23161 127979
23162 127979
23163 127979
23164 127979
23165 127979
23166 127979
23167 127979
23168 127979
23169 127979
23170 127979
23171 127803
23172 127803
23173 127803
23174 127803
23175 127803
23176 127803
23177 127803
23178 127803
23179 127803
23180 127803
23181 127428
23182 127428
23183 127428
23184 127428
23185 127428
23186 127428
23187 127428
23188 127428
23189 127428
23190 127428
23191 126559
23192 126559
23193 126559
23194 126559
23195 126559
23196 126559
23197 126559
23198 126559
23199 126559
23200 126559
23201 125847
23202 125847
23203 125847
23204 125847
23205 125847
23206 125847
23207 125847
23208 125847
23209 125847
23210 125847
23211 125133
23212 125133
23213 125133
23214 125133
23215 125133
23216 125133
23217 125133
23218 125133
23219 125133
23220 125133
23221 124662
23222 124662
23223 124662
23224 124662
23225 124662
23226 124662
23227 124662
23228 124662
23229 124662
23230 124662
23231 124130
23232 124130
23233 124130
23234 124130
23235 124130
23236 124130
23237 124130
23238 124130
23239 124130
23240 124130
23241 123763
23242 123763
23243 123763
23244 123763
23245 123763
23246 123763
23247 123763
23248 123763
23249 123763
23250 123763
23251 123562
23252 123562
23253 123562
23254 123562
23255 123562
23256 123562
23257 123562
23258 123562
23259 123562
23260 123562
23261 123166
23262 123166
23263 123166
23264 123166
23265 123166
23266 123166
23267 123166
23268 123166
23269 123166
23270 123166
23271 122753
23272 122753
23273 122753
23274 122753
23275 122753
23276 122753
23277 122753
23278 122753
23279 122753
23280 122753
23281 122185
23282 122185
23283 122185
23284 122185
23285 122185
23286 122185
23287 122185
23288 122185
23289 122185
23290 122185
23291 121517
23292 121517
23293 121517
23294 121517
23295 121517
23296 121517
23297 121517
23298 121517
23299 121517
23300 121517
23301 121065
23302 121065
23303 121065
23304 121065
23305 121065
23306 121065
23307 121065
23308 121065
23309 121065
23310 121065
23311 120786
23312 120786
23313 120786
23314 120786
23315 120786
23316 120786
23317 120786
23318 120786
23319 120786
23320 120786
23321 120812
23322 120812
23323 120812
23324 120812
23325 120812
23326 120812
23327 120812
23328 120812
23329 120812
23330 120812
23331 121053
23332 121053
23333 121053
23334 121053
23335 121053
23336 121053
23337 121053
23338 121053
23339 121053
23340 121053
23341 121444
23342 121444
23343 121444
23344 121444
23345 121444
23346 121444
23347 121444
23348 121444
23349 121444
23350 121444
23351 121830
23352 121830
23353 121830
23354 121830
23355 121830
23356 121830
23357 121830
23358 121830
23359 121830
23360 121830
23361 122086
23362 122086
23363 122086
23364 122086
23365 122086
23366 122086
23367 122086
23368 122086
23369 122086
23370 122086
23371 122109
23372 122109
23373 122109
23374 122109
23375 122109
23376 122109
23377 122109
23378 122109
23379 122109
23380 122109
23381 122283
23382 122283
23383 122283
23384 122283
23385 122283
23386 122283
23387 122283
23388 122283
23389 122283
23390 122283
23391 122952
23392 122952
23393 122952
23394 122952
23395 122952
23396 122952
23397 122952
23398 122952
23399 122952
23400 122952
23401 123527
23402 123527
23403 123527
23404 123527
23405 123527
23406 123527
23407 123527
23408 123527
23409 123527
23410 123527
23411 124411
23412 124411
23413 124411
23414 124411
23415 124411
23416 124411
23417 124411
23418 124411
23419 124411
23420 124411
23421 125224
23422 125224
23423 125224
23424 125224
23425 125224
23426 125224
23427 125224
23428 125224
23429 125224
23430 125224
23431 126084
23432 126084
23433 126084
23434 126084
23435 126084
23436 126084
23437 126084
23438 126084
23439 126084
23440 126084
23441 126902
23442 126902
23443 126902
23444 126902
23445 126902
23446 126902
23447 126902
23448 126902
23449 126902
23450 126902
23451 127482
23452 127482
23453 127482
23454 127482
23455 127482
23456 127482
23457 127482
23458 127482
23459 127482
23460 127482
23461 128121
23462 128121
23463 128121
23464 128121
23465 128121
23466 128121
23467 128121
23468 128121
23469 128121
23470 128121
23471 128892
23472 128892
23473 128892
23474 128892
23475 128892
23476 128892
23477 128892
23478 128892
23479 128892
23480 128892
23481 130150
23482 130150
23483 130150
23484 130150
23485 130150
23486 130150
23487 130150
23488 130150
23489 130150
23490 130150
23491 131820
23492 131820
23493 131820
23494 131820
23495 131820
23496 131820
23497 131820
23498 131820
23499 131820
23500 131820
23501 133353
23502 133353
23503 133353
23504 133353
23505 133353
23506 133353
23507 133353
23508 133353
23509 133353
23510 133353
23511 134660
23512 134660
23513 134660
23514 134660
23515 134660
23516 134660
23517 134660
23518 134660
23519 134660
23520 134660
23521 135829
23522 135829
23523 135829
23524 135829
23525 135829
23526 135829
23527 135829
23528 135829
23529 135829
23530 135829
23531 136577
23532 136577
23533 136577
23534 136577
23535 136577
23536 136577
23537 136577
23538 136577
23539 136577
23540 136577
23541 137052
23542 137052
23543 137052
23544 137052
23545 137052
23546 137052
23547 137052
23548 137052
23549 137052
23550 137052
23551 137712
23552 137712
23553 137712
23554 137712
23555 137712
23556 137712
23557 137712
23558 137712
23559 137712
23560 137712
23561 138538
23562 138538
23563 138538
23564 138538
23565 138538
23566 138538
23567 138538
23568 138538
23569 138538
23570 138538
23571 140050
23572 140050
23573 140050
23574 140050
23575 140050
23576 140050
23577 140050
23578 140050
23579 140050
23580 140050
23581 141587
23582 141587
23583 141587
23584 141587
23585 141587
23586 141587
23587 141587
23588 141587
23589 141587
23590 141587
23591 142764
23592 142764
23593 142764
23594 142764
23595 142764
23596 142764
23597 142764
23598 142764
23599 142764
23600 142764
23601 143805
23602 143805
23603 143805
23604 143805
23605 143805
23606 143805
23607 143805
23608 143805
23609 143805
23610 143805
23611 144406
23612 144406
23613 144406
23614 144406
23615 144406
23616 144406
23617 144406
23618 144406
23619 144406
23620 144406
23621 144868
23622 144868
23623 144868
23624 144868
23625 144868
23626 144868
23627 144868
23628 144868
23629 144868
23630 144868
23631 145147
23632 145147
23633 145147
23634 145147
23635 145147
23636 145147
23637 145147
23638 145147
23639 145147
23640 145147
23641 145602
23642 145602
23643 145602
23644 145602
23645 145602
23646 145602
23647 145602
23648 145602
23649 145602
23650 145602
23651 146424
23652 146424
23653 146424
23654 146424
23655 146424
23656 146424
23657 146424
23658 146424
23659 146424
23660 146424
23661 147421
23662 147421
23663 147421
23664 147421
23665 147421
23666 147421
23667 147421
23668 147421
23669 147421
23670 147421
23671 148119
23672 148119
23673 148119
23674 148119
23675 148119
23676 148119
23677 148119
23678 148119
23679 148119
23680 148119
23681 147926
23682 147926
23683 147926
23684 147926
23685 147926
23686 147926
23687 147926
23688 147926
23689 147926
23690 147926
23691 146998
23692 146998
23693 146998
23694 146998
23695 146998
23696 146998
23697 146998
23698 146998
23699 146998
23700 146998
23701 145900
23702 145900
23703 145900
23704 145900
23705 145900
23706 145900
23707 145900
23708 145900
23709 145900
23710 145900
23711 144969
23712 144969
23713 144969
23714 144969
23715 144969
23716 144969
23717 144969
23718 144969
23719 144969
23720 144969
23721 143785
23722 143785
23723 143785
23724 143785
23725 143785
23726 143785
23727 143785
23728 143785
23729 143785
23730 143785
23731 142821
23732 142821
23733 142821
23734 142821
23735 142821
23736 142821
23737 142821
23738 142821
23739 142821
23740 142821
23741 142056
23742 142056
23743 142056
23744 142056
23745 142056
23746 142056
23747 142056
23748 142056
23749 142056
23750 142056
23751 141290
23752 141290
23753 141290
23754 141290
23755 141290
23756 141290
23757 141290
23758 141290
23759 141290
23760 141290
23761 140077
23762 140077
23763 140077
23764 140077
23765 140077
23766 140077
23767 140077
23768 140077
23769 140077
23770 140077
23771 137968
23772 137968
23773 137968
23774 137968
23775 137968
23776 137968
23777 137968
23778 137968
23779 137968
23780 137968
23781 135717
23782 135717
23783 135717
23784 135717
23785 135717
23786 135717
23787 135717
23788 135717
23789 135717
23790 135717
23791 133643
23792 133643
23793 133643
23794 133643
23795 133643
23796 133643
23797 133643
23798 133643
23799 133643
23800 133643
23801 131898
23802 131898
23803 131898
23804 131898
23805 131898
23806 131898
23807 131898
23808 131898
23809 131898
23810 131898
23811 130628
23812 130628
23813 130628
23814 130628
23815 130628
23816 130628
23817 130628
23818 130628
23819 130628
23820 130628
23821 129560
23822 129560
23823 129560
23824 129560
23825 129560
23826 129560
23827 129560
23828 129560
23829 129560
23830 129560
23831 128558
23832 128558
23833 128558
23834 128558
23835 128558
23836 128558
23837 128558
23838 128558
23839 128558
23840 128558
23841 127047
23842 127047
23843 127047
23844 127047
23845 127047
23846 127047
23847 127047
23848 127047
23849 127047
23850 127047
23851 125080
23852 125080
23853 125080
23854 125080
23855 125080
23856 125080
23857 125080
23858 125080
23859 125080
23860 125080
23861 122577
23862 122577
23863 122577
23864 122577
23865 122577
23866 122577
23867 122577
23868 122577
23869 122577
23870 122577
23871 120216
23872 120216
23873 120216
23874 120216
23875 120216
23876 120216
23877 120216
23878 120216
23879 120216
23880 120216
23881 118396
23882 118396
23883 118396
23884 118396
23885 118396
23886 118396
23887 118396
23888 118396
23889 118396
23890 118396
23891 117610
23892 117610
23893 117610
23894 117610
23895 117610
23896 117610
23897 117610
23898 117610
23899 117610
23900 117610
23901 117478
23902 117478
23903 117478
23904 117478
23905 117478
23906 117478
23907 117478
23908 117478
23909 117478
23910 117478
23911 117632
23912 117632
23913 117632
23914 117632
23915 117632
23916 117632
23917 117632
23918 117632
23919 117632
23920 117632
23921 118337
23922 118337
23923 118337
23924 118337
23925 118337
23926 118337
23927 118337
23928 118337
23929 118337
23930 118337
23931 119130
23932 119130
23933 119130
23934 119130
23935 119130
23936 119130
23937 119130
23938 119130
23939 119130
23940 119130
23941 119924
23942 119924
23943 119924
23944 119924
23945 119924
23946 119924
23947 119924
23948 119924
23949 119924
23950 119924
23951 120519
23952 120519
23953 120519
23954 120519
23955 120519
23956 120519
23957 120519
23958 120519
23959 120519
23960 120519
23961 121406
23962 121406
23963 121406
23964 121406
23965 121406
23966 121406
23967 121406
23968 121406
23969 121406
23970 121406
23971 122617
23972 122617
23973 122617
23974 122617
23975 122617
23976 122617
23977 122617
23978 122617
23979 122617
23980 122617
23981 123763
23982 123763
23983 123763
23984 123763
23985 123763
23986 123763
23987 123763
23988 123763
23989 123763
23990 123763
23991 124888
23992 124888
23993 124888
23994 124888
23995 124888
23996 124888
23997 124888
23998 124888
23999 124888
24000 124888
24001 125724
24002 125724
24003 125724
24004 125724
24005 125724
24006 125724
24007 125724
24008 125724
24009 125724
24010 125724
24011 126285
24012 126285
24013 126285
24014 126285
24015 126285
24016 126285
24017 126285
24018 126285
24019 126285
24020 126285
24021 126963
24022 126963
24023 126963
24024 126963
24025 126963
24026 126963
24027 126963
24028 126963
24029 126963
24030 126963
24031 127885
24032 127885
24033 127885
24034 127885
24035 127885
24036 127885
24037 127885
24038 127885
24039 127885
24040 127885
24041 129342
24042 129342
24043 129342
24044 129342
24045 129342
24046 129342
24047 129342
24048 129342
24049 129342
24050 129342
24051 131295
24052 131295
24053 131295
24054 131295
24055 131295
24056 131295
24057 131295
24058 131295
24059 131295
24060 131295
24061 133610
24062 133610
24063 133610
24064 133610
24065 133610
24066 133610
24067 133610
24068 133610
24069 133610
24070 133610
24071 135965
24072 135965
24073 135965
24074 135965
24075 135965
24076 135965
24077 135965
24078 135965
24079 135965
24080 135965
24081 138247
24082 138247
24083 138247
24084 138247
24085 138247
24086 138247
24087 138247
24088 138247
24089 138247
24090 138247
24091 139238
24092 139238
24093 139238
24094 139238
24095 139238
24096 139238
24097 139238
24098 139238
24099 139238
24100 139238
24101 139448
24102 139448
24103 139448
24104 139448
24105 139448
24106 139448
24107 139448
24108 139448
24109 139448
24110 139448
24111 139063
24112 139063
24113 139063
24114 139063
24115 139063
24116 139063
24117 139063
24118 139063
24119 139063
24120 139063
24121 138347
24122 138347
24123 138347
24124 138347
24125 138347
24126 138347
24127 138347
24128 138347
24129 138347
24130 138347
24131 137604
24132 137604
24133 137604
24134 137604
24135 137604
24136 137604
24137 137604
24138 137604
24139 137604
24140 137604
24141 136659
24142 136659
24143 136659
24144 136659
24145 136659
24146 136659
24147 136659
24148 136659
24149 136659
24150 136659
24151 135823
24152 135823
24153 135823
24154 135823
24155 135823
24156 135823
24157 135823
24158 135823
24159 135823
24160 135823
24161 135162
24162 135162
24163 135162
24164 135162
24165 135162
24166 135162
24167 135162
24168 135162
24169 135162
24170 135162
24171 134509
24172 134509
24173 134509
24174 134509
24175 134509
24176 134509
24177 134509
24178 134509
24179 134509
24180 134509
24181 134110
24182 134110
24183 134110
24184 134110
24185 134110
24186 134110
24187 134110
24188 134110
24189 134110
24190 134110
24191 133539
24192 133539
24193 133539
24194 133539
24195 133539
24196 133539
24197 133539
24198 133539
24199 133539
24200 133539
24201 132878
24202 132878
24203 132878
24204 132878
24205 132878
24206 132878
24207 132878
24208 132878
24209 132878
24210 132878
24211 131916
24212 131916
24213 131916
24214 131916
24215 131916
24216 131916
24217 131916
24218 131916
24219 131916
24220 131916
24221 130668
24222 130668
24223 130668
24224 130668
24225 130668
24226 130668
24227 130668
24228 130668
24229 130668
24230 130668
24231 128940
24232 128940
24233 128940
24234 128940
24235 128940
24236 128940
24237 128940
24238 128940
24239 128940
24240 128940
24241 127018
24242 127018
24243 127018
24244 127018
24245 127018
24246 127018
24247 127018
24248 127018
24249 127018
24250 127018
24251 124829
24252 124829
24253 124829
24254 124829
24255 124829
24256 124829
24257 124829
24258 124829
24259 124829
24260 124829
24261 122733
24262 122733
24263 122733
24264 122733
24265 122733
24266 122733
24267 122733
24268 122733
24269 122733
24270 122733
24271 120392
24272 120392
24273 120392
24274 120392
24275 120392
24276 120392
24277 120392
24278 120392
24279 120392
24280 120392
24281 117943
24282 117943
24283 117943
24284 117943
24285 117943
24286 117943
24287 117943
24288 117943
24289 117943
24290 117943
24291 116049
24292 116049
24293 116049
24294 116049
24295 116049
24296 116049
24297 116049
24298 116049
24299 116049
24300 116049
24301 114491
24302 114491
24303 114491
24304 114491
24305 114491
24306 114491
24307 114491
24308 114491
24309 114491
24310 114491
24311 113411
24312 113411
24313 113411
24314 113411
24315 113411
24316 113411
24317 113411
24318 113411
24319 113411
24320 113411
24321 112408
24322 112408
24323 112408
24324 112408
24325 112408
24326 112408
24327 112408
24328 112408
24329 112408
24330 112408
24331 111388
24332 111388
24333 111388
24334 111388
24335 111388
24336 111388
24337 111388
24338 111388
24339 111388
24340 111388
24341 110565
24342 110565
24343 110565
24344 110565
24345 110565
24346 110565
24347 110565
24348 110565
24349 110565
24350 110565
24351 109703
24352 109703
24353 109703
24354 109703
24355 109703
24356 109703
24357 109703
24358 109703
24359 109703
24360 109703
24361 108779
24362 108779
24363 108779
24364 108779
24365 108779
24366 108779
24367 108779
24368 108779
24369 108779
24370 108779
24371 107995
24372 107995
24373 107995
24374 107995
24375 107995
24376 107995
24377 107995
24378 107995
24379 107995
24380 107995
24381 107169
24382 107169
24383 107169
24384 107169
24385 107169
24386 107169
24387 107169
24388 107169
24389 107169
24390 107169
24391 106684
24392 106684
24393 106684
24394 106684
24395 106684
24396 106684
24397 106684
24398 106684
24399 106684
24400 106684
24401 106442
24402 106442
24403 106442
24404 106442
24405 106442
24406 106442
24407 106442
24408 106442
24409 106442
24410 106442
24411 106466
24412 106466
24413 106466
24414 106466
24415 106466
24416 106466
24417 106466
24418 106466
24419 106466
24420 106466
24421 106577
24422 106577
24423 106577
24424 106577
24425 106577
24426 106577
24427 106577
24428 106577
24429 106577
24430 106577
24431 107117
24432 107117
24433 107117
24434 107117
24435 107117
24436 107117
24437 107117
24438 107117
24439 107117
24440 107117
24441 107772
24442 107772
24443 107772
24444 107772
24445 107772
24446 107772
24447 107772
24448 107772
24449 107772
24450 107772
24451 108521
24452 108521
24453 108521
24454 108521
24455 108521
24456 108521
24457 108521
24458 108521
24459 108521
24460 108521
24461 109276
24462 109276
24463 109276
24464 109276
24465 109276
24466 109276
24467 109276
24468 109276
24469 109276
24470 109276
24471 110539
24472 110539
24473 110539
24474 110539
24475 110539
24476 110539
24477 110539
24478 110539
24479 110539
24480 110539
24481 111897
24482 111897
24483 111897
24484 111897
24485 111897
24486 111897
24487 111897
24488 111897
24489 111897
24490 111897
24491 113373
24492 113373
24493 113373
24494 113373
24495 113373
24496 113373
24497 113373
24498 113373
24499 113373
24500 113373
24501 114872
24502 114872
24503 114872
24504 114872
24505 114872
24506 114872
24507 114872
24508 114872
24509 114872
24510 114872
24511 116134
24512 116134
24513 116134
24514 116134
24515 116134
24516 116134
24517 116134
24518 116134
24519 116134
24520 116134
24521 117453
24522 117453
24523 117453
24524 117453
24525 117453
24526 117453
24527 117453
24528 117453
24529 117453
24530 117453
24531 118749
24532 118749
24533 118749
24534 118749
24535 118749
24536 118749
24537 118749
24538 118749
24539 118749
24540 118749
24541 120106
24542 120106
24543 120106
24544 120106
24545 120106
24546 120106
24547 120106
24548 120106
24549 120106
24550 120106
24551 121587
24552 121587
24553 121587
24554 121587
24555 121587
24556 121587
24557 121587
24558 121587
24559 121587
24560 121587
24561 122803
24562 122803
24563 122803
24564 122803
24565 122803
24566 122803
24567 122803
24568 122803
24569 122803
24570 122803
24571 123708
24572 123708
24573 123708
24574 123708
24575 123708
24576 123708
24577 123708
24578 123708
24579 123708
24580 123708
24581 124638
24582 124638
24583 124638
24584 124638
24585 124638
24586 124638
24587 124638
24588 124638
24589 124638
24590 124638
24591 125303
24592 125303
24593 125303
24594 125303
24595 125303
24596 125303
24597 125303
24598 125303
24599 125303
24600 125303
24601 125854
24602 125854
24603 125854
24604 125854
24605 125854
24606 125854
24607 125854
24608 125854
24609 125854
24610 125854
24611 126688
24612 126688
24613 126688
24614 126688
24615 126688
24616 126688
24617 126688
24618 126688
24619 126688
24620 126688
24621 127482
24622 127482
24623 127482
24624 127482
24625 127482
24626 127482
24627 127482
24628 127482
24629 127482
24630 127482
24631 128206
24632 128206
24633 128206
24634 128206
24635 128206
24636 128206
24637 128206
24638 128206
24639 128206
24640 128206
24641 128784
24642 128784
24643 128784
24644 128784
24645 128784
24646 128784
24647 128784
24648 128784
24649 128784
24650 128784
24651 129447
24652 129447
24653 129447
24654 129447
24655 129447
24656 129447
24657 129447
24658 129447
24659 129447
24660 129447
24661 129873
24662 129873
24663 129873
24664 129873
24665 129873
24666 129873
24667 129873
24668 129873
24669 129873
24670 129873
24671 129774
24672 129774
24673 129774
24674 129774
24675 129774
24676 129774
24677 129774
24678 129774
24679 129774
24680 129774
24681 129634
24682 129634
24683 129634
24684 129634
24685 129634
24686 129634
24687 129634
24688 129634
24689 129634
24690 129634
24691 129362
24692 129362
24693 129362
24694 129362
24695 129362
24696 129362
24697 129362
24698 129362
24699 129362
24700 129362
24701 129038
24702 129038
24703 129038
24704 129038
24705 129038
24706 129038
24707 129038
24708 129038
24709 129038
24710 129038
24711 128721
24712 128721
24713 128721
24714 128721
24715 128721
24716 128721
24717 128721
24718 128721
24719 128721
24720 128721
24721 128250
24722 128250
24723 128250
24724 128250
24725 128250
24726 128250
24727 128250
24728 128250
24729 128250
24730 128250
24731 127872
24732 127872
24733 127872
24734 127872
24735 127872
24736 127872
24737 127872
24738 127872
24739 127872
24740 127872
24741 127286
24742 127286
24743 127286
24744 127286
24745 127286
24746 127286
24747 127286
24748 127286
24749 127286
24750 127286
24751 126556
24752 126556
24753 126556
24754 126556
24755 126556
24756 126556
24757 126556
24758 126556
24759 126556
24760 126556
24761 126036
24762 126036
24763 126036
24764 126036
24765 126036
24766 126036
24767 126036
24768 126036
24769 126036
24770 126036
24771 125964
24772 125964
24773 125964
24774 125964
24775 125964
24776 125964
24777 125964
24778 125964
24779 125964
24780 125964
24781 125712
24782 125712
24783 125712
24784 125712
24785 125712
24786 125712
24787 125712
24788 125712
24789 125712
24790 125712
24791 125585
24792 125585
24793 125585
24794 125585
24795 125585
24796 125585
24797 125585
24798 125585
24799 125585
24800 125585
24801 125513
24802 125513
24803 125513
24804 125513
24805 125513
24806 125513
24807 125513
24808 125513
24809 125513
24810 125513
24811 125041
24812 125041
24813 125041
24814 125041
24815 125041
24816 125041
24817 125041
24818 125041
24819 125041
24820 125041
24821 124678
24822 124678
24823 124678
24824 124678
24825 124678
24826 124678
24827 124678
24828 124678
24829 124678
24830 124678
24831 124153
24832 124153
24833 124153
24834 124153
24835 124153
24836 124153
24837 124153
24838 124153
24839 124153
24840 124153
24841 123426
24842 123426
24843 123426
24844 123426
24845 123426
24846 123426
24847 123426
24848 123426
24849 123426
24850 123426
24851 122378
24852 122378
24853 122378
24854 122378
24855 122378
24856 122378
24857 122378
24858 122378
24859 122378
24860 122378
24861 121450
24862 121450
24863 121450
24864 121450
24865 121450
24866 121450
24867 121450
24868 121450
24869 121450
24870 121450
24871 120823
24872 120823
24873 120823
24874 120823
24875 120823
24876 120823
24877 120823
24878 120823
24879 120823
24880 120823
24881 120385
24882 120385
24883 120385
24884 120385
24885 120385
24886 120385
24887 120385
24888 120385
24889 120385
24890 120385
24891 120157
24892 120157
24893 120157
24894 120157
24895 120157
24896 120157
24897 120157
24898 120157
24899 120157
24900 120157
24901 119949
24902 119949
24903 119949
24904 119949
24905 119949
24906 119949
24907 119949
24908 119949
24909 119949
24910 119949
24911 119840
24912 119840
24913 119840
24914 119840
24915 119840
24916 119840
24917 119840
24918 119840
24919 119840
24920 119840
24921 119677
24922 119677
24923 119677
24924 119677
24925 119677
24926 119677
24927 119677
24928 119677
24929 119677
24930 119677
24931 119295
24932 119295
24933 119295
24934 119295
24935 119295
24936 119295
24937 119295
24938 119295
24939 119295
24940 119295
24941 119061
24942 119061
24943 119061
24944 119061
24945 119061
24946 119061
24947 119061
24948 119061
24949 119061
24950 119061
24951 119097
24952 119097
24953 119097
24954 119097
24955 119097
24956 119097
24957 119097
24958 119097
24959 119097
24960 119097
24961 119101
24962 119101
24963 119101
24964 119101
24965 119101
24966 119101
24967 119101
24968 119101
24969 119101
24970 119101
24971 118659
24972 118659
24973 118659
24974 118659
24975 118659
24976 118659
24977 118659
24978 118659
24979 118659
24980 118659
24981 118249
24982 118249
24983 118249
24984 118249
24985 118249
24986 118249
24987 118249
24988 118249
24989 118249
24990 118249
24991 117736
24992 117736
24993 117736
24994 117736
24995 117736
24996 117736
24997 117736
24998 117736
24999 117736
25000 117736
25001 117179
25002 117179
25003 117179
25004 117179
25005 117179
25006 117179
25007 117179
25008 117179
25009 117179
25010 117179
25011 116834
25012 116834
25013 116834
25014 116834
25015 116834
25016 116834
25017 116834
25018 116834
25019 116834
25020 116834
25021 116498
25022 116498
25023 116498
25024 116498
25025 116498
25026 116498
25027 116498
25028 116498
25029 116498
25030 116498
25031 116161
25032 116161
25033 116161
25034 116161
25035 116161
25036 116161
25037 116161
25038 116161
25039 116161
25040 116161
25041 116089
25042 116089
25043 116089
25044 116089
25045 116089
25046 116089
25047 116089
25048 116089
25049 116089
25050 116089
25051 116216
25052 116216
25053 116216
25054 116216
25055 116216
25056 116216
25057 116216
25058 116216
25059 116216
25060 116216
25061 116342
25062 116342
25063 116342
25064 116342
25065 116342
25066 116342
25067 116342
25068 116342
25069 116342
25070 116342
25071 116589
25072 116589
25073 116589
25074 116589
25075 116589
25076 116589
25077 116589
25078 116589
25079 116589
25080 116589
25081 116649
25082 116649
25083 116649
25084 116649
25085 116649
25086 116649
25087 116649
25088 116649
25089 116649
25090 116649
25091 116506
25092 116506
25093 116506
25094 116506
25095 116506
25096 116506
25097 116506
25098 116506
25099 116506
25100 116506
25101 116372
25102 116372
25103 116372
25104 116372
25105 116372
25106 116372
25107 116372
25108 116372
25109 116372
25110 116372
25111 116233
25112 116233
25113 116233
25114 116233
25115 116233
25116 116233
25117 116233
25118 116233
25119 116233
25120 116233
25121 116599
25122 116599
25123 116599
25124 116599
25125 116599
25126 116599
25127 116599
25128 116599
25129 116599
25130 116599
25131 117118
25132 117118
25133 117118
25134 117118
25135 117118
25136 117118
25137 117118
25138 117118
25139 117118
25140 117118
25141 117592
25142 117592
25143 117592
25144 117592
25145 117592
25146 117592
25147 117592
25148 117592
25149 117592
25150 117592
25151 117555
25152 117555
25153 117555
25154 117555
25155 117555
25156 117555
25157 117555
25158 117555
25159 117555
25160 117555
25161 117369
25162 117369
25163 117369
25164 117369
25165 117369
25166 117369
25167 117369
25168 117369
25169 117369
25170 117369
25171 117497
25172 117497
25173 117497
25174 117497
25175 117497
25176 117497
25177 117497
25178 117497
25179 117497
25180 117497
25181 117763
25182 117763
25183 117763
25184 117763
25185 117763
25186 117763
25187 117763
25188 117763
25189 117763
25190 117763
25191 118302
25192 118302
25193 118302
25194 118302
25195 118302
25196 118302
25197 118302
25198 118302
25199 118302
25200 118302
25201 118862
25202 118862
25203 118862
25204 118862
25205 118862
25206 118862
25207 118862
25208 118862
25209 118862
25210 118862
25211 119365
25212 119365
25213 119365
25214 119365
25215 119365
25216 119365
25217 119365
25218 119365
25219 119365
25220 119365
25221 119754
25222 119754
25223 119754
25224 119754
25225 119754
25226 119754
25227 119754
25228 119754
25229 119754
25230 119754
25231 120508
25232 120508
25233 120508
25234 120508
25235 120508
25236 120508
25237 120508
25238 120508
25239 120508
25240 120508
25241 121343
25242 121343
25243 121343
25244 121343
25245 121343
25246 121343
25247 121343
25248 121343
25249 121343
25250 121343
25251 122153
25252 122153
25253 122153
25254 122153
25255 122153
25256 122153
25257 122153
25258 122153
25259 122153
25260 122153
25261 123030
25262 123030
25263 123030
25264 123030
25265 123030
25266 123030
25267 123030
25268 123030
25269 123030
25270 123030
25271 123535
25272 123535
25273 123535
25274 123535
25275 123535
25276 123535
25277 123535
25278 123535
25279 123535
25280 123535
25281 124100
25282 124100
25283 124100
25284 124100
25285 124100
25286 124100
25287 124100
25288 124100
25289 124100
25290 124100
25291 124710
25292 124710
25293 124710
25294 124710
25295 124710
25296 124710
25297 124710
25298 124710
25299 124710
25300 124710
25301 125174
25302 125174
25303 125174
25304 125174
25305 125174
25306 125174
25307 125174
25308 125174
25309 125174
25310 125174
25311 125429
25312 125429
25313 125429
25314 125429
25315 125429
25316 125429
25317 125429
25318 125429
25319 125429
25320 125429
25321 125025
25322 125025
25323 125025
25324 125025
25325 125025
25326 125025
25327 125025
25328 125025
25329 125025
25330 125025
25331 124654
25332 124654
25333 124654
25334 124654
25335 124654
25336 124654
25337 124654
25338 124654
25339 124654
25340 124654
25341 124291
25342 124291
25343 124291
25344 124291
25345 124291
25346 124291
25347 124291
25348 124291
25349 124291
25350 124291
25351 124435
25352 124435
25353 124435
25354 124435
25355 124435
25356 124435
25357 124435
25358 124435
25359 124435
25360 124435
25361 124904
25362 124904
25363 124904
25364 124904
25365 124904
25366 124904
25367 124904
25368 124904
25369 124904
25370 124904
25371 125303
25372 125303
25373 125303
25374 125303
25375 125303
25376 125303
25377 125303
25378 125303
25379 125303
25380 125303
25381 125549
25382 125549
25383 125549
25384 125549
25385 125549
25386 125549
25387 125549
25388 125549
25389 125549
25390 125549
25391 125382
25392 125382
25393 125382
25394 125382
25395 125382
25396 125382
25397 125382
25398 125382
25399 125382
25400 125382
25401 125272
25402 125272
25403 125272
25404 125272
25405 125272
25406 125272
25407 125272
25408 125272
25409 125272
25410 125272
25411 125155
25412 125155
25413 125155
25414 125155
25415 125155
25416 125155
25417 125155
25418 125155
25419 125155
25420 125155
25421 125027
25422 125027
25423 125027
25424 125027
25425 125027
25426 125027
25427 125027
25428 125027
25429 125027
25430 125027
25431 124529
25432 124529
25433 124529
25434 124529
25435 124529
25436 124529
25437 124529
25438 124529
25439 124529
25440 124529
25441 123891
25442 123891
25443 123891
25444 123891
25445 123891
25446 123891
25447 123891
25448 123891
25449 123891
25450 123891
25451 123450
25452 123450
25453 123450
25454 123450
25455 123450
25456 123450
25457 123450
25458 123450
25459 123450
25460 123450
25461 122943
25462 122943
25463 122943
25464 122943
25465 122943
25466 122943
25467 122943
25468 122943
25469 122943
25470 122943
25471 122692
25472 122692
25473 122692
25474 122692
25475 122692
25476 122692
25477 122692
25478 122692
25479 122692
25480 122692
25481 122406
25482 122406
25483 122406
25484 122406
25485 122406
25486 122406
25487 122406
25488 122406
25489 122406
25490 122406
25491 122262
25492 122262
25493 122262
25494 122262
25495 122262
25496 122262
25497 122262
25498 122262
25499 122262
25500 122262
25501 122314
25502 122314
25503 122314
25504 122314
25505 122314
25506 122314
25507 122314
25508 122314
25509 122314
25510 122314
25511 122485
25512 122485
25513 122485
25514 122485
25515 122485
25516 122485
25517 122485
25518 122485
25519 122485
25520 122485
25521 122780
25522 122780
25523 122780
25524 122780
25525 122780
25526 122780
25527 122780
25528 122780
25529 122780
25530 122780
25531 123066
25532 123066
25533 123066
25534 123066
25535 123066
25536 123066
25537 123066
25538 123066
25539 123066
25540 123066
25541 123456
25542 123456
25543 123456
25544 123456
25545 123456
25546 123456
25547 123456
25548 123456
25549 123456
25550 123456
25551 123660
25552 123660
25553 123660
25554 123660
25555 123660
25556 123660
25557 123660
25558 123660
25559 123660
25560 123660
25561 123893
25562 123893
25563 123893
25564 123893
25565 123893
25566 123893
25567 123893
25568 123893
25569 123893
25570 123893
25571 124221
25572 124221
25573 124221
25574 124221
25575 124221
25576 124221
25577 124221
25578 124221
25579 124221
25580 124221
25581 124761
25582 124761
25583 124761
25584 124761
25585 124761
25586 124761
25587 124761
25588 124761
25589 124761
25590 124761
25591 125559
25592 125559
25593 125559
25594 125559
25595 125559
25596 125559
25597 125559
25598 125559
25599 125559
25600 125559
25601 126222
25602 126222
25603 126222
25604 126222
25605 126222
25606 126222
25607 126222
25608 126222
25609 126222
25610 126222
25611 126771
25612 126771
25613 126771
25614 126771
25615 126771
25616 126771
25617 126771
25618 126771
25619 126771
25620 126771
25621 127426
25622 127426
25623 127426
25624 127426
25625 127426
25626 127426
25627 127426
25628 127426
25629 127426
25630 127426
25631 128229
25632 128229
25633 128229
25634 128229
25635 128229
25636 128229
25637 128229
25638 128229
25639 128229
25640 128229
25641 129169
25642 129169
25643 129169
25644 129169
25645 129169
25646 129169
25647 129169
25648 129169
25649 129169
25650 129169
25651 129774
25652 129774
25653 129774
25654 129774
25655 129774
25656 129774
25657 129774
25658 129774
25659 129774
25660 129774
25661 130404
25662 130404
25663 130404
25664 130404
25665 130404
25666 130404
25667 130404
25668 130404
25669 130404
25670 130404
25671 130777
25672 130777
25673 130777
25674 130777
25675 130777
25676 130777
25677 130777
25678 130777
25679 130777
25680 130777
25681 131178
25682 131178
25683 131178
25684 131178
25685 131178
25686 131178
25687 131178
25688 131178
25689 131178
25690 131178
25691 131454
25692 131454
25693 131454
25694 131454
25695 131454
25696 131454
25697 131454
25698 131454
25699 131454
25700 131454
25701 131716
25702 131716
25703 131716
25704 131716
25705 131716
25706 131716
25707 131716
25708 131716
25709 131716
25710 131716
25711 132062
25712 132062
25713 132062
25714 132062
25715 132062
25716 132062
25717 132062
25718 132062
25719 132062
25720 132062
25721 132757
25722 132757
25723 132757
25724 132757
25725 132757
25726 132757
25727 132757
25728 132757
25729 132757
25730 132757
25731 133365
25732 133365
25733 133365
25734 133365
25735 133365
25736 133365
25737 133365
25738 133365
25739 133365
25740 133365
25741 133855
25742 133855
25743 133855
25744 133855
25745 133855
25746 133855
25747 133855
25748 133855
25749 133855
25750 133855
25751 134229
25752 134229
25753 134229
25754 134229
25755 134229
25756 134229
25757 134229
25758 134229
25759 134229
25760 134229
25761 133988
25762 133988
25763 133988
25764 133988
25765 133988
25766 133988
25767 133988
25768 133988
25769 133988
25770 133988
25771 133439
25772 133439
25773 133439
25774 133439
25775 133439
25776 133439
25777 133439
25778 133439
25779 133439
25780 133439
25781 132779
25782 132779
25783 132779
25784 132779
25785 132779
25786 132779
25787 132779
25788 132779
25789 132779
25790 132779
25791 132126
25792 132126
25793 132126
25794 132126
25795 132126
25796 132126
25797 132126
25798 132126
25799 132126
25800 132126
25801 131577
25802 131577
25803 131577
25804 131577
25805 131577
25806 131577
25807 131577
25808 131577
25809 131577
25810 131577
25811 131324
25812 131324
25813 131324
25814 131324
25815 131324
25816 131324
25817 131324
25818 131324
25819 131324
25820 131324
25821 131170
25822 131170
25823 131170
25824 131170
25825 131170
25826 131170
25827 131170
25828 131170
25829 131170
25830 131170
25831 130959
25832 130959
25833 130959
25834 130959
25835 130959
25836 130959
25837 130959
25838 130959
25839 130959
25840 130959
25841 130487
25842 130487
25843 130487
25844 130487
25845 130487
25846 130487
25847 130487
25848 130487
25849 130487
25850 130487
25851 130116
25852 130116
25853 130116
25854 130116
25855 130116
25856 130116
25857 130116
25858 130116
25859 130116
25860 130116
25861 129659
25862 129659
25863 129659
25864 129659
25865 129659
25866 129659
25867 129659
25868 129659
25869 129659
25870 129659
25871 129608
25872 129608
25873 129608
25874 129608
25875 129608
25876 129608
25877 129608
25878 129608
25879 129608
25880 129608
25881 129592
25882 129592
25883 129592
25884 129592
25885 129592
25886 129592
25887 129592
25888 129592
25889 129592
25890 129592
25891 129615
25892 129615
25893 129615
25894 129615
25895 129615
25896 129615
25897 129615
25898 129615
25899 129615
25900 129615
25901 129593
25902 129593
25903 129593
25904 129593
25905 129593
25906 129593
25907 129593
25908 129593
25909 129593
25910 129593
25911 129659
25912 129659
25913 129659
25914 129659
25915 129659
25916 129659
25917 129659
25918 129659
25919 129659
25920 129659
25921 129523
25922 129523
25923 129523
25924 129523
25925 129523
25926 129523
25927 129523
25928 129523
25929 129523
25930 129523
25931 129516
25932 129516
25933 129516
25934 129516
25935 129516
25936 129516
25937 129516
25938 129516
25939 129516
25940 129516
25941 129576
25942 129576
25943 129576
25944 129576
25945 129576
25946 129576
25947 129576
25948 129576
25949 129576
25950 129576
25951 129629
25952 129629
25953 129629
25954 129629
25955 129629
25956 129629
25957 129629
25958 129629
25959 129629
25960 129629
25961 130047
25962 130047
25963 130047
25964 130047
25965 130047
25966 130047
25967 130047
25968 130047
25969 130047
25970 130047
25971 130517
25972 130517
25973 130517
25974 130517
25975 130517
25976 130517
25977 130517
25978 130517
25979 130517
25980 130517
25981 130909
25982 130909
25983 130909
25984 130909
25985 130909
25986 130909
25987 130909
25988 130909
25989 130909
25990 130909
25991 131151
25992 131151
25993 131151
25994 131151
25995 131151
25996 131151
25997 131151
25998 131151
25999 131151
26000 131151
26001 131343
26002 131343
26003 131343
26004 131343
26005 131343
26006 131343
26007 131343
26008 131343
26009 131343
26010 131343
26011 131343
26012 131343
26013 131343
26014 131343
26015 131343
26016 131343
26017 131343
26018 131343
26019 131343
26020 131343
26021 131362
26022 131362
26023 131362
26024 131362
26025 131362
26026 131362
26027 131362
26028 131362
26029 131362
26030 131362
26031 131368
26032 131368
26033 131368
26034 131368
26035 131368
26036 131368
26037 131368
26038 131368
26039 131368
26040 131368
26041 131584
26042 131584
26043 131584
26044 131584
26045 131584
26046 131584
26047 131584
26048 131584
26049 131584
26050 131584
26051 131907
26052 131907
26053 131907
26054 131907
26055 131907
26056 131907
26057 131907
26058 131907
26059 131907
26060 131907
26061 132496
26062 132496
26063 132496
26064 132496
26065 132496
26066 132496
26067 132496
26068 132496
26069 132496
26070 132496
26071 132710
26072 132710
26073 132710
26074 132710
26075 132710
26076 132710
26077 132710
26078 132710
26079 132710
26080 132710
26081 133016
26082 133016
26083 133016
26084 133016
26085 133016
26086 133016
26087 133016
26088 133016
26089 133016
26090 133016
26091 133227
26092 133227
26093 133227
26094 133227
26095 133227
26096 133227
26097 133227
26098 133227
26099 133227
26100 133227
26101 133378
26102 133378
26103 133378
26104 133378
26105 133378
26106 133378
26107 133378
26108 133378
26109 133378
26110 133378
26111 133312
26112 133312
26113 133312
26114 133312
26115 133312
26116 133312
26117 133312
26118 133312
26119 133312
26120 133312
26121 133197
26122 133197
26123 133197
26124 133197
26125 133197
26126 133197
26127 133197
26128 133197
26129 133197
26130 133197
26131 132990
26132 132990
26133 132990
26134 132990
26135 132990
26136 132990
26137 132990
26138 132990
26139 132990
26140 132990
26141 132686
26142 132686
26143 132686
26144 132686
26145 132686
26146 132686
26147 132686
26148 132686
26149 132686
26150 132686
26151 132618
26152 132618
26153 132618
26154 132618
26155 132618
26156 132618
26157 132618
26158 132618
26159 132618
26160 132618
26161 132916
26162 132916
26163 132916
26164 132916
26165 132916
26166 132916
26167 132916
26168 132916
26169 132916
26170 132916
26171 133777
26172 133777
26173 133777
26174 133777
26175 133777
26176 133777
26177 133777
26178 133777
26179 133777
26180 133777
26181 134678
26182 134678
26183 134678
26184 134678
26185 134678
26186 134678
26187 134678
26188 134678
26189 134678
26190 134678
26191 135537
26192 135537
26193 135537
26194 135537
26195 135537
26196 135537
26197 135537
26198 135537
26199 135537
26200 135537
26201 136323
26202 136323
26203 136323
26204 136323
26205 136323
26206 136323
26207 136323
26208 136323
26209 136323
26210 136323
26211 136958
26212 136958
26213 136958
26214 136958
26215 136958
26216 136958
26217 136958
26218 136958
26219 136958
26220 136958
26221 137229
26222 137229
26223 137229
26224 137229
26225 137229
26226 137229
26227 137229
26228 137229
26229 137229
26230 137229
26231 137551
26232 137551
26233 137551
26234 137551
26235 137551
26236 137551
26237 137551
26238 137551
26239 137551
26240 137551
26241 137848
26242 137848
26243 137848
26244 137848
26245 137848
26246 137848
26247 137848
26248 137848
26249 137848
26250 137848
26251 137982
26252 137982
26253 137982
26254 137982
26255 137982
26256 137982
26257 137982
26258 137982
26259 137982
26260 137982
26261 137720
26262 137720
26263 137720
26264 137720
26265 137720
26266 137720
26267 137720
26268 137720
26269 137720
26270 137720
26271 137619
26272 137619
26273 137619
26274 137619
26275 137619
26276 137619
26277 137619
26278 137619
26279 137619
26280 137619
26281 137143
26282 137143
26283 137143
26284 137143
26285 137143
26286 137143
26287 137143
26288 137143
26289 137143
26290 137143
26291 136762
26292 136762
26293 136762
26294 136762
26295 136762
26296 136762
26297 136762
26298 136762
26299 136762
26300 136762
26301 136478
26302 136478
26303 136478
26304 136478
26305 136478
26306 136478
26307 136478
26308 136478
26309 136478
26310 136478
26311 136146
26312 136146
26313 136146
26314 136146
26315 136146
26316 136146
26317 136146
26318 136146
26319 136146
26320 136146
26321 135892
26322 135892
26323 135892
26324 135892
26325 135892
26326 135892
26327 135892
26328 135892
26329 135892
26330 135892
26331 135676
26332 135676
26333 135676
26334 135676
26335 135676
26336 135676
26337 135676
26338 135676
26339 135676
26340 135676
26341 135349
26342 135349
26343 135349
26344 135349
26345 135349
26346 135349
26347 135349
26348 135349
26349 135349
26350 135349
26351 134911
26352 134911
26353 134911
26354 134911
26355 134911
26356 134911
26357 134911
26358 134911
26359 134911
26360 134911
26361 133822
26362 133822
26363 133822
26364 133822
26365 133822
26366 133822
26367 133822
26368 133822
26369 133822
26370 133822
26371 131880
26372 131880
26373 131880
26374 131880
26375 131880
26376 131880
26377 131880
26378 131880
26379 131880
26380 131880
26381 129788
26382 129788
26383 129788
26384 129788
26385 129788
26386 129788
26387 129788
26388 129788
26389 129788
26390 129788
26391 127994
26392 127994
26393 127994
26394 127994
26395 127994
26396 127994
26397 127994
26398 127994
26399 127994
26400 127994
26401 126382
26402 126382
26403 126382
26404 126382
26405 126382
26406 126382
26407 126382
26408 126382
26409 126382
26410 126382
26411 124943
26412 124943
26413 124943
26414 124943
26415 124943
26416 124943
26417 124943
26418 124943
26419 124943
26420 124943
26421 123692
26422 123692
26423 123692
26424 123692
26425 123692
26426 123692
26427 123692
26428 123692
26429 123692
26430 123692
26431 122573
26432 122573
26433 122573
26434 122573
26435 122573
26436 122573
26437 122573
26438 122573
26439 122573
26440 122573
26441 121336
26442 121336
26443 121336
26444 121336
26445 121336
26446 121336
26447 121336
26448 121336
26449 121336
26450 121336
26451 120205
26452 120205
26453 120205
26454 120205
26455 120205
26456 120205
26457 120205
26458 120205
26459 120205
26460 120205
26461 119119
26462 119119
26463 119119
26464 119119
26465 119119
26466 119119
26467 119119
26468 119119
26469 119119
26470 119119
26471 118041
26472 118041
26473 118041
26474 118041
26475 118041
26476 118041
26477 118041
26478 118041
26479 118041
26480 118041
26481 117320
26482 117320
26483 117320
26484 117320
26485 117320
26486 117320
26487 117320
26488 117320
26489 117320
26490 117320
26491 116684
26492 116684
26493 116684
26494 116684
26495 116684
26496 116684
26497 116684
26498 116684
26499 116684
26500 116684
26501 115969
26502 115969
26503 115969
26504 115969
26505 115969
26506 115969
26507 115969
26508 115969
26509 115969
26510 115969
26511 115337
26512 115337
26513 115337
26514 115337
26515 115337
26516 115337
26517 115337
26518 115337
26519 115337
26520 115337
26521 114691
26522 114691
26523 114691
26524 114691
26525 114691
26526 114691
26527 114691
26528 114691
26529 114691
26530 114691
26531 113930
26532 113930
26533 113930
26534 113930
26535 113930
26536 113930
26537 113930
26538 113930
26539 113930
26540 113930
26541 113359
26542 113359
26543 113359
26544 113359
26545 113359
26546 113359
26547 113359
26548 113359
26549 113359
26550 113359
26551 112879
26552 112879
26553 112879
26554 112879
26555 112879
26556 112879
26557 112879
26558 112879
26559 112879
26560 112879
26561 112803
26562 112803
26563 112803
26564 112803
26565 112803
26566 112803
26567 112803
26568 112803
26569 112803
26570 112803
26571 113199
26572 113199
26573 113199
26574 113199
26575 113199
26576 113199
26577 113199
26578 113199
26579 113199
26580 113199
26581 113913
26582 113913
26583 113913
26584 113913
26585 113913
26586 113913
26587 113913
26588 113913
26589 113913
26590 113913
26591 114513
26592 114513
26593 114513
26594 114513
26595 114513
26596 114513
26597 114513
26598 114513
26599 114513
26600 114513
26601 115131
26602 115131
26603 115131
26604 115131
26605 115131
26606 115131
26607 115131
26608 115131
26609 115131
26610 115131
26611 115775
26612 115775
26613 115775
26614 115775
26615 115775
26616 115775
26617 115775
26618 115775
26619 115775
26620 115775
26621 116257
26622 116257
26623 116257
26624 116257
26625 116257
26626 116257
26627 116257
26628 116257
26629 116257
26630 116257
26631 116229
26632 116229
26633 116229
26634 116229
26635 116229
26636 116229
26637 116229
26638 116229
26639 116229
26640 116229
26641 116341
26642 116341
26643 116341
26644 116341
26645 116341
26646 116341
26647 116341
26648 116341
26649 116341
26650 116341
26651 116676
26652 116676
26653 116676
26654 116676
26655 116676
26656 116676
26657 116676
26658 116676
26659 116676
26660 116676
26661 117438
26662 117438
26663 117438
26664 117438
26665 117438
26666 117438
26667 117438
26668 117438
26669 117438
26670 117438
26671 118253
26672 118253
26673 118253
26674 118253
26675 118253
26676 118253
26677 118253
26678 118253
26679 118253
26680 118253
26681 118865
26682 118865
26683 118865
26684 118865
26685 118865
26686 118865
26687 118865
26688 118865
26689 118865
26690 118865
26691 119479
26692 119479
26693 119479
26694 119479
26695 119479
26696 119479
26697 119479
26698 119479
26699 119479
26700 119479
26701 120042
26702 120042
26703 120042
26704 120042
26705 120042
26706 120042
26707 120042
26708 120042
26709 120042
26710 120042
26711 120770
26712 120770
26713 120770
26714 120770
26715 120770
26716 120770
26717 120770
26718 120770
26719 120770
26720 120770
26721 121425
26722 121425
26723 121425
26724 121425
26725 121425
26726 121425
26727 121425
26728 121425
26729 121425
26730 121425
26731 122178
26732 122178
26733 122178
26734 122178
26735 122178
26736 122178
26737 122178
26738 122178
26739 122178
26740 122178
26741 122912
26742 122912
26743 122912
26744 122912
26745 122912
26746 122912
26747 122912
26748 122912
26749 122912
26750 122912
26751 123478
26752 123478
26753 123478
26754 123478
26755 123478
26756 123478
26757 123478
26758 123478
26759 123478
26760 123478
26761 124137
26762 124137
26763 124137
26764 124137
26765 124137
26766 124137
26767 124137
26768 124137
26769 124137
26770 124137
26771 124986
26772 124986
26773 124986
26774 124986
26775 124986
26776 124986
26777 124986
26778 124986
26779 124986
26780 124986
26781 125725
26782 125725
26783 125725
26784 125725
26785 125725
26786 125725
26787 125725
26788 125725
26789 125725
26790 125725
26791 126331
26792 126331
26793 126331
26794 126331
26795 126331
26796 126331
26797 126331
26798 126331
26799 126331
26800 126331
26801 126791
26802 126791
26803 126791
26804 126791
26805 126791
26806 126791
26807 126791
26808 126791
26809 126791
26810 126791
26811 127246
26812 127246
26813 127246
26814 127246
26815 127246
26816 127246
26817 127246
26818 127246
26819 127246
26820 127246
26821 128090
26822 128090
26823 128090
26824 128090
26825 128090
26826 128090
26827 128090
26828 128090
26829 128090
26830 128090
26831 129360
26832 129360
26833 129360
26834 129360
26835 129360
26836 129360
26837 129360
26838 129360
26839 129360
26840 129360
26841 130661
26842 130661
26843 130661
26844 130661
26845 130661
26846 130661
26847 130661
26848 130661
26849 130661
26850 130661
26851 131688
26852 131688
26853 131688
26854 131688
26855 131688
26856 131688
26857 131688
26858 131688
26859 131688
26860 131688
26861 132456
26862 132456
26863 132456
26864 132456
26865 132456
26866 132456
26867 132456
26868 132456
26869 132456
26870 132456
26871 133075
26872 133075
26873 133075
26874 133075
26875 133075
26876 133075
26877 133075
26878 133075
26879 133075
26880 133075
26881 133864
26882 133864
26883 133864
26884 133864
26885 133864
26886 133864
26887 133864
26888 133864
26889 133864
26890 133864
26891 134398
26892 134398
26893 134398
26894 134398
26895 134398
26896 134398
26897 134398
26898 134398
26899 134398
26900 134398
26901 134942
26902 134942
26903 134942
26904 134942
26905 134942
26906 134942
26907 134942
26908 134942
26909 134942
26910 134942
26911 135345
26912 135345
26913 135345
26914 135345
26915 135345
26916 135345
26917 135345
26918 135345
26919 135345
26920 135345
26921 136208
26922 136208
26923 136208
26924 136208
26925 136208
26926 136208
26927 136208
26928 136208
26929 136208
26930 136208
26931 137131
26932 137131
26933 137131
26934 137131
26935 137131
26936 137131
26937 137131
26938 137131
26939 137131
26940 137131
26941 138010
26942 138010
26943 138010
26944 138010
26945 138010
26946 138010
26947 138010
26948 138010
26949 138010
26950 138010
26951 138858
26952 138858
26953 138858
26954 138858
26955 138858
26956 138858
26957 138858
26958 138858
26959 138858
26960 138858
26961 139264
26962 139264
26963 139264
26964 139264
26965 139264
26966 139264
26967 139264
26968 139264
26969 139264
26970 139264
26971 139068
26972 139068
26973 139068
26974 139068
26975 139068
26976 139068
26977 139068
26978 139068
26979 139068
26980 139068
26981 138779
26982 138779
26983 138779
26984 138779
26985 138779
26986 138779
26987 138779
26988 138779
26989 138779
26990 138779
26991 138799
26992 138799
26993 138799
26994 138799
26995 138799
26996 138799
26997 138799
26998 138799
26999 138799
27000 138799
27001 138808
27002 138808
27003 138808
27004 138808
27005 138808
27006 138808
27007 138808
27008 138808
27009 138808
27010 138808
27011 138776
27012 138776
27013 138776
27014 138776
27015 138776
27016 138776
27017 138776
27018 138776
27019 138776
27020 138776
27021 138460
27022 138460
27023 138460
27024 138460
27025 138460
27026 138460
27027 138460
27028 138460
27029 138460
27030 138460
27031 138159
27032 138159
27033 138159
27034 138159
27035 138159
27036 138159
27037 138159
27038 138159
27039 138159
27040 138159
27041 137634
27042 137634
27043 137634
27044 137634
27045 137634
27046 137634
27047 137634
27048 137634
27049 137634
27050 137634
27051 137131
27052 137131
27053 137131
27054 137131
27055 137131
27056 137131
27057 137131
27058 137131
27059 137131
27060 137131
27061 136463
27062 136463
27063 136463
27064 136463
27065 136463
27066 136463
27067 136463
27068 136463
27069 136463
27070 136463
27071 135843
27072 135843
27073 135843
27074 135843
27075 135843
27076 135843
27077 135843
27078 135843
27079 135843
27080 135843
27081 135082
27082 135082
27083 135082
27084 135082
27085 135082
27086 135082
27087 135082
27088 135082
27089 135082
27090 135082
27091 134340
27092 134340
27093 134340
27094 134340
27095 134340
27096 134340
27097 134340
27098 134340
27099 134340
27100 134340
27101 133713
27102 133713
27103 133713
27104 133713
27105 133713
27106 133713
27107 133713
27108 133713
27109 133713
27110 133713
27111 133201
27112 133201
27113 133201
27114 133201
27115 133201
27116 133201
27117 133201
27118 133201
27119 133201
27120 133201
27121 132021
27122 132021
27123 132021
27124 132021
27125 132021
27126 132021
27127 132021
27128 132021
27129 132021
27130 132021
27131 130869
27132 130869
27133 130869
27134 130869
27135 130869
27136 130869
27137 130869
27138 130869
27139 130869
27140 130869
27141 129758
27142 129758
27143 129758
27144 129758
27145 129758
27146 129758
27147 129758
27148 129758
27149 129758
27150 129758
27151 128747
27152 128747
27153 128747
27154 128747
27155 128747
27156 128747
27157 128747
27158 128747
27159 128747
27160 128747
27161 128070
27162 128070
27163 128070
27164 128070
27165 128070
27166 128070
27167 128070
27168 128070
27169 128070
27170 128070
27171 127816
27172 127816
27173 127816
27174 127816
27175 127816
27176 127816
27177 127816
27178 127816
27179 127816
27180 127816
27181 127561
27182 127561
27183 127561
27184 127561
27185 127561
27186 127561
27187 127561
27188 127561
27189 127561
27190 127561
27191 126878
27192 126878
27193 126878
27194 126878
27195 126878
27196 126878
27197 126878
27198 126878
27199 126878
27200 126878
27201 126262
27202 126262
27203 126262
27204 126262
27205 126262
27206 126262
27207 126262
27208 126262
27209 126262
27210 126262
27211 125724
27212 125724
27213 125724
27214 125724
27215 125724
27216 125724
27217 125724
27218 125724
27219 125724
27220 125724
27221 125530
27222 125530
27223 125530
27224 125530
27225 125530
27226 125530
27227 125530
27228 125530
27229 125530
27230 125530
27231 125224
27232 125224
27233 125224
27234 125224
27235 125224
27236 125224
27237 125224
27238 125224
27239 125224
27240 125224
27241 125148
27242 125148
27243 125148
27244 125148
27245 125148
27246 125148
27247 125148
27248 125148
27249 125148
27250 125148
27251 125033
27252 125033
27253 125033
27254 125033
27255 125033
27256 125033
27257 125033
27258 125033
27259 125033
27260 125033
27261 124968
27262 124968
27263 124968
27264 124968
27265 124968
27266 124968
27267 124968
27268 124968
27269 124968
27270 124968
27271 124940
27272 124940
27273 124940
27274 124940
27275 124940
27276 124940
27277 124940
27278 124940
27279 124940
27280 124940
27281 125004
27282 125004
27283 125004
27284 125004
27285 125004
27286 125004
27287 125004
27288 125004
27289 125004
27290 125004
27291 125302
27292 125302
27293 125302
27294 125302
27295 125302
27296 125302
27297 125302
27298 125302
27299 125302
27300 125302
27301 125632
27302 125632
27303 125632
27304 125632
27305 125632
27306 125632
27307 125632
27308 125632
27309 125632
27310 125632
27311 125793
27312 125793
27313 125793
27314 125793
27315 125793
27316 125793
27317 125793
27318 125793
27319 125793
27320 125793
27321 126196
27322 126196
27323 126196
27324 126196
27325 126196
27326 126196
27327 126196
27328 126196
27329 126196
27330 126196
27331 126419
27332 126419
27333 126419
27334 126419
27335 126419
27336 126419
27337 126419
27338 126419
27339 126419
27340 126419
27341 126662
27342 126662
27343 126662
27344 126662
27345 126662
27346 126662
27347 126662
27348 126662
27349 126662
27350 126662
27351 126836
27352 126836
27353 126836
27354 126836
27355 126836
27356 126836
27357 126836
27358 126836
27359 126836
27360 126836
27361 126729
27362 126729
27363 126729
27364 126729
27365 126729
27366 126729
27367 126729
27368 126729
27369 126729
27370 126729
27371 126609
27372 126609
27373 126609
27374 126609
27375 126609
27376 126609
27377 126609
27378 126609
27379 126609
27380 126609
27381 126593
27382 126593
27383 126593
27384 126593
27385 126593
27386 126593
27387 126593
27388 126593
27389 126593
27390 126593
27391 126871
27392 126871
27393 126871
27394 126871
27395 126871
27396 126871
27397 126871
27398 126871
27399 126871
27400 126871
27401 127147
27402 127147
27403 127147
27404 127147
27405 127147
27406 127147
27407 127147
27408 127147
27409 127147
27410 127147
27411 127224
27412 127224
27413 127224
27414 127224
27415 127224
27416 127224
27417 127224
27418 127224
27419 127224
27420 127224
27421 126959
27422 126959
27423 126959
27424 126959
27425 126959
27426 126959
27427 126959
27428 126959
27429 126959
27430 126959
27431 126610
27432 126610
27433 126610
27434 126610
27435 126610
27436 126610
27437 126610
27438 126610
27439 126610
27440 126610
27441 126081
27442 126081
27443 126081
27444 126081
27445 126081
27446 126081
27447 126081
27448 126081
27449 126081
27450 126081
27451 125687
27452 125687
27453 125687
27454 125687
27455 125687
27456 125687
27457 125687
27458 125687
27459 125687
27460 125687
27461 125536
27462 125536
27463 125536
27464 125536
27465 125536
27466 125536
27467 125536
27468 125536
27469 125536
27470 125536
27471 125479
27472 125479
27473 125479
27474 125479
27475 125479
27476 125479
27477 125479
27478 125479
27479 125479
27480 125479
27481 125376
27482 125376
27483 125376
27484 125376
27485 125376
27486 125376
27487 125376
27488 125376
27489 125376
27490 125376
27491 125216
27492 125216
27493 125216
27494 125216
27495 125216
27496 125216
27497 125216
27498 125216
27499 125216
27500 125216
27501 124858
27502 124858
27503 124858
27504 124858
27505 124858
27506 124858
27507 124858
27508 124858
27509 124858
27510 124858
27511 124498
27512 124498
27513 124498
27514 124498
27515 124498
27516 124498
27517 124498
27518 124498
27519 124498
27520 124498
27521 124302
27522 124302
27523 124302
27524 124302
27525 124302
27526 124302
27527 124302
27528 124302
27529 124302
27530 124302
27531 124401
27532 124401
27533 124401
27534 124401
27535 124401
27536 124401
27537 124401
27538 124401
27539 124401
27540 124401
27541 124478
27542 124478
27543 124478
27544 124478
27545 124478
27546 124478
27547 124478
27548 124478
27549 124478
27550 124478
27551 125170
27552 125170
27553 125170
27554 125170
27555 125170
27556 125170
27557 125170
27558 125170
27559 125170
27560 125170
27561 126446
27562 126446
27563 126446
27564 126446
27565 126446
27566 126446
27567 126446
27568 126446
27569 126446
27570 126446
27571 127695
27572 127695
27573 127695
27574 127695
27575 127695
27576 127695
27577 127695
27578 127695
27579 127695
27580 127695
27581 128981
27582 128981
27583 128981
27584 128981
27585 128981
27586 128981
27587 128981
27588 128981
27589 128981
27590 128981
27591 130024
27592 130024
27593 130024
27594 130024
27595 130024
27596 130024
27597 130024
27598 130024
27599 130024
27600 130024
27601 131058
27602 131058
27603 131058
27604 131058
27605 131058
27606 131058
27607 131058
27608 131058
27609 131058
27610 131058
27611 132222
27612 132222
27613 132222
27614 132222
27615 132222
27616 132222
27617 132222
27618 132222
27619 132222
27620 132222
27621 133453
27622 133453
27623 133453
27624 133453
27625 133453
27626 133453
27627 133453
27628 133453
27629 133453
27630 133453
27631 134948
27632 134948
27633 134948
27634 134948
27635 134948
27636 134948
27637 134948
27638 134948
27639 134948
27640 134948
27641 136558
27642 136558
27643 136558
27644 136558
27645 136558
27646 136558
27647 136558
27648 136558
27649 136558
27650 136558
27651 138178
27652 138178
27653 138178
27654 138178
27655 138178
27656 138178
27657 138178
27658 138178
27659 138178
27660 138178
27661 139654
27662 139654
27663 139654
27664 139654
27665 139654
27666 139654
27667 139654
27668 139654
27669 139654
27670 139654
27671 140859
27672 140859
27673 140859
27674 140859
27675 140859
27676 140859
27677 140859
27678 140859
27679 140859
27680 140859
27681 142289
27682 142289
27683 142289
27684 142289
27685 142289
27686 142289
27687 142289
27688 142289
27689 142289
27690 142289
27691 143739
27692 143739
27693 143739
27694 143739
27695 143739
27696 143739
27697 143739
27698 143739
27699 143739
27700 143739
27701 145414
27702 145414
27703 145414
27704 145414
27705 145414
27706 145414
27707 145414
27708 145414
27709 145414
27710 145414
27711 147123
27712 147123
27713 147123
27714 147123
27715 147123
27716 147123
27717 147123
27718 147123
27719 147123
27720 147123
27721 148726
27722 148726
27723 148726
27724 148726
27725 148726
27726 148726
27727 148726
27728 148726
27729 148726
27730 148726
27731 149933
27732 149933
27733 149933
27734 149933
27735 149933
27736 149933
27737 149933
27738 149933
27739 149933
27740 149933
27741 151109
27742 151109
27743 151109
27744 151109
27745 151109
27746 151109
27747 151109
27748 151109
27749 151109
27750 151109
27751 151256
27752 151256
27753 151256
27754 151256
27755 151256
27756 151256
27757 151256
27758 151256
27759 151256
27760 151256
27761 150658
27762 150658
27763 150658
27764 150658
27765 150658
27766 150658
27767 150658
27768 150658
27769 150658
27770 150658
27771 149843
27772 149843
27773 149843
27774 149843
27775 149843
27776 149843
27777 149843
27778 149843
27779 149843
27780 149843
27781 148838
27782 148838
27783 148838
27784 148838
27785 148838
27786 148838
27787 148838
27788 148838
27789 148838
27790 148838
27791 148078
27792 148078
27793 148078
27794 148078
27795 148078
27796 148078
27797 148078
27798 148078
27799 148078
27800 148078
27801 147297
27802 147297
27803 147297
27804 147297
27805 147297
27806 147297
27807 147297
27808 147297
27809 147297
27810 147297
27811 146505
27812 146505
27813 146505
27814 146505
27815 146505
27816 146505
27817 146505
27818 146505
27819 146505
27820 146505
27821 145599
27822 145599
27823 145599
27824 145599
27825 145599
27826 145599
27827 145599
27828 145599
27829 145599
27830 145599
27831 144406
27832 144406
27833 144406
27834 144406
27835 144406
27836 144406
27837 144406
27838 144406
27839 144406
27840 144406
27841 143180
27842 143180
27843 143180
27844 143180
27845 143180
27846 143180
27847 143180
27848 143180
27849 143180
27850 143180
27851 141791
27852 141791
27853 141791
27854 141791
27855 141791
27856 141791
27857 141791
27858 141791
27859 141791
27860 141791
27861 140258
27862 140258
27863 140258
27864 140258
27865 140258
27866 140258
27867 140258
27868 140258
27869 140258
27870 140258
27871 138851
27872 138851
27873 138851
27874 138851
27875 138851
27876 138851
27877 138851
27878 138851
27879 138851
27880 138851
27881 136904
27882 136904
27883 136904
27884 136904
27885 136904
27886 136904
27887 136904
27888 136904
27889 136904
27890 136904
27891 134795
27892 134795
27893 134795
27894 134795
27895 134795
27896 134795
27897 134795
27898 134795
27899 134795
27900 134795
27901 132580
27902 132580
27903 132580
27904 132580
27905 132580
27906 132580
27907 132580
27908 132580
27909 132580
27910 132580
27911 130484
27912 130484
27913 130484
27914 130484
27915 130484
27916 130484
27917 130484
27918 130484
27919 130484
27920 130484
27921 128161
27922 128161
27923 128161
27924 128161
27925 128161
27926 128161
27927 128161
27928 128161
27929 128161
27930 128161
27931 125975
27932 125975
27933 125975
27934 125975
27935 125975
27936 125975
27937 125975
27938 125975
27939 125975
27940 125975
27941 123648
27942 123648
27943 123648
27944 123648
27945 123648
27946 123648
27947 123648
27948 123648
27949 123648
27950 123648
27951 121705
27952 121705
27953 121705
27954 121705
27955 121705
27956 121705
27957 121705
27958 121705
27959 121705
27960 121705
27961 120118
27962 120118
27963 120118
27964 120118
27965 120118
27966 120118
27967 120118
27968 120118
27969 120118
27970 120118
27971 118815
27972 118815
27973 118815
27974 118815
27975 118815
27976 118815
27977 118815
27978 118815
27979 118815
27980 118815
27981 117552
27982 117552
27983 117552
27984 117552
27985 117552
27986 117552
27987 117552
27988 117552
27989 117552
27990 117552
27991 116221
27992 116221
27993 116221
27994 116221
27995 116221
27996 116221
27997 116221
27998 116221
27999 116221
28000 116221
28001 114804
28002 114804
28003 114804
28004 114804
28005 114804
28006 114804
28007 114804
28008 114804
28009 114804
28010 114804
28011 113524
28012 113524
28013 113524
28014 113524
28015 113524
28016 113524
28017 113524
28018 113524
28019 113524
28020 113524
28021 112261
28022 112261
28023 112261
28024 112261
28025 112261
28026 112261
28027 112261
28028 112261
28029 112261
28030 112261
28031 111078
28032 111078
28033 111078
28034 111078
28035 111078
28036 111078
28037 111078
28038 111078
28039 111078
28040 111078
28041 109916
28042 109916
28043 109916
28044 109916
28045 109916
28046 109916
28047 109916
28048 109916
28049 109916
28050 109916
28051 108909
28052 108909
28053 108909
28054 108909
28055 108909
28056 108909
28057 108909
28058 108909
28059 108909
28060 108909
28061 108256
28062 108256
28063 108256
28064 108256
28065 108256
28066 108256
28067 108256
28068 108256
28069 108256
28070 108256
28071 107669
28072 107669
28073 107669
28074 107669
28075 107669
28076 107669
28077 107669
28078 107669
28079 107669
28080 107669
28081 107357
28082 107357
28083 107357
28084 107357
28085 107357
28086 107357
28087 107357
28088 107357
28089 107357
28090 107357
28091 106995
28092 106995
28093 106995
28094 106995
28095 106995
28096 106995
28097 106995
28098 106995
28099 106995
28100 106995
28101 106588
28102 106588
28103 106588
28104 106588
28105 106588
28106 106588
28107 106588
28108 106588
28109 106588
28110 106588
28111 106041
28112 106041
28113 106041
28114 106041
28115 106041
28116 106041
28117 106041
28118 106041
28119 106041
28120 106041
28121 105861
28122 105861
28123 105861
28124 105861
28125 105861
28126 105861
28127 105861
28128 105861
28129 105861
28130 105861
28131 105929
28132 105929
28133 105929
28134 105929
28135 105929
28136 105929
28137 105929
28138 105929
28139 105929
28140 105929
28141 106223
28142 106223
28143 106223
28144 106223
28145 106223
28146 106223
28147 106223
28148 106223
28149 106223
28150 106223
28151 106643
28152 106643
28153 106643
28154 106643
28155 106643
28156 106643
28157 106643
28158 106643
28159 106643
28160 106643
28161 107217
28162 107217
28163 107217
28164 107217
28165 107217
28166 107217
28167 107217
28168 107217
28169 107217
28170 107217
28171 107634
28172 107634
28173 107634
28174 107634
28175 107634
28176 107634
28177 107634
28178 107634
28179 107634
28180 107634
28181 108039
28182 108039
28183 108039
28184 108039
28185 108039
28186 108039
28187 108039
28188 108039
28189 108039
28190 108039
28191 108365
28192 108365
28193 108365
28194 108365
28195 108365
28196 108365
28197 108365
28198 108365
28199 108365
28200 108365
28201 109159
28202 109159
28203 109159
28204 109159
28205 109159
28206 109159
28207 109159
28208 109159
28209 109159
28210 109159
28211 109855
28212 109855
28213 109855
28214 109855
28215 109855
28216 109855
28217 109855
28218 109855
28219 109855
28220 109855
28221 110705
28222 110705
28223 110705
28224 110705
28225 110705
28226 110705
28227 110705
28228 110705
28229 110705
28230 110705
28231 111727
28232 111727
28233 111727
28234 111727
28235 111727
28236 111727
28237 111727
28238 111727
28239 111727
28240 111727
28241 112935
28242 112935
28243 112935
28244 112935
28245 112935
28246 112935
28247 112935
28248 112935
28249 112935
28250 112935
28251 114002
28252 114002
28253 114002
28254 114002
28255 114002
28256 114002
28257 114002
28258 114002
28259 114002
28260 114002
28261 114800
28262 114800
28263 114800
28264 114800
28265 114800
28266 114800
28267 114800
28268 114800
28269 114800
28270 114800
28271 115701
28272 115701
28273 115701
28274 115701
28275 115701
28276 115701
28277 115701
28278 115701
28279 115701
28280 115701
28281 116725
28282 116725
28283 116725
28284 116725
28285 116725
28286 116725
28287 116725
28288 116725
28289 116725
28290 116725
28291 117981
28292 117981
28293 117981
28294 117981
28295 117981
28296 117981
28297 117981
28298 117981
28299 117981
28300 117981
28301 119339
28302 119339
28303 119339
28304 119339
28305 119339
28306 119339
28307 119339
28308 119339
28309 119339
28310 119339
28311 120847
28312 120847
28313 120847
28314 120847
28315 120847
28316 120847
28317 120847
28318 120847
28319 120847
28320 120847
28321 122023
28322 122023
28323 122023
28324 122023
28325 122023
28326 122023
28327 122023
28328 122023
28329 122023
28330 122023
28331 123148
28332 123148
28333 123148
28334 123148
28335 123148
28336 123148
28337 123148
28338 123148
28339 123148
28340 123148
28341 124469
28342 124469
28343 124469
28344 124469
28345 124469
28346 124469
28347 124469
28348 124469
28349 124469
28350 124469
28351 126040
28352 126040
28353 126040
28354 126040
28355 126040
28356 126040
28357 126040
28358 126040
28359 126040
28360 126040
28361 127629
28362 127629
28363 127629
28364 127629
28365 127629
28366 127629
28367 127629
28368 127629
28369 127629
28370 127629
28371 129345
28372 129345
28373 129345
28374 129345
28375 129345
28376 129345
28377 129345
28378 129345
28379 129345
28380 129345
28381 131054
28382 131054
28383 131054
28384 131054
28385 131054
28386 131054
28387 131054
28388 131054
28389 131054
28390 131054
28391 132615
28392 132615
28393 132615
28394 132615
28395 132615
28396 132615
28397 132615
28398 132615
28399 132615
28400 132615
28401 133772
28402 133772
28403 133772
28404 133772
28405 133772
28406 133772
28407 133772
28408 133772
28409 133772
28410 133772
28411 134698
28412 134698
28413 134698
28414 134698
28415 134698
28416 134698
28417 134698
28418 134698
28419 134698
28420 134698
28421 135537
28422 135537
28423 135537
28424 135537
28425 135537
28426 135537
28427 135537
28428 135537
28429 135537
28430 135537
28431 136234
28432 136234
28433 136234
28434 136234
28435 136234
28436 136234
28437 136234
28438 136234
28439 136234
28440 136234
28441 136447
28442 136447
28443 136447
28444 136447
28445 136447
28446 136447
28447 136447
28448 136447
28449 136447
28450 136447
28451 136803
28452 136803
28453 136803
28454 136803
28455 136803
28456 136803
28457 136803
28458 136803
28459 136803
28460 136803
28461 137239
28462 137239
28463 137239
28464 137239
28465 137239
28466 137239
28467 137239
28468 137239
28469 137239
28470 137239
28471 137471
28472 137471
28473 137471
28474 137471
28475 137471
28476 137471
28477 137471
28478 137471
28479 137471
28480 137471
28481 137624
28482 137624
28483 137624
28484 137624
28485 137624
28486 137624
28487 137624
28488 137624
28489 137624
28490 137624
28491 137626
28492 137626
28493 137626
28494 137626
28495 137626
28496 137626
28497 137626
28498 137626
28499 137626
28500 137626
28501 137574
28502 137574
28503 137574
28504 137574
28505 137574
28506 137574
28507 137574
28508 137574
28509 137574
28510 137574
28511 137260
28512 137260
28513 137260
28514 137260
28515 137260
28516 137260
28517 137260
28518 137260
28519 137260
28520 137260
28521 137171
28522 137171
28523 137171
28524 137171
28525 137171
28526 137171
28527 137171
28528 137171
28529 137171
28530 137171
28531 136629
28532 136629
28533 136629
28534 136629
28535 136629
28536 136629
28537 136629
28538 136629
28539 136629
28540 136629
28541 135512
28542 135512
28543 135512
28544 135512
28545 135512
28546 135512
28547 135512
28548 135512
28549 135512
28550 135512
28551 134028
28552 134028
28553 134028
28554 134028
28555 134028
28556 134028
28557 134028
28558 134028
28559 134028
28560 134028
28561 132270
28562 132270
28563 132270
28564 132270
28565 132270
28566 132270
28567 132270
28568 132270
28569 132270
28570 132270
28571 130412
28572 130412
28573 130412
28574 130412
28575 130412
28576 130412
28577 130412
28578 130412
28579 130412
28580 130412
28581 128741
28582 128741
28583 128741
28584 128741
28585 128741
28586 128741
28587 128741
28588 128741
28589 128741
28590 128741
28591 127396
28592 127396
28593 127396
28594 127396
28595 127396
28596 127396
28597 127396
28598 127396
28599 127396
28600 127396
28601 125838
28602 125838
28603 125838
28604 125838
28605 125838
28606 125838
28607 125838
28608 125838
28609 125838
28610 125838
28611 124507
28612 124507
28613 124507
28614 124507
28615 124507
28616 124507
28617 124507
28618 124507
28619 124507
28620 124507
28621 123174
28622 123174
28623 123174
28624 123174
28625 123174
28626 123174
28627 123174
28628 123174
28629 123174
28630 123174
28631 121831
28632 121831
28633 121831
28634 121831
28635 121831
28636 121831
28637 121831
28638 121831
28639 121831
28640 121831
28641 120946
28642 120946
28643 120946
28644 120946
28645 120946
28646 120946
28647 120946
28648 120946
28649 120946
28650 120946
28651 120012
28652 120012
28653 120012
28654 120012
28655 120012
28656 120012
28657 120012
28658 120012
28659 120012
28660 120012
28661 119038
28662 119038
28663 119038
28664 119038
28665 119038
28666 119038
28667 119038
28668 119038
28669 119038
28670 119038
28671 118194
28672 118194
28673 118194
28674 118194
28675 118194
28676 118194
28677 118194
28678 118194
28679 118194
28680 118194
28681 117488
28682 117488
28683 117488
28684 117488
28685 117488
28686 117488
28687 117488
28688 117488
28689 117488
28690 117488
28691 116874
28692 116874
28693 116874
28694 116874
28695 116874
28696 116874
28697 116874
28698 116874
28699 116874
28700 116874
28701 116210
28702 116210
28703 116210
28704 116210
28705 116210
28706 116210
28707 116210
28708 116210
28709 116210
28710 116210
28711 115814
28712 115814
28713 115814
28714 115814
28715 115814
28716 115814
28717 115814
28718 115814
28719 115814
28720 115814
28721 115333
28722 115333
28723 115333
28724 115333
28725 115333
28726 115333
28727 115333
28728 115333
28729 115333
28730 115333
28731 115208
28732 115208
28733 115208
28734 115208
28735 115208
28736 115208
28737 115208
28738 115208
28739 115208
28740 115208
28741 115392
28742 115392
28743 115392
28744 115392
28745 115392
28746 115392
28747 115392
28748 115392
28749 115392
28750 115392
28751 115527
28752 115527
28753 115527
28754 115527
28755 115527
28756 115527
28757 115527
28758 115527
28759 115527
28760 115527
28761 115670
28762 115670
28763 115670
28764 115670
28765 115670
28766 115670
28767 115670
28768 115670
28769 115670
28770 115670
28771 115678
28772 115678
28773 115678
28774 115678
28775 115678
28776 115678
28777 115678
28778 115678
28779 115678
28780 115678
28781 115580
28782 115580
28783 115580
28784 115580
28785 115580
28786 115580
28787 115580
28788 115580
28789 115580
28790 115580
28791 115546
28792 115546
28793 115546
28794 115546
28795 115546
28796 115546
28797 115546
28798 115546
28799 115546
28800 115546
28801 115794
28802 115794
28803 115794
28804 115794
28805 115794
28806 115794
28807 115794
28808 115794
28809 115794
28810 115794
28811 116126
28812 116126
28813 116126
28814 116126
28815 116126
28816 116126
28817 116126
28818 116126
28819 116126
28820 116126
28821 116690
28822 116690
28823 116690
28824 116690
28825 116690
28826 116690
28827 116690
28828 116690
28829 116690
28830 116690
28831 117258
28832 117258
28833 117258
28834 117258
28835 117258
28836 117258
28837 117258
28838 117258
28839 117258
28840 117258
28841 117476
28842 117476
28843 117476
28844 117476
28845 117476
28846 117476
28847 117476
28848 117476
28849 117476
28850 117476
28851 117472
28852 117472
28853 117472
28854 117472
28855 117472
28856 117472
28857 117472
28858 117472
28859 117472
28860 117472
28861 117410
28862 117410
28863 117410
28864 117410
28865 117410
28866 117410
28867 117410
28868 117410
28869 117410
28870 117410
28871 117255
28872 117255
28873 117255
28874 117255
28875 117255
28876 117255
28877 117255
28878 117255
28879 117255
28880 117255
28881 116732
28882 116732
28883 116732
28884 116732
28885 116732
28886 116732
28887 116732
28888 116732
28889 116732
28890 116732
28891 116220
28892 116220
28893 116220
28894 116220
28895 116220
28896 116220
28897 116220
28898 116220
28899 116220
28900 116220
28901 115736
28902 115736
28903 115736
28904 115736
28905 115736
28906 115736
28907 115736
28908 115736
28909 115736
28910 115736
28911 115198
28912 115198
28913 115198
28914 115198
28915 115198
28916 115198
28917 115198
28918 115198
28919 115198
28920 115198
28921 114952
28922 114952
28923 114952
28924 114952
28925 114952
28926 114952
28927 114952
28928 114952
28929 114952
28930 114952
28931 114822
28932 114822
28933 114822
28934 114822
28935 114822
28936 114822
28937 114822
28938 114822
28939 114822
28940 114822
28941 114686
28942 114686
28943 114686
28944 114686
28945 114686
28946 114686
28947 114686
28948 114686
28949 114686
28950 114686
28951 114597
28952 114597
28953 114597
28954 114597
28955 114597
28956 114597
28957 114597
28958 114597
28959 114597
28960 114597
28961 114530
28962 114530
28963 114530
28964 114530
28965 114530
28966 114530
28967 114530
28968 114530
28969 114530
28970 114530
28971 114644
28972 114644
28973 114644
28974 114644
28975 114644
28976 114644
28977 114644
28978 114644
28979 114644
28980 114644
28981 114884
28982 114884
28983 114884
28984 114884
28985 114884
28986 114884
28987 114884
28988 114884
28989 114884
28990 114884
28991 114764
28992 114764
28993 114764
28994 114764
28995 114764
28996 114764
28997 114764
28998 114764
28999 114764
29000 114764
29001 114750
29002 114750
29003 114750
29004 114750
29005 114750
29006 114750
29007 114750
29008 114750
29009 114750
29010 114750
29011 114690
29012 114690
29013 114690
29014 114690
29015 114690
29016 114690
29017 114690
29018 114690
29019 114690
29020 114690
29021 114325
29022 114325
29023 114325
29024 114325
29025 114325
29026 114325
29027 114325
29028 114325
29029 114325
29030 114325
29031 114145
29032 114145
29033 114145
29034 114145
29035 114145
29036 114145
29037 114145
29038 114145
29039 114145
29040 114145
29041 114308
29042 114308
29043 114308
29044 114308
29045 114308
29046 114308
29047 114308
29048 114308
29049 114308
29050 114308
29051 114756
29052 114756
29053 114756
29054 114756
29055 114756
29056 114756
29057 114756
29058 114756
29059 114756
29060 114756
29061 115192
29062 115192
29063 115192
29064 115192
29065 115192
29066 115192
29067 115192
29068 115192
29069 115192
29070 115192
29071 115577
29072 115577
29073 115577
29074 115577
29075 115577
29076 115577
29077 115577
29078 115577
29079 115577
29080 115577
29081 116296
29082 116296
29083 116296
29084 116296
29085 116296
29086 116296
29087 116296
29088 116296
29089 116296
29090 116296
29091 116996
29092 116996
29093 116996
29094 116996
29095 116996
29096 116996
29097 116996
29098 116996
29099 116996
29100 116996
29101 118042
29102 118042
29103 118042
29104 118042
29105 118042
29106 118042
29107 118042
29108 118042
29109 118042
29110 118042
29111 119058
29112 119058
29113 119058
29114 119058
29115 119058
29116 119058
29117 119058
29118 119058
29119 119058
29120 119058
29121 119571
29122 119571
29123 119571
29124 119571
29125 119571
29126 119571
29127 119571
29128 119571
29129 119571
29130 119571
29131 119807
29132 119807
29133 119807
29134 119807
29135 119807
29136 119807
29137 119807
29138 119807
29139 119807
29140 119807
29141 120064
29142 120064
29143 120064
29144 120064
29145 120064
29146 120064
29147 120064
29148 120064
29149 120064
29150 120064
29151 120487
29152 120487
29153 120487
29154 120487
29155 120487
29156 120487
29157 120487
29158 120487
29159 120487
29160 120487
29161 121047
29162 121047
29163 121047
29164 121047
29165 121047
29166 121047
29167 121047
29168 121047
29169 121047
29170 121047
29171 121898
29172 121898
29173 121898
29174 121898
29175 121898
29176 121898
29177 121898
29178 121898
29179 121898
29180 121898
29181 122568
29182 122568
29183 122568
29184 122568
29185 122568
29186 122568
29187 122568
29188 122568
29189 122568
29190 122568
29191 123339
29192 123339
29193 123339
29194 123339
29195 123339
29196 123339
29197 123339
29198 123339
29199 123339
29200 123339
29201 123920
29202 123920
29203 123920
29204 123920
29205 123920
29206 123920
29207 123920
29208 123920
29209 123920
29210 123920
29211 124339
29212 124339
29213 124339
29214 124339
29215 124339
29216 124339
29217 124339
29218 124339
29219 124339
29220 124339
29221 124994
29222 124994
29223 124994
29224 124994
29225 124994
29226 124994
29227 124994
29228 124994
29229 124994
29230 124994
29231 125345
29232 125345
29233 125345
29234 125345
29235 125345
29236 125345
29237 125345
29238 125345
29239 125345
29240 125345
29241 125252
29242 125252
29243 125252
29244 125252
29245 125252
29246 125252
29247 125252
29248 125252
29249 125252
29250 125252
29251 125163
29252 125163
29253 125163
29254 125163
29255 125163
29256 125163
29257 125163
29258 125163
29259 125163
29260 125163
29261 125437
29262 125437
29263 125437
29264 125437
29265 125437
29266 125437
29267 125437
29268 125437
29269 125437
29270 125437
29271 125832
29272 125832
29273 125832
29274 125832
29275 125832
29276 125832
29277 125832
29278 125832
29279 125832
29280 125832
29281 126184
29282 126184
29283 126184
29284 126184
29285 126184
29286 126184
29287 126184
29288 126184
29289 126184
29290 126184
29291 126363
29292 126363
29293 126363
29294 126363
29295 126363
29296 126363
29297 126363
29298 126363
29299 126363
29300 126363
29301 125863
29302 125863
29303 125863
29304 125863
29305 125863
29306 125863
29307 125863
29308 125863
29309 125863
29310 125863
29311 125316
29312 125316
29313 125316
29314 125316
29315 125316
29316 125316
29317 125316
29318 125316
29319 125316
29320 125316
29321 124981
29322 124981
29323 124981
29324 124981
29325 124981
29326 124981
29327 124981
29328 124981
29329 124981
29330 124981
29331 124603
29332 124603
29333 124603
29334 124603
29335 124603
29336 124603
29337 124603
29338 124603
29339 124603
29340 124603
29341 124336
29342 124336
29343 124336
29344 124336
29345 124336
29346 124336
29347 124336
29348 124336
29349 124336
29350 124336
29351 124050
29352 124050
29353 124050
29354 124050
29355 124050
29356 124050
29357 124050
29358 124050
29359 124050
29360 124050
29361 123703
29362 123703
29363 123703
29364 123703
29365 123703
29366 123703
29367 123703
29368 123703
29369 123703
29370 123703
29371 122804
29372 122804
29373 122804
29374 122804
29375 122804
29376 122804
29377 122804
29378 122804
29379 122804
29380 122804
29381 122057
29382 122057
29383 122057
29384 122057
29385 122057
29386 122057
29387 122057
29388 122057
29389 122057
29390 122057
29391 121386
29392 121386
29393 121386
29394 121386
29395 121386
29396 121386
29397 121386
29398 121386
29399 121386
29400 121386
29401 120639
29402 120639
29403 120639
29404 120639
29405 120639
29406 120639
29407 120639
29408 120639
29409 120639
29410 120639
29411 119908
29412 119908
29413 119908
29414 119908
29415 119908
29416 119908
29417 119908
29418 119908
29419 119908
29420 119908
29421 118838
29422 118838
29423 118838
29424 118838
29425 118838
29426 118838
29427 118838
29428 118838
29429 118838
29430 118838
29431 117830
29432 117830
29433 117830
29434 117830
29435 117830
29436 117830
29437 117830
29438 117830
29439 117830
29440 117830
29441 117315
29442 117315
29443 117315
29444 117315
29445 117315
29446 117315
29447 117315
29448 117315
29449 117315
29450 117315
29451 116765
29452 116765
29453 116765
29454 116765
29455 116765
29456 116765
29457 116765
29458 116765
29459 116765
29460 116765
29461 115847
29462 115847
29463 115847
29464 115847
29465 115847
29466 115847
29467 115847
29468 115847
29469 115847
29470 115847
29471 114906
29472 114906
29473 114906
29474 114906
29475 114906
29476 114906
29477 114906
29478 114906
29479 114906
29480 114906
29481 114063
29482 114063
29483 114063
29484 114063
29485 114063
29486 114063
29487 114063
29488 114063
29489 114063
29490 114063
29491 113365
29492 113365
29493 113365
29494 113365
29495 113365
29496 113365
29497 113365
29498 113365
29499 113365
29500 113365
29501 113003
29502 113003
29503 113003
29504 113003
29505 113003
29506 113003
29507 113003
29508 113003
29509 113003
29510 113003
29511 112521
29512 112521
29513 112521
29514 112521
29515 112521
29516 112521
29517 112521
29518 112521
29519 112521
29520 112521
29521 112020
29522 112020
29523 112020
29524 112020
29525 112020
29526 112020
29527 112020
29528 112020
29529 112020
29530 112020
29531 111732
29532 111732
29533 111732
29534 111732
29535 111732
29536 111732
29537 111732
29538 111732
29539 111732
29540 111732
29541 111230
29542 111230
29543 111230
29544 111230
29545 111230
29546 111230
29547 111230
29548 111230
29549 111230
29550 111230
29551 110580
29552 110580
29553 110580
29554 110580
29555 110580
29556 110580
29557 110580
29558 110580
29559 110580
29560 110580
29561 110041
29562 110041
29563 110041
29564 110041
29565 110041
29566 110041
29567 110041
29568 110041
29569 110041
29570 110041
29571 109640
29572 109640
29573 109640
29574 109640
29575 109640
29576 109640
29577 109640
29578 109640
29579 109640
29580 109640
29581 109090
29582 109090
29583 109090
29584 109090
29585 109090
29586 109090
29587 109090
29588 109090
29589 109090
29590 109090
29591 108572
29592 108572
29593 108572
29594 108572
29595 108572
29596 108572
29597 108572
29598 108572
29599 108572
29600 108572
29601 108196
29602 108196
29603 108196
29604 108196
29605 108196
29606 108196
29607 108196
29608 108196
29609 108196
29610 108196
29611 107967
29612 107967
29613 107967
29614 107967
29615 107967
29616 107967
29617 107967
29618 107967
29619 107967
29620 107967
29621 107923
29622 107923
29623 107923
29624 107923
29625 107923
29626 107923
29627 107923
29628 107923
29629 107923
29630 107923
29631 107890
29632 107890
29633 107890
29634 107890
29635 107890
29636 107890
29637 107890
29638 107890
29639 107890
29640 107890
29641 107346
29642 107346
29643 107346
29644 107346
29645 107346
29646 107346
29647 107346
29648 107346
29649 107346
29650 107346
29651 106573
29652 106573
29653 106573
29654 106573
29655 106573
29656 106573
29657 106573
29658 106573
29659 106573
29660 106573
29661 105658
29662 105658
29663 105658
29664 105658
29665 105658
29666 105658
29667 105658
29668 105658
29669 105658
29670 105658
29671 104667
29672 104667
29673 104667
29674 104667
29675 104667
29676 104667
29677 104667
29678 104667
29679 104667
29680 104667
29681 103248
29682 103248
29683 103248
29684 103248
29685 103248
29686 103248
29687 103248
29688 103248
29689 103248
29690 103248
29691 101754
29692 101754
29693 101754
29694 101754
29695 101754
29696 101754
29697 101754
29698 101754
29699 101754
29700 101754
29701 100266
29702 100266
29703 100266
29704 100266
29705 100266
29706 100266
29707 100266
29708 100266
29709 100266
29710 100266
29711 98936.7
29712 98936.7
29713 98936.7
29714 98936.7
29715 98936.7
29716 98936.7
29717 98936.7
29718 98936.7
29719 98936.7
29720 98936.7
29721 97640.1
29722 97640.1
29723 97640.1
29724 97640.1
29725 97640.1
29726 97640.1
29727 97640.1
29728 97640.1
29729 97640.1
29730 97640.1
29731 96215.3
29732 96215.3
29733 96215.3
29734 96215.3
29735 96215.3
29736 96215.3
29737 96215.3
29738 96215.3
29739 96215.3
29740 96215.3
29741 94727
29742 94727
29743 94727
29744 94727
29745 94727
29746 94727
29747 94727
29748 94727
29749 94727
29750 94727
29751 93243.9
29752 93243.9
29753 93243.9
29754 93243.9
29755 93243.9
29756 93243.9
29757 93243.9
29758 93243.9
29759 93243.9
29760 93243.9
29761 91520.3
29762 91520.3
29763 91520.3
29764 91520.3
29765 91520.3
29766 91520.3
29767 91520.3
29768 91520.3
29769 91520.3
29770 91520.3
29771 89948.6
29772 89948.6
29773 89948.6
29774 89948.6
29775 89948.6
29776 89948.6
29777 89948.6
29778 89948.6
29779 89948.6
29780 89948.6
29781 88337
29782 88337
29783 88337
29784 88337
29785 88337
29786 88337
29787 88337
29788 88337
29789 88337
29790 88337
29791 86563.8
29792 86563.8
29793 86563.8
29794 86563.8
29795 86563.8
29796 86563.8
29797 86563.8
29798 86563.8
29799 86563.8
29800 86563.8
29801 84708.8
29802 84708.8
29803 84708.8
29804 84708.8
29805 84708.8
29806 84708.8
29807 84708.8
29808 84708.8
29809 84708.8
29810 84708.8
29811 82751.9
29812 82751.9
29813 82751.9
29814 82751.9
29815 82751.9
29816 82751.9
29817 82751.9
29818 82751.9
29819 82751.9
29820 82751.9
29821 80820.2
29822 80820.2
29823 80820.2
29824 80820.2
29825 80820.2
29826 80820.2
29827 80820.2
29828 80820.2
29829 80820.2
29830 80820.2
29831 79089.8
29832 79089.8
29833 79089.8
29834 79089.8
29835 79089.8
29836 79089.8
29837 79089.8
29838 79089.8
29839 79089.8
29840 79089.8
29841 77684.3
29842 77684.3
29843 77684.3
29844 77684.3
29845 77684.3
29846 77684.3
29847 77684.3
29848 77684.3
29849 77684.3
29850 77684.3
29851 76472.3
29852 76472.3
29853 76472.3
29854 76472.3
29855 76472.3
29856 76472.3
29857 76472.3
29858 76472.3
29859 76472.3
29860 76472.3
29861 75606.4
29862 75606.4
29863 75606.4
29864 75606.4
29865 75606.4
29866 75606.4
29867 75606.4
29868 75606.4
29869 75606.4
29870 75606.4
29871 74826.7
29872 74826.7
29873 74826.7
29874 74826.7
29875 74826.7
29876 74826.7
29877 74826.7
29878 74826.7
29879 74826.7
29880 74826.7
29881 74408.5
29882 74408.5
29883 74408.5
29884 74408.5
29885 74408.5
29886 74408.5
29887 74408.5
29888 74408.5
29889 74408.5
29890 74408.5
29891 74099.7
29892 74099.7
29893 74099.7
29894 74099.7
29895 74099.7
29896 74099.7
29897 74099.7
29898 74099.7
29899 74099.7
29900 74099.7
29901 73831.4
29902 73831.4
29903 73831.4
29904 73831.4
29905 73831.4
29906 73831.4
29907 73831.4
29908 73831.4
29909 73831.4
29910 73831.4
29911 73603.2
29912 73603.2
29913 73603.2
29914 73603.2
29915 73603.2
29916 73603.2
29917 73603.2
29918 73603.2
29919 73603.2
29920 73603.2
29921 73481.4
29922 73481.4
29923 73481.4
29924 73481.4
29925 73481.4
29926 73481.4
29927 73481.4
29928 73481.4
29929 73481.4
29930 73481.4
29931 73513.8
29932 73513.8
29933 73513.8
29934 73513.8
29935 73513.8
29936 73513.8
29937 73513.8
29938 73513.8
29939 73513.8
29940 73513.8
29941 73793.3
29942 73793.3
29943 73793.3
29944 73793.3
29945 73793.3
29946 73793.3
29947 73793.3
29948 73793.3
29949 73793.3
29950 73793.3
29951 74254.2
29952 74254.2
29953 74254.2
29954 74254.2
29955 74254.2
29956 74254.2
29957 74254.2
29958 74254.2
29959 74254.2
29960 74254.2
29961 74994.2
29962 74994.2
29963 74994.2
29964 74994.2
29965 74994.2
29966 74994.2
29967 74994.2
29968 74994.2
29969 74994.2
29970 74994.2
29971 75752.3
29972 75752.3
29973 75752.3
29974 75752.3
29975 75752.3
29976 75752.3
29977 75752.3
29978 75752.3
29979 75752.3
29980 75752.3
29981 76532.9
29982 76532.9
29983 76532.9
29984 76532.9
29985 76532.9
29986 76532.9
29987 76532.9
29988 76532.9
29989 76532.9
29990 76532.9
29991 77412.9
29992 77412.9
29993 77412.9
29994 77412.9
29995 77412.9
29996 77412.9
29997 77412.9
29998 77412.9
29999 77412.9
30000 77412.9
30001 78576.4
30002 78576.4
30003 78576.4
30004 78576.4
30005 78576.4
30006 78576.4
30007 78576.4
30008 78576.4
30009 78576.4
30010 78576.4
30011 79946.8
30012 79946.8
30013 79946.8
30014 79946.8
30015 79946.8
30016 79946.8
30017 79946.8
30018 79946.8
30019 79946.8
30020 79946.8
30021 81400.4
30022 81400.4
30023 81400.4
30024 81400.4
30025 81400.4
30026 81400.4
30027 81400.4
30028 81400.4
30029 81400.4
30030 81400.4
30031 82852.3
30032 82852.3
30033 82852.3
30034 82852.3
30035 82852.3
30036 82852.3
30037 82852.3
30038 82852.3
30039 82852.3
30040 82852.3
30041 84381.4
30042 84381.4
30043 84381.4
30044 84381.4
30045 84381.4
30046 84381.4
30047 84381.4
30048 84381.4
30049 84381.4
30050 84381.4
30051 85920.3
30052 85920.3
30053 85920.3
30054 85920.3
30055 85920.3
30056 85920.3
30057 85920.3
30058 85920.3
30059 85920.3
30060 85920.3
30061 87280.9
30062 87280.9
30063 87280.9
30064 87280.9
30065 87280.9
30066 87280.9
30067 87280.9
30068 87280.9
30069 87280.9
30070 87280.9
30071 88668.4
30072 88668.4
30073 88668.4
30074 88668.4
30075 88668.4
30076 88668.4
30077 88668.4
30078 88668.4
30079 88668.4
30080 88668.4
30081 89947.5
30082 89947.5
30083 89947.5
30084 89947.5
30085 89947.5
30086 89947.5
30087 89947.5
30088 89947.5
30089 89947.5
30090 89947.5
30091 91252.5
30092 91252.5
30093 91252.5
30094 91252.5
30095 91252.5
30096 91252.5
30097 91252.5
30098 91252.5
30099 91252.5
30100 91252.5
30101 92631.3
30102 92631.3
30103 92631.3
30104 92631.3
30105 92631.3
30106 92631.3
30107 92631.3
30108 92631.3
30109 92631.3
30110 92631.3
30111 93998
30112 93998
30113 93998
30114 93998
30115 93998
30116 93998
30117 93998
30118 93998
30119 93998
30120 93998
30121 95287.1
30122 95287.1
30123 95287.1
30124 95287.1
30125 95287.1
30126 95287.1
30127 95287.1
30128 95287.1
30129 95287.1
30130 95287.1
30131 96414.7
30132 96414.7
30133 96414.7
30134 96414.7
30135 96414.7
30136 96414.7
30137 96414.7
30138 96414.7
30139 96414.7
30140 96414.7
30141 97355.3
30142 97355.3
30143 97355.3
30144 97355.3
30145 97355.3
30146 97355.3
30147 97355.3
30148 97355.3
30149 97355.3
30150 97355.3
30151 98167.7
30152 98167.7
30153 98167.7
30154 98167.7
30155 98167.7
30156 98167.7
30157 98167.7
30158 98167.7
30159 98167.7
30160 98167.7
30161 98710.4
30162 98710.4
30163 98710.4
30164 98710.4
30165 98710.4
30166 98710.4
30167 98710.4
30168 98710.4
30169 98710.4
30170 98710.4
30171 99288.9
30172 99288.9
30173 99288.9
30174 99288.9
30175 99288.9
30176 99288.9
30177 99288.9
30178 99288.9
30179 99288.9
30180 99288.9
30181 100118
30182 100118
30183 100118
30184 100118
30185 100118
30186 100118
30187 100118
30188 100118
30189 100118
30190 100118
30191 100872
30192 100872
30193 100872
30194 100872
30195 100872
30196 100872
30197 100872
30198 100872
30199 100872
30200 100872
30201 101216
30202 101216
30203 101216
30204 101216
30205 101216
30206 101216
30207 101216
30208 101216
30209 101216
30210 101216
30211 101157
30212 101157
30213 101157
30214 101157
30215 101157
30216 101157
30217 101157
30218 101157
30219 101157
30220 101157
30221 100962
30222 100962
30223 100962
30224 100962
30225 100962
30226 100962
30227 100962
30228 100962
30229 100962
30230 100962
30231 100592
30232 100592
30233 100592
30234 100592
30235 100592
30236 100592
30237 100592
30238 100592
30239 100592
30240 100592
30241 100028
30242 100028
30243 100028
30244 100028
30245 100028
30246 100028
30247 100028
30248 100028
30249 100028
30250 100028
30251 99423.6
30252 99423.6
30253 99423.6
30254 99423.6
30255 99423.6
30256 99423.6
30257 99423.6
30258 99423.6
30259 99423.6
30260 99423.6
30261 99008.9
30262 99008.9
30263 99008.9
30264 99008.9
30265 99008.9
30266 99008.9
30267 99008.9
30268 99008.9
30269 99008.9
30270 99008.9
30271 98662.2
30272 98662.2
30273 98662.2
30274 98662.2
30275 98662.2
30276 98662.2
30277 98662.2
30278 98662.2
30279 98662.2
30280 98662.2
30281 98238.3
30282 98238.3
30283 98238.3
30284 98238.3
30285 98238.3
30286 98238.3
30287 98238.3
30288 98238.3
30289 98238.3
30290 98238.3
30291 97742.8
30292 97742.8
30293 97742.8
30294 97742.8
30295 97742.8
30296 97742.8
30297 97742.8
30298 97742.8
30299 97742.8
30300 97742.8
30301 97059.3
30302 97059.3
30303 97059.3
30304 97059.3
30305 97059.3
30306 97059.3
30307 97059.3
30308 97059.3
30309 97059.3
30310 97059.3
30311 96252.6
30312 96252.6
30313 96252.6
30314 96252.6
30315 96252.6
30316 96252.6
30317 96252.6
30318 96252.6
30319 96252.6
30320 96252.6
30321 95441.5
30322 95441.5
30323 95441.5
30324 95441.5
30325 95441.5
30326 95441.5
30327 95441.5
30328 95441.5
30329 95441.5
30330 95441.5
30331 94862.2
30332 94862.2
30333 94862.2
30334 94862.2
30335 94862.2
30336 94862.2
30337 94862.2
30338 94862.2
30339 94862.2
30340 94862.2
30341 94367.1
30342 94367.1
30343 94367.1
30344 94367.1
30345 94367.1
30346 94367.1
30347 94367.1
30348 94367.1
30349 94367.1
30350 94367.1
30351 93894.4
30352 93894.4
30353 93894.4
30354 93894.4
30355 93894.4
30356 93894.4
30357 93894.4
30358 93894.4
30359 93894.4
30360 93894.4
30361 93502.9
30362 93502.9
30363 93502.9
30364 93502.9
30365 93502.9
30366 93502.9
30367 93502.9
30368 93502.9
30369 93502.9
30370 93502.9
30371 93085.6
30372 93085.6
30373 93085.6
30374 93085.6
30375 93085.6
30376 93085.6
30377 93085.6
30378 93085.6
30379 93085.6
30380 93085.6
30381 92447.5
30382 92447.5
30383 92447.5
30384 92447.5
30385 92447.5
30386 92447.5
30387 92447.5
30388 92447.5
30389 92447.5
30390 92447.5
30391 91990.4
30392 91990.4
30393 91990.4
30394 91990.4
30395 91990.4
30396 91990.4
30397 91990.4
30398 91990.4
30399 91990.4
30400 91990.4
30401 91771.5
30402 91771.5
30403 91771.5
30404 91771.5
30405 91771.5
30406 91771.5
30407 91771.5
30408 91771.5
30409 91771.5
30410 91771.5
30411 91884.5
30412 91884.5
30413 91884.5
30414 91884.5
30415 91884.5
30416 91884.5
30417 91884.5
30418 91884.5
30419 91884.5
30420 91884.5
30421 92097.4
30422 92097.4
30423 92097.4
30424 92097.4
30425 92097.4
30426 92097.4
30427 92097.4
30428 92097.4
30429 92097.4
30430 92097.4
30431 92414.2
30432 92414.2
30433 92414.2
30434 92414.2
30435 92414.2
30436 92414.2
30437 92414.2
30438 92414.2
30439 92414.2
30440 92414.2
30441 92918.2
30442 92918.2
30443 92918.2
30444 92918.2
30445 92918.2
30446 92918.2
30447 92918.2
30448 92918.2
30449 92918.2
30450 92918.2
30451 93621.2
30452 93621.2
30453 93621.2
30454 93621.2
30455 93621.2
30456 93621.2
30457 93621.2
30458 93621.2
30459 93621.2
30460 93621.2
30461 94156
30462 94156
30463 94156
30464 94156
30465 94156
30466 94156
30467 94156
30468 94156
30469 94156
30470 94156
30471 94409.3
30472 94409.3
30473 94409.3
30474 94409.3
30475 94409.3
30476 94409.3
30477 94409.3
30478 94409.3
30479 94409.3
30480 94409.3
30481 94744
30482 94744
30483 94744
30484 94744
30485 94744
30486 94744
30487 94744
30488 94744
30489 94744
30490 94744
30491 95063.6
30492 95063.6
30493 95063.6
30494 95063.6
30495 95063.6
30496 95063.6
30497 95063.6
30498 95063.6
30499 95063.6
30500 95063.6
30501 95408.6
30502 95408.6
30503 95408.6
30504 95408.6
30505 95408.6
30506 95408.6
30507 95408.6
30508 95408.6
30509 95408.6
30510 95408.6
30511 95982.9
30512 95982.9
30513 95982.9
30514 95982.9
30515 95982.9
30516 95982.9
30517 95982.9
30518 95982.9
30519 95982.9
30520 95982.9
30521 96537.6
30522 96537.6
30523 96537.6
30524 96537.6
30525 96537.6
30526 96537.6
30527 96537.6
30528 96537.6
30529 96537.6
30530 96537.6
30531 96914.4
30532 96914.4
30533 96914.4
30534 96914.4
30535 96914.4
30536 96914.4
30537 96914.4
30538 96914.4
30539 96914.4
30540 96914.4
30541 97332.5
30542 97332.5
30543 97332.5
30544 97332.5
30545 97332.5
30546 97332.5
30547 97332.5
30548 97332.5
30549 97332.5
30550 97332.5
30551 97762.9
30552 97762.9
30553 97762.9
30554 97762.9
30555 97762.9
30556 97762.9
30557 97762.9
30558 97762.9
30559 97762.9
30560 97762.9
30561 98289
30562 98289
30563 98289
30564 98289
30565 98289
30566 98289
30567 98289
30568 98289
30569 98289
30570 98289
30571 98482.9
30572 98482.9
30573 98482.9
30574 98482.9
30575 98482.9
30576 98482.9
30577 98482.9
30578 98482.9
30579 98482.9
30580 98482.9
30581 98591.5
30582 98591.5
30583 98591.5
30584 98591.5
30585 98591.5
30586 98591.5
30587 98591.5
30588 98591.5
30589 98591.5
30590 98591.5
30591 98610.6
30592 98610.6
30593 98610.6
30594 98610.6
30595 98610.6
30596 98610.6
30597 98610.6
30598 98610.6
30599 98610.6
30600 98610.6
30601 98656.3
30602 98656.3
30603 98656.3
30604 98656.3
30605 98656.3
30606 98656.3
30607 98656.3
30608 98656.3
30609 98656.3
30610 98656.3
30611 98608.6
30612 98608.6
30613 98608.6
30614 98608.6
30615 98608.6
30616 98608.6
30617 98608.6
30618 98608.6
30619 98608.6
30620 98608.6
30621 98515
30622 98515
30623 98515
30624 98515
30625 98515
30626 98515
30627 98515
30628 98515
30629 98515
30630 98515
30631 98119.6
30632 98119.6
30633 98119.6
30634 98119.6
30635 98119.6
30636 98119.6
30637 98119.6
30638 98119.6
30639 98119.6
30640 98119.6
30641 97641.6
30642 97641.6
30643 97641.6
30644 97641.6
30645 97641.6
30646 97641.6
30647 97641.6
30648 97641.6
30649 97641.6
30650 97641.6
30651 96956.1
30652 96956.1
30653 96956.1
30654 96956.1
30655 96956.1
30656 96956.1
30657 96956.1
30658 96956.1
30659 96956.1
30660 96956.1
30661 96351.4
30662 96351.4
30663 96351.4
30664 96351.4
30665 96351.4
30666 96351.4
30667 96351.4
30668 96351.4
30669 96351.4
30670 96351.4
30671 96105.8
30672 96105.8
30673 96105.8
30674 96105.8
30675 96105.8
30676 96105.8
30677 96105.8
30678 96105.8
30679 96105.8
30680 96105.8
30681 95918.9
30682 95918.9
30683 95918.9
30684 95918.9
30685 95918.9
30686 95918.9
30687 95918.9
30688 95918.9
30689 95918.9
30690 95918.9
30691 95716.4
30692 95716.4
30693 95716.4
30694 95716.4
30695 95716.4
30696 95716.4
30697 95716.4
30698 95716.4
30699 95716.4
30700 95716.4
30701 95507.1
30702 95507.1
30703 95507.1
30704 95507.1
30705 95507.1
30706 95507.1
30707 95507.1
30708 95507.1
30709 95507.1
30710 95507.1
30711 94988.4
30712 94988.4
30713 94988.4
30714 94988.4
30715 94988.4
30716 94988.4
30717 94988.4
30718 94988.4
30719 94988.4
30720 94988.4
30721 94634.6
30722 94634.6
30723 94634.6
30724 94634.6
30725 94634.6
30726 94634.6
30727 94634.6
30728 94634.6
30729 94634.6
30730 94634.6
30731 94601
30732 94601
30733 94601
30734 94601
30735 94601
30736 94601
30737 94601
30738 94601
30739 94601
30740 94601
30741 94820.5
30742 94820.5
30743 94820.5
30744 94820.5
30745 94820.5
30746 94820.5
30747 94820.5
30748 94820.5
30749 94820.5
30750 94820.5
30751 94987.5
30752 94987.5
30753 94987.5
30754 94987.5
30755 94987.5
30756 94987.5
30757 94987.5
30758 94987.5
30759 94987.5
30760 94987.5
30761 95020.3
30762 95020.3
30763 95020.3
30764 95020.3
30765 95020.3
30766 95020.3
30767 95020.3
30768 95020.3
30769 95020.3
30770 95020.3
30771 95305
30772 95305
30773 95305
30774 95305
30775 95305
30776 95305
30777 95305
30778 95305
30779 95305
30780 95305
30781 95719.6
30782 95719.6
30783 95719.6
30784 95719.6
30785 95719.6
30786 95719.6
30787 95719.6
30788 95719.6
30789 95719.6
30790 95719.6
30791 96229.2
30792 96229.2
30793 96229.2
30794 96229.2
30795 96229.2
30796 96229.2
30797 96229.2
30798 96229.2
30799 96229.2
30800 96229.2
30801 96637.6
30802 96637.6
30803 96637.6
30804 96637.6
30805 96637.6
30806 96637.6
30807 96637.6
30808 96637.6
30809 96637.6
30810 96637.6
30811 96979.7
30812 96979.7
30813 96979.7
30814 96979.7
30815 96979.7
30816 96979.7
30817 96979.7
30818 96979.7
30819 96979.7
30820 96979.7
30821 97275.6
30822 97275.6
30823 97275.6
30824 97275.6
30825 97275.6
30826 97275.6
30827 97275.6
30828 97275.6
30829 97275.6
30830 97275.6
30831 97943.2
30832 97943.2
30833 97943.2
30834 97943.2
30835 97943.2
30836 97943.2
30837 97943.2
30838 97943.2
30839 97943.2
30840 97943.2
30841 98574.9
30842 98574.9
30843 98574.9
30844 98574.9
30845 98574.9
30846 98574.9
30847 98574.9
30848 98574.9
30849 98574.9
30850 98574.9
30851 99247.6
30852 99247.6
30853 99247.6
30854 99247.6
30855 99247.6
30856 99247.6
30857 99247.6
30858 99247.6
30859 99247.6
30860 99247.6
30861 99896.8
30862 99896.8
30863 99896.8
30864 99896.8
30865 99896.8
30866 99896.8
30867 99896.8
30868 99896.8
30869 99896.8
30870 99896.8
30871 100225
30872 100225
30873 100225
30874 100225
30875 100225
30876 100225
30877 100225
30878 100225
30879 100225
30880 100225
30881 100591
30882 100591
30883 100591
30884 100591
30885 100591
30886 100591
30887 100591
30888 100591
30889 100591
30890 100591
30891 101335
30892 101335
30893 101335
30894 101335
30895 101335
30896 101335
30897 101335
30898 101335
30899 101335
30900 101335
30901 102321
30902 102321
30903 102321
30904 102321
30905 102321
30906 102321
30907 102321
30908 102321
30909 102321
30910 102321
30911 103514
30912 103514
30913 103514
30914 103514
30915 103514
30916 103514
30917 103514
30918 103514
30919 103514
30920 103514
30921 104352
30922 104352
30923 104352
30924 104352
30925 104352
30926 104352
30927 104352
30928 104352
30929 104352
30930 104352
30931 104627
30932 104627
30933 104627
30934 104627
30935 104627
30936 104627
30937 104627
30938 104627
30939 104627
30940 104627
30941 104554
30942 104554
30943 104554
30944 104554
30945 104554
30946 104554
30947 104554
30948 104554
30949 104554
30950 104554
30951 104701
30952 104701
30953 104701
30954 104701
30955 104701
30956 104701
30957 104701
30958 104701
30959 104701
30960 104701
30961 105243
30962 105243
30963 105243
30964 105243
30965 105243
30966 105243
30967 105243
30968 105243
30969 105243
30970 105243
30971 106060
30972 106060
30973 106060
30974 106060
30975 106060
30976 106060
30977 106060
30978 106060
30979 106060
30980 106060
30981 106944
30982 106944
30983 106944
30984 106944
30985 106944
30986 106944
30987 106944
30988 106944
30989 106944
30990 106944
30991 107821
30992 107821
30993 107821
30994 107821
30995 107821
30996 107821
30997 107821
30998 107821
30999 107821
31000 107821
31001 108812
31002 108812
31003 108812
31004 108812
31005 108812
31006 108812
31007 108812
31008 108812
31009 108812
31010 108812
31011 109938
31012 109938
31013 109938
31014 109938
31015 109938
31016 109938
31017 109938
31018 109938
31019 109938
31020 109938
31021 111304
31022 111304
31023 111304
31024 111304
31025 111304
31026 111304
31027 111304
31028 111304
31029 111304
31030 111304
31031 112547
31032 112547
31033 112547
31034 112547
31035 112547
31036 112547
31037 112547
31038 112547
31039 112547
31040 112547
31041 113875
31042 113875
31043 113875
31044 113875
31045 113875
31046 113875
31047 113875
31048 113875
31049 113875
31050 113875
31051 115151
31052 115151
31053 115151
31054 115151
31055 115151
31056 115151
31057 115151
31058 115151
31059 115151
31060 115151
31061 116431
31062 116431
31063 116431
31064 116431
31065 116431
31066 116431
31067 116431
31068 116431
31069 116431
31070 116431
31071 118027
31072 118027
31073 118027
31074 118027
31075 118027
31076 118027
31077 118027
31078 118027
31079 118027
31080 118027
31081 119589
31082 119589
31083 119589
31084 119589
31085 119589
31086 119589
31087 119589
31088 119589
31089 119589
31090 119589
31091 120607
31092 120607
31093 120607
31094 120607
31095 120607
31096 120607
31097 120607
31098 120607
31099 120607
31100 120607
31101 121388
31102 121388
31103 121388
31104 121388
31105 121388
31106 121388
31107 121388
31108 121388
31109 121388
31110 121388
31111 122352
31112 122352
31113 122352
31114 122352
31115 122352
31116 122352
31117 122352
31118 122352
31119 122352
31120 122352
31121 123701
31122 123701
31123 123701
31124 123701
31125 123701
31126 123701
31127 123701
31128 123701
31129 123701
31130 123701
31131 125233
31132 125233
31133 125233
31134 125233
31135 125233
31136 125233
31137 125233
31138 125233
31139 125233
31140 125233
31141 126643
31142 126643
31143 126643
31144 126643
31145 126643
31146 126643
31147 126643
31148 126643
31149 126643
31150 126643
31151 127761
31152 127761
31153 127761
31154 127761
31155 127761
31156 127761
31157 127761
31158 127761
31159 127761
31160 127761
31161 128317
31162 128317
31163 128317
31164 128317
31165 128317
31166 128317
31167 128317
31168 128317
31169 128317
31170 128317
31171 128550
31172 128550
31173 128550
31174 128550
31175 128550
31176 128550
31177 128550
31178 128550
31179 128550
31180 128550
31181 128891
31182 128891
31183 128891
31184 128891
31185 128891
31186 128891
31187 128891
31188 128891
31189 128891
31190 128891
31191 129231
31192 129231
31193 129231
31194 129231
31195 129231
31196 129231
31197 129231
31198 129231
31199 129231
31200 129231
31201 129445
31202 129445
31203 129445
31204 129445
31205 129445
31206 129445
31207 129445
31208 129445
31209 129445
31210 129445
31211 129536
31212 129536
31213 129536
31214 129536
31215 129536
31216 129536
31217 129536
31218 129536
31219 129536
31220 129536
31221 129368
31222 129368
31223 129368
31224 129368
31225 129368
31226 129368
31227 129368
31228 129368
31229 129368
31230 129368
31231 129265
31232 129265
31233 129265
31234 129265
31235 129265
31236 129265
31237 129265
31238 129265
31239 129265
31240 129265
31241 128950
31242 128950
31243 128950
31244 128950
31245 128950
31246 128950
31247 128950
31248 128950
31249 128950
31250 128950
31251 128550
31252 128550
31253 128550
31254 128550
31255 128550
31256 128550
31257 128550
31258 128550
31259 128550
31260 128550
31261 128118
31262 128118
31263 128118
31264 128118
31265 128118
31266 128118
31267 128118
31268 128118
31269 128118
31270 128118
31271 127323
31272 127323
31273 127323
31274 127323
31275 127323
31276 127323
31277 127323
31278 127323
31279 127323
31280 127323
31281 126479
31282 126479
31283 126479
31284 126479
31285 126479
31286 126479
31287 126479
31288 126479
31289 126479
31290 126479
31291 125864
31292 125864
31293 125864
31294 125864
31295 125864
31296 125864
31297 125864
31298 125864
31299 125864
31300 125864
31301 125431
31302 125431
31303 125431
31304 125431
31305 125431
31306 125431
31307 125431
31308 125431
31309 125431
31310 125431
31311 124641
31312 124641
31313 124641
31314 124641
31315 124641
31316 124641
31317 124641
31318 124641
31319 124641
31320 124641
31321 123490
31322 123490
31323 123490
31324 123490
31325 123490
31326 123490
31327 123490
31328 123490
31329 123490
31330 123490
31331 122588
31332 122588
31333 122588
31334 122588
31335 122588
31336 122588
31337 122588
31338 122588
31339 122588
31340 122588
31341 121952
31342 121952
31343 121952
31344 121952
31345 121952
31346 121952
31347 121952
31348 121952
31349 121952
31350 121952
31351 121445
31352 121445
31353 121445
31354 121445
31355 121445
31356 121445
31357 121445
31358 121445
31359 121445
31360 121445
31361 121168
31362 121168
31363 121168
31364 121168
31365 121168
31366 121168
31367 121168
31368 121168
31369 121168
31370 121168
31371 120820
31372 120820
31373 120820
31374 120820
31375 120820
31376 120820
31377 120820
31378 120820
31379 120820
31380 120820
31381 120168
31382 120168
31383 120168
31384 120168
31385 120168
31386 120168
31387 120168
31388 120168
31389 120168
31390 120168
31391 119238
31392 119238
31393 119238
31394 119238
31395 119238
31396 119238
31397 119238
31398 119238
31399 119238
31400 119238
31401 118367
31402 118367
31403 118367
31404 118367
31405 118367
31406 118367
31407 118367
31408 118367
31409 118367
31410 118367
31411 117727
31412 117727
31413 117727
31414 117727
31415 117727
31416 117727
31417 117727
31418 117727
31419 117727
[truncated: 34,742 more chars]
