# Supplementary material for: Adenovirus maturation establishes the transcription competent packaging of its genome
Source: EMBO Rep. 2025 Oct 21;26(22):5589–611. doi: 10.1038/s44319-025-00598-z (PMC12635127; doi:10.1038/s44319-025-00598-z)
Supplement: Supplementary file 2 — Source data Fig. 1 [file 44319_2025_598_MOESM2_ESM.zip › figure1/C/AdMUT_free_ts1_DMS_2_globalAccess.wig]

variableStep chrom=Ad_ts1
1 3961.07
2 3961.07
3 3961.07
4 3961.07
5 3961.07
6 3961.07
7 3961.07
8 3961.07
9 3961.07
10 3961.07
11 8411.35
12 8411.35
13 8411.35
14 8411.35
15 8411.35
16 8411.35
17 8411.35
18 8411.35
19 8411.35
20 8411.35
21 13154.3
22 13154.3
23 13154.3
24 13154.3
25 13154.3
26 13154.3
27 13154.3
28 13154.3
29 13154.3
30 13154.3
31 18108.2
32 18108.2
33 18108.2
34 18108.2
35 18108.2
36 18108.2
37 18108.2
38 18108.2
39 18108.2
40 18108.2
41 23225.5
42 23225.5
43 23225.5
44 23225.5
45 23225.5
46 23225.5
47 23225.5
48 23225.5
49 23225.5
50 23225.5
51 28549.5
52 28549.5
53 28549.5
54 28549.5
55 28549.5
56 28549.5
57 28549.5
58 28549.5
59 28549.5
60 28549.5
61 34169.1
62 34169.1
63 34169.1
64 34169.1
65 34169.1
66 34169.1
67 34169.1
68 34169.1
69 34169.1
70 34169.1
71 40029.6
72 40029.6
73 40029.6
74 40029.6
75 40029.6
76 40029.6
77 40029.6
78 40029.6
79 40029.6
80 40029.6
81 46093.9
82 46093.9
83 46093.9
84 46093.9
85 46093.9
86 46093.9
87 46093.9
88 46093.9
89 46093.9
90 46093.9
91 52278.6
92 52278.6
93 52278.6
94 52278.6
95 52278.6
96 52278.6
97 52278.6
98 52278.6
99 52278.6
100 52278.6
101 58424.7
102 58424.7
103 58424.7
104 58424.7
105 58424.7
106 58424.7
107 58424.7
108 58424.7
109 58424.7
110 58424.7
111 64675.5
112 64675.5
113 64675.5
114 64675.5
115 64675.5
116 64675.5
117 64675.5
118 64675.5
119 64675.5
120 64675.5
121 70920.5
122 70920.5
123 70920.5
124 70920.5
125 70920.5
126 70920.5
127 70920.5
128 70920.5
129 70920.5
130 70920.5
131 77218.6
132 77218.6
133 77218.6
134 77218.6
135 77218.6
136 77218.6
137 77218.6
138 77218.6
139 77218.6
140 77218.6
141 83376.1
142 83376.1
143 83376.1
144 83376.1
145 83376.1
146 83376.1
147 83376.1
148 83376.1
149 83376.1
150 83376.1
151 89850.7
152 89850.7
153 89850.7
154 89850.7
155 89850.7
156 89850.7
157 89850.7
158 89850.7
159 89850.7
160 89850.7
161 96194.7
162 96194.7
163 96194.7
164 96194.7
165 96194.7
166 96194.7
167 96194.7
168 96194.7
169 96194.7
170 96194.7
171 102263
172 102263
173 102263
174 102263
175 102263
176 102263
177 102263
178 102263
179 102263
180 102263
181 108102
182 108102
183 108102
184 108102
185 108102
186 108102
187 108102
188 108102
189 108102
190 108102
191 113742
192 113742
193 113742
194 113742
195 113742
196 113742
197 113742
198 113742
199 113742
200 113742
201 115274
202 115274
203 115274
204 115274
205 115274
206 115274
207 115274
208 115274
209 115274
210 115274
211 116121
212 116121
213 116121
214 116121
215 116121
216 116121
217 116121
218 116121
219 116121
220 116121
221 116547
222 116547
223 116547
224 116547
225 116547
226 116547
227 116547
228 116547
229 116547
230 116547
231 116674
232 116674
233 116674
234 116674
235 116674
236 116674
237 116674
238 116674
239 116674
240 116674
241 116461
242 116461
243 116461
244 116461
245 116461
246 116461
247 116461
248 116461
249 116461
250 116461
251 116093
252 116093
253 116093
254 116093
255 116093
256 116093
257 116093
258 116093
259 116093
260 116093
261 115144
262 115144
263 115144
264 115144
265 115144
266 115144
267 115144
268 115144
269 115144
270 115144
271 113917
272 113917
273 113917
274 113917
275 113917
276 113917
277 113917
278 113917
279 113917
280 113917
281 112465
282 112465
283 112465
284 112465
285 112465
286 112465
287 112465
288 112465
289 112465
290 112465
291 110999
292 110999
293 110999
294 110999
295 110999
296 110999
297 110999
298 110999
299 110999
300 110999
301 109712
302 109712
303 109712
304 109712
305 109712
306 109712
307 109712
308 109712
309 109712
310 109712
311 108260
312 108260
313 108260
314 108260
315 108260
316 108260
317 108260
318 108260
319 108260
320 108260
321 106828
322 106828
323 106828
324 106828
325 106828
326 106828
327 106828
328 106828
329 106828
330 106828
331 105389
332 105389
333 105389
334 105389
335 105389
336 105389
337 105389
338 105389
339 105389
340 105389
341 104212
342 104212
343 104212
344 104212
345 104212
346 104212
347 104212
348 104212
349 104212
350 104212
351 102497
352 102497
353 102497
354 102497
355 102497
356 102497
357 102497
358 102497
359 102497
360 102497
361 101121
362 101121
363 101121
364 101121
365 101121
366 101121
367 101121
368 101121
369 101121
370 101121
371 100217
372 100217
373 100217
374 100217
375 100217
376 100217
377 100217
378 100217
379 100217
380 100217
381 99669.4
382 99669.4
383 99669.4
384 99669.4
385 99669.4
386 99669.4
387 99669.4
388 99669.4
389 99669.4
390 99669.4
391 99457.1
392 99457.1
393 99457.1
394 99457.1
395 99457.1
396 99457.1
397 99457.1
398 99457.1
399 99457.1
400 99457.1
401 99467.2
402 99467.2
403 99467.2
404 99467.2
405 99467.2
406 99467.2
407 99467.2
408 99467.2
409 99467.2
410 99467.2
411 99563.3
412 99563.3
413 99563.3
414 99563.3
415 99563.3
416 99563.3
417 99563.3
418 99563.3
419 99563.3
420 99563.3
421 100052
422 100052
423 100052
424 100052
425 100052
426 100052
427 100052
428 100052
429 100052
430 100052
431 100733
432 100733
433 100733
434 100733
435 100733
436 100733
437 100733
438 100733
439 100733
440 100733
441 101669
442 101669
443 101669
444 101669
445 101669
446 101669
447 101669
448 101669
449 101669
450 101669
451 102573
452 102573
453 102573
454 102573
455 102573
456 102573
457 102573
458 102573
459 102573
460 102573
461 103831
462 103831
463 103831
464 103831
465 103831
466 103831
467 103831
468 103831
469 103831
470 103831
471 105223
472 105223
473 105223
474 105223
475 105223
476 105223
477 105223
478 105223
479 105223
480 105223
481 106665
482 106665
483 106665
484 106665
485 106665
486 106665
487 106665
488 106665
489 106665
490 106665
491 108012
492 108012
493 108012
494 108012
495 108012
496 108012
497 108012
498 108012
499 108012
500 108012
501 109352
502 109352
503 109352
504 109352
505 109352
506 109352
507 109352
508 109352
509 109352
510 109352
511 110999
512 110999
513 110999
514 110999
515 110999
516 110999
517 110999
518 110999
519 110999
520 110999
521 112657
522 112657
523 112657
524 112657
525 112657
526 112657
527 112657
528 112657
529 112657
530 112657
531 114161
532 114161
533 114161
534 114161
535 114161
536 114161
537 114161
538 114161
539 114161
540 114161
541 115709
542 115709
543 115709
544 115709
545 115709
546 115709
547 115709
548 115709
549 115709
550 115709
551 117416
552 117416
553 117416
554 117416
555 117416
556 117416
557 117416
558 117416
559 117416
560 117416
561 118914
562 118914
563 118914
564 118914
565 118914
566 118914
567 118914
568 118914
569 118914
570 118914
571 120307
572 120307
573 120307
574 120307
575 120307
576 120307
577 120307
578 120307
579 120307
580 120307
581 121717
582 121717
583 121717
584 121717
585 121717
586 121717
587 121717
588 121717
589 121717
590 121717
591 123143
592 123143
593 123143
594 123143
595 123143
596 123143
597 123143
598 123143
599 123143
600 123143
601 124744
602 124744
603 124744
604 124744
605 124744
606 124744
607 124744
608 124744
609 124744
610 124744
611 126687
612 126687
613 126687
614 126687
615 126687
616 126687
617 126687
618 126687
619 126687
620 126687
621 128312
622 128312
623 128312
624 128312
625 128312
626 128312
627 128312
628 128312
629 128312
630 128312
631 129925
632 129925
633 129925
634 129925
635 129925
636 129925
637 129925
638 129925
639 129925
640 129925
641 131550
642 131550
643 131550
644 131550
645 131550
646 131550
647 131550
648 131550
649 131550
650 131550
651 132978
652 132978
653 132978
654 132978
655 132978
656 132978
657 132978
658 132978
659 132978
660 132978
661 134358
662 134358
663 134358
664 134358
665 134358
666 134358
667 134358
668 134358
669 134358
670 134358
671 135573
672 135573
673 135573
674 135573
675 135573
676 135573
677 135573
678 135573
679 135573
680 135573
681 137170
682 137170
683 137170
684 137170
685 137170
686 137170
687 137170
688 137170
689 137170
690 137170
691 138894
692 138894
693 138894
694 138894
695 138894
696 138894
697 138894
698 138894
699 138894
700 138894
701 140557
702 140557
703 140557
704 140557
705 140557
706 140557
707 140557
708 140557
709 140557
710 140557
711 142098
712 142098
713 142098
714 142098
715 142098
716 142098
717 142098
718 142098
719 142098
720 142098
721 143729
722 143729
723 143729
724 143729
725 143729
726 143729
727 143729
728 143729
729 143729
730 143729
731 145525
732 145525
733 145525
734 145525
735 145525
736 145525
737 145525
738 145525
739 145525
740 145525
741 147014
742 147014
743 147014
744 147014
745 147014
746 147014
747 147014
748 147014
749 147014
750 147014
751 148557
752 148557
753 148557
754 148557
755 148557
756 148557
757 148557
758 148557
759 148557
760 148557
761 150161
762 150161
763 150161
764 150161
765 150161
766 150161
767 150161
768 150161
769 150161
770 150161
771 151559
772 151559
773 151559
774 151559
775 151559
776 151559
777 151559
778 151559
779 151559
780 151559
781 152766
782 152766
783 152766
784 152766
785 152766
786 152766
787 152766
788 152766
789 152766
790 152766
791 153812
792 153812
793 153812
794 153812
795 153812
796 153812
797 153812
798 153812
799 153812
800 153812
801 154355
802 154355
803 154355
804 154355
805 154355
806 154355
807 154355
808 154355
809 154355
810 154355
811 154518
812 154518
813 154518
814 154518
815 154518
816 154518
817 154518
818 154518
819 154518
820 154518
821 154635
822 154635
823 154635
824 154635
825 154635
826 154635
827 154635
828 154635
829 154635
830 154635
831 154634
832 154634
833 154634
834 154634
835 154634
836 154634
837 154634
838 154634
839 154634
840 154634
841 154482
842 154482
843 154482
844 154482
845 154482
846 154482
847 154482
848 154482
849 154482
850 154482
851 154680
852 154680
853 154680
854 154680
855 154680
856 154680
857 154680
858 154680
859 154680
860 154680
861 154859
862 154859
863 154859
864 154859
865 154859
866 154859
867 154859
868 154859
869 154859
870 154859
871 155152
872 155152
873 155152
874 155152
875 155152
876 155152
877 155152
878 155152
879 155152
880 155152
881 154713
882 154713
883 154713
884 154713
885 154713
886 154713
887 154713
888 154713
889 154713
890 154713
891 153975
892 153975
893 153975
894 153975
895 153975
896 153975
897 153975
898 153975
899 153975
900 153975
901 153043
902 153043
903 153043
904 153043
905 153043
906 153043
907 153043
908 153043
909 153043
910 153043
911 151747
912 151747
913 151747
914 151747
915 151747
916 151747
917 151747
918 151747
919 151747
920 151747
921 150251
922 150251
923 150251
924 150251
925 150251
926 150251
927 150251
928 150251
929 150251
930 150251
931 148623
932 148623
933 148623
934 148623
935 148623
936 148623
937 148623
938 148623
939 148623
940 148623
941 147244
942 147244
943 147244
944 147244
945 147244
946 147244
947 147244
948 147244
949 147244
950 147244
951 145920
952 145920
953 145920
954 145920
955 145920
956 145920
957 145920
958 145920
959 145920
960 145920
961 144540
962 144540
963 144540
964 144540
965 144540
966 144540
967 144540
968 144540
969 144540
970 144540
971 143380
972 143380
973 143380
974 143380
975 143380
976 143380
977 143380
978 143380
979 143380
980 143380
981 142180
982 142180
983 142180
984 142180
985 142180
986 142180
987 142180
988 142180
989 142180
990 142180
991 140969
992 140969
993 140969
994 140969
995 140969
996 140969
997 140969
998 140969
999 140969
1000 140969
1001 140158
1002 140158
1003 140158
1004 140158
1005 140158
1006 140158
1007 140158
1008 140158
1009 140158
1010 140158
1011 139492
1012 139492
1013 139492
1014 139492
1015 139492
1016 139492
1017 139492
1018 139492
1019 139492
1020 139492
1021 138901
1022 138901
1023 138901
1024 138901
1025 138901
1026 138901
1027 138901
1028 138901
1029 138901
1030 138901
1031 138330
1032 138330
1033 138330
1034 138330
1035 138330
1036 138330
1037 138330
1038 138330
1039 138330
1040 138330
1041 137917
1042 137917
1043 137917
1044 137917
1045 137917
1046 137917
1047 137917
1048 137917
1049 137917
1050 137917
1051 137405
1052 137405
1053 137405
1054 137405
1055 137405
1056 137405
1057 137405
1058 137405
1059 137405
1060 137405
1061 137171
1062 137171
1063 137171
1064 137171
1065 137171
1066 137171
1067 137171
1068 137171
1069 137171
1070 137171
1071 136844
1072 136844
1073 136844
1074 136844
1075 136844
1076 136844
1077 136844
1078 136844
1079 136844
1080 136844
1081 136785
1082 136785
1083 136785
1084 136785
1085 136785
1086 136785
1087 136785
1088 136785
1089 136785
1090 136785
1091 136880
1092 136880
1093 136880
1094 136880
1095 136880
1096 136880
1097 136880
1098 136880
1099 136880
1100 136880
1101 137095
1102 137095
1103 137095
1104 137095
1105 137095
1106 137095
1107 137095
1108 137095
1109 137095
1110 137095
1111 137593
1112 137593
1113 137593
1114 137593
1115 137593
1116 137593
1117 137593
1118 137593
1119 137593
1120 137593
1121 138317
1122 138317
1123 138317
1124 138317
1125 138317
1126 138317
1127 138317
1128 138317
1129 138317
1130 138317
1131 139402
1132 139402
1133 139402
1134 139402
1135 139402
1136 139402
1137 139402
1138 139402
1139 139402
1140 139402
1141 140359
1142 140359
1143 140359
1144 140359
1145 140359
1146 140359
1147 140359
1148 140359
1149 140359
1150 140359
1151 141257
1152 141257
1153 141257
1154 141257
1155 141257
1156 141257
1157 141257
1158 141257
1159 141257
1160 141257
1161 142078
1162 142078
1163 142078
1164 142078
1165 142078
1166 142078
1167 142078
1168 142078
1169 142078
1170 142078
1171 142706
1172 142706
1173 142706
1174 142706
1175 142706
1176 142706
1177 142706
1178 142706
1179 142706
1180 142706
1181 143629
1182 143629
1183 143629
1184 143629
1185 143629
1186 143629
1187 143629
1188 143629
1189 143629
1190 143629
1191 144822
1192 144822
1193 144822
1194 144822
1195 144822
1196 144822
1197 144822
1198 144822
1199 144822
1200 144822
1201 146019
1202 146019
1203 146019
1204 146019
1205 146019
1206 146019
1207 146019
1208 146019
1209 146019
1210 146019
1211 147387
1212 147387
1213 147387
1214 147387
1215 147387
1216 147387
1217 147387
1218 147387
1219 147387
1220 147387
1221 148895
1222 148895
1223 148895
1224 148895
1225 148895
1226 148895
1227 148895
1228 148895
1229 148895
1230 148895
1231 150456
1232 150456
1233 150456
1234 150456
1235 150456
1236 150456
1237 150456
1238 150456
1239 150456
1240 150456
1241 151770
1242 151770
1243 151770
1244 151770
1245 151770
1246 151770
1247 151770
1248 151770
1249 151770
1250 151770
1251 152972
1252 152972
1253 152972
1254 152972
1255 152972
1256 152972
1257 152972
1258 152972
1259 152972
1260 152972
1261 153641
1262 153641
1263 153641
1264 153641
1265 153641
1266 153641
1267 153641
1268 153641
1269 153641
1270 153641
1271 154393
1272 154393
1273 154393
1274 154393
1275 154393
1276 154393
1277 154393
1278 154393
1279 154393
1280 154393
1281 155126
1282 155126
1283 155126
1284 155126
1285 155126
1286 155126
1287 155126
1288 155126
1289 155126
1290 155126
1291 156162
1292 156162
1293 156162
1294 156162
1295 156162
1296 156162
1297 156162
1298 156162
1299 156162
1300 156162
1301 157190
1302 157190
1303 157190
1304 157190
1305 157190
1306 157190
1307 157190
1308 157190
1309 157190
1310 157190
1311 158354
1312 158354
1313 158354
1314 158354
1315 158354
1316 158354
1317 158354
1318 158354
1319 158354
1320 158354
1321 159184
1322 159184
1323 159184
1324 159184
1325 159184
1326 159184
1327 159184
1328 159184
1329 159184
1330 159184
1331 159510
1332 159510
1333 159510
1334 159510
1335 159510
1336 159510
1337 159510
1338 159510
1339 159510
1340 159510
1341 159710
1342 159710
1343 159710
1344 159710
1345 159710
1346 159710
1347 159710
1348 159710
1349 159710
1350 159710
1351 159892
1352 159892
1353 159892
1354 159892
1355 159892
1356 159892
1357 159892
1358 159892
1359 159892
1360 159892
1361 160116
1362 160116
1363 160116
1364 160116
1365 160116
1366 160116
1367 160116
1368 160116
1369 160116
1370 160116
1371 160481
1372 160481
1373 160481
1374 160481
1375 160481
1376 160481
1377 160481
1378 160481
1379 160481
1380 160481
1381 160516
1382 160516
1383 160516
1384 160516
1385 160516
1386 160516
1387 160516
1388 160516
1389 160516
1390 160516
1391 159946
1392 159946
1393 159946
1394 159946
1395 159946
1396 159946
1397 159946
1398 159946
1399 159946
1400 159946
1401 158995
1402 158995
1403 158995
1404 158995
1405 158995
1406 158995
1407 158995
1408 158995
1409 158995
1410 158995
1411 157746
1412 157746
1413 157746
1414 157746
1415 157746
1416 157746
1417 157746
1418 157746
1419 157746
1420 157746
1421 156262
1422 156262
1423 156262
1424 156262
1425 156262
1426 156262
1427 156262
1428 156262
1429 156262
1430 156262
1431 154684
1432 154684
1433 154684
1434 154684
1435 154684
1436 154684
1437 154684
1438 154684
1439 154684
1440 154684
1441 153239
1442 153239
1443 153239
1444 153239
1445 153239
1446 153239
1447 153239
1448 153239
1449 153239
1450 153239
1451 151690
1452 151690
1453 151690
1454 151690
1455 151690
1456 151690
1457 151690
1458 151690
1459 151690
1460 151690
1461 150390
1462 150390
1463 150390
1464 150390
1465 150390
1466 150390
1467 150390
1468 150390
1469 150390
1470 150390
1471 148935
1472 148935
1473 148935
1474 148935
1475 148935
1476 148935
1477 148935
1478 148935
1479 148935
1480 148935
1481 147568
1482 147568
1483 147568
1484 147568
1485 147568
1486 147568
1487 147568
1488 147568
1489 147568
1490 147568
1491 145585
1492 145585
1493 145585
1494 145585
1495 145585
1496 145585
1497 145585
1498 145585
1499 145585
1500 145585
1501 143518
1502 143518
1503 143518
1504 143518
1505 143518
1506 143518
1507 143518
1508 143518
1509 143518
1510 143518
1511 141042
1512 141042
1513 141042
1514 141042
1515 141042
1516 141042
1517 141042
1518 141042
1519 141042
1520 141042
1521 138848
1522 138848
1523 138848
1524 138848
1525 138848
1526 138848
1527 138848
1528 138848
1529 138848
1530 138848
1531 136899
1532 136899
1533 136899
1534 136899
1535 136899
1536 136899
1537 136899
1538 136899
1539 136899
1540 136899
1541 135190
1542 135190
1543 135190
1544 135190
1545 135190
1546 135190
1547 135190
1548 135190
1549 135190
1550 135190
1551 133494
1552 133494
1553 133494
1554 133494
1555 133494
1556 133494
1557 133494
1558 133494
1559 133494
1560 133494
1561 131801
1562 131801
1563 131801
1564 131801
1565 131801
1566 131801
1567 131801
1568 131801
1569 131801
1570 131801
1571 130045
1572 130045
1573 130045
1574 130045
1575 130045
1576 130045
1577 130045
1578 130045
1579 130045
1580 130045
1581 128284
1582 128284
1583 128284
1584 128284
1585 128284
1586 128284
1587 128284
1588 128284
1589 128284
1590 128284
1591 126842
1592 126842
1593 126842
1594 126842
1595 126842
1596 126842
1597 126842
1598 126842
1599 126842
1600 126842
1601 125500
1602 125500
1603 125500
1604 125500
1605 125500
1606 125500
1607 125500
1608 125500
1609 125500
1610 125500
1611 124373
1612 124373
1613 124373
1614 124373
1615 124373
1616 124373
1617 124373
1618 124373
1619 124373
1620 124373
1621 123291
1622 123291
1623 123291
1624 123291
1625 123291
1626 123291
1627 123291
1628 123291
1629 123291
1630 123291
1631 122181
1632 122181
1633 122181
1634 122181
1635 122181
1636 122181
1637 122181
1638 122181
1639 122181
1640 122181
1641 121235
1642 121235
1643 121235
1644 121235
1645 121235
1646 121235
1647 121235
1648 121235
1649 121235
1650 121235
1651 120658
1652 120658
1653 120658
1654 120658
1655 120658
1656 120658
1657 120658
1658 120658
1659 120658
1660 120658
1661 120085
1662 120085
1663 120085
1664 120085
1665 120085
1666 120085
1667 120085
1668 120085
1669 120085
1670 120085
1671 119677
1672 119677
1673 119677
1674 119677
1675 119677
1676 119677
1677 119677
1678 119677
1679 119677
1680 119677
1681 119162
1682 119162
1683 119162
1684 119162
1685 119162
1686 119162
1687 119162
1688 119162
1689 119162
1690 119162
1691 118874
1692 118874
1693 118874
1694 118874
1695 118874
1696 118874
1697 118874
1698 118874
1699 118874
1700 118874
1701 118875
1702 118875
1703 118875
1704 118875
1705 118875
1706 118875
1707 118875
1708 118875
1709 118875
1710 118875
1711 119004
1712 119004
1713 119004
1714 119004
1715 119004
1716 119004
1717 119004
1718 119004
1719 119004
1720 119004
1721 119066
1722 119066
1723 119066
1724 119066
1725 119066
1726 119066
1727 119066
1728 119066
1729 119066
1730 119066
1731 119149
1732 119149
1733 119149
1734 119149
1735 119149
1736 119149
1737 119149
1738 119149
1739 119149
1740 119149
1741 119194
1742 119194
1743 119194
1744 119194
1745 119194
1746 119194
1747 119194
1748 119194
1749 119194
1750 119194
1751 119359
1752 119359
1753 119359
1754 119359
1755 119359
1756 119359
1757 119359
1758 119359
1759 119359
1760 119359
1761 119524
1762 119524
1763 119524
1764 119524
1765 119524
1766 119524
1767 119524
1768 119524
1769 119524
1770 119524
1771 119697
1772 119697
1773 119697
1774 119697
1775 119697
1776 119697
1777 119697
1778 119697
1779 119697
1780 119697
1781 120089
1782 120089
1783 120089
1784 120089
1785 120089
1786 120089
1787 120089
1788 120089
1789 120089
1790 120089
1791 120615
1792 120615
1793 120615
1794 120615
1795 120615
1796 120615
1797 120615
1798 120615
1799 120615
1800 120615
1801 121440
1802 121440
1803 121440
1804 121440
1805 121440
1806 121440
1807 121440
1808 121440
1809 121440
1810 121440
1811 122139
1812 122139
1813 122139
1814 122139
1815 122139
1816 122139
1817 122139
1818 122139
1819 122139
1820 122139
1821 123008
1822 123008
1823 123008
1824 123008
1825 123008
1826 123008
1827 123008
1828 123008
1829 123008
1830 123008
1831 124028
1832 124028
1833 124028
1834 124028
1835 124028
1836 124028
1837 124028
1838 124028
1839 124028
1840 124028
1841 124772
1842 124772
1843 124772
1844 124772
1845 124772
1846 124772
1847 124772
1848 124772
1849 124772
1850 124772
1851 125134
1852 125134
1853 125134
1854 125134
1855 125134
1856 125134
1857 125134
1858 125134
1859 125134
1860 125134
1861 125404
1862 125404
1863 125404
1864 125404
1865 125404
1866 125404
1867 125404
1868 125404
1869 125404
1870 125404
1871 125540
1872 125540
1873 125540
1874 125540
1875 125540
1876 125540
1877 125540
1878 125540
1879 125540
1880 125540
1881 125926
1882 125926
1883 125926
1884 125926
1885 125926
1886 125926
1887 125926
1888 125926
1889 125926
1890 125926
1891 126454
1892 126454
1893 126454
1894 126454
1895 126454
1896 126454
1897 126454
1898 126454
1899 126454
1900 126454
1901 126743
1902 126743
1903 126743
1904 126743
1905 126743
1906 126743
1907 126743
1908 126743
1909 126743
1910 126743
1911 127090
1912 127090
1913 127090
1914 127090
1915 127090
1916 127090
1917 127090
1918 127090
1919 127090
1920 127090
1921 127374
1922 127374
1923 127374
1924 127374
1925 127374
1926 127374
1927 127374
1928 127374
1929 127374
1930 127374
1931 127459
1932 127459
1933 127459
1934 127459
1935 127459
1936 127459
1937 127459
1938 127459
1939 127459
1940 127459
1941 127357
1942 127357
1943 127357
1944 127357
1945 127357
1946 127357
1947 127357
1948 127357
1949 127357
1950 127357
1951 126998
1952 126998
1953 126998
1954 126998
1955 126998
1956 126998
1957 126998
1958 126998
1959 126998
1960 126998
1961 126655
1962 126655
1963 126655
1964 126655
1965 126655
1966 126655
1967 126655
1968 126655
1969 126655
1970 126655
1971 126202
1972 126202
1973 126202
1974 126202
1975 126202
1976 126202
1977 126202
1978 126202
1979 126202
1980 126202
1981 125522
1982 125522
1983 125522
1984 125522
1985 125522
1986 125522
1987 125522
1988 125522
1989 125522
1990 125522
1991 124668
1992 124668
1993 124668
1994 124668
1995 124668
1996 124668
1997 124668
1998 124668
1999 124668
2000 124668
2001 123447
2002 123447
2003 123447
2004 123447
2005 123447
2006 123447
2007 123447
2008 123447
2009 123447
2010 123447
2011 122135
2012 122135
2013 122135
2014 122135
2015 122135
2016 122135
2017 122135
2018 122135
2019 122135
2020 122135
2021 120602
2022 120602
2023 120602
2024 120602
2025 120602
2026 120602
2027 120602
2028 120602
2029 120602
2030 120602
2031 118943
2032 118943
2033 118943
2034 118943
2035 118943
2036 118943
2037 118943
2038 118943
2039 118943
2040 118943
2041 117512
2042 117512
2043 117512
2044 117512
2045 117512
2046 117512
2047 117512
2048 117512
2049 117512
2050 117512
2051 116164
2052 116164
2053 116164
2054 116164
2055 116164
2056 116164
2057 116164
2058 116164
2059 116164
2060 116164
2061 114858
2062 114858
2063 114858
2064 114858
2065 114858
2066 114858
2067 114858
2068 114858
2069 114858
2070 114858
2071 113629
2072 113629
2073 113629
2074 113629
2075 113629
2076 113629
2077 113629
2078 113629
2079 113629
2080 113629
2081 112114
2082 112114
2083 112114
2084 112114
2085 112114
2086 112114
2087 112114
2088 112114
2089 112114
2090 112114
2091 110601
2092 110601
2093 110601
2094 110601
2095 110601
2096 110601
2097 110601
2098 110601
2099 110601
2100 110601
2101 109052
2102 109052
2103 109052
2104 109052
2105 109052
2106 109052
2107 109052
2108 109052
2109 109052
2110 109052
2111 107596
2112 107596
2113 107596
2114 107596
2115 107596
2116 107596
2117 107596
2118 107596
2119 107596
2120 107596
2121 106074
2122 106074
2123 106074
2124 106074
2125 106074
2126 106074
2127 106074
2128 106074
2129 106074
2130 106074
2131 104765
2132 104765
2133 104765
2134 104765
2135 104765
2136 104765
2137 104765
2138 104765
2139 104765
2140 104765
2141 103543
2142 103543
2143 103543
2144 103543
2145 103543
2146 103543
2147 103543
2148 103543
2149 103543
2150 103543
2151 102443
2152 102443
2153 102443
2154 102443
2155 102443
2156 102443
2157 102443
2158 102443
2159 102443
2160 102443
2161 101326
2162 101326
2163 101326
2164 101326
2165 101326
2166 101326
2167 101326
2168 101326
2169 101326
2170 101326
2171 100426
2172 100426
2173 100426
2174 100426
2175 100426
2176 100426
2177 100426
2178 100426
2179 100426
2180 100426
2181 99719.7
2182 99719.7
2183 99719.7
2184 99719.7
2185 99719.7
2186 99719.7
2187 99719.7
2188 99719.7
2189 99719.7
2190 99719.7
2191 99065.5
2192 99065.5
2193 99065.5
2194 99065.5
2195 99065.5
2196 99065.5
2197 99065.5
2198 99065.5
2199 99065.5
2200 99065.5
2201 98658
2202 98658
2203 98658
2204 98658
2205 98658
2206 98658
2207 98658
2208 98658
2209 98658
2210 98658
2211 98472.9
2212 98472.9
2213 98472.9
2214 98472.9
2215 98472.9
2216 98472.9
2217 98472.9
2218 98472.9
2219 98472.9
2220 98472.9
2221 98471.5
2222 98471.5
2223 98471.5
2224 98471.5
2225 98471.5
2226 98471.5
2227 98471.5
2228 98471.5
2229 98471.5
2230 98471.5
2231 98626.4
2232 98626.4
2233 98626.4
2234 98626.4
2235 98626.4
2236 98626.4
2237 98626.4
2238 98626.4
2239 98626.4
2240 98626.4
2241 98645.1
2242 98645.1
2243 98645.1
2244 98645.1
2245 98645.1
2246 98645.1
2247 98645.1
2248 98645.1
2249 98645.1
2250 98645.1
2251 98834.5
2252 98834.5
2253 98834.5
2254 98834.5
2255 98834.5
2256 98834.5
2257 98834.5
2258 98834.5
2259 98834.5
2260 98834.5
2261 99137.2
2262 99137.2
2263 99137.2
2264 99137.2
2265 99137.2
2266 99137.2
2267 99137.2
2268 99137.2
2269 99137.2
2270 99137.2
2271 99543.2
2272 99543.2
2273 99543.2
2274 99543.2
2275 99543.2
2276 99543.2
2277 99543.2
2278 99543.2
2279 99543.2
2280 99543.2
2281 100093
2282 100093
2283 100093
2284 100093
2285 100093
2286 100093
2287 100093
2288 100093
2289 100093
2290 100093
2291 100557
2292 100557
2293 100557
2294 100557
2295 100557
2296 100557
2297 100557
2298 100557
2299 100557
2300 100557
2301 101190
2302 101190
2303 101190
2304 101190
2305 101190
2306 101190
2307 101190
2308 101190
2309 101190
2310 101190
2311 102017
2312 102017
2313 102017
2314 102017
2315 102017
2316 102017
2317 102017
2318 102017
2319 102017
2320 102017
2321 103016
2322 103016
2323 103016
2324 103016
2325 103016
2326 103016
2327 103016
2328 103016
2329 103016
2330 103016
2331 103912
2332 103912
2333 103912
2334 103912
2335 103912
2336 103912
2337 103912
2338 103912
2339 103912
2340 103912
2341 104903
2342 104903
2343 104903
2344 104903
2345 104903
2346 104903
2347 104903
2348 104903
2349 104903
2350 104903
2351 105897
2352 105897
2353 105897
2354 105897
2355 105897
2356 105897
2357 105897
2358 105897
2359 105897
2360 105897
2361 107062
2362 107062
2363 107062
2364 107062
2365 107062
2366 107062
2367 107062
2368 107062
2369 107062
2370 107062
2371 108066
2372 108066
2373 108066
2374 108066
2375 108066
2376 108066
2377 108066
2378 108066
2379 108066
2380 108066
2381 109134
2382 109134
2383 109134
2384 109134
2385 109134
2386 109134
2387 109134
2388 109134
2389 109134
2390 109134
2391 110368
2392 110368
2393 110368
2394 110368
2395 110368
2396 110368
2397 110368
2398 110368
2399 110368
2400 110368
2401 111534
2402 111534
2403 111534
2404 111534
2405 111534
2406 111534
2407 111534
2408 111534
2409 111534
2410 111534
2411 112545
2412 112545
2413 112545
2414 112545
2415 112545
2416 112545
2417 112545
2418 112545
2419 112545
2420 112545
2421 113428
2422 113428
2423 113428
2424 113428
2425 113428
2426 113428
2427 113428
2428 113428
2429 113428
2430 113428
2431 114220
2432 114220
2433 114220
2434 114220
2435 114220
2436 114220
2437 114220
2438 114220
2439 114220
2440 114220
2441 115035
2442 115035
2443 115035
2444 115035
2445 115035
2446 115035
2447 115035
2448 115035
2449 115035
2450 115035
2451 115649
2452 115649
2453 115649
2454 115649
2455 115649
2456 115649
2457 115649
2458 115649
2459 115649
2460 115649
2461 116264
2462 116264
2463 116264
2464 116264
2465 116264
2466 116264
2467 116264
2468 116264
2469 116264
2470 116264
2471 116702
2472 116702
2473 116702
2474 116702
2475 116702
2476 116702
2477 116702
2478 116702
2479 116702
2480 116702
2481 117138
2482 117138
2483 117138
2484 117138
2485 117138
2486 117138
2487 117138
2488 117138
2489 117138
2490 117138
2491 117570
2492 117570
2493 117570
2494 117570
2495 117570
2496 117570
2497 117570
2498 117570
2499 117570
2500 117570
2501 117773
2502 117773
2503 117773
2504 117773
2505 117773
2506 117773
2507 117773
2508 117773
2509 117773
2510 117773
2511 117465
2512 117465
2513 117465
2514 117465
2515 117465
2516 117465
2517 117465
2518 117465
2519 117465
2520 117465
2521 117072
2522 117072
2523 117072
2524 117072
2525 117072
2526 117072
2527 117072
2528 117072
2529 117072
2530 117072
2531 116676
2532 116676
2533 116676
2534 116676
2535 116676
2536 116676
2537 116676
2538 116676
2539 116676
2540 116676
2541 116238
2542 116238
2543 116238
2544 116238
2545 116238
2546 116238
2547 116238
2548 116238
2549 116238
2550 116238
2551 115826
2552 115826
2553 115826
2554 115826
2555 115826
2556 115826
2557 115826
2558 115826
2559 115826
2560 115826
2561 115161
2562 115161
2563 115161
2564 115161
2565 115161
2566 115161
2567 115161
2568 115161
2569 115161
2570 115161
2571 114502
2572 114502
2573 114502
2574 114502
2575 114502
2576 114502
2577 114502
2578 114502
2579 114502
2580 114502
2581 113557
2582 113557
2583 113557
2584 113557
2585 113557
2586 113557
2587 113557
2588 113557
2589 113557
2590 113557
2591 112171
2592 112171
2593 112171
2594 112171
2595 112171
2596 112171
2597 112171
2598 112171
2599 112171
2600 112171
2601 110718
2602 110718
2603 110718
2604 110718
2605 110718
2606 110718
2607 110718
2608 110718
2609 110718
2610 110718
2611 109251
2612 109251
2613 109251
2614 109251
2615 109251
2616 109251
2617 109251
2618 109251
2619 109251
2620 109251
2621 107838
2622 107838
2623 107838
2624 107838
2625 107838
2626 107838
2627 107838
2628 107838
2629 107838
2630 107838
2631 106227
2632 106227
2633 106227
2634 106227
2635 106227
2636 106227
2637 106227
2638 106227
2639 106227
2640 106227
2641 104501
2642 104501
2643 104501
2644 104501
2645 104501
2646 104501
2647 104501
2648 104501
2649 104501
2650 104501
2651 102843
2652 102843
2653 102843
2654 102843
2655 102843
2656 102843
2657 102843
2658 102843
2659 102843
2660 102843
2661 101011
2662 101011
2663 101011
2664 101011
2665 101011
2666 101011
2667 101011
2668 101011
2669 101011
2670 101011
2671 99142.9
2672 99142.9
2673 99142.9
2674 99142.9
2675 99142.9
2676 99142.9
2677 99142.9
2678 99142.9
2679 99142.9
2680 99142.9
2681 97100
2682 97100
2683 97100
2684 97100
2685 97100
2686 97100
2687 97100
2688 97100
2689 97100
2690 97100
2691 94929.4
2692 94929.4
2693 94929.4
2694 94929.4
2695 94929.4
2696 94929.4
2697 94929.4
2698 94929.4
2699 94929.4
2700 94929.4
2701 92817.6
2702 92817.6
2703 92817.6
2704 92817.6
2705 92817.6
2706 92817.6
2707 92817.6
2708 92817.6
2709 92817.6
2710 92817.6
2711 91028.5
2712 91028.5
2713 91028.5
2714 91028.5
2715 91028.5
2716 91028.5
2717 91028.5
2718 91028.5
2719 91028.5
2720 91028.5
2721 89157.8
2722 89157.8
2723 89157.8
2724 89157.8
2725 89157.8
2726 89157.8
2727 89157.8
2728 89157.8
2729 89157.8
2730 89157.8
2731 87360.1
2732 87360.1
2733 87360.1
2734 87360.1
2735 87360.1
2736 87360.1
2737 87360.1
2738 87360.1
2739 87360.1
2740 87360.1
2741 85505.1
2742 85505.1
2743 85505.1
2744 85505.1
2745 85505.1
2746 85505.1
2747 85505.1
2748 85505.1
2749 85505.1
2750 85505.1
2751 83836.6
2752 83836.6
2753 83836.6
2754 83836.6
2755 83836.6
2756 83836.6
2757 83836.6
2758 83836.6
2759 83836.6
2760 83836.6
2761 82338.9
2762 82338.9
2763 82338.9
2764 82338.9
2765 82338.9
2766 82338.9
2767 82338.9
2768 82338.9
2769 82338.9
2770 82338.9
2771 80902.8
2772 80902.8
2773 80902.8
2774 80902.8
2775 80902.8
2776 80902.8
2777 80902.8
2778 80902.8
2779 80902.8
2780 80902.8
2781 79735
2782 79735
2783 79735
2784 79735
2785 79735
2786 79735
2787 79735
2788 79735
2789 79735
2790 79735
2791 79112.3
2792 79112.3
2793 79112.3
2794 79112.3
2795 79112.3
2796 79112.3
2797 79112.3
2798 79112.3
2799 79112.3
2800 79112.3
2801 78782.4
2802 78782.4
2803 78782.4
2804 78782.4
2805 78782.4
2806 78782.4
2807 78782.4
2808 78782.4
2809 78782.4
2810 78782.4
2811 78714.9
2812 78714.9
2813 78714.9
2814 78714.9
2815 78714.9
2816 78714.9
2817 78714.9
2818 78714.9
2819 78714.9
2820 78714.9
2821 78780.9
2822 78780.9
2823 78780.9
2824 78780.9
2825 78780.9
2826 78780.9
2827 78780.9
2828 78780.9
2829 78780.9
2830 78780.9
2831 79132.4
2832 79132.4
2833 79132.4
2834 79132.4
2835 79132.4
2836 79132.4
2837 79132.4
2838 79132.4
2839 79132.4
2840 79132.4
2841 79683.3
2842 79683.3
2843 79683.3
2844 79683.3
2845 79683.3
2846 79683.3
2847 79683.3
2848 79683.3
2849 79683.3
2850 79683.3
2851 80499.6
2852 80499.6
2853 80499.6
2854 80499.6
2855 80499.6
2856 80499.6
2857 80499.6
2858 80499.6
2859 80499.6
2860 80499.6
2861 81737.7
2862 81737.7
2863 81737.7
2864 81737.7
2865 81737.7
2866 81737.7
2867 81737.7
2868 81737.7
2869 81737.7
2870 81737.7
2871 83325.9
2872 83325.9
2873 83325.9
2874 83325.9
2875 83325.9
2876 83325.9
2877 83325.9
2878 83325.9
2879 83325.9
2880 83325.9
2881 85386.1
2882 85386.1
2883 85386.1
2884 85386.1
2885 85386.1
2886 85386.1
2887 85386.1
2888 85386.1
2889 85386.1
2890 85386.1
2891 87860.8
2892 87860.8
2893 87860.8
2894 87860.8
2895 87860.8
2896 87860.8
2897 87860.8
2898 87860.8
2899 87860.8
2900 87860.8
2901 90636.9
2902 90636.9
2903 90636.9
2904 90636.9
2905 90636.9
2906 90636.9
2907 90636.9
2908 90636.9
2909 90636.9
2910 90636.9
2911 93533.4
2912 93533.4
2913 93533.4
2914 93533.4
2915 93533.4
2916 93533.4
2917 93533.4
2918 93533.4
2919 93533.4
2920 93533.4
2921 96577.8
2922 96577.8
2923 96577.8
2924 96577.8
2925 96577.8
2926 96577.8
2927 96577.8
2928 96577.8
2929 96577.8
2930 96577.8
2931 99857.4
2932 99857.4
2933 99857.4
2934 99857.4
2935 99857.4
2936 99857.4
2937 99857.4
2938 99857.4
2939 99857.4
2940 99857.4
2941 103367
2942 103367
2943 103367
2944 103367
2945 103367
2946 103367
2947 103367
2948 103367
2949 103367
2950 103367
2951 106652
2952 106652
2953 106652
2954 106652
2955 106652
2956 106652
2957 106652
2958 106652
2959 106652
2960 106652
2961 109920
2962 109920
2963 109920
2964 109920
2965 109920
2966 109920
2967 109920
2968 109920
2969 109920
2970 109920
2971 113136
2972 113136
2973 113136
2974 113136
2975 113136
2976 113136
2977 113136
2978 113136
2979 113136
2980 113136
2981 116336
2982 116336
2983 116336
2984 116336
2985 116336
2986 116336
2987 116336
2988 116336
2989 116336
2990 116336
2991 119132
2992 119132
2993 119132
2994 119132
2995 119132
2996 119132
2997 119132
2998 119132
2999 119132
3000 119132
3001 121638
3002 121638
3003 121638
3004 121638
3005 121638
3006 121638
3007 121638
3008 121638
3009 121638
3010 121638
3011 123822
3012 123822
3013 123822
3014 123822
3015 123822
3016 123822
3017 123822
3018 123822
3019 123822
3020 123822
3021 125751
3022 125751
3023 125751
3024 125751
3025 125751
3026 125751
3027 125751
3028 125751
3029 125751
3030 125751
3031 127637
3032 127637
3033 127637
3034 127637
3035 127637
3036 127637
3037 127637
3038 127637
3039 127637
3040 127637
3041 129457
3042 129457
3043 129457
3044 129457
3045 129457
3046 129457
3047 129457
3048 129457
3049 129457
3050 129457
3051 130915
3052 130915
3053 130915
3054 130915
3055 130915
3056 130915
3057 130915
3058 130915
3059 130915
3060 130915
3061 131735
3062 131735
3063 131735
3064 131735
3065 131735
3066 131735
3067 131735
3068 131735
3069 131735
3070 131735
3071 132181
3072 132181
3073 132181
3074 132181
3075 132181
3076 132181
3077 132181
3078 132181
3079 132181
3080 132181
3081 132173
3082 132173
3083 132173
3084 132173
3085 132173
3086 132173
3087 132173
3088 132173
3089 132173
3090 132173
3091 131880
3092 131880
3093 131880
3094 131880
3095 131880
3096 131880
3097 131880
3098 131880
3099 131880
3100 131880
3101 131252
3102 131252
3103 131252
3104 131252
3105 131252
3106 131252
3107 131252
3108 131252
3109 131252
3110 131252
3111 130239
3112 130239
3113 130239
3114 130239
3115 130239
3116 130239
3117 130239
3118 130239
3119 130239
3120 130239
3121 129074
3122 129074
3123 129074
3124 129074
3125 129074
3126 129074
3127 129074
3128 129074
3129 129074
3130 129074
3131 127278
3132 127278
3133 127278
3134 127278
3135 127278
3136 127278
3137 127278
3138 127278
3139 127278
3140 127278
3141 125096
3142 125096
3143 125096
3144 125096
3145 125096
3146 125096
3147 125096
3148 125096
3149 125096
3150 125096
3151 122805
3152 122805
3153 122805
3154 122805
3155 122805
3156 122805
3157 122805
3158 122805
3159 122805
3160 122805
3161 120282
3162 120282
3163 120282
3164 120282
3165 120282
3166 120282
3167 120282
3168 120282
3169 120282
3170 120282
3171 117758
3172 117758
3173 117758
3174 117758
3175 117758
3176 117758
3177 117758
3178 117758
3179 117758
3180 117758
3181 115112
3182 115112
3183 115112
3184 115112
3185 115112
3186 115112
3187 115112
3188 115112
3189 115112
3190 115112
3191 112561
3192 112561
3193 112561
3194 112561
3195 112561
3196 112561
3197 112561
3198 112561
3199 112561
3200 112561
3201 109936
3202 109936
3203 109936
3204 109936
3205 109936
3206 109936
3207 109936
3208 109936
3209 109936
3210 109936
3211 107368
3212 107368
3213 107368
3214 107368
3215 107368
3216 107368
3217 107368
3218 107368
3219 107368
3220 107368
3221 104877
3222 104877
3223 104877
3224 104877
3225 104877
3226 104877
3227 104877
3228 104877
3229 104877
3230 104877
3231 102154
3232 102154
3233 102154
3234 102154
3235 102154
3236 102154
3237 102154
3238 102154
3239 102154
3240 102154
3241 99447.1
3242 99447.1
3243 99447.1
3244 99447.1
3245 99447.1
3246 99447.1
3247 99447.1
3248 99447.1
3249 99447.1
3250 99447.1
3251 96897.7
3252 96897.7
3253 96897.7
3254 96897.7
3255 96897.7
3256 96897.7
3257 96897.7
3258 96897.7
3259 96897.7
3260 96897.7
3261 94790.2
3262 94790.2
3263 94790.2
3264 94790.2
3265 94790.2
3266 94790.2
3267 94790.2
3268 94790.2
3269 94790.2
3270 94790.2
3271 92860.6
3272 92860.6
3273 92860.6
3274 92860.6
3275 92860.6
3276 92860.6
3277 92860.6
3278 92860.6
3279 92860.6
3280 92860.6
3281 90984.1
3282 90984.1
3283 90984.1
3284 90984.1
3285 90984.1
3286 90984.1
3287 90984.1
3288 90984.1
3289 90984.1
3290 90984.1
3291 89040.1
3292 89040.1
3293 89040.1
3294 89040.1
3295 89040.1
3296 89040.1
3297 89040.1
3298 89040.1
3299 89040.1
3300 89040.1
3301 87238.2
3302 87238.2
3303 87238.2
3304 87238.2
3305 87238.2
3306 87238.2
3307 87238.2
3308 87238.2
3309 87238.2
3310 87238.2
3311 85617
3312 85617
3313 85617
3314 85617
3315 85617
3316 85617
3317 85617
3318 85617
3319 85617
3320 85617
3321 84127.9
3322 84127.9
3323 84127.9
3324 84127.9
3325 84127.9
3326 84127.9
3327 84127.9
3328 84127.9
3329 84127.9
3330 84127.9
3331 83053.3
3332 83053.3
3333 83053.3
3334 83053.3
3335 83053.3
3336 83053.3
3337 83053.3
3338 83053.3
3339 83053.3
3340 83053.3
3341 82156.7
3342 82156.7
3343 82156.7
3344 82156.7
3345 82156.7
3346 82156.7
3347 82156.7
3348 82156.7
3349 82156.7
3350 82156.7
3351 81476.6
3352 81476.6
3353 81476.6
3354 81476.6
3355 81476.6
3356 81476.6
3357 81476.6
3358 81476.6
3359 81476.6
3360 81476.6
3361 81185.4
3362 81185.4
3363 81185.4
3364 81185.4
3365 81185.4
3366 81185.4
3367 81185.4
3368 81185.4
3369 81185.4
3370 81185.4
3371 80980.3
3372 80980.3
3373 80980.3
3374 80980.3
3375 80980.3
3376 80980.3
3377 80980.3
3378 80980.3
3379 80980.3
3380 80980.3
3381 80805.2
3382 80805.2
3383 80805.2
3384 80805.2
3385 80805.2
3386 80805.2
3387 80805.2
3388 80805.2
3389 80805.2
3390 80805.2
3391 80864
3392 80864
3393 80864
3394 80864
3395 80864
3396 80864
3397 80864
3398 80864
3399 80864
3400 80864
3401 81228.4
3402 81228.4
3403 81228.4
3404 81228.4
3405 81228.4
3406 81228.4
3407 81228.4
3408 81228.4
3409 81228.4
3410 81228.4
3411 81753.5
3412 81753.5
3413 81753.5
3414 81753.5
3415 81753.5
3416 81753.5
3417 81753.5
3418 81753.5
3419 81753.5
3420 81753.5
3421 82479.5
3422 82479.5
3423 82479.5
3424 82479.5
3425 82479.5
3426 82479.5
3427 82479.5
3428 82479.5
3429 82479.5
3430 82479.5
3431 83500.9
3432 83500.9
3433 83500.9
3434 83500.9
3435 83500.9
3436 83500.9
3437 83500.9
3438 83500.9
3439 83500.9
3440 83500.9
3441 84453.5
3442 84453.5
3443 84453.5
3444 84453.5
3445 84453.5
3446 84453.5
3447 84453.5
3448 84453.5
3449 84453.5
3450 84453.5
3451 85371.7
3452 85371.7
3453 85371.7
3454 85371.7
3455 85371.7
3456 85371.7
3457 85371.7
3458 85371.7
3459 85371.7
3460 85371.7
3461 86100.5
3462 86100.5
3463 86100.5
3464 86100.5
3465 86100.5
3466 86100.5
3467 86100.5
3468 86100.5
3469 86100.5
3470 86100.5
3471 86761.9
3472 86761.9
3473 86761.9
3474 86761.9
3475 86761.9
3476 86761.9
3477 86761.9
3478 86761.9
3479 86761.9
3480 86761.9
3481 87589.7
3482 87589.7
3483 87589.7
3484 87589.7
3485 87589.7
3486 87589.7
3487 87589.7
3488 87589.7
3489 87589.7
3490 87589.7
3491 88616.9
3492 88616.9
3493 88616.9
3494 88616.9
3495 88616.9
3496 88616.9
3497 88616.9
3498 88616.9
3499 88616.9
3500 88616.9
3501 89777.5
3502 89777.5
3503 89777.5
3504 89777.5
3505 89777.5
3506 89777.5
3507 89777.5
3508 89777.5
3509 89777.5
3510 89777.5
3511 91200.7
3512 91200.7
3513 91200.7
3514 91200.7
3515 91200.7
3516 91200.7
3517 91200.7
3518 91200.7
3519 91200.7
3520 91200.7
3521 92702.8
3522 92702.8
3523 92702.8
3524 92702.8
3525 92702.8
3526 92702.8
3527 92702.8
3528 92702.8
3529 92702.8
3530 92702.8
3531 94285.2
3532 94285.2
3533 94285.2
3534 94285.2
3535 94285.2
3536 94285.2
3537 94285.2
3538 94285.2
3539 94285.2
3540 94285.2
3541 95919.3
3542 95919.3
3543 95919.3
3544 95919.3
3545 95919.3
3546 95919.3
3547 95919.3
3548 95919.3
3549 95919.3
3550 95919.3
3551 97547.6
3552 97547.6
3553 97547.6
3554 97547.6
3555 97547.6
3556 97547.6
3557 97547.6
3558 97547.6
3559 97547.6
3560 97547.6
3561 98866
3562 98866
3563 98866
3564 98866
3565 98866
3566 98866
3567 98866
3568 98866
3569 98866
3570 98866
3571 100235
3572 100235
3573 100235
3574 100235
3575 100235
3576 100235
3577 100235
3578 100235
3579 100235
3580 100235
3581 101658
3582 101658
3583 101658
3584 101658
3585 101658
3586 101658
3587 101658
3588 101658
3589 101658
3590 101658
3591 102953
3592 102953
3593 102953
3594 102953
3595 102953
3596 102953
3597 102953
3598 102953
3599 102953
3600 102953
3601 104141
3602 104141
3603 104141
3604 104141
3605 104141
3606 104141
3607 104141
3608 104141
3609 104141
3610 104141
3611 105343
3612 105343
3613 105343
3614 105343
3615 105343
3616 105343
3617 105343
3618 105343
3619 105343
3620 105343
3621 106309
3622 106309
3623 106309
3624 106309
3625 106309
3626 106309
3627 106309
3628 106309
3629 106309
3630 106309
3631 107193
3632 107193
3633 107193
3634 107193
3635 107193
3636 107193
3637 107193
3638 107193
3639 107193
3640 107193
3641 108373
3642 108373
3643 108373
3644 108373
3645 108373
3646 108373
3647 108373
3648 108373
3649 108373
3650 108373
3651 109540
3652 109540
3653 109540
3654 109540
3655 109540
3656 109540
3657 109540
3658 109540
3659 109540
3660 109540
3661 110881
3662 110881
3663 110881
3664 110881
3665 110881
3666 110881
3667 110881
3668 110881
3669 110881
3670 110881
3671 112386
3672 112386
3673 112386
3674 112386
3675 112386
3676 112386
3677 112386
3678 112386
3679 112386
3680 112386
3681 113769
3682 113769
3683 113769
3684 113769
3685 113769
3686 113769
3687 113769
3688 113769
3689 113769
3690 113769
3691 115111
3692 115111
3693 115111
3694 115111
3695 115111
3696 115111
3697 115111
3698 115111
3699 115111
3700 115111
3701 116346
3702 116346
3703 116346
3704 116346
3705 116346
3706 116346
3707 116346
3708 116346
3709 116346
3710 116346
3711 117306
3712 117306
3713 117306
3714 117306
3715 117306
3716 117306
3717 117306
3718 117306
3719 117306
3720 117306
3721 118300
3722 118300
3723 118300
3724 118300
3725 118300
3726 118300
3727 118300
3728 118300
3729 118300
3730 118300
3731 118991
3732 118991
3733 118991
3734 118991
3735 118991
3736 118991
3737 118991
3738 118991
3739 118991
3740 118991
3741 119694
3742 119694
3743 119694
3744 119694
3745 119694
3746 119694
3747 119694
3748 119694
3749 119694
3750 119694
3751 120340
3752 120340
3753 120340
3754 120340
3755 120340
3756 120340
3757 120340
3758 120340
3759 120340
3760 120340
3761 121364
3762 121364
3763 121364
3764 121364
3765 121364
3766 121364
3767 121364
3768 121364
3769 121364
3770 121364
3771 122294
3772 122294
3773 122294
3774 122294
3775 122294
3776 122294
3777 122294
3778 122294
3779 122294
3780 122294
3781 123261
3782 123261
3783 123261
3784 123261
3785 123261
3786 123261
3787 123261
3788 123261
3789 123261
3790 123261
3791 124064
3792 124064
3793 124064
3794 124064
3795 124064
3796 124064
3797 124064
3798 124064
3799 124064
3800 124064
3801 124852
3802 124852
3803 124852
3804 124852
3805 124852
3806 124852
3807 124852
3808 124852
3809 124852
3810 124852
3811 125469
3812 125469
3813 125469
3814 125469
3815 125469
3816 125469
3817 125469
3818 125469
3819 125469
3820 125469
3821 126298
3822 126298
3823 126298
3824 126298
3825 126298
3826 126298
3827 126298
3828 126298
3829 126298
3830 126298
3831 127183
3832 127183
3833 127183
3834 127183
3835 127183
3836 127183
3837 127183
3838 127183
3839 127183
3840 127183
3841 127822
3842 127822
3843 127822
3844 127822
3845 127822
3846 127822
3847 127822
3848 127822
3849 127822
3850 127822
3851 128479
3852 128479
3853 128479
3854 128479
3855 128479
3856 128479
3857 128479
3858 128479
3859 128479
3860 128479
3861 129200
3862 129200
3863 129200
3864 129200
3865 129200
3866 129200
3867 129200
3868 129200
3869 129200
3870 129200
3871 129728
3872 129728
3873 129728
3874 129728
3875 129728
3876 129728
3877 129728
3878 129728
3879 129728
3880 129728
3881 130357
3882 130357
3883 130357
3884 130357
3885 130357
3886 130357
3887 130357
3888 130357
3889 130357
3890 130357
3891 130919
3892 130919
3893 130919
3894 130919
3895 130919
3896 130919
3897 130919
3898 130919
3899 130919
3900 130919
3901 131144
3902 131144
3903 131144
3904 131144
3905 131144
3906 131144
3907 131144
3908 131144
3909 131144
3910 131144
3911 131263
3912 131263
3913 131263
3914 131263
3915 131263
3916 131263
3917 131263
3918 131263
3919 131263
3920 131263
3921 131105
3922 131105
3923 131105
3924 131105
3925 131105
3926 131105
3927 131105
3928 131105
3929 131105
3930 131105
3931 131400
3932 131400
3933 131400
3934 131400
3935 131400
3936 131400
3937 131400
3938 131400
3939 131400
3940 131400
3941 131761
3942 131761
3943 131761
3944 131761
3945 131761
3946 131761
3947 131761
3948 131761
3949 131761
3950 131761
3951 132176
3952 132176
3953 132176
3954 132176
3955 132176
3956 132176
3957 132176
3958 132176
3959 132176
3960 132176
3961 132177
3962 132177
3963 132177
3964 132177
3965 132177
3966 132177
3967 132177
3968 132177
3969 132177
3970 132177
3971 132161
3972 132161
3973 132161
3974 132161
3975 132161
3976 132161
3977 132161
3978 132161
3979 132161
3980 132161
3981 131913
3982 131913
3983 131913
3984 131913
3985 131913
3986 131913
3987 131913
3988 131913
3989 131913
3990 131913
3991 131784
3992 131784
3993 131784
3994 131784
3995 131784
3996 131784
3997 131784
3998 131784
3999 131784
4000 131784
4001 131596
4002 131596
4003 131596
4004 131596
4005 131596
4006 131596
4007 131596
4008 131596
4009 131596
4010 131596
4011 131742
4012 131742
4013 131742
4014 131742
4015 131742
4016 131742
4017 131742
4018 131742
4019 131742
4020 131742
4021 131808
4022 131808
4023 131808
4024 131808
4025 131808
4026 131808
4027 131808
4028 131808
4029 131808
4030 131808
4031 131714
4032 131714
4033 131714
4034 131714
4035 131714
4036 131714
4037 131714
4038 131714
4039 131714
4040 131714
4041 131398
4042 131398
4043 131398
4044 131398
4045 131398
4046 131398
4047 131398
4048 131398
4049 131398
4050 131398
4051 131179
4052 131179
4053 131179
4054 131179
4055 131179
4056 131179
4057 131179
4058 131179
4059 131179
4060 131179
4061 130731
4062 130731
4063 130731
4064 130731
4065 130731
4066 130731
4067 130731
4068 130731
4069 130731
4070 130731
4071 130456
4072 130456
4073 130456
4074 130456
4075 130456
4076 130456
4077 130456
4078 130456
4079 130456
4080 130456
4081 130134
4082 130134
4083 130134
4084 130134
4085 130134
4086 130134
4087 130134
4088 130134
4089 130134
4090 130134
4091 129830
4092 129830
4093 129830
4094 129830
4095 129830
4096 129830
4097 129830
4098 129830
4099 129830
4100 129830
4101 129910
4102 129910
4103 129910
4104 129910
4105 129910
4106 129910
4107 129910
4108 129910
4109 129910
4110 129910
4111 130305
4112 130305
4113 130305
4114 130305
4115 130305
4116 130305
4117 130305
4118 130305
4119 130305
4120 130305
4121 130783
4122 130783
4123 130783
4124 130783
4125 130783
4126 130783
4127 130783
4128 130783
4129 130783
4130 130783
4131 130936
4132 130936
4133 130936
4134 130936
4135 130936
4136 130936
4137 130936
4138 130936
4139 130936
4140 130936
4141 130908
4142 130908
4143 130908
4144 130908
4145 130908
4146 130908
4147 130908
4148 130908
4149 130908
4150 130908
4151 130783
4152 130783
4153 130783
4154 130783
4155 130783
4156 130783
4157 130783
4158 130783
4159 130783
4160 130783
4161 130780
4162 130780
4163 130780
4164 130780
4165 130780
4166 130780
4167 130780
4168 130780
4169 130780
4170 130780
4171 130765
4172 130765
4173 130765
4174 130765
4175 130765
4176 130765
4177 130765
4178 130765
4179 130765
4180 130765
4181 131017
4182 131017
4183 131017
4184 131017
4185 131017
4186 131017
4187 131017
4188 131017
4189 131017
4190 131017
4191 131262
4192 131262
4193 131262
4194 131262
4195 131262
4196 131262
4197 131262
4198 131262
4199 131262
4200 131262
4201 131544
4202 131544
4203 131544
4204 131544
4205 131544
4206 131544
4207 131544
4208 131544
4209 131544
4210 131544
4211 131532
4212 131532
4213 131532
4214 131532
4215 131532
4216 131532
4217 131532
4218 131532
4219 131532
4220 131532
4221 131444
4222 131444
4223 131444
4224 131444
4225 131444
4226 131444
4227 131444
4228 131444
4229 131444
4230 131444
4231 131527
4232 131527
4233 131527
4234 131527
4235 131527
4236 131527
4237 131527
4238 131527
4239 131527
4240 131527
4241 131902
4242 131902
4243 131902
4244 131902
4245 131902
4246 131902
4247 131902
4248 131902
4249 131902
4250 131902
4251 132108
4252 132108
4253 132108
4254 132108
4255 132108
4256 132108
4257 132108
4258 132108
4259 132108
4260 132108
4261 132311
4262 132311
4263 132311
4264 132311
4265 132311
4266 132311
4267 132311
4268 132311
4269 132311
4270 132311
4271 132434
4272 132434
4273 132434
4274 132434
4275 132434
4276 132434
4277 132434
4278 132434
4279 132434
4280 132434
4281 132560
4282 132560
4283 132560
4284 132560
4285 132560
4286 132560
4287 132560
4288 132560
4289 132560
4290 132560
4291 132686
4292 132686
4293 132686
4294 132686
4295 132686
4296 132686
4297 132686
4298 132686
4299 132686
4300 132686
4301 132678
4302 132678
4303 132678
4304 132678
4305 132678
4306 132678
4307 132678
4308 132678
4309 132678
4310 132678
4311 132417
4312 132417
4313 132417
4314 132417
4315 132417
4316 132417
4317 132417
4318 132417
4319 132417
4320 132417
4321 132243
4322 132243
4323 132243
4324 132243
4325 132243
4326 132243
4327 132243
4328 132243
4329 132243
4330 132243
4331 132203
4332 132203
4333 132203
4334 132203
4335 132203
4336 132203
4337 132203
4338 132203
4339 132203
4340 132203
4341 132338
4342 132338
4343 132338
4344 132338
4345 132338
4346 132338
4347 132338
4348 132338
4349 132338
4350 132338
4351 132433
4352 132433
4353 132433
4354 132433
4355 132433
4356 132433
4357 132433
4358 132433
4359 132433
4360 132433
4361 132520
4362 132520
4363 132520
4364 132520
4365 132520
4366 132520
4367 132520
4368 132520
4369 132520
4370 132520
4371 132780
4372 132780
4373 132780
4374 132780
4375 132780
4376 132780
4377 132780
4378 132780
4379 132780
4380 132780
4381 132876
4382 132876
4383 132876
4384 132876
4385 132876
4386 132876
4387 132876
4388 132876
4389 132876
4390 132876
4391 132972
4392 132972
4393 132972
4394 132972
4395 132972
4396 132972
4397 132972
4398 132972
4399 132972
4400 132972
4401 133002
4402 133002
4403 133002
4404 133002
4405 133002
4406 133002
4407 133002
4408 133002
4409 133002
4410 133002
4411 132827
4412 132827
4413 132827
4414 132827
4415 132827
4416 132827
4417 132827
4418 132827
4419 132827
4420 132827
4421 132612
4422 132612
4423 132612
4424 132612
4425 132612
4426 132612
4427 132612
4428 132612
4429 132612
4430 132612
4431 132371
4432 132371
4433 132371
4434 132371
4435 132371
4436 132371
4437 132371
4438 132371
4439 132371
4440 132371
4441 132037
4442 132037
4443 132037
4444 132037
4445 132037
4446 132037
4447 132037
4448 132037
4449 132037
4450 132037
4451 131830
4452 131830
4453 131830
4454 131830
4455 131830
4456 131830
4457 131830
4458 131830
4459 131830
4460 131830
4461 131641
4462 131641
4463 131641
4464 131641
4465 131641
4466 131641
4467 131641
4468 131641
4469 131641
4470 131641
4471 131355
4472 131355
4473 131355
4474 131355
4475 131355
4476 131355
4477 131355
4478 131355
4479 131355
4480 131355
4481 131031
4482 131031
4483 131031
4484 131031
4485 131031
4486 131031
4487 131031
4488 131031
4489 131031
4490 131031
4491 130652
4492 130652
4493 130652
4494 130652
4495 130652
4496 130652
4497 130652
4498 130652
4499 130652
4500 130652
4501 130364
4502 130364
4503 130364
4504 130364
4505 130364
4506 130364
4507 130364
4508 130364
4509 130364
4510 130364
4511 130098
4512 130098
4513 130098
4514 130098
4515 130098
4516 130098
4517 130098
4518 130098
4519 130098
4520 130098
4521 129840
4522 129840
4523 129840
4524 129840
4525 129840
4526 129840
4527 129840
4528 129840
4529 129840
4530 129840
4531 129374
4532 129374
4533 129374
4534 129374
4535 129374
4536 129374
4537 129374
4538 129374
4539 129374
4540 129374
4541 128823
4542 128823
4543 128823
4544 128823
4545 128823
4546 128823
4547 128823
4548 128823
4549 128823
4550 128823
4551 128370
4552 128370
4553 128370
4554 128370
4555 128370
4556 128370
4557 128370
4558 128370
4559 128370
4560 128370
4561 127916
4562 127916
4563 127916
4564 127916
4565 127916
4566 127916
4567 127916
4568 127916
4569 127916
4570 127916
4571 127167
4572 127167
4573 127167
4574 127167
4575 127167
4576 127167
4577 127167
4578 127167
4579 127167
4580 127167
4581 126413
4582 126413
4583 126413
4584 126413
4585 126413
4586 126413
4587 126413
4588 126413
4589 126413
4590 126413
4591 125645
4592 125645
4593 125645
4594 125645
4595 125645
4596 125645
4597 125645
4598 125645
4599 125645
4600 125645
4601 125126
4602 125126
4603 125126
4604 125126
4605 125126
4606 125126
4607 125126
4608 125126
4609 125126
4610 125126
4611 124939
4612 124939
4613 124939
4614 124939
4615 124939
4616 124939
4617 124939
4618 124939
4619 124939
4620 124939
4621 124962
4622 124962
4623 124962
4624 124962
4625 124962
4626 124962
4627 124962
4628 124962
4629 124962
4630 124962
4631 124822
4632 124822
4633 124822
4634 124822
4635 124822
4636 124822
4637 124822
4638 124822
4639 124822
4640 124822
4641 124714
4642 124714
4643 124714
4644 124714
4645 124714
4646 124714
4647 124714
4648 124714
4649 124714
4650 124714
4651 124410
4652 124410
4653 124410
4654 124410
4655 124410
4656 124410
4657 124410
4658 124410
4659 124410
4660 124410
4661 124116
4662 124116
4663 124116
4664 124116
4665 124116
4666 124116
4667 124116
4668 124116
4669 124116
4670 124116
4671 123800
4672 123800
4673 123800
4674 123800
4675 123800
4676 123800
4677 123800
4678 123800
4679 123800
4680 123800
4681 123542
4682 123542
4683 123542
4684 123542
4685 123542
4686 123542
4687 123542
4688 123542
4689 123542
4690 123542
4691 123559
4692 123559
4693 123559
4694 123559
4695 123559
4696 123559
4697 123559
4698 123559
4699 123559
4700 123559
4701 123520
4702 123520
4703 123520
4704 123520
4705 123520
4706 123520
4707 123520
4708 123520
4709 123520
4710 123520
4711 123756
4712 123756
4713 123756
4714 123756
4715 123756
4716 123756
4717 123756
4718 123756
4719 123756
4720 123756
4721 123871
4722 123871
4723 123871
4724 123871
4725 123871
4726 123871
4727 123871
4728 123871
4729 123871
4730 123871
4731 124107
4732 124107
4733 124107
4734 124107
4735 124107
4736 124107
4737 124107
4738 124107
4739 124107
4740 124107
4741 124155
4742 124155
4743 124155
4744 124155
4745 124155
4746 124155
4747 124155
4748 124155
4749 124155
4750 124155
4751 124258
4752 124258
4753 124258
4754 124258
4755 124258
4756 124258
4757 124258
4758 124258
4759 124258
4760 124258
4761 124512
4762 124512
4763 124512
4764 124512
4765 124512
4766 124512
4767 124512
4768 124512
4769 124512
4770 124512
4771 124991
4772 124991
4773 124991
4774 124991
4775 124991
4776 124991
4777 124991
4778 124991
4779 124991
4780 124991
4781 125453
4782 125453
4783 125453
4784 125453
4785 125453
4786 125453
4787 125453
4788 125453
4789 125453
4790 125453
4791 125909
4792 125909
4793 125909
4794 125909
4795 125909
4796 125909
4797 125909
4798 125909
4799 125909
4800 125909
4801 125992
4802 125992
4803 125992
4804 125992
4805 125992
4806 125992
4807 125992
4808 125992
4809 125992
4810 125992
4811 126031
4812 126031
4813 126031
4814 126031
4815 126031
4816 126031
4817 126031
4818 126031
4819 126031
4820 126031
4821 125906
4822 125906
4823 125906
4824 125906
4825 125906
4826 125906
4827 125906
4828 125906
4829 125906
4830 125906
4831 125790
4832 125790
4833 125790
4834 125790
4835 125790
4836 125790
4837 125790
4838 125790
4839 125790
4840 125790
4841 125641
4842 125641
4843 125641
4844 125641
4845 125641
4846 125641
4847 125641
4848 125641
4849 125641
4850 125641
4851 125813
4852 125813
4853 125813
4854 125813
4855 125813
4856 125813
4857 125813
4858 125813
4859 125813
4860 125813
4861 126101
4862 126101
4863 126101
4864 126101
4865 126101
4866 126101
4867 126101
4868 126101
4869 126101
4870 126101
4871 126473
4872 126473
4873 126473
4874 126473
4875 126473
4876 126473
4877 126473
4878 126473
4879 126473
4880 126473
4881 126730
4882 126730
4883 126730
4884 126730
4885 126730
4886 126730
4887 126730
4888 126730
4889 126730
4890 126730
4891 126424
4892 126424
4893 126424
4894 126424
4895 126424
4896 126424
4897 126424
4898 126424
4899 126424
4900 126424
4901 126150
4902 126150
4903 126150
4904 126150
4905 126150
4906 126150
4907 126150
4908 126150
4909 126150
4910 126150
4911 125549
4912 125549
4913 125549
4914 125549
4915 125549
4916 125549
4917 125549
4918 125549
4919 125549
4920 125549
4921 124977
4922 124977
4923 124977
4924 124977
4925 124977
4926 124977
4927 124977
4928 124977
4929 124977
4930 124977
4931 124391
4932 124391
4933 124391
4934 124391
4935 124391
4936 124391
4937 124391
4938 124391
4939 124391
4940 124391
4941 124015
4942 124015
4943 124015
4944 124015
4945 124015
4946 124015
4947 124015
4948 124015
4949 124015
4950 124015
4951 123456
4952 123456
4953 123456
4954 123456
4955 123456
4956 123456
4957 123456
4958 123456
4959 123456
4960 123456
4961 122693
4962 122693
4963 122693
4964 122693
4965 122693
4966 122693
4967 122693
4968 122693
4969 122693
4970 122693
4971 121752
4972 121752
4973 121752
4974 121752
4975 121752
4976 121752
4977 121752
4978 121752
4979 121752
4980 121752
4981 120941
4982 120941
4983 120941
4984 120941
4985 120941
4986 120941
4987 120941
4988 120941
4989 120941
4990 120941
4991 120175
4992 120175
4993 120175
4994 120175
4995 120175
4996 120175
4997 120175
4998 120175
4999 120175
5000 120175
5001 119547
5002 119547
5003 119547
5004 119547
5005 119547
5006 119547
5007 119547
5008 119547
5009 119547
5010 119547
5011 118826
5012 118826
5013 118826
5014 118826
5015 118826
5016 118826
5017 118826
5018 118826
5019 118826
5020 118826
5021 117918
5022 117918
5023 117918
5024 117918
5025 117918
5026 117918
5027 117918
5028 117918
5029 117918
5030 117918
5031 117030
5032 117030
5033 117030
5034 117030
5035 117030
5036 117030
5037 117030
5038 117030
5039 117030
5040 117030
5041 116212
5042 116212
5043 116212
5044 116212
5045 116212
5046 116212
5047 116212
5048 116212
5049 116212
5050 116212
5051 115098
5052 115098
5053 115098
5054 115098
5055 115098
5056 115098
5057 115098
5058 115098
5059 115098
5060 115098
5061 113697
5062 113697
5063 113697
5064 113697
5065 113697
5066 113697
5067 113697
5068 113697
5069 113697
5070 113697
5071 112316
5072 112316
5073 112316
5074 112316
5075 112316
5076 112316
5077 112316
5078 112316
5079 112316
5080 112316
5081 111081
5082 111081
5083 111081
5084 111081
5085 111081
5086 111081
5087 111081
5088 111081
5089 111081
5090 111081
5091 110345
5092 110345
5093 110345
5094 110345
5095 110345
5096 110345
5097 110345
5098 110345
5099 110345
5100 110345
5101 109381
5102 109381
5103 109381
5104 109381
5105 109381
5106 109381
5107 109381
5108 109381
5109 109381
5110 109381
5111 108437
5112 108437
5113 108437
5114 108437
5115 108437
5116 108437
5117 108437
5118 108437
5119 108437
5120 108437
5121 107498
5122 107498
5123 107498
5124 107498
5125 107498
5126 107498
5127 107498
5128 107498
5129 107498
5130 107498
5131 106521
5132 106521
5133 106521
5134 106521
5135 106521
5136 106521
5137 106521
5138 106521
5139 106521
5140 106521
5141 105450
5142 105450
5143 105450
5144 105450
5145 105450
5146 105450
5147 105450
5148 105450
5149 105450
5150 105450
5151 104455
5152 104455
5153 104455
5154 104455
5155 104455
5156 104455
5157 104455
5158 104455
5159 104455
5160 104455
5161 103418
5162 103418
5163 103418
5164 103418
5165 103418
5166 103418
5167 103418
5168 103418
5169 103418
5170 103418
5171 102430
5172 102430
5173 102430
5174 102430
5175 102430
5176 102430
5177 102430
5178 102430
5179 102430
5180 102430
5181 101239
5182 101239
5183 101239
5184 101239
5185 101239
5186 101239
5187 101239
5188 101239
5189 101239
5190 101239
5191 99899
5192 99899
5193 99899
5194 99899
5195 99899
5196 99899
5197 99899
5198 99899
5199 99899
5200 99899
5201 98643.7
5202 98643.7
5203 98643.7
5204 98643.7
5205 98643.7
5206 98643.7
5207 98643.7
5208 98643.7
5209 98643.7
5210 98643.7
5211 97385.5
5212 97385.5
5213 97385.5
5214 97385.5
5215 97385.5
5216 97385.5
5217 97385.5
5218 97385.5
5219 97385.5
5220 97385.5
5221 96361.1
5222 96361.1
5223 96361.1
5224 96361.1
5225 96361.1
5226 96361.1
5227 96361.1
5228 96361.1
5229 96361.1
5230 96361.1
5231 95319.6
5232 95319.6
5233 95319.6
5234 95319.6
5235 95319.6
5236 95319.6
5237 95319.6
5238 95319.6
5239 95319.6
5240 95319.6
5241 94027
5242 94027
5243 94027
5244 94027
5245 94027
5246 94027
5247 94027
5248 94027
5249 94027
5250 94027
5251 92701.3
5252 92701.3
5253 92701.3
5254 92701.3
5255 92701.3
5256 92701.3
5257 92701.3
5258 92701.3
5259 92701.3
5260 92701.3
5261 91596.7
5262 91596.7
5263 91596.7
5264 91596.7
5265 91596.7
5266 91596.7
5267 91596.7
5268 91596.7
5269 91596.7
5270 91596.7
5271 90335.6
5272 90335.6
5273 90335.6
5274 90335.6
5275 90335.6
5276 90335.6
5277 90335.6
5278 90335.6
5279 90335.6
5280 90335.6
5281 88866.5
5282 88866.5
5283 88866.5
5284 88866.5
5285 88866.5
5286 88866.5
5287 88866.5
5288 88866.5
5289 88866.5
5290 88866.5
5291 87079
5292 87079
5293 87079
5294 87079
5295 87079
5296 87079
5297 87079
5298 87079
5299 87079
5300 87079
5301 85499.4
5302 85499.4
5303 85499.4
5304 85499.4
5305 85499.4
5306 85499.4
5307 85499.4
5308 85499.4
5309 85499.4
5310 85499.4
5311 83991.6
5312 83991.6
5313 83991.6
5314 83991.6
5315 83991.6
5316 83991.6
5317 83991.6
5318 83991.6
5319 83991.6
5320 83991.6
5321 82541.2
5322 82541.2
5323 82541.2
5324 82541.2
5325 82541.2
5326 82541.2
5327 82541.2
5328 82541.2
5329 82541.2
5330 82541.2
5331 81140.9
5332 81140.9
5333 81140.9
5334 81140.9
5335 81140.9
5336 81140.9
5337 81140.9
5338 81140.9
5339 81140.9
5340 81140.9
5341 79829.7
5342 79829.7
5343 79829.7
5344 79829.7
5345 79829.7
5346 79829.7
5347 79829.7
5348 79829.7
5349 79829.7
5350 79829.7
5351 78508.4
5352 78508.4
5353 78508.4
5354 78508.4
5355 78508.4
5356 78508.4
5357 78508.4
5358 78508.4
5359 78508.4
5360 78508.4
5361 77433.8
5362 77433.8
5363 77433.8
5364 77433.8
5365 77433.8
5366 77433.8
5367 77433.8
5368 77433.8
5369 77433.8
5370 77433.8
5371 76392.2
5372 76392.2
5373 76392.2
5374 76392.2
5375 76392.2
5376 76392.2
5377 76392.2
5378 76392.2
5379 76392.2
5380 76392.2
5381 75528.6
5382 75528.6
5383 75528.6
5384 75528.6
5385 75528.6
5386 75528.6
5387 75528.6
5388 75528.6
5389 75528.6
5390 75528.6
5391 74831.3
5392 74831.3
5393 74831.3
5394 74831.3
5395 74831.3
5396 74831.3
5397 74831.3
5398 74831.3
5399 74831.3
5400 74831.3
5401 74099.7
5402 74099.7
5403 74099.7
5404 74099.7
5405 74099.7
5406 74099.7
5407 74099.7
5408 74099.7
5409 74099.7
5410 74099.7
5411 73479.9
5412 73479.9
5413 73479.9
5414 73479.9
5415 73479.9
5416 73479.9
5417 73479.9
5418 73479.9
5419 73479.9
5420 73479.9
5421 72999.3
5422 72999.3
5423 72999.3
5424 72999.3
5425 72999.3
5426 72999.3
5427 72999.3
5428 72999.3
5429 72999.3
5430 72999.3
5431 72733.9
5432 72733.9
5433 72733.9
5434 72733.9
5435 72733.9
5436 72733.9
5437 72733.9
5438 72733.9
5439 72733.9
5440 72733.9
5441 72782.7
5442 72782.7
5443 72782.7
5444 72782.7
5445 72782.7
5446 72782.7
5447 72782.7
5448 72782.7
5449 72782.7
5450 72782.7
5451 73187.2
5452 73187.2
5453 73187.2
5454 73187.2
5455 73187.2
5456 73187.2
5457 73187.2
5458 73187.2
5459 73187.2
5460 73187.2
5461 73663.5
5462 73663.5
5463 73663.5
5464 73663.5
5465 73663.5
5466 73663.5
5467 73663.5
5468 73663.5
5469 73663.5
5470 73663.5
5471 74462.6
5472 74462.6
5473 74462.6
5474 74462.6
5475 74462.6
5476 74462.6
5477 74462.6
5478 74462.6
5479 74462.6
5480 74462.6
5481 75619
5482 75619
5483 75619
5484 75619
5485 75619
5486 75619
5487 75619
5488 75619
5489 75619
5490 75619
5491 77017.8
5492 77017.8
5493 77017.8
5494 77017.8
5495 77017.8
5496 77017.8
5497 77017.8
5498 77017.8
5499 77017.8
5500 77017.8
5501 78544.2
5502 78544.2
5503 78544.2
5504 78544.2
5505 78544.2
5506 78544.2
5507 78544.2
5508 78544.2
5509 78544.2
5510 78544.2
5511 80179.7
5512 80179.7
5513 80179.7
5514 80179.7
5515 80179.7
5516 80179.7
5517 80179.7
5518 80179.7
5519 80179.7
5520 80179.7
5521 81952.9
5522 81952.9
5523 81952.9
5524 81952.9
5525 81952.9
5526 81952.9
5527 81952.9
5528 81952.9
5529 81952.9
5530 81952.9
5531 83888.3
5532 83888.3
5533 83888.3
5534 83888.3
5535 83888.3
5536 83888.3
5537 83888.3
5538 83888.3
5539 83888.3
5540 83888.3
5541 85822.2
5542 85822.2
5543 85822.2
5544 85822.2
5545 85822.2
5546 85822.2
5547 85822.2
5548 85822.2
5549 85822.2
5550 85822.2
5551 87891
5552 87891
5553 87891
5554 87891
5555 87891
5556 87891
5557 87891
5558 87891
5559 87891
5560 87891
5561 89804.8
5562 89804.8
5563 89804.8
5564 89804.8
5565 89804.8
5566 89804.8
5567 89804.8
5568 89804.8
5569 89804.8
5570 89804.8
5571 91800.4
5572 91800.4
5573 91800.4
5574 91800.4
5575 91800.4
5576 91800.4
5577 91800.4
5578 91800.4
5579 91800.4
5580 91800.4
5581 93803.2
5582 93803.2
5583 93803.2
5584 93803.2
5585 93803.2
5586 93803.2
5587 93803.2
5588 93803.2
5589 93803.2
5590 93803.2
5591 95747.1
5592 95747.1
5593 95747.1
5594 95747.1
5595 95747.1
5596 95747.1
5597 95747.1
5598 95747.1
5599 95747.1
5600 95747.1
5601 97792.9
5602 97792.9
5603 97792.9
5604 97792.9
5605 97792.9
5606 97792.9
5607 97792.9
5608 97792.9
5609 97792.9
5610 97792.9
5611 99808.6
5612 99808.6
5613 99808.6
5614 99808.6
5615 99808.6
5616 99808.6
5617 99808.6
5618 99808.6
5619 99808.6
5620 99808.6
5621 101701
5622 101701
5623 101701
5624 101701
5625 101701
5626 101701
5627 101701
5628 101701
5629 101701
5630 101701
5631 103481
5632 103481
5633 103481
5634 103481
5635 103481
5636 103481
5637 103481
5638 103481
5639 103481
5640 103481
5641 105092
5642 105092
5643 105092
5644 105092
5645 105092
5646 105092
5647 105092
5648 105092
5649 105092
5650 105092
5651 106457
5652 106457
5653 106457
5654 106457
5655 106457
5656 106457
5657 106457
5658 106457
5659 106457
5660 106457
5661 107808
5662 107808
5663 107808
5664 107808
5665 107808
5666 107808
5667 107808
5668 107808
5669 107808
5670 107808
5671 108812
5672 108812
5673 108812
5674 108812
5675 108812
5676 108812
5677 108812
5678 108812
5679 108812
5680 108812
5681 109524
5682 109524
5683 109524
5684 109524
5685 109524
5686 109524
5687 109524
5688 109524
5689 109524
5690 109524
5691 110114
5692 110114
5693 110114
5694 110114
5695 110114
5696 110114
5697 110114
5698 110114
5699 110114
5700 110114
5701 110538
5702 110538
5703 110538
5704 110538
5705 110538
5706 110538
5707 110538
5708 110538
5709 110538
5710 110538
5711 110877
5712 110877
5713 110877
5714 110877
5715 110877
5716 110877
5717 110877
5718 110877
5719 110877
5720 110877
5721 110947
5722 110947
5723 110947
5724 110947
5725 110947
5726 110947
5727 110947
5728 110947
5729 110947
5730 110947
5731 110756
5732 110756
5733 110756
5734 110756
5735 110756
5736 110756
5737 110756
5738 110756
5739 110756
5740 110756
5741 110551
5742 110551
5743 110551
5744 110551
5745 110551
5746 110551
5747 110551
5748 110551
5749 110551
5750 110551
5751 110160
5752 110160
5753 110160
5754 110160
5755 110160
5756 110160
5757 110160
5758 110160
5759 110160
5760 110160
5761 109749
5762 109749
5763 109749
5764 109749
5765 109749
5766 109749
5767 109749
5768 109749
5769 109749
5770 109749
5771 109279
5772 109279
5773 109279
5774 109279
5775 109279
5776 109279
5777 109279
5778 109279
5779 109279
5780 109279
5781 108949
5782 108949
5783 108949
5784 108949
5785 108949
5786 108949
5787 108949
5788 108949
5789 108949
5790 108949
5791 108779
5792 108779
5793 108779
5794 108779
5795 108779
5796 108779
5797 108779
5798 108779
5799 108779
5800 108779
5801 108609
5802 108609
5803 108609
5804 108609
5805 108609
5806 108609
5807 108609
5808 108609
5809 108609
5810 108609
5811 108381
5812 108381
5813 108381
5814 108381
5815 108381
5816 108381
5817 108381
5818 108381
5819 108381
5820 108381
5821 108059
5822 108059
5823 108059
5824 108059
5825 108059
5826 108059
5827 108059
5828 108059
5829 108059
5830 108059
5831 107583
5832 107583
5833 107583
5834 107583
5835 107583
5836 107583
5837 107583
5838 107583
5839 107583
5840 107583
5841 107075
5842 107075
5843 107075
5844 107075
5845 107075
5846 107075
5847 107075
5848 107075
5849 107075
5850 107075
5851 106669
5852 106669
5853 106669
5854 106669
5855 106669
5856 106669
5857 106669
5858 106669
5859 106669
5860 106669
5861 106138
5862 106138
5863 106138
5864 106138
5865 106138
5866 106138
5867 106138
5868 106138
5869 106138
5870 106138
5871 105913
5872 105913
5873 105913
5874 105913
5875 105913
5876 105913
5877 105913
5878 105913
5879 105913
5880 105913
5881 105801
5882 105801
5883 105801
5884 105801
5885 105801
5886 105801
5887 105801
5888 105801
5889 105801
5890 105801
5891 105758
5892 105758
5893 105758
5894 105758
5895 105758
5896 105758
5897 105758
5898 105758
5899 105758
5900 105758
5901 105826
5902 105826
5903 105826
5904 105826
5905 105826
5906 105826
5907 105826
5908 105826
5909 105826
5910 105826
5911 105860
5912 105860
5913 105860
5914 105860
5915 105860
5916 105860
5917 105860
5918 105860
5919 105860
5920 105860
5921 105980
5922 105980
5923 105980
5924 105980
5925 105980
5926 105980
5927 105980
5928 105980
5929 105980
5930 105980
5931 106077
5932 106077
5933 106077
5934 106077
5935 106077
5936 106077
5937 106077
5938 106077
5939 106077
5940 106077
5941 106130
5942 106130
5943 106130
5944 106130
5945 106130
5946 106130
5947 106130
5948 106130
5949 106130
5950 106130
5951 106325
5952 106325
5953 106325
5954 106325
5955 106325
5956 106325
5957 106325
5958 106325
5959 106325
5960 106325
5961 106660
5962 106660
5963 106660
5964 106660
5965 106660
5966 106660
5967 106660
5968 106660
5969 106660
5970 106660
5971 106975
5972 106975
5973 106975
5974 106975
5975 106975
5976 106975
5977 106975
5978 106975
5979 106975
5980 106975
5981 107174
5982 107174
5983 107174
5984 107174
5985 107174
5986 107174
5987 107174
5988 107174
5989 107174
5990 107174
5991 107055
5992 107055
5993 107055
5994 107055
5995 107055
5996 107055
5997 107055
5998 107055
5999 107055
6000 107055
6001 106567
6002 106567
6003 106567
6004 106567
6005 106567
6006 106567
6007 106567
6008 106567
6009 106567
6010 106567
6011 105989
6012 105989
6013 105989
6014 105989
6015 105989
6016 105989
6017 105989
6018 105989
6019 105989
6020 105989
6021 105331
6022 105331
6023 105331
6024 105331
6025 105331
6026 105331
6027 105331
6028 105331
6029 105331
6030 105331
6031 104704
6032 104704
6033 104704
6034 104704
6035 104704
6036 104704
6037 104704
6038 104704
6039 104704
6040 104704
6041 104095
6042 104095
6043 104095
6044 104095
6045 104095
6046 104095
6047 104095
6048 104095
6049 104095
6050 104095
6051 103213
6052 103213
6053 103213
6054 103213
6055 103213
6056 103213
6057 103213
6058 103213
6059 103213
6060 103213
6061 102262
6062 102262
6063 102262
6064 102262
6065 102262
6066 102262
6067 102262
6068 102262
6069 102262
6070 102262
6071 101037
6072 101037
6073 101037
6074 101037
6075 101037
6076 101037
6077 101037
6078 101037
6079 101037
6080 101037
6081 99620.7
6082 99620.7
6083 99620.7
6084 99620.7
6085 99620.7
6086 99620.7
6087 99620.7
6088 99620.7
6089 99620.7
6090 99620.7
6091 98028.2
6092 98028.2
6093 98028.2
6094 98028.2
6095 98028.2
6096 98028.2
6097 98028.2
6098 98028.2
6099 98028.2
6100 98028.2
6101 96199
6102 96199
6103 96199
6104 96199
6105 96199
6106 96199
6107 96199
6108 96199
6109 96199
6110 96199
6111 94338.3
6112 94338.3
6113 94338.3
6114 94338.3
6115 94338.3
6116 94338.3
6117 94338.3
6118 94338.3
6119 94338.3
6120 94338.3
6121 92457.5
6122 92457.5
6123 92457.5
6124 92457.5
6125 92457.5
6126 92457.5
6127 92457.5
6128 92457.5
6129 92457.5
6130 92457.5
6131 90704.3
6132 90704.3
6133 90704.3
6134 90704.3
6135 90704.3
6136 90704.3
6137 90704.3
6138 90704.3
6139 90704.3
6140 90704.3
6141 88936.8
6142 88936.8
6143 88936.8
6144 88936.8
6145 88936.8
6146 88936.8
6147 88936.8
6148 88936.8
6149 88936.8
6150 88936.8
6151 87031.6
6152 87031.6
6153 87031.6
6154 87031.6
6155 87031.6
6156 87031.6
6157 87031.6
6158 87031.6
6159 87031.6
6160 87031.6
6161 84868.2
6162 84868.2
6163 84868.2
6164 84868.2
6165 84868.2
6166 84868.2
6167 84868.2
6168 84868.2
6169 84868.2
6170 84868.2
6171 82680.3
6172 82680.3
6173 82680.3
6174 82680.3
6175 82680.3
6176 82680.3
6177 82680.3
6178 82680.3
6179 82680.3
6180 82680.3
6181 80224.2
6182 80224.2
6183 80224.2
6184 80224.2
6185 80224.2
6186 80224.2
6187 80224.2
6188 80224.2
6189 80224.2
6190 80224.2
6191 78006.2
6192 78006.2
6193 78006.2
6194 78006.2
6195 78006.2
6196 78006.2
6197 78006.2
6198 78006.2
6199 78006.2
6200 78006.2
6201 76119.7
6202 76119.7
6203 76119.7
6204 76119.7
6205 76119.7
6206 76119.7
6207 76119.7
6208 76119.7
6209 76119.7
6210 76119.7
6211 74329.2
6212 74329.2
6213 74329.2
6214 74329.2
6215 74329.2
6216 74329.2
6217 74329.2
6218 74329.2
6219 74329.2
6220 74329.2
6221 72710.9
6222 72710.9
6223 72710.9
6224 72710.9
6225 72710.9
6226 72710.9
6227 72710.9
6228 72710.9
6229 72710.9
6230 72710.9
6231 71218.9
6232 71218.9
6233 71218.9
6234 71218.9
6235 71218.9
6236 71218.9
6237 71218.9
6238 71218.9
6239 71218.9
6240 71218.9
6241 69977.9
6242 69977.9
6243 69977.9
6244 69977.9
6245 69977.9
6246 69977.9
6247 69977.9
6248 69977.9
6249 69977.9
6250 69977.9
6251 69158.7
6252 69158.7
6253 69158.7
6254 69158.7
6255 69158.7
6256 69158.7
6257 69158.7
6258 69158.7
6259 69158.7
6260 69158.7
6261 68625
6262 68625
6263 68625
6264 68625
6265 68625
6266 68625
6267 68625
6268 68625
6269 68625
6270 68625
6271 68375.4
6272 68375.4
6273 68375.4
6274 68375.4
6275 68375.4
6276 68375.4
6277 68375.4
6278 68375.4
6279 68375.4
6280 68375.4
6281 68411.3
6282 68411.3
6283 68411.3
6284 68411.3
6285 68411.3
6286 68411.3
6287 68411.3
6288 68411.3
6289 68411.3
6290 68411.3
6291 68643.7
6292 68643.7
6293 68643.7
6294 68643.7
6295 68643.7
6296 68643.7
6297 68643.7
6298 68643.7
6299 68643.7
6300 68643.7
6301 69170.2
6302 69170.2
6303 69170.2
6304 69170.2
6305 69170.2
6306 69170.2
6307 69170.2
6308 69170.2
6309 69170.2
6310 69170.2
6311 69792.9
6312 69792.9
6313 69792.9
6314 69792.9
6315 69792.9
6316 69792.9
6317 69792.9
6318 69792.9
6319 69792.9
6320 69792.9
6321 70593.4
6322 70593.4
6323 70593.4
6324 70593.4
6325 70593.4
6326 70593.4
6327 70593.4
6328 70593.4
6329 70593.4
6330 70593.4
6331 71536
6332 71536
6333 71536
6334 71536
6335 71536
6336 71536
6337 71536
6338 71536
6339 71536
6340 71536
6341 72614.8
6342 72614.8
6343 72614.8
6344 72614.8
6345 72614.8
6346 72614.8
6347 72614.8
6348 72614.8
6349 72614.8
6350 72614.8
6351 73897.4
6352 73897.4
6353 73897.4
6354 73897.4
6355 73897.4
6356 73897.4
6357 73897.4
6358 73897.4
6359 73897.4
6360 73897.4
6361 75531.5
6362 75531.5
6363 75531.5
6364 75531.5
6365 75531.5
6366 75531.5
6367 75531.5
6368 75531.5
6369 75531.5
6370 75531.5
6371 77265.9
6372 77265.9
6373 77265.9
6374 77265.9
6375 77265.9
6376 77265.9
6377 77265.9
6378 77265.9
6379 77265.9
6380 77265.9
6381 79265.8
6382 79265.8
6383 79265.8
6384 79265.8
6385 79265.8
6386 79265.8
6387 79265.8
6388 79265.8
6389 79265.8
6390 79265.8
6391 81235.6
6392 81235.6
6393 81235.6
6394 81235.6
6395 81235.6
6396 81235.6
6397 81235.6
6398 81235.6
6399 81235.6
6400 81235.6
6401 83155.2
6402 83155.2
6403 83155.2
6404 83155.2
6405 83155.2
6406 83155.2
6407 83155.2
6408 83155.2
6409 83155.2
6410 83155.2
6411 85268.4
6412 85268.4
6413 85268.4
6414 85268.4
6415 85268.4
6416 85268.4
6417 85268.4
6418 85268.4
6419 85268.4
6420 85268.4
6421 87335.8
6422 87335.8
6423 87335.8
6424 87335.8
6425 87335.8
6426 87335.8
6427 87335.8
6428 87335.8
6429 87335.8
6430 87335.8
6431 89486.3
6432 89486.3
6433 89486.3
6434 89486.3
6435 89486.3
6436 89486.3
6437 89486.3
6438 89486.3
6439 89486.3
6440 89486.3
6441 91384.3
6442 91384.3
6443 91384.3
6444 91384.3
6445 91384.3
6446 91384.3
6447 91384.3
6448 91384.3
6449 91384.3
6450 91384.3
6451 93083
6452 93083
6453 93083
6454 93083
6455 93083
6456 93083
6457 93083
6458 93083
6459 93083
6460 93083
6461 94544.9
6462 94544.9
6463 94544.9
6464 94544.9
6465 94544.9
6466 94544.9
6467 94544.9
6468 94544.9
6469 94544.9
6470 94544.9
6471 95777.2
6472 95777.2
6473 95777.2
6474 95777.2
6475 95777.2
6476 95777.2
6477 95777.2
6478 95777.2
6479 95777.2
6480 95777.2
6481 96902
6482 96902
6483 96902
6484 96902
6485 96902
6486 96902
6487 96902
6488 96902
6489 96902
6490 96902
6491 98069.8
6492 98069.8
6493 98069.8
6494 98069.8
6495 98069.8
6496 98069.8
6497 98069.8
6498 98069.8
6499 98069.8
6500 98069.8
6501 99032.5
6502 99032.5
6503 99032.5
6504 99032.5
6505 99032.5
6506 99032.5
6507 99032.5
6508 99032.5
6509 99032.5
6510 99032.5
6511 99933.4
6512 99933.4
6513 99933.4
6514 99933.4
6515 99933.4
6516 99933.4
6517 99933.4
6518 99933.4
6519 99933.4
6520 99933.4
6521 100694
6522 100694
6523 100694
6524 100694
6525 100694
6526 100694
6527 100694
6528 100694
6529 100694
6530 100694
6531 101285
6532 101285
6533 101285
6534 101285
6535 101285
6536 101285
6537 101285
6538 101285
6539 101285
6540 101285
6541 101905
6542 101905
6543 101905
6544 101905
6545 101905
6546 101905
6547 101905
6548 101905
6549 101905
6550 101905
6551 102341
6552 102341
6553 102341
6554 102341
6555 102341
6556 102341
6557 102341
6558 102341
6559 102341
6560 102341
6561 102633
6562 102633
6563 102633
6564 102633
6565 102633
6566 102633
6567 102633
6568 102633
6569 102633
6570 102633
6571 103001
6572 103001
6573 103001
6574 103001
6575 103001
6576 103001
6577 103001
6578 103001
6579 103001
6580 103001
6581 103448
6582 103448
6583 103448
6584 103448
6585 103448
6586 103448
6587 103448
6588 103448
6589 103448
6590 103448
6591 103958
6592 103958
6593 103958
6594 103958
6595 103958
6596 103958
6597 103958
6598 103958
6599 103958
6600 103958
6601 104494
6602 104494
6603 104494
6604 104494
6605 104494
6606 104494
6607 104494
6608 104494
6609 104494
6610 104494
6611 104734
6612 104734
6613 104734
6614 104734
6615 104734
6616 104734
6617 104734
6618 104734
6619 104734
6620 104734
6621 104975
6622 104975
6623 104975
6624 104975
6625 104975
6626 104975
6627 104975
6628 104975
6629 104975
6630 104975
6631 105069
6632 105069
6633 105069
6634 105069
6635 105069
6636 105069
6637 105069
6638 105069
6639 105069
6640 105069
6641 105244
6642 105244
6643 105244
6644 105244
6645 105244
6646 105244
6647 105244
6648 105244
6649 105244
6650 105244
6651 105359
6652 105359
6653 105359
6654 105359
6655 105359
6656 105359
6657 105359
6658 105359
6659 105359
6660 105359
6661 105655
6662 105655
6663 105655
6664 105655
6665 105655
6666 105655
6667 105655
6668 105655
6669 105655
6670 105655
6671 106157
6672 106157
6673 106157
6674 106157
6675 106157
6676 106157
6677 106157
6678 106157
6679 106157
6680 106157
6681 106627
6682 106627
6683 106627
6684 106627
6685 106627
6686 106627
6687 106627
6688 106627
6689 106627
6690 106627
6691 106894
6692 106894
6693 106894
6694 106894
6695 106894
6696 106894
6697 106894
6698 106894
6699 106894
6700 106894
6701 107229
6702 107229
6703 107229
6704 107229
6705 107229
6706 107229
6707 107229
6708 107229
6709 107229
6710 107229
6711 107626
6712 107626
6713 107626
6714 107626
6715 107626
6716 107626
6717 107626
6718 107626
6719 107626
6720 107626
6721 107972
6722 107972
6723 107972
6724 107972
6725 107972
6726 107972
6727 107972
6728 107972
6729 107972
6730 107972
6731 108342
6732 108342
6733 108342
6734 108342
6735 108342
6736 108342
6737 108342
6738 108342
6739 108342
6740 108342
6741 108448
6742 108448
6743 108448
6744 108448
6745 108448
6746 108448
6747 108448
6748 108448
6749 108448
6750 108448
6751 108692
6752 108692
6753 108692
6754 108692
6755 108692
6756 108692
6757 108692
6758 108692
6759 108692
6760 108692
6761 108754
6762 108754
6763 108754
6764 108754
6765 108754
6766 108754
6767 108754
6768 108754
6769 108754
6770 108754
6771 108604
6772 108604
6773 108604
6774 108604
6775 108604
6776 108604
6777 108604
6778 108604
6779 108604
6780 108604
6781 108118
6782 108118
6783 108118
6784 108118
6785 108118
6786 108118
6787 108118
6788 108118
6789 108118
6790 108118
6791 107438
6792 107438
6793 107438
6794 107438
6795 107438
6796 107438
6797 107438
6798 107438
6799 107438
6800 107438
6801 106767
6802 106767
6803 106767
6804 106767
6805 106767
6806 106767
6807 106767
6808 106767
6809 106767
6810 106767
6811 106289
6812 106289
6813 106289
6814 106289
6815 106289
6816 106289
6817 106289
6818 106289
6819 106289
6820 106289
6821 105972
6822 105972
6823 105972
6824 105972
6825 105972
6826 105972
6827 105972
6828 105972
6829 105972
6830 105972
6831 105754
6832 105754
6833 105754
6834 105754
6835 105754
6836 105754
6837 105754
6838 105754
6839 105754
6840 105754
6841 105563
6842 105563
6843 105563
6844 105563
6845 105563
6846 105563
6847 105563
6848 105563
6849 105563
6850 105563
6851 105507
6852 105507
6853 105507
6854 105507
6855 105507
6856 105507
6857 105507
6858 105507
6859 105507
6860 105507
6861 105296
6862 105296
6863 105296
6864 105296
6865 105296
6866 105296
6867 105296
6868 105296
6869 105296
6870 105296
6871 104956
6872 104956
6873 104956
6874 104956
6875 104956
6876 104956
6877 104956
6878 104956
6879 104956
6880 104956
6881 104626
6882 104626
6883 104626
6884 104626
6885 104626
6886 104626
6887 104626
6888 104626
6889 104626
6890 104626
6891 104438
6892 104438
6893 104438
6894 104438
6895 104438
6896 104438
6897 104438
6898 104438
6899 104438
6900 104438
6901 104355
6902 104355
6903 104355
6904 104355
6905 104355
6906 104355
6907 104355
6908 104355
6909 104355
6910 104355
6911 104295
6912 104295
6913 104295
6914 104295
6915 104295
6916 104295
6917 104295
6918 104295
6919 104295
6920 104295
6921 104428
6922 104428
6923 104428
6924 104428
6925 104428
6926 104428
6927 104428
6928 104428
6929 104428
6930 104428
6931 104616
6932 104616
6933 104616
6934 104616
6935 104616
6936 104616
6937 104616
6938 104616
6939 104616
6940 104616
6941 104969
6942 104969
6943 104969
6944 104969
6945 104969
6946 104969
6947 104969
6948 104969
6949 104969
6950 104969
6951 105332
6952 105332
6953 105332
6954 105332
6955 105332
6956 105332
6957 105332
6958 105332
6959 105332
6960 105332
6961 105966
6962 105966
6963 105966
6964 105966
6965 105966
6966 105966
6967 105966
6968 105966
6969 105966
6970 105966
6971 106676
6972 106676
6973 106676
6974 106676
6975 106676
6976 106676
6977 106676
6978 106676
6979 106676
6980 106676
6981 107549
6982 107549
6983 107549
6984 107549
6985 107549
6986 107549
6987 107549
6988 107549
6989 107549
6990 107549
6991 108553
6992 108553
6993 108553
6994 108553
6995 108553
6996 108553
6997 108553
6998 108553
6999 108553
7000 108553
7001 109414
7002 109414
7003 109414
7004 109414
7005 109414
7006 109414
7007 109414
7008 109414
7009 109414
7010 109414
7011 110152
7012 110152
7013 110152
7014 110152
7015 110152
7016 110152
7017 110152
7018 110152
7019 110152
7020 110152
7021 110657
7022 110657
7023 110657
7024 110657
7025 110657
7026 110657
7027 110657
7028 110657
7029 110657
7030 110657
7031 111065
7032 111065
7033 111065
7034 111065
7035 111065
7036 111065
7037 111065
7038 111065
7039 111065
7040 111065
7041 111477
7042 111477
7043 111477
7044 111477
7045 111477
7046 111477
7047 111477
7048 111477
7049 111477
7050 111477
7051 111845
7052 111845
7053 111845
7054 111845
7055 111845
7056 111845
7057 111845
7058 111845
7059 111845
7060 111845
7061 112225
7062 112225
7063 112225
7064 112225
7065 112225
7066 112225
7067 112225
7068 112225
7069 112225
7070 112225
7071 112492
7072 112492
7073 112492
7074 112492
7075 112492
7076 112492
7077 112492
7078 112492
7079 112492
7080 112492
7081 112781
7082 112781
7083 112781
7084 112781
7085 112781
7086 112781
7087 112781
7088 112781
7089 112781
7090 112781
7091 113023
7092 113023
7093 113023
7094 113023
7095 113023
7096 113023
7097 113023
7098 113023
7099 113023
7100 113023
7101 112979
7102 112979
7103 112979
7104 112979
7105 112979
7106 112979
7107 112979
7108 112979
7109 112979
7110 112979
7111 112745
7112 112745
7113 112745
7114 112745
7115 112745
7116 112745
7117 112745
7118 112745
7119 112745
7120 112745
7121 112289
7122 112289
7123 112289
7124 112289
7125 112289
7126 112289
7127 112289
7128 112289
7129 112289
7130 112289
7131 111736
7132 111736
7133 111736
7134 111736
7135 111736
7136 111736
7137 111736
7138 111736
7139 111736
7140 111736
7141 111167
7142 111167
7143 111167
7144 111167
7145 111167
7146 111167
7147 111167
7148 111167
7149 111167
7150 111167
7151 110370
7152 110370
7153 110370
7154 110370
7155 110370
7156 110370
7157 110370
7158 110370
7159 110370
7160 110370
7161 109361
7162 109361
7163 109361
7164 109361
7165 109361
7166 109361
7167 109361
7168 109361
7169 109361
7170 109361
7171 108408
7172 108408
7173 108408
7174 108408
7175 108408
7176 108408
7177 108408
7178 108408
7179 108408
7180 108408
7181 107490
7182 107490
7183 107490
7184 107490
7185 107490
7186 107490
7187 107490
7188 107490
7189 107490
7190 107490
7191 106464
7192 106464
7193 106464
7194 106464
7195 106464
7196 106464
7197 106464
7198 106464
7199 106464
7200 106464
7201 105543
7202 105543
7203 105543
7204 105543
7205 105543
7206 105543
7207 105543
7208 105543
7209 105543
7210 105543
7211 104787
7212 104787
7213 104787
7214 104787
7215 104787
7216 104787
7217 104787
7218 104787
7219 104787
7220 104787
7221 104105
7222 104105
7223 104105
7224 104105
7225 104105
7226 104105
7227 104105
7228 104105
7229 104105
7230 104105
7231 103411
7232 103411
7233 103411
7234 103411
7235 103411
7236 103411
7237 103411
7238 103411
7239 103411
7240 103411
7241 102684
7242 102684
7243 102684
7244 102684
7245 102684
7246 102684
7247 102684
7248 102684
7249 102684
7250 102684
7251 101943
7252 101943
7253 101943
7254 101943
7255 101943
7256 101943
7257 101943
7258 101943
7259 101943
7260 101943
7261 101385
7262 101385
7263 101385
7264 101385
7265 101385
7266 101385
7267 101385
7268 101385
7269 101385
7270 101385
7271 101074
7272 101074
7273 101074
7274 101074
7275 101074
7276 101074
7277 101074
7278 101074
7279 101074
7280 101074
7281 100649
7282 100649
7283 100649
7284 100649
7285 100649
7286 100649
7287 100649
7288 100649
7289 100649
7290 100649
7291 100305
7292 100305
7293 100305
7294 100305
7295 100305
7296 100305
7297 100305
7298 100305
7299 100305
7300 100305
7301 100157
7302 100157
7303 100157
7304 100157
7305 100157
7306 100157
7307 100157
7308 100157
7309 100157
7310 100157
7311 100245
7312 100245
7313 100245
7314 100245
7315 100245
7316 100245
7317 100245
7318 100245
7319 100245
7320 100245
7321 100532
7322 100532
7323 100532
7324 100532
7325 100532
7326 100532
7327 100532
7328 100532
7329 100532
7330 100532
7331 100852
7332 100852
7333 100852
7334 100852
7335 100852
7336 100852
7337 100852
7338 100852
7339 100852
7340 100852
7341 101235
7342 101235
7343 101235
7344 101235
7345 101235
7346 101235
7347 101235
7348 101235
7349 101235
7350 101235
7351 101820
7352 101820
7353 101820
7354 101820
7355 101820
7356 101820
7357 101820
7358 101820
7359 101820
7360 101820
7361 102476
7362 102476
7363 102476
7364 102476
7365 102476
7366 102476
7367 102476
7368 102476
7369 102476
7370 102476
7371 102920
7372 102920
7373 102920
7374 102920
7375 102920
7376 102920
7377 102920
7378 102920
7379 102920
7380 102920
7381 103430
7382 103430
7383 103430
7384 103430
7385 103430
7386 103430
7387 103430
7388 103430
7389 103430
7390 103430
7391 104024
7392 104024
7393 104024
7394 104024
7395 104024
7396 104024
7397 104024
7398 104024
7399 104024
7400 104024
7401 104866
7402 104866
7403 104866
7404 104866
7405 104866
7406 104866
7407 104866
7408 104866
7409 104866
7410 104866
7411 105547
7412 105547
7413 105547
7414 105547
7415 105547
7416 105547
7417 105547
7418 105547
7419 105547
7420 105547
7421 106188
7422 106188
7423 106188
7424 106188
7425 106188
7426 106188
7427 106188
7428 106188
7429 106188
7430 106188
7431 106922
7432 106922
7433 106922
7434 106922
7435 106922
7436 106922
7437 106922
7438 106922
7439 106922
7440 106922
7441 107659
7442 107659
7443 107659
7444 107659
7445 107659
7446 107659
7447 107659
7448 107659
7449 107659
7450 107659
7451 108315
7452 108315
7453 108315
7454 108315
7455 108315
7456 108315
7457 108315
7458 108315
7459 108315
7460 108315
7461 108647
7462 108647
7463 108647
7464 108647
7465 108647
7466 108647
7467 108647
7468 108647
7469 108647
7470 108647
7471 108774
7472 108774
7473 108774
7474 108774
7475 108774
7476 108774
7477 108774
7478 108774
7479 108774
7480 108774
7481 109003
7482 109003
7483 109003
7484 109003
7485 109003
7486 109003
7487 109003
7488 109003
7489 109003
7490 109003
7491 109135
7492 109135
7493 109135
7494 109135
7495 109135
7496 109135
7497 109135
7498 109135
7499 109135
7500 109135
7501 109349
7502 109349
7503 109349
7504 109349
7505 109349
7506 109349
7507 109349
7508 109349
7509 109349
7510 109349
7511 109712
7512 109712
7513 109712
7514 109712
7515 109712
7516 109712
7517 109712
7518 109712
7519 109712
7520 109712
7521 109940
7522 109940
7523 109940
7524 109940
7525 109940
7526 109940
7527 109940
7528 109940
7529 109940
7530 109940
7531 110300
7532 110300
7533 110300
7534 110300
7535 110300
7536 110300
7537 110300
7538 110300
7539 110300
7540 110300
7541 110517
7542 110517
7543 110517
7544 110517
7545 110517
7546 110517
7547 110517
7548 110517
7549 110517
7550 110517
7551 110643
7552 110643
7553 110643
7554 110643
7555 110643
7556 110643
7557 110643
7558 110643
7559 110643
7560 110643
7561 110830
7562 110830
7563 110830
7564 110830
7565 110830
7566 110830
7567 110830
7568 110830
7569 110830
7570 110830
7571 111195
7572 111195
7573 111195
7574 111195
7575 111195
7576 111195
7577 111195
7578 111195
7579 111195
7580 111195
7581 111429
7582 111429
7583 111429
7584 111429
7585 111429
7586 111429
7587 111429
7588 111429
7589 111429
7590 111429
7591 111613
7592 111613
7593 111613
7594 111613
7595 111613
7596 111613
7597 111613
7598 111613
7599 111613
7600 111613
7601 111339
7602 111339
7603 111339
7604 111339
7605 111339
7606 111339
7607 111339
7608 111339
7609 111339
7610 111339
7611 111117
7612 111117
7613 111117
7614 111117
7615 111117
7616 111117
7617 111117
7618 111117
7619 111117
7620 111117
7621 111009
7622 111009
7623 111009
7624 111009
7625 111009
7626 111009
7627 111009
7628 111009
7629 111009
7630 111009
7631 110871
7632 110871
7633 110871
7634 110871
7635 110871
7636 110871
7637 110871
7638 110871
7639 110871
7640 110871
7641 110577
7642 110577
7643 110577
7644 110577
7645 110577
7646 110577
7647 110577
7648 110577
7649 110577
7650 110577
7651 110286
7652 110286
7653 110286
7654 110286
7655 110286
7656 110286
7657 110286
7658 110286
7659 110286
7660 110286
7661 110412
7662 110412
7663 110412
7664 110412
7665 110412
7666 110412
7667 110412
7668 110412
7669 110412
7670 110412
7671 110594
7672 110594
7673 110594
7674 110594
7675 110594
7676 110594
7677 110594
7678 110594
7679 110594
7680 110594
7681 110736
7682 110736
7683 110736
7684 110736
7685 110736
7686 110736
7687 110736
7688 110736
7689 110736
7690 110736
7691 110817
7692 110817
7693 110817
7694 110817
7695 110817
7696 110817
7697 110817
7698 110817
7699 110817
7700 110817
7701 110623
7702 110623
7703 110623
7704 110623
7705 110623
7706 110623
7707 110623
7708 110623
7709 110623
7710 110623
7711 109917
7712 109917
7713 109917
7714 109917
7715 109917
7716 109917
7717 109917
7718 109917
7719 109917
7720 109917
7721 109076
7722 109076
7723 109076
7724 109076
7725 109076
7726 109076
7727 109076
7728 109076
7729 109076
7730 109076
7731 108026
7732 108026
7733 108026
7734 108026
7735 108026
7736 108026
7737 108026
7738 108026
7739 108026
7740 108026
7741 107118
7742 107118
7743 107118
7744 107118
7745 107118
7746 107118
7747 107118
7748 107118
7749 107118
7750 107118
7751 106280
7752 106280
7753 106280
7754 106280
7755 106280
7756 106280
7757 106280
7758 106280
7759 106280
7760 106280
7761 105427
7762 105427
7763 105427
7764 105427
7765 105427
7766 105427
7767 105427
7768 105427
7769 105427
7770 105427
7771 104471
7772 104471
7773 104471
7774 104471
7775 104471
7776 104471
7777 104471
7778 104471
7779 104471
7780 104471
7781 103458
7782 103458
7783 103458
7784 103458
7785 103458
7786 103458
7787 103458
7788 103458
7789 103458
7790 103458
7791 102516
7792 102516
7793 102516
7794 102516
7795 102516
7796 102516
7797 102516
7798 102516
7799 102516
7800 102516
7801 101654
7802 101654
7803 101654
7804 101654
7805 101654
7806 101654
7807 101654
7808 101654
7809 101654
7810 101654
7811 100750
7812 100750
7813 100750
7814 100750
7815 100750
7816 100750
7817 100750
7818 100750
7819 100750
7820 100750
7821 99742.6
7822 99742.6
7823 99742.6
7824 99742.6
7825 99742.6
7826 99742.6
7827 99742.6
7828 99742.6
7829 99742.6
7830 99742.6
7831 98668.1
7832 98668.1
7833 98668.1
7834 98668.1
7835 98668.1
7836 98668.1
7837 98668.1
7838 98668.1
7839 98668.1
7840 98668.1
7841 97659.5
7842 97659.5
7843 97659.5
7844 97659.5
7845 97659.5
7846 97659.5
7847 97659.5
7848 97659.5
7849 97659.5
7850 97659.5
7851 96692.5
7852 96692.5
7853 96692.5
7854 96692.5
7855 96692.5
7856 96692.5
7857 96692.5
7858 96692.5
7859 96692.5
7860 96692.5
7861 95196.2
7862 95196.2
7863 95196.2
7864 95196.2
7865 95196.2
7866 95196.2
7867 95196.2
7868 95196.2
7869 95196.2
7870 95196.2
7871 93593.7
7872 93593.7
7873 93593.7
7874 93593.7
7875 93593.7
7876 93593.7
7877 93593.7
7878 93593.7
7879 93593.7
7880 93593.7
7881 92094.5
7882 92094.5
7883 92094.5
7884 92094.5
7885 92094.5
7886 92094.5
7887 92094.5
7888 92094.5
7889 92094.5
7890 92094.5
7891 90665.6
7892 90665.6
7893 90665.6
7894 90665.6
7895 90665.6
7896 90665.6
7897 90665.6
7898 90665.6
7899 90665.6
7900 90665.6
7901 89517.9
7902 89517.9
7903 89517.9
7904 89517.9
7905 89517.9
7906 89517.9
7907 89517.9
7908 89517.9
7909 89517.9
7910 89517.9
7911 88543.7
7912 88543.7
7913 88543.7
7914 88543.7
7915 88543.7
7916 88543.7
7917 88543.7
7918 88543.7
7919 88543.7
7920 88543.7
7921 87756.1
7922 87756.1
7923 87756.1
7924 87756.1
7925 87756.1
7926 87756.1
7927 87756.1
7928 87756.1
7929 87756.1
7930 87756.1
7931 87033
7932 87033
7933 87033
7934 87033
7935 87033
7936 87033
7937 87033
7938 87033
7939 87033
7940 87033
7941 86216.7
7942 86216.7
7943 86216.7
7944 86216.7
7945 86216.7
7946 86216.7
7947 86216.7
7948 86216.7
7949 86216.7
7950 86216.7
7951 85368.8
7952 85368.8
7953 85368.8
7954 85368.8
7955 85368.8
7956 85368.8
7957 85368.8
7958 85368.8
7959 85368.8
7960 85368.8
7961 84429.2
7962 84429.2
7963 84429.2
7964 84429.2
7965 84429.2
7966 84429.2
7967 84429.2
7968 84429.2
7969 84429.2
7970 84429.2
7971 83754.9
7972 83754.9
7973 83754.9
7974 83754.9
7975 83754.9
7976 83754.9
7977 83754.9
7978 83754.9
7979 83754.9
7980 83754.9
7981 83261.3
7982 83261.3
7983 83261.3
7984 83261.3
7985 83261.3
7986 83261.3
7987 83261.3
7988 83261.3
7989 83261.3
7990 83261.3
7991 82648.8
7992 82648.8
7993 82648.8
7994 82648.8
7995 82648.8
7996 82648.8
7997 82648.8
7998 82648.8
7999 82648.8
8000 82648.8
8001 82205.4
8002 82205.4
8003 82205.4
8004 82205.4
8005 82205.4
8006 82205.4
8007 82205.4
8008 82205.4
8009 82205.4
8010 82205.4
8011 81786.5
8012 81786.5
8013 81786.5
8014 81786.5
8015 81786.5
8016 81786.5
8017 81786.5
8018 81786.5
8019 81786.5
8020 81786.5
8021 81472.3
8022 81472.3
8023 81472.3
8024 81472.3
8025 81472.3
8026 81472.3
8027 81472.3
8028 81472.3
8029 81472.3
8030 81472.3
8031 81255.7
8032 81255.7
8033 81255.7
8034 81255.7
8035 81255.7
8036 81255.7
8037 81255.7
8038 81255.7
8039 81255.7
8040 81255.7
8041 81242.8
8042 81242.8
8043 81242.8
8044 81242.8
8045 81242.8
8046 81242.8
8047 81242.8
8048 81242.8
8049 81242.8
8050 81242.8
8051 81261.4
8052 81261.4
8053 81261.4
8054 81261.4
8055 81261.4
8056 81261.4
8057 81261.4
8058 81261.4
8059 81261.4
8060 81261.4
8061 81605.8
8062 81605.8
8063 81605.8
8064 81605.8
8065 81605.8
8066 81605.8
8067 81605.8
8068 81605.8
8069 81605.8
8070 81605.8
8071 82219.8
8072 82219.8
8073 82219.8
8074 82219.8
8075 82219.8
8076 82219.8
8077 82219.8
8078 82219.8
8079 82219.8
8080 82219.8
8081 82709
8082 82709
8083 82709
8084 82709
8085 82709
8086 82709
8087 82709
8088 82709
8089 82709
8090 82709
8091 83350.3
8092 83350.3
8093 83350.3
8094 83350.3
8095 83350.3
8096 83350.3
8097 83350.3
8098 83350.3
8099 83350.3
8100 83350.3
8101 83816.6
8102 83816.6
8103 83816.6
8104 83816.6
8105 83816.6
8106 83816.6
8107 83816.6
8108 83816.6
8109 83816.6
8110 83816.6
8111 84512.4
8112 84512.4
8113 84512.4
8114 84512.4
8115 84512.4
8116 84512.4
8117 84512.4
8118 84512.4
8119 84512.4
8120 84512.4
8121 85298.6
8122 85298.6
8123 85298.6
8124 85298.6
8125 85298.6
8126 85298.6
8127 85298.6
8128 85298.6
8129 85298.6
8130 85298.6
8131 86071.8
8132 86071.8
8133 86071.8
8134 86071.8
8135 86071.8
8136 86071.8
8137 86071.8
8138 86071.8
8139 86071.8
8140 86071.8
8141 86756.2
8142 86756.2
8143 86756.2
8144 86756.2
8145 86756.2
8146 86756.2
8147 86756.2
8148 86756.2
8149 86756.2
8150 86756.2
8151 87474.9
8152 87474.9
8153 87474.9
8154 87474.9
8155 87474.9
8156 87474.9
8157 87474.9
8158 87474.9
8159 87474.9
8160 87474.9
8161 88286.9
8162 88286.9
8163 88286.9
8164 88286.9
8165 88286.9
8166 88286.9
8167 88286.9
8168 88286.9
8169 88286.9
8170 88286.9
8171 88901
8172 88901
8173 88901
8174 88901
8175 88901
8176 88901
8177 88901
8178 88901
8179 88901
8180 88901
8181 89615.4
8182 89615.4
8183 89615.4
8184 89615.4
8185 89615.4
8186 89615.4
8187 89615.4
8188 89615.4
8189 89615.4
8190 89615.4
8191 90591
8192 90591
8193 90591
8194 90591
8195 90591
8196 90591
8197 90591
8198 90591
8199 90591
8200 90591
8201 91687
8202 91687
8203 91687
8204 91687
8205 91687
8206 91687
8207 91687
8208 91687
8209 91687
8210 91687
8211 92965.3
8212 92965.3
8213 92965.3
8214 92965.3
8215 92965.3
8216 92965.3
8217 92965.3
8218 92965.3
8219 92965.3
8220 92965.3
8221 94237.9
8222 94237.9
8223 94237.9
8224 94237.9
8225 94237.9
8226 94237.9
8227 94237.9
8228 94237.9
8229 94237.9
8230 94237.9
8231 95496
8232 95496
8233 95496
8234 95496
8235 95496
8236 95496
8237 95496
8238 95496
8239 95496
8240 95496
8241 96688.2
8242 96688.2
8243 96688.2
8244 96688.2
8245 96688.2
8246 96688.2
8247 96688.2
8248 96688.2
8249 96688.2
8250 96688.2
8251 97894.8
8252 97894.8
8253 97894.8
8254 97894.8
8255 97894.8
8256 97894.8
8257 97894.8
8258 97894.8
8259 97894.8
8260 97894.8
8261 99197.4
8262 99197.4
8263 99197.4
8264 99197.4
8265 99197.4
8266 99197.4
8267 99197.4
8268 99197.4
8269 99197.4
8270 99197.4
8271 100426
8272 100426
8273 100426
8274 100426
8275 100426
8276 100426
8277 100426
8278 100426
8279 100426
8280 100426
8281 101820
8282 101820
8283 101820
8284 101820
8285 101820
8286 101820
8287 101820
8288 101820
8289 101820
8290 101820
8291 103134
8292 103134
8293 103134
8294 103134
8295 103134
8296 103134
8297 103134
8298 103134
8299 103134
8300 103134
8301 104711
8302 104711
8303 104711
8304 104711
8305 104711
8306 104711
8307 104711
8308 104711
8309 104711
8310 104711
8311 106229
8312 106229
8313 106229
8314 106229
8315 106229
8316 106229
8317 106229
8318 106229
8319 106229
8320 106229
8321 107863
8322 107863
8323 107863
8324 107863
8325 107863
8326 107863
8327 107863
8328 107863
8329 107863
8330 107863
8331 109581
8332 109581
8333 109581
8334 109581
8335 109581
8336 109581
8337 109581
8338 109581
8339 109581
8340 109581
8341 111644
8342 111644
8343 111644
8344 111644
8345 111644
8346 111644
8347 111644
8348 111644
8349 111644
8350 111644
8351 113705
8352 113705
8353 113705
8354 113705
8355 113705
8356 113705
8357 113705
8358 113705
8359 113705
8360 113705
8361 115760
8362 115760
8363 115760
8364 115760
8365 115760
8366 115760
8367 115760
8368 115760
8369 115760
8370 115760
8371 117991
8372 117991
8373 117991
8374 117991
8375 117991
8376 117991
8377 117991
8378 117991
8379 117991
8380 117991
8381 120026
8382 120026
8383 120026
8384 120026
8385 120026
8386 120026
8387 120026
8388 120026
8389 120026
8390 120026
8391 121955
8392 121955
8393 121955
8394 121955
8395 121955
8396 121955
8397 121955
8398 121955
8399 121955
8400 121955
8401 123627
8402 123627
8403 123627
8404 123627
8405 123627
8406 123627
8407 123627
8408 123627
8409 123627
8410 123627
8411 125097
8412 125097
8413 125097
8414 125097
8415 125097
8416 125097
8417 125097
8418 125097
8419 125097
8420 125097
8421 126476
8422 126476
8423 126476
8424 126476
8425 126476
8426 126476
8427 126476
8428 126476
8429 126476
8430 126476
8431 127900
8432 127900
8433 127900
8434 127900
8435 127900
8436 127900
8437 127900
8438 127900
8439 127900
8440 127900
8441 129118
8442 129118
8443 129118
8444 129118
8445 129118
8446 129118
8447 129118
8448 129118
8449 129118
8450 129118
8451 130364
8452 130364
8453 130364
8454 130364
8455 130364
8456 130364
8457 130364
8458 130364
8459 130364
8460 130364
8461 131552
8462 131552
8463 131552
8464 131552
8465 131552
8466 131552
8467 131552
8468 131552
8469 131552
8470 131552
8471 132652
8472 132652
8473 132652
8474 132652
8475 132652
8476 132652
8477 132652
8478 132652
8479 132652
8480 132652
8481 133658
8482 133658
8483 133658
8484 133658
8485 133658
8486 133658
8487 133658
8488 133658
8489 133658
8490 133658
8491 134534
8492 134534
8493 134534
8494 134534
8495 134534
8496 134534
8497 134534
8498 134534
8499 134534
8500 134534
8501 135242
8502 135242
8503 135242
8504 135242
8505 135242
8506 135242
8507 135242
8508 135242
8509 135242
8510 135242
8511 135910
8512 135910
8513 135910
8514 135910
8515 135910
8516 135910
8517 135910
8518 135910
8519 135910
8520 135910
8521 136157
8522 136157
8523 136157
8524 136157
8525 136157
8526 136157
8527 136157
8528 136157
8529 136157
8530 136157
8531 136415
8532 136415
8533 136415
8534 136415
8535 136415
8536 136415
8537 136415
8538 136415
8539 136415
8540 136415
8541 136371
8542 136371
8543 136371
8544 136371
8545 136371
8546 136371
8547 136371
8548 136371
8549 136371
8550 136371
8551 136118
8552 136118
8553 136118
8554 136118
8555 136118
8556 136118
8557 136118
8558 136118
8559 136118
8560 136118
8561 135850
8562 135850
8563 135850
8564 135850
8565 135850
8566 135850
8567 135850
8568 135850
8569 135850
8570 135850
8571 135282
8572 135282
8573 135282
8574 135282
8575 135282
8576 135282
8577 135282
8578 135282
8579 135282
8580 135282
8581 134929
8582 134929
8583 134929
8584 134929
8585 134929
8586 134929
8587 134929
8588 134929
8589 134929
8590 134929
8591 134387
8592 134387
8593 134387
8594 134387
8595 134387
8596 134387
8597 134387
8598 134387
8599 134387
8600 134387
8601 134090
8602 134090
8603 134090
8604 134090
8605 134090
8606 134090
8607 134090
8608 134090
8609 134090
8610 134090
8611 134021
8612 134021
8613 134021
8614 134021
8615 134021
8616 134021
8617 134021
8618 134021
8619 134021
8620 134021
8621 133959
8622 133959
8623 133959
8624 133959
8625 133959
8626 133959
8627 133959
8628 133959
8629 133959
8630 133959
8631 133728
8632 133728
8633 133728
8634 133728
8635 133728
8636 133728
8637 133728
8638 133728
8639 133728
8640 133728
8641 133669
8642 133669
8643 133669
8644 133669
8645 133669
8646 133669
8647 133669
8648 133669
8649 133669
8650 133669
8651 133527
8652 133527
8653 133527
8654 133527
8655 133527
8656 133527
8657 133527
8658 133527
8659 133527
8660 133527
8661 133071
8662 133071
8663 133071
8664 133071
8665 133071
8666 133071
8667 133071
8668 133071
8669 133071
8670 133071
8671 132603
8672 132603
8673 132603
8674 132603
8675 132603
8676 132603
8677 132603
8678 132603
8679 132603
8680 132603
8681 132077
8682 132077
8683 132077
8684 132077
8685 132077
8686 132077
8687 132077
8688 132077
8689 132077
8690 132077
8691 131613
8692 131613
8693 131613
8694 131613
8695 131613
8696 131613
8697 131613
8698 131613
8699 131613
8700 131613
8701 131002
8702 131002
8703 131002
8704 131002
8705 131002
8706 131002
8707 131002
8708 131002
8709 131002
8710 131002
8711 130215
8712 130215
8713 130215
8714 130215
8715 130215
8716 130215
8717 130215
8718 130215
8719 130215
8720 130215
8721 129494
8722 129494
8723 129494
8724 129494
8725 129494
8726 129494
8727 129494
8728 129494
8729 129494
8730 129494
8731 128586
8732 128586
8733 128586
8734 128586
8735 128586
8736 128586
8737 128586
8738 128586
8739 128586
8740 128586
8741 127625
8742 127625
8743 127625
8744 127625
8745 127625
8746 127625
8747 127625
8748 127625
8749 127625
8750 127625
8751 126839
8752 126839
8753 126839
8754 126839
8755 126839
8756 126839
8757 126839
8758 126839
8759 126839
8760 126839
8761 126035
8762 126035
8763 126035
8764 126035
8765 126035
8766 126035
8767 126035
8768 126035
8769 126035
8770 126035
8771 125249
8772 125249
8773 125249
8774 125249
8775 125249
8776 125249
8777 125249
8778 125249
8779 125249
8780 125249
8781 124000
8782 124000
8783 124000
8784 124000
8785 124000
8786 124000
8787 124000
8788 124000
8789 124000
8790 124000
8791 122818
8792 122818
8793 122818
8794 122818
8795 122818
8796 122818
8797 122818
8798 122818
8799 122818
8800 122818
8801 121105
8802 121105
8803 121105
8804 121105
8805 121105
8806 121105
8807 121105
8808 121105
8809 121105
8810 121105
8811 118889
8812 118889
8813 118889
8814 118889
8815 118889
8816 118889
8817 118889
8818 118889
8819 118889
8820 118889
8821 116601
8822 116601
8823 116601
8824 116601
8825 116601
8826 116601
8827 116601
8828 116601
8829 116601
8830 116601
8831 114337
8832 114337
8833 114337
8834 114337
8835 114337
8836 114337
8837 114337
8838 114337
8839 114337
8840 114337
8841 112025
8842 112025
8843 112025
8844 112025
8845 112025
8846 112025
8847 112025
8848 112025
8849 112025
8850 112025
8851 109670
8852 109670
8853 109670
8854 109670
8855 109670
8856 109670
8857 109670
8858 109670
8859 109670
8860 109670
8861 107593
8862 107593
8863 107593
8864 107593
8865 107593
8866 107593
8867 107593
8868 107593
8869 107593
8870 107593
8871 105409
8872 105409
8873 105409
8874 105409
8875 105409
8876 105409
8877 105409
8878 105409
8879 105409
8880 105409
8881 103257
8882 103257
8883 103257
8884 103257
8885 103257
8886 103257
8887 103257
8888 103257
8889 103257
8890 103257
8891 101019
8892 101019
8893 101019
8894 101019
8895 101019
8896 101019
8897 101019
8898 101019
8899 101019
8900 101019
8901 98920.6
8902 98920.6
8903 98920.6
8904 98920.6
8905 98920.6
8906 98920.6
8907 98920.6
8908 98920.6
8909 98920.6
8910 98920.6
8911 96877.6
8912 96877.6
8913 96877.6
8914 96877.6
8915 96877.6
8916 96877.6
8917 96877.6
8918 96877.6
8919 96877.6
8920 96877.6
8921 95034.1
8922 95034.1
8923 95034.1
8924 95034.1
8925 95034.1
8926 95034.1
8927 95034.1
8928 95034.1
8929 95034.1
8930 95034.1
8931 93540.6
8932 93540.6
8933 93540.6
8934 93540.6
8935 93540.6
8936 93540.6
8937 93540.6
8938 93540.6
8939 93540.6
8940 93540.6
8941 92331.2
8942 92331.2
8943 92331.2
8944 92331.2
8945 92331.2
8946 92331.2
8947 92331.2
8948 92331.2
8949 92331.2
8950 92331.2
8951 91164.8
8952 91164.8
8953 91164.8
8954 91164.8
8955 91164.8
8956 91164.8
8957 91164.8
8958 91164.8
8959 91164.8
8960 91164.8
8961 89991.3
8962 89991.3
8963 89991.3
8964 89991.3
8965 89991.3
8966 89991.3
8967 89991.3
8968 89991.3
8969 89991.3
8970 89991.3
8971 88977
8972 88977
8973 88977
8974 88977
8975 88977
8976 88977
8977 88977
8978 88977
8979 88977
8980 88977
8981 88275.4
8982 88275.4
8983 88275.4
8984 88275.4
8985 88275.4
8986 88275.4
8987 88275.4
8988 88275.4
8989 88275.4
8990 88275.4
8991 87608.3
8992 87608.3
8993 87608.3
8994 87608.3
8995 87608.3
8996 87608.3
8997 87608.3
8998 87608.3
8999 87608.3
9000 87608.3
9001 87542.3
9002 87542.3
9003 87542.3
9004 87542.3
9005 87542.3
9006 87542.3
9007 87542.3
9008 87542.3
9009 87542.3
9010 87542.3
9011 87809.2
9012 87809.2
9013 87809.2
9014 87809.2
9015 87809.2
9016 87809.2
9017 87809.2
9018 87809.2
9019 87809.2
9020 87809.2
9021 88245.3
9022 88245.3
9023 88245.3
9024 88245.3
9025 88245.3
9026 88245.3
9027 88245.3
9028 88245.3
9029 88245.3
9030 88245.3
9031 88744.6
9032 88744.6
9033 88744.6
9034 88744.6
9035 88744.6
9036 88744.6
9037 88744.6
9038 88744.6
9039 88744.6
9040 88744.6
9041 89282.6
9042 89282.6
9043 89282.6
9044 89282.6
9045 89282.6
9046 89282.6
9047 89282.6
9048 89282.6
9049 89282.6
9050 89282.6
9051 89836.3
9052 89836.3
9053 89836.3
9054 89836.3
9055 89836.3
9056 89836.3
9057 89836.3
9058 89836.3
9059 89836.3
9060 89836.3
9061 90378.6
9062 90378.6
9063 90378.6
9064 90378.6
9065 90378.6
9066 90378.6
9067 90378.6
9068 90378.6
9069 90378.6
9070 90378.6
9071 91182.1
9072 91182.1
9073 91182.1
9074 91182.1
9075 91182.1
9076 91182.1
9077 91182.1
9078 91182.1
9079 91182.1
9080 91182.1
9081 91905.1
9082 91905.1
9083 91905.1
9084 91905.1
9085 91905.1
9086 91905.1
9087 91905.1
9088 91905.1
9089 91905.1
9090 91905.1
9091 92740.1
9092 92740.1
9093 92740.1
9094 92740.1
9095 92740.1
9096 92740.1
9097 92740.1
9098 92740.1
9099 92740.1
9100 92740.1
9101 93493.3
9102 93493.3
9103 93493.3
9104 93493.3
9105 93493.3
9106 93493.3
9107 93493.3
9108 93493.3
9109 93493.3
9110 93493.3
9111 94306.7
9112 94306.7
9113 94306.7
9114 94306.7
9115 94306.7
9116 94306.7
9117 94306.7
9118 94306.7
9119 94306.7
9120 94306.7
9121 94933.7
9122 94933.7
9123 94933.7
9124 94933.7
9125 94933.7
9126 94933.7
9127 94933.7
9128 94933.7
9129 94933.7
9130 94933.7
9131 95176.1
9132 95176.1
9133 95176.1
9134 95176.1
9135 95176.1
9136 95176.1
9137 95176.1
9138 95176.1
9139 95176.1
9140 95176.1
9141 95121.6
9142 95121.6
9143 95121.6
9144 95121.6
9145 95121.6
9146 95121.6
9147 95121.6
9148 95121.6
9149 95121.6
9150 95121.6
9151 95051.3
9152 95051.3
9153 95051.3
9154 95051.3
9155 95051.3
9156 95051.3
9157 95051.3
9158 95051.3
9159 95051.3
9160 95051.3
9161 94893.5
9162 94893.5
9163 94893.5
9164 94893.5
9165 94893.5
9166 94893.5
9167 94893.5
9168 94893.5
9169 94893.5
9170 94893.5
9171 94731.4
9172 94731.4
9173 94731.4
9174 94731.4
9175 94731.4
9176 94731.4
9177 94731.4
9178 94731.4
9179 94731.4
9180 94731.4
9181 94554.9
9182 94554.9
9183 94554.9
9184 94554.9
9185 94554.9
9186 94554.9
9187 94554.9
9188 94554.9
9189 94554.9
9190 94554.9
9191 94418.6
9192 94418.6
9193 94418.6
9194 94418.6
9195 94418.6
9196 94418.6
9197 94418.6
9198 94418.6
9199 94418.6
9200 94418.6
9201 93996.8
9202 93996.8
9203 93996.8
9204 93996.8
9205 93996.8
9206 93996.8
9207 93996.8
9208 93996.8
9209 93996.8
9210 93996.8
9211 93474.6
9212 93474.6
9213 93474.6
9214 93474.6
9215 93474.6
9216 93474.6
9217 93474.6
9218 93474.6
9219 93474.6
9220 93474.6
9221 92797.5
9222 92797.5
9223 92797.5
9224 92797.5
9225 92797.5
9226 92797.5
9227 92797.5
9228 92797.5
9229 92797.5
9230 92797.5
9231 92189.2
9232 92189.2
9233 92189.2
9234 92189.2
9235 92189.2
9236 92189.2
9237 92189.2
9238 92189.2
9239 92189.2
9240 92189.2
9241 91611
9242 91611
9243 91611
9244 91611
9245 91611
9246 91611
9247 91611
9248 91611
9249 91611
9250 91611
9251 91151.9
9252 91151.9
9253 91151.9
9254 91151.9
9255 91151.9
9256 91151.9
9257 91151.9
9258 91151.9
9259 91151.9
9260 91151.9
9261 90688.5
9262 90688.5
9263 90688.5
9264 90688.5
9265 90688.5
9266 90688.5
9267 90688.5
9268 90688.5
9269 90688.5
9270 90688.5
9271 90058.7
9272 90058.7
9273 90058.7
9274 90058.7
9275 90058.7
9276 90058.7
9277 90058.7
9278 90058.7
9279 90058.7
9280 90058.7
9281 89622.6
9282 89622.6
9283 89622.6
9284 89622.6
9285 89622.6
9286 89622.6
9287 89622.6
9288 89622.6
9289 89622.6
9290 89622.6
9291 89162.1
9292 89162.1
9293 89162.1
9294 89162.1
9295 89162.1
9296 89162.1
9297 89162.1
9298 89162.1
9299 89162.1
9300 89162.1
9301 88754.6
9302 88754.6
9303 88754.6
9304 88754.6
9305 88754.6
9306 88754.6
9307 88754.6
9308 88754.6
9309 88754.6
9310 88754.6
9311 88410.3
9312 88410.3
9313 88410.3
9314 88410.3
9315 88410.3
9316 88410.3
9317 88410.3
9318 88410.3
9319 88410.3
9320 88410.3
9321 88190.8
9322 88190.8
9323 88190.8
9324 88190.8
9325 88190.8
9326 88190.8
9327 88190.8
9328 88190.8
9329 88190.8
9330 88190.8
9331 88182.2
9332 88182.2
9333 88182.2
9334 88182.2
9335 88182.2
9336 88182.2
9337 88182.2
9338 88182.2
9339 88182.2
9340 88182.2
9341 88388.8
9342 88388.8
9343 88388.8
9344 88388.8
9345 88388.8
9346 88388.8
9347 88388.8
9348 88388.8
9349 88388.8
9350 88388.8
9351 88717.3
9352 88717.3
9353 88717.3
9354 88717.3
9355 88717.3
9356 88717.3
9357 88717.3
9358 88717.3
9359 88717.3
9360 88717.3
9361 89362.9
9362 89362.9
9363 89362.9
9364 89362.9
9365 89362.9
9366 89362.9
9367 89362.9
9368 89362.9
9369 89362.9
9370 89362.9
9371 89943.9
9372 89943.9
9373 89943.9
9374 89943.9
9375 89943.9
9376 89943.9
9377 89943.9
9378 89943.9
9379 89943.9
9380 89943.9
9381 90530.7
9382 90530.7
9383 90530.7
9384 90530.7
9385 90530.7
9386 90530.7
9387 90530.7
9388 90530.7
9389 90530.7
9390 90530.7
9391 91120.4
9392 91120.4
9393 91120.4
9394 91120.4
9395 91120.4
9396 91120.4
9397 91120.4
9398 91120.4
9399 91120.4
9400 91120.4
9401 91735.8
9402 91735.8
9403 91735.8
9404 91735.8
9405 91735.8
9406 91735.8
9407 91735.8
9408 91735.8
9409 91735.8
9410 91735.8
9411 92456
9412 92456
9413 92456
9414 92456
9415 92456
9416 92456
9417 92456
9418 92456
9419 92456
9420 92456
9421 93336.9
9422 93336.9
9423 93336.9
9424 93336.9
9425 93336.9
9426 93336.9
9427 93336.9
9428 93336.9
9429 93336.9
9430 93336.9
9431 94226.4
9432 94226.4
9433 94226.4
9434 94226.4
9435 94226.4
9436 94226.4
9437 94226.4
9438 94226.4
9439 94226.4
9440 94226.4
9441 95062.8
9442 95062.8
9443 95062.8
9444 95062.8
9445 95062.8
9446 95062.8
9447 95062.8
9448 95062.8
9449 95062.8
9450 95062.8
9451 95897.7
9452 95897.7
9453 95897.7
9454 95897.7
9455 95897.7
9456 95897.7
9457 95897.7
9458 95897.7
9459 95897.7
9460 95897.7
9461 96711.2
9462 96711.2
9463 96711.2
9464 96711.2
9465 96711.2
9466 96711.2
9467 96711.2
9468 96711.2
9469 96711.2
9470 96711.2
9471 97714
9472 97714
9473 97714
9474 97714
9475 97714
9476 97714
9477 97714
9478 97714
9479 97714
9480 97714
9481 98665.2
9482 98665.2
9483 98665.2
9484 98665.2
9485 98665.2
9486 98665.2
9487 98665.2
9488 98665.2
9489 98665.2
9490 98665.2
9491 99840.2
9492 99840.2
9493 99840.2
9494 99840.2
9495 99840.2
9496 99840.2
9497 99840.2
9498 99840.2
9499 99840.2
9500 99840.2
9501 101159
9502 101159
9503 101159
9504 101159
9505 101159
9506 101159
9507 101159
9508 101159
9509 101159
9510 101159
9511 102480
9512 102480
9513 102480
9514 102480
9515 102480
9516 102480
9517 102480
9518 102480
9519 102480
9520 102480
9521 103800
9522 103800
9523 103800
9524 103800
9525 103800
9526 103800
9527 103800
9528 103800
9529 103800
9530 103800
9531 105044
9532 105044
9533 105044
9534 105044
9535 105044
9536 105044
9537 105044
9538 105044
9539 105044
9540 105044
9541 106217
9542 106217
9543 106217
9544 106217
9545 106217
9546 106217
9547 106217
9548 106217
9549 106217
9550 106217
9551 107168
9552 107168
9553 107168
9554 107168
9555 107168
9556 107168
9557 107168
9558 107168
9559 107168
9560 107168
9561 107903
9562 107903
9563 107903
9564 107903
9565 107903
9566 107903
9567 107903
9568 107903
9569 107903
9570 107903
9571 108680
9572 108680
9573 108680
9574 108680
9575 108680
9576 108680
9577 108680
9578 108680
9579 108680
9580 108680
9581 109385
9582 109385
9583 109385
9584 109385
9585 109385
9586 109385
9587 109385
9588 109385
9589 109385
9590 109385
9591 110094
9592 110094
9593 110094
9594 110094
9595 110094
9596 110094
9597 110094
9598 110094
9599 110094
9600 110094
9601 110926
9602 110926
9603 110926
9604 110926
9605 110926
9606 110926
9607 110926
9608 110926
9609 110926
9610 110926
9611 111797
9612 111797
9613 111797
9614 111797
9615 111797
9616 111797
9617 111797
9618 111797
9619 111797
9620 111797
9621 112652
9622 112652
9623 112652
9624 112652
9625 112652
9626 112652
9627 112652
9628 112652
9629 112652
9630 112652
9631 113455
9632 113455
9633 113455
9634 113455
9635 113455
9636 113455
9637 113455
9638 113455
9639 113455
9640 113455
9641 114250
9642 114250
9643 114250
9644 114250
9645 114250
9646 114250
9647 114250
9648 114250
9649 114250
9650 114250
9651 114898
9652 114898
9653 114898
9654 114898
9655 114898
9656 114898
9657 114898
9658 114898
9659 114898
9660 114898
9661 115507
9662 115507
9663 115507
9664 115507
9665 115507
9666 115507
9667 115507
9668 115507
9669 115507
9670 115507
9671 115859
9672 115859
9673 115859
9674 115859
9675 115859
9676 115859
9677 115859
9678 115859
9679 115859
9680 115859
9681 116138
9682 116138
9683 116138
9684 116138
9685 116138
9686 116138
9687 116138
9688 116138
9689 116138
9690 116138
9691 116144
9692 116144
9693 116144
9694 116144
9695 116144
9696 116144
9697 116144
9698 116144
9699 116144
9700 116144
9701 116092
9702 116092
9703 116092
9704 116092
9705 116092
9706 116092
9707 116092
9708 116092
9709 116092
9710 116092
9711 116065
9712 116065
9713 116065
9714 116065
9715 116065
9716 116065
9717 116065
9718 116065
9719 116065
9720 116065
9721 116164
9722 116164
9723 116164
9724 116164
9725 116164
9726 116164
9727 116164
9728 116164
9729 116164
9730 116164
9731 116409
9732 116409
9733 116409
9734 116409
9735 116409
9736 116409
9737 116409
9738 116409
9739 116409
9740 116409
9741 116562
9742 116562
9743 116562
9744 116562
9745 116562
9746 116562
9747 116562
9748 116562
9749 116562
9750 116562
9751 116782
9752 116782
9753 116782
9754 116782
9755 116782
9756 116782
9757 116782
9758 116782
9759 116782
9760 116782
9761 116920
9762 116920
9763 116920
9764 116920
9765 116920
9766 116920
9767 116920
9768 116920
9769 116920
9770 116920
9771 117179
9772 117179
9773 117179
9774 117179
9775 117179
9776 117179
9777 117179
9778 117179
9779 117179
9780 117179
9781 117593
9782 117593
9783 117593
9784 117593
9785 117593
9786 117593
9787 117593
9788 117593
9789 117593
9790 117593
9791 118067
9792 118067
9793 118067
9794 118067
9795 118067
9796 118067
9797 118067
9798 118067
9799 118067
9800 118067
9801 118377
9802 118377
9803 118377
9804 118377
9805 118377
9806 118377
9807 118377
9808 118377
9809 118377
9810 118377
9811 118687
9812 118687
9813 118687
9814 118687
9815 118687
9816 118687
9817 118687
9818 118687
9819 118687
9820 118687
9821 119060
9822 119060
9823 119060
9824 119060
9825 119060
9826 119060
9827 119060
9828 119060
9829 119060
9830 119060
9831 119419
9832 119419
9833 119419
9834 119419
9835 119419
9836 119419
9837 119419
9838 119419
9839 119419
9840 119419
9841 119895
9842 119895
9843 119895
9844 119895
9845 119895
9846 119895
9847 119895
9848 119895
9849 119895
9850 119895
9851 120516
9852 120516
9853 120516
9854 120516
9855 120516
9856 120516
9857 120516
9858 120516
9859 120516
9860 120516
9861 121153
9862 121153
9863 121153
9864 121153
9865 121153
9866 121153
9867 121153
9868 121153
9869 121153
9870 121153
9871 121960
9872 121960
9873 121960
9874 121960
9875 121960
9876 121960
9877 121960
9878 121960
9879 121960
9880 121960
9881 122777
9882 122777
9883 122777
9884 122777
9885 122777
9886 122777
9887 122777
9888 122777
9889 122777
9890 122777
9891 123526
9892 123526
9893 123526
9894 123526
9895 123526
9896 123526
9897 123526
9898 123526
9899 123526
9900 123526
9901 124084
9902 124084
9903 124084
9904 124084
9905 124084
9906 124084
9907 124084
9908 124084
9909 124084
9910 124084
9911 124559
9912 124559
9913 124559
9914 124559
9915 124559
9916 124559
9917 124559
9918 124559
9919 124559
9920 124559
9921 124836
9922 124836
9923 124836
9924 124836
9925 124836
9926 124836
9927 124836
9928 124836
9929 124836
9930 124836
9931 125025
9932 125025
9933 125025
9934 125025
9935 125025
9936 125025
9937 125025
9938 125025
9939 125025
9940 125025
9941 125403
9942 125403
9943 125403
9944 125403
9945 125403
9946 125403
9947 125403
9948 125403
9949 125403
9950 125403
9951 125728
9952 125728
9953 125728
9954 125728
9955 125728
9956 125728
9957 125728
9958 125728
9959 125728
9960 125728
9961 126070
9962 126070
9963 126070
9964 126070
9965 126070
9966 126070
9967 126070
9968 126070
9969 126070
9970 126070
9971 126183
9972 126183
9973 126183
9974 126183
9975 126183
9976 126183
9977 126183
9978 126183
9979 126183
9980 126183
9981 126231
9982 126231
9983 126231
9984 126231
9985 126231
9986 126231
9987 126231
9988 126231
9989 126231
9990 126231
9991 126140
9992 126140
9993 126140
9994 126140
9995 126140
9996 126140
9997 126140
9998 126140
9999 126140
10000 126140
10001 126096
10002 126096
10003 126096
10004 126096
10005 126096
10006 126096
10007 126096
10008 126096
10009 126096
10010 126096
10011 126038
10012 126038
10013 126038
10014 126038
10015 126038
10016 126038
10017 126038
10018 126038
10019 126038
10020 126038
10021 125704
10022 125704
10023 125704
10024 125704
10025 125704
10026 125704
10027 125704
10028 125704
10029 125704
10030 125704
10031 125295
10032 125295
10033 125295
10034 125295
10035 125295
10036 125295
10037 125295
10038 125295
10039 125295
10040 125295
10041 124720
10042 124720
10043 124720
10044 124720
10045 124720
10046 124720
10047 124720
10048 124720
10049 124720
10050 124720
10051 124050
10052 124050
10053 124050
10054 124050
10055 124050
10056 124050
10057 124050
10058 124050
10059 124050
10060 124050
10061 123509
10062 123509
10063 123509
10064 123509
10065 123509
10066 123509
10067 123509
10068 123509
10069 123509
10070 123509
10071 122848
10072 122848
10073 122848
10074 122848
10075 122848
10076 122848
10077 122848
10078 122848
10079 122848
10080 122848
10081 122247
10082 122247
10083 122247
10084 122247
10085 122247
10086 122247
10087 122247
10088 122247
10089 122247
10090 122247
10091 121852
10092 121852
10093 121852
10094 121852
10095 121852
10096 121852
10097 121852
10098 121852
10099 121852
10100 121852
10101 121605
10102 121605
10103 121605
10104 121605
10105 121605
10106 121605
10107 121605
10108 121605
10109 121605
10110 121605
10111 121410
10112 121410
10113 121410
10114 121410
10115 121410
10116 121410
10117 121410
10118 121410
10119 121410
10120 121410
10121 121270
10122 121270
10123 121270
10124 121270
10125 121270
10126 121270
10127 121270
10128 121270
10129 121270
10130 121270
10131 121003
10132 121003
10133 121003
10134 121003
10135 121003
10136 121003
10137 121003
10138 121003
10139 121003
10140 121003
10141 120568
10142 120568
10143 120568
10144 120568
10145 120568
10146 120568
10147 120568
10148 120568
10149 120568
10150 120568
10151 120162
10152 120162
10153 120162
10154 120162
10155 120162
10156 120162
10157 120162
10158 120162
10159 120162
10160 120162
10161 119924
10162 119924
10163 119924
10164 119924
10165 119924
10166 119924
10167 119924
10168 119924
10169 119924
10170 119924
10171 119848
10172 119848
10173 119848
10174 119848
10175 119848
10176 119848
10177 119848
10178 119848
10179 119848
10180 119848
10181 119773
10182 119773
10183 119773
10184 119773
10185 119773
10186 119773
10187 119773
10188 119773
10189 119773
10190 119773
10191 119773
10192 119773
10193 119773
10194 119773
10195 119773
10196 119773
10197 119773
10198 119773
10199 119773
10200 119773
10201 120019
10202 120019
10203 120019
10204 120019
10205 120019
10206 120019
10207 120019
10208 120019
10209 120019
10210 120019
10211 120264
10212 120264
10213 120264
10214 120264
10215 120264
10216 120264
10217 120264
10218 120264
10219 120264
10220 120264
10221 120620
10222 120620
10223 120620
10224 120620
10225 120620
10226 120620
10227 120620
10228 120620
10229 120620
10230 120620
10231 121024
10232 121024
10233 121024
10234 121024
10235 121024
10236 121024
10237 121024
10238 121024
10239 121024
10240 121024
10241 121423
10242 121423
10243 121423
10244 121423
10245 121423
10246 121423
10247 121423
10248 121423
10249 121423
10250 121423
10251 121835
10252 121835
10253 121835
10254 121835
10255 121835
10256 121835
10257 121835
10258 121835
10259 121835
10260 121835
10261 122040
10262 122040
10263 122040
10264 122040
10265 122040
10266 122040
10267 122040
10268 122040
10269 122040
10270 122040
10271 122373
10272 122373
10273 122373
10274 122373
10275 122373
10276 122373
10277 122373
10278 122373
10279 122373
10280 122373
10281 122707
10282 122707
10283 122707
10284 122707
10285 122707
10286 122707
10287 122707
10288 122707
10289 122707
10290 122707
10291 122978
10292 122978
10293 122978
10294 122978
10295 122978
10296 122978
10297 122978
10298 122978
10299 122978
10300 122978
10301 123423
10302 123423
10303 123423
10304 123423
10305 123423
10306 123423
10307 123423
10308 123423
10309 123423
10310 123423
10311 123701
10312 123701
10313 123701
10314 123701
10315 123701
10316 123701
10317 123701
10318 123701
10319 123701
10320 123701
10321 123925
10322 123925
10323 123925
10324 123925
10325 123925
10326 123925
10327 123925
10328 123925
10329 123925
10330 123925
10331 124149
10332 124149
10333 124149
10334 124149
10335 124149
10336 124149
10337 124149
10338 124149
10339 124149
10340 124149
10341 124684
10342 124684
10343 124684
10344 124684
10345 124684
10346 124684
10347 124684
10348 124684
10349 124684
10350 124684
10351 125219
10352 125219
10353 125219
10354 125219
10355 125219
10356 125219
10357 125219
10358 125219
10359 125219
10360 125219
10361 125819
10362 125819
10363 125819
10364 125819
10365 125819
10366 125819
10367 125819
10368 125819
10369 125819
10370 125819
10371 126314
10372 126314
10373 126314
10374 126314
10375 126314
10376 126314
10377 126314
10378 126314
10379 126314
10380 126314
10381 126774
10382 126774
10383 126774
10384 126774
10385 126774
10386 126774
10387 126774
10388 126774
10389 126774
10390 126774
10391 127129
10392 127129
10393 127129
10394 127129
10395 127129
10396 127129
10397 127129
10398 127129
10399 127129
10400 127129
10401 127066
10402 127066
10403 127066
10404 127066
10405 127066
10406 127066
10407 127066
10408 127066
10409 127066
10410 127066
10411 126708
10412 126708
10413 126708
10414 126708
10415 126708
10416 126708
10417 126708
10418 126708
10419 126708
10420 126708
10421 126589
10422 126589
10423 126589
10424 126589
10425 126589
10426 126589
10427 126589
10428 126589
10429 126589
10430 126589
10431 126672
10432 126672
10433 126672
10434 126672
10435 126672
10436 126672
10437 126672
10438 126672
10439 126672
10440 126672
10441 126869
10442 126869
10443 126869
10444 126869
10445 126869
10446 126869
10447 126869
10448 126869
10449 126869
10450 126869
10451 127186
10452 127186
10453 127186
10454 127186
10455 127186
10456 127186
10457 127186
10458 127186
10459 127186
10460 127186
10461 127965
10462 127965
10463 127965
10464 127965
10465 127965
10466 127965
10467 127965
10468 127965
10469 127965
10470 127965
10471 128611
10472 128611
10473 128611
10474 128611
10475 128611
10476 128611
10477 128611
10478 128611
10479 128611
10480 128611
10481 129136
10482 129136
10483 129136
10484 129136
10485 129136
10486 129136
10487 129136
10488 129136
10489 129136
10490 129136
10491 129550
10492 129550
10493 129550
10494 129550
10495 129550
10496 129550
10497 129550
10498 129550
10499 129550
10500 129550
10501 129573
10502 129573
10503 129573
10504 129573
10505 129573
10506 129573
10507 129573
10508 129573
10509 129573
10510 129573
10511 129688
10512 129688
10513 129688
10514 129688
10515 129688
10516 129688
10517 129688
10518 129688
10519 129688
10520 129688
10521 129882
10522 129882
10523 129882
10524 129882
10525 129882
10526 129882
10527 129882
10528 129882
10529 129882
10530 129882
10531 130259
10532 130259
10533 130259
10534 130259
10535 130259
10536 130259
10537 130259
10538 130259
10539 130259
10540 130259
10541 130210
10542 130210
10543 130210
10544 130210
10545 130210
10546 130210
10547 130210
10548 130210
10549 130210
10550 130210
10551 130344
10552 130344
10553 130344
10554 130344
10555 130344
10556 130344
10557 130344
10558 130344
10559 130344
10560 130344
10561 130143
10562 130143
10563 130143
10564 130143
10565 130143
10566 130143
10567 130143
10568 130143
10569 130143
10570 130143
10571 129844
10572 129844
10573 129844
10574 129844
10575 129844
10576 129844
10577 129844
10578 129844
10579 129844
10580 129844
10581 129410
10582 129410
10583 129410
10584 129410
10585 129410
10586 129410
10587 129410
10588 129410
10589 129410
10590 129410
10591 128984
10592 128984
10593 128984
10594 128984
10595 128984
10596 128984
10597 128984
10598 128984
10599 128984
10600 128984
10601 128710
10602 128710
10603 128710
10604 128710
10605 128710
10606 128710
10607 128710
10608 128710
10609 128710
10610 128710
10611 128806
10612 128806
10613 128806
10614 128806
10615 128806
10616 128806
10617 128806
10618 128806
10619 128806
10620 128806
10621 128510
10622 128510
10623 128510
10624 128510
10625 128510
10626 128510
10627 128510
10628 128510
10629 128510
10630 128510
10631 127777
10632 127777
10633 127777
10634 127777
10635 127777
10636 127777
10637 127777
10638 127777
10639 127777
10640 127777
10641 127027
10642 127027
10643 127027
10644 127027
10645 127027
10646 127027
10647 127027
10648 127027
10649 127027
10650 127027
10651 126014
10652 126014
10653 126014
10654 126014
10655 126014
10656 126014
10657 126014
10658 126014
10659 126014
10660 126014
10661 124520
10662 124520
10663 124520
10664 124520
10665 124520
10666 124520
10667 124520
10668 124520
10669 124520
10670 124520
10671 123249
10672 123249
10673 123249
10674 123249
10675 123249
10676 123249
10677 123249
10678 123249
10679 123249
10680 123249
10681 121970
10682 121970
10683 121970
10684 121970
10685 121970
10686 121970
10687 121970
10688 121970
10689 121970
10690 121970
10691 120756
10692 120756
10693 120756
10694 120756
10695 120756
10696 120756
10697 120756
10698 120756
10699 120756
10700 120756
10701 119630
10702 119630
10703 119630
10704 119630
10705 119630
10706 119630
10707 119630
10708 119630
10709 119630
10710 119630
10711 118440
10712 118440
10713 118440
10714 118440
10715 118440
10716 118440
10717 118440
10718 118440
10719 118440
10720 118440
10721 117220
10722 117220
10723 117220
10724 117220
10725 117220
10726 117220
10727 117220
10728 117220
10729 117220
10730 117220
10731 115954
10732 115954
10733 115954
10734 115954
10735 115954
10736 115954
10737 115954
10738 115954
10739 115954
10740 115954
10741 115169
10742 115169
10743 115169
10744 115169
10745 115169
10746 115169
10747 115169
10748 115169
10749 115169
10750 115169
10751 114197
10752 114197
10753 114197
10754 114197
10755 114197
10756 114197
10757 114197
10758 114197
10759 114197
10760 114197
10761 113621
10762 113621
10763 113621
10764 113621
10765 113621
10766 113621
10767 113621
10768 113621
10769 113621
10770 113621
10771 113418
10772 113418
10773 113418
10774 113418
10775 113418
10776 113418
10777 113418
10778 113418
10779 113418
10780 113418
10781 113409
10782 113409
10783 113409
10784 113409
10785 113409
10786 113409
10787 113409
10788 113409
10789 113409
10790 113409
10791 113469
10792 113469
10793 113469
10794 113469
10795 113469
10796 113469
10797 113469
10798 113469
10799 113469
10800 113469
10801 113604
10802 113604
10803 113604
10804 113604
10805 113604
10806 113604
10807 113604
10808 113604
10809 113604
10810 113604
10811 113518
10812 113518
10813 113518
10814 113518
10815 113518
10816 113518
10817 113518
10818 113518
10819 113518
10820 113518
10821 113775
10822 113775
10823 113775
10824 113775
10825 113775
10826 113775
10827 113775
10828 113775
10829 113775
10830 113775
10831 114297
10832 114297
10833 114297
10834 114297
10835 114297
10836 114297
10837 114297
10838 114297
10839 114297
10840 114297
10841 114730
10842 114730
10843 114730
10844 114730
10845 114730
10846 114730
10847 114730
10848 114730
10849 114730
10850 114730
10851 115373
10852 115373
10853 115373
10854 115373
10855 115373
10856 115373
10857 115373
10858 115373
10859 115373
10860 115373
10861 115938
10862 115938
10863 115938
10864 115938
10865 115938
10866 115938
10867 115938
10868 115938
10869 115938
10870 115938
10871 116435
10872 116435
10873 116435
10874 116435
10875 116435
10876 116435
10877 116435
10878 116435
10879 116435
10880 116435
10881 117023
10882 117023
10883 117023
10884 117023
10885 117023
10886 117023
10887 117023
10888 117023
10889 117023
10890 117023
10891 117680
10892 117680
10893 117680
10894 117680
10895 117680
10896 117680
10897 117680
10898 117680
10899 117680
10900 117680
10901 118433
10902 118433
10903 118433
10904 118433
10905 118433
10906 118433
10907 118433
10908 118433
10909 118433
10910 118433
10911 119459
10912 119459
10913 119459
10914 119459
10915 119459
10916 119459
10917 119459
10918 119459
10919 119459
10920 119459
10921 120519
10922 120519
10923 120519
10924 120519
10925 120519
10926 120519
10927 120519
10928 120519
10929 120519
10930 120519
10931 121364
10932 121364
10933 121364
10934 121364
10935 121364
10936 121364
10937 121364
10938 121364
10939 121364
10940 121364
10941 121568
10942 121568
10943 121568
10944 121568
10945 121568
10946 121568
10947 121568
10948 121568
10949 121568
10950 121568
10951 121924
10952 121924
10953 121924
10954 121924
10955 121924
10956 121924
10957 121924
10958 121924
10959 121924
10960 121924
10961 121971
10962 121971
10963 121971
10964 121971
10965 121971
10966 121971
10967 121971
10968 121971
10969 121971
10970 121971
10971 121727
10972 121727
10973 121727
10974 121727
10975 121727
10976 121727
10977 121727
10978 121727
10979 121727
10980 121727
10981 121315
10982 121315
10983 121315
10984 121315
10985 121315
10986 121315
10987 121315
10988 121315
10989 121315
10990 121315
10991 120990
10992 120990
10993 120990
10994 120990
10995 120990
10996 120990
10997 120990
10998 120990
10999 120990
11000 120990
11001 120806
11002 120806
11003 120806
11004 120806
11005 120806
11006 120806
11007 120806
11008 120806
11009 120806
11010 120806
11011 120822
11012 120822
11013 120822
11014 120822
11015 120822
11016 120822
11017 120822
11018 120822
11019 120822
11020 120822
11021 120670
11022 120670
11023 120670
11024 120670
11025 120670
11026 120670
11027 120670
11028 120670
11029 120670
11030 120670
11031 120667
11032 120667
11033 120667
11034 120667
11035 120667
11036 120667
11037 120667
11038 120667
11039 120667
11040 120667
11041 120790
11042 120790
11043 120790
11044 120790
11045 120790
11046 120790
11047 120790
11048 120790
11049 120790
11050 120790
11051 121039
11052 121039
11053 121039
11054 121039
11055 121039
11056 121039
11057 121039
11058 121039
11059 121039
11060 121039
11061 121541
11062 121541
11063 121541
11064 121541
11065 121541
11066 121541
11067 121541
11068 121541
11069 121541
11070 121541
11071 121782
11072 121782
11073 121782
11074 121782
11075 121782
11076 121782
11077 121782
11078 121782
11079 121782
11080 121782
11081 122094
11082 122094
11083 122094
11084 122094
11085 122094
11086 122094
11087 122094
11088 122094
11089 122094
11090 122094
11091 122475
11092 122475
11093 122475
11094 122475
11095 122475
11096 122475
11097 122475
11098 122475
11099 122475
11100 122475
11101 122866
11102 122866
11103 122866
11104 122866
11105 122866
11106 122866
11107 122866
11108 122866
11109 122866
11110 122866
11111 123341
11112 123341
11113 123341
11114 123341
11115 123341
11116 123341
11117 123341
11118 123341
11119 123341
11120 123341
11121 123972
11122 123972
11123 123972
11124 123972
11125 123972
11126 123972
11127 123972
11128 123972
11129 123972
11130 123972
11131 124938
11132 124938
11133 124938
11134 124938
11135 124938
11136 124938
11137 124938
11138 124938
11139 124938
11140 124938
11141 126301
11142 126301
11143 126301
11144 126301
11145 126301
11146 126301
11147 126301
11148 126301
11149 126301
11150 126301
11151 127357
11152 127357
11153 127357
11154 127357
11155 127357
11156 127357
11157 127357
11158 127357
11159 127357
11160 127357
11161 128426
11162 128426
11163 128426
11164 128426
11165 128426
11166 128426
11167 128426
11168 128426
11169 128426
11170 128426
11171 129543
11172 129543
11173 129543
11174 129543
11175 129543
11176 129543
11177 129543
11178 129543
11179 129543
11180 129543
11181 130879
11182 130879
11183 130879
11184 130879
11185 130879
11186 130879
11187 130879
11188 130879
11189 130879
11190 130879
11191 132316
11192 132316
11193 132316
11194 132316
11195 132316
11196 132316
11197 132316
11198 132316
11199 132316
11200 132316
11201 133635
11202 133635
11203 133635
11204 133635
11205 133635
11206 133635
11207 133635
11208 133635
11209 133635
11210 133635
11211 134803
11212 134803
11213 134803
11214 134803
11215 134803
11216 134803
11217 134803
11218 134803
11219 134803
11220 134803
11221 135963
11222 135963
11223 135963
11224 135963
11225 135963
11226 135963
11227 135963
11228 135963
11229 135963
11230 135963
11231 137000
11232 137000
11233 137000
11234 137000
11235 137000
11236 137000
11237 137000
11238 137000
11239 137000
11240 137000
11241 138045
11242 138045
11243 138045
11244 138045
11245 138045
11246 138045
11247 138045
11248 138045
11249 138045
11250 138045
11251 138741
11252 138741
11253 138741
11254 138741
11255 138741
11256 138741
11257 138741
11258 138741
11259 138741
11260 138741
11261 139383
11262 139383
11263 139383
11264 139383
11265 139383
11266 139383
11267 139383
11268 139383
11269 139383
11270 139383
11271 140218
11272 140218
11273 140218
11274 140218
11275 140218
11276 140218
11277 140218
11278 140218
11279 140218
11280 140218
11281 140999
11282 140999
11283 140999
11284 140999
11285 140999
11286 140999
11287 140999
11288 140999
11289 140999
11290 140999
11291 141786
11292 141786
11293 141786
11294 141786
11295 141786
11296 141786
11297 141786
11298 141786
11299 141786
11300 141786
11301 142736
11302 142736
11303 142736
11304 142736
11305 142736
11306 142736
11307 142736
11308 142736
11309 142736
11310 142736
11311 143268
11312 143268
11313 143268
11314 143268
11315 143268
11316 143268
11317 143268
11318 143268
11319 143268
11320 143268
11321 143478
11322 143478
11323 143478
11324 143478
11325 143478
11326 143478
11327 143478
11328 143478
11329 143478
11330 143478
11331 143545
11332 143545
11333 143545
11334 143545
11335 143545
11336 143545
11337 143545
11338 143545
11339 143545
11340 143545
11341 143641
11342 143641
11343 143641
11344 143641
11345 143641
11346 143641
11347 143641
11348 143641
11349 143641
11350 143641
11351 144055
11352 144055
11353 144055
11354 144055
11355 144055
11356 144055
11357 144055
11358 144055
11359 144055
11360 144055
11361 144570
11362 144570
11363 144570
11364 144570
11365 144570
11366 144570
11367 144570
11368 144570
11369 144570
11370 144570
11371 144941
11372 144941
11373 144941
11374 144941
11375 144941
11376 144941
11377 144941
11378 144941
11379 144941
11380 144941
11381 145189
11382 145189
11383 145189
11384 145189
11385 145189
11386 145189
11387 145189
11388 145189
11389 145189
11390 145189
11391 145301
11392 145301
11393 145301
11394 145301
11395 145301
11396 145301
11397 145301
11398 145301
11399 145301
11400 145301
11401 145237
11402 145237
11403 145237
11404 145237
11405 145237
11406 145237
11407 145237
11408 145237
11409 145237
11410 145237
11411 145334
11412 145334
11413 145334
11414 145334
11415 145334
11416 145334
11417 145334
11418 145334
11419 145334
11420 145334
11421 145554
11422 145554
11423 145554
11424 145554
11425 145554
11426 145554
11427 145554
11428 145554
11429 145554
11430 145554
11431 145604
11432 145604
11433 145604
11434 145604
11435 145604
11436 145604
11437 145604
11438 145604
11439 145604
11440 145604
11441 145512
11442 145512
11443 145512
11444 145512
11445 145512
11446 145512
11447 145512
11448 145512
11449 145512
11450 145512
11451 145667
11452 145667
11453 145667
11454 145667
11455 145667
11456 145667
11457 145667
11458 145667
11459 145667
11460 145667
11461 145836
11462 145836
11463 145836
11464 145836
11465 145836
11466 145836
11467 145836
11468 145836
11469 145836
11470 145836
11471 145997
11472 145997
11473 145997
11474 145997
11475 145997
11476 145997
11477 145997
11478 145997
11479 145997
11480 145997
11481 146057
11482 146057
11483 146057
11484 146057
11485 146057
11486 146057
11487 146057
11488 146057
11489 146057
11490 146057
11491 145984
11492 145984
11493 145984
11494 145984
11495 145984
11496 145984
11497 145984
11498 145984
11499 145984
11500 145984
11501 145706
11502 145706
11503 145706
11504 145706
11505 145706
11506 145706
11507 145706
11508 145706
11509 145706
11510 145706
11511 145453
11512 145453
11513 145453
11514 145453
11515 145453
11516 145453
11517 145453
11518 145453
11519 145453
11520 145453
11521 145327
11522 145327
11523 145327
11524 145327
11525 145327
11526 145327
11527 145327
11528 145327
11529 145327
11530 145327
11531 145250
11532 145250
11533 145250
11534 145250
11535 145250
11536 145250
11537 145250
11538 145250
11539 145250
11540 145250
11541 145093
11542 145093
11543 145093
11544 145093
11545 145093
11546 145093
11547 145093
11548 145093
11549 145093
11550 145093
11551 144660
11552 144660
11553 144660
11554 144660
11555 144660
11556 144660
11557 144660
11558 144660
11559 144660
11560 144660
11561 144121
11562 144121
11563 144121
11564 144121
11565 144121
11566 144121
11567 144121
11568 144121
11569 144121
11570 144121
11571 143809
11572 143809
11573 143809
11574 143809
11575 143809
11576 143809
11577 143809
11578 143809
11579 143809
11580 143809
11581 143608
11582 143608
11583 143608
11584 143608
11585 143608
11586 143608
11587 143608
11588 143608
11589 143608
11590 143608
11591 143108
11592 143108
11593 143108
11594 143108
11595 143108
11596 143108
11597 143108
11598 143108
11599 143108
11600 143108
11601 142824
11602 142824
11603 142824
11604 142824
11605 142824
11606 142824
11607 142824
11608 142824
11609 142824
11610 142824
11611 142398
11612 142398
11613 142398
11614 142398
11615 142398
11616 142398
11617 142398
11618 142398
11619 142398
11620 142398
11621 141614
11622 141614
11623 141614
11624 141614
11625 141614
11626 141614
11627 141614
11628 141614
11629 141614
11630 141614
11631 141061
11632 141061
11633 141061
11634 141061
11635 141061
11636 141061
11637 141061
11638 141061
11639 141061
11640 141061
11641 140545
11642 140545
11643 140545
11644 140545
11645 140545
11646 140545
11647 140545
11648 140545
11649 140545
11650 140545
11651 139947
11652 139947
11653 139947
11654 139947
11655 139947
11656 139947
11657 139947
11658 139947
11659 139947
11660 139947
11661 139293
11662 139293
11663 139293
11664 139293
11665 139293
11666 139293
11667 139293
11668 139293
11669 139293
11670 139293
11671 138680
11672 138680
11673 138680
11674 138680
11675 138680
11676 138680
11677 138680
11678 138680
11679 138680
11680 138680
11681 138108
11682 138108
11683 138108
11684 138108
11685 138108
11686 138108
11687 138108
11688 138108
11689 138108
11690 138108
11691 137526
11692 137526
11693 137526
11694 137526
11695 137526
11696 137526
11697 137526
11698 137526
11699 137526
11700 137526
11701 136851
11702 136851
11703 136851
11704 136851
11705 136851
11706 136851
11707 136851
11708 136851
11709 136851
11710 136851
11711 136293
11712 136293
11713 136293
11714 136293
11715 136293
11716 136293
11717 136293
11718 136293
11719 136293
11720 136293
11721 135771
11722 135771
11723 135771
11724 135771
11725 135771
11726 135771
11727 135771
11728 135771
11729 135771
11730 135771
11731 135036
11732 135036
11733 135036
11734 135036
11735 135036
11736 135036
11737 135036
11738 135036
11739 135036
11740 135036
11741 134181
11742 134181
11743 134181
11744 134181
11745 134181
11746 134181
11747 134181
11748 134181
11749 134181
11750 134181
11751 133608
11752 133608
11753 133608
11754 133608
11755 133608
11756 133608
11757 133608
11758 133608
11759 133608
11760 133608
11761 133002
11762 133002
11763 133002
11764 133002
11765 133002
11766 133002
11767 133002
11768 133002
11769 133002
11770 133002
11771 132216
11772 132216
11773 132216
11774 132216
11775 132216
11776 132216
11777 132216
11778 132216
11779 132216
11780 132216
11781 131182
11782 131182
11783 131182
11784 131182
11785 131182
11786 131182
11787 131182
11788 131182
11789 131182
11790 131182
11791 130479
11792 130479
11793 130479
11794 130479
11795 130479
11796 130479
11797 130479
11798 130479
11799 130479
11800 130479
11801 129583
11802 129583
11803 129583
11804 129583
11805 129583
11806 129583
11807 129583
11808 129583
11809 129583
11810 129583
11811 128533
11812 128533
11813 128533
11814 128533
11815 128533
11816 128533
11817 128533
11818 128533
11819 128533
11820 128533
11821 127819
11822 127819
11823 127819
11824 127819
11825 127819
11826 127819
11827 127819
11828 127819
11829 127819
11830 127819
11831 126813
11832 126813
11833 126813
11834 126813
11835 126813
11836 126813
11837 126813
11838 126813
11839 126813
11840 126813
11841 125753
11842 125753
11843 125753
11844 125753
11845 125753
11846 125753
11847 125753
11848 125753
11849 125753
11850 125753
11851 124572
11852 124572
11853 124572
11854 124572
11855 124572
11856 124572
11857 124572
11858 124572
11859 124572
11860 124572
11861 123529
11862 123529
11863 123529
11864 123529
11865 123529
11866 123529
11867 123529
11868 123529
11869 123529
11870 123529
11871 122358
11872 122358
11873 122358
11874 122358
11875 122358
11876 122358
11877 122358
11878 122358
11879 122358
11880 122358
11881 121262
11882 121262
11883 121262
11884 121262
11885 121262
11886 121262
11887 121262
11888 121262
11889 121262
11890 121262
11891 119988
11892 119988
11893 119988
11894 119988
11895 119988
11896 119988
11897 119988
11898 119988
11899 119988
11900 119988
11901 118871
11902 118871
11903 118871
11904 118871
11905 118871
11906 118871
11907 118871
11908 118871
11909 118871
11910 118871
11911 117769
11912 117769
11913 117769
11914 117769
11915 117769
11916 117769
11917 117769
11918 117769
11919 117769
11920 117769
11921 116715
11922 116715
11923 116715
11924 116715
11925 116715
11926 116715
11927 116715
11928 116715
11929 116715
11930 116715
11931 115901
11932 115901
11933 115901
11934 115901
11935 115901
11936 115901
11937 115901
11938 115901
11939 115901
11940 115901
11941 115192
11942 115192
11943 115192
11944 115192
11945 115192
11946 115192
11947 115192
11948 115192
11949 115192
11950 115192
11951 114350
11952 114350
11953 114350
11954 114350
11955 114350
11956 114350
11957 114350
11958 114350
11959 114350
11960 114350
11961 113818
11962 113818
11963 113818
11964 113818
11965 113818
11966 113818
11967 113818
11968 113818
11969 113818
11970 113818
11971 113518
11972 113518
11973 113518
11974 113518
11975 113518
11976 113518
11977 113518
11978 113518
11979 113518
11980 113518
11981 113548
11982 113548
11983 113548
11984 113548
11985 113548
11986 113548
11987 113548
11988 113548
11989 113548
11990 113548
11991 113484
11992 113484
11993 113484
11994 113484
11995 113484
11996 113484
11997 113484
11998 113484
11999 113484
12000 113484
12001 113541
12002 113541
12003 113541
12004 113541
12005 113541
12006 113541
12007 113541
12008 113541
12009 113541
12010 113541
12011 113967
12012 113967
12013 113967
12014 113967
12015 113967
12016 113967
12017 113967
12018 113967
12019 113967
12020 113967
12021 114353
12022 114353
12023 114353
12024 114353
12025 114353
12026 114353
12027 114353
12028 114353
12029 114353
12030 114353
12031 114986
12032 114986
12033 114986
12034 114986
12035 114986
12036 114986
12037 114986
12038 114986
12039 114986
12040 114986
12041 115806
12042 115806
12043 115806
12044 115806
12045 115806
12046 115806
12047 115806
12048 115806
12049 115806
12050 115806
12051 116894
12052 116894
12053 116894
12054 116894
12055 116894
12056 116894
12057 116894
12058 116894
12059 116894
12060 116894
12061 117854
12062 117854
12063 117854
12064 117854
12065 117854
12066 117854
12067 117854
12068 117854
12069 117854
12070 117854
12071 118846
12072 118846
12073 118846
12074 118846
12075 118846
12076 118846
12077 118846
12078 118846
12079 118846
12080 118846
12081 119756
12082 119756
12083 119756
12084 119756
12085 119756
12086 119756
12087 119756
12088 119756
12089 119756
12090 119756
12091 120894
12092 120894
12093 120894
12094 120894
12095 120894
12096 120894
12097 120894
12098 120894
12099 120894
12100 120894
12101 122148
12102 122148
12103 122148
12104 122148
12105 122148
12106 122148
12107 122148
12108 122148
12109 122148
12110 122148
12111 123498
12112 123498
12113 123498
12114 123498
12115 123498
12116 123498
12117 123498
12118 123498
12119 123498
12120 123498
12121 124757
12122 124757
12123 124757
12124 124757
12125 124757
12126 124757
12127 124757
12128 124757
12129 124757
12130 124757
12131 126048
12132 126048
12133 126048
12134 126048
12135 126048
12136 126048
12137 126048
12138 126048
12139 126048
12140 126048
12141 127416
12142 127416
12143 127416
12144 127416
12145 127416
12146 127416
12147 127416
12148 127416
12149 127416
12150 127416
12151 128648
12152 128648
12153 128648
12154 128648
12155 128648
12156 128648
12157 128648
12158 128648
12159 128648
12160 128648
12161 129526
12162 129526
12163 129526
12164 129526
12165 129526
12166 129526
12167 129526
12168 129526
12169 129526
12170 129526
12171 130215
12172 130215
12173 130215
12174 130215
12175 130215
12176 130215
12177 130215
12178 130215
12179 130215
12180 130215
12181 130557
12182 130557
12183 130557
12184 130557
12185 130557
12186 130557
12187 130557
12188 130557
12189 130557
12190 130557
12191 130933
12192 130933
12193 130933
12194 130933
12195 130933
12196 130933
12197 130933
12198 130933
12199 130933
12200 130933
12201 131385
12202 131385
12203 131385
12204 131385
12205 131385
12206 131385
12207 131385
12208 131385
12209 131385
12210 131385
12211 131631
12212 131631
12213 131631
12214 131631
12215 131631
12216 131631
12217 131631
12218 131631
12219 131631
12220 131631
12221 131928
12222 131928
12223 131928
12224 131928
12225 131928
12226 131928
12227 131928
12228 131928
12229 131928
12230 131928
12231 132242
12232 132242
12233 132242
12234 132242
12235 132242
12236 132242
12237 132242
12238 132242
12239 132242
12240 132242
12241 132365
12242 132365
12243 132365
12244 132365
12245 132365
12246 132365
12247 132365
12248 132365
12249 132365
12250 132365
12251 132278
12252 132278
12253 132278
12254 132278
12255 132278
12256 132278
12257 132278
12258 132278
12259 132278
12260 132278
12261 132094
12262 132094
12263 132094
12264 132094
12265 132094
12266 132094
12267 132094
12268 132094
12269 132094
12270 132094
12271 132016
12272 132016
12273 132016
12274 132016
12275 132016
12276 132016
12277 132016
12278 132016
12279 132016
12280 132016
12281 131925
12282 131925
12283 131925
12284 131925
12285 131925
12286 131925
12287 131925
12288 131925
12289 131925
12290 131925
12291 131952
12292 131952
12293 131952
12294 131952
12295 131952
12296 131952
12297 131952
12298 131952
12299 131952
12300 131952
12301 131689
12302 131689
12303 131689
12304 131689
12305 131689
12306 131689
12307 131689
12308 131689
12309 131689
12310 131689
12311 131248
12312 131248
12313 131248
12314 131248
12315 131248
12316 131248
12317 131248
12318 131248
12319 131248
12320 131248
12321 130776
12322 130776
12323 130776
12324 130776
12325 130776
12326 130776
12327 130776
12328 130776
12329 130776
12330 130776
12331 129883
12332 129883
12333 129883
12334 129883
12335 129883
12336 129883
12337 129883
12338 129883
12339 129883
12340 129883
12341 128919
12342 128919
12343 128919
12344 128919
12345 128919
12346 128919
12347 128919
12348 128919
12349 128919
12350 128919
12351 128312
12352 128312
12353 128312
12354 128312
12355 128312
12356 128312
12357 128312
12358 128312
12359 128312
12360 128312
12361 127816
12362 127816
12363 127816
12364 127816
12365 127816
12366 127816
12367 127816
12368 127816
12369 127816
12370 127816
12371 127441
12372 127441
12373 127441
12374 127441
12375 127441
12376 127441
12377 127441
12378 127441
12379 127441
12380 127441
12381 127202
12382 127202
12383 127202
12384 127202
12385 127202
12386 127202
12387 127202
12388 127202
12389 127202
12390 127202
12391 126809
12392 126809
12393 126809
12394 126809
12395 126809
12396 126809
12397 126809
12398 126809
12399 126809
12400 126809
12401 126152
12402 126152
12403 126152
12404 126152
12405 126152
12406 126152
12407 126152
12408 126152
12409 126152
12410 126152
12411 125529
12412 125529
12413 125529
12414 125529
12415 125529
12416 125529
12417 125529
12418 125529
12419 125529
12420 125529
12421 124751
12422 124751
12423 124751
12424 124751
12425 124751
12426 124751
12427 124751
12428 124751
12429 124751
12430 124751
12431 123825
12432 123825
12433 123825
12434 123825
12435 123825
12436 123825
12437 123825
12438 123825
12439 123825
12440 123825
12441 123037
12442 123037
12443 123037
12444 123037
12445 123037
12446 123037
12447 123037
12448 123037
12449 123037
12450 123037
12451 122219
12452 122219
12453 122219
12454 122219
12455 122219
12456 122219
12457 122219
12458 122219
12459 122219
12460 122219
12461 121622
12462 121622
12463 121622
12464 121622
12465 121622
12466 121622
12467 121622
12468 121622
12469 121622
12470 121622
12471 120919
12472 120919
12473 120919
12474 120919
12475 120919
12476 120919
12477 120919
12478 120919
12479 120919
12480 120919
12481 120344
12482 120344
12483 120344
12484 120344
12485 120344
12486 120344
12487 120344
12488 120344
12489 120344
12490 120344
12491 119544
12492 119544
12493 119544
12494 119544
12495 119544
12496 119544
12497 119544
12498 119544
12499 119544
12500 119544
12501 118849
12502 118849
12503 118849
12504 118849
12505 118849
12506 118849
12507 118849
12508 118849
12509 118849
12510 118849
12511 118387
12512 118387
12513 118387
12514 118387
12515 118387
12516 118387
12517 118387
12518 118387
12519 118387
12520 118387
12521 117954
12522 117954
12523 117954
12524 117954
12525 117954
12526 117954
12527 117954
12528 117954
12529 117954
12530 117954
12531 117927
12532 117927
12533 117927
12534 117927
12535 117927
12536 117927
12537 117927
12538 117927
12539 117927
12540 117927
12541 117865
12542 117865
12543 117865
12544 117865
12545 117865
12546 117865
12547 117865
12548 117865
12549 117865
12550 117865
12551 117406
12552 117406
12553 117406
12554 117406
12555 117406
12556 117406
12557 117406
12558 117406
12559 117406
12560 117406
12561 117003
12562 117003
12563 117003
12564 117003
12565 117003
12566 117003
12567 117003
12568 117003
12569 117003
12570 117003
12571 116455
12572 116455
12573 116455
12574 116455
12575 116455
12576 116455
12577 116455
12578 116455
12579 116455
12580 116455
12581 115987
12582 115987
12583 115987
12584 115987
12585 115987
12586 115987
12587 115987
12588 115987
12589 115987
12590 115987
12591 115745
12592 115745
12593 115745
12594 115745
12595 115745
12596 115745
12597 115745
12598 115745
12599 115745
12600 115745
12601 115578
12602 115578
12603 115578
12604 115578
12605 115578
12606 115578
12607 115578
12608 115578
12609 115578
12610 115578
12611 115238
12612 115238
12613 115238
12614 115238
12615 115238
12616 115238
12617 115238
12618 115238
12619 115238
12620 115238
12621 114861
12622 114861
12623 114861
12624 114861
12625 114861
12626 114861
12627 114861
12628 114861
12629 114861
12630 114861
12631 114541
12632 114541
12633 114541
12634 114541
12635 114541
12636 114541
12637 114541
12638 114541
12639 114541
12640 114541
12641 113992
12642 113992
12643 113992
12644 113992
12645 113992
12646 113992
12647 113992
12648 113992
12649 113992
12650 113992
12651 113545
12652 113545
12653 113545
12654 113545
12655 113545
12656 113545
12657 113545
12658 113545
12659 113545
12660 113545
12661 112824
12662 112824
12663 112824
12664 112824
12665 112824
12666 112824
12667 112824
12668 112824
12669 112824
12670 112824
12671 112055
12672 112055
12673 112055
12674 112055
12675 112055
12676 112055
12677 112055
12678 112055
12679 112055
12680 112055
12681 111026
12682 111026
12683 111026
12684 111026
12685 111026
12686 111026
12687 111026
12688 111026
12689 111026
12690 111026
12691 109936
12692 109936
12693 109936
12694 109936
12695 109936
12696 109936
12697 109936
12698 109936
12699 109936
12700 109936
12701 108823
12702 108823
12703 108823
12704 108823
12705 108823
12706 108823
12707 108823
12708 108823
12709 108823
12710 108823
12711 107319
12712 107319
12713 107319
12714 107319
12715 107319
12716 107319
12717 107319
12718 107319
12719 107319
12720 107319
12721 105782
12722 105782
12723 105782
12724 105782
12725 105782
12726 105782
12727 105782
12728 105782
12729 105782
12730 105782
12731 104021
12732 104021
12733 104021
12734 104021
12735 104021
12736 104021
12737 104021
12738 104021
12739 104021
12740 104021
12741 102236
12742 102236
12743 102236
12744 102236
12745 102236
12746 102236
12747 102236
12748 102236
12749 102236
12750 102236
12751 100520
12752 100520
12753 100520
12754 100520
12755 100520
12756 100520
12757 100520
12758 100520
12759 100520
12760 100520
12761 98721.1
12762 98721.1
12763 98721.1
12764 98721.1
12765 98721.1
12766 98721.1
12767 98721.1
12768 98721.1
12769 98721.1
12770 98721.1
12771 96917.8
12772 96917.8
12773 96917.8
12774 96917.8
12775 96917.8
12776 96917.8
12777 96917.8
12778 96917.8
12779 96917.8
12780 96917.8
12781 94930.8
12782 94930.8
12783 94930.8
12784 94930.8
12785 94930.8
12786 94930.8
12787 94930.8
12788 94930.8
12789 94930.8
12790 94930.8
12791 92694.2
12792 92694.2
12793 92694.2
12794 92694.2
12795 92694.2
12796 92694.2
12797 92694.2
12798 92694.2
12799 92694.2
12800 92694.2
12801 90504.9
12802 90504.9
12803 90504.9
12804 90504.9
12805 90504.9
12806 90504.9
12807 90504.9
12808 90504.9
12809 90504.9
12810 90504.9
12811 88426.1
12812 88426.1
12813 88426.1
12814 88426.1
12815 88426.1
12816 88426.1
12817 88426.1
12818 88426.1
12819 88426.1
12820 88426.1
12821 86496.5
12822 86496.5
12823 86496.5
12824 86496.5
12825 86496.5
12826 86496.5
12827 86496.5
12828 86496.5
12829 86496.5
12830 86496.5
12831 84721.8
12832 84721.8
12833 84721.8
12834 84721.8
12835 84721.8
12836 84721.8
12837 84721.8
12838 84721.8
12839 84721.8
12840 84721.8
12841 83117.9
12842 83117.9
12843 83117.9
12844 83117.9
12845 83117.9
12846 83117.9
12847 83117.9
12848 83117.9
12849 83117.9
12850 83117.9
12851 81420.7
12852 81420.7
12853 81420.7
12854 81420.7
12855 81420.7
12856 81420.7
12857 81420.7
12858 81420.7
12859 81420.7
12860 81420.7
12861 79819.6
12862 79819.6
12863 79819.6
12864 79819.6
12865 79819.6
12866 79819.6
12867 79819.6
12868 79819.6
12869 79819.6
12870 79819.6
12871 78205.6
12872 78205.6
12873 78205.6
12874 78205.6
12875 78205.6
12876 78205.6
12877 78205.6
12878 78205.6
12879 78205.6
12880 78205.6
12881 76828.4
12882 76828.4
12883 76828.4
12884 76828.4
12885 76828.4
12886 76828.4
12887 76828.4
12888 76828.4
12889 76828.4
12890 76828.4
12891 75604.6
12892 75604.6
12893 75604.6
12894 75604.6
12895 75604.6
12896 75604.6
12897 75604.6
12898 75604.6
12899 75604.6
12900 75604.6
12901 74402.4
12902 74402.4
12903 74402.4
12904 74402.4
12905 74402.4
12906 74402.4
12907 74402.4
12908 74402.4
12909 74402.4
12910 74402.4
12911 73389.5
12912 73389.5
12913 73389.5
12914 73389.5
12915 73389.5
12916 73389.5
12917 73389.5
12918 73389.5
12919 73389.5
12920 73389.5
12921 72379.5
12922 72379.5
12923 72379.5
12924 72379.5
12925 72379.5
12926 72379.5
12927 72379.5
12928 72379.5
12929 72379.5
12930 72379.5
12931 71451.3
12932 71451.3
12933 71451.3
12934 71451.3
12935 71451.3
12936 71451.3
12937 71451.3
12938 71451.3
12939 71451.3
12940 71451.3
12941 70636.4
12942 70636.4
12943 70636.4
12944 70636.4
12945 70636.4
12946 70636.4
12947 70636.4
12948 70636.4
12949 70636.4
12950 70636.4
12951 69960.7
12952 69960.7
12953 69960.7
12954 69960.7
12955 69960.7
12956 69960.7
12957 69960.7
12958 69960.7
12959 69960.7
12960 69960.7
12961 69399.8
12962 69399.8
12963 69399.8
12964 69399.8
12965 69399.8
12966 69399.8
12967 69399.8
12968 69399.8
12969 69399.8
12970 69399.8
12971 68913.4
12972 68913.4
12973 68913.4
12974 68913.4
12975 68913.4
12976 68913.4
12977 68913.4
12978 68913.4
12979 68913.4
12980 68913.4
12981 68650.9
12982 68650.9
12983 68650.9
12984 68650.9
12985 68650.9
12986 68650.9
12987 68650.9
12988 68650.9
12989 68650.9
12990 68650.9
12991 68570.5
12992 68570.5
12993 68570.5
12994 68570.5
12995 68570.5
12996 68570.5
12997 68570.5
12998 68570.5
12999 68570.5
13000 68570.5
13001 68648
13002 68648
13003 68648
13004 68648
13005 68648
13006 68648
13007 68648
13008 68648
13009 68648
13010 68648
13011 68744.1
13012 68744.1
13013 68744.1
13014 68744.1
13015 68744.1
13016 68744.1
13017 68744.1
13018 68744.1
13019 68744.1
13020 68744.1
13021 68752.7
13022 68752.7
13023 68752.7
13024 68752.7
13025 68752.7
13026 68752.7
13027 68752.7
13028 68752.7
13029 68752.7
13030 68752.7
13031 68455.8
13032 68455.8
13033 68455.8
13034 68455.8
13035 68455.8
13036 68455.8
13037 68455.8
13038 68455.8
13039 68455.8
13040 68455.8
13041 68289.3
13042 68289.3
13043 68289.3
13044 68289.3
13045 68289.3
13046 68289.3
13047 68289.3
13048 68289.3
13049 68289.3
13050 68289.3
13051 68506
13052 68506
13053 68506
13054 68506
13055 68506
13056 68506
13057 68506
13058 68506
13059 68506
13060 68506
13061 68969.4
13062 68969.4
13063 68969.4
13064 68969.4
13065 68969.4
13066 68969.4
13067 68969.4
13068 68969.4
13069 68969.4
13070 68969.4
13071 69755.6
13072 69755.6
13073 69755.6
13074 69755.6
13075 69755.6
13076 69755.6
13077 69755.6
13078 69755.6
13079 69755.6
13080 69755.6
13081 70609.2
13082 70609.2
13083 70609.2
13084 70609.2
13085 70609.2
13086 70609.2
13087 70609.2
13088 70609.2
13089 70609.2
13090 70609.2
13091 71567.5
13092 71567.5
13093 71567.5
13094 71567.5
13095 71567.5
13096 71567.5
13097 71567.5
13098 71567.5
13099 71567.5
13100 71567.5
13101 72646.4
13102 72646.4
13103 72646.4
13104 72646.4
13105 72646.4
13106 72646.4
13107 72646.4
13108 72646.4
13109 72646.4
13110 72646.4
13111 73824.2
13112 73824.2
13113 73824.2
13114 73824.2
13115 73824.2
13116 73824.2
13117 73824.2
13118 73824.2
13119 73824.2
13120 73824.2
13121 75257.4
13122 75257.4
13123 75257.4
13124 75257.4
13125 75257.4
13126 75257.4
13127 75257.4
13128 75257.4
13129 75257.4
13130 75257.4
13131 77000.5
13132 77000.5
13133 77000.5
13134 77000.5
13135 77000.5
13136 77000.5
13137 77000.5
13138 77000.5
13139 77000.5
13140 77000.5
13141 78811.1
13142 78811.1
13143 78811.1
13144 78811.1
13145 78811.1
13146 78811.1
13147 78811.1
13148 78811.1
13149 78811.1
13150 78811.1
13151 80720.6
13152 80720.6
13153 80720.6
13154 80720.6
13155 80720.6
13156 80720.6
13157 80720.6
13158 80720.6
13159 80720.6
13160 80720.6
13161 82518.2
13162 82518.2
13163 82518.2
13164 82518.2
13165 82518.2
13166 82518.2
13167 82518.2
13168 82518.2
13169 82518.2
13170 82518.2
13171 84482.2
13172 84482.2
13173 84482.2
13174 84482.2
13175 84482.2
13176 84482.2
13177 84482.2
13178 84482.2
13179 84482.2
13180 84482.2
13181 86486.4
13182 86486.4
13183 86486.4
13184 86486.4
13185 86486.4
13186 86486.4
13187 86486.4
13188 86486.4
13189 86486.4
13190 86486.4
13191 88631.2
13192 88631.2
13193 88631.2
13194 88631.2
13195 88631.2
13196 88631.2
13197 88631.2
13198 88631.2
13199 88631.2
13200 88631.2
13201 90661.3
13202 90661.3
13203 90661.3
13204 90661.3
13205 90661.3
13206 90661.3
13207 90661.3
13208 90661.3
13209 90661.3
13210 90661.3
13211 93072.9
13212 93072.9
13213 93072.9
13214 93072.9
13215 93072.9
13216 93072.9
13217 93072.9
13218 93072.9
13219 93072.9
13220 93072.9
13221 95629.5
13222 95629.5
13223 95629.5
13224 95629.5
13225 95629.5
13226 95629.5
13227 95629.5
13228 95629.5
13229 95629.5
13230 95629.5
13231 98444.2
13232 98444.2
13233 98444.2
13234 98444.2
13235 98444.2
13236 98444.2
13237 98444.2
13238 98444.2
13239 98444.2
13240 98444.2
13241 101153
13242 101153
13243 101153
13244 101153
13245 101153
13246 101153
13247 101153
13248 101153
13249 101153
13250 101153
13251 103411
13252 103411
13253 103411
13254 103411
13255 103411
13256 103411
13257 103411
13258 103411
13259 103411
13260 103411
13261 105708
13262 105708
13263 105708
13264 105708
13265 105708
13266 105708
13267 105708
13268 105708
13269 105708
13270 105708
13271 107784
13272 107784
13273 107784
13274 107784
13275 107784
13276 107784
13277 107784
13278 107784
13279 107784
13280 107784
13281 109811
13282 109811
13283 109811
13284 109811
13285 109811
13286 109811
13287 109811
13288 109811
13289 109811
13290 109811
13291 111670
13292 111670
13293 111670
13294 111670
13295 111670
13296 111670
13297 111670
13298 111670
13299 111670
13300 111670
13301 113482
13302 113482
13303 113482
13304 113482
13305 113482
13306 113482
13307 113482
13308 113482
13309 113482
13310 113482
13311 115409
13312 115409
13313 115409
13314 115409
13315 115409
13316 115409
13317 115409
13318 115409
13319 115409
13320 115409
13321 117274
13322 117274
13323 117274
13324 117274
13325 117274
13326 117274
13327 117274
13328 117274
13329 117274
13330 117274
13331 118752
13332 118752
13333 118752
13334 118752
13335 118752
13336 118752
13337 118752
13338 118752
13339 118752
13340 118752
13341 120245
13342 120245
13343 120245
13344 120245
13345 120245
13346 120245
13347 120245
13348 120245
13349 120245
13350 120245
13351 121610
13352 121610
13353 121610
13354 121610
13355 121610
13356 121610
13357 121610
13358 121610
13359 121610
13360 121610
13361 123041
13362 123041
13363 123041
13364 123041
13365 123041
13366 123041
13367 123041
13368 123041
13369 123041
13370 123041
13371 124301
13372 124301
13373 124301
13374 124301
13375 124301
13376 124301
13377 124301
13378 124301
13379 124301
13380 124301
13381 125298
13382 125298
13383 125298
13384 125298
13385 125298
13386 125298
13387 125298
13388 125298
13389 125298
13390 125298
13391 126375
13392 126375
13393 126375
13394 126375
13395 126375
13396 126375
13397 126375
13398 126375
13399 126375
13400 126375
13401 127662
13402 127662
13403 127662
13404 127662
13405 127662
13406 127662
13407 127662
13408 127662
13409 127662
13410 127662
13411 128342
13412 128342
13413 128342
13414 128342
13415 128342
13416 128342
13417 128342
13418 128342
13419 128342
13420 128342
13421 128857
13422 128857
13423 128857
13424 128857
13425 128857
13426 128857
13427 128857
13428 128857
13429 128857
13430 128857
13431 129354
13432 129354
13433 129354
13434 129354
13435 129354
13436 129354
13437 129354
13438 129354
13439 129354
13440 129354
13441 129931
13442 129931
13443 129931
13444 129931
13445 129931
13446 129931
13447 129931
13448 129931
13449 129931
13450 129931
13451 130708
13452 130708
13453 130708
13454 130708
13455 130708
13456 130708
13457 130708
13458 130708
13459 130708
13460 130708
13461 131138
13462 131138
13463 131138
13464 131138
13465 131138
13466 131138
13467 131138
13468 131138
13469 131138
13470 131138
13471 131489
13472 131489
13473 131489
13474 131489
13475 131489
13476 131489
13477 131489
13478 131489
13479 131489
13480 131489
13481 131666
13482 131666
13483 131666
13484 131666
13485 131666
13486 131666
13487 131666
13488 131666
13489 131666
13490 131666
13491 132045
13492 132045
13493 132045
13494 132045
13495 132045
13496 132045
13497 132045
13498 132045
13499 132045
13500 132045
13501 132556
13502 132556
13503 132556
13504 132556
13505 132556
13506 132556
13507 132556
13508 132556
13509 132556
13510 132556
13511 132864
13512 132864
13513 132864
13514 132864
13515 132864
13516 132864
13517 132864
13518 132864
13519 132864
13520 132864
13521 132834
13522 132834
13523 132834
13524 132834
13525 132834
13526 132834
13527 132834
13528 132834
13529 132834
13530 132834
13531 132939
13532 132939
13533 132939
13534 132939
13535 132939
13536 132939
13537 132939
13538 132939
13539 132939
13540 132939
13541 132668
13542 132668
13543 132668
13544 132668
13545 132668
13546 132668
13547 132668
13548 132668
13549 132668
13550 132668
13551 132444
13552 132444
13553 132444
13554 132444
13555 132444
13556 132444
13557 132444
13558 132444
13559 132444
13560 132444
13561 132329
13562 132329
13563 132329
13564 132329
13565 132329
13566 132329
13567 132329
13568 132329
13569 132329
13570 132329
13571 132131
13572 132131
13573 132131
13574 132131
13575 132131
13576 132131
13577 132131
13578 132131
13579 132131
13580 132131
13581 132243
13582 132243
13583 132243
13584 132243
13585 132243
13586 132243
13587 132243
13588 132243
13589 132243
13590 132243
13591 131896
13592 131896
13593 131896
13594 131896
13595 131896
13596 131896
13597 131896
13598 131896
13599 131896
13600 131896
13601 131255
13602 131255
13603 131255
13604 131255
13605 131255
13606 131255
13607 131255
13608 131255
13609 131255
13610 131255
13611 130885
13612 130885
13613 130885
13614 130885
13615 130885
13616 130885
13617 130885
13618 130885
13619 130885
13620 130885
13621 130804
13622 130804
13623 130804
13624 130804
13625 130804
13626 130804
13627 130804
13628 130804
13629 130804
13630 130804
13631 130638
13632 130638
13633 130638
13634 130638
13635 130638
13636 130638
13637 130638
13638 130638
13639 130638
13640 130638
13641 130246
13642 130246
13643 130246
13644 130246
13645 130246
13646 130246
13647 130246
13648 130246
13649 130246
13650 130246
13651 129887
13652 129887
13653 129887
13654 129887
13655 129887
13656 129887
13657 129887
13658 129887
13659 129887
13660 129887
13661 129724
13662 129724
13663 129724
13664 129724
13665 129724
13666 129724
13667 129724
13668 129724
13669 129724
13670 129724
13671 129767
13672 129767
13673 129767
13674 129767
13675 129767
13676 129767
13677 129767
13678 129767
13679 129767
13680 129767
13681 130077
13682 130077
13683 130077
13684 130077
13685 130077
13686 130077
13687 130077
13688 130077
13689 130077
13690 130077
13691 130150
13692 130150
13693 130150
13694 130150
13695 130150
13696 130150
13697 130150
13698 130150
13699 130150
13700 130150
13701 130021
13702 130021
13703 130021
13704 130021
13705 130021
13706 130021
13707 130021
13708 130021
13709 130021
13710 130021
13711 129951
13712 129951
13713 129951
13714 129951
13715 129951
13716 129951
13717 129951
13718 129951
13719 129951
13720 129951
13721 130051
13722 130051
13723 130051
13724 130051
13725 130051
13726 130051
13727 130051
13728 130051
13729 130051
13730 130051
13731 130107
13732 130107
13733 130107
13734 130107
13735 130107
13736 130107
13737 130107
13738 130107
13739 130107
13740 130107
13741 130371
13742 130371
13743 130371
13744 130371
13745 130371
13746 130371
13747 130371
13748 130371
13749 130371
13750 130371
13751 130656
13752 130656
13753 130656
13754 130656
13755 130656
13756 130656
13757 130656
13758 130656
13759 130656
13760 130656
13761 130791
13762 130791
13763 130791
13764 130791
13765 130791
13766 130791
13767 130791
13768 130791
13769 130791
13770 130791
13771 131182
13772 131182
13773 131182
13774 131182
13775 131182
13776 131182
13777 131182
13778 131182
13779 131182
13780 131182
13781 131285
13782 131285
13783 131285
13784 131285
13785 131285
13786 131285
13787 131285
13788 131285
13789 131285
13790 131285
13791 131454
13792 131454
13793 131454
13794 131454
13795 131454
13796 131454
13797 131454
13798 131454
13799 131454
13800 131454
13801 131610
13802 131610
13803 131610
13804 131610
13805 131610
13806 131610
13807 131610
13808 131610
13809 131610
13810 131610
13811 131709
13812 131709
13813 131709
13814 131709
13815 131709
13816 131709
13817 131709
13818 131709
13819 131709
13820 131709
13821 131471
13822 131471
13823 131471
13824 131471
13825 131471
13826 131471
13827 131471
13828 131471
13829 131471
13830 131471
13831 131252
13832 131252
13833 131252
13834 131252
13835 131252
13836 131252
13837 131252
13838 131252
13839 131252
13840 131252
13841 131194
13842 131194
13843 131194
13844 131194
13845 131194
13846 131194
13847 131194
13848 131194
13849 131194
13850 131194
13851 130959
13852 130959
13853 130959
13854 130959
13855 130959
13856 130959
13857 130959
13858 130959
13859 130959
13860 130959
13861 130540
13862 130540
13863 130540
13864 130540
13865 130540
13866 130540
13867 130540
13868 130540
13869 130540
13870 130540
13871 129784
13872 129784
13873 129784
13874 129784
13875 129784
13876 129784
13877 129784
13878 129784
13879 129784
13880 129784
13881 128661
13882 128661
13883 128661
13884 128661
13885 128661
13886 128661
13887 128661
13888 128661
13889 128661
13890 128661
13891 127641
13892 127641
13893 127641
13894 127641
13895 127641
13896 127641
13897 127641
13898 127641
13899 127641
13900 127641
13901 126532
13902 126532
13903 126532
13904 126532
13905 126532
13906 126532
13907 126532
13908 126532
13909 126532
13910 126532
13911 125233
13912 125233
13913 125233
13914 125233
13915 125233
13916 125233
13917 125233
13918 125233
13919 125233
13920 125233
13921 123885
13922 123885
13923 123885
13924 123885
13925 123885
13926 123885
13927 123885
13928 123885
13929 123885
13930 123885
13931 122476
13932 122476
13933 122476
13934 122476
13935 122476
13936 122476
13937 122476
13938 122476
13939 122476
13940 122476
13941 121100
13942 121100
13943 121100
13944 121100
13945 121100
13946 121100
13947 121100
13948 121100
13949 121100
13950 121100
13951 119357
13952 119357
13953 119357
13954 119357
13955 119357
13956 119357
13957 119357
13958 119357
13959 119357
13960 119357
13961 117601
13962 117601
13963 117601
13964 117601
13965 117601
13966 117601
13967 117601
13968 117601
13969 117601
13970 117601
13971 115481
13972 115481
13973 115481
13974 115481
13975 115481
13976 115481
13977 115481
13978 115481
13979 115481
13980 115481
13981 113459
13982 113459
13983 113459
13984 113459
13985 113459
13986 113459
13987 113459
13988 113459
13989 113459
13990 113459
13991 111698
13992 111698
13993 111698
13994 111698
13995 111698
13996 111698
13997 111698
13998 111698
13999 111698
14000 111698
14001 110003
14002 110003
14003 110003
14004 110003
14005 110003
14006 110003
14007 110003
14008 110003
14009 110003
14010 110003
14011 108211
14012 108211
14013 108211
14014 108211
14015 108211
14016 108211
14017 108211
14018 108211
14019 108211
14020 108211
14021 106320
14022 106320
14023 106320
14024 106320
14025 106320
14026 106320
14027 106320
14028 106320
14029 106320
14030 106320
14031 104352
14032 104352
14033 104352
14034 104352
14035 104352
14036 104352
14037 104352
14038 104352
14039 104352
14040 104352
14041 102296
14042 102296
14043 102296
14044 102296
14045 102296
14046 102296
14047 102296
14048 102296
14049 102296
14050 102296
14051 100431
14052 100431
14053 100431
14054 100431
14055 100431
14056 100431
14057 100431
14058 100431
14059 100431
14060 100431
14061 98712.5
14062 98712.5
14063 98712.5
14064 98712.5
14065 98712.5
14066 98712.5
14067 98712.5
14068 98712.5
14069 98712.5
14070 98712.5
14071 97366.8
14072 97366.8
14073 97366.8
14074 97366.8
14075 97366.8
14076 97366.8
14077 97366.8
14078 97366.8
14079 97366.8
14080 97366.8
14081 96125.9
14082 96125.9
14083 96125.9
14084 96125.9
14085 96125.9
14086 96125.9
14087 96125.9
14088 96125.9
14089 96125.9
14090 96125.9
14091 94741.4
14092 94741.4
14093 94741.4
14094 94741.4
14095 94741.4
14096 94741.4
14097 94741.4
14098 94741.4
14099 94741.4
14100 94741.4
14101 93435.9
14102 93435.9
14103 93435.9
14104 93435.9
14105 93435.9
14106 93435.9
14107 93435.9
14108 93435.9
14109 93435.9
14110 93435.9
14111 92365.6
14112 92365.6
14113 92365.6
14114 92365.6
14115 92365.6
14116 92365.6
14117 92365.6
14118 92365.6
14119 92365.6
14120 92365.6
14121 91388.6
14122 91388.6
14123 91388.6
14124 91388.6
14125 91388.6
14126 91388.6
14127 91388.6
14128 91388.6
14129 91388.6
14130 91388.6
14131 90539.3
14132 90539.3
14133 90539.3
14134 90539.3
14135 90539.3
14136 90539.3
14137 90539.3
14138 90539.3
14139 90539.3
14140 90539.3
14141 89753.1
14142 89753.1
14143 89753.1
14144 89753.1
14145 89753.1
14146 89753.1
14147 89753.1
14148 89753.1
14149 89753.1
14150 89753.1
14151 89338.5
14152 89338.5
14153 89338.5
14154 89338.5
14155 89338.5
14156 89338.5
14157 89338.5
14158 89338.5
14159 89338.5
14160 89338.5
14161 88997.1
14162 88997.1
14163 88997.1
14164 88997.1
14165 88997.1
14166 88997.1
14167 88997.1
14168 88997.1
14169 88997.1
14170 88997.1
14171 88845
14172 88845
14173 88845
14174 88845
14175 88845
14176 88845
14177 88845
14178 88845
14179 88845
14180 88845
14181 88579.6
14182 88579.6
14183 88579.6
14184 88579.6
14185 88579.6
14186 88579.6
14187 88579.6
14188 88579.6
14189 88579.6
14190 88579.6
14191 88133.4
14192 88133.4
14193 88133.4
14194 88133.4
14195 88133.4
14196 88133.4
14197 88133.4
14198 88133.4
14199 88133.4
14200 88133.4
14201 87704.5
14202 87704.5
14203 87704.5
14204 87704.5
14205 87704.5
14206 87704.5
14207 87704.5
14208 87704.5
14209 87704.5
14210 87704.5
14211 87459.1
14212 87459.1
14213 87459.1
14214 87459.1
14215 87459.1
14216 87459.1
14217 87459.1
14218 87459.1
14219 87459.1
14220 87459.1
14221 87594
14222 87594
14223 87594
14224 87594
14225 87594
14226 87594
14227 87594
14228 87594
14229 87594
14230 87594
14231 87704.5
14232 87704.5
14233 87704.5
14234 87704.5
14235 87704.5
14236 87704.5
14237 87704.5
14238 87704.5
14239 87704.5
14240 87704.5
14241 87984.2
14242 87984.2
14243 87984.2
14244 87984.2
14245 87984.2
14246 87984.2
14247 87984.2
14248 87984.2
14249 87984.2
14250 87984.2
14251 88116.2
14252 88116.2
14253 88116.2
14254 88116.2
14255 88116.2
14256 88116.2
14257 88116.2
14258 88116.2
14259 88116.2
14260 88116.2
14261 88272.6
14262 88272.6
14263 88272.6
14264 88272.6
14265 88272.6
14266 88272.6
14267 88272.6
14268 88272.6
14269 88272.6
14270 88272.6
14271 88198
14272 88198
14273 88198
14274 88198
14275 88198
14276 88198
14277 88198
14278 88198
14279 88198
14280 88198
14281 88235.3
14282 88235.3
14283 88235.3
14284 88235.3
14285 88235.3
14286 88235.3
14287 88235.3
14288 88235.3
14289 88235.3
14290 88235.3
14291 88591.1
14292 88591.1
14293 88591.1
14294 88591.1
14295 88591.1
14296 88591.1
14297 88591.1
14298 88591.1
14299 88591.1
14300 88591.1
14301 89152
14302 89152
14303 89152
14304 89152
14305 89152
14306 89152
14307 89152
14308 89152
14309 89152
14310 89152
14311 89672.8
14312 89672.8
14313 89672.8
14314 89672.8
14315 89672.8
14316 89672.8
14317 89672.8
14318 89672.8
14319 89672.8
14320 89672.8
14321 90240.9
14322 90240.9
14323 90240.9
14324 90240.9
14325 90240.9
14326 90240.9
14327 90240.9
14328 90240.9
14329 90240.9
14330 90240.9
14331 90599.6
14332 90599.6
14333 90599.6
14334 90599.6
14335 90599.6
14336 90599.6
14337 90599.6
14338 90599.6
14339 90599.6
14340 90599.6
14341 90860.7
14342 90860.7
14343 90860.7
14344 90860.7
14345 90860.7
14346 90860.7
14347 90860.7
14348 90860.7
14349 90860.7
14350 90860.7
14351 90956.8
14352 90956.8
14353 90956.8
14354 90956.8
14355 90956.8
14356 90956.8
14357 90956.8
14358 90956.8
14359 90956.8
14360 90956.8
14361 90942.5
14362 90942.5
14363 90942.5
14364 90942.5
14365 90942.5
14366 90942.5
14367 90942.5
14368 90942.5
14369 90942.5
14370 90942.5
14371 91074.5
14372 91074.5
14373 91074.5
14374 91074.5
14375 91074.5
14376 91074.5
14377 91074.5
14378 91074.5
14379 91074.5
14380 91074.5
14381 91430.2
14382 91430.2
14383 91430.2
14384 91430.2
14385 91430.2
14386 91430.2
14387 91430.2
14388 91430.2
14389 91430.2
14390 91430.2
14391 91846.3
14392 91846.3
14393 91846.3
14394 91846.3
14395 91846.3
14396 91846.3
14397 91846.3
14398 91846.3
14399 91846.3
14400 91846.3
14401 92239.4
14402 92239.4
14403 92239.4
14404 92239.4
14405 92239.4
14406 92239.4
14407 92239.4
14408 92239.4
14409 92239.4
14410 92239.4
14411 92576.5
14412 92576.5
14413 92576.5
14414 92576.5
14415 92576.5
14416 92576.5
14417 92576.5
14418 92576.5
14419 92576.5
14420 92576.5
14421 92753
14422 92753
14423 92753
14424 92753
14425 92753
14426 92753
14427 92753
14428 92753
14429 92753
14430 92753
14431 93045.7
14432 93045.7
14433 93045.7
14434 93045.7
14435 93045.7
14436 93045.7
14437 93045.7
14438 93045.7
14439 93045.7
14440 93045.7
14441 93154.7
14442 93154.7
14443 93154.7
14444 93154.7
14445 93154.7
14446 93154.7
14447 93154.7
14448 93154.7
14449 93154.7
14450 93154.7
14451 93328.3
14452 93328.3
14453 93328.3
14454 93328.3
14455 93328.3
14456 93328.3
14457 93328.3
14458 93328.3
14459 93328.3
14460 93328.3
14461 93468.9
14462 93468.9
14463 93468.9
14464 93468.9
14465 93468.9
14466 93468.9
14467 93468.9
14468 93468.9
14469 93468.9
14470 93468.9
14471 93704.2
14472 93704.2
14473 93704.2
14474 93704.2
14475 93704.2
14476 93704.2
14477 93704.2
14478 93704.2
14479 93704.2
14480 93704.2
14481 93892.1
14482 93892.1
14483 93892.1
14484 93892.1
14485 93892.1
14486 93892.1
14487 93892.1
14488 93892.1
14489 93892.1
14490 93892.1
14491 93790.2
14492 93790.2
14493 93790.2
14494 93790.2
14495 93790.2
14496 93790.2
14497 93790.2
14498 93790.2
14499 93790.2
14500 93790.2
14501 93351.2
14502 93351.2
14503 93351.2
14504 93351.2
14505 93351.2
14506 93351.2
14507 93351.2
14508 93351.2
14509 93351.2
14510 93351.2
14511 92986.8
14512 92986.8
14513 92986.8
14514 92986.8
14515 92986.8
14516 92986.8
14517 92986.8
14518 92986.8
14519 92986.8
14520 92986.8
14521 92651.1
14522 92651.1
14523 92651.1
14524 92651.1
14525 92651.1
14526 92651.1
14527 92651.1
14528 92651.1
14529 92651.1
14530 92651.1
14531 92639.7
14532 92639.7
14533 92639.7
14534 92639.7
14535 92639.7
14536 92639.7
14537 92639.7
14538 92639.7
14539 92639.7
14540 92639.7
14541 92727.2
14542 92727.2
14543 92727.2
14544 92727.2
14545 92727.2
14546 92727.2
14547 92727.2
14548 92727.2
14549 92727.2
14550 92727.2
14551 93048.5
14552 93048.5
14553 93048.5
14554 93048.5
14555 93048.5
14556 93048.5
14557 93048.5
14558 93048.5
14559 93048.5
14560 93048.5
14561 93608
14562 93608
14563 93608
14564 93608
14565 93608
14566 93608
14567 93608
14568 93608
14569 93608
14570 93608
14571 94158.9
14572 94158.9
14573 94158.9
14574 94158.9
14575 94158.9
14576 94158.9
14577 94158.9
14578 94158.9
14579 94158.9
14580 94158.9
14581 94622.3
14582 94622.3
14583 94622.3
14584 94622.3
14585 94622.3
14586 94622.3
14587 94622.3
14588 94622.3
14589 94622.3
14590 94622.3
14591 95232.1
14592 95232.1
14593 95232.1
14594 95232.1
14595 95232.1
14596 95232.1
14597 95232.1
14598 95232.1
14599 95232.1
14600 95232.1
14601 96243.5
14602 96243.5
14603 96243.5
14604 96243.5
14605 96243.5
14606 96243.5
14607 96243.5
14608 96243.5
14609 96243.5
14610 96243.5
14611 97494.5
14612 97494.5
14613 97494.5
14614 97494.5
14615 97494.5
14616 97494.5
14617 97494.5
14618 97494.5
14619 97494.5
14620 97494.5
14621 98780
14622 98780
14623 98780
14624 98780
14625 98780
14626 98780
14627 98780
14628 98780
14629 98780
14630 98780
14631 100130
14632 100130
14633 100130
14634 100130
14635 100130
14636 100130
14637 100130
14638 100130
14639 100130
14640 100130
14641 101727
14642 101727
14643 101727
14644 101727
14645 101727
14646 101727
14647 101727
14648 101727
14649 101727
14650 101727
14651 103554
14652 103554
14653 103554
14654 103554
14655 103554
14656 103554
14657 103554
14658 103554
14659 103554
14660 103554
14661 105461
14662 105461
14663 105461
14664 105461
14665 105461
14666 105461
14667 105461
14668 105461
14669 105461
14670 105461
14671 107346
14672 107346
14673 107346
14674 107346
14675 107346
14676 107346
14677 107346
14678 107346
14679 107346
14680 107346
14681 109458
14682 109458
14683 109458
14684 109458
14685 109458
14686 109458
14687 109458
14688 109458
14689 109458
14690 109458
14691 111736
14692 111736
14693 111736
14694 111736
14695 111736
14696 111736
14697 111736
14698 111736
14699 111736
14700 111736
14701 114422
14702 114422
14703 114422
14704 114422
14705 114422
14706 114422
14707 114422
14708 114422
14709 114422
14710 114422
14711 116991
14712 116991
14713 116991
14714 116991
14715 116991
14716 116991
14717 116991
14718 116991
14719 116991
14720 116991
14721 119492
14722 119492
14723 119492
14724 119492
14725 119492
14726 119492
14727 119492
14728 119492
14729 119492
14730 119492
14731 121892
14732 121892
14733 121892
14734 121892
14735 121892
14736 121892
14737 121892
14738 121892
14739 121892
14740 121892
14741 124281
14742 124281
14743 124281
14744 124281
14745 124281
14746 124281
14747 124281
14748 124281
14749 124281
14750 124281
14751 126581
14752 126581
14753 126581
14754 126581
14755 126581
14756 126581
14757 126581
14758 126581
14759 126581
14760 126581
14761 128856
14762 128856
14763 128856
14764 128856
14765 128856
14766 128856
14767 128856
14768 128856
14769 128856
14770 128856
14771 130942
14772 130942
14773 130942
14774 130942
14775 130942
14776 130942
14777 130942
14778 130942
14779 130942
14780 130942
14781 133158
14782 133158
14783 133158
14784 133158
14785 133158
14786 133158
14787 133158
14788 133158
14789 133158
14790 133158
14791 135250
14792 135250
14793 135250
14794 135250
14795 135250
14796 135250
14797 135250
14798 135250
14799 135250
14800 135250
14801 136791
14802 136791
14803 136791
14804 136791
14805 136791
14806 136791
14807 136791
14808 136791
14809 136791
14810 136791
14811 137960
14812 137960
14813 137960
14814 137960
14815 137960
14816 137960
14817 137960
14818 137960
14819 137960
14820 137960
14821 139211
14822 139211
14823 139211
14824 139211
14825 139211
14826 139211
14827 139211
14828 139211
14829 139211
14830 139211
14831 140411
14832 140411
14833 140411
14834 140411
14835 140411
14836 140411
14837 140411
14838 140411
14839 140411
14840 140411
14841 141188
14842 141188
14843 141188
14844 141188
14845 141188
14846 141188
14847 141188
14848 141188
14849 141188
14850 141188
14851 141600
14852 141600
14853 141600
14854 141600
14855 141600
14856 141600
14857 141600
14858 141600
14859 141600
14860 141600
14861 142002
14862 142002
14863 142002
14864 142002
14865 142002
14866 142002
14867 142002
14868 142002
14869 142002
14870 142002
14871 142494
14872 142494
14873 142494
14874 142494
14875 142494
14876 142494
14877 142494
14878 142494
14879 142494
14880 142494
14881 142775
14882 142775
14883 142775
14884 142775
14885 142775
14886 142775
14887 142775
14888 142775
14889 142775
14890 142775
14891 142926
14892 142926
14893 142926
14894 142926
14895 142926
14896 142926
14897 142926
14898 142926
14899 142926
14900 142926
14901 142708
14902 142708
14903 142708
14904 142708
14905 142708
14906 142708
14907 142708
14908 142708
14909 142708
14910 142708
14911 142561
14912 142561
14913 142561
14914 142561
14915 142561
14916 142561
14917 142561
14918 142561
14919 142561
14920 142561
14921 142340
14922 142340
14923 142340
14924 142340
14925 142340
14926 142340
14927 142340
14928 142340
14929 142340
14930 142340
14931 142023
14932 142023
14933 142023
14934 142023
14935 142023
14936 142023
14937 142023
14938 142023
14939 142023
14940 142023
14941 141616
14942 141616
14943 141616
14944 141616
14945 141616
14946 141616
14947 141616
14948 141616
14949 141616
14950 141616
14951 141287
14952 141287
14953 141287
14954 141287
14955 141287
14956 141287
14957 141287
14958 141287
14959 141287
14960 141287
14961 140789
14962 140789
14963 140789
14964 140789
14965 140789
14966 140789
14967 140789
14968 140789
14969 140789
14970 140789
14971 140210
14972 140210
14973 140210
14974 140210
14975 140210
14976 140210
14977 140210
14978 140210
14979 140210
14980 140210
14981 139385
14982 139385
14983 139385
14984 139385
14985 139385
14986 139385
14987 139385
14988 139385
14989 139385
14990 139385
14991 138361
14992 138361
14993 138361
14994 138361
14995 138361
14996 138361
14997 138361
14998 138361
14999 138361
15000 138361
15001 137409
15002 137409
15003 137409
15004 137409
15005 137409
15006 137409
15007 137409
15008 137409
15009 137409
15010 137409
15011 136549
15012 136549
15013 136549
15014 136549
15015 136549
15016 136549
15017 136549
15018 136549
15019 136549
15020 136549
15021 135421
15022 135421
15023 135421
15024 135421
15025 135421
15026 135421
15027 135421
15028 135421
15029 135421
15030 135421
15031 134336
15032 134336
15033 134336
15034 134336
15035 134336
15036 134336
15037 134336
15038 134336
15039 134336
15040 134336
15041 133542
15042 133542
15043 133542
15044 133542
15045 133542
15046 133542
15047 133542
15048 133542
15049 133542
15050 133542
15051 132907
15052 132907
15053 132907
15054 132907
15055 132907
15056 132907
15057 132907
15058 132907
15059 132907
15060 132907
15061 132034
15062 132034
15063 132034
15064 132034
15065 132034
15066 132034
15067 132034
15068 132034
15069 132034
15070 132034
15071 130910
15072 130910
15073 130910
15074 130910
15075 130910
15076 130910
15077 130910
15078 130910
15079 130910
15080 130910
15081 129809
15082 129809
15083 129809
15084 129809
15085 129809
15086 129809
15087 129809
15088 129809
15089 129809
15090 129809
15091 128671
15092 128671
15093 128671
15094 128671
15095 128671
15096 128671
15097 128671
15098 128671
15099 128671
15100 128671
15101 127790
15102 127790
15103 127790
15104 127790
15105 127790
15106 127790
15107 127790
15108 127790
15109 127790
15110 127790
15111 126784
15112 126784
15113 126784
15114 126784
15115 126784
15116 126784
15117 126784
15118 126784
15119 126784
15120 126784
15121 125794
15122 125794
15123 125794
15124 125794
15125 125794
15126 125794
15127 125794
15128 125794
15129 125794
15130 125794
15131 124647
15132 124647
15133 124647
15134 124647
15135 124647
15136 124647
15137 124647
15138 124647
15139 124647
15140 124647
15141 123430
15142 123430
15143 123430
15144 123430
15145 123430
15146 123430
15147 123430
15148 123430
15149 123430
15150 123430
15151 121845
15152 121845
15153 121845
15154 121845
15155 121845
15156 121845
15157 121845
15158 121845
15159 121845
15160 121845
15161 120201
15162 120201
15163 120201
15164 120201
15165 120201
15166 120201
15167 120201
15168 120201
15169 120201
15170 120201
15171 118861
15172 118861
15173 118861
15174 118861
15175 118861
15176 118861
15177 118861
15178 118861
15179 118861
15180 118861
15181 117614
15182 117614
15183 117614
15184 117614
15185 117614
15186 117614
15187 117614
15188 117614
15189 117614
15190 117614
15191 116495
15192 116495
15193 116495
15194 116495
15195 116495
15196 116495
15197 116495
15198 116495
15199 116495
15200 116495
15201 115398
15202 115398
15203 115398
15204 115398
15205 115398
15206 115398
15207 115398
15208 115398
15209 115398
15210 115398
15211 114398
15212 114398
15213 114398
15214 114398
15215 114398
15216 114398
15217 114398
15218 114398
15219 114398
15220 114398
15221 113557
15222 113557
15223 113557
15224 113557
15225 113557
15226 113557
15227 113557
15228 113557
15229 113557
15230 113557
15231 112587
15232 112587
15233 112587
15234 112587
15235 112587
15236 112587
15237 112587
15238 112587
15239 112587
15240 112587
15241 111642
15242 111642
15243 111642
15244 111642
15245 111642
15246 111642
15247 111642
15248 111642
15249 111642
15250 111642
15251 110630
15252 110630
15253 110630
15254 110630
15255 110630
15256 110630
15257 110630
15258 110630
15259 110630
15260 110630
15261 109769
15262 109769
15263 109769
15264 109769
15265 109769
15266 109769
15267 109769
15268 109769
15269 109769
15270 109769
15271 109076
15272 109076
15273 109076
15274 109076
15275 109076
15276 109076
15277 109076
15278 109076
15279 109076
15280 109076
15281 108326
15282 108326
15283 108326
15284 108326
15285 108326
15286 108326
15287 108326
15288 108326
15289 108326
15290 108326
15291 107778
15292 107778
15293 107778
15294 107778
15295 107778
15296 107778
15297 107778
15298 107778
15299 107778
15300 107778
15301 106945
15302 106945
15303 106945
15304 106945
15305 106945
15306 106945
15307 106945
15308 106945
15309 106945
15310 106945
15311 106196
15312 106196
15313 106196
15314 106196
15315 106196
15316 106196
15317 106196
15318 106196
15319 106196
15320 106196
15321 105517
15322 105517
15323 105517
15324 105517
15325 105517
15326 105517
15327 105517
15328 105517
15329 105517
15330 105517
15331 105276
15332 105276
15333 105276
15334 105276
15335 105276
15336 105276
15337 105276
15338 105276
15339 105276
15340 105276
15341 105348
15342 105348
15343 105348
15344 105348
15345 105348
15346 105348
15347 105348
15348 105348
15349 105348
15350 105348
15351 105653
15352 105653
15353 105653
15354 105653
15355 105653
15356 105653
15357 105653
15358 105653
15359 105653
15360 105653
15361 106089
15362 106089
15363 106089
15364 106089
15365 106089
15366 106089
15367 106089
15368 106089
15369 106089
15370 106089
15371 106325
15372 106325
15373 106325
15374 106325
15375 106325
15376 106325
15377 106325
15378 106325
15379 106325
15380 106325
15381 106609
15382 106609
15383 106609
15384 106609
15385 106609
15386 106609
15387 106609
15388 106609
15389 106609
15390 106609
15391 107079
15392 107079
15393 107079
15394 107079
15395 107079
15396 107079
15397 107079
15398 107079
15399 107079
15400 107079
15401 107784
15402 107784
15403 107784
15404 107784
15405 107784
15406 107784
15407 107784
15408 107784
15409 107784
15410 107784
15411 108517
15412 108517
15413 108517
15414 108517
15415 108517
15416 108517
15417 108517
15418 108517
15419 108517
15420 108517
15421 109247
15422 109247
15423 109247
15424 109247
15425 109247
15426 109247
15427 109247
15428 109247
15429 109247
15430 109247
15431 109986
15432 109986
15433 109986
15434 109986
15435 109986
15436 109986
15437 109986
15438 109986
15439 109986
15440 109986
15441 110636
15442 110636
15443 110636
15444 110636
15445 110636
15446 110636
15447 110636
15448 110636
15449 110636
15450 110636
15451 111385
15452 111385
15453 111385
15454 111385
15455 111385
15456 111385
15457 111385
15458 111385
15459 111385
15460 111385
15461 112256
15462 112256
15463 112256
15464 112256
15465 112256
15466 112256
15467 112256
15468 112256
15469 112256
15470 112256
15471 113115
15472 113115
15473 113115
15474 113115
15475 113115
15476 113115
15477 113115
15478 113115
15479 113115
15480 113115
15481 114033
15482 114033
15483 114033
15484 114033
15485 114033
15486 114033
15487 114033
15488 114033
15489 114033
15490 114033
15491 114738
15492 114738
15493 114738
15494 114738
15495 114738
15496 114738
15497 114738
15498 114738
15499 114738
15500 114738
15501 115729
15502 115729
15503 115729
15504 115729
15505 115729
15506 115729
15507 115729
15508 115729
15509 115729
15510 115729
15511 116717
15512 116717
15513 116717
15514 116717
15515 116717
15516 116717
15517 116717
15518 116717
15519 116717
15520 116717
15521 117615
15522 117615
15523 117615
15524 117615
15525 117615
15526 117615
15527 117615
15528 117615
15529 117615
15530 117615
15531 118146
15532 118146
15533 118146
15534 118146
15535 118146
15536 118146
15537 118146
15538 118146
15539 118146
15540 118146
15541 118413
15542 118413
15543 118413
15544 118413
15545 118413
15546 118413
15547 118413
15548 118413
15549 118413
15550 118413
15551 118756
15552 118756
15553 118756
15554 118756
15555 118756
15556 118756
15557 118756
15558 118756
15559 118756
15560 118756
15561 119116
15562 119116
15563 119116
15564 119116
15565 119116
15566 119116
15567 119116
15568 119116
15569 119116
15570 119116
15571 119541
15572 119541
15573 119541
15574 119541
15575 119541
15576 119541
15577 119541
15578 119541
15579 119541
15580 119541
15581 119813
15582 119813
15583 119813
15584 119813
15585 119813
15586 119813
15587 119813
15588 119813
15589 119813
15590 119813
15591 119968
15592 119968
15593 119968
15594 119968
15595 119968
15596 119968
15597 119968
15598 119968
15599 119968
15600 119968
15601 120000
15602 120000
15603 120000
15604 120000
15605 120000
15606 120000
15607 120000
15608 120000
15609 120000
15610 120000
15611 119944
15612 119944
15613 119944
15614 119944
15615 119944
15616 119944
15617 119944
15618 119944
15619 119944
15620 119944
15621 119917
15622 119917
15623 119917
15624 119917
15625 119917
15626 119917
15627 119917
15628 119917
15629 119917
15630 119917
15631 120037
15632 120037
15633 120037
15634 120037
15635 120037
15636 120037
15637 120037
15638 120037
15639 120037
15640 120037
15641 120151
15642 120151
15643 120151
15644 120151
15645 120151
15646 120151
15647 120151
15648 120151
15649 120151
15650 120151
15651 120119
15652 120119
15653 120119
15654 120119
15655 120119
15656 120119
15657 120119
15658 120119
15659 120119
15660 120119
15661 119924
15662 119924
15663 119924
15664 119924
15665 119924
15666 119924
15667 119924
15668 119924
15669 119924
15670 119924
15671 119941
15672 119941
15673 119941
15674 119941
15675 119941
15676 119941
15677 119941
15678 119941
15679 119941
15680 119941
15681 119967
15682 119967
15683 119967
15684 119967
15685 119967
15686 119967
15687 119967
15688 119967
15689 119967
15690 119967
15691 120214
15692 120214
15693 120214
15694 120214
15695 120214
15696 120214
15697 120214
15698 120214
15699 120214
15700 120214
15701 120351
15702 120351
15703 120351
15704 120351
15705 120351
15706 120351
15707 120351
15708 120351
15709 120351
15710 120351
15711 120456
15712 120456
15713 120456
15714 120456
15715 120456
15716 120456
15717 120456
15718 120456
15719 120456
15720 120456
15721 120707
15722 120707
15723 120707
15724 120707
15725 120707
15726 120707
15727 120707
15728 120707
15729 120707
15730 120707
15731 121125
15732 121125
15733 121125
15734 121125
15735 121125
15736 121125
15737 121125
15738 121125
15739 121125
15740 121125
15741 121621
15742 121621
15743 121621
15744 121621
15745 121621
15746 121621
15747 121621
15748 121621
15749 121621
15750 121621
15751 122097
15752 122097
15753 122097
15754 122097
15755 122097
15756 122097
15757 122097
15758 122097
15759 122097
15760 122097
15761 122588
15762 122588
15763 122588
15764 122588
15765 122588
15766 122588
15767 122588
15768 122588
15769 122588
15770 122588
15771 123168
15772 123168
15773 123168
15774 123168
15775 123168
15776 123168
15777 123168
15778 123168
15779 123168
15780 123168
15781 123905
15782 123905
15783 123905
15784 123905
15785 123905
15786 123905
15787 123905
15788 123905
15789 123905
15790 123905
15791 124618
15792 124618
15793 124618
15794 124618
15795 124618
15796 124618
15797 124618
15798 124618
15799 124618
15800 124618
15801 125503
15802 125503
15803 125503
15804 125503
15805 125503
15806 125503
15807 125503
15808 125503
15809 125503
15810 125503
15811 126335
15812 126335
15813 126335
15814 126335
15815 126335
15816 126335
15817 126335
15818 126335
15819 126335
15820 126335
15821 127212
15822 127212
15823 127212
15824 127212
15825 127212
15826 127212
15827 127212
15828 127212
15829 127212
15830 127212
15831 128057
15832 128057
15833 128057
15834 128057
15835 128057
15836 128057
15837 128057
15838 128057
15839 128057
15840 128057
15841 128979
15842 128979
15843 128979
15844 128979
15845 128979
15846 128979
15847 128979
15848 128979
15849 128979
15850 128979
15851 129956
15852 129956
15853 129956
15854 129956
15855 129956
15856 129956
15857 129956
15858 129956
15859 129956
15860 129956
15861 131137
15862 131137
15863 131137
15864 131137
15865 131137
15866 131137
15867 131137
15868 131137
15869 131137
15870 131137
15871 132019
15872 132019
15873 132019
15874 132019
15875 132019
15876 132019
15877 132019
15878 132019
15879 132019
15880 132019
15881 132917
15882 132917
15883 132917
15884 132917
15885 132917
15886 132917
15887 132917
15888 132917
15889 132917
15890 132917
15891 133996
15892 133996
15893 133996
15894 133996
15895 133996
15896 133996
15897 133996
15898 133996
15899 133996
15900 133996
15901 135090
15902 135090
15903 135090
15904 135090
15905 135090
15906 135090
15907 135090
15908 135090
15909 135090
15910 135090
15911 136366
15912 136366
15913 136366
15914 136366
15915 136366
15916 136366
15917 136366
15918 136366
15919 136366
15920 136366
15921 137655
15922 137655
15923 137655
15924 137655
15925 137655
15926 137655
15927 137655
15928 137655
15929 137655
15930 137655
15931 138870
15932 138870
15933 138870
15934 138870
15935 138870
15936 138870
15937 138870
15938 138870
15939 138870
15940 138870
15941 140121
15942 140121
15943 140121
15944 140121
15945 140121
15946 140121
15947 140121
15948 140121
15949 140121
15950 140121
15951 141388
15952 141388
15953 141388
15954 141388
15955 141388
15956 141388
15957 141388
15958 141388
15959 141388
15960 141388
15961 142765
15962 142765
15963 142765
15964 142765
15965 142765
15966 142765
15967 142765
15968 142765
15969 142765
15970 142765
15971 144164
15972 144164
15973 144164
15974 144164
15975 144164
15976 144164
15977 144164
15978 144164
15979 144164
15980 144164
15981 145828
15982 145828
15983 145828
15984 145828
15985 145828
15986 145828
15987 145828
15988 145828
15989 145828
15990 145828
15991 147601
15992 147601
15993 147601
15994 147601
15995 147601
15996 147601
15997 147601
15998 147601
15999 147601
16000 147601
16001 149003
16002 149003
16003 149003
16004 149003
16005 149003
16006 149003
16007 149003
16008 149003
16009 149003
16010 149003
16011 150447
16012 150447
16013 150447
16014 150447
16015 150447
16016 150447
16017 150447
16018 150447
16019 150447
16020 150447
16021 151660
16022 151660
16023 151660
16024 151660
16025 151660
16026 151660
16027 151660
16028 151660
16029 151660
16030 151660
16031 152780
16032 152780
16033 152780
16034 152780
16035 152780
16036 152780
16037 152780
16038 152780
16039 152780
16040 152780
16041 153975
16042 153975
16043 153975
16044 153975
16045 153975
16046 153975
16047 153975
16048 153975
16049 153975
16050 153975
16051 155535
16052 155535
16053 155535
16054 155535
16055 155535
16056 155535
16057 155535
16058 155535
16059 155535
16060 155535
16061 156817
16062 156817
16063 156817
16064 156817
16065 156817
16066 156817
16067 156817
16068 156817
16069 156817
16070 156817
16071 158338
16072 158338
16073 158338
16074 158338
16075 158338
16076 158338
16077 158338
16078 158338
16079 158338
16080 158338
16081 159966
16082 159966
16083 159966
16084 159966
16085 159966
16086 159966
16087 159966
16088 159966
16089 159966
16090 159966
16091 161055
16092 161055
16093 161055
16094 161055
16095 161055
16096 161055
16097 161055
16098 161055
16099 161055
16100 161055
16101 162174
16102 162174
16103 162174
16104 162174
16105 162174
16106 162174
16107 162174
16108 162174
16109 162174
16110 162174
16111 163174
16112 163174
16113 163174
16114 163174
16115 163174
16116 163174
16117 163174
16118 163174
16119 163174
16120 163174
16121 163998
16122 163998
16123 163998
16124 163998
16125 163998
16126 163998
16127 163998
16128 163998
16129 163998
16130 163998
16131 165029
16132 165029
16133 165029
16134 165029
16135 165029
16136 165029
16137 165029
16138 165029
16139 165029
16140 165029
16141 166127
16142 166127
16143 166127
16144 166127
16145 166127
16146 166127
16147 166127
16148 166127
16149 166127
16150 166127
16151 167178
16152 167178
16153 167178
16154 167178
16155 167178
16156 167178
16157 167178
16158 167178
16159 167178
16160 167178
16161 167953
16162 167953
16163 167953
16164 167953
16165 167953
16166 167953
16167 167953
16168 167953
16169 167953
16170 167953
16171 168607
16172 168607
16173 168607
16174 168607
16175 168607
16176 168607
16177 168607
16178 168607
16179 168607
16180 168607
16181 168827
16182 168827
16183 168827
16184 168827
16185 168827
16186 168827
16187 168827
16188 168827
16189 168827
16190 168827
16191 169155
16192 169155
16193 169155
16194 169155
16195 169155
16196 169155
16197 169155
16198 169155
16199 169155
16200 169155
16201 169626
16202 169626
16203 169626
16204 169626
16205 169626
16206 169626
16207 169626
16208 169626
16209 169626
16210 169626
16211 170233
16212 170233
16213 170233
16214 170233
16215 170233
16216 170233
16217 170233
16218 170233
16219 170233
16220 170233
16221 171119
16222 171119
16223 171119
16224 171119
16225 171119
16226 171119
16227 171119
16228 171119
16229 171119
16230 171119
16231 172128
16232 172128
16233 172128
16234 172128
16235 172128
16236 172128
16237 172128
16238 172128
16239 172128
16240 172128
16241 172878
16242 172878
16243 172878
16244 172878
16245 172878
16246 172878
16247 172878
16248 172878
16249 172878
16250 172878
16251 173181
16252 173181
16253 173181
16254 173181
16255 173181
16256 173181
16257 173181
16258 173181
16259 173181
16260 173181
16261 173874
16262 173874
16263 173874
16264 173874
16265 173874
16266 173874
16267 173874
16268 173874
16269 173874
16270 173874
16271 174529
16272 174529
16273 174529
16274 174529
16275 174529
16276 174529
16277 174529
16278 174529
16279 174529
16280 174529
16281 174973
16282 174973
16283 174973
16284 174973
16285 174973
16286 174973
16287 174973
16288 174973
16289 174973
16290 174973
16291 175644
16292 175644
16293 175644
16294 175644
16295 175644
16296 175644
16297 175644
16298 175644
16299 175644
16300 175644
16301 176245
16302 176245
16303 176245
16304 176245
16305 176245
16306 176245
16307 176245
16308 176245
16309 176245
16310 176245
16311 176719
16312 176719
16313 176719
16314 176719
16315 176719
16316 176719
16317 176719
16318 176719
16319 176719
16320 176719
16321 177295
16322 177295
16323 177295
16324 177295
16325 177295
16326 177295
16327 177295
16328 177295
16329 177295
16330 177295
16331 177680
16332 177680
16333 177680
16334 177680
16335 177680
16336 177680
16337 177680
16338 177680
16339 177680
16340 177680
16341 177753
16342 177753
16343 177753
16344 177753
16345 177753
16346 177753
16347 177753
16348 177753
16349 177753
16350 177753
16351 177592
16352 177592
16353 177592
16354 177592
16355 177592
16356 177592
16357 177592
16358 177592
16359 177592
16360 177592
16361 177605
16362 177605
16363 177605
16364 177605
16365 177605
16366 177605
16367 177605
16368 177605
16369 177605
16370 177605
16371 177458
16372 177458
16373 177458
16374 177458
16375 177458
16376 177458
16377 177458
16378 177458
16379 177458
16380 177458
16381 177370
16382 177370
16383 177370
16384 177370
16385 177370
16386 177370
16387 177370
16388 177370
16389 177370
16390 177370
16391 176809
16392 176809
16393 176809
16394 176809
16395 176809
16396 176809
16397 176809
16398 176809
16399 176809
16400 176809
16401 176496
16402 176496
16403 176496
16404 176496
16405 176496
16406 176496
16407 176496
16408 176496
16409 176496
16410 176496
16411 176146
16412 176146
16413 176146
16414 176146
16415 176146
16416 176146
16417 176146
16418 176146
16419 176146
16420 176146
16421 175679
16422 175679
16423 175679
16424 175679
16425 175679
16426 175679
16427 175679
16428 175679
16429 175679
16430 175679
16431 175049
16432 175049
16433 175049
16434 175049
16435 175049
16436 175049
16437 175049
16438 175049
16439 175049
16440 175049
16441 174722
16442 174722
16443 174722
16444 174722
16445 174722
16446 174722
16447 174722
16448 174722
16449 174722
16450 174722
16451 174386
16452 174386
16453 174386
16454 174386
16455 174386
16456 174386
16457 174386
16458 174386
16459 174386
16460 174386
16461 173776
16462 173776
16463 173776
16464 173776
16465 173776
16466 173776
16467 173776
16468 173776
16469 173776
16470 173776
16471 172814
16472 172814
16473 172814
16474 172814
16475 172814
16476 172814
16477 172814
16478 172814
16479 172814
16480 172814
16481 172059
16482 172059
16483 172059
16484 172059
16485 172059
16486 172059
16487 172059
16488 172059
16489 172059
16490 172059
16491 171505
16492 171505
16493 171505
16494 171505
16495 171505
16496 171505
16497 171505
16498 171505
16499 171505
16500 171505
16501 171075
16502 171075
16503 171075
16504 171075
16505 171075
16506 171075
16507 171075
16508 171075
16509 171075
16510 171075
16511 170703
16512 170703
16513 170703
16514 170703
16515 170703
16516 170703
16517 170703
16518 170703
16519 170703
16520 170703
16521 170309
16522 170309
16523 170309
16524 170309
16525 170309
16526 170309
16527 170309
16528 170309
16529 170309
16530 170309
16531 169953
16532 169953
16533 169953
16534 169953
16535 169953
16536 169953
16537 169953
16538 169953
16539 169953
16540 169953
16541 169989
16542 169989
16543 169989
16544 169989
16545 169989
16546 169989
16547 169989
16548 169989
16549 169989
16550 169989
16551 170514
16552 170514
16553 170514
16554 170514
16555 170514
16556 170514
16557 170514
16558 170514
16559 170514
16560 170514
16561 170916
16562 170916
16563 170916
16564 170916
16565 170916
16566 170916
16567 170916
16568 170916
16569 170916
16570 170916
16571 171884
16572 171884
16573 171884
16574 171884
16575 171884
16576 171884
16577 171884
16578 171884
16579 171884
16580 171884
16581 173072
16582 173072
16583 173072
16584 173072
16585 173072
16586 173072
16587 173072
16588 173072
16589 173072
16590 173072
16591 174752
16592 174752
16593 174752
16594 174752
16595 174752
16596 174752
16597 174752
16598 174752
16599 174752
16600 174752
16601 176023
16602 176023
16603 176023
16604 176023
16605 176023
16606 176023
16607 176023
16608 176023
16609 176023
16610 176023
16611 177122
16612 177122
16613 177122
16614 177122
16615 177122
16616 177122
16617 177122
16618 177122
16619 177122
16620 177122
16621 178382
16622 178382
16623 178382
16624 178382
16625 178382
16626 178382
16627 178382
16628 178382
16629 178382
16630 178382
16631 179693
16632 179693
16633 179693
16634 179693
16635 179693
16636 179693
16637 179693
16638 179693
16639 179693
16640 179693
16641 180830
16642 180830
16643 180830
16644 180830
16645 180830
16646 180830
16647 180830
16648 180830
16649 180830
16650 180830
16651 182109
16652 182109
16653 182109
16654 182109
16655 182109
16656 182109
16657 182109
16658 182109
16659 182109
16660 182109
16661 183228
16662 183228
16663 183228
16664 183228
16665 183228
16666 183228
16667 183228
16668 183228
16669 183228
16670 183228
16671 184629
16672 184629
16673 184629
16674 184629
16675 184629
16676 184629
16677 184629
16678 184629
16679 184629
16680 184629
16681 185780
16682 185780
16683 185780
16684 185780
16685 185780
16686 185780
16687 185780
16688 185780
16689 185780
16690 185780
16691 186867
16692 186867
16693 186867
16694 186867
16695 186867
16696 186867
16697 186867
16698 186867
16699 186867
16700 186867
16701 188038
16702 188038
16703 188038
16704 188038
16705 188038
16706 188038
16707 188038
16708 188038
16709 188038
16710 188038
16711 189359
16712 189359
16713 189359
16714 189359
16715 189359
16716 189359
16717 189359
16718 189359
16719 189359
16720 189359
16721 190781
16722 190781
16723 190781
16724 190781
16725 190781
16726 190781
16727 190781
16728 190781
16729 190781
16730 190781
16731 192082
16732 192082
16733 192082
16734 192082
16735 192082
16736 192082
16737 192082
16738 192082
16739 192082
16740 192082
16741 193068
16742 193068
16743 193068
16744 193068
16745 193068
16746 193068
16747 193068
16748 193068
16749 193068
16750 193068
16751 193782
16752 193782
16753 193782
16754 193782
16755 193782
16756 193782
16757 193782
16758 193782
16759 193782
16760 193782
16761 194540
16762 194540
16763 194540
16764 194540
16765 194540
16766 194540
16767 194540
16768 194540
16769 194540
16770 194540
16771 194636
16772 194636
16773 194636
16774 194636
16775 194636
16776 194636
16777 194636
16778 194636
16779 194636
16780 194636
16781 194312
16782 194312
16783 194312
16784 194312
16785 194312
16786 194312
16787 194312
16788 194312
16789 194312
16790 194312
16791 193498
16792 193498
16793 193498
16794 193498
16795 193498
16796 193498
16797 193498
16798 193498
16799 193498
16800 193498
16801 193222
16802 193222
16803 193222
16804 193222
16805 193222
16806 193222
16807 193222
16808 193222
16809 193222
16810 193222
16811 192998
16812 192998
16813 192998
16814 192998
16815 192998
16816 192998
16817 192998
16818 192998
16819 192998
16820 192998
16821 192210
16822 192210
16823 192210
16824 192210
16825 192210
16826 192210
16827 192210
16828 192210
16829 192210
16830 192210
16831 191458
16832 191458
16833 191458
16834 191458
16835 191458
16836 191458
16837 191458
16838 191458
16839 191458
16840 191458
16841 190563
16842 190563
16843 190563
16844 190563
16845 190563
16846 190563
16847 190563
16848 190563
16849 190563
16850 190563
16851 189760
16852 189760
16853 189760
16854 189760
16855 189760
16856 189760
16857 189760
16858 189760
16859 189760
16860 189760
16861 189104
16862 189104
16863 189104
16864 189104
16865 189104
16866 189104
16867 189104
16868 189104
16869 189104
16870 189104
16871 188348
16872 188348
16873 188348
16874 188348
16875 188348
16876 188348
16877 188348
16878 188348
16879 188348
16880 188348
16881 187756
16882 187756
16883 187756
16884 187756
16885 187756
16886 187756
16887 187756
16888 187756
16889 187756
16890 187756
16891 186998
16892 186998
16893 186998
16894 186998
16895 186998
16896 186998
16897 186998
16898 186998
16899 186998
16900 186998
16901 185691
16902 185691
16903 185691
16904 185691
16905 185691
16906 185691
16907 185691
16908 185691
16909 185691
16910 185691
16911 184239
16912 184239
16913 184239
16914 184239
16915 184239
16916 184239
16917 184239
16918 184239
16919 184239
16920 184239
16921 182545
16922 182545
16923 182545
16924 182545
16925 182545
16926 182545
16927 182545
16928 182545
16929 182545
16930 182545
16931 181079
16932 181079
16933 181079
16934 181079
16935 181079
16936 181079
16937 181079
16938 181079
16939 181079
16940 181079
16941 179721
16942 179721
16943 179721
16944 179721
16945 179721
16946 179721
16947 179721
16948 179721
16949 179721
16950 179721
16951 178116
16952 178116
16953 178116
16954 178116
16955 178116
16956 178116
16957 178116
16958 178116
16959 178116
16960 178116
16961 176344
16962 176344
16963 176344
16964 176344
16965 176344
16966 176344
16967 176344
16968 176344
16969 176344
16970 176344
16971 174702
16972 174702
16973 174702
16974 174702
16975 174702
16976 174702
16977 174702
16978 174702
16979 174702
16980 174702
16981 173344
16982 173344
16983 173344
16984 173344
16985 173344
16986 173344
16987 173344
16988 173344
16989 173344
16990 173344
16991 172300
16992 172300
16993 172300
16994 172300
16995 172300
16996 172300
16997 172300
16998 172300
16999 172300
17000 172300
17001 170731
17002 170731
17003 170731
17004 170731
17005 170731
17006 170731
17007 170731
17008 170731
17009 170731
17010 170731
17011 169177
17012 169177
17013 169177
17014 169177
17015 169177
17016 169177
17017 169177
17018 169177
17019 169177
17020 169177
17021 168164
17022 168164
17023 168164
17024 168164
17025 168164
17026 168164
17027 168164
17028 168164
17029 168164
17030 168164
17031 167026
17032 167026
17033 167026
17034 167026
17035 167026
17036 167026
17037 167026
17038 167026
17039 167026
17040 167026
17041 166115
17042 166115
17043 166115
17044 166115
17045 166115
17046 166115
17047 166115
17048 166115
17049 166115
17050 166115
17051 164903
17052 164903
17053 164903
17054 164903
17055 164903
17056 164903
17057 164903
17058 164903
17059 164903
17060 164903
17061 163606
17062 163606
17063 163606
17064 163606
17065 163606
17066 163606
17067 163606
17068 163606
17069 163606
17070 163606
17071 162437
17072 162437
17073 162437
17074 162437
17075 162437
17076 162437
17077 162437
17078 162437
17079 162437
17080 162437
17081 161070
17082 161070
17083 161070
17084 161070
17085 161070
17086 161070
17087 161070
17088 161070
17089 161070
17090 161070
17091 159625
17092 159625
17093 159625
17094 159625
17095 159625
17096 159625
17097 159625
17098 159625
17099 159625
17100 159625
17101 158615
17102 158615
17103 158615
17104 158615
17105 158615
17106 158615
17107 158615
17108 158615
17109 158615
17110 158615
17111 157417
17112 157417
17113 157417
17114 157417
17115 157417
17116 157417
17117 157417
17118 157417
17119 157417
17120 157417
17121 156507
17122 156507
17123 156507
17124 156507
17125 156507
17126 156507
17127 156507
17128 156507
17129 156507
17130 156507
17131 155368
17132 155368
17133 155368
17134 155368
17135 155368
17136 155368
17137 155368
17138 155368
17139 155368
17140 155368
17141 154410
17142 154410
17143 154410
17144 154410
17145 154410
17146 154410
17147 154410
17148 154410
17149 154410
17150 154410
17151 153662
17152 153662
17153 153662
17154 153662
17155 153662
17156 153662
17157 153662
17158 153662
17159 153662
17160 153662
17161 153201
17162 153201
17163 153201
17164 153201
17165 153201
17166 153201
17167 153201
17168 153201
17169 153201
17170 153201
17171 152972
17172 152972
17173 152972
17174 152972
17175 152972
17176 152972
17177 152972
17178 152972
17179 152972
17180 152972
17181 152914
17182 152914
17183 152914
17184 152914
17185 152914
17186 152914
17187 152914
17188 152914
17189 152914
17190 152914
17191 153041
17192 153041
17193 153041
17194 153041
17195 153041
17196 153041
17197 153041
17198 153041
17199 153041
17200 153041
17201 153297
17202 153297
17203 153297
17204 153297
17205 153297
17206 153297
17207 153297
17208 153297
17209 153297
17210 153297
17211 153641
17212 153641
17213 153641
17214 153641
17215 153641
17216 153641
17217 153641
17218 153641
17219 153641
17220 153641
17221 153835
17222 153835
17223 153835
17224 153835
17225 153835
17226 153835
17227 153835
17228 153835
17229 153835
17230 153835
17231 154180
17232 154180
17233 154180
17234 154180
17235 154180
17236 154180
17237 154180
17238 154180
17239 154180
17240 154180
17241 154449
17242 154449
17243 154449
17244 154449
17245 154449
17246 154449
17247 154449
17248 154449
17249 154449
17250 154449
17251 154949
17252 154949
17253 154949
17254 154949
17255 154949
17256 154949
17257 154949
17258 154949
17259 154949
17260 154949
17261 155685
17262 155685
17263 155685
17264 155685
17265 155685
17266 155685
17267 155685
17268 155685
17269 155685
17270 155685
17271 156236
17272 156236
17273 156236
17274 156236
17275 156236
17276 156236
17277 156236
17278 156236
17279 156236
17280 156236
17281 156912
17282 156912
17283 156912
17284 156912
17285 156912
17286 156912
17287 156912
17288 156912
17289 156912
17290 156912
17291 157852
17292 157852
17293 157852
17294 157852
17295 157852
17296 157852
17297 157852
17298 157852
17299 157852
17300 157852
17301 158754
17302 158754
17303 158754
17304 158754
17305 158754
17306 158754
17307 158754
17308 158754
17309 158754
17310 158754
17311 160074
17312 160074
17313 160074
17314 160074
17315 160074
17316 160074
17317 160074
17318 160074
17319 160074
17320 160074
17321 161108
17322 161108
17323 161108
17324 161108
17325 161108
17326 161108
17327 161108
17328 161108
17329 161108
17330 161108
17331 161956
17332 161956
17333 161956
17334 161956
17335 161956
17336 161956
17337 161956
17338 161956
17339 161956
17340 161956
17341 162275
17342 162275
17343 162275
17344 162275
17345 162275
17346 162275
17347 162275
17348 162275
17349 162275
17350 162275
17351 162605
17352 162605
17353 162605
17354 162605
17355 162605
17356 162605
17357 162605
17358 162605
17359 162605
17360 162605
17361 162648
17362 162648
17363 162648
17364 162648
17365 162648
17366 162648
17367 162648
17368 162648
17369 162648
17370 162648
17371 162339
17372 162339
17373 162339
17374 162339
17375 162339
17376 162339
17377 162339
17378 162339
17379 162339
17380 162339
17381 161652
17382 161652
17383 161652
17384 161652
17385 161652
17386 161652
17387 161652
17388 161652
17389 161652
17390 161652
17391 160595
17392 160595
17393 160595
17394 160595
17395 160595
17396 160595
17397 160595
17398 160595
17399 160595
17400 160595
17401 159635
17402 159635
17403 159635
17404 159635
17405 159635
17406 159635
17407 159635
17408 159635
17409 159635
17410 159635
17411 158509
17412 158509
17413 158509
17414 158509
17415 158509
17416 158509
17417 158509
17418 158509
17419 158509
17420 158509
17421 157225
17422 157225
17423 157225
17424 157225
17425 157225
17426 157225
17427 157225
17428 157225
17429 157225
17430 157225
17431 155865
17432 155865
17433 155865
17434 155865
17435 155865
17436 155865
17437 155865
17438 155865
17439 155865
17440 155865
17441 154269
17442 154269
17443 154269
17444 154269
17445 154269
17446 154269
17447 154269
17448 154269
17449 154269
17450 154269
17451 152539
17452 152539
17453 152539
17454 152539
17455 152539
17456 152539
17457 152539
17458 152539
17459 152539
17460 152539
17461 150604
17462 150604
17463 150604
17464 150604
17465 150604
17466 150604
17467 150604
17468 150604
17469 150604
17470 150604
17471 148666
17472 148666
17473 148666
17474 148666
17475 148666
17476 148666
17477 148666
17478 148666
17479 148666
17480 148666
17481 146726
17482 146726
17483 146726
17484 146726
17485 146726
17486 146726
17487 146726
17488 146726
17489 146726
17490 146726
17491 144464
17492 144464
17493 144464
17494 144464
17495 144464
17496 144464
17497 144464
17498 144464
17499 144464
17500 144464
17501 142012
17502 142012
17503 142012
17504 142012
17505 142012
17506 142012
17507 142012
17508 142012
17509 142012
17510 142012
17511 139138
17512 139138
17513 139138
17514 139138
17515 139138
17516 139138
17517 139138
17518 139138
17519 139138
17520 139138
17521 136342
17522 136342
17523 136342
17524 136342
17525 136342
17526 136342
17527 136342
17528 136342
17529 136342
17530 136342
17531 133983
17532 133983
17533 133983
17534 133983
17535 133983
17536 133983
17537 133983
17538 133983
17539 133983
17540 133983
17541 132171
17542 132171
17543 132171
17544 132171
17545 132171
17546 132171
17547 132171
17548 132171
17549 132171
17550 132171
17551 130434
17552 130434
17553 130434
17554 130434
17555 130434
17556 130434
17557 130434
17558 130434
17559 130434
17560 130434
17561 129018
17562 129018
17563 129018
17564 129018
17565 129018
17566 129018
17567 129018
17568 129018
17569 129018
17570 129018
17571 127853
17572 127853
17573 127853
17574 127853
17575 127853
17576 127853
17577 127853
17578 127853
17579 127853
17580 127853
17581 126869
17582 126869
17583 126869
17584 126869
17585 126869
17586 126869
17587 126869
17588 126869
17589 126869
17590 126869
17591 125883
17592 125883
17593 125883
17594 125883
17595 125883
17596 125883
17597 125883
17598 125883
17599 125883
17600 125883
17601 124885
17602 124885
17603 124885
17604 124885
17605 124885
17606 124885
17607 124885
17608 124885
17609 124885
17610 124885
17611 124048
17612 124048
17613 124048
17614 124048
17615 124048
17616 124048
17617 124048
17618 124048
17619 124048
17620 124048
17621 123466
17622 123466
17623 123466
17624 123466
17625 123466
17626 123466
17627 123466
17628 123466
17629 123466
17630 123466
17631 122888
17632 122888
17633 122888
17634 122888
17635 122888
17636 122888
17637 122888
17638 122888
17639 122888
17640 122888
17641 122783
17642 122783
17643 122783
17644 122783
17645 122783
17646 122783
17647 122783
17648 122783
17649 122783
17650 122783
17651 122828
17652 122828
17653 122828
17654 122828
17655 122828
17656 122828
17657 122828
17658 122828
17659 122828
17660 122828
17661 122970
17662 122970
17663 122970
17664 122970
17665 122970
17666 122970
17667 122970
17668 122970
17669 122970
17670 122970
17671 123429
17672 123429
17673 123429
17674 123429
17675 123429
17676 123429
17677 123429
17678 123429
17679 123429
17680 123429
17681 124003
17682 124003
17683 124003
17684 124003
17685 124003
17686 124003
17687 124003
17688 124003
17689 124003
17690 124003
17691 124717
17692 124717
17693 124717
17694 124717
17695 124717
17696 124717
17697 124717
17698 124717
17699 124717
17700 124717
17701 125662
17702 125662
17703 125662
17704 125662
17705 125662
17706 125662
17707 125662
17708 125662
17709 125662
17710 125662
17711 126972
17712 126972
17713 126972
17714 126972
17715 126972
17716 126972
17717 126972
17718 126972
17719 126972
17720 126972
17721 128350
17722 128350
17723 128350
17724 128350
17725 128350
17726 128350
17727 128350
17728 128350
17729 128350
17730 128350
17731 129598
17732 129598
17733 129598
17734 129598
17735 129598
17736 129598
17737 129598
17738 129598
17739 129598
17740 129598
17741 130644
17742 130644
17743 130644
17744 130644
17745 130644
17746 130644
17747 130644
17748 130644
17749 130644
17750 130644
17751 131797
17752 131797
17753 131797
17754 131797
17755 131797
17756 131797
17757 131797
17758 131797
17759 131797
17760 131797
17761 132794
17762 132794
17763 132794
17764 132794
17765 132794
17766 132794
17767 132794
17768 132794
17769 132794
17770 132794
17771 133973
17772 133973
17773 133973
17774 133973
17775 133973
17776 133973
17777 133973
17778 133973
17779 133973
17780 133973
17781 135356
17782 135356
17783 135356
17784 135356
17785 135356
17786 135356
17787 135356
17788 135356
17789 135356
17790 135356
17791 137065
17792 137065
17793 137065
17794 137065
17795 137065
17796 137065
17797 137065
17798 137065
17799 137065
17800 137065
17801 138689
17802 138689
17803 138689
17804 138689
17805 138689
17806 138689
17807 138689
17808 138689
17809 138689
17810 138689
17811 140292
17812 140292
17813 140292
17814 140292
17815 140292
17816 140292
17817 140292
17818 140292
17819 140292
17820 140292
17821 141679
17822 141679
17823 141679
17824 141679
17825 141679
17826 141679
17827 141679
17828 141679
17829 141679
17830 141679
17831 143195
17832 143195
17833 143195
17834 143195
17835 143195
17836 143195
17837 143195
17838 143195
17839 143195
17840 143195
17841 144419
17842 144419
17843 144419
17844 144419
17845 144419
17846 144419
17847 144419
17848 144419
17849 144419
17850 144419
17851 145772
17852 145772
17853 145772
17854 145772
17855 145772
17856 145772
17857 145772
17858 145772
17859 145772
17860 145772
17861 147145
17862 147145
17863 147145
17864 147145
17865 147145
17866 147145
17867 147145
17868 147145
17869 147145
17870 147145
17871 148225
17872 148225
17873 148225
17874 148225
17875 148225
17876 148225
17877 148225
17878 148225
17879 148225
17880 148225
17881 149060
17882 149060
17883 149060
17884 149060
17885 149060
17886 149060
17887 149060
17888 149060
17889 149060
17890 149060
17891 149911
17892 149911
17893 149911
17894 149911
17895 149911
17896 149911
17897 149911
17898 149911
17899 149911
17900 149911
17901 150644
17902 150644
17903 150644
17904 150644
17905 150644
17906 150644
17907 150644
17908 150644
17909 150644
17910 150644
17911 151281
17912 151281
17913 151281
17914 151281
17915 151281
17916 151281
17917 151281
17918 151281
17919 151281
17920 151281
17921 151917
17922 151917
17923 151917
17924 151917
17925 151917
17926 151917
17927 151917
17928 151917
17929 151917
17930 151917
17931 152506
17932 152506
17933 152506
17934 152506
17935 152506
17936 152506
17937 152506
17938 152506
17939 152506
17940 152506
17941 153162
17942 153162
17943 153162
17944 153162
17945 153162
17946 153162
17947 153162
17948 153162
17949 153162
17950 153162
17951 153503
17952 153503
17953 153503
17954 153503
17955 153503
17956 153503
17957 153503
17958 153503
17959 153503
17960 153503
17961 153836
17962 153836
17963 153836
17964 153836
17965 153836
17966 153836
17967 153836
17968 153836
17969 153836
17970 153836
17971 153691
17972 153691
17973 153691
17974 153691
17975 153691
17976 153691
17977 153691
17978 153691
17979 153691
17980 153691
17981 153136
17982 153136
17983 153136
17984 153136
17985 153136
17986 153136
17987 153136
17988 153136
17989 153136
17990 153136
17991 152363
17992 152363
17993 152363
17994 152363
17995 152363
17996 152363
17997 152363
17998 152363
17999 152363
18000 152363
18001 151660
18002 151660
18003 151660
18004 151660
18005 151660
18006 151660
18007 151660
18008 151660
18009 151660
18010 151660
18011 150763
18012 150763
18013 150763
18014 150763
18015 150763
18016 150763
18017 150763
18018 150763
18019 150763
18020 150763
18021 149924
18022 149924
18023 149924
18024 149924
18025 149924
18026 149924
18027 149924
18028 149924
18029 149924
18030 149924
18031 148839
18032 148839
18033 148839
18034 148839
18035 148839
18036 148839
18037 148839
18038 148839
18039 148839
18040 148839
18041 147724
18042 147724
18043 147724
18044 147724
18045 147724
18046 147724
18047 147724
18048 147724
18049 147724
18050 147724
18051 146306
18052 146306
18053 146306
18054 146306
18055 146306
18056 146306
18057 146306
18058 146306
18059 146306
18060 146306
18061 144938
18062 144938
18063 144938
18064 144938
18065 144938
18066 144938
18067 144938
18068 144938
18069 144938
18070 144938
18071 143759
18072 143759
18073 143759
18074 143759
18075 143759
18076 143759
18077 143759
18078 143759
18079 143759
18080 143759
18081 142938
18082 142938
18083 142938
18084 142938
18085 142938
18086 142938
18087 142938
18088 142938
18089 142938
18090 142938
18091 142207
18092 142207
18093 142207
18094 142207
18095 142207
18096 142207
18097 142207
18098 142207
18099 142207
18100 142207
18101 141472
18102 141472
18103 141472
18104 141472
18105 141472
18106 141472
18107 141472
18108 141472
18109 141472
18110 141472
18111 140465
18112 140465
18113 140465
18114 140465
18115 140465
18116 140465
18117 140465
18118 140465
18119 140465
18120 140465
18121 139465
18122 139465
18123 139465
18124 139465
18125 139465
18126 139465
18127 139465
18128 139465
18129 139465
18130 139465
18131 138414
18132 138414
18133 138414
18134 138414
18135 138414
18136 138414
18137 138414
18138 138414
18139 138414
18140 138414
18141 137349
18142 137349
18143 137349
18144 137349
18145 137349
18146 137349
18147 137349
18148 137349
18149 137349
18150 137349
18151 136432
18152 136432
18153 136432
18154 136432
18155 136432
18156 136432
18157 136432
18158 136432
18159 136432
18160 136432
18161 135551
18162 135551
18163 135551
18164 135551
18165 135551
18166 135551
18167 135551
18168 135551
18169 135551
18170 135551
18171 135120
18172 135120
18173 135120
18174 135120
18175 135120
18176 135120
18177 135120
18178 135120
18179 135120
18180 135120
18181 134975
18182 134975
18183 134975
18184 134975
18185 134975
18186 134975
18187 134975
18188 134975
18189 134975
18190 134975
18191 134870
18192 134870
18193 134870
18194 134870
18195 134870
18196 134870
18197 134870
18198 134870
18199 134870
18200 134870
18201 134686
18202 134686
18203 134686
18204 134686
18205 134686
18206 134686
18207 134686
18208 134686
18209 134686
18210 134686
18211 134869
18212 134869
18213 134869
18214 134869
18215 134869
18216 134869
18217 134869
18218 134869
18219 134869
18220 134869
18221 135196
18222 135196
18223 135196
18224 135196
18225 135196
18226 135196
18227 135196
18228 135196
18229 135196
18230 135196
18231 135833
18232 135833
18233 135833
18234 135833
18235 135833
18236 135833
18237 135833
18238 135833
18239 135833
18240 135833
18241 136516
18242 136516
18243 136516
18244 136516
18245 136516
18246 136516
18247 136516
18248 136516
18249 136516
18250 136516
18251 137282
18252 137282
18253 137282
18254 137282
18255 137282
18256 137282
18257 137282
18258 137282
18259 137282
18260 137282
18261 137914
18262 137914
18263 137914
18264 137914
18265 137914
18266 137914
18267 137914
18268 137914
18269 137914
18270 137914
18271 138389
18272 138389
18273 138389
18274 138389
18275 138389
18276 138389
18277 138389
18278 138389
18279 138389
18280 138389
18281 138554
18282 138554
18283 138554
18284 138554
18285 138554
18286 138554
18287 138554
18288 138554
18289 138554
18290 138554
18291 138909
18292 138909
18293 138909
18294 138909
18295 138909
18296 138909
18297 138909
18298 138909
18299 138909
18300 138909
18301 139533
18302 139533
18303 139533
18304 139533
18305 139533
18306 139533
18307 139533
18308 139533
18309 139533
18310 139533
18311 140269
18312 140269
18313 140269
18314 140269
18315 140269
18316 140269
18317 140269
18318 140269
18319 140269
18320 140269
18321 140960
18322 140960
18323 140960
18324 140960
18325 140960
18326 140960
18327 140960
18328 140960
18329 140960
18330 140960
18331 141719
18332 141719
18333 141719
18334 141719
18335 141719
18336 141719
18337 141719
18338 141719
18339 141719
18340 141719
18341 142454
18342 142454
18343 142454
18344 142454
18345 142454
18346 142454
18347 142454
18348 142454
18349 142454
18350 142454
18351 143311
18352 143311
18353 143311
18354 143311
18355 143311
18356 143311
18357 143311
18358 143311
18359 143311
18360 143311
18361 144231
18362 144231
18363 144231
18364 144231
18365 144231
18366 144231
18367 144231
18368 144231
18369 144231
18370 144231
18371 144936
18372 144936
18373 144936
18374 144936
18375 144936
18376 144936
18377 144936
18378 144936
18379 144936
18380 144936
18381 145564
18382 145564
18383 145564
18384 145564
18385 145564
18386 145564
18387 145564
18388 145564
18389 145564
18390 145564
18391 146281
18392 146281
18393 146281
18394 146281
18395 146281
18396 146281
18397 146281
18398 146281
18399 146281
18400 146281
18401 147247
18402 147247
18403 147247
18404 147247
18405 147247
18406 147247
18407 147247
18408 147247
18409 147247
18410 147247
18411 148054
18412 148054
18413 148054
18414 148054
18415 148054
18416 148054
18417 148054
18418 148054
18419 148054
18420 148054
18421 148971
18422 148971
18423 148971
18424 148971
18425 148971
18426 148971
18427 148971
18428 148971
18429 148971
18430 148971
18431 149722
18432 149722
18433 149722
18434 149722
18435 149722
18436 149722
18437 149722
18438 149722
18439 149722
18440 149722
18441 150472
18442 150472
18443 150472
18444 150472
18445 150472
18446 150472
18447 150472
18448 150472
18449 150472
18450 150472
18451 151305
18452 151305
18453 151305
18454 151305
18455 151305
18456 151305
18457 151305
18458 151305
18459 151305
18460 151305
18461 152246
18462 152246
18463 152246
18464 152246
18465 152246
18466 152246
18467 152246
18468 152246
18469 152246
18470 152246
18471 153206
18472 153206
18473 153206
18474 153206
18475 153206
18476 153206
18477 153206
18478 153206
18479 153206
18480 153206
18481 154380
18482 154380
18483 154380
18484 154380
18485 154380
18486 154380
18487 154380
18488 154380
18489 154380
18490 154380
18491 154994
18492 154994
18493 154994
18494 154994
18495 154994
18496 154994
18497 154994
18498 154994
18499 154994
18500 154994
18501 155157
18502 155157
18503 155157
18504 155157
18505 155157
18506 155157
18507 155157
18508 155157
18509 155157
18510 155157
18511 155538
18512 155538
18513 155538
18514 155538
18515 155538
18516 155538
18517 155538
18518 155538
18519 155538
18520 155538
18521 156126
18522 156126
18523 156126
18524 156126
18525 156126
18526 156126
18527 156126
18528 156126
18529 156126
18530 156126
18531 156896
18532 156896
18533 156896
18534 156896
18535 156896
18536 156896
18537 156896
18538 156896
18539 156896
18540 156896
18541 157506
18542 157506
18543 157506
18544 157506
18545 157506
18546 157506
18547 157506
18548 157506
18549 157506
18550 157506
18551 157943
18552 157943
18553 157943
18554 157943
18555 157943
18556 157943
18557 157943
18558 157943
18559 157943
18560 157943
18561 158448
18562 158448
18563 158448
18564 158448
18565 158448
18566 158448
18567 158448
18568 158448
18569 158448
18570 158448
18571 159008
18572 159008
18573 159008
18574 159008
18575 159008
18576 159008
18577 159008
18578 159008
18579 159008
18580 159008
18581 159593
18582 159593
18583 159593
18584 159593
18585 159593
18586 159593
18587 159593
18588 159593
18589 159593
18590 159593
18591 159870
18592 159870
18593 159870
18594 159870
18595 159870
18596 159870
18597 159870
18598 159870
18599 159870
18600 159870
18601 159810
18602 159810
18603 159810
18604 159810
18605 159810
18606 159810
18607 159810
18608 159810
18609 159810
18610 159810
18611 159691
18612 159691
18613 159691
18614 159691
18615 159691
18616 159691
18617 159691
18618 159691
18619 159691
18620 159691
18621 159332
18622 159332
18623 159332
18624 159332
18625 159332
18626 159332
18627 159332
18628 159332
18629 159332
18630 159332
18631 159124
18632 159124
18633 159124
18634 159124
18635 159124
18636 159124
18637 159124
18638 159124
18639 159124
18640 159124
18641 159002
18642 159002
18643 159002
18644 159002
18645 159002
18646 159002
18647 159002
18648 159002
18649 159002
18650 159002
18651 158698
18652 158698
18653 158698
18654 158698
18655 158698
18656 158698
18657 158698
18658 158698
18659 158698
18660 158698
18661 158203
18662 158203
18663 158203
18664 158203
18665 158203
18666 158203
18667 158203
18668 158203
18669 158203
18670 158203
18671 157662
18672 157662
18673 157662
18674 157662
18675 157662
18676 157662
18677 157662
18678 157662
18679 157662
18680 157662
18681 156916
18682 156916
18683 156916
18684 156916
18685 156916
18686 156916
18687 156916
18688 156916
18689 156916
18690 156916
18691 156519
18692 156519
18693 156519
18694 156519
18695 156519
18696 156519
18697 156519
18698 156519
18699 156519
18700 156519
18701 156510
18702 156510
18703 156510
18704 156510
18705 156510
18706 156510
18707 156510
18708 156510
18709 156510
18710 156510
18711 156482
18712 156482
18713 156482
18714 156482
18715 156482
18716 156482
18717 156482
18718 156482
18719 156482
18720 156482
18721 156060
18722 156060
18723 156060
18724 156060
18725 156060
18726 156060
18727 156060
18728 156060
18729 156060
18730 156060
18731 155436
18732 155436
18733 155436
18734 155436
18735 155436
18736 155436
18737 155436
18738 155436
18739 155436
18740 155436
18741 154931
18742 154931
18743 154931
18744 154931
18745 154931
18746 154931
18747 154931
18748 154931
18749 154931
18750 154931
18751 154373
18752 154373
18753 154373
18754 154373
18755 154373
18756 154373
18757 154373
18758 154373
18759 154373
18760 154373
18761 153399
18762 153399
18763 153399
18764 153399
18765 153399
18766 153399
18767 153399
18768 153399
18769 153399
18770 153399
18771 152344
18772 152344
18773 152344
18774 152344
18775 152344
18776 152344
18777 152344
18778 152344
18779 152344
18780 152344
18781 151155
18782 151155
18783 151155
18784 151155
18785 151155
18786 151155
18787 151155
18788 151155
18789 151155
18790 151155
18791 150181
18792 150181
18793 150181
18794 150181
18795 150181
18796 150181
18797 150181
18798 150181
18799 150181
18800 150181
18801 149290
18802 149290
18803 149290
18804 149290
18805 149290
18806 149290
18807 149290
18808 149290
18809 149290
18810 149290
18811 148168
18812 148168
18813 148168
18814 148168
18815 148168
18816 148168
18817 148168
18818 148168
18819 148168
18820 148168
18821 146997
18822 146997
18823 146997
18824 146997
18825 146997
18826 146997
18827 146997
18828 146997
18829 146997
18830 146997
18831 145327
18832 145327
18833 145327
18834 145327
18835 145327
18836 145327
18837 145327
18838 145327
18839 145327
18840 145327
18841 143633
18842 143633
18843 143633
18844 143633
18845 143633
18846 143633
18847 143633
18848 143633
18849 143633
18850 143633
18851 142072
18852 142072
18853 142072
18854 142072
18855 142072
18856 142072
18857 142072
18858 142072
18859 142072
18860 142072
18861 140515
18862 140515
18863 140515
18864 140515
18865 140515
18866 140515
18867 140515
18868 140515
18869 140515
18870 140515
18871 139155
18872 139155
18873 139155
18874 139155
18875 139155
18876 139155
18877 139155
18878 139155
18879 139155
18880 139155
18881 138078
18882 138078
18883 138078
18884 138078
18885 138078
18886 138078
18887 138078
18888 138078
18889 138078
18890 138078
18891 136993
18892 136993
18893 136993
18894 136993
18895 136993
18896 136993
18897 136993
18898 136993
18899 136993
18900 136993
18901 135629
18902 135629
18903 135629
18904 135629
18905 135629
18906 135629
18907 135629
18908 135629
18909 135629
18910 135629
18911 134071
18912 134071
18913 134071
18914 134071
18915 134071
18916 134071
18917 134071
18918 134071
18919 134071
18920 134071
18921 132732
18922 132732
18923 132732
18924 132732
18925 132732
18926 132732
18927 132732
18928 132732
18929 132732
18930 132732
18931 131268
18932 131268
18933 131268
18934 131268
18935 131268
18936 131268
18937 131268
18938 131268
18939 131268
18940 131268
18941 129708
18942 129708
18943 129708
18944 129708
18945 129708
18946 129708
18947 129708
18948 129708
18949 129708
18950 129708
18951 128367
18952 128367
18953 128367
18954 128367
18955 128367
18956 128367
18957 128367
18958 128367
18959 128367
18960 128367
18961 127345
18962 127345
18963 127345
18964 127345
18965 127345
18966 127345
18967 127345
18968 127345
18969 127345
18970 127345
18971 126394
18972 126394
18973 126394
18974 126394
18975 126394
18976 126394
18977 126394
18978 126394
18979 126394
18980 126394
18981 125561
18982 125561
18983 125561
18984 125561
18985 125561
18986 125561
18987 125561
18988 125561
18989 125561
18990 125561
18991 124787
18992 124787
18993 124787
18994 124787
18995 124787
18996 124787
18997 124787
18998 124787
18999 124787
19000 124787
19001 124145
19002 124145
19003 124145
19004 124145
19005 124145
19006 124145
19007 124145
19008 124145
19009 124145
19010 124145
19011 123840
19012 123840
19013 123840
19014 123840
19015 123840
19016 123840
19017 123840
19018 123840
19019 123840
19020 123840
19021 123704
19022 123704
19023 123704
19024 123704
19025 123704
19026 123704
19027 123704
19028 123704
19029 123704
19030 123704
19031 124147
19032 124147
19033 124147
19034 124147
19035 124147
19036 124147
19037 124147
19038 124147
19039 124147
19040 124147
19041 124572
19042 124572
19043 124572
19044 124572
19045 124572
19046 124572
19047 124572
19048 124572
19049 124572
19050 124572
19051 124922
19052 124922
19053 124922
19054 124922
19055 124922
19056 124922
19057 124922
19058 124922
19059 124922
19060 124922
19061 125332
19062 125332
19063 125332
19064 125332
19065 125332
19066 125332
19067 125332
19068 125332
19069 125332
19070 125332
19071 125565
19072 125565
19073 125565
19074 125565
19075 125565
19076 125565
19077 125565
19078 125565
19079 125565
19080 125565
19081 125394
19082 125394
19083 125394
19084 125394
19085 125394
19086 125394
19087 125394
19088 125394
19089 125394
19090 125394
19091 125390
19092 125390
19093 125390
19094 125390
19095 125390
19096 125390
19097 125390
19098 125390
19099 125390
19100 125390
19101 125466
19102 125466
19103 125466
19104 125466
19105 125466
19106 125466
19107 125466
19108 125466
19109 125466
19110 125466
19111 125733
19112 125733
19113 125733
19114 125733
19115 125733
19116 125733
19117 125733
19118 125733
19119 125733
19120 125733
19121 126099
19122 126099
19123 126099
19124 126099
19125 126099
19126 126099
19127 126099
19128 126099
19129 126099
19130 126099
19131 126760
19132 126760
19133 126760
19134 126760
19135 126760
19136 126760
19137 126760
19138 126760
19139 126760
19140 126760
19141 127780
19142 127780
19143 127780
19144 127780
19145 127780
19146 127780
19147 127780
19148 127780
19149 127780
19150 127780
19151 128712
19152 128712
19153 128712
19154 128712
19155 128712
19156 128712
19157 128712
19158 128712
19159 128712
19160 128712
19161 129629
19162 129629
19163 129629
19164 129629
19165 129629
19166 129629
19167 129629
19168 129629
19169 129629
19170 129629
19171 130712
19172 130712
19173 130712
19174 130712
19175 130712
19176 130712
19177 130712
19178 130712
19179 130712
19180 130712
19181 131757
19182 131757
19183 131757
19184 131757
19185 131757
19186 131757
19187 131757
19188 131757
19189 131757
19190 131757
19191 132796
19192 132796
19193 132796
19194 132796
19195 132796
19196 132796
19197 132796
19198 132796
19199 132796
19200 132796
19201 134051
19202 134051
19203 134051
19204 134051
19205 134051
19206 134051
19207 134051
19208 134051
19209 134051
19210 134051
19211 135196
19212 135196
19213 135196
19214 135196
19215 135196
19216 135196
19217 135196
19218 135196
19219 135196
19220 135196
19221 136243
19222 136243
19223 136243
19224 136243
19225 136243
19226 136243
19227 136243
19228 136243
19229 136243
19230 136243
19231 136913
19232 136913
19233 136913
19234 136913
19235 136913
19236 136913
19237 136913
19238 136913
19239 136913
19240 136913
19241 137487
19242 137487
19243 137487
19244 137487
19245 137487
19246 137487
19247 137487
19248 137487
19249 137487
19250 137487
19251 138259
19252 138259
19253 138259
19254 138259
19255 138259
19256 138259
19257 138259
19258 138259
19259 138259
19260 138259
19261 139249
19262 139249
19263 139249
19264 139249
19265 139249
19266 139249
19267 139249
19268 139249
19269 139249
19270 139249
19271 140448
19272 140448
19273 140448
19274 140448
19275 140448
19276 140448
19277 140448
19278 140448
19279 140448
19280 140448
19281 141877
19282 141877
19283 141877
19284 141877
19285 141877
19286 141877
19287 141877
19288 141877
19289 141877
19290 141877
19291 142850
19292 142850
19293 142850
19294 142850
19295 142850
19296 142850
19297 142850
19298 142850
19299 142850
19300 142850
19301 143884
19302 143884
19303 143884
19304 143884
19305 143884
19306 143884
19307 143884
19308 143884
19309 143884
19310 143884
19311 144736
19312 144736
19313 144736
19314 144736
19315 144736
19316 144736
19317 144736
19318 144736
19319 144736
19320 144736
19321 145528
19322 145528
19323 145528
19324 145528
19325 145528
19326 145528
19327 145528
19328 145528
19329 145528
19330 145528
19331 146003
19332 146003
19333 146003
19334 146003
19335 146003
19336 146003
19337 146003
19338 146003
19339 146003
19340 146003
19341 146079
19342 146079
19343 146079
19344 146079
19345 146079
19346 146079
19347 146079
19348 146079
19349 146079
19350 146079
19351 145950
19352 145950
19353 145950
19354 145950
19355 145950
19356 145950
19357 145950
19358 145950
19359 145950
19360 145950
19361 145802
19362 145802
19363 145802
19364 145802
19365 145802
19366 145802
19367 145802
19368 145802
19369 145802
19370 145802
19371 145383
19372 145383
19373 145383
19374 145383
19375 145383
19376 145383
19377 145383
19378 145383
19379 145383
19380 145383
19381 145125
19382 145125
19383 145125
19384 145125
19385 145125
19386 145125
19387 145125
19388 145125
19389 145125
19390 145125
19391 144684
19392 144684
19393 144684
19394 144684
19395 144684
19396 144684
19397 144684
19398 144684
19399 144684
19400 144684
19401 143616
19402 143616
19403 143616
19404 143616
19405 143616
19406 143616
19407 143616
19408 143616
19409 143616
19410 143616
19411 142487
19412 142487
19413 142487
19414 142487
19415 142487
19416 142487
19417 142487
19418 142487
19419 142487
19420 142487
19421 141373
19422 141373
19423 141373
19424 141373
19425 141373
19426 141373
19427 141373
19428 141373
19429 141373
19430 141373
19431 140474
19432 140474
19433 140474
19434 140474
19435 140474
19436 140474
19437 140474
19438 140474
19439 140474
19440 140474
19441 139609
19442 139609
19443 139609
19444 139609
19445 139609
19446 139609
19447 139609
19448 139609
19449 139609
19450 139609
19451 138600
19452 138600
19453 138600
19454 138600
19455 138600
19456 138600
19457 138600
19458 138600
19459 138600
19460 138600
19461 137577
19462 137577
19463 137577
19464 137577
19465 137577
19466 137577
19467 137577
19468 137577
19469 137577
19470 137577
19471 136414
19472 136414
19473 136414
19474 136414
19475 136414
19476 136414
19477 136414
19478 136414
19479 136414
19480 136414
19481 135249
19482 135249
19483 135249
19484 135249
19485 135249
19486 135249
19487 135249
19488 135249
19489 135249
19490 135249
19491 134384
19492 134384
19493 134384
19494 134384
19495 134384
19496 134384
19497 134384
19498 134384
19499 134384
19500 134384
19501 133534
19502 133534
19503 133534
19504 133534
19505 133534
19506 133534
19507 133534
19508 133534
19509 133534
19510 133534
19511 132768
19512 132768
19513 132768
19514 132768
19515 132768
19516 132768
19517 132768
19518 132768
19519 132768
19520 132768
19521 131876
19522 131876
19523 131876
19524 131876
19525 131876
19526 131876
19527 131876
19528 131876
19529 131876
19530 131876
19531 131318
19532 131318
19533 131318
19534 131318
19535 131318
19536 131318
19537 131318
19538 131318
19539 131318
19540 131318
19541 131015
19542 131015
19543 131015
19544 131015
19545 131015
19546 131015
19547 131015
19548 131015
19549 131015
19550 131015
19551 131005
19552 131005
19553 131005
19554 131005
19555 131005
19556 131005
19557 131005
19558 131005
19559 131005
19560 131005
19561 130953
19562 130953
19563 130953
19564 130953
19565 130953
19566 130953
19567 130953
19568 130953
19569 130953
19570 130953
19571 131072
19572 131072
19573 131072
19574 131072
19575 131072
19576 131072
19577 131072
19578 131072
19579 131072
19580 131072
19581 131004
19582 131004
19583 131004
19584 131004
19585 131004
19586 131004
19587 131004
19588 131004
19589 131004
19590 131004
19591 131121
19592 131121
19593 131121
19594 131121
19595 131121
19596 131121
19597 131121
19598 131121
19599 131121
19600 131121
19601 131720
19602 131720
19603 131720
19604 131720
19605 131720
19606 131720
19607 131720
19608 131720
19609 131720
19610 131720
19611 132460
19612 132460
19613 132460
19614 132460
19615 132460
19616 132460
19617 132460
19618 132460
19619 132460
19620 132460
19621 133105
19622 133105
19623 133105
19624 133105
19625 133105
19626 133105
19627 133105
19628 133105
19629 133105
19630 133105
19631 133534
19632 133534
19633 133534
19634 133534
19635 133534
19636 133534
19637 133534
19638 133534
19639 133534
19640 133534
19641 134090
19642 134090
19643 134090
19644 134090
19645 134090
19646 134090
19647 134090
19648 134090
19649 134090
19650 134090
19651 134818
19652 134818
19653 134818
19654 134818
19655 134818
19656 134818
19657 134818
19658 134818
19659 134818
19660 134818
19661 135247
19662 135247
19663 135247
19664 135247
19665 135247
19666 135247
19667 135247
19668 135247
19669 135247
19670 135247
19671 135625
19672 135625
19673 135625
19674 135625
19675 135625
19676 135625
19677 135625
19678 135625
19679 135625
19680 135625
19681 136227
19682 136227
19683 136227
19684 136227
19685 136227
19686 136227
19687 136227
19688 136227
19689 136227
19690 136227
19691 136734
19692 136734
19693 136734
19694 136734
19695 136734
19696 136734
19697 136734
19698 136734
19699 136734
19700 136734
19701 137084
19702 137084
19703 137084
19704 137084
19705 137084
19706 137084
19707 137084
19708 137084
19709 137084
19710 137084
19711 137500
19712 137500
19713 137500
19714 137500
19715 137500
19716 137500
19717 137500
19718 137500
19719 137500
19720 137500
19721 138078
19722 138078
19723 138078
19724 138078
19725 138078
19726 138078
19727 138078
19728 138078
19729 138078
19730 138078
19731 138428
19732 138428
19733 138428
19734 138428
19735 138428
19736 138428
19737 138428
19738 138428
19739 138428
19740 138428
19741 138652
19742 138652
19743 138652
19744 138652
19745 138652
19746 138652
19747 138652
19748 138652
19749 138652
19750 138652
19751 138690
19752 138690
19753 138690
19754 138690
19755 138690
19756 138690
19757 138690
19758 138690
19759 138690
19760 138690
19761 138848
19762 138848
19763 138848
19764 138848
19765 138848
19766 138848
19767 138848
19768 138848
19769 138848
19770 138848
19771 138815
19772 138815
19773 138815
19774 138815
19775 138815
19776 138815
19777 138815
19778 138815
19779 138815
19780 138815
19781 139006
19782 139006
19783 139006
19784 139006
19785 139006
19786 139006
19787 139006
19788 139006
19789 139006
19790 139006
19791 139008
19792 139008
19793 139008
19794 139008
19795 139008
19796 139008
19797 139008
19798 139008
19799 139008
19800 139008
19801 138894
19802 138894
19803 138894
19804 138894
19805 138894
19806 138894
19807 138894
19808 138894
19809 138894
19810 138894
19811 138729
19812 138729
19813 138729
19814 138729
19815 138729
19816 138729
19817 138729
19818 138729
19819 138729
19820 138729
19821 138795
19822 138795
19823 138795
19824 138795
19825 138795
19826 138795
19827 138795
19828 138795
19829 138795
19830 138795
19831 139045
19832 139045
19833 139045
19834 139045
19835 139045
19836 139045
19837 139045
19838 139045
19839 139045
19840 139045
19841 139195
19842 139195
19843 139195
19844 139195
19845 139195
19846 139195
19847 139195
19848 139195
19849 139195
19850 139195
19851 139026
19852 139026
19853 139026
19854 139026
19855 139026
19856 139026
19857 139026
19858 139026
19859 139026
19860 139026
19861 139012
19862 139012
19863 139012
19864 139012
19865 139012
19866 139012
19867 139012
19868 139012
19869 139012
19870 139012
19871 139096
19872 139096
19873 139096
19874 139096
19875 139096
19876 139096
19877 139096
19878 139096
19879 139096
19880 139096
19881 138824
19882 138824
19883 138824
19884 138824
19885 138824
19886 138824
19887 138824
19888 138824
19889 138824
19890 138824
19891 138785
19892 138785
19893 138785
19894 138785
19895 138785
19896 138785
19897 138785
19898 138785
19899 138785
19900 138785
19901 138857
19902 138857
19903 138857
19904 138857
19905 138857
19906 138857
19907 138857
19908 138857
19909 138857
19910 138857
19911 138881
19912 138881
19913 138881
19914 138881
19915 138881
19916 138881
19917 138881
19918 138881
19919 138881
19920 138881
19921 138718
19922 138718
19923 138718
19924 138718
19925 138718
19926 138718
19927 138718
19928 138718
19929 138718
19930 138718
19931 138520
19932 138520
19933 138520
19934 138520
19935 138520
19936 138520
19937 138520
19938 138520
19939 138520
19940 138520
19941 138277
19942 138277
19943 138277
19944 138277
19945 138277
19946 138277
19947 138277
19948 138277
19949 138277
19950 138277
19951 138089
19952 138089
19953 138089
19954 138089
19955 138089
19956 138089
19957 138089
19958 138089
19959 138089
19960 138089
19961 137787
19962 137787
19963 137787
19964 137787
19965 137787
19966 137787
19967 137787
19968 137787
19969 137787
19970 137787
19971 137761
19972 137761
19973 137761
19974 137761
19975 137761
19976 137761
19977 137761
19978 137761
19979 137761
19980 137761
19981 137551
19982 137551
19983 137551
19984 137551
19985 137551
19986 137551
19987 137551
19988 137551
19989 137551
19990 137551
19991 137607
19992 137607
19993 137607
19994 137607
19995 137607
19996 137607
19997 137607
19998 137607
19999 137607
20000 137607
20001 137709
20002 137709
20003 137709
20004 137709
20005 137709
20006 137709
20007 137709
20008 137709
20009 137709
20010 137709
20011 137629
20012 137629
20013 137629
20014 137629
20015 137629
20016 137629
20017 137629
20018 137629
20019 137629
20020 137629
20021 137316
20022 137316
20023 137316
20024 137316
20025 137316
20026 137316
20027 137316
20028 137316
20029 137316
20030 137316
20031 136978
20032 136978
20033 136978
20034 136978
20035 136978
20036 136978
20037 136978
20038 136978
20039 136978
20040 136978
20041 136648
20042 136648
20043 136648
20044 136648
20045 136648
20046 136648
20047 136648
20048 136648
20049 136648
20050 136648
20051 136605
20052 136605
20053 136605
20054 136605
20055 136605
20056 136605
20057 136605
20058 136605
20059 136605
20060 136605
20061 136580
20062 136580
20063 136580
20064 136580
20065 136580
20066 136580
20067 136580
20068 136580
20069 136580
20070 136580
20071 136475
20072 136475
20073 136475
20074 136475
20075 136475
20076 136475
20077 136475
20078 136475
20079 136475
20080 136475
20081 136526
20082 136526
20083 136526
20084 136526
20085 136526
20086 136526
20087 136526
20088 136526
20089 136526
20090 136526
20091 136302
20092 136302
20093 136302
20094 136302
20095 136302
20096 136302
20097 136302
20098 136302
20099 136302
20100 136302
20101 136131
20102 136131
20103 136131
20104 136131
20105 136131
20106 136131
20107 136131
20108 136131
20109 136131
20110 136131
20111 136013
20112 136013
20113 136013
20114 136013
20115 136013
20116 136013
20117 136013
20118 136013
20119 136013
20120 136013
20121 135897
20122 135897
20123 135897
20124 135897
20125 135897
20126 135897
20127 135897
20128 135897
20129 135897
20130 135897
20131 135923
20132 135923
20133 135923
20134 135923
20135 135923
20136 135923
20137 135923
20138 135923
20139 135923
20140 135923
20141 136062
20142 136062
20143 136062
20144 136062
20145 136062
20146 136062
20147 136062
20148 136062
20149 136062
20150 136062
20151 136249
20152 136249
20153 136249
20154 136249
20155 136249
20156 136249
20157 136249
20158 136249
20159 136249
20160 136249
20161 136442
20162 136442
20163 136442
20164 136442
20165 136442
20166 136442
20167 136442
20168 136442
20169 136442
20170 136442
20171 136409
20172 136409
20173 136409
20174 136409
20175 136409
20176 136409
20177 136409
20178 136409
20179 136409
20180 136409
20181 136328
20182 136328
20183 136328
20184 136328
20185 136328
20186 136328
20187 136328
20188 136328
20189 136328
20190 136328
20191 136078
20192 136078
20193 136078
20194 136078
20195 136078
20196 136078
20197 136078
20198 136078
20199 136078
20200 136078
20201 135487
20202 135487
20203 135487
20204 135487
20205 135487
20206 135487
20207 135487
20208 135487
20209 135487
20210 135487
20211 135061
20212 135061
20213 135061
20214 135061
20215 135061
20216 135061
20217 135061
20218 135061
20219 135061
20220 135061
20221 134784
20222 134784
20223 134784
20224 134784
20225 134784
20226 134784
20227 134784
20228 134784
20229 134784
20230 134784
20231 134602
20232 134602
20233 134602
20234 134602
20235 134602
20236 134602
20237 134602
20238 134602
20239 134602
20240 134602
20241 134378
20242 134378
20243 134378
20244 134378
20245 134378
20246 134378
20247 134378
20248 134378
20249 134378
20250 134378
20251 133955
20252 133955
20253 133955
20254 133955
20255 133955
20256 133955
20257 133955
20258 133955
20259 133955
20260 133955
20261 133610
20262 133610
20263 133610
20264 133610
20265 133610
20266 133610
20267 133610
20268 133610
20269 133610
20270 133610
20271 133260
20272 133260
20273 133260
20274 133260
20275 133260
20276 133260
20277 133260
20278 133260
20279 133260
20280 133260
20281 132719
20282 132719
20283 132719
20284 132719
20285 132719
20286 132719
20287 132719
20288 132719
20289 132719
20290 132719
20291 132312
20292 132312
20293 132312
20294 132312
20295 132312
20296 132312
20297 132312
20298 132312
20299 132312
20300 132312
20301 131959
20302 131959
20303 131959
20304 131959
20305 131959
20306 131959
20307 131959
20308 131959
20309 131959
20310 131959
20311 131658
20312 131658
20313 131658
20314 131658
20315 131658
20316 131658
20317 131658
20318 131658
20319 131658
20320 131658
20321 131702
20322 131702
20323 131702
20324 131702
20325 131702
20326 131702
20327 131702
20328 131702
20329 131702
20330 131702
20331 131622
20332 131622
20333 131622
20334 131622
20335 131622
20336 131622
20337 131622
20338 131622
20339 131622
20340 131622
20341 131413
20342 131413
20343 131413
20344 131413
20345 131413
20346 131413
20347 131413
20348 131413
20349 131413
20350 131413
20351 131075
20352 131075
20353 131075
20354 131075
20355 131075
20356 131075
20357 131075
20358 131075
20359 131075
20360 131075
20361 130737
20362 130737
20363 130737
20364 130737
20365 130737
20366 130737
20367 130737
20368 130737
20369 130737
20370 130737
20371 130397
20372 130397
20373 130397
20374 130397
20375 130397
20376 130397
20377 130397
20378 130397
20379 130397
20380 130397
20381 130164
20382 130164
20383 130164
20384 130164
20385 130164
20386 130164
20387 130164
20388 130164
20389 130164
20390 130164
20391 129912
20392 129912
20393 129912
20394 129912
20395 129912
20396 129912
20397 129912
20398 129912
20399 129912
20400 129912
20401 130248
20402 130248
20403 130248
20404 130248
20405 130248
20406 130248
20407 130248
20408 130248
20409 130248
20410 130248
20411 130560
20412 130560
20413 130560
20414 130560
20415 130560
20416 130560
20417 130560
20418 130560
20419 130560
20420 130560
20421 130712
20422 130712
20423 130712
20424 130712
20425 130712
20426 130712
20427 130712
20428 130712
20429 130712
20430 130712
20431 130553
20432 130553
20433 130553
20434 130553
20435 130553
20436 130553
20437 130553
20438 130553
20439 130553
20440 130553
20441 130437
20442 130437
20443 130437
20444 130437
20445 130437
20446 130437
20447 130437
20448 130437
20449 130437
20450 130437
20451 130265
20452 130265
20453 130265
20454 130265
20455 130265
20456 130265
20457 130265
20458 130265
20459 130265
20460 130265
20461 129902
20462 129902
20463 129902
20464 129902
20465 129902
20466 129902
20467 129902
20468 129902
20469 129902
20470 129902
20471 129543
20472 129543
20473 129543
20474 129543
20475 129543
20476 129543
20477 129543
20478 129543
20479 129543
20480 129543
20481 129448
20482 129448
20483 129448
20484 129448
20485 129448
20486 129448
20487 129448
20488 129448
20489 129448
20490 129448
20491 129263
20492 129263
20493 129263
20494 129263
20495 129263
20496 129263
20497 129263
20498 129263
20499 129263
20500 129263
20501 128761
20502 128761
20503 128761
20504 128761
20505 128761
20506 128761
20507 128761
20508 128761
20509 128761
20510 128761
20511 127842
20512 127842
20513 127842
20514 127842
20515 127842
20516 127842
20517 127842
20518 127842
20519 127842
20520 127842
20521 126487
20522 126487
20523 126487
20524 126487
20525 126487
20526 126487
20527 126487
20528 126487
20529 126487
20530 126487
20531 125117
20532 125117
20533 125117
20534 125117
20535 125117
20536 125117
20537 125117
20538 125117
20539 125117
20540 125117
20541 123766
20542 123766
20543 123766
20544 123766
20545 123766
20546 123766
20547 123766
20548 123766
20549 123766
20550 123766
20551 122377
20552 122377
20553 122377
20554 122377
20555 122377
20556 122377
20557 122377
20558 122377
20559 122377
20560 122377
20561 120818
20562 120818
20563 120818
20564 120818
20565 120818
20566 120818
20567 120818
20568 120818
20569 120818
20570 120818
20571 119367
20572 119367
20573 119367
20574 119367
20575 119367
20576 119367
20577 119367
20578 119367
20579 119367
20580 119367
20581 117875
20582 117875
20583 117875
20584 117875
20585 117875
20586 117875
20587 117875
20588 117875
20589 117875
20590 117875
20591 116291
20592 116291
20593 116291
20594 116291
20595 116291
20596 116291
20597 116291
20598 116291
20599 116291
20600 116291
20601 114215
20602 114215
20603 114215
20604 114215
20605 114215
20606 114215
20607 114215
20608 114215
20609 114215
20610 114215
20611 112184
20612 112184
20613 112184
20614 112184
20615 112184
20616 112184
20617 112184
20618 112184
20619 112184
20620 112184
20621 110259
20622 110259
20623 110259
20624 110259
20625 110259
20626 110259
20627 110259
20628 110259
20629 110259
20630 110259
20631 108632
20632 108632
20633 108632
20634 108632
20635 108632
20636 108632
20637 108632
20638 108632
20639 108632
20640 108632
20641 107267
20642 107267
20643 107267
20644 107267
20645 107267
20646 107267
20647 107267
20648 107267
20649 107267
20650 107267
20651 105940
20652 105940
20653 105940
20654 105940
20655 105940
20656 105940
20657 105940
20658 105940
20659 105940
20660 105940
20661 104668
20662 104668
20663 104668
20664 104668
20665 104668
20666 104668
20667 104668
20668 104668
20669 104668
20670 104668
20671 103367
20672 103367
20673 103367
20674 103367
20675 103367
20676 103367
20677 103367
20678 103367
20679 103367
20680 103367
20681 101778
20682 101778
20683 101778
20684 101778
20685 101778
20686 101778
20687 101778
20688 101778
20689 101778
20690 101778
20691 100189
20692 100189
20693 100189
20694 100189
20695 100189
20696 100189
20697 100189
20698 100189
20699 100189
20700 100189
20701 98900.5
20702 98900.5
20703 98900.5
20704 98900.5
20705 98900.5
20706 98900.5
20707 98900.5
20708 98900.5
20709 98900.5
20710 98900.5
20711 97950.7
20712 97950.7
20713 97950.7
20714 97950.7
20715 97950.7
20716 97950.7
20717 97950.7
20718 97950.7
20719 97950.7
20720 97950.7
20721 97554.8
20722 97554.8
20723 97554.8
20724 97554.8
20725 97554.8
20726 97554.8
20727 97554.8
20728 97554.8
20729 97554.8
20730 97554.8
20731 97448.6
20732 97448.6
20733 97448.6
20734 97448.6
20735 97448.6
20736 97448.6
20737 97448.6
20738 97448.6
20739 97448.6
20740 97448.6
20741 97546.2
20742 97546.2
20743 97546.2
20744 97546.2
20745 97546.2
20746 97546.2
20747 97546.2
20748 97546.2
20749 97546.2
20750 97546.2
20751 97846
20752 97846
20753 97846
20754 97846
20755 97846
20756 97846
20757 97846
20758 97846
20759 97846
20760 97846
20761 98396.9
20762 98396.9
20763 98396.9
20764 98396.9
20765 98396.9
20766 98396.9
20767 98396.9
20768 98396.9
20769 98396.9
20770 98396.9
20771 98957.9
20772 98957.9
20773 98957.9
20774 98957.9
20775 98957.9
20776 98957.9
20777 98957.9
20778 98957.9
20779 98957.9
20780 98957.9
20781 99427
20782 99427
20783 99427
20784 99427
20785 99427
20786 99427
20787 99427
20788 99427
20789 99427
20790 99427
20791 100001
20792 100001
20793 100001
20794 100001
20795 100001
20796 100001
20797 100001
20798 100001
20799 100001
20800 100001
20801 100810
20802 100810
20803 100810
20804 100810
20805 100810
20806 100810
20807 100810
20808 100810
20809 100810
20810 100810
20811 101494
20812 101494
20813 101494
20814 101494
20815 101494
20816 101494
20817 101494
20818 101494
20819 101494
20820 101494
20821 102322
20822 102322
20823 102322
20824 102322
20825 102322
20826 102322
20827 102322
20828 102322
20829 102322
20830 102322
20831 103077
20832 103077
20833 103077
20834 103077
20835 103077
20836 103077
20837 103077
20838 103077
20839 103077
20840 103077
20841 103609
20842 103609
20843 103609
20844 103609
20845 103609
20846 103609
20847 103609
20848 103609
20849 103609
20850 103609
20851 104473
20852 104473
20853 104473
20854 104473
20855 104473
20856 104473
20857 104473
20858 104473
20859 104473
20860 104473
20861 105401
20862 105401
20863 105401
20864 105401
20865 105401
20866 105401
20867 105401
20868 105401
20869 105401
20870 105401
20871 106577
20872 106577
20873 106577
20874 106577
20875 106577
20876 106577
20877 106577
20878 106577
20879 106577
20880 106577
20881 108048
20882 108048
20883 108048
20884 108048
20885 108048
20886 108048
20887 108048
20888 108048
20889 108048
20890 108048
20891 109577
20892 109577
20893 109577
20894 109577
20895 109577
20896 109577
20897 109577
20898 109577
20899 109577
20900 109577
20901 111111
20902 111111
20903 111111
20904 111111
20905 111111
20906 111111
20907 111111
20908 111111
20909 111111
20910 111111
20911 112670
20912 112670
20913 112670
20914 112670
20915 112670
20916 112670
20917 112670
20918 112670
20919 112670
20920 112670
20921 113656
20922 113656
20923 113656
20924 113656
20925 113656
20926 113656
20927 113656
20928 113656
20929 113656
20930 113656
20931 114423
20932 114423
20933 114423
20934 114423
20935 114423
20936 114423
20937 114423
20938 114423
20939 114423
20940 114423
20941 115076
20942 115076
20943 115076
20944 115076
20945 115076
20946 115076
20947 115076
20948 115076
20949 115076
20950 115076
20951 115660
20952 115660
20953 115660
20954 115660
20955 115660
20956 115660
20957 115660
20958 115660
20959 115660
20960 115660
20961 116324
20962 116324
20963 116324
20964 116324
20965 116324
20966 116324
20967 116324
20968 116324
20969 116324
20970 116324
20971 116869
20972 116869
20973 116869
20974 116869
20975 116869
20976 116869
20977 116869
20978 116869
20979 116869
20980 116869
20981 117577
20982 117577
20983 117577
20984 117577
20985 117577
20986 117577
20987 117577
20988 117577
20989 117577
20990 117577
20991 118483
20992 118483
20993 118483
20994 118483
20995 118483
20996 118483
20997 118483
20998 118483
20999 118483
21000 118483
21001 119334
21002 119334
21003 119334
21004 119334
21005 119334
21006 119334
21007 119334
21008 119334
21009 119334
21010 119334
21011 120369
21012 120369
21013 120369
21014 120369
21015 120369
21016 120369
21017 120369
21018 120369
21019 120369
21020 120369
21021 121107
21022 121107
21023 121107
21024 121107
21025 121107
21026 121107
21027 121107
21028 121107
21029 121107
21030 121107
21031 121690
21032 121690
21033 121690
21034 121690
21035 121690
21036 121690
21037 121690
21038 121690
21039 121690
21040 121690
21041 122036
21042 122036
21043 122036
21044 122036
21045 122036
21046 122036
21047 122036
21048 122036
21049 122036
21050 122036
21051 122112
21052 122112
21053 122112
21054 122112
21055 122112
21056 122112
21057 122112
21058 122112
21059 122112
21060 122112
21061 122037
21062 122037
21063 122037
21064 122037
21065 122037
21066 122037
21067 122037
21068 122037
21069 122037
21070 122037
21071 121674
21072 121674
21073 121674
21074 121674
21075 121674
21076 121674
21077 121674
21078 121674
21079 121674
21080 121674
21081 121176
21082 121176
21083 121176
21084 121176
21085 121176
21086 121176
21087 121176
21088 121176
21089 121176
21090 121176
21091 120694
21092 120694
21093 120694
21094 120694
21095 120694
21096 120694
21097 120694
21098 120694
21099 120694
21100 120694
21101 119885
21102 119885
21103 119885
21104 119885
21105 119885
21106 119885
21107 119885
21108 119885
21109 119885
21110 119885
21111 118948
21112 118948
21113 118948
21114 118948
21115 118948
21116 118948
21117 118948
21118 118948
21119 118948
21120 118948
21121 118033
21122 118033
21123 118033
21124 118033
21125 118033
21126 118033
21127 118033
21128 118033
21129 118033
21130 118033
21131 117165
21132 117165
21133 117165
21134 117165
21135 117165
21136 117165
21137 117165
21138 117165
21139 117165
21140 117165
21141 116356
21142 116356
21143 116356
21144 116356
21145 116356
21146 116356
21147 116356
21148 116356
21149 116356
21150 116356
21151 115697
21152 115697
21153 115697
21154 115697
21155 115697
21156 115697
21157 115697
21158 115697
21159 115697
21160 115697
21161 114733
21162 114733
21163 114733
21164 114733
21165 114733
21166 114733
21167 114733
21168 114733
21169 114733
21170 114733
21171 113888
21172 113888
21173 113888
21174 113888
21175 113888
21176 113888
21177 113888
21178 113888
21179 113888
21180 113888
21181 112877
21182 112877
21183 112877
21184 112877
21185 112877
21186 112877
21187 112877
21188 112877
21189 112877
21190 112877
21191 111957
21192 111957
21193 111957
21194 111957
21195 111957
21196 111957
21197 111957
21198 111957
21199 111957
21200 111957
21201 111048
21202 111048
21203 111048
21204 111048
21205 111048
21206 111048
21207 111048
21208 111048
21209 111048
21210 111048
21211 110092
21212 110092
21213 110092
21214 110092
21215 110092
21216 110092
21217 110092
21218 110092
21219 110092
21220 110092
21221 109375
21222 109375
21223 109375
21224 109375
21225 109375
21226 109375
21227 109375
21228 109375
21229 109375
21230 109375
21231 108867
21232 108867
21233 108867
21234 108867
21235 108867
21236 108867
21237 108867
21238 108867
21239 108867
21240 108867
21241 108475
21242 108475
21243 108475
21244 108475
21245 108475
21246 108475
21247 108475
21248 108475
21249 108475
21250 108475
21251 108076
21252 108076
21253 108076
21254 108076
21255 108076
21256 108076
21257 108076
21258 108076
21259 108076
21260 108076
21261 108003
21262 108003
21263 108003
21264 108003
21265 108003
21266 108003
21267 108003
21268 108003
21269 108003
21270 108003
21271 108148
21272 108148
21273 108148
21274 108148
21275 108148
21276 108148
21277 108148
21278 108148
21279 108148
21280 108148
21281 108382
21282 108382
21283 108382
21284 108382
21285 108382
21286 108382
21287 108382
21288 108382
21289 108382
21290 108382
21291 108688
21292 108688
21293 108688
21294 108688
21295 108688
21296 108688
21297 108688
21298 108688
21299 108688
21300 108688
21301 109345
21302 109345
21303 109345
21304 109345
21305 109345
21306 109345
21307 109345
21308 109345
21309 109345
21310 109345
21311 110108
21312 110108
21313 110108
21314 110108
21315 110108
21316 110108
21317 110108
21318 110108
21319 110108
21320 110108
21321 111185
21322 111185
21323 111185
21324 111185
21325 111185
21326 111185
21327 111185
21328 111185
21329 111185
21330 111185
21331 112207
21332 112207
21333 112207
21334 112207
21335 112207
21336 112207
21337 112207
21338 112207
21339 112207
21340 112207
21341 113131
21342 113131
21343 113131
21344 113131
21345 113131
21346 113131
21347 113131
21348 113131
21349 113131
21350 113131
21351 113792
21352 113792
21353 113792
21354 113792
21355 113792
21356 113792
21357 113792
21358 113792
21359 113792
21360 113792
21361 114713
21362 114713
21363 114713
21364 114713
21365 114713
21366 114713
21367 114713
21368 114713
21369 114713
21370 114713
21371 115742
21372 115742
21373 115742
21374 115742
21375 115742
21376 115742
21377 115742
21378 115742
21379 115742
21380 115742
21381 116930
21382 116930
21383 116930
21384 116930
21385 116930
21386 116930
21387 116930
21388 116930
21389 116930
21390 116930
21391 117643
21392 117643
21393 117643
21394 117643
21395 117643
21396 117643
21397 117643
21398 117643
21399 117643
21400 117643
21401 118254
21402 118254
21403 118254
21404 118254
21405 118254
21406 118254
21407 118254
21408 118254
21409 118254
21410 118254
21411 119010
21412 119010
21413 119010
21414 119010
21415 119010
21416 119010
21417 119010
21418 119010
21419 119010
21420 119010
21421 119709
21422 119709
21423 119709
21424 119709
21425 119709
21426 119709
21427 119709
21428 119709
21429 119709
21430 119709
21431 120327
21432 120327
21433 120327
21434 120327
21435 120327
21436 120327
21437 120327
21438 120327
21439 120327
21440 120327
21441 121252
21442 121252
21443 121252
21444 121252
21445 121252
21446 121252
21447 121252
21448 121252
21449 121252
21450 121252
21451 122281
21452 122281
21453 122281
21454 122281
21455 122281
21456 122281
21457 122281
21458 122281
21459 122281
21460 122281
21461 123061
21462 123061
21463 123061
21464 123061
21465 123061
21466 123061
21467 123061
21468 123061
21469 123061
21470 123061
21471 123729
21472 123729
21473 123729
21474 123729
21475 123729
21476 123729
21477 123729
21478 123729
21479 123729
21480 123729
21481 124530
21482 124530
21483 124530
21484 124530
21485 124530
21486 124530
21487 124530
21488 124530
21489 124530
21490 124530
21491 125084
21492 125084
21493 125084
21494 125084
21495 125084
21496 125084
21497 125084
21498 125084
21499 125084
21500 125084
21501 125439
21502 125439
21503 125439
21504 125439
21505 125439
21506 125439
21507 125439
21508 125439
21509 125439
21510 125439
21511 125690
21512 125690
21513 125690
21514 125690
21515 125690
21516 125690
21517 125690
21518 125690
21519 125690
21520 125690
21521 125750
21522 125750
21523 125750
21524 125750
21525 125750
21526 125750
21527 125750
21528 125750
21529 125750
21530 125750
21531 125928
21532 125928
21533 125928
21534 125928
21535 125928
21536 125928
21537 125928
21538 125928
21539 125928
21540 125928
21541 126179
21542 126179
21543 126179
21544 126179
21545 126179
21546 126179
21547 126179
21548 126179
21549 126179
21550 126179
21551 126618
21552 126618
21553 126618
21554 126618
21555 126618
21556 126618
21557 126618
21558 126618
21559 126618
21560 126618
21561 126955
21562 126955
21563 126955
21564 126955
21565 126955
21566 126955
21567 126955
21568 126955
21569 126955
21570 126955
21571 126991
21572 126991
21573 126991
21574 126991
21575 126991
21576 126991
21577 126991
21578 126991
21579 126991
21580 126991
21581 126972
21582 126972
21583 126972
21584 126972
21585 126972
21586 126972
21587 126972
21588 126972
21589 126972
21590 126972
21591 127166
21592 127166
21593 127166
21594 127166
21595 127166
21596 127166
21597 127166
21598 127166
21599 127166
21600 127166
21601 127552
21602 127552
21603 127552
21604 127552
21605 127552
21606 127552
21607 127552
21608 127552
21609 127552
21610 127552
21611 127634
21612 127634
21613 127634
21614 127634
21615 127634
21616 127634
21617 127634
21618 127634
21619 127634
21620 127634
21621 127688
21622 127688
21623 127688
21624 127688
21625 127688
21626 127688
21627 127688
21628 127688
21629 127688
21630 127688
21631 127837
21632 127837
21633 127837
21634 127837
21635 127837
21636 127837
21637 127837
21638 127837
21639 127837
21640 127837
21641 127885
21642 127885
21643 127885
21644 127885
21645 127885
21646 127885
21647 127885
21648 127885
21649 127885
21650 127885
21651 127791
21652 127791
21653 127791
21654 127791
21655 127791
21656 127791
21657 127791
21658 127791
21659 127791
21660 127791
21661 127685
21662 127685
21663 127685
21664 127685
21665 127685
21666 127685
21667 127685
21668 127685
21669 127685
21670 127685
21671 127407
21672 127407
21673 127407
21674 127407
21675 127407
21676 127407
21677 127407
21678 127407
21679 127407
21680 127407
21681 126737
21682 126737
21683 126737
21684 126737
21685 126737
21686 126737
21687 126737
21688 126737
21689 126737
21690 126737
21691 126258
21692 126258
21693 126258
21694 126258
21695 126258
21696 126258
21697 126258
21698 126258
21699 126258
21700 126258
21701 126103
21702 126103
21703 126103
21704 126103
21705 126103
21706 126103
21707 126103
21708 126103
21709 126103
21710 126103
21711 126157
21712 126157
21713 126157
21714 126157
21715 126157
21716 126157
21717 126157
21718 126157
21719 126157
21720 126157
21721 126464
21722 126464
21723 126464
21724 126464
21725 126464
21726 126464
21727 126464
21728 126464
21729 126464
21730 126464
21731 126779
21732 126779
21733 126779
21734 126779
21735 126779
21736 126779
21737 126779
21738 126779
21739 126779
21740 126779
21741 127011
21742 127011
21743 127011
21744 127011
21745 127011
21746 127011
21747 127011
21748 127011
21749 127011
21750 127011
21751 127096
21752 127096
21753 127096
21754 127096
21755 127096
21756 127096
21757 127096
21758 127096
21759 127096
21760 127096
21761 127231
21762 127231
21763 127231
21764 127231
21765 127231
21766 127231
21767 127231
21768 127231
21769 127231
21770 127231
21771 127727
21772 127727
21773 127727
21774 127727
21775 127727
21776 127727
21777 127727
21778 127727
21779 127727
21780 127727
21781 128532
21782 128532
21783 128532
21784 128532
21785 128532
21786 128532
21787 128532
21788 128532
21789 128532
21790 128532
21791 129337
21792 129337
21793 129337
21794 129337
21795 129337
21796 129337
21797 129337
21798 129337
21799 129337
21800 129337
21801 130075
21802 130075
21803 130075
21804 130075
21805 130075
21806 130075
21807 130075
21808 130075
21809 130075
21810 130075
21811 130870
21812 130870
21813 130870
21814 130870
21815 130870
21816 130870
21817 130870
21818 130870
21819 130870
21820 130870
21821 131833
21822 131833
21823 131833
21824 131833
21825 131833
21826 131833
21827 131833
21828 131833
21829 131833
21830 131833
21831 132695
21832 132695
21833 132695
21834 132695
21835 132695
21836 132695
21837 132695
21838 132695
21839 132695
21840 132695
21841 133483
21842 133483
21843 133483
21844 133483
21845 133483
21846 133483
21847 133483
21848 133483
21849 133483
21850 133483
21851 134483
21852 134483
21853 134483
21854 134483
21855 134483
21856 134483
21857 134483
21858 134483
21859 134483
21860 134483
21861 135461
21862 135461
21863 135461
21864 135461
21865 135461
21866 135461
21867 135461
21868 135461
21869 135461
21870 135461
21871 136755
21872 136755
21873 136755
21874 136755
21875 136755
21876 136755
21877 136755
21878 136755
21879 136755
21880 136755
21881 138280
21882 138280
21883 138280
21884 138280
21885 138280
21886 138280
21887 138280
21888 138280
21889 138280
21890 138280
21891 139853
21892 139853
21893 139853
21894 139853
21895 139853
21896 139853
21897 139853
21898 139853
21899 139853
21900 139853
21901 141188
21902 141188
21903 141188
21904 141188
21905 141188
21906 141188
21907 141188
21908 141188
21909 141188
21910 141188
21911 142415
21912 142415
21913 142415
21914 142415
21915 142415
21916 142415
21917 142415
21918 142415
21919 142415
21920 142415
21921 143399
21922 143399
21923 143399
21924 143399
21925 143399
21926 143399
21927 143399
21928 143399
21929 143399
21930 143399
21931 144195
21932 144195
21933 144195
21934 144195
21935 144195
21936 144195
21937 144195
21938 144195
21939 144195
21940 144195
21941 144999
21942 144999
21943 144999
21944 144999
21945 144999
21946 144999
21947 144999
21948 144999
21949 144999
21950 144999
21951 146115
21952 146115
21953 146115
21954 146115
21955 146115
21956 146115
21957 146115
21958 146115
21959 146115
21960 146115
21961 147082
21962 147082
21963 147082
21964 147082
21965 147082
21966 147082
21967 147082
21968 147082
21969 147082
21970 147082
21971 147703
21972 147703
21973 147703
21974 147703
21975 147703
21976 147703
21977 147703
21978 147703
21979 147703
21980 147703
21981 147677
21982 147677
21983 147677
21984 147677
21985 147677
21986 147677
21987 147677
21988 147677
21989 147677
21990 147677
21991 147627
21992 147627
21993 147627
21994 147627
21995 147627
21996 147627
21997 147627
21998 147627
21999 147627
22000 147627
22001 147587
22002 147587
22003 147587
22004 147587
22005 147587
22006 147587
22007 147587
22008 147587
22009 147587
22010 147587
22011 147628
22012 147628
22013 147628
22014 147628
22015 147628
22016 147628
22017 147628
22018 147628
22019 147628
22020 147628
22021 147435
22022 147435
22023 147435
22024 147435
22025 147435
22026 147435
22027 147435
22028 147435
22029 147435
22030 147435
22031 147230
22032 147230
22033 147230
22034 147230
22035 147230
22036 147230
22037 147230
22038 147230
22039 147230
22040 147230
22041 146778
22042 146778
22043 146778
22044 146778
22045 146778
22046 146778
22047 146778
22048 146778
22049 146778
22050 146778
22051 146152
22052 146152
22053 146152
22054 146152
22055 146152
22056 146152
22057 146152
22058 146152
22059 146152
22060 146152
22061 145792
22062 145792
22063 145792
22064 145792
22065 145792
22066 145792
22067 145792
22068 145792
22069 145792
22070 145792
22071 145298
22072 145298
22073 145298
22074 145298
22075 145298
22076 145298
22077 145298
22078 145298
22079 145298
22080 145298
22081 144689
22082 144689
22083 144689
22084 144689
22085 144689
22086 144689
22087 144689
22088 144689
22089 144689
22090 144689
22091 144106
22092 144106
22093 144106
22094 144106
22095 144106
22096 144106
22097 144106
22098 144106
22099 144106
22100 144106
22101 143367
22102 143367
22103 143367
22104 143367
22105 143367
22106 143367
22107 143367
22108 143367
22109 143367
22110 143367
22111 142597
22112 142597
22113 142597
22114 142597
22115 142597
22116 142597
22117 142597
22118 142597
22119 142597
22120 142597
22121 141771
22122 141771
22123 141771
22124 141771
22125 141771
22126 141771
22127 141771
22128 141771
22129 141771
22130 141771
22131 140944
22132 140944
22133 140944
22134 140944
22135 140944
22136 140944
22137 140944
22138 140944
22139 140944
22140 140944
22141 140121
22142 140121
22143 140121
22144 140121
22145 140121
22146 140121
22147 140121
22148 140121
22149 140121
22150 140121
22151 138896
22152 138896
22153 138896
22154 138896
22155 138896
22156 138896
22157 138896
22158 138896
22159 138896
22160 138896
22161 137866
22162 137866
22163 137866
22164 137866
22165 137866
22166 137866
22167 137866
22168 137866
22169 137866
22170 137866
22171 136989
22172 136989
22173 136989
22174 136989
22175 136989
22176 136989
22177 136989
22178 136989
22179 136989
22180 136989
22181 136599
22182 136599
22183 136599
22184 136599
22185 136599
22186 136599
22187 136599
22188 136599
22189 136599
22190 136599
22191 136259
22192 136259
22193 136259
22194 136259
22195 136259
22196 136259
22197 136259
22198 136259
22199 136259
22200 136259
22201 135916
22202 135916
22203 135916
22204 135916
22205 135916
22206 135916
22207 135916
22208 135916
22209 135916
22210 135916
22211 135587
22212 135587
22213 135587
22214 135587
22215 135587
22216 135587
22217 135587
22218 135587
22219 135587
22220 135587
22221 135244
22222 135244
22223 135244
22224 135244
22225 135244
22226 135244
22227 135244
22228 135244
22229 135244
22230 135244
22231 134935
22232 134935
22233 134935
22234 134935
22235 134935
22236 134935
22237 134935
22238 134935
22239 134935
22240 134935
22241 134910
22242 134910
22243 134910
22244 134910
22245 134910
22246 134910
22247 134910
22248 134910
22249 134910
22250 134910
22251 134818
22252 134818
22253 134818
22254 134818
22255 134818
22256 134818
22257 134818
22258 134818
22259 134818
22260 134818
22261 134458
22262 134458
22263 134458
22264 134458
22265 134458
22266 134458
22267 134458
22268 134458
22269 134458
22270 134458
22271 133979
22272 133979
22273 133979
22274 133979
22275 133979
22276 133979
22277 133979
22278 133979
22279 133979
22280 133979
22281 133656
22282 133656
22283 133656
22284 133656
22285 133656
22286 133656
22287 133656
22288 133656
22289 133656
22290 133656
22291 133039
22292 133039
22293 133039
22294 133039
22295 133039
22296 133039
22297 133039
22298 133039
22299 133039
22300 133039
22301 132575
22302 132575
22303 132575
22304 132575
22305 132575
22306 132575
22307 132575
22308 132575
22309 132575
22310 132575
22311 131986
22312 131986
22313 131986
22314 131986
22315 131986
22316 131986
22317 131986
22318 131986
22319 131986
22320 131986
22321 131668
22322 131668
22323 131668
22324 131668
22325 131668
22326 131668
22327 131668
22328 131668
22329 131668
22330 131668
22331 131425
22332 131425
22333 131425
22334 131425
22335 131425
22336 131425
22337 131425
22338 131425
22339 131425
22340 131425
22341 131098
22342 131098
22343 131098
22344 131098
22345 131098
22346 131098
22347 131098
22348 131098
22349 131098
22350 131098
22351 130747
22352 130747
22353 130747
22354 130747
22355 130747
22356 130747
22357 130747
22358 130747
22359 130747
22360 130747
22361 130265
22362 130265
22363 130265
22364 130265
22365 130265
22366 130265
22367 130265
22368 130265
22369 130265
22370 130265
22371 129849
22372 129849
22373 129849
22374 129849
22375 129849
22376 129849
22377 129849
22378 129849
22379 129849
22380 129849
22381 129216
22382 129216
22383 129216
22384 129216
22385 129216
22386 129216
22387 129216
22388 129216
22389 129216
22390 129216
22391 128684
22392 128684
22393 128684
22394 128684
22395 128684
22396 128684
22397 128684
22398 128684
22399 128684
22400 128684
22401 128147
22402 128147
22403 128147
22404 128147
22405 128147
22406 128147
22407 128147
22408 128147
22409 128147
22410 128147
22411 127665
22412 127665
22413 127665
22414 127665
22415 127665
22416 127665
22417 127665
22418 127665
22419 127665
22420 127665
22421 127248
22422 127248
22423 127248
22424 127248
22425 127248
22426 127248
22427 127248
22428 127248
22429 127248
22430 127248
22431 126827
22432 126827
22433 126827
22434 126827
22435 126827
22436 126827
22437 126827
22438 126827
22439 126827
22440 126827
22441 126288
22442 126288
22443 126288
22444 126288
22445 126288
22446 126288
22447 126288
22448 126288
22449 126288
22450 126288
22451 125880
22452 125880
22453 125880
22454 125880
22455 125880
22456 125880
22457 125880
22458 125880
22459 125880
22460 125880
22461 125605
22462 125605
22463 125605
22464 125605
22465 125605
22466 125605
22467 125605
22468 125605
22469 125605
22470 125605
22471 125647
22472 125647
22473 125647
22474 125647
22475 125647
22476 125647
22477 125647
22478 125647
22479 125647
22480 125647
22481 125638
22482 125638
22483 125638
22484 125638
22485 125638
22486 125638
22487 125638
22488 125638
22489 125638
22490 125638
22491 125912
22492 125912
22493 125912
22494 125912
22495 125912
22496 125912
22497 125912
22498 125912
22499 125912
22500 125912
22501 126104
22502 126104
22503 126104
22504 126104
22505 126104
22506 126104
22507 126104
22508 126104
22509 126104
22510 126104
22511 126559
22512 126559
22513 126559
22514 126559
22515 126559
22516 126559
22517 126559
22518 126559
22519 126559
22520 126559
22521 126799
22522 126799
22523 126799
22524 126799
22525 126799
22526 126799
22527 126799
22528 126799
22529 126799
22530 126799
22531 127187
22532 127187
22533 127187
22534 127187
22535 127187
22536 127187
22537 127187
22538 127187
22539 127187
22540 127187
22541 127806
22542 127806
22543 127806
22544 127806
22545 127806
22546 127806
22547 127806
22548 127806
22549 127806
22550 127806
22551 128754
22552 128754
22553 128754
22554 128754
22555 128754
22556 128754
22557 128754
22558 128754
22559 128754
22560 128754
22561 129827
22562 129827
22563 129827
22564 129827
22565 129827
22566 129827
22567 129827
22568 129827
22569 129827
22570 129827
22571 130747
22572 130747
22573 130747
22574 130747
22575 130747
22576 130747
22577 130747
22578 130747
22579 130747
22580 130747
22581 131652
22582 131652
22583 131652
22584 131652
22585 131652
22586 131652
22587 131652
22588 131652
22589 131652
22590 131652
22591 132289
22592 132289
22593 132289
22594 132289
22595 132289
22596 132289
22597 132289
22598 132289
22599 132289
22600 132289
22601 132827
22602 132827
22603 132827
22604 132827
22605 132827
22606 132827
22607 132827
22608 132827
22609 132827
22610 132827
22611 133275
22612 133275
22613 133275
22614 133275
22615 133275
22616 133275
22617 133275
22618 133275
22619 133275
22620 133275
22621 133823
22622 133823
22623 133823
22624 133823
22625 133823
22626 133823
22627 133823
22628 133823
22629 133823
22630 133823
22631 134219
22632 134219
22633 134219
22634 134219
22635 134219
22636 134219
22637 134219
22638 134219
22639 134219
22640 134219
22641 134775
22642 134775
22643 134775
22644 134775
22645 134775
22646 134775
22647 134775
22648 134775
22649 134775
22650 134775
22651 135289
22652 135289
22653 135289
22654 135289
22655 135289
22656 135289
22657 135289
22658 135289
22659 135289
22660 135289
22661 135765
22662 135765
22663 135765
22664 135765
22665 135765
22666 135765
22667 135765
22668 135765
22669 135765
22670 135765
22671 135792
22672 135792
22673 135792
22674 135792
22675 135792
22676 135792
22677 135792
22678 135792
22679 135792
22680 135792
22681 135694
22682 135694
22683 135694
22684 135694
22685 135694
22686 135694
22687 135694
22688 135694
22689 135694
22690 135694
22691 135477
22692 135477
22693 135477
22694 135477
22695 135477
22696 135477
22697 135477
22698 135477
22699 135477
22700 135477
22701 135471
22702 135471
22703 135471
22704 135471
22705 135471
22706 135471
22707 135471
22708 135471
22709 135471
22710 135471
22711 135319
22712 135319
22713 135319
22714 135319
22715 135319
22716 135319
22717 135319
22718 135319
22719 135319
22720 135319
22721 135115
22722 135115
22723 135115
22724 135115
22725 135115
22726 135115
22727 135115
22728 135115
22729 135115
22730 135115
22731 134770
22732 134770
22733 134770
22734 134770
22735 134770
22736 134770
22737 134770
22738 134770
22739 134770
22740 134770
22741 134217
22742 134217
22743 134217
22744 134217
22745 134217
22746 134217
22747 134217
22748 134217
22749 134217
22750 134217
22751 133437
22752 133437
22753 133437
22754 133437
22755 133437
22756 133437
22757 133437
22758 133437
22759 133437
22760 133437
22761 132560
22762 132560
22763 132560
22764 132560
22765 132560
22766 132560
22767 132560
22768 132560
22769 132560
22770 132560
22771 131699
22772 131699
22773 131699
22774 131699
22775 131699
22776 131699
22777 131699
22778 131699
22779 131699
22780 131699
22781 130806
22782 130806
22783 130806
22784 130806
22785 130806
22786 130806
22787 130806
22788 130806
22789 130806
22790 130806
22791 129998
22792 129998
22793 129998
22794 129998
22795 129998
22796 129998
22797 129998
22798 129998
22799 129998
22800 129998
22801 129189
22802 129189
22803 129189
22804 129189
22805 129189
22806 129189
22807 129189
22808 129189
22809 129189
22810 129189
22811 128273
22812 128273
22813 128273
22814 128273
22815 128273
22816 128273
22817 128273
22818 128273
22819 128273
22820 128273
22821 127176
22822 127176
22823 127176
22824 127176
22825 127176
22826 127176
22827 127176
22828 127176
22829 127176
22830 127176
22831 126278
22832 126278
22833 126278
22834 126278
22835 126278
22836 126278
22837 126278
22838 126278
22839 126278
22840 126278
22841 125081
22842 125081
22843 125081
22844 125081
22845 125081
22846 125081
22847 125081
22848 125081
22849 125081
22850 125081
22851 124114
22852 124114
22853 124114
22854 124114
22855 124114
22856 124114
22857 124114
22858 124114
22859 124114
22860 124114
22861 123030
22862 123030
22863 123030
22864 123030
22865 123030
22866 123030
22867 123030
22868 123030
22869 123030
22870 123030
22871 122188
22872 122188
22873 122188
22874 122188
22875 122188
22876 122188
22877 122188
22878 122188
22879 122188
22880 122188
22881 121445
22882 121445
22883 121445
22884 121445
22885 121445
22886 121445
22887 121445
22888 121445
22889 121445
22890 121445
22891 120663
22892 120663
22893 120663
22894 120663
22895 120663
22896 120663
22897 120663
22898 120663
22899 120663
22900 120663
22901 119683
22902 119683
22903 119683
22904 119683
22905 119683
22906 119683
22907 119683
22908 119683
22909 119683
22910 119683
22911 118607
22912 118607
22913 118607
22914 118607
22915 118607
22916 118607
22917 118607
22918 118607
22919 118607
22920 118607
22921 117615
22922 117615
22923 117615
22924 117615
22925 117615
22926 117615
22927 117615
22928 117615
22929 117615
22930 117615
22931 116515
22932 116515
22933 116515
22934 116515
22935 116515
22936 116515
22937 116515
22938 116515
22939 116515
22940 116515
22941 115468
22942 115468
22943 115468
22944 115468
22945 115468
22946 115468
22947 115468
22948 115468
22949 115468
22950 115468
22951 114511
22952 114511
22953 114511
22954 114511
22955 114511
22956 114511
22957 114511
22958 114511
22959 114511
22960 114511
22961 113537
22962 113537
22963 113537
22964 113537
22965 113537
22966 113537
22967 113537
22968 113537
22969 113537
22970 113537
22971 112564
22972 112564
22973 112564
22974 112564
22975 112564
22976 112564
22977 112564
22978 112564
22979 112564
22980 112564
22981 111857
22982 111857
22983 111857
22984 111857
22985 111857
22986 111857
22987 111857
22988 111857
22989 111857
22990 111857
22991 111392
22992 111392
22993 111392
22994 111392
22995 111392
22996 111392
22997 111392
22998 111392
22999 111392
23000 111392
23001 111094
23002 111094
23003 111094
23004 111094
23005 111094
23006 111094
23007 111094
23008 111094
23009 111094
23010 111094
23011 110854
23012 110854
23013 110854
23014 110854
23015 110854
23016 110854
23017 110854
23018 110854
23019 110854
23020 110854
23021 110600
23022 110600
23023 110600
23024 110600
23025 110600
23026 110600
23027 110600
23028 110600
23029 110600
23030 110600
23031 110188
23032 110188
23033 110188
23034 110188
23035 110188
23036 110188
23037 110188
23038 110188
23039 110188
23040 110188
23041 109919
23042 109919
23043 109919
23044 109919
23045 109919
23046 109919
23047 109919
23048 109919
23049 109919
23050 109919
23051 109279
23052 109279
23053 109279
23054 109279
23055 109279
23056 109279
23057 109279
23058 109279
23059 109279
23060 109279
23061 108847
23062 108847
23063 108847
23064 108847
23065 108847
23066 108847
23067 108847
23068 108847
23069 108847
23070 108847
23071 108452
23072 108452
23073 108452
23074 108452
23075 108452
23076 108452
23077 108452
23078 108452
23079 108452
23080 108452
23081 107937
23082 107937
23083 107937
23084 107937
23085 107937
23086 107937
23087 107937
23088 107937
23089 107937
23090 107937
23091 107464
23092 107464
23093 107464
23094 107464
23095 107464
23096 107464
23097 107464
23098 107464
23099 107464
23100 107464
23101 106917
23102 106917
23103 106917
23104 106917
23105 106917
23106 106917
23107 106917
23108 106917
23109 106917
23110 106917
23111 106332
23112 106332
23113 106332
23114 106332
23115 106332
23116 106332
23117 106332
23118 106332
23119 106332
23120 106332
23121 105897
23122 105897
23123 105897
23124 105897
23125 105897
23126 105897
23127 105897
23128 105897
23129 105897
23130 105897
23131 105597
23132 105597
23133 105597
23134 105597
23135 105597
23136 105597
23137 105597
23138 105597
23139 105597
23140 105597
23141 105299
23142 105299
23143 105299
23144 105299
23145 105299
23146 105299
23147 105299
23148 105299
23149 105299
23150 105299
23151 105087
23152 105087
23153 105087
23154 105087
23155 105087
23156 105087
23157 105087
23158 105087
23159 105087
23160 105087
23161 104856
23162 104856
23163 104856
23164 104856
23165 104856
23166 104856
23167 104856
23168 104856
23169 104856
23170 104856
23171 104663
23172 104663
23173 104663
23174 104663
23175 104663
23176 104663
23177 104663
23178 104663
23179 104663
23180 104663
23181 104288
23182 104288
23183 104288
23184 104288
23185 104288
23186 104288
23187 104288
23188 104288
23189 104288
23190 104288
23191 103613
23192 103613
23193 103613
23194 103613
23195 103613
23196 103613
23197 103613
23198 103613
23199 103613
23200 103613
23201 102773
23202 102773
23203 102773
23204 102773
23205 102773
23206 102773
23207 102773
23208 102773
23209 102773
23210 102773
23211 101999
23212 101999
23213 101999
23214 101999
23215 101999
23216 101999
23217 101999
23218 101999
23219 101999
23220 101999
23221 101510
23222 101510
23223 101510
23224 101510
23225 101510
23226 101510
23227 101510
23228 101510
23229 101510
23230 101510
23231 101314
23232 101314
23233 101314
23234 101314
23235 101314
23236 101314
23237 101314
23238 101314
23239 101314
23240 101314
23241 101272
23242 101272
23243 101272
23244 101272
23245 101272
23246 101272
23247 101272
23248 101272
23249 101272
23250 101272
23251 101471
23252 101471
23253 101471
23254 101471
23255 101471
23256 101471
23257 101471
23258 101471
23259 101471
23260 101471
23261 101582
23262 101582
23263 101582
23264 101582
23265 101582
23266 101582
23267 101582
23268 101582
23269 101582
23270 101582
23271 101699
23272 101699
23273 101699
23274 101699
23275 101699
23276 101699
23277 101699
23278 101699
23279 101699
23280 101699
23281 101985
23282 101985
23283 101985
23284 101985
23285 101985
23286 101985
23287 101985
23288 101985
23289 101985
23290 101985
23291 102216
23292 102216
23293 102216
23294 102216
23295 102216
23296 102216
23297 102216
23298 102216
23299 102216
23300 102216
23301 102709
23302 102709
23303 102709
23304 102709
23305 102709
23306 102709
23307 102709
23308 102709
23309 102709
23310 102709
23311 103552
23312 103552
23313 103552
23314 103552
23315 103552
23316 103552
23317 103552
23318 103552
23319 103552
23320 103552
23321 104296
23322 104296
23323 104296
23324 104296
23325 104296
23326 104296
23327 104296
23328 104296
23329 104296
23330 104296
23331 105088
23332 105088
23333 105088
23334 105088
23335 105088
23336 105088
23337 105088
23338 105088
23339 105088
23340 105088
23341 105966
23342 105966
23343 105966
23344 105966
23345 105966
23346 105966
23347 105966
23348 105966
23349 105966
23350 105966
23351 106724
23352 106724
23353 106724
23354 106724
23355 106724
23356 106724
23357 106724
23358 106724
23359 106724
23360 106724
23361 107480
23362 107480
23363 107480
23364 107480
23365 107480
23366 107480
23367 107480
23368 107480
23369 107480
23370 107480
23371 108373
23372 108373
23373 108373
23374 108373
23375 108373
23376 108373
23377 108373
23378 108373
23379 108373
23380 108373
23381 109353
23382 109353
23383 109353
23384 109353
23385 109353
23386 109353
23387 109353
23388 109353
23389 109353
23390 109353
23391 110482
23392 110482
23393 110482
23394 110482
23395 110482
23396 110482
23397 110482
23398 110482
23399 110482
23400 110482
23401 111738
23402 111738
23403 111738
23404 111738
23405 111738
23406 111738
23407 111738
23408 111738
23409 111738
23410 111738
23411 113056
23412 113056
23413 113056
23414 113056
23415 113056
23416 113056
23417 113056
23418 113056
23419 113056
23420 113056
23421 114271
23422 114271
23423 114271
23424 114271
23425 114271
23426 114271
23427 114271
23428 114271
23429 114271
23430 114271
23431 115301
23432 115301
23433 115301
23434 115301
23435 115301
23436 115301
23437 115301
23438 115301
23439 115301
23440 115301
23441 116195
23442 116195
23443 116195
23444 116195
23445 116195
23446 116195
23447 116195
23448 116195
23449 116195
23450 116195
23451 116814
23452 116814
23453 116814
23454 116814
23455 116814
23456 116814
23457 116814
23458 116814
23459 116814
23460 116814
23461 117339
23462 117339
23463 117339
23464 117339
23465 117339
23466 117339
23467 117339
23468 117339
23469 117339
23470 117339
23471 117951
23472 117951
23473 117951
23474 117951
23475 117951
23476 117951
23477 117951
23478 117951
23479 117951
23480 117951
23481 118594
23482 118594
23483 118594
23484 118594
23485 118594
23486 118594
23487 118594
23488 118594
23489 118594
23490 118594
23491 119515
23492 119515
23493 119515
23494 119515
23495 119515
23496 119515
23497 119515
23498 119515
23499 119515
23500 119515
23501 120320
23502 120320
23503 120320
23504 120320
23505 120320
23506 120320
23507 120320
23508 120320
23509 120320
23510 120320
23511 120930
23512 120930
23513 120930
23514 120930
23515 120930
23516 120930
23517 120930
23518 120930
23519 120930
23520 120930
23521 121703
23522 121703
23523 121703
23524 121703
23525 121703
23526 121703
23527 121703
23528 121703
23529 121703
23530 121703
23531 122357
23532 122357
23533 122357
23534 122357
23535 122357
23536 122357
23537 122357
23538 122357
23539 122357
23540 122357
23541 123046
23542 123046
23543 123046
23544 123046
23545 123046
23546 123046
23547 123046
23548 123046
23549 123046
23550 123046
23551 123641
23552 123641
23553 123641
23554 123641
23555 123641
23556 123641
23557 123641
23558 123641
23559 123641
23560 123641
23561 124393
23562 124393
23563 124393
23564 124393
23565 124393
23566 124393
23567 124393
23568 124393
23569 124393
23570 124393
23571 125021
23572 125021
23573 125021
23574 125021
23575 125021
23576 125021
23577 125021
23578 125021
23579 125021
23580 125021
23581 125611
23582 125611
23583 125611
23584 125611
23585 125611
23586 125611
23587 125611
23588 125611
23589 125611
23590 125611
23591 126492
23592 126492
23593 126492
23594 126492
23595 126492
23596 126492
23597 126492
23598 126492
23599 126492
23600 126492
23601 127457
23602 127457
23603 127457
23604 127457
23605 127457
23606 127457
23607 127457
23608 127457
23609 127457
23610 127457
23611 128355
23612 128355
23613 128355
23614 128355
23615 128355
23616 128355
23617 128355
23618 128355
23619 128355
23620 128355
23621 129239
23622 129239
23623 129239
23624 129239
23625 129239
23626 129239
23627 129239
23628 129239
23629 129239
23630 129239
23631 130104
23632 130104
23633 130104
23634 130104
23635 130104
23636 130104
23637 130104
23638 130104
23639 130104
23640 130104
23641 131164
23642 131164
23643 131164
23644 131164
23645 131164
23646 131164
23647 131164
23648 131164
23649 131164
23650 131164
23651 132595
23652 132595
23653 132595
23654 132595
23655 132595
23656 132595
23657 132595
23658 132595
23659 132595
23660 132595
23661 134140
23662 134140
23663 134140
23664 134140
23665 134140
23666 134140
23667 134140
23668 134140
23669 134140
23670 134140
23671 135567
23672 135567
23673 135567
23674 135567
23675 135567
23676 135567
23677 135567
23678 135567
23679 135567
23680 135567
23681 136933
23682 136933
23683 136933
23684 136933
23685 136933
23686 136933
23687 136933
23688 136933
23689 136933
23690 136933
23691 138185
23692 138185
23693 138185
23694 138185
23695 138185
23696 138185
23697 138185
23698 138185
23699 138185
23700 138185
23701 139389
23702 139389
23703 139389
23704 139389
23705 139389
23706 139389
23707 139389
23708 139389
23709 139389
23710 139389
23711 140632
23712 140632
23713 140632
23714 140632
23715 140632
23716 140632
23717 140632
23718 140632
23719 140632
23720 140632
23721 141567
23722 141567
23723 141567
23724 141567
23725 141567
23726 141567
23727 141567
23728 141567
23729 141567
23730 141567
23731 142534
23732 142534
23733 142534
23734 142534
23735 142534
23736 142534
23737 142534
23738 142534
23739 142534
23740 142534
23741 143418
23742 143418
23743 143418
23744 143418
23745 143418
23746 143418
23747 143418
23748 143418
23749 143418
23750 143418
23751 144694
23752 144694
23753 144694
23754 144694
23755 144694
23756 144694
23757 144694
23758 144694
23759 144694
23760 144694
23761 145891
23762 145891
23763 145891
23764 145891
23765 145891
23766 145891
23767 145891
23768 145891
23769 145891
23770 145891
23771 147026
23772 147026
23773 147026
23774 147026
23775 147026
23776 147026
23777 147026
23778 147026
23779 147026
23780 147026
23781 148166
23782 148166
23783 148166
23784 148166
23785 148166
23786 148166
23787 148166
23788 148166
23789 148166
23790 148166
23791 148720
23792 148720
23793 148720
23794 148720
23795 148720
23796 148720
23797 148720
23798 148720
23799 148720
23800 148720
23801 148891
23802 148891
23803 148891
23804 148891
23805 148891
23806 148891
23807 148891
23808 148891
23809 148891
23810 148891
23811 149106
23812 149106
23813 149106
23814 149106
23815 149106
23816 149106
23817 149106
23818 149106
23819 149106
23820 149106
23821 149338
23822 149338
23823 149338
23824 149338
23825 149338
23826 149338
23827 149338
23828 149338
23829 149338
23830 149338
23831 149538
23832 149538
23833 149538
23834 149538
23835 149538
23836 149538
23837 149538
23838 149538
23839 149538
23840 149538
23841 149416
23842 149416
23843 149416
23844 149416
23845 149416
23846 149416
23847 149416
23848 149416
23849 149416
23850 149416
23851 149135
23852 149135
23853 149135
23854 149135
23855 149135
23856 149135
23857 149135
23858 149135
23859 149135
23860 149135
23861 148866
23862 148866
23863 148866
23864 148866
23865 148866
23866 148866
23867 148866
23868 148866
23869 148866
23870 148866
23871 148455
23872 148455
23873 148455
23874 148455
23875 148455
23876 148455
23877 148455
23878 148455
23879 148455
23880 148455
23881 148023
23882 148023
23883 148023
23884 148023
23885 148023
23886 148023
23887 148023
23888 148023
23889 148023
23890 148023
23891 147349
23892 147349
23893 147349
23894 147349
23895 147349
23896 147349
23897 147349
23898 147349
23899 147349
23900 147349
23901 146782
23902 146782
23903 146782
23904 146782
23905 146782
23906 146782
23907 146782
23908 146782
23909 146782
23910 146782
23911 146046
23912 146046
23913 146046
23914 146046
23915 146046
23916 146046
23917 146046
23918 146046
23919 146046
23920 146046
23921 145273
23922 145273
23923 145273
23924 145273
23925 145273
23926 145273
23927 145273
23928 145273
23929 145273
23930 145273
23931 144581
23932 144581
23933 144581
23934 144581
23935 144581
23936 144581
23937 144581
23938 144581
23939 144581
23940 144581
23941 143861
23942 143861
23943 143861
23944 143861
23945 143861
23946 143861
23947 143861
23948 143861
23949 143861
23950 143861
23951 142679
23952 142679
23953 142679
23954 142679
23955 142679
23956 142679
23957 142679
23958 142679
23959 142679
23960 142679
23961 141461
23962 141461
23963 141461
23964 141461
23965 141461
23966 141461
23967 141461
23968 141461
23969 141461
23970 141461
23971 140336
23972 140336
23973 140336
23974 140336
23975 140336
23976 140336
23977 140336
23978 140336
23979 140336
23980 140336
23981 139096
23982 139096
23983 139096
23984 139096
23985 139096
23986 139096
23987 139096
23988 139096
23989 139096
23990 139096
23991 138104
23992 138104
23993 138104
23994 138104
23995 138104
23996 138104
23997 138104
23998 138104
23999 138104
24000 138104
24001 137531
24002 137531
24003 137531
24004 137531
24005 137531
24006 137531
24007 137531
24008 137531
24009 137531
24010 137531
24011 136738
24012 136738
24013 136738
24014 136738
24015 136738
24016 136738
24017 136738
24018 136738
24019 136738
24020 136738
24021 135696
24022 135696
24023 135696
24024 135696
24025 135696
24026 135696
24027 135696
24028 135696
24029 135696
24030 135696
24031 134686
24032 134686
24033 134686
24034 134686
24035 134686
24036 134686
24037 134686
24038 134686
24039 134686
24040 134686
24041 133856
24042 133856
24043 133856
24044 133856
24045 133856
24046 133856
24047 133856
24048 133856
24049 133856
24050 133856
24051 133124
24052 133124
24053 133124
24054 133124
24055 133124
24056 133124
24057 133124
24058 133124
24059 133124
24060 133124
24061 132315
24062 132315
24063 132315
24064 132315
24065 132315
24066 132315
24067 132315
24068 132315
24069 132315
24070 132315
24071 131569
24072 131569
24073 131569
24074 131569
24075 131569
24076 131569
24077 131569
24078 131569
24079 131569
24080 131569
24081 130748
24082 130748
24083 130748
24084 130748
24085 130748
24086 130748
24087 130748
24088 130748
24089 130748
24090 130748
24091 130009
24092 130009
24093 130009
24094 130009
24095 130009
24096 130009
24097 130009
24098 130009
24099 130009
24100 130009
24101 129199
24102 129199
24103 129199
24104 129199
24105 129199
24106 129199
24107 129199
24108 129199
24109 129199
24110 129199
24111 128430
24112 128430
24113 128430
24114 128430
24115 128430
24116 128430
24117 128430
24118 128430
24119 128430
24120 128430
24121 128007
24122 128007
24123 128007
24124 128007
24125 128007
24126 128007
24127 128007
24128 128007
24129 128007
24130 128007
24131 127565
24132 127565
24133 127565
24134 127565
24135 127565
24136 127565
24137 127565
24138 127565
24139 127565
24140 127565
24141 127067
24142 127067
24143 127067
24144 127067
24145 127067
24146 127067
24147 127067
24148 127067
24149 127067
24150 127067
24151 126720
24152 126720
24153 126720
24154 126720
24155 126720
24156 126720
24157 126720
24158 126720
24159 126720
24160 126720
24161 126354
24162 126354
24163 126354
24164 126354
24165 126354
24166 126354
24167 126354
24168 126354
24169 126354
24170 126354
24171 125967
24172 125967
24173 125967
24174 125967
24175 125967
24176 125967
24177 125967
24178 125967
24179 125967
24180 125967
24181 125526
24182 125526
24183 125526
24184 125526
24185 125526
24186 125526
24187 125526
24188 125526
24189 125526
24190 125526
24191 125050
24192 125050
24193 125050
24194 125050
24195 125050
24196 125050
24197 125050
24198 125050
24199 125050
24200 125050
24201 124324
24202 124324
24203 124324
24204 124324
24205 124324
24206 124324
24207 124324
24208 124324
24209 124324
24210 124324
24211 123754
24212 123754
24213 123754
24214 123754
24215 123754
24216 123754
24217 123754
24218 123754
24219 123754
24220 123754
24221 123556
24222 123556
24223 123556
24224 123556
24225 123556
24226 123556
24227 123556
24228 123556
24229 123556
24230 123556
24231 123422
24232 123422
24233 123422
24234 123422
24235 123422
24236 123422
24237 123422
24238 123422
24239 123422
24240 123422
24241 123051
24242 123051
24243 123051
24244 123051
24245 123051
24246 123051
24247 123051
24248 123051
24249 123051
24250 123051
24251 122445
24252 122445
24253 122445
24254 122445
24255 122445
24256 122445
24257 122445
24258 122445
24259 122445
24260 122445
24261 121822
24262 121822
24263 121822
24264 121822
24265 121822
24266 121822
24267 121822
24268 121822
24269 121822
24270 121822
24271 121219
24272 121219
24273 121219
24274 121219
24275 121219
24276 121219
24277 121219
24278 121219
24279 121219
24280 121219
24281 120737
24282 120737
24283 120737
24284 120737
24285 120737
24286 120737
24287 120737
24288 120737
24289 120737
24290 120737
24291 120320
24292 120320
24293 120320
24294 120320
24295 120320
24296 120320
24297 120320
24298 120320
24299 120320
24300 120320
24301 119921
24302 119921
24303 119921
24304 119921
24305 119921
24306 119921
24307 119921
24308 119921
24309 119921
24310 119921
24311 119674
24312 119674
24313 119674
24314 119674
24315 119674
24316 119674
24317 119674
24318 119674
24319 119674
24320 119674
24321 119166
24322 119166
24323 119166
24324 119166
24325 119166
24326 119166
24327 119166
24328 119166
24329 119166
24330 119166
24331 118514
24332 118514
24333 118514
24334 118514
24335 118514
24336 118514
24337 118514
24338 118514
24339 118514
24340 118514
24341 117928
24342 117928
24343 117928
24344 117928
24345 117928
24346 117928
24347 117928
24348 117928
24349 117928
24350 117928
24351 117538
24352 117538
24353 117538
24354 117538
24355 117538
24356 117538
24357 117538
24358 117538
24359 117538
24360 117538
24361 117273
24362 117273
24363 117273
24364 117273
24365 117273
24366 117273
24367 117273
24368 117273
24369 117273
24370 117273
24371 117080
24372 117080
24373 117080
24374 117080
24375 117080
24376 117080
24377 117080
24378 117080
24379 117080
24380 117080
24381 117290
24382 117290
24383 117290
24384 117290
24385 117290
24386 117290
24387 117290
24388 117290
24389 117290
24390 117290
24391 117593
24392 117593
24393 117593
24394 117593
24395 117593
24396 117593
24397 117593
24398 117593
24399 117593
24400 117593
24401 117917
24402 117917
24403 117917
24404 117917
24405 117917
24406 117917
24407 117917
24408 117917
24409 117917
24410 117917
24411 118291
24412 118291
24413 118291
24414 118291
24415 118291
24416 118291
24417 118291
24418 118291
24419 118291
24420 118291
24421 118244
24422 118244
24423 118244
24424 118244
24425 118244
24426 118244
24427 118244
24428 118244
24429 118244
24430 118244
24431 118207
24432 118207
24433 118207
24434 118207
24435 118207
24436 118207
24437 118207
24438 118207
24439 118207
24440 118207
24441 118554
24442 118554
24443 118554
24444 118554
24445 118554
24446 118554
24447 118554
24448 118554
24449 118554
24450 118554
24451 119054
24452 119054
24453 119054
24454 119054
24455 119054
24456 119054
24457 119054
24458 119054
24459 119054
24460 119054
24461 119780
24462 119780
24463 119780
24464 119780
24465 119780
24466 119780
24467 119780
24468 119780
24469 119780
24470 119780
24471 120608
24472 120608
24473 120608
24474 120608
24475 120608
24476 120608
24477 120608
24478 120608
24479 120608
24480 120608
24481 121356
24482 121356
24483 121356
24484 121356
24485 121356
24486 121356
24487 121356
24488 121356
24489 121356
24490 121356
24491 122142
24492 122142
24493 122142
24494 122142
24495 122142
24496 122142
24497 122142
24498 122142
24499 122142
24500 122142
24501 122865
24502 122865
24503 122865
24504 122865
24505 122865
24506 122865
24507 122865
24508 122865
24509 122865
24510 122865
24511 123566
24512 123566
24513 123566
24514 123566
24515 123566
24516 123566
24517 123566
24518 123566
24519 123566
24520 123566
24521 124409
24522 124409
24523 124409
24524 124409
24525 124409
24526 124409
24527 124409
24528 124409
24529 124409
24530 124409
24531 125532
24532 125532
24533 125532
24534 125532
24535 125532
24536 125532
24537 125532
24538 125532
24539 125532
24540 125532
24541 126658
24542 126658
24543 126658
24544 126658
24545 126658
24546 126658
24547 126658
24548 126658
24549 126658
24550 126658
24551 127737
24552 127737
24553 127737
24554 127737
24555 127737
24556 127737
24557 127737
24558 127737
24559 127737
24560 127737
24561 128598
24562 128598
24563 128598
24564 128598
24565 128598
24566 128598
24567 128598
24568 128598
24569 128598
24570 128598
24571 129407
24572 129407
24573 129407
24574 129407
24575 129407
24576 129407
24577 129407
24578 129407
24579 129407
24580 129407
24581 129853
24582 129853
24583 129853
24584 129853
24585 129853
24586 129853
24587 129853
24588 129853
24589 129853
24590 129853
24591 130245
24592 130245
24593 130245
24594 130245
24595 130245
24596 130245
24597 130245
24598 130245
24599 130245
24600 130245
24601 130738
24602 130738
24603 130738
24604 130738
24605 130738
24606 130738
24607 130738
24608 130738
24609 130738
24610 130738
24611 131194
24612 131194
24613 131194
24614 131194
24615 131194
24616 131194
24617 131194
24618 131194
24619 131194
24620 131194
24621 132021
24622 132021
24623 132021
24624 132021
24625 132021
24626 132021
24627 132021
24628 132021
24629 132021
24630 132021
24631 132734
24632 132734
24633 132734
24634 132734
24635 132734
24636 132734
24637 132734
24638 132734
24639 132734
24640 132734
24641 133207
24642 133207
24643 133207
24644 133207
24645 133207
24646 133207
24647 133207
24648 133207
24649 133207
24650 133207
24651 133653
24652 133653
24653 133653
24654 133653
24655 133653
24656 133653
24657 133653
24658 133653
24659 133653
24660 133653
24661 133880
24662 133880
24663 133880
24664 133880
24665 133880
24666 133880
24667 133880
24668 133880
24669 133880
24670 133880
24671 134151
24672 134151
24673 134151
24674 134151
24675 134151
24676 134151
24677 134151
24678 134151
24679 134151
24680 134151
24681 134607
24682 134607
24683 134607
24684 134607
24685 134607
24686 134607
24687 134607
24688 134607
24689 134607
24690 134607
24691 134960
24692 134960
24693 134960
24694 134960
24695 134960
24696 134960
24697 134960
24698 134960
24699 134960
24700 134960
24701 135412
24702 135412
24703 135412
24704 135412
24705 135412
24706 135412
24707 135412
24708 135412
24709 135412
24710 135412
24711 135821
24712 135821
24713 135821
24714 135821
24715 135821
24716 135821
24717 135821
24718 135821
24719 135821
24720 135821
24721 136242
24722 136242
24723 136242
24724 136242
24725 136242
24726 136242
24727 136242
24728 136242
24729 136242
24730 136242
24731 136464
24732 136464
24733 136464
24734 136464
24735 136464
24736 136464
24737 136464
24738 136464
24739 136464
24740 136464
24741 136724
24742 136724
24743 136724
24744 136724
24745 136724
24746 136724
24747 136724
24748 136724
24749 136724
24750 136724
24751 136673
24752 136673
24753 136673
24754 136673
24755 136673
24756 136673
24757 136673
24758 136673
24759 136673
24760 136673
24761 136899
24762 136899
24763 136899
24764 136899
24765 136899
24766 136899
24767 136899
24768 136899
24769 136899
24770 136899
24771 137002
24772 137002
24773 137002
24774 137002
24775 137002
24776 137002
24777 137002
24778 137002
24779 137002
24780 137002
24781 137184
24782 137184
24783 137184
24784 137184
24785 137184
24786 137184
24787 137184
24788 137184
24789 137184
24790 137184
24791 137372
24792 137372
24793 137372
24794 137372
24795 137372
24796 137372
24797 137372
24798 137372
24799 137372
24800 137372
24801 137538
24802 137538
24803 137538
24804 137538
24805 137538
24806 137538
24807 137538
24808 137538
24809 137538
24810 137538
24811 137759
24812 137759
24813 137759
24814 137759
24815 137759
24816 137759
24817 137759
24818 137759
24819 137759
24820 137759
24821 137883
24822 137883
24823 137883
24824 137883
24825 137883
24826 137883
24827 137883
24828 137883
24829 137883
24830 137883
24831 137985
24832 137985
24833 137985
24834 137985
24835 137985
24836 137985
24837 137985
24838 137985
24839 137985
24840 137985
24841 138247
24842 138247
24843 138247
24844 138247
24845 138247
24846 138247
24847 138247
24848 138247
24849 138247
24850 138247
24851 138383
24852 138383
24853 138383
24854 138383
24855 138383
24856 138383
24857 138383
24858 138383
24859 138383
24860 138383
24861 138547
24862 138547
24863 138547
24864 138547
24865 138547
24866 138547
24867 138547
24868 138547
24869 138547
24870 138547
24871 138649
24872 138649
24873 138649
24874 138649
24875 138649
24876 138649
24877 138649
24878 138649
24879 138649
24880 138649
24881 138673
24882 138673
24883 138673
24884 138673
24885 138673
24886 138673
24887 138673
24888 138673
24889 138673
24890 138673
24891 138960
24892 138960
24893 138960
24894 138960
24895 138960
24896 138960
24897 138960
24898 138960
24899 138960
24900 138960
24901 139150
24902 139150
24903 139150
24904 139150
24905 139150
24906 139150
24907 139150
24908 139150
24909 139150
24910 139150
24911 139267
24912 139267
24913 139267
24914 139267
24915 139267
24916 139267
24917 139267
24918 139267
24919 139267
24920 139267
24921 139161
24922 139161
24923 139161
24924 139161
24925 139161
24926 139161
24927 139161
24928 139161
24929 139161
24930 139161
24931 139046
24932 139046
24933 139046
24934 139046
24935 139046
24936 139046
24937 139046
24938 139046
24939 139046
24940 139046
24941 138899
24942 138899
24943 138899
24944 138899
24945 138899
24946 138899
24947 138899
24948 138899
24949 138899
24950 138899
24951 139010
24952 139010
24953 139010
24954 139010
24955 139010
24956 139010
24957 139010
24958 139010
24959 139010
24960 139010
24961 138982
24962 138982
24963 138982
24964 138982
24965 138982
24966 138982
24967 138982
24968 138982
24969 138982
24970 138982
24971 139177
24972 139177
24973 139177
24974 139177
24975 139177
24976 139177
24977 139177
24978 139177
24979 139177
24980 139177
24981 139332
24982 139332
24983 139332
24984 139332
24985 139332
24986 139332
24987 139332
24988 139332
24989 139332
24990 139332
24991 139567
24992 139567
24993 139567
24994 139567
24995 139567
24996 139567
24997 139567
24998 139567
24999 139567
25000 139567
25001 139769
25002 139769
25003 139769
25004 139769
25005 139769
25006 139769
25007 139769
25008 139769
25009 139769
25010 139769
25011 139729
25012 139729
25013 139729
25014 139729
25015 139729
25016 139729
25017 139729
25018 139729
25019 139729
25020 139729
25021 139617
25022 139617
25023 139617
25024 139617
25025 139617
25026 139617
25027 139617
25028 139617
25029 139617
25030 139617
25031 139774
25032 139774
25033 139774
25034 139774
25035 139774
25036 139774
25037 139774
25038 139774
25039 139774
25040 139774
25041 139802
25042 139802
25043 139802
25044 139802
25045 139802
25046 139802
25047 139802
25048 139802
25049 139802
25050 139802
25051 139973
25052 139973
25053 139973
25054 139973
25055 139973
25056 139973
25057 139973
25058 139973
25059 139973
25060 139973
25061 140092
25062 140092
25063 140092
25064 140092
25065 140092
25066 140092
25067 140092
25068 140092
25069 140092
25070 140092
25071 140293
25072 140293
25073 140293
25074 140293
25075 140293
25076 140293
25077 140293
25078 140293
25079 140293
25080 140293
25081 140319
25082 140319
25083 140319
25084 140319
25085 140319
25086 140319
25087 140319
25088 140319
25089 140319
25090 140319
25091 139999
25092 139999
25093 139999
25094 139999
25095 139999
25096 139999
25097 139999
25098 139999
25099 139999
25100 139999
25101 139817
25102 139817
25103 139817
25104 139817
25105 139817
25106 139817
25107 139817
25108 139817
25109 139817
25110 139817
25111 139604
25112 139604
25113 139604
25114 139604
25115 139604
25116 139604
25117 139604
25118 139604
25119 139604
25120 139604
25121 139619
25122 139619
25123 139619
25124 139619
25125 139619
25126 139619
25127 139619
25128 139619
25129 139619
25130 139619
25131 139759
25132 139759
25133 139759
25134 139759
25135 139759
25136 139759
25137 139759
25138 139759
25139 139759
25140 139759
25141 139921
25142 139921
25143 139921
25144 139921
25145 139921
25146 139921
25147 139921
25148 139921
25149 139921
25150 139921
25151 139976
25152 139976
25153 139976
25154 139976
25155 139976
25156 139976
25157 139976
25158 139976
25159 139976
25160 139976
25161 140048
25162 140048
25163 140048
25164 140048
25165 140048
25166 140048
25167 140048
25168 140048
25169 140048
25170 140048
25171 140006
25172 140006
25173 140006
25174 140006
25175 140006
25176 140006
25177 140006
25178 140006
25179 140006
25180 140006
25181 140221
25182 140221
25183 140221
25184 140221
25185 140221
25186 140221
25187 140221
25188 140221
25189 140221
25190 140221
25191 140487
25192 140487
25193 140487
25194 140487
25195 140487
25196 140487
25197 140487
25198 140487
25199 140487
25200 140487
25201 140794
25202 140794
25203 140794
25204 140794
25205 140794
25206 140794
25207 140794
25208 140794
25209 140794
25210 140794
25211 141213
25212 141213
25213 141213
25214 141213
25215 141213
25216 141213
25217 141213
25218 141213
25219 141213
25220 141213
25221 141713
25222 141713
25223 141713
25224 141713
25225 141713
25226 141713
25227 141713
25228 141713
25229 141713
25230 141713
25231 141970
25232 141970
25233 141970
25234 141970
25235 141970
25236 141970
25237 141970
25238 141970
25239 141970
25240 141970
25241 142082
25242 142082
25243 142082
25244 142082
25245 142082
25246 142082
25247 142082
25248 142082
25249 142082
25250 142082
25251 142243
25252 142243
25253 142243
25254 142243
25255 142243
25256 142243
25257 142243
25258 142243
25259 142243
25260 142243
25261 142537
25262 142537
25263 142537
25264 142537
25265 142537
25266 142537
25267 142537
25268 142537
25269 142537
25270 142537
25271 142474
25272 142474
25273 142474
25274 142474
25275 142474
25276 142474
25277 142474
25278 142474
25279 142474
25280 142474
25281 142584
25282 142584
25283 142584
25284 142584
25285 142584
25286 142584
25287 142584
25288 142584
25289 142584
25290 142584
25291 142914
25292 142914
25293 142914
25294 142914
25295 142914
25296 142914
25297 142914
25298 142914
25299 142914
25300 142914
25301 143253
25302 143253
25303 143253
25304 143253
25305 143253
25306 143253
25307 143253
25308 143253
25309 143253
25310 143253
25311 143831
25312 143831
25313 143831
25314 143831
25315 143831
25316 143831
25317 143831
25318 143831
25319 143831
25320 143831
25321 144333
25322 144333
25323 144333
25324 144333
25325 144333
25326 144333
25327 144333
25328 144333
25329 144333
25330 144333
25331 144673
25332 144673
25333 144673
25334 144673
25335 144673
25336 144673
25337 144673
25338 144673
25339 144673
25340 144673
25341 144950
25342 144950
25343 144950
25344 144950
25345 144950
25346 144950
25347 144950
25348 144950
25349 144950
25350 144950
25351 145372
25352 145372
25353 145372
25354 145372
25355 145372
25356 145372
25357 145372
25358 145372
25359 145372
25360 145372
25361 145633
25362 145633
25363 145633
25364 145633
25365 145633
25366 145633
25367 145633
25368 145633
25369 145633
25370 145633
25371 145834
25372 145834
25373 145834
25374 145834
25375 145834
25376 145834
25377 145834
25378 145834
25379 145834
25380 145834
25381 145925
25382 145925
25383 145925
25384 145925
25385 145925
25386 145925
25387 145925
25388 145925
25389 145925
25390 145925
25391 145816
25392 145816
25393 145816
25394 145816
25395 145816
25396 145816
25397 145816
25398 145816
25399 145816
25400 145816
25401 145726
25402 145726
25403 145726
25404 145726
25405 145726
25406 145726
25407 145726
25408 145726
25409 145726
25410 145726
25411 145923
25412 145923
25413 145923
25414 145923
25415 145923
25416 145923
25417 145923
25418 145923
25419 145923
25420 145923
25421 146047
25422 146047
25423 146047
25424 146047
25425 146047
25426 146047
25427 146047
25428 146047
25429 146047
25430 146047
25431 146284
25432 146284
25433 146284
25434 146284
25435 146284
25436 146284
25437 146284
25438 146284
25439 146284
25440 146284
25441 146750
25442 146750
25443 146750
25444 146750
25445 146750
25446 146750
25447 146750
25448 146750
25449 146750
25450 146750
25451 147141
25452 147141
25453 147141
25454 147141
25455 147141
25456 147141
25457 147141
25458 147141
25459 147141
25460 147141
25461 147466
25462 147466
25463 147466
25464 147466
25465 147466
25466 147466
25467 147466
25468 147466
25469 147466
25470 147466
25471 148283
25472 148283
25473 148283
25474 148283
25475 148283
25476 148283
25477 148283
25478 148283
25479 148283
25480 148283
25481 149037
25482 149037
25483 149037
25484 149037
25485 149037
25486 149037
25487 149037
25488 149037
25489 149037
25490 149037
25491 149828
25492 149828
25493 149828
25494 149828
25495 149828
25496 149828
25497 149828
25498 149828
25499 149828
25500 149828
25501 150611
25502 150611
25503 150611
25504 150611
25505 150611
25506 150611
25507 150611
25508 150611
25509 150611
25510 150611
25511 151301
25512 151301
25513 151301
25514 151301
25515 151301
25516 151301
25517 151301
25518 151301
25519 151301
25520 151301
25521 151909
25522 151909
25523 151909
25524 151909
25525 151909
25526 151909
25527 151909
25528 151909
25529 151909
25530 151909
25531 152661
25532 152661
25533 152661
25534 152661
25535 152661
25536 152661
25537 152661
25538 152661
25539 152661
25540 152661
25541 153614
25542 153614
25543 153614
25544 153614
25545 153614
25546 153614
25547 153614
25548 153614
25549 153614
25550 153614
25551 154284
25552 154284
25553 154284
25554 154284
25555 154284
25556 154284
25557 154284
25558 154284
25559 154284
25560 154284
25561 155186
25562 155186
25563 155186
25564 155186
25565 155186
25566 155186
25567 155186
25568 155186
25569 155186
25570 155186
25571 155978
25572 155978
25573 155978
25574 155978
25575 155978
25576 155978
25577 155978
25578 155978
25579 155978
25580 155978
25581 156632
25582 156632
25583 156632
25584 156632
25585 156632
25586 156632
25587 156632
25588 156632
25589 156632
25590 156632
25591 157226
25592 157226
25593 157226
25594 157226
25595 157226
25596 157226
25597 157226
25598 157226
25599 157226
25600 157226
25601 157496
25602 157496
25603 157496
25604 157496
25605 157496
25606 157496
25607 157496
25608 157496
25609 157496
25610 157496
25611 157543
25612 157543
25613 157543
25614 157543
25615 157543
25616 157543
25617 157543
25618 157543
25619 157543
25620 157543
25621 157727
25622 157727
25623 157727
25624 157727
25625 157727
25626 157727
25627 157727
25628 157727
25629 157727
25630 157727
25631 157809
25632 157809
25633 157809
25634 157809
25635 157809
25636 157809
25637 157809
25638 157809
25639 157809
25640 157809
25641 157994
25642 157994
25643 157994
25644 157994
25645 157994
25646 157994
25647 157994
25648 157994
25649 157994
25650 157994
25651 158324
25652 158324
25653 158324
25654 158324
25655 158324
25656 158324
25657 158324
25658 158324
25659 158324
25660 158324
25661 158707
25662 158707
25663 158707
25664 158707
25665 158707
25666 158707
25667 158707
25668 158707
25669 158707
25670 158707
25671 158684
25672 158684
25673 158684
25674 158684
25675 158684
25676 158684
25677 158684
25678 158684
25679 158684
25680 158684
25681 158364
25682 158364
25683 158364
25684 158364
25685 158364
25686 158364
25687 158364
25688 158364
25689 158364
25690 158364
25691 157839
25692 157839
25693 157839
25694 157839
25695 157839
25696 157839
25697 157839
25698 157839
25699 157839
25700 157839
25701 157103
25702 157103
25703 157103
25704 157103
25705 157103
25706 157103
25707 157103
25708 157103
25709 157103
25710 157103
25711 156192
25712 156192
25713 156192
25714 156192
25715 156192
25716 156192
25717 156192
25718 156192
25719 156192
25720 156192
25721 155397
25722 155397
25723 155397
25724 155397
25725 155397
25726 155397
25727 155397
25728 155397
25729 155397
25730 155397
25731 154528
25732 154528
25733 154528
25734 154528
25735 154528
25736 154528
25737 154528
25738 154528
25739 154528
25740 154528
25741 153479
25742 153479
25743 153479
25744 153479
25745 153479
25746 153479
25747 153479
25748 153479
25749 153479
25750 153479
25751 152888
25752 152888
25753 152888
25754 152888
25755 152888
25756 152888
25757 152888
25758 152888
25759 152888
25760 152888
25761 152225
25762 152225
25763 152225
25764 152225
25765 152225
25766 152225
25767 152225
25768 152225
25769 152225
25770 152225
25771 151752
25772 151752
25773 151752
25774 151752
25775 151752
25776 151752
25777 151752
25778 151752
25779 151752
25780 151752
25781 151206
25782 151206
25783 151206
25784 151206
25785 151206
25786 151206
25787 151206
25788 151206
25789 151206
25790 151206
25791 150832
25792 150832
25793 150832
25794 150832
25795 150832
25796 150832
25797 150832
25798 150832
25799 150832
25800 150832
25801 150812
25802 150812
25803 150812
25804 150812
25805 150812
25806 150812
25807 150812
25808 150812
25809 150812
25810 150812
25811 150871
25812 150871
25813 150871
25814 150871
25815 150871
25816 150871
25817 150871
25818 150871
25819 150871
25820 150871
25821 150641
25822 150641
25823 150641
25824 150641
25825 150641
25826 150641
25827 150641
25828 150641
25829 150641
25830 150641
25831 150518
25832 150518
25833 150518
25834 150518
25835 150518
25836 150518
25837 150518
25838 150518
25839 150518
25840 150518
25841 150181
25842 150181
25843 150181
25844 150181
25845 150181
25846 150181
25847 150181
25848 150181
25849 150181
25850 150181
25851 149574
25852 149574
25853 149574
25854 149574
25855 149574
25856 149574
25857 149574
25858 149574
25859 149574
25860 149574
25861 148953
25862 148953
25863 148953
25864 148953
25865 148953
25866 148953
25867 148953
25868 148953
25869 148953
25870 148953
25871 148602
25872 148602
25873 148602
25874 148602
25875 148602
25876 148602
25877 148602
25878 148602
25879 148602
25880 148602
25881 148689
25882 148689
25883 148689
25884 148689
25885 148689
25886 148689
25887 148689
25888 148689
25889 148689
25890 148689
25891 148684
25892 148684
25893 148684
25894 148684
25895 148684
25896 148684
25897 148684
25898 148684
25899 148684
25900 148684
25901 148610
25902 148610
25903 148610
25904 148610
25905 148610
25906 148610
25907 148610
25908 148610
25909 148610
25910 148610
25911 148581
25912 148581
25913 148581
25914 148581
25915 148581
25916 148581
25917 148581
25918 148581
25919 148581
25920 148581
25921 148555
25922 148555
25923 148555
25924 148555
25925 148555
25926 148555
25927 148555
25928 148555
25929 148555
25930 148555
25931 148717
25932 148717
25933 148717
25934 148717
25935 148717
25936 148717
25937 148717
25938 148717
25939 148717
25940 148717
25941 148780
25942 148780
25943 148780
25944 148780
25945 148780
25946 148780
25947 148780
25948 148780
25949 148780
25950 148780
25951 148360
25952 148360
25953 148360
25954 148360
25955 148360
25956 148360
25957 148360
25958 148360
25959 148360
25960 148360
25961 147831
25962 147831
25963 147831
25964 147831
25965 147831
25966 147831
25967 147831
25968 147831
25969 147831
25970 147831
25971 147260
25972 147260
25973 147260
25974 147260
25975 147260
25976 147260
25977 147260
25978 147260
25979 147260
25980 147260
25981 146900
25982 146900
25983 146900
25984 146900
25985 146900
25986 146900
25987 146900
25988 146900
25989 146900
25990 146900
25991 146521
25992 146521
25993 146521
25994 146521
25995 146521
25996 146521
25997 146521
25998 146521
25999 146521
26000 146521
26001 146270
26002 146270
26003 146270
26004 146270
26005 146270
26006 146270
26007 146270
26008 146270
26009 146270
26010 146270
26011 145845
26012 145845
26013 145845
26014 145845
26015 145845
26016 145845
26017 145845
26018 145845
26019 145845
26020 145845
26021 145626
26022 145626
26023 145626
26024 145626
26025 145626
26026 145626
26027 145626
26028 145626
26029 145626
26030 145626
26031 145234
26032 145234
26033 145234
26034 145234
26035 145234
26036 145234
26037 145234
26038 145234
26039 145234
26040 145234
26041 144864
26042 144864
26043 144864
26044 144864
26045 144864
26046 144864
26047 144864
26048 144864
26049 144864
26050 144864
26051 144689
26052 144689
26053 144689
26054 144689
26055 144689
26056 144689
26057 144689
26058 144689
26059 144689
26060 144689
26061 144343
26062 144343
26063 144343
26064 144343
26065 144343
26066 144343
26067 144343
26068 144343
26069 144343
26070 144343
26071 143580
26072 143580
26073 143580
26074 143580
26075 143580
26076 143580
26077 143580
26078 143580
26079 143580
26080 143580
26081 142848
26082 142848
26083 142848
26084 142848
26085 142848
26086 142848
26087 142848
26088 142848
26089 142848
26090 142848
26091 142606
26092 142606
26093 142606
26094 142606
26095 142606
26096 142606
26097 142606
26098 142606
26099 142606
26100 142606
26101 142600
26102 142600
26103 142600
26104 142600
26105 142600
26106 142600
26107 142600
26108 142600
26109 142600
26110 142600
26111 142725
26112 142725
26113 142725
26114 142725
26115 142725
26116 142725
26117 142725
26118 142725
26119 142725
26120 142725
26121 142666
26122 142666
26123 142666
26124 142666
26125 142666
26126 142666
26127 142666
26128 142666
26129 142666
26130 142666
26131 142105
26132 142105
26133 142105
26134 142105
26135 142105
26136 142105
26137 142105
26138 142105
26139 142105
26140 142105
26141 141677
26142 141677
26143 141677
26144 141677
26145 141677
26146 141677
26147 141677
26148 141677
26149 141677
26150 141677
26151 141416
26152 141416
26153 141416
26154 141416
26155 141416
26156 141416
26157 141416
26158 141416
26159 141416
26160 141416
26161 141160
26162 141160
26163 141160
26164 141160
26165 141160
26166 141160
26167 141160
26168 141160
26169 141160
26170 141160
26171 141072
26172 141072
26173 141072
26174 141072
26175 141072
26176 141072
26177 141072
26178 141072
26179 141072
26180 141072
26181 140884
26182 140884
26183 140884
26184 140884
26185 140884
26186 140884
26187 140884
26188 140884
26189 140884
26190 140884
26191 140742
26192 140742
26193 140742
26194 140742
26195 140742
26196 140742
26197 140742
26198 140742
26199 140742
26200 140742
26201 140213
26202 140213
26203 140213
26204 140213
26205 140213
26206 140213
26207 140213
26208 140213
26209 140213
26210 140213
26211 139909
26212 139909
26213 139909
26214 139909
26215 139909
26216 139909
26217 139909
26218 139909
26219 139909
26220 139909
26221 139591
26222 139591
26223 139591
26224 139591
26225 139591
26226 139591
26227 139591
26228 139591
26229 139591
26230 139591
26231 139356
26232 139356
26233 139356
26234 139356
26235 139356
26236 139356
26237 139356
26238 139356
26239 139356
26240 139356
26241 139051
26242 139051
26243 139051
26244 139051
26245 139051
26246 139051
26247 139051
26248 139051
26249 139051
26250 139051
26251 138482
26252 138482
26253 138482
26254 138482
26255 138482
26256 138482
26257 138482
26258 138482
26259 138482
26260 138482
26261 137989
26262 137989
26263 137989
26264 137989
26265 137989
26266 137989
26267 137989
26268 137989
26269 137989
26270 137989
26271 138101
26272 138101
26273 138101
26274 138101
26275 138101
26276 138101
26277 138101
26278 138101
26279 138101
26280 138101
26281 137887
26282 137887
26283 137887
26284 137887
26285 137887
26286 137887
26287 137887
26288 137887
26289 137887
26290 137887
26291 137260
26292 137260
26293 137260
26294 137260
26295 137260
26296 137260
26297 137260
26298 137260
26299 137260
26300 137260
26301 136470
26302 136470
26303 136470
26304 136470
26305 136470
26306 136470
26307 136470
26308 136470
26309 136470
26310 136470
26311 135823
26312 135823
26313 135823
26314 135823
26315 135823
26316 135823
26317 135823
26318 135823
26319 135823
26320 135823
26321 135309
26322 135309
26323 135309
26324 135309
26325 135309
26326 135309
26327 135309
26328 135309
26329 135309
26330 135309
26331 135052
26332 135052
26333 135052
26334 135052
26335 135052
26336 135052
26337 135052
26338 135052
26339 135052
26340 135052
26341 134681
26342 134681
26343 134681
26344 134681
26345 134681
26346 134681
26347 134681
26348 134681
26349 134681
26350 134681
26351 134384
26352 134384
26353 134384
26354 134384
26355 134384
26356 134384
26357 134384
26358 134384
26359 134384
26360 134384
26361 134285
26362 134285
26363 134285
26364 134285
26365 134285
26366 134285
26367 134285
26368 134285
26369 134285
26370 134285
26371 133843
26372 133843
26373 133843
26374 133843
26375 133843
26376 133843
26377 133843
26378 133843
26379 133843
26380 133843
26381 133480
26382 133480
26383 133480
26384 133480
26385 133480
26386 133480
26387 133480
26388 133480
26389 133480
26390 133480
26391 133024
26392 133024
26393 133024
26394 133024
26395 133024
26396 133024
26397 133024
26398 133024
26399 133024
26400 133024
26401 132826
26402 132826
26403 132826
26404 132826
26405 132826
26406 132826
26407 132826
26408 132826
26409 132826
26410 132826
26411 132448
26412 132448
26413 132448
26414 132448
26415 132448
26416 132448
26417 132448
26418 132448
26419 132448
26420 132448
26421 132246
26422 132246
26423 132246
26424 132246
26425 132246
26426 132246
26427 132246
26428 132246
26429 132246
26430 132246
26431 132130
26432 132130
26433 132130
26434 132130
26435 132130
26436 132130
26437 132130
26438 132130
26439 132130
26440 132130
26441 132306
26442 132306
26443 132306
26444 132306
26445 132306
26446 132306
26447 132306
26448 132306
26449 132306
26450 132306
26451 132926
26452 132926
26453 132926
26454 132926
26455 132926
26456 132926
26457 132926
26458 132926
26459 132926
26460 132926
26461 133731
26462 133731
26463 133731
26464 133731
26465 133731
26466 133731
26467 133731
26468 133731
26469 133731
26470 133731
26471 134015
26472 134015
26473 134015
26474 134015
26475 134015
26476 134015
26477 134015
26478 134015
26479 134015
26480 134015
26481 134684
26482 134684
26483 134684
26484 134684
26485 134684
26486 134684
26487 134684
26488 134684
26489 134684
26490 134684
26491 135497
26492 135497
26493 135497
26494 135497
26495 135497
26496 135497
26497 135497
26498 135497
26499 135497
26500 135497
26501 136734
26502 136734
26503 136734
26504 136734
26505 136734
26506 136734
26507 136734
26508 136734
26509 136734
26510 136734
26511 137685
26512 137685
26513 137685
26514 137685
26515 137685
26516 137685
26517 137685
26518 137685
26519 137685
26520 137685
26521 138761
26522 138761
26523 138761
26524 138761
26525 138761
26526 138761
26527 138761
26528 138761
26529 138761
26530 138761
26531 140141
26532 140141
26533 140141
26534 140141
26535 140141
26536 140141
26537 140141
26538 140141
26539 140141
26540 140141
26541 141817
26542 141817
26543 141817
26544 141817
26545 141817
26546 141817
26547 141817
26548 141817
26549 141817
26550 141817
26551 143621
26552 143621
26553 143621
26554 143621
26555 143621
26556 143621
26557 143621
26558 143621
26559 143621
26560 143621
26561 145307
26562 145307
26563 145307
26564 145307
26565 145307
26566 145307
26567 145307
26568 145307
26569 145307
26570 145307
26571 147231
26572 147231
26573 147231
26574 147231
26575 147231
26576 147231
26577 147231
26578 147231
26579 147231
26580 147231
26581 149201
26582 149201
26583 149201
26584 149201
26585 149201
26586 149201
26587 149201
26588 149201
26589 149201
26590 149201
26591 151354
26592 151354
26593 151354
26594 151354
26595 151354
26596 151354
26597 151354
26598 151354
26599 151354
26600 151354
26601 153680
26602 153680
26603 153680
26604 153680
26605 153680
26606 153680
26607 153680
26608 153680
26609 153680
26610 153680
26611 156165
26612 156165
26613 156165
26614 156165
26615 156165
26616 156165
26617 156165
26618 156165
26619 156165
26620 156165
26621 158314
26622 158314
26623 158314
26624 158314
26625 158314
26626 158314
26627 158314
26628 158314
26629 158314
26630 158314
26631 160400
26632 160400
26633 160400
26634 160400
26635 160400
26636 160400
26637 160400
26638 160400
26639 160400
26640 160400
26641 162339
26642 162339
26643 162339
26644 162339
26645 162339
26646 162339
26647 162339
26648 162339
26649 162339
26650 162339
26651 163952
26652 163952
26653 163952
26654 163952
26655 163952
26656 163952
26657 163952
26658 163952
26659 163952
26660 163952
26661 165655
26662 165655
26663 165655
26664 165655
26665 165655
26666 165655
26667 165655
26668 165655
26669 165655
26670 165655
26671 167510
26672 167510
26673 167510
26674 167510
26675 167510
26676 167510
26677 167510
26678 167510
26679 167510
26680 167510
26681 168987
26682 168987
26683 168987
26684 168987
26685 168987
26686 168987
26687 168987
26688 168987
26689 168987
26690 168987
26691 170498
26692 170498
26693 170498
26694 170498
26695 170498
26696 170498
26697 170498
26698 170498
26699 170498
26700 170498
26701 171624
26702 171624
26703 171624
26704 171624
26705 171624
26706 171624
26707 171624
26708 171624
26709 171624
26710 171624
26711 173020
26712 173020
26713 173020
26714 173020
26715 173020
26716 173020
26717 173020
26718 173020
26719 173020
26720 173020
26721 174446
26722 174446
26723 174446
26724 174446
26725 174446
26726 174446
26727 174446
26728 174446
26729 174446
26730 174446
26731 175506
26732 175506
26733 175506
26734 175506
26735 175506
26736 175506
26737 175506
26738 175506
26739 175506
26740 175506
26741 176379
26742 176379
26743 176379
26744 176379
26745 176379
26746 176379
26747 176379
26748 176379
26749 176379
26750 176379
26751 177123
26752 177123
26753 177123
26754 177123
26755 177123
26756 177123
26757 177123
26758 177123
26759 177123
26760 177123
26761 178000
26762 178000
26763 178000
26764 178000
26765 178000
26766 178000
26767 178000
26768 178000
26769 178000
26770 178000
26771 178977
26772 178977
26773 178977
26774 178977
26775 178977
26776 178977
26777 178977
26778 178977
26779 178977
26780 178977
26781 179938
26782 179938
26783 179938
26784 179938
26785 179938
26786 179938
26787 179938
26788 179938
26789 179938
26790 179938
26791 180863
26792 180863
26793 180863
26794 180863
26795 180863
26796 180863
26797 180863
26798 180863
26799 180863
26800 180863
26801 181267
26802 181267
26803 181267
26804 181267
26805 181267
26806 181267
26807 181267
26808 181267
26809 181267
26810 181267
26811 181434
26812 181434
26813 181434
26814 181434
26815 181434
26816 181434
26817 181434
26818 181434
26819 181434
26820 181434
26821 181806
26822 181806
26823 181806
26824 181806
26825 181806
26826 181806
26827 181806
26828 181806
26829 181806
26830 181806
26831 182393
26832 182393
26833 182393
26834 182393
26835 182393
26836 182393
26837 182393
26838 182393
26839 182393
26840 182393
26841 183036
26842 183036
26843 183036
26844 183036
26845 183036
26846 183036
26847 183036
26848 183036
26849 183036
26850 183036
26851 183901
26852 183901
26853 183901
26854 183901
26855 183901
26856 183901
26857 183901
26858 183901
26859 183901
26860 183901
26861 184509
26862 184509
26863 184509
26864 184509
26865 184509
26866 184509
26867 184509
26868 184509
26869 184509
26870 184509
26871 185380
26872 185380
26873 185380
26874 185380
26875 185380
26876 185380
26877 185380
26878 185380
26879 185380
26880 185380
26881 186428
26882 186428
26883 186428
26884 186428
26885 186428
26886 186428
26887 186428
26888 186428
26889 186428
26890 186428
26891 187408
26892 187408
26893 187408
26894 187408
26895 187408
26896 187408
26897 187408
26898 187408
26899 187408
26900 187408
26901 188549
26902 188549
26903 188549
26904 188549
26905 188549
26906 188549
26907 188549
26908 188549
26909 188549
26910 188549
26911 189329
26912 189329
26913 189329
26914 189329
26915 189329
26916 189329
26917 189329
26918 189329
26919 189329
26920 189329
26921 190037
26922 190037
26923 190037
26924 190037
26925 190037
26926 190037
26927 190037
26928 190037
26929 190037
26930 190037
26931 191114
26932 191114
26933 191114
26934 191114
26935 191114
26936 191114
26937 191114
26938 191114
26939 191114
26940 191114
26941 192316
26942 192316
26943 192316
26944 192316
26945 192316
26946 192316
26947 192316
26948 192316
26949 192316
26950 192316
26951 193355
26952 193355
26953 193355
26954 193355
26955 193355
26956 193355
26957 193355
26958 193355
26959 193355
26960 193355
26961 194051
26962 194051
26963 194051
26964 194051
26965 194051
26966 194051
26967 194051
26968 194051
26969 194051
26970 194051
26971 194488
26972 194488
26973 194488
26974 194488
26975 194488
26976 194488
26977 194488
26978 194488
26979 194488
26980 194488
26981 194698
26982 194698
26983 194698
26984 194698
26985 194698
26986 194698
26987 194698
26988 194698
26989 194698
26990 194698
26991 194914
26992 194914
26993 194914
26994 194914
26995 194914
26996 194914
26997 194914
26998 194914
26999 194914
27000 194914
27001 195620
27002 195620
27003 195620
27004 195620
27005 195620
27006 195620
27007 195620
27008 195620
27009 195620
27010 195620
27011 196767
27012 196767
27013 196767
27014 196767
27015 196767
27016 196767
27017 196767
27018 196767
27019 196767
27020 196767
27021 197629
27022 197629
27023 197629
27024 197629
27025 197629
27026 197629
27027 197629
27028 197629
27029 197629
27030 197629
27031 198168
27032 198168
27033 198168
27034 198168
27035 198168
27036 198168
27037 198168
27038 198168
27039 198168
27040 198168
27041 198383
27042 198383
27043 198383
27044 198383
27045 198383
27046 198383
27047 198383
27048 198383
27049 198383
27050 198383
27051 198447
27052 198447
27053 198447
27054 198447
27055 198447
27056 198447
27057 198447
27058 198447
27059 198447
27060 198447
27061 198655
27062 198655
27063 198655
27064 198655
27065 198655
27066 198655
27067 198655
27068 198655
27069 198655
27070 198655
27071 198665
27072 198665
27073 198665
27074 198665
27075 198665
27076 198665
27077 198665
27078 198665
27079 198665
27080 198665
27081 198688
27082 198688
27083 198688
27084 198688
27085 198688
27086 198688
27087 198688
27088 198688
27089 198688
27090 198688
27091 198950
27092 198950
27093 198950
27094 198950
27095 198950
27096 198950
27097 198950
27098 198950
27099 198950
27100 198950
27101 199416
27102 199416
27103 199416
27104 199416
27105 199416
27106 199416
27107 199416
27108 199416
27109 199416
27110 199416
27111 200028
27112 200028
27113 200028
27114 200028
27115 200028
27116 200028
27117 200028
27118 200028
27119 200028
27120 200028
27121 200368
27122 200368
27123 200368
27124 200368
27125 200368
27126 200368
27127 200368
27128 200368
27129 200368
27130 200368
27131 200382
27132 200382
27133 200382
27134 200382
27135 200382
27136 200382
27137 200382
27138 200382
27139 200382
27140 200382
27141 200030
27142 200030
27143 200030
27144 200030
27145 200030
27146 200030
27147 200030
27148 200030
27149 200030
27150 200030
27151 200049
27152 200049
27153 200049
27154 200049
27155 200049
27156 200049
27157 200049
27158 200049
27159 200049
27160 200049
27161 200576
27162 200576
27163 200576
27164 200576
27165 200576
27166 200576
27167 200576
27168 200576
27169 200576
27170 200576
27171 201180
27172 201180
27173 201180
27174 201180
27175 201180
27176 201180
27177 201180
27178 201180
27179 201180
27180 201180
27181 201874
27182 201874
27183 201874
27184 201874
27185 201874
27186 201874
27187 201874
27188 201874
27189 201874
27190 201874
27191 202306
27192 202306
27193 202306
27194 202306
27195 202306
27196 202306
27197 202306
27198 202306
27199 202306
27200 202306
27201 202594
27202 202594
27203 202594
27204 202594
27205 202594
27206 202594
27207 202594
27208 202594
27209 202594
27210 202594
27211 202385
27212 202385
27213 202385
27214 202385
27215 202385
27216 202385
27217 202385
27218 202385
27219 202385
27220 202385
27221 202570
27222 202570
27223 202570
27224 202570
27225 202570
27226 202570
27227 202570
27228 202570
27229 202570
27230 202570
27231 202844
27232 202844
27233 202844
27234 202844
27235 202844
27236 202844
27237 202844
27238 202844
27239 202844
27240 202844
27241 203356
27242 203356
27243 203356
27244 203356
27245 203356
27246 203356
27247 203356
27248 203356
27249 203356
27250 203356
27251 204010
27252 204010
27253 204010
27254 204010
27255 204010
27256 204010
27257 204010
27258 204010
27259 204010
27260 204010
27261 204548
27262 204548
27263 204548
27264 204548
27265 204548
27266 204548
27267 204548
27268 204548
27269 204548
27270 204548
27271 205143
27272 205143
27273 205143
27274 205143
27275 205143
27276 205143
27277 205143
27278 205143
27279 205143
27280 205143
27281 205907
27282 205907
27283 205907
27284 205907
27285 205907
27286 205907
27287 205907
27288 205907
27289 205907
27290 205907
27291 206275
27292 206275
27293 206275
27294 206275
27295 206275
27296 206275
27297 206275
27298 206275
27299 206275
27300 206275
27301 206158
27302 206158
27303 206158
27304 206158
27305 206158
27306 206158
27307 206158
27308 206158
27309 206158
27310 206158
27311 205968
27312 205968
27313 205968
27314 205968
27315 205968
27316 205968
27317 205968
27318 205968
27319 205968
27320 205968
27321 206057
27322 206057
27323 206057
27324 206057
27325 206057
27326 206057
27327 206057
27328 206057
27329 206057
27330 206057
27331 206205
27332 206205
27333 206205
27334 206205
27335 206205
27336 206205
27337 206205
27338 206205
27339 206205
27340 206205
27341 207069
27342 207069
27343 207069
27344 207069
27345 207069
27346 207069
27347 207069
27348 207069
27349 207069
27350 207069
27351 207651
27352 207651
27353 207651
27354 207651
27355 207651
27356 207651
27357 207651
27358 207651
27359 207651
27360 207651
27361 207796
27362 207796
27363 207796
27364 207796
27365 207796
27366 207796
27367 207796
27368 207796
27369 207796
27370 207796
27371 208106
27372 208106
27373 208106
27374 208106
27375 208106
27376 208106
27377 208106
27378 208106
27379 208106
27380 208106
27381 208667
27382 208667
27383 208667
27384 208667
27385 208667
27386 208667
27387 208667
27388 208667
27389 208667
27390 208667
27391 209390
27392 209390
27393 209390
27394 209390
27395 209390
27396 209390
27397 209390
27398 209390
27399 209390
27400 209390
27401 209866
27402 209866
27403 209866
27404 209866
27405 209866
27406 209866
27407 209866
27408 209866
27409 209866
27410 209866
27411 210531
27412 210531
27413 210531
27414 210531
27415 210531
27416 210531
27417 210531
27418 210531
27419 210531
27420 210531
27421 210998
27422 210998
27423 210998
27424 210998
27425 210998
27426 210998
27427 210998
27428 210998
27429 210998
27430 210998
27431 211683
27432 211683
27433 211683
27434 211683
27435 211683
27436 211683
27437 211683
27438 211683
27439 211683
27440 211683
27441 212411
27442 212411
27443 212411
27444 212411
27445 212411
27446 212411
27447 212411
27448 212411
27449 212411
27450 212411
27451 212855
27452 212855
27453 212855
27454 212855
27455 212855
27456 212855
27457 212855
27458 212855
27459 212855
27460 212855
27461 212957
27462 212957
27463 212957
27464 212957
27465 212957
27466 212957
27467 212957
27468 212957
27469 212957
27470 212957
27471 212872
27472 212872
27473 212872
27474 212872
27475 212872
27476 212872
27477 212872
27478 212872
27479 212872
27480 212872
27481 212311
27482 212311
27483 212311
27484 212311
27485 212311
27486 212311
27487 212311
27488 212311
27489 212311
27490 212311
27491 211925
27492 211925
27493 211925
27494 211925
27495 211925
27496 211925
27497 211925
27498 211925
27499 211925
27500 211925
27501 211664
27502 211664
27503 211664
27504 211664
27505 211664
27506 211664
27507 211664
27508 211664
27509 211664
27510 211664
27511 211454
27512 211454
27513 211454
27514 211454
27515 211454
27516 211454
27517 211454
27518 211454
27519 211454
27520 211454
27521 211001
27522 211001
27523 211001
27524 211001
27525 211001
27526 211001
27527 211001
27528 211001
27529 211001
27530 211001
27531 210374
27532 210374
27533 210374
27534 210374
27535 210374
27536 210374
27537 210374
27538 210374
27539 210374
27540 210374
27541 208795
27542 208795
27543 208795
27544 208795
27545 208795
27546 208795
27547 208795
27548 208795
27549 208795
27550 208795
27551 207379
27552 207379
27553 207379
27554 207379
27555 207379
27556 207379
27557 207379
27558 207379
27559 207379
27560 207379
27561 206205
27562 206205
27563 206205
27564 206205
27565 206205
27566 206205
27567 206205
27568 206205
27569 206205
27570 206205
27571 205029
27572 205029
27573 205029
27574 205029
27575 205029
27576 205029
27577 205029
27578 205029
27579 205029
27580 205029
27581 203311
27582 203311
27583 203311
27584 203311
27585 203311
27586 203311
27587 203311
27588 203311
27589 203311
27590 203311
27591 201337
27592 201337
27593 201337
27594 201337
27595 201337
27596 201337
27597 201337
27598 201337
27599 201337
27600 201337
27601 199442
27602 199442
27603 199442
27604 199442
27605 199442
27606 199442
27607 199442
27608 199442
27609 199442
27610 199442
27611 197452
27612 197452
27613 197452
27614 197452
27615 197452
27616 197452
27617 197452
27618 197452
27619 197452
27620 197452
27621 195527
27622 195527
27623 195527
27624 195527
27625 195527
27626 195527
27627 195527
27628 195527
27629 195527
27630 195527
27631 193061
27632 193061
27633 193061
27634 193061
27635 193061
27636 193061
27637 193061
27638 193061
27639 193061
27640 193061
27641 190424
27642 190424
27643 190424
27644 190424
27645 190424
27646 190424
27647 190424
27648 190424
27649 190424
27650 190424
27651 188002
27652 188002
27653 188002
27654 188002
27655 188002
27656 188002
27657 188002
27658 188002
27659 188002
27660 188002
27661 185954
27662 185954
27663 185954
27664 185954
27665 185954
27666 185954
27667 185954
27668 185954
27669 185954
27670 185954
27671 183922
27672 183922
27673 183922
27674 183922
27675 183922
27676 183922
27677 183922
27678 183922
27679 183922
27680 183922
27681 182201
27682 182201
27683 182201
27684 182201
27685 182201
27686 182201
27687 182201
27688 182201
27689 182201
27690 182201
27691 180317
27692 180317
27693 180317
27694 180317
27695 180317
27696 180317
27697 180317
27698 180317
27699 180317
27700 180317
27701 178231
27702 178231
27703 178231
27704 178231
27705 178231
27706 178231
27707 178231
27708 178231
27709 178231
27710 178231
27711 176168
27712 176168
27713 176168
27714 176168
27715 176168
27716 176168
27717 176168
27718 176168
27719 176168
27720 176168
27721 174611
27722 174611
27723 174611
27724 174611
27725 174611
27726 174611
27727 174611
27728 174611
27729 174611
27730 174611
27731 173151
27732 173151
27733 173151
27734 173151
27735 173151
27736 173151
27737 173151
27738 173151
27739 173151
27740 173151
27741 172088
27742 172088
27743 172088
27744 172088
27745 172088
27746 172088
27747 172088
27748 172088
27749 172088
27750 172088
27751 170623
27752 170623
27753 170623
27754 170623
27755 170623
27756 170623
27757 170623
27758 170623
27759 170623
27760 170623
27761 168831
27762 168831
27763 168831
27764 168831
27765 168831
27766 168831
27767 168831
27768 168831
27769 168831
27770 168831
27771 166696
27772 166696
27773 166696
27774 166696
27775 166696
27776 166696
27777 166696
27778 166696
27779 166696
27780 166696
27781 164949
27782 164949
27783 164949
27784 164949
27785 164949
27786 164949
27787 164949
27788 164949
27789 164949
27790 164949
27791 163668
27792 163668
27793 163668
27794 163668
27795 163668
27796 163668
27797 163668
27798 163668
27799 163668
27800 163668
27801 162516
27802 162516
27803 162516
27804 162516
27805 162516
27806 162516
27807 162516
27808 162516
27809 162516
27810 162516
27811 161395
27812 161395
27813 161395
27814 161395
27815 161395
27816 161395
27817 161395
27818 161395
27819 161395
27820 161395
27821 160200
27822 160200
27823 160200
27824 160200
27825 160200
27826 160200
27827 160200
27828 160200
27829 160200
27830 160200
27831 159447
27832 159447
27833 159447
27834 159447
27835 159447
27836 159447
27837 159447
27838 159447
27839 159447
27840 159447
27841 158846
27842 158846
27843 158846
27844 158846
27845 158846
27846 158846
27847 158846
27848 158846
27849 158846
27850 158846
27851 158064
27852 158064
27853 158064
27854 158064
27855 158064
27856 158064
27857 158064
27858 158064
27859 158064
27860 158064
27861 157327
27862 157327
27863 157327
27864 157327
27865 157327
27866 157327
27867 157327
27868 157327
27869 157327
27870 157327
27871 156809
27872 156809
27873 156809
27874 156809
27875 156809
27876 156809
27877 156809
27878 156809
27879 156809
27880 156809
27881 156132
27882 156132
27883 156132
27884 156132
27885 156132
27886 156132
27887 156132
27888 156132
27889 156132
27890 156132
27891 155609
27892 155609
27893 155609
27894 155609
27895 155609
27896 155609
27897 155609
27898 155609
27899 155609
27900 155609
27901 155657
27902 155657
27903 155657
27904 155657
27905 155657
27906 155657
27907 155657
27908 155657
27909 155657
27910 155657
27911 155858
27912 155858
27913 155858
27914 155858
27915 155858
27916 155858
27917 155858
27918 155858
27919 155858
27920 155858
27921 155394
27922 155394
27923 155394
27924 155394
27925 155394
27926 155394
27927 155394
27928 155394
27929 155394
27930 155394
27931 155050
27932 155050
27933 155050
27934 155050
27935 155050
27936 155050
27937 155050
27938 155050
27939 155050
27940 155050
27941 154981
27942 154981
27943 154981
27944 154981
27945 154981
27946 154981
27947 154981
27948 154981
27949 154981
27950 154981
27951 155229
27952 155229
27953 155229
27954 155229
27955 155229
27956 155229
27957 155229
27958 155229
27959 155229
27960 155229
27961 155738
27962 155738
27963 155738
27964 155738
27965 155738
27966 155738
27967 155738
27968 155738
27969 155738
27970 155738
27971 156299
27972 156299
27973 156299
27974 156299
27975 156299
27976 156299
27977 156299
27978 156299
27979 156299
27980 156299
27981 156746
27982 156746
27983 156746
27984 156746
27985 156746
27986 156746
27987 156746
27988 156746
27989 156746
27990 156746
27991 156756
27992 156756
27993 156756
27994 156756
27995 156756
27996 156756
27997 156756
27998 156756
27999 156756
28000 156756
28001 156746
28002 156746
28003 156746
28004 156746
28005 156746
28006 156746
28007 156746
28008 156746
28009 156746
28010 156746
28011 156948
28012 156948
28013 156948
28014 156948
28015 156948
28016 156948
28017 156948
28018 156948
28019 156948
28020 156948
28021 157393
28022 157393
28023 157393
28024 157393
28025 157393
28026 157393
28027 157393
28028 157393
28029 157393
28030 157393
28031 157658
28032 157658
28033 157658
28034 157658
28035 157658
28036 157658
28037 157658
28038 157658
28039 157658
28040 157658
28041 157787
28042 157787
28043 157787
28044 157787
28045 157787
28046 157787
28047 157787
28048 157787
28049 157787
28050 157787
28051 158054
28052 158054
28053 158054
28054 158054
28055 158054
28056 158054
28057 158054
28058 158054
28059 158054
28060 158054
28061 158354
28062 158354
28063 158354
28064 158354
28065 158354
28066 158354
28067 158354
28068 158354
28069 158354
28070 158354
28071 158494
28072 158494
28073 158494
28074 158494
28075 158494
28076 158494
28077 158494
28078 158494
28079 158494
28080 158494
28081 158678
28082 158678
28083 158678
28084 158678
28085 158678
28086 158678
28087 158678
28088 158678
28089 158678
28090 158678
28091 158850
28092 158850
28093 158850
28094 158850
28095 158850
28096 158850
28097 158850
28098 158850
28099 158850
28100 158850
28101 158685
28102 158685
28103 158685
28104 158685
28105 158685
28106 158685
28107 158685
28108 158685
28109 158685
28110 158685
28111 158322
28112 158322
28113 158322
28114 158322
28115 158322
28116 158322
28117 158322
28118 158322
28119 158322
28120 158322
28121 158279
28122 158279
28123 158279
28124 158279
28125 158279
28126 158279
28127 158279
28128 158279
28129 158279
28130 158279
28131 158405
28132 158405
28133 158405
28134 158405
28135 158405
28136 158405
28137 158405
28138 158405
28139 158405
28140 158405
28141 158166
28142 158166
28143 158166
28144 158166
28145 158166
28146 158166
28147 158166
28148 158166
28149 158166
28150 158166
28151 157889
28152 157889
28153 157889
28154 157889
28155 157889
28156 157889
28157 157889
28158 157889
28159 157889
28160 157889
28161 157527
28162 157527
28163 157527
28164 157527
28165 157527
28166 157527
28167 157527
28168 157527
28169 157527
28170 157527
28171 157542
28172 157542
28173 157542
28174 157542
28175 157542
28176 157542
28177 157542
28178 157542
28179 157542
28180 157542
28181 157680
28182 157680
28183 157680
28184 157680
28185 157680
28186 157680
28187 157680
28188 157680
28189 157680
28190 157680
28191 157955
28192 157955
28193 157955
28194 157955
28195 157955
28196 157955
28197 157955
28198 157955
28199 157955
28200 157955
28201 158163
28202 158163
28203 158163
28204 158163
28205 158163
28206 158163
28207 158163
28208 158163
28209 158163
28210 158163
28211 158206
28212 158206
28213 158206
28214 158206
28215 158206
28216 158206
28217 158206
28218 158206
28219 158206
28220 158206
28221 157853
28222 157853
28223 157853
28224 157853
28225 157853
28226 157853
28227 157853
28228 157853
28229 157853
28230 157853
28231 157685
28232 157685
28233 157685
28234 157685
28235 157685
28236 157685
28237 157685
28238 157685
28239 157685
28240 157685
28241 157757
28242 157757
28243 157757
28244 157757
28245 157757
28246 157757
28247 157757
28248 157757
28249 157757
28250 157757
28251 157680
28252 157680
28253 157680
28254 157680
28255 157680
28256 157680
28257 157680
28258 157680
28259 157680
28260 157680
28261 157375
28262 157375
28263 157375
28264 157375
28265 157375
28266 157375
28267 157375
28268 157375
28269 157375
28270 157375
28271 157083
28272 157083
28273 157083
28274 157083
28275 157083
28276 157083
28277 157083
28278 157083
28279 157083
28280 157083
28281 156853
28282 156853
28283 156853
28284 156853
28285 156853
28286 156853
28287 156853
28288 156853
28289 156853
28290 156853
28291 156513
28292 156513
28293 156513
28294 156513
28295 156513
28296 156513
28297 156513
28298 156513
28299 156513
28300 156513
28301 156226
28302 156226
28303 156226
28304 156226
28305 156226
28306 156226
28307 156226
28308 156226
28309 156226
28310 156226
28311 156053
28312 156053
28313 156053
28314 156053
28315 156053
28316 156053
28317 156053
28318 156053
28319 156053
28320 156053
28321 155835
28322 155835
28323 155835
28324 155835
28325 155835
28326 155835
28327 155835
28328 155835
28329 155835
28330 155835
28331 155476
28332 155476
28333 155476
28334 155476
28335 155476
28336 155476
28337 155476
28338 155476
28339 155476
28340 155476
28341 155284
28342 155284
28343 155284
28344 155284
28345 155284
28346 155284
28347 155284
28348 155284
28349 155284
28350 155284
28351 154931
28352 154931
28353 154931
28354 154931
28355 154931
28356 154931
28357 154931
28358 154931
28359 154931
28360 154931
28361 154546
28362 154546
28363 154546
28364 154546
28365 154546
28366 154546
28367 154546
28368 154546
28369 154546
28370 154546
28371 153806
28372 153806
28373 153806
28374 153806
28375 153806
28376 153806
28377 153806
28378 153806
28379 153806
28380 153806
28381 152962
28382 152962
28383 152962
28384 152962
28385 152962
28386 152962
28387 152962
28388 152962
28389 152962
28390 152962
28391 152241
28392 152241
28393 152241
28394 152241
28395 152241
28396 152241
28397 152241
28398 152241
28399 152241
28400 152241
28401 151533
28402 151533
28403 151533
28404 151533
28405 151533
28406 151533
28407 151533
28408 151533
28409 151533
28410 151533
28411 150853
28412 150853
28413 150853
28414 150853
28415 150853
28416 150853
28417 150853
28418 150853
28419 150853
28420 150853
28421 150400
28422 150400
28423 150400
28424 150400
28425 150400
28426 150400
28427 150400
28428 150400
28429 150400
28430 150400
28431 149799
28432 149799
28433 149799
28434 149799
28435 149799
28436 149799
28437 149799
28438 149799
28439 149799
28440 149799
28441 149007
28442 149007
28443 149007
28444 149007
28445 149007
28446 149007
28447 149007
28448 149007
28449 149007
28450 149007
28451 148384
28452 148384
28453 148384
28454 148384
28455 148384
28456 148384
28457 148384
28458 148384
28459 148384
28460 148384
28461 147882
28462 147882
28463 147882
28464 147882
28465 147882
28466 147882
28467 147882
28468 147882
28469 147882
28470 147882
28471 147515
28472 147515
28473 147515
28474 147515
28475 147515
28476 147515
28477 147515
28478 147515
28479 147515
28480 147515
28481 147156
28482 147156
28483 147156
28484 147156
28485 147156
28486 147156
28487 147156
28488 147156
28489 147156
28490 147156
28491 147208
28492 147208
28493 147208
28494 147208
28495 147208
28496 147208
28497 147208
28498 147208
28499 147208
28500 147208
28501 147304
28502 147304
28503 147304
28504 147304
28505 147304
28506 147304
28507 147304
28508 147304
28509 147304
28510 147304
28511 147244
28512 147244
28513 147244
28514 147244
28515 147244
28516 147244
28517 147244
28518 147244
28519 147244
28520 147244
28521 147296
28522 147296
28523 147296
28524 147296
28525 147296
28526 147296
28527 147296
28528 147296
28529 147296
28530 147296
28531 147254
28532 147254
28533 147254
28534 147254
28535 147254
28536 147254
28537 147254
28538 147254
28539 147254
28540 147254
28541 147362
28542 147362
28543 147362
28544 147362
28545 147362
28546 147362
28547 147362
28548 147362
28549 147362
28550 147362
28551 147762
28552 147762
28553 147762
28554 147762
28555 147762
28556 147762
28557 147762
28558 147762
28559 147762
28560 147762
28561 148346
28562 148346
28563 148346
28564 148346
28565 148346
28566 148346
28567 148346
28568 148346
28569 148346
28570 148346
28571 149145
28572 149145
28573 149145
28574 149145
28575 149145
28576 149145
28577 149145
28578 149145
28579 149145
28580 149145
28581 150090
28582 150090
28583 150090
28584 150090
28585 150090
28586 150090
28587 150090
28588 150090
28589 150090
28590 150090
28591 151003
28592 151003
28593 151003
28594 151003
28595 151003
28596 151003
28597 151003
28598 151003
28599 151003
28600 151003
28601 152046
28602 152046
28603 152046
28604 152046
28605 152046
28606 152046
28607 152046
28608 152046
28609 152046
28610 152046
28611 152998
28612 152998
28613 152998
28614 152998
28615 152998
28616 152998
28617 152998
28618 152998
28619 152998
28620 152998
28621 153911
28622 153911
28623 153911
28624 153911
28625 153911
28626 153911
28627 153911
28628 153911
28629 153911
28630 153911
28631 154968
28632 154968
28633 154968
28634 154968
28635 154968
28636 154968
28637 154968
28638 154968
28639 154968
28640 154968
28641 156167
28642 156167
28643 156167
28644 156167
28645 156167
28646 156167
28647 156167
28648 156167
28649 156167
28650 156167
28651 157463
28652 157463
28653 157463
28654 157463
28655 157463
28656 157463
28657 157463
28658 157463
28659 157463
28660 157463
28661 158964
28662 158964
28663 158964
28664 158964
28665 158964
28666 158964
28667 158964
28668 158964
28669 158964
28670 158964
28671 160250
28672 160250
28673 160250
28674 160250
28675 160250
28676 160250
28677 160250
28678 160250
28679 160250
28680 160250
28681 161788
28682 161788
28683 161788
28684 161788
28685 161788
28686 161788
28687 161788
28688 161788
28689 161788
28690 161788
28691 162844
28692 162844
28693 162844
28694 162844
28695 162844
28696 162844
28697 162844
28698 162844
28699 162844
28700 162844
28701 163767
28702 163767
28703 163767
28704 163767
28705 163767
28706 163767
28707 163767
28708 163767
28709 163767
28710 163767
28711 164827
28712 164827
28713 164827
28714 164827
28715 164827
28716 164827
28717 164827
28718 164827
28719 164827
28720 164827
28721 165913
28722 165913
28723 165913
28724 165913
28725 165913
28726 165913
28727 165913
28728 165913
28729 165913
28730 165913
28731 166940
28732 166940
28733 166940
28734 166940
28735 166940
28736 166940
28737 166940
28738 166940
28739 166940
28740 166940
28741 167626
28742 167626
28743 167626
28744 167626
28745 167626
28746 167626
28747 167626
28748 167626
28749 167626
28750 167626
28751 168256
28752 168256
28753 168256
28754 168256
28755 168256
28756 168256
28757 168256
28758 168256
28759 168256
28760 168256
28761 168745
28762 168745
28763 168745
28764 168745
28765 168745
28766 168745
28767 168745
28768 168745
28769 168745
28770 168745
28771 169000
28772 169000
28773 169000
28774 169000
28775 169000
28776 169000
28777 169000
28778 169000
28779 169000
28780 169000
28781 169161
28782 169161
28783 169161
28784 169161
28785 169161
28786 169161
28787 169161
28788 169161
28789 169161
28790 169161
28791 169398
28792 169398
28793 169398
28794 169398
28795 169398
28796 169398
28797 169398
28798 169398
28799 169398
28800 169398
28801 169426
28802 169426
28803 169426
28804 169426
28805 169426
28806 169426
28807 169426
28808 169426
28809 169426
28810 169426
28811 169472
28812 169472
28813 169472
28814 169472
28815 169472
28816 169472
28817 169472
28818 169472
28819 169472
28820 169472
28821 169510
28822 169510
28823 169510
28824 169510
28825 169510
28826 169510
28827 169510
28828 169510
28829 169510
28830 169510
28831 169286
28832 169286
28833 169286
28834 169286
28835 169286
28836 169286
28837 169286
28838 169286
28839 169286
28840 169286
28841 168822
28842 168822
28843 168822
28844 168822
28845 168822
28846 168822
28847 168822
28848 168822
28849 168822
28850 168822
28851 168127
28852 168127
28853 168127
28854 168127
28855 168127
28856 168127
28857 168127
28858 168127
28859 168127
28860 168127
28861 167088
28862 167088
28863 167088
28864 167088
28865 167088
28866 167088
28867 167088
28868 167088
28869 167088
28870 167088
28871 166332
28872 166332
28873 166332
28874 166332
28875 166332
28876 166332
28877 166332
28878 166332
28879 166332
28880 166332
28881 165122
28882 165122
28883 165122
28884 165122
28885 165122
28886 165122
28887 165122
28888 165122
28889 165122
28890 165122
28891 163998
28892 163998
28893 163998
28894 163998
28895 163998
28896 163998
28897 163998
28898 163998
28899 163998
28900 163998
28901 162867
28902 162867
28903 162867
28904 162867
28905 162867
28906 162867
28907 162867
28908 162867
28909 162867
28910 162867
28911 161665
28912 161665
28913 161665
28914 161665
28915 161665
28916 161665
28917 161665
28918 161665
28919 161665
28920 161665
28921 160217
28922 160217
28923 160217
28924 160217
28925 160217
28926 160217
28927 160217
28928 160217
28929 160217
28930 160217
28931 158866
28932 158866
28933 158866
28934 158866
28935 158866
28936 158866
28937 158866
28938 158866
28939 158866
28940 158866
28941 157774
28942 157774
28943 157774
28944 157774
28945 157774
28946 157774
28947 157774
28948 157774
28949 157774
28950 157774
28951 156560
28952 156560
28953 156560
28954 156560
28955 156560
28956 156560
28957 156560
28958 156560
28959 156560
28960 156560
28961 155364
28962 155364
28963 155364
28964 155364
28965 155364
28966 155364
28967 155364
28968 155364
28969 155364
28970 155364
28971 154383
28972 154383
28973 154383
28974 154383
28975 154383
28976 154383
28977 154383
28978 154383
28979 154383
28980 154383
28981 153357
28982 153357
28983 153357
28984 153357
28985 153357
28986 153357
28987 153357
28988 153357
28989 153357
28990 153357
28991 152089
28992 152089
28993 152089
28994 152089
28995 152089
28996 152089
28997 152089
28998 152089
28999 152089
29000 152089
29001 150869
29002 150869
29003 150869
29004 150869
29005 150869
29006 150869
29007 150869
29008 150869
29009 150869
29010 150869
29011 149694
29012 149694
29013 149694
29014 149694
29015 149694
29016 149694
29017 149694
29018 149694
29019 149694
29020 149694
29021 148514
29022 148514
29023 148514
29024 148514
29025 148514
29026 148514
29027 148514
29028 148514
29029 148514
29030 148514
29031 147757
29032 147757
29033 147757
29034 147757
29035 147757
29036 147757
29037 147757
29038 147757
29039 147757
29040 147757
29041 147252
29042 147252
29043 147252
29044 147252
29045 147252
29046 147252
29047 147252
29048 147252
29049 147252
29050 147252
29051 146803
29052 146803
29053 146803
29054 146803
29055 146803
29056 146803
29057 146803
29058 146803
29059 146803
29060 146803
29061 146495
29062 146495
29063 146495
29064 146495
29065 146495
29066 146495
29067 146495
29068 146495
29069 146495
29070 146495
29071 145779
29072 145779
29073 145779
29074 145779
29075 145779
29076 145779
29077 145779
29078 145779
29079 145779
29080 145779
29081 145234
29082 145234
29083 145234
29084 145234
29085 145234
29086 145234
29087 145234
29088 145234
29089 145234
29090 145234
29091 145049
29092 145049
29093 145049
29094 145049
29095 145049
29096 145049
29097 145049
29098 145049
29099 145049
29100 145049
29101 145072
29102 145072
29103 145072
29104 145072
29105 145072
29106 145072
29107 145072
29108 145072
29109 145072
29110 145072
29111 145066
29112 145066
29113 145066
29114 145066
29115 145066
29116 145066
29117 145066
29118 145066
29119 145066
29120 145066
29121 145191
29122 145191
29123 145191
29124 145191
29125 145191
29126 145191
29127 145191
29128 145191
29129 145191
29130 145191
29131 145379
29132 145379
29133 145379
29134 145379
29135 145379
29136 145379
29137 145379
29138 145379
29139 145379
29140 145379
29141 145574
29142 145574
29143 145574
29144 145574
29145 145574
29146 145574
29147 145574
29148 145574
29149 145574
29150 145574
29151 145855
29152 145855
29153 145855
29154 145855
29155 145855
29156 145855
29157 145855
29158 145855
29159 145855
29160 145855
29161 146294
29162 146294
29163 146294
29164 146294
29165 146294
29166 146294
29167 146294
29168 146294
29169 146294
29170 146294
29171 146538
29172 146538
29173 146538
29174 146538
29175 146538
29176 146538
29177 146538
29178 146538
29179 146538
29180 146538
29181 146819
29182 146819
29183 146819
29184 146819
29185 146819
29186 146819
29187 146819
29188 146819
29189 146819
29190 146819
29191 147296
29192 147296
29193 147296
29194 147296
29195 147296
29196 147296
29197 147296
29198 147296
29199 147296
29200 147296
29201 147911
29202 147911
29203 147911
29204 147911
29205 147911
29206 147911
29207 147911
29208 147911
29209 147911
29210 147911
29211 148615
29212 148615
29213 148615
29214 148615
29215 148615
29216 148615
29217 148615
29218 148615
29219 148615
29220 148615
29221 149327
29222 149327
29223 149327
29224 149327
29225 149327
29226 149327
29227 149327
29228 149327
29229 149327
29230 149327
29231 149743
29232 149743
29233 149743
29234 149743
29235 149743
29236 149743
29237 149743
29238 149743
29239 149743
29240 149743
29241 149977
29242 149977
29243 149977
29244 149977
29245 149977
29246 149977
29247 149977
29248 149977
29249 149977
29250 149977
29251 150313
29252 150313
29253 150313
29254 150313
29255 150313
29256 150313
29257 150313
29258 150313
29259 150313
29260 150313
29261 150740
29262 150740
29263 150740
29264 150740
29265 150740
29266 150740
29267 150740
29268 150740
29269 150740
29270 150740
29271 151587
29272 151587
29273 151587
29274 151587
29275 151587
29276 151587
29277 151587
29278 151587
29279 151587
29280 151587
29281 152449
29282 152449
29283 152449
29284 152449
29285 152449
29286 152449
29287 152449
29288 152449
29289 152449
29290 152449
29291 152948
29292 152948
29293 152948
29294 152948
29295 152948
29296 152948
29297 152948
29298 152948
29299 152948
29300 152948
29301 153235
29302 153235
29303 153235
29304 153235
29305 153235
29306 153235
29307 153235
29308 153235
29309 153235
29310 153235
29311 153794
29312 153794
29313 153794
29314 153794
29315 153794
29316 153794
29317 153794
29318 153794
29319 153794
29320 153794
29321 154473
29322 154473
29323 154473
29324 154473
29325 154473
29326 154473
29327 154473
29328 154473
29329 154473
29330 154473
29331 155044
29332 155044
29333 155044
29334 155044
29335 155044
29336 155044
29337 155044
29338 155044
29339 155044
29340 155044
29341 155522
29342 155522
29343 155522
29344 155522
29345 155522
29346 155522
29347 155522
29348 155522
29349 155522
29350 155522
29351 155843
29352 155843
29353 155843
29354 155843
29355 155843
29356 155843
29357 155843
29358 155843
29359 155843
29360 155843
29361 155771
29362 155771
29363 155771
29364 155771
29365 155771
29366 155771
29367 155771
29368 155771
29369 155771
29370 155771
29371 155829
29372 155829
29373 155829
29374 155829
29375 155829
29376 155829
29377 155829
29378 155829
29379 155829
29380 155829
29381 155908
29382 155908
29383 155908
29384 155908
29385 155908
29386 155908
29387 155908
29388 155908
29389 155908
29390 155908
29391 155868
29392 155868
29393 155868
29394 155868
29395 155868
29396 155868
29397 155868
29398 155868
29399 155868
29400 155868
29401 155832
29402 155832
29403 155832
29404 155832
29405 155832
29406 155832
29407 155832
29408 155832
29409 155832
29410 155832
29411 155810
29412 155810
29413 155810
29414 155810
29415 155810
29416 155810
29417 155810
29418 155810
29419 155810
29420 155810
29421 155879
29422 155879
29423 155879
29424 155879
29425 155879
29426 155879
29427 155879
29428 155879
29429 155879
29430 155879
29431 155938
29432 155938
29433 155938
29434 155938
29435 155938
29436 155938
29437 155938
29438 155938
29439 155938
29440 155938
29441 156025
29442 156025
29443 156025
29444 156025
29445 156025
29446 156025
29447 156025
29448 156025
29449 156025
29450 156025
29451 156110
29452 156110
29453 156110
29454 156110
29455 156110
29456 156110
29457 156110
29458 156110
29459 156110
29460 156110
29461 155965
29462 155965
29463 155965
29464 155965
29465 155965
29466 155965
29467 155965
29468 155965
29469 155965
29470 155965
29471 155539
29472 155539
29473 155539
29474 155539
29475 155539
29476 155539
29477 155539
29478 155539
29479 155539
29480 155539
29481 155317
29482 155317
29483 155317
29484 155317
29485 155317
29486 155317
29487 155317
29488 155317
29489 155317
29490 155317
29491 155143
29492 155143
29493 155143
29494 155143
29495 155143
29496 155143
29497 155143
29498 155143
29499 155143
29500 155143
29501 154985
29502 154985
29503 154985
29504 154985
29505 154985
29506 154985
29507 154985
29508 154985
29509 154985
29510 154985
29511 154822
29512 154822
29513 154822
29514 154822
29515 154822
29516 154822
29517 154822
29518 154822
29519 154822
29520 154822
29521 154513
29522 154513
29523 154513
29524 154513
29525 154513
29526 154513
29527 154513
29528 154513
29529 154513
29530 154513
29531 154380
29532 154380
29533 154380
29534 154380
29535 154380
29536 154380
29537 154380
29538 154380
29539 154380
29540 154380
29541 154307
29542 154307
29543 154307
29544 154307
29545 154307
29546 154307
29547 154307
29548 154307
29549 154307
29550 154307
29551 154308
29552 154308
29553 154308
29554 154308
29555 154308
29556 154308
29557 154308
29558 154308
29559 154308
29560 154308
29561 154672
29562 154672
29563 154672
29564 154672
29565 154672
29566 154672
29567 154672
29568 154672
29569 154672
29570 154672
29571 155153
29572 155153
29573 155153
29574 155153
29575 155153
29576 155153
29577 155153
29578 155153
29579 155153
29580 155153
29581 155793
29582 155793
29583 155793
29584 155793
29585 155793
29586 155793
29587 155793
29588 155793
29589 155793
29590 155793
29591 156672
29592 156672
29593 156672
29594 156672
29595 156672
29596 156672
29597 156672
29598 156672
29599 156672
29600 156672
29601 157352
29602 157352
29603 157352
29604 157352
29605 157352
29606 157352
29607 157352
29608 157352
29609 157352
29610 157352
29611 157892
29612 157892
29613 157892
29614 157892
29615 157892
29616 157892
29617 157892
29618 157892
29619 157892
29620 157892
29621 158281
29622 158281
29623 158281
29624 158281
29625 158281
29626 158281
29627 158281
29628 158281
29629 158281
29630 158281
29631 158910
29632 158910
29633 158910
29634 158910
29635 158910
29636 158910
29637 158910
29638 158910
29639 158910
29640 158910
29641 159642
29642 159642
29643 159642
29644 159642
29645 159642
29646 159642
29647 159642
29648 159642
29649 159642
29650 159642
29651 160358
29652 160358
29653 160358
29654 160358
29655 160358
29656 160358
29657 160358
29658 160358
29659 160358
29660 160358
29661 161332
29662 161332
29663 161332
29664 161332
29665 161332
29666 161332
29667 161332
29668 161332
29669 161332
29670 161332
29671 162533
29672 162533
29673 162533
29674 162533
29675 162533
29676 162533
29677 162533
29678 162533
29679 162533
29680 162533
29681 163519
29682 163519
29683 163519
29684 163519
29685 163519
29686 163519
29687 163519
29688 163519
29689 163519
29690 163519
29691 164715
29692 164715
29693 164715
29694 164715
29695 164715
29696 164715
29697 164715
29698 164715
29699 164715
29700 164715
29701 166078
29702 166078
29703 166078
29704 166078
29705 166078
29706 166078
29707 166078
29708 166078
29709 166078
29710 166078
29711 166906
29712 166906
29713 166906
29714 166906
29715 166906
29716 166906
29717 166906
29718 166906
29719 166906
29720 166906
29721 167989
29722 167989
29723 167989
29724 167989
29725 167989
29726 167989
29727 167989
29728 167989
29729 167989
29730 167989
29731 168749
29732 168749
29733 168749
29734 168749
29735 168749
29736 168749
29737 168749
29738 168749
29739 168749
29740 168749
29741 169442
29742 169442
29743 169442
29744 169442
29745 169442
29746 169442
29747 169442
29748 169442
29749 169442
29750 169442
29751 170418
29752 170418
29753 170418
29754 170418
29755 170418
29756 170418
29757 170418
29758 170418
29759 170418
29760 170418
29761 171266
29762 171266
29763 171266
29764 171266
29765 171266
29766 171266
29767 171266
29768 171266
29769 171266
29770 171266
29771 172317
29772 172317
29773 172317
29774 172317
29775 172317
29776 172317
29777 172317
29778 172317
29779 172317
29780 172317
29781 173040
29782 173040
29783 173040
29784 173040
29785 173040
29786 173040
29787 173040
29788 173040
29789 173040
29790 173040
29791 173379
29792 173379
29793 173379
29794 173379
29795 173379
29796 173379
29797 173379
29798 173379
29799 173379
29800 173379
29801 174111
29802 174111
29803 174111
29804 174111
29805 174111
29806 174111
29807 174111
29808 174111
29809 174111
29810 174111
29811 174914
29812 174914
29813 174914
29814 174914
29815 174914
29816 174914
29817 174914
29818 174914
29819 174914
29820 174914
29821 175917
29822 175917
29823 175917
29824 175917
29825 175917
29826 175917
29827 175917
29828 175917
29829 175917
29830 175917
29831 176694
29832 176694
29833 176694
29834 176694
29835 176694
29836 176694
29837 176694
29838 176694
29839 176694
29840 176694
29841 177354
29842 177354
29843 177354
29844 177354
29845 177354
29846 177354
29847 177354
29848 177354
29849 177354
29850 177354
29851 177878
29852 177878
29853 177878
29854 177878
29855 177878
29856 177878
29857 177878
29858 177878
29859 177878
29860 177878
29861 178178
29862 178178
29863 178178
29864 178178
29865 178178
29866 178178
29867 178178
29868 178178
29869 178178
29870 178178
29871 178215
29872 178215
29873 178215
29874 178215
29875 178215
29876 178215
29877 178215
29878 178215
29879 178215
29880 178215
29881 178017
29882 178017
29883 178017
29884 178017
29885 178017
29886 178017
29887 178017
29888 178017
29889 178017
29890 178017
29891 177694
29892 177694
29893 177694
29894 177694
29895 177694
29896 177694
29897 177694
29898 177694
29899 177694
29900 177694
29901 177403
29902 177403
29903 177403
29904 177403
29905 177403
29906 177403
29907 177403
29908 177403
29909 177403
29910 177403
29911 177709
29912 177709
29913 177709
29914 177709
29915 177709
29916 177709
29917 177709
29918 177709
29919 177709
29920 177709
29921 177661
29922 177661
29923 177661
29924 177661
29925 177661
29926 177661
29927 177661
29928 177661
29929 177661
29930 177661
29931 178007
29932 178007
29933 178007
29934 178007
29935 178007
29936 178007
29937 178007
29938 178007
29939 178007
29940 178007
29941 178417
29942 178417
29943 178417
29944 178417
29945 178417
29946 178417
29947 178417
29948 178417
29949 178417
29950 178417
29951 178460
29952 178460
29953 178460
29954 178460
29955 178460
29956 178460
29957 178460
29958 178460
29959 178460
29960 178460
29961 178526
29962 178526
29963 178526
29964 178526
29965 178526
29966 178526
29967 178526
29968 178526
29969 178526
29970 178526
29971 177846
29972 177846
29973 177846
29974 177846
29975 177846
29976 177846
29977 177846
29978 177846
29979 177846
29980 177846
29981 177229
29982 177229
29983 177229
29984 177229
29985 177229
29986 177229
29987 177229
29988 177229
29989 177229
29990 177229
29991 177175
29992 177175
29993 177175
29994 177175
29995 177175
29996 177175
29997 177175
29998 177175
29999 177175
30000 177175
30001 176694
30002 176694
30003 176694
30004 176694
30005 176694
30006 176694
30007 176694
30008 176694
30009 176694
30010 176694
30011 176429
30012 176429
30013 176429
30014 176429
30015 176429
30016 176429
30017 176429
30018 176429
30019 176429
30020 176429
30021 175917
30022 175917
30023 175917
30024 175917
30025 175917
30026 175917
30027 175917
30028 175917
30029 175917
30030 175917
30031 175128
30032 175128
30033 175128
30034 175128
30035 175128
30036 175128
30037 175128
30038 175128
30039 175128
30040 175128
30041 174435
30042 174435
30043 174435
30044 174435
30045 174435
30046 174435
30047 174435
30048 174435
30049 174435
30050 174435
30051 174047
30052 174047
30053 174047
30054 174047
30055 174047
30056 174047
30057 174047
30058 174047
30059 174047
30060 174047
30061 173974
30062 173974
30063 173974
30064 173974
30065 173974
30066 173974
30067 173974
30068 173974
30069 173974
30070 173974
30071 174123
30072 174123
30073 174123
30074 174123
30075 174123
30076 174123
30077 174123
30078 174123
30079 174123
30080 174123
30081 174598
30082 174598
30083 174598
30084 174598
30085 174598
30086 174598
30087 174598
30088 174598
30089 174598
30090 174598
30091 174871
30092 174871
30093 174871
30094 174871
30095 174871
30096 174871
30097 174871
30098 174871
30099 174871
30100 174871
30101 174894
30102 174894
30103 174894
30104 174894
30105 174894
30106 174894
30107 174894
30108 174894
30109 174894
30110 174894
30111 174512
30112 174512
30113 174512
30114 174512
30115 174512
30116 174512
30117 174512
30118 174512
30119 174512
30120 174512
30121 174255
30122 174255
30123 174255
30124 174255
30125 174255
30126 174255
30127 174255
30128 174255
30129 174255
30130 174255
30131 173753
30132 173753
30133 173753
30134 173753
30135 173753
30136 173753
30137 173753
30138 173753
30139 173753
30140 173753
30141 173167
30142 173167
30143 173167
30144 173167
30145 173167
30146 173167
30147 173167
30148 173167
30149 173167
30150 173167
30151 172806
30152 172806
30153 172806
30154 172806
30155 172806
30156 172806
30157 172806
30158 172806
30159 172806
30160 172806
30161 172316
30162 172316
30163 172316
30164 172316
30165 172316
30166 172316
30167 172316
30168 172316
30169 172316
30170 172316
30171 172182
30172 172182
30173 172182
30174 172182
30175 172182
30176 172182
30177 172182
30178 172182
30179 172182
30180 172182
30181 171970
30182 171970
30183 171970
30184 171970
30185 171970
30186 171970
30187 171970
30188 171970
30189 171970
30190 171970
30191 171200
30192 171200
30193 171200
30194 171200
30195 171200
30196 171200
30197 171200
30198 171200
30199 171200
30200 171200
30201 170666
30202 170666
30203 170666
30204 170666
30205 170666
30206 170666
30207 170666
30208 170666
30209 170666
30210 170666
30211 169732
30212 169732
30213 169732
30214 169732
30215 169732
30216 169732
30217 169732
30218 169732
30219 169732
30220 169732
30221 168820
30222 168820
30223 168820
30224 168820
30225 168820
30226 168820
30227 168820
30228 168820
30229 168820
30230 168820
30231 168404
30232 168404
30233 168404
30234 168404
30235 168404
30236 168404
30237 168404
30238 168404
30239 168404
30240 168404
30241 168046
30242 168046
30243 168046
30244 168046
30245 168046
30246 168046
30247 168046
30248 168046
30249 168046
30250 168046
30251 167234
30252 167234
30253 167234
30254 167234
30255 167234
30256 167234
30257 167234
30258 167234
30259 167234
30260 167234
30261 166211
30262 166211
30263 166211
30264 166211
30265 166211
30266 166211
30267 166211
30268 166211
30269 166211
30270 166211
30271 164917
30272 164917
30273 164917
30274 164917
30275 164917
30276 164917
30277 164917
30278 164917
30279 164917
30280 164917
30281 163474
30282 163474
30283 163474
30284 163474
30285 163474
30286 163474
30287 163474
30288 163474
30289 163474
30290 163474
30291 162249
30292 162249
30293 162249
30294 162249
30295 162249
30296 162249
30297 162249
30298 162249
30299 162249
30300 162249
30301 161077
30302 161077
30303 161077
30304 161077
30305 161077
30306 161077
30307 161077
30308 161077
30309 161077
30310 161077
30311 160364
30312 160364
30313 160364
30314 160364
30315 160364
30316 160364
30317 160364
30318 160364
30319 160364
30320 160364
30321 159788
30322 159788
30323 159788
30324 159788
30325 159788
30326 159788
30327 159788
30328 159788
30329 159788
30330 159788
30331 159460
30332 159460
30333 159460
30334 159460
30335 159460
30336 159460
30337 159460
30338 159460
30339 159460
30340 159460
30341 159111
30342 159111
30343 159111
30344 159111
30345 159111
30346 159111
30347 159111
30348 159111
30349 159111
30350 159111
30351 158437
30352 158437
30353 158437
30354 158437
30355 158437
30356 158437
30357 158437
30358 158437
30359 158437
30360 158437
30361 158087
30362 158087
30363 158087
30364 158087
30365 158087
30366 158087
30367 158087
30368 158087
30369 158087
30370 158087
30371 157910
30372 157910
30373 157910
30374 157910
30375 157910
30376 157910
30377 157910
30378 157910
30379 157910
30380 157910
30381 158098
30382 158098
30383 158098
30384 158098
30385 158098
30386 158098
30387 158098
30388 158098
30389 158098
30390 158098
30391 158542
30392 158542
30393 158542
30394 158542
30395 158542
30396 158542
30397 158542
30398 158542
30399 158542
30400 158542
30401 158701
30402 158701
30403 158701
30404 158701
30405 158701
30406 158701
30407 158701
30408 158701
30409 158701
30410 158701
30411 159007
30412 159007
30413 159007
30414 159007
30415 159007
30416 159007
30417 159007
30418 159007
30419 159007
30420 159007
30421 159562
30422 159562
30423 159562
30424 159562
30425 159562
30426 159562
30427 159562
30428 159562
30429 159562
30430 159562
30431 159870
30432 159870
30433 159870
30434 159870
30435 159870
30436 159870
30437 159870
30438 159870
30439 159870
30440 159870
30441 160107
30442 160107
30443 160107
30444 160107
30445 160107
30446 160107
30447 160107
30448 160107
30449 160107
30450 160107
30451 160638
30452 160638
30453 160638
30454 160638
30455 160638
30456 160638
30457 160638
30458 160638
30459 160638
30460 160638
30461 161038
30462 161038
30463 161038
30464 161038
30465 161038
30466 161038
30467 161038
30468 161038
30469 161038
30470 161038
30471 161711
30472 161711
30473 161711
30474 161711
30475 161711
30476 161711
30477 161711
30478 161711
30479 161711
30480 161711
30481 162586
30482 162586
30483 162586
30484 162586
30485 162586
30486 162586
30487 162586
30488 162586
30489 162586
30490 162586
30491 163632
30492 163632
30493 163632
30494 163632
30495 163632
30496 163632
30497 163632
30498 163632
30499 163632
30500 163632
30501 164814
30502 164814
30503 164814
30504 164814
30505 164814
30506 164814
30507 164814
30508 164814
30509 164814
30510 164814
30511 165503
30512 165503
30513 165503
30514 165503
30515 165503
30516 165503
30517 165503
30518 165503
30519 165503
30520 165503
30521 165924
30522 165924
30523 165924
30524 165924
30525 165924
30526 165924
30527 165924
30528 165924
30529 165924
30530 165924
30531 165934
30532 165934
30533 165934
30534 165934
30535 165934
30536 165934
30537 165934
30538 165934
30539 165934
30540 165934
30541 165877
30542 165877
30543 165877
30544 165877
30545 165877
30546 165877
30547 165877
30548 165877
30549 165877
30550 165877
30551 166117
30552 166117
30553 166117
30554 166117
30555 166117
30556 166117
30557 166117
30558 166117
30559 166117
30560 166117
30561 166098
30562 166098
30563 166098
30564 166098
30565 166098
30566 166098
30567 166098
30568 166098
30569 166098
30570 166098
30571 165999
30572 165999
30573 165999
30574 165999
30575 165999
30576 165999
30577 165999
30578 165999
30579 165999
30580 165999
30581 165675
30582 165675
30583 165675
30584 165675
30585 165675
30586 165675
30587 165675
30588 165675
30589 165675
30590 165675
30591 165074
30592 165074
30593 165074
30594 165074
30595 165074
30596 165074
30597 165074
30598 165074
30599 165074
30600 165074
30601 164564
30602 164564
30603 164564
30604 164564
30605 164564
30606 164564
30607 164564
30608 164564
30609 164564
30610 164564
30611 163729
30612 163729
30613 163729
30614 163729
30615 163729
30616 163729
30617 163729
30618 163729
30619 163729
30620 163729
30621 162417
30622 162417
30623 162417
30624 162417
30625 162417
30626 162417
30627 162417
30628 162417
30629 162417
30630 162417
30631 160798
30632 160798
30633 160798
30634 160798
30635 160798
30636 160798
30637 160798
30638 160798
30639 160798
30640 160798
30641 158885
30642 158885
30643 158885
30644 158885
30645 158885
30646 158885
30647 158885
30648 158885
30649 158885
30650 158885
30651 156619
30652 156619
30653 156619
30654 156619
30655 156619
30656 156619
30657 156619
30658 156619
30659 156619
30660 156619
30661 154170
30662 154170
30663 154170
30664 154170
30665 154170
30666 154170
30667 154170
30668 154170
30669 154170
30670 154170
30671 151390
30672 151390
30673 151390
30674 151390
30675 151390
30676 151390
30677 151390
30678 151390
30679 151390
30680 151390
30681 148151
30682 148151
30683 148151
30684 148151
30685 148151
30686 148151
30687 148151
30688 148151
30689 148151
30690 148151
30691 144085
30692 144085
30693 144085
30694 144085
30695 144085
30696 144085
30697 144085
30698 144085
30699 144085
30700 144085
30701 139597
30702 139597
30703 139597
30704 139597
30705 139597
30706 139597
30707 139597
30708 139597
30709 139597
30710 139597
30711 134828
30712 134828
30713 134828
30714 134828
30715 134828
30716 134828
30717 134828
30718 134828
30719 134828
30720 134828
30721 129846
30722 129846
30723 129846
30724 129846
30725 129846
30726 129846
30727 129846
30728 129846
30729 129846
30730 129846
30731 124618
30732 124618
30733 124618
30734 124618
30735 124618
30736 124618
30737 124618
30738 124618
30739 124618
30740 124618
30741 119288
30742 119288
30743 119288
30744 119288
30745 119288
30746 119288
30747 119288
30748 119288
30749 119288
30750 119288
30751 113547
30752 113547
30753 113547
30754 113547
30755 113547
30756 113547
30757 113547
30758 113547
30759 113547
30760 113547
30761 107518
30762 107518
30763 107518
30764 107518
30765 107518
30766 107518
30767 107518
30768 107518
30769 107518
30770 107518
30771 101120
30772 101120
30773 101120
30774 101120
30775 101120
30776 101120
30777 101120
30778 101120
30779 101120
30780 101120
30781 94388.5
30782 94388.5
30783 94388.5
30784 94388.5
30785 94388.5
30786 94388.5
30787 94388.5
30788 94388.5
30789 94388.5
30790 94388.5
30791 87707.3
30792 87707.3
30793 87707.3
30794 87707.3
30795 87707.3
30796 87707.3
30797 87707.3
30798 87707.3
30799 87707.3
30800 87707.3
30801 80885.6
30802 80885.6
30803 80885.6
30804 80885.6
30805 80885.6
30806 80885.6
30807 80885.6
30808 80885.6
30809 80885.6
30810 80885.6
30811 74300.5
30812 74300.5
30813 74300.5
30814 74300.5
30815 74300.5
30816 74300.5
30817 74300.5
30818 74300.5
30819 74300.5
30820 74300.5
30821 67924.9
30822 67924.9
30823 67924.9
30824 67924.9
30825 67924.9
30826 67924.9
30827 67924.9
30828 67924.9
30829 67924.9
30830 67924.9
30831 61794.7
30832 61794.7
30833 61794.7
30834 61794.7
30835 61794.7
30836 61794.7
30837 61794.7
30838 61794.7
30839 61794.7
30840 61794.7
30841 55750.5
30842 55750.5
30843 55750.5
30844 55750.5
30845 55750.5
30846 55750.5
30847 55750.5
30848 55750.5
30849 55750.5
30850 55750.5
30851 49925.8
30852 49925.8
30853 49925.8
30854 49925.8
30855 49925.8
30856 49925.8
30857 49925.8
30858 49925.8
30859 49925.8
30860 49925.8
30861 44320.6
30862 44320.6
30863 44320.6
30864 44320.6
30865 44320.6
30866 44320.6
30867 44320.6
30868 44320.6
30869 44320.6
30870 44320.6
30871 38899.1
30872 38899.1
30873 38899.1
30874 38899.1
30875 38899.1
30876 38899.1
30877 38899.1
30878 38899.1
30879 38899.1
30880 38899.1
30881 33741.5
30882 33741.5
30883 33741.5
30884 33741.5
30885 33741.5
30886 33741.5
30887 33741.5
30888 33741.5
30889 33741.5
30890 33741.5
