# Supplementary material for: Adenovirus maturation establishes the transcription competent packaging of its genome
Source: EMBO Rep. 2025 Oct 21;26(22):5589–611. doi: 10.1038/s44319-025-00598-z (PMC12635127; doi:10.1038/s44319-025-00598-z)
Supplement: Supplementary file 2 — Source data Fig. 1 [file 44319_2025_598_MOESM2_ESM.zip › figure1/C/AdWT_free_DMS_2_globalAccess.wig]

variableStep chrom=AdVir_del
1 3584.2
2 3584.2
3 3584.2
4 3584.2
5 3584.2
6 3584.2
7 3584.2
8 3584.2
9 3584.2
10 3584.2
11 7616.58
12 7616.58
13 7616.58
14 7616.58
15 7616.58
16 7616.58
17 7616.58
18 7616.58
19 7616.58
20 7616.58
21 11923.3
22 11923.3
23 11923.3
24 11923.3
25 11923.3
26 11923.3
27 11923.3
28 11923.3
29 11923.3
30 11923.3
31 16429.6
32 16429.6
33 16429.6
34 16429.6
35 16429.6
36 16429.6
37 16429.6
38 16429.6
39 16429.6
40 16429.6
41 21105.9
42 21105.9
43 21105.9
44 21105.9
45 21105.9
46 21105.9
47 21105.9
48 21105.9
49 21105.9
50 21105.9
51 25992.2
52 25992.2
53 25992.2
54 25992.2
55 25992.2
56 25992.2
57 25992.2
58 25992.2
59 25992.2
60 25992.2
61 31228.8
62 31228.8
63 31228.8
64 31228.8
65 31228.8
66 31228.8
67 31228.8
68 31228.8
69 31228.8
70 31228.8
71 36725.5
72 36725.5
73 36725.5
74 36725.5
75 36725.5
76 36725.5
77 36725.5
78 36725.5
79 36725.5
80 36725.5
81 42433.4
82 42433.4
83 42433.4
84 42433.4
85 42433.4
86 42433.4
87 42433.4
88 42433.4
89 42433.4
90 42433.4
91 48365.4
92 48365.4
93 48365.4
94 48365.4
95 48365.4
96 48365.4
97 48365.4
98 48365.4
99 48365.4
100 48365.4
101 54387.6
102 54387.6
103 54387.6
104 54387.6
105 54387.6
106 54387.6
107 54387.6
108 54387.6
109 54387.6
110 54387.6
111 60700.8
112 60700.8
113 60700.8
114 60700.8
115 60700.8
116 60700.8
117 60700.8
118 60700.8
119 60700.8
120 60700.8
121 67127.4
122 67127.4
123 67127.4
124 67127.4
125 67127.4
126 67127.4
127 67127.4
128 67127.4
129 67127.4
130 67127.4
131 73781.9
132 73781.9
133 73781.9
134 73781.9
135 73781.9
136 73781.9
137 73781.9
138 73781.9
139 73781.9
140 73781.9
141 80535.6
142 80535.6
143 80535.6
144 80535.6
145 80535.6
146 80535.6
147 80535.6
148 80535.6
149 80535.6
150 80535.6
151 87308.6
152 87308.6
153 87308.6
154 87308.6
155 87308.6
156 87308.6
157 87308.6
158 87308.6
159 87308.6
160 87308.6
161 94131.9
162 94131.9
163 94131.9
164 94131.9
165 94131.9
166 94131.9
167 94131.9
168 94131.9
169 94131.9
170 94131.9
171 101041
172 101041
173 101041
174 101041
175 101041
176 101041
177 101041
178 101041
179 101041
180 101041
181 107947
182 107947
183 107947
184 107947
185 107947
186 107947
187 107947
188 107947
189 107947
190 107947
191 114917
192 114917
193 114917
194 114917
195 114917
196 114917
197 114917
198 114917
199 114917
200 114917
201 118334
202 118334
203 118334
204 118334
205 118334
206 118334
207 118334
208 118334
209 118334
210 118334
211 121136
212 121136
213 121136
214 121136
215 121136
216 121136
217 121136
218 121136
219 121136
220 121136
221 123618
222 123618
223 123618
224 123618
225 123618
226 123618
227 123618
228 123618
229 123618
230 123618
231 126066
232 126066
233 126066
234 126066
235 126066
236 126066
237 126066
238 126066
239 126066
240 126066
241 128372
242 128372
243 128372
244 128372
245 128372
246 128372
247 128372
248 128372
249 128372
250 128372
251 130427
252 130427
253 130427
254 130427
255 130427
256 130427
257 130427
258 130427
259 130427
260 130427
261 131958
262 131958
263 131958
264 131958
265 131958
266 131958
267 131958
268 131958
269 131958
270 131958
271 133168
272 133168
273 133168
274 133168
275 133168
276 133168
277 133168
278 133168
279 133168
280 133168
281 134157
282 134157
283 134157
284 134157
285 134157
286 134157
287 134157
288 134157
289 134157
290 134157
291 134883
292 134883
293 134883
294 134883
295 134883
296 134883
297 134883
298 134883
299 134883
300 134883
301 135744
302 135744
303 135744
304 135744
305 135744
306 135744
307 135744
308 135744
309 135744
310 135744
311 136260
312 136260
313 136260
314 136260
315 136260
316 136260
317 136260
318 136260
319 136260
320 136260
321 136645
322 136645
323 136645
324 136645
325 136645
326 136645
327 136645
328 136645
329 136645
330 136645
331 136716
332 136716
333 136716
334 136716
335 136716
336 136716
337 136716
338 136716
339 136716
340 136716
341 136550
342 136550
343 136550
344 136550
345 136550
346 136550
347 136550
348 136550
349 136550
350 136550
351 136333
352 136333
353 136333
354 136333
355 136333
356 136333
357 136333
358 136333
359 136333
360 136333
361 136084
362 136084
363 136084
364 136084
365 136084
366 136084
367 136084
368 136084
369 136084
370 136084
371 135719
372 135719
373 135719
374 135719
375 135719
376 135719
377 135719
378 135719
379 135719
380 135719
381 135364
382 135364
383 135364
384 135364
385 135364
386 135364
387 135364
388 135364
389 135364
390 135364
391 134934
392 134934
393 134934
394 134934
395 134934
396 134934
397 134934
398 134934
399 134934
400 134934
401 134394
402 134394
403 134394
404 134394
405 134394
406 134394
407 134394
408 134394
409 134394
410 134394
411 134050
412 134050
413 134050
414 134050
415 134050
416 134050
417 134050
418 134050
419 134050
420 134050
421 133771
422 133771
423 133771
424 133771
425 133771
426 133771
427 133771
428 133771
429 133771
430 133771
431 133306
432 133306
433 133306
434 133306
435 133306
436 133306
437 133306
438 133306
439 133306
440 133306
441 132821
442 132821
443 132821
444 132821
445 132821
446 132821
447 132821
448 132821
449 132821
450 132821
451 132654
452 132654
453 132654
454 132654
455 132654
456 132654
457 132654
458 132654
459 132654
460 132654
461 132659
462 132659
463 132659
464 132659
465 132659
466 132659
467 132659
468 132659
469 132659
470 132659
471 132619
472 132619
473 132619
474 132619
475 132619
476 132619
477 132619
478 132619
479 132619
480 132619
481 132573
482 132573
483 132573
484 132573
485 132573
486 132573
487 132573
488 132573
489 132573
490 132573
491 132526
492 132526
493 132526
494 132526
495 132526
496 132526
497 132526
498 132526
499 132526
500 132526
501 132180
502 132180
503 132180
504 132180
505 132180
506 132180
507 132180
508 132180
509 132180
510 132180
511 131822
512 131822
513 131822
514 131822
515 131822
516 131822
517 131822
518 131822
519 131822
520 131822
521 131425
522 131425
523 131425
524 131425
525 131425
526 131425
527 131425
528 131425
529 131425
530 131425
531 131003
532 131003
533 131003
534 131003
535 131003
536 131003
537 131003
538 131003
539 131003
540 131003
541 130708
542 130708
543 130708
544 130708
545 130708
546 130708
547 130708
548 130708
549 130708
550 130708
551 130587
552 130587
553 130587
554 130587
555 130587
556 130587
557 130587
558 130587
559 130587
560 130587
561 130507
562 130507
563 130507
564 130507
565 130507
566 130507
567 130507
568 130507
569 130507
570 130507
571 130289
572 130289
573 130289
574 130289
575 130289
576 130289
577 130289
578 130289
579 130289
580 130289
581 129946
582 129946
583 129946
584 129946
585 129946
586 129946
587 129946
588 129946
589 129946
590 129946
591 129738
592 129738
593 129738
594 129738
595 129738
596 129738
597 129738
598 129738
599 129738
600 129738
601 129711
602 129711
603 129711
604 129711
605 129711
606 129711
607 129711
608 129711
609 129711
610 129711
611 129531
612 129531
613 129531
614 129531
615 129531
616 129531
617 129531
618 129531
619 129531
620 129531
621 129262
622 129262
623 129262
624 129262
625 129262
626 129262
627 129262
628 129262
629 129262
630 129262
631 128860
632 128860
633 128860
634 128860
635 128860
636 128860
637 128860
638 128860
639 128860
640 128860
641 128409
642 128409
643 128409
644 128409
645 128409
646 128409
647 128409
648 128409
649 128409
650 128409
651 127374
652 127374
653 127374
654 127374
655 127374
656 127374
657 127374
658 127374
659 127374
660 127374
661 126252
662 126252
663 126252
664 126252
665 126252
666 126252
667 126252
668 126252
669 126252
670 126252
671 125282
672 125282
673 125282
674 125282
675 125282
676 125282
677 125282
678 125282
679 125282
680 125282
681 124341
682 124341
683 124341
684 124341
685 124341
686 124341
687 124341
688 124341
689 124341
690 124341
691 123543
692 123543
693 123543
694 123543
695 123543
696 123543
697 123543
698 123543
699 123543
700 123543
701 122727
702 122727
703 122727
704 122727
705 122727
706 122727
707 122727
708 122727
709 122727
710 122727
711 122003
712 122003
713 122003
714 122003
715 122003
716 122003
717 122003
718 122003
719 122003
720 122003
721 121619
722 121619
723 121619
724 121619
725 121619
726 121619
727 121619
728 121619
729 121619
730 121619
731 121375
732 121375
733 121375
734 121375
735 121375
736 121375
737 121375
738 121375
739 121375
740 121375
741 121219
742 121219
743 121219
744 121219
745 121219
746 121219
747 121219
748 121219
749 121219
750 121219
751 120852
752 120852
753 120852
754 120852
755 120852
756 120852
757 120852
758 120852
759 120852
760 120852
761 120321
762 120321
763 120321
764 120321
765 120321
766 120321
767 120321
768 120321
769 120321
770 120321
771 119848
772 119848
773 119848
774 119848
775 119848
776 119848
777 119848
778 119848
779 119848
780 119848
781 119533
782 119533
783 119533
784 119533
785 119533
786 119533
787 119533
788 119533
789 119533
790 119533
791 119159
792 119159
793 119159
794 119159
795 119159
796 119159
797 119159
798 119159
799 119159
800 119159
801 118593
802 118593
803 118593
804 118593
805 118593
806 118593
807 118593
808 118593
809 118593
810 118593
811 118427
812 118427
813 118427
814 118427
815 118427
816 118427
817 118427
818 118427
819 118427
820 118427
821 118411
822 118411
823 118411
824 118411
825 118411
826 118411
827 118411
828 118411
829 118411
830 118411
831 118737
832 118737
833 118737
834 118737
835 118737
836 118737
837 118737
838 118737
839 118737
840 118737
841 119032
842 119032
843 119032
844 119032
845 119032
846 119032
847 119032
848 119032
849 119032
850 119032
851 119699
852 119699
853 119699
854 119699
855 119699
856 119699
857 119699
858 119699
859 119699
860 119699
861 120523
862 120523
863 120523
864 120523
865 120523
866 120523
867 120523
868 120523
869 120523
870 120523
871 121391
872 121391
873 121391
874 121391
875 121391
876 121391
877 121391
878 121391
879 121391
880 121391
881 122374
882 122374
883 122374
884 122374
885 122374
886 122374
887 122374
888 122374
889 122374
890 122374
891 123133
892 123133
893 123133
894 123133
895 123133
896 123133
897 123133
898 123133
899 123133
900 123133
901 124118
902 124118
903 124118
904 124118
905 124118
906 124118
907 124118
908 124118
909 124118
910 124118
911 125072
912 125072
913 125072
914 125072
915 125072
916 125072
917 125072
918 125072
919 125072
920 125072
921 125511
922 125511
923 125511
924 125511
925 125511
926 125511
927 125511
928 125511
929 125511
930 125511
931 125773
932 125773
933 125773
934 125773
935 125773
936 125773
937 125773
938 125773
939 125773
940 125773
941 125990
942 125990
943 125990
944 125990
945 125990
946 125990
947 125990
948 125990
949 125990
950 125990
951 126265
952 126265
953 126265
954 126265
955 126265
956 126265
957 126265
958 126265
959 126265
960 126265
961 126888
962 126888
963 126888
964 126888
965 126888
966 126888
967 126888
968 126888
969 126888
970 126888
971 127869
972 127869
973 127869
974 127869
975 127869
976 127869
977 127869
978 127869
979 127869
980 127869
981 128811
982 128811
983 128811
984 128811
985 128811
986 128811
987 128811
988 128811
989 128811
990 128811
991 129412
992 129412
993 129412
994 129412
995 129412
996 129412
997 129412
998 129412
999 129412
1000 129412
1001 130059
1002 130059
1003 130059
1004 130059
1005 130059
1006 130059
1007 130059
1008 130059
1009 130059
1010 130059
1011 130202
1012 130202
1013 130202
1014 130202
1015 130202
1016 130202
1017 130202
1018 130202
1019 130202
1020 130202
1021 130252
1022 130252
1023 130252
1024 130252
1025 130252
1026 130252
1027 130252
1028 130252
1029 130252
1030 130252
1031 129960
1032 129960
1033 129960
1034 129960
1035 129960
1036 129960
1037 129960
1038 129960
1039 129960
1040 129960
1041 129821
1042 129821
1043 129821
1044 129821
1045 129821
1046 129821
1047 129821
1048 129821
1049 129821
1050 129821
1051 129626
1052 129626
1053 129626
1054 129626
1055 129626
1056 129626
1057 129626
1058 129626
1059 129626
1060 129626
1061 129305
1062 129305
1063 129305
1064 129305
1065 129305
1066 129305
1067 129305
1068 129305
1069 129305
1070 129305
1071 128811
1072 128811
1073 128811
1074 128811
1075 128811
1076 128811
1077 128811
1078 128811
1079 128811
1080 128811
1081 128151
1082 128151
1083 128151
1084 128151
1085 128151
1086 128151
1087 128151
1088 128151
1089 128151
1090 128151
1091 127764
1092 127764
1093 127764
1094 127764
1095 127764
1096 127764
1097 127764
1098 127764
1099 127764
1100 127764
1101 127098
1102 127098
1103 127098
1104 127098
1105 127098
1106 127098
1107 127098
1108 127098
1109 127098
1110 127098
1111 126544
1112 126544
1113 126544
1114 126544
1115 126544
1116 126544
1117 126544
1118 126544
1119 126544
1120 126544
1121 126131
1122 126131
1123 126131
1124 126131
1125 126131
1126 126131
1127 126131
1128 126131
1129 126131
1130 126131
1131 125947
1132 125947
1133 125947
1134 125947
1135 125947
1136 125947
1137 125947
1138 125947
1139 125947
1140 125947
1141 125714
1142 125714
1143 125714
1144 125714
1145 125714
1146 125714
1147 125714
1148 125714
1149 125714
1150 125714
1151 125478
1152 125478
1153 125478
1154 125478
1155 125478
1156 125478
1157 125478
1158 125478
1159 125478
1160 125478
1161 124803
1162 124803
1163 124803
1164 124803
1165 124803
1166 124803
1167 124803
1168 124803
1169 124803
1170 124803
1171 124011
1172 124011
1173 124011
1174 124011
1175 124011
1176 124011
1177 124011
1178 124011
1179 124011
1180 124011
1181 123453
1182 123453
1183 123453
1184 123453
1185 123453
1186 123453
1187 123453
1188 123453
1189 123453
1190 123453
1191 123185
1192 123185
1193 123185
1194 123185
1195 123185
1196 123185
1197 123185
1198 123185
1199 123185
1200 123185
1201 122990
1202 122990
1203 122990
1204 122990
1205 122990
1206 122990
1207 122990
1208 122990
1209 122990
1210 122990
1211 123077
1212 123077
1213 123077
1214 123077
1215 123077
1216 123077
1217 123077
1218 123077
1219 123077
1220 123077
1221 123233
1222 123233
1223 123233
1224 123233
1225 123233
1226 123233
1227 123233
1228 123233
1229 123233
1230 123233
1231 123561
1232 123561
1233 123561
1234 123561
1235 123561
1236 123561
1237 123561
1238 123561
1239 123561
1240 123561
1241 123788
1242 123788
1243 123788
1244 123788
1245 123788
1246 123788
1247 123788
1248 123788
1249 123788
1250 123788
1251 124047
1252 124047
1253 124047
1254 124047
1255 124047
1256 124047
1257 124047
1258 124047
1259 124047
1260 124047
1261 124502
1262 124502
1263 124502
1264 124502
1265 124502
1266 124502
1267 124502
1268 124502
1269 124502
1270 124502
1271 125146
1272 125146
1273 125146
1274 125146
1275 125146
1276 125146
1277 125146
1278 125146
1279 125146
1280 125146
1281 125792
1282 125792
1283 125792
1284 125792
1285 125792
1286 125792
1287 125792
1288 125792
1289 125792
1290 125792
1291 126373
1292 126373
1293 126373
1294 126373
1295 126373
1296 126373
1297 126373
1298 126373
1299 126373
1300 126373
1301 127287
1302 127287
1303 127287
1304 127287
1305 127287
1306 127287
1307 127287
1308 127287
1309 127287
1310 127287
1311 128105
1312 128105
1313 128105
1314 128105
1315 128105
1316 128105
1317 128105
1318 128105
1319 128105
1320 128105
1321 129066
1322 129066
1323 129066
1324 129066
1325 129066
1326 129066
1327 129066
1328 129066
1329 129066
1330 129066
1331 129991
1332 129991
1333 129991
1334 129991
1335 129991
1336 129991
1337 129991
1338 129991
1339 129991
1340 129991
1341 130938
1342 130938
1343 130938
1344 130938
1345 130938
1346 130938
1347 130938
1348 130938
1349 130938
1350 130938
1351 131876
1352 131876
1353 131876
1354 131876
1355 131876
1356 131876
1357 131876
1358 131876
1359 131876
1360 131876
1361 133147
1362 133147
1363 133147
1364 133147
1365 133147
1366 133147
1367 133147
1368 133147
1369 133147
1370 133147
1371 134247
1372 134247
1373 134247
1374 134247
1375 134247
1376 134247
1377 134247
1378 134247
1379 134247
1380 134247
1381 135082
1382 135082
1383 135082
1384 135082
1385 135082
1386 135082
1387 135082
1388 135082
1389 135082
1390 135082
1391 135956
1392 135956
1393 135956
1394 135956
1395 135956
1396 135956
1397 135956
1398 135956
1399 135956
1400 135956
1401 136787
1402 136787
1403 136787
1404 136787
1405 136787
1406 136787
1407 136787
1408 136787
1409 136787
1410 136787
1411 137529
1412 137529
1413 137529
1414 137529
1415 137529
1416 137529
1417 137529
1418 137529
1419 137529
1420 137529
1421 138117
1422 138117
1423 138117
1424 138117
1425 138117
1426 138117
1427 138117
1428 138117
1429 138117
1430 138117
1431 138720
1432 138720
1433 138720
1434 138720
1435 138720
1436 138720
1437 138720
1438 138720
1439 138720
1440 138720
1441 139552
1442 139552
1443 139552
1444 139552
1445 139552
1446 139552
1447 139552
1448 139552
1449 139552
1450 139552
1451 140383
1452 140383
1453 140383
1454 140383
1455 140383
1456 140383
1457 140383
1458 140383
1459 140383
1460 140383
1461 140876
1462 140876
1463 140876
1464 140876
1465 140876
1466 140876
1467 140876
1468 140876
1469 140876
1470 140876
1471 141274
1472 141274
1473 141274
1474 141274
1475 141274
1476 141274
1477 141274
1478 141274
1479 141274
1480 141274
1481 141643
1482 141643
1483 141643
1484 141643
1485 141643
1486 141643
1487 141643
1488 141643
1489 141643
1490 141643
1491 141981
1492 141981
1493 141981
1494 141981
1495 141981
1496 141981
1497 141981
1498 141981
1499 141981
1500 141981
1501 142108
1502 142108
1503 142108
1504 142108
1505 142108
1506 142108
1507 142108
1508 142108
1509 142108
1510 142108
1511 142107
1512 142107
1513 142107
1514 142107
1515 142107
1516 142107
1517 142107
1518 142107
1519 142107
1520 142107
1521 142030
1522 142030
1523 142030
1524 142030
1525 142030
1526 142030
1527 142030
1528 142030
1529 142030
1530 142030
1531 142010
1532 142010
1533 142010
1534 142010
1535 142010
1536 142010
1537 142010
1538 142010
1539 142010
1540 142010
1541 141986
1542 141986
1543 141986
1544 141986
1545 141986
1546 141986
1547 141986
1548 141986
1549 141986
1550 141986
1551 142179
1552 142179
1553 142179
1554 142179
1555 142179
1556 142179
1557 142179
1558 142179
1559 142179
1560 142179
1561 142331
1562 142331
1563 142331
1564 142331
1565 142331
1566 142331
1567 142331
1568 142331
1569 142331
1570 142331
1571 142430
1572 142430
1573 142430
1574 142430
1575 142430
1576 142430
1577 142430
1578 142430
1579 142430
1580 142430
1581 142589
1582 142589
1583 142589
1584 142589
1585 142589
1586 142589
1587 142589
1588 142589
1589 142589
1590 142589
1591 142971
1592 142971
1593 142971
1594 142971
1595 142971
1596 142971
1597 142971
1598 142971
1599 142971
1600 142971
1601 143475
1602 143475
1603 143475
1604 143475
1605 143475
1606 143475
1607 143475
1608 143475
1609 143475
1610 143475
1611 144057
1612 144057
1613 144057
1614 144057
1615 144057
1616 144057
1617 144057
1618 144057
1619 144057
1620 144057
1621 144830
1622 144830
1623 144830
1624 144830
1625 144830
1626 144830
1627 144830
1628 144830
1629 144830
1630 144830
1631 145664
1632 145664
1633 145664
1634 145664
1635 145664
1636 145664
1637 145664
1638 145664
1639 145664
1640 145664
1641 146076
1642 146076
1643 146076
1644 146076
1645 146076
1646 146076
1647 146076
1648 146076
1649 146076
1650 146076
1651 146379
1652 146379
1653 146379
1654 146379
1655 146379
1656 146379
1657 146379
1658 146379
1659 146379
1660 146379
1661 147149
1662 147149
1663 147149
1664 147149
1665 147149
1666 147149
1667 147149
1668 147149
1669 147149
1670 147149
1671 147941
1672 147941
1673 147941
1674 147941
1675 147941
1676 147941
1677 147941
1678 147941
1679 147941
1680 147941
1681 149077
1682 149077
1683 149077
1684 149077
1685 149077
1686 149077
1687 149077
1688 149077
1689 149077
1690 149077
1691 150080
1692 150080
1693 150080
1694 150080
1695 150080
1696 150080
1697 150080
1698 150080
1699 150080
1700 150080
1701 151151
1702 151151
1703 151151
1704 151151
1705 151151
1706 151151
1707 151151
1708 151151
1709 151151
1710 151151
1711 152311
1712 152311
1713 152311
1714 152311
1715 152311
1716 152311
1717 152311
1718 152311
1719 152311
1720 152311
1721 153580
1722 153580
1723 153580
1724 153580
1725 153580
1726 153580
1727 153580
1728 153580
1729 153580
1730 153580
1731 154667
1732 154667
1733 154667
1734 154667
1735 154667
1736 154667
1737 154667
1738 154667
1739 154667
1740 154667
1741 155662
1742 155662
1743 155662
1744 155662
1745 155662
1746 155662
1747 155662
1748 155662
1749 155662
1750 155662
1751 156446
1752 156446
1753 156446
1754 156446
1755 156446
1756 156446
1757 156446
1758 156446
1759 156446
1760 156446
1761 157016
1762 157016
1763 157016
1764 157016
1765 157016
1766 157016
1767 157016
1768 157016
1769 157016
1770 157016
1771 157653
1772 157653
1773 157653
1774 157653
1775 157653
1776 157653
1777 157653
1778 157653
1779 157653
1780 157653
1781 158113
1782 158113
1783 158113
1784 158113
1785 158113
1786 158113
1787 158113
1788 158113
1789 158113
1790 158113
1791 158082
1792 158082
1793 158082
1794 158082
1795 158082
1796 158082
1797 158082
1798 158082
1799 158082
1800 158082
1801 157909
1802 157909
1803 157909
1804 157909
1805 157909
1806 157909
1807 157909
1808 157909
1809 157909
1810 157909
1811 157591
1812 157591
1813 157591
1814 157591
1815 157591
1816 157591
1817 157591
1818 157591
1819 157591
1820 157591
1821 157035
1822 157035
1823 157035
1824 157035
1825 157035
1826 157035
1827 157035
1828 157035
1829 157035
1830 157035
1831 156242
1832 156242
1833 156242
1834 156242
1835 156242
1836 156242
1837 156242
1838 156242
1839 156242
1840 156242
1841 155799
1842 155799
1843 155799
1844 155799
1845 155799
1846 155799
1847 155799
1848 155799
1849 155799
1850 155799
1851 155466
1852 155466
1853 155466
1854 155466
1855 155466
1856 155466
1857 155466
1858 155466
1859 155466
1860 155466
1861 154764
1862 154764
1863 154764
1864 154764
1865 154764
1866 154764
1867 154764
1868 154764
1869 154764
1870 154764
1871 153931
1872 153931
1873 153931
1874 153931
1875 153931
1876 153931
1877 153931
1878 153931
1879 153931
1880 153931
1881 152504
1882 152504
1883 152504
1884 152504
1885 152504
1886 152504
1887 152504
1888 152504
1889 152504
1890 152504
1891 151003
1892 151003
1893 151003
1894 151003
1895 151003
1896 151003
1897 151003
1898 151003
1899 151003
1900 151003
1901 149561
1902 149561
1903 149561
1904 149561
1905 149561
1906 149561
1907 149561
1908 149561
1909 149561
1910 149561
1911 148183
1912 148183
1913 148183
1914 148183
1915 148183
1916 148183
1917 148183
1918 148183
1919 148183
1920 148183
1921 146837
1922 146837
1923 146837
1924 146837
1925 146837
1926 146837
1927 146837
1928 146837
1929 146837
1930 146837
1931 145555
1932 145555
1933 145555
1934 145555
1935 145555
1936 145555
1937 145555
1938 145555
1939 145555
1940 145555
1941 144325
1942 144325
1943 144325
1944 144325
1945 144325
1946 144325
1947 144325
1948 144325
1949 144325
1950 144325
1951 142866
1952 142866
1953 142866
1954 142866
1955 142866
1956 142866
1957 142866
1958 142866
1959 142866
1960 142866
1961 141334
1962 141334
1963 141334
1964 141334
1965 141334
1966 141334
1967 141334
1968 141334
1969 141334
1970 141334
1971 139840
1972 139840
1973 139840
1974 139840
1975 139840
1976 139840
1977 139840
1978 139840
1979 139840
1980 139840
1981 138440
1982 138440
1983 138440
1984 138440
1985 138440
1986 138440
1987 138440
1988 138440
1989 138440
1990 138440
1991 137105
1992 137105
1993 137105
1994 137105
1995 137105
1996 137105
1997 137105
1998 137105
1999 137105
2000 137105
2001 135789
2002 135789
2003 135789
2004 135789
2005 135789
2006 135789
2007 135789
2008 135789
2009 135789
2010 135789
2011 134621
2012 134621
2013 134621
2014 134621
2015 134621
2016 134621
2017 134621
2018 134621
2019 134621
2020 134621
2021 133664
2022 133664
2023 133664
2024 133664
2025 133664
2026 133664
2027 133664
2028 133664
2029 133664
2030 133664
2031 132851
2032 132851
2033 132851
2034 132851
2035 132851
2036 132851
2037 132851
2038 132851
2039 132851
2040 132851
2041 131734
2042 131734
2043 131734
2044 131734
2045 131734
2046 131734
2047 131734
2048 131734
2049 131734
2050 131734
2051 130432
2052 130432
2053 130432
2054 130432
2055 130432
2056 130432
2057 130432
2058 130432
2059 130432
2060 130432
2061 129134
2062 129134
2063 129134
2064 129134
2065 129134
2066 129134
2067 129134
2068 129134
2069 129134
2070 129134
2071 127813
2072 127813
2073 127813
2074 127813
2075 127813
2076 127813
2077 127813
2078 127813
2079 127813
2080 127813
2081 126789
2082 126789
2083 126789
2084 126789
2085 126789
2086 126789
2087 126789
2088 126789
2089 126789
2090 126789
2091 125881
2092 125881
2093 125881
2094 125881
2095 125881
2096 125881
2097 125881
2098 125881
2099 125881
2100 125881
2101 124493
2102 124493
2103 124493
2104 124493
2105 124493
2106 124493
2107 124493
2108 124493
2109 124493
2110 124493
2111 122879
2112 122879
2113 122879
2114 122879
2115 122879
2116 122879
2117 122879
2118 122879
2119 122879
2120 122879
2121 120838
2122 120838
2123 120838
2124 120838
2125 120838
2126 120838
2127 120838
2128 120838
2129 120838
2130 120838
2131 118649
2132 118649
2133 118649
2134 118649
2135 118649
2136 118649
2137 118649
2138 118649
2139 118649
2140 118649
2141 116491
2142 116491
2143 116491
2144 116491
2145 116491
2146 116491
2147 116491
2148 116491
2149 116491
2150 116491
2151 114554
2152 114554
2153 114554
2154 114554
2155 114554
2156 114554
2157 114554
2158 114554
2159 114554
2160 114554
2161 112706
2162 112706
2163 112706
2164 112706
2165 112706
2166 112706
2167 112706
2168 112706
2169 112706
2170 112706
2171 110706
2172 110706
2173 110706
2174 110706
2175 110706
2176 110706
2177 110706
2178 110706
2179 110706
2180 110706
2181 108739
2182 108739
2183 108739
2184 108739
2185 108739
2186 108739
2187 108739
2188 108739
2189 108739
2190 108739
2191 106935
2192 106935
2193 106935
2194 106935
2195 106935
2196 106935
2197 106935
2198 106935
2199 106935
2200 106935
2201 105110
2202 105110
2203 105110
2204 105110
2205 105110
2206 105110
2207 105110
2208 105110
2209 105110
2210 105110
2211 103335
2212 103335
2213 103335
2214 103335
2215 103335
2216 103335
2217 103335
2218 103335
2219 103335
2220 103335
2221 101470
2222 101470
2223 101470
2224 101470
2225 101470
2226 101470
2227 101470
2228 101470
2229 101470
2230 101470
2231 99640.2
2232 99640.2
2233 99640.2
2234 99640.2
2235 99640.2
2236 99640.2
2237 99640.2
2238 99640.2
2239 99640.2
2240 99640.2
2241 98014.9
2242 98014.9
2243 98014.9
2244 98014.9
2245 98014.9
2246 98014.9
2247 98014.9
2248 98014.9
2249 98014.9
2250 98014.9
2251 96694.8
2252 96694.8
2253 96694.8
2254 96694.8
2255 96694.8
2256 96694.8
2257 96694.8
2258 96694.8
2259 96694.8
2260 96694.8
2261 95569.2
2262 95569.2
2263 95569.2
2264 95569.2
2265 95569.2
2266 95569.2
2267 95569.2
2268 95569.2
2269 95569.2
2270 95569.2
2271 94644.5
2272 94644.5
2273 94644.5
2274 94644.5
2275 94644.5
2276 94644.5
2277 94644.5
2278 94644.5
2279 94644.5
2280 94644.5
2281 93847.3
2282 93847.3
2283 93847.3
2284 93847.3
2285 93847.3
2286 93847.3
2287 93847.3
2288 93847.3
2289 93847.3
2290 93847.3
2291 93315.4
2292 93315.4
2293 93315.4
2294 93315.4
2295 93315.4
2296 93315.4
2297 93315.4
2298 93315.4
2299 93315.4
2300 93315.4
2301 93343.7
2302 93343.7
2303 93343.7
2304 93343.7
2305 93343.7
2306 93343.7
2307 93343.7
2308 93343.7
2309 93343.7
2310 93343.7
2311 93713.3
2312 93713.3
2313 93713.3
2314 93713.3
2315 93713.3
2316 93713.3
2317 93713.3
2318 93713.3
2319 93713.3
2320 93713.3
2321 94617.4
2322 94617.4
2323 94617.4
2324 94617.4
2325 94617.4
2326 94617.4
2327 94617.4
2328 94617.4
2329 94617.4
2330 94617.4
2331 95802.3
2332 95802.3
2333 95802.3
2334 95802.3
2335 95802.3
2336 95802.3
2337 95802.3
2338 95802.3
2339 95802.3
2340 95802.3
2341 97003.9
2342 97003.9
2343 97003.9
2344 97003.9
2345 97003.9
2346 97003.9
2347 97003.9
2348 97003.9
2349 97003.9
2350 97003.9
2351 98327.8
2352 98327.8
2353 98327.8
2354 98327.8
2355 98327.8
2356 98327.8
2357 98327.8
2358 98327.8
2359 98327.8
2360 98327.8
2361 100011
2362 100011
2363 100011
2364 100011
2365 100011
2366 100011
2367 100011
2368 100011
2369 100011
2370 100011
2371 101908
2372 101908
2373 101908
2374 101908
2375 101908
2376 101908
2377 101908
2378 101908
2379 101908
2380 101908
2381 103928
2382 103928
2383 103928
2384 103928
2385 103928
2386 103928
2387 103928
2388 103928
2389 103928
2390 103928
2391 106071
2392 106071
2393 106071
2394 106071
2395 106071
2396 106071
2397 106071
2398 106071
2399 106071
2400 106071
2401 108243
2402 108243
2403 108243
2404 108243
2405 108243
2406 108243
2407 108243
2408 108243
2409 108243
2410 108243
2411 110296
2412 110296
2413 110296
2414 110296
2415 110296
2416 110296
2417 110296
2418 110296
2419 110296
2420 110296
2421 112473
2422 112473
2423 112473
2424 112473
2425 112473
2426 112473
2427 112473
2428 112473
2429 112473
2430 112473
2431 114468
2432 114468
2433 114468
2434 114468
2435 114468
2436 114468
2437 114468
2438 114468
2439 114468
2440 114468
2441 116381
2442 116381
2443 116381
2444 116381
2445 116381
2446 116381
2447 116381
2448 116381
2449 116381
2450 116381
2451 118021
2452 118021
2453 118021
2454 118021
2455 118021
2456 118021
2457 118021
2458 118021
2459 118021
2460 118021
2461 119350
2462 119350
2463 119350
2464 119350
2465 119350
2466 119350
2467 119350
2468 119350
2469 119350
2470 119350
2471 120657
2472 120657
2473 120657
2474 120657
2475 120657
2476 120657
2477 120657
2478 120657
2479 120657
2480 120657
2481 121791
2482 121791
2483 121791
2484 121791
2485 121791
2486 121791
2487 121791
2488 121791
2489 121791
2490 121791
2491 122398
2492 122398
2493 122398
2494 122398
2495 122398
2496 122398
2497 122398
2498 122398
2499 122398
2500 122398
2501 122755
2502 122755
2503 122755
2504 122755
2505 122755
2506 122755
2507 122755
2508 122755
2509 122755
2510 122755
2511 122954
2512 122954
2513 122954
2514 122954
2515 122954
2516 122954
2517 122954
2518 122954
2519 122954
2520 122954
2521 122871
2522 122871
2523 122871
2524 122871
2525 122871
2526 122871
2527 122871
2528 122871
2529 122871
2530 122871
2531 122624
2532 122624
2533 122624
2534 122624
2535 122624
2536 122624
2537 122624
2538 122624
2539 122624
2540 122624
2541 122476
2542 122476
2543 122476
2544 122476
2545 122476
2546 122476
2547 122476
2548 122476
2549 122476
2550 122476
2551 122344
2552 122344
2553 122344
2554 122344
2555 122344
2556 122344
2557 122344
2558 122344
2559 122344
2560 122344
2561 121879
2562 121879
2563 121879
2564 121879
2565 121879
2566 121879
2567 121879
2568 121879
2569 121879
2570 121879
2571 121324
2572 121324
2573 121324
2574 121324
2575 121324
2576 121324
2577 121324
2578 121324
2579 121324
2580 121324
2581 120585
2582 120585
2583 120585
2584 120585
2585 120585
2586 120585
2587 120585
2588 120585
2589 120585
2590 120585
2591 119537
2592 119537
2593 119537
2594 119537
2595 119537
2596 119537
2597 119537
2598 119537
2599 119537
2600 119537
2601 118532
2602 118532
2603 118532
2604 118532
2605 118532
2606 118532
2607 118532
2608 118532
2609 118532
2610 118532
2611 117537
2612 117537
2613 117537
2614 117537
2615 117537
2616 117537
2617 117537
2618 117537
2619 117537
2620 117537
2621 116388
2622 116388
2623 116388
2624 116388
2625 116388
2626 116388
2627 116388
2628 116388
2629 116388
2630 116388
2631 115577
2632 115577
2633 115577
2634 115577
2635 115577
2636 115577
2637 115577
2638 115577
2639 115577
2640 115577
2641 114954
2642 114954
2643 114954
2644 114954
2645 114954
2646 114954
2647 114954
2648 114954
2649 114954
2650 114954
2651 114563
2652 114563
2653 114563
2654 114563
2655 114563
2656 114563
2657 114563
2658 114563
2659 114563
2660 114563
2661 114511
2662 114511
2663 114511
2664 114511
2665 114511
2666 114511
2667 114511
2668 114511
2669 114511
2670 114511
2671 114580
2672 114580
2673 114580
2674 114580
2675 114580
2676 114580
2677 114580
2678 114580
2679 114580
2680 114580
2681 114694
2682 114694
2683 114694
2684 114694
2685 114694
2686 114694
2687 114694
2688 114694
2689 114694
2690 114694
2691 115085
2692 115085
2693 115085
2694 115085
2695 115085
2696 115085
2697 115085
2698 115085
2699 115085
2700 115085
2701 115524
2702 115524
2703 115524
2704 115524
2705 115524
2706 115524
2707 115524
2708 115524
2709 115524
2710 115524
2711 115856
2712 115856
2713 115856
2714 115856
2715 115856
2716 115856
2717 115856
2718 115856
2719 115856
2720 115856
2721 116451
2722 116451
2723 116451
2724 116451
2725 116451
2726 116451
2727 116451
2728 116451
2729 116451
2730 116451
2731 117128
2732 117128
2733 117128
2734 117128
2735 117128
2736 117128
2737 117128
2738 117128
2739 117128
2740 117128
2741 117776
2742 117776
2743 117776
2744 117776
2745 117776
2746 117776
2747 117776
2748 117776
2749 117776
2750 117776
2751 118345
2752 118345
2753 118345
2754 118345
2755 118345
2756 118345
2757 118345
2758 118345
2759 118345
2760 118345
2761 119047
2762 119047
2763 119047
2764 119047
2765 119047
2766 119047
2767 119047
2768 119047
2769 119047
2770 119047
2771 119693
2772 119693
2773 119693
2774 119693
2775 119693
2776 119693
2777 119693
2778 119693
2779 119693
2780 119693
2781 120482
2782 120482
2783 120482
2784 120482
2785 120482
2786 120482
2787 120482
2788 120482
2789 120482
2790 120482
2791 121519
2792 121519
2793 121519
2794 121519
2795 121519
2796 121519
2797 121519
2798 121519
2799 121519
2800 121519
2801 122544
2802 122544
2803 122544
2804 122544
2805 122544
2806 122544
2807 122544
2808 122544
2809 122544
2810 122544
2811 123483
2812 123483
2813 123483
2814 123483
2815 123483
2816 123483
2817 123483
2818 123483
2819 123483
2820 123483
2821 124549
2822 124549
2823 124549
2824 124549
2825 124549
2826 124549
2827 124549
2828 124549
2829 124549
2830 124549
2831 125278
2832 125278
2833 125278
2834 125278
2835 125278
2836 125278
2837 125278
2838 125278
2839 125278
2840 125278
2841 125880
2842 125880
2843 125880
2844 125880
2845 125880
2846 125880
2847 125880
2848 125880
2849 125880
2850 125880
2851 126345
2852 126345
2853 126345
2854 126345
2855 126345
2856 126345
2857 126345
2858 126345
2859 126345
2860 126345
2861 126748
2862 126748
2863 126748
2864 126748
2865 126748
2866 126748
2867 126748
2868 126748
2869 126748
2870 126748
2871 126808
2872 126808
2873 126808
2874 126808
2875 126808
2876 126808
2877 126808
2878 126808
2879 126808
2880 126808
2881 126928
2882 126928
2883 126928
2884 126928
2885 126928
2886 126928
2887 126928
2888 126928
2889 126928
2890 126928
2891 127300
2892 127300
2893 127300
2894 127300
2895 127300
2896 127300
2897 127300
2898 127300
2899 127300
2900 127300
2901 127827
2902 127827
2903 127827
2904 127827
2905 127827
2906 127827
2907 127827
2908 127827
2909 127827
2910 127827
2911 128546
2912 128546
2913 128546
2914 128546
2915 128546
2916 128546
2917 128546
2918 128546
2919 128546
2920 128546
2921 128878
2922 128878
2923 128878
2924 128878
2925 128878
2926 128878
2927 128878
2928 128878
2929 128878
2930 128878
2931 129266
2932 129266
2933 129266
2934 129266
2935 129266
2936 129266
2937 129266
2938 129266
2939 129266
2940 129266
2941 129475
2942 129475
2943 129475
2944 129475
2945 129475
2946 129475
2947 129475
2948 129475
2949 129475
2950 129475
2951 129638
2952 129638
2953 129638
2954 129638
2955 129638
2956 129638
2957 129638
2958 129638
2959 129638
2960 129638
2961 129633
2962 129633
2963 129633
2964 129633
2965 129633
2966 129633
2967 129633
2968 129633
2969 129633
2970 129633
2971 129817
2972 129817
2973 129817
2974 129817
2975 129817
2976 129817
2977 129817
2978 129817
2979 129817
2980 129817
2981 130012
2982 130012
2983 130012
2984 130012
2985 130012
2986 130012
2987 130012
2988 130012
2989 130012
2990 130012
2991 130193
2992 130193
2993 130193
2994 130193
2995 130193
2996 130193
2997 130193
2998 130193
2999 130193
3000 130193
3001 130436
3002 130436
3003 130436
3004 130436
3005 130436
3006 130436
3007 130436
3008 130436
3009 130436
3010 130436
3011 130741
3012 130741
3013 130741
3014 130741
3015 130741
3016 130741
3017 130741
3018 130741
3019 130741
3020 130741
3021 130797
3022 130797
3023 130797
3024 130797
3025 130797
3026 130797
3027 130797
3028 130797
3029 130797
3030 130797
3031 131141
3032 131141
3033 131141
3034 131141
3035 131141
3036 131141
3037 131141
3038 131141
3039 131141
3040 131141
3041 131331
3042 131331
3043 131331
3044 131331
3045 131331
3046 131331
3047 131331
3048 131331
3049 131331
3050 131331
3051 131514
3052 131514
3053 131514
3054 131514
3055 131514
3056 131514
3057 131514
3058 131514
3059 131514
3060 131514
3061 131655
3062 131655
3063 131655
3064 131655
3065 131655
3066 131655
3067 131655
3068 131655
3069 131655
3070 131655
3071 131933
3072 131933
3073 131933
3074 131933
3075 131933
3076 131933
3077 131933
3078 131933
3079 131933
3080 131933
3081 132073
3082 132073
3083 132073
3084 132073
3085 132073
3086 132073
3087 132073
3088 132073
3089 132073
3090 132073
3091 131991
3092 131991
3093 131991
3094 131991
3095 131991
3096 131991
3097 131991
3098 131991
3099 131991
3100 131991
3101 131669
3102 131669
3103 131669
3104 131669
3105 131669
3106 131669
3107 131669
3108 131669
3109 131669
3110 131669
3111 131338
3112 131338
3113 131338
3114 131338
3115 131338
3116 131338
3117 131338
3118 131338
3119 131338
3120 131338
3121 131190
3122 131190
3123 131190
3124 131190
3125 131190
3126 131190
3127 131190
3128 131190
3129 131190
3130 131190
3131 130872
3132 130872
3133 130872
3134 130872
3135 130872
3136 130872
3137 130872
3138 130872
3139 130872
3140 130872
3141 130565
3142 130565
3143 130565
3144 130565
3145 130565
3146 130565
3147 130565
3148 130565
3149 130565
3150 130565
3151 130273
3152 130273
3153 130273
3154 130273
3155 130273
3156 130273
3157 130273
3158 130273
3159 130273
3160 130273
3161 130155
3162 130155
3163 130155
3164 130155
3165 130155
3166 130155
3167 130155
3168 130155
3169 130155
3170 130155
3171 129966
3172 129966
3173 129966
3174 129966
3175 129966
3176 129966
3177 129966
3178 129966
3179 129966
3180 129966
3181 129648
3182 129648
3183 129648
3184 129648
3185 129648
3186 129648
3187 129648
3188 129648
3189 129648
3190 129648
3191 129124
3192 129124
3193 129124
3194 129124
3195 129124
3196 129124
3197 129124
3198 129124
3199 129124
3200 129124
3201 128336
3202 128336
3203 128336
3204 128336
3205 128336
3206 128336
3207 128336
3208 128336
3209 128336
3210 128336
3211 127690
3212 127690
3213 127690
3214 127690
3215 127690
3216 127690
3217 127690
3218 127690
3219 127690
3220 127690
3221 127330
3222 127330
3223 127330
3224 127330
3225 127330
3226 127330
3227 127330
3228 127330
3229 127330
3230 127330
3231 126692
3232 126692
3233 126692
3234 126692
3235 126692
3236 126692
3237 126692
3238 126692
3239 126692
3240 126692
3241 126191
3242 126191
3243 126191
3244 126191
3245 126191
3246 126191
3247 126191
3248 126191
3249 126191
3250 126191
3251 125775
3252 125775
3253 125775
3254 125775
3255 125775
3256 125775
3257 125775
3258 125775
3259 125775
3260 125775
3261 125307
3262 125307
3263 125307
3264 125307
3265 125307
3266 125307
3267 125307
3268 125307
3269 125307
3270 125307
3271 124798
3272 124798
3273 124798
3274 124798
3275 124798
3276 124798
3277 124798
3278 124798
3279 124798
3280 124798
3281 124338
3282 124338
3283 124338
3284 124338
3285 124338
3286 124338
3287 124338
3288 124338
3289 124338
3290 124338
3291 123634
3292 123634
3293 123634
3294 123634
3295 123634
3296 123634
3297 123634
3298 123634
3299 123634
3300 123634
3301 122849
3302 122849
3303 122849
3304 122849
3305 122849
3306 122849
3307 122849
3308 122849
3309 122849
3310 122849
3311 121841
3312 121841
3313 121841
3314 121841
3315 121841
3316 121841
3317 121841
3318 121841
3319 121841
3320 121841
3321 120951
3322 120951
3323 120951
3324 120951
3325 120951
3326 120951
3327 120951
3328 120951
3329 120951
3330 120951
3331 120124
3332 120124
3333 120124
3334 120124
3335 120124
3336 120124
3337 120124
3338 120124
3339 120124
3340 120124
3341 119735
3342 119735
3343 119735
3344 119735
3345 119735
3346 119735
3347 119735
3348 119735
3349 119735
3350 119735
3351 119108
3352 119108
3353 119108
3354 119108
3355 119108
3356 119108
3357 119108
3358 119108
3359 119108
3360 119108
3361 118197
3362 118197
3363 118197
3364 118197
3365 118197
3366 118197
3367 118197
3368 118197
3369 118197
3370 118197
3371 117078
3372 117078
3373 117078
3374 117078
3375 117078
3376 117078
3377 117078
3378 117078
3379 117078
3380 117078
3381 116026
3382 116026
3383 116026
3384 116026
3385 116026
3386 116026
3387 116026
3388 116026
3389 116026
3390 116026
3391 115037
3392 115037
3393 115037
3394 115037
3395 115037
3396 115037
3397 115037
3398 115037
3399 115037
3400 115037
3401 114202
3402 114202
3403 114202
3404 114202
3405 114202
3406 114202
3407 114202
3408 114202
3409 114202
3410 114202
3411 113030
3412 113030
3413 113030
3414 113030
3415 113030
3416 113030
3417 113030
3418 113030
3419 113030
3420 113030
3421 111757
3422 111757
3423 111757
3424 111757
3425 111757
3426 111757
3427 111757
3428 111757
3429 111757
3430 111757
3431 110540
3432 110540
3433 110540
3434 110540
3435 110540
3436 110540
3437 110540
3438 110540
3439 110540
3440 110540
3441 109344
3442 109344
3443 109344
3444 109344
3445 109344
3446 109344
3447 109344
3448 109344
3449 109344
3450 109344
3451 108023
3452 108023
3453 108023
3454 108023
3455 108023
3456 108023
3457 108023
3458 108023
3459 108023
3460 108023
3461 106633
3462 106633
3463 106633
3464 106633
3465 106633
3466 106633
3467 106633
3468 106633
3469 106633
3470 106633
3471 105352
3472 105352
3473 105352
3474 105352
3475 105352
3476 105352
3477 105352
3478 105352
3479 105352
3480 105352
3481 104064
3482 104064
3483 104064
3484 104064
3485 104064
3486 104064
3487 104064
3488 104064
3489 104064
3490 104064
3491 103097
3492 103097
3493 103097
3494 103097
3495 103097
3496 103097
3497 103097
3498 103097
3499 103097
3500 103097
3501 102490
3502 102490
3503 102490
3504 102490
3505 102490
3506 102490
3507 102490
3508 102490
3509 102490
3510 102490
3511 102199
3512 102199
3513 102199
3514 102199
3515 102199
3516 102199
3517 102199
3518 102199
3519 102199
3520 102199
3521 101629
3522 101629
3523 101629
3524 101629
3525 101629
3526 101629
3527 101629
3528 101629
3529 101629
3530 101629
3531 101103
3532 101103
3533 101103
3534 101103
3535 101103
3536 101103
3537 101103
3538 101103
3539 101103
3540 101103
3541 99888.7
3542 99888.7
3543 99888.7
3544 99888.7
3545 99888.7
3546 99888.7
3547 99888.7
3548 99888.7
3549 99888.7
3550 99888.7
3551 99029.7
3552 99029.7
3553 99029.7
3554 99029.7
3555 99029.7
3556 99029.7
3557 99029.7
3558 99029.7
3559 99029.7
3560 99029.7
3561 98512
3562 98512
3563 98512
3564 98512
3565 98512
3566 98512
3567 98512
3568 98512
3569 98512
3570 98512
3571 98192.6
3572 98192.6
3573 98192.6
3574 98192.6
3575 98192.6
3576 98192.6
3577 98192.6
3578 98192.6
3579 98192.6
3580 98192.6
3581 97807.5
3582 97807.5
3583 97807.5
3584 97807.5
3585 97807.5
3586 97807.5
3587 97807.5
3588 97807.5
3589 97807.5
3590 97807.5
3591 97739.3
3592 97739.3
3593 97739.3
3594 97739.3
3595 97739.3
3596 97739.3
3597 97739.3
3598 97739.3
3599 97739.3
3600 97739.3
3601 97696.8
3602 97696.8
3603 97696.8
3604 97696.8
3605 97696.8
3606 97696.8
3607 97696.8
3608 97696.8
3609 97696.8
3610 97696.8
3611 98029
3612 98029
3613 98029
3614 98029
3615 98029
3616 98029
3617 98029
3618 98029
3619 98029
3620 98029
3621 98321.4
3622 98321.4
3623 98321.4
3624 98321.4
3625 98321.4
3626 98321.4
3627 98321.4
3628 98321.4
3629 98321.4
3630 98321.4
3631 98825
3632 98825
3633 98825
3634 98825
3635 98825
3636 98825
3637 98825
3638 98825
3639 98825
3640 98825
3641 99344
3642 99344
3643 99344
3644 99344
3645 99344
3646 99344
3647 99344
3648 99344
3649 99344
3650 99344
3651 99981.5
3652 99981.5
3653 99981.5
3654 99981.5
3655 99981.5
3656 99981.5
3657 99981.5
3658 99981.5
3659 99981.5
3660 99981.5
3661 100758
3662 100758
3663 100758
3664 100758
3665 100758
3666 100758
3667 100758
3668 100758
3669 100758
3670 100758
3671 101488
3672 101488
3673 101488
3674 101488
3675 101488
3676 101488
3677 101488
3678 101488
3679 101488
3680 101488
3681 102555
3682 102555
3683 102555
3684 102555
3685 102555
3686 102555
3687 102555
3688 102555
3689 102555
3690 102555
3691 103540
3692 103540
3693 103540
3694 103540
3695 103540
3696 103540
3697 103540
3698 103540
3699 103540
3700 103540
3701 104314
3702 104314
3703 104314
3704 104314
3705 104314
3706 104314
3707 104314
3708 104314
3709 104314
3710 104314
3711 104962
3712 104962
3713 104962
3714 104962
3715 104962
3716 104962
3717 104962
3718 104962
3719 104962
3720 104962
3721 105782
3722 105782
3723 105782
3724 105782
3725 105782
3726 105782
3727 105782
3728 105782
3729 105782
3730 105782
3731 106623
3732 106623
3733 106623
3734 106623
3735 106623
3736 106623
3737 106623
3738 106623
3739 106623
3740 106623
3741 107848
3742 107848
3743 107848
3744 107848
3745 107848
3746 107848
3747 107848
3748 107848
3749 107848
3750 107848
3751 109080
3752 109080
3753 109080
3754 109080
3755 109080
3756 109080
3757 109080
3758 109080
3759 109080
3760 109080
3761 110346
3762 110346
3763 110346
3764 110346
3765 110346
3766 110346
3767 110346
3768 110346
3769 110346
3770 110346
3771 111776
3772 111776
3773 111776
3774 111776
3775 111776
3776 111776
3777 111776
3778 111776
3779 111776
3780 111776
3781 113431
3782 113431
3783 113431
3784 113431
3785 113431
3786 113431
3787 113431
3788 113431
3789 113431
3790 113431
3791 114857
3792 114857
3793 114857
3794 114857
3795 114857
3796 114857
3797 114857
3798 114857
3799 114857
3800 114857
3801 116397
3802 116397
3803 116397
3804 116397
3805 116397
3806 116397
3807 116397
3808 116397
3809 116397
3810 116397
3811 117825
3812 117825
3813 117825
3814 117825
3815 117825
3816 117825
3817 117825
3818 117825
3819 117825
3820 117825
3821 119207
3822 119207
3823 119207
3824 119207
3825 119207
3826 119207
3827 119207
3828 119207
3829 119207
3830 119207
3831 120382
3832 120382
3833 120382
3834 120382
3835 120382
3836 120382
3837 120382
3838 120382
3839 120382
3840 120382
3841 121528
3842 121528
3843 121528
3844 121528
3845 121528
3846 121528
3847 121528
3848 121528
3849 121528
3850 121528
3851 122754
3852 122754
3853 122754
3854 122754
3855 122754
3856 122754
3857 122754
3858 122754
3859 122754
3860 122754
3861 124244
3862 124244
3863 124244
3864 124244
3865 124244
3866 124244
3867 124244
3868 124244
3869 124244
3870 124244
3871 125851
3872 125851
3873 125851
3874 125851
3875 125851
3876 125851
3877 125851
3878 125851
3879 125851
3880 125851
3881 127255
3882 127255
3883 127255
3884 127255
3885 127255
3886 127255
3887 127255
3888 127255
3889 127255
3890 127255
3891 128771
3892 128771
3893 128771
3894 128771
3895 128771
3896 128771
3897 128771
3898 128771
3899 128771
3900 128771
3901 130350
3902 130350
3903 130350
3904 130350
3905 130350
3906 130350
3907 130350
3908 130350
3909 130350
3910 130350
3911 131828
3912 131828
3913 131828
3914 131828
3915 131828
3916 131828
3917 131828
3918 131828
3919 131828
3920 131828
3921 133245
3922 133245
3923 133245
3924 133245
3925 133245
3926 133245
3927 133245
3928 133245
3929 133245
3930 133245
3931 134587
3932 134587
3933 134587
3934 134587
3935 134587
3936 134587
3937 134587
3938 134587
3939 134587
3940 134587
3941 135876
3942 135876
3943 135876
3944 135876
3945 135876
3946 135876
3947 135876
3948 135876
3949 135876
3950 135876
3951 136946
3952 136946
3953 136946
3954 136946
3955 136946
3956 136946
3957 136946
3958 136946
3959 136946
3960 136946
3961 137870
3962 137870
3963 137870
3964 137870
3965 137870
3966 137870
3967 137870
3968 137870
3969 137870
3970 137870
3971 138416
3972 138416
3973 138416
3974 138416
3975 138416
3976 138416
3977 138416
3978 138416
3979 138416
3980 138416
3981 138643
3982 138643
3983 138643
3984 138643
3985 138643
3986 138643
3987 138643
3988 138643
3989 138643
3990 138643
3991 138778
3992 138778
3993 138778
3994 138778
3995 138778
3996 138778
3997 138778
3998 138778
3999 138778
4000 138778
4001 138708
4002 138708
4003 138708
4004 138708
4005 138708
4006 138708
4007 138708
4008 138708
4009 138708
4010 138708
4011 138608
4012 138608
4013 138608
4014 138608
4015 138608
4016 138608
4017 138608
4018 138608
4019 138608
4020 138608
4021 138699
4022 138699
4023 138699
4024 138699
4025 138699
4026 138699
4027 138699
4028 138699
4029 138699
4030 138699
4031 138868
4032 138868
4033 138868
4034 138868
4035 138868
4036 138868
4037 138868
4038 138868
4039 138868
4040 138868
4041 139105
4042 139105
4043 139105
4044 139105
4045 139105
4046 139105
4047 139105
4048 139105
4049 139105
4050 139105
4051 139093
4052 139093
4053 139093
4054 139093
4055 139093
4056 139093
4057 139093
4058 139093
4059 139093
4060 139093
4061 138433
4062 138433
4063 138433
4064 138433
4065 138433
4066 138433
4067 138433
4068 138433
4069 138433
4070 138433
4071 137566
4072 137566
4073 137566
4074 137566
4075 137566
4076 137566
4077 137566
4078 137566
4079 137566
4080 137566
4081 136384
4082 136384
4083 136384
4084 136384
4085 136384
4086 136384
4087 136384
4088 136384
4089 136384
4090 136384
4091 135064
4092 135064
4093 135064
4094 135064
4095 135064
4096 135064
4097 135064
4098 135064
4099 135064
4100 135064
4101 133683
4102 133683
4103 133683
4104 133683
4105 133683
4106 133683
4107 133683
4108 133683
4109 133683
4110 133683
4111 132425
4112 132425
4113 132425
4114 132425
4115 132425
4116 132425
4117 132425
4118 132425
4119 132425
4120 132425
4121 131251
4122 131251
4123 131251
4124 131251
4125 131251
4126 131251
4127 131251
4128 131251
4129 131251
4130 131251
4131 130157
4132 130157
4133 130157
4134 130157
4135 130157
4136 130157
4137 130157
4138 130157
4139 130157
4140 130157
4141 129050
4142 129050
4143 129050
4144 129050
4145 129050
4146 129050
4147 129050
4148 129050
4149 129050
4150 129050
4151 128038
4152 128038
4153 128038
4154 128038
4155 128038
4156 128038
4157 128038
4158 128038
4159 128038
4160 128038
4161 126915
4162 126915
4163 126915
4164 126915
4165 126915
4166 126915
4167 126915
4168 126915
4169 126915
4170 126915
4171 126090
4172 126090
4173 126090
4174 126090
4175 126090
4176 126090
4177 126090
4178 126090
4179 126090
4180 126090
4181 125507
4182 125507
4183 125507
4184 125507
4185 125507
4186 125507
4187 125507
4188 125507
4189 125507
4190 125507
4191 124929
4192 124929
4193 124929
4194 124929
4195 124929
4196 124929
4197 124929
4198 124929
4199 124929
4200 124929
4201 124478
4202 124478
4203 124478
4204 124478
4205 124478
4206 124478
4207 124478
4208 124478
4209 124478
4210 124478
4211 124043
4212 124043
4213 124043
4214 124043
4215 124043
4216 124043
4217 124043
4218 124043
4219 124043
4220 124043
4221 123585
4222 123585
4223 123585
4224 123585
4225 123585
4226 123585
4227 123585
4228 123585
4229 123585
4230 123585
4231 123421
4232 123421
4233 123421
4234 123421
4235 123421
4236 123421
4237 123421
4238 123421
4239 123421
4240 123421
4241 123075
4242 123075
4243 123075
4244 123075
4245 123075
4246 123075
4247 123075
4248 123075
4249 123075
4250 123075
4251 122844
4252 122844
4253 122844
4254 122844
4255 122844
4256 122844
4257 122844
4258 122844
4259 122844
4260 122844
4261 122948
4262 122948
4263 122948
4264 122948
4265 122948
4266 122948
4267 122948
4268 122948
4269 122948
4270 122948
4271 123153
4272 123153
4273 123153
4274 123153
4275 123153
4276 123153
4277 123153
4278 123153
4279 123153
4280 123153
4281 123573
4282 123573
4283 123573
4284 123573
4285 123573
4286 123573
4287 123573
4288 123573
4289 123573
4290 123573
4291 124172
4292 124172
4293 124172
4294 124172
4295 124172
4296 124172
4297 124172
4298 124172
4299 124172
4300 124172
4301 124963
4302 124963
4303 124963
4304 124963
4305 124963
4306 124963
4307 124963
4308 124963
4309 124963
4310 124963
4311 125715
4312 125715
4313 125715
4314 125715
4315 125715
4316 125715
4317 125715
4318 125715
4319 125715
4320 125715
4321 126484
4322 126484
4323 126484
4324 126484
4325 126484
4326 126484
4327 126484
4328 126484
4329 126484
4330 126484
4331 127128
4332 127128
4333 127128
4334 127128
4335 127128
4336 127128
4337 127128
4338 127128
4339 127128
4340 127128
4341 127796
4342 127796
4343 127796
4344 127796
4345 127796
4346 127796
4347 127796
4348 127796
4349 127796
4350 127796
4351 128520
4352 128520
4353 128520
4354 128520
4355 128520
4356 128520
4357 128520
4358 128520
4359 128520
4360 128520
4361 129670
4362 129670
4363 129670
4364 129670
4365 129670
4366 129670
4367 129670
4368 129670
4369 129670
4370 129670
4371 130829
4372 130829
4373 130829
4374 130829
4375 130829
4376 130829
4377 130829
4378 130829
4379 130829
4380 130829
4381 132031
4382 132031
4383 132031
4384 132031
4385 132031
4386 132031
4387 132031
4388 132031
4389 132031
4390 132031
4391 133383
4392 133383
4393 133383
4394 133383
4395 133383
4396 133383
4397 133383
4398 133383
4399 133383
4400 133383
4401 134745
4402 134745
4403 134745
4404 134745
4405 134745
4406 134745
4407 134745
4408 134745
4409 134745
4410 134745
4411 136023
4412 136023
4413 136023
4414 136023
4415 136023
4416 136023
4417 136023
4418 136023
4419 136023
4420 136023
4421 137065
4422 137065
4423 137065
4424 137065
4425 137065
4426 137065
4427 137065
4428 137065
4429 137065
4430 137065
4431 137669
4432 137669
4433 137669
4434 137669
4435 137669
4436 137669
4437 137669
4438 137669
4439 137669
4440 137669
4441 138318
4442 138318
4443 138318
4444 138318
4445 138318
4446 138318
4447 138318
4448 138318
4449 138318
4450 138318
4451 138920
4452 138920
4453 138920
4454 138920
4455 138920
4456 138920
4457 138920
4458 138920
4459 138920
4460 138920
4461 139758
4462 139758
4463 139758
4464 139758
4465 139758
4466 139758
4467 139758
4468 139758
4469 139758
4470 139758
4471 140688
4472 140688
4473 140688
4474 140688
4475 140688
4476 140688
4477 140688
4478 140688
4479 140688
4480 140688
4481 141828
4482 141828
4483 141828
4484 141828
4485 141828
4486 141828
4487 141828
4488 141828
4489 141828
4490 141828
4491 142620
4492 142620
4493 142620
4494 142620
4495 142620
4496 142620
4497 142620
4498 142620
4499 142620
4500 142620
4501 143079
4502 143079
4503 143079
4504 143079
4505 143079
4506 143079
4507 143079
4508 143079
4509 143079
4510 143079
4511 143399
4512 143399
4513 143399
4514 143399
4515 143399
4516 143399
4517 143399
4518 143399
4519 143399
4520 143399
4521 143546
4522 143546
4523 143546
4524 143546
4525 143546
4526 143546
4527 143546
4528 143546
4529 143546
4530 143546
4531 143753
4532 143753
4533 143753
4534 143753
4535 143753
4536 143753
4537 143753
4538 143753
4539 143753
4540 143753
4541 143993
4542 143993
4543 143993
4544 143993
4545 143993
4546 143993
4547 143993
4548 143993
4549 143993
4550 143993
4551 144139
4552 144139
4553 144139
4554 144139
4555 144139
4556 144139
4557 144139
4558 144139
4559 144139
4560 144139
4561 143627
4562 143627
4563 143627
4564 143627
4565 143627
4566 143627
4567 143627
4568 143627
4569 143627
4570 143627
4571 142757
4572 142757
4573 142757
4574 142757
4575 142757
4576 142757
4577 142757
4578 142757
4579 142757
4580 142757
4581 141600
4582 141600
4583 141600
4584 141600
4585 141600
4586 141600
4587 141600
4588 141600
4589 141600
4590 141600
4591 140327
4592 140327
4593 140327
4594 140327
4595 140327
4596 140327
4597 140327
4598 140327
4599 140327
4600 140327
4601 138977
4602 138977
4603 138977
4604 138977
4605 138977
4606 138977
4607 138977
4608 138977
4609 138977
4610 138977
4611 137638
4612 137638
4613 137638
4614 137638
4615 137638
4616 137638
4617 137638
4618 137638
4619 137638
4620 137638
4621 136411
4622 136411
4623 136411
4624 136411
4625 136411
4626 136411
4627 136411
4628 136411
4629 136411
4630 136411
4631 135161
4632 135161
4633 135161
4634 135161
4635 135161
4636 135161
4637 135161
4638 135161
4639 135161
4640 135161
4641 133987
4642 133987
4643 133987
4644 133987
4645 133987
4646 133987
4647 133987
4648 133987
4649 133987
4650 133987
4651 132796
4652 132796
4653 132796
4654 132796
4655 132796
4656 132796
4657 132796
4658 132796
4659 132796
4660 132796
4661 131228
4662 131228
4663 131228
4664 131228
4665 131228
4666 131228
4667 131228
4668 131228
4669 131228
4670 131228
4671 129365
4672 129365
4673 129365
4674 129365
4675 129365
4676 129365
4677 129365
4678 129365
4679 129365
4680 129365
4681 127138
4682 127138
4683 127138
4684 127138
4685 127138
4686 127138
4687 127138
4688 127138
4689 127138
4690 127138
4691 125062
4692 125062
4693 125062
4694 125062
4695 125062
4696 125062
4697 125062
4698 125062
4699 125062
4700 125062
4701 123243
4702 123243
4703 123243
4704 123243
4705 123243
4706 123243
4707 123243
4708 123243
4709 123243
4710 123243
4711 121637
4712 121637
4713 121637
4714 121637
4715 121637
4716 121637
4717 121637
4718 121637
4719 121637
4720 121637
4721 120183
4722 120183
4723 120183
4724 120183
4725 120183
4726 120183
4727 120183
4728 120183
4729 120183
4730 120183
4731 118710
4732 118710
4733 118710
4734 118710
4735 118710
4736 118710
4737 118710
4738 118710
4739 118710
4740 118710
4741 117146
4742 117146
4743 117146
4744 117146
4745 117146
4746 117146
4747 117146
4748 117146
4749 117146
4750 117146
4751 115512
4752 115512
4753 115512
4754 115512
4755 115512
4756 115512
4757 115512
4758 115512
4759 115512
4760 115512
4761 114201
4762 114201
4763 114201
4764 114201
4765 114201
4766 114201
4767 114201
4768 114201
4769 114201
4770 114201
4771 113030
4772 113030
4773 113030
4774 113030
4775 113030
4776 113030
4777 113030
4778 113030
4779 113030
4780 113030
4781 112043
4782 112043
4783 112043
4784 112043
4785 112043
4786 112043
4787 112043
4788 112043
4789 112043
4790 112043
4791 110997
4792 110997
4793 110997
4794 110997
4795 110997
4796 110997
4797 110997
4798 110997
4799 110997
4800 110997
4801 109927
4802 109927
4803 109927
4804 109927
4805 109927
4806 109927
4807 109927
4808 109927
4809 109927
4810 109927
4811 109043
4812 109043
4813 109043
4814 109043
4815 109043
4816 109043
4817 109043
4818 109043
4819 109043
4820 109043
4821 108296
4822 108296
4823 108296
4824 108296
4825 108296
4826 108296
4827 108296
4828 108296
4829 108296
4830 108296
4831 107858
4832 107858
4833 107858
4834 107858
4835 107858
4836 107858
4837 107858
4838 107858
4839 107858
4840 107858
4841 107420
4842 107420
4843 107420
4844 107420
4845 107420
4846 107420
4847 107420
4848 107420
4849 107420
4850 107420
4851 107066
4852 107066
4853 107066
4854 107066
4855 107066
4856 107066
4857 107066
4858 107066
4859 107066
4860 107066
4861 106682
4862 106682
4863 106682
4864 106682
4865 106682
4866 106682
4867 106682
4868 106682
4869 106682
4870 106682
4871 106642
4872 106642
4873 106642
4874 106642
4875 106642
4876 106642
4877 106642
4878 106642
4879 106642
4880 106642
4881 106742
4882 106742
4883 106742
4884 106742
4885 106742
4886 106742
4887 106742
4888 106742
4889 106742
4890 106742
4891 106926
4892 106926
4893 106926
4894 106926
4895 106926
4896 106926
4897 106926
4898 106926
4899 106926
4900 106926
4901 107024
4902 107024
4903 107024
4904 107024
4905 107024
4906 107024
4907 107024
4908 107024
4909 107024
4910 107024
4911 107064
4912 107064
4913 107064
4914 107064
4915 107064
4916 107064
4917 107064
4918 107064
4919 107064
4920 107064
4921 107172
4922 107172
4923 107172
4924 107172
4925 107172
4926 107172
4927 107172
4928 107172
4929 107172
4930 107172
4931 107308
4932 107308
4933 107308
4934 107308
4935 107308
4936 107308
4937 107308
4938 107308
4939 107308
4940 107308
4941 107450
4942 107450
4943 107450
4944 107450
4945 107450
4946 107450
4947 107450
4948 107450
4949 107450
4950 107450
4951 107807
4952 107807
4953 107807
4954 107807
4955 107807
4956 107807
4957 107807
4958 107807
4959 107807
4960 107807
4961 108188
4962 108188
4963 108188
4964 108188
4965 108188
4966 108188
4967 108188
4968 108188
4969 108188
4970 108188
4971 108801
4972 108801
4973 108801
4974 108801
4975 108801
4976 108801
4977 108801
4978 108801
4979 108801
4980 108801
4981 109414
4982 109414
4983 109414
4984 109414
4985 109414
4986 109414
4987 109414
4988 109414
4989 109414
4990 109414
4991 110259
4992 110259
4993 110259
4994 110259
4995 110259
4996 110259
4997 110259
4998 110259
4999 110259
5000 110259
5001 111159
5002 111159
5003 111159
5004 111159
5005 111159
5006 111159
5007 111159
5008 111159
5009 111159
5010 111159
5011 111864
5012 111864
5013 111864
5014 111864
5015 111864
5016 111864
5017 111864
5018 111864
5019 111864
5020 111864
5021 112422
5022 112422
5023 112422
5024 112422
5025 112422
5026 112422
5027 112422
5028 112422
5029 112422
5030 112422
5031 112663
5032 112663
5033 112663
5034 112663
5035 112663
5036 112663
5037 112663
5038 112663
5039 112663
5040 112663
5041 112811
5042 112811
5043 112811
5044 112811
5045 112811
5046 112811
5047 112811
5048 112811
5049 112811
5050 112811
5051 112983
5052 112983
5053 112983
5054 112983
5055 112983
5056 112983
5057 112983
5058 112983
5059 112983
5060 112983
5061 113433
5062 113433
5063 113433
5064 113433
5065 113433
5066 113433
5067 113433
5068 113433
5069 113433
5070 113433
5071 113663
5072 113663
5073 113663
5074 113663
5075 113663
5076 113663
5077 113663
5078 113663
5079 113663
5080 113663
5081 113937
5082 113937
5083 113937
5084 113937
5085 113937
5086 113937
5087 113937
5088 113937
5089 113937
5090 113937
5091 114120
5092 114120
5093 114120
5094 114120
5095 114120
5096 114120
5097 114120
5098 114120
5099 114120
5100 114120
5101 114241
5102 114241
5103 114241
5104 114241
5105 114241
5106 114241
5107 114241
5108 114241
5109 114241
5110 114241
5111 114182
5112 114182
5113 114182
5114 114182
5115 114182
5116 114182
5117 114182
5118 114182
5119 114182
5120 114182
5121 113879
5122 113879
5123 113879
5124 113879
5125 113879
5126 113879
5127 113879
5128 113879
5129 113879
5130 113879
5131 113535
5132 113535
5133 113535
5134 113535
5135 113535
5136 113535
5137 113535
5138 113535
5139 113535
5140 113535
5141 113225
5142 113225
5143 113225
5144 113225
5145 113225
5146 113225
5147 113225
5148 113225
5149 113225
5150 113225
5151 112613
5152 112613
5153 112613
5154 112613
5155 112613
5156 112613
5157 112613
5158 112613
5159 112613
5160 112613
5161 111967
5162 111967
5163 111967
5164 111967
5165 111967
5166 111967
5167 111967
5168 111967
5169 111967
5170 111967
5171 111026
5172 111026
5173 111026
5174 111026
5175 111026
5176 111026
5177 111026
5178 111026
5179 111026
5180 111026
5181 109843
5182 109843
5183 109843
5184 109843
5185 109843
5186 109843
5187 109843
5188 109843
5189 109843
5190 109843
5191 108430
5192 108430
5193 108430
5194 108430
5195 108430
5196 108430
5197 108430
5198 108430
5199 108430
5200 108430
5201 107007
5202 107007
5203 107007
5204 107007
5205 107007
5206 107007
5207 107007
5208 107007
5209 107007
5210 107007
5211 105626
5212 105626
5213 105626
5214 105626
5215 105626
5216 105626
5217 105626
5218 105626
5219 105626
5220 105626
5221 104338
5222 104338
5223 104338
5224 104338
5225 104338
5226 104338
5227 104338
5228 104338
5229 104338
5230 104338
5231 103147
5232 103147
5233 103147
5234 103147
5235 103147
5236 103147
5237 103147
5238 103147
5239 103147
5240 103147
5241 102000
5242 102000
5243 102000
5244 102000
5245 102000
5246 102000
5247 102000
5248 102000
5249 102000
5250 102000
5251 100777
5252 100777
5253 100777
5254 100777
5255 100777
5256 100777
5257 100777
5258 100777
5259 100777
5260 100777
5261 99410.9
5262 99410.9
5263 99410.9
5264 99410.9
5265 99410.9
5266 99410.9
5267 99410.9
5268 99410.9
5269 99410.9
5270 99410.9
5271 98126.9
5272 98126.9
5273 98126.9
5274 98126.9
5275 98126.9
5276 98126.9
5277 98126.9
5278 98126.9
5279 98126.9
5280 98126.9
5281 96835.2
5282 96835.2
5283 96835.2
5284 96835.2
5285 96835.2
5286 96835.2
5287 96835.2
5288 96835.2
5289 96835.2
5290 96835.2
5291 95538.3
5292 95538.3
5293 95538.3
5294 95538.3
5295 95538.3
5296 95538.3
5297 95538.3
5298 95538.3
5299 95538.3
5300 95538.3
5301 94260.7
5302 94260.7
5303 94260.7
5304 94260.7
5305 94260.7
5306 94260.7
5307 94260.7
5308 94260.7
5309 94260.7
5310 94260.7
5311 93142.8
5312 93142.8
5313 93142.8
5314 93142.8
5315 93142.8
5316 93142.8
5317 93142.8
5318 93142.8
5319 93142.8
5320 93142.8
5321 92116.3
5322 92116.3
5323 92116.3
5324 92116.3
5325 92116.3
5326 92116.3
5327 92116.3
5328 92116.3
5329 92116.3
5330 92116.3
5331 91132.4
5332 91132.4
5333 91132.4
5334 91132.4
5335 91132.4
5336 91132.4
5337 91132.4
5338 91132.4
5339 91132.4
5340 91132.4
5341 90239.9
5342 90239.9
5343 90239.9
5344 90239.9
5345 90239.9
5346 90239.9
5347 90239.9
5348 90239.9
5349 90239.9
5350 90239.9
5351 89617.8
5352 89617.8
5353 89617.8
5354 89617.8
5355 89617.8
5356 89617.8
5357 89617.8
5358 89617.8
5359 89617.8
5360 89617.8
5361 89025.4
5362 89025.4
5363 89025.4
5364 89025.4
5365 89025.4
5366 89025.4
5367 89025.4
5368 89025.4
5369 89025.4
5370 89025.4
5371 88590.1
5372 88590.1
5373 88590.1
5374 88590.1
5375 88590.1
5376 88590.1
5377 88590.1
5378 88590.1
5379 88590.1
5380 88590.1
5381 88465.2
5382 88465.2
5383 88465.2
5384 88465.2
5385 88465.2
5386 88465.2
5387 88465.2
5388 88465.2
5389 88465.2
5390 88465.2
5391 88480.6
5392 88480.6
5393 88480.6
5394 88480.6
5395 88480.6
5396 88480.6
5397 88480.6
5398 88480.6
5399 88480.6
5400 88480.6
5401 88592.7
5402 88592.7
5403 88592.7
5404 88592.7
5405 88592.7
5406 88592.7
5407 88592.7
5408 88592.7
5409 88592.7
5410 88592.7
5411 88774.3
5412 88774.3
5413 88774.3
5414 88774.3
5415 88774.3
5416 88774.3
5417 88774.3
5418 88774.3
5419 88774.3
5420 88774.3
5421 88877.3
5422 88877.3
5423 88877.3
5424 88877.3
5425 88877.3
5426 88877.3
5427 88877.3
5428 88877.3
5429 88877.3
5430 88877.3
5431 89131
5432 89131
5433 89131
5434 89131
5435 89131
5436 89131
5437 89131
5438 89131
5439 89131
5440 89131
5441 89513.5
5442 89513.5
5443 89513.5
5444 89513.5
5445 89513.5
5446 89513.5
5447 89513.5
5448 89513.5
5449 89513.5
5450 89513.5
5451 89959.1
5452 89959.1
5453 89959.1
5454 89959.1
5455 89959.1
5456 89959.1
5457 89959.1
5458 89959.1
5459 89959.1
5460 89959.1
5461 90389.3
5462 90389.3
5463 90389.3
5464 90389.3
5465 90389.3
5466 90389.3
5467 90389.3
5468 90389.3
5469 90389.3
5470 90389.3
5471 90962.4
5472 90962.4
5473 90962.4
5474 90962.4
5475 90962.4
5476 90962.4
5477 90962.4
5478 90962.4
5479 90962.4
5480 90962.4
5481 91633.4
5482 91633.4
5483 91633.4
5484 91633.4
5485 91633.4
5486 91633.4
5487 91633.4
5488 91633.4
5489 91633.4
5490 91633.4
5491 92458.9
5492 92458.9
5493 92458.9
5494 92458.9
5495 92458.9
5496 92458.9
5497 92458.9
5498 92458.9
5499 92458.9
5500 92458.9
5501 93347.6
5502 93347.6
5503 93347.6
5504 93347.6
5505 93347.6
5506 93347.6
5507 93347.6
5508 93347.6
5509 93347.6
5510 93347.6
5511 94209.2
5512 94209.2
5513 94209.2
5514 94209.2
5515 94209.2
5516 94209.2
5517 94209.2
5518 94209.2
5519 94209.2
5520 94209.2
5521 95096.5
5522 95096.5
5523 95096.5
5524 95096.5
5525 95096.5
5526 95096.5
5527 95096.5
5528 95096.5
5529 95096.5
5530 95096.5
5531 96110.1
5532 96110.1
5533 96110.1
5534 96110.1
5535 96110.1
5536 96110.1
5537 96110.1
5538 96110.1
5539 96110.1
5540 96110.1
5541 97006.5
5542 97006.5
5543 97006.5
5544 97006.5
5545 97006.5
5546 97006.5
5547 97006.5
5548 97006.5
5549 97006.5
5550 97006.5
5551 97920.9
5552 97920.9
5553 97920.9
5554 97920.9
5555 97920.9
5556 97920.9
5557 97920.9
5558 97920.9
5559 97920.9
5560 97920.9
5561 98953.7
5562 98953.7
5563 98953.7
5564 98953.7
5565 98953.7
5566 98953.7
5567 98953.7
5568 98953.7
5569 98953.7
5570 98953.7
5571 99990.5
5572 99990.5
5573 99990.5
5574 99990.5
5575 99990.5
5576 99990.5
5577 99990.5
5578 99990.5
5579 99990.5
5580 99990.5
5581 100883
5582 100883
5583 100883
5584 100883
5585 100883
5586 100883
5587 100883
5588 100883
5589 100883
5590 100883
5591 101697
5592 101697
5593 101697
5594 101697
5595 101697
5596 101697
5597 101697
5598 101697
5599 101697
5600 101697
5601 102405
5602 102405
5603 102405
5604 102405
5605 102405
5606 102405
5607 102405
5608 102405
5609 102405
5610 102405
5611 103065
5612 103065
5613 103065
5614 103065
5615 103065
5616 103065
5617 103065
5618 103065
5619 103065
5620 103065
5621 103666
5622 103666
5623 103666
5624 103666
5625 103666
5626 103666
5627 103666
5628 103666
5629 103666
5630 103666
5631 104222
5632 104222
5633 104222
5634 104222
5635 104222
5636 104222
5637 104222
5638 104222
5639 104222
5640 104222
5641 104627
5642 104627
5643 104627
5644 104627
5645 104627
5646 104627
5647 104627
5648 104627
5649 104627
5650 104627
5651 104967
5652 104967
5653 104967
5654 104967
5655 104967
5656 104967
5657 104967
5658 104967
5659 104967
5660 104967
5661 105440
5662 105440
5663 105440
5664 105440
5665 105440
5666 105440
5667 105440
5668 105440
5669 105440
5670 105440
5671 105583
5672 105583
5673 105583
5674 105583
5675 105583
5676 105583
5677 105583
5678 105583
5679 105583
5680 105583
5681 105441
5682 105441
5683 105441
5684 105441
5685 105441
5686 105441
5687 105441
5688 105441
5689 105441
5690 105441
5691 105031
5692 105031
5693 105031
5694 105031
5695 105031
5696 105031
5697 105031
5698 105031
5699 105031
5700 105031
5701 104628
5702 104628
5703 104628
5704 104628
5705 104628
5706 104628
5707 104628
5708 104628
5709 104628
5710 104628
5711 104224
5712 104224
5713 104224
5714 104224
5715 104224
5716 104224
5717 104224
5718 104224
5719 104224
5720 104224
5721 103942
5722 103942
5723 103942
5724 103942
5725 103942
5726 103942
5727 103942
5728 103942
5729 103942
5730 103942
5731 103418
5732 103418
5733 103418
5734 103418
5735 103418
5736 103418
5737 103418
5738 103418
5739 103418
5740 103418
5741 102884
5742 102884
5743 102884
5744 102884
5745 102884
5746 102884
5747 102884
5748 102884
5749 102884
5750 102884
5751 102105
5752 102105
5753 102105
5754 102105
5755 102105
5756 102105
5757 102105
5758 102105
5759 102105
5760 102105
5761 100927
5762 100927
5763 100927
5764 100927
5765 100927
5766 100927
5767 100927
5768 100927
5769 100927
5770 100927
5771 99638.9
5772 99638.9
5773 99638.9
5774 99638.9
5775 99638.9
5776 99638.9
5777 99638.9
5778 99638.9
5779 99638.9
5780 99638.9
5781 98351
5782 98351
5783 98351
5784 98351
5785 98351
5786 98351
5787 98351
5788 98351
5789 98351
5790 98351
5791 97030.9
5792 97030.9
5793 97030.9
5794 97030.9
5795 97030.9
5796 97030.9
5797 97030.9
5798 97030.9
5799 97030.9
5800 97030.9
5801 95594.9
5802 95594.9
5803 95594.9
5804 95594.9
5805 95594.9
5806 95594.9
5807 95594.9
5808 95594.9
5809 95594.9
5810 95594.9
5811 94066.2
5812 94066.2
5813 94066.2
5814 94066.2
5815 94066.2
5816 94066.2
5817 94066.2
5818 94066.2
5819 94066.2
5820 94066.2
5821 92594.1
5822 92594.1
5823 92594.1
5824 92594.1
5825 92594.1
5826 92594.1
5827 92594.1
5828 92594.1
5829 92594.1
5830 92594.1
5831 90971.4
5832 90971.4
5833 90971.4
5834 90971.4
5835 90971.4
5836 90971.4
5837 90971.4
5838 90971.4
5839 90971.4
5840 90971.4
5841 89331.9
5842 89331.9
5843 89331.9
5844 89331.9
5845 89331.9
5846 89331.9
5847 89331.9
5848 89331.9
5849 89331.9
5850 89331.9
5851 87593.3
5852 87593.3
5853 87593.3
5854 87593.3
5855 87593.3
5856 87593.3
5857 87593.3
5858 87593.3
5859 87593.3
5860 87593.3
5861 85597
5862 85597
5863 85597
5864 85597
5865 85597
5866 85597
5867 85597
5868 85597
5869 85597
5870 85597
5871 83674.2
5872 83674.2
5873 83674.2
5874 83674.2
5875 83674.2
5876 83674.2
5877 83674.2
5878 83674.2
5879 83674.2
5880 83674.2
5881 81936.8
5882 81936.8
5883 81936.8
5884 81936.8
5885 81936.8
5886 81936.8
5887 81936.8
5888 81936.8
5889 81936.8
5890 81936.8
5891 80422.3
5892 80422.3
5893 80422.3
5894 80422.3
5895 80422.3
5896 80422.3
5897 80422.3
5898 80422.3
5899 80422.3
5900 80422.3
5901 78863.9
5902 78863.9
5903 78863.9
5904 78863.9
5905 78863.9
5906 78863.9
5907 78863.9
5908 78863.9
5909 78863.9
5910 78863.9
5911 77224.5
5912 77224.5
5913 77224.5
5914 77224.5
5915 77224.5
5916 77224.5
5917 77224.5
5918 77224.5
5919 77224.5
5920 77224.5
5921 75624.9
5922 75624.9
5923 75624.9
5924 75624.9
5925 75624.9
5926 75624.9
5927 75624.9
5928 75624.9
5929 75624.9
5930 75624.9
5931 74199.2
5932 74199.2
5933 74199.2
5934 74199.2
5935 74199.2
5936 74199.2
5937 74199.2
5938 74199.2
5939 74199.2
5940 74199.2
5941 72846.9
5942 72846.9
5943 72846.9
5944 72846.9
5945 72846.9
5946 72846.9
5947 72846.9
5948 72846.9
5949 72846.9
5950 72846.9
5951 71699.4
5952 71699.4
5953 71699.4
5954 71699.4
5955 71699.4
5956 71699.4
5957 71699.4
5958 71699.4
5959 71699.4
5960 71699.4
5961 71050.3
5962 71050.3
5963 71050.3
5964 71050.3
5965 71050.3
5966 71050.3
5967 71050.3
5968 71050.3
5969 71050.3
5970 71050.3
5971 70680.7
5972 70680.7
5973 70680.7
5974 70680.7
5975 70680.7
5976 70680.7
5977 70680.7
5978 70680.7
5979 70680.7
5980 70680.7
5981 70536.4
5982 70536.4
5983 70536.4
5984 70536.4
5985 70536.4
5986 70536.4
5987 70536.4
5988 70536.4
5989 70536.4
5990 70536.4
5991 70624
5992 70624
5993 70624
5994 70624
5995 70624
5996 70624
5997 70624
5998 70624
5999 70624
6000 70624
6001 70908.6
6002 70908.6
6003 70908.6
6004 70908.6
6005 70908.6
6006 70908.6
6007 70908.6
6008 70908.6
6009 70908.6
6010 70908.6
6011 71342.7
6012 71342.7
6013 71342.7
6014 71342.7
6015 71342.7
6016 71342.7
6017 71342.7
6018 71342.7
6019 71342.7
6020 71342.7
6021 71966
6022 71966
6023 71966
6024 71966
6025 71966
6026 71966
6027 71966
6028 71966
6029 71966
6030 71966
6031 73049.1
6032 73049.1
6033 73049.1
6034 73049.1
6035 73049.1
6036 73049.1
6037 73049.1
6038 73049.1
6039 73049.1
6040 73049.1
6041 74383.4
6042 74383.4
6043 74383.4
6044 74383.4
6045 74383.4
6046 74383.4
6047 74383.4
6048 74383.4
6049 74383.4
6050 74383.4
6051 76107.9
6052 76107.9
6053 76107.9
6054 76107.9
6055 76107.9
6056 76107.9
6057 76107.9
6058 76107.9
6059 76107.9
6060 76107.9
6061 78263.8
6062 78263.8
6063 78263.8
6064 78263.8
6065 78263.8
6066 78263.8
6067 78263.8
6068 78263.8
6069 78263.8
6070 78263.8
6071 80712.1
6072 80712.1
6073 80712.1
6074 80712.1
6075 80712.1
6076 80712.1
6077 80712.1
6078 80712.1
6079 80712.1
6080 80712.1
6081 83387
6082 83387
6083 83387
6084 83387
6085 83387
6086 83387
6087 83387
6088 83387
6089 83387
6090 83387
6091 86069.7
6092 86069.7
6093 86069.7
6094 86069.7
6095 86069.7
6096 86069.7
6097 86069.7
6098 86069.7
6099 86069.7
6100 86069.7
6101 88845.1
6102 88845.1
6103 88845.1
6104 88845.1
6105 88845.1
6106 88845.1
6107 88845.1
6108 88845.1
6109 88845.1
6110 88845.1
6111 92045.5
6112 92045.5
6113 92045.5
6114 92045.5
6115 92045.5
6116 92045.5
6117 92045.5
6118 92045.5
6119 92045.5
6120 92045.5
6121 94997.3
6122 94997.3
6123 94997.3
6124 94997.3
6125 94997.3
6126 94997.3
6127 94997.3
6128 94997.3
6129 94997.3
6130 94997.3
6131 98017.4
6132 98017.4
6133 98017.4
6134 98017.4
6135 98017.4
6136 98017.4
6137 98017.4
6138 98017.4
6139 98017.4
6140 98017.4
6141 100969
6142 100969
6143 100969
6144 100969
6145 100969
6146 100969
6147 100969
6148 100969
6149 100969
6150 100969
6151 103898
6152 103898
6153 103898
6154 103898
6155 103898
6156 103898
6157 103898
6158 103898
6159 103898
6160 103898
6161 106492
6162 106492
6163 106492
6164 106492
6165 106492
6166 106492
6167 106492
6168 106492
6169 106492
6170 106492
6171 108845
6172 108845
6173 108845
6174 108845
6175 108845
6176 108845
6177 108845
6178 108845
6179 108845
6180 108845
6181 110894
6182 110894
6183 110894
6184 110894
6185 110894
6186 110894
6187 110894
6188 110894
6189 110894
6190 110894
6191 112640
6192 112640
6193 112640
6194 112640
6195 112640
6196 112640
6197 112640
6198 112640
6199 112640
6200 112640
6201 114384
6202 114384
6203 114384
6204 114384
6205 114384
6206 114384
6207 114384
6208 114384
6209 114384
6210 114384
6211 116049
6212 116049
6213 116049
6214 116049
6215 116049
6216 116049
6217 116049
6218 116049
6219 116049
6220 116049
6221 117497
6222 117497
6223 117497
6224 117497
6225 117497
6226 117497
6227 117497
6228 117497
6229 117497
6230 117497
6231 118282
6232 118282
6233 118282
6234 118282
6235 118282
6236 118282
6237 118282
6238 118282
6239 118282
6240 118282
6241 118740
6242 118740
6243 118740
6244 118740
6245 118740
6246 118740
6247 118740
6248 118740
6249 118740
6250 118740
6251 118837
6252 118837
6253 118837
6254 118837
6255 118837
6256 118837
6257 118837
6258 118837
6259 118837
6260 118837
6261 118621
6262 118621
6263 118621
6264 118621
6265 118621
6266 118621
6267 118621
6268 118621
6269 118621
6270 118621
6271 118190
6272 118190
6273 118190
6274 118190
6275 118190
6276 118190
6277 118190
6278 118190
6279 118190
6280 118190
6281 117293
6282 117293
6283 117293
6284 117293
6285 117293
6286 117293
6287 117293
6288 117293
6289 117293
6290 117293
6291 116200
6292 116200
6293 116200
6294 116200
6295 116200
6296 116200
6297 116200
6298 116200
6299 116200
6300 116200
6301 114828
6302 114828
6303 114828
6304 114828
6305 114828
6306 114828
6307 114828
6308 114828
6309 114828
6310 114828
6311 112863
6312 112863
6313 112863
6314 112863
6315 112863
6316 112863
6317 112863
6318 112863
6319 112863
6320 112863
6321 110892
6322 110892
6323 110892
6324 110892
6325 110892
6326 110892
6327 110892
6328 110892
6329 110892
6330 110892
6331 108561
6332 108561
6333 108561
6334 108561
6335 108561
6336 108561
6337 108561
6338 108561
6339 108561
6340 108561
6341 106247
6342 106247
6343 106247
6344 106247
6345 106247
6346 106247
6347 106247
6348 106247
6349 106247
6350 106247
6351 103895
6352 103895
6353 103895
6354 103895
6355 103895
6356 103895
6357 103895
6358 103895
6359 103895
6360 103895
6361 101603
6362 101603
6363 101603
6364 101603
6365 101603
6366 101603
6367 101603
6368 101603
6369 101603
6370 101603
6371 99250
6372 99250
6373 99250
6374 99250
6375 99250
6376 99250
6377 99250
6378 99250
6379 99250
6380 99250
6381 96909.9
6382 96909.9
6383 96909.9
6384 96909.9
6385 96909.9
6386 96909.9
6387 96909.9
6388 96909.9
6389 96909.9
6390 96909.9
6391 94643.2
6392 94643.2
6393 94643.2
6394 94643.2
6395 94643.2
6396 94643.2
6397 94643.2
6398 94643.2
6399 94643.2
6400 94643.2
6401 92175.6
6402 92175.6
6403 92175.6
6404 92175.6
6405 92175.6
6406 92175.6
6407 92175.6
6408 92175.6
6409 92175.6
6410 92175.6
6411 89762.1
6412 89762.1
6413 89762.1
6414 89762.1
6415 89762.1
6416 89762.1
6417 89762.1
6418 89762.1
6419 89762.1
6420 89762.1
6421 87437.4
6422 87437.4
6423 87437.4
6424 87437.4
6425 87437.4
6426 87437.4
6427 87437.4
6428 87437.4
6429 87437.4
6430 87437.4
6431 85477.3
6432 85477.3
6433 85477.3
6434 85477.3
6435 85477.3
6436 85477.3
6437 85477.3
6438 85477.3
6439 85477.3
6440 85477.3
6441 83698.7
6442 83698.7
6443 83698.7
6444 83698.7
6445 83698.7
6446 83698.7
6447 83698.7
6448 83698.7
6449 83698.7
6450 83698.7
6451 81981.9
6452 81981.9
6453 81981.9
6454 81981.9
6455 81981.9
6456 81981.9
6457 81981.9
6458 81981.9
6459 81981.9
6460 81981.9
6461 80281.9
6462 80281.9
6463 80281.9
6464 80281.9
6465 80281.9
6466 80281.9
6467 80281.9
6468 80281.9
6469 80281.9
6470 80281.9
6471 78599.9
6472 78599.9
6473 78599.9
6474 78599.9
6475 78599.9
6476 78599.9
6477 78599.9
6478 78599.9
6479 78599.9
6480 78599.9
6481 77127.9
6482 77127.9
6483 77127.9
6484 77127.9
6485 77127.9
6486 77127.9
6487 77127.9
6488 77127.9
6489 77127.9
6490 77127.9
6491 75785.9
6492 75785.9
6493 75785.9
6494 75785.9
6495 75785.9
6496 75785.9
6497 75785.9
6498 75785.9
6499 75785.9
6500 75785.9
6501 74714.4
6502 74714.4
6503 74714.4
6504 74714.4
6505 74714.4
6506 74714.4
6507 74714.4
6508 74714.4
6509 74714.4
6510 74714.4
6511 73868.2
6512 73868.2
6513 73868.2
6514 73868.2
6515 73868.2
6516 73868.2
6517 73868.2
6518 73868.2
6519 73868.2
6520 73868.2
6521 73210.1
6522 73210.1
6523 73210.1
6524 73210.1
6525 73210.1
6526 73210.1
6527 73210.1
6528 73210.1
6529 73210.1
6530 73210.1
6531 72947.4
6532 72947.4
6533 72947.4
6534 72947.4
6535 72947.4
6536 72947.4
6537 72947.4
6538 72947.4
6539 72947.4
6540 72947.4
6541 72737.5
6542 72737.5
6543 72737.5
6544 72737.5
6545 72737.5
6546 72737.5
6547 72737.5
6548 72737.5
6549 72737.5
6550 72737.5
6551 72571.3
6552 72571.3
6553 72571.3
6554 72571.3
6555 72571.3
6556 72571.3
6557 72571.3
6558 72571.3
6559 72571.3
6560 72571.3
6561 72611.2
6562 72611.2
6563 72611.2
6564 72611.2
6565 72611.2
6566 72611.2
6567 72611.2
6568 72611.2
6569 72611.2
6570 72611.2
6571 72849.5
6572 72849.5
6573 72849.5
6574 72849.5
6575 72849.5
6576 72849.5
6577 72849.5
6578 72849.5
6579 72849.5
6580 72849.5
6581 73296.4
6582 73296.4
6583 73296.4
6584 73296.4
6585 73296.4
6586 73296.4
6587 73296.4
6588 73296.4
6589 73296.4
6590 73296.4
6591 73976.4
6592 73976.4
6593 73976.4
6594 73976.4
6595 73976.4
6596 73976.4
6597 73976.4
6598 73976.4
6599 73976.4
6600 73976.4
6601 74847
6602 74847
6603 74847
6604 74847
6605 74847
6606 74847
6607 74847
6608 74847
6609 74847
6610 74847
6611 75675.1
6612 75675.1
6613 75675.1
6614 75675.1
6615 75675.1
6616 75675.1
6617 75675.1
6618 75675.1
6619 75675.1
6620 75675.1
6621 76459.5
6622 76459.5
6623 76459.5
6624 76459.5
6625 76459.5
6626 76459.5
6627 76459.5
6628 76459.5
6629 76459.5
6630 76459.5
6631 77175.5
6632 77175.5
6633 77175.5
6634 77175.5
6635 77175.5
6636 77175.5
6637 77175.5
6638 77175.5
6639 77175.5
6640 77175.5
6641 77845.2
6642 77845.2
6643 77845.2
6644 77845.2
6645 77845.2
6646 77845.2
6647 77845.2
6648 77845.2
6649 77845.2
6650 77845.2
6651 78571.6
6652 78571.6
6653 78571.6
6654 78571.6
6655 78571.6
6656 78571.6
6657 78571.6
6658 78571.6
6659 78571.6
6660 78571.6
6661 79421.6
6662 79421.6
6663 79421.6
6664 79421.6
6665 79421.6
6666 79421.6
6667 79421.6
6668 79421.6
6669 79421.6
6670 79421.6
6671 80427.4
6672 80427.4
6673 80427.4
6674 80427.4
6675 80427.4
6676 80427.4
6677 80427.4
6678 80427.4
6679 80427.4
6680 80427.4
6681 81707.6
6682 81707.6
6683 81707.6
6684 81707.6
6685 81707.6
6686 81707.6
6687 81707.6
6688 81707.6
6689 81707.6
6690 81707.6
6691 83086.9
6692 83086.9
6693 83086.9
6694 83086.9
6695 83086.9
6696 83086.9
6697 83086.9
6698 83086.9
6699 83086.9
6700 83086.9
6701 84456
6702 84456
6703 84456
6704 84456
6705 84456
6706 84456
6707 84456
6708 84456
6709 84456
6710 84456
6711 85884.2
6712 85884.2
6713 85884.2
6714 85884.2
6715 85884.2
6716 85884.2
6717 85884.2
6718 85884.2
6719 85884.2
6720 85884.2
6721 87322.8
6722 87322.8
6723 87322.8
6724 87322.8
6725 87322.8
6726 87322.8
6727 87322.8
6728 87322.8
6729 87322.8
6730 87322.8
6731 88536
6732 88536
6733 88536
6734 88536
6735 88536
6736 88536
6737 88536
6738 88536
6739 88536
6740 88536
6741 89814.9
6742 89814.9
6743 89814.9
6744 89814.9
6745 89814.9
6746 89814.9
6747 89814.9
6748 89814.9
6749 89814.9
6750 89814.9
6751 91087.3
6752 91087.3
6753 91087.3
6754 91087.3
6755 91087.3
6756 91087.3
6757 91087.3
6758 91087.3
6759 91087.3
6760 91087.3
6761 92205.2
6762 92205.2
6763 92205.2
6764 92205.2
6765 92205.2
6766 92205.2
6767 92205.2
6768 92205.2
6769 92205.2
6770 92205.2
6771 93288.3
6772 93288.3
6773 93288.3
6774 93288.3
6775 93288.3
6776 93288.3
6777 93288.3
6778 93288.3
6779 93288.3
6780 93288.3
6781 94420.4
6782 94420.4
6783 94420.4
6784 94420.4
6785 94420.4
6786 94420.4
6787 94420.4
6788 94420.4
6789 94420.4
6790 94420.4
6791 95278.1
6792 95278.1
6793 95278.1
6794 95278.1
6795 95278.1
6796 95278.1
6797 95278.1
6798 95278.1
6799 95278.1
6800 95278.1
6801 96119.1
6802 96119.1
6803 96119.1
6804 96119.1
6805 96119.1
6806 96119.1
6807 96119.1
6808 96119.1
6809 96119.1
6810 96119.1
6811 97104.3
6812 97104.3
6813 97104.3
6814 97104.3
6815 97104.3
6816 97104.3
6817 97104.3
6818 97104.3
6819 97104.3
6820 97104.3
6821 98154
6822 98154
6823 98154
6824 98154
6825 98154
6826 98154
6827 98154
6828 98154
6829 98154
6830 98154
6831 99323.4
6832 99323.4
6833 99323.4
6834 99323.4
6835 99323.4
6836 99323.4
6837 99323.4
6838 99323.4
6839 99323.4
6840 99323.4
6841 100611
6842 100611
6843 100611
6844 100611
6845 100611
6846 100611
6847 100611
6848 100611
6849 100611
6850 100611
6851 101866
6852 101866
6853 101866
6854 101866
6855 101866
6856 101866
6857 101866
6858 101866
6859 101866
6860 101866
6861 103083
6862 103083
6863 103083
6864 103083
6865 103083
6866 103083
6867 103083
6868 103083
6869 103083
6870 103083
6871 104192
6872 104192
6873 104192
6874 104192
6875 104192
6876 104192
6877 104192
6878 104192
6879 104192
6880 104192
6881 105031
6882 105031
6883 105031
6884 105031
6885 105031
6886 105031
6887 105031
6888 105031
6889 105031
6890 105031
6891 105772
6892 105772
6893 105772
6894 105772
6895 105772
6896 105772
6897 105772
6898 105772
6899 105772
6900 105772
6901 106467
6902 106467
6903 106467
6904 106467
6905 106467
6906 106467
6907 106467
6908 106467
6909 106467
6910 106467
6911 107192
6912 107192
6913 107192
6914 107192
6915 107192
6916 107192
6917 107192
6918 107192
6919 107192
6920 107192
6921 107784
6922 107784
6923 107784
6924 107784
6925 107784
6926 107784
6927 107784
6928 107784
6929 107784
6930 107784
6931 108685
6932 108685
6933 108685
6934 108685
6935 108685
6936 108685
6937 108685
6938 108685
6939 108685
6940 108685
6941 109493
6942 109493
6943 109493
6944 109493
6945 109493
6946 109493
6947 109493
6948 109493
6949 109493
6950 109493
6951 110319
6952 110319
6953 110319
6954 110319
6955 110319
6956 110319
6957 110319
6958 110319
6959 110319
6960 110319
6961 111074
6962 111074
6963 111074
6964 111074
6965 111074
6966 111074
6967 111074
6968 111074
6969 111074
6970 111074
6971 111838
6972 111838
6973 111838
6974 111838
6975 111838
6976 111838
6977 111838
6978 111838
6979 111838
6980 111838
6981 112341
6982 112341
6983 112341
6984 112341
6985 112341
6986 112341
6987 112341
6988 112341
6989 112341
6990 112341
6991 113039
6992 113039
6993 113039
6994 113039
6995 113039
6996 113039
6997 113039
6998 113039
6999 113039
7000 113039
7001 113810
7002 113810
7003 113810
7004 113810
7005 113810
7006 113810
7007 113810
7008 113810
7009 113810
7010 113810
7011 114532
7012 114532
7013 114532
7014 114532
7015 114532
7016 114532
7017 114532
7018 114532
7019 114532
7020 114532
7021 115176
7022 115176
7023 115176
7024 115176
7025 115176
7026 115176
7027 115176
7028 115176
7029 115176
7030 115176
7031 115844
7032 115844
7033 115844
7034 115844
7035 115844
7036 115844
7037 115844
7038 115844
7039 115844
7040 115844
7041 116369
7042 116369
7043 116369
7044 116369
7045 116369
7046 116369
7047 116369
7048 116369
7049 116369
7050 116369
7051 116931
7052 116931
7053 116931
7054 116931
7055 116931
7056 116931
7057 116931
7058 116931
7059 116931
7060 116931
7061 117416
7062 117416
7063 117416
7064 117416
7065 117416
7066 117416
7067 117416
7068 117416
7069 117416
7070 117416
7071 117689
7072 117689
7073 117689
7074 117689
7075 117689
7076 117689
7077 117689
7078 117689
7079 117689
7080 117689
7081 117788
7082 117788
7083 117788
7084 117788
7085 117788
7086 117788
7087 117788
7088 117788
7089 117788
7090 117788
7091 117878
7092 117878
7093 117878
7094 117878
7095 117878
7096 117878
7097 117878
7098 117878
7099 117878
7100 117878
7101 118056
7102 118056
7103 118056
7104 118056
7105 118056
7106 118056
7107 118056
7108 118056
7109 118056
7110 118056
7111 118349
7112 118349
7113 118349
7114 118349
7115 118349
7116 118349
7117 118349
7118 118349
7119 118349
7120 118349
7121 118711
7122 118711
7123 118711
7124 118711
7125 118711
7126 118711
7127 118711
7128 118711
7129 118711
7130 118711
7131 118725
7132 118725
7133 118725
7134 118725
7135 118725
7136 118725
7137 118725
7138 118725
7139 118725
7140 118725
7141 118737
7142 118737
7143 118737
7144 118737
7145 118737
7146 118737
7147 118737
7148 118737
7149 118737
7150 118737
7151 118590
7152 118590
7153 118590
7154 118590
7155 118590
7156 118590
7157 118590
7158 118590
7159 118590
7160 118590
7161 118503
7162 118503
7163 118503
7164 118503
7165 118503
7166 118503
7167 118503
7168 118503
7169 118503
7170 118503
7171 118302
7172 118302
7173 118302
7174 118302
7175 118302
7176 118302
7177 118302
7178 118302
7179 118302
7180 118302
7181 118373
7182 118373
7183 118373
7184 118373
7185 118373
7186 118373
7187 118373
7188 118373
7189 118373
7190 118373
7191 118485
7192 118485
7193 118485
7194 118485
7195 118485
7196 118485
7197 118485
7198 118485
7199 118485
7200 118485
7201 118414
7202 118414
7203 118414
7204 118414
7205 118414
7206 118414
7207 118414
7208 118414
7209 118414
7210 118414
7211 118098
7212 118098
7213 118098
7214 118098
7215 118098
7216 118098
7217 118098
7218 118098
7219 118098
7220 118098
7221 117816
7222 117816
7223 117816
7224 117816
7225 117816
7226 117816
7227 117816
7228 117816
7229 117816
7230 117816
7231 117310
7232 117310
7233 117310
7234 117310
7235 117310
7236 117310
7237 117310
7238 117310
7239 117310
7240 117310
7241 116979
7242 116979
7243 116979
7244 116979
7245 116979
7246 116979
7247 116979
7248 116979
7249 116979
7250 116979
7251 116712
7252 116712
7253 116712
7254 116712
7255 116712
7256 116712
7257 116712
7258 116712
7259 116712
7260 116712
7261 116500
7262 116500
7263 116500
7264 116500
7265 116500
7266 116500
7267 116500
7268 116500
7269 116500
7270 116500
7271 116521
7272 116521
7273 116521
7274 116521
7275 116521
7276 116521
7277 116521
7278 116521
7279 116521
7280 116521
7281 116873
7282 116873
7283 116873
7284 116873
7285 116873
7286 116873
7287 116873
7288 116873
7289 116873
7290 116873
7291 117270
7292 117270
7293 117270
7294 117270
7295 117270
7296 117270
7297 117270
7298 117270
7299 117270
7300 117270
7301 117499
7302 117499
7303 117499
7304 117499
7305 117499
7306 117499
7307 117499
7308 117499
7309 117499
7310 117499
7311 117409
7312 117409
7313 117409
7314 117409
7315 117409
7316 117409
7317 117409
7318 117409
7319 117409
7320 117409
7321 117301
7322 117301
7323 117301
7324 117301
7325 117301
7326 117301
7327 117301
7328 117301
7329 117301
7330 117301
7331 117301
7332 117301
7333 117301
7334 117301
7335 117301
7336 117301
7337 117301
7338 117301
7339 117301
7340 117301
7341 117277
7342 117277
7343 117277
7344 117277
7345 117277
7346 117277
7347 117277
7348 117277
7349 117277
7350 117277
7351 117431
7352 117431
7353 117431
7354 117431
7355 117431
7356 117431
7357 117431
7358 117431
7359 117431
7360 117431
7361 117614
7362 117614
7363 117614
7364 117614
7365 117614
7366 117614
7367 117614
7368 117614
7369 117614
7370 117614
7371 117899
7372 117899
7373 117899
7374 117899
7375 117899
7376 117899
7377 117899
7378 117899
7379 117899
7380 117899
7381 117998
7382 117998
7383 117998
7384 117998
7385 117998
7386 117998
7387 117998
7388 117998
7389 117998
7390 117998
7391 117873
7392 117873
7393 117873
7394 117873
7395 117873
7396 117873
7397 117873
7398 117873
7399 117873
7400 117873
7401 117928
7402 117928
7403 117928
7404 117928
7405 117928
7406 117928
7407 117928
7408 117928
7409 117928
7410 117928
7411 118230
7412 118230
7413 118230
7414 118230
7415 118230
7416 118230
7417 118230
7418 118230
7419 118230
7420 118230
7421 118486
7422 118486
7423 118486
7424 118486
7425 118486
7426 118486
7427 118486
7428 118486
7429 118486
7430 118486
7431 118850
7432 118850
7433 118850
7434 118850
7435 118850
7436 118850
7437 118850
7438 118850
7439 118850
7440 118850
7441 119006
7442 119006
7443 119006
7444 119006
7445 119006
7446 119006
7447 119006
7448 119006
7449 119006
7450 119006
7451 119103
7452 119103
7453 119103
7454 119103
7455 119103
7456 119103
7457 119103
7458 119103
7459 119103
7460 119103
7461 119189
7462 119189
7463 119189
7464 119189
7465 119189
7466 119189
7467 119189
7468 119189
7469 119189
7470 119189
7471 119190
7472 119190
7473 119190
7474 119190
7475 119190
7476 119190
7477 119190
7478 119190
7479 119190
7480 119190
7481 119020
7482 119020
7483 119020
7484 119020
7485 119020
7486 119020
7487 119020
7488 119020
7489 119020
7490 119020
7491 118809
7492 118809
7493 118809
7494 118809
7495 118809
7496 118809
7497 118809
7498 118809
7499 118809
7500 118809
7501 118693
7502 118693
7503 118693
7504 118693
7505 118693
7506 118693
7507 118693
7508 118693
7509 118693
7510 118693
7511 118858
7512 118858
7513 118858
7514 118858
7515 118858
7516 118858
7517 118858
7518 118858
7519 118858
7520 118858
7521 119032
7522 119032
7523 119032
7524 119032
7525 119032
7526 119032
7527 119032
7528 119032
7529 119032
7530 119032
7531 119112
7532 119112
7533 119112
7534 119112
7535 119112
7536 119112
7537 119112
7538 119112
7539 119112
7540 119112
7541 119253
7542 119253
7543 119253
7544 119253
7545 119253
7546 119253
7547 119253
7548 119253
7549 119253
7550 119253
7551 119377
7552 119377
7553 119377
7554 119377
7555 119377
7556 119377
7557 119377
7558 119377
7559 119377
7560 119377
7561 119483
7562 119483
7563 119483
7564 119483
7565 119483
7566 119483
7567 119483
7568 119483
7569 119483
7570 119483
7571 119481
7572 119481
7573 119481
7574 119481
7575 119481
7576 119481
7577 119481
7578 119481
7579 119481
7580 119481
7581 119372
7582 119372
7583 119372
7584 119372
7585 119372
7586 119372
7587 119372
7588 119372
7589 119372
7590 119372
7591 119237
7592 119237
7593 119237
7594 119237
7595 119237
7596 119237
7597 119237
7598 119237
7599 119237
7600 119237
7601 119006
7602 119006
7603 119006
7604 119006
7605 119006
7606 119006
7607 119006
7608 119006
7609 119006
7610 119006
7611 118722
7612 118722
7613 118722
7614 118722
7615 118722
7616 118722
7617 118722
7618 118722
7619 118722
7620 118722
7621 118513
7622 118513
7623 118513
7624 118513
7625 118513
7626 118513
7627 118513
7628 118513
7629 118513
7630 118513
7631 118237
7632 118237
7633 118237
7634 118237
7635 118237
7636 118237
7637 118237
7638 118237
7639 118237
7640 118237
7641 118040
7642 118040
7643 118040
7644 118040
7645 118040
7646 118040
7647 118040
7648 118040
7649 118040
7650 118040
7651 117729
7652 117729
7653 117729
7654 117729
7655 117729
7656 117729
7657 117729
7658 117729
7659 117729
7660 117729
7661 117400
7662 117400
7663 117400
7664 117400
7665 117400
7666 117400
7667 117400
7668 117400
7669 117400
7670 117400
7671 117145
7672 117145
7673 117145
7674 117145
7675 117145
7676 117145
7677 117145
7678 117145
7679 117145
7680 117145
7681 116861
7682 116861
7683 116861
7684 116861
7685 116861
7686 116861
7687 116861
7688 116861
7689 116861
7690 116861
7691 116554
7692 116554
7693 116554
7694 116554
7695 116554
7696 116554
7697 116554
7698 116554
7699 116554
7700 116554
7701 116183
7702 116183
7703 116183
7704 116183
7705 116183
7706 116183
7707 116183
7708 116183
7709 116183
7710 116183
7711 115719
7712 115719
7713 115719
7714 115719
7715 115719
7716 115719
7717 115719
7718 115719
7719 115719
7720 115719
7721 115230
7722 115230
7723 115230
7724 115230
7725 115230
7726 115230
7727 115230
7728 115230
7729 115230
7730 115230
7731 114766
7732 114766
7733 114766
7734 114766
7735 114766
7736 114766
7737 114766
7738 114766
7739 114766
7740 114766
7741 114249
7742 114249
7743 114249
7744 114249
7745 114249
7746 114249
7747 114249
7748 114249
7749 114249
7750 114249
7751 113539
7752 113539
7753 113539
7754 113539
7755 113539
7756 113539
7757 113539
7758 113539
7759 113539
7760 113539
7761 112863
7762 112863
7763 112863
7764 112863
7765 112863
7766 112863
7767 112863
7768 112863
7769 112863
7770 112863
7771 112377
7772 112377
7773 112377
7774 112377
7775 112377
7776 112377
7777 112377
7778 112377
7779 112377
7780 112377
7781 112081
7782 112081
7783 112081
7784 112081
7785 112081
7786 112081
7787 112081
7788 112081
7789 112081
7790 112081
7791 112014
7792 112014
7793 112014
7794 112014
7795 112014
7796 112014
7797 112014
7798 112014
7799 112014
7800 112014
7801 111961
7802 111961
7803 111961
7804 111961
7805 111961
7806 111961
7807 111961
7808 111961
7809 111961
7810 111961
7811 111853
7812 111853
7813 111853
7814 111853
7815 111853
7816 111853
7817 111853
7818 111853
7819 111853
7820 111853
7821 111584
7822 111584
7823 111584
7824 111584
7825 111584
7826 111584
7827 111584
7828 111584
7829 111584
7830 111584
7831 111377
7832 111377
7833 111377
7834 111377
7835 111377
7836 111377
7837 111377
7838 111377
7839 111377
7840 111377
7841 111053
7842 111053
7843 111053
7844 111053
7845 111053
7846 111053
7847 111053
7848 111053
7849 111053
7850 111053
7851 110813
7852 110813
7853 110813
7854 110813
7855 110813
7856 110813
7857 110813
7858 110813
7859 110813
7860 110813
7861 110845
7862 110845
7863 110845
7864 110845
7865 110845
7866 110845
7867 110845
7868 110845
7869 110845
7870 110845
7871 110787
7872 110787
7873 110787
7874 110787
7875 110787
7876 110787
7877 110787
7878 110787
7879 110787
7880 110787
7881 110997
7882 110997
7883 110997
7884 110997
7885 110997
7886 110997
7887 110997
7888 110997
7889 110997
7890 110997
7891 111256
7892 111256
7893 111256
7894 111256
7895 111256
7896 111256
7897 111256
7898 111256
7899 111256
7900 111256
7901 111486
7902 111486
7903 111486
7904 111486
7905 111486
7906 111486
7907 111486
7908 111486
7909 111486
7910 111486
7911 111494
7912 111494
7913 111494
7914 111494
7915 111494
7916 111494
7917 111494
7918 111494
7919 111494
7920 111494
7921 111578
7922 111578
7923 111578
7924 111578
7925 111578
7926 111578
7927 111578
7928 111578
7929 111578
7930 111578
7931 111919
7932 111919
7933 111919
7934 111919
7935 111919
7936 111919
7937 111919
7938 111919
7939 111919
7940 111919
7941 112280
7942 112280
7943 112280
7944 112280
7945 112280
7946 112280
7947 112280
7948 112280
7949 112280
7950 112280
7951 112762
7952 112762
7953 112762
7954 112762
7955 112762
7956 112762
7957 112762
7958 112762
7959 112762
7960 112762
7961 113140
7962 113140
7963 113140
7964 113140
7965 113140
7966 113140
7967 113140
7968 113140
7969 113140
7970 113140
7971 113224
7972 113224
7973 113224
7974 113224
7975 113224
7976 113224
7977 113224
7978 113224
7979 113224
7980 113224
7981 113337
7982 113337
7983 113337
7984 113337
7985 113337
7986 113337
7987 113337
7988 113337
7989 113337
7990 113337
7991 113379
7992 113379
7993 113379
7994 113379
7995 113379
7996 113379
7997 113379
7998 113379
7999 113379
8000 113379
8001 113233
8002 113233
8003 113233
8004 113233
8005 113233
8006 113233
8007 113233
8008 113233
8009 113233
8010 113233
8011 113039
8012 113039
8013 113039
8014 113039
8015 113039
8016 113039
8017 113039
8018 113039
8019 113039
8020 113039
8021 113163
8022 113163
8023 113163
8024 113163
8025 113163
8026 113163
8027 113163
8028 113163
8029 113163
8030 113163
8031 113315
8032 113315
8033 113315
8034 113315
8035 113315
8036 113315
8037 113315
8038 113315
8039 113315
8040 113315
8041 113654
8042 113654
8043 113654
8044 113654
8045 113654
8046 113654
8047 113654
8048 113654
8049 113654
8050 113654
8051 113942
8052 113942
8053 113942
8054 113942
8055 113942
8056 113942
8057 113942
8058 113942
8059 113942
8060 113942
8061 113650
8062 113650
8063 113650
8064 113650
8065 113650
8066 113650
8067 113650
8068 113650
8069 113650
8070 113650
8071 113419
8072 113419
8073 113419
8074 113419
8075 113419
8076 113419
8077 113419
8078 113419
8079 113419
8080 113419
8081 112829
8082 112829
8083 112829
8084 112829
8085 112829
8086 112829
8087 112829
8088 112829
8089 112829
8090 112829
8091 112215
8092 112215
8093 112215
8094 112215
8095 112215
8096 112215
8097 112215
8098 112215
8099 112215
8100 112215
8101 111655
8102 111655
8103 111655
8104 111655
8105 111655
8106 111655
8107 111655
8108 111655
8109 111655
8110 111655
8111 111317
8112 111317
8113 111317
8114 111317
8115 111317
8116 111317
8117 111317
8118 111317
8119 111317
8120 111317
8121 110882
8122 110882
8123 110882
8124 110882
8125 110882
8126 110882
8127 110882
8128 110882
8129 110882
8130 110882
8131 110036
8132 110036
8133 110036
8134 110036
8135 110036
8136 110036
8137 110036
8138 110036
8139 110036
8140 110036
8141 109182
8142 109182
8143 109182
8144 109182
8145 109182
8146 109182
8147 109182
8148 109182
8149 109182
8150 109182
8151 108393
8152 108393
8153 108393
8154 108393
8155 108393
8156 108393
8157 108393
8158 108393
8159 108393
8160 108393
8161 107692
8162 107692
8163 107692
8164 107692
8165 107692
8166 107692
8167 107692
8168 107692
8169 107692
8170 107692
8171 107179
8172 107179
8173 107179
8174 107179
8175 107179
8176 107179
8177 107179
8178 107179
8179 107179
8180 107179
8181 106499
8182 106499
8183 106499
8184 106499
8185 106499
8186 106499
8187 106499
8188 106499
8189 106499
8190 106499
8191 105595
8192 105595
8193 105595
8194 105595
8195 105595
8196 105595
8197 105595
8198 105595
8199 105595
8200 105595
8201 104837
8202 104837
8203 104837
8204 104837
8205 104837
8206 104837
8207 104837
8208 104837
8209 104837
8210 104837
8211 104192
8212 104192
8213 104192
8214 104192
8215 104192
8216 104192
8217 104192
8218 104192
8219 104192
8220 104192
8221 103212
8222 103212
8223 103212
8224 103212
8225 103212
8226 103212
8227 103212
8228 103212
8229 103212
8230 103212
8231 102091
8232 102091
8233 102091
8234 102091
8235 102091
8236 102091
8237 102091
8238 102091
8239 102091
8240 102091
8241 100808
8242 100808
8243 100808
8244 100808
8245 100808
8246 100808
8247 100808
8248 100808
8249 100808
8250 100808
8251 99644
8252 99644
8253 99644
8254 99644
8255 99644
8256 99644
8257 99644
8258 99644
8259 99644
8260 99644
8261 98931.8
8262 98931.8
8263 98931.8
8264 98931.8
8265 98931.8
8266 98931.8
8267 98931.8
8268 98931.8
8269 98931.8
8270 98931.8
8271 98108.9
8272 98108.9
8273 98108.9
8274 98108.9
8275 98108.9
8276 98108.9
8277 98108.9
8278 98108.9
8279 98108.9
8280 98108.9
8281 97373.5
8282 97373.5
8283 97373.5
8284 97373.5
8285 97373.5
8286 97373.5
8287 97373.5
8288 97373.5
8289 97373.5
8290 97373.5
8291 96571.1
8292 96571.1
8293 96571.1
8294 96571.1
8295 96571.1
8296 96571.1
8297 96571.1
8298 96571.1
8299 96571.1
8300 96571.1
8301 95730.2
8302 95730.2
8303 95730.2
8304 95730.2
8305 95730.2
8306 95730.2
8307 95730.2
8308 95730.2
8309 95730.2
8310 95730.2
8311 94779.7
8312 94779.7
8313 94779.7
8314 94779.7
8315 94779.7
8316 94779.7
8317 94779.7
8318 94779.7
8319 94779.7
8320 94779.7
8321 93830.5
8322 93830.5
8323 93830.5
8324 93830.5
8325 93830.5
8326 93830.5
8327 93830.5
8328 93830.5
8329 93830.5
8330 93830.5
8331 93093.8
8332 93093.8
8333 93093.8
8334 93093.8
8335 93093.8
8336 93093.8
8337 93093.8
8338 93093.8
8339 93093.8
8340 93093.8
8341 92247.7
8342 92247.7
8343 92247.7
8344 92247.7
8345 92247.7
8346 92247.7
8347 92247.7
8348 92247.7
8349 92247.7
8350 92247.7
8351 91221.2
8352 91221.2
8353 91221.2
8354 91221.2
8355 91221.2
8356 91221.2
8357 91221.2
8358 91221.2
8359 91221.2
8360 91221.2
8361 90060.9
8362 90060.9
8363 90060.9
8364 90060.9
8365 90060.9
8366 90060.9
8367 90060.9
8368 90060.9
8369 90060.9
8370 90060.9
8371 88892.7
8372 88892.7
8373 88892.7
8374 88892.7
8375 88892.7
8376 88892.7
8377 88892.7
8378 88892.7
8379 88892.7
8380 88892.7
8381 87778.7
8382 87778.7
8383 87778.7
8384 87778.7
8385 87778.7
8386 87778.7
8387 87778.7
8388 87778.7
8389 87778.7
8390 87778.7
8391 86852.7
8392 86852.7
8393 86852.7
8394 86852.7
8395 86852.7
8396 86852.7
8397 86852.7
8398 86852.7
8399 86852.7
8400 86852.7
8401 85877.8
8402 85877.8
8403 85877.8
8404 85877.8
8405 85877.8
8406 85877.8
8407 85877.8
8408 85877.8
8409 85877.8
8410 85877.8
8411 84750.9
8412 84750.9
8413 84750.9
8414 84750.9
8415 84750.9
8416 84750.9
8417 84750.9
8418 84750.9
8419 84750.9
8420 84750.9
8421 83612.4
8422 83612.4
8423 83612.4
8424 83612.4
8425 83612.4
8426 83612.4
8427 83612.4
8428 83612.4
8429 83612.4
8430 83612.4
8431 82567.9
8432 82567.9
8433 82567.9
8434 82567.9
8435 82567.9
8436 82567.9
8437 82567.9
8438 82567.9
8439 82567.9
8440 82567.9
8441 81513.1
8442 81513.1
8443 81513.1
8444 81513.1
8445 81513.1
8446 81513.1
8447 81513.1
8448 81513.1
8449 81513.1
8450 81513.1
8451 80272.9
8452 80272.9
8453 80272.9
8454 80272.9
8455 80272.9
8456 80272.9
8457 80272.9
8458 80272.9
8459 80272.9
8460 80272.9
8461 78751.9
8462 78751.9
8463 78751.9
8464 78751.9
8465 78751.9
8466 78751.9
8467 78751.9
8468 78751.9
8469 78751.9
8470 78751.9
8471 77290.1
8472 77290.1
8473 77290.1
8474 77290.1
8475 77290.1
8476 77290.1
8477 77290.1
8478 77290.1
8479 77290.1
8480 77290.1
8481 75842.6
8482 75842.6
8483 75842.6
8484 75842.6
8485 75842.6
8486 75842.6
8487 75842.6
8488 75842.6
8489 75842.6
8490 75842.6
8491 74510.9
8492 74510.9
8493 74510.9
8494 74510.9
8495 74510.9
8496 74510.9
8497 74510.9
8498 74510.9
8499 74510.9
8500 74510.9
8501 73250
8502 73250
8503 73250
8504 73250
8505 73250
8506 73250
8507 73250
8508 73250
8509 73250
8510 73250
8511 72084.5
8512 72084.5
8513 72084.5
8514 72084.5
8515 72084.5
8516 72084.5
8517 72084.5
8518 72084.5
8519 72084.5
8520 72084.5
8521 70894.5
8522 70894.5
8523 70894.5
8524 70894.5
8525 70894.5
8526 70894.5
8527 70894.5
8528 70894.5
8529 70894.5
8530 70894.5
8531 69807.5
8532 69807.5
8533 69807.5
8534 69807.5
8535 69807.5
8536 69807.5
8537 69807.5
8538 69807.5
8539 69807.5
8540 69807.5
8541 68844.2
8542 68844.2
8543 68844.2
8544 68844.2
8545 68844.2
8546 68844.2
8547 68844.2
8548 68844.2
8549 68844.2
8550 68844.2
8551 68037.9
8552 68037.9
8553 68037.9
8554 68037.9
8555 68037.9
8556 68037.9
8557 68037.9
8558 68037.9
8559 68037.9
8560 68037.9
8561 67395.3
8562 67395.3
8563 67395.3
8564 67395.3
8565 67395.3
8566 67395.3
8567 67395.3
8568 67395.3
8569 67395.3
8570 67395.3
8571 66710.1
8572 66710.1
8573 66710.1
8574 66710.1
8575 66710.1
8576 66710.1
8577 66710.1
8578 66710.1
8579 66710.1
8580 66710.1
8581 66124.1
8582 66124.1
8583 66124.1
8584 66124.1
8585 66124.1
8586 66124.1
8587 66124.1
8588 66124.1
8589 66124.1
8590 66124.1
8591 65679.8
8592 65679.8
8593 65679.8
8594 65679.8
8595 65679.8
8596 65679.8
8597 65679.8
8598 65679.8
8599 65679.8
8600 65679.8
8601 65430
8602 65430
8603 65430
8604 65430
8605 65430
8606 65430
8607 65430
8608 65430
8609 65430
8610 65430
8611 65343.7
8612 65343.7
8613 65343.7
8614 65343.7
8615 65343.7
8616 65343.7
8617 65343.7
8618 65343.7
8619 65343.7
8620 65343.7
8621 65638.6
8622 65638.6
8623 65638.6
8624 65638.6
8625 65638.6
8626 65638.6
8627 65638.6
8628 65638.6
8629 65638.6
8630 65638.6
8631 66022.4
8632 66022.4
8633 66022.4
8634 66022.4
8635 66022.4
8636 66022.4
8637 66022.4
8638 66022.4
8639 66022.4
8640 66022.4
8641 66638
8642 66638
8643 66638
8644 66638
8645 66638
8646 66638
8647 66638
8648 66638
8649 66638
8650 66638
8651 67574.3
8652 67574.3
8653 67574.3
8654 67574.3
8655 67574.3
8656 67574.3
8657 67574.3
8658 67574.3
8659 67574.3
8660 67574.3
8661 68756.6
8662 68756.6
8663 68756.6
8664 68756.6
8665 68756.6
8666 68756.6
8667 68756.6
8668 68756.6
8669 68756.6
8670 68756.6
8671 70132
8672 70132
8673 70132
8674 70132
8675 70132
8676 70132
8677 70132
8678 70132
8679 70132
8680 70132
8681 71654.3
8682 71654.3
8683 71654.3
8684 71654.3
8685 71654.3
8686 71654.3
8687 71654.3
8688 71654.3
8689 71654.3
8690 71654.3
8691 73156
8692 73156
8693 73156
8694 73156
8695 73156
8696 73156
8697 73156
8698 73156
8699 73156
8700 73156
8701 74840.6
8702 74840.6
8703 74840.6
8704 74840.6
8705 74840.6
8706 74840.6
8707 74840.6
8708 74840.6
8709 74840.6
8710 74840.6
8711 76558.6
8712 76558.6
8713 76558.6
8714 76558.6
8715 76558.6
8716 76558.6
8717 76558.6
8718 76558.6
8719 76558.6
8720 76558.6
8721 78418.3
8722 78418.3
8723 78418.3
8724 78418.3
8725 78418.3
8726 78418.3
8727 78418.3
8728 78418.3
8729 78418.3
8730 78418.3
8731 80163.4
8732 80163.4
8733 80163.4
8734 80163.4
8735 80163.4
8736 80163.4
8737 80163.4
8738 80163.4
8739 80163.4
8740 80163.4
8741 81974.2
8742 81974.2
8743 81974.2
8744 81974.2
8745 81974.2
8746 81974.2
8747 81974.2
8748 81974.2
8749 81974.2
8750 81974.2
8751 83764.4
8752 83764.4
8753 83764.4
8754 83764.4
8755 83764.4
8756 83764.4
8757 83764.4
8758 83764.4
8759 83764.4
8760 83764.4
8761 85526.2
8762 85526.2
8763 85526.2
8764 85526.2
8765 85526.2
8766 85526.2
8767 85526.2
8768 85526.2
8769 85526.2
8770 85526.2
8771 87427.1
8772 87427.1
8773 87427.1
8774 87427.1
8775 87427.1
8776 87427.1
8777 87427.1
8778 87427.1
8779 87427.1
8780 87427.1
8781 89267.5
8782 89267.5
8783 89267.5
8784 89267.5
8785 89267.5
8786 89267.5
8787 89267.5
8788 89267.5
8789 89267.5
8790 89267.5
8791 90966.2
8792 90966.2
8793 90966.2
8794 90966.2
8795 90966.2
8796 90966.2
8797 90966.2
8798 90966.2
8799 90966.2
8800 90966.2
8801 92587.7
8802 92587.7
8803 92587.7
8804 92587.7
8805 92587.7
8806 92587.7
8807 92587.7
8808 92587.7
8809 92587.7
8810 92587.7
8811 94131.9
8812 94131.9
8813 94131.9
8814 94131.9
8815 94131.9
8816 94131.9
8817 94131.9
8818 94131.9
8819 94131.9
8820 94131.9
8821 95356.7
8822 95356.7
8823 95356.7
8824 95356.7
8825 95356.7
8826 95356.7
8827 95356.7
8828 95356.7
8829 95356.7
8830 95356.7
8831 96604.6
8832 96604.6
8833 96604.6
8834 96604.6
8835 96604.6
8836 96604.6
8837 96604.6
8838 96604.6
8839 96604.6
8840 96604.6
8841 97600.2
8842 97600.2
8843 97600.2
8844 97600.2
8845 97600.2
8846 97600.2
8847 97600.2
8848 97600.2
8849 97600.2
8850 97600.2
8851 98317.5
8852 98317.5
8853 98317.5
8854 98317.5
8855 98317.5
8856 98317.5
8857 98317.5
8858 98317.5
8859 98317.5
8860 98317.5
8861 98893.2
8862 98893.2
8863 98893.2
8864 98893.2
8865 98893.2
8866 98893.2
8867 98893.2
8868 98893.2
8869 98893.2
8870 98893.2
8871 99261.5
8872 99261.5
8873 99261.5
8874 99261.5
8875 99261.5
8876 99261.5
8877 99261.5
8878 99261.5
8879 99261.5
8880 99261.5
8881 99542.3
8882 99542.3
8883 99542.3
8884 99542.3
8885 99542.3
8886 99542.3
8887 99542.3
8888 99542.3
8889 99542.3
8890 99542.3
8891 99794.7
8892 99794.7
8893 99794.7
8894 99794.7
8895 99794.7
8896 99794.7
8897 99794.7
8898 99794.7
8899 99794.7
8900 99794.7
8901 99659.5
8902 99659.5
8903 99659.5
8904 99659.5
8905 99659.5
8906 99659.5
8907 99659.5
8908 99659.5
8909 99659.5
8910 99659.5
8911 99453.4
8912 99453.4
8913 99453.4
8914 99453.4
8915 99453.4
8916 99453.4
8917 99453.4
8918 99453.4
8919 99453.4
8920 99453.4
8921 99135.3
8922 99135.3
8923 99135.3
8924 99135.3
8925 99135.3
8926 99135.3
8927 99135.3
8928 99135.3
8929 99135.3
8930 99135.3
8931 98752.8
8932 98752.8
8933 98752.8
8934 98752.8
8935 98752.8
8936 98752.8
8937 98752.8
8938 98752.8
8939 98752.8
8940 98752.8
8941 98272.4
8942 98272.4
8943 98272.4
8944 98272.4
8945 98272.4
8946 98272.4
8947 98272.4
8948 98272.4
8949 98272.4
8950 98272.4
8951 97936.3
8952 97936.3
8953 97936.3
8954 97936.3
8955 97936.3
8956 97936.3
8957 97936.3
8958 97936.3
8959 97936.3
8960 97936.3
8961 97694.2
8962 97694.2
8963 97694.2
8964 97694.2
8965 97694.2
8966 97694.2
8967 97694.2
8968 97694.2
8969 97694.2
8970 97694.2
8971 97457.2
8972 97457.2
8973 97457.2
8974 97457.2
8975 97457.2
8976 97457.2
8977 97457.2
8978 97457.2
8979 97457.2
8980 97457.2
8981 97199.6
8982 97199.6
8983 97199.6
8984 97199.6
8985 97199.6
8986 97199.6
8987 97199.6
8988 97199.6
8989 97199.6
8990 97199.6
8991 96936.9
8992 96936.9
8993 96936.9
8994 96936.9
8995 96936.9
8996 96936.9
8997 96936.9
8998 96936.9
8999 96936.9
9000 96936.9
9001 96500.3
9002 96500.3
9003 96500.3
9004 96500.3
9005 96500.3
9006 96500.3
9007 96500.3
9008 96500.3
9009 96500.3
9010 96500.3
9011 96041.8
9012 96041.8
9013 96041.8
9014 96041.8
9015 96041.8
9016 96041.8
9017 96041.8
9018 96041.8
9019 96041.8
9020 96041.8
9021 95707
9022 95707
9023 95707
9024 95707
9025 95707
9026 95707
9027 95707
9028 95707
9029 95707
9030 95707
9031 95195.7
9032 95195.7
9033 95195.7
9034 95195.7
9035 95195.7
9036 95195.7
9037 95195.7
9038 95195.7
9039 95195.7
9040 95195.7
9041 94907.2
9042 94907.2
9043 94907.2
9044 94907.2
9045 94907.2
9046 94907.2
9047 94907.2
9048 94907.2
9049 94907.2
9050 94907.2
9051 94783.6
9052 94783.6
9053 94783.6
9054 94783.6
9055 94783.6
9056 94783.6
9057 94783.6
9058 94783.6
9059 94783.6
9060 94783.6
9061 94748.8
9062 94748.8
9063 94748.8
9064 94748.8
9065 94748.8
9066 94748.8
9067 94748.8
9068 94748.8
9069 94748.8
9070 94748.8
9071 94809.3
9072 94809.3
9073 94809.3
9074 94809.3
9075 94809.3
9076 94809.3
9077 94809.3
9078 94809.3
9079 94809.3
9080 94809.3
9081 94846.7
9082 94846.7
9083 94846.7
9084 94846.7
9085 94846.7
9086 94846.7
9087 94846.7
9088 94846.7
9089 94846.7
9090 94846.7
9091 94858.3
9092 94858.3
9093 94858.3
9094 94858.3
9095 94858.3
9096 94858.3
9097 94858.3
9098 94858.3
9099 94858.3
9100 94858.3
9101 94956.1
9102 94956.1
9103 94956.1
9104 94956.1
9105 94956.1
9106 94956.1
9107 94956.1
9108 94956.1
9109 94956.1
9110 94956.1
9111 95061.7
9112 95061.7
9113 95061.7
9114 95061.7
9115 95061.7
9116 95061.7
9117 95061.7
9118 95061.7
9119 95061.7
9120 95061.7
9121 95191.8
9122 95191.8
9123 95191.8
9124 95191.8
9125 95191.8
9126 95191.8
9127 95191.8
9128 95191.8
9129 95191.8
9130 95191.8
9131 95522.8
9132 95522.8
9133 95522.8
9134 95522.8
9135 95522.8
9136 95522.8
9137 95522.8
9138 95522.8
9139 95522.8
9140 95522.8
9141 95870.5
9142 95870.5
9143 95870.5
9144 95870.5
9145 95870.5
9146 95870.5
9147 95870.5
9148 95870.5
9149 95870.5
9150 95870.5
9151 96058.6
9152 96058.6
9153 96058.6
9154 96058.6
9155 96058.6
9156 96058.6
9157 96058.6
9158 96058.6
9159 96058.6
9160 96058.6
9161 96097.2
9162 96097.2
9163 96097.2
9164 96097.2
9165 96097.2
9166 96097.2
9167 96097.2
9168 96097.2
9169 96097.2
9170 96097.2
9171 95755.9
9172 95755.9
9173 95755.9
9174 95755.9
9175 95755.9
9176 95755.9
9177 95755.9
9178 95755.9
9179 95755.9
9180 95755.9
9181 95324.5
9182 95324.5
9183 95324.5
9184 95324.5
9185 95324.5
9186 95324.5
9187 95324.5
9188 95324.5
9189 95324.5
9190 95324.5
9191 94751.4
9192 94751.4
9193 94751.4
9194 94751.4
9195 94751.4
9196 94751.4
9197 94751.4
9198 94751.4
9199 94751.4
9200 94751.4
9201 94232.3
9202 94232.3
9203 94232.3
9204 94232.3
9205 94232.3
9206 94232.3
9207 94232.3
9208 94232.3
9209 94232.3
9210 94232.3
9211 93645.1
9212 93645.1
9213 93645.1
9214 93645.1
9215 93645.1
9216 93645.1
9217 93645.1
9218 93645.1
9219 93645.1
9220 93645.1
9221 92882.6
9222 92882.6
9223 92882.6
9224 92882.6
9225 92882.6
9226 92882.6
9227 92882.6
9228 92882.6
9229 92882.6
9230 92882.6
9231 92055.8
9232 92055.8
9233 92055.8
9234 92055.8
9235 92055.8
9236 92055.8
9237 92055.8
9238 92055.8
9239 92055.8
9240 92055.8
9241 91065.4
9242 91065.4
9243 91065.4
9244 91065.4
9245 91065.4
9246 91065.4
9247 91065.4
9248 91065.4
9249 91065.4
9250 91065.4
9251 89804.6
9252 89804.6
9253 89804.6
9254 89804.6
9255 89804.6
9256 89804.6
9257 89804.6
9258 89804.6
9259 89804.6
9260 89804.6
9261 88363.4
9262 88363.4
9263 88363.4
9264 88363.4
9265 88363.4
9266 88363.4
9267 88363.4
9268 88363.4
9269 88363.4
9270 88363.4
9271 86713.6
9272 86713.6
9273 86713.6
9274 86713.6
9275 86713.6
9276 86713.6
9277 86713.6
9278 86713.6
9279 86713.6
9280 86713.6
9281 85074.1
9282 85074.1
9283 85074.1
9284 85074.1
9285 85074.1
9286 85074.1
9287 85074.1
9288 85074.1
9289 85074.1
9290 85074.1
9291 83406.3
9292 83406.3
9293 83406.3
9294 83406.3
9295 83406.3
9296 83406.3
9297 83406.3
9298 83406.3
9299 83406.3
9300 83406.3
9301 81833.8
9302 81833.8
9303 81833.8
9304 81833.8
9305 81833.8
9306 81833.8
9307 81833.8
9308 81833.8
9309 81833.8
9310 81833.8
9311 80217.5
9312 80217.5
9313 80217.5
9314 80217.5
9315 80217.5
9316 80217.5
9317 80217.5
9318 80217.5
9319 80217.5
9320 80217.5
9321 78547.1
9322 78547.1
9323 78547.1
9324 78547.1
9325 78547.1
9326 78547.1
9327 78547.1
9328 78547.1
9329 78547.1
9330 78547.1
9331 76588.2
9332 76588.2
9333 76588.2
9334 76588.2
9335 76588.2
9336 76588.2
9337 76588.2
9338 76588.2
9339 76588.2
9340 76588.2
9341 74576.6
9342 74576.6
9343 74576.6
9344 74576.6
9345 74576.6
9346 74576.6
9347 74576.6
9348 74576.6
9349 74576.6
9350 74576.6
9351 72482.4
9352 72482.4
9353 72482.4
9354 72482.4
9355 72482.4
9356 72482.4
9357 72482.4
9358 72482.4
9359 72482.4
9360 72482.4
9361 70405.1
9362 70405.1
9363 70405.1
9364 70405.1
9365 70405.1
9366 70405.1
9367 70405.1
9368 70405.1
9369 70405.1
9370 70405.1
9371 68669
9372 68669
9373 68669
9374 68669
9375 68669
9376 68669
9377 68669
9378 68669
9379 68669
9380 68669
9381 67001.2
9382 67001.2
9383 67001.2
9384 67001.2
9385 67001.2
9386 67001.2
9387 67001.2
9388 67001.2
9389 67001.2
9390 67001.2
9391 65498.2
9392 65498.2
9393 65498.2
9394 65498.2
9395 65498.2
9396 65498.2
9397 65498.2
9398 65498.2
9399 65498.2
9400 65498.2
9401 64089.3
9402 64089.3
9403 64089.3
9404 64089.3
9405 64089.3
9406 64089.3
9407 64089.3
9408 64089.3
9409 64089.3
9410 64089.3
9411 62936.6
9412 62936.6
9413 62936.6
9414 62936.6
9415 62936.6
9416 62936.6
9417 62936.6
9418 62936.6
9419 62936.6
9420 62936.6
9421 62078.9
9422 62078.9
9423 62078.9
9424 62078.9
9425 62078.9
9426 62078.9
9427 62078.9
9428 62078.9
9429 62078.9
9430 62078.9
9431 61608.8
9432 61608.8
9433 61608.8
9434 61608.8
9435 61608.8
9436 61608.8
9437 61608.8
9438 61608.8
9439 61608.8
9440 61608.8
9441 61292
9442 61292
9443 61292
9444 61292
9445 61292
9446 61292
9447 61292
9448 61292
9449 61292
9450 61292
9451 61279.1
9452 61279.1
9453 61279.1
9454 61279.1
9455 61279.1
9456 61279.1
9457 61279.1
9458 61279.1
9459 61279.1
9460 61279.1
9461 61456.8
9462 61456.8
9463 61456.8
9464 61456.8
9465 61456.8
9466 61456.8
9467 61456.8
9468 61456.8
9469 61456.8
9470 61456.8
9471 61977.1
9472 61977.1
9473 61977.1
9474 61977.1
9475 61977.1
9476 61977.1
9477 61977.1
9478 61977.1
9479 61977.1
9480 61977.1
9481 62489.7
9482 62489.7
9483 62489.7
9484 62489.7
9485 62489.7
9486 62489.7
9487 62489.7
9488 62489.7
9489 62489.7
9490 62489.7
9491 63147.8
9492 63147.8
9493 63147.8
9494 63147.8
9495 63147.8
9496 63147.8
9497 63147.8
9498 63147.8
9499 63147.8
9500 63147.8
9501 63948.9
9502 63948.9
9503 63948.9
9504 63948.9
9505 63948.9
9506 63948.9
9507 63948.9
9508 63948.9
9509 63948.9
9510 63948.9
9511 64878.7
9512 64878.7
9513 64878.7
9514 64878.7
9515 64878.7
9516 64878.7
9517 64878.7
9518 64878.7
9519 64878.7
9520 64878.7
9521 65978.6
9522 65978.6
9523 65978.6
9524 65978.6
9525 65978.6
9526 65978.6
9527 65978.6
9528 65978.6
9529 65978.6
9530 65978.6
9531 67426.2
9532 67426.2
9533 67426.2
9534 67426.2
9535 67426.2
9536 67426.2
9537 67426.2
9538 67426.2
9539 67426.2
9540 67426.2
9541 69016.7
9542 69016.7
9543 69016.7
9544 69016.7
9545 69016.7
9546 69016.7
9547 69016.7
9548 69016.7
9549 69016.7
9550 69016.7
9551 70737.4
9552 70737.4
9553 70737.4
9554 70737.4
9555 70737.4
9556 70737.4
9557 70737.4
9558 70737.4
9559 70737.4
9560 70737.4
9561 72485
9562 72485
9563 72485
9564 72485
9565 72485
9566 72485
9567 72485
9568 72485
9569 72485
9570 72485
9571 74188.9
9572 74188.9
9573 74188.9
9574 74188.9
9575 74188.9
9576 74188.9
9577 74188.9
9578 74188.9
9579 74188.9
9580 74188.9
9581 76092.4
9582 76092.4
9583 76092.4
9584 76092.4
9585 76092.4
9586 76092.4
9587 76092.4
9588 76092.4
9589 76092.4
9590 76092.4
9591 77995.9
9592 77995.9
9593 77995.9
9594 77995.9
9595 77995.9
9596 77995.9
9597 77995.9
9598 77995.9
9599 77995.9
9600 77995.9
9601 79943.2
9602 79943.2
9603 79943.2
9604 79943.2
9605 79943.2
9606 79943.2
9607 79943.2
9608 79943.2
9609 79943.2
9610 79943.2
9611 81743.7
9612 81743.7
9613 81743.7
9614 81743.7
9615 81743.7
9616 81743.7
9617 81743.7
9618 81743.7
9619 81743.7
9620 81743.7
9621 83361.3
9622 83361.3
9623 83361.3
9624 83361.3
9625 83361.3
9626 83361.3
9627 83361.3
9628 83361.3
9629 83361.3
9630 83361.3
9631 84659.4
9632 84659.4
9633 84659.4
9634 84659.4
9635 84659.4
9636 84659.4
9637 84659.4
9638 84659.4
9639 84659.4
9640 84659.4
9641 85799.2
9642 85799.2
9643 85799.2
9644 85799.2
9645 85799.2
9646 85799.2
9647 85799.2
9648 85799.2
9649 85799.2
9650 85799.2
9651 86767.7
9652 86767.7
9653 86767.7
9654 86767.7
9655 86767.7
9656 86767.7
9657 86767.7
9658 86767.7
9659 86767.7
9660 86767.7
9661 87862.4
9662 87862.4
9663 87862.4
9664 87862.4
9665 87862.4
9666 87862.4
9667 87862.4
9668 87862.4
9669 87862.4
9670 87862.4
9671 88680.2
9672 88680.2
9673 88680.2
9674 88680.2
9675 88680.2
9676 88680.2
9677 88680.2
9678 88680.2
9679 88680.2
9680 88680.2
9681 89516.1
9682 89516.1
9683 89516.1
9684 89516.1
9685 89516.1
9686 89516.1
9687 89516.1
9688 89516.1
9689 89516.1
9690 89516.1
9691 90277.2
9692 90277.2
9693 90277.2
9694 90277.2
9695 90277.2
9696 90277.2
9697 90277.2
9698 90277.2
9699 90277.2
9700 90277.2
9701 90833.6
9702 90833.6
9703 90833.6
9704 90833.6
9705 90833.6
9706 90833.6
9707 90833.6
9708 90833.6
9709 90833.6
9710 90833.6
9711 91410.6
9712 91410.6
9713 91410.6
9714 91410.6
9715 91410.6
9716 91410.6
9717 91410.6
9718 91410.6
9719 91410.6
9720 91410.6
9721 91852.3
9722 91852.3
9723 91852.3
9724 91852.3
9725 91852.3
9726 91852.3
9727 91852.3
9728 91852.3
9729 91852.3
9730 91852.3
9731 92136.9
9732 92136.9
9733 92136.9
9734 92136.9
9735 92136.9
9736 92136.9
9737 92136.9
9738 92136.9
9739 92136.9
9740 92136.9
9741 92373.9
9742 92373.9
9743 92373.9
9744 92373.9
9745 92373.9
9746 92373.9
9747 92373.9
9748 92373.9
9749 92373.9
9750 92373.9
9751 92748.7
9752 92748.7
9753 92748.7
9754 92748.7
9755 92748.7
9756 92748.7
9757 92748.7
9758 92748.7
9759 92748.7
9760 92748.7
9761 93239.4
9762 93239.4
9763 93239.4
9764 93239.4
9765 93239.4
9766 93239.4
9767 93239.4
9768 93239.4
9769 93239.4
9770 93239.4
9771 93750.7
9772 93750.7
9773 93750.7
9774 93750.7
9775 93750.7
9776 93750.7
9777 93750.7
9778 93750.7
9779 93750.7
9780 93750.7
9781 93972.2
9782 93972.2
9783 93972.2
9784 93972.2
9785 93972.2
9786 93972.2
9787 93972.2
9788 93972.2
9789 93972.2
9790 93972.2
9791 94160.2
9792 94160.2
9793 94160.2
9794 94160.2
9795 94160.2
9796 94160.2
9797 94160.2
9798 94160.2
9799 94160.2
9800 94160.2
9801 94280
9802 94280
9803 94280
9804 94280
9805 94280
9806 94280
9807 94280
9808 94280
9809 94280
9810 94280
9811 94371.4
9812 94371.4
9813 94371.4
9814 94371.4
9815 94371.4
9816 94371.4
9817 94371.4
9818 94371.4
9819 94371.4
9820 94371.4
9821 94518.2
9822 94518.2
9823 94518.2
9824 94518.2
9825 94518.2
9826 94518.2
9827 94518.2
9828 94518.2
9829 94518.2
9830 94518.2
9831 94762.9
9832 94762.9
9833 94762.9
9834 94762.9
9835 94762.9
9836 94762.9
9837 94762.9
9838 94762.9
9839 94762.9
9840 94762.9
9841 95208.6
9842 95208.6
9843 95208.6
9844 95208.6
9845 95208.6
9846 95208.6
9847 95208.6
9848 95208.6
9849 95208.6
9850 95208.6
9851 95776.5
9852 95776.5
9853 95776.5
9854 95776.5
9855 95776.5
9856 95776.5
9857 95776.5
9858 95776.5
9859 95776.5
9860 95776.5
9861 95986.4
9862 95986.4
9863 95986.4
9864 95986.4
9865 95986.4
9866 95986.4
9867 95986.4
9868 95986.4
9869 95986.4
9870 95986.4
9871 96322.6
9872 96322.6
9873 96322.6
9874 96322.6
9875 96322.6
9876 96322.6
9877 96322.6
9878 96322.6
9879 96322.6
9880 96322.6
9881 96669
9882 96669
9883 96669
9884 96669
9885 96669
9886 96669
9887 96669
9888 96669
9889 96669
9890 96669
9891 96931.8
9892 96931.8
9893 96931.8
9894 96931.8
9895 96931.8
9896 96931.8
9897 96931.8
9898 96931.8
9899 96931.8
9900 96931.8
9901 97287.2
9902 97287.2
9903 97287.2
9904 97287.2
9905 97287.2
9906 97287.2
9907 97287.2
9908 97287.2
9909 97287.2
9910 97287.2
9911 97432.7
9912 97432.7
9913 97432.7
9914 97432.7
9915 97432.7
9916 97432.7
9917 97432.7
9918 97432.7
9919 97432.7
9920 97432.7
9921 97637.5
9922 97637.5
9923 97637.5
9924 97637.5
9925 97637.5
9926 97637.5
9927 97637.5
9928 97637.5
9929 97637.5
9930 97637.5
9931 97689
9932 97689
9933 97689
9934 97689
9935 97689
9936 97689
9937 97689
9938 97689
9939 97689
9940 97689
9941 97705.8
9942 97705.8
9943 97705.8
9944 97705.8
9945 97705.8
9946 97705.8
9947 97705.8
9948 97705.8
9949 97705.8
9950 97705.8
9951 97341.3
9952 97341.3
9953 97341.3
9954 97341.3
9955 97341.3
9956 97341.3
9957 97341.3
9958 97341.3
9959 97341.3
9960 97341.3
9961 96760.5
9962 96760.5
9963 96760.5
9964 96760.5
9965 96760.5
9966 96760.5
9967 96760.5
9968 96760.5
9969 96760.5
9970 96760.5
9971 96121.7
9972 96121.7
9973 96121.7
9974 96121.7
9975 96121.7
9976 96121.7
9977 96121.7
9978 96121.7
9979 96121.7
9980 96121.7
9981 95709.5
9982 95709.5
9983 95709.5
9984 95709.5
9985 95709.5
9986 95709.5
9987 95709.5
9988 95709.5
9989 95709.5
9990 95709.5
9991 95412
9992 95412
9993 95412
9994 95412
9995 95412
9996 95412
9997 95412
9998 95412
9999 95412
10000 95412
10001 95184.1
10002 95184.1
10003 95184.1
10004 95184.1
10005 95184.1
10006 95184.1
10007 95184.1
10008 95184.1
10009 95184.1
10010 95184.1
10011 95066.9
10012 95066.9
10013 95066.9
10014 95066.9
10015 95066.9
10016 95066.9
10017 95066.9
10018 95066.9
10019 95066.9
10020 95066.9
10021 94960
10022 94960
10023 94960
10024 94960
10025 94960
10026 94960
10027 94960
10028 94960
10029 94960
10030 94960
10031 94820.9
10032 94820.9
10033 94820.9
10034 94820.9
10035 94820.9
10036 94820.9
10037 94820.9
10038 94820.9
10039 94820.9
10040 94820.9
10041 94484.8
10042 94484.8
10043 94484.8
10044 94484.8
10045 94484.8
10046 94484.8
10047 94484.8
10048 94484.8
10049 94484.8
10050 94484.8
10051 94077.8
10052 94077.8
10053 94077.8
10054 94077.8
10055 94077.8
10056 94077.8
10057 94077.8
10058 94077.8
10059 94077.8
10060 94077.8
10061 93937.4
10062 93937.4
10063 93937.4
10064 93937.4
10065 93937.4
10066 93937.4
10067 93937.4
10068 93937.4
10069 93937.4
10070 93937.4
10071 93802.2
10072 93802.2
10073 93802.2
10074 93802.2
10075 93802.2
10076 93802.2
10077 93802.2
10078 93802.2
10079 93802.2
10080 93802.2
10081 93703
10082 93703
10083 93703
10084 93703
10085 93703
10086 93703
10087 93703
10088 93703
10089 93703
10090 93703
10091 93770
10092 93770
10093 93770
10094 93770
10095 93770
10096 93770
10097 93770
10098 93770
10099 93770
10100 93770
10101 93931
10102 93931
10103 93931
10104 93931
10105 93931
10106 93931
10107 93931
10108 93931
10109 93931
10110 93931
10111 94215.6
10112 94215.6
10113 94215.6
10114 94215.6
10115 94215.6
10116 94215.6
10117 94215.6
10118 94215.6
10119 94215.6
10120 94215.6
10121 94535
10122 94535
10123 94535
10124 94535
10125 94535
10126 94535
10127 94535
10128 94535
10129 94535
10130 94535
10131 95070.8
10132 95070.8
10133 95070.8
10134 95070.8
10135 95070.8
10136 95070.8
10137 95070.8
10138 95070.8
10139 95070.8
10140 95070.8
10141 95632.3
10142 95632.3
10143 95632.3
10144 95632.3
10145 95632.3
10146 95632.3
10147 95632.3
10148 95632.3
10149 95632.3
10150 95632.3
10151 96410.2
10152 96410.2
10153 96410.2
10154 96410.2
10155 96410.2
10156 96410.2
10157 96410.2
10158 96410.2
10159 96410.2
10160 96410.2
10161 97273
10162 97273
10163 97273
10164 97273
10165 97273
10166 97273
10167 97273
10168 97273
10169 97273
10170 97273
10171 98084.4
10172 98084.4
10173 98084.4
10174 98084.4
10175 98084.4
10176 98084.4
10177 98084.4
10178 98084.4
10179 98084.4
10180 98084.4
10181 98720.6
10182 98720.6
10183 98720.6
10184 98720.6
10185 98720.6
10186 98720.6
10187 98720.6
10188 98720.6
10189 98720.6
10190 98720.6
10191 99183
10192 99183
10193 99183
10194 99183
10195 99183
10196 99183
10197 99183
10198 99183
10199 99183
10200 99183
10201 99547.5
10202 99547.5
10203 99547.5
10204 99547.5
10205 99547.5
10206 99547.5
10207 99547.5
10208 99547.5
10209 99547.5
10210 99547.5
10211 99848.8
10212 99848.8
10213 99848.8
10214 99848.8
10215 99848.8
10216 99848.8
10217 99848.8
10218 99848.8
10219 99848.8
10220 99848.8
10221 100150
10222 100150
10223 100150
10224 100150
10225 100150
10226 100150
10227 100150
10228 100150
10229 100150
10230 100150
10231 100493
10232 100493
10233 100493
10234 100493
10235 100493
10236 100493
10237 100493
10238 100493
10239 100493
10240 100493
10241 100808
10242 100808
10243 100808
10244 100808
10245 100808
10246 100808
10247 100808
10248 100808
10249 100808
10250 100808
10251 101143
10252 101143
10253 101143
10254 101143
10255 101143
10256 101143
10257 101143
10258 101143
10259 101143
10260 101143
10261 101309
10262 101309
10263 101309
10264 101309
10265 101309
10266 101309
10267 101309
10268 101309
10269 101309
10270 101309
10271 101375
10272 101375
10273 101375
10274 101375
10275 101375
10276 101375
10277 101375
10278 101375
10279 101375
10280 101375
10281 101245
10282 101245
10283 101245
10284 101245
10285 101245
10286 101245
10287 101245
10288 101245
10289 101245
10290 101245
10291 100964
10292 100964
10293 100964
10294 100964
10295 100964
10296 100964
10297 100964
10298 100964
10299 100964
10300 100964
10301 100400
10302 100400
10303 100400
10304 100400
10305 100400
10306 100400
10307 100400
10308 100400
10309 100400
10310 100400
10311 99861.7
10312 99861.7
10313 99861.7
10314 99861.7
10315 99861.7
10316 99861.7
10317 99861.7
10318 99861.7
10319 99861.7
10320 99861.7
10321 99143.1
10322 99143.1
10323 99143.1
10324 99143.1
10325 99143.1
10326 99143.1
10327 99143.1
10328 99143.1
10329 99143.1
10330 99143.1
10331 98290.5
10332 98290.5
10333 98290.5
10334 98290.5
10335 98290.5
10336 98290.5
10337 98290.5
10338 98290.5
10339 98290.5
10340 98290.5
10341 97422.4
10342 97422.4
10343 97422.4
10344 97422.4
10345 97422.4
10346 97422.4
10347 97422.4
10348 97422.4
10349 97422.4
10350 97422.4
10351 96551.8
10352 96551.8
10353 96551.8
10354 96551.8
10355 96551.8
10356 96551.8
10357 96551.8
10358 96551.8
10359 96551.8
10360 96551.8
10361 95658
10362 95658
10363 95658
10364 95658
10365 95658
10366 95658
10367 95658
10368 95658
10369 95658
10370 95658
10371 94778.4
10372 94778.4
10373 94778.4
10374 94778.4
10375 94778.4
10376 94778.4
10377 94778.4
10378 94778.4
10379 94778.4
10380 94778.4
10381 94103.5
10382 94103.5
10383 94103.5
10384 94103.5
10385 94103.5
10386 94103.5
10387 94103.5
10388 94103.5
10389 94103.5
10390 94103.5
10391 93531.7
10392 93531.7
10393 93531.7
10394 93531.7
10395 93531.7
10396 93531.7
10397 93531.7
10398 93531.7
10399 93531.7
10400 93531.7
10401 92911
10402 92911
10403 92911
10404 92911
10405 92911
10406 92911
10407 92911
10408 92911
10409 92911
10410 92911
10411 92277.3
10412 92277.3
10413 92277.3
10414 92277.3
10415 92277.3
10416 92277.3
10417 92277.3
10418 92277.3
10419 92277.3
10420 92277.3
10421 91652.7
10422 91652.7
10423 91652.7
10424 91652.7
10425 91652.7
10426 91652.7
10427 91652.7
10428 91652.7
10429 91652.7
10430 91652.7
10431 91080.9
10432 91080.9
10433 91080.9
10434 91080.9
10435 91080.9
10436 91080.9
10437 91080.9
10438 91080.9
10439 91080.9
10440 91080.9
10441 90726.7
10442 90726.7
10443 90726.7
10444 90726.7
10445 90726.7
10446 90726.7
10447 90726.7
10448 90726.7
10449 90726.7
10450 90726.7
10451 90268.2
10452 90268.2
10453 90268.2
10454 90268.2
10455 90268.2
10456 90268.2
10457 90268.2
10458 90268.2
10459 90268.2
10460 90268.2
10461 89963
10462 89963
10463 89963
10464 89963
10465 89963
10466 89963
10467 89963
10468 89963
10469 89963
10470 89963
10471 89738.9
10472 89738.9
10473 89738.9
10474 89738.9
10475 89738.9
10476 89738.9
10477 89738.9
10478 89738.9
10479 89738.9
10480 89738.9
10481 89750.5
10482 89750.5
10483 89750.5
10484 89750.5
10485 89750.5
10486 89750.5
10487 89750.5
10488 89750.5
10489 89750.5
10490 89750.5
10491 89959.1
10492 89959.1
10493 89959.1
10494 89959.1
10495 89959.1
10496 89959.1
10497 89959.1
10498 89959.1
10499 89959.1
10500 89959.1
10501 90332.6
10502 90332.6
10503 90332.6
10504 90332.6
10505 90332.6
10506 90332.6
10507 90332.6
10508 90332.6
10509 90332.6
10510 90332.6
10511 90694.5
10512 90694.5
10513 90694.5
10514 90694.5
10515 90694.5
10516 90694.5
10517 90694.5
10518 90694.5
10519 90694.5
10520 90694.5
10521 91254.7
10522 91254.7
10523 91254.7
10524 91254.7
10525 91254.7
10526 91254.7
10527 91254.7
10528 91254.7
10529 91254.7
10530 91254.7
10531 91816.3
10532 91816.3
10533 91816.3
10534 91816.3
10535 91816.3
10536 91816.3
10537 91816.3
10538 91816.3
10539 91816.3
10540 91816.3
10541 92250.3
10542 92250.3
10543 92250.3
10544 92250.3
10545 92250.3
10546 92250.3
10547 92250.3
10548 92250.3
10549 92250.3
10550 92250.3
10551 92734.5
10552 92734.5
10553 92734.5
10554 92734.5
10555 92734.5
10556 92734.5
10557 92734.5
10558 92734.5
10559 92734.5
10560 92734.5
10561 93216.2
10562 93216.2
10563 93216.2
10564 93216.2
10565 93216.2
10566 93216.2
10567 93216.2
10568 93216.2
10569 93216.2
10570 93216.2
10571 93940
10572 93940
10573 93940
10574 93940
10575 93940
10576 93940
10577 93940
10578 93940
10579 93940
10580 93940
10581 94519.5
10582 94519.5
10583 94519.5
10584 94519.5
10585 94519.5
10586 94519.5
10587 94519.5
10588 94519.5
10589 94519.5
10590 94519.5
10591 95057.9
10592 95057.9
10593 95057.9
10594 95057.9
10595 95057.9
10596 95057.9
10597 95057.9
10598 95057.9
10599 95057.9
10600 95057.9
10601 95705.7
10602 95705.7
10603 95705.7
10604 95705.7
10605 95705.7
10606 95705.7
10607 95705.7
10608 95705.7
10609 95705.7
10610 95705.7
10611 96447.5
10612 96447.5
10613 96447.5
10614 96447.5
10615 96447.5
10616 96447.5
10617 96447.5
10618 96447.5
10619 96447.5
10620 96447.5
10621 97061.8
10622 97061.8
10623 97061.8
10624 97061.8
10625 97061.8
10626 97061.8
10627 97061.8
10628 97061.8
10629 97061.8
10630 97061.8
10631 97440.5
10632 97440.5
10633 97440.5
10634 97440.5
10635 97440.5
10636 97440.5
10637 97440.5
10638 97440.5
10639 97440.5
10640 97440.5
10641 97602.7
10642 97602.7
10643 97602.7
10644 97602.7
10645 97602.7
10646 97602.7
10647 97602.7
10648 97602.7
10649 97602.7
10650 97602.7
10651 97877.1
10652 97877.1
10653 97877.1
10654 97877.1
10655 97877.1
10656 97877.1
10657 97877.1
10658 97877.1
10659 97877.1
10660 97877.1
10661 97999.4
10662 97999.4
10663 97999.4
10664 97999.4
10665 97999.4
10666 97999.4
10667 97999.4
10668 97999.4
10669 97999.4
10670 97999.4
10671 98241.5
10672 98241.5
10673 98241.5
10674 98241.5
10675 98241.5
10676 98241.5
10677 98241.5
10678 98241.5
10679 98241.5
10680 98241.5
10681 98515.9
10682 98515.9
10683 98515.9
10684 98515.9
10685 98515.9
10686 98515.9
10687 98515.9
10688 98515.9
10689 98515.9
10690 98515.9
10691 98634.3
10692 98634.3
10693 98634.3
10694 98634.3
10695 98634.3
10696 98634.3
10697 98634.3
10698 98634.3
10699 98634.3
10700 98634.3
10701 98939.6
10702 98939.6
10703 98939.6
10704 98939.6
10705 98939.6
10706 98939.6
10707 98939.6
10708 98939.6
10709 98939.6
10710 98939.6
10711 99136.6
10712 99136.6
10713 99136.6
10714 99136.6
10715 99136.6
10716 99136.6
10717 99136.6
10718 99136.6
10719 99136.6
10720 99136.6
10721 99206.2
10722 99206.2
10723 99206.2
10724 99206.2
10725 99206.2
10726 99206.2
10727 99206.2
10728 99206.2
10729 99206.2
10730 99206.2
10731 99364.6
10732 99364.6
10733 99364.6
10734 99364.6
10735 99364.6
10736 99364.6
10737 99364.6
10738 99364.6
10739 99364.6
10740 99364.6
10741 99685.3
10742 99685.3
10743 99685.3
10744 99685.3
10745 99685.3
10746 99685.3
10747 99685.3
10748 99685.3
10749 99685.3
10750 99685.3
10751 99868.1
10752 99868.1
10753 99868.1
10754 99868.1
10755 99868.1
10756 99868.1
10757 99868.1
10758 99868.1
10759 99868.1
10760 99868.1
10761 100074
10762 100074
10763 100074
10764 100074
10765 100074
10766 100074
10767 100074
10768 100074
10769 100074
10770 100074
10771 99950.6
10772 99950.6
10773 99950.6
10774 99950.6
10775 99950.6
10776 99950.6
10777 99950.6
10778 99950.6
10779 99950.6
10780 99950.6
10781 99841.1
10782 99841.1
10783 99841.1
10784 99841.1
10785 99841.1
10786 99841.1
10787 99841.1
10788 99841.1
10789 99841.1
10790 99841.1
10791 99716.2
10792 99716.2
10793 99716.2
10794 99716.2
10795 99716.2
10796 99716.2
10797 99716.2
10798 99716.2
10799 99716.2
10800 99716.2
10801 99624.7
10802 99624.7
10803 99624.7
10804 99624.7
10805 99624.7
10806 99624.7
10807 99624.7
10808 99624.7
10809 99624.7
10810 99624.7
10811 99300.2
10812 99300.2
10813 99300.2
10814 99300.2
10815 99300.2
10816 99300.2
10817 99300.2
10818 99300.2
10819 99300.2
10820 99300.2
10821 99011.7
10822 99011.7
10823 99011.7
10824 99011.7
10825 99011.7
10826 99011.7
10827 99011.7
10828 99011.7
10829 99011.7
10830 99011.7
10831 99103.1
10832 99103.1
10833 99103.1
10834 99103.1
10835 99103.1
10836 99103.1
10837 99103.1
10838 99103.1
10839 99103.1
10840 99103.1
10841 99271.8
10842 99271.8
10843 99271.8
10844 99271.8
10845 99271.8
10846 99271.8
10847 99271.8
10848 99271.8
10849 99271.8
10850 99271.8
10851 99354.3
10852 99354.3
10853 99354.3
10854 99354.3
10855 99354.3
10856 99354.3
10857 99354.3
10858 99354.3
10859 99354.3
10860 99354.3
10861 99488.2
10862 99488.2
10863 99488.2
10864 99488.2
10865 99488.2
10866 99488.2
10867 99488.2
10868 99488.2
10869 99488.2
10870 99488.2
10871 99323.4
10872 99323.4
10873 99323.4
10874 99323.4
10875 99323.4
10876 99323.4
10877 99323.4
10878 99323.4
10879 99323.4
10880 99323.4
10881 98889.3
10882 98889.3
10883 98889.3
10884 98889.3
10885 98889.3
10886 98889.3
10887 98889.3
10888 98889.3
10889 98889.3
10890 98889.3
10891 98258.3
10892 98258.3
10893 98258.3
10894 98258.3
10895 98258.3
10896 98258.3
10897 98258.3
10898 98258.3
10899 98258.3
10900 98258.3
10901 97264
10902 97264
10903 97264
10904 97264
10905 97264
10906 97264
10907 97264
10908 97264
10909 97264
10910 97264
10911 96470.7
10912 96470.7
10913 96470.7
10914 96470.7
10915 96470.7
10916 96470.7
10917 96470.7
10918 96470.7
10919 96470.7
10920 96470.7
10921 95728.9
10922 95728.9
10923 95728.9
10924 95728.9
10925 95728.9
10926 95728.9
10927 95728.9
10928 95728.9
10929 95728.9
10930 95728.9
10931 95014.1
10932 95014.1
10933 95014.1
10934 95014.1
10935 95014.1
10936 95014.1
10937 95014.1
10938 95014.1
10939 95014.1
10940 95014.1
10941 94147.3
10942 94147.3
10943 94147.3
10944 94147.3
10945 94147.3
10946 94147.3
10947 94147.3
10948 94147.3
10949 94147.3
10950 94147.3
10951 93280.6
10952 93280.6
10953 93280.6
10954 93280.6
10955 93280.6
10956 93280.6
10957 93280.6
10958 93280.6
10959 93280.6
10960 93280.6
10961 92444.7
10962 92444.7
10963 92444.7
10964 92444.7
10965 92444.7
10966 92444.7
10967 92444.7
10968 92444.7
10969 92444.7
10970 92444.7
10971 91654
10972 91654
10973 91654
10974 91654
10975 91654
10976 91654
10977 91654
10978 91654
10979 91654
10980 91654
10981 90775.6
10982 90775.6
10983 90775.6
10984 90775.6
10985 90775.6
10986 90775.6
10987 90775.6
10988 90775.6
10989 90775.6
10990 90775.6
10991 89932.1
10992 89932.1
10993 89932.1
10994 89932.1
10995 89932.1
10996 89932.1
10997 89932.1
10998 89932.1
10999 89932.1
11000 89932.1
11001 88955.9
11002 88955.9
11003 88955.9
11004 88955.9
11005 88955.9
11006 88955.9
11007 88955.9
11008 88955.9
11009 88955.9
11010 88955.9
11011 88058.2
11012 88058.2
11013 88058.2
11014 88058.2
11015 88058.2
11016 88058.2
11017 88058.2
11018 88058.2
11019 88058.2
11020 88058.2
11021 87172.1
11022 87172.1
11023 87172.1
11024 87172.1
11025 87172.1
11026 87172.1
11027 87172.1
11028 87172.1
11029 87172.1
11030 87172.1
11031 85790.2
11032 85790.2
11033 85790.2
11034 85790.2
11035 85790.2
11036 85790.2
11037 85790.2
11038 85790.2
11039 85790.2
11040 85790.2
11041 84336.2
11042 84336.2
11043 84336.2
11044 84336.2
11045 84336.2
11046 84336.2
11047 84336.2
11048 84336.2
11049 84336.2
11050 84336.2
11051 83001.9
11052 83001.9
11053 83001.9
11054 83001.9
11055 83001.9
11056 83001.9
11057 83001.9
11058 83001.9
11059 83001.9
11060 83001.9
11061 81743.7
11062 81743.7
11063 81743.7
11064 81743.7
11065 81743.7
11066 81743.7
11067 81743.7
11068 81743.7
11069 81743.7
11070 81743.7
11071 80665.7
11072 80665.7
11073 80665.7
11074 80665.7
11075 80665.7
11076 80665.7
11077 80665.7
11078 80665.7
11079 80665.7
11080 80665.7
11081 79656
11082 79656
11083 79656
11084 79656
11085 79656
11086 79656
11087 79656
11088 79656
11089 79656
11090 79656
11091 78902.6
11092 78902.6
11093 78902.6
11094 78902.6
11095 78902.6
11096 78902.6
11097 78902.6
11098 78902.6
11099 78902.6
11100 78902.6
11101 78320.5
11102 78320.5
11103 78320.5
11104 78320.5
11105 78320.5
11106 78320.5
11107 78320.5
11108 78320.5
11109 78320.5
11110 78320.5
11111 77505.2
11112 77505.2
11113 77505.2
11114 77505.2
11115 77505.2
11116 77505.2
11117 77505.2
11118 77505.2
11119 77505.2
11120 77505.2
11121 76741.5
11122 76741.5
11123 76741.5
11124 76741.5
11125 76741.5
11126 76741.5
11127 76741.5
11128 76741.5
11129 76741.5
11130 76741.5
11131 75843.8
11132 75843.8
11133 75843.8
11134 75843.8
11135 75843.8
11136 75843.8
11137 75843.8
11138 75843.8
11139 75843.8
11140 75843.8
11141 75228.2
11142 75228.2
11143 75228.2
11144 75228.2
11145 75228.2
11146 75228.2
11147 75228.2
11148 75228.2
11149 75228.2
11150 75228.2
11151 74767.2
11152 74767.2
11153 74767.2
11154 74767.2
11155 74767.2
11156 74767.2
11157 74767.2
11158 74767.2
11159 74767.2
11160 74767.2
11161 74217.2
11162 74217.2
11163 74217.2
11164 74217.2
11165 74217.2
11166 74217.2
11167 74217.2
11168 74217.2
11169 74217.2
11170 74217.2
11171 73792.2
11172 73792.2
11173 73792.2
11174 73792.2
11175 73792.2
11176 73792.2
11177 73792.2
11178 73792.2
11179 73792.2
11180 73792.2
11181 73421.3
11182 73421.3
11183 73421.3
11184 73421.3
11185 73421.3
11186 73421.3
11187 73421.3
11188 73421.3
11189 73421.3
11190 73421.3
11191 73085.2
11192 73085.2
11193 73085.2
11194 73085.2
11195 73085.2
11196 73085.2
11197 73085.2
11198 73085.2
11199 73085.2
11200 73085.2
11201 72912.6
11202 72912.6
11203 72912.6
11204 72912.6
11205 72912.6
11206 72912.6
11207 72912.6
11208 72912.6
11209 72912.6
11210 72912.6
11211 72871.4
11212 72871.4
11213 72871.4
11214 72871.4
11215 72871.4
11216 72871.4
11217 72871.4
11218 72871.4
11219 72871.4
11220 72871.4
11221 72901
11222 72901
11223 72901
11224 72901
11225 72901
11226 72901
11227 72901
11228 72901
11229 72901
11230 72901
11231 73261.6
11232 73261.6
11233 73261.6
11234 73261.6
11235 73261.6
11236 73261.6
11237 73261.6
11238 73261.6
11239 73261.6
11240 73261.6
11241 73787.1
11242 73787.1
11243 73787.1
11244 73787.1
11245 73787.1
11246 73787.1
11247 73787.1
11248 73787.1
11249 73787.1
11250 73787.1
11251 74230.1
11252 74230.1
11253 74230.1
11254 74230.1
11255 74230.1
11256 74230.1
11257 74230.1
11258 74230.1
11259 74230.1
11260 74230.1
11261 74697.6
11262 74697.6
11263 74697.6
11264 74697.6
11265 74697.6
11266 74697.6
11267 74697.6
11268 74697.6
11269 74697.6
11270 74697.6
11271 75116.2
11272 75116.2
11273 75116.2
11274 75116.2
11275 75116.2
11276 75116.2
11277 75116.2
11278 75116.2
11279 75116.2
11280 75116.2
11281 75749.8
11282 75749.8
11283 75749.8
11284 75749.8
11285 75749.8
11286 75749.8
11287 75749.8
11288 75749.8
11289 75749.8
11290 75749.8
11291 76453
11292 76453
11293 76453
11294 76453
11295 76453
11296 76453
11297 76453
11298 76453
11299 76453
11300 76453
11301 77143.3
11302 77143.3
11303 77143.3
11304 77143.3
11305 77143.3
11306 77143.3
11307 77143.3
11308 77143.3
11309 77143.3
11310 77143.3
11311 77904.5
11312 77904.5
11313 77904.5
11314 77904.5
11315 77904.5
11316 77904.5
11317 77904.5
11318 77904.5
11319 77904.5
11320 77904.5
11321 78561.3
11322 78561.3
11323 78561.3
11324 78561.3
11325 78561.3
11326 78561.3
11327 78561.3
11328 78561.3
11329 78561.3
11330 78561.3
11331 79317.3
11332 79317.3
11333 79317.3
11334 79317.3
11335 79317.3
11336 79317.3
11337 79317.3
11338 79317.3
11339 79317.3
11340 79317.3
11341 79867.2
11342 79867.2
11343 79867.2
11344 79867.2
11345 79867.2
11346 79867.2
11347 79867.2
11348 79867.2
11349 79867.2
11350 79867.2
11351 80473.8
11352 80473.8
11353 80473.8
11354 80473.8
11355 80473.8
11356 80473.8
11357 80473.8
11358 80473.8
11359 80473.8
11360 80473.8
11361 81298.1
11362 81298.1
11363 81298.1
11364 81298.1
11365 81298.1
11366 81298.1
11367 81298.1
11368 81298.1
11369 81298.1
11370 81298.1
11371 82224
11372 82224
11373 82224
11374 82224
11375 82224
11376 82224
11377 82224
11378 82224
11379 82224
11380 82224
11381 83402.5
11382 83402.5
11383 83402.5
11384 83402.5
11385 83402.5
11386 83402.5
11387 83402.5
11388 83402.5
11389 83402.5
11390 83402.5
11391 84613.1
11392 84613.1
11393 84613.1
11394 84613.1
11395 84613.1
11396 84613.1
11397 84613.1
11398 84613.1
11399 84613.1
11400 84613.1
11401 85693.6
11402 85693.6
11403 85693.6
11404 85693.6
11405 85693.6
11406 85693.6
11407 85693.6
11408 85693.6
11409 85693.6
11410 85693.6
11411 86702
11412 86702
11413 86702
11414 86702
11415 86702
11416 86702
11417 86702
11418 86702
11419 86702
11420 86702
11421 87767.1
11422 87767.1
11423 87767.1
11424 87767.1
11425 87767.1
11426 87767.1
11427 87767.1
11428 87767.1
11429 87767.1
11430 87767.1
11431 88843.8
11432 88843.8
11433 88843.8
11434 88843.8
11435 88843.8
11436 88843.8
11437 88843.8
11438 88843.8
11439 88843.8
11440 88843.8
11441 89952.7
11442 89952.7
11443 89952.7
11444 89952.7
11445 89952.7
11446 89952.7
11447 89952.7
11448 89952.7
11449 89952.7
11450 89952.7
11451 91204.5
11452 91204.5
11453 91204.5
11454 91204.5
11455 91204.5
11456 91204.5
11457 91204.5
11458 91204.5
11459 91204.5
11460 91204.5
11461 92407.4
11462 92407.4
11463 92407.4
11464 92407.4
11465 92407.4
11466 92407.4
11467 92407.4
11468 92407.4
11469 92407.4
11470 92407.4
11471 93851.1
11472 93851.1
11473 93851.1
11474 93851.1
11475 93851.1
11476 93851.1
11477 93851.1
11478 93851.1
11479 93851.1
11480 93851.1
11481 95247.2
11482 95247.2
11483 95247.2
11484 95247.2
11485 95247.2
11486 95247.2
11487 95247.2
11488 95247.2
11489 95247.2
11490 95247.2
11491 96577.6
11492 96577.6
11493 96577.6
11494 96577.6
11495 96577.6
11496 96577.6
11497 96577.6
11498 96577.6
11499 96577.6
11500 96577.6
11501 98026.5
11502 98026.5
11503 98026.5
11504 98026.5
11505 98026.5
11506 98026.5
11507 98026.5
11508 98026.5
11509 98026.5
11510 98026.5
11511 99725.2
11512 99725.2
11513 99725.2
11514 99725.2
11515 99725.2
11516 99725.2
11517 99725.2
11518 99725.2
11519 99725.2
11520 99725.2
11521 101573
11522 101573
11523 101573
11524 101573
11525 101573
11526 101573
11527 101573
11528 101573
11529 101573
11530 101573
11531 103393
11532 103393
11533 103393
11534 103393
11535 103393
11536 103393
11537 103393
11538 103393
11539 103393
11540 103393
11541 105367
11542 105367
11543 105367
11544 105367
11545 105367
11546 105367
11547 105367
11548 105367
11549 105367
11550 105367
11551 107185
11552 107185
11553 107185
11554 107185
11555 107185
11556 107185
11557 107185
11558 107185
11559 107185
11560 107185
11561 108954
11562 108954
11563 108954
11564 108954
11565 108954
11566 108954
11567 108954
11568 108954
11569 108954
11570 108954
11571 110514
11572 110514
11573 110514
11574 110514
11575 110514
11576 110514
11577 110514
11578 110514
11579 110514
11580 110514
11581 111804
11582 111804
11583 111804
11584 111804
11585 111804
11586 111804
11587 111804
11588 111804
11589 111804
11590 111804
11591 112992
11592 112992
11593 112992
11594 112992
11595 112992
11596 112992
11597 112992
11598 112992
11599 112992
11600 112992
11601 114235
11602 114235
11603 114235
11604 114235
11605 114235
11606 114235
11607 114235
11608 114235
11609 114235
11610 114235
11611 115457
11612 115457
11613 115457
11614 115457
11615 115457
11616 115457
11617 115457
11618 115457
11619 115457
11620 115457
11621 116591
11622 116591
11623 116591
11624 116591
11625 116591
11626 116591
11627 116591
11628 116591
11629 116591
11630 116591
11631 117760
11632 117760
11633 117760
11634 117760
11635 117760
11636 117760
11637 117760
11638 117760
11639 117760
11640 117760
11641 118773
11642 118773
11643 118773
11644 118773
11645 118773
11646 118773
11647 118773
11648 118773
11649 118773
11650 118773
11651 119669
11652 119669
11653 119669
11654 119669
11655 119669
11656 119669
11657 119669
11658 119669
11659 119669
11660 119669
11661 120512
11662 120512
11663 120512
11664 120512
11665 120512
11666 120512
11667 120512
11668 120512
11669 120512
11670 120512
11671 121080
11672 121080
11673 121080
11674 121080
11675 121080
11676 121080
11677 121080
11678 121080
11679 121080
11680 121080
11681 121623
11682 121623
11683 121623
11684 121623
11685 121623
11686 121623
11687 121623
11688 121623
11689 121623
11690 121623
11691 122066
11692 122066
11693 122066
11694 122066
11695 122066
11696 122066
11697 122066
11698 122066
11699 122066
11700 122066
11701 122362
11702 122362
11703 122362
11704 122362
11705 122362
11706 122362
11707 122362
11708 122362
11709 122362
11710 122362
11711 122446
11712 122446
11713 122446
11714 122446
11715 122446
11716 122446
11717 122446
11718 122446
11719 122446
11720 122446
11721 122265
11722 122265
11723 122265
11724 122265
11725 122265
11726 122265
11727 122265
11728 122265
11729 122265
11730 122265
11731 122022
11732 122022
11733 122022
11734 122022
11735 122022
11736 122022
11737 122022
11738 122022
11739 122022
11740 122022
11741 121592
11742 121592
11743 121592
11744 121592
11745 121592
11746 121592
11747 121592
11748 121592
11749 121592
11750 121592
11751 121263
11752 121263
11753 121263
11754 121263
11755 121263
11756 121263
11757 121263
11758 121263
11759 121263
11760 121263
11761 120787
11762 120787
11763 120787
11764 120787
11765 120787
11766 120787
11767 120787
11768 120787
11769 120787
11770 120787
11771 120458
11772 120458
11773 120458
11774 120458
11775 120458
11776 120458
11777 120458
11778 120458
11779 120458
11780 120458
11781 120383
11782 120383
11783 120383
11784 120383
11785 120383
11786 120383
11787 120383
11788 120383
11789 120383
11790 120383
11791 120301
11792 120301
11793 120301
11794 120301
11795 120301
11796 120301
11797 120301
11798 120301
11799 120301
11800 120301
11801 120236
11802 120236
11803 120236
11804 120236
11805 120236
11806 120236
11807 120236
11808 120236
11809 120236
11810 120236
11811 120173
11812 120173
11813 120173
11814 120173
11815 120173
11816 120173
11817 120173
11818 120173
11819 120173
11820 120173
11821 120078
11822 120078
11823 120078
11824 120078
11825 120078
11826 120078
11827 120078
11828 120078
11829 120078
11830 120078
11831 119668
11832 119668
11833 119668
11834 119668
11835 119668
11836 119668
11837 119668
11838 119668
11839 119668
11840 119668
11841 119253
11842 119253
11843 119253
11844 119253
11845 119253
11846 119253
11847 119253
11848 119253
11849 119253
11850 119253
11851 118718
11852 118718
11853 118718
11854 118718
11855 118718
11856 118718
11857 118718
11858 118718
11859 118718
11860 118718
11861 118251
11862 118251
11863 118251
11864 118251
11865 118251
11866 118251
11867 118251
11868 118251
11869 118251
11870 118251
11871 117812
11872 117812
11873 117812
11874 117812
11875 117812
11876 117812
11877 117812
11878 117812
11879 117812
11880 117812
11881 117131
11882 117131
11883 117131
11884 117131
11885 117131
11886 117131
11887 117131
11888 117131
11889 117131
11890 117131
11891 116436
11892 116436
11893 116436
11894 116436
11895 116436
11896 116436
11897 116436
11898 116436
11899 116436
11900 116436
11901 115691
11902 115691
11903 115691
11904 115691
11905 115691
11906 115691
11907 115691
11908 115691
11909 115691
11910 115691
11911 114784
11912 114784
11913 114784
11914 114784
11915 114784
11916 114784
11917 114784
11918 114784
11919 114784
11920 114784
11921 113973
11922 113973
11923 113973
11924 113973
11925 113973
11926 113973
11927 113973
11928 113973
11929 113973
11930 113973
11931 113280
11932 113280
11933 113280
11934 113280
11935 113280
11936 113280
11937 113280
11938 113280
11939 113280
11940 113280
11941 112555
11942 112555
11943 112555
11944 112555
11945 112555
11946 112555
11947 112555
11948 112555
11949 112555
11950 112555
11951 111565
11952 111565
11953 111565
11954 111565
11955 111565
11956 111565
11957 111565
11958 111565
11959 111565
11960 111565
11961 110476
11962 110476
11963 110476
11964 110476
11965 110476
11966 110476
11967 110476
11968 110476
11969 110476
11970 110476
11971 109078
11972 109078
11973 109078
11974 109078
11975 109078
11976 109078
11977 109078
11978 109078
11979 109078
11980 109078
11981 107137
11982 107137
11983 107137
11984 107137
11985 107137
11986 107137
11987 107137
11988 107137
11989 107137
11990 107137
11991 105148
11992 105148
11993 105148
11994 105148
11995 105148
11996 105148
11997 105148
11998 105148
11999 105148
12000 105148
12001 103027
12002 103027
12003 103027
12004 103027
12005 103027
12006 103027
12007 103027
12008 103027
12009 103027
12010 103027
12011 100902
12012 100902
12013 100902
12014 100902
12015 100902
12016 100902
12017 100902
12018 100902
12019 100902
12020 100902
12021 98761.8
12022 98761.8
12023 98761.8
12024 98761.8
12025 98761.8
12026 98761.8
12027 98761.8
12028 98761.8
12029 98761.8
12030 98761.8
12031 96867.4
12032 96867.4
12033 96867.4
12034 96867.4
12035 96867.4
12036 96867.4
12037 96867.4
12038 96867.4
12039 96867.4
12040 96867.4
12041 94872.4
12042 94872.4
12043 94872.4
12044 94872.4
12045 94872.4
12046 94872.4
12047 94872.4
12048 94872.4
12049 94872.4
12050 94872.4
12051 93075.8
12052 93075.8
12053 93075.8
12054 93075.8
12055 93075.8
12056 93075.8
12057 93075.8
12058 93075.8
12059 93075.8
12060 93075.8
12061 91119.5
12062 91119.5
12063 91119.5
12064 91119.5
12065 91119.5
12066 91119.5
12067 91119.5
12068 91119.5
12069 91119.5
12070 91119.5
12071 89147.7
12072 89147.7
12073 89147.7
12074 89147.7
12075 89147.7
12076 89147.7
12077 89147.7
12078 89147.7
12079 89147.7
12080 89147.7
12081 87346
12082 87346
12083 87346
12084 87346
12085 87346
12086 87346
12087 87346
12088 87346
12089 87346
12090 87346
12091 85626.7
12092 85626.7
12093 85626.7
12094 85626.7
12095 85626.7
12096 85626.7
12097 85626.7
12098 85626.7
12099 85626.7
12100 85626.7
12101 84163.6
12102 84163.6
12103 84163.6
12104 84163.6
12105 84163.6
12106 84163.6
12107 84163.6
12108 84163.6
12109 84163.6
12110 84163.6
12111 83029
12112 83029
12113 83029
12114 83029
12115 83029
12116 83029
12117 83029
12118 83029
12119 83029
12120 83029
12121 82073.4
12122 82073.4
12123 82073.4
12124 82073.4
12125 82073.4
12126 82073.4
12127 82073.4
12128 82073.4
12129 82073.4
12130 82073.4
12131 81026.3
12132 81026.3
12133 81026.3
12134 81026.3
12135 81026.3
12136 81026.3
12137 81026.3
12138 81026.3
12139 81026.3
12140 81026.3
12141 80096.5
12142 80096.5
12143 80096.5
12144 80096.5
12145 80096.5
12146 80096.5
12147 80096.5
12148 80096.5
12149 80096.5
12150 80096.5
12151 79352.1
12152 79352.1
12153 79352.1
12154 79352.1
12155 79352.1
12156 79352.1
12157 79352.1
12158 79352.1
12159 79352.1
12160 79352.1
12161 78785.4
12162 78785.4
12163 78785.4
12164 78785.4
12165 78785.4
12166 78785.4
12167 78785.4
12168 78785.4
12169 78785.4
12170 78785.4
12171 78587
12172 78587
12173 78587
12174 78587
12175 78587
12176 78587
12177 78587
12178 78587
12179 78587
12180 78587
12181 78782.8
12182 78782.8
12183 78782.8
12184 78782.8
12185 78782.8
12186 78782.8
12187 78782.8
12188 78782.8
12189 78782.8
12190 78782.8
12191 79121.5
12192 79121.5
12193 79121.5
12194 79121.5
12195 79121.5
12196 79121.5
12197 79121.5
12198 79121.5
12199 79121.5
12200 79121.5
12201 79576.1
12202 79576.1
12203 79576.1
12204 79576.1
12205 79576.1
12206 79576.1
12207 79576.1
12208 79576.1
12209 79576.1
12210 79576.1
12211 80077.1
12212 80077.1
12213 80077.1
12214 80077.1
12215 80077.1
12216 80077.1
12217 80077.1
12218 80077.1
12219 80077.1
12220 80077.1
12221 80576.8
12222 80576.8
12223 80576.8
12224 80576.8
12225 80576.8
12226 80576.8
12227 80576.8
12228 80576.8
12229 80576.8
12230 80576.8
12231 81040.5
12232 81040.5
12233 81040.5
12234 81040.5
12235 81040.5
12236 81040.5
12237 81040.5
12238 81040.5
12239 81040.5
12240 81040.5
12241 81751.4
12242 81751.4
12243 81751.4
12244 81751.4
12245 81751.4
12246 81751.4
12247 81751.4
12248 81751.4
12249 81751.4
12250 81751.4
12251 82336.1
12252 82336.1
12253 82336.1
12254 82336.1
12255 82336.1
12256 82336.1
12257 82336.1
12258 82336.1
12259 82336.1
12260 82336.1
12261 83038
12262 83038
12263 83038
12264 83038
12265 83038
12266 83038
12267 83038
12268 83038
12269 83038
12270 83038
12271 83779.8
12272 83779.8
12273 83779.8
12274 83779.8
12275 83779.8
12276 83779.8
12277 83779.8
12278 83779.8
12279 83779.8
12280 83779.8
12281 84479.1
12282 84479.1
12283 84479.1
12284 84479.1
12285 84479.1
12286 84479.1
12287 84479.1
12288 84479.1
12289 84479.1
12290 84479.1
12291 85119.2
12292 85119.2
12293 85119.2
12294 85119.2
12295 85119.2
12296 85119.2
12297 85119.2
12298 85119.2
12299 85119.2
12300 85119.2
12301 85428.3
12302 85428.3
12303 85428.3
12304 85428.3
12305 85428.3
12306 85428.3
12307 85428.3
12308 85428.3
12309 85428.3
12310 85428.3
12311 85441.2
12312 85441.2
12313 85441.2
12314 85441.2
12315 85441.2
12316 85441.2
12317 85441.2
12318 85441.2
12319 85441.2
12320 85441.2
12321 85349.8
12322 85349.8
12323 85349.8
12324 85349.8
12325 85349.8
12326 85349.8
12327 85349.8
12328 85349.8
12329 85349.8
12330 85349.8
12331 85200.4
12332 85200.4
12333 85200.4
12334 85200.4
12335 85200.4
12336 85200.4
12337 85200.4
12338 85200.4
12339 85200.4
12340 85200.4
12341 84991.7
12342 84991.7
12343 84991.7
12344 84991.7
12345 84991.7
12346 84991.7
12347 84991.7
12348 84991.7
12349 84991.7
12350 84991.7
12351 84825.6
12352 84825.6
12353 84825.6
12354 84825.6
12355 84825.6
12356 84825.6
12357 84825.6
12358 84825.6
12359 84825.6
12360 84825.6
12361 84667.2
12362 84667.2
12363 84667.2
12364 84667.2
12365 84667.2
12366 84667.2
12367 84667.2
12368 84667.2
12369 84667.2
12370 84667.2
12371 84332.3
12372 84332.3
12373 84332.3
12374 84332.3
12375 84332.3
12376 84332.3
12377 84332.3
12378 84332.3
12379 84332.3
12380 84332.3
12381 83908.6
12382 83908.6
12383 83908.6
12384 83908.6
12385 83908.6
12386 83908.6
12387 83908.6
12388 83908.6
12389 83908.6
12390 83908.6
12391 83318.8
12392 83318.8
12393 83318.8
12394 83318.8
12395 83318.8
12396 83318.8
12397 83318.8
12398 83318.8
12399 83318.8
12400 83318.8
12401 82734.1
12402 82734.1
12403 82734.1
12404 82734.1
12405 82734.1
12406 82734.1
12407 82734.1
12408 82734.1
12409 82734.1
12410 82734.1
12411 82144.2
12412 82144.2
12413 82144.2
12414 82144.2
12415 82144.2
12416 82144.2
12417 82144.2
12418 82144.2
12419 82144.2
12420 82144.2
12421 81653.5
12422 81653.5
12423 81653.5
12424 81653.5
12425 81653.5
12426 81653.5
12427 81653.5
12428 81653.5
12429 81653.5
12430 81653.5
12431 81232.4
12432 81232.4
12433 81232.4
12434 81232.4
12435 81232.4
12436 81232.4
12437 81232.4
12438 81232.4
12439 81232.4
12440 81232.4
12441 80719.8
12442 80719.8
12443 80719.8
12444 80719.8
12445 80719.8
12446 80719.8
12447 80719.8
12448 80719.8
12449 80719.8
12450 80719.8
12451 80281.9
12452 80281.9
12453 80281.9
12454 80281.9
12455 80281.9
12456 80281.9
12457 80281.9
12458 80281.9
12459 80281.9
12460 80281.9
12461 79900.7
12462 79900.7
12463 79900.7
12464 79900.7
12465 79900.7
12466 79900.7
12467 79900.7
12468 79900.7
12469 79900.7
12470 79900.7
12471 79501.4
12472 79501.4
12473 79501.4
12474 79501.4
12475 79501.4
12476 79501.4
12477 79501.4
12478 79501.4
12479 79501.4
12480 79501.4
12481 79156.3
12482 79156.3
12483 79156.3
12484 79156.3
12485 79156.3
12486 79156.3
12487 79156.3
12488 79156.3
12489 79156.3
12490 79156.3
12491 78900
12492 78900
12493 78900
12494 78900
12495 78900
12496 78900
12497 78900
12498 78900
12499 78900
12500 78900
12501 78870.4
12502 78870.4
12503 78870.4
12504 78870.4
12505 78870.4
12506 78870.4
12507 78870.4
12508 78870.4
12509 78870.4
12510 78870.4
12511 79052
12512 79052
12513 79052
12514 79052
12515 79052
12516 79052
12517 79052
12518 79052
12519 79052
12520 79052
12521 79270.9
12522 79270.9
12523 79270.9
12524 79270.9
12525 79270.9
12526 79270.9
12527 79270.9
12528 79270.9
12529 79270.9
12530 79270.9
12531 79806.7
12532 79806.7
12533 79806.7
12534 79806.7
12535 79806.7
12536 79806.7
12537 79806.7
12538 79806.7
12539 79806.7
12540 79806.7
12541 80372.1
12542 80372.1
12543 80372.1
12544 80372.1
12545 80372.1
12546 80372.1
12547 80372.1
12548 80372.1
12549 80372.1
12550 80372.1
12551 80989
12552 80989
12553 80989
12554 80989
12555 80989
12556 80989
12557 80989
12558 80989
12559 80989
12560 80989
12561 81529.9
12562 81529.9
12563 81529.9
12564 81529.9
12565 81529.9
12566 81529.9
12567 81529.9
12568 81529.9
12569 81529.9
12570 81529.9
12571 82109.4
12572 82109.4
12573 82109.4
12574 82109.4
12575 82109.4
12576 82109.4
12577 82109.4
12578 82109.4
12579 82109.4
12580 82109.4
12581 82718.6
12582 82718.6
12583 82718.6
12584 82718.6
12585 82718.6
12586 82718.6
12587 82718.6
12588 82718.6
12589 82718.6
12590 82718.6
12591 83527.4
12592 83527.4
12593 83527.4
12594 83527.4
12595 83527.4
12596 83527.4
12597 83527.4
12598 83527.4
12599 83527.4
12600 83527.4
12601 84338.8
12602 84338.8
12603 84338.8
12604 84338.8
12605 84338.8
12606 84338.8
12607 84338.8
12608 84338.8
12609 84338.8
12610 84338.8
12611 85195.2
12612 85195.2
12613 85195.2
12614 85195.2
12615 85195.2
12616 85195.2
12617 85195.2
12618 85195.2
12619 85195.2
12620 85195.2
12621 86068.4
12622 86068.4
12623 86068.4
12624 86068.4
12625 86068.4
12626 86068.4
12627 86068.4
12628 86068.4
12629 86068.4
12630 86068.4
12631 86803.8
12632 86803.8
12633 86803.8
12634 86803.8
12635 86803.8
12636 86803.8
12637 86803.8
12638 86803.8
12639 86803.8
12640 86803.8
12641 87624.2
12642 87624.2
12643 87624.2
12644 87624.2
12645 87624.2
12646 87624.2
12647 87624.2
12648 87624.2
12649 87624.2
12650 87624.2
12651 88511.5
12652 88511.5
12653 88511.5
12654 88511.5
12655 88511.5
12656 88511.5
12657 88511.5
12658 88511.5
12659 88511.5
12660 88511.5
12661 89498.1
12662 89498.1
12663 89498.1
12664 89498.1
12665 89498.1
12666 89498.1
12667 89498.1
12668 89498.1
12669 89498.1
12670 89498.1
12671 90670
12672 90670
12673 90670
12674 90670
12675 90670
12676 90670
12677 90670
12678 90670
12679 90670
12680 90670
12681 91916.7
12682 91916.7
12683 91916.7
12684 91916.7
12685 91916.7
12686 91916.7
12687 91916.7
12688 91916.7
12689 91916.7
12690 91916.7
12691 93091.3
12692 93091.3
12693 93091.3
12694 93091.3
12695 93091.3
12696 93091.3
12697 93091.3
12698 93091.3
12699 93091.3
12700 93091.3
12701 94173.1
12702 94173.1
12703 94173.1
12704 94173.1
12705 94173.1
12706 94173.1
12707 94173.1
12708 94173.1
12709 94173.1
12710 94173.1
12711 95168.6
12712 95168.6
12713 95168.6
12714 95168.6
12715 95168.6
12716 95168.6
12717 95168.6
12718 95168.6
12719 95168.6
12720 95168.6
12721 96143.6
12722 96143.6
12723 96143.6
12724 96143.6
12725 96143.6
12726 96143.6
12727 96143.6
12728 96143.6
12729 96143.6
12730 96143.6
12731 96841.6
12732 96841.6
12733 96841.6
12734 96841.6
12735 96841.6
12736 96841.6
12737 96841.6
12738 96841.6
12739 96841.6
12740 96841.6
12741 97583.4
12742 97583.4
12743 97583.4
12744 97583.4
12745 97583.4
12746 97583.4
12747 97583.4
12748 97583.4
12749 97583.4
12750 97583.4
12751 98190
12752 98190
12753 98190
12754 98190
12755 98190
12756 98190
12757 98190
12758 98190
12759 98190
12760 98190
12761 98831.4
12762 98831.4
12763 98831.4
12764 98831.4
12765 98831.4
12766 98831.4
12767 98831.4
12768 98831.4
12769 98831.4
12770 98831.4
12771 99588.7
12772 99588.7
12773 99588.7
12774 99588.7
12775 99588.7
12776 99588.7
12777 99588.7
12778 99588.7
12779 99588.7
12780 99588.7
12781 100367
12782 100367
12783 100367
12784 100367
12785 100367
12786 100367
12787 100367
12788 100367
12789 100367
12790 100367
12791 101132
12792 101132
12793 101132
12794 101132
12795 101132
12796 101132
12797 101132
12798 101132
12799 101132
12800 101132
12801 101913
12802 101913
12803 101913
12804 101913
12805 101913
12806 101913
12807 101913
12808 101913
12809 101913
12810 101913
12811 102602
12812 102602
12813 102602
12814 102602
12815 102602
12816 102602
12817 102602
12818 102602
12819 102602
12820 102602
12821 103119
12822 103119
12823 103119
12824 103119
12825 103119
12826 103119
12827 103119
12828 103119
12829 103119
12830 103119
12831 103732
12832 103732
12833 103732
12834 103732
12835 103732
12836 103732
12837 103732
12838 103732
12839 103732
12840 103732
12841 104152
12842 104152
12843 104152
12844 104152
12845 104152
12846 104152
12847 104152
12848 104152
12849 104152
12850 104152
12851 104377
12852 104377
12853 104377
12854 104377
12855 104377
12856 104377
12857 104377
12858 104377
12859 104377
12860 104377
12861 104432
12862 104432
12863 104432
12864 104432
12865 104432
12866 104432
12867 104432
12868 104432
12869 104432
12870 104432
12871 104362
12872 104362
12873 104362
12874 104362
12875 104362
12876 104362
12877 104362
12878 104362
12879 104362
12880 104362
12881 104259
12882 104259
12883 104259
12884 104259
12885 104259
12886 104259
12887 104259
12888 104259
12889 104259
12890 104259
12891 104363
12892 104363
12893 104363
12894 104363
12895 104363
12896 104363
12897 104363
12898 104363
12899 104363
12900 104363
12901 104590
12902 104590
12903 104590
12904 104590
12905 104590
12906 104590
12907 104590
12908 104590
12909 104590
12910 104590
12911 104820
12912 104820
12913 104820
12914 104820
12915 104820
12916 104820
12917 104820
12918 104820
12919 104820
12920 104820
12921 104944
12922 104944
12923 104944
12924 104944
12925 104944
12926 104944
12927 104944
12928 104944
12929 104944
12930 104944
12931 105058
12932 105058
12933 105058
12934 105058
12935 105058
12936 105058
12937 105058
12938 105058
12939 105058
12940 105058
12941 105282
12942 105282
12943 105282
12944 105282
12945 105282
12946 105282
12947 105282
12948 105282
12949 105282
12950 105282
12951 105588
12952 105588
12953 105588
12954 105588
12955 105588
12956 105588
12957 105588
12958 105588
12959 105588
12960 105588
12961 106015
12962 106015
12963 106015
12964 106015
12965 106015
12966 106015
12967 106015
12968 106015
12969 106015
12970 106015
12971 106264
12972 106264
12973 106264
12974 106264
12975 106264
12976 106264
12977 106264
12978 106264
12979 106264
12980 106264
12981 106551
12982 106551
12983 106551
12984 106551
12985 106551
12986 106551
12987 106551
12988 106551
12989 106551
12990 106551
12991 106814
12992 106814
12993 106814
12994 106814
12995 106814
12996 106814
12997 106814
12998 106814
12999 106814
13000 106814
13001 107051
13002 107051
13003 107051
13004 107051
13005 107051
13006 107051
13007 107051
13008 107051
13009 107051
13010 107051
13011 107437
13012 107437
13013 107437
13014 107437
13015 107437
13016 107437
13017 107437
13018 107437
13019 107437
13020 107437
13021 108037
13022 108037
13023 108037
13024 108037
13025 108037
13026 108037
13027 108037
13028 108037
13029 108037
13030 108037
13031 108542
13032 108542
13033 108542
13034 108542
13035 108542
13036 108542
13037 108542
13038 108542
13039 108542
13040 108542
13041 109169
13042 109169
13043 109169
13044 109169
13045 109169
13046 109169
13047 109169
13048 109169
13049 109169
13050 109169
13051 110001
13052 110001
13053 110001
13054 110001
13055 110001
13056 110001
13057 110001
13058 110001
13059 110001
13060 110001
13061 110672
13062 110672
13063 110672
13064 110672
13065 110672
13066 110672
13067 110672
13068 110672
13069 110672
13070 110672
13071 111239
13072 111239
13073 111239
13074 111239
13075 111239
13076 111239
13077 111239
13078 111239
13079 111239
13080 111239
13081 111771
13082 111771
13083 111771
13084 111771
13085 111771
13086 111771
13087 111771
13088 111771
13089 111771
13090 111771
13091 112012
13092 112012
13093 112012
13094 112012
13095 112012
13096 112012
13097 112012
13098 112012
13099 112012
13100 112012
13101 112133
13102 112133
13103 112133
13104 112133
13105 112133
13106 112133
13107 112133
13108 112133
13109 112133
13110 112133
13111 112398
13112 112398
13113 112398
13114 112398
13115 112398
13116 112398
13117 112398
13118 112398
13119 112398
13120 112398
13121 112743
13122 112743
13123 112743
13124 112743
13125 112743
13126 112743
13127 112743
13128 112743
13129 112743
13130 112743
13131 113083
13132 113083
13133 113083
13134 113083
13135 113083
13136 113083
13137 113083
13138 113083
13139 113083
13140 113083
13141 113176
13142 113176
13143 113176
13144 113176
13145 113176
13146 113176
13147 113176
13148 113176
13149 113176
13150 113176
13151 113251
13152 113251
13153 113251
13154 113251
13155 113251
13156 113251
13157 113251
13158 113251
13159 113251
13160 113251
13161 113130
13162 113130
13163 113130
13164 113130
13165 113130
13166 113130
13167 113130
13168 113130
13169 113130
13170 113130
13171 113070
13172 113070
13173 113070
13174 113070
13175 113070
13176 113070
13177 113070
13178 113070
13179 113070
13180 113070
13181 113024
13182 113024
13183 113024
13184 113024
13185 113024
13186 113024
13187 113024
13188 113024
13189 113024
13190 113024
13191 112838
13192 112838
13193 112838
13194 112838
13195 112838
13196 112838
13197 112838
13198 112838
13199 112838
13200 112838
13201 112581
13202 112581
13203 112581
13204 112581
13205 112581
13206 112581
13207 112581
13208 112581
13209 112581
13210 112581
13211 112071
13212 112071
13213 112071
13214 112071
13215 112071
13216 112071
13217 112071
13218 112071
13219 112071
13220 112071
13221 111413
13222 111413
13223 111413
13224 111413
13225 111413
13226 111413
13227 111413
13228 111413
13229 111413
13230 111413
13231 110944
13232 110944
13233 110944
13234 110944
13235 110944
13236 110944
13237 110944
13238 110944
13239 110944
13240 110944
13241 110446
13242 110446
13243 110446
13244 110446
13245 110446
13246 110446
13247 110446
13248 110446
13249 110446
13250 110446
13251 109804
13252 109804
13253 109804
13254 109804
13255 109804
13256 109804
13257 109804
13258 109804
13259 109804
13260 109804
13261 109455
13262 109455
13263 109455
13264 109455
13265 109455
13266 109455
13267 109455
13268 109455
13269 109455
13270 109455
13271 109249
13272 109249
13273 109249
13274 109249
13275 109249
13276 109249
13277 109249
13278 109249
13279 109249
13280 109249
13281 109003
13282 109003
13283 109003
13284 109003
13285 109003
13286 109003
13287 109003
13288 109003
13289 109003
13290 109003
13291 108914
13292 108914
13293 108914
13294 108914
13295 108914
13296 108914
13297 108914
13298 108914
13299 108914
13300 108914
13301 108795
13302 108795
13303 108795
13304 108795
13305 108795
13306 108795
13307 108795
13308 108795
13309 108795
13310 108795
13311 108411
13312 108411
13313 108411
13314 108411
13315 108411
13316 108411
13317 108411
13318 108411
13319 108411
13320 108411
13321 108044
13322 108044
13323 108044
13324 108044
13325 108044
13326 108044
13327 108044
13328 108044
13329 108044
13330 108044
13331 107776
13332 107776
13333 107776
13334 107776
13335 107776
13336 107776
13337 107776
13338 107776
13339 107776
13340 107776
13341 107700
13342 107700
13343 107700
13344 107700
13345 107700
13346 107700
13347 107700
13348 107700
13349 107700
13350 107700
13351 107633
13352 107633
13353 107633
13354 107633
13355 107633
13356 107633
13357 107633
13358 107633
13359 107633
13360 107633
13361 107704
13362 107704
13363 107704
13364 107704
13365 107704
13366 107704
13367 107704
13368 107704
13369 107704
13370 107704
13371 107836
13372 107836
13373 107836
13374 107836
13375 107836
13376 107836
13377 107836
13378 107836
13379 107836
13380 107836
13381 108027
13382 108027
13383 108027
13384 108027
13385 108027
13386 108027
13387 108027
13388 108027
13389 108027
13390 108027
13391 108291
13392 108291
13393 108291
13394 108291
13395 108291
13396 108291
13397 108291
13398 108291
13399 108291
13400 108291
13401 108600
13402 108600
13403 108600
13404 108600
13405 108600
13406 108600
13407 108600
13408 108600
13409 108600
13410 108600
13411 109033
13412 109033
13413 109033
13414 109033
13415 109033
13416 109033
13417 109033
13418 109033
13419 109033
13420 109033
13421 109473
13422 109473
13423 109473
13424 109473
13425 109473
13426 109473
13427 109473
13428 109473
13429 109473
13430 109473
13431 109684
13432 109684
13433 109684
13434 109684
13435 109684
13436 109684
13437 109684
13438 109684
13439 109684
13440 109684
13441 109909
13442 109909
13443 109909
13444 109909
13445 109909
13446 109909
13447 109909
13448 109909
13449 109909
13450 109909
13451 110233
13452 110233
13453 110233
13454 110233
13455 110233
13456 110233
13457 110233
13458 110233
13459 110233
13460 110233
13461 110504
13462 110504
13463 110504
13464 110504
13465 110504
13466 110504
13467 110504
13468 110504
13469 110504
13470 110504
13471 110813
13472 110813
13473 110813
13474 110813
13475 110813
13476 110813
13477 110813
13478 110813
13479 110813
13480 110813
13481 111084
13482 111084
13483 111084
13484 111084
13485 111084
13486 111084
13487 111084
13488 111084
13489 111084
13490 111084
13491 111262
13492 111262
13493 111262
13494 111262
13495 111262
13496 111262
13497 111262
13498 111262
13499 111262
13500 111262
13501 111448
13502 111448
13503 111448
13504 111448
13505 111448
13506 111448
13507 111448
13508 111448
13509 111448
13510 111448
13511 111866
13512 111866
13513 111866
13514 111866
13515 111866
13516 111866
13517 111866
13518 111866
13519 111866
13520 111866
13521 112316
13522 112316
13523 112316
13524 112316
13525 112316
13526 112316
13527 112316
13528 112316
13529 112316
13530 112316
13531 112790
13532 112790
13533 112790
13534 112790
13535 112790
13536 112790
13537 112790
13538 112790
13539 112790
13540 112790
13541 113220
13542 113220
13543 113220
13544 113220
13545 113220
13546 113220
13547 113220
13548 113220
13549 113220
13550 113220
13551 113638
13552 113638
13553 113638
13554 113638
13555 113638
13556 113638
13557 113638
13558 113638
13559 113638
13560 113638
13561 113943
13562 113943
13563 113943
13564 113943
13565 113943
13566 113943
13567 113943
13568 113943
13569 113943
13570 113943
13571 114103
13572 114103
13573 114103
13574 114103
13575 114103
13576 114103
13577 114103
13578 114103
13579 114103
13580 114103
13581 113866
13582 113866
13583 113866
13584 113866
13585 113866
13586 113866
13587 113866
13588 113866
13589 113866
13590 113866
13591 113749
13592 113749
13593 113749
13594 113749
13595 113749
13596 113749
13597 113749
13598 113749
13599 113749
13600 113749
13601 113743
13602 113743
13603 113743
13604 113743
13605 113743
13606 113743
13607 113743
13608 113743
13609 113743
13610 113743
13611 113830
13612 113830
13613 113830
13614 113830
13615 113830
13616 113830
13617 113830
13618 113830
13619 113830
13620 113830
13621 114032
13622 114032
13623 114032
13624 114032
13625 114032
13626 114032
13627 114032
13628 114032
13629 114032
13630 114032
13631 114607
13632 114607
13633 114607
13634 114607
13635 114607
13636 114607
13637 114607
13638 114607
13639 114607
13640 114607
13641 115219
13642 115219
13643 115219
13644 115219
13645 115219
13646 115219
13647 115219
13648 115219
13649 115219
13650 115219
13651 115730
13652 115730
13653 115730
13654 115730
13655 115730
13656 115730
13657 115730
13658 115730
13659 115730
13660 115730
13661 115996
13662 115996
13663 115996
13664 115996
13665 115996
13666 115996
13667 115996
13668 115996
13669 115996
13670 115996
13671 116048
13672 116048
13673 116048
13674 116048
13675 116048
13676 116048
13677 116048
13678 116048
13679 116048
13680 116048
13681 116210
13682 116210
13683 116210
13684 116210
13685 116210
13686 116210
13687 116210
13688 116210
13689 116210
13690 116210
13691 116331
13692 116331
13693 116331
13694 116331
13695 116331
13696 116331
13697 116331
13698 116331
13699 116331
13700 116331
13701 116649
13702 116649
13703 116649
13704 116649
13705 116649
13706 116649
13707 116649
13708 116649
13709 116649
13710 116649
13711 116778
13712 116778
13713 116778
13714 116778
13715 116778
13716 116778
13717 116778
13718 116778
13719 116778
13720 116778
13721 116850
13722 116850
13723 116850
13724 116850
13725 116850
13726 116850
13727 116850
13728 116850
13729 116850
13730 116850
13731 116840
13732 116840
13733 116840
13734 116840
13735 116840
13736 116840
13737 116840
13738 116840
13739 116840
13740 116840
13741 116569
13742 116569
13743 116569
13744 116569
13745 116569
13746 116569
13747 116569
13748 116569
13749 116569
13750 116569
13751 116186
13752 116186
13753 116186
13754 116186
13755 116186
13756 116186
13757 116186
13758 116186
13759 116186
13760 116186
13761 115750
13762 115750
13763 115750
13764 115750
13765 115750
13766 115750
13767 115750
13768 115750
13769 115750
13770 115750
13771 115401
13772 115401
13773 115401
13774 115401
13775 115401
13776 115401
13777 115401
13778 115401
13779 115401
13780 115401
13781 115379
13782 115379
13783 115379
13784 115379
13785 115379
13786 115379
13787 115379
13788 115379
13789 115379
13790 115379
13791 115157
13792 115157
13793 115157
13794 115157
13795 115157
13796 115157
13797 115157
13798 115157
13799 115157
13800 115157
13801 114635
13802 114635
13803 114635
13804 114635
13805 114635
13806 114635
13807 114635
13808 114635
13809 114635
13810 114635
13811 114018
13812 114018
13813 114018
13814 114018
13815 114018
13816 114018
13817 114018
13818 114018
13819 114018
13820 114018
13821 113178
13822 113178
13823 113178
13824 113178
13825 113178
13826 113178
13827 113178
13828 113178
13829 113178
13830 113178
13831 111936
13832 111936
13833 111936
13834 111936
13835 111936
13836 111936
13837 111936
13838 111936
13839 111936
13840 111936
13841 110695
13842 110695
13843 110695
13844 110695
13845 110695
13846 110695
13847 110695
13848 110695
13849 110695
13850 110695
13851 109548
13852 109548
13853 109548
13854 109548
13855 109548
13856 109548
13857 109548
13858 109548
13859 109548
13860 109548
13861 108615
13862 108615
13863 108615
13864 108615
13865 108615
13866 108615
13867 108615
13868 108615
13869 108615
13870 108615
13871 107643
13872 107643
13873 107643
13874 107643
13875 107643
13876 107643
13877 107643
13878 107643
13879 107643
13880 107643
13881 106502
13882 106502
13883 106502
13884 106502
13885 106502
13886 106502
13887 106502
13888 106502
13889 106502
13890 106502
13891 105495
13892 105495
13893 105495
13894 105495
13895 105495
13896 105495
13897 105495
13898 105495
13899 105495
13900 105495
13901 104319
13902 104319
13903 104319
13904 104319
13905 104319
13906 104319
13907 104319
13908 104319
13909 104319
13910 104319
13911 103387
13912 103387
13913 103387
13914 103387
13915 103387
13916 103387
13917 103387
13918 103387
13919 103387
13920 103387
13921 102580
13922 102580
13923 102580
13924 102580
13925 102580
13926 102580
13927 102580
13928 102580
13929 102580
13930 102580
13931 101944
13932 101944
13933 101944
13934 101944
13935 101944
13936 101944
13937 101944
13938 101944
13939 101944
13940 101944
13941 101806
13942 101806
13943 101806
13944 101806
13945 101806
13946 101806
13947 101806
13948 101806
13949 101806
13950 101806
13951 101821
13952 101821
13953 101821
13954 101821
13955 101821
13956 101821
13957 101821
13958 101821
13959 101821
13960 101821
13961 101942
13962 101942
13963 101942
13964 101942
13965 101942
13966 101942
13967 101942
13968 101942
13969 101942
13970 101942
13971 102033
13972 102033
13973 102033
13974 102033
13975 102033
13976 102033
13977 102033
13978 102033
13979 102033
13980 102033
13981 102063
13982 102063
13983 102063
13984 102063
13985 102063
13986 102063
13987 102063
13988 102063
13989 102063
13990 102063
13991 102240
13992 102240
13993 102240
13994 102240
13995 102240
13996 102240
13997 102240
13998 102240
13999 102240
14000 102240
14001 102650
14002 102650
14003 102650
14004 102650
14005 102650
14006 102650
14007 102650
14008 102650
14009 102650
14010 102650
14011 102994
14012 102994
14013 102994
14014 102994
14015 102994
14016 102994
14017 102994
14018 102994
14019 102994
14020 102994
14021 103522
14022 103522
14023 103522
14024 103522
14025 103522
14026 103522
14027 103522
14028 103522
14029 103522
14030 103522
14031 104126
14032 104126
14033 104126
14034 104126
14035 104126
14036 104126
14037 104126
14038 104126
14039 104126
14040 104126
14041 104678
14042 104678
14043 104678
14044 104678
14045 104678
14046 104678
14047 104678
14048 104678
14049 104678
14050 104678
14051 105165
14052 105165
14053 105165
14054 105165
14055 105165
14056 105165
14057 105165
14058 105165
14059 105165
14060 105165
14061 105661
14062 105661
14063 105661
14064 105661
14065 105661
14066 105661
14067 105661
14068 105661
14069 105661
14070 105661
14071 106375
14072 106375
14073 106375
14074 106375
14075 106375
14076 106375
14077 106375
14078 106375
14079 106375
14080 106375
14081 107321
14082 107321
14083 107321
14084 107321
14085 107321
14086 107321
14087 107321
14088 107321
14089 107321
14090 107321
14091 108227
14092 108227
14093 108227
14094 108227
14095 108227
14096 108227
14097 108227
14098 108227
14099 108227
14100 108227
14101 109019
14102 109019
14103 109019
14104 109019
14105 109019
14106 109019
14107 109019
14108 109019
14109 109019
14110 109019
14111 109424
14112 109424
14113 109424
14114 109424
14115 109424
14116 109424
14117 109424
14118 109424
14119 109424
14120 109424
14121 109714
14122 109714
14123 109714
14124 109714
14125 109714
14126 109714
14127 109714
14128 109714
14129 109714
14130 109714
14131 109839
14132 109839
14133 109839
14134 109839
14135 109839
14136 109839
14137 109839
14138 109839
14139 109839
14140 109839
14141 109571
14142 109571
14143 109571
14144 109571
14145 109571
14146 109571
14147 109571
14148 109571
14149 109571
14150 109571
14151 109169
14152 109169
14153 109169
14154 109169
14155 109169
14156 109169
14157 109169
14158 109169
14159 109169
14160 109169
14161 108805
14162 108805
14163 108805
14164 108805
14165 108805
14166 108805
14167 108805
14168 108805
14169 108805
14170 108805
14171 108632
14172 108632
14173 108632
14174 108632
14175 108632
14176 108632
14177 108632
14178 108632
14179 108632
14180 108632
14181 108552
14182 108552
14183 108552
14184 108552
14185 108552
14186 108552
14187 108552
14188 108552
14189 108552
14190 108552
14191 108366
14192 108366
14193 108366
14194 108366
14195 108366
14196 108366
14197 108366
14198 108366
14199 108366
14200 108366
14201 108354
14202 108354
14203 108354
14204 108354
14205 108354
14206 108354
14207 108354
14208 108354
14209 108354
14210 108354
14211 108485
14212 108485
14213 108485
14214 108485
14215 108485
14216 108485
14217 108485
14218 108485
14219 108485
14220 108485
14221 108703
14222 108703
14223 108703
14224 108703
14225 108703
14226 108703
14227 108703
14228 108703
14229 108703
14230 108703
14231 109034
14232 109034
14233 109034
14234 109034
14235 109034
14236 109034
14237 109034
14238 109034
14239 109034
14240 109034
14241 109334
14242 109334
14243 109334
14244 109334
14245 109334
14246 109334
14247 109334
14248 109334
14249 109334
14250 109334
14251 109612
14252 109612
14253 109612
14254 109612
14255 109612
14256 109612
14257 109612
14258 109612
14259 109612
14260 109612
14261 109923
14262 109923
14263 109923
14264 109923
14265 109923
14266 109923
14267 109923
14268 109923
14269 109923
14270 109923
14271 110160
14272 110160
14273 110160
14274 110160
14275 110160
14276 110160
14277 110160
14278 110160
14279 110160
14280 110160
14281 110515
14282 110515
14283 110515
14284 110515
14285 110515
14286 110515
14287 110515
14288 110515
14289 110515
14290 110515
14291 111106
14292 111106
14293 111106
14294 111106
14295 111106
14296 111106
14297 111106
14298 111106
14299 111106
14300 111106
14301 111938
14302 111938
14303 111938
14304 111938
14305 111938
14306 111938
14307 111938
14308 111938
14309 111938
14310 111938
14311 113099
14312 113099
14313 113099
14314 113099
14315 113099
14316 113099
14317 113099
14318 113099
14319 113099
14320 113099
14321 114112
14322 114112
14323 114112
14324 114112
14325 114112
14326 114112
14327 114112
14328 114112
14329 114112
14330 114112
14331 115005
14332 115005
14333 115005
14334 115005
14335 115005
14336 115005
14337 115005
14338 115005
14339 115005
14340 115005
14341 116034
14342 116034
14343 116034
14344 116034
14345 116034
14346 116034
14347 116034
14348 116034
14349 116034
14350 116034
14351 117243
14352 117243
14353 117243
14354 117243
14355 117243
14356 117243
14357 117243
14358 117243
14359 117243
14360 117243
14361 118509
14362 118509
14363 118509
14364 118509
14365 118509
14366 118509
14367 118509
14368 118509
14369 118509
14370 118509
14371 119711
14372 119711
14373 119711
14374 119711
14375 119711
14376 119711
14377 119711
14378 119711
14379 119711
14380 119711
14381 120802
14382 120802
14383 120802
14384 120802
14385 120802
14386 120802
14387 120802
14388 120802
14389 120802
14390 120802
14391 121957
14392 121957
14393 121957
14394 121957
14395 121957
14396 121957
14397 121957
14398 121957
14399 121957
14400 121957
14401 122847
14402 122847
14403 122847
14404 122847
14405 122847
14406 122847
14407 122847
14408 122847
14409 122847
14410 122847
14411 123764
14412 123764
14413 123764
14414 123764
14415 123764
14416 123764
14417 123764
14418 123764
14419 123764
14420 123764
14421 124472
14422 124472
14423 124472
14424 124472
14425 124472
14426 124472
14427 124472
14428 124472
14429 124472
14430 124472
14431 125064
14432 125064
14433 125064
14434 125064
14435 125064
14436 125064
14437 125064
14438 125064
14439 125064
14440 125064
14441 125703
14442 125703
14443 125703
14444 125703
14445 125703
14446 125703
14447 125703
14448 125703
14449 125703
14450 125703
14451 126390
14452 126390
14453 126390
14454 126390
14455 126390
14456 126390
14457 126390
14458 126390
14459 126390
14460 126390
14461 127122
14462 127122
14463 127122
14464 127122
14465 127122
14466 127122
14467 127122
14468 127122
14469 127122
14470 127122
14471 128029
14472 128029
14473 128029
14474 128029
14475 128029
14476 128029
14477 128029
14478 128029
14479 128029
14480 128029
14481 128615
14482 128615
14483 128615
14484 128615
14485 128615
14486 128615
14487 128615
14488 128615
14489 128615
14490 128615
14491 128790
14492 128790
14493 128790
14494 128790
14495 128790
14496 128790
14497 128790
14498 128790
14499 128790
14500 128790
14501 128850
14502 128850
14503 128850
14504 128850
14505 128850
14506 128850
14507 128850
14508 128850
14509 128850
14510 128850
14511 128841
14512 128841
14513 128841
14514 128841
14515 128841
14516 128841
14517 128841
14518 128841
14519 128841
14520 128841
14521 129130
14522 129130
14523 129130
14524 129130
14525 129130
14526 129130
14527 129130
14528 129130
14529 129130
14530 129130
14531 129626
14532 129626
14533 129626
14534 129626
14535 129626
14536 129626
14537 129626
14538 129626
14539 129626
14540 129626
14541 129974
14542 129974
14543 129974
14544 129974
14545 129974
14546 129974
14547 129974
14548 129974
14549 129974
14550 129974
14551 130180
14552 130180
14553 130180
14554 130180
14555 130180
14556 130180
14557 130180
14558 130180
14559 130180
14560 130180
14561 130414
14562 130414
14563 130414
14564 130414
14565 130414
14566 130414
14567 130414
14568 130414
14569 130414
14570 130414
14571 130398
14572 130398
14573 130398
14574 130398
14575 130398
14576 130398
14577 130398
14578 130398
14579 130398
14580 130398
14581 130484
14582 130484
14583 130484
14584 130484
14585 130484
14586 130484
14587 130484
14588 130484
14589 130484
14590 130484
14591 130671
14592 130671
14593 130671
14594 130671
14595 130671
14596 130671
14597 130671
14598 130671
14599 130671
14600 130671
14601 130823
14602 130823
14603 130823
14604 130823
14605 130823
14606 130823
14607 130823
14608 130823
14609 130823
14610 130823
14611 130759
14612 130759
14613 130759
14614 130759
14615 130759
14616 130759
14617 130759
14618 130759
14619 130759
14620 130759
14621 130855
14622 130855
14623 130855
14624 130855
14625 130855
14626 130855
14627 130855
14628 130855
14629 130855
14630 130855
14631 131038
14632 131038
14633 131038
14634 131038
14635 131038
14636 131038
14637 131038
14638 131038
14639 131038
14640 131038
14641 131152
14642 131152
14643 131152
14644 131152
14645 131152
14646 131152
14647 131152
14648 131152
14649 131152
14650 131152
14651 131235
14652 131235
14653 131235
14654 131235
14655 131235
14656 131235
14657 131235
14658 131235
14659 131235
14660 131235
14661 131200
14662 131200
14663 131200
14664 131200
14665 131200
14666 131200
14667 131200
14668 131200
14669 131200
14670 131200
14671 130955
14672 130955
14673 130955
14674 130955
14675 130955
14676 130955
14677 130955
14678 130955
14679 130955
14680 130955
14681 130651
14682 130651
14683 130651
14684 130651
14685 130651
14686 130651
14687 130651
14688 130651
14689 130651
14690 130651
14691 130535
14692 130535
14693 130535
14694 130535
14695 130535
14696 130535
14697 130535
14698 130535
14699 130535
14700 130535
14701 130481
14702 130481
14703 130481
14704 130481
14705 130481
14706 130481
14707 130481
14708 130481
14709 130481
14710 130481
14711 130453
14712 130453
14713 130453
14714 130453
14715 130453
14716 130453
14717 130453
14718 130453
14719 130453
14720 130453
14721 130139
14722 130139
14723 130139
14724 130139
14725 130139
14726 130139
14727 130139
14728 130139
14729 130139
14730 130139
14731 129653
14732 129653
14733 129653
14734 129653
14735 129653
14736 129653
14737 129653
14738 129653
14739 129653
14740 129653
14741 129344
14742 129344
14743 129344
14744 129344
14745 129344
14746 129344
14747 129344
14748 129344
14749 129344
14750 129344
14751 129162
14752 129162
14753 129162
14754 129162
14755 129162
14756 129162
14757 129162
14758 129162
14759 129162
14760 129162
14761 128642
14762 128642
14763 128642
14764 128642
14765 128642
14766 128642
14767 128642
14768 128642
14769 128642
14770 128642
14771 128306
14772 128306
14773 128306
14774 128306
14775 128306
14776 128306
14777 128306
14778 128306
14779 128306
14780 128306
14781 127947
14782 127947
14783 127947
14784 127947
14785 127947
14786 127947
14787 127947
14788 127947
14789 127947
14790 127947
14791 127245
14792 127245
14793 127245
14794 127245
14795 127245
14796 127245
14797 127245
14798 127245
14799 127245
14800 127245
14801 126647
14802 126647
14803 126647
14804 126647
14805 126647
14806 126647
14807 126647
14808 126647
14809 126647
14810 126647
14811 126204
14812 126204
14813 126204
14814 126204
14815 126204
14816 126204
14817 126204
14818 126204
14819 126204
14820 126204
14821 125594
14822 125594
14823 125594
14824 125594
14825 125594
14826 125594
14827 125594
14828 125594
14829 125594
14830 125594
14831 124973
14832 124973
14833 124973
14834 124973
14835 124973
14836 124973
14837 124973
14838 124973
14839 124973
14840 124973
14841 124469
14842 124469
14843 124469
14844 124469
14845 124469
14846 124469
14847 124469
14848 124469
14849 124469
14850 124469
14851 123970
14852 123970
14853 123970
14854 123970
14855 123970
14856 123970
14857 123970
14858 123970
14859 123970
14860 123970
14861 123488
14862 123488
14863 123488
14864 123488
14865 123488
14866 123488
14867 123488
14868 123488
14869 123488
14870 123488
14871 122912
14872 122912
14873 122912
14874 122912
14875 122912
14876 122912
14877 122912
14878 122912
14879 122912
14880 122912
14881 122490
14882 122490
14883 122490
14884 122490
14885 122490
14886 122490
14887 122490
14888 122490
14889 122490
14890 122490
14891 121968
14892 121968
14893 121968
14894 121968
14895 121968
14896 121968
14897 121968
14898 121968
14899 121968
14900 121968
14901 121323
14902 121323
14903 121323
14904 121323
14905 121323
14906 121323
14907 121323
14908 121323
14909 121323
14910 121323
14911 120517
14912 120517
14913 120517
14914 120517
14915 120517
14916 120517
14917 120517
14918 120517
14919 120517
14920 120517
14921 119930
14922 119930
14923 119930
14924 119930
14925 119930
14926 119930
14927 119930
14928 119930
14929 119930
14930 119930
14931 119403
14932 119403
14933 119403
14934 119403
14935 119403
14936 119403
14937 119403
14938 119403
14939 119403
14940 119403
14941 118691
14942 118691
14943 118691
14944 118691
14945 118691
14946 118691
14947 118691
14948 118691
14949 118691
14950 118691
14951 117789
14952 117789
14953 117789
14954 117789
14955 117789
14956 117789
14957 117789
14958 117789
14959 117789
14960 117789
14961 117109
14962 117109
14963 117109
14964 117109
14965 117109
14966 117109
14967 117109
14968 117109
14969 117109
14970 117109
14971 116442
14972 116442
14973 116442
14974 116442
14975 116442
14976 116442
14977 116442
14978 116442
14979 116442
14980 116442
14981 115490
14982 115490
14983 115490
14984 115490
14985 115490
14986 115490
14987 115490
14988 115490
14989 115490
14990 115490
14991 114810
14992 114810
14993 114810
14994 114810
14995 114810
14996 114810
14997 114810
14998 114810
14999 114810
15000 114810
15001 113977
15002 113977
15003 113977
15004 113977
15005 113977
15006 113977
15007 113977
15008 113977
15009 113977
15010 113977
15011 113001
15012 113001
15013 113001
15014 113001
15015 113001
15016 113001
15017 113001
15018 113001
15019 113001
15020 113001
15021 112044
15022 112044
15023 112044
15024 112044
15025 112044
15026 112044
15027 112044
15028 112044
15029 112044
15030 112044
15031 111106
15032 111106
15033 111106
15034 111106
15035 111106
15036 111106
15037 111106
15038 111106
15039 111106
15040 111106
15041 110081
15042 110081
15043 110081
15044 110081
15045 110081
15046 110081
15047 110081
15048 110081
15049 110081
15050 110081
15051 109095
15052 109095
15053 109095
15054 109095
15055 109095
15056 109095
15057 109095
15058 109095
15059 109095
15060 109095
15061 107883
15062 107883
15063 107883
15064 107883
15065 107883
15066 107883
15067 107883
15068 107883
15069 107883
15070 107883
15071 106815
15072 106815
15073 106815
15074 106815
15075 106815
15076 106815
15077 106815
15078 106815
15079 106815
15080 106815
15081 105762
15082 105762
15083 105762
15084 105762
15085 105762
15086 105762
15087 105762
15088 105762
15089 105762
15090 105762
15091 104896
15092 104896
15093 104896
15094 104896
15095 104896
15096 104896
15097 104896
15098 104896
15099 104896
15100 104896
15101 104204
15102 104204
15103 104204
15104 104204
15105 104204
15106 104204
15107 104204
15108 104204
15109 104204
15110 104204
15111 103528
15112 103528
15113 103528
15114 103528
15115 103528
15116 103528
15117 103528
15118 103528
15119 103528
15120 103528
15121 102739
15122 102739
15123 102739
15124 102739
15125 102739
15126 102739
15127 102739
15128 102739
15129 102739
15130 102739
15131 102177
15132 102177
15133 102177
15134 102177
15135 102177
15136 102177
15137 102177
15138 102177
15139 102177
15140 102177
15141 101866
15142 101866
15143 101866
15144 101866
15145 101866
15146 101866
15147 101866
15148 101866
15149 101866
15150 101866
15151 101861
15152 101861
15153 101861
15154 101861
15155 101861
15156 101861
15157 101861
15158 101861
15159 101861
15160 101861
15161 101886
15162 101886
15163 101886
15164 101886
15165 101886
15166 101886
15167 101886
15168 101886
15169 101886
15170 101886
15171 101824
15172 101824
15173 101824
15174 101824
15175 101824
15176 101824
15177 101824
15178 101824
15179 101824
15180 101824
15181 102141
15182 102141
15183 102141
15184 102141
15185 102141
15186 102141
15187 102141
15188 102141
15189 102141
15190 102141
15191 102504
15192 102504
15193 102504
15194 102504
15195 102504
15196 102504
15197 102504
15198 102504
15199 102504
15200 102504
15201 103061
15202 103061
15203 103061
15204 103061
15205 103061
15206 103061
15207 103061
15208 103061
15209 103061
15210 103061
15211 103839
15212 103839
15213 103839
15214 103839
15215 103839
15216 103839
15217 103839
15218 103839
15219 103839
15220 103839
15221 104735
15222 104735
15223 104735
15224 104735
15225 104735
15226 104735
15227 104735
15228 104735
15229 104735
15230 104735
15231 105646
15232 105646
15233 105646
15234 105646
15235 105646
15236 105646
15237 105646
15238 105646
15239 105646
15240 105646
15241 106512
15242 106512
15243 106512
15244 106512
15245 106512
15246 106512
15247 106512
15248 106512
15249 106512
15250 106512
15251 107322
15252 107322
15253 107322
15254 107322
15255 107322
15256 107322
15257 107322
15258 107322
15259 107322
15260 107322
15261 108301
15262 108301
15263 108301
15264 108301
15265 108301
15266 108301
15267 108301
15268 108301
15269 108301
15270 108301
15271 109463
15272 109463
15273 109463
15274 109463
15275 109463
15276 109463
15277 109463
15278 109463
15279 109463
15280 109463
15281 110679
15282 110679
15283 110679
15284 110679
15285 110679
15286 110679
15287 110679
15288 110679
15289 110679
15290 110679
15291 111705
15292 111705
15293 111705
15294 111705
15295 111705
15296 111705
15297 111705
15298 111705
15299 111705
15300 111705
15301 112725
15302 112725
15303 112725
15304 112725
15305 112725
15306 112725
15307 112725
15308 112725
15309 112725
15310 112725
15311 113962
15312 113962
15313 113962
15314 113962
15315 113962
15316 113962
15317 113962
15318 113962
15319 113962
15320 113962
15321 115215
15322 115215
15323 115215
15324 115215
15325 115215
15326 115215
15327 115215
15328 115215
15329 115215
15330 115215
15331 116106
15332 116106
15333 116106
15334 116106
15335 116106
15336 116106
15337 116106
15338 116106
15339 116106
15340 116106
15341 116822
15342 116822
15343 116822
15344 116822
15345 116822
15346 116822
15347 116822
15348 116822
15349 116822
15350 116822
15351 117185
15352 117185
15353 117185
15354 117185
15355 117185
15356 117185
15357 117185
15358 117185
15359 117185
15360 117185
15361 117476
15362 117476
15363 117476
15364 117476
15365 117476
15366 117476
15367 117476
15368 117476
15369 117476
15370 117476
15371 117909
15372 117909
15373 117909
15374 117909
15375 117909
15376 117909
15377 117909
15378 117909
15379 117909
15380 117909
15381 118233
15382 118233
15383 118233
15384 118233
15385 118233
15386 118233
15387 118233
15388 118233
15389 118233
15390 118233
15391 118451
15392 118451
15393 118451
15394 118451
15395 118451
15396 118451
15397 118451
15398 118451
15399 118451
15400 118451
15401 118684
15402 118684
15403 118684
15404 118684
15405 118684
15406 118684
15407 118684
15408 118684
15409 118684
15410 118684
15411 118759
15412 118759
15413 118759
15414 118759
15415 118759
15416 118759
15417 118759
15418 118759
15419 118759
15420 118759
15421 118746
15422 118746
15423 118746
15424 118746
15425 118746
15426 118746
15427 118746
15428 118746
15429 118746
15430 118746
15431 118543
15432 118543
15433 118543
15434 118543
15435 118543
15436 118543
15437 118543
15438 118543
15439 118543
15440 118543
15441 118420
15442 118420
15443 118420
15444 118420
15445 118420
15446 118420
15447 118420
15448 118420
15449 118420
15450 118420
15451 118356
15452 118356
15453 118356
15454 118356
15455 118356
15456 118356
15457 118356
15458 118356
15459 118356
15460 118356
15461 118442
15462 118442
15463 118442
15464 118442
15465 118442
15466 118442
15467 118442
15468 118442
15469 118442
15470 118442
15471 118235
15472 118235
15473 118235
15474 118235
15475 118235
15476 118235
15477 118235
15478 118235
15479 118235
15480 118235
15481 117884
15482 117884
15483 117884
15484 117884
15485 117884
15486 117884
15487 117884
15488 117884
15489 117884
15490 117884
15491 117597
15492 117597
15493 117597
15494 117597
15495 117597
15496 117597
15497 117597
15498 117597
15499 117597
15500 117597
15501 116974
15502 116974
15503 116974
15504 116974
15505 116974
15506 116974
15507 116974
15508 116974
15509 116974
15510 116974
15511 116188
15512 116188
15513 116188
15514 116188
15515 116188
15516 116188
15517 116188
15518 116188
15519 116188
15520 116188
15521 115522
15522 115522
15523 115522
15524 115522
15525 115522
15526 115522
15527 115522
15528 115522
15529 115522
15530 115522
15531 115019
15532 115019
15533 115019
15534 115019
15535 115019
15536 115019
15537 115019
15538 115019
15539 115019
15540 115019
15541 114674
15542 114674
15543 114674
15544 114674
15545 114674
15546 114674
15547 114674
15548 114674
15549 114674
15550 114674
15551 114397
15552 114397
15553 114397
15554 114397
15555 114397
15556 114397
15557 114397
15558 114397
15559 114397
15560 114397
15561 114081
15562 114081
15563 114081
15564 114081
15565 114081
15566 114081
15567 114081
15568 114081
15569 114081
15570 114081
15571 113518
15572 113518
15573 113518
15574 113518
15575 113518
15576 113518
15577 113518
15578 113518
15579 113518
15580 113518
15581 112864
15582 112864
15583 112864
15584 112864
15585 112864
15586 112864
15587 112864
15588 112864
15589 112864
15590 112864
15591 112197
15592 112197
15593 112197
15594 112197
15595 112197
15596 112197
15597 112197
15598 112197
15599 112197
15600 112197
15601 111401
15602 111401
15603 111401
15604 111401
15605 111401
15606 111401
15607 111401
15608 111401
15609 111401
15610 111401
15611 110688
15612 110688
15613 110688
15614 110688
15615 110688
15616 110688
15617 110688
15618 110688
15619 110688
15620 110688
15621 109946
15622 109946
15623 109946
15624 109946
15625 109946
15626 109946
15627 109946
15628 109946
15629 109946
15630 109946
15631 109356
15632 109356
15633 109356
15634 109356
15635 109356
15636 109356
15637 109356
15638 109356
15639 109356
15640 109356
15641 108778
15642 108778
15643 108778
15644 108778
15645 108778
15646 108778
15647 108778
15648 108778
15649 108778
15650 108778
15651 108228
15652 108228
15653 108228
15654 108228
15655 108228
15656 108228
15657 108228
15658 108228
15659 108228
15660 108228
15661 107474
15662 107474
15663 107474
15664 107474
15665 107474
15666 107474
15667 107474
15668 107474
15669 107474
15670 107474
15671 106792
15672 106792
15673 106792
15674 106792
15675 106792
15676 106792
15677 106792
15678 106792
15679 106792
15680 106792
15681 106226
15682 106226
15683 106226
15684 106226
15685 106226
15686 106226
15687 106226
15688 106226
15689 106226
15690 106226
15691 105798
15692 105798
15693 105798
15694 105798
15695 105798
15696 105798
15697 105798
15698 105798
15699 105798
15700 105798
15701 105619
15702 105619
15703 105619
15704 105619
15705 105619
15706 105619
15707 105619
15708 105619
15709 105619
15710 105619
15711 105530
15712 105530
15713 105530
15714 105530
15715 105530
15716 105530
15717 105530
15718 105530
15719 105530
15720 105530
15721 105191
15722 105191
15723 105191
15724 105191
15725 105191
15726 105191
15727 105191
15728 105191
15729 105191
15730 105191
15731 104830
15732 104830
15733 104830
15734 104830
15735 104830
15736 104830
15737 104830
15738 104830
15739 104830
15740 104830
15741 104280
15742 104280
15743 104280
15744 104280
15745 104280
15746 104280
15747 104280
15748 104280
15749 104280
15750 104280
15751 103890
15752 103890
15753 103890
15754 103890
15755 103890
15756 103890
15757 103890
15758 103890
15759 103890
15760 103890
15761 103584
15762 103584
15763 103584
15764 103584
15765 103584
15766 103584
15767 103584
15768 103584
15769 103584
15770 103584
15771 103409
15772 103409
15773 103409
15774 103409
15775 103409
15776 103409
15777 103409
15778 103409
15779 103409
15780 103409
15781 103179
15782 103179
15783 103179
15784 103179
15785 103179
15786 103179
15787 103179
15788 103179
15789 103179
15790 103179
15791 102890
15792 102890
15793 102890
15794 102890
15795 102890
15796 102890
15797 102890
15798 102890
15799 102890
15800 102890
15801 102609
15802 102609
15803 102609
15804 102609
15805 102609
15806 102609
15807 102609
15808 102609
15809 102609
15810 102609
15811 102146
15812 102146
15813 102146
15814 102146
15815 102146
15816 102146
15817 102146
15818 102146
15819 102146
15820 102146
15821 101736
15822 101736
15823 101736
15824 101736
15825 101736
15826 101736
15827 101736
15828 101736
15829 101736
15830 101736
15831 101188
15832 101188
15833 101188
15834 101188
15835 101188
15836 101188
15837 101188
15838 101188
15839 101188
15840 101188
15841 100553
15842 100553
15843 100553
15844 100553
15845 100553
15846 100553
15847 100553
15848 100553
15849 100553
15850 100553
15851 99655.6
15852 99655.6
15853 99655.6
15854 99655.6
15855 99655.6
15856 99655.6
15857 99655.6
15858 99655.6
15859 99655.6
15860 99655.6
15861 98797.9
15862 98797.9
15863 98797.9
15864 98797.9
15865 98797.9
15866 98797.9
15867 98797.9
15868 98797.9
15869 98797.9
15870 98797.9
15871 97838.4
15872 97838.4
15873 97838.4
15874 97838.4
15875 97838.4
15876 97838.4
15877 97838.4
15878 97838.4
15879 97838.4
15880 97838.4
15881 96667.7
15882 96667.7
15883 96667.7
15884 96667.7
15885 96667.7
15886 96667.7
15887 96667.7
15888 96667.7
15889 96667.7
15890 96667.7
15891 95270.4
15892 95270.4
15893 95270.4
15894 95270.4
15895 95270.4
15896 95270.4
15897 95270.4
15898 95270.4
15899 95270.4
15900 95270.4
15901 93852.4
15902 93852.4
15903 93852.4
15904 93852.4
15905 93852.4
15906 93852.4
15907 93852.4
15908 93852.4
15909 93852.4
15910 93852.4
15911 92191
15912 92191
15913 92191
15914 92191
15915 92191
15916 92191
15917 92191
15918 92191
15919 92191
15920 92191
15921 90625
15922 90625
15923 90625
15924 90625
15925 90625
15926 90625
15927 90625
15928 90625
15929 90625
15930 90625
15931 89071.8
15932 89071.8
15933 89071.8
15934 89071.8
15935 89071.8
15936 89071.8
15937 89071.8
15938 89071.8
15939 89071.8
15940 89071.8
15941 87519.9
15942 87519.9
15943 87519.9
15944 87519.9
15945 87519.9
15946 87519.9
15947 87519.9
15948 87519.9
15949 87519.9
15950 87519.9
15951 85756.7
15952 85756.7
15953 85756.7
15954 85756.7
15955 85756.7
15956 85756.7
15957 85756.7
15958 85756.7
15959 85756.7
15960 85756.7
15961 83898.3
15962 83898.3
15963 83898.3
15964 83898.3
15965 83898.3
15966 83898.3
15967 83898.3
15968 83898.3
15969 83898.3
15970 83898.3
15971 81934.3
15972 81934.3
15973 81934.3
15974 81934.3
15975 81934.3
15976 81934.3
15977 81934.3
15978 81934.3
15979 81934.3
15980 81934.3
15981 80038.5
15982 80038.5
15983 80038.5
15984 80038.5
15985 80038.5
15986 80038.5
15987 80038.5
15988 80038.5
15989 80038.5
15990 80038.5
15991 78245.8
15992 78245.8
15993 78245.8
15994 78245.8
15995 78245.8
15996 78245.8
15997 78245.8
15998 78245.8
15999 78245.8
16000 78245.8
16001 76620.4
16002 76620.4
16003 76620.4
16004 76620.4
16005 76620.4
16006 76620.4
16007 76620.4
16008 76620.4
16009 76620.4
16010 76620.4
16011 75156.1
16012 75156.1
16013 75156.1
16014 75156.1
16015 75156.1
16016 75156.1
16017 75156.1
16018 75156.1
16019 75156.1
16020 75156.1
16021 73626.1
16022 73626.1
16023 73626.1
16024 73626.1
16025 73626.1
16026 73626.1
16027 73626.1
16028 73626.1
16029 73626.1
16030 73626.1
16031 72177.2
16032 72177.2
16033 72177.2
16034 72177.2
16035 72177.2
16036 72177.2
16037 72177.2
16038 72177.2
16039 72177.2
16040 72177.2
16041 70673
16042 70673
16043 70673
16044 70673
16045 70673
16046 70673
16047 70673
16048 70673
16049 70673
16050 70673
16051 69416
16052 69416
16053 69416
16054 69416
16055 69416
16056 69416
16057 69416
16058 69416
16059 69416
16060 69416
16061 68197.6
16062 68197.6
16063 68197.6
16064 68197.6
16065 68197.6
16066 68197.6
16067 68197.6
16068 68197.6
16069 68197.6
16070 68197.6
16071 67102.9
16072 67102.9
16073 67102.9
16074 67102.9
16075 67102.9
16076 67102.9
16077 67102.9
16078 67102.9
16079 67102.9
16080 67102.9
16081 66170.5
16082 66170.5
16083 66170.5
16084 66170.5
16085 66170.5
16086 66170.5
16087 66170.5
16088 66170.5
16089 66170.5
16090 66170.5
16091 65256.1
16092 65256.1
16093 65256.1
16094 65256.1
16095 65256.1
16096 65256.1
16097 65256.1
16098 65256.1
16099 65256.1
16100 65256.1
16101 64335.3
16102 64335.3
16103 64335.3
16104 64335.3
16105 64335.3
16106 64335.3
16107 64335.3
16108 64335.3
16109 64335.3
16110 64335.3
16111 63643.7
16112 63643.7
16113 63643.7
16114 63643.7
16115 63643.7
16116 63643.7
16117 63643.7
16118 63643.7
16119 63643.7
16120 63643.7
16121 63012.6
16122 63012.6
16123 63012.6
16124 63012.6
16125 63012.6
16126 63012.6
16127 63012.6
16128 63012.6
16129 63012.6
16130 63012.6
16131 62448.5
16132 62448.5
16133 62448.5
16134 62448.5
16135 62448.5
16136 62448.5
16137 62448.5
16138 62448.5
16139 62448.5
16140 62448.5
16141 61982.3
16142 61982.3
16143 61982.3
16144 61982.3
16145 61982.3
16146 61982.3
16147 61982.3
16148 61982.3
16149 61982.3
16150 61982.3
16151 61702.8
16152 61702.8
16153 61702.8
16154 61702.8
16155 61702.8
16156 61702.8
16157 61702.8
16158 61702.8
16159 61702.8
16160 61702.8
16161 61527.7
16162 61527.7
16163 61527.7
16164 61527.7
16165 61527.7
16166 61527.7
16167 61527.7
16168 61527.7
16169 61527.7
16170 61527.7
16171 61571.4
16172 61571.4
16173 61571.4
16174 61571.4
16175 61571.4
16176 61571.4
16177 61571.4
16178 61571.4
16179 61571.4
16180 61571.4
16181 61662.9
16182 61662.9
16183 61662.9
16184 61662.9
16185 61662.9
16186 61662.9
16187 61662.9
16188 61662.9
16189 61662.9
16190 61662.9
16191 61708
16192 61708
16193 61708
16194 61708
16195 61708
16196 61708
16197 61708
16198 61708
16199 61708
16200 61708
16201 61499.3
16202 61499.3
16203 61499.3
16204 61499.3
16205 61499.3
16206 61499.3
16207 61499.3
16208 61499.3
16209 61499.3
16210 61499.3
16211 61340.9
16212 61340.9
16213 61340.9
16214 61340.9
16215 61340.9
16216 61340.9
16217 61340.9
16218 61340.9
16219 61340.9
16220 61340.9
16221 61474.9
16222 61474.9
16223 61474.9
16224 61474.9
16225 61474.9
16226 61474.9
16227 61474.9
16228 61474.9
16229 61474.9
16230 61474.9
16231 61854.8
16232 61854.8
16233 61854.8
16234 61854.8
16235 61854.8
16236 61854.8
16237 61854.8
16238 61854.8
16239 61854.8
16240 61854.8
16241 62514.2
16242 62514.2
16243 62514.2
16244 62514.2
16245 62514.2
16246 62514.2
16247 62514.2
16248 62514.2
16249 62514.2
16250 62514.2
16251 63261.2
16252 63261.2
16253 63261.2
16254 63261.2
16255 63261.2
16256 63261.2
16257 63261.2
16258 63261.2
16259 63261.2
16260 63261.2
16261 64173
16262 64173
16263 64173
16264 64173
16265 64173
16266 64173
16267 64173
16268 64173
16269 64173
16270 64173
16271 65115.7
16272 65115.7
16273 65115.7
16274 65115.7
16275 65115.7
16276 65115.7
16277 65115.7
16278 65115.7
16279 65115.7
16280 65115.7
16281 66129.3
16282 66129.3
16283 66129.3
16284 66129.3
16285 66129.3
16286 66129.3
16287 66129.3
16288 66129.3
16289 66129.3
16290 66129.3
16291 67390.1
16292 67390.1
16293 67390.1
16294 67390.1
16295 67390.1
16296 67390.1
16297 67390.1
16298 67390.1
16299 67390.1
16300 67390.1
16301 68872.5
16302 68872.5
16303 68872.5
16304 68872.5
16305 68872.5
16306 68872.5
16307 68872.5
16308 68872.5
16309 68872.5
16310 68872.5
16311 70512
16312 70512
16313 70512
16314 70512
16315 70512
16316 70512
16317 70512
16318 70512
16319 70512
16320 70512
16321 72187.5
16322 72187.5
16323 72187.5
16324 72187.5
16325 72187.5
16326 72187.5
16327 72187.5
16328 72187.5
16329 72187.5
16330 72187.5
16331 73776.8
16332 73776.8
16333 73776.8
16334 73776.8
16335 73776.8
16336 73776.8
16337 73776.8
16338 73776.8
16339 73776.8
16340 73776.8
16341 75467.8
16342 75467.8
16343 75467.8
16344 75467.8
16345 75467.8
16346 75467.8
16347 75467.8
16348 75467.8
16349 75467.8
16350 75467.8
16351 77304.3
16352 77304.3
16353 77304.3
16354 77304.3
16355 77304.3
16356 77304.3
16357 77304.3
16358 77304.3
16359 77304.3
16360 77304.3
16361 79213
16362 79213
16363 79213
16364 79213
16365 79213
16366 79213
16367 79213
16368 79213
16369 79213
16370 79213
16371 81083
16372 81083
16373 81083
16374 81083
16375 81083
16376 81083
16377 81083
16378 81083
16379 81083
16380 81083
16381 83187.4
16382 83187.4
16383 83187.4
16384 83187.4
16385 83187.4
16386 83187.4
16387 83187.4
16388 83187.4
16389 83187.4
16390 83187.4
16391 85473.4
16392 85473.4
16393 85473.4
16394 85473.4
16395 85473.4
16396 85473.4
16397 85473.4
16398 85473.4
16399 85473.4
16400 85473.4
16401 87960.3
16402 87960.3
16403 87960.3
16404 87960.3
16405 87960.3
16406 87960.3
16407 87960.3
16408 87960.3
16409 87960.3
16410 87960.3
16411 90385.4
16412 90385.4
16413 90385.4
16414 90385.4
16415 90385.4
16416 90385.4
16417 90385.4
16418 90385.4
16419 90385.4
16420 90385.4
16421 92492.4
16422 92492.4
16423 92492.4
16424 92492.4
16425 92492.4
16426 92492.4
16427 92492.4
16428 92492.4
16429 92492.4
16430 92492.4
16431 94461.6
16432 94461.6
16433 94461.6
16434 94461.6
16435 94461.6
16436 94461.6
16437 94461.6
16438 94461.6
16439 94461.6
16440 94461.6
16441 96388.3
16442 96388.3
16443 96388.3
16444 96388.3
16445 96388.3
16446 96388.3
16447 96388.3
16448 96388.3
16449 96388.3
16450 96388.3
16451 98240.2
16452 98240.2
16453 98240.2
16454 98240.2
16455 98240.2
16456 98240.2
16457 98240.2
16458 98240.2
16459 98240.2
16460 98240.2
16461 99850.1
16462 99850.1
16463 99850.1
16464 99850.1
16465 99850.1
16466 99850.1
16467 99850.1
16468 99850.1
16469 99850.1
16470 99850.1
16471 101501
16472 101501
16473 101501
16474 101501
16475 101501
16476 101501
16477 101501
16478 101501
16479 101501
16480 101501
16481 103241
16482 103241
16483 103241
16484 103241
16485 103241
16486 103241
16487 103241
16488 103241
16489 103241
16490 103241
16491 104913
16492 104913
16493 104913
16494 104913
16495 104913
16496 104913
16497 104913
16498 104913
16499 104913
16500 104913
16501 106358
16502 106358
16503 106358
16504 106358
16505 106358
16506 106358
16507 106358
16508 106358
16509 106358
16510 106358
16511 107629
16512 107629
16513 107629
16514 107629
16515 107629
16516 107629
16517 107629
16518 107629
16519 107629
16520 107629
16521 108926
16522 108926
16523 108926
16524 108926
16525 108926
16526 108926
16527 108926
16528 108926
16529 108926
16530 108926
16531 110274
16532 110274
16533 110274
16534 110274
16535 110274
16536 110274
16537 110274
16538 110274
16539 110274
16540 110274
16541 111493
16542 111493
16543 111493
16544 111493
16545 111493
16546 111493
16547 111493
16548 111493
16549 111493
16550 111493
16551 112348
16552 112348
16553 112348
16554 112348
16555 112348
16556 112348
16557 112348
16558 112348
16559 112348
16560 112348
16561 113252
16562 113252
16563 113252
16564 113252
16565 113252
16566 113252
16567 113252
16568 113252
16569 113252
16570 113252
16571 114363
16572 114363
16573 114363
16574 114363
16575 114363
16576 114363
16577 114363
16578 114363
16579 114363
16580 114363
16581 115042
16582 115042
16583 115042
16584 115042
16585 115042
16586 115042
16587 115042
16588 115042
16589 115042
16590 115042
16591 115502
16592 115502
16593 115502
16594 115502
16595 115502
16596 115502
16597 115502
16598 115502
16599 115502
16600 115502
16601 115940
16602 115940
16603 115940
16604 115940
16605 115940
16606 115940
16607 115940
16608 115940
16609 115940
16610 115940
16611 116473
16612 116473
16613 116473
16614 116473
16615 116473
16616 116473
16617 116473
16618 116473
16619 116473
16620 116473
16621 117158
16622 117158
16623 117158
16624 117158
16625 117158
16626 117158
16627 117158
16628 117158
16629 117158
16630 117158
16631 117677
16632 117677
16633 117677
16634 117677
16635 117677
16636 117677
16637 117677
16638 117677
16639 117677
16640 117677
16641 117946
16642 117946
16643 117946
16644 117946
16645 117946
16646 117946
16647 117946
16648 117946
16649 117946
16650 117946
16651 118088
16652 118088
16653 118088
16654 118088
16655 118088
16656 118088
16657 118088
16658 118088
16659 118088
16660 118088
16661 118394
16662 118394
16663 118394
16664 118394
16665 118394
16666 118394
16667 118394
16668 118394
16669 118394
16670 118394
16671 118836
16672 118836
16673 118836
16674 118836
16675 118836
16676 118836
16677 118836
16678 118836
16679 118836
16680 118836
16681 119031
16682 119031
16683 119031
16684 119031
16685 119031
16686 119031
16687 119031
16688 119031
16689 119031
16690 119031
16691 119054
16692 119054
16693 119054
16694 119054
16695 119054
16696 119054
16697 119054
16698 119054
16699 119054
16700 119054
16701 119104
16702 119104
16703 119104
16704 119104
16705 119104
16706 119104
16707 119104
16708 119104
16709 119104
16710 119104
16711 118951
16712 118951
16713 118951
16714 118951
16715 118951
16716 118951
16717 118951
16718 118951
16719 118951
16720 118951
16721 118689
16722 118689
16723 118689
16724 118689
16725 118689
16726 118689
16727 118689
16728 118689
16729 118689
16730 118689
16731 118541
16732 118541
16733 118541
16734 118541
16735 118541
16736 118541
16737 118541
16738 118541
16739 118541
16740 118541
16741 118339
16742 118339
16743 118339
16744 118339
16745 118339
16746 118339
16747 118339
16748 118339
16749 118339
16750 118339
16751 118442
16752 118442
16753 118442
16754 118442
16755 118442
16756 118442
16757 118442
16758 118442
16759 118442
16760 118442
16761 118312
16762 118312
16763 118312
16764 118312
16765 118312
16766 118312
16767 118312
16768 118312
16769 118312
16770 118312
16771 117727
16772 117727
16773 117727
16774 117727
16775 117727
16776 117727
16777 117727
16778 117727
16779 117727
16780 117727
16781 117392
16782 117392
16783 117392
16784 117392
16785 117392
16786 117392
16787 117392
16788 117392
16789 117392
16790 117392
16791 117248
16792 117248
16793 117248
16794 117248
16795 117248
16796 117248
16797 117248
16798 117248
16799 117248
16800 117248
16801 117077
16802 117077
16803 117077
16804 117077
16805 117077
16806 117077
16807 117077
16808 117077
16809 117077
16810 117077
16811 116719
16812 116719
16813 116719
16814 116719
16815 116719
16816 116719
16817 116719
16818 116719
16819 116719
16820 116719
16821 116336
16822 116336
16823 116336
16824 116336
16825 116336
16826 116336
16827 116336
16828 116336
16829 116336
16830 116336
16831 116102
16832 116102
16833 116102
16834 116102
16835 116102
16836 116102
16837 116102
16838 116102
16839 116102
16840 116102
16841 116152
16842 116152
16843 116152
16844 116152
16845 116152
16846 116152
16847 116152
16848 116152
16849 116152
16850 116152
16851 116407
16852 116407
16853 116407
16854 116407
16855 116407
16856 116407
16857 116407
16858 116407
16859 116407
16860 116407
16861 116615
16862 116615
16863 116615
16864 116615
16865 116615
16866 116615
16867 116615
16868 116615
16869 116615
16870 116615
16871 116527
16872 116527
16873 116527
16874 116527
16875 116527
16876 116527
16877 116527
16878 116527
16879 116527
16880 116527
16881 116612
16882 116612
16883 116612
16884 116612
16885 116612
16886 116612
16887 116612
16888 116612
16889 116612
16890 116612
16891 116705
16892 116705
16893 116705
16894 116705
16895 116705
16896 116705
16897 116705
16898 116705
16899 116705
16900 116705
16901 116728
16902 116728
16903 116728
16904 116728
16905 116728
16906 116728
16907 116728
16908 116728
16909 116728
16910 116728
16911 116934
16912 116934
16913 116934
16914 116934
16915 116934
16916 116934
16917 116934
16918 116934
16919 116934
16920 116934
16921 117201
16922 117201
16923 117201
16924 117201
16925 117201
16926 117201
16927 117201
16928 117201
16929 117201
16930 117201
16931 117337
16932 117337
16933 117337
16934 117337
16935 117337
16936 117337
16937 117337
16938 117337
16939 117337
16940 117337
16941 117677
16942 117677
16943 117677
16944 117677
16945 117677
16946 117677
16947 117677
16948 117677
16949 117677
16950 117677
16951 117810
16952 117810
16953 117810
16954 117810
16955 117810
16956 117810
16957 117810
16958 117810
16959 117810
16960 117810
16961 117926
16962 117926
16963 117926
16964 117926
16965 117926
16966 117926
16967 117926
16968 117926
16969 117926
16970 117926
16971 118137
16972 118137
16973 118137
16974 118137
16975 118137
16976 118137
16977 118137
16978 118137
16979 118137
16980 118137
16981 118197
16982 118197
16983 118197
16984 118197
16985 118197
16986 118197
16987 118197
16988 118197
16989 118197
16990 118197
16991 118107
16992 118107
16993 118107
16994 118107
16995 118107
16996 118107
16997 118107
16998 118107
16999 118107
17000 118107
17001 117972
17002 117972
17003 117972
17004 117972
17005 117972
17006 117972
17007 117972
17008 117972
17009 117972
17010 117972
17011 117951
17012 117951
17013 117951
17014 117951
17015 117951
17016 117951
17017 117951
17018 117951
17019 117951
17020 117951
17021 117833
17022 117833
17023 117833
17024 117833
17025 117833
17026 117833
17027 117833
17028 117833
17029 117833
17030 117833
17031 117615
17032 117615
17033 117615
17034 117615
17035 117615
17036 117615
17037 117615
17038 117615
17039 117615
17040 117615
17041 116997
17042 116997
17043 116997
17044 116997
17045 116997
17046 116997
17047 116997
17048 116997
17049 116997
17050 116997
17051 116087
17052 116087
17053 116087
17054 116087
17055 116087
17056 116087
17057 116087
17058 116087
17059 116087
17060 116087
17061 115055
17062 115055
17063 115055
17064 115055
17065 115055
17066 115055
17067 115055
17068 115055
17069 115055
17070 115055
17071 114076
17072 114076
17073 114076
17074 114076
17075 114076
17076 114076
17077 114076
17078 114076
17079 114076
17080 114076
17081 112844
17082 112844
17083 112844
17084 112844
17085 112844
17086 112844
17087 112844
17088 112844
17089 112844
17090 112844
17091 111616
17092 111616
17093 111616
17094 111616
17095 111616
17096 111616
17097 111616
17098 111616
17099 111616
17100 111616
17101 110398
17102 110398
17103 110398
17104 110398
17105 110398
17106 110398
17107 110398
17108 110398
17109 110398
17110 110398
17111 109151
17112 109151
17113 109151
17114 109151
17115 109151
17116 109151
17117 109151
17118 109151
17119 109151
17120 109151
17121 107717
17122 107717
17123 107717
17124 107717
17125 107717
17126 107717
17127 107717
17128 107717
17129 107717
17130 107717
17131 106162
17132 106162
17133 106162
17134 106162
17135 106162
17136 106162
17137 106162
17138 106162
17139 106162
17140 106162
17141 104314
17142 104314
17143 104314
17144 104314
17145 104314
17146 104314
17147 104314
17148 104314
17149 104314
17150 104314
17151 102452
17152 102452
17153 102452
17154 102452
17155 102452
17156 102452
17157 102452
17158 102452
17159 102452
17160 102452
17161 100786
17162 100786
17163 100786
17164 100786
17165 100786
17166 100786
17167 100786
17168 100786
17169 100786
17170 100786
17171 99213.9
17172 99213.9
17173 99213.9
17174 99213.9
17175 99213.9
17176 99213.9
17177 99213.9
17178 99213.9
17179 99213.9
17180 99213.9
17181 97668.4
17182 97668.4
17183 97668.4
17184 97668.4
17185 97668.4
17186 97668.4
17187 97668.4
17188 97668.4
17189 97668.4
17190 97668.4
17191 95927.2
17192 95927.2
17193 95927.2
17194 95927.2
17195 95927.2
17196 95927.2
17197 95927.2
17198 95927.2
17199 95927.2
17200 95927.2
17201 94104.8
17202 94104.8
17203 94104.8
17204 94104.8
17205 94104.8
17206 94104.8
17207 94104.8
17208 94104.8
17209 94104.8
17210 94104.8
17211 92249
17212 92249
17213 92249
17214 92249
17215 92249
17216 92249
17217 92249
17218 92249
17219 92249
17220 92249
17221 90525.8
17222 90525.8
17223 90525.8
17224 90525.8
17225 90525.8
17226 90525.8
17227 90525.8
17228 90525.8
17229 90525.8
17230 90525.8
17231 88873.4
17232 88873.4
17233 88873.4
17234 88873.4
17235 88873.4
17236 88873.4
17237 88873.4
17238 88873.4
17239 88873.4
17240 88873.4
17241 87601
17242 87601
17243 87601
17244 87601
17245 87601
17246 87601
17247 87601
17248 87601
17249 87601
17250 87601
17251 86385.2
17252 86385.2
17253 86385.2
17254 86385.2
17255 86385.2
17256 86385.2
17257 86385.2
17258 86385.2
17259 86385.2
17260 86385.2
17261 85235.1
17262 85235.1
17263 85235.1
17264 85235.1
17265 85235.1
17266 85235.1
17267 85235.1
17268 85235.1
17269 85235.1
17270 85235.1
17271 84043.8
17272 84043.8
17273 84043.8
17274 84043.8
17275 84043.8
17276 84043.8
17277 84043.8
17278 84043.8
17279 84043.8
17280 84043.8
17281 83089.5
17282 83089.5
17283 83089.5
17284 83089.5
17285 83089.5
17286 83089.5
17287 83089.5
17288 83089.5
17289 83089.5
17290 83089.5
17291 82206
17292 82206
17293 82206
17294 82206
17295 82206
17296 82206
17297 82206
17298 82206
17299 82206
17300 82206
17301 81416.5
17302 81416.5
17303 81416.5
17304 81416.5
17305 81416.5
17306 81416.5
17307 81416.5
17308 81416.5
17309 81416.5
17310 81416.5
17311 80714.6
17312 80714.6
17313 80714.6
17314 80714.6
17315 80714.6
17316 80714.6
17317 80714.6
17318 80714.6
17319 80714.6
17320 80714.6
17321 80225.2
17322 80225.2
17323 80225.2
17324 80225.2
17325 80225.2
17326 80225.2
17327 80225.2
17328 80225.2
17329 80225.2
17330 80225.2
17331 79896.8
17332 79896.8
17333 79896.8
17334 79896.8
17335 79896.8
17336 79896.8
17337 79896.8
17338 79896.8
17339 79896.8
17340 79896.8
17341 79702.4
17342 79702.4
17343 79702.4
17344 79702.4
17345 79702.4
17346 79702.4
17347 79702.4
17348 79702.4
17349 79702.4
17350 79702.4
17351 79513
17352 79513
17353 79513
17354 79513
17355 79513
17356 79513
17357 79513
17358 79513
17359 79513
17360 79513
17361 79144.7
17362 79144.7
17363 79144.7
17364 79144.7
17365 79144.7
17366 79144.7
17367 79144.7
17368 79144.7
17369 79144.7
17370 79144.7
17371 78806
17372 78806
17373 78806
17374 78806
17375 78806
17376 78806
17377 78806
17378 78806
17379 78806
17380 78806
17381 78518.8
17382 78518.8
17383 78518.8
17384 78518.8
17385 78518.8
17386 78518.8
17387 78518.8
17388 78518.8
17389 78518.8
17390 78518.8
17391 78603.8
17392 78603.8
17393 78603.8
17394 78603.8
17395 78603.8
17396 78603.8
17397 78603.8
17398 78603.8
17399 78603.8
17400 78603.8
17401 78780.2
17402 78780.2
17403 78780.2
17404 78780.2
17405 78780.2
17406 78780.2
17407 78780.2
17408 78780.2
17409 78780.2
17410 78780.2
17411 79006.9
17412 79006.9
17413 79006.9
17414 79006.9
17415 79006.9
17416 79006.9
17417 79006.9
17418 79006.9
17419 79006.9
17420 79006.9
17421 79146
17422 79146
17423 79146
17424 79146
17425 79146
17426 79146
17427 79146
17428 79146
17429 79146
17430 79146
17431 79288.9
17432 79288.9
17433 79288.9
17434 79288.9
17435 79288.9
17436 79288.9
17437 79288.9
17438 79288.9
17439 79288.9
17440 79288.9
17441 79189.8
17442 79189.8
17443 79189.8
17444 79189.8
17445 79189.8
17446 79189.8
17447 79189.8
17448 79189.8
17449 79189.8
17450 79189.8
17451 79277.4
17452 79277.4
17453 79277.4
17454 79277.4
17455 79277.4
17456 79277.4
17457 79277.4
17458 79277.4
17459 79277.4
17460 79277.4
17461 79510.5
17462 79510.5
17463 79510.5
17464 79510.5
17465 79510.5
17466 79510.5
17467 79510.5
17468 79510.5
17469 79510.5
17470 79510.5
17471 80021.8
17472 80021.8
17473 80021.8
17474 80021.8
17475 80021.8
17476 80021.8
17477 80021.8
17478 80021.8
17479 80021.8
17480 80021.8
17481 80424.9
17482 80424.9
17483 80424.9
17484 80424.9
17485 80424.9
17486 80424.9
17487 80424.9
17488 80424.9
17489 80424.9
17490 80424.9
17491 80932.3
17492 80932.3
17493 80932.3
17494 80932.3
17495 80932.3
17496 80932.3
17497 80932.3
17498 80932.3
17499 80932.3
17500 80932.3
17501 81295.5
17502 81295.5
17503 81295.5
17504 81295.5
17505 81295.5
17506 81295.5
17507 81295.5
17508 81295.5
17509 81295.5
17510 81295.5
17511 81517
17512 81517
17513 81517
17514 81517
17515 81517
17516 81517
17517 81517
17518 81517
17519 81517
17520 81517
17521 81623.9
17522 81623.9
17523 81623.9
17524 81623.9
17525 81623.9
17526 81623.9
17527 81623.9
17528 81623.9
17529 81623.9
17530 81623.9
17531 81596.8
17532 81596.8
17533 81596.8
17534 81596.8
17535 81596.8
17536 81596.8
17537 81596.8
17538 81596.8
17539 81596.8
17540 81596.8
17541 81729.5
17542 81729.5
17543 81729.5
17544 81729.5
17545 81729.5
17546 81729.5
17547 81729.5
17548 81729.5
17549 81729.5
17550 81729.5
17551 82015.4
17552 82015.4
17553 82015.4
17554 82015.4
17555 82015.4
17556 82015.4
17557 82015.4
17558 82015.4
17559 82015.4
17560 82015.4
17561 82409.5
17562 82409.5
17563 82409.5
17564 82409.5
17565 82409.5
17566 82409.5
17567 82409.5
17568 82409.5
17569 82409.5
17570 82409.5
17571 82685.1
17572 82685.1
17573 82685.1
17574 82685.1
17575 82685.1
17576 82685.1
17577 82685.1
17578 82685.1
17579 82685.1
17580 82685.1
17581 83008.4
17582 83008.4
17583 83008.4
17584 83008.4
17585 83008.4
17586 83008.4
17587 83008.4
17588 83008.4
17589 83008.4
17590 83008.4
17591 83215.7
17592 83215.7
17593 83215.7
17594 83215.7
17595 83215.7
17596 83215.7
17597 83215.7
17598 83215.7
17599 83215.7
17600 83215.7
17601 83423.1
17602 83423.1
17603 83423.1
17604 83423.1
17605 83423.1
17606 83423.1
17607 83423.1
17608 83423.1
17609 83423.1
17610 83423.1
17611 83505.5
17612 83505.5
17613 83505.5
17614 83505.5
17615 83505.5
17616 83505.5
17617 83505.5
17618 83505.5
17619 83505.5
17620 83505.5
17621 83624
17622 83624
17623 83624
17624 83624
17625 83624
17626 83624
17627 83624
17628 83624
17629 83624
17630 83624
17631 83759.2
17632 83759.2
17633 83759.2
17634 83759.2
17635 83759.2
17636 83759.2
17637 83759.2
17638 83759.2
17639 83759.2
17640 83759.2
17641 84090.2
17642 84090.2
17643 84090.2
17644 84090.2
17645 84090.2
17646 84090.2
17647 84090.2
17648 84090.2
17649 84090.2
17650 84090.2
17651 84228
17652 84228
17653 84228
17654 84228
17655 84228
17656 84228
17657 84228
17658 84228
17659 84228
17660 84228
17661 84181.6
17662 84181.6
17663 84181.6
17664 84181.6
17665 84181.6
17666 84181.6
17667 84181.6
17668 84181.6
17669 84181.6
17670 84181.6
17671 83764.4
17672 83764.4
17673 83764.4
17674 83764.4
17675 83764.4
17676 83764.4
17677 83764.4
17678 83764.4
17679 83764.4
17680 83764.4
17681 83501.6
17682 83501.6
17683 83501.6
17684 83501.6
17685 83501.6
17686 83501.6
17687 83501.6
17688 83501.6
17689 83501.6
17690 83501.6
17691 83218.3
17692 83218.3
17693 83218.3
17694 83218.3
17695 83218.3
17696 83218.3
17697 83218.3
17698 83218.3
17699 83218.3
17700 83218.3
17701 83190
17702 83190
17703 83190
17704 83190
17705 83190
17706 83190
17707 83190
17708 83190
17709 83190
17710 83190
17711 83285.3
17712 83285.3
17713 83285.3
17714 83285.3
17715 83285.3
17716 83285.3
17717 83285.3
17718 83285.3
17719 83285.3
17720 83285.3
17721 83593.1
17722 83593.1
17723 83593.1
17724 83593.1
17725 83593.1
17726 83593.1
17727 83593.1
17728 83593.1
17729 83593.1
17730 83593.1
17731 84103.1
17732 84103.1
17733 84103.1
17734 84103.1
17735 84103.1
17736 84103.1
17737 84103.1
17738 84103.1
17739 84103.1
17740 84103.1
17741 84589.9
17742 84589.9
17743 84589.9
17744 84589.9
17745 84589.9
17746 84589.9
17747 84589.9
17748 84589.9
17749 84589.9
17750 84589.9
17751 85007.2
17752 85007.2
17753 85007.2
17754 85007.2
17755 85007.2
17756 85007.2
17757 85007.2
17758 85007.2
17759 85007.2
17760 85007.2
17761 85437.3
17762 85437.3
17763 85437.3
17764 85437.3
17765 85437.3
17766 85437.3
17767 85437.3
17768 85437.3
17769 85437.3
17770 85437.3
17771 86373.6
17772 86373.6
17773 86373.6
17774 86373.6
17775 86373.6
17776 86373.6
17777 86373.6
17778 86373.6
17779 86373.6
17780 86373.6
17781 87452.9
17782 87452.9
17783 87452.9
17784 87452.9
17785 87452.9
17786 87452.9
17787 87452.9
17788 87452.9
17789 87452.9
17790 87452.9
17791 88510.2
17792 88510.2
17793 88510.2
17794 88510.2
17795 88510.2
17796 88510.2
17797 88510.2
17798 88510.2
17799 88510.2
17800 88510.2
17801 89727.3
17802 89727.3
17803 89727.3
17804 89727.3
17805 89727.3
17806 89727.3
17807 89727.3
17808 89727.3
17809 89727.3
17810 89727.3
17811 91087.3
17812 91087.3
17813 91087.3
17814 91087.3
17815 91087.3
17816 91087.3
17817 91087.3
17818 91087.3
17819 91087.3
17820 91087.3
17821 92703.6
17822 92703.6
17823 92703.6
17824 92703.6
17825 92703.6
17826 92703.6
17827 92703.6
17828 92703.6
17829 92703.6
17830 92703.6
17831 94292.9
17832 94292.9
17833 94292.9
17834 94292.9
17835 94292.9
17836 94292.9
17837 94292.9
17838 94292.9
17839 94292.9
17840 94292.9
17841 95860.2
17842 95860.2
17843 95860.2
17844 95860.2
17845 95860.2
17846 95860.2
17847 95860.2
17848 95860.2
17849 95860.2
17850 95860.2
17851 97789.5
17852 97789.5
17853 97789.5
17854 97789.5
17855 97789.5
17856 97789.5
17857 97789.5
17858 97789.5
17859 97789.5
17860 97789.5
17861 99820.5
17862 99820.5
17863 99820.5
17864 99820.5
17865 99820.5
17866 99820.5
17867 99820.5
17868 99820.5
17869 99820.5
17870 99820.5
17871 102235
17872 102235
17873 102235
17874 102235
17875 102235
17876 102235
17877 102235
17878 102235
17879 102235
17880 102235
17881 104465
17882 104465
17883 104465
17884 104465
17885 104465
17886 104465
17887 104465
17888 104465
17889 104465
17890 104465
17891 106700
17892 106700
17893 106700
17894 106700
17895 106700
17896 106700
17897 106700
17898 106700
17899 106700
17900 106700
17901 108765
17902 108765
17903 108765
17904 108765
17905 108765
17906 108765
17907 108765
17908 108765
17909 108765
17910 108765
17911 110854
17912 110854
17913 110854
17914 110854
17915 110854
17916 110854
17917 110854
17918 110854
17919 110854
17920 110854
17921 112871
17922 112871
17923 112871
17924 112871
17925 112871
17926 112871
17927 112871
17928 112871
17929 112871
17930 112871
17931 114900
17932 114900
17933 114900
17934 114900
17935 114900
17936 114900
17937 114900
17938 114900
17939 114900
17940 114900
17941 116721
17942 116721
17943 116721
17944 116721
17945 116721
17946 116721
17947 116721
17948 116721
17949 116721
17950 116721
17951 118733
17952 118733
17953 118733
17954 118733
17955 118733
17956 118733
17957 118733
17958 118733
17959 118733
17960 118733
17961 120701
17962 120701
17963 120701
17964 120701
17965 120701
17966 120701
17967 120701
17968 120701
17969 120701
17970 120701
17971 122057
17972 122057
17973 122057
17974 122057
17975 122057
17976 122057
17977 122057
17978 122057
17979 122057
17980 122057
17981 123182
17982 123182
17983 123182
17984 123182
17985 123182
17986 123182
17987 123182
17988 123182
17989 123182
17990 123182
17991 124401
17992 124401
17993 124401
17994 124401
17995 124401
17996 124401
17997 124401
17998 124401
17999 124401
18000 124401
18001 125410
18002 125410
18003 125410
18004 125410
18005 125410
18006 125410
18007 125410
18008 125410
18009 125410
18010 125410
18011 126328
18012 126328
18013 126328
18014 126328
18015 126328
18016 126328
18017 126328
18018 126328
18019 126328
18020 126328
18021 126767
18022 126767
18023 126767
18024 126767
18025 126767
18026 126767
18027 126767
18028 126767
18029 126767
18030 126767
18031 127308
18032 127308
18033 127308
18034 127308
18035 127308
18036 127308
18037 127308
18038 127308
18039 127308
18040 127308
18041 127797
18042 127797
18043 127797
18044 127797
18045 127797
18046 127797
18047 127797
18048 127797
18049 127797
18050 127797
18051 127970
18052 127970
18053 127970
18054 127970
18055 127970
18056 127970
18057 127970
18058 127970
18059 127970
18060 127970
18061 128130
18062 128130
18063 128130
18064 128130
18065 128130
18066 128130
18067 128130
18068 128130
18069 128130
18070 128130
18071 127953
18072 127953
18073 127953
18074 127953
18075 127953
18076 127953
18077 127953
18078 127953
18079 127953
18080 127953
18081 127922
18082 127922
18083 127922
18084 127922
18085 127922
18086 127922
18087 127922
18088 127922
18089 127922
18090 127922
18091 127699
18092 127699
18093 127699
18094 127699
18095 127699
18096 127699
18097 127699
18098 127699
18099 127699
18100 127699
18101 127528
18102 127528
18103 127528
18104 127528
18105 127528
18106 127528
18107 127528
18108 127528
18109 127528
18110 127528
18111 127246
18112 127246
18113 127246
18114 127246
18115 127246
18116 127246
18117 127246
18118 127246
18119 127246
18120 127246
18121 126869
18122 126869
18123 126869
18124 126869
18125 126869
18126 126869
18127 126869
18128 126869
18129 126869
18130 126869
18131 126436
18132 126436
18133 126436
18134 126436
18135 126436
18136 126436
18137 126436
18138 126436
18139 126436
18140 126436
18141 126034
18142 126034
18143 126034
18144 126034
18145 126034
18146 126034
18147 126034
18148 126034
18149 126034
18150 126034
18151 125285
18152 125285
18153 125285
18154 125285
18155 125285
18156 125285
18157 125285
18158 125285
18159 125285
18160 125285
18161 124466
18162 124466
18163 124466
18164 124466
18165 124466
18166 124466
18167 124466
18168 124466
18169 124466
18170 124466
18171 123698
18172 123698
18173 123698
18174 123698
18175 123698
18176 123698
18177 123698
18178 123698
18179 123698
18180 123698
18181 122906
18182 122906
18183 122906
18184 122906
18185 122906
18186 122906
18187 122906
18188 122906
18189 122906
18190 122906
18191 121908
18192 121908
18193 121908
18194 121908
18195 121908
18196 121908
18197 121908
18198 121908
18199 121908
18200 121908
18201 121037
18202 121037
18203 121037
18204 121037
18205 121037
18206 121037
18207 121037
18208 121037
18209 121037
18210 121037
18211 120223
18212 120223
18213 120223
18214 120223
18215 120223
18216 120223
18217 120223
18218 120223
18219 120223
18220 120223
18221 119584
18222 119584
18223 119584
18224 119584
18225 119584
18226 119584
18227 119584
18228 119584
18229 119584
18230 119584
18231 118713
18232 118713
18233 118713
18234 118713
18235 118713
18236 118713
18237 118713
18238 118713
18239 118713
18240 118713
18241 117720
18242 117720
18243 117720
18244 117720
18245 117720
18246 117720
18247 117720
18248 117720
18249 117720
18250 117720
18251 116862
18252 116862
18253 116862
18254 116862
18255 116862
18256 116862
18257 116862
18258 116862
18259 116862
18260 116862
18261 115819
18262 115819
18263 115819
18264 115819
18265 115819
18266 115819
18267 115819
18268 115819
18269 115819
18270 115819
18271 115003
18272 115003
18273 115003
18274 115003
18275 115003
18276 115003
18277 115003
18278 115003
18279 115003
18280 115003
18281 114103
18282 114103
18283 114103
18284 114103
18285 114103
18286 114103
18287 114103
18288 114103
18289 114103
18290 114103
18291 113231
18292 113231
18293 113231
18294 113231
18295 113231
18296 113231
18297 113231
18298 113231
18299 113231
18300 113231
18301 112174
18302 112174
18303 112174
18304 112174
18305 112174
18306 112174
18307 112174
18308 112174
18309 112174
18310 112174
18311 111097
18312 111097
18313 111097
18314 111097
18315 111097
18316 111097
18317 111097
18318 111097
18319 111097
18320 111097
18321 109911
18322 109911
18323 109911
18324 109911
18325 109911
18326 109911
18327 109911
18328 109911
18329 109911
18330 109911
18331 108471
18332 108471
18333 108471
18334 108471
18335 108471
18336 108471
18337 108471
18338 108471
18339 108471
18340 108471
18341 107160
18342 107160
18343 107160
18344 107160
18345 107160
18346 107160
18347 107160
18348 107160
18349 107160
18350 107160
18351 106001
18352 106001
18353 106001
18354 106001
18355 106001
18356 106001
18357 106001
18358 106001
18359 106001
18360 106001
18361 104922
18362 104922
18363 104922
18364 104922
18365 104922
18366 104922
18367 104922
18368 104922
18369 104922
18370 104922
18371 103924
18372 103924
18373 103924
18374 103924
18375 103924
18376 103924
18377 103924
18378 103924
18379 103924
18380 103924
18381 102967
18382 102967
18383 102967
18384 102967
18385 102967
18386 102967
18387 102967
18388 102967
18389 102967
18390 102967
18391 102162
18392 102162
18393 102162
18394 102162
18395 102162
18396 102162
18397 102162
18398 102162
18399 102162
18400 102162
18401 101276
18402 101276
18403 101276
18404 101276
18405 101276
18406 101276
18407 101276
18408 101276
18409 101276
18410 101276
18411 100368
18412 100368
18413 100368
18414 100368
18415 100368
18416 100368
18417 100368
18418 100368
18419 100368
18420 100368
18421 99578.4
18422 99578.4
18423 99578.4
18424 99578.4
18425 99578.4
18426 99578.4
18427 99578.4
18428 99578.4
18429 99578.4
18430 99578.4
18431 98863.6
18432 98863.6
18433 98863.6
18434 98863.6
18435 98863.6
18436 98863.6
18437 98863.6
18438 98863.6
18439 98863.6
18440 98863.6
18441 98253.1
18442 98253.1
18443 98253.1
18444 98253.1
18445 98253.1
18446 98253.1
18447 98253.1
18448 98253.1
18449 98253.1
18450 98253.1
18451 97426.3
18452 97426.3
18453 97426.3
18454 97426.3
18455 97426.3
18456 97426.3
18457 97426.3
18458 97426.3
18459 97426.3
18460 97426.3
18461 96930.5
18462 96930.5
18463 96930.5
18464 96930.5
18465 96930.5
18466 96930.5
18467 96930.5
18468 96930.5
18469 96930.5
18470 96930.5
18471 96189.9
18472 96189.9
18473 96189.9
18474 96189.9
18475 96189.9
18476 96189.9
18477 96189.9
18478 96189.9
18479 96189.9
18480 96189.9
18481 95475.1
18482 95475.1
18483 95475.1
18484 95475.1
18485 95475.1
18486 95475.1
18487 95475.1
18488 95475.1
18489 95475.1
18490 95475.1
18491 94864.7
18492 94864.7
18493 94864.7
18494 94864.7
18495 94864.7
18496 94864.7
18497 94864.7
18498 94864.7
18499 94864.7
18500 94864.7
18501 94634.2
18502 94634.2
18503 94634.2
18504 94634.2
18505 94634.2
18506 94634.2
18507 94634.2
18508 94634.2
18509 94634.2
18510 94634.2
18511 94600.7
18512 94600.7
18513 94600.7
18514 94600.7
18515 94600.7
18516 94600.7
18517 94600.7
18518 94600.7
18519 94600.7
18520 94600.7
18521 94720.4
18522 94720.4
18523 94720.4
18524 94720.4
18525 94720.4
18526 94720.4
18527 94720.4
18528 94720.4
18529 94720.4
18530 94720.4
18531 95082.3
18532 95082.3
18533 95082.3
18534 95082.3
18535 95082.3
18536 95082.3
18537 95082.3
18538 95082.3
18539 95082.3
18540 95082.3
18541 95381.1
18542 95381.1
18543 95381.1
18544 95381.1
18545 95381.1
18546 95381.1
18547 95381.1
18548 95381.1
18549 95381.1
18550 95381.1
18551 95712.1
18552 95712.1
18553 95712.1
18554 95712.1
18555 95712.1
18556 95712.1
18557 95712.1
18558 95712.1
18559 95712.1
18560 95712.1
18561 96119.1
18562 96119.1
18563 96119.1
18564 96119.1
18565 96119.1
18566 96119.1
18567 96119.1
18568 96119.1
18569 96119.1
18570 96119.1
18571 96703.8
18572 96703.8
18573 96703.8
18574 96703.8
18575 96703.8
18576 96703.8
18577 96703.8
18578 96703.8
18579 96703.8
18580 96703.8
18581 97449.5
18582 97449.5
18583 97449.5
18584 97449.5
18585 97449.5
18586 97449.5
18587 97449.5
18588 97449.5
18589 97449.5
18590 97449.5
18591 98108.9
18592 98108.9
18593 98108.9
18594 98108.9
18595 98108.9
18596 98108.9
18597 98108.9
18598 98108.9
18599 98108.9
18600 98108.9
18601 98736.1
18602 98736.1
18603 98736.1
18604 98736.1
18605 98736.1
18606 98736.1
18607 98736.1
18608 98736.1
18609 98736.1
18610 98736.1
18611 99300.2
18612 99300.2
18613 99300.2
18614 99300.2
18615 99300.2
18616 99300.2
18617 99300.2
18618 99300.2
18619 99300.2
18620 99300.2
18621 99863
18622 99863
18623 99863
18624 99863
18625 99863
18626 99863
18627 99863
18628 99863
18629 99863
18630 99863
18631 100547
18632 100547
18633 100547
18634 100547
18635 100547
18636 100547
18637 100547
18638 100547
18639 100547
18640 100547
18641 101289
18642 101289
18643 101289
18644 101289
18645 101289
18646 101289
18647 101289
18648 101289
18649 101289
18650 101289
18651 102274
18652 102274
18653 102274
18654 102274
18655 102274
18656 102274
18657 102274
18658 102274
18659 102274
18660 102274
18661 102923
18662 102923
18663 102923
18664 102923
18665 102923
18666 102923
18667 102923
18668 102923
18669 102923
18670 102923
18671 103792
18672 103792
18673 103792
18674 103792
18675 103792
18676 103792
18677 103792
18678 103792
18679 103792
18680 103792
18681 104682
18682 104682
18683 104682
18684 104682
18685 104682
18686 104682
18687 104682
18688 104682
18689 104682
18690 104682
18691 105486
18692 105486
18693 105486
18694 105486
18695 105486
18696 105486
18697 105486
18698 105486
18699 105486
18700 105486
18701 106004
18702 106004
18703 106004
18704 106004
18705 106004
18706 106004
18707 106004
18708 106004
18709 106004
18710 106004
18711 106309
18712 106309
18713 106309
18714 106309
18715 106309
18716 106309
18717 106309
18718 106309
18719 106309
18720 106309
18721 106635
18722 106635
18723 106635
18724 106635
18725 106635
18726 106635
18727 106635
18728 106635
18729 106635
18730 106635
18731 106957
18732 106957
18733 106957
18734 106957
18735 106957
18736 106957
18737 106957
18738 106957
18739 106957
18740 106957
18741 107283
18742 107283
18743 107283
18744 107283
18745 107283
18746 107283
18747 107283
18748 107283
18749 107283
18750 107283
18751 107474
18752 107474
18753 107474
18754 107474
18755 107474
18756 107474
18757 107474
18758 107474
18759 107474
18760 107474
18761 107571
18762 107571
18763 107571
18764 107571
18765 107571
18766 107571
18767 107571
18768 107571
18769 107571
18770 107571
18771 107601
18772 107601
18773 107601
18774 107601
18775 107601
18776 107601
18777 107601
18778 107601
18779 107601
18780 107601
18781 107425
18782 107425
18783 107425
18784 107425
18785 107425
18786 107425
18787 107425
18788 107425
18789 107425
18790 107425
18791 107409
18792 107409
18793 107409
18794 107409
18795 107409
18796 107409
18797 107409
18798 107409
18799 107409
18800 107409
18801 107550
18802 107550
18803 107550
18804 107550
18805 107550
18806 107550
18807 107550
18808 107550
18809 107550
18810 107550
18811 107772
18812 107772
18813 107772
18814 107772
18815 107772
18816 107772
18817 107772
18818 107772
18819 107772
18820 107772
18821 107794
18822 107794
18823 107794
18824 107794
18825 107794
18826 107794
18827 107794
18828 107794
18829 107794
18830 107794
18831 107763
18832 107763
18833 107763
18834 107763
18835 107763
18836 107763
18837 107763
18838 107763
18839 107763
18840 107763
18841 107749
18842 107749
18843 107749
18844 107749
18845 107749
18846 107749
18847 107749
18848 107749
18849 107749
18850 107749
18851 107648
18852 107648
18853 107648
18854 107648
18855 107648
18856 107648
18857 107648
18858 107648
18859 107648
18860 107648
18861 107854
18862 107854
18863 107854
18864 107854
18865 107854
18866 107854
18867 107854
18868 107854
18869 107854
18870 107854
18871 107987
18872 107987
18873 107987
18874 107987
18875 107987
18876 107987
18877 107987
18878 107987
18879 107987
18880 107987
18881 108098
18882 108098
18883 108098
18884 108098
18885 108098
18886 108098
18887 108098
18888 108098
18889 108098
18890 108098
18891 108328
18892 108328
18893 108328
18894 108328
18895 108328
18896 108328
18897 108328
18898 108328
18899 108328
18900 108328
18901 108627
18902 108627
18903 108627
18904 108627
18905 108627
18906 108627
18907 108627
18908 108627
18909 108627
18910 108627
18911 109080
18912 109080
18913 109080
18914 109080
18915 109080
18916 109080
18917 109080
18918 109080
18919 109080
18920 109080
18921 109517
18922 109517
18923 109517
18924 109517
18925 109517
18926 109517
18927 109517
18928 109517
18929 109517
18930 109517
18931 109925
18932 109925
18933 109925
18934 109925
18935 109925
18936 109925
18937 109925
18938 109925
18939 109925
18940 109925
18941 110471
18942 110471
18943 110471
18944 110471
18945 110471
18946 110471
18947 110471
18948 110471
18949 110471
18950 110471
18951 111137
18952 111137
18953 111137
18954 111137
18955 111137
18956 111137
18957 111137
18958 111137
18959 111137
18960 111137
18961 111853
18962 111853
18963 111853
18964 111853
18965 111853
18966 111853
18967 111853
18968 111853
18969 111853
18970 111853
18971 112595
18972 112595
18973 112595
18974 112595
18975 112595
18976 112595
18977 112595
18978 112595
18979 112595
18980 112595
18981 113468
18982 113468
18983 113468
18984 113468
18985 113468
18986 113468
18987 113468
18988 113468
18989 113468
18990 113468
18991 114251
18992 114251
18993 114251
18994 114251
18995 114251
18996 114251
18997 114251
18998 114251
18999 114251
19000 114251
19001 115030
19002 115030
19003 115030
19004 115030
19005 115030
19006 115030
19007 115030
19008 115030
19009 115030
19010 115030
19011 115811
19012 115811
19013 115811
19014 115811
19015 115811
19016 115811
19017 115811
19018 115811
19019 115811
19020 115811
19021 116678
19022 116678
19023 116678
19024 116678
19025 116678
19026 116678
19027 116678
19028 116678
19029 116678
19030 116678
19031 117561
19032 117561
19033 117561
19034 117561
19035 117561
19036 117561
19037 117561
19038 117561
19039 117561
19040 117561
19041 118423
19042 118423
19043 118423
19044 118423
19045 118423
19046 118423
19047 118423
19048 118423
19049 118423
19050 118423
19051 119290
19052 119290
19053 119290
19054 119290
19055 119290
19056 119290
19057 119290
19058 119290
19059 119290
19060 119290
19061 120190
19062 120190
19063 120190
19064 120190
19065 120190
19066 120190
19067 120190
19068 120190
19069 120190
19070 120190
19071 121216
19072 121216
19073 121216
19074 121216
19075 121216
19076 121216
19077 121216
19078 121216
19079 121216
19080 121216
19081 122330
19082 122330
19083 122330
19084 122330
19085 122330
19086 122330
19087 122330
19088 122330
19089 122330
19090 122330
19091 123386
19092 123386
19093 123386
19094 123386
19095 123386
19096 123386
19097 123386
19098 123386
19099 123386
19100 123386
19101 124545
19102 124545
19103 124545
19104 124545
19105 124545
19106 124545
19107 124545
19108 124545
19109 124545
19110 124545
19111 125605
19112 125605
19113 125605
19114 125605
19115 125605
19116 125605
19117 125605
19118 125605
19119 125605
19120 125605
19121 126709
19122 126709
19123 126709
19124 126709
19125 126709
19126 126709
19127 126709
19128 126709
19129 126709
19130 126709
19131 127930
19132 127930
19133 127930
19134 127930
19135 127930
19136 127930
19137 127930
19138 127930
19139 127930
19140 127930
19141 129071
19142 129071
19143 129071
19144 129071
19145 129071
19146 129071
19147 129071
19148 129071
19149 129071
19150 129071
19151 130503
19152 130503
19153 130503
19154 130503
19155 130503
19156 130503
19157 130503
19158 130503
19159 130503
19160 130503
19161 132047
19162 132047
19163 132047
19164 132047
19165 132047
19166 132047
19167 132047
19168 132047
19169 132047
19170 132047
19171 133468
19172 133468
19173 133468
19174 133468
19175 133468
19176 133468
19177 133468
19178 133468
19179 133468
19180 133468
19181 134731
19182 134731
19183 134731
19184 134731
19185 134731
19186 134731
19187 134731
19188 134731
19189 134731
19190 134731
19191 135823
19192 135823
19193 135823
19194 135823
19195 135823
19196 135823
19197 135823
19198 135823
19199 135823
19200 135823
19201 136716
19202 136716
19203 136716
19204 136716
19205 136716
19206 136716
19207 136716
19208 136716
19209 136716
19210 136716
19211 137730
19212 137730
19213 137730
19214 137730
19215 137730
19216 137730
19217 137730
19218 137730
19219 137730
19220 137730
19221 139119
19222 139119
19223 139119
19224 139119
19225 139119
19226 139119
19227 139119
19228 139119
19229 139119
19230 139119
19231 140420
19232 140420
19233 140420
19234 140420
19235 140420
19236 140420
19237 140420
19238 140420
19239 140420
19240 140420
19241 141745
19242 141745
19243 141745
19244 141745
19245 141745
19246 141745
19247 141745
19248 141745
19249 141745
19250 141745
19251 143162
19252 143162
19253 143162
19254 143162
19255 143162
19256 143162
19257 143162
19258 143162
19259 143162
19260 143162
19261 144267
19262 144267
19263 144267
19264 144267
19265 144267
19266 144267
19267 144267
19268 144267
19269 144267
19270 144267
19271 145184
19272 145184
19273 145184
19274 145184
19275 145184
19276 145184
19277 145184
19278 145184
19279 145184
19280 145184
19281 146026
19282 146026
19283 146026
19284 146026
19285 146026
19286 146026
19287 146026
19288 146026
19289 146026
19290 146026
19291 146982
19292 146982
19293 146982
19294 146982
19295 146982
19296 146982
19297 146982
19298 146982
19299 146982
19300 146982
19301 147846
19302 147846
19303 147846
19304 147846
19305 147846
19306 147846
19307 147846
19308 147846
19309 147846
19310 147846
19311 148845
19312 148845
19313 148845
19314 148845
19315 148845
19316 148845
19317 148845
19318 148845
19319 148845
19320 148845
19321 149751
19322 149751
19323 149751
19324 149751
19325 149751
19326 149751
19327 149751
19328 149751
19329 149751
19330 149751
19331 150562
19332 150562
19333 150562
19334 150562
19335 150562
19336 150562
19337 150562
19338 150562
19339 150562
19340 150562
19341 151299
19342 151299
19343 151299
19344 151299
19345 151299
19346 151299
19347 151299
19348 151299
19349 151299
19350 151299
19351 151667
19352 151667
19353 151667
19354 151667
19355 151667
19356 151667
19357 151667
19358 151667
19359 151667
19360 151667
19361 151936
19362 151936
19363 151936
19364 151936
19365 151936
19366 151936
19367 151936
19368 151936
19369 151936
19370 151936
19371 152234
19372 152234
19373 152234
19374 152234
19375 152234
19376 152234
19377 152234
19378 152234
19379 152234
19380 152234
19381 152772
19382 152772
19383 152772
19384 152772
19385 152772
19386 152772
19387 152772
19388 152772
19389 152772
19390 152772
19391 153511
19392 153511
19393 153511
19394 153511
19395 153511
19396 153511
19397 153511
19398 153511
19399 153511
19400 153511
19401 154453
19402 154453
19403 154453
19404 154453
19405 154453
19406 154453
19407 154453
19408 154453
19409 154453
19410 154453
19411 155141
19412 155141
19413 155141
19414 155141
19415 155141
19416 155141
19417 155141
19418 155141
19419 155141
19420 155141
19421 155387
19422 155387
19423 155387
19424 155387
19425 155387
19426 155387
19427 155387
19428 155387
19429 155387
19430 155387
19431 155942
19432 155942
19433 155942
19434 155942
19435 155942
19436 155942
19437 155942
19438 155942
19439 155942
19440 155942
19441 156526
19442 156526
19443 156526
19444 156526
19445 156526
19446 156526
19447 156526
19448 156526
19449 156526
19450 156526
19451 156993
19452 156993
19453 156993
19454 156993
19455 156993
19456 156993
19457 156993
19458 156993
19459 156993
19460 156993
19461 157539
19462 157539
19463 157539
19464 157539
19465 157539
19466 157539
19467 157539
19468 157539
19469 157539
19470 157539
19471 158143
19472 158143
19473 158143
19474 158143
19475 158143
19476 158143
19477 158143
19478 158143
19479 158143
19480 158143
19481 158726
19482 158726
19483 158726
19484 158726
19485 158726
19486 158726
19487 158726
19488 158726
19489 158726
19490 158726
19491 159087
19492 159087
19493 159087
19494 159087
19495 159087
19496 159087
19497 159087
19498 159087
19499 159087
19500 159087
19501 159401
19502 159401
19503 159401
19504 159401
19505 159401
19506 159401
19507 159401
19508 159401
19509 159401
19510 159401
19511 159522
19512 159522
19513 159522
19514 159522
19515 159522
19516 159522
19517 159522
19518 159522
19519 159522
19520 159522
19521 159535
19522 159535
19523 159535
19524 159535
19525 159535
19526 159535
19527 159535
19528 159535
19529 159535
19530 159535
19531 159406
19532 159406
19533 159406
19534 159406
19535 159406
19536 159406
19537 159406
19538 159406
19539 159406
19540 159406
19541 159254
19542 159254
19543 159254
19544 159254
19545 159254
19546 159254
19547 159254
19548 159254
19549 159254
19550 159254
19551 159047
19552 159047
19553 159047
19554 159047
19555 159047
19556 159047
19557 159047
19558 159047
19559 159047
19560 159047
19561 158575
19562 158575
19563 158575
19564 158575
19565 158575
19566 158575
19567 158575
19568 158575
19569 158575
19570 158575
19571 158251
19572 158251
19573 158251
19574 158251
19575 158251
19576 158251
19577 158251
19578 158251
19579 158251
19580 158251
19581 157911
19582 157911
19583 157911
19584 157911
19585 157911
19586 157911
19587 157911
19588 157911
19589 157911
19590 157911
19591 157540
19592 157540
19593 157540
19594 157540
19595 157540
19596 157540
19597 157540
19598 157540
19599 157540
19600 157540
19601 157020
19602 157020
19603 157020
19604 157020
19605 157020
19606 157020
19607 157020
19608 157020
19609 157020
19610 157020
19611 156804
19612 156804
19613 156804
19614 156804
19615 156804
19616 156804
19617 156804
19618 156804
19619 156804
19620 156804
19621 156575
19622 156575
19623 156575
19624 156575
19625 156575
19626 156575
19627 156575
19628 156575
19629 156575
19630 156575
19631 156002
19632 156002
19633 156002
19634 156002
19635 156002
19636 156002
19637 156002
19638 156002
19639 156002
19640 156002
19641 155196
19642 155196
19643 155196
19644 155196
19645 155196
19646 155196
19647 155196
19648 155196
19649 155196
19650 155196
19651 154390
19652 154390
19653 154390
19654 154390
19655 154390
19656 154390
19657 154390
19658 154390
19659 154390
19660 154390
19661 153863
19662 153863
19663 153863
19664 153863
19665 153863
19666 153863
19667 153863
19668 153863
19669 153863
19670 153863
19671 153504
19672 153504
19673 153504
19674 153504
19675 153504
19676 153504
19677 153504
19678 153504
19679 153504
19680 153504
19681 153031
19682 153031
19683 153031
19684 153031
19685 153031
19686 153031
19687 153031
19688 153031
19689 153031
19690 153031
19691 152712
19692 152712
19693 152712
19694 152712
19695 152712
19696 152712
19697 152712
19698 152712
19699 152712
19700 152712
19701 152502
19702 152502
19703 152502
19704 152502
19705 152502
19706 152502
19707 152502
19708 152502
19709 152502
19710 152502
19711 152448
19712 152448
19713 152448
19714 152448
19715 152448
19716 152448
19717 152448
19718 152448
19719 152448
19720 152448
19721 152775
19722 152775
19723 152775
19724 152775
19725 152775
19726 152775
19727 152775
19728 152775
19729 152775
19730 152775
19731 153276
19732 153276
19733 153276
19734 153276
19735 153276
19736 153276
19737 153276
19738 153276
19739 153276
19740 153276
19741 153998
19742 153998
19743 153998
19744 153998
19745 153998
19746 153998
19747 153998
19748 153998
19749 153998
19750 153998
19751 155049
19752 155049
19753 155049
19754 155049
19755 155049
19756 155049
19757 155049
19758 155049
19759 155049
19760 155049
19761 156578
19762 156578
19763 156578
19764 156578
19765 156578
19766 156578
19767 156578
19768 156578
19769 156578
19770 156578
19771 157881
19772 157881
19773 157881
19774 157881
19775 157881
19776 157881
19777 157881
19778 157881
19779 157881
19780 157881
19781 158817
19782 158817
19783 158817
19784 158817
19785 158817
19786 158817
19787 158817
19788 158817
19789 158817
19790 158817
19791 159982
19792 159982
19793 159982
19794 159982
19795 159982
19796 159982
19797 159982
19798 159982
19799 159982
19800 159982
19801 161203
19802 161203
19803 161203
19804 161203
19805 161203
19806 161203
19807 161203
19808 161203
19809 161203
19810 161203
19811 162154
19812 162154
19813 162154
19814 162154
19815 162154
19816 162154
19817 162154
19818 162154
19819 162154
19820 162154
19821 163297
19822 163297
19823 163297
19824 163297
19825 163297
19826 163297
19827 163297
19828 163297
19829 163297
19830 163297
19831 164399
19832 164399
19833 164399
19834 164399
19835 164399
19836 164399
19837 164399
19838 164399
19839 164399
19840 164399
19841 165571
19842 165571
19843 165571
19844 165571
19845 165571
19846 165571
19847 165571
19848 165571
19849 165571
19850 165571
19851 166752
19852 166752
19853 166752
19854 166752
19855 166752
19856 166752
19857 166752
19858 166752
19859 166752
19860 166752
19861 167735
19862 167735
19863 167735
19864 167735
19865 167735
19866 167735
19867 167735
19868 167735
19869 167735
19870 167735
19871 168738
19872 168738
19873 168738
19874 168738
19875 168738
19876 168738
19877 168738
19878 168738
19879 168738
19880 168738
19881 169956
19882 169956
19883 169956
19884 169956
19885 169956
19886 169956
19887 169956
19888 169956
19889 169956
19890 169956
19891 171264
19892 171264
19893 171264
19894 171264
19895 171264
19896 171264
19897 171264
19898 171264
19899 171264
19900 171264
19901 172438
19902 172438
19903 172438
19904 172438
19905 172438
19906 172438
19907 172438
19908 172438
19909 172438
19910 172438
19911 173444
19912 173444
19913 173444
19914 173444
19915 173444
19916 173444
19917 173444
19918 173444
19919 173444
19920 173444
19921 174136
19922 174136
19923 174136
19924 174136
19925 174136
19926 174136
19927 174136
19928 174136
19929 174136
19930 174136
19931 174718
19932 174718
19933 174718
19934 174718
19935 174718
19936 174718
19937 174718
19938 174718
19939 174718
19940 174718
19941 175050
19942 175050
19943 175050
19944 175050
19945 175050
19946 175050
19947 175050
19948 175050
19949 175050
19950 175050
19951 174883
19952 174883
19953 174883
19954 174883
19955 174883
19956 174883
19957 174883
19958 174883
19959 174883
19960 174883
19961 174148
19962 174148
19963 174148
19964 174148
19965 174148
19966 174148
19967 174148
19968 174148
19969 174148
19970 174148
19971 173660
19972 173660
19973 173660
19974 173660
19975 173660
19976 173660
19977 173660
19978 173660
19979 173660
19980 173660
19981 173641
19982 173641
19983 173641
19984 173641
19985 173641
19986 173641
19987 173641
19988 173641
19989 173641
19990 173641
19991 172951
19992 172951
19993 172951
19994 172951
19995 172951
19996 172951
19997 172951
19998 172951
19999 172951
20000 172951
20001 172151
20002 172151
20003 172151
20004 172151
20005 172151
20006 172151
20007 172151
20008 172151
20009 172151
20010 172151
20011 171408
20012 171408
20013 171408
20014 171408
20015 171408
20016 171408
20017 171408
20018 171408
20019 171408
20020 171408
20021 170625
20022 170625
20023 170625
20024 170625
20025 170625
20026 170625
20027 170625
20028 170625
20029 170625
20030 170625
20031 169945
20032 169945
20033 169945
20034 169945
20035 169945
20036 169945
20037 169945
20038 169945
20039 169945
20040 169945
20041 169301
20042 169301
20043 169301
20044 169301
20045 169301
20046 169301
20047 169301
20048 169301
20049 169301
20050 169301
20051 168714
20052 168714
20053 168714
20054 168714
20055 168714
20056 168714
20057 168714
20058 168714
20059 168714
20060 168714
20061 168046
20062 168046
20063 168046
20064 168046
20065 168046
20066 168046
20067 168046
20068 168046
20069 168046
20070 168046
20071 166940
20072 166940
20073 166940
20074 166940
20075 166940
20076 166940
20077 166940
20078 166940
20079 166940
20080 166940
20081 165718
20082 165718
20083 165718
20084 165718
20085 165718
20086 165718
20087 165718
20088 165718
20089 165718
20090 165718
20091 164205
20092 164205
20093 164205
20094 164205
20095 164205
20096 164205
20097 164205
20098 164205
20099 164205
20100 164205
20101 162747
20102 162747
20103 162747
20104 162747
20105 162747
20106 162747
20107 162747
20108 162747
20109 162747
20110 162747
20111 161469
20112 161469
20113 161469
20114 161469
20115 161469
20116 161469
20117 161469
20118 161469
20119 161469
20120 161469
20121 160116
20122 160116
20123 160116
20124 160116
20125 160116
20126 160116
20127 160116
20128 160116
20129 160116
20130 160116
20131 158575
20132 158575
20133 158575
20134 158575
20135 158575
20136 158575
20137 158575
20138 158575
20139 158575
20140 158575
20141 156981
20142 156981
20143 156981
20144 156981
20145 156981
20146 156981
20147 156981
20148 156981
20149 156981
20150 156981
20151 155683
20152 155683
20153 155683
20154 155683
20155 155683
20156 155683
20157 155683
20158 155683
20159 155683
20160 155683
20161 154754
20162 154754
20163 154754
20164 154754
20165 154754
20166 154754
20167 154754
20168 154754
20169 154754
20170 154754
20171 153609
20172 153609
20173 153609
20174 153609
20175 153609
20176 153609
20177 153609
20178 153609
20179 153609
20180 153609
20181 152057
20182 152057
20183 152057
20184 152057
20185 152057
20186 152057
20187 152057
20188 152057
20189 152057
20190 152057
20191 151073
20192 151073
20193 151073
20194 151073
20195 151073
20196 151073
20197 151073
20198 151073
20199 151073
20200 151073
20201 150221
20202 150221
20203 150221
20204 150221
20205 150221
20206 150221
20207 150221
20208 150221
20209 150221
20210 150221
20211 149362
20212 149362
20213 149362
20214 149362
20215 149362
20216 149362
20217 149362
20218 149362
20219 149362
20220 149362
20221 148288
20222 148288
20223 148288
20224 148288
20225 148288
20226 148288
20227 148288
20228 148288
20229 148288
20230 148288
20231 147141
20232 147141
20233 147141
20234 147141
20235 147141
20236 147141
20237 147141
20238 147141
20239 147141
20240 147141
20241 146103
20242 146103
20243 146103
20244 146103
20245 146103
20246 146103
20247 146103
20248 146103
20249 146103
20250 146103
20251 144897
20252 144897
20253 144897
20254 144897
20255 144897
20256 144897
20257 144897
20258 144897
20259 144897
20260 144897
20261 143620
20262 143620
20263 143620
20264 143620
20265 143620
20266 143620
20267 143620
20268 143620
20269 143620
20270 143620
20271 142562
20272 142562
20273 142562
20274 142562
20275 142562
20276 142562
20277 142562
20278 142562
20279 142562
20280 142562
20281 141448
20282 141448
20283 141448
20284 141448
20285 141448
20286 141448
20287 141448
20288 141448
20289 141448
20290 141448
20291 140541
20292 140541
20293 140541
20294 140541
20295 140541
20296 140541
20297 140541
20298 140541
20299 140541
20300 140541
20301 139603
20302 139603
20303 139603
20304 139603
20305 139603
20306 139603
20307 139603
20308 139603
20309 139603
20310 139603
20311 138721
20312 138721
20313 138721
20314 138721
20315 138721
20316 138721
20317 138721
20318 138721
20319 138721
20320 138721
20321 137957
20322 137957
20323 137957
20324 137957
20325 137957
20326 137957
20327 137957
20328 137957
20329 137957
20330 137957
20331 137553
20332 137553
20333 137553
20334 137553
20335 137553
20336 137553
20337 137553
20338 137553
20339 137553
20340 137553
20341 137311
20342 137311
20343 137311
20344 137311
20345 137311
20346 137311
20347 137311
20348 137311
20349 137311
20350 137311
20351 137164
20352 137164
20353 137164
20354 137164
20355 137164
20356 137164
20357 137164
20358 137164
20359 137164
20360 137164
20361 137244
20362 137244
20363 137244
20364 137244
20365 137244
20366 137244
20367 137244
20368 137244
20369 137244
20370 137244
20371 137310
20372 137310
20373 137310
20374 137310
20375 137310
20376 137310
20377 137310
20378 137310
20379 137310
20380 137310
20381 137643
20382 137643
20383 137643
20384 137643
20385 137643
20386 137643
20387 137643
20388 137643
20389 137643
20390 137643
20391 137856
20392 137856
20393 137856
20394 137856
20395 137856
20396 137856
20397 137856
20398 137856
20399 137856
20400 137856
20401 138076
20402 138076
20403 138076
20404 138076
20405 138076
20406 138076
20407 138076
20408 138076
20409 138076
20410 138076
20411 138299
20412 138299
20413 138299
20414 138299
20415 138299
20416 138299
20417 138299
20418 138299
20419 138299
20420 138299
20421 138770
20422 138770
20423 138770
20424 138770
20425 138770
20426 138770
20427 138770
20428 138770
20429 138770
20430 138770
20431 139493
20432 139493
20433 139493
20434 139493
20435 139493
20436 139493
20437 139493
20438 139493
20439 139493
20440 139493
20441 139942
20442 139942
20443 139942
20444 139942
20445 139942
20446 139942
20447 139942
20448 139942
20449 139942
20450 139942
20451 140569
20452 140569
20453 140569
20454 140569
20455 140569
20456 140569
20457 140569
20458 140569
20459 140569
20460 140569
20461 141358
20462 141358
20463 141358
20464 141358
20465 141358
20466 141358
20467 141358
20468 141358
20469 141358
20470 141358
20471 142300
20472 142300
20473 142300
20474 142300
20475 142300
20476 142300
20477 142300
20478 142300
20479 142300
20480 142300
20481 143419
20482 143419
20483 143419
20484 143419
20485 143419
20486 143419
20487 143419
20488 143419
20489 143419
20490 143419
20491 144470
20492 144470
20493 144470
20494 144470
20495 144470
20496 144470
20497 144470
20498 144470
20499 144470
20500 144470
20501 145346
20502 145346
20503 145346
20504 145346
20505 145346
20506 145346
20507 145346
20508 145346
20509 145346
20510 145346
20511 145672
20512 145672
20513 145672
20514 145672
20515 145672
20516 145672
20517 145672
20518 145672
20519 145672
20520 145672
20521 146000
20522 146000
20523 146000
20524 146000
20525 146000
20526 146000
20527 146000
20528 146000
20529 146000
20530 146000
20531 146042
20532 146042
20533 146042
20534 146042
20535 146042
20536 146042
20537 146042
20538 146042
20539 146042
20540 146042
20541 145793
20542 145793
20543 145793
20544 145793
20545 145793
20546 145793
20547 145793
20548 145793
20549 145793
20550 145793
20551 145322
20552 145322
20553 145322
20554 145322
20555 145322
20556 145322
20557 145322
20558 145322
20559 145322
20560 145322
20561 144383
20562 144383
20563 144383
20564 144383
20565 144383
20566 144383
20567 144383
20568 144383
20569 144383
20570 144383
20571 143611
20572 143611
20573 143611
20574 143611
20575 143611
20576 143611
20577 143611
20578 143611
20579 143611
20580 143611
20581 142680
20582 142680
20583 142680
20584 142680
20585 142680
20586 142680
20587 142680
20588 142680
20589 142680
20590 142680
20591 141562
20592 141562
20593 141562
20594 141562
20595 141562
20596 141562
20597 141562
20598 141562
20599 141562
20600 141562
20601 140347
20602 140347
20603 140347
20604 140347
20605 140347
20606 140347
20607 140347
20608 140347
20609 140347
20610 140347
20611 138971
20612 138971
20613 138971
20614 138971
20615 138971
20616 138971
20617 138971
20618 138971
20619 138971
20620 138971
20621 137451
20622 137451
20623 137451
20624 137451
20625 137451
20626 137451
20627 137451
20628 137451
20629 137451
20630 137451
20631 135653
20632 135653
20633 135653
20634 135653
20635 135653
20636 135653
20637 135653
20638 135653
20639 135653
20640 135653
20641 134024
20642 134024
20643 134024
20644 134024
20645 134024
20646 134024
20647 134024
20648 134024
20649 134024
20650 134024
20651 132215
20652 132215
20653 132215
20654 132215
20655 132215
20656 132215
20657 132215
20658 132215
20659 132215
20660 132215
20661 130301
20662 130301
20663 130301
20664 130301
20665 130301
20666 130301
20667 130301
20668 130301
20669 130301
20670 130301
20671 128074
20672 128074
20673 128074
20674 128074
20675 128074
20676 128074
20677 128074
20678 128074
20679 128074
20680 128074
20681 125589
20682 125589
20683 125589
20684 125589
20685 125589
20686 125589
20687 125589
20688 125589
20689 125589
20690 125589
20691 123026
20692 123026
20693 123026
20694 123026
20695 123026
20696 123026
20697 123026
20698 123026
20699 123026
20700 123026
20701 120756
20702 120756
20703 120756
20704 120756
20705 120756
20706 120756
20707 120756
20708 120756
20709 120756
20710 120756
20711 119076
20712 119076
20713 119076
20714 119076
20715 119076
20716 119076
20717 119076
20718 119076
20719 119076
20720 119076
20721 117430
20722 117430
20723 117430
20724 117430
20725 117430
20726 117430
20727 117430
20728 117430
20729 117430
20730 117430
20731 116102
20732 116102
20733 116102
20734 116102
20735 116102
20736 116102
20737 116102
20738 116102
20739 116102
20740 116102
20741 115101
20742 115101
20743 115101
20744 115101
20745 115101
20746 115101
20747 115101
20748 115101
20749 115101
20750 115101
20751 114214
20752 114214
20753 114214
20754 114214
20755 114214
20756 114214
20757 114214
20758 114214
20759 114214
20760 114214
20761 113334
20762 113334
20763 113334
20764 113334
20765 113334
20766 113334
20767 113334
20768 113334
20769 113334
20770 113334
20771 112370
20772 112370
20773 112370
20774 112370
20775 112370
20776 112370
20777 112370
20778 112370
20779 112370
20780 112370
20781 111553
20782 111553
20783 111553
20784 111553
20785 111553
20786 111553
20787 111553
20788 111553
20789 111553
20790 111553
20791 110956
20792 110956
20793 110956
20794 110956
20795 110956
20796 110956
20797 110956
20798 110956
20799 110956
20800 110956
20801 110384
20802 110384
20803 110384
20804 110384
20805 110384
20806 110384
20807 110384
20808 110384
20809 110384
20810 110384
20811 110202
20812 110202
20813 110202
20814 110202
20815 110202
20816 110202
20817 110202
20818 110202
20819 110202
20820 110202
20821 110191
20822 110191
20823 110191
20824 110191
20825 110191
20826 110191
20827 110191
20828 110191
20829 110191
20830 110191
20831 110312
20832 110312
20833 110312
20834 110312
20835 110312
20836 110312
20837 110312
20838 110312
20839 110312
20840 110312
20841 110617
20842 110617
20843 110617
20844 110617
20845 110617
20846 110617
20847 110617
20848 110617
20849 110617
20850 110617
20851 111097
20852 111097
20853 111097
20854 111097
20855 111097
20856 111097
20857 111097
20858 111097
20859 111097
20860 111097
20861 111719
20862 111719
20863 111719
20864 111719
20865 111719
20866 111719
20867 111719
20868 111719
20869 111719
20870 111719
20871 112568
20872 112568
20873 112568
20874 112568
20875 112568
20876 112568
20877 112568
20878 112568
20879 112568
20880 112568
20881 113600
20882 113600
20883 113600
20884 113600
20885 113600
20886 113600
20887 113600
20888 113600
20889 113600
20890 113600
20891 114777
20892 114777
20893 114777
20894 114777
20895 114777
20896 114777
20897 114777
20898 114777
20899 114777
20900 114777
20901 115941
20902 115941
20903 115941
20904 115941
20905 115941
20906 115941
20907 115941
20908 115941
20909 115941
20910 115941
20911 116935
20912 116935
20913 116935
20914 116935
20915 116935
20916 116935
20917 116935
20918 116935
20919 116935
20920 116935
20921 118067
20922 118067
20923 118067
20924 118067
20925 118067
20926 118067
20927 118067
20928 118067
20929 118067
20930 118067
20931 118960
20932 118960
20933 118960
20934 118960
20935 118960
20936 118960
20937 118960
20938 118960
20939 118960
20940 118960
20941 119928
20942 119928
20943 119928
20944 119928
20945 119928
20946 119928
20947 119928
20948 119928
20949 119928
20950 119928
20951 120970
20952 120970
20953 120970
20954 120970
20955 120970
20956 120970
20957 120970
20958 120970
20959 120970
20960 120970
20961 122511
20962 122511
20963 122511
20964 122511
20965 122511
20966 122511
20967 122511
20968 122511
20969 122511
20970 122511
20971 123985
20972 123985
20973 123985
20974 123985
20975 123985
20976 123985
20977 123985
20978 123985
20979 123985
20980 123985
20981 125434
20982 125434
20983 125434
20984 125434
20985 125434
20986 125434
20987 125434
20988 125434
20989 125434
20990 125434
20991 126691
20992 126691
20993 126691
20994 126691
20995 126691
20996 126691
20997 126691
20998 126691
20999 126691
21000 126691
21001 128097
21002 128097
21003 128097
21004 128097
21005 128097
21006 128097
21007 128097
21008 128097
21009 128097
21010 128097
21011 129262
21012 129262
21013 129262
21014 129262
21015 129262
21016 129262
21017 129262
21018 129262
21019 129262
21020 129262
21021 130467
21022 130467
21023 130467
21024 130467
21025 130467
21026 130467
21027 130467
21028 130467
21029 130467
21030 130467
21031 131657
21032 131657
21033 131657
21034 131657
21035 131657
21036 131657
21037 131657
21038 131657
21039 131657
21040 131657
21041 132689
21042 132689
21043 132689
21044 132689
21045 132689
21046 132689
21047 132689
21048 132689
21049 132689
21050 132689
21051 133576
21052 133576
21053 133576
21054 133576
21055 133576
21056 133576
21057 133576
21058 133576
21059 133576
21060 133576
21061 134283
21062 134283
21063 134283
21064 134283
21065 134283
21066 134283
21067 134283
21068 134283
21069 134283
21070 134283
21071 134959
21072 134959
21073 134959
21074 134959
21075 134959
21076 134959
21077 134959
21078 134959
21079 134959
21080 134959
21081 135680
21082 135680
21083 135680
21084 135680
21085 135680
21086 135680
21087 135680
21088 135680
21089 135680
21090 135680
21091 136314
21092 136314
21093 136314
21094 136314
21095 136314
21096 136314
21097 136314
21098 136314
21099 136314
21100 136314
21101 136855
21102 136855
21103 136855
21104 136855
21105 136855
21106 136855
21107 136855
21108 136855
21109 136855
21110 136855
21111 137395
21112 137395
21113 137395
21114 137395
21115 137395
21116 137395
21117 137395
21118 137395
21119 137395
21120 137395
21121 137669
21122 137669
21123 137669
21124 137669
21125 137669
21126 137669
21127 137669
21128 137669
21129 137669
21130 137669
21131 138026
21132 138026
21133 138026
21134 138026
21135 138026
21136 138026
21137 138026
21138 138026
21139 138026
21140 138026
21141 138000
21142 138000
21143 138000
21144 138000
21145 138000
21146 138000
21147 138000
21148 138000
21149 138000
21150 138000
21151 137735
21152 137735
21153 137735
21154 137735
21155 137735
21156 137735
21157 137735
21158 137735
21159 137735
21160 137735
21161 136993
21162 136993
21163 136993
21164 136993
21165 136993
21166 136993
21167 136993
21168 136993
21169 136993
21170 136993
21171 136382
21172 136382
21173 136382
21174 136382
21175 136382
21176 136382
21177 136382
21178 136382
21179 136382
21180 136382
21181 135580
21182 135580
21183 135580
21184 135580
21185 135580
21186 135580
21187 135580
21188 135580
21189 135580
21190 135580
21191 134899
21192 134899
21193 134899
21194 134899
21195 134899
21196 134899
21197 134899
21198 134899
21199 134899
21200 134899
21201 133968
21202 133968
21203 133968
21204 133968
21205 133968
21206 133968
21207 133968
21208 133968
21209 133968
21210 133968
21211 132975
21212 132975
21213 132975
21214 132975
21215 132975
21216 132975
21217 132975
21218 132975
21219 132975
21220 132975
21221 131666
21222 131666
21223 131666
21224 131666
21225 131666
21226 131666
21227 131666
21228 131666
21229 131666
21230 131666
21231 130539
21232 130539
21233 130539
21234 130539
21235 130539
21236 130539
21237 130539
21238 130539
21239 130539
21240 130539
21241 129481
21242 129481
21243 129481
21244 129481
21245 129481
21246 129481
21247 129481
21248 129481
21249 129481
21250 129481
21251 128650
21252 128650
21253 128650
21254 128650
21255 128650
21256 128650
21257 128650
21258 128650
21259 128650
21260 128650
21261 127975
21262 127975
21263 127975
21264 127975
21265 127975
21266 127975
21267 127975
21268 127975
21269 127975
21270 127975
21271 127237
21272 127237
21273 127237
21274 127237
21275 127237
21276 127237
21277 127237
21278 127237
21279 127237
21280 127237
21281 126262
21282 126262
21283 126262
21284 126262
21285 126262
21286 126262
21287 126262
21288 126262
21289 126262
21290 126262
21291 125345
21292 125345
21293 125345
21294 125345
21295 125345
21296 125345
21297 125345
21298 125345
21299 125345
21300 125345
21301 124369
21302 124369
21303 124369
21304 124369
21305 124369
21306 124369
21307 124369
21308 124369
21309 124369
21310 124369
21311 123416
21312 123416
21313 123416
21314 123416
21315 123416
21316 123416
21317 123416
21318 123416
21319 123416
21320 123416
21321 122580
21322 122580
21323 122580
21324 122580
21325 122580
21326 122580
21327 122580
21328 122580
21329 122580
21330 122580
21331 121776
21332 121776
21333 121776
21334 121776
21335 121776
21336 121776
21337 121776
21338 121776
21339 121776
21340 121776
21341 121250
21342 121250
21343 121250
21344 121250
21345 121250
21346 121250
21347 121250
21348 121250
21349 121250
21350 121250
21351 121031
21352 121031
21353 121031
21354 121031
21355 121031
21356 121031
21357 121031
21358 121031
21359 121031
21360 121031
21361 120952
21362 120952
21363 120952
21364 120952
21365 120952
21366 120952
21367 120952
21368 120952
21369 120952
21370 120952
21371 120845
21372 120845
21373 120845
21374 120845
21375 120845
21376 120845
21377 120845
21378 120845
21379 120845
21380 120845
21381 120983
21382 120983
21383 120983
21384 120983
21385 120983
21386 120983
21387 120983
21388 120983
21389 120983
21390 120983
21391 121202
21392 121202
21393 121202
21394 121202
21395 121202
21396 121202
21397 121202
21398 121202
21399 121202
21400 121202
21401 121725
21402 121725
21403 121725
21404 121725
21405 121725
21406 121725
21407 121725
21408 121725
21409 121725
21410 121725
21411 122347
21412 122347
21413 122347
21414 122347
21415 122347
21416 122347
21417 122347
21418 122347
21419 122347
21420 122347
21421 123145
21422 123145
21423 123145
21424 123145
21425 123145
21426 123145
21427 123145
21428 123145
21429 123145
21430 123145
21431 123676
21432 123676
21433 123676
21434 123676
21435 123676
21436 123676
21437 123676
21438 123676
21439 123676
21440 123676
21441 124051
21442 124051
21443 124051
21444 124051
21445 124051
21446 124051
21447 124051
21448 124051
21449 124051
21450 124051
21451 124194
21452 124194
21453 124194
21454 124194
21455 124194
21456 124194
21457 124194
21458 124194
21459 124194
21460 124194
21461 124469
21462 124469
21463 124469
21464 124469
21465 124469
21466 124469
21467 124469
21468 124469
21469 124469
21470 124469
21471 125142
21472 125142
21473 125142
21474 125142
21475 125142
21476 125142
21477 125142
21478 125142
21479 125142
21480 125142
21481 125887
21482 125887
21483 125887
21484 125887
21485 125887
21486 125887
21487 125887
21488 125887
21489 125887
21490 125887
21491 126543
21492 126543
21493 126543
21494 126543
21495 126543
21496 126543
21497 126543
21498 126543
21499 126543
21500 126543
21501 127277
21502 127277
21503 127277
21504 127277
21505 127277
21506 127277
21507 127277
21508 127277
21509 127277
21510 127277
21511 127989
21512 127989
21513 127989
21514 127989
21515 127989
21516 127989
21517 127989
21518 127989
21519 127989
21520 127989
21521 128744
21522 128744
21523 128744
21524 128744
21525 128744
21526 128744
21527 128744
21528 128744
21529 128744
21530 128744
21531 129542
21532 129542
21533 129542
21534 129542
21535 129542
21536 129542
21537 129542
21538 129542
21539 129542
21540 129542
21541 130318
21542 130318
21543 130318
21544 130318
21545 130318
21546 130318
21547 130318
21548 130318
21549 130318
21550 130318
21551 130945
21552 130945
21553 130945
21554 130945
21555 130945
21556 130945
21557 130945
21558 130945
21559 130945
21560 130945
21561 131609
21562 131609
21563 131609
21564 131609
21565 131609
21566 131609
21567 131609
21568 131609
21569 131609
21570 131609
21571 132328
21572 132328
21573 132328
21574 132328
21575 132328
21576 132328
21577 132328
21578 132328
21579 132328
21580 132328
21581 133027
21582 133027
21583 133027
21584 133027
21585 133027
21586 133027
21587 133027
21588 133027
21589 133027
21590 133027
21591 133884
21592 133884
21593 133884
21594 133884
21595 133884
21596 133884
21597 133884
21598 133884
21599 133884
21600 133884
21601 134506
21602 134506
21603 134506
21604 134506
21605 134506
21606 134506
21607 134506
21608 134506
21609 134506
21610 134506
21611 135125
21612 135125
21613 135125
21614 135125
21615 135125
21616 135125
21617 135125
21618 135125
21619 135125
21620 135125
21621 135803
21622 135803
21623 135803
21624 135803
21625 135803
21626 135803
21627 135803
21628 135803
21629 135803
21630 135803
21631 136662
21632 136662
21633 136662
21634 136662
21635 136662
21636 136662
21637 136662
21638 136662
21639 136662
21640 136662
21641 137532
21642 137532
21643 137532
21644 137532
21645 137532
21646 137532
21647 137532
21648 137532
21649 137532
21650 137532
21651 138590
21652 138590
21653 138590
21654 138590
21655 138590
21656 138590
21657 138590
21658 138590
21659 138590
21660 138590
21661 139284
21662 139284
21663 139284
21664 139284
21665 139284
21666 139284
21667 139284
21668 139284
21669 139284
21670 139284
21671 139359
21672 139359
21673 139359
21674 139359
21675 139359
21676 139359
21677 139359
21678 139359
21679 139359
21680 139359
21681 139580
21682 139580
21683 139580
21684 139580
21685 139580
21686 139580
21687 139580
21688 139580
21689 139580
21690 139580
21691 140026
21692 140026
21693 140026
21694 140026
21695 140026
21696 140026
21697 140026
21698 140026
21699 140026
21700 140026
21701 140625
21702 140625
21703 140625
21704 140625
21705 140625
21706 140625
21707 140625
21708 140625
21709 140625
21710 140625
21711 141151
21712 141151
21713 141151
21714 141151
21715 141151
21716 141151
21717 141151
21718 141151
21719 141151
21720 141151
21721 141645
21722 141645
21723 141645
21724 141645
21725 141645
21726 141645
21727 141645
21728 141645
21729 141645
21730 141645
21731 141996
21732 141996
21733 141996
21734 141996
21735 141996
21736 141996
21737 141996
21738 141996
21739 141996
21740 141996
21741 142468
21742 142468
21743 142468
21744 142468
21745 142468
21746 142468
21747 142468
21748 142468
21749 142468
21750 142468
21751 142940
21752 142940
21753 142940
21754 142940
21755 142940
21756 142940
21757 142940
21758 142940
21759 142940
21760 142940
21761 143256
21762 143256
21763 143256
21764 143256
21765 143256
21766 143256
21767 143256
21768 143256
21769 143256
21770 143256
21771 143315
21772 143315
21773 143315
21774 143315
21775 143315
21776 143315
21777 143315
21778 143315
21779 143315
21780 143315
21781 143319
21782 143319
21783 143319
21784 143319
21785 143319
21786 143319
21787 143319
21788 143319
21789 143319
21790 143319
21791 142955
21792 142955
21793 142955
21794 142955
21795 142955
21796 142955
21797 142955
21798 142955
21799 142955
21800 142955
21801 142849
21802 142849
21803 142849
21804 142849
21805 142849
21806 142849
21807 142849
21808 142849
21809 142849
21810 142849
21811 142797
21812 142797
21813 142797
21814 142797
21815 142797
21816 142797
21817 142797
21818 142797
21819 142797
21820 142797
21821 142581
21822 142581
21823 142581
21824 142581
21825 142581
21826 142581
21827 142581
21828 142581
21829 142581
21830 142581
21831 142132
21832 142132
21833 142132
21834 142132
21835 142132
21836 142132
21837 142132
21838 142132
21839 142132
21840 142132
21841 141699
21842 141699
21843 141699
21844 141699
21845 141699
21846 141699
21847 141699
21848 141699
21849 141699
21850 141699
21851 141072
21852 141072
21853 141072
21854 141072
21855 141072
21856 141072
21857 141072
21858 141072
21859 141072
21860 141072
21861 140630
21862 140630
21863 140630
21864 140630
21865 140630
21866 140630
21867 140630
21868 140630
21869 140630
21870 140630
21871 140542
21872 140542
21873 140542
21874 140542
21875 140542
21876 140542
21877 140542
21878 140542
21879 140542
21880 140542
21881 140563
21882 140563
21883 140563
21884 140563
21885 140563
21886 140563
21887 140563
21888 140563
21889 140563
21890 140563
21891 140286
21892 140286
21893 140286
21894 140286
21895 140286
21896 140286
21897 140286
21898 140286
21899 140286
21900 140286
21901 139784
21902 139784
21903 139784
21904 139784
21905 139784
21906 139784
21907 139784
21908 139784
21909 139784
21910 139784
21911 139318
21912 139318
21913 139318
21914 139318
21915 139318
21916 139318
21917 139318
21918 139318
21919 139318
21920 139318
21921 138735
21922 138735
21923 138735
21924 138735
21925 138735
21926 138735
21927 138735
21928 138735
21929 138735
21930 138735
21931 138059
21932 138059
21933 138059
21934 138059
21935 138059
21936 138059
21937 138059
21938 138059
21939 138059
21940 138059
21941 137070
21942 137070
21943 137070
21944 137070
21945 137070
21946 137070
21947 137070
21948 137070
21949 137070
21950 137070
21951 136013
21952 136013
21953 136013
21954 136013
21955 136013
21956 136013
21957 136013
21958 136013
21959 136013
21960 136013
21961 135038
21962 135038
21963 135038
21964 135038
21965 135038
21966 135038
21967 135038
21968 135038
21969 135038
21970 135038
21971 134268
21972 134268
21973 134268
21974 134268
21975 134268
21976 134268
21977 134268
21978 134268
21979 134268
21980 134268
21981 133221
21982 133221
21983 133221
21984 133221
21985 133221
21986 133221
21987 133221
21988 133221
21989 133221
21990 133221
21991 132213
21992 132213
21993 132213
21994 132213
21995 132213
21996 132213
21997 132213
21998 132213
21999 132213
22000 132213
22001 130754
22002 130754
22003 130754
22004 130754
22005 130754
22006 130754
22007 130754
22008 130754
22009 130754
22010 130754
22011 129147
22012 129147
22013 129147
22014 129147
22015 129147
22016 129147
22017 129147
22018 129147
22019 129147
22020 129147
22021 127681
22022 127681
22023 127681
22024 127681
22025 127681
22026 127681
22027 127681
22028 127681
22029 127681
22030 127681
22031 126292
22032 126292
22033 126292
22034 126292
22035 126292
22036 126292
22037 126292
22038 126292
22039 126292
22040 126292
22041 124974
22042 124974
22043 124974
22044 124974
22045 124974
22046 124974
22047 124974
22048 124974
22049 124974
22050 124974
22051 123881
22052 123881
22053 123881
22054 123881
22055 123881
22056 123881
22057 123881
22058 123881
22059 123881
22060 123881
22061 122934
22062 122934
22063 122934
22064 122934
22065 122934
22066 122934
22067 122934
22068 122934
22069 122934
22070 122934
22071 121846
22072 121846
22073 121846
22074 121846
22075 121846
22076 121846
22077 121846
22078 121846
22079 121846
22080 121846
22081 120510
22082 120510
22083 120510
22084 120510
22085 120510
22086 120510
22087 120510
22088 120510
22089 120510
22090 120510
22091 119232
22092 119232
22093 119232
22094 119232
22095 119232
22096 119232
22097 119232
22098 119232
22099 119232
22100 119232
22101 117945
22102 117945
22103 117945
22104 117945
22105 117945
22106 117945
22107 117945
22108 117945
22109 117945
22110 117945
22111 116564
22112 116564
22113 116564
22114 116564
22115 116564
22116 116564
22117 116564
22118 116564
22119 116564
22120 116564
22121 115383
22122 115383
22123 115383
22124 115383
22125 115383
22126 115383
22127 115383
22128 115383
22129 115383
22130 115383
22131 114374
22132 114374
22133 114374
22134 114374
22135 114374
22136 114374
22137 114374
22138 114374
22139 114374
22140 114374
22141 113489
22142 113489
22143 113489
22144 113489
22145 113489
22146 113489
22147 113489
22148 113489
22149 113489
22150 113489
22151 112719
22152 112719
22153 112719
22154 112719
22155 112719
22156 112719
22157 112719
22158 112719
22159 112719
22160 112719
22161 112095
22162 112095
22163 112095
22164 112095
22165 112095
22166 112095
22167 112095
22168 112095
22169 112095
22170 112095
22171 111423
22172 111423
22173 111423
22174 111423
22175 111423
22176 111423
22177 111423
22178 111423
22179 111423
22180 111423
22181 111091
22182 111091
22183 111091
22184 111091
22185 111091
22186 111091
22187 111091
22188 111091
22189 111091
22190 111091
22191 110972
22192 110972
22193 110972
22194 110972
22195 110972
22196 110972
22197 110972
22198 110972
22199 110972
22200 110972
22201 111281
22202 111281
22203 111281
22204 111281
22205 111281
22206 111281
22207 111281
22208 111281
22209 111281
22210 111281
22211 111776
22212 111776
22213 111776
22214 111776
22215 111776
22216 111776
22217 111776
22218 111776
22219 111776
22220 111776
22221 112124
22222 112124
22223 112124
22224 112124
22225 112124
22226 112124
22227 112124
22228 112124
22229 112124
22230 112124
22231 112456
22232 112456
22233 112456
22234 112456
22235 112456
22236 112456
22237 112456
22238 112456
22239 112456
22240 112456
22241 112743
22242 112743
22243 112743
22244 112743
22245 112743
22246 112743
22247 112743
22248 112743
22249 112743
22250 112743
22251 112770
22252 112770
22253 112770
22254 112770
22255 112770
22256 112770
22257 112770
22258 112770
22259 112770
22260 112770
22261 112687
22262 112687
22263 112687
22264 112687
22265 112687
22266 112687
22267 112687
22268 112687
22269 112687
22270 112687
22271 112766
22272 112766
22273 112766
22274 112766
22275 112766
22276 112766
22277 112766
22278 112766
22279 112766
22280 112766
22281 112931
22282 112931
22283 112931
22284 112931
22285 112931
22286 112931
22287 112931
22288 112931
22289 112931
22290 112931
22291 113271
22292 113271
22293 113271
22294 113271
22295 113271
22296 113271
22297 113271
22298 113271
22299 113271
22300 113271
22301 113822
22302 113822
22303 113822
22304 113822
22305 113822
22306 113822
22307 113822
22308 113822
22309 113822
22310 113822
22311 114627
22312 114627
22313 114627
22314 114627
22315 114627
22316 114627
22317 114627
22318 114627
22319 114627
22320 114627
22321 115443
22322 115443
22323 115443
22324 115443
22325 115443
22326 115443
22327 115443
22328 115443
22329 115443
22330 115443
22331 116280
22332 116280
22333 116280
22334 116280
22335 116280
22336 116280
22337 116280
22338 116280
22339 116280
22340 116280
22341 117318
22342 117318
22343 117318
22344 117318
22345 117318
22346 117318
22347 117318
22348 117318
22349 117318
22350 117318
22351 118266
22352 118266
22353 118266
22354 118266
22355 118266
22356 118266
22357 118266
22358 118266
22359 118266
22360 118266
22361 119145
22362 119145
22363 119145
22364 119145
22365 119145
22366 119145
22367 119145
22368 119145
22369 119145
22370 119145
22371 120264
22372 120264
22373 120264
22374 120264
22375 120264
22376 120264
22377 120264
22378 120264
22379 120264
22380 120264
22381 121340
22382 121340
22383 121340
22384 121340
22385 121340
22386 121340
22387 121340
22388 121340
22389 121340
22390 121340
22391 122205
22392 122205
22393 122205
22394 122205
22395 122205
22396 122205
22397 122205
22398 122205
22399 122205
22400 122205
22401 122853
22402 122853
22403 122853
22404 122853
22405 122853
22406 122853
22407 122853
22408 122853
22409 122853
22410 122853
22411 123294
22412 123294
22413 123294
22414 123294
22415 123294
22416 123294
22417 123294
22418 123294
22419 123294
22420 123294
22421 123963
22422 123963
22423 123963
22424 123963
22425 123963
22426 123963
22427 123963
22428 123963
22429 123963
22430 123963
22431 124851
22432 124851
22433 124851
22434 124851
22435 124851
22436 124851
22437 124851
22438 124851
22439 124851
22440 124851
22441 125876
22442 125876
22443 125876
22444 125876
22445 125876
22446 125876
22447 125876
22448 125876
22449 125876
22450 125876
22451 127130
22452 127130
22453 127130
22454 127130
22455 127130
22456 127130
22457 127130
22458 127130
22459 127130
22460 127130
22461 128139
22462 128139
22463 128139
22464 128139
22465 128139
22466 128139
22467 128139
22468 128139
22469 128139
22470 128139
22471 128950
22472 128950
22473 128950
22474 128950
22475 128950
22476 128950
22477 128950
22478 128950
22479 128950
22480 128950
22481 129741
22482 129741
22483 129741
22484 129741
22485 129741
22486 129741
22487 129741
22488 129741
22489 129741
22490 129741
22491 130466
22492 130466
22493 130466
22494 130466
22495 130466
22496 130466
22497 130466
22498 130466
22499 130466
22500 130466
22501 130932
22502 130932
22503 130932
22504 130932
22505 130932
22506 130932
22507 130932
22508 130932
22509 130932
22510 130932
22511 131190
22512 131190
22513 131190
22514 131190
22515 131190
22516 131190
22517 131190
22518 131190
22519 131190
22520 131190
22521 131081
22522 131081
22523 131081
22524 131081
22525 131081
22526 131081
22527 131081
22528 131081
22529 131081
22530 131081
22531 130960
22532 130960
22533 130960
22534 130960
22535 130960
22536 130960
22537 130960
22538 130960
22539 130960
22540 130960
22541 130591
22542 130591
22543 130591
22544 130591
22545 130591
22546 130591
22547 130591
22548 130591
22549 130591
22550 130591
22551 130324
22552 130324
22553 130324
22554 130324
22555 130324
22556 130324
22557 130324
22558 130324
22559 130324
22560 130324
22561 129965
22562 129965
22563 129965
22564 129965
22565 129965
22566 129965
22567 129965
22568 129965
22569 129965
22570 129965
22571 129102
22572 129102
22573 129102
22574 129102
22575 129102
22576 129102
22577 129102
22578 129102
22579 129102
22580 129102
22581 128081
22582 128081
22583 128081
22584 128081
22585 128081
22586 128081
22587 128081
22588 128081
22589 128081
22590 128081
22591 127162
22592 127162
22593 127162
22594 127162
22595 127162
22596 127162
22597 127162
22598 127162
22599 127162
22600 127162
22601 126281
22602 126281
22603 126281
22604 126281
22605 126281
22606 126281
22607 126281
22608 126281
22609 126281
22610 126281
22611 125523
22612 125523
22613 125523
22614 125523
22615 125523
22616 125523
22617 125523
22618 125523
22619 125523
22620 125523
22621 124610
22622 124610
22623 124610
22624 124610
22625 124610
22626 124610
22627 124610
22628 124610
22629 124610
22630 124610
22631 123711
22632 123711
22633 123711
22634 123711
22635 123711
22636 123711
22637 123711
22638 123711
22639 123711
22640 123711
22641 122708
22642 122708
22643 122708
22644 122708
22645 122708
22646 122708
22647 122708
22648 122708
22649 122708
22650 122708
22651 121603
22652 121603
22653 121603
22654 121603
22655 121603
22656 121603
22657 121603
22658 121603
22659 121603
22660 121603
22661 120731
22662 120731
22663 120731
22664 120731
22665 120731
22666 120731
22667 120731
22668 120731
22669 120731
22670 120731
22671 120021
22672 120021
22673 120021
22674 120021
22675 120021
22676 120021
22677 120021
22678 120021
22679 120021
22680 120021
22681 119332
22682 119332
22683 119332
22684 119332
22685 119332
22686 119332
22687 119332
22688 119332
22689 119332
22690 119332
22691 118561
22692 118561
22693 118561
22694 118561
22695 118561
22696 118561
22697 118561
22698 118561
22699 118561
22700 118561
22701 118049
22702 118049
22703 118049
22704 118049
22705 118049
22706 118049
22707 118049
22708 118049
22709 118049
22710 118049
22711 117602
22712 117602
22713 117602
22714 117602
22715 117602
22716 117602
22717 117602
22718 117602
22719 117602
22720 117602
22721 117562
22722 117562
22723 117562
22724 117562
22725 117562
22726 117562
22727 117562
22728 117562
22729 117562
22730 117562
22731 117467
22732 117467
22733 117467
22734 117467
22735 117467
22736 117467
22737 117467
22738 117467
22739 117467
22740 117467
22741 117537
22742 117537
22743 117537
22744 117537
22745 117537
22746 117537
22747 117537
22748 117537
22749 117537
22750 117537
22751 117534
22752 117534
22753 117534
22754 117534
22755 117534
22756 117534
22757 117534
22758 117534
22759 117534
22760 117534
22761 117526
22762 117526
22763 117526
22764 117526
22765 117526
22766 117526
22767 117526
22768 117526
22769 117526
22770 117526
22771 117991
22772 117991
22773 117991
22774 117991
22775 117991
22776 117991
22777 117991
22778 117991
22779 117991
22780 117991
22781 118662
22782 118662
22783 118662
22784 118662
22785 118662
22786 118662
22787 118662
22788 118662
22789 118662
22790 118662
22791 119234
22792 119234
22793 119234
22794 119234
22795 119234
22796 119234
22797 119234
22798 119234
22799 119234
22800 119234
22801 119717
22802 119717
22803 119717
22804 119717
22805 119717
22806 119717
22807 119717
22808 119717
22809 119717
22810 119717
22811 120169
22812 120169
22813 120169
22814 120169
22815 120169
22816 120169
22817 120169
22818 120169
22819 120169
22820 120169
22821 120838
22822 120838
22823 120838
22824 120838
22825 120838
22826 120838
22827 120838
22828 120838
22829 120838
22830 120838
22831 121194
22832 121194
22833 121194
22834 121194
22835 121194
22836 121194
22837 121194
22838 121194
22839 121194
22840 121194
22841 121560
22842 121560
22843 121560
22844 121560
22845 121560
22846 121560
22847 121560
22848 121560
22849 121560
22850 121560
22851 122092
22852 122092
22853 122092
22854 122092
22855 122092
22856 122092
22857 122092
22858 122092
22859 122092
22860 122092
22861 122575
22862 122575
22863 122575
22864 122575
22865 122575
22866 122575
22867 122575
22868 122575
22869 122575
22870 122575
22871 122964
22872 122964
22873 122964
22874 122964
22875 122964
22876 122964
22877 122964
22878 122964
22879 122964
22880 122964
22881 123322
22882 123322
22883 123322
22884 123322
22885 123322
22886 123322
22887 123322
22888 123322
22889 123322
22890 123322
22891 123793
22892 123793
22893 123793
22894 123793
22895 123793
22896 123793
22897 123793
22898 123793
22899 123793
22900 123793
22901 124113
22902 124113
22903 124113
22904 124113
22905 124113
22906 124113
22907 124113
22908 124113
22909 124113
22910 124113
22911 124415
22912 124415
22913 124415
22914 124415
22915 124415
22916 124415
22917 124415
22918 124415
22919 124415
22920 124415
22921 124524
22922 124524
22923 124524
22924 124524
22925 124524
22926 124524
22927 124524
22928 124524
22929 124524
22930 124524
22931 124634
22932 124634
22933 124634
22934 124634
22935 124634
22936 124634
22937 124634
22938 124634
22939 124634
22940 124634
22941 124605
22942 124605
22943 124605
22944 124605
22945 124605
22946 124605
22947 124605
22948 124605
22949 124605
22950 124605
22951 124733
22952 124733
22953 124733
22954 124733
22955 124733
22956 124733
22957 124733
22958 124733
22959 124733
22960 124733
22961 124963
22962 124963
22963 124963
22964 124963
22965 124963
22966 124963
22967 124963
22968 124963
22969 124963
22970 124963
22971 124867
22972 124867
22973 124867
22974 124867
22975 124867
22976 124867
22977 124867
22978 124867
22979 124867
22980 124867
22981 124686
22982 124686
22983 124686
22984 124686
22985 124686
22986 124686
22987 124686
22988 124686
22989 124686
22990 124686
22991 124753
22992 124753
22993 124753
22994 124753
22995 124753
22996 124753
22997 124753
22998 124753
22999 124753
23000 124753
23001 124907
23002 124907
23003 124907
23004 124907
23005 124907
23006 124907
23007 124907
23008 124907
23009 124907
23010 124907
23011 125089
23012 125089
23013 125089
23014 125089
23015 125089
23016 125089
23017 125089
23018 125089
23019 125089
23020 125089
23021 124955
23022 124955
23023 124955
23024 124955
23025 124955
23026 124955
23027 124955
23028 124955
23029 124955
23030 124955
23031 124981
23032 124981
23033 124981
23034 124981
23035 124981
23036 124981
23037 124981
23038 124981
23039 124981
23040 124981
23041 125003
23042 125003
23043 125003
23044 125003
23045 125003
23046 125003
23047 125003
23048 125003
23049 125003
23050 125003
23051 124772
23052 124772
23053 124772
23054 124772
23055 124772
23056 124772
23057 124772
23058 124772
23059 124772
23060 124772
23061 124714
23062 124714
23063 124714
23064 124714
23065 124714
23066 124714
23067 124714
23068 124714
23069 124714
23070 124714
23071 124701
23072 124701
23073 124701
23074 124701
23075 124701
23076 124701
23077 124701
23078 124701
23079 124701
23080 124701
23081 124722
23082 124722
23083 124722
23084 124722
23085 124722
23086 124722
23087 124722
23088 124722
23089 124722
23090 124722
23091 124628
23092 124628
23093 124628
23094 124628
23095 124628
23096 124628
23097 124628
23098 124628
23099 124628
23100 124628
23101 124414
23102 124414
23103 124414
23104 124414
23105 124414
23106 124414
23107 124414
23108 124414
23109 124414
23110 124414
23111 124194
23112 124194
23113 124194
23114 124194
23115 124194
23116 124194
23117 124194
23118 124194
23119 124194
23120 124194
23121 123949
23122 123949
23123 123949
23124 123949
23125 123949
23126 123949
23127 123949
23128 123949
23129 123949
23130 123949
23131 123809
23132 123809
23133 123809
23134 123809
23135 123809
23136 123809
23137 123809
23138 123809
23139 123809
23140 123809
23141 123771
23142 123771
23143 123771
23144 123771
23145 123771
23146 123771
23147 123771
23148 123771
23149 123771
23150 123771
23151 123598
23152 123598
23153 123598
23154 123598
23155 123598
23156 123598
23157 123598
23158 123598
23159 123598
23160 123598
23161 123437
23162 123437
23163 123437
23164 123437
23165 123437
23166 123437
23167 123437
23168 123437
23169 123437
23170 123437
23171 123513
23172 123513
23173 123513
23174 123513
23175 123513
23176 123513
23177 123513
23178 123513
23179 123513
23180 123513
23181 123491
23182 123491
23183 123491
23184 123491
23185 123491
23186 123491
23187 123491
23188 123491
23189 123491
23190 123491
23191 123098
23192 123098
23193 123098
23194 123098
23195 123098
23196 123098
23197 123098
23198 123098
23199 123098
23200 123098
23201 122831
23202 122831
23203 122831
23204 122831
23205 122831
23206 122831
23207 122831
23208 122831
23209 122831
23210 122831
23211 122558
23212 122558
23213 122558
23214 122558
23215 122558
23216 122558
23217 122558
23218 122558
23219 122558
23220 122558
23221 122465
23222 122465
23223 122465
23224 122465
23225 122465
23226 122465
23227 122465
23228 122465
23229 122465
23230 122465
23231 122423
23232 122423
23233 122423
23234 122423
23235 122423
23236 122423
23237 122423
23238 122423
23239 122423
23240 122423
23241 122323
23242 122323
23243 122323
23244 122323
23245 122323
23246 122323
23247 122323
23248 122323
23249 122323
23250 122323
23251 122342
23252 122342
23253 122342
23254 122342
23255 122342
23256 122342
23257 122342
23258 122342
23259 122342
23260 122342
23261 122178
23262 122178
23263 122178
23264 122178
23265 122178
23266 122178
23267 122178
23268 122178
23269 122178
23270 122178
23271 122043
23272 122043
23273 122043
23274 122043
23275 122043
23276 122043
23277 122043
23278 122043
23279 122043
23280 122043
23281 121879
23282 121879
23283 121879
23284 121879
23285 121879
23286 121879
23287 121879
23288 121879
23289 121879
23290 121879
23291 121738
23292 121738
23293 121738
23294 121738
23295 121738
23296 121738
23297 121738
23298 121738
23299 121738
23300 121738
23301 121722
23302 121722
23303 121722
23304 121722
23305 121722
23306 121722
23307 121722
23308 121722
23309 121722
23310 121722
23311 121852
23312 121852
23313 121852
23314 121852
23315 121852
23316 121852
23317 121852
23318 121852
23319 121852
23320 121852
23321 122062
23322 122062
23323 122062
23324 122062
23325 122062
23326 122062
23327 122062
23328 122062
23329 122062
23330 122062
23331 122165
23332 122165
23333 122165
23334 122165
23335 122165
23336 122165
23337 122165
23338 122165
23339 122165
23340 122165
23341 122195
23342 122195
23343 122195
23344 122195
23345 122195
23346 122195
23347 122195
23348 122195
23349 122195
23350 122195
23351 122155
23352 122155
23353 122155
23354 122155
23355 122155
23356 122155
23357 122155
23358 122155
23359 122155
23360 122155
23361 122065
23362 122065
23363 122065
23364 122065
23365 122065
23366 122065
23367 122065
23368 122065
23369 122065
23370 122065
23371 121617
23372 121617
23373 121617
23374 121617
23375 121617
23376 121617
23377 121617
23378 121617
23379 121617
23380 121617
23381 121236
23382 121236
23383 121236
23384 121236
23385 121236
23386 121236
23387 121236
23388 121236
23389 121236
23390 121236
23391 121156
23392 121156
23393 121156
23394 121156
23395 121156
23396 121156
23397 121156
23398 121156
23399 121156
23400 121156
23401 120910
23402 120910
23403 120910
23404 120910
23405 120910
23406 120910
23407 120910
23408 120910
23409 120910
23410 120910
23411 120697
23412 120697
23413 120697
23414 120697
23415 120697
23416 120697
23417 120697
23418 120697
23419 120697
23420 120697
23421 120425
23422 120425
23423 120425
23424 120425
23425 120425
23426 120425
23427 120425
23428 120425
23429 120425
23430 120425
23431 120128
23432 120128
23433 120128
23434 120128
23435 120128
23436 120128
23437 120128
23438 120128
23439 120128
23440 120128
23441 119872
23442 119872
23443 119872
23444 119872
23445 119872
23446 119872
23447 119872
23448 119872
23449 119872
23450 119872
23451 119443
23452 119443
23453 119443
23454 119443
23455 119443
23456 119443
23457 119443
23458 119443
23459 119443
23460 119443
23461 119035
23462 119035
23463 119035
23464 119035
23465 119035
23466 119035
23467 119035
23468 119035
23469 119035
23470 119035
23471 118656
23472 118656
23473 118656
23474 118656
23475 118656
23476 118656
23477 118656
23478 118656
23479 118656
23480 118656
23481 118514
23482 118514
23483 118514
23484 118514
23485 118514
23486 118514
23487 118514
23488 118514
23489 118514
23490 118514
23491 118562
23492 118562
23493 118562
23494 118562
23495 118562
23496 118562
23497 118562
23498 118562
23499 118562
23500 118562
23501 118608
23502 118608
23503 118608
23504 118608
23505 118608
23506 118608
23507 118608
23508 118608
23509 118608
23510 118608
23511 118370
23512 118370
23513 118370
23514 118370
23515 118370
23516 118370
23517 118370
23518 118370
23519 118370
23520 118370
23521 118084
23522 118084
23523 118084
23524 118084
23525 118084
23526 118084
23527 118084
23528 118084
23529 118084
23530 118084
23531 117756
23532 117756
23533 117756
23534 117756
23535 117756
23536 117756
23537 117756
23538 117756
23539 117756
23540 117756
23541 117431
23542 117431
23543 117431
23544 117431
23545 117431
23546 117431
23547 117431
23548 117431
23549 117431
23550 117431
23551 117145
23552 117145
23553 117145
23554 117145
23555 117145
23556 117145
23557 117145
23558 117145
23559 117145
23560 117145
23561 116839
23562 116839
23563 116839
23564 116839
23565 116839
23566 116839
23567 116839
23568 116839
23569 116839
23570 116839
23571 117059
23572 117059
23573 117059
23574 117059
23575 117059
23576 117059
23577 117059
23578 117059
23579 117059
23580 117059
23581 117298
23582 117298
23583 117298
23584 117298
23585 117298
23586 117298
23587 117298
23588 117298
23589 117298
23590 117298
23591 117363
23592 117363
23593 117363
23594 117363
23595 117363
23596 117363
23597 117363
23598 117363
23599 117363
23600 117363
23601 117372
23602 117372
23603 117372
23604 117372
23605 117372
23606 117372
23607 117372
23608 117372
23609 117372
23610 117372
23611 117237
23612 117237
23613 117237
23614 117237
23615 117237
23616 117237
23617 117237
23618 117237
23619 117237
23620 117237
23621 117007
23622 117007
23623 117007
23624 117007
23625 117007
23626 117007
23627 117007
23628 117007
23629 117007
23630 117007
23631 116674
23632 116674
23633 116674
23634 116674
23635 116674
23636 116674
23637 116674
23638 116674
23639 116674
23640 116674
23641 116324
23642 116324
23643 116324
23644 116324
23645 116324
23646 116324
23647 116324
23648 116324
23649 116324
23650 116324
23651 116170
23652 116170
23653 116170
23654 116170
23655 116170
23656 116170
23657 116170
23658 116170
23659 116170
23660 116170
23661 116031
23662 116031
23663 116031
23664 116031
23665 116031
23666 116031
23667 116031
23668 116031
23669 116031
23670 116031
23671 115708
23672 115708
23673 115708
23674 115708
23675 115708
23676 115708
23677 115708
23678 115708
23679 115708
23680 115708
23681 114860
23682 114860
23683 114860
23684 114860
23685 114860
23686 114860
23687 114860
23688 114860
23689 114860
23690 114860
23691 113664
23692 113664
23693 113664
23694 113664
23695 113664
23696 113664
23697 113664
23698 113664
23699 113664
23700 113664
23701 112392
23702 112392
23703 112392
23704 112392
23705 112392
23706 112392
23707 112392
23708 112392
23709 112392
23710 112392
23711 111238
23712 111238
23713 111238
23714 111238
23715 111238
23716 111238
23717 111238
23718 111238
23719 111238
23720 111238
23721 109952
23722 109952
23723 109952
23724 109952
23725 109952
23726 109952
23727 109952
23728 109952
23729 109952
23730 109952
23731 108623
23732 108623
23733 108623
23734 108623
23735 108623
23736 108623
23737 108623
23738 108623
23739 108623
23740 108623
23741 107283
23742 107283
23743 107283
23744 107283
23745 107283
23746 107283
23747 107283
23748 107283
23749 107283
23750 107283
23751 106024
23752 106024
23753 106024
23754 106024
23755 106024
23756 106024
23757 106024
23758 106024
23759 106024
23760 106024
23761 104669
23762 104669
23763 104669
23764 104669
23765 104669
23766 104669
23767 104669
23768 104669
23769 104669
23770 104669
23771 102817
23772 102817
23773 102817
23774 102817
23775 102817
23776 102817
23777 102817
23778 102817
23779 102817
23780 102817
23781 101000
23782 101000
23783 101000
23784 101000
23785 101000
23786 101000
23787 101000
23788 101000
23789 101000
23790 101000
23791 99288.6
23792 99288.6
23793 99288.6
23794 99288.6
23795 99288.6
23796 99288.6
23797 99288.6
23798 99288.6
23799 99288.6
23800 99288.6
23801 97725.1
23802 97725.1
23803 97725.1
23804 97725.1
23805 97725.1
23806 97725.1
23807 97725.1
23808 97725.1
23809 97725.1
23810 97725.1
23811 96384.4
23812 96384.4
23813 96384.4
23814 96384.4
23815 96384.4
23816 96384.4
23817 96384.4
23818 96384.4
23819 96384.4
23820 96384.4
23821 95213.7
23822 95213.7
23823 95213.7
23824 95213.7
23825 95213.7
23826 95213.7
23827 95213.7
23828 95213.7
23829 95213.7
23830 95213.7
23831 94111.3
23832 94111.3
23833 94111.3
23834 94111.3
23835 94111.3
23836 94111.3
23837 94111.3
23838 94111.3
23839 94111.3
23840 94111.3
23841 92932.9
23842 92932.9
23843 92932.9
23844 92932.9
23845 92932.9
23846 92932.9
23847 92932.9
23848 92932.9
23849 92932.9
23850 92932.9
23851 91598.6
23852 91598.6
23853 91598.6
23854 91598.6
23855 91598.6
23856 91598.6
23857 91598.6
23858 91598.6
23859 91598.6
23860 91598.6
23861 90153.6
23862 90153.6
23863 90153.6
23864 90153.6
23865 90153.6
23866 90153.6
23867 90153.6
23868 90153.6
23869 90153.6
23870 90153.6
23871 88846.4
23872 88846.4
23873 88846.4
23874 88846.4
23875 88846.4
23876 88846.4
23877 88846.4
23878 88846.4
23879 88846.4
23880 88846.4
23881 87915.2
23882 87915.2
23883 87915.2
23884 87915.2
23885 87915.2
23886 87915.2
23887 87915.2
23888 87915.2
23889 87915.2
23890 87915.2
23891 87509.5
23892 87509.5
23893 87509.5
23894 87509.5
23895 87509.5
23896 87509.5
23897 87509.5
23898 87509.5
23899 87509.5
23900 87509.5
23901 87397.5
23902 87397.5
23903 87397.5
23904 87397.5
23905 87397.5
23906 87397.5
23907 87397.5
23908 87397.5
23909 87397.5
23910 87397.5
23911 87464.5
23912 87464.5
23913 87464.5
23914 87464.5
23915 87464.5
23916 87464.5
23917 87464.5
23918 87464.5
23919 87464.5
23920 87464.5
23921 87780
23922 87780
23923 87780
23924 87780
23925 87780
23926 87780
23927 87780
23928 87780
23929 87780
23930 87780
23931 88217.9
23932 88217.9
23933 88217.9
23934 88217.9
23935 88217.9
23936 88217.9
23937 88217.9
23938 88217.9
23939 88217.9
23940 88217.9
23941 88695.7
23942 88695.7
23943 88695.7
23944 88695.7
23945 88695.7
23946 88695.7
23947 88695.7
23948 88695.7
23949 88695.7
23950 88695.7
23951 89092.4
23952 89092.4
23953 89092.4
23954 89092.4
23955 89092.4
23956 89092.4
23957 89092.4
23958 89092.4
23959 89092.4
23960 89092.4
23961 89561.2
23962 89561.2
23963 89561.2
23964 89561.2
23965 89561.2
23966 89561.2
23967 89561.2
23968 89561.2
23969 89561.2
23970 89561.2
23971 90291.4
23972 90291.4
23973 90291.4
23974 90291.4
23975 90291.4
23976 90291.4
23977 90291.4
23978 90291.4
23979 90291.4
23980 90291.4
23981 90910.9
23982 90910.9
23983 90910.9
23984 90910.9
23985 90910.9
23986 90910.9
23987 90910.9
23988 90910.9
23989 90910.9
23990 90910.9
23991 91625.6
23992 91625.6
23993 91625.6
23994 91625.6
23995 91625.6
23996 91625.6
23997 91625.6
23998 91625.6
23999 91625.6
24000 91625.6
24001 92318.5
24002 92318.5
24003 92318.5
24004 92318.5
24005 92318.5
24006 92318.5
24007 92318.5
24008 92318.5
24009 92318.5
24010 92318.5
24011 93041
24012 93041
24013 93041
24014 93041
24015 93041
24016 93041
24017 93041
24018 93041
24019 93041
24020 93041
24021 93793.2
24022 93793.2
24023 93793.2
24024 93793.2
24025 93793.2
24026 93793.2
24027 93793.2
24028 93793.2
24029 93793.2
24030 93793.2
24031 94571.1
24032 94571.1
24033 94571.1
24034 94571.1
24035 94571.1
24036 94571.1
24037 94571.1
24038 94571.1
24039 94571.1
24040 94571.1
24041 95623.3
24042 95623.3
24043 95623.3
24044 95623.3
24045 95623.3
24046 95623.3
24047 95623.3
24048 95623.3
24049 95623.3
24050 95623.3
24051 96873.8
24052 96873.8
24053 96873.8
24054 96873.8
24055 96873.8
24056 96873.8
24057 96873.8
24058 96873.8
24059 96873.8
24060 96873.8
24061 98199
24062 98199
24063 98199
24064 98199
24065 98199
24066 98199
24067 98199
24068 98199
24069 98199
24070 98199
24071 99695.6
24072 99695.6
24073 99695.6
24074 99695.6
24075 99695.6
24076 99695.6
24077 99695.6
24078 99695.6
24079 99695.6
24080 99695.6
24081 101164
24082 101164
24083 101164
24084 101164
24085 101164
24086 101164
24087 101164
24088 101164
24089 101164
24090 101164
24091 102086
24092 102086
24093 102086
24094 102086
24095 102086
24096 102086
24097 102086
24098 102086
24099 102086
24100 102086
24101 102772
24102 102772
24103 102772
24104 102772
24105 102772
24106 102772
24107 102772
24108 102772
24109 102772
24110 102772
24111 103303
24112 103303
24113 103303
24114 103303
24115 103303
24116 103303
24117 103303
24118 103303
24119 103303
24120 103303
24121 103785
24122 103785
24123 103785
24124 103785
24125 103785
24126 103785
24127 103785
24128 103785
24129 103785
24130 103785
24131 104365
24132 104365
24133 104365
24134 104365
24135 104365
24136 104365
24137 104365
24138 104365
24139 104365
24140 104365
24141 104942
24142 104942
24143 104942
24144 104942
24145 104942
24146 104942
24147 104942
24148 104942
24149 104942
24150 104942
24151 105498
24152 105498
24153 105498
24154 105498
24155 105498
24156 105498
24157 105498
24158 105498
24159 105498
24160 105498
24161 106290
24162 106290
24163 106290
24164 106290
24165 106290
24166 106290
24167 106290
24168 106290
24169 106290
24170 106290
24171 107087
24172 107087
24173 107087
24174 107087
24175 107087
24176 107087
24177 107087
24178 107087
24179 107087
24180 107087
24181 108039
24182 108039
24183 108039
24184 108039
24185 108039
24186 108039
24187 108039
24188 108039
24189 108039
24190 108039
24191 108707
24192 108707
24193 108707
24194 108707
24195 108707
24196 108707
24197 108707
24198 108707
24199 108707
24200 108707
24201 109285
24202 109285
24203 109285
24204 109285
24205 109285
24206 109285
24207 109285
24208 109285
24209 109285
24210 109285
24211 109471
24212 109471
24213 109471
24214 109471
24215 109471
24216 109471
24217 109471
24218 109471
24219 109471
24220 109471
24221 109535
24222 109535
24223 109535
24224 109535
24225 109535
24226 109535
24227 109535
24228 109535
24229 109535
24230 109535
24231 109493
24232 109493
24233 109493
24234 109493
24235 109493
24236 109493
24237 109493
24238 109493
24239 109493
24240 109493
24241 109180
24242 109180
24243 109180
24244 109180
24245 109180
24246 109180
24247 109180
24248 109180
24249 109180
24250 109180
24251 108766
24252 108766
24253 108766
24254 108766
24255 108766
24256 108766
24257 108766
24258 108766
24259 108766
24260 108766
24261 108484
24262 108484
24263 108484
24264 108484
24265 108484
24266 108484
24267 108484
24268 108484
24269 108484
24270 108484
24271 107735
24272 107735
24273 107735
24274 107735
24275 107735
24276 107735
24277 107735
24278 107735
24279 107735
24280 107735
24281 106863
24282 106863
24283 106863
24284 106863
24285 106863
24286 106863
24287 106863
24288 106863
24289 106863
24290 106863
24291 106032
24292 106032
24293 106032
24294 106032
24295 106032
24296 106032
24297 106032
24298 106032
24299 106032
24300 106032
24301 105203
24302 105203
24303 105203
24304 105203
24305 105203
24306 105203
24307 105203
24308 105203
24309 105203
24310 105203
24311 104537
24312 104537
24313 104537
24314 104537
24315 104537
24316 104537
24317 104537
24318 104537
24319 104537
24320 104537
24321 103894
24322 103894
24323 103894
24324 103894
24325 103894
24326 103894
24327 103894
24328 103894
24329 103894
24330 103894
24331 103094
24332 103094
24333 103094
24334 103094
24335 103094
24336 103094
24337 103094
24338 103094
24339 103094
24340 103094
24341 102315
24342 102315
24343 102315
24344 102315
24345 102315
24346 102315
24347 102315
24348 102315
24349 102315
24350 102315
24351 101548
24352 101548
24353 101548
24354 101548
24355 101548
24356 101548
24357 101548
24358 101548
24359 101548
24360 101548
24361 100723
24362 100723
24363 100723
24364 100723
24365 100723
24366 100723
24367 100723
24368 100723
24369 100723
24370 100723
24371 99854
24372 99854
24373 99854
24374 99854
24375 99854
24376 99854
24377 99854
24378 99854
24379 99854
24380 99854
24381 98957.6
24382 98957.6
24383 98957.6
24384 98957.6
24385 98957.6
24386 98957.6
24387 98957.6
24388 98957.6
24389 98957.6
24390 98957.6
24391 98304.6
24392 98304.6
24393 98304.6
24394 98304.6
24395 98304.6
24396 98304.6
24397 98304.6
24398 98304.6
24399 98304.6
24400 98304.6
24401 97777.9
24402 97777.9
24403 97777.9
24404 97777.9
24405 97777.9
24406 97777.9
24407 97777.9
24408 97777.9
24409 97777.9
24410 97777.9
24411 97464.9
24412 97464.9
24413 97464.9
24414 97464.9
24415 97464.9
24416 97464.9
24417 97464.9
24418 97464.9
24419 97464.9
24420 97464.9
24421 97117.2
24422 97117.2
24423 97117.2
24424 97117.2
24425 97117.2
24426 97117.2
24427 97117.2
24428 97117.2
24429 97117.2
24430 97117.2
24431 97032.2
24432 97032.2
24433 97032.2
24434 97032.2
24435 97032.2
24436 97032.2
24437 97032.2
24438 97032.2
24439 97032.2
24440 97032.2
24441 97170
24442 97170
24443 97170
24444 97170
24445 97170
24446 97170
24447 97170
24448 97170
24449 97170
24450 97170
24451 97325.8
24452 97325.8
24453 97325.8
24454 97325.8
24455 97325.8
24456 97325.8
24457 97325.8
24458 97325.8
24459 97325.8
24460 97325.8
24461 97446.9
24462 97446.9
24463 97446.9
24464 97446.9
24465 97446.9
24466 97446.9
24467 97446.9
24468 97446.9
24469 97446.9
24470 97446.9
24471 98011
24472 98011
24473 98011
24474 98011
24475 98011
24476 98011
24477 98011
24478 98011
24479 98011
24480 98011
24481 98648.5
24482 98648.5
24483 98648.5
24484 98648.5
24485 98648.5
24486 98648.5
24487 98648.5
24488 98648.5
24489 98648.5
24490 98648.5
24491 99573.2
24492 99573.2
24493 99573.2
24494 99573.2
24495 99573.2
24496 99573.2
24497 99573.2
24498 99573.2
24499 99573.2
24500 99573.2
24501 100539
24502 100539
24503 100539
24504 100539
24505 100539
24506 100539
24507 100539
24508 100539
24509 100539
24510 100539
24511 101331
24512 101331
24513 101331
24514 101331
24515 101331
24516 101331
24517 101331
24518 101331
24519 101331
24520 101331
24521 102051
24522 102051
24523 102051
24524 102051
24525 102051
24526 102051
24527 102051
24528 102051
24529 102051
24530 102051
24531 102777
24532 102777
24533 102777
24534 102777
24535 102777
24536 102777
24537 102777
24538 102777
24539 102777
24540 102777
24541 103620
24542 103620
24543 103620
24544 103620
24545 103620
24546 103620
24547 103620
24548 103620
24549 103620
24550 103620
24551 104602
24552 104602
24553 104602
24554 104602
24555 104602
24556 104602
24557 104602
24558 104602
24559 104602
24560 104602
24561 105284
24562 105284
24563 105284
24564 105284
24565 105284
24566 105284
24567 105284
24568 105284
24569 105284
24570 105284
24571 105893
24572 105893
24573 105893
24574 105893
24575 105893
24576 105893
24577 105893
24578 105893
24579 105893
24580 105893
24581 106586
24582 106586
24583 106586
24584 106586
24585 106586
24586 106586
24587 106586
24588 106586
24589 106586
24590 106586
24591 107200
24592 107200
24593 107200
24594 107200
24595 107200
24596 107200
24597 107200
24598 107200
24599 107200
24600 107200
24601 107756
24602 107756
24603 107756
24604 107756
24605 107756
24606 107756
24607 107756
24608 107756
24609 107756
24610 107756
24611 108523
24612 108523
24613 108523
24614 108523
24615 108523
24616 108523
24617 108523
24618 108523
24619 108523
24620 108523
24621 109424
24622 109424
24623 109424
24624 109424
24625 109424
24626 109424
24627 109424
24628 109424
24629 109424
24630 109424
24631 110113
24632 110113
24633 110113
24634 110113
24635 110113
24636 110113
24637 110113
24638 110113
24639 110113
24640 110113
24641 110695
24642 110695
24643 110695
24644 110695
24645 110695
24646 110695
24647 110695
24648 110695
24649 110695
24650 110695
24651 111450
24652 111450
24653 111450
24654 111450
24655 111450
24656 111450
24657 111450
24658 111450
24659 111450
24660 111450
24661 112070
24662 112070
24663 112070
24664 112070
24665 112070
24666 112070
24667 112070
24668 112070
24669 112070
24670 112070
24671 112393
24672 112393
24673 112393
24674 112393
24675 112393
24676 112393
24677 112393
24678 112393
24679 112393
24680 112393
24681 112717
24682 112717
24683 112717
24684 112717
24685 112717
24686 112717
24687 112717
24688 112717
24689 112717
24690 112717
24691 112867
24692 112867
24693 112867
24694 112867
24695 112867
24696 112867
24697 112867
24698 112867
24699 112867
24700 112867
24701 113059
24702 113059
24703 113059
24704 113059
24705 113059
24706 113059
24707 113059
24708 113059
24709 113059
24710 113059
24711 113324
24712 113324
24713 113324
24714 113324
24715 113324
24716 113324
24717 113324
24718 113324
24719 113324
24720 113324
24721 113645
24722 113645
24723 113645
24724 113645
24725 113645
24726 113645
24727 113645
24728 113645
24729 113645
24730 113645
24731 114040
24732 114040
24733 114040
24734 114040
24735 114040
24736 114040
24737 114040
24738 114040
24739 114040
24740 114040
24741 114151
24742 114151
24743 114151
24744 114151
24745 114151
24746 114151
24747 114151
24748 114151
24749 114151
24750 114151
24751 114120
24752 114120
24753 114120
24754 114120
24755 114120
24756 114120
24757 114120
24758 114120
24759 114120
24760 114120
24761 114265
24762 114265
24763 114265
24764 114265
24765 114265
24766 114265
24767 114265
24768 114265
24769 114265
24770 114265
24771 114573
24772 114573
24773 114573
24774 114573
24775 114573
24776 114573
24777 114573
24778 114573
24779 114573
24780 114573
24781 114638
24782 114638
24783 114638
24784 114638
24785 114638
24786 114638
24787 114638
24788 114638
24789 114638
24790 114638
24791 114721
24792 114721
24793 114721
24794 114721
24795 114721
24796 114721
24797 114721
24798 114721
24799 114721
24800 114721
24801 114911
24802 114911
24803 114911
24804 114911
24805 114911
24806 114911
24807 114911
24808 114911
24809 114911
24810 114911
24811 114960
24812 114960
24813 114960
24814 114960
24815 114960
24816 114960
24817 114960
24818 114960
24819 114960
24820 114960
24821 114918
24822 114918
24823 114918
24824 114918
24825 114918
24826 114918
24827 114918
24828 114918
24829 114918
24830 114918
24831 114889
24832 114889
24833 114889
24834 114889
24835 114889
24836 114889
24837 114889
24838 114889
24839 114889
24840 114889
24841 114657
24842 114657
24843 114657
24844 114657
24845 114657
24846 114657
24847 114657
24848 114657
24849 114657
24850 114657
24851 114081
24852 114081
24853 114081
24854 114081
24855 114081
24856 114081
24857 114081
24858 114081
24859 114081
24860 114081
24861 113579
24862 113579
24863 113579
24864 113579
24865 113579
24866 113579
24867 113579
24868 113579
24869 113579
24870 113579
24871 113372
24872 113372
24873 113372
24874 113372
24875 113372
24876 113372
24877 113372
24878 113372
24879 113372
24880 113372
24881 113329
24882 113329
24883 113329
24884 113329
24885 113329
24886 113329
24887 113329
24888 113329
24889 113329
24890 113329
24891 113521
24892 113521
24893 113521
24894 113521
24895 113521
24896 113521
24897 113521
24898 113521
24899 113521
24900 113521
24901 113681
24902 113681
24903 113681
24904 113681
24905 113681
24906 113681
24907 113681
24908 113681
24909 113681
24910 113681
24911 113851
24912 113851
24913 113851
24914 113851
24915 113851
24916 113851
24917 113851
24918 113851
24919 113851
24920 113851
24921 113934
24922 113934
24923 113934
24924 113934
24925 113934
24926 113934
24927 113934
24928 113934
24929 113934
24930 113934
24931 114023
24932 114023
24933 114023
24934 114023
24935 114023
24936 114023
24937 114023
24938 114023
24939 114023
24940 114023
24941 114452
24942 114452
24943 114452
24944 114452
24945 114452
24946 114452
24947 114452
24948 114452
24949 114452
24950 114452
24951 115117
24952 115117
24953 115117
24954 115117
24955 115117
24956 115117
24957 115117
24958 115117
24959 115117
24960 115117
24961 115904
24962 115904
24963 115904
24964 115904
24965 115904
24966 115904
24967 115904
24968 115904
24969 115904
24970 115904
24971 116573
24972 116573
24973 116573
24974 116573
24975 116573
24976 116573
24977 116573
24978 116573
24979 116573
24980 116573
24981 117301
24982 117301
24983 117301
24984 117301
24985 117301
24986 117301
24987 117301
24988 117301
24989 117301
24990 117301
24991 118114
24992 118114
24993 118114
24994 118114
24995 118114
24996 118114
24997 118114
24998 118114
24999 118114
25000 118114
25001 118789
25002 118789
25003 118789
25004 118789
25005 118789
25006 118789
25007 118789
25008 118789
25009 118789
25010 118789
25011 119533
25012 119533
25013 119533
25014 119533
25015 119533
25016 119533
25017 119533
25018 119533
25019 119533
25020 119533
25021 120425
25022 120425
25023 120425
25024 120425
25025 120425
25026 120425
25027 120425
25028 120425
25029 120425
25030 120425
25031 121282
25032 121282
25033 121282
25034 121282
25035 121282
25036 121282
25037 121282
25038 121282
25039 121282
25040 121282
25041 122361
25042 122361
25043 122361
25044 122361
25045 122361
25046 122361
25047 122361
25048 122361
25049 122361
25050 122361
25051 123701
25052 123701
25053 123701
25054 123701
25055 123701
25056 123701
25057 123701
25058 123701
25059 123701
25060 123701
25061 125115
25062 125115
25063 125115
25064 125115
25065 125115
25066 125115
25067 125115
25068 125115
25069 125115
25070 125115
25071 126436
25072 126436
25073 126436
25074 126436
25075 126436
25076 126436
25077 126436
25078 126436
25079 126436
25080 126436
25081 127598
25082 127598
25083 127598
25084 127598
25085 127598
25086 127598
25087 127598
25088 127598
25089 127598
25090 127598
25091 128481
25092 128481
25093 128481
25094 128481
25095 128481
25096 128481
25097 128481
25098 128481
25099 128481
25100 128481
25101 129343
25102 129343
25103 129343
25104 129343
25105 129343
25106 129343
25107 129343
25108 129343
25109 129343
25110 129343
25111 130110
25112 130110
25113 130110
25114 130110
25115 130110
25116 130110
25117 130110
25118 130110
25119 130110
25120 130110
25121 131088
25122 131088
25123 131088
25124 131088
25125 131088
25126 131088
25127 131088
25128 131088
25129 131088
25130 131088
25131 131958
25132 131958
25133 131958
25134 131958
25135 131958
25136 131958
25137 131958
25138 131958
25139 131958
25140 131958
25141 132555
25142 132555
25143 132555
25144 132555
25145 132555
25146 132555
25147 132555
25148 132555
25149 132555
25150 132555
25151 132707
25152 132707
25153 132707
25154 132707
25155 132707
25156 132707
25157 132707
25158 132707
25159 132707
25160 132707
25161 132584
25162 132584
25163 132584
25164 132584
25165 132584
25166 132584
25167 132584
25168 132584
25169 132584
25170 132584
25171 132512
25172 132512
25173 132512
25174 132512
25175 132512
25176 132512
25177 132512
25178 132512
25179 132512
25180 132512
25181 132547
25182 132547
25183 132547
25184 132547
25185 132547
25186 132547
25187 132547
25188 132547
25189 132547
25190 132547
25191 132438
25192 132438
25193 132438
25194 132438
25195 132438
25196 132438
25197 132438
25198 132438
25199 132438
25200 132438
25201 132331
25202 132331
25203 132331
25204 132331
25205 132331
25206 132331
25207 132331
25208 132331
25209 132331
25210 132331
25211 131964
25212 131964
25213 131964
25214 131964
25215 131964
25216 131964
25217 131964
25218 131964
25219 131964
25220 131964
25221 131338
25222 131338
25223 131338
25224 131338
25225 131338
25226 131338
25227 131338
25228 131338
25229 131338
25230 131338
25231 130940
25232 130940
25233 130940
25234 130940
25235 130940
25236 130940
25237 130940
25238 130940
25239 130940
25240 130940
25241 130606
25242 130606
25243 130606
25244 130606
25245 130606
25246 130606
25247 130606
25248 130606
25249 130606
25250 130606
25251 130076
25252 130076
25253 130076
25254 130076
25255 130076
25256 130076
25257 130076
25258 130076
25259 130076
25260 130076
25261 129537
25262 129537
25263 129537
25264 129537
25265 129537
25266 129537
25267 129537
25268 129537
25269 129537
25270 129537
25271 128839
25272 128839
25273 128839
25274 128839
25275 128839
25276 128839
25277 128839
25278 128839
25279 128839
25280 128839
25281 128139
25282 128139
25283 128139
25284 128139
25285 128139
25286 128139
25287 128139
25288 128139
25289 128139
25290 128139
25291 127483
25292 127483
25293 127483
25294 127483
25295 127483
25296 127483
25297 127483
25298 127483
25299 127483
25300 127483
25301 126710
25302 126710
25303 126710
25304 126710
25305 126710
25306 126710
25307 126710
25308 126710
25309 126710
25310 126710
25311 125911
25312 125911
25313 125911
25314 125911
25315 125911
25316 125911
25317 125911
25318 125911
25319 125911
25320 125911
25321 124845
25322 124845
25323 124845
25324 124845
25325 124845
25326 124845
25327 124845
25328 124845
25329 124845
25330 124845
25331 123894
25332 123894
25333 123894
25334 123894
25335 123894
25336 123894
25337 123894
25338 123894
25339 123894
25340 123894
25341 123062
25342 123062
25343 123062
25344 123062
25345 123062
25346 123062
25347 123062
25348 123062
25349 123062
25350 123062
25351 122598
25352 122598
25353 122598
25354 122598
25355 122598
25356 122598
25357 122598
25358 122598
25359 122598
25360 122598
25361 122343
25362 122343
25363 122343
25364 122343
25365 122343
25366 122343
25367 122343
25368 122343
25369 122343
25370 122343
25371 122071
25372 122071
25373 122071
25374 122071
25375 122071
25376 122071
25377 122071
25378 122071
25379 122071
25380 122071
25381 121784
25382 121784
25383 121784
25384 121784
25385 121784
25386 121784
25387 121784
25388 121784
25389 121784
25390 121784
25391 121452
25392 121452
25393 121452
25394 121452
25395 121452
25396 121452
25397 121452
25398 121452
25399 121452
25400 121452
25401 121190
25402 121190
25403 121190
25404 121190
25405 121190
25406 121190
25407 121190
25408 121190
25409 121190
25410 121190
25411 121104
25412 121104
25413 121104
25414 121104
25415 121104
25416 121104
25417 121104
25418 121104
25419 121104
25420 121104
25421 121131
25422 121131
25423 121131
25424 121131
25425 121131
25426 121131
25427 121131
25428 121131
25429 121131
25430 121131
25431 120902
25432 120902
25433 120902
25434 120902
25435 120902
25436 120902
25437 120902
25438 120902
25439 120902
25440 120902
25441 120438
25442 120438
25443 120438
25444 120438
25445 120438
25446 120438
25447 120438
25448 120438
25449 120438
25450 120438
25451 120131
25452 120131
25453 120131
25454 120131
25455 120131
25456 120131
25457 120131
25458 120131
25459 120131
25460 120131
25461 119650
25462 119650
25463 119650
25464 119650
25465 119650
25466 119650
25467 119650
25468 119650
25469 119650
25470 119650
25471 119211
25472 119211
25473 119211
25474 119211
25475 119211
25476 119211
25477 119211
25478 119211
25479 119211
25480 119211
25481 118670
25482 118670
25483 118670
25484 118670
25485 118670
25486 118670
25487 118670
25488 118670
25489 118670
25490 118670
25491 118326
25492 118326
25493 118326
25494 118326
25495 118326
25496 118326
25497 118326
25498 118326
25499 118326
25500 118326
25501 118065
25502 118065
25503 118065
25504 118065
25505 118065
25506 118065
25507 118065
25508 118065
25509 118065
25510 118065
25511 117857
25512 117857
25513 117857
25514 117857
25515 117857
25516 117857
25517 117857
25518 117857
25519 117857
25520 117857
25521 117552
25522 117552
25523 117552
25524 117552
25525 117552
25526 117552
25527 117552
25528 117552
25529 117552
25530 117552
25531 117186
25532 117186
25533 117186
25534 117186
25535 117186
25536 117186
25537 117186
25538 117186
25539 117186
25540 117186
25541 116804
25542 116804
25543 116804
25544 116804
25545 116804
25546 116804
25547 116804
25548 116804
25549 116804
25550 116804
25551 116262
25552 116262
25553 116262
25554 116262
25555 116262
25556 116262
25557 116262
25558 116262
25559 116262
25560 116262
25561 115747
25562 115747
25563 115747
25564 115747
25565 115747
25566 115747
25567 115747
25568 115747
25569 115747
25570 115747
25571 115285
25572 115285
25573 115285
25574 115285
25575 115285
25576 115285
25577 115285
25578 115285
25579 115285
25580 115285
25581 114804
25582 114804
25583 114804
25584 114804
25585 114804
25586 114804
25587 114804
25588 114804
25589 114804
25590 114804
25591 114455
25592 114455
25593 114455
25594 114455
25595 114455
25596 114455
25597 114455
25598 114455
25599 114455
25600 114455
25601 114036
25602 114036
25603 114036
25604 114036
25605 114036
25606 114036
25607 114036
25608 114036
25609 114036
25610 114036
25611 113580
25612 113580
25613 113580
25614 113580
25615 113580
25616 113580
25617 113580
25618 113580
25619 113580
25620 113580
25621 113127
25622 113127
25623 113127
25624 113127
25625 113127
25626 113127
25627 113127
25628 113127
25629 113127
25630 113127
25631 112851
25632 112851
25633 112851
25634 112851
25635 112851
25636 112851
25637 112851
25638 112851
25639 112851
25640 112851
25641 112889
25642 112889
25643 112889
25644 112889
25645 112889
25646 112889
25647 112889
25648 112889
25649 112889
25650 112889
25651 112873
25652 112873
25653 112873
25654 112873
25655 112873
25656 112873
25657 112873
25658 112873
25659 112873
25660 112873
25661 113034
25662 113034
25663 113034
25664 113034
25665 113034
25666 113034
25667 113034
25668 113034
25669 113034
25670 113034
25671 113220
25672 113220
25673 113220
25674 113220
25675 113220
25676 113220
25677 113220
25678 113220
25679 113220
25680 113220
25681 113622
25682 113622
25683 113622
25684 113622
25685 113622
25686 113622
25687 113622
25688 113622
25689 113622
25690 113622
25691 113855
25692 113855
25693 113855
25694 113855
25695 113855
25696 113855
25697 113855
25698 113855
25699 113855
25700 113855
25701 114220
25702 114220
25703 114220
25704 114220
25705 114220
25706 114220
25707 114220
25708 114220
25709 114220
25710 114220
25711 114699
25712 114699
25713 114699
25714 114699
25715 114699
25716 114699
25717 114699
25718 114699
25719 114699
25720 114699
25721 115525
25722 115525
25723 115525
25724 115525
25725 115525
25726 115525
25727 115525
25728 115525
25729 115525
25730 115525
25731 116402
25732 116402
25733 116402
25734 116402
25735 116402
25736 116402
25737 116402
25738 116402
25739 116402
25740 116402
25741 117244
25742 117244
25743 117244
25744 117244
25745 117244
25746 117244
25747 117244
25748 117244
25749 117244
25750 117244
25751 118111
25752 118111
25753 118111
25754 118111
25755 118111
25756 118111
25757 118111
25758 118111
25759 118111
25760 118111
25761 118689
25762 118689
25763 118689
25764 118689
25765 118689
25766 118689
25767 118689
25768 118689
25769 118689
25770 118689
25771 119153
25772 119153
25773 119153
25774 119153
25775 119153
25776 119153
25777 119153
25778 119153
25779 119153
25780 119153
25781 119573
25782 119573
25783 119573
25784 119573
25785 119573
25786 119573
25787 119573
25788 119573
25789 119573
25790 119573
25791 119989
25792 119989
25793 119989
25794 119989
25795 119989
25796 119989
25797 119989
25798 119989
25799 119989
25800 119989
25801 120340
25802 120340
25803 120340
25804 120340
25805 120340
25806 120340
25807 120340
25808 120340
25809 120340
25810 120340
25811 120813
25812 120813
25813 120813
25814 120813
25815 120813
25816 120813
25817 120813
25818 120813
25819 120813
25820 120813
25821 121366
25822 121366
25823 121366
25824 121366
25825 121366
25826 121366
25827 121366
25828 121366
25829 121366
25830 121366
25831 121780
25832 121780
25833 121780
25834 121780
25835 121780
25836 121780
25837 121780
25838 121780
25839 121780
25840 121780
25841 121785
25842 121785
25843 121785
25844 121785
25845 121785
25846 121785
25847 121785
25848 121785
25849 121785
25850 121785
25851 121748
25852 121748
25853 121748
25854 121748
25855 121748
25856 121748
25857 121748
25858 121748
25859 121748
25860 121748
25861 121581
25862 121581
25863 121581
25864 121581
25865 121581
25866 121581
25867 121581
25868 121581
25869 121581
25870 121581
25871 121577
25872 121577
25873 121577
25874 121577
25875 121577
25876 121577
25877 121577
25878 121577
25879 121577
25880 121577
25881 121408
25882 121408
25883 121408
25884 121408
25885 121408
25886 121408
25887 121408
25888 121408
25889 121408
25890 121408
25891 121215
25892 121215
25893 121215
25894 121215
25895 121215
25896 121215
25897 121215
25898 121215
25899 121215
25900 121215
25901 120902
25902 120902
25903 120902
25904 120902
25905 120902
25906 120902
25907 120902
25908 120902
25909 120902
25910 120902
25911 120413
25912 120413
25913 120413
25914 120413
25915 120413
25916 120413
25917 120413
25918 120413
25919 120413
25920 120413
25921 119742
25922 119742
25923 119742
25924 119742
25925 119742
25926 119742
25927 119742
25928 119742
25929 119742
25930 119742
25931 118970
25932 118970
25933 118970
25934 118970
25935 118970
25936 118970
25937 118970
25938 118970
25939 118970
25940 118970
25941 118208
25942 118208
25943 118208
25944 118208
25945 118208
25946 118208
25947 118208
25948 118208
25949 118208
25950 118208
25951 117350
25952 117350
25953 117350
25954 117350
25955 117350
25956 117350
25957 117350
25958 117350
25959 117350
25960 117350
25961 116673
25962 116673
25963 116673
25964 116673
25965 116673
25966 116673
25967 116673
25968 116673
25969 116673
25970 116673
25971 115953
25972 115953
25973 115953
25974 115953
25975 115953
25976 115953
25977 115953
25978 115953
25979 115953
25980 115953
25981 115200
25982 115200
25983 115200
25984 115200
25985 115200
25986 115200
25987 115200
25988 115200
25989 115200
25990 115200
25991 114305
25992 114305
25993 114305
25994 114305
25995 114305
25996 114305
25997 114305
25998 114305
25999 114305
26000 114305
26001 113508
26002 113508
26003 113508
26004 113508
26005 113508
26006 113508
26007 113508
26008 113508
26009 113508
26010 113508
26011 112489
26012 112489
26013 112489
26014 112489
26015 112489
26016 112489
26017 112489
26018 112489
26019 112489
26020 112489
26021 111544
26022 111544
26023 111544
26024 111544
26025 111544
26026 111544
26027 111544
26028 111544
26029 111544
26030 111544
26031 110580
26032 110580
26033 110580
26034 110580
26035 110580
26036 110580
26037 110580
26038 110580
26039 110580
26040 110580
26041 109867
26042 109867
26043 109867
26044 109867
26045 109867
26046 109867
26047 109867
26048 109867
26049 109867
26050 109867
26051 109114
26052 109114
26053 109114
26054 109114
26055 109114
26056 109114
26057 109114
26058 109114
26059 109114
26060 109114
26061 108455
26062 108455
26063 108455
26064 108455
26065 108455
26066 108455
26067 108455
26068 108455
26069 108455
26070 108455
26071 107540
26072 107540
26073 107540
26074 107540
26075 107540
26076 107540
26077 107540
26078 107540
26079 107540
26080 107540
26081 106627
26082 106627
26083 106627
26084 106627
26085 106627
26086 106627
26087 106627
26088 106627
26089 106627
26090 106627
26091 105720
26092 105720
26093 105720
26094 105720
26095 105720
26096 105720
26097 105720
26098 105720
26099 105720
26100 105720
26101 104767
26102 104767
26103 104767
26104 104767
26105 104767
26106 104767
26107 104767
26108 104767
26109 104767
26110 104767
26111 103890
26112 103890
26113 103890
26114 103890
26115 103890
26116 103890
26117 103890
26118 103890
26119 103890
26120 103890
26121 103011
26122 103011
26123 103011
26124 103011
26125 103011
26126 103011
26127 103011
26128 103011
26129 103011
26130 103011
26131 102150
26132 102150
26133 102150
26134 102150
26135 102150
26136 102150
26137 102150
26138 102150
26139 102150
26140 102150
26141 101277
26142 101277
26143 101277
26144 101277
26145 101277
26146 101277
26147 101277
26148 101277
26149 101277
26150 101277
26151 100565
26152 100565
26153 100565
26154 100565
26155 100565
26156 100565
26157 100565
26158 100565
26159 100565
26160 100565
26161 99990.5
26162 99990.5
26163 99990.5
26164 99990.5
26165 99990.5
26166 99990.5
26167 99990.5
26168 99990.5
26169 99990.5
26170 99990.5
26171 99711
26172 99711
26173 99711
26174 99711
26175 99711
26176 99711
26177 99711
26178 99711
26179 99711
26180 99711
26181 99486.9
26182 99486.9
26183 99486.9
26184 99486.9
26185 99486.9
26186 99486.9
26187 99486.9
26188 99486.9
26189 99486.9
26190 99486.9
26191 99247.4
26192 99247.4
26193 99247.4
26194 99247.4
26195 99247.4
26196 99247.4
26197 99247.4
26198 99247.4
26199 99247.4
26200 99247.4
26201 98916.4
26202 98916.4
26203 98916.4
26204 98916.4
26205 98916.4
26206 98916.4
26207 98916.4
26208 98916.4
26209 98916.4
26210 98916.4
26211 98647.2
26212 98647.2
26213 98647.2
26214 98647.2
26215 98647.2
26216 98647.2
26217 98647.2
26218 98647.2
26219 98647.2
26220 98647.2
26221 98038.1
26222 98038.1
26223 98038.1
26224 98038.1
26225 98038.1
26226 98038.1
26227 98038.1
26228 98038.1
26229 98038.1
26230 98038.1
26231 97616.9
26232 97616.9
26233 97616.9
26234 97616.9
26235 97616.9
26236 97616.9
26237 97616.9
26238 97616.9
26239 97616.9
26240 97616.9
26241 97233.1
26242 97233.1
26243 97233.1
26244 97233.1
26245 97233.1
26246 97233.1
26247 97233.1
26248 97233.1
26249 97233.1
26250 97233.1
26251 96881.5
26252 96881.5
26253 96881.5
26254 96881.5
26255 96881.5
26256 96881.5
26257 96881.5
26258 96881.5
26259 96881.5
26260 96881.5
26261 96389.6
26262 96389.6
26263 96389.6
26264 96389.6
26265 96389.6
26266 96389.6
26267 96389.6
26268 96389.6
26269 96389.6
26270 96389.6
26271 95947.8
26272 95947.8
26273 95947.8
26274 95947.8
26275 95947.8
26276 95947.8
26277 95947.8
26278 95947.8
26279 95947.8
26280 95947.8
26281 95441.7
26282 95441.7
26283 95441.7
26284 95441.7
26285 95441.7
26286 95441.7
26287 95441.7
26288 95441.7
26289 95441.7
26290 95441.7
26291 95014.1
26292 95014.1
26293 95014.1
26294 95014.1
26295 95014.1
26296 95014.1
26297 95014.1
26298 95014.1
26299 95014.1
26300 95014.1
26301 94679.2
26302 94679.2
26303 94679.2
26304 94679.2
26305 94679.2
26306 94679.2
26307 94679.2
26308 94679.2
26309 94679.2
26310 94679.2
26311 94354.7
26312 94354.7
26313 94354.7
26314 94354.7
26315 94354.7
26316 94354.7
26317 94354.7
26318 94354.7
26319 94354.7
26320 94354.7
26321 94066.2
26322 94066.2
26323 94066.2
26324 94066.2
26325 94066.2
26326 94066.2
26327 94066.2
26328 94066.2
26329 94066.2
26330 94066.2
26331 93950.3
26332 93950.3
26333 93950.3
26334 93950.3
26335 93950.3
26336 93950.3
26337 93950.3
26338 93950.3
26339 93950.3
26340 93950.3
26341 93775.1
26342 93775.1
26343 93775.1
26344 93775.1
26345 93775.1
26346 93775.1
26347 93775.1
26348 93775.1
26349 93775.1
26350 93775.1
26351 93565.2
26352 93565.2
26353 93565.2
26354 93565.2
26355 93565.2
26356 93565.2
26357 93565.2
26358 93565.2
26359 93565.2
26360 93565.2
26361 93144.1
26362 93144.1
26363 93144.1
26364 93144.1
26365 93144.1
26366 93144.1
26367 93144.1
26368 93144.1
26369 93144.1
26370 93144.1
26371 92391.9
26372 92391.9
26373 92391.9
26374 92391.9
26375 92391.9
26376 92391.9
26377 92391.9
26378 92391.9
26379 92391.9
26380 92391.9
26381 91602.5
26382 91602.5
26383 91602.5
26384 91602.5
26385 91602.5
26386 91602.5
26387 91602.5
26388 91602.5
26389 91602.5
26390 91602.5
26391 91080.9
26392 91080.9
26393 91080.9
26394 91080.9
26395 91080.9
26396 91080.9
26397 91080.9
26398 91080.9
26399 91080.9
26400 91080.9
26401 90854.2
26402 90854.2
26403 90854.2
26404 90854.2
26405 90854.2
26406 90854.2
26407 90854.2
26408 90854.2
26409 90854.2
26410 90854.2
26411 90806.5
26412 90806.5
26413 90806.5
26414 90806.5
26415 90806.5
26416 90806.5
26417 90806.5
26418 90806.5
26419 90806.5
26420 90806.5
26421 91012.6
26422 91012.6
26423 91012.6
26424 91012.6
26425 91012.6
26426 91012.6
26427 91012.6
26428 91012.6
26429 91012.6
26430 91012.6
26431 91176.2
26432 91176.2
26433 91176.2
26434 91176.2
26435 91176.2
26436 91176.2
26437 91176.2
26438 91176.2
26439 91176.2
26440 91176.2
26441 91298.5
26442 91298.5
26443 91298.5
26444 91298.5
26445 91298.5
26446 91298.5
26447 91298.5
26448 91298.5
26449 91298.5
26450 91298.5
26451 91507.2
26452 91507.2
26453 91507.2
26454 91507.2
26455 91507.2
26456 91507.2
26457 91507.2
26458 91507.2
26459 91507.2
26460 91507.2
26461 91777.6
26462 91777.6
26463 91777.6
26464 91777.6
26465 91777.6
26466 91777.6
26467 91777.6
26468 91777.6
26469 91777.6
26470 91777.6
26471 92187.2
26472 92187.2
26473 92187.2
26474 92187.2
26475 92187.2
26476 92187.2
26477 92187.2
26478 92187.2
26479 92187.2
26480 92187.2
26481 92883.9
26482 92883.9
26483 92883.9
26484 92883.9
26485 92883.9
26486 92883.9
26487 92883.9
26488 92883.9
26489 92883.9
26490 92883.9
26491 93652.8
26492 93652.8
26493 93652.8
26494 93652.8
26495 93652.8
26496 93652.8
26497 93652.8
26498 93652.8
26499 93652.8
26500 93652.8
26501 94430.7
26502 94430.7
26503 94430.7
26504 94430.7
26505 94430.7
26506 94430.7
26507 94430.7
26508 94430.7
26509 94430.7
26510 94430.7
26511 95167.3
26512 95167.3
26513 95167.3
26514 95167.3
26515 95167.3
26516 95167.3
26517 95167.3
26518 95167.3
26519 95167.3
26520 95167.3
26521 95987.7
26522 95987.7
26523 95987.7
26524 95987.7
26525 95987.7
26526 95987.7
26527 95987.7
26528 95987.7
26529 95987.7
26530 95987.7
26531 96578.9
26532 96578.9
26533 96578.9
26534 96578.9
26535 96578.9
26536 96578.9
26537 96578.9
26538 96578.9
26539 96578.9
26540 96578.9
26541 97350.3
26542 97350.3
26543 97350.3
26544 97350.3
26545 97350.3
26546 97350.3
26547 97350.3
26548 97350.3
26549 97350.3
26550 97350.3
26551 98164.3
26552 98164.3
26553 98164.3
26554 98164.3
26555 98164.3
26556 98164.3
26557 98164.3
26558 98164.3
26559 98164.3
26560 98164.3
26561 99113.4
26562 99113.4
26563 99113.4
26564 99113.4
26565 99113.4
26566 99113.4
26567 99113.4
26568 99113.4
26569 99113.4
26570 99113.4
26571 100238
26572 100238
26573 100238
26574 100238
26575 100238
26576 100238
26577 100238
26578 100238
26579 100238
26580 100238
26581 101513
26582 101513
26583 101513
26584 101513
26585 101513
26586 101513
26587 101513
26588 101513
26589 101513
26590 101513
26591 102672
26592 102672
26593 102672
26594 102672
26595 102672
26596 102672
26597 102672
26598 102672
26599 102672
26600 102672
26601 103612
26602 103612
26603 103612
26604 103612
26605 103612
26606 103612
26607 103612
26608 103612
26609 103612
26610 103612
26611 104368
26612 104368
26613 104368
26614 104368
26615 104368
26616 104368
26617 104368
26618 104368
26619 104368
26620 104368
26621 104997
26622 104997
26623 104997
26624 104997
26625 104997
26626 104997
26627 104997
26628 104997
26629 104997
26630 104997
26631 105434
26632 105434
26633 105434
26634 105434
26635 105434
26636 105434
26637 105434
26638 105434
26639 105434
26640 105434
26641 105923
26642 105923
26643 105923
26644 105923
26645 105923
26646 105923
26647 105923
26648 105923
26649 105923
26650 105923
26651 106467
26652 106467
26653 106467
26654 106467
26655 106467
26656 106467
26657 106467
26658 106467
26659 106467
26660 106467
26661 107185
26662 107185
26663 107185
26664 107185
26665 107185
26666 107185
26667 107185
26668 107185
26669 107185
26670 107185
26671 107876
26672 107876
26673 107876
26674 107876
26675 107876
26676 107876
26677 107876
26678 107876
26679 107876
26680 107876
26681 108425
26682 108425
26683 108425
26684 108425
26685 108425
26686 108425
26687 108425
26688 108425
26689 108425
26690 108425
26691 109028
26692 109028
26693 109028
26694 109028
26695 109028
26696 109028
26697 109028
26698 109028
26699 109028
26700 109028
26701 109599
26702 109599
26703 109599
26704 109599
26705 109599
26706 109599
26707 109599
26708 109599
26709 109599
26710 109599
26711 110359
26712 110359
26713 110359
26714 110359
26715 110359
26716 110359
26717 110359
26718 110359
26719 110359
26720 110359
26721 110890
26722 110890
26723 110890
26724 110890
26725 110890
26726 110890
26727 110890
26728 110890
26729 110890
26730 110890
26731 111558
26732 111558
26733 111558
26734 111558
26735 111558
26736 111558
26737 111558
26738 111558
26739 111558
26740 111558
26741 112115
26742 112115
26743 112115
26744 112115
26745 112115
26746 112115
26747 112115
26748 112115
26749 112115
26750 112115
26751 112663
26752 112663
26753 112663
26754 112663
26755 112663
26756 112663
26757 112663
26758 112663
26759 112663
26760 112663
26761 113323
26762 113323
26763 113323
26764 113323
26765 113323
26766 113323
26767 113323
26768 113323
26769 113323
26770 113323
26771 114175
26772 114175
26773 114175
26774 114175
26775 114175
26776 114175
26777 114175
26778 114175
26779 114175
26780 114175
26781 114940
26782 114940
26783 114940
26784 114940
26785 114940
26786 114940
26787 114940
26788 114940
26789 114940
26790 114940
26791 115718
26792 115718
26793 115718
26794 115718
26795 115718
26796 115718
26797 115718
26798 115718
26799 115718
26800 115718
26801 116430
26802 116430
26803 116430
26804 116430
26805 116430
26806 116430
26807 116430
26808 116430
26809 116430
26810 116430
26811 117362
26812 117362
26813 117362
26814 117362
26815 117362
26816 117362
26817 117362
26818 117362
26819 117362
26820 117362
26821 118621
26822 118621
26823 118621
26824 118621
26825 118621
26826 118621
26827 118621
26828 118621
26829 118621
26830 118621
26831 119961
26832 119961
26833 119961
26834 119961
26835 119961
26836 119961
26837 119961
26838 119961
26839 119961
26840 119961
26841 121281
26842 121281
26843 121281
26844 121281
26845 121281
26846 121281
26847 121281
26848 121281
26849 121281
26850 121281
26851 122531
26852 122531
26853 122531
26854 122531
26855 122531
26856 122531
26857 122531
26858 122531
26859 122531
26860 122531
26861 123717
26862 123717
26863 123717
26864 123717
26865 123717
26866 123717
26867 123717
26868 123717
26869 123717
26870 123717
26871 124866
26872 124866
26873 124866
26874 124866
26875 124866
26876 124866
26877 124866
26878 124866
26879 124866
26880 124866
26881 125965
26882 125965
26883 125965
26884 125965
26885 125965
26886 125965
26887 125965
26888 125965
26889 125965
26890 125965
26891 126896
26892 126896
26893 126896
26894 126896
26895 126896
26896 126896
26897 126896
26898 126896
26899 126896
26900 126896
26901 127733
26902 127733
26903 127733
26904 127733
26905 127733
26906 127733
26907 127733
26908 127733
26909 127733
26910 127733
26911 128382
26912 128382
26913 128382
26914 128382
26915 128382
26916 128382
26917 128382
26918 128382
26919 128382
26920 128382
26921 129478
26922 129478
26923 129478
26924 129478
26925 129478
26926 129478
26927 129478
26928 129478
26929 129478
26930 129478
26931 130552
26932 130552
26933 130552
26934 130552
26935 130552
26936 130552
26937 130552
26938 130552
26939 130552
26940 130552
26941 131616
26942 131616
26943 131616
26944 131616
26945 131616
26946 131616
26947 131616
26948 131616
26949 131616
26950 131616
26951 132663
26952 132663
26953 132663
26954 132663
26955 132663
26956 132663
26957 132663
26958 132663
26959 132663
26960 132663
26961 133352
26962 133352
26963 133352
26964 133352
26965 133352
26966 133352
26967 133352
26968 133352
26969 133352
26970 133352
26971 133507
26972 133507
26973 133507
26974 133507
26975 133507
26976 133507
26977 133507
26978 133507
26979 133507
26980 133507
26981 133679
26982 133679
26983 133679
26984 133679
26985 133679
26986 133679
26987 133679
26988 133679
26989 133679
26990 133679
26991 133893
26992 133893
26993 133893
26994 133893
26995 133893
26996 133893
26997 133893
26998 133893
26999 133893
27000 133893
27001 134194
27002 134194
27003 134194
27004 134194
27005 134194
27006 134194
27007 134194
27008 134194
27009 134194
27010 134194
27011 134265
27012 134265
27013 134265
27014 134265
27015 134265
27016 134265
27017 134265
27018 134265
27019 134265
27020 134265
27021 133910
27022 133910
27023 133910
27024 133910
27025 133910
27026 133910
27027 133910
27028 133910
27029 133910
27030 133910
27031 133763
27032 133763
27033 133763
27034 133763
27035 133763
27036 133763
27037 133763
27038 133763
27039 133763
27040 133763
27041 133428
27042 133428
27043 133428
27044 133428
27045 133428
27046 133428
27047 133428
27048 133428
27049 133428
27050 133428
27051 133039
27052 133039
27053 133039
27054 133039
27055 133039
27056 133039
27057 133039
27058 133039
27059 133039
27060 133039
27061 132514
27062 132514
27063 132514
27064 132514
27065 132514
27066 132514
27067 132514
27068 132514
27069 132514
27070 132514
27071 131934
27072 131934
27073 131934
27074 131934
27075 131934
27076 131934
27077 131934
27078 131934
27079 131934
27080 131934
27081 131396
27082 131396
27083 131396
27084 131396
27085 131396
27086 131396
27087 131396
27088 131396
27089 131396
27090 131396
27091 130636
27092 130636
27093 130636
27094 130636
27095 130636
27096 130636
27097 130636
27098 130636
27099 130636
27100 130636
27101 130020
27102 130020
27103 130020
27104 130020
27105 130020
27106 130020
27107 130020
27108 130020
27109 130020
27110 130020
27111 129421
27112 129421
27113 129421
27114 129421
27115 129421
27116 129421
27117 129421
27118 129421
27119 129421
27120 129421
27121 128358
27122 128358
27123 128358
27124 128358
27125 128358
27126 128358
27127 128358
27128 128358
27129 128358
27130 128358
27131 127278
27132 127278
27133 127278
27134 127278
27135 127278
27136 127278
27137 127278
27138 127278
27139 127278
27140 127278
27141 126271
27142 126271
27143 126271
27144 126271
27145 126271
27146 126271
27147 126271
27148 126271
27149 126271
27150 126271
27151 125100
27152 125100
27153 125100
27154 125100
27155 125100
27156 125100
27157 125100
27158 125100
27159 125100
27160 125100
27161 124236
27162 124236
27163 124236
27164 124236
27165 124236
27166 124236
27167 124236
27168 124236
27169 124236
27170 124236
27171 123720
27172 123720
27173 123720
27174 123720
27175 123720
27176 123720
27177 123720
27178 123720
27179 123720
27180 123720
27181 123066
27182 123066
27183 123066
27184 123066
27185 123066
27186 123066
27187 123066
27188 123066
27189 123066
27190 123066
27191 122127
27192 122127
27193 122127
27194 122127
27195 122127
27196 122127
27197 122127
27198 122127
27199 122127
27200 122127
27201 121185
27202 121185
27203 121185
27204 121185
27205 121185
27206 121185
27207 121185
27208 121185
27209 121185
27210 121185
27211 120315
27212 120315
27213 120315
27214 120315
27215 120315
27216 120315
27217 120315
27218 120315
27219 120315
27220 120315
27221 119785
27222 119785
27223 119785
27224 119785
27225 119785
27226 119785
27227 119785
27228 119785
27229 119785
27230 119785
27231 118965
27232 118965
27233 118965
27234 118965
27235 118965
27236 118965
27237 118965
27238 118965
27239 118965
27240 118965
27241 118266
27242 118266
27243 118266
27244 118266
27245 118266
27246 118266
27247 118266
27248 118266
27249 118266
27250 118266
27251 117534
27252 117534
27253 117534
27254 117534
27255 117534
27256 117534
27257 117534
27258 117534
27259 117534
27260 117534
27261 116806
27262 116806
27263 116806
27264 116806
27265 116806
27266 116806
27267 116806
27268 116806
27269 116806
27270 116806
27271 116130
27272 116130
27273 116130
27274 116130
27275 116130
27276 116130
27277 116130
27278 116130
27279 116130
27280 116130
27281 115391
27282 115391
27283 115391
27284 115391
27285 115391
27286 115391
27287 115391
27288 115391
27289 115391
27290 115391
27291 115012
27292 115012
27293 115012
27294 115012
27295 115012
27296 115012
27297 115012
27298 115012
27299 115012
27300 115012
27301 114642
27302 114642
27303 114642
27304 114642
27305 114642
27306 114642
27307 114642
27308 114642
27309 114642
27310 114642
27311 114240
27312 114240
27313 114240
27314 114240
27315 114240
27316 114240
27317 114240
27318 114240
27319 114240
27320 114240
27321 113931
27322 113931
27323 113931
27324 113931
27325 113931
27326 113931
27327 113931
27328 113931
27329 113931
27330 113931
27331 113593
27332 113593
27333 113593
27334 113593
27335 113593
27336 113593
27337 113593
27338 113593
27339 113593
27340 113593
27341 113220
27342 113220
27343 113220
27344 113220
27345 113220
27346 113220
27347 113220
27348 113220
27349 113220
27350 113220
27351 112872
27352 112872
27353 112872
27354 112872
27355 112872
27356 112872
27357 112872
27358 112872
27359 112872
27360 112872
27361 112307
27362 112307
27363 112307
27364 112307
27365 112307
27366 112307
27367 112307
27368 112307
27369 112307
27370 112307
27371 111718
27372 111718
27373 111718
27374 111718
27375 111718
27376 111718
27377 111718
27378 111718
27379 111718
27380 111718
27381 111159
27382 111159
27383 111159
27384 111159
27385 111159
27386 111159
27387 111159
27388 111159
27389 111159
27390 111159
27391 110984
27392 110984
27393 110984
27394 110984
27395 110984
27396 110984
27397 110984
27398 110984
27399 110984
27400 110984
27401 110810
27402 110810
27403 110810
27404 110810
27405 110810
27406 110810
27407 110810
27408 110810
27409 110810
27410 110810
27411 110510
27412 110510
27413 110510
27414 110510
27415 110510
27416 110510
27417 110510
27418 110510
27419 110510
27420 110510
27421 109951
27422 109951
27423 109951
27424 109951
27425 109951
27426 109951
27427 109951
27428 109951
27429 109951
27430 109951
27431 109465
27432 109465
27433 109465
27434 109465
27435 109465
27436 109465
27437 109465
27438 109465
27439 109465
27440 109465
27441 108935
27442 108935
27443 108935
27444 108935
27445 108935
27446 108935
27447 108935
27448 108935
27449 108935
27450 108935
27451 108484
27452 108484
27453 108484
27454 108484
27455 108484
27456 108484
27457 108484
27458 108484
27459 108484
27460 108484
27461 108130
27462 108130
27463 108130
27464 108130
27465 108130
27466 108130
27467 108130
27468 108130
27469 108130
27470 108130
27471 107778
27472 107778
27473 107778
27474 107778
27475 107778
27476 107778
27477 107778
27478 107778
27479 107778
27480 107778
27481 107494
27482 107494
27483 107494
27484 107494
27485 107494
27486 107494
27487 107494
27488 107494
27489 107494
27490 107494
27491 107062
27492 107062
27493 107062
27494 107062
27495 107062
27496 107062
27497 107062
27498 107062
27499 107062
27500 107062
27501 106444
27502 106444
27503 106444
27504 106444
27505 106444
27506 106444
27507 106444
27508 106444
27509 106444
27510 106444
27511 105883
27512 105883
27513 105883
27514 105883
27515 105883
27516 105883
27517 105883
27518 105883
27519 105883
27520 105883
27521 105514
27522 105514
27523 105514
27524 105514
27525 105514
27526 105514
27527 105514
27528 105514
27529 105514
27530 105514
27531 105326
27532 105326
27533 105326
27534 105326
27535 105326
27536 105326
27537 105326
27538 105326
27539 105326
27540 105326
27541 105110
27542 105110
27543 105110
27544 105110
27545 105110
27546 105110
27547 105110
27548 105110
27549 105110
27550 105110
27551 105232
27552 105232
27553 105232
27554 105232
27555 105232
27556 105232
27557 105232
27558 105232
27559 105232
27560 105232
27561 105577
27562 105577
27563 105577
27564 105577
27565 105577
27566 105577
27567 105577
27568 105577
27569 105577
27570 105577
27571 105847
27572 105847
27573 105847
27574 105847
27575 105847
27576 105847
27577 105847
27578 105847
27579 105847
27580 105847
27581 106203
27582 106203
27583 106203
27584 106203
27585 106203
27586 106203
27587 106203
27588 106203
27589 106203
27590 106203
27591 106161
27592 106161
27593 106161
27594 106161
27595 106161
27596 106161
27597 106161
27598 106161
27599 106161
27600 106161
27601 106179
27602 106179
27603 106179
27604 106179
27605 106179
27606 106179
27607 106179
27608 106179
27609 106179
27610 106179
27611 106402
27612 106402
27613 106402
27614 106402
27615 106402
27616 106402
27617 106402
27618 106402
27619 106402
27620 106402
27621 106743
27622 106743
27623 106743
27624 106743
27625 106743
27626 106743
27627 106743
27628 106743
27629 106743
27630 106743
27631 107307
27632 107307
27633 107307
27634 107307
27635 107307
27636 107307
27637 107307
27638 107307
27639 107307
27640 107307
27641 107991
27642 107991
27643 107991
27644 107991
27645 107991
27646 107991
27647 107991
27648 107991
27649 107991
27650 107991
27651 108682
27652 108682
27653 108682
27654 108682
27655 108682
27656 108682
27657 108682
27658 108682
27659 108682
27660 108682
27661 109399
27662 109399
27663 109399
27664 109399
27665 109399
27666 109399
27667 109399
27668 109399
27669 109399
27670 109399
27671 110054
27672 110054
27673 110054
27674 110054
27675 110054
27676 110054
27677 110054
27678 110054
27679 110054
27680 110054
27681 110726
27682 110726
27683 110726
27684 110726
27685 110726
27686 110726
27687 110726
27688 110726
27689 110726
27690 110726
27691 111459
27692 111459
27693 111459
27694 111459
27695 111459
27696 111459
27697 111459
27698 111459
27699 111459
27700 111459
27701 112496
27702 112496
27703 112496
27704 112496
27705 112496
27706 112496
27707 112496
27708 112496
27709 112496
27710 112496
27711 113520
27712 113520
27713 113520
27714 113520
27715 113520
27716 113520
27717 113520
27718 113520
27719 113520
27720 113520
27721 114492
27722 114492
27723 114492
27724 114492
27725 114492
27726 114492
27727 114492
27728 114492
27729 114492
27730 114492
27731 115237
27732 115237
27733 115237
27734 115237
27735 115237
27736 115237
27737 115237
27738 115237
27739 115237
27740 115237
27741 116072
27742 116072
27743 116072
27744 116072
27745 116072
27746 116072
27747 116072
27748 116072
27749 116072
27750 116072
27751 116576
27752 116576
27753 116576
27754 116576
27755 116576
27756 116576
27757 116576
27758 116576
27759 116576
27760 116576
27761 116903
27762 116903
27763 116903
27764 116903
27765 116903
27766 116903
27767 116903
27768 116903
27769 116903
27770 116903
27771 117293
27772 117293
27773 117293
27774 117293
27775 117293
27776 117293
27777 117293
27778 117293
27779 117293
27780 117293
27781 117703
27782 117703
27783 117703
27784 117703
27785 117703
27786 117703
27787 117703
27788 117703
27789 117703
27790 117703
27791 118416
27792 118416
27793 118416
27794 118416
27795 118416
27796 118416
27797 118416
27798 118416
27799 118416
27800 118416
27801 119009
27802 119009
27803 119009
27804 119009
27805 119009
27806 119009
27807 119009
27808 119009
27809 119009
27810 119009
27811 119560
27812 119560
27813 119560
27814 119560
27815 119560
27816 119560
27817 119560
27818 119560
27819 119560
27820 119560
27821 120080
27822 120080
27823 120080
27824 120080
27825 120080
27826 120080
27827 120080
27828 120080
27829 120080
27830 120080
27831 120379
27832 120379
27833 120379
27834 120379
27835 120379
27836 120379
27837 120379
27838 120379
27839 120379
27840 120379
27841 120665
27842 120665
27843 120665
27844 120665
27845 120665
27846 120665
27847 120665
27848 120665
27849 120665
27850 120665
27851 121071
27852 121071
27853 121071
27854 121071
27855 121071
27856 121071
27857 121071
27858 121071
27859 121071
27860 121071
27861 121349
27862 121349
27863 121349
27864 121349
27865 121349
27866 121349
27867 121349
27868 121349
27869 121349
27870 121349
27871 121735
27872 121735
27873 121735
27874 121735
27875 121735
27876 121735
27877 121735
27878 121735
27879 121735
27880 121735
27881 122048
27882 122048
27883 122048
27884 122048
27885 122048
27886 122048
27887 122048
27888 122048
27889 122048
27890 122048
27891 122384
27892 122384
27893 122384
27894 122384
27895 122384
27896 122384
27897 122384
27898 122384
27899 122384
27900 122384
27901 122531
27902 122531
27903 122531
27904 122531
27905 122531
27906 122531
27907 122531
27908 122531
27909 122531
27910 122531
27911 122758
27912 122758
27913 122758
27914 122758
27915 122758
27916 122758
27917 122758
27918 122758
27919 122758
27920 122758
27921 122791
27922 122791
27923 122791
27924 122791
27925 122791
27926 122791
27927 122791
27928 122791
27929 122791
27930 122791
27931 122897
27932 122897
27933 122897
27934 122897
27935 122897
27936 122897
27937 122897
27938 122897
27939 122897
27940 122897
27941 122946
27942 122946
27943 122946
27944 122946
27945 122946
27946 122946
27947 122946
27948 122946
27949 122946
27950 122946
27951 123062
27952 123062
27953 123062
27954 123062
27955 123062
27956 123062
27957 123062
27958 123062
27959 123062
27960 123062
27961 123219
27962 123219
27963 123219
27964 123219
27965 123219
27966 123219
27967 123219
27968 123219
27969 123219
27970 123219
27971 123402
27972 123402
27973 123402
27974 123402
27975 123402
27976 123402
27977 123402
27978 123402
27979 123402
27980 123402
27981 123552
27982 123552
27983 123552
27984 123552
27985 123552
27986 123552
27987 123552
27988 123552
27989 123552
27990 123552
27991 123720
27992 123720
27993 123720
27994 123720
27995 123720
27996 123720
27997 123720
27998 123720
27999 123720
28000 123720
28001 123850
28002 123850
28003 123850
28004 123850
28005 123850
28006 123850
28007 123850
28008 123850
28009 123850
28010 123850
28011 124028
28012 124028
28013 124028
28014 124028
28015 124028
28016 124028
28017 124028
28018 124028
28019 124028
28020 124028
28021 124117
28022 124117
28023 124117
28024 124117
28025 124117
28026 124117
28027 124117
28028 124117
28029 124117
28030 124117
28031 124200
28032 124200
28033 124200
28034 124200
28035 124200
28036 124200
28037 124200
28038 124200
28039 124200
28040 124200
28041 124316
28042 124316
28043 124316
28044 124316
28045 124316
28046 124316
28047 124316
28048 124316
28049 124316
28050 124316
28051 124254
28052 124254
28053 124254
28054 124254
28055 124254
28056 124254
28057 124254
28058 124254
28059 124254
28060 124254
28061 124536
28062 124536
28063 124536
28064 124536
28065 124536
28066 124536
28067 124536
28068 124536
28069 124536
28070 124536
28071 124704
28072 124704
28073 124704
28074 124704
28075 124704
28076 124704
28077 124704
28078 124704
28079 124704
28080 124704
28081 124883
28082 124883
28083 124883
28084 124883
28085 124883
28086 124883
28087 124883
28088 124883
28089 124883
28090 124883
28091 124870
28092 124870
28093 124870
28094 124870
28095 124870
28096 124870
28097 124870
28098 124870
28099 124870
28100 124870
28101 124824
28102 124824
28103 124824
28104 124824
28105 124824
28106 124824
28107 124824
28108 124824
28109 124824
28110 124824
28111 124690
28112 124690
28113 124690
28114 124690
28115 124690
28116 124690
28117 124690
28118 124690
28119 124690
28120 124690
28121 124728
28122 124728
28123 124728
28124 124728
28125 124728
28126 124728
28127 124728
28128 124728
28129 124728
28130 124728
28131 124849
28132 124849
28133 124849
28134 124849
28135 124849
28136 124849
28137 124849
28138 124849
28139 124849
28140 124849
28141 124959
28142 124959
28143 124959
28144 124959
28145 124959
28146 124959
28147 124959
28148 124959
28149 124959
28150 124959
28151 125093
28152 125093
28153 125093
28154 125093
28155 125093
28156 125093
28157 125093
28158 125093
28159 125093
28160 125093
28161 125282
28162 125282
28163 125282
28164 125282
28165 125282
28166 125282
28167 125282
28168 125282
28169 125282
28170 125282
28171 125471
28172 125471
28173 125471
28174 125471
28175 125471
28176 125471
28177 125471
28178 125471
28179 125471
28180 125471
28181 125559
28182 125559
28183 125559
28184 125559
28185 125559
28186 125559
28187 125559
28188 125559
28189 125559
28190 125559
28191 125357
28192 125357
28193 125357
28194 125357
28195 125357
28196 125357
28197 125357
28198 125357
28199 125357
28200 125357
28201 125515
28202 125515
28203 125515
28204 125515
28205 125515
28206 125515
28207 125515
28208 125515
28209 125515
28210 125515
28211 125544
28212 125544
28213 125544
28214 125544
28215 125544
28216 125544
28217 125544
28218 125544
28219 125544
28220 125544
28221 125648
28222 125648
28223 125648
28224 125648
28225 125648
28226 125648
28227 125648
28228 125648
28229 125648
28230 125648
28231 125829
28232 125829
28233 125829
28234 125829
28235 125829
28236 125829
28237 125829
28238 125829
28239 125829
28240 125829
28241 125969
28242 125969
28243 125969
28244 125969
28245 125969
28246 125969
28247 125969
28248 125969
28249 125969
28250 125969
28251 126115
28252 126115
28253 126115
28254 126115
28255 126115
28256 126115
28257 126115
28258 126115
28259 126115
28260 126115
28261 125802
28262 125802
28263 125802
28264 125802
28265 125802
28266 125802
28267 125802
28268 125802
28269 125802
28270 125802
28271 125630
28272 125630
28273 125630
28274 125630
28275 125630
28276 125630
28277 125630
28278 125630
28279 125630
28280 125630
28281 125448
28282 125448
28283 125448
28284 125448
28285 125448
28286 125448
28287 125448
28288 125448
28289 125448
28290 125448
28291 125460
28292 125460
28293 125460
28294 125460
28295 125460
28296 125460
28297 125460
28298 125460
28299 125460
28300 125460
28301 125510
28302 125510
28303 125510
28304 125510
28305 125510
28306 125510
28307 125510
28308 125510
28309 125510
28310 125510
28311 125683
28312 125683
28313 125683
28314 125683
28315 125683
28316 125683
28317 125683
28318 125683
28319 125683
28320 125683
28321 125692
28322 125692
28323 125692
28324 125692
28325 125692
28326 125692
28327 125692
28328 125692
28329 125692
28330 125692
28331 125652
28332 125652
28333 125652
28334 125652
28335 125652
28336 125652
28337 125652
28338 125652
28339 125652
28340 125652
28341 125679
28342 125679
28343 125679
28344 125679
28345 125679
28346 125679
28347 125679
28348 125679
28349 125679
28350 125679
28351 125824
28352 125824
28353 125824
28354 125824
28355 125824
28356 125824
28357 125824
28358 125824
28359 125824
28360 125824
28361 126127
28362 126127
28363 126127
28364 126127
28365 126127
28366 126127
28367 126127
28368 126127
28369 126127
28370 126127
28371 126374
28372 126374
28373 126374
28374 126374
28375 126374
28376 126374
28377 126374
28378 126374
28379 126374
28380 126374
28381 126651
28382 126651
28383 126651
28384 126651
28385 126651
28386 126651
28387 126651
28388 126651
28389 126651
28390 126651
28391 127076
28392 127076
28393 127076
28394 127076
28395 127076
28396 127076
28397 127076
28398 127076
28399 127076
28400 127076
28401 127255
28402 127255
28403 127255
28404 127255
28405 127255
28406 127255
28407 127255
28408 127255
28409 127255
28410 127255
28411 127386
28412 127386
28413 127386
28414 127386
28415 127386
28416 127386
28417 127386
28418 127386
28419 127386
28420 127386
28421 127573
28422 127573
28423 127573
28424 127573
28425 127573
28426 127573
28427 127573
28428 127573
28429 127573
28430 127573
28431 127806
28432 127806
28433 127806
28434 127806
28435 127806
28436 127806
28437 127806
28438 127806
28439 127806
28440 127806
28441 127782
28442 127782
28443 127782
28444 127782
28445 127782
28446 127782
28447 127782
28448 127782
28449 127782
28450 127782
28451 127835
28452 127835
28453 127835
28454 127835
28455 127835
28456 127835
28457 127835
28458 127835
28459 127835
28460 127835
28461 128128
28462 128128
28463 128128
28464 128128
28465 128128
28466 128128
28467 128128
28468 128128
28469 128128
28470 128128
28471 128425
28472 128425
28473 128425
28474 128425
28475 128425
28476 128425
28477 128425
28478 128425
28479 128425
28480 128425
28481 128891
28482 128891
28483 128891
28484 128891
28485 128891
28486 128891
28487 128891
28488 128891
28489 128891
28490 128891
28491 129255
28492 129255
28493 129255
28494 129255
28495 129255
28496 129255
28497 129255
28498 129255
28499 129255
28500 129255
28501 129679
28502 129679
28503 129679
28504 129679
28505 129679
28506 129679
28507 129679
28508 129679
28509 129679
28510 129679
28511 129876
28512 129876
28513 129876
28514 129876
28515 129876
28516 129876
28517 129876
28518 129876
28519 129876
28520 129876
28521 130333
28522 130333
28523 130333
28524 130333
28525 130333
28526 130333
28527 130333
28528 130333
28529 130333
28530 130333
28531 130649
28532 130649
28533 130649
28534 130649
28535 130649
28536 130649
28537 130649
28538 130649
28539 130649
28540 130649
28541 130826
28542 130826
28543 130826
28544 130826
28545 130826
28546 130826
28547 130826
28548 130826
28549 130826
28550 130826
28551 130951
28552 130951
28553 130951
28554 130951
28555 130951
28556 130951
28557 130951
28558 130951
28559 130951
28560 130951
28561 130816
28562 130816
28563 130816
28564 130816
28565 130816
28566 130816
28567 130816
28568 130816
28569 130816
28570 130816
28571 130752
28572 130752
28573 130752
28574 130752
28575 130752
28576 130752
28577 130752
28578 130752
28579 130752
28580 130752
28581 130878
28582 130878
28583 130878
28584 130878
28585 130878
28586 130878
28587 130878
28588 130878
28589 130878
28590 130878
28591 131174
28592 131174
28593 131174
28594 131174
28595 131174
28596 131174
28597 131174
28598 131174
28599 131174
28600 131174
28601 131361
28602 131361
28603 131361
28604 131361
28605 131361
28606 131361
28607 131361
28608 131361
28609 131361
28610 131361
28611 131678
28612 131678
28613 131678
28614 131678
28615 131678
28616 131678
28617 131678
28618 131678
28619 131678
28620 131678
28621 132043
28622 132043
28623 132043
28624 132043
28625 132043
28626 132043
28627 132043
28628 132043
28629 132043
28630 132043
28631 132282
28632 132282
28633 132282
28634 132282
28635 132282
28636 132282
28637 132282
28638 132282
28639 132282
28640 132282
28641 132955
28642 132955
28643 132955
28644 132955
28645 132955
28646 132955
28647 132955
28648 132955
28649 132955
28650 132955
28651 133563
28652 133563
28653 133563
28654 133563
28655 133563
28656 133563
28657 133563
28658 133563
28659 133563
28660 133563
28661 134272
28662 134272
28663 134272
28664 134272
28665 134272
28666 134272
28667 134272
28668 134272
28669 134272
28670 134272
28671 134903
28672 134903
28673 134903
28674 134903
28675 134903
28676 134903
28677 134903
28678 134903
28679 134903
28680 134903
28681 135517
28682 135517
28683 135517
28684 135517
28685 135517
28686 135517
28687 135517
28688 135517
28689 135517
28690 135517
28691 136197
28692 136197
28693 136197
28694 136197
28695 136197
28696 136197
28697 136197
28698 136197
28699 136197
28700 136197
28701 136775
28702 136775
28703 136775
28704 136775
28705 136775
28706 136775
28707 136775
28708 136775
28709 136775
28710 136775
28711 137616
28712 137616
28713 137616
28714 137616
28715 137616
28716 137616
28717 137616
28718 137616
28719 137616
28720 137616
28721 138197
28722 138197
28723 138197
28724 138197
28725 138197
28726 138197
28727 138197
28728 138197
28729 138197
28730 138197
28731 138943
28732 138943
28733 138943
28734 138943
28735 138943
28736 138943
28737 138943
28738 138943
28739 138943
28740 138943
28741 139630
28742 139630
28743 139630
28744 139630
28745 139630
28746 139630
28747 139630
28748 139630
28749 139630
28750 139630
28751 140215
28752 140215
28753 140215
28754 140215
28755 140215
28756 140215
28757 140215
28758 140215
28759 140215
28760 140215
28761 140786
28762 140786
28763 140786
28764 140786
28765 140786
28766 140786
28767 140786
28768 140786
28769 140786
28770 140786
28771 141059
28772 141059
28773 141059
28774 141059
28775 141059
28776 141059
28777 141059
28778 141059
28779 141059
28780 141059
28781 141204
28782 141204
28783 141204
28784 141204
28785 141204
28786 141204
28787 141204
28788 141204
28789 141204
28790 141204
28791 141306
28792 141306
28793 141306
28794 141306
28795 141306
28796 141306
28797 141306
28798 141306
28799 141306
28800 141306
28801 141436
28802 141436
28803 141436
28804 141436
28805 141436
28806 141436
28807 141436
28808 141436
28809 141436
28810 141436
28811 141694
28812 141694
28813 141694
28814 141694
28815 141694
28816 141694
28817 141694
28818 141694
28819 141694
28820 141694
28821 141991
28822 141991
28823 141991
28824 141991
28825 141991
28826 141991
28827 141991
28828 141991
28829 141991
28830 141991
28831 142298
28832 142298
28833 142298
28834 142298
28835 142298
28836 142298
28837 142298
28838 142298
28839 142298
28840 142298
28841 142271
28842 142271
28843 142271
28844 142271
28845 142271
28846 142271
28847 142271
28848 142271
28849 142271
28850 142271
28851 142139
28852 142139
28853 142139
28854 142139
28855 142139
28856 142139
28857 142139
28858 142139
28859 142139
28860 142139
28861 141719
28862 141719
28863 141719
28864 141719
28865 141719
28866 141719
28867 141719
28868 141719
28869 141719
28870 141719
28871 141262
28872 141262
28873 141262
28874 141262
28875 141262
28876 141262
28877 141262
28878 141262
28879 141262
28880 141262
28881 140462
28882 140462
28883 140462
28884 140462
28885 140462
28886 140462
28887 140462
28888 140462
28889 140462
28890 140462
28891 139615
28892 139615
28893 139615
28894 139615
28895 139615
28896 139615
28897 139615
28898 139615
28899 139615
28900 139615
28901 138874
28902 138874
28903 138874
28904 138874
28905 138874
28906 138874
28907 138874
28908 138874
28909 138874
28910 138874
28911 138001
28912 138001
28913 138001
28914 138001
28915 138001
28916 138001
28917 138001
28918 138001
28919 138001
28920 138001
28921 137459
28922 137459
28923 137459
28924 137459
28925 137459
28926 137459
28927 137459
28928 137459
28929 137459
28930 137459
28931 136923
28932 136923
28933 136923
28934 136923
28935 136923
28936 136923
28937 136923
28938 136923
28939 136923
28940 136923
28941 136520
28942 136520
28943 136520
28944 136520
28945 136520
28946 136520
28947 136520
28948 136520
28949 136520
28950 136520
28951 136060
28952 136060
28953 136060
28954 136060
28955 136060
28956 136060
28957 136060
28958 136060
28959 136060
28960 136060
28961 135614
28962 135614
28963 135614
28964 135614
28965 135614
28966 135614
28967 135614
28968 135614
28969 135614
28970 135614
28971 135478
28972 135478
28973 135478
28974 135478
28975 135478
28976 135478
28977 135478
28978 135478
28979 135478
28980 135478
28981 135462
28982 135462
28983 135462
28984 135462
28985 135462
28986 135462
28987 135462
28988 135462
28989 135462
28990 135462
28991 135255
28992 135255
28993 135255
28994 135255
28995 135255
28996 135255
28997 135255
28998 135255
28999 135255
29000 135255
29001 135189
29002 135189
29003 135189
29004 135189
29005 135189
29006 135189
29007 135189
29008 135189
29009 135189
29010 135189
29011 134883
29012 134883
29013 134883
29014 134883
29015 134883
29016 134883
29017 134883
29018 134883
29019 134883
29020 134883
29021 134272
29022 134272
29023 134272
29024 134272
29025 134272
29026 134272
29027 134272
29028 134272
29029 134272
29030 134272
29031 133865
29032 133865
29033 133865
29034 133865
29035 133865
29036 133865
29037 133865
29038 133865
29039 133865
29040 133865
29041 133673
29042 133673
29043 133673
29044 133673
29045 133673
29046 133673
29047 133673
29048 133673
29049 133673
29050 133673
29051 133604
29052 133604
29053 133604
29054 133604
29055 133604
29056 133604
29057 133604
29058 133604
29059 133604
29060 133604
29061 133563
29062 133563
29063 133563
29064 133563
29065 133563
29066 133563
29067 133563
29068 133563
29069 133563
29070 133563
29071 133375
29072 133375
29073 133375
29074 133375
29075 133375
29076 133375
29077 133375
29078 133375
29079 133375
29080 133375
29081 133398
29082 133398
29083 133398
29084 133398
29085 133398
29086 133398
29087 133398
29088 133398
29089 133398
29090 133398
29091 133420
29092 133420
29093 133420
29094 133420
29095 133420
29096 133420
29097 133420
29098 133420
29099 133420
29100 133420
29101 133540
29102 133540
29103 133540
29104 133540
29105 133540
29106 133540
29107 133540
29108 133540
29109 133540
29110 133540
29111 133532
29112 133532
29113 133532
29114 133532
29115 133532
29116 133532
29117 133532
29118 133532
29119 133532
29120 133532
29121 133151
29122 133151
29123 133151
29124 133151
29125 133151
29126 133151
29127 133151
29128 133151
29129 133151
29130 133151
29131 132610
29132 132610
29133 132610
29134 132610
29135 132610
29136 132610
29137 132610
29138 132610
29139 132610
29140 132610
29141 132099
29142 132099
29143 132099
29144 132099
29145 132099
29146 132099
29147 132099
29148 132099
29149 132099
29150 132099
29151 131731
29152 131731
29153 131731
29154 131731
29155 131731
29156 131731
29157 131731
29158 131731
29159 131731
29160 131731
29161 131514
29162 131514
29163 131514
29164 131514
29165 131514
29166 131514
29167 131514
29168 131514
29169 131514
29170 131514
29171 131425
29172 131425
29173 131425
29174 131425
29175 131425
29176 131425
29177 131425
29178 131425
29179 131425
29180 131425
29181 131164
29182 131164
29183 131164
29184 131164
29185 131164
29186 131164
29187 131164
29188 131164
29189 131164
29190 131164
29191 130904
29192 130904
29193 130904
29194 130904
29195 130904
29196 130904
29197 130904
29198 130904
29199 130904
29200 130904
29201 130461
29202 130461
29203 130461
29204 130461
29205 130461
29206 130461
29207 130461
29208 130461
29209 130461
29210 130461
29211 130023
29212 130023
29213 130023
29214 130023
29215 130023
29216 130023
29217 130023
29218 130023
29219 130023
29220 130023
29221 129915
29222 129915
29223 129915
29224 129915
29225 129915
29226 129915
29227 129915
29228 129915
29229 129915
29230 129915
29231 129558
29232 129558
29233 129558
29234 129558
29235 129558
29236 129558
29237 129558
29238 129558
29239 129558
29240 129558
29241 128870
29242 128870
29243 128870
29244 128870
29245 128870
29246 128870
29247 128870
29248 128870
29249 128870
29250 128870
29251 128234
29252 128234
29253 128234
29254 128234
29255 128234
29256 128234
29257 128234
29258 128234
29259 128234
29260 128234
29261 127965
29262 127965
29263 127965
29264 127965
29265 127965
29266 127965
29267 127965
29268 127965
29269 127965
29270 127965
29271 127899
29272 127899
29273 127899
29274 127899
29275 127899
29276 127899
29277 127899
29278 127899
29279 127899
29280 127899
29281 127924
29282 127924
29283 127924
29284 127924
29285 127924
29286 127924
29287 127924
29288 127924
29289 127924
29290 127924
29291 127951
29292 127951
29293 127951
29294 127951
29295 127951
29296 127951
29297 127951
29298 127951
29299 127951
29300 127951
29301 127508
29302 127508
29303 127508
29304 127508
29305 127508
29306 127508
29307 127508
29308 127508
29309 127508
29310 127508
29311 127227
29312 127227
29313 127227
29314 127227
29315 127227
29316 127227
29317 127227
29318 127227
29319 127227
29320 127227
29321 127034
29322 127034
29323 127034
29324 127034
29325 127034
29326 127034
29327 127034
29328 127034
29329 127034
29330 127034
29331 126828
29332 126828
29333 126828
29334 126828
29335 126828
29336 126828
29337 126828
29338 126828
29339 126828
29340 126828
29341 126658
29342 126658
29343 126658
29344 126658
29345 126658
29346 126658
29347 126658
29348 126658
29349 126658
29350 126658
29351 126493
29352 126493
29353 126493
29354 126493
29355 126493
29356 126493
29357 126493
29358 126493
29359 126493
29360 126493
29361 126272
29362 126272
29363 126272
29364 126272
29365 126272
29366 126272
29367 126272
29368 126272
29369 126272
29370 126272
29371 125759
29372 125759
29373 125759
29374 125759
29375 125759
29376 125759
29377 125759
29378 125759
29379 125759
29380 125759
29381 125415
29382 125415
29383 125415
29384 125415
29385 125415
29386 125415
29387 125415
29388 125415
29389 125415
29390 125415
29391 125169
29392 125169
29393 125169
29394 125169
29395 125169
29396 125169
29397 125169
29398 125169
29399 125169
29400 125169
29401 125028
29402 125028
29403 125028
29404 125028
29405 125028
29406 125028
29407 125028
29408 125028
29409 125028
29410 125028
29411 124910
29412 124910
29413 124910
29414 124910
29415 124910
29416 124910
29417 124910
29418 124910
29419 124910
29420 124910
29421 124426
29422 124426
29423 124426
29424 124426
29425 124426
29426 124426
29427 124426
29428 124426
29429 124426
29430 124426
29431 123909
29432 123909
29433 123909
29434 123909
29435 123909
29436 123909
29437 123909
29438 123909
29439 123909
29440 123909
29441 123909
29442 123909
29443 123909
29444 123909
29445 123909
29446 123909
29447 123909
29448 123909
29449 123909
29450 123909
29451 123824
29452 123824
29453 123824
29454 123824
29455 123824
29456 123824
29457 123824
29458 123824
29459 123824
29460 123824
29461 123359
29462 123359
29463 123359
29464 123359
29465 123359
29466 123359
29467 123359
29468 123359
29469 123359
29470 123359
29471 122813
29472 122813
29473 122813
29474 122813
29475 122813
29476 122813
29477 122813
29478 122813
29479 122813
29480 122813
29481 122293
29482 122293
29483 122293
29484 122293
29485 122293
29486 122293
29487 122293
29488 122293
29489 122293
29490 122293
29491 121747
29492 121747
29493 121747
29494 121747
29495 121747
29496 121747
29497 121747
29498 121747
29499 121747
29500 121747
29501 121528
29502 121528
29503 121528
29504 121528
29505 121528
29506 121528
29507 121528
29508 121528
29509 121528
29510 121528
29511 121109
29512 121109
29513 121109
29514 121109
29515 121109
29516 121109
29517 121109
29518 121109
29519 121109
29520 121109
29521 120798
29522 120798
29523 120798
29524 120798
29525 120798
29526 120798
29527 120798
29528 120798
29529 120798
29530 120798
29531 120737
29532 120737
29533 120737
29534 120737
29535 120737
29536 120737
29537 120737
29538 120737
29539 120737
29540 120737
29541 120504
29542 120504
29543 120504
29544 120504
29545 120504
29546 120504
29547 120504
29548 120504
29549 120504
29550 120504
29551 120227
29552 120227
29553 120227
29554 120227
29555 120227
29556 120227
29557 120227
29558 120227
29559 120227
29560 120227
29561 119915
29562 119915
29563 119915
29564 119915
29565 119915
29566 119915
29567 119915
29568 119915
29569 119915
29570 119915
29571 119641
29572 119641
29573 119641
29574 119641
29575 119641
29576 119641
29577 119641
29578 119641
29579 119641
29580 119641
29581 119253
29582 119253
29583 119253
29584 119253
29585 119253
29586 119253
29587 119253
29588 119253
29589 119253
29590 119253
29591 119086
29592 119086
29593 119086
29594 119086
29595 119086
29596 119086
29597 119086
29598 119086
29599 119086
29600 119086
29601 118874
29602 118874
29603 118874
29604 118874
29605 118874
29606 118874
29607 118874
29608 118874
29609 118874
29610 118874
29611 118950
29612 118950
29613 118950
29614 118950
29615 118950
29616 118950
29617 118950
29618 118950
29619 118950
29620 118950
29621 119453
29622 119453
29623 119453
29624 119453
29625 119453
29626 119453
29627 119453
29628 119453
29629 119453
29630 119453
29631 120185
29632 120185
29633 120185
29634 120185
29635 120185
29636 120185
29637 120185
29638 120185
29639 120185
29640 120185
29641 120526
29642 120526
29643 120526
29644 120526
29645 120526
29646 120526
29647 120526
29648 120526
29649 120526
29650 120526
29651 121069
29652 121069
29653 121069
29654 121069
29655 121069
29656 121069
29657 121069
29658 121069
29659 121069
29660 121069
29661 121675
29662 121675
29663 121675
29664 121675
29665 121675
29666 121675
29667 121675
29668 121675
29669 121675
29670 121675
29671 122612
29672 122612
29673 122612
29674 122612
29675 122612
29676 122612
29677 122612
29678 122612
29679 122612
29680 122612
29681 123433
29682 123433
29683 123433
29684 123433
29685 123433
29686 123433
29687 123433
29688 123433
29689 123433
29690 123433
29691 124431
29692 124431
29693 124431
29694 124431
29695 124431
29696 124431
29697 124431
29698 124431
29699 124431
29700 124431
29701 125604
29702 125604
29703 125604
29704 125604
29705 125604
29706 125604
29707 125604
29708 125604
29709 125604
29710 125604
29711 127115
29712 127115
29713 127115
29714 127115
29715 127115
29716 127115
29717 127115
29718 127115
29719 127115
29720 127115
29721 128655
29722 128655
29723 128655
29724 128655
29725 128655
29726 128655
29727 128655
29728 128655
29729 128655
29730 128655
29731 130090
29732 130090
29733 130090
29734 130090
29735 130090
29736 130090
29737 130090
29738 130090
29739 130090
29740 130090
29741 131720
29742 131720
29743 131720
29744 131720
29745 131720
29746 131720
29747 131720
29748 131720
29749 131720
29750 131720
29751 133406
29752 133406
29753 133406
29754 133406
29755 133406
29756 133406
29757 133406
29758 133406
29759 133406
29760 133406
29761 135258
29762 135258
29763 135258
29764 135258
29765 135258
29766 135258
29767 135258
29768 135258
29769 135258
29770 135258
29771 137418
29772 137418
29773 137418
29774 137418
29775 137418
29776 137418
29777 137418
29778 137418
29779 137418
29780 137418
29781 139639
29782 139639
29783 139639
29784 139639
29785 139639
29786 139639
29787 139639
29788 139639
29789 139639
29790 139639
29791 141561
29792 141561
29793 141561
29794 141561
29795 141561
29796 141561
29797 141561
29798 141561
29799 141561
29800 141561
29801 143543
29802 143543
29803 143543
29804 143543
29805 143543
29806 143543
29807 143543
29808 143543
29809 143543
29810 143543
29811 145261
29812 145261
29813 145261
29814 145261
29815 145261
29816 145261
29817 145261
29818 145261
29819 145261
29820 145261
29821 146750
29822 146750
29823 146750
29824 146750
29825 146750
29826 146750
29827 146750
29828 146750
29829 146750
29830 146750
29831 148339
29832 148339
29833 148339
29834 148339
29835 148339
29836 148339
29837 148339
29838 148339
29839 148339
29840 148339
29841 149970
29842 149970
29843 149970
29844 149970
29845 149970
29846 149970
29847 149970
29848 149970
29849 149970
29850 149970
29851 151258
29852 151258
29853 151258
29854 151258
29855 151258
29856 151258
29857 151258
29858 151258
29859 151258
29860 151258
29861 152735
29862 152735
29863 152735
29864 152735
29865 152735
29866 152735
29867 152735
29868 152735
29869 152735
29870 152735
29871 153838
29872 153838
29873 153838
29874 153838
29875 153838
29876 153838
29877 153838
29878 153838
29879 153838
29880 153838
29881 155043
29882 155043
29883 155043
29884 155043
29885 155043
29886 155043
29887 155043
29888 155043
29889 155043
29890 155043
29891 156188
29892 156188
29893 156188
29894 156188
29895 156188
29896 156188
29897 156188
29898 156188
29899 156188
29900 156188
29901 157153
29902 157153
29903 157153
29904 157153
29905 157153
29906 157153
29907 157153
29908 157153
29909 157153
29910 157153
29911 157949
29912 157949
29913 157949
29914 157949
29915 157949
29916 157949
29917 157949
29918 157949
29919 157949
29920 157949
29921 158744
29922 158744
29923 158744
29924 158744
29925 158744
29926 158744
29927 158744
29928 158744
29929 158744
29930 158744
29931 159595
29932 159595
29933 159595
29934 159595
29935 159595
29936 159595
29937 159595
29938 159595
29939 159595
29940 159595
29941 160488
29942 160488
29943 160488
29944 160488
29945 160488
29946 160488
29947 160488
29948 160488
29949 160488
29950 160488
29951 161434
29952 161434
29953 161434
29954 161434
29955 161434
29956 161434
29957 161434
29958 161434
29959 161434
29960 161434
29961 162228
29962 162228
29963 162228
29964 162228
29965 162228
29966 162228
29967 162228
29968 162228
29969 162228
29970 162228
29971 162708
29972 162708
29973 162708
29974 162708
29975 162708
29976 162708
29977 162708
29978 162708
29979 162708
29980 162708
29981 162945
29982 162945
29983 162945
29984 162945
29985 162945
29986 162945
29987 162945
29988 162945
29989 162945
29990 162945
29991 163158
29992 163158
29993 163158
29994 163158
29995 163158
29996 163158
29997 163158
29998 163158
29999 163158
30000 163158
30001 163607
30002 163607
30003 163607
30004 163607
30005 163607
30006 163607
30007 163607
30008 163607
30009 163607
30010 163607
30011 164223
30012 164223
30013 164223
30014 164223
30015 164223
30016 164223
30017 164223
30018 164223
30019 164223
30020 164223
30021 164937
30022 164937
30023 164937
30024 164937
30025 164937
30026 164937
30027 164937
30028 164937
30029 164937
30030 164937
30031 165453
30032 165453
30033 165453
30034 165453
30035 165453
30036 165453
30037 165453
30038 165453
30039 165453
30040 165453
30041 166178
30042 166178
30043 166178
30044 166178
30045 166178
30046 166178
30047 166178
30048 166178
30049 166178
30050 166178
30051 167129
30052 167129
30053 167129
30054 167129
30055 167129
30056 167129
30057 167129
30058 167129
30059 167129
30060 167129
30061 167950
30062 167950
30063 167950
30064 167950
30065 167950
30066 167950
30067 167950
30068 167950
30069 167950
30070 167950
30071 168940
30072 168940
30073 168940
30074 168940
30075 168940
30076 168940
30077 168940
30078 168940
30079 168940
30080 168940
30081 169788
30082 169788
30083 169788
30084 169788
30085 169788
30086 169788
30087 169788
30088 169788
30089 169788
30090 169788
30091 170587
30092 170587
30093 170587
30094 170587
30095 170587
30096 170587
30097 170587
30098 170587
30099 170587
30100 170587
30101 171481
30102 171481
30103 171481
30104 171481
30105 171481
30106 171481
30107 171481
30108 171481
30109 171481
30110 171481
30111 172533
30112 172533
30113 172533
30114 172533
30115 172533
30116 172533
30117 172533
30118 172533
30119 172533
30120 172533
30121 173477
30122 173477
30123 173477
30124 173477
30125 173477
30126 173477
30127 173477
30128 173477
30129 173477
30130 173477
30131 174151
30132 174151
30133 174151
30134 174151
30135 174151
30136 174151
30137 174151
30138 174151
30139 174151
30140 174151
30141 174541
30142 174541
30143 174541
30144 174541
30145 174541
30146 174541
30147 174541
30148 174541
30149 174541
30150 174541
30151 174692
30152 174692
30153 174692
30154 174692
30155 174692
30156 174692
30157 174692
30158 174692
30159 174692
30160 174692
30161 174978
30162 174978
30163 174978
30164 174978
30165 174978
30166 174978
30167 174978
30168 174978
30169 174978
30170 174978
30171 175431
30172 175431
30173 175431
30174 175431
30175 175431
30176 175431
30177 175431
30178 175431
30179 175431
30180 175431
30181 176422
30182 176422
30183 176422
30184 176422
30185 176422
30186 176422
30187 176422
30188 176422
30189 176422
30190 176422
30191 177422
30192 177422
30193 177422
30194 177422
30195 177422
30196 177422
30197 177422
30198 177422
30199 177422
30200 177422
30201 177998
30202 177998
30203 177998
30204 177998
30205 177998
30206 177998
30207 177998
30208 177998
30209 177998
30210 177998
30211 178200
30212 178200
30213 178200
30214 178200
30215 178200
30216 178200
30217 178200
30218 178200
30219 178200
30220 178200
30221 178326
30222 178326
30223 178326
30224 178326
30225 178326
30226 178326
30227 178326
30228 178326
30229 178326
30230 178326
30231 178522
30232 178522
30233 178522
30234 178522
30235 178522
30236 178522
30237 178522
30238 178522
30239 178522
30240 178522
30241 178532
30242 178532
30243 178532
30244 178532
30245 178532
30246 178532
30247 178532
30248 178532
30249 178532
30250 178532
30251 178547
30252 178547
30253 178547
30254 178547
30255 178547
30256 178547
30257 178547
30258 178547
30259 178547
30260 178547
30261 178692
30262 178692
30263 178692
30264 178692
30265 178692
30266 178692
30267 178692
30268 178692
30269 178692
30270 178692
30271 179120
30272 179120
30273 179120
30274 179120
30275 179120
30276 179120
30277 179120
30278 179120
30279 179120
30280 179120
30281 179523
30282 179523
30283 179523
30284 179523
30285 179523
30286 179523
30287 179523
30288 179523
30289 179523
30290 179523
30291 179854
30292 179854
30293 179854
30294 179854
30295 179854
30296 179854
30297 179854
30298 179854
30299 179854
30300 179854
30301 179976
30302 179976
30303 179976
30304 179976
30305 179976
30306 179976
30307 179976
30308 179976
30309 179976
30310 179976
30311 179694
30312 179694
30313 179694
30314 179694
30315 179694
30316 179694
30317 179694
30318 179694
30319 179694
30320 179694
30321 179652
30322 179652
30323 179652
30324 179652
30325 179652
30326 179652
30327 179652
30328 179652
30329 179652
30330 179652
30331 180035
30332 180035
30333 180035
30334 180035
30335 180035
30336 180035
30337 180035
30338 180035
30339 180035
30340 180035
30341 180581
30342 180581
30343 180581
30344 180581
30345 180581
30346 180581
30347 180581
30348 180581
30349 180581
30350 180581
30351 181214
30352 181214
30353 181214
30354 181214
30355 181214
30356 181214
30357 181214
30358 181214
30359 181214
30360 181214
30361 181486
30362 181486
30363 181486
30364 181486
30365 181486
30366 181486
30367 181486
30368 181486
30369 181486
30370 181486
30371 181804
30372 181804
30373 181804
30374 181804
30375 181804
30376 181804
30377 181804
30378 181804
30379 181804
30380 181804
30381 181596
30382 181596
30383 181596
30384 181596
30385 181596
30386 181596
30387 181596
30388 181596
30389 181596
30390 181596
30391 181623
30392 181623
30393 181623
30394 181623
30395 181623
30396 181623
30397 181623
30398 181623
30399 181623
30400 181623
30401 181725
30402 181725
30403 181725
30404 181725
30405 181725
30406 181725
30407 181725
30408 181725
30409 181725
30410 181725
30411 182157
30412 182157
30413 182157
30414 182157
30415 182157
30416 182157
30417 182157
30418 182157
30419 182157
30420 182157
30421 182659
30422 182659
30423 182659
30424 182659
30425 182659
30426 182659
30427 182659
30428 182659
30429 182659
30430 182659
30431 183083
30432 183083
30433 183083
30434 183083
30435 183083
30436 183083
30437 183083
30438 183083
30439 183083
30440 183083
30441 183687
30442 183687
30443 183687
30444 183687
30445 183687
30446 183687
30447 183687
30448 183687
30449 183687
30450 183687
30451 184399
30452 184399
30453 184399
30454 184399
30455 184399
30456 184399
30457 184399
30458 184399
30459 184399
30460 184399
30461 184968
30462 184968
30463 184968
30464 184968
30465 184968
30466 184968
30467 184968
30468 184968
30469 184968
30470 184968
30471 184745
30472 184745
30473 184745
30474 184745
30475 184745
30476 184745
30477 184745
30478 184745
30479 184745
30480 184745
30481 184638
30482 184638
30483 184638
30484 184638
30485 184638
30486 184638
30487 184638
30488 184638
30489 184638
30490 184638
30491 184614
30492 184614
30493 184614
30494 184614
30495 184614
30496 184614
30497 184614
30498 184614
30499 184614
30500 184614
30501 184723
30502 184723
30503 184723
30504 184723
30505 184723
30506 184723
30507 184723
30508 184723
30509 184723
30510 184723
30511 185415
30512 185415
30513 185415
30514 185415
30515 185415
30516 185415
30517 185415
30518 185415
30519 185415
30520 185415
30521 185895
30522 185895
30523 185895
30524 185895
30525 185895
30526 185895
30527 185895
30528 185895
30529 185895
30530 185895
30531 186101
30532 186101
30533 186101
30534 186101
30535 186101
30536 186101
30537 186101
30538 186101
30539 186101
30540 186101
30541 186356
30542 186356
30543 186356
30544 186356
30545 186356
30546 186356
30547 186356
30548 186356
30549 186356
30550 186356
30551 186797
30552 186797
30553 186797
30554 186797
30555 186797
30556 186797
30557 186797
30558 186797
30559 186797
30560 186797
30561 187655
30562 187655
30563 187655
30564 187655
30565 187655
30566 187655
30567 187655
30568 187655
30569 187655
30570 187655
30571 188190
30572 188190
30573 188190
30574 188190
30575 188190
30576 188190
30577 188190
30578 188190
30579 188190
30580 188190
30581 188788
30582 188788
30583 188788
30584 188788
30585 188788
30586 188788
30587 188788
30588 188788
30589 188788
30590 188788
30591 189230
30592 189230
30593 189230
30594 189230
30595 189230
30596 189230
30597 189230
30598 189230
30599 189230
30600 189230
30601 190026
30602 190026
30603 190026
30604 190026
30605 190026
30606 190026
30607 190026
30608 190026
30609 190026
30610 190026
30611 190748
30612 190748
30613 190748
30614 190748
30615 190748
30616 190748
30617 190748
30618 190748
30619 190748
30620 190748
30621 191241
30622 191241
30623 191241
30624 191241
30625 191241
30626 191241
30627 191241
30628 191241
30629 191241
30630 191241
30631 191428
30632 191428
30633 191428
30634 191428
30635 191428
30636 191428
30637 191428
30638 191428
30639 191428
30640 191428
30641 191368
30642 191368
30643 191368
30644 191368
30645 191368
30646 191368
30647 191368
30648 191368
30649 191368
30650 191368
30651 190912
30652 190912
30653 190912
30654 190912
30655 190912
30656 190912
30657 190912
30658 190912
30659 190912
30660 190912
30661 190344
30662 190344
30663 190344
30664 190344
30665 190344
30666 190344
30667 190344
30668 190344
30669 190344
30670 190344
30671 190333
30672 190333
30673 190333
30674 190333
30675 190333
30676 190333
30677 190333
30678 190333
30679 190333
30680 190333
30681 190187
30682 190187
30683 190187
30684 190187
30685 190187
30686 190187
30687 190187
30688 190187
30689 190187
30690 190187
30691 189858
30692 189858
30693 189858
30694 189858
30695 189858
30696 189858
30697 189858
30698 189858
30699 189858
30700 189858
30701 189285
30702 189285
30703 189285
30704 189285
30705 189285
30706 189285
30707 189285
30708 189285
30709 189285
30710 189285
30711 188020
30712 188020
30713 188020
30714 188020
30715 188020
30716 188020
30717 188020
30718 188020
30719 188020
30720 188020
30721 186729
30722 186729
30723 186729
30724 186729
30725 186729
30726 186729
30727 186729
30728 186729
30729 186729
30730 186729
30731 185612
30732 185612
30733 185612
30734 185612
30735 185612
30736 185612
30737 185612
30738 185612
30739 185612
30740 185612
30741 184610
30742 184610
30743 184610
30744 184610
30745 184610
30746 184610
30747 184610
30748 184610
30749 184610
30750 184610
30751 183201
30752 183201
30753 183201
30754 183201
30755 183201
30756 183201
30757 183201
30758 183201
30759 183201
30760 183201
30761 181314
30762 181314
30763 181314
30764 181314
30765 181314
30766 181314
30767 181314
30768 181314
30769 181314
30770 181314
30771 179484
30772 179484
30773 179484
30774 179484
30775 179484
30776 179484
30777 179484
30778 179484
30779 179484
30780 179484
30781 177770
30782 177770
30783 177770
30784 177770
30785 177770
30786 177770
30787 177770
30788 177770
30789 177770
30790 177770
30791 175982
30792 175982
30793 175982
30794 175982
30795 175982
30796 175982
30797 175982
30798 175982
30799 175982
30800 175982
30801 173700
30802 173700
30803 173700
30804 173700
30805 173700
30806 173700
30807 173700
30808 173700
30809 173700
30810 173700
30811 171253
30812 171253
30813 171253
30814 171253
30815 171253
30816 171253
30817 171253
30818 171253
30819 171253
30820 171253
30821 168935
30822 168935
30823 168935
30824 168935
30825 168935
30826 168935
30827 168935
30828 168935
30829 168935
30830 168935
30831 167072
30832 167072
30833 167072
30834 167072
30835 167072
30836 167072
30837 167072
30838 167072
30839 167072
30840 167072
30841 165178
30842 165178
30843 165178
30844 165178
30845 165178
30846 165178
30847 165178
30848 165178
30849 165178
30850 165178
30851 163562
30852 163562
30853 163562
30854 163562
30855 163562
30856 163562
30857 163562
30858 163562
30859 163562
30860 163562
30861 161983
30862 161983
30863 161983
30864 161983
30865 161983
30866 161983
30867 161983
30868 161983
30869 161983
30870 161983
30871 160078
30872 160078
30873 160078
30874 160078
30875 160078
30876 160078
30877 160078
30878 160078
30879 160078
30880 160078
30881 158175
30882 158175
30883 158175
30884 158175
30885 158175
30886 158175
30887 158175
30888 158175
30889 158175
30890 158175
30891 156574
30892 156574
30893 156574
30894 156574
30895 156574
30896 156574
30897 156574
30898 156574
30899 156574
30900 156574
30901 155262
30902 155262
30903 155262
30904 155262
30905 155262
30906 155262
30907 155262
30908 155262
30909 155262
30910 155262
30911 154247
30912 154247
30913 154247
30914 154247
30915 154247
30916 154247
30917 154247
30918 154247
30919 154247
30920 154247
30921 153025
30922 153025
30923 153025
30924 153025
30925 153025
30926 153025
30927 153025
30928 153025
30929 153025
30930 153025
30931 151391
30932 151391
30933 151391
30934 151391
30935 151391
30936 151391
30937 151391
30938 151391
30939 151391
30940 151391
30941 149373
30942 149373
30943 149373
30944 149373
30945 149373
30946 149373
30947 149373
30948 149373
30949 149373
30950 149373
30951 147649
30952 147649
30953 147649
30954 147649
30955 147649
30956 147649
30957 147649
30958 147649
30959 147649
30960 147649
30961 146482
30962 146482
30963 146482
30964 146482
30965 146482
30966 146482
30967 146482
30968 146482
30969 146482
30970 146482
30971 145475
30972 145475
30973 145475
30974 145475
30975 145475
30976 145475
30977 145475
30978 145475
30979 145475
30980 145475
30981 144366
30982 144366
30983 144366
30984 144366
30985 144366
30986 144366
30987 144366
30988 144366
30989 144366
30990 144366
30991 143419
30992 143419
30993 143419
30994 143419
30995 143419
30996 143419
30997 143419
30998 143419
30999 143419
31000 143419
31001 142736
31002 142736
31003 142736
31004 142736
31005 142736
31006 142736
31007 142736
31008 142736
31009 142736
31010 142736
31011 142143
31012 142143
31013 142143
31014 142143
31015 142143
31016 142143
31017 142143
31018 142143
31019 142143
31020 142143
31021 141596
31022 141596
31023 141596
31024 141596
31025 141596
31026 141596
31027 141596
31028 141596
31029 141596
31030 141596
31031 140867
31032 140867
31033 140867
31034 140867
31035 140867
31036 140867
31037 140867
31038 140867
31039 140867
31040 140867
31041 140348
31042 140348
31043 140348
31044 140348
31045 140348
31046 140348
31047 140348
31048 140348
31049 140348
31050 140348
31051 139731
31052 139731
31053 139731
31054 139731
31055 139731
31056 139731
31057 139731
31058 139731
31059 139731
31060 139731
31061 139280
31062 139280
31063 139280
31064 139280
31065 139280
31066 139280
31067 139280
31068 139280
31069 139280
31070 139280
31071 139236
31072 139236
31073 139236
31074 139236
31075 139236
31076 139236
31077 139236
31078 139236
31079 139236
31080 139236
31081 139391
31082 139391
31083 139391
31084 139391
31085 139391
31086 139391
31087 139391
31088 139391
31089 139391
31090 139391
31091 139230
31092 139230
31093 139230
31094 139230
31095 139230
31096 139230
31097 139230
31098 139230
31099 139230
31100 139230
31101 138903
31102 138903
31103 138903
31104 138903
31105 138903
31106 138903
31107 138903
31108 138903
31109 138903
31110 138903
31111 138778
31112 138778
31113 138778
31114 138778
31115 138778
31116 138778
31117 138778
31118 138778
31119 138778
31120 138778
31121 139062
31122 139062
31123 139062
31124 139062
31125 139062
31126 139062
31127 139062
31128 139062
31129 139062
31130 139062
31131 139525
31132 139525
31133 139525
31134 139525
31135 139525
31136 139525
31137 139525
31138 139525
31139 139525
31140 139525
31141 140111
31142 140111
31143 140111
31144 140111
[truncated: 38,027 more chars]
