# Supplementary material for: Adenovirus maturation establishes the transcription competent packaging of its genome
Source: EMBO Rep. 2025 Oct 21;26(22):5589–611. doi: 10.1038/s44319-025-00598-z (PMC12635127; doi:10.1038/s44319-025-00598-z)
Supplement: Supplementary file 2 — Source data Fig. 1 [file 44319_2025_598_MOESM2_ESM.zip › figure1/C/AdWT_free_DMS_1_globalAccess.wig]

variableStep chrom=AdVir_del
1 3647.1
2 3647.1
3 3647.1
4 3647.1
5 3647.1
6 3647.1
7 3647.1
8 3647.1
9 3647.1
10 3647.1
11 7757.68
12 7757.68
13 7757.68
14 7757.68
15 7757.68
16 7757.68
17 7757.68
18 7757.68
19 7757.68
20 7757.68
21 12112.8
22 12112.8
23 12112.8
24 12112.8
25 12112.8
26 12112.8
27 12112.8
28 12112.8
29 12112.8
30 12112.8
31 16658.9
32 16658.9
33 16658.9
34 16658.9
35 16658.9
36 16658.9
37 16658.9
38 16658.9
39 16658.9
40 16658.9
41 21466.5
42 21466.5
43 21466.5
44 21466.5
45 21466.5
46 21466.5
47 21466.5
48 21466.5
49 21466.5
50 21466.5
51 26512.6
52 26512.6
53 26512.6
54 26512.6
55 26512.6
56 26512.6
57 26512.6
58 26512.6
59 26512.6
60 26512.6
61 31937
62 31937
63 31937
64 31937
65 31937
66 31937
67 31937
68 31937
69 31937
70 31937
71 37630.3
72 37630.3
73 37630.3
74 37630.3
75 37630.3
76 37630.3
77 37630.3
78 37630.3
79 37630.3
80 37630.3
81 43558.4
82 43558.4
83 43558.4
84 43558.4
85 43558.4
86 43558.4
87 43558.4
88 43558.4
89 43558.4
90 43558.4
91 49631.2
92 49631.2
93 49631.2
94 49631.2
95 49631.2
96 49631.2
97 49631.2
98 49631.2
99 49631.2
100 49631.2
101 55781.8
102 55781.8
103 55781.8
104 55781.8
105 55781.8
106 55781.8
107 55781.8
108 55781.8
109 55781.8
110 55781.8
111 62237.9
112 62237.9
113 62237.9
114 62237.9
115 62237.9
116 62237.9
117 62237.9
118 62237.9
119 62237.9
120 62237.9
121 68790
122 68790
123 68790
124 68790
125 68790
126 68790
127 68790
128 68790
129 68790
130 68790
131 75553.8
132 75553.8
133 75553.8
134 75553.8
135 75553.8
136 75553.8
137 75553.8
138 75553.8
139 75553.8
140 75553.8
141 82393
142 82393
143 82393
144 82393
145 82393
146 82393
147 82393
148 82393
149 82393
150 82393
151 89166.5
152 89166.5
153 89166.5
154 89166.5
155 89166.5
156 89166.5
157 89166.5
158 89166.5
159 89166.5
160 89166.5
161 96025.2
162 96025.2
163 96025.2
164 96025.2
165 96025.2
166 96025.2
167 96025.2
168 96025.2
169 96025.2
170 96025.2
171 102971
172 102971
173 102971
174 102971
175 102971
176 102971
177 102971
178 102971
179 102971
180 102971
181 109875
182 109875
183 109875
184 109875
185 109875
186 109875
187 109875
188 109875
189 109875
190 109875
191 116825
192 116825
193 116825
194 116825
195 116825
196 116825
197 116825
198 116825
199 116825
200 116825
201 120144
202 120144
203 120144
204 120144
205 120144
206 120144
207 120144
208 120144
209 120144
210 120144
211 122859
212 122859
213 122859
214 122859
215 122859
216 122859
217 122859
218 122859
219 122859
220 122859
221 125349
222 125349
223 125349
224 125349
225 125349
226 125349
227 125349
228 125349
229 125349
230 125349
231 127737
232 127737
233 127737
234 127737
235 127737
236 127737
237 127737
238 127737
239 127737
240 127737
241 129854
242 129854
243 129854
244 129854
245 129854
246 129854
247 129854
248 129854
249 129854
250 129854
251 131641
252 131641
253 131641
254 131641
255 131641
256 131641
257 131641
258 131641
259 131641
260 131641
261 132806
262 132806
263 132806
264 132806
265 132806
266 132806
267 132806
268 132806
269 132806
270 132806
271 133592
272 133592
273 133592
274 133592
275 133592
276 133592
277 133592
278 133592
279 133592
280 133592
281 134148
282 134148
283 134148
284 134148
285 134148
286 134148
287 134148
288 134148
289 134148
290 134148
291 134590
292 134590
293 134590
294 134590
295 134590
296 134590
297 134590
298 134590
299 134590
300 134590
301 135162
302 135162
303 135162
304 135162
305 135162
306 135162
307 135162
308 135162
309 135162
310 135162
311 135273
312 135273
313 135273
314 135273
315 135273
316 135273
317 135273
318 135273
319 135273
320 135273
321 135250
322 135250
323 135250
324 135250
325 135250
326 135250
327 135250
328 135250
329 135250
330 135250
331 134962
332 134962
333 134962
334 134962
335 134962
336 134962
337 134962
338 134962
339 134962
340 134962
341 134545
342 134545
343 134545
344 134545
345 134545
346 134545
347 134545
348 134545
349 134545
350 134545
351 134190
352 134190
353 134190
354 134190
355 134190
356 134190
357 134190
358 134190
359 134190
360 134190
361 133715
362 133715
363 133715
364 133715
365 133715
366 133715
367 133715
368 133715
369 133715
370 133715
371 133104
372 133104
373 133104
374 133104
375 133104
376 133104
377 133104
378 133104
379 133104
380 133104
381 132500
382 132500
383 132500
384 132500
385 132500
386 132500
387 132500
388 132500
389 132500
390 132500
391 131912
392 131912
393 131912
394 131912
395 131912
396 131912
397 131912
398 131912
399 131912
400 131912
401 131231
402 131231
403 131231
404 131231
405 131231
406 131231
407 131231
408 131231
409 131231
410 131231
411 130738
412 130738
413 130738
414 130738
415 130738
416 130738
417 130738
418 130738
419 130738
420 130738
421 130207
422 130207
423 130207
424 130207
425 130207
426 130207
427 130207
428 130207
429 130207
430 130207
431 129611
432 129611
433 129611
434 129611
435 129611
436 129611
437 129611
438 129611
439 129611
440 129611
441 129047
442 129047
443 129047
444 129047
445 129047
446 129047
447 129047
448 129047
449 129047
450 129047
451 128798
452 128798
453 128798
454 128798
455 128798
456 128798
457 128798
458 128798
459 128798
460 128798
461 128834
462 128834
463 128834
464 128834
465 128834
466 128834
467 128834
468 128834
469 128834
470 128834
471 128895
472 128895
473 128895
474 128895
475 128895
476 128895
477 128895
478 128895
479 128895
480 128895
481 128926
482 128926
483 128926
484 128926
485 128926
486 128926
487 128926
488 128926
489 128926
490 128926
491 128927
492 128927
493 128927
494 128927
495 128927
496 128927
497 128927
498 128927
499 128927
500 128927
501 128678
502 128678
503 128678
504 128678
505 128678
506 128678
507 128678
508 128678
509 128678
510 128678
511 128651
512 128651
513 128651
514 128651
515 128651
516 128651
517 128651
518 128651
519 128651
520 128651
521 128605
522 128605
523 128605
524 128605
525 128605
526 128605
527 128605
528 128605
529 128605
530 128605
531 128450
532 128450
533 128450
534 128450
535 128450
536 128450
537 128450
538 128450
539 128450
540 128450
541 128325
542 128325
543 128325
544 128325
545 128325
546 128325
547 128325
548 128325
549 128325
550 128325
551 128353
552 128353
553 128353
554 128353
555 128353
556 128353
557 128353
558 128353
559 128353
560 128353
561 128465
562 128465
563 128465
564 128465
565 128465
566 128465
567 128465
568 128465
569 128465
570 128465
571 128474
572 128474
573 128474
574 128474
575 128474
576 128474
577 128474
578 128474
579 128474
580 128474
581 128421
582 128421
583 128421
584 128421
585 128421
586 128421
587 128421
588 128421
589 128421
590 128421
591 128289
592 128289
593 128289
594 128289
595 128289
596 128289
597 128289
598 128289
599 128289
600 128289
601 128359
602 128359
603 128359
604 128359
605 128359
606 128359
607 128359
608 128359
609 128359
610 128359
611 128287
612 128287
613 128287
614 128287
615 128287
616 128287
617 128287
618 128287
619 128287
620 128287
621 128171
622 128171
623 128171
624 128171
625 128171
626 128171
627 128171
628 128171
629 128171
630 128171
631 127917
632 127917
633 127917
634 127917
635 127917
636 127917
637 127917
638 127917
639 127917
640 127917
641 127594
642 127594
643 127594
644 127594
645 127594
646 127594
647 127594
648 127594
649 127594
650 127594
651 126768
652 126768
653 126768
654 126768
655 126768
656 126768
657 126768
658 126768
659 126768
660 126768
661 125814
662 125814
663 125814
664 125814
665 125814
666 125814
667 125814
668 125814
669 125814
670 125814
671 124996
672 124996
673 124996
674 124996
675 124996
676 124996
677 124996
678 124996
679 124996
680 124996
681 124226
682 124226
683 124226
684 124226
685 124226
686 124226
687 124226
688 124226
689 124226
690 124226
691 123568
692 123568
693 123568
694 123568
695 123568
696 123568
697 123568
698 123568
699 123568
700 123568
701 122850
702 122850
703 122850
704 122850
705 122850
706 122850
707 122850
708 122850
709 122850
710 122850
711 122041
712 122041
713 122041
714 122041
715 122041
716 122041
717 122041
718 122041
719 122041
720 122041
721 121451
722 121451
723 121451
724 121451
725 121451
726 121451
727 121451
728 121451
729 121451
730 121451
731 121074
732 121074
733 121074
734 121074
735 121074
736 121074
737 121074
738 121074
739 121074
740 121074
741 120790
742 120790
743 120790
744 120790
745 120790
746 120790
747 120790
748 120790
749 120790
750 120790
751 120262
752 120262
753 120262
754 120262
755 120262
756 120262
757 120262
758 120262
759 120262
760 120262
761 119617
762 119617
763 119617
764 119617
765 119617
766 119617
767 119617
768 119617
769 119617
770 119617
771 119017
772 119017
773 119017
774 119017
775 119017
776 119017
777 119017
778 119017
779 119017
780 119017
781 118568
782 118568
783 118568
784 118568
785 118568
786 118568
787 118568
788 118568
789 118568
790 118568
791 118290
792 118290
793 118290
794 118290
795 118290
796 118290
797 118290
798 118290
799 118290
800 118290
801 117773
802 117773
803 117773
804 117773
805 117773
806 117773
807 117773
808 117773
809 117773
810 117773
811 117511
812 117511
813 117511
814 117511
815 117511
816 117511
817 117511
818 117511
819 117511
820 117511
821 117403
822 117403
823 117403
824 117403
825 117403
826 117403
827 117403
828 117403
829 117403
830 117403
831 117607
832 117607
833 117607
834 117607
835 117607
836 117607
837 117607
838 117607
839 117607
840 117607
841 117808
842 117808
843 117808
844 117808
845 117808
846 117808
847 117808
848 117808
849 117808
850 117808
851 118393
852 118393
853 118393
854 118393
855 118393
856 118393
857 118393
858 118393
859 118393
860 118393
861 119076
862 119076
863 119076
864 119076
865 119076
866 119076
867 119076
868 119076
869 119076
870 119076
871 119787
872 119787
873 119787
874 119787
875 119787
876 119787
877 119787
878 119787
879 119787
880 119787
881 120590
882 120590
883 120590
884 120590
885 120590
886 120590
887 120590
888 120590
889 120590
890 120590
891 121118
892 121118
893 121118
894 121118
895 121118
896 121118
897 121118
898 121118
899 121118
900 121118
901 121916
902 121916
903 121916
904 121916
905 121916
906 121916
907 121916
908 121916
909 121916
910 121916
911 122725
912 122725
913 122725
914 122725
915 122725
916 122725
917 122725
918 122725
919 122725
920 122725
921 123301
922 123301
923 123301
924 123301
925 123301
926 123301
927 123301
928 123301
929 123301
930 123301
931 123668
932 123668
933 123668
934 123668
935 123668
936 123668
937 123668
938 123668
939 123668
940 123668
941 123903
942 123903
943 123903
944 123903
945 123903
946 123903
947 123903
948 123903
949 123903
950 123903
951 124195
952 124195
953 124195
954 124195
955 124195
956 124195
957 124195
958 124195
959 124195
960 124195
961 124740
962 124740
963 124740
964 124740
965 124740
966 124740
967 124740
968 124740
969 124740
970 124740
971 125592
972 125592
973 125592
974 125592
975 125592
976 125592
977 125592
978 125592
979 125592
980 125592
981 126367
982 126367
983 126367
984 126367
985 126367
986 126367
987 126367
988 126367
989 126367
990 126367
991 126650
992 126650
993 126650
994 126650
995 126650
996 126650
997 126650
998 126650
999 126650
1000 126650
1001 126961
1002 126961
1003 126961
1004 126961
1005 126961
1006 126961
1007 126961
1008 126961
1009 126961
1010 126961
1011 126934
1012 126934
1013 126934
1014 126934
1015 126934
1016 126934
1017 126934
1018 126934
1019 126934
1020 126934
1021 126755
1022 126755
1023 126755
1024 126755
1025 126755
1026 126755
1027 126755
1028 126755
1029 126755
1030 126755
1031 126277
1032 126277
1033 126277
1034 126277
1035 126277
1036 126277
1037 126277
1038 126277
1039 126277
1040 126277
1041 125925
1042 125925
1043 125925
1044 125925
1045 125925
1046 125925
1047 125925
1048 125925
1049 125925
1050 125925
1051 125468
1052 125468
1053 125468
1054 125468
1055 125468
1056 125468
1057 125468
1058 125468
1059 125468
1060 125468
1061 124962
1062 124962
1063 124962
1064 124962
1065 124962
1066 124962
1067 124962
1068 124962
1069 124962
1070 124962
1071 124336
1072 124336
1073 124336
1074 124336
1075 124336
1076 124336
1077 124336
1078 124336
1079 124336
1080 124336
1081 123545
1082 123545
1083 123545
1084 123545
1085 123545
1086 123545
1087 123545
1088 123545
1089 123545
1090 123545
1091 123122
1092 123122
1093 123122
1094 123122
1095 123122
1096 123122
1097 123122
1098 123122
1099 123122
1100 123122
1101 122355
1102 122355
1103 122355
1104 122355
1105 122355
1106 122355
1107 122355
1108 122355
1109 122355
1110 122355
1111 121718
1112 121718
1113 121718
1114 121718
1115 121718
1116 121718
1117 121718
1118 121718
1119 121718
1120 121718
1121 121037
1122 121037
1123 121037
1124 121037
1125 121037
1126 121037
1127 121037
1128 121037
1129 121037
1130 121037
1131 120615
1132 120615
1133 120615
1134 120615
1135 120615
1136 120615
1137 120615
1138 120615
1139 120615
1140 120615
1141 120319
1142 120319
1143 120319
1144 120319
1145 120319
1146 120319
1147 120319
1148 120319
1149 120319
1150 120319
1151 120053
1152 120053
1153 120053
1154 120053
1155 120053
1156 120053
1157 120053
1158 120053
1159 120053
1160 120053
1161 119421
1162 119421
1163 119421
1164 119421
1165 119421
1166 119421
1167 119421
1168 119421
1169 119421
1170 119421
1171 118716
1172 118716
1173 118716
1174 118716
1175 118716
1176 118716
1177 118716
1178 118716
1179 118716
1180 118716
1181 118241
1182 118241
1183 118241
1184 118241
1185 118241
1186 118241
1187 118241
1188 118241
1189 118241
1190 118241
1191 118213
1192 118213
1193 118213
1194 118213
1195 118213
1196 118213
1197 118213
1198 118213
1199 118213
1200 118213
1201 118312
1202 118312
1203 118312
1204 118312
1205 118312
1206 118312
1207 118312
1208 118312
1209 118312
1210 118312
1211 118654
1212 118654
1213 118654
1214 118654
1215 118654
1216 118654
1217 118654
1218 118654
1219 118654
1220 118654
1221 119124
1222 119124
1223 119124
1224 119124
1225 119124
1226 119124
1227 119124
1228 119124
1229 119124
1230 119124
1231 119731
1232 119731
1233 119731
1234 119731
1235 119731
1236 119731
1237 119731
1238 119731
1239 119731
1240 119731
1241 120242
1242 120242
1243 120242
1244 120242
1245 120242
1246 120242
1247 120242
1248 120242
1249 120242
1250 120242
1251 120768
1252 120768
1253 120768
1254 120768
1255 120768
1256 120768
1257 120768
1258 120768
1259 120768
1260 120768
1261 121450
1262 121450
1263 121450
1264 121450
1265 121450
1266 121450
1267 121450
1268 121450
1269 121450
1270 121450
1271 122226
1272 122226
1273 122226
1274 122226
1275 122226
1276 122226
1277 122226
1278 122226
1279 122226
1280 122226
1281 123051
1282 123051
1283 123051
1284 123051
1285 123051
1286 123051
1287 123051
1288 123051
1289 123051
1290 123051
1291 123725
1292 123725
1293 123725
1294 123725
1295 123725
1296 123725
1297 123725
1298 123725
1299 123725
1300 123725
1301 124669
1302 124669
1303 124669
1304 124669
1305 124669
1306 124669
1307 124669
1308 124669
1309 124669
1310 124669
1311 125522
1312 125522
1313 125522
1314 125522
1315 125522
1316 125522
1317 125522
1318 125522
1319 125522
1320 125522
1321 126560
1322 126560
1323 126560
1324 126560
1325 126560
1326 126560
1327 126560
1328 126560
1329 126560
1330 126560
1331 127484
1332 127484
1333 127484
1334 127484
1335 127484
1336 127484
1337 127484
1338 127484
1339 127484
1340 127484
1341 128332
1342 128332
1343 128332
1344 128332
1345 128332
1346 128332
1347 128332
1348 128332
1349 128332
1350 128332
1351 129225
1352 129225
1353 129225
1354 129225
1355 129225
1356 129225
1357 129225
1358 129225
1359 129225
1360 129225
1361 130433
1362 130433
1363 130433
1364 130433
1365 130433
1366 130433
1367 130433
1368 130433
1369 130433
1370 130433
1371 131479
1372 131479
1373 131479
1374 131479
1375 131479
1376 131479
1377 131479
1378 131479
1379 131479
1380 131479
1381 132338
1382 132338
1383 132338
1384 132338
1385 132338
1386 132338
1387 132338
1388 132338
1389 132338
1390 132338
1391 133078
1392 133078
1393 133078
1394 133078
1395 133078
1396 133078
1397 133078
1398 133078
1399 133078
1400 133078
1401 133714
1402 133714
1403 133714
1404 133714
1405 133714
1406 133714
1407 133714
1408 133714
1409 133714
1410 133714
1411 134228
1412 134228
1413 134228
1414 134228
1415 134228
1416 134228
1417 134228
1418 134228
1419 134228
1420 134228
1421 134591
1422 134591
1423 134591
1424 134591
1425 134591
1426 134591
1427 134591
1428 134591
1429 134591
1430 134591
1431 134890
1432 134890
1433 134890
1434 134890
1435 134890
1436 134890
1437 134890
1438 134890
1439 134890
1440 134890
1441 135317
1442 135317
1443 135317
1444 135317
1445 135317
1446 135317
1447 135317
1448 135317
1449 135317
1450 135317
1451 135738
1452 135738
1453 135738
1454 135738
1455 135738
1456 135738
1457 135738
1458 135738
1459 135738
1460 135738
1461 135890
1462 135890
1463 135890
1464 135890
1465 135890
1466 135890
1467 135890
1468 135890
1469 135890
1470 135890
1471 135960
1472 135960
1473 135960
1474 135960
1475 135960
1476 135960
1477 135960
1478 135960
1479 135960
1480 135960
1481 135918
1482 135918
1483 135918
1484 135918
1485 135918
1486 135918
1487 135918
1488 135918
1489 135918
1490 135918
1491 135822
1492 135822
1493 135822
1494 135822
1495 135822
1496 135822
1497 135822
1498 135822
1499 135822
1500 135822
1501 135660
1502 135660
1503 135660
1504 135660
1505 135660
1506 135660
1507 135660
1508 135660
1509 135660
1510 135660
1511 135371
1512 135371
1513 135371
1514 135371
1515 135371
1516 135371
1517 135371
1518 135371
1519 135371
1520 135371
1521 134917
1522 134917
1523 134917
1524 134917
1525 134917
1526 134917
1527 134917
1528 134917
1529 134917
1530 134917
1531 134613
1532 134613
1533 134613
1534 134613
1535 134613
1536 134613
1537 134613
1538 134613
1539 134613
1540 134613
1541 134372
1542 134372
1543 134372
1544 134372
1545 134372
1546 134372
1547 134372
1548 134372
1549 134372
1550 134372
1551 134252
1552 134252
1553 134252
1554 134252
1555 134252
1556 134252
1557 134252
1558 134252
1559 134252
1560 134252
1561 134065
1562 134065
1563 134065
1564 134065
1565 134065
1566 134065
1567 134065
1568 134065
1569 134065
1570 134065
1571 133872
1572 133872
1573 133872
1574 133872
1575 133872
1576 133872
1577 133872
1578 133872
1579 133872
1580 133872
1581 133654
1582 133654
1583 133654
1584 133654
1585 133654
1586 133654
1587 133654
1588 133654
1589 133654
1590 133654
1591 133747
1592 133747
1593 133747
1594 133747
1595 133747
1596 133747
1597 133747
1598 133747
1599 133747
1600 133747
1601 134112
1602 134112
1603 134112
1604 134112
1605 134112
1606 134112
1607 134112
1608 134112
1609 134112
1610 134112
1611 134563
1612 134563
1613 134563
1614 134563
1615 134563
1616 134563
1617 134563
1618 134563
1619 134563
1620 134563
1621 135239
1622 135239
1623 135239
1624 135239
1625 135239
1626 135239
1627 135239
1628 135239
1629 135239
1630 135239
1631 136019
1632 136019
1633 136019
1634 136019
1635 136019
1636 136019
1637 136019
1638 136019
1639 136019
1640 136019
1641 136573
1642 136573
1643 136573
1644 136573
1645 136573
1646 136573
1647 136573
1648 136573
1649 136573
1650 136573
1651 137073
1652 137073
1653 137073
1654 137073
1655 137073
1656 137073
1657 137073
1658 137073
1659 137073
1660 137073
1661 138020
1662 138020
1663 138020
1664 138020
1665 138020
1666 138020
1667 138020
1668 138020
1669 138020
1670 138020
1671 139051
1672 139051
1673 139051
1674 139051
1675 139051
1676 139051
1677 139051
1678 139051
1679 139051
1680 139051
1681 140447
1682 140447
1683 140447
1684 140447
1685 140447
1686 140447
1687 140447
1688 140447
1689 140447
1690 140447
1691 141773
1692 141773
1693 141773
1694 141773
1695 141773
1696 141773
1697 141773
1698 141773
1699 141773
1700 141773
1701 143133
1702 143133
1703 143133
1704 143133
1705 143133
1706 143133
1707 143133
1708 143133
1709 143133
1710 143133
1711 144521
1712 144521
1713 144521
1714 144521
1715 144521
1716 144521
1717 144521
1718 144521
1719 144521
1720 144521
1721 146019
1722 146019
1723 146019
1724 146019
1725 146019
1726 146019
1727 146019
1728 146019
1729 146019
1730 146019
1731 147210
1732 147210
1733 147210
1734 147210
1735 147210
1736 147210
1737 147210
1738 147210
1739 147210
1740 147210
1741 148218
1742 148218
1743 148218
1744 148218
1745 148218
1746 148218
1747 148218
1748 148218
1749 148218
1750 148218
1751 149014
1752 149014
1753 149014
1754 149014
1755 149014
1756 149014
1757 149014
1758 149014
1759 149014
1760 149014
1761 149659
1762 149659
1763 149659
1764 149659
1765 149659
1766 149659
1767 149659
1768 149659
1769 149659
1770 149659
1771 150274
1772 150274
1773 150274
1774 150274
1775 150274
1776 150274
1777 150274
1778 150274
1779 150274
1780 150274
1781 150769
1782 150769
1783 150769
1784 150769
1785 150769
1786 150769
1787 150769
1788 150769
1789 150769
1790 150769
1791 150726
1792 150726
1793 150726
1794 150726
1795 150726
1796 150726
1797 150726
1798 150726
1799 150726
1800 150726
1801 150358
1802 150358
1803 150358
1804 150358
1805 150358
1806 150358
1807 150358
1808 150358
1809 150358
1810 150358
1811 149828
1812 149828
1813 149828
1814 149828
1815 149828
1816 149828
1817 149828
1818 149828
1819 149828
1820 149828
1821 148988
1822 148988
1823 148988
1824 148988
1825 148988
1826 148988
1827 148988
1828 148988
1829 148988
1830 148988
1831 147880
1832 147880
1833 147880
1834 147880
1835 147880
1836 147880
1837 147880
1838 147880
1839 147880
1840 147880
1841 146931
1842 146931
1843 146931
1844 146931
1845 146931
1846 146931
1847 146931
1848 146931
1849 146931
1850 146931
1851 146108
1852 146108
1853 146108
1854 146108
1855 146108
1856 146108
1857 146108
1858 146108
1859 146108
1860 146108
1861 144861
1862 144861
1863 144861
1864 144861
1865 144861
1866 144861
1867 144861
1868 144861
1869 144861
1870 144861
1871 143428
1872 143428
1873 143428
1874 143428
1875 143428
1876 143428
1877 143428
1878 143428
1879 143428
1880 143428
1881 141447
1882 141447
1883 141447
1884 141447
1885 141447
1886 141447
1887 141447
1888 141447
1889 141447
1890 141447
1891 139399
1892 139399
1893 139399
1894 139399
1895 139399
1896 139399
1897 139399
1898 139399
1899 139399
1900 139399
1901 137331
1902 137331
1903 137331
1904 137331
1905 137331
1906 137331
1907 137331
1908 137331
1909 137331
1910 137331
1911 135404
1912 135404
1913 135404
1914 135404
1915 135404
1916 135404
1917 135404
1918 135404
1919 135404
1920 135404
1921 133694
1922 133694
1923 133694
1924 133694
1925 133694
1926 133694
1927 133694
1928 133694
1929 133694
1930 133694
1931 132193
1932 132193
1933 132193
1934 132193
1935 132193
1936 132193
1937 132193
1938 132193
1939 132193
1940 132193
1941 130867
1942 130867
1943 130867
1944 130867
1945 130867
1946 130867
1947 130867
1948 130867
1949 130867
1950 130867
1951 129423
1952 129423
1953 129423
1954 129423
1955 129423
1956 129423
1957 129423
1958 129423
1959 129423
1960 129423
1961 127903
1962 127903
1963 127903
1964 127903
1965 127903
1966 127903
1967 127903
1968 127903
1969 127903
1970 127903
1971 126550
1972 126550
1973 126550
1974 126550
1975 126550
1976 126550
1977 126550
1978 126550
1979 126550
1980 126550
1981 125280
1982 125280
1983 125280
1984 125280
1985 125280
1986 125280
1987 125280
1988 125280
1989 125280
1990 125280
1991 124124
1992 124124
1993 124124
1994 124124
1995 124124
1996 124124
1997 124124
1998 124124
1999 124124
2000 124124
2001 123105
2002 123105
2003 123105
2004 123105
2005 123105
2006 123105
2007 123105
2008 123105
2009 123105
2010 123105
2011 122337
2012 122337
2013 122337
2014 122337
2015 122337
2016 122337
2017 122337
2018 122337
2019 122337
2020 122337
2021 121824
2022 121824
2023 121824
2024 121824
2025 121824
2026 121824
2027 121824
2028 121824
2029 121824
2030 121824
2031 121504
2032 121504
2033 121504
2034 121504
2035 121504
2036 121504
2037 121504
2038 121504
2039 121504
2040 121504
2041 121033
2042 121033
2043 121033
2044 121033
2045 121033
2046 121033
2047 121033
2048 121033
2049 121033
2050 121033
2051 120336
2052 120336
2053 120336
2054 120336
2055 120336
2056 120336
2057 120336
2058 120336
2059 120336
2060 120336
2061 119677
2062 119677
2063 119677
2064 119677
2065 119677
2066 119677
2067 119677
2068 119677
2069 119677
2070 119677
2071 119094
2072 119094
2073 119094
2074 119094
2075 119094
2076 119094
2077 119094
2078 119094
2079 119094
2080 119094
2081 118800
2082 118800
2083 118800
2084 118800
2085 118800
2086 118800
2087 118800
2088 118800
2089 118800
2090 118800
2091 118599
2092 118599
2093 118599
2094 118599
2095 118599
2096 118599
2097 118599
2098 118599
2099 118599
2100 118599
2101 118039
2102 118039
2103 118039
2104 118039
2105 118039
2106 118039
2107 118039
2108 118039
2109 118039
2110 118039
2111 117210
2112 117210
2113 117210
2114 117210
2115 117210
2116 117210
2117 117210
2118 117210
2119 117210
2120 117210
2121 115815
2122 115815
2123 115815
2124 115815
2125 115815
2126 115815
2127 115815
2128 115815
2129 115815
2130 115815
2131 114256
2132 114256
2133 114256
2134 114256
2135 114256
2136 114256
2137 114256
2138 114256
2139 114256
2140 114256
2141 112610
2142 112610
2143 112610
2144 112610
2145 112610
2146 112610
2147 112610
2148 112610
2149 112610
2150 112610
2151 111073
2152 111073
2153 111073
2154 111073
2155 111073
2156 111073
2157 111073
2158 111073
2159 111073
2160 111073
2161 109576
2162 109576
2163 109576
2164 109576
2165 109576
2166 109576
2167 109576
2168 109576
2169 109576
2170 109576
2171 107790
2172 107790
2173 107790
2174 107790
2175 107790
2176 107790
2177 107790
2178 107790
2179 107790
2180 107790
2181 106001
2182 106001
2183 106001
2184 106001
2185 106001
2186 106001
2187 106001
2188 106001
2189 106001
2190 106001
2191 104328
2192 104328
2193 104328
2194 104328
2195 104328
2196 104328
2197 104328
2198 104328
2199 104328
2200 104328
2201 102555
2202 102555
2203 102555
2204 102555
2205 102555
2206 102555
2207 102555
2208 102555
2209 102555
2210 102555
2211 100734
2212 100734
2213 100734
2214 100734
2215 100734
2216 100734
2217 100734
2218 100734
2219 100734
2220 100734
2221 98819.5
2222 98819.5
2223 98819.5
2224 98819.5
2225 98819.5
2226 98819.5
2227 98819.5
2228 98819.5
2229 98819.5
2230 98819.5
2231 97010.6
2232 97010.6
2233 97010.6
2234 97010.6
2235 97010.6
2236 97010.6
2237 97010.6
2238 97010.6
2239 97010.6
2240 97010.6
2241 95353.7
2242 95353.7
2243 95353.7
2244 95353.7
2245 95353.7
2246 95353.7
2247 95353.7
2248 95353.7
2249 95353.7
2250 95353.7
2251 93970.5
2252 93970.5
2253 93970.5
2254 93970.5
2255 93970.5
2256 93970.5
2257 93970.5
2258 93970.5
2259 93970.5
2260 93970.5
2261 92763.8
2262 92763.8
2263 92763.8
2264 92763.8
2265 92763.8
2266 92763.8
2267 92763.8
2268 92763.8
2269 92763.8
2270 92763.8
2271 91701.7
2272 91701.7
2273 91701.7
2274 91701.7
2275 91701.7
2276 91701.7
2277 91701.7
2278 91701.7
2279 91701.7
2280 91701.7
2281 90721.2
2282 90721.2
2283 90721.2
2284 90721.2
2285 90721.2
2286 90721.2
2287 90721.2
2288 90721.2
2289 90721.2
2290 90721.2
2291 90026.6
2292 90026.6
2293 90026.6
2294 90026.6
2295 90026.6
2296 90026.6
2297 90026.6
2298 90026.6
2299 90026.6
2300 90026.6
2301 89825.9
2302 89825.9
2303 89825.9
2304 89825.9
2305 89825.9
2306 89825.9
2307 89825.9
2308 89825.9
2309 89825.9
2310 89825.9
2311 90021.7
2312 90021.7
2313 90021.7
2314 90021.7
2315 90021.7
2316 90021.7
2317 90021.7
2318 90021.7
2319 90021.7
2320 90021.7
2321 90807.6
2322 90807.6
2323 90807.6
2324 90807.6
2325 90807.6
2326 90807.6
2327 90807.6
2328 90807.6
2329 90807.6
2330 90807.6
2331 91819.7
2332 91819.7
2333 91819.7
2334 91819.7
2335 91819.7
2336 91819.7
2337 91819.7
2338 91819.7
2339 91819.7
2340 91819.7
2341 92918.3
2342 92918.3
2343 92918.3
2344 92918.3
2345 92918.3
2346 92918.3
2347 92918.3
2348 92918.3
2349 92918.3
2350 92918.3
2351 94205.3
2352 94205.3
2353 94205.3
2354 94205.3
2355 94205.3
2356 94205.3
2357 94205.3
2358 94205.3
2359 94205.3
2360 94205.3
2361 95870.7
2362 95870.7
2363 95870.7
2364 95870.7
2365 95870.7
2366 95870.7
2367 95870.7
2368 95870.7
2369 95870.7
2370 95870.7
2371 97772.1
2372 97772.1
2373 97772.1
2374 97772.1
2375 97772.1
2376 97772.1
2377 97772.1
2378 97772.1
2379 97772.1
2380 97772.1
2381 99768.4
2382 99768.4
2383 99768.4
2384 99768.4
2385 99768.4
2386 99768.4
2387 99768.4
2388 99768.4
2389 99768.4
2390 99768.4
2391 101958
2392 101958
2393 101958
2394 101958
2395 101958
2396 101958
2397 101958
2398 101958
2399 101958
2400 101958
2401 104265
2402 104265
2403 104265
2404 104265
2405 104265
2406 104265
2407 104265
2408 104265
2409 104265
2410 104265
2411 106443
2412 106443
2413 106443
2414 106443
2415 106443
2416 106443
2417 106443
2418 106443
2419 106443
2420 106443
2421 108643
2422 108643
2423 108643
2424 108643
2425 108643
2426 108643
2427 108643
2428 108643
2429 108643
2430 108643
2431 110623
2432 110623
2433 110623
2434 110623
2435 110623
2436 110623
2437 110623
2438 110623
2439 110623
2440 110623
2441 112517
2442 112517
2443 112517
2444 112517
2445 112517
2446 112517
2447 112517
2448 112517
2449 112517
2450 112517
2451 114239
2452 114239
2453 114239
2454 114239
2455 114239
2456 114239
2457 114239
2458 114239
2459 114239
2460 114239
2461 115639
2462 115639
2463 115639
2464 115639
2465 115639
2466 115639
2467 115639
2468 115639
2469 115639
2470 115639
2471 116981
2472 116981
2473 116981
2474 116981
2475 116981
2476 116981
2477 116981
2478 116981
2479 116981
2480 116981
2481 118235
2482 118235
2483 118235
2484 118235
2485 118235
2486 118235
2487 118235
2488 118235
2489 118235
2490 118235
2491 118943
2492 118943
2493 118943
2494 118943
2495 118943
2496 118943
2497 118943
2498 118943
2499 118943
2500 118943
2501 119415
2502 119415
2503 119415
2504 119415
2505 119415
2506 119415
2507 119415
2508 119415
2509 119415
2510 119415
2511 119671
2512 119671
2513 119671
2514 119671
2515 119671
2516 119671
2517 119671
2518 119671
2519 119671
2520 119671
2521 119582
2522 119582
2523 119582
2524 119582
2525 119582
2526 119582
2527 119582
2528 119582
2529 119582
2530 119582
2531 119357
2532 119357
2533 119357
2534 119357
2535 119357
2536 119357
2537 119357
2538 119357
2539 119357
2540 119357
2541 119208
2542 119208
2543 119208
2544 119208
2545 119208
2546 119208
2547 119208
2548 119208
2549 119208
2550 119208
2551 118981
2552 118981
2553 118981
2554 118981
2555 118981
2556 118981
2557 118981
2558 118981
2559 118981
2560 118981
2561 118374
2562 118374
2563 118374
2564 118374
2565 118374
2566 118374
2567 118374
2568 118374
2569 118374
2570 118374
2571 117733
2572 117733
2573 117733
2574 117733
2575 117733
2576 117733
2577 117733
2578 117733
2579 117733
2580 117733
2581 117060
2582 117060
2583 117060
2584 117060
2585 117060
2586 117060
2587 117060
2588 117060
2589 117060
2590 117060
2591 116105
2592 116105
2593 116105
2594 116105
2595 116105
2596 116105
2597 116105
2598 116105
2599 116105
2600 116105
2601 115188
2602 115188
2603 115188
2604 115188
2605 115188
2606 115188
2607 115188
2608 115188
2609 115188
2610 115188
2611 114346
2612 114346
2613 114346
2614 114346
2615 114346
2616 114346
2617 114346
2618 114346
2619 114346
2620 114346
2621 113474
2622 113474
2623 113474
2624 113474
2625 113474
2626 113474
2627 113474
2628 113474
2629 113474
2630 113474
2631 112817
2632 112817
2633 112817
2634 112817
2635 112817
2636 112817
2637 112817
2638 112817
2639 112817
2640 112817
2641 112333
2642 112333
2643 112333
2644 112333
2645 112333
2646 112333
2647 112333
2648 112333
2649 112333
2650 112333
2651 111884
2652 111884
2653 111884
2654 111884
2655 111884
2656 111884
2657 111884
2658 111884
2659 111884
2660 111884
2661 111824
2662 111824
2663 111824
2664 111824
2665 111824
2666 111824
2667 111824
2668 111824
2669 111824
2670 111824
2671 111918
2672 111918
2673 111918
2674 111918
2675 111918
2676 111918
2677 111918
2678 111918
2679 111918
2680 111918
2681 112016
2682 112016
2683 112016
2684 112016
2685 112016
2686 112016
2687 112016
2688 112016
2689 112016
2690 112016
2691 112424
2692 112424
2693 112424
2694 112424
2695 112424
2696 112424
2697 112424
2698 112424
2699 112424
2700 112424
2701 112896
2702 112896
2703 112896
2704 112896
2705 112896
2706 112896
2707 112896
2708 112896
2709 112896
2710 112896
2711 113315
2712 113315
2713 113315
2714 113315
2715 113315
2716 113315
2717 113315
2718 113315
2719 113315
2720 113315
2721 113976
2722 113976
2723 113976
2724 113976
2725 113976
2726 113976
2727 113976
2728 113976
2729 113976
2730 113976
2731 114693
2732 114693
2733 114693
2734 114693
2735 114693
2736 114693
2737 114693
2738 114693
2739 114693
2740 114693
2741 115292
2742 115292
2743 115292
2744 115292
2745 115292
2746 115292
2747 115292
2748 115292
2749 115292
2750 115292
2751 115863
2752 115863
2753 115863
2754 115863
2755 115863
2756 115863
2757 115863
2758 115863
2759 115863
2760 115863
2761 116616
2762 116616
2763 116616
2764 116616
2765 116616
2766 116616
2767 116616
2768 116616
2769 116616
2770 116616
2771 117309
2772 117309
2773 117309
2774 117309
2775 117309
2776 117309
2777 117309
2778 117309
2779 117309
2780 117309
2781 118019
2782 118019
2783 118019
2784 118019
2785 118019
2786 118019
2787 118019
2788 118019
2789 118019
2790 118019
2791 118880
2792 118880
2793 118880
2794 118880
2795 118880
2796 118880
2797 118880
2798 118880
2799 118880
2800 118880
2801 119656
2802 119656
2803 119656
2804 119656
2805 119656
2806 119656
2807 119656
2808 119656
2809 119656
2810 119656
2811 120319
2812 120319
2813 120319
2814 120319
2815 120319
2816 120319
2817 120319
2818 120319
2819 120319
2820 120319
2821 121043
2822 121043
2823 121043
2824 121043
2825 121043
2826 121043
2827 121043
2828 121043
2829 121043
2830 121043
2831 121565
2832 121565
2833 121565
2834 121565
2835 121565
2836 121565
2837 121565
2838 121565
2839 121565
2840 121565
2841 122017
2842 122017
2843 122017
2844 122017
2845 122017
2846 122017
2847 122017
2848 122017
2849 122017
2850 122017
2851 122518
2852 122518
2853 122518
2854 122518
2855 122518
2856 122518
2857 122518
2858 122518
2859 122518
2860 122518
2861 122909
2862 122909
2863 122909
2864 122909
2865 122909
2866 122909
2867 122909
2868 122909
2869 122909
2870 122909
2871 122966
2872 122966
2873 122966
2874 122966
2875 122966
2876 122966
2877 122966
2878 122966
2879 122966
2880 122966
2881 123100
2882 123100
2883 123100
2884 123100
2885 123100
2886 123100
2887 123100
2888 123100
2889 123100
2890 123100
2891 123444
2892 123444
2893 123444
2894 123444
2895 123444
2896 123444
2897 123444
2898 123444
2899 123444
2900 123444
2901 123863
2902 123863
2903 123863
2904 123863
2905 123863
2906 123863
2907 123863
2908 123863
2909 123863
2910 123863
2911 124395
2912 124395
2913 124395
2914 124395
2915 124395
2916 124395
2917 124395
2918 124395
2919 124395
2920 124395
2921 124735
2922 124735
2923 124735
2924 124735
2925 124735
2926 124735
2927 124735
2928 124735
2929 124735
2930 124735
2931 125164
2932 125164
2933 125164
2934 125164
2935 125164
2936 125164
2937 125164
2938 125164
2939 125164
2940 125164
2941 125530
2942 125530
2943 125530
2944 125530
2945 125530
2946 125530
2947 125530
2948 125530
2949 125530
2950 125530
2951 125925
2952 125925
2953 125925
2954 125925
2955 125925
2956 125925
2957 125925
2958 125925
2959 125925
2960 125925
2961 126203
2962 126203
2963 126203
2964 126203
2965 126203
2966 126203
2967 126203
2968 126203
2969 126203
2970 126203
2971 126656
2972 126656
2973 126656
2974 126656
2975 126656
2976 126656
2977 126656
2978 126656
2979 126656
2980 126656
2981 127114
2982 127114
2983 127114
2984 127114
2985 127114
2986 127114
2987 127114
2988 127114
2989 127114
2990 127114
2991 127556
2992 127556
2993 127556
2994 127556
2995 127556
2996 127556
2997 127556
2998 127556
2999 127556
3000 127556
3001 128030
3002 128030
3003 128030
3004 128030
3005 128030
3006 128030
3007 128030
3008 128030
3009 128030
3010 128030
3011 128558
3012 128558
3013 128558
3014 128558
3015 128558
3016 128558
3017 128558
3018 128558
3019 128558
3020 128558
3021 128914
3022 128914
3023 128914
3024 128914
3025 128914
3026 128914
3027 128914
3028 128914
3029 128914
3030 128914
3031 129519
3032 129519
3033 129519
3034 129519
3035 129519
3036 129519
3037 129519
3038 129519
3039 129519
3040 129519
3041 129965
3042 129965
3043 129965
3044 129965
3045 129965
3046 129965
3047 129965
3048 129965
3049 129965
3050 129965
3051 130351
3052 130351
3053 130351
3054 130351
3055 130351
3056 130351
3057 130351
3058 130351
3059 130351
3060 130351
3061 130684
3062 130684
3063 130684
3064 130684
3065 130684
3066 130684
3067 130684
3068 130684
3069 130684
3070 130684
3071 131150
3072 131150
3073 131150
3074 131150
3075 131150
3076 131150
3077 131150
3078 131150
3079 131150
3080 131150
3081 131433
3082 131433
3083 131433
3084 131433
3085 131433
3086 131433
3087 131433
3088 131433
3089 131433
3090 131433
3091 131495
3092 131495
3093 131495
3094 131495
3095 131495
3096 131495
3097 131495
3098 131495
3099 131495
3100 131495
3101 131400
3102 131400
3103 131400
3104 131400
3105 131400
3106 131400
3107 131400
3108 131400
3109 131400
3110 131400
3111 131372
3112 131372
3113 131372
3114 131372
3115 131372
3116 131372
3117 131372
3118 131372
3119 131372
3120 131372
3121 131337
3122 131337
3123 131337
3124 131337
3125 131337
3126 131337
3127 131337
3128 131337
3129 131337
3130 131337
3131 131089
3132 131089
3133 131089
3134 131089
3135 131089
3136 131089
3137 131089
3138 131089
3139 131089
3140 131089
3141 130823
3142 130823
3143 130823
3144 130823
3145 130823
3146 130823
3147 130823
3148 130823
3149 130823
3150 130823
3151 130553
3152 130553
3153 130553
3154 130553
3155 130553
3156 130553
3157 130553
3158 130553
3159 130553
3160 130553
3161 130376
3162 130376
3163 130376
3164 130376
3165 130376
3166 130376
3167 130376
3168 130376
3169 130376
3170 130376
3171 130151
3172 130151
3173 130151
3174 130151
3175 130151
3176 130151
3177 130151
3178 130151
3179 130151
3180 130151
3181 129860
3182 129860
3183 129860
3184 129860
3185 129860
3186 129860
3187 129860
3188 129860
3189 129860
3190 129860
3191 129388
3192 129388
3193 129388
3194 129388
3195 129388
3196 129388
3197 129388
3198 129388
3199 129388
3200 129388
3201 128821
3202 128821
3203 128821
3204 128821
3205 128821
3206 128821
3207 128821
3208 128821
3209 128821
3210 128821
3211 128421
3212 128421
3213 128421
3214 128421
3215 128421
3216 128421
3217 128421
3218 128421
3219 128421
3220 128421
3221 128272
3222 128272
3223 128272
3224 128272
3225 128272
3226 128272
3227 128272
3228 128272
3229 128272
3230 128272
3231 127855
3232 127855
3233 127855
3234 127855
3235 127855
3236 127855
3237 127855
3238 127855
3239 127855
3240 127855
3241 127544
3242 127544
3243 127544
3244 127544
3245 127544
3246 127544
3247 127544
3248 127544
3249 127544
3250 127544
3251 127324
3252 127324
3253 127324
3254 127324
3255 127324
3256 127324
3257 127324
3258 127324
3259 127324
3260 127324
3261 127122
3262 127122
3263 127122
3264 127122
3265 127122
3266 127122
3267 127122
3268 127122
3269 127122
3270 127122
3271 126932
3272 126932
3273 126932
3274 126932
3275 126932
3276 126932
3277 126932
3278 126932
3279 126932
3280 126932
3281 126847
3282 126847
3283 126847
3284 126847
3285 126847
3286 126847
3287 126847
3288 126847
3289 126847
3290 126847
3291 126561
3292 126561
3293 126561
3294 126561
3295 126561
3296 126561
3297 126561
3298 126561
3299 126561
3300 126561
3301 126158
3302 126158
3303 126158
3304 126158
3305 126158
3306 126158
3307 126158
3308 126158
3309 126158
3310 126158
3311 125496
3312 125496
3313 125496
3314 125496
3315 125496
3316 125496
3317 125496
3318 125496
3319 125496
3320 125496
3321 125024
3322 125024
3323 125024
3324 125024
3325 125024
3326 125024
3327 125024
3328 125024
3329 125024
3330 125024
3331 124701
3332 124701
3333 124701
3334 124701
3335 124701
3336 124701
3337 124701
3338 124701
3339 124701
3340 124701
3341 124669
3342 124669
3343 124669
3344 124669
3345 124669
3346 124669
3347 124669
3348 124669
3349 124669
3350 124669
3351 124314
3352 124314
3353 124314
3354 124314
3355 124314
3356 124314
3357 124314
3358 124314
3359 124314
3360 124314
3361 123731
3362 123731
3363 123731
3364 123731
3365 123731
3366 123731
3367 123731
3368 123731
3369 123731
3370 123731
3371 122821
3372 122821
3373 122821
3374 122821
3375 122821
3376 122821
3377 122821
3378 122821
3379 122821
3380 122821
3381 122010
3382 122010
3383 122010
3384 122010
3385 122010
3386 122010
3387 122010
3388 122010
3389 122010
3390 122010
3391 121281
3392 121281
3393 121281
3394 121281
3395 121281
3396 121281
3397 121281
3398 121281
3399 121281
3400 121281
3401 120534
3402 120534
3403 120534
3404 120534
3405 120534
3406 120534
3407 120534
3408 120534
3409 120534
3410 120534
3411 119433
3412 119433
3413 119433
3414 119433
3415 119433
3416 119433
3417 119433
3418 119433
3419 119433
3420 119433
3421 118216
3422 118216
3423 118216
3424 118216
3425 118216
3426 118216
3427 118216
3428 118216
3429 118216
3430 118216
3431 117082
3432 117082
3433 117082
3434 117082
3435 117082
3436 117082
3437 117082
3438 117082
3439 117082
3440 117082
3441 115916
3442 115916
3443 115916
3444 115916
3445 115916
3446 115916
3447 115916
3448 115916
3449 115916
3450 115916
3451 114623
3452 114623
3453 114623
3454 114623
3455 114623
3456 114623
3457 114623
3458 114623
3459 114623
3460 114623
3461 113269
3462 113269
3463 113269
3464 113269
3465 113269
3466 113269
3467 113269
3468 113269
3469 113269
3470 113269
3471 111879
3472 111879
3473 111879
3474 111879
3475 111879
3476 111879
3477 111879
3478 111879
3479 111879
3480 111879
3481 110445
3482 110445
3483 110445
3484 110445
3485 110445
3486 110445
3487 110445
3488 110445
3489 110445
3490 110445
3491 109301
3492 109301
3493 109301
3494 109301
3495 109301
3496 109301
3497 109301
3498 109301
3499 109301
3500 109301
3501 108554
3502 108554
3503 108554
3504 108554
3505 108554
3506 108554
3507 108554
3508 108554
3509 108554
3510 108554
3511 108053
3512 108053
3513 108053
3514 108053
3515 108053
3516 108053
3517 108053
3518 108053
3519 108053
3520 108053
3521 107224
3522 107224
3523 107224
3524 107224
3525 107224
3526 107224
3527 107224
3528 107224
3529 107224
3530 107224
3531 106305
3532 106305
3533 106305
3534 106305
3535 106305
3536 106305
3537 106305
3538 106305
3539 106305
3540 106305
3541 104969
3542 104969
3543 104969
3544 104969
3545 104969
3546 104969
3547 104969
3548 104969
3549 104969
3550 104969
3551 104027
3552 104027
3553 104027
3554 104027
3555 104027
3556 104027
3557 104027
3558 104027
3559 104027
3560 104027
3561 103374
3562 103374
3563 103374
3564 103374
3565 103374
3566 103374
3567 103374
3568 103374
3569 103374
3570 103374
3571 103089
3572 103089
3573 103089
3574 103089
3575 103089
3576 103089
3577 103089
3578 103089
3579 103089
3580 103089
3581 102599
3582 102599
3583 102599
3584 102599
3585 102599
3586 102599
3587 102599
3588 102599
3589 102599
3590 102599
3591 102400
3592 102400
3593 102400
3594 102400
3595 102400
3596 102400
3597 102400
3598 102400
3599 102400
3600 102400
3601 102276
3602 102276
3603 102276
3604 102276
3605 102276
3606 102276
3607 102276
3608 102276
3609 102276
3610 102276
3611 102502
3612 102502
3613 102502
3614 102502
3615 102502
3616 102502
3617 102502
3618 102502
3619 102502
3620 102502
3621 102689
3622 102689
3623 102689
3624 102689
3625 102689
3626 102689
3627 102689
3628 102689
3629 102689
3630 102689
3631 103044
3632 103044
3633 103044
3634 103044
3635 103044
3636 103044
3637 103044
3638 103044
3639 103044
3640 103044
3641 103498
3642 103498
3643 103498
3644 103498
3645 103498
3646 103498
3647 103498
3648 103498
3649 103498
3650 103498
3651 104012
3652 104012
3653 104012
3654 104012
3655 104012
3656 104012
3657 104012
3658 104012
3659 104012
3660 104012
3661 104561
3662 104561
3663 104561
3664 104561
3665 104561
3666 104561
3667 104561
3668 104561
3669 104561
3670 104561
3671 105136
3672 105136
3673 105136
3674 105136
3675 105136
3676 105136
3677 105136
3678 105136
3679 105136
3680 105136
3681 105977
3682 105977
3683 105977
3684 105977
3685 105977
3686 105977
3687 105977
3688 105977
3689 105977
3690 105977
3691 106772
3692 106772
3693 106772
3694 106772
3695 106772
3696 106772
3697 106772
3698 106772
3699 106772
3700 106772
3701 107329
3702 107329
3703 107329
3704 107329
3705 107329
3706 107329
3707 107329
3708 107329
3709 107329
3710 107329
3711 107917
3712 107917
3713 107917
3714 107917
3715 107917
3716 107917
3717 107917
3718 107917
3719 107917
3720 107917
3721 108685
3722 108685
3723 108685
3724 108685
3725 108685
3726 108685
3727 108685
3728 108685
3729 108685
3730 108685
3731 109570
3732 109570
3733 109570
3734 109570
3735 109570
3736 109570
3737 109570
3738 109570
3739 109570
3740 109570
3741 110694
3742 110694
3743 110694
3744 110694
3745 110694
3746 110694
3747 110694
3748 110694
3749 110694
3750 110694
3751 111865
3752 111865
3753 111865
3754 111865
3755 111865
3756 111865
3757 111865
3758 111865
3759 111865
3760 111865
3761 113067
3762 113067
3763 113067
3764 113067
3765 113067
3766 113067
3767 113067
3768 113067
3769 113067
3770 113067
3771 114211
3772 114211
3773 114211
3774 114211
3775 114211
3776 114211
3777 114211
3778 114211
3779 114211
3780 114211
3781 115655
3782 115655
3783 115655
3784 115655
3785 115655
3786 115655
3787 115655
3788 115655
3789 115655
3790 115655
3791 116868
3792 116868
3793 116868
3794 116868
3795 116868
3796 116868
3797 116868
3798 116868
3799 116868
3800 116868
3801 118222
3802 118222
3803 118222
3804 118222
3805 118222
3806 118222
3807 118222
3808 118222
3809 118222
3810 118222
3811 119555
3812 119555
3813 119555
3814 119555
3815 119555
3816 119555
3817 119555
3818 119555
3819 119555
3820 119555
3821 120852
3822 120852
3823 120852
3824 120852
3825 120852
3826 120852
3827 120852
3828 120852
3829 120852
3830 120852
3831 121894
3832 121894
3833 121894
3834 121894
3835 121894
3836 121894
3837 121894
3838 121894
3839 121894
3840 121894
3841 122836
3842 122836
3843 122836
3844 122836
3845 122836
3846 122836
3847 122836
3848 122836
3849 122836
3850 122836
3851 123842
3852 123842
3853 123842
3854 123842
3855 123842
3856 123842
3857 123842
3858 123842
3859 123842
3860 123842
3861 125118
3862 125118
3863 125118
3864 125118
3865 125118
3866 125118
3867 125118
3868 125118
3869 125118
3870 125118
3871 126445
3872 126445
3873 126445
3874 126445
3875 126445
3876 126445
3877 126445
3878 126445
3879 126445
3880 126445
3881 127653
3882 127653
3883 127653
3884 127653
3885 127653
3886 127653
3887 127653
3888 127653
3889 127653
3890 127653
3891 128904
3892 128904
3893 128904
3894 128904
3895 128904
3896 128904
3897 128904
3898 128904
3899 128904
3900 128904
3901 130148
3902 130148
3903 130148
3904 130148
3905 130148
3906 130148
3907 130148
3908 130148
3909 130148
3910 130148
3911 131108
3912 131108
3913 131108
3914 131108
3915 131108
3916 131108
3917 131108
3918 131108
3919 131108
3920 131108
3921 131999
3922 131999
3923 131999
3924 131999
3925 131999
3926 131999
3927 131999
3928 131999
3929 131999
3930 131999
3931 132803
3932 132803
3933 132803
3934 132803
3935 132803
3936 132803
3937 132803
3938 132803
3939 132803
3940 132803
3941 133581
3942 133581
3943 133581
3944 133581
3945 133581
3946 133581
3947 133581
3948 133581
3949 133581
3950 133581
3951 134130
3952 134130
3953 134130
3954 134130
3955 134130
3956 134130
3957 134130
3958 134130
3959 134130
3960 134130
3961 134580
3962 134580
3963 134580
3964 134580
3965 134580
3966 134580
3967 134580
3968 134580
3969 134580
3970 134580
3971 134891
3972 134891
3973 134891
3974 134891
3975 134891
3976 134891
3977 134891
3978 134891
3979 134891
3980 134891
3981 134891
3982 134891
3983 134891
3984 134891
3985 134891
3986 134891
3987 134891
3988 134891
3989 134891
3990 134891
3991 134775
3992 134775
3993 134775
3994 134775
3995 134775
3996 134775
3997 134775
3998 134775
3999 134775
4000 134775
4001 134443
4002 134443
4003 134443
4004 134443
4005 134443
4006 134443
4007 134443
4008 134443
4009 134443
4010 134443
4011 133952
4012 133952
4013 133952
4014 133952
4015 133952
4016 133952
4017 133952
4018 133952
4019 133952
4020 133952
4021 133646
4022 133646
4023 133646
4024 133646
4025 133646
4026 133646
4027 133646
4028 133646
4029 133646
4030 133646
4031 133466
4032 133466
4033 133466
4034 133466
4035 133466
4036 133466
4037 133466
4038 133466
4039 133466
4040 133466
4041 133426
4042 133426
4043 133426
4044 133426
4045 133426
4046 133426
4047 133426
4048 133426
4049 133426
4050 133426
4051 133304
4052 133304
4053 133304
4054 133304
4055 133304
4056 133304
4057 133304
4058 133304
4059 133304
4060 133304
4061 132651
4062 132651
4063 132651
4064 132651
4065 132651
4066 132651
4067 132651
4068 132651
4069 132651
4070 132651
4071 131960
4072 131960
4073 131960
4074 131960
4075 131960
4076 131960
4077 131960
4078 131960
4079 131960
4080 131960
4081 130980
4082 130980
4083 130980
4084 130980
4085 130980
4086 130980
4087 130980
4088 130980
4089 130980
4090 130980
4091 129914
4092 129914
4093 129914
4094 129914
4095 129914
4096 129914
4097 129914
4098 129914
4099 129914
4100 129914
4101 128929
4102 128929
4103 128929
4104 128929
4105 128929
4106 128929
4107 128929
4108 128929
4109 128929
4110 128929
4111 128212
4112 128212
4113 128212
4114 128212
4115 128212
4116 128212
4117 128212
4118 128212
4119 128212
4120 128212
4121 127599
4122 127599
4123 127599
4124 127599
4125 127599
4126 127599
4127 127599
4128 127599
4129 127599
4130 127599
4131 127064
4132 127064
4133 127064
4134 127064
4135 127064
4136 127064
4137 127064
4138 127064
4139 127064
4140 127064
4141 126493
4142 126493
4143 126493
4144 126493
4145 126493
4146 126493
4147 126493
4148 126493
4149 126493
4150 126493
4151 125987
4152 125987
4153 125987
4154 125987
4155 125987
4156 125987
4157 125987
4158 125987
4159 125987
4160 125987
4161 125364
4162 125364
4163 125364
4164 125364
4165 125364
4166 125364
4167 125364
4168 125364
4169 125364
4170 125364
4171 124927
4172 124927
4173 124927
4174 124927
4175 124927
4176 124927
4177 124927
4178 124927
4179 124927
4180 124927
4181 124706
4182 124706
4183 124706
4184 124706
4185 124706
4186 124706
4187 124706
4188 124706
4189 124706
4190 124706
4191 124523
4192 124523
4193 124523
4194 124523
4195 124523
4196 124523
4197 124523
4198 124523
4199 124523
4200 124523
4201 124436
4202 124436
4203 124436
4204 124436
4205 124436
4206 124436
4207 124436
4208 124436
4209 124436
4210 124436
4211 124377
4212 124377
4213 124377
4214 124377
4215 124377
4216 124377
4217 124377
4218 124377
4219 124377
4220 124377
4221 124197
4222 124197
4223 124197
4224 124197
4225 124197
4226 124197
4227 124197
4228 124197
4229 124197
4230 124197
4231 124266
4232 124266
4233 124266
4234 124266
4235 124266
4236 124266
4237 124266
4238 124266
4239 124266
4240 124266
4241 124153
4242 124153
4243 124153
4244 124153
4245 124153
4246 124153
4247 124153
4248 124153
4249 124153
4250 124153
4251 124003
4252 124003
4253 124003
4254 124003
4255 124003
4256 124003
4257 124003
4258 124003
4259 124003
4260 124003
4261 124111
4262 124111
4263 124111
4264 124111
4265 124111
4266 124111
4267 124111
4268 124111
4269 124111
4270 124111
4271 124203
4272 124203
4273 124203
4274 124203
4275 124203
4276 124203
4277 124203
4278 124203
4279 124203
4280 124203
4281 124431
4282 124431
4283 124431
4284 124431
4285 124431
4286 124431
4287 124431
4288 124431
4289 124431
4290 124431
4291 124802
4292 124802
4293 124802
4294 124802
4295 124802
4296 124802
4297 124802
4298 124802
4299 124802
4300 124802
4301 125288
4302 125288
4303 125288
4304 125288
4305 125288
4306 125288
4307 125288
4308 125288
4309 125288
4310 125288
4311 125678
4312 125678
4313 125678
4314 125678
4315 125678
4316 125678
4317 125678
4318 125678
4319 125678
4320 125678
4321 126111
4322 126111
4323 126111
4324 126111
4325 126111
4326 126111
4327 126111
4328 126111
4329 126111
4330 126111
4331 126401
4332 126401
4333 126401
4334 126401
4335 126401
4336 126401
4337 126401
4338 126401
4339 126401
4340 126401
4341 126776
4342 126776
4343 126776
4344 126776
4345 126776
4346 126776
4347 126776
4348 126776
4349 126776
4350 126776
4351 127204
4352 127204
4353 127204
4354 127204
4355 127204
4356 127204
4357 127204
4358 127204
4359 127204
4360 127204
4361 127981
4362 127981
4363 127981
4364 127981
4365 127981
4366 127981
4367 127981
4368 127981
4369 127981
4370 127981
4371 128794
4372 128794
4373 128794
4374 128794
4375 128794
4376 128794
4377 128794
4378 128794
4379 128794
4380 128794
4381 129685
4382 129685
4383 129685
4384 129685
4385 129685
4386 129685
4387 129685
4388 129685
4389 129685
4390 129685
4391 130738
4392 130738
4393 130738
4394 130738
4395 130738
4396 130738
4397 130738
4398 130738
4399 130738
4400 130738
4401 131875
4402 131875
4403 131875
4404 131875
4405 131875
4406 131875
4407 131875
4408 131875
4409 131875
4410 131875
4411 133016
4412 133016
4413 133016
4414 133016
4415 133016
4416 133016
4417 133016
4418 133016
4419 133016
4420 133016
4421 134129
4422 134129
4423 134129
4424 134129
4425 134129
4426 134129
4427 134129
4428 134129
4429 134129
4430 134129
4431 134912
4432 134912
4433 134912
4434 134912
4435 134912
4436 134912
4437 134912
4438 134912
4439 134912
4440 134912
4441 135683
4442 135683
4443 135683
4444 135683
4445 135683
4446 135683
4447 135683
4448 135683
4449 135683
4450 135683
4451 136453
4452 136453
4453 136453
4454 136453
4455 136453
4456 136453
4457 136453
4458 136453
4459 136453
4460 136453
4461 137456
4462 137456
4463 137456
4464 137456
4465 137456
4466 137456
4467 137456
4468 137456
4469 137456
4470 137456
4471 138579
4472 138579
4473 138579
4474 138579
4475 138579
4476 138579
4477 138579
4478 138579
4479 138579
4480 138579
4481 139917
4482 139917
4483 139917
4484 139917
4485 139917
4486 139917
4487 139917
4488 139917
4489 139917
4490 139917
4491 140934
4492 140934
4493 140934
4494 140934
4495 140934
4496 140934
4497 140934
4498 140934
4499 140934
4500 140934
4501 141585
4502 141585
4503 141585
4504 141585
4505 141585
4506 141585
4507 141585
4508 141585
4509 141585
4510 141585
4511 142111
4512 142111
4513 142111
4514 142111
4515 142111
4516 142111
4517 142111
4518 142111
4519 142111
4520 142111
4521 142430
4522 142430
4523 142430
4524 142430
4525 142430
4526 142430
4527 142430
4528 142430
4529 142430
4530 142430
4531 142800
4532 142800
4533 142800
4534 142800
4535 142800
4536 142800
4537 142800
4538 142800
4539 142800
4540 142800
4541 143107
4542 143107
4543 143107
4544 143107
4545 143107
4546 143107
4547 143107
4548 143107
4549 143107
4550 143107
4551 143306
4552 143306
4553 143306
4554 143306
4555 143306
4556 143306
4557 143306
4558 143306
4559 143306
4560 143306
4561 142950
4562 142950
4563 142950
4564 142950
4565 142950
4566 142950
4567 142950
4568 142950
4569 142950
4570 142950
4571 142167
4572 142167
4573 142167
4574 142167
4575 142167
4576 142167
4577 142167
4578 142167
4579 142167
4580 142167
4581 141062
4582 141062
4583 141062
4584 141062
4585 141062
4586 141062
4587 141062
4588 141062
4589 141062
4590 141062
4591 139835
4592 139835
4593 139835
4594 139835
4595 139835
4596 139835
4597 139835
4598 139835
4599 139835
4600 139835
4601 138462
4602 138462
4603 138462
4604 138462
4605 138462
4606 138462
4607 138462
4608 138462
4609 138462
4610 138462
4611 137023
4612 137023
4613 137023
4614 137023
4615 137023
4616 137023
4617 137023
4618 137023
4619 137023
4620 137023
4621 135586
4622 135586
4623 135586
4624 135586
4625 135586
4626 135586
4627 135586
4628 135586
4629 135586
4630 135586
4631 134070
4632 134070
4633 134070
4634 134070
4635 134070
4636 134070
4637 134070
4638 134070
4639 134070
4640 134070
4641 132677
4642 132677
4643 132677
4644 132677
4645 132677
4646 132677
4647 132677
4648 132677
4649 132677
4650 132677
4651 131291
4652 131291
4653 131291
4654 131291
4655 131291
4656 131291
4657 131291
4658 131291
4659 131291
4660 131291
4661 129583
4662 129583
4663 129583
4664 129583
4665 129583
4666 129583
4667 129583
4668 129583
4669 129583
4670 129583
4671 127589
4672 127589
4673 127589
4674 127589
4675 127589
4676 127589
4677 127589
4678 127589
4679 127589
4680 127589
4681 125316
4682 125316
4683 125316
4684 125316
4685 125316
4686 125316
4687 125316
4688 125316
4689 125316
4690 125316
4691 123260
4692 123260
4693 123260
4694 123260
4695 123260
4696 123260
4697 123260
4698 123260
4699 123260
4700 123260
4701 121486
4702 121486
4703 121486
4704 121486
4705 121486
4706 121486
4707 121486
4708 121486
4709 121486
4710 121486
4711 119889
4712 119889
4713 119889
4714 119889
4715 119889
4716 119889
4717 119889
4718 119889
4719 119889
4720 119889
4721 118454
4722 118454
4723 118454
4724 118454
4725 118454
4726 118454
4727 118454
4728 118454
4729 118454
4730 118454
4731 117021
4732 117021
4733 117021
4734 117021
4735 117021
4736 117021
4737 117021
4738 117021
4739 117021
4740 117021
4741 115578
4742 115578
4743 115578
4744 115578
4745 115578
4746 115578
4747 115578
4748 115578
4749 115578
4750 115578
4751 114137
4752 114137
4753 114137
4754 114137
4755 114137
4756 114137
4757 114137
4758 114137
4759 114137
4760 114137
4761 112953
4762 112953
4763 112953
4764 112953
4765 112953
4766 112953
4767 112953
4768 112953
4769 112953
4770 112953
4771 112082
4772 112082
4773 112082
4774 112082
4775 112082
4776 112082
4777 112082
4778 112082
4779 112082
4780 112082
4781 111447
4782 111447
4783 111447
4784 111447
4785 111447
4786 111447
4787 111447
4788 111447
4789 111447
4790 111447
4791 110779
4792 110779
4793 110779
4794 110779
4795 110779
4796 110779
4797 110779
4798 110779
4799 110779
4800 110779
4801 110106
4802 110106
4803 110106
4804 110106
4805 110106
4806 110106
4807 110106
4808 110106
4809 110106
4810 110106
4811 109636
4812 109636
4813 109636
4814 109636
4815 109636
4816 109636
4817 109636
4818 109636
4819 109636
4820 109636
4821 109308
4822 109308
4823 109308
4824 109308
4825 109308
4826 109308
4827 109308
4828 109308
4829 109308
4830 109308
4831 109256
4832 109256
4833 109256
4834 109256
4835 109256
4836 109256
4837 109256
4838 109256
4839 109256
4840 109256
4841 109155
4842 109155
4843 109155
4844 109155
4845 109155
4846 109155
4847 109155
4848 109155
4849 109155
4850 109155
4851 109183
4852 109183
4853 109183
4854 109183
4855 109183
4856 109183
4857 109183
4858 109183
4859 109183
4860 109183
4861 109122
4862 109122
4863 109122
4864 109122
4865 109122
4866 109122
4867 109122
4868 109122
4869 109122
4870 109122
4871 109442
4872 109442
4873 109442
4874 109442
4875 109442
4876 109442
4877 109442
4878 109442
4879 109442
4880 109442
4881 109841
4882 109841
4883 109841
4884 109841
4885 109841
4886 109841
4887 109841
4888 109841
4889 109841
4890 109841
4891 110209
4892 110209
4893 110209
4894 110209
4895 110209
4896 110209
4897 110209
4898 110209
4899 110209
4900 110209
4901 110532
4902 110532
4903 110532
4904 110532
4905 110532
4906 110532
4907 110532
4908 110532
4909 110532
4910 110532
4911 110879
4912 110879
4913 110879
4914 110879
4915 110879
4916 110879
4917 110879
4918 110879
4919 110879
4920 110879
4921 111324
4922 111324
4923 111324
4924 111324
4925 111324
4926 111324
4927 111324
4928 111324
4929 111324
4930 111324
4931 111817
4932 111817
4933 111817
4934 111817
4935 111817
4936 111817
4937 111817
4938 111817
4939 111817
4940 111817
4941 112312
4942 112312
4943 112312
4944 112312
4945 112312
4946 112312
4947 112312
4948 112312
4949 112312
4950 112312
4951 112919
4952 112919
4953 112919
4954 112919
4955 112919
4956 112919
4957 112919
4958 112919
4959 112919
4960 112919
4961 113599
4962 113599
4963 113599
4964 113599
4965 113599
4966 113599
4967 113599
4968 113599
4969 113599
4970 113599
4971 114313
4972 114313
4973 114313
4974 114313
4975 114313
4976 114313
4977 114313
4978 114313
4979 114313
4980 114313
4981 115047
4982 115047
4983 115047
4984 115047
4985 115047
4986 115047
4987 115047
4988 115047
4989 115047
4990 115047
4991 115936
4992 115936
4993 115936
4994 115936
4995 115936
4996 115936
4997 115936
4998 115936
4999 115936
5000 115936
5001 117011
5002 117011
5003 117011
5004 117011
5005 117011
5006 117011
5007 117011
5008 117011
5009 117011
5010 117011
5011 117907
5012 117907
5013 117907
5014 117907
5015 117907
5016 117907
5017 117907
5018 117907
5019 117907
5020 117907
5021 118613
5022 118613
5023 118613
5024 118613
5025 118613
5026 118613
5027 118613
5028 118613
5029 118613
5030 118613
5031 119029
5032 119029
5033 119029
5034 119029
5035 119029
5036 119029
5037 119029
5038 119029
5039 119029
5040 119029
5041 119405
5042 119405
5043 119405
5044 119405
5045 119405
5046 119405
5047 119405
5048 119405
5049 119405
5050 119405
5051 119661
5052 119661
5053 119661
5054 119661
5055 119661
5056 119661
5057 119661
5058 119661
5059 119661
5060 119661
5061 120223
5062 120223
5063 120223
5064 120223
5065 120223
5066 120223
5067 120223
5068 120223
5069 120223
5070 120223
5071 120490
5072 120490
5073 120490
5074 120490
5075 120490
5076 120490
5077 120490
5078 120490
5079 120490
5080 120490
5081 120809
5082 120809
5083 120809
5084 120809
5085 120809
5086 120809
5087 120809
5088 120809
5089 120809
5090 120809
5091 121077
5092 121077
5093 121077
5094 121077
5095 121077
5096 121077
5097 121077
5098 121077
5099 121077
5100 121077
5101 121228
5102 121228
5103 121228
5104 121228
5105 121228
5106 121228
5107 121228
5108 121228
5109 121228
5110 121228
5111 121097
5112 121097
5113 121097
5114 121097
5115 121097
5116 121097
5117 121097
5118 121097
5119 121097
5120 121097
5121 120695
5122 120695
5123 120695
5124 120695
5125 120695
5126 120695
5127 120695
5128 120695
5129 120695
5130 120695
5131 120225
5132 120225
5133 120225
5134 120225
5135 120225
5136 120225
5137 120225
5138 120225
5139 120225
5140 120225
5141 119724
5142 119724
5143 119724
5144 119724
5145 119724
5146 119724
5147 119724
5148 119724
5149 119724
5150 119724
5151 119029
5152 119029
5153 119029
5154 119029
5155 119029
5156 119029
5157 119029
5158 119029
5159 119029
5160 119029
5161 118279
5162 118279
5163 118279
5164 118279
5165 118279
5166 118279
5167 118279
5168 118279
5169 118279
5170 118279
5171 117330
5172 117330
5173 117330
5174 117330
5175 117330
5176 117330
5177 117330
5178 117330
5179 117330
5180 117330
5181 116107
5182 116107
5183 116107
5184 116107
5185 116107
5186 116107
5187 116107
5188 116107
5189 116107
5190 116107
5191 114718
5192 114718
5193 114718
5194 114718
5195 114718
5196 114718
5197 114718
5198 114718
5199 114718
5200 114718
5201 113118
5202 113118
5203 113118
5204 113118
5205 113118
5206 113118
5207 113118
5208 113118
5209 113118
5210 113118
5211 111565
5212 111565
5213 111565
5214 111565
5215 111565
5216 111565
5217 111565
5218 111565
5219 111565
5220 111565
5221 110115
5222 110115
5223 110115
5224 110115
5225 110115
5226 110115
5227 110115
5228 110115
5229 110115
5230 110115
5231 108800
5232 108800
5233 108800
5234 108800
5235 108800
5236 108800
5237 108800
5238 108800
5239 108800
5240 108800
5241 107453
5242 107453
5243 107453
5244 107453
5245 107453
5246 107453
5247 107453
5248 107453
5249 107453
5250 107453
5251 106162
5252 106162
5253 106162
5254 106162
5255 106162
5256 106162
5257 106162
5258 106162
5259 106162
5260 106162
5261 104698
5262 104698
5263 104698
5264 104698
5265 104698
5266 104698
5267 104698
5268 104698
5269 104698
5270 104698
5271 103324
5272 103324
5273 103324
5274 103324
5275 103324
5276 103324
5277 103324
5278 103324
5279 103324
5280 103324
5281 101892
5282 101892
5283 101892
5284 101892
5285 101892
5286 101892
5287 101892
5288 101892
5289 101892
5290 101892
5291 100437
5292 100437
5293 100437
5294 100437
5295 100437
5296 100437
5297 100437
5298 100437
5299 100437
5300 100437
5301 99064.1
5302 99064.1
5303 99064.1
5304 99064.1
5305 99064.1
5306 99064.1
5307 99064.1
5308 99064.1
5309 99064.1
5310 99064.1
5311 97909.6
5312 97909.6
5313 97909.6
5314 97909.6
5315 97909.6
5316 97909.6
5317 97909.6
5318 97909.6
5319 97909.6
5320 97909.6
5321 96878
5322 96878
5323 96878
5324 96878
5325 96878
5326 96878
5327 96878
5328 96878
5329 96878
5330 96878
5331 95853.7
5332 95853.7
5333 95853.7
5334 95853.7
5335 95853.7
5336 95853.7
5337 95853.7
5338 95853.7
5339 95853.7
5340 95853.7
5341 94948.6
5342 94948.6
5343 94948.6
5344 94948.6
5345 94948.6
5346 94948.6
5347 94948.6
5348 94948.6
5349 94948.6
5350 94948.6
5351 94207.8
5352 94207.8
5353 94207.8
5354 94207.8
5355 94207.8
5356 94207.8
5357 94207.8
5358 94207.8
5359 94207.8
5360 94207.8
5361 93480.3
5362 93480.3
5363 93480.3
5364 93480.3
5365 93480.3
5366 93480.3
5367 93480.3
5368 93480.3
5369 93480.3
5370 93480.3
5371 92845.3
5372 92845.3
5373 92845.3
5374 92845.3
5375 92845.3
5376 92845.3
5377 92845.3
5378 92845.3
5379 92845.3
5380 92845.3
5381 92408.5
5382 92408.5
5383 92408.5
5384 92408.5
5385 92408.5
5386 92408.5
5387 92408.5
5388 92408.5
5389 92408.5
5390 92408.5
5391 92121.4
5392 92121.4
5393 92121.4
5394 92121.4
5395 92121.4
5396 92121.4
5397 92121.4
5398 92121.4
5399 92121.4
5400 92121.4
5401 91931.7
5402 91931.7
5403 91931.7
5404 91931.7
5405 91931.7
5406 91931.7
5407 91931.7
5408 91931.7
5409 91931.7
5410 91931.7
5411 91780.8
5412 91780.8
5413 91780.8
5414 91780.8
5415 91780.8
5416 91780.8
5417 91780.8
5418 91780.8
5419 91780.8
5420 91780.8
5421 91595.9
5422 91595.9
5423 91595.9
5424 91595.9
5425 91595.9
5426 91595.9
5427 91595.9
5428 91595.9
5429 91595.9
5430 91595.9
5431 91504.7
5432 91504.7
5433 91504.7
5434 91504.7
5435 91504.7
5436 91504.7
5437 91504.7
5438 91504.7
5439 91504.7
5440 91504.7
5441 91578.9
5442 91578.9
5443 91578.9
5444 91578.9
5445 91578.9
5446 91578.9
5447 91578.9
5448 91578.9
5449 91578.9
5450 91578.9
5451 91647
5452 91647
5453 91647
5454 91647
5455 91647
5456 91647
5457 91647
5458 91647
5459 91647
5460 91647
5461 91734.6
5462 91734.6
5463 91734.6
5464 91734.6
5465 91734.6
5466 91734.6
5467 91734.6
5468 91734.6
5469 91734.6
5470 91734.6
5471 91994.9
5472 91994.9
5473 91994.9
5474 91994.9
5475 91994.9
5476 91994.9
5477 91994.9
5478 91994.9
5479 91994.9
5480 91994.9
5481 92470.6
5482 92470.6
5483 92470.6
5484 92470.6
5485 92470.6
5486 92470.6
5487 92470.6
5488 92470.6
5489 92470.6
5490 92470.6
5491 93144.5
5492 93144.5
5493 93144.5
5494 93144.5
5495 93144.5
5496 93144.5
5497 93144.5
5498 93144.5
5499 93144.5
5500 93144.5
5501 93867.1
5502 93867.1
5503 93867.1
5504 93867.1
5505 93867.1
5506 93867.1
5507 93867.1
5508 93867.1
5509 93867.1
5510 93867.1
5511 94604.3
5512 94604.3
5513 94604.3
5514 94604.3
5515 94604.3
5516 94604.3
5517 94604.3
5518 94604.3
5519 94604.3
5520 94604.3
5521 95331.8
5522 95331.8
5523 95331.8
5524 95331.8
5525 95331.8
5526 95331.8
5527 95331.8
5528 95331.8
5529 95331.8
5530 95331.8
5531 96238.1
5532 96238.1
5533 96238.1
5534 96238.1
5535 96238.1
5536 96238.1
5537 96238.1
5538 96238.1
5539 96238.1
5540 96238.1
5541 96977.7
5542 96977.7
5543 96977.7
5544 96977.7
5545 96977.7
5546 96977.7
5547 96977.7
5548 96977.7
5549 96977.7
5550 96977.7
5551 97823.2
5552 97823.2
5553 97823.2
5554 97823.2
5555 97823.2
5556 97823.2
5557 97823.2
5558 97823.2
5559 97823.2
5560 97823.2
5561 98790.3
5562 98790.3
5563 98790.3
5564 98790.3
5565 98790.3
5566 98790.3
5567 98790.3
5568 98790.3
5569 98790.3
5570 98790.3
5571 99929
5572 99929
5573 99929
5574 99929
5575 99929
5576 99929
5577 99929
5578 99929
5579 99929
5580 99929
5581 101052
5582 101052
5583 101052
5584 101052
5585 101052
5586 101052
5587 101052
5588 101052
5589 101052
5590 101052
5591 102087
5592 102087
5593 102087
5594 102087
5595 102087
5596 102087
5597 102087
5598 102087
5599 102087
5600 102087
5601 103149
5602 103149
5603 103149
5604 103149
5605 103149
5606 103149
5607 103149
5608 103149
5609 103149
5610 103149
5611 104251
5612 104251
5613 104251
5614 104251
5615 104251
5616 104251
5617 104251
5618 104251
5619 104251
5620 104251
5621 105269
5622 105269
5623 105269
5624 105269
5625 105269
5626 105269
5627 105269
5628 105269
5629 105269
5630 105269
5631 106254
5632 106254
5633 106254
5634 106254
5635 106254
5636 106254
5637 106254
5638 106254
5639 106254
5640 106254
5641 107132
5642 107132
5643 107132
5644 107132
5645 107132
5646 107132
5647 107132
5648 107132
5649 107132
5650 107132
5651 107970
5652 107970
5653 107970
5654 107970
5655 107970
5656 107970
5657 107970
5658 107970
5659 107970
5660 107970
5661 108915
5662 108915
5663 108915
5664 108915
5665 108915
5666 108915
5667 108915
5668 108915
5669 108915
5670 108915
5671 109498
5672 109498
5673 109498
5674 109498
5675 109498
5676 109498
5677 109498
5678 109498
5679 109498
5680 109498
5681 109764
5682 109764
5683 109764
5684 109764
5685 109764
5686 109764
5687 109764
5688 109764
5689 109764
5690 109764
5691 109762
5692 109762
5693 109762
5694 109762
5695 109762
5696 109762
5697 109762
5698 109762
5699 109762
5700 109762
5701 109691
5702 109691
5703 109691
5704 109691
5705 109691
5706 109691
5707 109691
5708 109691
5709 109691
5710 109691
5711 109621
5712 109621
5713 109621
5714 109621
5715 109621
5716 109621
5717 109621
5718 109621
5719 109621
5720 109621
5721 109631
5722 109631
5723 109631
5724 109631
5725 109631
5726 109631
5727 109631
5728 109631
5729 109631
5730 109631
5731 109437
5732 109437
5733 109437
5734 109437
5735 109437
5736 109437
5737 109437
5738 109437
5739 109437
5740 109437
5741 109318
5742 109318
5743 109318
5744 109318
5745 109318
5746 109318
5747 109318
5748 109318
5749 109318
5750 109318
5751 108949
5752 108949
5753 108949
5754 108949
5755 108949
5756 108949
5757 108949
5758 108949
5759 108949
5760 108949
5761 108194
5762 108194
5763 108194
5764 108194
5765 108194
5766 108194
5767 108194
5768 108194
5769 108194
5770 108194
5771 107110
5772 107110
5773 107110
5774 107110
5775 107110
5776 107110
5777 107110
5778 107110
5779 107110
5780 107110
5781 106008
5782 106008
5783 106008
5784 106008
5785 106008
5786 106008
5787 106008
5788 106008
5789 106008
5790 106008
5791 104828
5792 104828
5793 104828
5794 104828
5795 104828
5796 104828
5797 104828
5798 104828
5799 104828
5800 104828
5801 103476
5802 103476
5803 103476
5804 103476
5805 103476
5806 103476
5807 103476
5808 103476
5809 103476
5810 103476
5811 101996
5812 101996
5813 101996
5814 101996
5815 101996
5816 101996
5817 101996
5818 101996
5819 101996
5820 101996
5821 100594
5822 100594
5823 100594
5824 100594
5825 100594
5826 100594
5827 100594
5828 100594
5829 100594
5830 100594
5831 99051.9
5832 99051.9
5833 99051.9
5834 99051.9
5835 99051.9
5836 99051.9
5837 99051.9
5838 99051.9
5839 99051.9
5840 99051.9
5841 97494.8
5842 97494.8
5843 97494.8
5844 97494.8
5845 97494.8
5846 97494.8
5847 97494.8
5848 97494.8
5849 97494.8
5850 97494.8
5851 95823.3
5852 95823.3
5853 95823.3
5854 95823.3
5855 95823.3
5856 95823.3
5857 95823.3
5858 95823.3
5859 95823.3
5860 95823.3
5861 93900
5862 93900
5863 93900
5864 93900
5865 93900
5866 93900
5867 93900
5868 93900
5869 93900
5870 93900
5871 92072.8
5872 92072.8
5873 92072.8
5874 92072.8
5875 92072.8
5876 92072.8
5877 92072.8
5878 92072.8
5879 92072.8
5880 92072.8
5881 90361.1
5882 90361.1
5883 90361.1
5884 90361.1
5885 90361.1
5886 90361.1
5887 90361.1
5888 90361.1
5889 90361.1
5890 90361.1
5891 88866.1
5892 88866.1
5893 88866.1
5894 88866.1
5895 88866.1
5896 88866.1
5897 88866.1
5898 88866.1
5899 88866.1
5900 88866.1
5901 87357.6
5902 87357.6
5903 87357.6
5904 87357.6
5905 87357.6
5906 87357.6
5907 87357.6
5908 87357.6
5909 87357.6
5910 87357.6
5911 85656.9
5912 85656.9
5913 85656.9
5914 85656.9
5915 85656.9
5916 85656.9
5917 85656.9
5918 85656.9
5919 85656.9
5920 85656.9
5921 84020.7
5922 84020.7
5923 84020.7
5924 84020.7
5925 84020.7
5926 84020.7
5927 84020.7
5928 84020.7
5929 84020.7
5930 84020.7
5931 82463.6
5932 82463.6
5933 82463.6
5934 82463.6
5935 82463.6
5936 82463.6
5937 82463.6
5938 82463.6
5939 82463.6
5940 82463.6
5941 80981.9
5942 80981.9
5943 80981.9
5944 80981.9
5945 80981.9
5946 80981.9
5947 80981.9
5948 80981.9
5949 80981.9
5950 80981.9
5951 79620.6
5952 79620.6
5953 79620.6
5954 79620.6
5955 79620.6
5956 79620.6
5957 79620.6
5958 79620.6
5959 79620.6
5960 79620.6
5961 78780
5962 78780
5963 78780
5964 78780
5965 78780
5966 78780
5967 78780
5968 78780
5969 78780
5970 78780
5971 78306.7
5972 78306.7
5973 78306.7
5974 78306.7
5975 78306.7
5976 78306.7
5977 78306.7
5978 78306.7
5979 78306.7
5980 78306.7
5981 77995.3
5982 77995.3
5983 77995.3
5984 77995.3
5985 77995.3
5986 77995.3
5987 77995.3
5988 77995.3
5989 77995.3
5990 77995.3
5991 77915
5992 77915
5993 77915
5994 77915
5995 77915
5996 77915
5997 77915
5998 77915
5999 77915
6000 77915
6001 78036.7
6002 78036.7
6003 78036.7
6004 78036.7
6005 78036.7
6006 78036.7
6007 78036.7
6008 78036.7
6009 78036.7
6010 78036.7
6011 78255.7
6012 78255.7
6013 78255.7
6014 78255.7
6015 78255.7
6016 78255.7
6017 78255.7
6018 78255.7
6019 78255.7
6020 78255.7
6021 78615.7
6022 78615.7
6023 78615.7
6024 78615.7
6025 78615.7
6026 78615.7
6027 78615.7
6028 78615.7
6029 78615.7
6030 78615.7
6031 79400.4
6032 79400.4
6033 79400.4
6034 79400.4
6035 79400.4
6036 79400.4
6037 79400.4
6038 79400.4
6039 79400.4
6040 79400.4
6041 80380.9
6042 80380.9
6043 80380.9
6044 80380.9
6045 80380.9
6046 80380.9
6047 80380.9
6048 80380.9
6049 80380.9
6050 80380.9
6051 81736.1
6052 81736.1
6053 81736.1
6054 81736.1
6055 81736.1
6056 81736.1
6057 81736.1
6058 81736.1
6059 81736.1
6060 81736.1
6061 83540.2
6062 83540.2
6063 83540.2
6064 83540.2
6065 83540.2
6066 83540.2
6067 83540.2
6068 83540.2
6069 83540.2
6070 83540.2
6071 85596.1
6072 85596.1
6073 85596.1
6074 85596.1
6075 85596.1
6076 85596.1
6077 85596.1
6078 85596.1
6079 85596.1
6080 85596.1
6081 87878.2
6082 87878.2
6083 87878.2
6084 87878.2
6085 87878.2
6086 87878.2
6087 87878.2
6088 87878.2
6089 87878.2
6090 87878.2
6091 90175
6092 90175
6093 90175
6094 90175
6095 90175
6096 90175
6097 90175
6098 90175
6099 90175
6100 90175
6101 92603.2
6102 92603.2
6103 92603.2
6104 92603.2
6105 92603.2
6106 92603.2
6107 92603.2
6108 92603.2
6109 92603.2
6110 92603.2
6111 95474.1
6112 95474.1
6113 95474.1
6114 95474.1
6115 95474.1
6116 95474.1
6117 95474.1
6118 95474.1
6119 95474.1
6120 95474.1
6121 98161.4
6122 98161.4
6123 98161.4
6124 98161.4
6125 98161.4
6126 98161.4
6127 98161.4
6128 98161.4
6129 98161.4
6130 98161.4
6131 100860
6132 100860
6133 100860
6134 100860
6135 100860
6136 100860
6137 100860
6138 100860
6139 100860
6140 100860
6141 103476
6142 103476
6143 103476
6144 103476
6145 103476
6146 103476
6147 103476
6148 103476
6149 103476
6150 103476
6151 106151
6152 106151
6153 106151
6154 106151
6155 106151
6156 106151
6157 106151
6158 106151
6159 106151
6160 106151
6161 108434
6162 108434
6163 108434
6164 108434
6165 108434
6166 108434
6167 108434
6168 108434
6169 108434
6170 108434
6171 110525
6172 110525
6173 110525
6174 110525
6175 110525
6176 110525
6177 110525
6178 110525
6179 110525
6180 110525
6181 112404
6182 112404
6183 112404
6184 112404
6185 112404
6186 112404
6187 112404
6188 112404
6189 112404
6190 112404
6191 114056
6192 114056
6193 114056
6194 114056
6195 114056
6196 114056
6197 114056
6198 114056
6199 114056
6200 114056
6201 115654
6202 115654
6203 115654
6204 115654
6205 115654
6206 115654
6207 115654
6208 115654
6209 115654
6210 115654
6211 117168
6212 117168
6213 117168
6214 117168
6215 117168
6216 117168
6217 117168
6218 117168
6219 117168
6220 117168
6221 118531
6222 118531
6223 118531
6224 118531
6225 118531
6226 118531
6227 118531
6228 118531
6229 118531
6230 118531
6231 119310
6232 119310
6233 119310
6234 119310
6235 119310
6236 119310
6237 119310
6238 119310
6239 119310
6240 119310
6241 119756
6242 119756
6243 119756
6244 119756
6245 119756
6246 119756
6247 119756
6248 119756
6249 119756
6250 119756
6251 119859
6252 119859
6253 119859
6254 119859
6255 119859
6256 119859
6257 119859
6258 119859
6259 119859
6260 119859
6261 119593
6262 119593
6263 119593
6264 119593
6265 119593
6266 119593
6267 119593
6268 119593
6269 119593
6270 119593
6271 119095
6272 119095
6273 119095
6274 119095
6275 119095
6276 119095
6277 119095
6278 119095
6279 119095
6280 119095
6281 118180
6282 118180
6283 118180
6284 118180
6285 118180
6286 118180
6287 118180
6288 118180
6289 118180
6290 118180
6291 117012
6292 117012
6293 117012
6294 117012
6295 117012
6296 117012
6297 117012
6298 117012
6299 117012
6300 117012
6301 115588
6302 115588
6303 115588
6304 115588
6305 115588
6306 115588
6307 115588
6308 115588
6309 115588
6310 115588
6311 113628
6312 113628
6313 113628
6314 113628
6315 113628
6316 113628
6317 113628
6318 113628
6319 113628
6320 113628
6321 111640
6322 111640
6323 111640
6324 111640
6325 111640
6326 111640
6327 111640
6328 111640
6329 111640
6330 111640
6331 109440
6332 109440
6333 109440
6334 109440
6335 109440
6336 109440
6337 109440
6338 109440
6339 109440
6340 109440
6341 107190
6342 107190
6343 107190
6344 107190
6345 107190
6346 107190
6347 107190
6348 107190
6349 107190
6350 107190
6351 104880
6352 104880
6353 104880
6354 104880
6355 104880
6356 104880
6357 104880
6358 104880
6359 104880
6360 104880
6361 102669
6362 102669
6363 102669
6364 102669
6365 102669
6366 102669
6367 102669
6368 102669
6369 102669
6370 102669
6371 100350
6372 100350
6373 100350
6374 100350
6375 100350
6376 100350
6377 100350
6378 100350
6379 100350
6380 100350
6381 97998.4
6382 97998.4
6383 97998.4
6384 97998.4
6385 97998.4
6386 97998.4
6387 97998.4
6388 97998.4
6389 97998.4
6390 97998.4
6391 95655.4
6392 95655.4
6393 95655.4
6394 95655.4
6395 95655.4
6396 95655.4
6397 95655.4
6398 95655.4
6399 95655.4
6400 95655.4
6401 93202.9
6402 93202.9
6403 93202.9
6404 93202.9
6405 93202.9
6406 93202.9
6407 93202.9
6408 93202.9
6409 93202.9
6410 93202.9
6411 90830.7
6412 90830.7
6413 90830.7
6414 90830.7
6415 90830.7
6416 90830.7
6417 90830.7
6418 90830.7
6419 90830.7
6420 90830.7
6421 88431.8
6422 88431.8
6423 88431.8
6424 88431.8
6425 88431.8
6426 88431.8
6427 88431.8
6428 88431.8
6429 88431.8
6430 88431.8
6431 86340.6
6432 86340.6
6433 86340.6
6434 86340.6
6435 86340.6
6436 86340.6
6437 86340.6
6438 86340.6
6439 86340.6
6440 86340.6
6441 84529.2
6442 84529.2
6443 84529.2
6444 84529.2
6445 84529.2
6446 84529.2
6447 84529.2
6448 84529.2
6449 84529.2
6450 84529.2
6451 82792
6452 82792
6453 82792
6454 82792
6455 82792
6456 82792
6457 82792
6458 82792
6459 82792
6460 82792
6461 81154.6
6462 81154.6
6463 81154.6
6464 81154.6
6465 81154.6
6466 81154.6
6467 81154.6
6468 81154.6
6469 81154.6
6470 81154.6
6471 79661.9
6472 79661.9
6473 79661.9
6474 79661.9
6475 79661.9
6476 79661.9
6477 79661.9
6478 79661.9
6479 79661.9
6480 79661.9
6481 78412.6
6482 78412.6
6483 78412.6
6484 78412.6
6485 78412.6
6486 78412.6
6487 78412.6
6488 78412.6
6489 78412.6
6490 78412.6
6491 77360.3
6492 77360.3
6493 77360.3
6494 77360.3
6495 77360.3
6496 77360.3
6497 77360.3
6498 77360.3
6499 77360.3
6500 77360.3
6501 76558.6
6502 76558.6
6503 76558.6
6504 76558.6
6505 76558.6
6506 76558.6
6507 76558.6
6508 76558.6
6509 76558.6
6510 76558.6
6511 75966.2
6512 75966.2
6513 75966.2
6514 75966.2
6515 75966.2
6516 75966.2
6517 75966.2
6518 75966.2
6519 75966.2
6520 75966.2
6521 75564.7
6522 75564.7
6523 75564.7
6524 75564.7
6525 75564.7
6526 75564.7
6527 75564.7
6528 75564.7
6529 75564.7
6530 75564.7
6531 75501.5
6532 75501.5
6533 75501.5
6534 75501.5
6535 75501.5
6536 75501.5
6537 75501.5
6538 75501.5
6539 75501.5
6540 75501.5
6541 75530.7
6542 75530.7
6543 75530.7
6544 75530.7
6545 75530.7
6546 75530.7
6547 75530.7
6548 75530.7
6549 75530.7
6550 75530.7
6551 75555
6552 75555
6553 75555
6554 75555
6555 75555
6556 75555
6557 75555
6558 75555
6559 75555
6560 75555
6561 75704.6
6562 75704.6
6563 75704.6
6564 75704.6
6565 75704.6
6566 75704.6
6567 75704.6
6568 75704.6
6569 75704.6
6570 75704.6
6571 76051.3
6572 76051.3
6573 76051.3
6574 76051.3
6575 76051.3
6576 76051.3
6577 76051.3
6578 76051.3
6579 76051.3
6580 76051.3
6581 76579.3
6582 76579.3
6583 76579.3
6584 76579.3
6585 76579.3
6586 76579.3
6587 76579.3
6588 76579.3
6589 76579.3
6590 76579.3
6591 77366.4
6592 77366.4
6593 77366.4
6594 77366.4
6595 77366.4
6596 77366.4
6597 77366.4
6598 77366.4
6599 77366.4
6600 77366.4
6601 78303.1
6602 78303.1
6603 78303.1
6604 78303.1
6605 78303.1
6606 78303.1
6607 78303.1
6608 78303.1
6609 78303.1
6610 78303.1
6611 79202.1
6612 79202.1
6613 79202.1
6614 79202.1
6615 79202.1
6616 79202.1
6617 79202.1
6618 79202.1
6619 79202.1
6620 79202.1
6621 80224
6622 80224
6623 80224
6624 80224
6625 80224
6626 80224
6627 80224
6628 80224
6629 80224
6630 80224
6631 81172.8
6632 81172.8
6633 81172.8
6634 81172.8
6635 81172.8
6636 81172.8
6637 81172.8
6638 81172.8
6639 81172.8
6640 81172.8
6641 81922.2
6642 81922.2
6643 81922.2
6644 81922.2
6645 81922.2
6646 81922.2
6647 81922.2
6648 81922.2
6649 81922.2
6650 81922.2
6651 82699.6
6652 82699.6
6653 82699.6
6654 82699.6
6655 82699.6
6656 82699.6
6657 82699.6
6658 82699.6
6659 82699.6
6660 82699.6
6661 83569.4
6662 83569.4
6663 83569.4
6664 83569.4
6665 83569.4
6666 83569.4
6667 83569.4
6668 83569.4
6669 83569.4
6670 83569.4
6671 84506.1
6672 84506.1
6673 84506.1
6674 84506.1
6675 84506.1
6676 84506.1
6677 84506.1
6678 84506.1
6679 84506.1
6680 84506.1
6681 85659.3
6682 85659.3
6683 85659.3
6684 85659.3
6685 85659.3
6686 85659.3
6687 85659.3
6688 85659.3
6689 85659.3
6690 85659.3
6691 86878.3
6692 86878.3
6693 86878.3
6694 86878.3
6695 86878.3
6696 86878.3
6697 86878.3
6698 86878.3
6699 86878.3
6700 86878.3
6701 88032.7
6702 88032.7
6703 88032.7
6704 88032.7
6705 88032.7
6706 88032.7
6707 88032.7
6708 88032.7
6709 88032.7
6710 88032.7
6711 89265.1
6712 89265.1
6713 89265.1
6714 89265.1
6715 89265.1
6716 89265.1
6717 89265.1
6718 89265.1
6719 89265.1
6720 89265.1
6721 90425.6
6722 90425.6
6723 90425.6
6724 90425.6
6725 90425.6
6726 90425.6
6727 90425.6
6728 90425.6
6729 90425.6
6730 90425.6
6731 91407.3
6732 91407.3
6733 91407.3
6734 91407.3
6735 91407.3
6736 91407.3
6737 91407.3
6738 91407.3
6739 91407.3
6740 91407.3
6741 92524.1
6742 92524.1
6743 92524.1
6744 92524.1
6745 92524.1
6746 92524.1
6747 92524.1
6748 92524.1
6749 92524.1
6750 92524.1
6751 93760.1
6752 93760.1
6753 93760.1
6754 93760.1
6755 93760.1
6756 93760.1
6757 93760.1
6758 93760.1
6759 93760.1
6760 93760.1
6761 94970.5
6762 94970.5
6763 94970.5
6764 94970.5
6765 94970.5
6766 94970.5
6767 94970.5
6768 94970.5
6769 94970.5
6770 94970.5
6771 96174.8
6772 96174.8
6773 96174.8
6774 96174.8
6775 96174.8
6776 96174.8
6777 96174.8
6778 96174.8
6779 96174.8
6780 96174.8
6781 97477.7
6782 97477.7
6783 97477.7
6784 97477.7
6785 97477.7
6786 97477.7
6787 97477.7
6788 97477.7
6789 97477.7
6790 97477.7
6791 98472.8
6792 98472.8
6793 98472.8
6794 98472.8
6795 98472.8
6796 98472.8
6797 98472.8
6798 98472.8
6799 98472.8
6800 98472.8
6801 99464.3
6802 99464.3
6803 99464.3
6804 99464.3
6805 99464.3
6806 99464.3
6807 99464.3
6808 99464.3
6809 99464.3
6810 99464.3
6811 100565
6812 100565
6813 100565
6814 100565
6815 100565
6816 100565
6817 100565
6818 100565
6819 100565
6820 100565
6821 101638
6822 101638
6823 101638
6824 101638
6825 101638
6826 101638
6827 101638
6828 101638
6829 101638
6830 101638
6831 102863
6832 102863
6833 102863
6834 102863
6835 102863
6836 102863
6837 102863
6838 102863
6839 102863
6840 102863
6841 104295
6842 104295
6843 104295
6844 104295
6845 104295
6846 104295
6847 104295
6848 104295
6849 104295
6850 104295
6851 105765
6852 105765
6853 105765
6854 105765
6855 105765
6856 105765
6857 105765
6858 105765
6859 105765
6860 105765
6861 107168
6862 107168
6863 107168
6864 107168
6865 107168
6866 107168
6867 107168
6868 107168
6869 107168
6870 107168
6871 108418
6872 108418
6873 108418
6874 108418
6875 108418
6876 108418
6877 108418
6878 108418
6879 108418
6880 108418
6881 109375
6882 109375
6883 109375
6884 109375
6885 109375
6886 109375
6887 109375
6888 109375
6889 109375
6890 109375
6891 110228
6892 110228
6893 110228
6894 110228
6895 110228
6896 110228
6897 110228
6898 110228
6899 110228
6900 110228
6901 111103
6902 111103
6903 111103
6904 111103
6905 111103
6906 111103
6907 111103
6908 111103
6909 111103
6910 111103
6911 111926
6912 111926
6913 111926
6914 111926
6915 111926
6916 111926
6917 111926
6918 111926
6919 111926
6920 111926
6921 112718
6922 112718
6923 112718
6924 112718
6925 112718
6926 112718
6927 112718
6928 112718
6929 112718
6930 112718
6931 113756
6932 113756
6933 113756
6934 113756
6935 113756
6936 113756
6937 113756
6938 113756
6939 113756
6940 113756
6941 114605
6942 114605
6943 114605
6944 114605
6945 114605
6946 114605
6947 114605
6948 114605
6949 114605
6950 114605
6951 115337
6952 115337
6953 115337
6954 115337
6955 115337
6956 115337
6957 115337
6958 115337
6959 115337
6960 115337
6961 115980
6962 115980
6963 115980
6964 115980
6965 115980
6966 115980
6967 115980
6968 115980
6969 115980
6970 115980
6971 116624
6972 116624
6973 116624
6974 116624
6975 116624
6976 116624
6977 116624
6978 116624
6979 116624
6980 116624
6981 116958
6982 116958
6983 116958
6984 116958
6985 116958
6986 116958
6987 116958
6988 116958
6989 116958
6990 116958
6991 117503
6992 117503
6993 117503
6994 117503
6995 117503
6996 117503
6997 117503
6998 117503
6999 117503
7000 117503
7001 118093
7002 118093
7003 118093
7004 118093
7005 118093
7006 118093
7007 118093
7008 118093
7009 118093
7010 118093
7011 118630
7012 118630
7013 118630
7014 118630
7015 118630
7016 118630
7017 118630
7018 118630
7019 118630
7020 118630
7021 119091
7022 119091
7023 119091
7024 119091
7025 119091
7026 119091
7027 119091
7028 119091
7029 119091
7030 119091
7031 119554
7032 119554
7033 119554
7034 119554
7035 119554
7036 119554
7037 119554
7038 119554
7039 119554
7040 119554
7041 119865
7042 119865
7043 119865
7044 119865
7045 119865
7046 119865
7047 119865
7048 119865
7049 119865
7050 119865
7051 120145
7052 120145
7053 120145
7054 120145
7055 120145
7056 120145
7057 120145
7058 120145
7059 120145
7060 120145
7061 120391
7062 120391
7063 120391
7064 120391
7065 120391
7066 120391
7067 120391
7068 120391
7069 120391
7070 120391
7071 120504
7072 120504
7073 120504
7074 120504
7075 120504
7076 120504
7077 120504
7078 120504
7079 120504
7080 120504
7081 120489
7082 120489
7083 120489
7084 120489
7085 120489
7086 120489
7087 120489
7088 120489
7089 120489
7090 120489
7091 120475
7092 120475
7093 120475
7094 120475
7095 120475
7096 120475
7097 120475
7098 120475
7099 120475
7100 120475
7101 120465
7102 120465
7103 120465
7104 120465
7105 120465
7106 120465
7107 120465
7108 120465
7109 120465
7110 120465
7111 120673
7112 120673
7113 120673
7114 120673
7115 120673
7116 120673
7117 120673
7118 120673
7119 120673
7120 120673
7121 120894
7122 120894
7123 120894
7124 120894
7125 120894
7126 120894
7127 120894
7128 120894
7129 120894
7130 120894
7131 120758
7132 120758
7133 120758
7134 120758
7135 120758
7136 120758
7137 120758
7138 120758
7139 120758
7140 120758
7141 120649
7142 120649
7143 120649
7144 120649
7145 120649
7146 120649
7147 120649
7148 120649
7149 120649
7150 120649
7151 120471
7152 120471
7153 120471
7154 120471
7155 120471
7156 120471
7157 120471
7158 120471
7159 120471
7160 120471
7161 120323
7162 120323
7163 120323
7164 120323
7165 120323
7166 120323
7167 120323
7168 120323
7169 120323
7170 120323
7171 120020
7172 120020
7173 120020
7174 120020
7175 120020
7176 120020
7177 120020
7178 120020
7179 120020
7180 120020
7181 120098
7182 120098
7183 120098
7184 120098
7185 120098
7186 120098
7187 120098
7188 120098
7189 120098
7190 120098
7191 120226
7192 120226
7193 120226
7194 120226
7195 120226
7196 120226
7197 120226
7198 120226
7199 120226
7200 120226
7201 120181
7202 120181
7203 120181
7204 120181
7205 120181
7206 120181
7207 120181
7208 120181
7209 120181
7210 120181
7211 120001
7212 120001
7213 120001
7214 120001
7215 120001
7216 120001
7217 120001
7218 120001
7219 120001
7220 120001
7221 119897
7222 119897
7223 119897
7224 119897
7225 119897
7226 119897
7227 119897
7228 119897
7229 119897
7230 119897
7231 119590
7232 119590
7233 119590
7234 119590
7235 119590
7236 119590
7237 119590
7238 119590
7239 119590
7240 119590
7241 119500
7242 119500
7243 119500
7244 119500
7245 119500
7246 119500
7247 119500
7248 119500
7249 119500
7250 119500
7251 119477
7252 119477
7253 119477
7254 119477
7255 119477
7256 119477
7257 119477
7258 119477
7259 119477
7260 119477
7261 119455
7262 119455
7263 119455
7264 119455
7265 119455
7266 119455
7267 119455
7268 119455
7269 119455
7270 119455
7271 119690
7272 119690
7273 119690
7274 119690
7275 119690
7276 119690
7277 119690
7278 119690
7279 119690
7280 119690
7281 120326
7282 120326
7283 120326
7284 120326
7285 120326
7286 120326
7287 120326
7288 120326
7289 120326
7290 120326
7291 121038
7292 121038
7293 121038
7294 121038
7295 121038
7296 121038
7297 121038
7298 121038
7299 121038
7300 121038
7301 121672
7302 121672
7303 121672
7304 121672
7305 121672
7306 121672
7307 121672
7308 121672
7309 121672
7310 121672
7311 121958
7312 121958
7313 121958
7314 121958
7315 121958
7316 121958
7317 121958
7318 121958
7319 121958
7320 121958
7321 122258
7322 122258
7323 122258
7324 122258
7325 122258
7326 122258
7327 122258
7328 122258
7329 122258
7330 122258
7331 122717
7332 122717
7333 122717
7334 122717
7335 122717
7336 122717
7337 122717
7338 122717
7339 122717
7340 122717
7341 123167
7342 123167
7343 123167
7344 123167
7345 123167
7346 123167
7347 123167
7348 123167
7349 123167
7350 123167
7351 123730
7352 123730
7353 123730
7354 123730
7355 123730
7356 123730
7357 123730
7358 123730
7359 123730
7360 123730
7361 124318
7362 124318
7363 124318
7364 124318
7365 124318
7366 124318
7367 124318
7368 124318
7369 124318
7370 124318
7371 125057
7372 125057
7373 125057
7374 125057
7375 125057
7376 125057
7377 125057
7378 125057
7379 125057
7380 125057
7381 125449
7382 125449
7383 125449
7384 125449
7385 125449
7386 125449
7387 125449
7388 125449
7389 125449
7390 125449
7391 125584
7392 125584
7393 125584
7394 125584
7395 125584
7396 125584
7397 125584
7398 125584
7399 125584
7400 125584
7401 125937
7402 125937
7403 125937
7404 125937
7405 125937
7406 125937
7407 125937
7408 125937
7409 125937
7410 125937
7411 126487
7412 126487
7413 126487
7414 126487
7415 126487
7416 126487
7417 126487
7418 126487
7419 126487
7420 126487
7421 126956
7422 126956
7423 126956
7424 126956
7425 126956
7426 126956
7427 126956
7428 126956
7429 126956
7430 126956
7431 127477
7432 127477
7433 127477
7434 127477
7435 127477
7436 127477
7437 127477
7438 127477
7439 127477
7440 127477
7441 127675
7442 127675
7443 127675
7444 127675
7445 127675
7446 127675
7447 127675
7448 127675
7449 127675
7450 127675
7451 127836
7452 127836
7453 127836
7454 127836
7455 127836
7456 127836
7457 127836
7458 127836
7459 127836
7460 127836
7461 128030
7462 128030
7463 128030
7464 128030
7465 128030
7466 128030
7467 128030
7468 128030
7469 128030
7470 128030
7471 128088
7472 128088
7473 128088
7474 128088
7475 128088
7476 128088
7477 128088
7478 128088
7479 128088
7480 128088
7481 127810
7482 127810
7483 127810
7484 127810
7485 127810
7486 127810
7487 127810
7488 127810
7489 127810
7490 127810
7491 127445
7492 127445
7493 127445
7494 127445
7495 127445
7496 127445
7497 127445
7498 127445
7499 127445
7500 127445
7501 127137
7502 127137
7503 127137
7504 127137
7505 127137
7506 127137
7507 127137
7508 127137
7509 127137
7510 127137
7511 127099
7512 127099
7513 127099
7514 127099
7515 127099
7516 127099
7517 127099
7518 127099
7519 127099
7520 127099
7521 127056
7522 127056
7523 127056
7524 127056
7525 127056
7526 127056
7527 127056
7528 127056
7529 127056
7530 127056
7531 126849
7532 126849
7533 126849
7534 126849
7535 126849
7536 126849
7537 126849
7538 126849
7539 126849
7540 126849
7541 126655
7542 126655
7543 126655
7544 126655
7545 126655
7546 126655
7547 126655
7548 126655
7549 126655
7550 126655
7551 126513
7552 126513
7553 126513
7554 126513
7555 126513
7556 126513
7557 126513
7558 126513
7559 126513
7560 126513
7561 126353
7562 126353
7563 126353
7564 126353
7565 126353
7566 126353
7567 126353
7568 126353
7569 126353
7570 126353
7571 126055
7572 126055
7573 126055
7574 126055
7575 126055
7576 126055
7577 126055
7578 126055
7579 126055
7580 126055
7581 125714
7582 125714
7583 125714
7584 125714
7585 125714
7586 125714
7587 125714
7588 125714
7589 125714
7590 125714
7591 125419
7592 125419
7593 125419
7594 125419
7595 125419
7596 125419
7597 125419
7598 125419
7599 125419
7600 125419
7601 124931
7602 124931
7603 124931
7604 124931
7605 124931
7606 124931
7607 124931
7608 124931
7609 124931
7610 124931
7611 124357
7612 124357
7613 124357
7614 124357
7615 124357
7616 124357
7617 124357
7618 124357
7619 124357
7620 124357
7621 123842
7622 123842
7623 123842
7624 123842
7625 123842
7626 123842
7627 123842
7628 123842
7629 123842
7630 123842
7631 123336
7632 123336
7633 123336
7634 123336
7635 123336
7636 123336
7637 123336
7638 123336
7639 123336
7640 123336
7641 123024
7642 123024
7643 123024
7644 123024
7645 123024
7646 123024
7647 123024
7648 123024
7649 123024
7650 123024
7651 122625
7652 122625
7653 122625
7654 122625
7655 122625
7656 122625
7657 122625
7658 122625
7659 122625
7660 122625
7661 122194
7662 122194
7663 122194
7664 122194
7665 122194
7666 122194
7667 122194
7668 122194
7669 122194
7670 122194
7671 121804
7672 121804
7673 121804
7674 121804
7675 121804
7676 121804
7677 121804
7678 121804
7679 121804
7680 121804
7681 121479
7682 121479
7683 121479
7684 121479
7685 121479
7686 121479
7687 121479
7688 121479
7689 121479
7690 121479
7691 121117
7692 121117
7693 121117
7694 121117
7695 121117
7696 121117
7697 121117
7698 121117
7699 121117
7700 121117
7701 120685
7702 120685
7703 120685
7704 120685
7705 120685
7706 120685
7707 120685
7708 120685
7709 120685
7710 120685
7711 120130
7712 120130
7713 120130
7714 120130
7715 120130
7716 120130
7717 120130
7718 120130
7719 120130
7720 120130
7721 119516
7722 119516
7723 119516
7724 119516
7725 119516
7726 119516
7727 119516
7728 119516
7729 119516
7730 119516
7731 119074
7732 119074
7733 119074
7734 119074
7735 119074
7736 119074
7737 119074
7738 119074
7739 119074
7740 119074
7741 118615
7742 118615
7743 118615
7744 118615
7745 118615
7746 118615
7747 118615
7748 118615
7749 118615
7750 118615
7751 117887
7752 117887
7753 117887
7754 117887
7755 117887
7756 117887
7757 117887
7758 117887
7759 117887
7760 117887
7761 117186
7762 117186
7763 117186
7764 117186
7765 117186
7766 117186
7767 117186
7768 117186
7769 117186
7770 117186
7771 116654
7772 116654
7773 116654
7774 116654
7775 116654
7776 116654
7777 116654
7778 116654
7779 116654
7780 116654
7781 116329
7782 116329
7783 116329
7784 116329
7785 116329
7786 116329
7787 116329
7788 116329
7789 116329
7790 116329
7791 116195
7792 116195
7793 116195
7794 116195
7795 116195
7796 116195
7797 116195
7798 116195
7799 116195
7800 116195
7801 116174
7802 116174
7803 116174
7804 116174
7805 116174
7806 116174
7807 116174
7808 116174
7809 116174
7810 116174
7811 116134
7812 116134
7813 116134
7814 116134
7815 116134
7816 116134
7817 116134
7818 116134
7819 116134
7820 116134
7821 115932
7822 115932
7823 115932
7824 115932
7825 115932
7826 115932
7827 115932
7828 115932
7829 115932
7830 115932
7831 115761
7832 115761
7833 115761
7834 115761
7835 115761
7836 115761
7837 115761
7838 115761
7839 115761
7840 115761
7841 115437
7842 115437
7843 115437
7844 115437
7845 115437
7846 115437
7847 115437
7848 115437
7849 115437
7850 115437
7851 115152
7852 115152
7853 115152
7854 115152
7855 115152
7856 115152
7857 115152
7858 115152
7859 115152
7860 115152
7861 115096
7862 115096
7863 115096
7864 115096
7865 115096
7866 115096
7867 115096
7868 115096
7869 115096
7870 115096
7871 114995
7872 114995
7873 114995
7874 114995
7875 114995
7876 114995
7877 114995
7878 114995
7879 114995
7880 114995
7881 115131
7882 115131
7883 115131
7884 115131
7885 115131
7886 115131
7887 115131
7888 115131
7889 115131
7890 115131
7891 115354
7892 115354
7893 115354
7894 115354
7895 115354
7896 115354
7897 115354
7898 115354
7899 115354
7900 115354
7901 115527
7902 115527
7903 115527
7904 115527
7905 115527
7906 115527
7907 115527
7908 115527
7909 115527
7910 115527
7911 115567
7912 115567
7913 115567
7914 115567
7915 115567
7916 115567
7917 115567
7918 115567
7919 115567
7920 115567
7921 115713
7922 115713
7923 115713
7924 115713
7925 115713
7926 115713
7927 115713
7928 115713
7929 115713
7930 115713
7931 116021
7932 116021
7933 116021
7934 116021
7935 116021
7936 116021
7937 116021
7938 116021
7939 116021
7940 116021
7941 116362
7942 116362
7943 116362
7944 116362
7945 116362
7946 116362
7947 116362
7948 116362
7949 116362
7950 116362
7951 116877
7952 116877
7953 116877
7954 116877
7955 116877
7956 116877
7957 116877
7958 116877
7959 116877
7960 116877
7961 117245
7962 117245
7963 117245
7964 117245
7965 117245
7966 117245
7967 117245
7968 117245
7969 117245
7970 117245
7971 117373
7972 117373
7973 117373
7974 117373
7975 117373
7976 117373
7977 117373
7978 117373
7979 117373
7980 117373
7981 117567
7982 117567
7983 117567
7984 117567
7985 117567
7986 117567
7987 117567
7988 117567
7989 117567
7990 117567
7991 117705
7992 117705
7993 117705
7994 117705
7995 117705
7996 117705
7997 117705
7998 117705
7999 117705
8000 117705
8001 117604
8002 117604
8003 117604
8004 117604
8005 117604
8006 117604
8007 117604
8008 117604
8009 117604
8010 117604
8011 117419
8012 117419
8013 117419
8014 117419
8015 117419
8016 117419
8017 117419
8018 117419
8019 117419
8020 117419
8021 117593
8022 117593
8023 117593
8024 117593
8025 117593
8026 117593
8027 117593
8028 117593
8029 117593
8030 117593
8031 117781
8032 117781
8033 117781
8034 117781
8035 117781
8036 117781
8037 117781
8038 117781
8039 117781
8040 117781
8041 118116
8042 118116
8043 118116
8044 118116
8045 118116
8046 118116
8047 118116
8048 118116
8049 118116
8050 118116
8051 118410
8052 118410
8053 118410
8054 118410
8055 118410
8056 118410
8057 118410
8058 118410
8059 118410
8060 118410
8061 118179
8062 118179
8063 118179
8064 118179
8065 118179
8066 118179
8067 118179
8068 118179
8069 118179
8070 118179
8071 118089
8072 118089
8073 118089
8074 118089
8075 118089
8076 118089
8077 118089
8078 118089
8079 118089
8080 118089
8081 117756
8082 117756
8083 117756
8084 117756
8085 117756
8086 117756
8087 117756
8088 117756
8089 117756
8090 117756
8091 117404
8092 117404
8093 117404
8094 117404
8095 117404
8096 117404
8097 117404
8098 117404
8099 117404
8100 117404
8101 117126
8102 117126
8103 117126
8104 117126
8105 117126
8106 117126
8107 117126
8108 117126
8109 117126
8110 117126
8111 116958
8112 116958
8113 116958
8114 116958
8115 116958
8116 116958
8117 116958
8118 116958
8119 116958
8120 116958
8121 116699
8122 116699
8123 116699
8124 116699
8125 116699
8126 116699
8127 116699
8128 116699
8129 116699
8130 116699
8131 116003
8132 116003
8133 116003
8134 116003
8135 116003
8136 116003
8137 116003
8138 116003
8139 116003
8140 116003
8141 115307
8142 115307
8143 115307
8144 115307
8145 115307
8146 115307
8147 115307
8148 115307
8149 115307
8150 115307
8151 114604
8152 114604
8153 114604
8154 114604
8155 114604
8156 114604
8157 114604
8158 114604
8159 114604
8160 114604
8161 114051
8162 114051
8163 114051
8164 114051
8165 114051
8166 114051
8167 114051
8168 114051
8169 114051
8170 114051
8171 113684
8172 113684
8173 113684
8174 113684
8175 113684
8176 113684
8177 113684
8178 113684
8179 113684
8180 113684
8181 113112
8182 113112
8183 113112
8184 113112
8185 113112
8186 113112
8187 113112
8188 113112
8189 113112
8190 113112
8191 112284
8192 112284
8193 112284
8194 112284
8195 112284
8196 112284
8197 112284
8198 112284
8199 112284
8200 112284
8201 111616
8202 111616
8203 111616
8204 111616
8205 111616
8206 111616
8207 111616
8208 111616
8209 111616
8210 111616
8211 111038
8212 111038
8213 111038
8214 111038
8215 111038
8216 111038
8217 111038
8218 111038
8219 111038
8220 111038
8221 110109
8222 110109
8223 110109
8224 110109
8225 110109
8226 110109
8227 110109
8228 110109
8229 110109
8230 110109
8231 109052
8232 109052
8233 109052
8234 109052
8235 109052
8236 109052
8237 109052
8238 109052
8239 109052
8240 109052
8241 107875
8242 107875
8243 107875
8244 107875
8245 107875
8246 107875
8247 107875
8248 107875
8249 107875
8250 107875
8251 106746
8252 106746
8253 106746
8254 106746
8255 106746
8256 106746
8257 106746
8258 106746
8259 106746
8260 106746
8261 106130
8262 106130
8263 106130
8264 106130
8265 106130
8266 106130
8267 106130
8268 106130
8269 106130
8270 106130
8271 105259
8272 105259
8273 105259
8274 105259
8275 105259
8276 105259
8277 105259
8278 105259
8279 105259
8280 105259
8281 104341
8282 104341
8283 104341
8284 104341
8285 104341
8286 104341
8287 104341
8288 104341
8289 104341
8290 104341
8291 103290
8292 103290
8293 103290
8294 103290
8295 103290
8296 103290
8297 103290
8298 103290
8299 103290
8300 103290
8301 102211
8302 102211
8303 102211
8304 102211
8305 102211
8306 102211
8307 102211
8308 102211
8309 102211
8310 102211
8311 101086
8312 101086
8313 101086
8314 101086
8315 101086
8316 101086
8317 101086
8318 101086
8319 101086
8320 101086
8321 99950.9
8322 99950.9
8323 99950.9
8324 99950.9
8325 99950.9
8326 99950.9
8327 99950.9
8328 99950.9
8329 99950.9
8330 99950.9
8331 99045.8
8332 99045.8
8333 99045.8
8334 99045.8
8335 99045.8
8336 99045.8
8337 99045.8
8338 99045.8
8339 99045.8
8340 99045.8
8341 98044.6
8342 98044.6
8343 98044.6
8344 98044.6
8345 98044.6
8346 98044.6
8347 98044.6
8348 98044.6
8349 98044.6
8350 98044.6
8351 96936.4
8352 96936.4
8353 96936.4
8354 96936.4
8355 96936.4
8356 96936.4
8357 96936.4
8358 96936.4
8359 96936.4
8360 96936.4
8361 95683.4
8362 95683.4
8363 95683.4
8364 95683.4
8365 95683.4
8366 95683.4
8367 95683.4
8368 95683.4
8369 95683.4
8370 95683.4
8371 94370.8
8372 94370.8
8373 94370.8
8374 94370.8
8375 94370.8
8376 94370.8
8377 94370.8
8378 94370.8
8379 94370.8
8380 94370.8
8381 93088.6
8382 93088.6
8383 93088.6
8384 93088.6
8385 93088.6
8386 93088.6
8387 93088.6
8388 93088.6
8389 93088.6
8390 93088.6
8391 91963.3
8392 91963.3
8393 91963.3
8394 91963.3
8395 91963.3
8396 91963.3
8397 91963.3
8398 91963.3
8399 91963.3
8400 91963.3
8401 90812.5
8402 90812.5
8403 90812.5
8404 90812.5
8405 90812.5
8406 90812.5
8407 90812.5
8408 90812.5
8409 90812.5
8410 90812.5
8411 89518.1
8412 89518.1
8413 89518.1
8414 89518.1
8415 89518.1
8416 89518.1
8417 89518.1
8418 89518.1
8419 89518.1
8420 89518.1
8421 88200.6
8422 88200.6
8423 88200.6
8424 88200.6
8425 88200.6
8426 88200.6
8427 88200.6
8428 88200.6
8429 88200.6
8430 88200.6
8431 87001.1
8432 87001.1
8433 87001.1
8434 87001.1
8435 87001.1
8436 87001.1
8437 87001.1
8438 87001.1
8439 87001.1
8440 87001.1
8441 85783.4
8442 85783.4
8443 85783.4
8444 85783.4
8445 85783.4
8446 85783.4
8447 85783.4
8448 85783.4
8449 85783.4
8450 85783.4
8451 84514.6
8452 84514.6
8453 84514.6
8454 84514.6
8455 84514.6
8456 84514.6
8457 84514.6
8458 84514.6
8459 84514.6
8460 84514.6
8461 82823.7
8462 82823.7
8463 82823.7
8464 82823.7
8465 82823.7
8466 82823.7
8467 82823.7
8468 82823.7
8469 82823.7
8470 82823.7
8471 81202
8472 81202
8473 81202
8474 81202
8475 81202
8476 81202
8477 81202
8478 81202
8479 81202
8480 81202
8481 79601.1
8482 79601.1
8483 79601.1
8484 79601.1
8485 79601.1
8486 79601.1
8487 79601.1
8488 79601.1
8489 79601.1
8490 79601.1
8491 78181.4
8492 78181.4
8493 78181.4
8494 78181.4
8495 78181.4
8496 78181.4
8497 78181.4
8498 78181.4
8499 78181.4
8500 78181.4
8501 76844.5
8502 76844.5
8503 76844.5
8504 76844.5
8505 76844.5
8506 76844.5
8507 76844.5
8508 76844.5
8509 76844.5
8510 76844.5
8511 75593.9
8512 75593.9
8513 75593.9
8514 75593.9
8515 75593.9
8516 75593.9
8517 75593.9
8518 75593.9
8519 75593.9
8520 75593.9
8521 74338.5
8522 74338.5
8523 74338.5
8524 74338.5
8525 74338.5
8526 74338.5
8527 74338.5
8528 74338.5
8529 74338.5
8530 74338.5
8531 73167
8532 73167
8533 73167
8534 73167
8535 73167
8536 73167
8537 73167
8538 73167
8539 73167
8540 73167
8541 72034.4
8542 72034.4
8543 72034.4
8544 72034.4
8545 72034.4
8546 72034.4
8547 72034.4
8548 72034.4
8549 72034.4
8550 72034.4
8551 71040.5
8552 71040.5
8553 71040.5
8554 71040.5
8555 71040.5
8556 71040.5
8557 71040.5
8558 71040.5
8559 71040.5
8560 71040.5
8561 70255.9
8562 70255.9
8563 70255.9
8564 70255.9
8565 70255.9
8566 70255.9
8567 70255.9
8568 70255.9
8569 70255.9
8570 70255.9
8571 69530.8
8572 69530.8
8573 69530.8
8574 69530.8
8575 69530.8
8576 69530.8
8577 69530.8
8578 69530.8
8579 69530.8
8580 69530.8
8581 68985.8
8582 68985.8
8583 68985.8
8584 68985.8
8585 68985.8
8586 68985.8
8587 68985.8
8588 68985.8
8589 68985.8
8590 68985.8
8591 68618.5
8592 68618.5
8593 68618.5
8594 68618.5
8595 68618.5
8596 68618.5
8597 68618.5
8598 68618.5
8599 68618.5
8600 68618.5
8601 68367.9
8602 68367.9
8603 68367.9
8604 68367.9
8605 68367.9
8606 68367.9
8607 68367.9
8608 68367.9
8609 68367.9
8610 68367.9
8611 68336.2
8612 68336.2
8613 68336.2
8614 68336.2
8615 68336.2
8616 68336.2
8617 68336.2
8618 68336.2
8619 68336.2
8620 68336.2
8621 68642.8
8622 68642.8
8623 68642.8
8624 68642.8
8625 68642.8
8626 68642.8
8627 68642.8
8628 68642.8
8629 68642.8
8630 68642.8
8631 69011.4
8632 69011.4
8633 69011.4
8634 69011.4
8635 69011.4
8636 69011.4
8637 69011.4
8638 69011.4
8639 69011.4
8640 69011.4
8641 69689
8642 69689
8643 69689
8644 69689
8645 69689
8646 69689
8647 69689
8648 69689
8649 69689
8650 69689
8651 70630.6
8652 70630.6
8653 70630.6
8654 70630.6
8655 70630.6
8656 70630.6
8657 70630.6
8658 70630.6
8659 70630.6
8660 70630.6
8661 71928.6
8662 71928.6
8663 71928.6
8664 71928.6
8665 71928.6
8666 71928.6
8667 71928.6
8668 71928.6
8669 71928.6
8670 71928.6
8671 73499.1
8672 73499.1
8673 73499.1
8674 73499.1
8675 73499.1
8676 73499.1
8677 73499.1
8678 73499.1
8679 73499.1
8680 73499.1
8681 75252.1
8682 75252.1
8683 75252.1
8684 75252.1
8685 75252.1
8686 75252.1
8687 75252.1
8688 75252.1
8689 75252.1
8690 75252.1
8691 77016
8692 77016
8693 77016
8694 77016
8695 77016
8696 77016
8697 77016
8698 77016
8699 77016
8700 77016
8701 78889.5
8702 78889.5
8703 78889.5
8704 78889.5
8705 78889.5
8706 78889.5
8707 78889.5
8708 78889.5
8709 78889.5
8710 78889.5
8711 80821.3
8712 80821.3
8713 80821.3
8714 80821.3
8715 80821.3
8716 80821.3
8717 80821.3
8718 80821.3
8719 80821.3
8720 80821.3
8721 82888.1
8722 82888.1
8723 82888.1
8724 82888.1
8725 82888.1
8726 82888.1
8727 82888.1
8728 82888.1
8729 82888.1
8730 82888.1
8731 84925.8
8732 84925.8
8733 84925.8
8734 84925.8
8735 84925.8
8736 84925.8
8737 84925.8
8738 84925.8
8739 84925.8
8740 84925.8
8741 87079
8742 87079
8743 87079
8744 87079
8745 87079
8746 87079
8747 87079
8748 87079
8749 87079
8750 87079
8751 89227.4
8752 89227.4
8753 89227.4
8754 89227.4
8755 89227.4
8756 89227.4
8757 89227.4
8758 89227.4
8759 89227.4
8760 89227.4
8761 91269.9
8762 91269.9
8763 91269.9
8764 91269.9
8765 91269.9
8766 91269.9
8767 91269.9
8768 91269.9
8769 91269.9
8770 91269.9
8771 93288.1
8772 93288.1
8773 93288.1
8774 93288.1
8775 93288.1
8776 93288.1
8777 93288.1
8778 93288.1
8779 93288.1
8780 93288.1
8781 95132.3
8782 95132.3
8783 95132.3
8784 95132.3
8785 95132.3
8786 95132.3
8787 95132.3
8788 95132.3
8789 95132.3
8790 95132.3
8791 96867
8792 96867
8793 96867
8794 96867
8795 96867
8796 96867
8797 96867
8798 96867
8799 96867
8800 96867
8801 98599.4
8802 98599.4
8803 98599.4
8804 98599.4
8805 98599.4
8806 98599.4
8807 98599.4
8808 98599.4
8809 98599.4
8810 98599.4
8811 100176
8812 100176
8813 100176
8814 100176
8815 100176
8816 100176
8817 100176
8818 100176
8819 100176
8820 100176
8821 101537
8822 101537
8823 101537
8824 101537
8825 101537
8826 101537
8827 101537
8828 101537
8829 101537
8830 101537
8831 102889
8832 102889
8833 102889
8834 102889
8835 102889
8836 102889
8837 102889
8838 102889
8839 102889
8840 102889
8841 103846
8842 103846
8843 103846
8844 103846
8845 103846
8846 103846
8847 103846
8848 103846
8849 103846
8850 103846
8851 104527
8852 104527
8853 104527
8854 104527
8855 104527
8856 104527
8857 104527
8858 104527
8859 104527
8860 104527
8861 105013
8862 105013
8863 105013
8864 105013
8865 105013
8866 105013
8867 105013
8868 105013
8869 105013
8870 105013
8871 105249
8872 105249
8873 105249
8874 105249
8875 105249
8876 105249
8877 105249
8878 105249
8879 105249
8880 105249
8881 105441
8882 105441
8883 105441
8884 105441
8885 105441
8886 105441
8887 105441
8888 105441
8889 105441
8890 105441
8891 105523
8892 105523
8893 105523
8894 105523
8895 105523
8896 105523
8897 105523
8898 105523
8899 105523
8900 105523
8901 105374
8902 105374
8903 105374
8904 105374
8905 105374
8906 105374
8907 105374
8908 105374
8909 105374
8910 105374
8911 105106
8912 105106
8913 105106
8914 105106
8915 105106
8916 105106
8917 105106
8918 105106
8919 105106
8920 105106
8921 104697
8922 104697
8923 104697
8924 104697
8925 104697
8926 104697
8927 104697
8928 104697
8929 104697
8930 104697
8931 104187
8932 104187
8933 104187
8934 104187
8935 104187
8936 104187
8937 104187
8938 104187
8939 104187
8940 104187
8941 103598
8942 103598
8943 103598
8944 103598
8945 103598
8946 103598
8947 103598
8948 103598
8949 103598
8950 103598
8951 103145
8952 103145
8953 103145
8954 103145
8955 103145
8956 103145
8957 103145
8958 103145
8959 103145
8960 103145
8961 102780
8962 102780
8963 102780
8964 102780
8965 102780
8966 102780
8967 102780
8968 102780
8969 102780
8970 102780
8971 102509
8972 102509
8973 102509
8974 102509
8975 102509
8976 102509
8977 102509
8978 102509
8979 102509
8980 102509
8981 102260
8982 102260
8983 102260
8984 102260
8985 102260
8986 102260
8987 102260
8988 102260
8989 102260
8990 102260
8991 102023
8992 102023
8993 102023
8994 102023
8995 102023
8996 102023
8997 102023
8998 102023
8999 102023
9000 102023
9001 101600
9002 101600
9003 101600
9004 101600
9005 101600
9006 101600
9007 101600
9008 101600
9009 101600
9010 101600
9011 101278
9012 101278
9013 101278
9014 101278
9015 101278
9016 101278
9017 101278
9018 101278
9019 101278
9020 101278
9021 101012
9022 101012
9023 101012
9024 101012
9025 101012
9026 101012
9027 101012
9028 101012
9029 101012
9030 101012
9031 100622
9032 100622
9033 100622
9034 100622
9035 100622
9036 100622
9037 100622
9038 100622
9039 100622
9040 100622
9041 100508
9042 100508
9043 100508
9044 100508
9045 100508
9046 100508
9047 100508
9048 100508
9049 100508
9050 100508
9051 100485
9052 100485
9053 100485
9054 100485
9055 100485
9056 100485
9057 100485
9058 100485
9059 100485
9060 100485
9061 100545
9062 100545
9063 100545
9064 100545
9065 100545
9066 100545
9067 100545
9068 100545
9069 100545
9070 100545
9071 100703
9072 100703
9073 100703
9074 100703
9075 100703
9076 100703
9077 100703
9078 100703
9079 100703
9080 100703
9081 100756
9082 100756
9083 100756
9084 100756
9085 100756
9086 100756
9087 100756
9088 100756
9089 100756
9090 100756
9091 100835
9092 100835
9093 100835
9094 100835
9095 100835
9096 100835
9097 100835
9098 100835
9099 100835
9100 100835
9101 100862
9102 100862
9103 100862
9104 100862
9105 100862
9106 100862
9107 100862
9108 100862
9109 100862
9110 100862
9111 100880
9112 100880
9113 100880
9114 100880
9115 100880
9116 100880
9117 100880
9118 100880
9119 100880
9120 100880
9121 100979
9122 100979
9123 100979
9124 100979
9125 100979
9126 100979
9127 100979
9128 100979
9129 100979
9130 100979
9131 101198
9132 101198
9133 101198
9134 101198
9135 101198
9136 101198
9137 101198
9138 101198
9139 101198
9140 101198
9141 101394
9142 101394
9143 101394
9144 101394
9145 101394
9146 101394
9147 101394
9148 101394
9149 101394
9150 101394
9151 101422
9152 101422
9153 101422
9154 101422
9155 101422
9156 101422
9157 101422
9158 101422
9159 101422
9160 101422
9161 101328
9162 101328
9163 101328
9164 101328
9165 101328
9166 101328
9167 101328
9168 101328
9169 101328
9170 101328
9171 100890
9172 100890
9173 100890
9174 100890
9175 100890
9176 100890
9177 100890
9178 100890
9179 100890
9180 100890
9181 100366
9182 100366
9183 100366
9184 100366
9185 100366
9186 100366
9187 100366
9188 100366
9189 100366
9190 100366
9191 99697.9
9192 99697.9
9193 99697.9
9194 99697.9
9195 99697.9
9196 99697.9
9197 99697.9
9198 99697.9
9199 99697.9
9200 99697.9
9201 99078.7
9202 99078.7
9203 99078.7
9204 99078.7
9205 99078.7
9206 99078.7
9207 99078.7
9208 99078.7
9209 99078.7
9210 99078.7
9211 98300.1
9212 98300.1
9213 98300.1
9214 98300.1
9215 98300.1
9216 98300.1
9217 98300.1
9218 98300.1
9219 98300.1
9220 98300.1
9221 97314.7
9222 97314.7
9223 97314.7
9224 97314.7
9225 97314.7
9226 97314.7
9227 97314.7
9228 97314.7
9229 97314.7
9230 97314.7
9231 96251.5
9232 96251.5
9233 96251.5
9234 96251.5
9235 96251.5
9236 96251.5
9237 96251.5
9238 96251.5
9239 96251.5
9240 96251.5
9241 95042.3
9242 95042.3
9243 95042.3
9244 95042.3
9245 95042.3
9246 95042.3
9247 95042.3
9248 95042.3
9249 95042.3
9250 95042.3
9251 93698
9252 93698
9253 93698
9254 93698
9255 93698
9256 93698
9257 93698
9258 93698
9259 93698
9260 93698
9261 92206.6
9262 92206.6
9263 92206.6
9264 92206.6
9265 92206.6
9266 92206.6
9267 92206.6
9268 92206.6
9269 92206.6
9270 92206.6
9271 90536.3
9272 90536.3
9273 90536.3
9274 90536.3
9275 90536.3
9276 90536.3
9277 90536.3
9278 90536.3
9279 90536.3
9280 90536.3
9281 88923.2
9282 88923.2
9283 88923.2
9284 88923.2
9285 88923.2
9286 88923.2
9287 88923.2
9288 88923.2
9289 88923.2
9290 88923.2
9291 87250.5
9292 87250.5
9293 87250.5
9294 87250.5
9295 87250.5
9296 87250.5
9297 87250.5
9298 87250.5
9299 87250.5
9300 87250.5
9301 85684.9
9302 85684.9
9303 85684.9
9304 85684.9
9305 85684.9
9306 85684.9
9307 85684.9
9308 85684.9
9309 85684.9
9310 85684.9
9311 84146
9312 84146
9313 84146
9314 84146
9315 84146
9316 84146
9317 84146
9318 84146
9319 84146
9320 84146
9321 82489.1
9322 82489.1
9323 82489.1
9324 82489.1
9325 82489.1
9326 82489.1
9327 82489.1
9328 82489.1
9329 82489.1
9330 82489.1
9331 80654.6
9332 80654.6
9333 80654.6
9334 80654.6
9335 80654.6
9336 80654.6
9337 80654.6
9338 80654.6
9339 80654.6
9340 80654.6
9341 78826.2
9342 78826.2
9343 78826.2
9344 78826.2
9345 78826.2
9346 78826.2
9347 78826.2
9348 78826.2
9349 78826.2
9350 78826.2
9351 76862.8
9352 76862.8
9353 76862.8
9354 76862.8
9355 76862.8
9356 76862.8
9357 76862.8
9358 76862.8
9359 76862.8
9360 76862.8
9361 74956.5
9362 74956.5
9363 74956.5
9364 74956.5
9365 74956.5
9366 74956.5
9367 74956.5
9368 74956.5
9369 74956.5
9370 74956.5
9371 73330
9372 73330
9373 73330
9374 73330
9375 73330
9376 73330
9377 73330
9378 73330
9379 73330
9380 73330
9381 71832.5
9382 71832.5
9383 71832.5
9384 71832.5
9385 71832.5
9386 71832.5
9387 71832.5
9388 71832.5
9389 71832.5
9390 71832.5
9391 70465.1
9392 70465.1
9393 70465.1
9394 70465.1
9395 70465.1
9396 70465.1
9397 70465.1
9398 70465.1
9399 70465.1
9400 70465.1
9401 69182.9
9402 69182.9
9403 69182.9
9404 69182.9
9405 69182.9
9406 69182.9
9407 69182.9
9408 69182.9
9409 69182.9
9410 69182.9
9411 68153.8
9412 68153.8
9413 68153.8
9414 68153.8
9415 68153.8
9416 68153.8
9417 68153.8
9418 68153.8
9419 68153.8
9420 68153.8
9421 67412.9
9422 67412.9
9423 67412.9
9424 67412.9
9425 67412.9
9426 67412.9
9427 67412.9
9428 67412.9
9429 67412.9
9430 67412.9
9431 67020
9432 67020
9433 67020
9434 67020
9435 67020
9436 67020
9437 67020
9438 67020
9439 67020
9440 67020
9441 66803.4
9442 66803.4
9443 66803.4
9444 66803.4
9445 66803.4
9446 66803.4
9447 66803.4
9448 66803.4
9449 66803.4
9450 66803.4
9451 66843.6
9452 66843.6
9453 66843.6
9454 66843.6
9455 66843.6
9456 66843.6
9457 66843.6
9458 66843.6
9459 66843.6
9460 66843.6
9461 67051.6
9462 67051.6
9463 67051.6
9464 67051.6
9465 67051.6
9466 67051.6
9467 67051.6
9468 67051.6
9469 67051.6
9470 67051.6
9471 67554
9472 67554
9473 67554
9474 67554
9475 67554
9476 67554
9477 67554
9478 67554
9479 67554
9480 67554
9481 68055.2
9482 68055.2
9483 68055.2
9484 68055.2
9485 68055.2
9486 68055.2
9487 68055.2
9488 68055.2
9489 68055.2
9490 68055.2
9491 68743.8
9492 68743.8
9493 68743.8
9494 68743.8
9495 68743.8
9496 68743.8
9497 68743.8
9498 68743.8
9499 68743.8
9500 68743.8
9501 69619.7
9502 69619.7
9503 69619.7
9504 69619.7
9505 69619.7
9506 69619.7
9507 69619.7
9508 69619.7
9509 69619.7
9510 69619.7
9511 70574.6
9512 70574.6
9513 70574.6
9514 70574.6
9515 70574.6
9516 70574.6
9517 70574.6
9518 70574.6
9519 70574.6
9520 70574.6
9521 71758.3
9522 71758.3
9523 71758.3
9524 71758.3
9525 71758.3
9526 71758.3
9527 71758.3
9528 71758.3
9529 71758.3
9530 71758.3
9531 73233.9
9532 73233.9
9533 73233.9
9534 73233.9
9535 73233.9
9536 73233.9
9537 73233.9
9538 73233.9
9539 73233.9
9540 73233.9
9541 74847
9542 74847
9543 74847
9544 74847
9545 74847
9546 74847
9547 74847
9548 74847
9549 74847
9550 74847
9551 76679.1
9552 76679.1
9553 76679.1
9554 76679.1
9555 76679.1
9556 76679.1
9557 76679.1
9558 76679.1
9559 76679.1
9560 76679.1
9561 78469.8
9562 78469.8
9563 78469.8
9564 78469.8
9565 78469.8
9566 78469.8
9567 78469.8
9568 78469.8
9569 78469.8
9570 78469.8
9571 80227.6
9572 80227.6
9573 80227.6
9574 80227.6
9575 80227.6
9576 80227.6
9577 80227.6
9578 80227.6
9579 80227.6
9580 80227.6
9581 82105.9
9582 82105.9
9583 82105.9
9584 82105.9
9585 82105.9
9586 82105.9
9587 82105.9
9588 82105.9
9589 82105.9
9590 82105.9
9591 83910
9592 83910
9593 83910
9594 83910
9595 83910
9596 83910
9597 83910
9598 83910
9599 83910
9600 83910
9601 85766.4
9602 85766.4
9603 85766.4
9604 85766.4
9605 85766.4
9606 85766.4
9607 85766.4
9608 85766.4
9609 85766.4
9610 85766.4
9611 87476.8
9612 87476.8
9613 87476.8
9614 87476.8
9615 87476.8
9616 87476.8
9617 87476.8
9618 87476.8
9619 87476.8
9620 87476.8
9621 89080.2
9622 89080.2
9623 89080.2
9624 89080.2
9625 89080.2
9626 89080.2
9627 89080.2
9628 89080.2
9629 89080.2
9630 89080.2
9631 90401.3
9632 90401.3
9633 90401.3
9634 90401.3
9635 90401.3
9636 90401.3
9637 90401.3
9638 90401.3
9639 90401.3
9640 90401.3
9641 91482.8
9642 91482.8
9643 91482.8
9644 91482.8
9645 91482.8
9646 91482.8
9647 91482.8
9648 91482.8
9649 91482.8
9650 91482.8
9651 92324.6
9652 92324.6
9653 92324.6
9654 92324.6
9655 92324.6
9656 92324.6
9657 92324.6
9658 92324.6
9659 92324.6
9660 92324.6
9661 93288.1
9662 93288.1
9663 93288.1
9664 93288.1
9665 93288.1
9666 93288.1
9667 93288.1
9668 93288.1
9669 93288.1
9670 93288.1
9671 94038.7
9672 94038.7
9673 94038.7
9674 94038.7
9675 94038.7
9676 94038.7
9677 94038.7
9678 94038.7
9679 94038.7
9680 94038.7
9681 94774.6
9682 94774.6
9683 94774.6
9684 94774.6
9685 94774.6
9686 94774.6
9687 94774.6
9688 94774.6
9689 94774.6
9690 94774.6
9691 95412.1
9692 95412.1
9693 95412.1
9694 95412.1
9695 95412.1
9696 95412.1
9697 95412.1
9698 95412.1
9699 95412.1
9700 95412.1
9701 95841.5
9702 95841.5
9703 95841.5
9704 95841.5
9705 95841.5
9706 95841.5
9707 95841.5
9708 95841.5
9709 95841.5
9710 95841.5
9711 96311.1
9712 96311.1
9713 96311.1
9714 96311.1
9715 96311.1
9716 96311.1
9717 96311.1
9718 96311.1
9719 96311.1
9720 96311.1
9721 96610.4
9722 96610.4
9723 96610.4
9724 96610.4
9725 96610.4
9726 96610.4
9727 96610.4
9728 96610.4
9729 96610.4
9730 96610.4
9731 96635.9
9732 96635.9
9733 96635.9
9734 96635.9
9735 96635.9
9736 96635.9
9737 96635.9
9738 96635.9
9739 96635.9
9740 96635.9
9741 96554.4
9742 96554.4
9743 96554.4
9744 96554.4
9745 96554.4
9746 96554.4
9747 96554.4
9748 96554.4
9749 96554.4
9750 96554.4
9751 96476.5
9752 96476.5
9753 96476.5
9754 96476.5
9755 96476.5
9756 96476.5
9757 96476.5
9758 96476.5
9759 96476.5
9760 96476.5
9761 96555.6
9762 96555.6
9763 96555.6
9764 96555.6
9765 96555.6
9766 96555.6
9767 96555.6
9768 96555.6
9769 96555.6
9770 96555.6
9771 96755.1
9772 96755.1
9773 96755.1
9774 96755.1
9775 96755.1
9776 96755.1
9777 96755.1
9778 96755.1
9779 96755.1
9780 96755.1
9781 96684.6
9782 96684.6
9783 96684.6
9784 96684.6
9785 96684.6
9786 96684.6
9787 96684.6
9788 96684.6
9789 96684.6
9790 96684.6
9791 96648.1
9792 96648.1
9793 96648.1
9794 96648.1
9795 96648.1
9796 96648.1
9797 96648.1
9798 96648.1
9799 96648.1
9800 96648.1
9801 96485.1
9802 96485.1
9803 96485.1
9804 96485.1
9805 96485.1
9806 96485.1
9807 96485.1
9808 96485.1
9809 96485.1
9810 96485.1
9811 96361
9812 96361
9813 96361
9814 96361
9815 96361
9816 96361
9817 96361
9818 96361
9819 96361
9820 96361
9821 96285.5
9822 96285.5
9823 96285.5
9824 96285.5
9825 96285.5
9826 96285.5
9827 96285.5
9828 96285.5
9829 96285.5
9830 96285.5
9831 96295.3
9832 96295.3
9833 96295.3
9834 96295.3
9835 96295.3
9836 96295.3
9837 96295.3
9838 96295.3
9839 96295.3
9840 96295.3
9841 96569
9842 96569
9843 96569
9844 96569
9845 96569
9846 96569
9847 96569
9848 96569
9849 96569
9850 96569
9851 97055.6
9852 97055.6
9853 97055.6
9854 97055.6
9855 97055.6
9856 97055.6
9857 97055.6
9858 97055.6
9859 97055.6
9860 97055.6
9861 97208.9
9862 97208.9
9863 97208.9
9864 97208.9
9865 97208.9
9866 97208.9
9867 97208.9
9868 97208.9
9869 97208.9
9870 97208.9
9871 97409.6
9872 97409.6
9873 97409.6
9874 97409.6
9875 97409.6
9876 97409.6
9877 97409.6
9878 97409.6
9879 97409.6
9880 97409.6
9881 97606.7
9882 97606.7
9883 97606.7
9884 97606.7
9885 97606.7
9886 97606.7
9887 97606.7
9888 97606.7
9889 97606.7
9890 97606.7
9891 97704
9892 97704
9893 97704
9894 97704
9895 97704
9896 97704
9897 97704
9898 97704
9899 97704
9900 97704
9901 97892.6
9902 97892.6
9903 97892.6
9904 97892.6
9905 97892.6
9906 97892.6
9907 97892.6
9908 97892.6
9909 97892.6
9910 97892.6
9911 97871.9
9912 97871.9
9913 97871.9
9914 97871.9
9915 97871.9
9916 97871.9
9917 97871.9
9918 97871.9
9919 97871.9
9920 97871.9
9921 97887.7
9922 97887.7
9923 97887.7
9924 97887.7
9925 97887.7
9926 97887.7
9927 97887.7
9928 97887.7
9929 97887.7
9930 97887.7
9931 97986.2
9932 97986.2
9933 97986.2
9934 97986.2
9935 97986.2
9936 97986.2
9937 97986.2
9938 97986.2
9939 97986.2
9940 97986.2
9941 98104.2
9942 98104.2
9943 98104.2
9944 98104.2
9945 98104.2
9946 98104.2
9947 98104.2
9948 98104.2
9949 98104.2
9950 98104.2
9951 97991.1
9952 97991.1
9953 97991.1
9954 97991.1
9955 97991.1
9956 97991.1
9957 97991.1
9958 97991.1
9959 97991.1
9960 97991.1
9961 97659
9962 97659
9963 97659
9964 97659
9965 97659
9966 97659
9967 97659
9968 97659
9969 97659
9970 97659
9971 97193.1
9972 97193.1
9973 97193.1
9974 97193.1
9975 97193.1
9976 97193.1
9977 97193.1
9978 97193.1
9979 97193.1
9980 97193.1
9981 96983.8
9982 96983.8
9983 96983.8
9984 96983.8
9985 96983.8
9986 96983.8
9987 96983.8
9988 96983.8
9989 96983.8
9990 96983.8
9991 96936.4
9992 96936.4
9993 96936.4
9994 96936.4
9995 96936.4
9996 96936.4
9997 96936.4
9998 96936.4
9999 96936.4
10000 96936.4
10001 97019.1
10002 97019.1
10003 97019.1
10004 97019.1
10005 97019.1
10006 97019.1
10007 97019.1
10008 97019.1
10009 97019.1
10010 97019.1
10011 97097
10012 97097
10013 97097
10014 97097
10015 97097
10016 97097
10017 97097
10018 97097
10019 97097
10020 97097
10021 97233.2
10022 97233.2
10023 97233.2
10024 97233.2
10025 97233.2
10026 97233.2
10027 97233.2
10028 97233.2
10029 97233.2
10030 97233.2
10031 97415.7
10032 97415.7
10033 97415.7
10034 97415.7
10035 97415.7
10036 97415.7
10037 97415.7
10038 97415.7
10039 97415.7
10040 97415.7
10041 97470.4
10042 97470.4
10043 97470.4
10044 97470.4
10045 97470.4
10046 97470.4
10047 97470.4
10048 97470.4
10049 97470.4
10050 97470.4
10051 97406
10052 97406
10053 97406
10054 97406
10055 97406
10056 97406
10057 97406
10058 97406
10059 97406
10060 97406
10061 97606.7
10062 97606.7
10063 97606.7
10064 97606.7
10065 97606.7
10066 97606.7
10067 97606.7
10068 97606.7
10069 97606.7
10070 97606.7
10071 97862.1
10072 97862.1
10073 97862.1
10074 97862.1
10075 97862.1
10076 97862.1
10077 97862.1
10078 97862.1
10079 97862.1
10080 97862.1
10081 98238
10082 98238
10083 98238
10084 98238
10085 98238
10086 98238
10087 98238
10088 98238
10089 98238
10090 98238
10091 98798.9
10092 98798.9
10093 98798.9
10094 98798.9
10095 98798.9
10096 98798.9
10097 98798.9
10098 98798.9
10099 98798.9
10100 98798.9
10101 99331.7
10102 99331.7
10103 99331.7
10104 99331.7
10105 99331.7
10106 99331.7
10107 99331.7
10108 99331.7
10109 99331.7
10110 99331.7
10111 99998.3
10112 99998.3
10113 99998.3
10114 99998.3
10115 99998.3
10116 99998.3
10117 99998.3
10118 99998.3
10119 99998.3
10120 99998.3
10121 100714
10122 100714
10123 100714
10124 100714
10125 100714
10126 100714
10127 100714
10128 100714
10129 100714
10130 100714
10131 101565
10132 101565
10133 101565
10134 101565
10135 101565
10136 101565
10137 101565
10138 101565
10139 101565
10140 101565
10141 102375
10142 102375
10143 102375
10144 102375
10145 102375
10146 102375
10147 102375
10148 102375
10149 102375
10150 102375
10151 103362
10152 103362
10153 103362
10154 103362
10155 103362
10156 103362
10157 103362
10158 103362
10159 103362
10160 103362
10161 104409
10162 104409
10163 104409
10164 104409
10165 104409
10166 104409
10167 104409
10168 104409
10169 104409
10170 104409
10171 105285
10172 105285
10173 105285
10174 105285
10175 105285
10176 105285
10177 105285
10178 105285
10179 105285
10180 105285
10181 105937
10182 105937
10183 105937
10184 105937
10185 105937
10186 105937
10187 105937
10188 105937
10189 105937
10190 105937
10191 106373
10192 106373
10193 106373
10194 106373
10195 106373
10196 106373
10197 106373
10198 106373
10199 106373
10200 106373
10201 106698
10202 106698
10203 106698
10204 106698
10205 106698
10206 106698
10207 106698
10208 106698
10209 106698
10210 106698
10211 107048
10212 107048
10213 107048
10214 107048
10215 107048
10216 107048
10217 107048
10218 107048
10219 107048
10220 107048
10221 107198
10222 107198
10223 107198
10224 107198
10225 107198
10226 107198
10227 107198
10228 107198
10229 107198
10230 107198
10231 107249
10232 107249
10233 107249
10234 107249
10235 107249
10236 107249
10237 107249
10238 107249
10239 107249
10240 107249
10241 107122
10242 107122
10243 107122
10244 107122
10245 107122
10246 107122
10247 107122
10248 107122
10249 107122
10250 107122
10251 106974
10252 106974
10253 106974
10254 106974
10255 106974
10256 106974
10257 106974
10258 106974
10259 106974
10260 106974
10261 106631
10262 106631
10263 106631
10264 106631
10265 106631
10266 106631
10267 106631
10268 106631
10269 106631
10270 106631
10271 106213
10272 106213
10273 106213
10274 106213
10275 106213
10276 106213
10277 106213
10278 106213
10279 106213
10280 106213
10281 105510
10282 105510
10283 105510
10284 105510
10285 105510
10286 105510
10287 105510
10288 105510
10289 105510
10290 105510
10291 104662
10292 104662
10293 104662
10294 104662
10295 104662
10296 104662
10297 104662
10298 104662
10299 104662
10300 104662
10301 103739
10302 103739
10303 103739
10304 103739
10305 103739
10306 103739
10307 103739
10308 103739
10309 103739
10310 103739
10311 102839
10312 102839
10313 102839
10314 102839
10315 102839
10316 102839
10317 102839
10318 102839
10319 102839
10320 102839
10321 101791
10322 101791
10323 101791
10324 101791
10325 101791
10326 101791
10327 101791
10328 101791
10329 101791
10330 101791
10331 100541
10332 100541
10333 100541
10334 100541
10335 100541
10336 100541
10337 100541
10338 100541
10339 100541
10340 100541
10341 99345.1
10342 99345.1
10343 99345.1
10344 99345.1
10345 99345.1
10346 99345.1
10347 99345.1
10348 99345.1
10349 99345.1
10350 99345.1
10351 98182.1
10352 98182.1
10353 98182.1
10354 98182.1
10355 98182.1
10356 98182.1
10357 98182.1
10358 98182.1
10359 98182.1
10360 98182.1
10361 97020.3
10362 97020.3
10363 97020.3
10364 97020.3
10365 97020.3
10366 97020.3
10367 97020.3
10368 97020.3
10369 97020.3
10370 97020.3
10371 96083.6
10372 96083.6
10373 96083.6
10374 96083.6
10375 96083.6
10376 96083.6
10377 96083.6
10378 96083.6
10379 96083.6
10380 96083.6
10381 95376.8
10382 95376.8
10383 95376.8
10384 95376.8
10385 95376.8
10386 95376.8
10387 95376.8
10388 95376.8
10389 95376.8
10390 95376.8
10391 94775.9
10392 94775.9
10393 94775.9
10394 94775.9
10395 94775.9
10396 94775.9
10397 94775.9
10398 94775.9
10399 94775.9
10400 94775.9
10401 94210.2
10402 94210.2
10403 94210.2
10404 94210.2
10405 94210.2
10406 94210.2
10407 94210.2
10408 94210.2
10409 94210.2
10410 94210.2
10411 93550.8
10412 93550.8
10413 93550.8
10414 93550.8
10415 93550.8
10416 93550.8
10417 93550.8
10418 93550.8
10419 93550.8
10420 93550.8
10421 93067.9
10422 93067.9
10423 93067.9
10424 93067.9
10425 93067.9
10426 93067.9
10427 93067.9
10428 93067.9
10429 93067.9
10430 93067.9
10431 92786.9
10432 92786.9
10433 92786.9
10434 92786.9
10435 92786.9
10436 92786.9
10437 92786.9
10438 92786.9
10439 92786.9
10440 92786.9
10441 92756.5
10442 92756.5
10443 92756.5
10444 92756.5
10445 92756.5
10446 92756.5
10447 92756.5
10448 92756.5
10449 92756.5
10450 92756.5
10451 92653.1
10452 92653.1
10453 92653.1
10454 92653.1
10455 92653.1
10456 92653.1
10457 92653.1
10458 92653.1
10459 92653.1
10460 92653.1
10461 92727.3
10462 92727.3
10463 92727.3
10464 92727.3
10465 92727.3
10466 92727.3
10467 92727.3
10468 92727.3
10469 92727.3
10470 92727.3
10471 92818.5
10472 92818.5
10473 92818.5
10474 92818.5
10475 92818.5
10476 92818.5
10477 92818.5
10478 92818.5
10479 92818.5
10480 92818.5
10481 93171.3
10482 93171.3
10483 93171.3
10484 93171.3
10485 93171.3
10486 93171.3
10487 93171.3
10488 93171.3
10489 93171.3
10490 93171.3
10491 93694.4
10492 93694.4
10493 93694.4
10494 93694.4
10495 93694.4
10496 93694.4
10497 93694.4
10498 93694.4
10499 93694.4
10500 93694.4
10501 94267.4
10502 94267.4
10503 94267.4
10504 94267.4
10505 94267.4
10506 94267.4
10507 94267.4
10508 94267.4
10509 94267.4
10510 94267.4
10511 94783.2
10512 94783.2
10513 94783.2
10514 94783.2
10515 94783.2
10516 94783.2
10517 94783.2
10518 94783.2
10519 94783.2
10520 94783.2
10521 95412.1
10522 95412.1
10523 95412.1
10524 95412.1
10525 95412.1
10526 95412.1
10527 95412.1
10528 95412.1
10529 95412.1
10530 95412.1
10531 96082.4
10532 96082.4
10533 96082.4
10534 96082.4
10535 96082.4
10536 96082.4
10537 96082.4
10538 96082.4
10539 96082.4
10540 96082.4
10541 96601.8
10542 96601.8
10543 96601.8
10544 96601.8
10545 96601.8
10546 96601.8
10547 96601.8
10548 96601.8
10549 96601.8
10550 96601.8
10551 97071.4
10552 97071.4
10553 97071.4
10554 97071.4
10555 97071.4
10556 97071.4
10557 97071.4
10558 97071.4
10559 97071.4
10560 97071.4
10561 97553.2
10562 97553.2
10563 97553.2
10564 97553.2
10565 97553.2
10566 97553.2
10567 97553.2
10568 97553.2
10569 97553.2
10570 97553.2
10571 98121.3
10572 98121.3
10573 98121.3
10574 98121.3
10575 98121.3
10576 98121.3
10577 98121.3
10578 98121.3
10579 98121.3
10580 98121.3
10581 98547
10582 98547
10583 98547
10584 98547
10585 98547
10586 98547
10587 98547
10588 98547
10589 98547
10590 98547
10591 98921.7
10592 98921.7
10593 98921.7
10594 98921.7
10595 98921.7
10596 98921.7
10597 98921.7
10598 98921.7
10599 98921.7
10600 98921.7
10601 99250.2
10602 99250.2
10603 99250.2
10604 99250.2
10605 99250.2
10606 99250.2
10607 99250.2
10608 99250.2
10609 99250.2
10610 99250.2
10611 99811
10612 99811
10613 99811
10614 99811
10615 99811
10616 99811
10617 99811
10618 99811
10619 99811
10620 99811
10621 100225
10622 100225
10623 100225
10624 100225
10625 100225
10626 100225
10627 100225
10628 100225
10629 100225
10630 100225
10631 100304
10632 100304
10633 100304
10634 100304
10635 100304
10636 100304
10637 100304
10638 100304
10639 100304
10640 100304
10641 100201
10642 100201
10643 100201
10644 100201
10645 100201
10646 100201
10647 100201
10648 100201
10649 100201
10650 100201
10651 100290
10652 100290
10653 100290
10654 100290
10655 100290
10656 100290
10657 100290
10658 100290
10659 100290
10660 100290
10661 100236
10662 100236
10663 100236
10664 100236
10665 100236
10666 100236
10667 100236
10668 100236
10669 100236
10670 100236
10671 100324
10672 100324
10673 100324
10674 100324
10675 100324
10676 100324
10677 100324
10678 100324
10679 100324
10680 100324
10681 100465
10682 100465
10683 100465
10684 100465
10685 100465
10686 100465
10687 100465
10688 100465
10689 100465
10690 100465
10691 100457
10692 100457
10693 100457
10694 100457
10695 100457
10696 100457
10697 100457
10698 100457
10699 100457
10700 100457
10701 100593
10702 100593
10703 100593
10704 100593
10705 100593
10706 100593
10707 100593
10708 100593
10709 100593
10710 100593
10711 100671
10712 100671
10713 100671
10714 100671
10715 100671
10716 100671
10717 100671
10718 100671
10719 100671
10720 100671
10721 100762
10722 100762
10723 100762
10724 100762
10725 100762
10726 100762
10727 100762
10728 100762
10729 100762
10730 100762
10731 100936
10732 100936
10733 100936
10734 100936
10735 100936
10736 100936
10737 100936
10738 100936
10739 100936
10740 100936
10741 101307
10742 101307
10743 101307
10744 101307
10745 101307
10746 101307
10747 101307
10748 101307
10749 101307
10750 101307
10751 101596
10752 101596
10753 101596
10754 101596
10755 101596
10756 101596
10757 101596
10758 101596
10759 101596
10760 101596
10761 101899
10762 101899
10763 101899
10764 101899
10765 101899
10766 101899
10767 101899
10768 101899
10769 101899
10770 101899
10771 101920
10772 101920
10773 101920
10774 101920
10775 101920
10776 101920
10777 101920
10778 101920
10779 101920
10780 101920
10781 101948
10782 101948
10783 101948
10784 101948
10785 101948
10786 101948
10787 101948
10788 101948
10789 101948
10790 101948
10791 101929
10792 101929
10793 101929
10794 101929
10795 101929
10796 101929
10797 101929
10798 101929
10799 101929
10800 101929
10801 102031
10802 102031
10803 102031
10804 102031
10805 102031
10806 102031
10807 102031
10808 102031
10809 102031
10810 102031
10811 101827
10812 101827
10813 101827
10814 101827
10815 101827
10816 101827
10817 101827
10818 101827
10819 101827
10820 101827
10821 101673
10822 101673
10823 101673
10824 101673
10825 101673
10826 101673
10827 101673
10828 101673
10829 101673
10830 101673
10831 101906
10832 101906
10833 101906
10834 101906
10835 101906
10836 101906
10837 101906
10838 101906
10839 101906
10840 101906
10841 102204
10842 102204
10843 102204
10844 102204
10845 102204
10846 102204
10847 102204
10848 102204
10849 102204
10850 102204
10851 102343
10852 102343
10853 102343
10854 102343
10855 102343
10856 102343
10857 102343
10858 102343
10859 102343
10860 102343
10861 102517
10862 102517
10863 102517
10864 102517
10865 102517
10866 102517
10867 102517
10868 102517
10869 102517
10870 102517
10871 102425
10872 102425
10873 102425
10874 102425
10875 102425
10876 102425
10877 102425
10878 102425
10879 102425
10880 102425
10881 102126
10882 102126
10883 102126
10884 102126
10885 102126
10886 102126
10887 102126
10888 102126
10889 102126
10890 102126
10891 101699
10892 101699
10893 101699
10894 101699
10895 101699
10896 101699
10897 101699
10898 101699
10899 101699
10900 101699
10901 101014
10902 101014
10903 101014
10904 101014
10905 101014
10906 101014
10907 101014
10908 101014
10909 101014
10910 101014
10911 100484
10912 100484
10913 100484
10914 100484
10915 100484
10916 100484
10917 100484
10918 100484
10919 100484
10920 100484
10921 99915.6
10922 99915.6
10923 99915.6
10924 99915.6
10925 99915.6
10926 99915.6
10927 99915.6
10928 99915.6
10929 99915.6
10930 99915.6
10931 99335.3
10932 99335.3
10933 99335.3
10934 99335.3
10935 99335.3
10936 99335.3
10937 99335.3
10938 99335.3
10939 99335.3
10940 99335.3
10941 98503.2
10942 98503.2
10943 98503.2
10944 98503.2
10945 98503.2
10946 98503.2
10947 98503.2
10948 98503.2
10949 98503.2
10950 98503.2
10951 97688.2
10952 97688.2
10953 97688.2
10954 97688.2
10955 97688.2
10956 97688.2
10957 97688.2
10958 97688.2
10959 97688.2
10960 97688.2
10961 96908.4
10962 96908.4
10963 96908.4
10964 96908.4
10965 96908.4
10966 96908.4
10967 96908.4
10968 96908.4
10969 96908.4
10970 96908.4
10971 96246.6
10972 96246.6
10973 96246.6
10974 96246.6
10975 96246.6
10976 96246.6
10977 96246.6
10978 96246.6
10979 96246.6
10980 96246.6
10981 95516.7
10982 95516.7
10983 95516.7
10984 95516.7
10985 95516.7
10986 95516.7
10987 95516.7
10988 95516.7
10989 95516.7
10990 95516.7
10991 94927.9
10992 94927.9
10993 94927.9
10994 94927.9
10995 94927.9
10996 94927.9
10997 94927.9
10998 94927.9
10999 94927.9
11000 94927.9
11001 94172.5
11002 94172.5
11003 94172.5
11004 94172.5
11005 94172.5
11006 94172.5
11007 94172.5
11008 94172.5
11009 94172.5
11010 94172.5
11011 93469.3
11012 93469.3
11013 93469.3
11014 93469.3
11015 93469.3
11016 93469.3
11017 93469.3
11018 93469.3
11019 93469.3
11020 93469.3
11021 92752.8
11022 92752.8
11023 92752.8
11024 92752.8
11025 92752.8
11026 92752.8
11027 92752.8
11028 92752.8
11029 92752.8
11030 92752.8
11031 91602
11032 91602
11033 91602
11034 91602
11035 91602
11036 91602
11037 91602
11038 91602
11039 91602
11040 91602
11041 90425.6
11042 90425.6
11043 90425.6
11044 90425.6
11045 90425.6
11046 90425.6
11047 90425.6
11048 90425.6
11049 90425.6
11050 90425.6
11051 89334.4
11052 89334.4
11053 89334.4
11054 89334.4
11055 89334.4
11056 89334.4
11057 89334.4
11058 89334.4
11059 89334.4
11060 89334.4
11061 88282.1
11062 88282.1
11063 88282.1
11064 88282.1
11065 88282.1
11066 88282.1
11067 88282.1
11068 88282.1
11069 88282.1
11070 88282.1
11071 87423.3
11072 87423.3
11073 87423.3
11074 87423.3
11075 87423.3
11076 87423.3
11077 87423.3
11078 87423.3
11079 87423.3
11080 87423.3
11081 86504.8
11082 86504.8
11083 86504.8
11084 86504.8
11085 86504.8
11086 86504.8
11087 86504.8
11088 86504.8
11089 86504.8
11090 86504.8
11091 85766.4
11092 85766.4
11093 85766.4
11094 85766.4
11095 85766.4
11096 85766.4
11097 85766.4
11098 85766.4
11099 85766.4
11100 85766.4
11101 85160.6
11102 85160.6
11103 85160.6
11104 85160.6
11105 85160.6
11106 85160.6
11107 85160.6
11108 85160.6
11109 85160.6
11110 85160.6
11111 84385.6
11112 84385.6
11113 84385.6
11114 84385.6
11115 84385.6
11116 84385.6
11117 84385.6
11118 84385.6
11119 84385.6
11120 84385.6
11121 83663
11122 83663
11123 83663
11124 83663
11125 83663
11126 83663
11127 83663
11128 83663
11129 83663
11130 83663
11131 82877.2
11132 82877.2
11133 82877.2
11134 82877.2
11135 82877.2
11136 82877.2
11137 82877.2
11138 82877.2
11139 82877.2
11140 82877.2
11141 82439.2
11142 82439.2
11143 82439.2
11144 82439.2
11145 82439.2
11146 82439.2
11147 82439.2
11148 82439.2
11149 82439.2
11150 82439.2
11151 82142.4
11152 82142.4
11153 82142.4
11154 82142.4
11155 82142.4
11156 82142.4
11157 82142.4
11158 82142.4
11159 82142.4
11160 82142.4
11161 81761.6
11162 81761.6
11163 81761.6
11164 81761.6
11165 81761.6
11166 81761.6
11167 81761.6
11168 81761.6
11169 81761.6
11170 81761.6
11171 81394.3
11172 81394.3
11173 81394.3
11174 81394.3
11175 81394.3
11176 81394.3
11177 81394.3
11178 81394.3
11179 81394.3
11180 81394.3
11181 81095
11182 81095
11183 81095
11184 81095
11185 81095
11186 81095
11187 81095
11188 81095
11189 81095
11190 81095
11191 80722.7
11192 80722.7
11193 80722.7
11194 80722.7
11195 80722.7
11196 80722.7
11197 80722.7
11198 80722.7
11199 80722.7
11200 80722.7
11201 80607.2
11202 80607.2
11203 80607.2
11204 80607.2
11205 80607.2
11206 80607.2
11207 80607.2
11208 80607.2
11209 80607.2
11210 80607.2
11211 80648.5
11212 80648.5
11213 80648.5
11214 80648.5
11215 80648.5
11216 80648.5
11217 80648.5
11218 80648.5
11219 80648.5
11220 80648.5
11221 80708.1
11222 80708.1
11223 80708.1
11224 80708.1
11225 80708.1
11226 80708.1
11227 80708.1
11228 80708.1
11229 80708.1
11230 80708.1
11231 80944.1
11232 80944.1
11233 80944.1
11234 80944.1
11235 80944.1
11236 80944.1
11237 80944.1
11238 80944.1
11239 80944.1
11240 80944.1
11241 81279.9
11242 81279.9
11243 81279.9
11244 81279.9
11245 81279.9
11246 81279.9
11247 81279.9
11248 81279.9
11249 81279.9
11250 81279.9
11251 81599.8
11252 81599.8
11253 81599.8
11254 81599.8
11255 81599.8
11256 81599.8
11257 81599.8
11258 81599.8
11259 81599.8
11260 81599.8
11261 82006.2
11262 82006.2
11263 82006.2
11264 82006.2
11265 82006.2
11266 82006.2
11267 82006.2
11268 82006.2
11269 82006.2
11270 82006.2
11271 82225.1
11272 82225.1
11273 82225.1
11274 82225.1
11275 82225.1
11276 82225.1
11277 82225.1
11278 82225.1
11279 82225.1
11280 82225.1
11281 82671.6
11282 82671.6
11283 82671.6
11284 82671.6
11285 82671.6
11286 82671.6
11287 82671.6
11288 82671.6
11289 82671.6
11290 82671.6
11291 83138.7
11292 83138.7
11293 83138.7
11294 83138.7
11295 83138.7
11296 83138.7
11297 83138.7
11298 83138.7
11299 83138.7
11300 83138.7
11301 83613.2
11302 83613.2
11303 83613.2
11304 83613.2
11305 83613.2
11306 83613.2
11307 83613.2
11308 83613.2
11309 83613.2
11310 83613.2
11311 84091.3
11312 84091.3
11313 84091.3
11314 84091.3
11315 84091.3
11316 84091.3
11317 84091.3
11318 84091.3
11319 84091.3
11320 84091.3
11321 84503.7
11322 84503.7
11323 84503.7
11324 84503.7
11325 84503.7
11326 84503.7
11327 84503.7
11328 84503.7
11329 84503.7
11330 84503.7
11331 84969.6
11332 84969.6
11333 84969.6
11334 84969.6
11335 84969.6
11336 84969.6
11337 84969.6
11338 84969.6
11339 84969.6
11340 84969.6
11341 85152.1
11342 85152.1
11343 85152.1
11344 85152.1
11345 85152.1
11346 85152.1
11347 85152.1
11348 85152.1
11349 85152.1
11350 85152.1
11351 85305.3
11352 85305.3
11353 85305.3
11354 85305.3
11355 85305.3
11356 85305.3
11357 85305.3
11358 85305.3
11359 85305.3
11360 85305.3
11361 85609.5
11362 85609.5
11363 85609.5
11364 85609.5
11365 85609.5
11366 85609.5
11367 85609.5
11368 85609.5
11369 85609.5
11370 85609.5
11371 86085.1
11372 86085.1
11373 86085.1
11374 86085.1
11375 86085.1
11376 86085.1
11377 86085.1
11378 86085.1
11379 86085.1
11380 86085.1
11381 86729.9
11382 86729.9
11383 86729.9
11384 86729.9
11385 86729.9
11386 86729.9
11387 86729.9
11388 86729.9
11389 86729.9
11390 86729.9
11391 87462.2
11392 87462.2
11393 87462.2
11394 87462.2
11395 87462.2
11396 87462.2
11397 87462.2
11398 87462.2
11399 87462.2
11400 87462.2
11401 87914.7
11402 87914.7
11403 87914.7
11404 87914.7
11405 87914.7
11406 87914.7
11407 87914.7
11408 87914.7
11409 87914.7
11410 87914.7
11411 88294.3
11412 88294.3
11413 88294.3
11414 88294.3
11415 88294.3
11416 88294.3
11417 88294.3
11418 88294.3
11419 88294.3
11420 88294.3
11421 88810.1
11422 88810.1
11423 88810.1
11424 88810.1
11425 88810.1
11426 88810.1
11427 88810.1
11428 88810.1
11429 88810.1
11430 88810.1
11431 89460.9
11432 89460.9
11433 89460.9
11434 89460.9
11435 89460.9
11436 89460.9
11437 89460.9
11438 89460.9
11439 89460.9
11440 89460.9
11441 90227.3
11442 90227.3
11443 90227.3
11444 90227.3
11445 90227.3
11446 90227.3
11447 90227.3
11448 90227.3
11449 90227.3
11450 90227.3
11451 91071.6
11452 91071.6
11453 91071.6
11454 91071.6
11455 91071.6
11456 91071.6
11457 91071.6
11458 91071.6
11459 91071.6
11460 91071.6
11461 91811.2
11462 91811.2
11463 91811.2
11464 91811.2
11465 91811.2
11466 91811.2
11467 91811.2
11468 91811.2
11469 91811.2
11470 91811.2
11471 92949.9
11472 92949.9
11473 92949.9
11474 92949.9
11475 92949.9
11476 92949.9
11477 92949.9
11478 92949.9
11479 92949.9
11480 92949.9
11481 94043.5
11482 94043.5
11483 94043.5
11484 94043.5
11485 94043.5
11486 94043.5
11487 94043.5
11488 94043.5
11489 94043.5
11490 94043.5
11491 95171.2
11492 95171.2
11493 95171.2
11494 95171.2
11495 95171.2
11496 95171.2
11497 95171.2
11498 95171.2
11499 95171.2
11500 95171.2
11501 96333
11502 96333
11503 96333
11504 96333
11505 96333
11506 96333
11507 96333
11508 96333
11509 96333
11510 96333
11511 97722.2
11512 97722.2
11513 97722.2
11514 97722.2
11515 97722.2
11516 97722.2
11517 97722.2
11518 97722.2
11519 97722.2
11520 97722.2
11521 99197.9
11522 99197.9
11523 99197.9
11524 99197.9
11525 99197.9
11526 99197.9
11527 99197.9
11528 99197.9
11529 99197.9
11530 99197.9
11531 100682
11532 100682
11533 100682
11534 100682
11535 100682
11536 100682
11537 100682
11538 100682
11539 100682
11540 100682
11541 102386
11542 102386
11543 102386
11544 102386
11545 102386
11546 102386
11547 102386
11548 102386
11549 102386
11550 102386
11551 104059
11552 104059
11553 104059
11554 104059
11555 104059
11556 104059
11557 104059
11558 104059
11559 104059
11560 104059
11561 105740
11562 105740
11563 105740
11564 105740
11565 105740
11566 105740
11567 105740
11568 105740
11569 105740
11570 105740
11571 107150
11572 107150
11573 107150
11574 107150
11575 107150
11576 107150
11577 107150
11578 107150
11579 107150
11580 107150
11581 108367
11582 108367
11583 108367
11584 108367
11585 108367
11586 108367
11587 108367
11588 108367
11589 108367
11590 108367
11591 109437
11592 109437
11593 109437
11594 109437
11595 109437
11596 109437
11597 109437
11598 109437
11599 109437
11600 109437
11601 110648
11602 110648
11603 110648
11604 110648
11605 110648
11606 110648
11607 110648
11608 110648
11609 110648
11610 110648
11611 111875
11612 111875
11613 111875
11614 111875
11615 111875
11616 111875
11617 111875
11618 111875
11619 111875
11620 111875
11621 112929
11622 112929
11623 112929
11624 112929
11625 112929
11626 112929
11627 112929
11628 112929
11629 112929
11630 112929
11631 114008
11632 114008
11633 114008
11634 114008
11635 114008
11636 114008
11637 114008
11638 114008
11639 114008
11640 114008
11641 114797
11642 114797
11643 114797
11644 114797
11645 114797
11646 114797
11647 114797
11648 114797
11649 114797
11650 114797
11651 115567
11652 115567
11653 115567
11654 115567
11655 115567
11656 115567
11657 115567
11658 115567
11659 115567
11660 115567
11661 116323
11662 116323
11663 116323
11664 116323
11665 116323
11666 116323
11667 116323
11668 116323
11669 116323
11670 116323
11671 116666
11672 116666
11673 116666
11674 116666
11675 116666
11676 116666
11677 116666
11678 116666
11679 116666
11680 116666
11681 117088
11682 117088
11683 117088
11684 117088
11685 117088
11686 117088
11687 117088
11688 117088
11689 117088
11690 117088
11691 117383
11692 117383
11693 117383
11694 117383
11695 117383
11696 117383
11697 117383
11698 117383
11699 117383
11700 117383
11701 117619
11702 117619
11703 117619
11704 117619
11705 117619
11706 117619
11707 117619
11708 117619
11709 117619
11710 117619
11711 117752
11712 117752
11713 117752
11714 117752
11715 117752
11716 117752
11717 117752
11718 117752
11719 117752
11720 117752
11721 117700
11722 117700
11723 117700
11724 117700
11725 117700
11726 117700
11727 117700
11728 117700
11729 117700
11730 117700
11731 117566
11732 117566
11733 117566
11734 117566
11735 117566
11736 117566
11737 117566
11738 117566
11739 117566
11740 117566
11741 117291
11742 117291
11743 117291
11744 117291
11745 117291
11746 117291
11747 117291
11748 117291
11749 117291
11750 117291
11751 117066
11752 117066
11753 117066
11754 117066
11755 117066
11756 117066
11757 117066
11758 117066
11759 117066
11760 117066
11761 116672
11762 116672
11763 116672
11764 116672
11765 116672
11766 116672
11767 116672
11768 116672
11769 116672
11770 116672
11771 116514
11772 116514
11773 116514
11774 116514
11775 116514
11776 116514
11777 116514
11778 116514
11779 116514
11780 116514
11781 116549
11782 116549
11783 116549
11784 116549
11785 116549
11786 116549
11787 116549
11788 116549
11789 116549
11790 116549
11791 116623
11792 116623
11793 116623
11794 116623
11795 116623
11796 116623
11797 116623
11798 116623
11799 116623
11800 116623
11801 116727
11802 116727
11803 116727
11804 116727
11805 116727
11806 116727
11807 116727
11808 116727
11809 116727
11810 116727
11811 116707
11812 116707
11813 116707
11814 116707
11815 116707
11816 116707
11817 116707
11818 116707
11819 116707
11820 116707
11821 116725
11822 116725
11823 116725
11824 116725
11825 116725
11826 116725
11827 116725
11828 116725
11829 116725
11830 116725
11831 116452
11832 116452
11833 116452
11834 116452
11835 116452
11836 116452
11837 116452
11838 116452
11839 116452
11840 116452
11841 116291
11842 116291
11843 116291
11844 116291
11845 116291
11846 116291
11847 116291
11848 116291
11849 116291
11850 116291
11851 115932
11852 115932
11853 115932
11854 115932
11855 115932
11856 115932
11857 115932
11858 115932
11859 115932
11860 115932
11861 115603
11862 115603
11863 115603
11864 115603
11865 115603
11866 115603
11867 115603
11868 115603
11869 115603
11870 115603
11871 115359
11872 115359
11873 115359
11874 115359
11875 115359
11876 115359
11877 115359
11878 115359
11879 115359
11880 115359
11881 114808
11882 114808
11883 114808
11884 114808
11885 114808
11886 114808
11887 114808
11888 114808
11889 114808
11890 114808
11891 114258
11892 114258
11893 114258
11894 114258
11895 114258
11896 114258
11897 114258
11898 114258
11899 114258
11900 114258
11901 113637
11902 113637
11903 113637
11904 113637
11905 113637
11906 113637
11907 113637
11908 113637
11909 113637
11910 113637
11911 112775
11912 112775
11913 112775
11914 112775
11915 112775
11916 112775
11917 112775
11918 112775
11919 112775
11920 112775
11921 111972
11922 111972
11923 111972
11924 111972
11925 111972
11926 111972
11927 111972
11928 111972
11929 111972
11930 111972
11931 111243
11932 111243
11933 111243
11934 111243
11935 111243
11936 111243
11937 111243
11938 111243
11939 111243
11940 111243
11941 110445
11942 110445
11943 110445
11944 110445
11945 110445
11946 110445
11947 110445
11948 110445
11949 110445
11950 110445
11951 109373
11952 109373
11953 109373
11954 109373
11955 109373
11956 109373
11957 109373
11958 109373
11959 109373
11960 109373
11961 108245
11962 108245
11963 108245
11964 108245
11965 108245
11966 108245
11967 108245
11968 108245
11969 108245
11970 108245
11971 106744
11972 106744
11973 106744
11974 106744
11975 106744
11976 106744
11977 106744
11978 106744
11979 106744
11980 106744
11981 104790
11982 104790
11983 104790
11984 104790
11985 104790
11986 104790
11987 104790
11988 104790
11989 104790
11990 104790
11991 102762
11992 102762
11993 102762
11994 102762
11995 102762
11996 102762
11997 102762
11998 102762
11999 102762
12000 102762
12001 100579
12002 100579
12003 100579
12004 100579
12005 100579
12006 100579
12007 100579
12008 100579
12009 100579
12010 100579
12011 98517.8
12012 98517.8
12013 98517.8
12014 98517.8
12015 98517.8
12016 98517.8
12017 98517.8
12018 98517.8
12019 98517.8
12020 98517.8
12021 96454.6
12022 96454.6
12023 96454.6
12024 96454.6
12025 96454.6
12026 96454.6
12027 96454.6
12028 96454.6
12029 96454.6
12030 96454.6
12031 94591
12032 94591
12033 94591
12034 94591
12035 94591
12036 94591
12037 94591
12038 94591
12039 94591
12040 94591
12041 92621.4
12042 92621.4
12043 92621.4
12044 92621.4
12045 92621.4
12046 92621.4
12047 92621.4
12048 92621.4
12049 92621.4
12050 92621.4
12051 90813.7
12052 90813.7
12053 90813.7
12054 90813.7
12055 90813.7
12056 90813.7
12057 90813.7
12058 90813.7
12059 90813.7
12060 90813.7
12061 88960.9
12062 88960.9
12063 88960.9
12064 88960.9
12065 88960.9
12066 88960.9
12067 88960.9
12068 88960.9
12069 88960.9
12070 88960.9
12071 87150.8
12072 87150.8
12073 87150.8
12074 87150.8
12075 87150.8
12076 87150.8
12077 87150.8
12078 87150.8
12079 87150.8
12080 87150.8
12081 85582.7
12082 85582.7
12083 85582.7
12084 85582.7
12085 85582.7
12086 85582.7
12087 85582.7
12088 85582.7
12089 85582.7
12090 85582.7
12091 84069.4
12092 84069.4
12093 84069.4
12094 84069.4
12095 84069.4
12096 84069.4
12097 84069.4
12098 84069.4
12099 84069.4
12100 84069.4
12101 82805.4
12102 82805.4
12103 82805.4
12104 82805.4
12105 82805.4
12106 82805.4
12107 82805.4
12108 82805.4
12109 82805.4
12110 82805.4
12111 81895.5
12112 81895.5
12113 81895.5
12114 81895.5
12115 81895.5
12116 81895.5
12117 81895.5
12118 81895.5
12119 81895.5
12120 81895.5
12121 81092.6
12122 81092.6
12123 81092.6
12124 81092.6
12125 81092.6
12126 81092.6
12127 81092.6
12128 81092.6
12129 81092.6
12130 81092.6
12131 80279.9
12132 80279.9
12133 80279.9
12134 80279.9
12135 80279.9
12136 80279.9
12137 80279.9
12138 80279.9
12139 80279.9
12140 80279.9
12141 79623
12142 79623
12143 79623
12144 79623
12145 79623
12146 79623
12147 79623
12148 79623
12149 79623
12150 79623
12151 79171.7
12152 79171.7
12153 79171.7
12154 79171.7
12155 79171.7
12156 79171.7
12157 79171.7
12158 79171.7
12159 79171.7
12160 79171.7
12161 78907.7
12162 78907.7
12163 78907.7
12164 78907.7
12165 78907.7
12166 78907.7
12167 78907.7
12168 78907.7
12169 78907.7
12170 78907.7
12171 79028.1
12172 79028.1
12173 79028.1
12174 79028.1
12175 79028.1
12176 79028.1
12177 79028.1
12178 79028.1
12179 79028.1
12180 79028.1
12181 79479.5
12182 79479.5
12183 79479.5
12184 79479.5
12185 79479.5
12186 79479.5
12187 79479.5
12188 79479.5
12189 79479.5
12190 79479.5
12191 80106
12192 80106
12193 80106
12194 80106
12195 80106
12196 80106
12197 80106
12198 80106
12199 80106
12200 80106
12201 80851.7
12202 80851.7
12203 80851.7
12204 80851.7
12205 80851.7
12206 80851.7
12207 80851.7
12208 80851.7
12209 80851.7
12210 80851.7
12211 81580.4
12212 81580.4
12213 81580.4
12214 81580.4
12215 81580.4
12216 81580.4
12217 81580.4
12218 81580.4
12219 81580.4
12220 81580.4
12221 82290.8
12222 82290.8
12223 82290.8
12224 82290.8
12225 82290.8
12226 82290.8
12227 82290.8
12228 82290.8
12229 82290.8
12230 82290.8
12231 82959.9
12232 82959.9
12233 82959.9
12234 82959.9
12235 82959.9
12236 82959.9
12237 82959.9
12238 82959.9
12239 82959.9
12240 82959.9
12241 83866.2
12242 83866.2
12243 83866.2
12244 83866.2
12245 83866.2
12246 83866.2
12247 83866.2
12248 83866.2
12249 83866.2
12250 83866.2
12251 84818.7
12252 84818.7
12253 84818.7
12254 84818.7
12255 84818.7
12256 84818.7
12257 84818.7
12258 84818.7
12259 84818.7
12260 84818.7
12261 85742.1
12262 85742.1
12263 85742.1
12264 85742.1
12265 85742.1
12266 85742.1
12267 85742.1
12268 85742.1
12269 85742.1
12270 85742.1
12271 86656.9
12272 86656.9
12273 86656.9
12274 86656.9
12275 86656.9
12276 86656.9
12277 86656.9
12278 86656.9
12279 86656.9
12280 86656.9
12281 87428.1
12282 87428.1
12283 87428.1
12284 87428.1
12285 87428.1
12286 87428.1
12287 87428.1
12288 87428.1
12289 87428.1
12290 87428.1
12291 88132.5
12292 88132.5
12293 88132.5
12294 88132.5
12295 88132.5
12296 88132.5
12297 88132.5
12298 88132.5
12299 88132.5
12300 88132.5
12301 88531.5
12302 88531.5
12303 88531.5
12304 88531.5
12305 88531.5
12306 88531.5
12307 88531.5
12308 88531.5
12309 88531.5
12310 88531.5
12311 88641
12312 88641
12313 88641
12314 88641
12315 88641
12316 88641
12317 88641
12318 88641
12319 88641
12320 88641
12321 88768.7
12322 88768.7
12323 88768.7
12324 88768.7
12325 88768.7
12326 88768.7
12327 88768.7
12328 88768.7
12329 88768.7
12330 88768.7
12331 88851.5
12332 88851.5
12333 88851.5
12334 88851.5
12335 88851.5
12336 88851.5
12337 88851.5
12338 88851.5
12339 88851.5
12340 88851.5
12341 88808.9
12342 88808.9
12343 88808.9
12344 88808.9
12345 88808.9
12346 88808.9
12347 88808.9
12348 88808.9
12349 88808.9
12350 88808.9
12351 88794.3
12352 88794.3
12353 88794.3
12354 88794.3
12355 88794.3
12356 88794.3
12357 88794.3
12358 88794.3
12359 88794.3
12360 88794.3
12361 88679.9
12362 88679.9
12363 88679.9
12364 88679.9
12365 88679.9
12366 88679.9
12367 88679.9
12368 88679.9
12369 88679.9
12370 88679.9
12371 88352.7
12372 88352.7
12373 88352.7
12374 88352.7
12375 88352.7
12376 88352.7
12377 88352.7
12378 88352.7
12379 88352.7
12380 88352.7
12381 87954.9
12382 87954.9
12383 87954.9
12384 87954.9
12385 87954.9
12386 87954.9
12387 87954.9
12388 87954.9
12389 87954.9
12390 87954.9
12391 87381.9
12392 87381.9
12393 87381.9
12394 87381.9
12395 87381.9
12396 87381.9
12397 87381.9
12398 87381.9
12399 87381.9
12400 87381.9
12401 86906.3
12402 86906.3
12403 86906.3
12404 86906.3
12405 86906.3
12406 86906.3
12407 86906.3
12408 86906.3
12409 86906.3
12410 86906.3
12411 86478
12412 86478
12413 86478
12414 86478
12415 86478
12416 86478
12417 86478
12418 86478
12419 86478
12420 86478
12421 86103.4
12422 86103.4
12423 86103.4
12424 86103.4
12425 86103.4
12426 86103.4
12427 86103.4
12428 86103.4
12429 86103.4
12430 86103.4
12431 85827.2
12432 85827.2
12433 85827.2
12434 85827.2
12435 85827.2
12436 85827.2
12437 85827.2
12438 85827.2
12439 85827.2
12440 85827.2
12441 85399
12442 85399
12443 85399
12444 85399
12445 85399
12446 85399
12447 85399
12448 85399
12449 85399
12450 85399
12451 84908.7
12452 84908.7
12453 84908.7
12454 84908.7
12455 84908.7
12456 84908.7
12457 84908.7
12458 84908.7
12459 84908.7
12460 84908.7
12461 84583.9
12462 84583.9
12463 84583.9
12464 84583.9
12465 84583.9
12466 84583.9
12467 84583.9
12468 84583.9
12469 84583.9
12470 84583.9
12471 84274.9
12472 84274.9
12473 84274.9
12474 84274.9
12475 84274.9
12476 84274.9
12477 84274.9
12478 84274.9
12479 84274.9
12480 84274.9
12481 84014.6
12482 84014.6
12483 84014.6
12484 84014.6
12485 84014.6
12486 84014.6
12487 84014.6
12488 84014.6
12489 84014.6
12490 84014.6
12491 83818.8
12492 83818.8
12493 83818.8
12494 83818.8
12495 83818.8
12496 83818.8
12497 83818.8
12498 83818.8
12499 83818.8
12500 83818.8
12501 83823.6
12502 83823.6
12503 83823.6
12504 83823.6
12505 83823.6
12506 83823.6
12507 83823.6
12508 83823.6
12509 83823.6
12510 83823.6
12511 83989.1
12512 83989.1
12513 83989.1
12514 83989.1
12515 83989.1
12516 83989.1
12517 83989.1
12518 83989.1
12519 83989.1
12520 83989.1
12521 84059.6
12522 84059.6
12523 84059.6
12524 84059.6
12525 84059.6
12526 84059.6
12527 84059.6
12528 84059.6
12529 84059.6
12530 84059.6
12531 84330.9
12532 84330.9
12533 84330.9
12534 84330.9
12535 84330.9
12536 84330.9
12537 84330.9
12538 84330.9
12539 84330.9
12540 84330.9
12541 84683.7
12542 84683.7
12543 84683.7
12544 84683.7
12545 84683.7
12546 84683.7
12547 84683.7
12548 84683.7
12549 84683.7
12550 84683.7
12551 85103.4
12552 85103.4
12553 85103.4
12554 85103.4
12555 85103.4
12556 85103.4
12557 85103.4
12558 85103.4
12559 85103.4
12560 85103.4
12561 85514.6
12562 85514.6
12563 85514.6
12564 85514.6
12565 85514.6
12566 85514.6
12567 85514.6
12568 85514.6
12569 85514.6
12570 85514.6
12571 86076.6
12572 86076.6
12573 86076.6
12574 86076.6
12575 86076.6
12576 86076.6
12577 86076.6
12578 86076.6
12579 86076.6
12580 86076.6
12581 86663
12582 86663
12583 86663
12584 86663
12585 86663
12586 86663
12587 86663
12588 86663
12589 86663
12590 86663
12591 87484.1
12592 87484.1
12593 87484.1
12594 87484.1
12595 87484.1
12596 87484.1
12597 87484.1
12598 87484.1
12599 87484.1
12600 87484.1
12601 88195.8
12602 88195.8
12603 88195.8
12604 88195.8
12605 88195.8
12606 88195.8
12607 88195.8
12608 88195.8
12609 88195.8
12610 88195.8
12611 88929.3
12612 88929.3
12613 88929.3
12614 88929.3
12615 88929.3
12616 88929.3
12617 88929.3
12618 88929.3
12619 88929.3
12620 88929.3
12621 89701.8
12622 89701.8
12623 89701.8
12624 89701.8
12625 89701.8
12626 89701.8
12627 89701.8
12628 89701.8
12629 89701.8
12630 89701.8
12631 90373.3
12632 90373.3
12633 90373.3
12634 90373.3
12635 90373.3
12636 90373.3
12637 90373.3
12638 90373.3
12639 90373.3
12640 90373.3
12641 91112.9
12642 91112.9
12643 91112.9
12644 91112.9
12645 91112.9
12646 91112.9
12647 91112.9
12648 91112.9
12649 91112.9
12650 91112.9
12651 91918.3
12652 91918.3
12653 91918.3
12654 91918.3
12655 91918.3
12656 91918.3
12657 91918.3
12658 91918.3
12659 91918.3
12660 91918.3
12661 92735.8
12662 92735.8
12663 92735.8
12664 92735.8
12665 92735.8
12666 92735.8
12667 92735.8
12668 92735.8
12669 92735.8
12670 92735.8
12671 93769.8
12672 93769.8
12673 93769.8
12674 93769.8
12675 93769.8
12676 93769.8
12677 93769.8
12678 93769.8
12679 93769.8
12680 93769.8
12681 94914.5
12682 94914.5
12683 94914.5
12684 94914.5
12685 94914.5
12686 94914.5
12687 94914.5
12688 94914.5
12689 94914.5
12690 94914.5
12691 96114
12692 96114
12693 96114
12694 96114
12695 96114
12696 96114
12697 96114
12698 96114
12699 96114
12700 96114
12701 97184.6
12702 97184.6
12703 97184.6
12704 97184.6
12705 97184.6
12706 97184.6
12707 97184.6
12708 97184.6
12709 97184.6
12710 97184.6
12711 98313.5
12712 98313.5
12713 98313.5
12714 98313.5
12715 98313.5
12716 98313.5
12717 98313.5
12718 98313.5
12719 98313.5
12720 98313.5
12721 99560.4
12722 99560.4
12723 99560.4
12724 99560.4
12725 99560.4
12726 99560.4
12727 99560.4
12728 99560.4
12729 99560.4
12730 99560.4
12731 100625
12732 100625
12733 100625
12734 100625
12735 100625
12736 100625
12737 100625
12738 100625
12739 100625
12740 100625
12741 101703
12742 101703
12743 101703
12744 101703
12745 101703
12746 101703
12747 101703
12748 101703
12749 101703
12750 101703
12751 102577
12752 102577
12753 102577
12754 102577
12755 102577
12756 102577
12757 102577
12758 102577
12759 102577
12760 102577
12761 103476
12762 103476
12763 103476
12764 103476
12765 103476
12766 103476
12767 103476
12768 103476
12769 103476
12770 103476
12771 104329
12772 104329
12773 104329
12774 104329
12775 104329
12776 104329
12777 104329
12778 104329
12779 104329
12780 104329
12781 105235
12782 105235
12783 105235
12784 105235
12785 105235
12786 105235
12787 105235
12788 105235
12789 105235
12790 105235
12791 106027
12792 106027
12793 106027
12794 106027
12795 106027
12796 106027
12797 106027
12798 106027
12799 106027
12800 106027
12801 106812
12802 106812
12803 106812
12804 106812
12805 106812
12806 106812
12807 106812
12808 106812
12809 106812
12810 106812
12811 107458
12812 107458
12813 107458
12814 107458
12815 107458
12816 107458
12817 107458
12818 107458
12819 107458
12820 107458
12821 108018
12822 108018
12823 108018
12824 108018
12825 108018
12826 108018
12827 108018
12828 108018
12829 108018
12830 108018
12831 108638
12832 108638
12833 108638
12834 108638
12835 108638
12836 108638
12837 108638
12838 108638
12839 108638
12840 108638
12841 109206
12842 109206
12843 109206
12844 109206
12845 109206
12846 109206
12847 109206
12848 109206
12849 109206
12850 109206
12851 109638
12852 109638
12853 109638
12854 109638
12855 109638
12856 109638
12857 109638
12858 109638
12859 109638
12860 109638
12861 109955
12862 109955
12863 109955
12864 109955
12865 109955
12866 109955
12867 109955
12868 109955
12869 109955
12870 109955
12871 110053
12872 110053
12873 110053
12874 110053
12875 110053
12876 110053
12877 110053
12878 110053
12879 110053
12880 110053
12881 110153
12882 110153
12883 110153
12884 110153
12885 110153
12886 110153
12887 110153
12888 110153
12889 110153
12890 110153
12891 110297
12892 110297
12893 110297
12894 110297
12895 110297
12896 110297
12897 110297
12898 110297
12899 110297
12900 110297
12901 110623
12902 110623
12903 110623
12904 110623
12905 110623
12906 110623
12907 110623
12908 110623
12909 110623
12910 110623
12911 110794
12912 110794
12913 110794
12914 110794
12915 110794
12916 110794
12917 110794
12918 110794
12919 110794
12920 110794
12921 110805
12922 110805
12923 110805
12924 110805
12925 110805
12926 110805
12927 110805
12928 110805
12929 110805
12930 110805
12931 110808
12932 110808
12933 110808
12934 110808
12935 110808
12936 110808
12937 110808
12938 110808
12939 110808
12940 110808
12941 110907
12942 110907
12943 110907
12944 110907
12945 110907
12946 110907
12947 110907
12948 110907
12949 110907
12950 110907
12951 111182
12952 111182
12953 111182
12954 111182
12955 111182
12956 111182
12957 111182
12958 111182
12959 111182
12960 111182
12961 111580
12962 111580
12963 111580
12964 111580
12965 111580
12966 111580
12967 111580
12968 111580
12969 111580
12970 111580
12971 111923
12972 111923
12973 111923
12974 111923
12975 111923
12976 111923
12977 111923
12978 111923
12979 111923
12980 111923
12981 112215
12982 112215
12983 112215
12984 112215
12985 112215
12986 112215
12987 112215
12988 112215
12989 112215
12990 112215
12991 112474
12992 112474
12993 112474
12994 112474
12995 112474
12996 112474
12997 112474
12998 112474
12999 112474
13000 112474
13001 112719
13002 112719
13003 112719
13004 112719
13005 112719
13006 112719
13007 112719
13008 112719
13009 112719
13010 112719
13011 113167
13012 113167
13013 113167
13014 113167
13015 113167
13016 113167
13017 113167
13018 113167
13019 113167
13020 113167
13021 113680
13022 113680
13023 113680
13024 113680
13025 113680
13026 113680
13027 113680
13028 113680
13029 113680
13030 113680
13031 114044
13032 114044
13033 114044
13034 114044
13035 114044
13036 114044
13037 114044
13038 114044
13039 114044
13040 114044
13041 114438
13042 114438
13043 114438
13044 114438
13045 114438
13046 114438
13047 114438
13048 114438
13049 114438
13050 114438
13051 114964
13052 114964
13053 114964
13054 114964
13055 114964
13056 114964
13057 114964
13058 114964
13059 114964
13060 114964
13061 115351
13062 115351
13063 115351
13064 115351
13065 115351
13066 115351
13067 115351
13068 115351
13069 115351
13070 115351
13071 115613
13072 115613
13073 115613
13074 115613
13075 115613
13076 115613
13077 115613
13078 115613
13079 115613
13080 115613
13081 115763
13082 115763
13083 115763
13084 115763
13085 115763
13086 115763
13087 115763
13088 115763
13089 115763
13090 115763
13091 115733
13092 115733
13093 115733
13094 115733
13095 115733
13096 115733
13097 115733
13098 115733
13099 115733
13100 115733
13101 115519
13102 115519
13103 115519
13104 115519
13105 115519
13106 115519
13107 115519
13108 115519
13109 115519
13110 115519
13111 115480
13112 115480
13113 115480
13114 115480
13115 115480
13116 115480
13117 115480
13118 115480
13119 115480
13120 115480
13121 115506
13122 115506
13123 115506
13124 115506
13125 115506
13126 115506
13127 115506
13128 115506
13129 115506
13130 115506
13131 115482
13132 115482
13133 115482
13134 115482
13135 115482
13136 115482
13137 115482
13138 115482
13139 115482
13140 115482
13141 115267
13142 115267
13143 115267
13144 115267
13145 115267
13146 115267
13147 115267
13148 115267
13149 115267
13150 115267
13151 115021
13152 115021
13153 115021
13154 115021
13155 115021
13156 115021
13157 115021
13158 115021
13159 115021
13160 115021
13161 114613
13162 114613
13163 114613
13164 114613
13165 114613
13166 114613
13167 114613
13168 114613
13169 114613
13170 114613
13171 114264
13172 114264
13173 114264
13174 114264
13175 114264
13176 114264
13177 114264
13178 114264
13179 114264
13180 114264
13181 114017
13182 114017
13183 114017
13184 114017
13185 114017
13186 114017
13187 114017
13188 114017
13189 114017
13190 114017
13191 113723
13192 113723
13193 113723
13194 113723
13195 113723
13196 113723
13197 113723
13198 113723
13199 113723
13200 113723
13201 113413
13202 113413
13203 113413
13204 113413
13205 113413
13206 113413
13207 113413
13208 113413
13209 113413
13210 113413
13211 112850
13212 112850
13213 112850
13214 112850
13215 112850
13216 112850
13217 112850
13218 112850
13219 112850
13220 112850
13221 112207
13222 112207
13223 112207
13224 112207
13225 112207
13226 112207
13227 112207
13228 112207
13229 112207
13230 112207
13231 111808
13232 111808
13233 111808
13234 111808
13235 111808
13236 111808
13237 111808
13238 111808
13239 111808
13240 111808
13241 111361
13242 111361
13243 111361
13244 111361
13245 111361
13246 111361
13247 111361
13248 111361
13249 111361
13250 111361
13251 110783
13252 110783
13253 110783
13254 110783
13255 110783
13256 110783
13257 110783
13258 110783
13259 110783
13260 110783
13261 110389
13262 110389
13263 110389
13264 110389
13265 110389
13266 110389
13267 110389
13268 110389
13269 110389
13270 110389
13271 110199
13272 110199
13273 110199
13274 110199
13275 110199
13276 110199
13277 110199
13278 110199
13279 110199
13280 110199
13281 110050
13282 110050
13283 110050
13284 110050
13285 110050
13286 110050
13287 110050
13288 110050
13289 110050
13290 110050
13291 109937
13292 109937
13293 109937
13294 109937
13295 109937
13296 109937
13297 109937
13298 109937
13299 109937
13300 109937
13301 109872
13302 109872
13303 109872
13304 109872
13305 109872
13306 109872
13307 109872
13308 109872
13309 109872
13310 109872
13311 109597
13312 109597
13313 109597
13314 109597
13315 109597
13316 109597
13317 109597
13318 109597
13319 109597
13320 109597
13321 109331
13322 109331
13323 109331
13324 109331
13325 109331
13326 109331
13327 109331
13328 109331
13329 109331
13330 109331
13331 109123
13332 109123
13333 109123
13334 109123
13335 109123
13336 109123
13337 109123
13338 109123
13339 109123
13340 109123
13341 108994
13342 108994
13343 108994
13344 108994
13345 108994
13346 108994
13347 108994
13348 108994
13349 108994
13350 108994
13351 108797
13352 108797
13353 108797
13354 108797
13355 108797
13356 108797
13357 108797
13358 108797
13359 108797
13360 108797
13361 108727
13362 108727
13363 108727
13364 108727
13365 108727
13366 108727
13367 108727
13368 108727
13369 108727
13370 108727
13371 108674
13372 108674
13373 108674
13374 108674
13375 108674
13376 108674
13377 108674
13378 108674
13379 108674
13380 108674
13381 108665
13382 108665
13383 108665
13384 108665
13385 108665
13386 108665
13387 108665
13388 108665
13389 108665
13390 108665
13391 108699
13392 108699
13393 108699
13394 108699
13395 108699
13396 108699
13397 108699
13398 108699
13399 108699
13400 108699
13401 108783
13402 108783
13403 108783
13404 108783
13405 108783
13406 108783
13407 108783
13408 108783
13409 108783
13410 108783
13411 108980
13412 108980
13413 108980
13414 108980
13415 108980
13416 108980
13417 108980
13418 108980
13419 108980
13420 108980
13421 109211
13422 109211
13423 109211
13424 109211
13425 109211
13426 109211
13427 109211
13428 109211
13429 109211
13430 109211
13431 109200
13432 109200
13433 109200
13434 109200
13435 109200
13436 109200
13437 109200
13438 109200
13439 109200
13440 109200
13441 109249
13442 109249
13443 109249
13444 109249
13445 109249
13446 109249
13447 109249
13448 109249
13449 109249
13450 109249
13451 109453
13452 109453
13453 109453
13454 109453
13455 109453
13456 109453
13457 109453
13458 109453
13459 109453
13460 109453
13461 109642
13462 109642
13463 109642
13464 109642
13465 109642
13466 109642
13467 109642
13468 109642
13469 109642
13470 109642
13471 109797
13472 109797
13473 109797
13474 109797
13475 109797
13476 109797
13477 109797
13478 109797
13479 109797
13480 109797
13481 109864
13482 109864
13483 109864
13484 109864
13485 109864
13486 109864
13487 109864
13488 109864
13489 109864
13490 109864
13491 109982
13492 109982
13493 109982
13494 109982
13495 109982
13496 109982
13497 109982
13498 109982
13499 109982
13500 109982
13501 110048
13502 110048
13503 110048
13504 110048
13505 110048
13506 110048
13507 110048
13508 110048
13509 110048
13510 110048
13511 110260
13512 110260
13513 110260
13514 110260
13515 110260
13516 110260
13517 110260
13518 110260
13519 110260
13520 110260
13521 110504
13522 110504
13523 110504
13524 110504
13525 110504
13526 110504
13527 110504
13528 110504
13529 110504
13530 110504
13531 110828
13532 110828
13533 110828
13534 110828
13535 110828
13536 110828
13537 110828
13538 110828
13539 110828
13540 110828
13541 111182
13542 111182
13543 111182
13544 111182
13545 111182
13546 111182
13547 111182
13548 111182
13549 111182
13550 111182
13551 111607
13552 111607
13553 111607
13554 111607
13555 111607
13556 111607
13557 111607
13558 111607
13559 111607
13560 111607
13561 111901
13562 111901
13563 111901
13564 111901
13565 111901
13566 111901
13567 111901
13568 111901
13569 111901
13570 111901
13571 112032
13572 112032
13573 112032
13574 112032
13575 112032
13576 112032
13577 112032
13578 112032
13579 112032
13580 112032
13581 111718
13582 111718
13583 111718
13584 111718
13585 111718
13586 111718
13587 111718
13588 111718
13589 111718
13590 111718
13591 111505
13592 111505
13593 111505
13594 111505
13595 111505
13596 111505
13597 111505
13598 111505
13599 111505
13600 111505
13601 111398
13602 111398
13603 111398
13604 111398
13605 111398
13606 111398
13607 111398
13608 111398
13609 111398
13610 111398
13611 111373
13612 111373
13613 111373
13614 111373
13615 111373
13616 111373
13617 111373
13618 111373
13619 111373
13620 111373
13621 111374
13622 111374
13623 111374
13624 111374
13625 111374
13626 111374
13627 111374
13628 111374
13629 111374
13630 111374
13631 111690
13632 111690
13633 111690
13634 111690
13635 111690
13636 111690
13637 111690
13638 111690
13639 111690
13640 111690
13641 112022
13642 112022
13643 112022
13644 112022
13645 112022
13646 112022
13647 112022
13648 112022
13649 112022
13650 112022
13651 112205
13652 112205
13653 112205
13654 112205
13655 112205
13656 112205
13657 112205
13658 112205
13659 112205
13660 112205
13661 112273
13662 112273
13663 112273
13664 112273
13665 112273
13666 112273
13667 112273
13668 112273
13669 112273
13670 112273
13671 112294
13672 112294
13673 112294
13674 112294
13675 112294
13676 112294
13677 112294
13678 112294
13679 112294
13680 112294
13681 112412
13682 112412
13683 112412
13684 112412
13685 112412
13686 112412
13687 112412
13688 112412
13689 112412
13690 112412
13691 112415
13692 112415
13693 112415
13694 112415
13695 112415
13696 112415
13697 112415
13698 112415
13699 112415
13700 112415
13701 112643
13702 112643
13703 112643
13704 112643
13705 112643
13706 112643
13707 112643
13708 112643
13709 112643
13710 112643
13711 112768
13712 112768
13713 112768
13714 112768
13715 112768
13716 112768
13717 112768
13718 112768
13719 112768
13720 112768
13721 112842
13722 112842
13723 112842
13724 112842
13725 112842
13726 112842
13727 112842
13728 112842
13729 112842
13730 112842
13731 112850
13732 112850
13733 112850
13734 112850
13735 112850
13736 112850
13737 112850
13738 112850
13739 112850
13740 112850
13741 112614
13742 112614
13743 112614
13744 112614
13745 112614
13746 112614
13747 112614
13748 112614
13749 112614
13750 112614
13751 112269
13752 112269
13753 112269
13754 112269
13755 112269
13756 112269
13757 112269
13758 112269
13759 112269
13760 112269
13761 111890
13762 111890
13763 111890
13764 111890
13765 111890
13766 111890
13767 111890
13768 111890
13769 111890
13770 111890
13771 111594
13772 111594
13773 111594
13774 111594
13775 111594
13776 111594
13777 111594
13778 111594
13779 111594
13780 111594
13781 111683
13782 111683
13783 111683
13784 111683
13785 111683
13786 111683
13787 111683
13788 111683
13789 111683
13790 111683
13791 111603
13792 111603
13793 111603
13794 111603
13795 111603
13796 111603
13797 111603
13798 111603
13799 111603
13800 111603
13801 111194
13802 111194
13803 111194
13804 111194
13805 111194
13806 111194
13807 111194
13808 111194
13809 111194
13810 111194
13811 110673
13812 110673
13813 110673
13814 110673
13815 110673
13816 110673
13817 110673
13818 110673
13819 110673
13820 110673
13821 110041
13822 110041
13823 110041
13824 110041
13825 110041
13826 110041
13827 110041
13828 110041
13829 110041
13830 110041
13831 109133
13832 109133
13833 109133
13834 109133
13835 109133
13836 109133
13837 109133
13838 109133
13839 109133
13840 109133
13841 108226
13842 108226
13843 108226
13844 108226
13845 108226
13846 108226
13847 108226
13848 108226
13849 108226
13850 108226
13851 107421
13852 107421
13853 107421
13854 107421
13855 107421
13856 107421
13857 107421
13858 107421
13859 107421
13860 107421
13861 106684
13862 106684
13863 106684
13864 106684
13865 106684
13866 106684
13867 106684
13868 106684
13869 106684
13870 106684
13871 105765
13872 105765
13873 105765
13874 105765
13875 105765
13876 105765
13877 105765
13878 105765
13879 105765
13880 105765
13881 104714
13882 104714
13883 104714
13884 104714
13885 104714
13886 104714
13887 104714
13888 104714
13889 104714
13890 104714
13891 103836
13892 103836
13893 103836
13894 103836
13895 103836
13896 103836
13897 103836
13898 103836
13899 103836
13900 103836
13901 102779
13902 102779
13903 102779
13904 102779
13905 102779
13906 102779
13907 102779
13908 102779
13909 102779
13910 102779
13911 101868
13912 101868
13913 101868
13914 101868
13915 101868
13916 101868
13917 101868
13918 101868
13919 101868
13920 101868
13921 101043
13922 101043
13923 101043
13924 101043
13925 101043
13926 101043
13927 101043
13928 101043
13929 101043
13930 101043
13931 100335
13932 100335
13933 100335
13934 100335
13935 100335
13936 100335
13937 100335
13938 100335
13939 100335
13940 100335
13941 100041
13942 100041
13943 100041
13944 100041
13945 100041
13946 100041
13947 100041
13948 100041
13949 100041
13950 100041
13951 99835.3
13952 99835.3
13953 99835.3
13954 99835.3
13955 99835.3
13956 99835.3
13957 99835.3
13958 99835.3
13959 99835.3
13960 99835.3
13961 99769.6
13962 99769.6
13963 99769.6
13964 99769.6
13965 99769.6
13966 99769.6
13967 99769.6
13968 99769.6
13969 99769.6
13970 99769.6
13971 99731.9
13972 99731.9
13973 99731.9
13974 99731.9
13975 99731.9
13976 99731.9
13977 99731.9
13978 99731.9
13979 99731.9
13980 99731.9
13981 99617.6
13982 99617.6
13983 99617.6
13984 99617.6
13985 99617.6
13986 99617.6
13987 99617.6
13988 99617.6
13989 99617.6
13990 99617.6
13991 99631
13992 99631
13993 99631
13994 99631
13995 99631
13996 99631
13997 99631
13998 99631
13999 99631
14000 99631
14001 99870.6
14002 99870.6
14003 99870.6
14004 99870.6
14005 99870.6
14006 99870.6
14007 99870.6
14008 99870.6
14009 99870.6
14010 99870.6
14011 100073
14012 100073
14013 100073
14014 100073
14015 100073
14016 100073
14017 100073
14018 100073
14019 100073
14020 100073
14021 100379
14022 100379
14023 100379
14024 100379
14025 100379
14026 100379
14027 100379
14028 100379
14029 100379
14030 100379
14031 100641
14032 100641
14033 100641
14034 100641
14035 100641
14036 100641
14037 100641
14038 100641
14039 100641
14040 100641
14041 100807
14042 100807
14043 100807
14044 100807
14045 100807
14046 100807
14047 100807
14048 100807
14049 100807
14050 100807
14051 100950
14052 100950
14053 100950
14054 100950
14055 100950
14056 100950
14057 100950
14058 100950
14059 100950
14060 100950
14061 101204
14062 101204
14063 101204
14064 101204
14065 101204
14066 101204
14067 101204
14068 101204
14069 101204
14070 101204
14071 101744
14072 101744
14073 101744
14074 101744
14075 101744
14076 101744
14077 101744
14078 101744
14079 101744
14080 101744
14081 102541
14082 102541
14083 102541
14084 102541
14085 102541
14086 102541
14087 102541
14088 102541
14089 102541
14090 102541
14091 103278
14092 103278
14093 103278
14094 103278
14095 103278
14096 103278
14097 103278
14098 103278
14099 103278
14100 103278
14101 103943
14102 103943
14103 103943
14104 103943
14105 103943
14106 103943
14107 103943
14108 103943
14109 103943
14110 103943
14111 104419
14112 104419
14113 104419
14114 104419
14115 104419
14116 104419
14117 104419
14118 104419
14119 104419
14120 104419
14121 104900
14122 104900
14123 104900
14124 104900
14125 104900
14126 104900
14127 104900
14128 104900
14129 104900
14130 104900
14131 105352
14132 105352
14133 105352
14134 105352
14135 105352
14136 105352
14137 105352
14138 105352
14139 105352
14140 105352
14141 105568
14142 105568
14143 105568
14144 105568
14145 105568
14146 105568
14147 105568
14148 105568
14149 105568
14150 105568
14151 105683
14152 105683
14153 105683
14154 105683
14155 105683
14156 105683
14157 105683
14158 105683
14159 105683
14160 105683
14161 105773
14162 105773
14163 105773
14164 105773
14165 105773
14166 105773
14167 105773
14168 105773
14169 105773
14170 105773
14171 105990
14172 105990
14173 105990
14174 105990
14175 105990
14176 105990
14177 105990
14178 105990
14179 105990
14180 105990
14181 106307
14182 106307
14183 106307
14184 106307
14185 106307
14186 106307
14187 106307
14188 106307
14189 106307
14190 106307
14191 106554
14192 106554
14193 106554
14194 106554
14195 106554
14196 106554
14197 106554
14198 106554
14199 106554
14200 106554
14201 106939
14202 106939
14203 106939
14204 106939
14205 106939
14206 106939
14207 106939
14208 106939
14209 106939
14210 106939
14211 107454
14212 107454
14213 107454
14214 107454
14215 107454
14216 107454
14217 107454
14218 107454
14219 107454
14220 107454
14221 108104
14222 108104
14223 108104
14224 108104
14225 108104
14226 108104
14227 108104
14228 108104
14229 108104
14230 108104
14231 108959
14232 108959
14233 108959
14234 108959
14235 108959
14236 108959
14237 108959
14238 108959
14239 108959
14240 108959
14241 109823
14242 109823
14243 109823
14244 109823
14245 109823
14246 109823
14247 109823
14248 109823
14249 109823
14250 109823
14251 110601
14252 110601
14253 110601
14254 110601
14255 110601
14256 110601
14257 110601
14258 110601
14259 110601
14260 110601
14261 111363
14262 111363
14263 111363
14264 111363
14265 111363
14266 111363
14267 111363
14268 111363
14269 111363
14270 111363
14271 112053
14272 112053
14273 112053
14274 112053
14275 112053
14276 112053
14277 112053
14278 112053
14279 112053
14280 112053
14281 112733
14282 112733
14283 112733
14284 112733
14285 112733
14286 112733
14287 112733
14288 112733
14289 112733
14290 112733
14291 113600
14292 113600
14293 113600
14294 113600
14295 113600
14296 113600
14297 113600
14298 113600
14299 113600
14300 113600
14301 114678
14302 114678
14303 114678
14304 114678
14305 114678
14306 114678
14307 114678
14308 114678
14309 114678
14310 114678
14311 115937
14312 115937
14313 115937
14314 115937
14315 115937
14316 115937
14317 115937
14318 115937
14319 115937
14320 115937
14321 116949
14322 116949
14323 116949
14324 116949
14325 116949
14326 116949
14327 116949
14328 116949
14329 116949
14330 116949
14331 117678
14332 117678
14333 117678
14334 117678
14335 117678
14336 117678
14337 117678
14338 117678
14339 117678
14340 117678
14341 118477
14342 118477
14343 118477
14344 118477
14345 118477
14346 118477
14347 118477
14348 118477
14349 118477
14350 118477
14351 119411
14352 119411
14353 119411
14354 119411
14355 119411
14356 119411
14357 119411
14358 119411
14359 119411
14360 119411
14361 120376
14362 120376
14363 120376
14364 120376
14365 120376
14366 120376
14367 120376
14368 120376
14369 120376
14370 120376
14371 121340
14372 121340
14373 121340
14374 121340
14375 121340
14376 121340
14377 121340
14378 121340
14379 121340
14380 121340
14381 122179
14382 122179
14383 122179
14384 122179
14385 122179
14386 122179
14387 122179
14388 122179
14389 122179
14390 122179
14391 123011
14392 123011
14393 123011
14394 123011
14395 123011
14396 123011
14397 123011
14398 123011
14399 123011
14400 123011
14401 123614
14402 123614
14403 123614
14404 123614
14405 123614
14406 123614
14407 123614
14408 123614
14409 123614
14410 123614
14411 124217
14412 124217
14413 124217
14414 124217
14415 124217
14416 124217
14417 124217
14418 124217
14419 124217
14420 124217
14421 124627
14422 124627
14423 124627
14424 124627
14425 124627
14426 124627
14427 124627
14428 124627
14429 124627
14430 124627
14431 124916
14432 124916
14433 124916
14434 124916
14435 124916
14436 124916
14437 124916
14438 124916
14439 124916
14440 124916
14441 125246
14442 125246
14443 125246
14444 125246
14445 125246
14446 125246
14447 125246
14448 125246
14449 125246
14450 125246
14451 125680
14452 125680
14453 125680
14454 125680
14455 125680
14456 125680
14457 125680
14458 125680
14459 125680
14460 125680
14461 126134
14462 126134
14463 126134
14464 126134
14465 126134
14466 126134
14467 126134
14468 126134
14469 126134
14470 126134
14471 126684
14472 126684
14473 126684
14474 126684
14475 126684
14476 126684
14477 126684
14478 126684
14479 126684
14480 126684
14481 127067
14482 127067
14483 127067
14484 127067
14485 127067
14486 127067
14487 127067
14488 127067
14489 127067
14490 127067
14491 127079
14492 127079
14493 127079
14494 127079
14495 127079
14496 127079
14497 127079
14498 127079
14499 127079
14500 127079
14501 126982
14502 126982
14503 126982
14504 126982
14505 126982
14506 126982
14507 126982
14508 126982
14509 126982
14510 126982
14511 126798
14512 126798
14513 126798
14514 126798
14515 126798
14516 126798
14517 126798
14518 126798
14519 126798
14520 126798
14521 126933
14522 126933
14523 126933
14524 126933
14525 126933
14526 126933
14527 126933
14528 126933
14529 126933
14530 126933
14531 127371
14532 127371
14533 127371
14534 127371
14535 127371
14536 127371
14537 127371
14538 127371
14539 127371
14540 127371
14541 127602
14542 127602
14543 127602
14544 127602
14545 127602
14546 127602
14547 127602
14548 127602
14549 127602
14550 127602
14551 127783
14552 127783
14553 127783
14554 127783
14555 127783
14556 127783
14557 127783
14558 127783
14559 127783
14560 127783
14561 128078
14562 128078
14563 128078
14564 128078
14565 128078
14566 128078
14567 128078
14568 128078
14569 128078
14570 128078
14571 128027
14572 128027
14573 128027
14574 128027
14575 128027
14576 128027
14577 128027
14578 128027
14579 128027
14580 128027
14581 128067
14582 128067
14583 128067
14584 128067
14585 128067
14586 128067
14587 128067
14588 128067
14589 128067
14590 128067
14591 128241
14592 128241
14593 128241
14594 128241
14595 128241
14596 128241
14597 128241
14598 128241
14599 128241
14600 128241
14601 128455
14602 128455
14603 128455
14604 128455
14605 128455
14606 128455
14607 128455
14608 128455
14609 128455
14610 128455
14611 128568
14612 128568
14613 128568
14614 128568
14615 128568
14616 128568
14617 128568
14618 128568
14619 128568
14620 128568
14621 128777
14622 128777
14623 128777
14624 128777
14625 128777
14626 128777
14627 128777
14628 128777
14629 128777
14630 128777
14631 129007
14632 129007
14633 129007
14634 129007
14635 129007
14636 129007
14637 129007
14638 129007
14639 129007
14640 129007
14641 129285
14642 129285
14643 129285
14644 129285
14645 129285
14646 129285
14647 129285
14648 129285
14649 129285
14650 129285
14651 129504
14652 129504
14653 129504
14654 129504
14655 129504
14656 129504
14657 129504
14658 129504
14659 129504
14660 129504
14661 129629
14662 129629
14663 129629
14664 129629
14665 129629
14666 129629
14667 129629
14668 129629
14669 129629
14670 129629
14671 129619
14672 129619
14673 129619
14674 129619
14675 129619
14676 129619
14677 129619
14678 129619
14679 129619
14680 129619
14681 129506
14682 129506
14683 129506
14684 129506
14685 129506
14686 129506
14687 129506
14688 129506
14689 129506
14690 129506
14691 129557
14692 129557
14693 129557
14694 129557
14695 129557
14696 129557
14697 129557
14698 129557
14699 129557
14700 129557
14701 129615
14702 129615
14703 129615
14704 129615
14705 129615
14706 129615
14707 129615
14708 129615
14709 129615
14710 129615
14711 129806
14712 129806
14713 129806
14714 129806
14715 129806
14716 129806
14717 129806
14718 129806
14719 129806
14720 129806
14721 129747
14722 129747
14723 129747
14724 129747
14725 129747
14726 129747
14727 129747
14728 129747
14729 129747
14730 129747
14731 129502
14732 129502
14733 129502
14734 129502
14735 129502
14736 129502
14737 129502
14738 129502
14739 129502
14740 129502
14741 129429
14742 129429
14743 129429
14744 129429
14745 129429
14746 129429
14747 129429
14748 129429
14749 129429
14750 129429
14751 129411
14752 129411
14753 129411
14754 129411
14755 129411
14756 129411
14757 129411
14758 129411
14759 129411
14760 129411
14761 129060
14762 129060
14763 129060
14764 129060
14765 129060
14766 129060
14767 129060
14768 129060
14769 129060
14770 129060
14771 129043
14772 129043
14773 129043
14774 129043
14775 129043
14776 129043
14777 129043
14778 129043
14779 129043
14780 129043
14781 128950
14782 128950
14783 128950
14784 128950
14785 128950
14786 128950
14787 128950
14788 128950
14789 128950
14790 128950
14791 128618
14792 128618
14793 128618
14794 128618
14795 128618
14796 128618
14797 128618
14798 128618
14799 128618
14800 128618
14801 128336
14802 128336
14803 128336
14804 128336
14805 128336
14806 128336
14807 128336
14808 128336
14809 128336
14810 128336
14811 128081
14812 128081
14813 128081
14814 128081
14815 128081
14816 128081
14817 128081
14818 128081
14819 128081
14820 128081
14821 127695
14822 127695
14823 127695
14824 127695
14825 127695
14826 127695
14827 127695
14828 127695
14829 127695
14830 127695
14831 127371
14832 127371
14833 127371
14834 127371
14835 127371
14836 127371
14837 127371
14838 127371
14839 127371
14840 127371
14841 127013
14842 127013
14843 127013
14844 127013
14845 127013
14846 127013
14847 127013
14848 127013
14849 127013
14850 127013
14851 126682
14852 126682
14853 126682
14854 126682
14855 126682
14856 126682
14857 126682
14858 126682
14859 126682
14860 126682
14861 126373
14862 126373
14863 126373
14864 126373
14865 126373
14866 126373
14867 126373
14868 126373
14869 126373
14870 126373
14871 125878
14872 125878
14873 125878
14874 125878
14875 125878
14876 125878
14877 125878
14878 125878
14879 125878
14880 125878
14881 125509
14882 125509
14883 125509
14884 125509
14885 125509
14886 125509
14887 125509
14888 125509
14889 125509
14890 125509
14891 125091
14892 125091
14893 125091
14894 125091
14895 125091
14896 125091
14897 125091
14898 125091
14899 125091
14900 125091
14901 124619
14902 124619
14903 124619
14904 124619
14905 124619
14906 124619
14907 124619
14908 124619
14909 124619
14910 124619
14911 123865
14912 123865
14913 123865
14914 123865
14915 123865
14916 123865
14917 123865
14918 123865
14919 123865
14920 123865
14921 123251
14922 123251
14923 123251
14924 123251
14925 123251
14926 123251
14927 123251
14928 123251
14929 123251
14930 123251
14931 122635
14932 122635
14933 122635
14934 122635
14935 122635
14936 122635
14937 122635
14938 122635
14939 122635
14940 122635
14941 121898
14942 121898
14943 121898
14944 121898
14945 121898
14946 121898
14947 121898
14948 121898
14949 121898
14950 121898
14951 120972
14952 120972
14953 120972
14954 120972
14955 120972
14956 120972
14957 120972
14958 120972
14959 120972
14960 120972
14961 120184
14962 120184
14963 120184
14964 120184
14965 120184
14966 120184
14967 120184
14968 120184
14969 120184
14970 120184
14971 119269
14972 119269
14973 119269
14974 119269
14975 119269
14976 119269
14977 119269
14978 119269
14979 119269
14980 119269
14981 118179
14982 118179
14983 118179
14984 118179
14985 118179
14986 118179
14987 118179
14988 118179
14989 118179
14990 118179
14991 117157
14992 117157
14993 117157
14994 117157
14995 117157
14996 117157
14997 117157
14998 117157
14999 117157
15000 117157
15001 115955
15002 115955
15003 115955
15004 115955
15005 115955
15006 115955
15007 115955
15008 115955
15009 115955
15010 115955
15011 114679
15012 114679
15013 114679
15014 114679
15015 114679
15016 114679
15017 114679
15018 114679
15019 114679
15020 114679
15021 113419
15022 113419
15023 113419
15024 113419
15025 113419
15026 113419
15027 113419
15028 113419
15029 113419
15030 113419
15031 112078
15032 112078
15033 112078
15034 112078
15035 112078
15036 112078
15037 112078
15038 112078
15039 112078
15040 112078
15041 110723
15042 110723
15043 110723
15044 110723
15045 110723
15046 110723
15047 110723
15048 110723
15049 110723
15050 110723
15051 109322
15052 109322
15053 109322
15054 109322
15055 109322
15056 109322
15057 109322
15058 109322
15059 109322
15060 109322
15061 107660
15062 107660
15063 107660
15064 107660
15065 107660
15066 107660
15067 107660
15068 107660
15069 107660
15070 107660
15071 106228
15072 106228
15073 106228
15074 106228
15075 106228
15076 106228
15077 106228
15078 106228
15079 106228
15080 106228
15081 104821
15082 104821
15083 104821
15084 104821
15085 104821
15086 104821
15087 104821
15088 104821
15089 104821
15090 104821
15091 103627
15092 103627
15093 103627
15094 103627
15095 103627
15096 103627
15097 103627
15098 103627
15099 103627
15100 103627
15101 102609
15102 102609
15103 102609
15104 102609
15105 102609
15106 102609
15107 102609
15108 102609
15109 102609
15110 102609
15111 101692
15112 101692
15113 101692
15114 101692
15115 101692
15116 101692
15117 101692
15118 101692
15119 101692
15120 101692
15121 100700
15122 100700
15123 100700
15124 100700
15125 100700
15126 100700
15127 100700
15128 100700
15129 100700
15130 100700
15131 100019
15132 100019
15133 100019
15134 100019
15135 100019
15136 100019
15137 100019
15138 100019
15139 100019
15140 100019
15141 99595.7
15142 99595.7
15143 99595.7
15144 99595.7
15145 99595.7
15146 99595.7
15147 99595.7
15148 99595.7
15149 99595.7
15150 99595.7
15151 99455.8
15152 99455.8
15153 99455.8
15154 99455.8
15155 99455.8
15156 99455.8
15157 99455.8
15158 99455.8
15159 99455.8
15160 99455.8
15161 99393.7
15162 99393.7
15163 99393.7
15164 99393.7
15165 99393.7
15166 99393.7
15167 99393.7
15168 99393.7
15169 99393.7
15170 99393.7
15171 99364.5
15172 99364.5
15173 99364.5
15174 99364.5
15175 99364.5
15176 99364.5
15177 99364.5
15178 99364.5
15179 99364.5
15180 99364.5
15181 99658.9
15182 99658.9
15183 99658.9
15184 99658.9
15185 99658.9
15186 99658.9
15187 99658.9
15188 99658.9
15189 99658.9
15190 99658.9
15191 100171
15192 100171
15193 100171
15194 100171
15195 100171
15196 100171
15197 100171
15198 100171
15199 100171
15200 100171
15201 100883
15202 100883
15203 100883
15204 100883
15205 100883
15206 100883
15207 100883
15208 100883
15209 100883
15210 100883
15211 101793
15212 101793
15213 101793
15214 101793
15215 101793
15216 101793
15217 101793
15218 101793
15219 101793
15220 101793
15221 102890
15222 102890
15223 102890
15224 102890
15225 102890
15226 102890
15227 102890
15228 102890
15229 102890
15230 102890
15231 104096
15232 104096
15233 104096
15234 104096
15235 104096
15236 104096
15237 104096
15238 104096
15239 104096
15240 104096
15241 105276
15242 105276
15243 105276
15244 105276
15245 105276
15246 105276
15247 105276
15248 105276
15249 105276
15250 105276
15251 106519
15252 106519
15253 106519
15254 106519
15255 106519
15256 106519
15257 106519
15258 106519
15259 106519
15260 106519
15261 108005
15262 108005
15263 108005
15264 108005
15265 108005
15266 108005
15267 108005
15268 108005
15269 108005
15270 108005
15271 109611
15272 109611
15273 109611
15274 109611
15275 109611
15276 109611
15277 109611
15278 109611
15279 109611
15280 109611
15281 111267
15282 111267
15283 111267
15284 111267
15285 111267
15286 111267
15287 111267
15288 111267
15289 111267
15290 111267
15291 112650
15292 112650
15293 112650
15294 112650
15295 112650
15296 112650
15297 112650
15298 112650
15299 112650
15300 112650
15301 113935
15302 113935
15303 113935
15304 113935
15305 113935
15306 113935
15307 113935
15308 113935
15309 113935
15310 113935
15311 115401
15312 115401
15313 115401
15314 115401
15315 115401
15316 115401
15317 115401
15318 115401
15319 115401
15320 115401
15321 116899
15322 116899
15323 116899
15324 116899
15325 116899
15326 116899
15327 116899
15328 116899
15329 116899
15330 116899
15331 117972
15332 117972
15333 117972
15334 117972
15335 117972
15336 117972
15337 117972
15338 117972
15339 117972
15340 117972
15341 118866
15342 118866
15343 118866
15344 118866
15345 118866
15346 118866
15347 118866
15348 118866
15349 118866
15350 118866
15351 119493
15352 119493
15353 119493
15354 119493
15355 119493
15356 119493
15357 119493
15358 119493
15359 119493
15360 119493
15361 120096
15362 120096
15363 120096
15364 120096
15365 120096
15366 120096
15367 120096
15368 120096
15369 120096
15370 120096
15371 120757
15372 120757
15373 120757
15374 120757
15375 120757
15376 120757
15377 120757
15378 120757
15379 120757
15380 120757
15381 121296
15382 121296
15383 121296
15384 121296
15385 121296
15386 121296
15387 121296
15388 121296
15389 121296
15390 121296
15391 121663
15392 121663
15393 121663
15394 121663
15395 121663
15396 121663
15397 121663
15398 121663
15399 121663
15400 121663
15401 122094
15402 122094
15403 122094
15404 122094
15405 122094
15406 122094
15407 122094
15408 122094
15409 122094
15410 122094
15411 122375
15412 122375
15413 122375
15414 122375
15415 122375
15416 122375
15417 122375
15418 122375
15419 122375
15420 122375
15421 122436
15422 122436
15423 122436
15424 122436
15425 122436
15426 122436
15427 122436
15428 122436
15429 122436
15430 122436
15431 122297
15432 122297
15433 122297
15434 122297
15435 122297
15436 122297
15437 122297
15438 122297
15439 122297
15440 122297
15441 122202
15442 122202
15443 122202
15444 122202
15445 122202
15446 122202
15447 122202
15448 122202
15449 122202
15450 122202
15451 122135
15452 122135
15453 122135
15454 122135
15455 122135
15456 122135
15457 122135
15458 122135
15459 122135
15460 122135
15461 122119
15462 122119
15463 122119
15464 122119
15465 122119
15466 122119
15467 122119
15468 122119
15469 122119
15470 122119
15471 121927
15472 121927
15473 121927
15474 121927
15475 121927
15476 121927
15477 121927
15478 121927
15479 121927
15480 121927
15481 121639
15482 121639
15483 121639
15484 121639
15485 121639
15486 121639
15487 121639
15488 121639
15489 121639
15490 121639
15491 121455
15492 121455
15493 121455
15494 121455
15495 121455
15496 121455
15497 121455
15498 121455
15499 121455
15500 121455
15501 121062
15502 121062
15503 121062
15504 121062
15505 121062
15506 121062
15507 121062
15508 121062
15509 121062
15510 121062
15511 120486
15512 120486
15513 120486
15514 120486
15515 120486
15516 120486
15517 120486
15518 120486
15519 120486
15520 120486
15521 120066
15522 120066
15523 120066
15524 120066
15525 120066
15526 120066
15527 120066
15528 120066
15529 120066
15530 120066
15531 119874
15532 119874
15533 119874
15534 119874
15535 119874
15536 119874
15537 119874
15538 119874
15539 119874
15540 119874
15541 119789
15542 119789
15543 119789
15544 119789
15545 119789
15546 119789
15547 119789
15548 119789
15549 119789
15550 119789
15551 119815
15552 119815
15553 119815
15554 119815
15555 119815
15556 119815
15557 119815
15558 119815
15559 119815
15560 119815
15561 119684
15562 119684
15563 119684
15564 119684
15565 119684
15566 119684
15567 119684
15568 119684
15569 119684
15570 119684
15571 119278
15572 119278
15573 119278
15574 119278
15575 119278
15576 119278
15577 119278
15578 119278
15579 119278
15580 119278
15581 118857
15582 118857
15583 118857
15584 118857
15585 118857
15586 118857
15587 118857
15588 118857
15589 118857
15590 118857
15591 118444
15592 118444
15593 118444
15594 118444
15595 118444
15596 118444
15597 118444
15598 118444
15599 118444
15600 118444
15601 117870
15602 117870
15603 117870
15604 117870
15605 117870
15606 117870
15607 117870
15608 117870
15609 117870
15610 117870
15611 117376
15612 117376
15613 117376
15614 117376
15615 117376
15616 117376
15617 117376
15618 117376
15619 117376
15620 117376
15621 116958
15622 116958
15623 116958
15624 116958
15625 116958
15626 116958
15627 116958
15628 116958
15629 116958
15630 116958
15631 116667
15632 116667
15633 116667
15634 116667
15635 116667
15636 116667
15637 116667
15638 116667
15639 116667
15640 116667
15641 116341
15642 116341
15643 116341
15644 116341
15645 116341
15646 116341
15647 116341
15648 116341
15649 116341
15650 116341
15651 115899
15652 115899
15653 115899
15654 115899
15655 115899
15656 115899
15657 115899
15658 115899
15659 115899
15660 115899
15661 115407
15662 115407
15663 115407
15664 115407
15665 115407
15666 115407
15667 115407
15668 115407
15669 115407
15670 115407
15671 114921
15672 114921
15673 114921
15674 114921
15675 114921
15676 114921
15677 114921
15678 114921
15679 114921
15680 114921
15681 114505
15682 114505
15683 114505
15684 114505
15685 114505
15686 114505
15687 114505
15688 114505
15689 114505
15690 114505
15691 114190
15692 114190
15693 114190
15694 114190
15695 114190
15696 114190
15697 114190
15698 114190
15699 114190
15700 114190
15701 114050
15702 114050
15703 114050
15704 114050
15705 114050
15706 114050
15707 114050
15708 114050
15709 114050
15710 114050
15711 114033
15712 114033
15713 114033
15714 114033
15715 114033
15716 114033
15717 114033
15718 114033
15719 114033
15720 114033
15721 113713
15722 113713
15723 113713
15724 113713
15725 113713
15726 113713
15727 113713
15728 113713
15729 113713
15730 113713
15731 113330
15732 113330
15733 113330
15734 113330
15735 113330
15736 113330
15737 113330
15738 113330
15739 113330
15740 113330
15741 112752
15742 112752
15743 112752
15744 112752
15745 112752
15746 112752
15747 112752
15748 112752
15749 112752
15750 112752
15751 112109
15752 112109
15753 112109
15754 112109
15755 112109
15756 112109
15757 112109
15758 112109
15759 112109
15760 112109
15761 111657
15762 111657
15763 111657
15764 111657
15765 111657
15766 111657
15767 111657
15768 111657
15769 111657
15770 111657
15771 111404
15772 111404
15773 111404
15774 111404
15775 111404
15776 111404
15777 111404
15778 111404
15779 111404
15780 111404
15781 110997
15782 110997
15783 110997
15784 110997
15785 110997
15786 110997
15787 110997
15788 110997
15789 110997
15790 110997
15791 110500
15792 110500
15793 110500
15794 110500
15795 110500
15796 110500
15797 110500
15798 110500
15799 110500
15800 110500
15801 110019
15802 110019
15803 110019
15804 110019
15805 110019
15806 110019
15807 110019
15808 110019
15809 110019
15810 110019
15811 109351
15812 109351
15813 109351
15814 109351
15815 109351
15816 109351
15817 109351
15818 109351
15819 109351
15820 109351
15821 108644
15822 108644
15823 108644
15824 108644
15825 108644
15826 108644
15827 108644
15828 108644
15829 108644
15830 108644
15831 107830
15832 107830
15833 107830
15834 107830
15835 107830
15836 107830
15837 107830
15838 107830
15839 107830
15840 107830
15841 106915
15842 106915
15843 106915
15844 106915
15845 106915
15846 106915
15847 106915
15848 106915
15849 106915
15850 106915
15851 105911
15852 105911
15853 105911
15854 105911
15855 105911
15856 105911
15857 105911
15858 105911
15859 105911
15860 105911
15861 104784
15862 104784
15863 104784
15864 104784
15865 104784
15866 104784
15867 104784
15868 104784
15869 104784
15870 104784
15871 103509
15872 103509
15873 103509
15874 103509
15875 103509
15876 103509
15877 103509
15878 103509
15879 103509
15880 103509
15881 102017
15882 102017
15883 102017
15884 102017
15885 102017
15886 102017
15887 102017
15888 102017
15889 102017
15890 102017
15891 100322
15892 100322
15893 100322
15894 100322
15895 100322
15896 100322
15897 100322
15898 100322
15899 100322
15900 100322
15901 98627.3
15902 98627.3
15903 98627.3
15904 98627.3
15905 98627.3
15906 98627.3
15907 98627.3
15908 98627.3
15909 98627.3
15910 98627.3
15911 96690.6
15912 96690.6
15913 96690.6
15914 96690.6
15915 96690.6
15916 96690.6
15917 96690.6
15918 96690.6
15919 96690.6
15920 96690.6
15921 94846.4
15922 94846.4
15923 94846.4
15924 94846.4
15925 94846.4
15926 94846.4
15927 94846.4
15928 94846.4
15929 94846.4
15930 94846.4
15931 93021.7
15932 93021.7
15933 93021.7
15934 93021.7
15935 93021.7
15936 93021.7
15937 93021.7
15938 93021.7
15939 93021.7
15940 93021.7
15941 91256.5
15942 91256.5
15943 91256.5
15944 91256.5
15945 91256.5
15946 91256.5
15947 91256.5
15948 91256.5
15949 91256.5
15950 91256.5
15951 89569.2
15952 89569.2
15953 89569.2
15954 89569.2
15955 89569.2
15956 89569.2
15957 89569.2
15958 89569.2
15959 89569.2
15960 89569.2
15961 87776.1
15962 87776.1
15963 87776.1
15964 87776.1
15965 87776.1
15966 87776.1
15967 87776.1
15968 87776.1
15969 87776.1
15970 87776.1
15971 85863.7
15972 85863.7
15973 85863.7
15974 85863.7
15975 85863.7
15976 85863.7
15977 85863.7
15978 85863.7
15979 85863.7
15980 85863.7
15981 84034.1
15982 84034.1
15983 84034.1
15984 84034.1
15985 84034.1
15986 84034.1
15987 84034.1
15988 84034.1
15989 84034.1
15990 84034.1
15991 82299.3
15992 82299.3
15993 82299.3
15994 82299.3
15995 82299.3
15996 82299.3
15997 82299.3
15998 82299.3
15999 82299.3
16000 82299.3
16001 80699.6
16002 80699.6
16003 80699.6
16004 80699.6
16005 80699.6
16006 80699.6
16007 80699.6
16008 80699.6
16009 80699.6
16010 80699.6
16011 79245.9
16012 79245.9
16013 79245.9
16014 79245.9
16015 79245.9
16016 79245.9
16017 79245.9
16018 79245.9
16019 79245.9
16020 79245.9
16021 77803.1
16022 77803.1
16023 77803.1
16024 77803.1
16025 77803.1
16026 77803.1
16027 77803.1
16028 77803.1
16029 77803.1
16030 77803.1
16031 76361.5
16032 76361.5
16033 76361.5
16034 76361.5
16035 76361.5
16036 76361.5
16037 76361.5
16038 76361.5
16039 76361.5
16040 76361.5
16041 74948
16042 74948
16043 74948
16044 74948
16045 74948
16046 74948
16047 74948
16048 74948
16049 74948
16050 74948
16051 73719.3
16052 73719.3
16053 73719.3
16054 73719.3
16055 73719.3
16056 73719.3
16057 73719.3
16058 73719.3
16059 73719.3
16060 73719.3
16061 72628.1
16062 72628.1
16063 72628.1
16064 72628.1
16065 72628.1
16066 72628.1
16067 72628.1
16068 72628.1
16069 72628.1
16070 72628.1
16071 71716.9
16072 71716.9
16073 71716.9
16074 71716.9
16075 71716.9
16076 71716.9
16077 71716.9
16078 71716.9
16079 71716.9
16080 71716.9
16081 70995.5
16082 70995.5
16083 70995.5
16084 70995.5
16085 70995.5
16086 70995.5
16087 70995.5
16088 70995.5
16089 70995.5
16090 70995.5
16091 70288.7
16092 70288.7
16093 70288.7
16094 70288.7
16095 70288.7
16096 70288.7
16097 70288.7
16098 70288.7
16099 70288.7
16100 70288.7
16101 69522.3
16102 69522.3
16103 69522.3
16104 69522.3
16105 69522.3
16106 69522.3
16107 69522.3
16108 69522.3
16109 69522.3
16110 69522.3
16111 68911.6
16112 68911.6
16113 68911.6
16114 68911.6
16115 68911.6
16116 68911.6
16117 68911.6
16118 68911.6
16119 68911.6
16120 68911.6
16121 68366.6
16122 68366.6
16123 68366.6
16124 68366.6
16125 68366.6
16126 68366.6
16127 68366.6
16128 68366.6
16129 68366.6
16130 68366.6
16131 67853.3
16132 67853.3
16133 67853.3
16134 67853.3
16135 67853.3
16136 67853.3
16137 67853.3
16138 67853.3
16139 67853.3
16140 67853.3
16141 67384.9
16142 67384.9
16143 67384.9
16144 67384.9
16145 67384.9
16146 67384.9
16147 67384.9
16148 67384.9
16149 67384.9
16150 67384.9
16151 66887.4
16152 66887.4
16153 66887.4
16154 66887.4
16155 66887.4
16156 66887.4
16157 66887.4
16158 66887.4
16159 66887.4
16160 66887.4
16161 66397.1
16162 66397.1
16163 66397.1
16164 66397.1
16165 66397.1
16166 66397.1
16167 66397.1
16168 66397.1
16169 66397.1
16170 66397.1
16171 66071.1
16172 66071.1
16173 66071.1
16174 66071.1
16175 66071.1
16176 66071.1
16177 66071.1
16178 66071.1
16179 66071.1
16180 66071.1
16181 65889.8
16182 65889.8
16183 65889.8
16184 65889.8
16185 65889.8
16186 65889.8
16187 65889.8
16188 65889.8
16189 65889.8
16190 65889.8
16191 65687.9
16192 65687.9
16193 65687.9
16194 65687.9
16195 65687.9
16196 65687.9
16197 65687.9
16198 65687.9
16199 65687.9
16200 65687.9
16201 65222
16202 65222
16203 65222
16204 65222
16205 65222
16206 65222
16207 65222
16208 65222
16209 65222
16210 65222
16211 64843.6
16212 64843.6
16213 64843.6
16214 64843.6
16215 64843.6
16216 64843.6
16217 64843.6
16218 64843.6
16219 64843.6
16220 64843.6
16221 64687.9
16222 64687.9
16223 64687.9
16224 64687.9
16225 64687.9
16226 64687.9
16227 64687.9
16228 64687.9
16229 64687.9
16230 64687.9
16231 64793.8
16232 64793.8
16233 64793.8
16234 64793.8
16235 64793.8
16236 64793.8
16237 64793.8
16238 64793.8
16239 64793.8
16240 64793.8
16241 65175.7
16242 65175.7
16243 65175.7
16244 65175.7
16245 65175.7
16246 65175.7
16247 65175.7
16248 65175.7
16249 65175.7
16250 65175.7
16251 65627.1
16252 65627.1
16253 65627.1
16254 65627.1
16255 65627.1
16256 65627.1
16257 65627.1
16258 65627.1
16259 65627.1
16260 65627.1
16261 66141.6
16262 66141.6
16263 66141.6
16264 66141.6
16265 66141.6
16266 66141.6
16267 66141.6
16268 66141.6
16269 66141.6
16270 66141.6
16271 66645.3
16272 66645.3
16273 66645.3
16274 66645.3
16275 66645.3
16276 66645.3
16277 66645.3
16278 66645.3
16279 66645.3
16280 66645.3
16281 67170.8
16282 67170.8
16283 67170.8
16284 67170.8
16285 67170.8
16286 67170.8
16287 67170.8
16288 67170.8
16289 67170.8
16290 67170.8
16291 67898.3
16292 67898.3
16293 67898.3
16294 67898.3
16295 67898.3
16296 67898.3
16297 67898.3
16298 67898.3
16299 67898.3
16300 67898.3
16301 68905.6
16302 68905.6
16303 68905.6
16304 68905.6
16305 68905.6
16306 68905.6
16307 68905.6
16308 68905.6
16309 68905.6
16310 68905.6
16311 70095.3
16312 70095.3
16313 70095.3
16314 70095.3
16315 70095.3
16316 70095.3
16317 70095.3
16318 70095.3
16319 70095.3
16320 70095.3
16321 71291.1
16322 71291.1
16323 71291.1
16324 71291.1
16325 71291.1
16326 71291.1
16327 71291.1
16328 71291.1
16329 71291.1
16330 71291.1
16331 72416.4
16332 72416.4
16333 72416.4
16334 72416.4
16335 72416.4
16336 72416.4
16337 72416.4
16338 72416.4
16339 72416.4
16340 72416.4
16341 73654.8
16342 73654.8
16343 73654.8
16344 73654.8
16345 73654.8
16346 73654.8
16347 73654.8
16348 73654.8
16349 73654.8
16350 73654.8
16351 75080.6
16352 75080.6
16353 75080.6
16354 75080.6
16355 75080.6
16356 75080.6
16357 75080.6
16358 75080.6
16359 75080.6
16360 75080.6
16361 76641.3
16362 76641.3
16363 76641.3
16364 76641.3
16365 76641.3
16366 76641.3
16367 76641.3
16368 76641.3
16369 76641.3
16370 76641.3
16371 78220.4
16372 78220.4
16373 78220.4
16374 78220.4
16375 78220.4
16376 78220.4
16377 78220.4
16378 78220.4
16379 78220.4
16380 78220.4
16381 79928.4
16382 79928.4
16383 79928.4
16384 79928.4
16385 79928.4
16386 79928.4
16387 79928.4
16388 79928.4
16389 79928.4
16390 79928.4
16391 81801.8
16392 81801.8
16393 81801.8
16394 81801.8
16395 81801.8
16396 81801.8
16397 81801.8
16398 81801.8
16399 81801.8
16400 81801.8
16401 83978.1
16402 83978.1
16403 83978.1
16404 83978.1
16405 83978.1
16406 83978.1
16407 83978.1
16408 83978.1
16409 83978.1
16410 83978.1
16411 86004.8
16412 86004.8
16413 86004.8
16414 86004.8
16415 86004.8
16416 86004.8
16417 86004.8
16418 86004.8
16419 86004.8
16420 86004.8
16421 87761.5
16422 87761.5
16423 87761.5
16424 87761.5
16425 87761.5
16426 87761.5
16427 87761.5
16428 87761.5
16429 87761.5
16430 87761.5
16431 89429.3
16432 89429.3
16433 89429.3
16434 89429.3
16435 89429.3
16436 89429.3
16437 89429.3
16438 89429.3
16439 89429.3
16440 89429.3
16441 91005.9
16442 91005.9
16443 91005.9
16444 91005.9
16445 91005.9
16446 91005.9
16447 91005.9
16448 91005.9
16449 91005.9
16450 91005.9
16451 92526.5
16452 92526.5
16453 92526.5
16454 92526.5
16455 92526.5
16456 92526.5
16457 92526.5
16458 92526.5
16459 92526.5
16460 92526.5
16461 93920.7
16462 93920.7
16463 93920.7
16464 93920.7
16465 93920.7
16466 93920.7
16467 93920.7
16468 93920.7
16469 93920.7
16470 93920.7
16471 95342.8
16472 95342.8
16473 95342.8
16474 95342.8
16475 95342.8
16476 95342.8
16477 95342.8
16478 95342.8
16479 95342.8
16480 95342.8
16481 96891.4
16482 96891.4
16483 96891.4
16484 96891.4
16485 96891.4
16486 96891.4
16487 96891.4
16488 96891.4
16489 96891.4
16490 96891.4
16491 98452.2
16492 98452.2
16493 98452.2
16494 98452.2
16495 98452.2
16496 98452.2
16497 98452.2
16498 98452.2
16499 98452.2
16500 98452.2
16501 99762.3
16502 99762.3
16503 99762.3
16504 99762.3
16505 99762.3
16506 99762.3
16507 99762.3
16508 99762.3
16509 99762.3
16510 99762.3
16511 101053
16512 101053
16513 101053
16514 101053
16515 101053
16516 101053
16517 101053
16518 101053
16519 101053
16520 101053
16521 102363
16522 102363
16523 102363
16524 102363
16525 102363
16526 102363
16527 102363
16528 102363
16529 102363
16530 102363
16531 103743
16532 103743
16533 103743
16534 103743
16535 103743
16536 103743
16537 103743
16538 103743
16539 103743
16540 103743
16541 105055
16542 105055
16543 105055
16544 105055
16545 105055
16546 105055
16547 105055
16548 105055
16549 105055
16550 105055
16551 106022
16552 106022
16553 106022
16554 106022
16555 106022
16556 106022
16557 106022
16558 106022
16559 106022
16560 106022
16561 107039
16562 107039
16563 107039
16564 107039
16565 107039
16566 107039
16567 107039
16568 107039
16569 107039
16570 107039
16571 108301
16572 108301
16573 108301
16574 108301
16575 108301
16576 108301
16577 108301
16578 108301
16579 108301
16580 108301
16581 109154
16582 109154
16583 109154
16584 109154
16585 109154
16586 109154
16587 109154
16588 109154
16589 109154
16590 109154
16591 109800
16592 109800
16593 109800
16594 109800
16595 109800
16596 109800
16597 109800
16598 109800
16599 109800
16600 109800
16601 110325
16602 110325
16603 110325
16604 110325
16605 110325
16606 110325
16607 110325
16608 110325
16609 110325
16610 110325
16611 111015
16612 111015
16613 111015
16614 111015
16615 111015
16616 111015
16617 111015
16618 111015
16619 111015
16620 111015
16621 111879
16622 111879
16623 111879
16624 111879
16625 111879
16626 111879
16627 111879
16628 111879
16629 111879
16630 111879
16631 112616
16632 112616
16633 112616
16634 112616
16635 112616
16636 112616
16637 112616
16638 112616
16639 112616
16640 112616
16641 113094
16642 113094
16643 113094
16644 113094
16645 113094
16646 113094
16647 113094
16648 113094
16649 113094
16650 113094
16651 113515
16652 113515
16653 113515
16654 113515
16655 113515
16656 113515
16657 113515
16658 113515
16659 113515
16660 113515
16661 114050
16662 114050
16663 114050
16664 114050
16665 114050
16666 114050
16667 114050
16668 114050
16669 114050
16670 114050
16671 114801
16672 114801
16673 114801
16674 114801
16675 114801
16676 114801
16677 114801
16678 114801
16679 114801
16680 114801
16681 115317
16682 115317
16683 115317
16684 115317
16685 115317
16686 115317
16687 115317
16688 115317
16689 115317
16690 115317
16691 115594
16692 115594
16693 115594
16694 115594
16695 115594
16696 115594
16697 115594
16698 115594
16699 115594
16700 115594
16701 115876
16702 115876
16703 115876
16704 115876
16705 115876
16706 115876
16707 115876
16708 115876
16709 115876
16710 115876
16711 115763
16712 115763
16713 115763
16714 115763
16715 115763
16716 115763
16717 115763
16718 115763
16719 115763
16720 115763
16721 115690
16722 115690
16723 115690
16724 115690
16725 115690
16726 115690
16727 115690
16728 115690
16729 115690
16730 115690
16731 115730
16732 115730
16733 115730
16734 115730
16735 115730
16736 115730
16737 115730
16738 115730
16739 115730
16740 115730
16741 115695
16742 115695
16743 115695
16744 115695
16745 115695
16746 115695
16747 115695
16748 115695
16749 115695
16750 115695
16751 115942
16752 115942
16753 115942
16754 115942
16755 115942
16756 115942
16757 115942
16758 115942
16759 115942
16760 115942
16761 115971
16762 115971
16763 115971
16764 115971
16765 115971
16766 115971
16767 115971
16768 115971
16769 115971
16770 115971
16771 115421
16772 115421
16773 115421
16774 115421
16775 115421
16776 115421
16777 115421
16778 115421
16779 115421
16780 115421
16781 115193
16782 115193
16783 115193
16784 115193
16785 115193
16786 115193
16787 115193
16788 115193
16789 115193
16790 115193
16791 115120
16792 115120
16793 115120
16794 115120
16795 115120
16796 115120
16797 115120
16798 115120
16799 115120
16800 115120
16801 115039
16802 115039
16803 115039
16804 115039
16805 115039
16806 115039
16807 115039
16808 115039
16809 115039
16810 115039
16811 114807
16812 114807
16813 114807
16814 114807
16815 114807
16816 114807
16817 114807
16818 114807
16819 114807
16820 114807
16821 114476
16822 114476
16823 114476
16824 114476
16825 114476
16826 114476
16827 114476
16828 114476
16829 114476
16830 114476
16831 114222
16832 114222
16833 114222
16834 114222
16835 114222
16836 114222
16837 114222
16838 114222
16839 114222
16840 114222
16841 114319
16842 114319
16843 114319
16844 114319
16845 114319
16846 114319
16847 114319
16848 114319
16849 114319
16850 114319
16851 114560
16852 114560
16853 114560
16854 114560
16855 114560
16856 114560
16857 114560
16858 114560
16859 114560
16860 114560
16861 114733
16862 114733
16863 114733
16864 114733
16865 114733
16866 114733
16867 114733
16868 114733
16869 114733
16870 114733
16871 114564
16872 114564
16873 114564
16874 114564
16875 114564
16876 114564
16877 114564
16878 114564
16879 114564
16880 114564
16881 114549
16882 114549
16883 114549
16884 114549
16885 114549
16886 114549
16887 114549
16888 114549
16889 114549
16890 114549
16891 114641
16892 114641
16893 114641
16894 114641
16895 114641
16896 114641
16897 114641
16898 114641
16899 114641
16900 114641
16901 114773
16902 114773
16903 114773
16904 114773
16905 114773
16906 114773
16907 114773
16908 114773
16909 114773
16910 114773
16911 115162
16912 115162
16913 115162
16914 115162
16915 115162
16916 115162
16917 115162
16918 115162
16919 115162
16920 115162
16921 115477
16922 115477
16923 115477
16924 115477
16925 115477
16926 115477
16927 115477
16928 115477
16929 115477
16930 115477
16931 115618
16932 115618
16933 115618
16934 115618
16935 115618
16936 115618
16937 115618
16938 115618
16939 115618
16940 115618
16941 115841
16942 115841
16943 115841
16944 115841
16945 115841
16946 115841
16947 115841
16948 115841
16949 115841
16950 115841
16951 115919
16952 115919
16953 115919
16954 115919
16955 115919
16956 115919
16957 115919
16958 115919
16959 115919
16960 115919
16961 115984
16962 115984
16963 115984
16964 115984
16965 115984
16966 115984
16967 115984
16968 115984
16969 115984
16970 115984
16971 116276
16972 116276
16973 116276
16974 116276
16975 116276
16976 116276
16977 116276
16978 116276
16979 116276
16980 116276
16981 116309
16982 116309
16983 116309
16984 116309
16985 116309
16986 116309
16987 116309
16988 116309
16989 116309
16990 116309
16991 116180
16992 116180
16993 116180
16994 116180
16995 116180
16996 116180
16997 116180
16998 116180
16999 116180
17000 116180
17001 116012
17002 116012
17003 116012
17004 116012
17005 116012
17006 116012
17007 116012
17008 116012
17009 116012
17010 116012
17011 115939
17012 115939
17013 115939
17014 115939
17015 115939
17016 115939
17017 115939
17018 115939
17019 115939
17020 115939
17021 115946
17022 115946
17023 115946
17024 115946
17025 115946
17026 115946
17027 115946
17028 115946
17029 115946
17030 115946
17031 115843
17032 115843
17033 115843
17034 115843
17035 115843
17036 115843
17037 115843
17038 115843
17039 115843
17040 115843
17041 115343
17042 115343
17043 115343
17044 115343
17045 115343
17046 115343
17047 115343
17048 115343
17049 115343
17050 115343
17051 114511
17052 114511
17053 114511
17054 114511
17055 114511
17056 114511
17057 114511
17058 114511
17059 114511
17060 114511
17061 113655
17062 113655
17063 113655
17064 113655
17065 113655
17066 113655
17067 113655
17068 113655
17069 113655
17070 113655
17071 112863
17072 112863
17073 112863
17074 112863
17075 112863
17076 112863
17077 112863
17078 112863
17079 112863
17080 112863
17081 111882
17082 111882
17083 111882
17084 111882
17085 111882
17086 111882
17087 111882
17088 111882
17089 111882
17090 111882
17091 110822
17092 110822
17093 110822
17094 110822
17095 110822
17096 110822
17097 110822
17098 110822
17099 110822
17100 110822
17101 109662
17102 109662
17103 109662
17104 109662
17105 109662
17106 109662
17107 109662
17108 109662
17109 109662
17110 109662
17111 108505
17112 108505
17113 108505
17114 108505
17115 108505
17116 108505
17117 108505
17118 108505
17119 108505
17120 108505
17121 107156
17122 107156
17123 107156
17124 107156
17125 107156
17126 107156
17127 107156
17128 107156
17129 107156
17130 107156
17131 105801
17132 105801
17133 105801
17134 105801
17135 105801
17136 105801
17137 105801
17138 105801
17139 105801
17140 105801
17141 104296
17142 104296
17143 104296
17144 104296
17145 104296
17146 104296
17147 104296
17148 104296
17149 104296
17150 104296
17151 102765
17152 102765
17153 102765
17154 102765
17155 102765
17156 102765
17157 102765
17158 102765
17159 102765
17160 102765
17161 101423
17162 101423
17163 101423
17164 101423
17165 101423
17166 101423
17167 101423
17168 101423
17169 101423
17170 101423
17171 100156
17172 100156
17173 100156
17174 100156
17175 100156
17176 100156
17177 100156
17178 100156
17179 100156
17180 100156
17181 98954.6
17182 98954.6
17183 98954.6
17184 98954.6
17185 98954.6
17186 98954.6
17187 98954.6
17188 98954.6
17189 98954.6
17190 98954.6
17191 97632.2
17192 97632.2
17193 97632.2
17194 97632.2
17195 97632.2
17196 97632.2
17197 97632.2
17198 97632.2
17199 97632.2
17200 97632.2
17201 96260
17202 96260
17203 96260
17204 96260
17205 96260
17206 96260
17207 96260
17208 96260
17209 96260
17210 96260
17211 94867.1
17212 94867.1
17213 94867.1
17214 94867.1
17215 94867.1
17216 94867.1
17217 94867.1
17218 94867.1
17219 94867.1
17220 94867.1
17221 93421.9
17222 93421.9
17223 93421.9
17224 93421.9
17225 93421.9
17226 93421.9
17227 93421.9
17228 93421.9
17229 93421.9
17230 93421.9
17231 92078.9
17232 92078.9
17233 92078.9
17234 92078.9
17235 92078.9
17236 92078.9
17237 92078.9
17238 92078.9
17239 92078.9
17240 92078.9
17241 91065.5
17242 91065.5
17243 91065.5
17244 91065.5
17245 91065.5
17246 91065.5
17247 91065.5
17248 91065.5
17249 91065.5
17250 91065.5
17251 90158
17252 90158
17253 90158
17254 90158
17255 90158
17256 90158
17257 90158
17258 90158
17259 90158
17260 90158
17261 89199.4
17262 89199.4
17263 89199.4
17264 89199.4
17265 89199.4
17266 89199.4
17267 89199.4
17268 89199.4
17269 89199.4
17270 89199.4
17271 88160.5
17272 88160.5
17273 88160.5
17274 88160.5
17275 88160.5
17276 88160.5
17277 88160.5
17278 88160.5
17279 88160.5
17280 88160.5
17281 87282.2
17282 87282.2
17283 87282.2
17284 87282.2
17285 87282.2
17286 87282.2
17287 87282.2
17288 87282.2
17289 87282.2
17290 87282.2
17291 86547.4
17292 86547.4
17293 86547.4
17294 86547.4
17295 86547.4
17296 86547.4
17297 86547.4
17298 86547.4
17299 86547.4
17300 86547.4
17301 85924.5
17302 85924.5
17303 85924.5
17304 85924.5
17305 85924.5
17306 85924.5
17307 85924.5
17308 85924.5
17309 85924.5
17310 85924.5
17311 85339.4
17312 85339.4
17313 85339.4
17314 85339.4
17315 85339.4
17316 85339.4
17317 85339.4
17318 85339.4
17319 85339.4
17320 85339.4
17321 84976.9
17322 84976.9
17323 84976.9
17324 84976.9
17325 84976.9
17326 84976.9
17327 84976.9
17328 84976.9
17329 84976.9
17330 84976.9
17331 84677.6
17332 84677.6
17333 84677.6
17334 84677.6
17335 84677.6
17336 84677.6
17337 84677.6
17338 84677.6
17339 84677.6
17340 84677.6
17341 84440.4
17342 84440.4
17343 84440.4
17344 84440.4
17345 84440.4
17346 84440.4
17347 84440.4
17348 84440.4
17349 84440.4
17350 84440.4
17351 84187.4
17352 84187.4
17353 84187.4
17354 84187.4
17355 84187.4
17356 84187.4
17357 84187.4
17358 84187.4
17359 84187.4
17360 84187.4
17361 83750.6
17362 83750.6
17363 83750.6
17364 83750.6
17365 83750.6
17366 83750.6
17367 83750.6
17368 83750.6
17369 83750.6
17370 83750.6
17371 83330.9
17372 83330.9
17373 83330.9
17374 83330.9
17375 83330.9
17376 83330.9
17377 83330.9
17378 83330.9
17379 83330.9
17380 83330.9
17381 82966
17382 82966
17383 82966
17384 82966
17385 82966
17386 82966
17387 82966
17388 82966
17389 82966
17390 82966
17391 82928.3
17392 82928.3
17393 82928.3
17394 82928.3
17395 82928.3
17396 82928.3
17397 82928.3
17398 82928.3
17399 82928.3
17400 82928.3
17401 82942.9
17402 82942.9
17403 82942.9
17404 82942.9
17405 82942.9
17406 82942.9
17407 82942.9
17408 82942.9
17409 82942.9
17410 82942.9
17411 82925.8
17412 82925.8
17413 82925.8
17414 82925.8
17415 82925.8
17416 82925.8
17417 82925.8
17418 82925.8
17419 82925.8
17420 82925.8
17421 82884.5
17422 82884.5
17423 82884.5
17424 82884.5
17425 82884.5
17426 82884.5
17427 82884.5
17428 82884.5
17429 82884.5
17430 82884.5
17431 82882
17432 82882
17433 82882
17434 82882
17435 82882
17436 82882
17437 82882
17438 82882
17439 82882
17440 82882
17441 82681.3
17442 82681.3
17443 82681.3
17444 82681.3
17445 82681.3
17446 82681.3
17447 82681.3
17448 82681.3
17449 82681.3
17450 82681.3
17451 82612
17452 82612
17453 82612
17454 82612
17455 82612
17456 82612
17457 82612
17458 82612
17459 82612
17460 82612
17461 82732.4
17462 82732.4
17463 82732.4
17464 82732.4
17465 82732.4
17466 82732.4
17467 82732.4
17468 82732.4
17469 82732.4
17470 82732.4
17471 83178.9
17472 83178.9
17473 83178.9
17474 83178.9
17475 83178.9
17476 83178.9
17477 83178.9
17478 83178.9
17479 83178.9
17480 83178.9
17481 83530.4
17482 83530.4
17483 83530.4
17484 83530.4
17485 83530.4
17486 83530.4
17487 83530.4
17488 83530.4
17489 83530.4
17490 83530.4
17491 83891.7
17492 83891.7
17493 83891.7
17494 83891.7
17495 83891.7
17496 83891.7
17497 83891.7
17498 83891.7
17499 83891.7
17500 83891.7
17501 84163
17502 84163
17503 84163
17504 84163
17505 84163
17506 84163
17507 84163
17508 84163
17509 84163
17510 84163
17511 84344.3
17512 84344.3
17513 84344.3
17514 84344.3
17515 84344.3
17516 84344.3
17517 84344.3
17518 84344.3
17519 84344.3
17520 84344.3
17521 84508.5
17522 84508.5
17523 84508.5
17524 84508.5
17525 84508.5
17526 84508.5
17527 84508.5
17528 84508.5
17529 84508.5
17530 84508.5
17531 84564.5
17532 84564.5
17533 84564.5
17534 84564.5
17535 84564.5
17536 84564.5
17537 84564.5
17538 84564.5
17539 84564.5
17540 84564.5
17541 84809
17542 84809
17543 84809
17544 84809
17545 84809
17546 84809
17547 84809
17548 84809
17549 84809
17550 84809
17551 85200.7
17552 85200.7
17553 85200.7
17554 85200.7
17555 85200.7
17556 85200.7
17557 85200.7
17558 85200.7
17559 85200.7
17560 85200.7
17561 85639.9
17562 85639.9
17563 85639.9
17564 85639.9
17565 85639.9
17566 85639.9
17567 85639.9
17568 85639.9
17569 85639.9
17570 85639.9
17571 85897.8
17572 85897.8
17573 85897.8
17574 85897.8
17575 85897.8
17576 85897.8
17577 85897.8
17578 85897.8
17579 85897.8
17580 85897.8
17581 86217.7
17582 86217.7
17583 86217.7
17584 86217.7
17585 86217.7
17586 86217.7
17587 86217.7
17588 86217.7
17589 86217.7
17590 86217.7
17591 86391.7
17592 86391.7
17593 86391.7
17594 86391.7
17595 86391.7
17596 86391.7
17597 86391.7
17598 86391.7
17599 86391.7
17600 86391.7
17601 86577.8
17602 86577.8
17603 86577.8
17604 86577.8
17605 86577.8
17606 86577.8
17607 86577.8
17608 86577.8
17609 86577.8
17610 86577.8
17611 86694.6
17612 86694.6
17613 86694.6
17614 86694.6
17615 86694.6
17616 86694.6
17617 86694.6
17618 86694.6
17619 86694.6
17620 86694.6
17621 86744.5
17622 86744.5
17623 86744.5
17624 86744.5
17625 86744.5
17626 86744.5
17627 86744.5
17628 86744.5
17629 86744.5
17630 86744.5
17631 86699.5
17632 86699.5
17633 86699.5
17634 86699.5
17635 86699.5
17636 86699.5
17637 86699.5
17638 86699.5
17639 86699.5
17640 86699.5
17641 86749.3
17642 86749.3
17643 86749.3
17644 86749.3
17645 86749.3
17646 86749.3
17647 86749.3
17648 86749.3
17649 86749.3
17650 86749.3
17651 86677.6
17652 86677.6
17653 86677.6
17654 86677.6
17655 86677.6
17656 86677.6
17657 86677.6
17658 86677.6
17659 86677.6
17660 86677.6
17661 86356.4
17662 86356.4
17663 86356.4
17664 86356.4
17665 86356.4
17666 86356.4
17667 86356.4
17668 86356.4
17669 86356.4
17670 86356.4
17671 85665.4
17672 85665.4
17673 85665.4
17674 85665.4
17675 85665.4
17676 85665.4
17677 85665.4
17678 85665.4
17679 85665.4
17680 85665.4
17681 85081.5
17682 85081.5
17683 85081.5
17684 85081.5
17685 85081.5
17686 85081.5
17687 85081.5
17688 85081.5
17689 85081.5
17690 85081.5
17691 84456.2
17692 84456.2
17693 84456.2
17694 84456.2
17695 84456.2
17696 84456.2
17697 84456.2
17698 84456.2
17699 84456.2
17700 84456.2
17701 84007.3
17702 84007.3
17703 84007.3
17704 84007.3
17705 84007.3
17706 84007.3
17707 84007.3
17708 84007.3
17709 84007.3
17710 84007.3
17711 83597.4
17712 83597.4
17713 83597.4
17714 83597.4
17715 83597.4
17716 83597.4
17717 83597.4
17718 83597.4
17719 83597.4
17720 83597.4
17721 83240.9
17722 83240.9
17723 83240.9
17724 83240.9
17725 83240.9
17726 83240.9
17727 83240.9
17728 83240.9
17729 83240.9
17730 83240.9
17731 83085.2
17732 83085.2
17733 83085.2
17734 83085.2
17735 83085.2
17736 83085.2
17737 83085.2
17738 83085.2
17739 83085.2
17740 83085.2
17741 82863.8
17742 82863.8
17743 82863.8
17744 82863.8
17745 82863.8
17746 82863.8
17747 82863.8
17748 82863.8
17749 82863.8
17750 82863.8
17751 82543.9
17752 82543.9
17753 82543.9
17754 82543.9
17755 82543.9
17756 82543.9
17757 82543.9
17758 82543.9
17759 82543.9
17760 82543.9
17761 82262.8
17762 82262.8
17763 82262.8
17764 82262.8
17765 82262.8
17766 82262.8
17767 82262.8
17768 82262.8
17769 82262.8
17770 82262.8
17771 82371.1
17772 82371.1
17773 82371.1
17774 82371.1
17775 82371.1
17776 82371.1
17777 82371.1
17778 82371.1
17779 82371.1
17780 82371.1
17781 82529.3
17782 82529.3
17783 82529.3
17784 82529.3
17785 82529.3
17786 82529.3
17787 82529.3
17788 82529.3
17789 82529.3
17790 82529.3
17791 82756.7
17792 82756.7
17793 82756.7
17794 82756.7
17795 82756.7
17796 82756.7
17797 82756.7
17798 82756.7
17799 82756.7
17800 82756.7
17801 83137.5
17802 83137.5
17803 83137.5
17804 83137.5
17805 83137.5
17806 83137.5
17807 83137.5
17808 83137.5
17809 83137.5
17810 83137.5
17811 83652.1
17812 83652.1
17813 83652.1
17814 83652.1
17815 83652.1
17816 83652.1
17817 83652.1
17818 83652.1
17819 83652.1
17820 83652.1
17821 84496.4
17822 84496.4
17823 84496.4
17824 84496.4
17825 84496.4
17826 84496.4
17827 84496.4
17828 84496.4
17829 84496.4
17830 84496.4
17831 85429.4
17832 85429.4
17833 85429.4
17834 85429.4
17835 85429.4
17836 85429.4
17837 85429.4
17838 85429.4
17839 85429.4
17840 85429.4
17841 86444
17842 86444
17843 86444
17844 86444
17845 86444
17846 86444
17847 86444
17848 86444
17849 86444
17850 86444
17851 87735.9
17852 87735.9
17853 87735.9
17854 87735.9
17855 87735.9
17856 87735.9
17857 87735.9
17858 87735.9
17859 87735.9
17860 87735.9
17861 89255.3
17862 89255.3
17863 89255.3
17864 89255.3
17865 89255.3
17866 89255.3
17867 89255.3
17868 89255.3
17869 89255.3
17870 89255.3
17871 91112.9
17872 91112.9
17873 91112.9
17874 91112.9
17875 91112.9
17876 91112.9
17877 91112.9
17878 91112.9
17879 91112.9
17880 91112.9
17881 92881.8
17882 92881.8
17883 92881.8
17884 92881.8
17885 92881.8
17886 92881.8
17887 92881.8
17888 92881.8
17889 92881.8
17890 92881.8
17891 94738.1
17892 94738.1
17893 94738.1
17894 94738.1
17895 94738.1
17896 94738.1
17897 94738.1
17898 94738.1
17899 94738.1
17900 94738.1
17901 96530.1
17902 96530.1
17903 96530.1
17904 96530.1
17905 96530.1
17906 96530.1
17907 96530.1
17908 96530.1
17909 96530.1
17910 96530.1
17911 98436.3
17912 98436.3
17913 98436.3
17914 98436.3
17915 98436.3
17916 98436.3
17917 98436.3
17918 98436.3
17919 98436.3
17920 98436.3
17921 100386
17922 100386
17923 100386
17924 100386
17925 100386
17926 100386
17927 100386
17928 100386
17929 100386
17930 100386
17931 102354
17932 102354
17933 102354
17934 102354
17935 102354
17936 102354
17937 102354
17938 102354
17939 102354
17940 102354
17941 104179
17942 104179
17943 104179
17944 104179
17945 104179
17946 104179
17947 104179
17948 104179
17949 104179
17950 104179
17951 106223
17952 106223
17953 106223
17954 106223
17955 106223
17956 106223
17957 106223
17958 106223
17959 106223
17960 106223
17961 108319
17962 108319
17963 108319
17964 108319
17965 108319
17966 108319
17967 108319
17968 108319
17969 108319
17970 108319
17971 110028
17972 110028
17973 110028
17974 110028
17975 110028
17976 110028
17977 110028
17978 110028
17979 110028
17980 110028
17981 111680
17982 111680
17983 111680
17984 111680
17985 111680
17986 111680
17987 111680
17988 111680
17989 111680
17990 111680
17991 113398
17992 113398
17993 113398
17994 113398
17995 113398
17996 113398
17997 113398
17998 113398
17999 113398
18000 113398
18001 114959
18002 114959
18003 114959
18004 114959
18005 114959
18006 114959
18007 114959
18008 114959
18009 114959
18010 114959
18011 116394
18012 116394
18013 116394
18014 116394
18015 116394
18016 116394
18017 116394
18018 116394
18019 116394
18020 116394
18021 117408
18022 117408
18023 117408
18024 117408
18025 117408
18026 117408
18027 117408
18028 117408
18029 117408
18030 117408
18031 118403
18032 118403
18033 118403
18034 118403
18035 118403
18036 118403
18037 118403
18038 118403
18039 118403
18040 118403
18041 119352
18042 119352
18043 119352
18044 119352
18045 119352
18046 119352
18047 119352
18048 119352
18049 119352
18050 119352
18051 120121
18052 120121
18053 120121
18054 120121
18055 120121
18056 120121
18057 120121
18058 120121
18059 120121
18060 120121
18061 120863
18062 120863
18063 120863
18064 120863
18065 120863
18066 120863
18067 120863
18068 120863
18069 120863
18070 120863
18071 121331
18072 121331
18073 121331
18074 121331
18075 121331
18076 121331
18077 121331
18078 121331
18079 121331
18080 121331
18081 121827
18082 121827
18083 121827
18084 121827
18085 121827
18086 121827
18087 121827
18088 121827
18089 121827
18090 121827
18091 122067
18092 122067
18093 122067
18094 122067
18095 122067
18096 122067
18097 122067
18098 122067
18099 122067
18100 122067
18101 122236
18102 122236
18103 122236
18104 122236
18105 122236
18106 122236
18107 122236
18108 122236
18109 122236
18110 122236
18111 122282
18112 122282
18113 122282
18114 122282
18115 122282
18116 122282
18117 122282
18118 122282
18119 122282
18120 122282
18121 122228
18122 122228
18123 122228
18124 122228
18125 122228
18126 122228
18127 122228
18128 122228
18129 122228
18130 122228
18131 122122
18132 122122
18133 122122
18134 122122
18135 122122
18136 122122
18137 122122
18138 122122
18139 122122
18140 122122
18141 121986
18142 121986
18143 121986
18144 121986
18145 121986
18146 121986
18147 121986
18148 121986
18149 121986
18150 121986
18151 121539
18152 121539
18153 121539
18154 121539
18155 121539
18156 121539
18157 121539
18158 121539
18159 121539
18160 121539
18161 120934
18162 120934
18163 120934
18164 120934
18165 120934
18166 120934
18167 120934
18168 120934
18169 120934
18170 120934
18171 120407
18172 120407
18173 120407
18174 120407
18175 120407
18176 120407
18177 120407
18178 120407
18179 120407
18180 120407
18181 119802
18182 119802
18183 119802
18184 119802
18185 119802
18186 119802
18187 119802
18188 119802
18189 119802
18190 119802
18191 118970
18192 118970
18193 118970
18194 118970
18195 118970
18196 118970
18197 118970
18198 118970
18199 118970
18200 118970
18201 118214
18202 118214
18203 118214
18204 118214
18205 118214
18206 118214
18207 118214
18208 118214
18209 118214
18210 118214
18211 117565
18212 117565
18213 117565
18214 117565
18215 117565
18216 117565
18217 117565
18218 117565
18219 117565
18220 117565
18221 117081
18222 117081
18223 117081
18224 117081
18225 117081
18226 117081
18227 117081
18228 117081
18229 117081
18230 117081
18231 116510
18232 116510
18233 116510
18234 116510
18235 116510
18236 116510
18237 116510
18238 116510
18239 116510
18240 116510
18241 115780
18242 115780
18243 115780
18244 115780
18245 115780
18246 115780
18247 115780
18248 115780
18249 115780
18250 115780
18251 115059
18252 115059
18253 115059
18254 115059
18255 115059
18256 115059
18257 115059
18258 115059
18259 115059
18260 115059
18261 114078
18262 114078
18263 114078
18264 114078
18265 114078
18266 114078
18267 114078
18268 114078
18269 114078
18270 114078
18271 113253
18272 113253
18273 113253
18274 113253
18275 113253
18276 113253
18277 113253
18278 113253
18279 113253
18280 113253
18281 112485
18282 112485
18283 112485
18284 112485
18285 112485
18286 112485
18287 112485
18288 112485
18289 112485
18290 112485
18291 111842
18292 111842
18293 111842
18294 111842
18295 111842
18296 111842
18297 111842
18298 111842
18299 111842
18300 111842
18301 111120
18302 111120
18303 111120
18304 111120
18305 111120
18306 111120
18307 111120
18308 111120
18309 111120
18310 111120
18311 110312
18312 110312
18313 110312
18314 110312
18315 110312
18316 110312
18317 110312
18318 110312
18319 110312
18320 110312
18321 109347
18322 109347
18323 109347
18324 109347
18325 109347
18326 109347
18327 109347
18328 109347
18329 109347
18330 109347
18331 108127
18332 108127
18333 108127
18334 108127
18335 108127
18336 108127
18337 108127
18338 108127
18339 108127
18340 108127
18341 107134
18342 107134
18343 107134
18344 107134
18345 107134
18346 107134
18347 107134
18348 107134
18349 107134
18350 107134
18351 106234
18352 106234
18353 106234
18354 106234
18355 106234
18356 106234
18357 106234
18358 106234
18359 106234
18360 106234
18361 105448
18362 105448
18363 105448
18364 105448
18365 105448
18366 105448
18367 105448
18368 105448
18369 105448
18370 105448
18371 104616
18372 104616
18373 104616
18374 104616
18375 104616
18376 104616
18377 104616
18378 104616
18379 104616
18380 104616
18381 103802
18382 103802
18383 103802
18384 103802
18385 103802
18386 103802
18387 103802
18388 103802
18389 103802
18390 103802
18391 103096
18392 103096
18393 103096
18394 103096
18395 103096
18396 103096
18397 103096
18398 103096
18399 103096
18400 103096
18401 102265
18402 102265
18403 102265
18404 102265
18405 102265
18406 102265
18407 102265
18408 102265
18409 102265
18410 102265
18411 101428
18412 101428
18413 101428
18414 101428
18415 101428
18416 101428
18417 101428
18418 101428
18419 101428
18420 101428
18421 100683
18422 100683
18423 100683
18424 100683
18425 100683
18426 100683
18427 100683
18428 100683
18429 100683
18430 100683
18431 99989.8
18432 99989.8
18433 99989.8
18434 99989.8
18435 99989.8
18436 99989.8
18437 99989.8
18438 99989.8
18439 99989.8
18440 99989.8
18441 99358.5
18442 99358.5
18443 99358.5
18444 99358.5
18445 99358.5
18446 99358.5
18447 99358.5
18448 99358.5
18449 99358.5
18450 99358.5
18451 98616.4
18452 98616.4
18453 98616.4
18454 98616.4
18455 98616.4
18456 98616.4
18457 98616.4
18458 98616.4
18459 98616.4
18460 98616.4
18461 98229.5
18462 98229.5
18463 98229.5
18464 98229.5
18465 98229.5
18466 98229.5
18467 98229.5
18468 98229.5
18469 98229.5
18470 98229.5
18471 97697.9
18472 97697.9
18473 97697.9
18474 97697.9
18475 97697.9
18476 97697.9
18477 97697.9
18478 97697.9
18479 97697.9
18480 97697.9
18481 97092.1
18482 97092.1
18483 97092.1
18484 97092.1
18485 97092.1
18486 97092.1
18487 97092.1
18488 97092.1
18489 97092.1
18490 97092.1
18491 96543.5
18492 96543.5
18493 96543.5
18494 96543.5
18495 96543.5
18496 96543.5
18497 96543.5
18498 96543.5
18499 96543.5
18500 96543.5
18501 96323.3
18502 96323.3
18503 96323.3
18504 96323.3
18505 96323.3
18506 96323.3
18507 96323.3
18508 96323.3
18509 96323.3
18510 96323.3
18511 96305
18512 96305
18513 96305
18514 96305
18515 96305
18516 96305
18517 96305
18518 96305
18519 96305
18520 96305
18521 96437.6
18522 96437.6
18523 96437.6
18524 96437.6
18525 96437.6
18526 96437.6
18527 96437.6
18528 96437.6
18529 96437.6
18530 96437.6
18531 96834.2
18532 96834.2
18533 96834.2
18534 96834.2
18535 96834.2
18536 96834.2
18537 96834.2
18538 96834.2
18539 96834.2
18540 96834.2
18541 97043.4
18542 97043.4
18543 97043.4
18544 97043.4
18545 97043.4
18546 97043.4
18547 97043.4
18548 97043.4
18549 97043.4
18550 97043.4
18551 97318.4
18552 97318.4
18553 97318.4
18554 97318.4
18555 97318.4
18556 97318.4
18557 97318.4
18558 97318.4
18559 97318.4
18560 97318.4
18561 97629.8
18562 97629.8
18563 97629.8
18564 97629.8
18565 97629.8
18566 97629.8
18567 97629.8
18568 97629.8
18569 97629.8
18570 97629.8
18571 98177.2
18572 98177.2
18573 98177.2
18574 98177.2
18575 98177.2
18576 98177.2
18577 98177.2
18578 98177.2
18579 98177.2
18580 98177.2
18581 98742.9
18582 98742.9
18583 98742.9
18584 98742.9
18585 98742.9
18586 98742.9
18587 98742.9
18588 98742.9
18589 98742.9
18590 98742.9
18591 99312.2
18592 99312.2
18593 99312.2
18594 99312.2
18595 99312.2
18596 99312.2
18597 99312.2
18598 99312.2
18599 99312.2
18600 99312.2
18601 99938.7
18602 99938.7
18603 99938.7
18604 99938.7
18605 99938.7
18606 99938.7
18607 99938.7
18608 99938.7
18609 99938.7
18610 99938.7
18611 100500
18612 100500
18613 100500
18614 100500
18615 100500
18616 100500
18617 100500
18618 100500
18619 100500
18620 100500
18621 101052
18622 101052
18623 101052
18624 101052
18625 101052
18626 101052
18627 101052
18628 101052
18629 101052
18630 101052
18631 101577
18632 101577
18633 101577
18634 101577
18635 101577
18636 101577
18637 101577
18638 101577
18639 101577
18640 101577
18641 102183
18642 102183
18643 102183
18644 102183
18645 102183
18646 102183
18647 102183
18648 102183
18649 102183
18650 102183
18651 102937
18652 102937
18653 102937
18654 102937
18655 102937
18656 102937
18657 102937
18658 102937
18659 102937
18660 102937
18661 103378
18662 103378
18663 103378
18664 103378
18665 103378
18666 103378
18667 103378
18668 103378
18669 103378
18670 103378
18671 103988
18672 103988
18673 103988
18674 103988
18675 103988
18676 103988
18677 103988
18678 103988
18679 103988
18680 103988
18681 104682
18682 104682
18683 104682
18684 104682
18685 104682
18686 104682
18687 104682
18688 104682
18689 104682
18690 104682
18691 105310
18692 105310
18693 105310
18694 105310
18695 105310
18696 105310
18697 105310
18698 105310
18699 105310
18700 105310
18701 105637
18702 105637
18703 105637
18704 105637
18705 105637
18706 105637
18707 105637
18708 105637
18709 105637
18710 105637
18711 105841
18712 105841
18713 105841
18714 105841
18715 105841
18716 105841
18717 105841
18718 105841
18719 105841
18720 105841
18721 106065
18722 106065
18723 106065
18724 106065
18725 106065
18726 106065
18727 106065
18728 106065
18729 106065
18730 106065
18731 106232
18732 106232
18733 106232
18734 106232
18735 106232
18736 106232
18737 106232
18738 106232
18739 106232
18740 106232
18741 106465
18742 106465
18743 106465
18744 106465
18745 106465
18746 106465
18747 106465
18748 106465
18749 106465
18750 106465
18751 106582
18752 106582
18753 106582
18754 106582
18755 106582
18756 106582
18757 106582
18758 106582
18759 106582
18760 106582
18761 106670
18762 106670
18763 106670
18764 106670
18765 106670
18766 106670
18767 106670
18768 106670
18769 106670
18770 106670
18771 106638
18772 106638
18773 106638
18774 106638
18775 106638
18776 106638
18777 106638
18778 106638
18779 106638
18780 106638
18781 106630
18782 106630
18783 106630
18784 106630
18785 106630
18786 106630
18787 106630
18788 106630
18789 106630
18790 106630
18791 106721
18792 106721
18793 106721
18794 106721
18795 106721
18796 106721
18797 106721
18798 106721
18799 106721
18800 106721
18801 106914
18802 106914
18803 106914
18804 106914
18805 106914
18806 106914
18807 106914
18808 106914
18809 106914
18810 106914
18811 107144
18812 107144
18813 107144
18814 107144
18815 107144
18816 107144
18817 107144
18818 107144
18819 107144
18820 107144
18821 107181
18822 107181
18823 107181
18824 107181
18825 107181
18826 107181
18827 107181
18828 107181
18829 107181
18830 107181
18831 107318
18832 107318
18833 107318
18834 107318
18835 107318
18836 107318
18837 107318
18838 107318
18839 107318
18840 107318
18841 107481
18842 107481
18843 107481
18844 107481
18845 107481
18846 107481
18847 107481
18848 107481
18849 107481
18850 107481
18851 107605
18852 107605
18853 107605
18854 107605
18855 107605
18856 107605
18857 107605
18858 107605
18859 107605
18860 107605
18861 107994
18862 107994
18863 107994
18864 107994
18865 107994
18866 107994
18867 107994
18868 107994
18869 107994
18870 107994
18871 108288
18872 108288
18873 108288
18874 108288
18875 108288
18876 108288
18877 108288
18878 108288
18879 108288
18880 108288
18881 108550
18882 108550
18883 108550
18884 108550
18885 108550
18886 108550
18887 108550
18888 108550
18889 108550
18890 108550
18891 108932
18892 108932
18893 108932
18894 108932
18895 108932
18896 108932
18897 108932
18898 108932
18899 108932
18900 108932
18901 109437
18902 109437
18903 109437
18904 109437
18905 109437
18906 109437
18907 109437
18908 109437
18909 109437
18910 109437
18911 110021
18912 110021
18913 110021
18914 110021
18915 110021
18916 110021
18917 110021
18918 110021
18919 110021
18920 110021
18921 110637
18922 110637
18923 110637
18924 110637
18925 110637
18926 110637
18927 110637
18928 110637
18929 110637
18930 110637
18931 111253
18932 111253
18933 111253
18934 111253
18935 111253
18936 111253
18937 111253
18938 111253
18939 111253
18940 111253
18941 111971
18942 111971
18943 111971
18944 111971
18945 111971
18946 111971
18947 111971
18948 111971
18949 111971
18950 111971
18951 112789
18952 112789
18953 112789
18954 112789
18955 112789
18956 112789
18957 112789
18958 112789
18959 112789
18960 112789
18961 113623
18962 113623
18963 113623
18964 113623
18965 113623
18966 113623
18967 113623
18968 113623
18969 113623
18970 113623
18971 114534
18972 114534
18973 114534
18974 114534
18975 114534
18976 114534
18977 114534
18978 114534
18979 114534
18980 114534
18981 115455
18982 115455
18983 115455
18984 115455
18985 115455
18986 115455
18987 115455
18988 115455
18989 115455
18990 115455
18991 116234
18992 116234
18993 116234
18994 116234
18995 116234
18996 116234
18997 116234
18998 116234
18999 116234
19000 116234
19001 116925
19002 116925
19003 116925
19004 116925
19005 116925
19006 116925
19007 116925
19008 116925
19009 116925
19010 116925
19011 117684
19012 117684
19013 117684
19014 117684
19015 117684
19016 117684
19017 117684
19018 117684
19019 117684
19020 117684
19021 118566
19022 118566
19023 118566
19024 118566
19025 118566
19026 118566
19027 118566
19028 118566
19029 118566
19030 118566
19031 119410
19032 119410
19033 119410
19034 119410
19035 119410
19036 119410
19037 119410
19038 119410
19039 119410
19040 119410
19041 120236
19042 120236
19043 120236
19044 120236
19045 120236
19046 120236
19047 120236
19048 120236
19049 120236
19050 120236
19051 121077
19052 121077
19053 121077
19054 121077
19055 121077
19056 121077
19057 121077
19058 121077
19059 121077
19060 121077
19061 121979
19062 121979
19063 121979
19064 121979
19065 121979
19066 121979
19067 121979
19068 121979
19069 121979
19070 121979
19071 122887
19072 122887
19073 122887
19074 122887
19075 122887
19076 122887
19077 122887
19078 122887
19079 122887
19080 122887
19081 123745
19082 123745
19083 123745
19084 123745
19085 123745
19086 123745
19087 123745
19088 123745
19089 123745
19090 123745
19091 124487
19092 124487
19093 124487
19094 124487
19095 124487
19096 124487
19097 124487
19098 124487
19099 124487
19100 124487
19101 125246
19102 125246
19103 125246
19104 125246
19105 125246
19106 125246
19107 125246
19108 125246
19109 125246
19110 125246
19111 125929
19112 125929
19113 125929
19114 125929
19115 125929
19116 125929
19117 125929
19118 125929
19119 125929
19120 125929
19121 126606
19122 126606
19123 126606
19124 126606
19125 126606
19126 126606
19127 126606
19128 126606
19129 126606
19130 126606
19131 127318
19132 127318
19133 127318
19134 127318
19135 127318
19136 127318
19137 127318
19138 127318
19139 127318
19140 127318
19141 127972
19142 127972
19143 127972
19144 127972
19145 127972
19146 127972
19147 127972
19148 127972
19149 127972
19150 127972
19151 128869
19152 128869
19153 128869
19154 128869
19155 128869
19156 128869
19157 128869
19158 128869
19159 128869
19160 128869
19161 129787
19162 129787
19163 129787
19164 129787
19165 129787
19166 129787
19167 129787
19168 129787
19169 129787
19170 129787
19171 130542
19172 130542
19173 130542
19174 130542
19175 130542
19176 130542
19177 130542
19178 130542
19179 130542
19180 130542
19181 131169
19182 131169
19183 131169
19184 131169
19185 131169
19186 131169
19187 131169
19188 131169
19189 131169
19190 131169
19191 131713
19192 131713
19193 131713
19194 131713
19195 131713
19196 131713
19197 131713
19198 131713
19199 131713
19200 131713
19201 132249
19202 132249
19203 132249
19204 132249
19205 132249
19206 132249
19207 132249
19208 132249
19209 132249
19210 132249
19211 132767
19212 132767
19213 132767
19214 132767
19215 132767
19216 132767
19217 132767
19218 132767
19219 132767
19220 132767
19221 133531
19222 133531
19223 133531
19224 133531
19225 133531
19226 133531
19227 133531
19228 133531
19229 133531
19230 133531
19231 134258
19232 134258
19233 134258
19234 134258
19235 134258
19236 134258
19237 134258
19238 134258
19239 134258
19240 134258
19241 135031
19242 135031
19243 135031
19244 135031
19245 135031
19246 135031
19247 135031
19248 135031
19249 135031
19250 135031
19251 135789
19252 135789
19253 135789
19254 135789
19255 135789
19256 135789
19257 135789
19258 135789
19259 135789
19260 135789
19261 136220
19262 136220
19263 136220
19264 136220
19265 136220
19266 136220
19267 136220
19268 136220
19269 136220
19270 136220
19271 136642
19272 136642
19273 136642
19274 136642
19275 136642
19276 136642
19277 136642
19278 136642
19279 136642
19280 136642
19281 137157
19282 137157
19283 137157
19284 137157
19285 137157
19286 137157
19287 137157
19288 137157
19289 137157
19290 137157
19291 137825
19292 137825
19293 137825
19294 137825
19295 137825
19296 137825
19297 137825
19298 137825
19299 137825
19300 137825
19301 138423
19302 138423
19303 138423
19304 138423
19305 138423
19306 138423
19307 138423
19308 138423
19309 138423
19310 138423
19311 139114
19312 139114
19313 139114
19314 139114
19315 139114
19316 139114
19317 139114
19318 139114
19319 139114
19320 139114
19321 139717
19322 139717
19323 139717
19324 139717
19325 139717
19326 139717
19327 139717
19328 139717
19329 139717
19330 139717
19331 140404
19332 140404
19333 140404
19334 140404
19335 140404
19336 140404
19337 140404
19338 140404
19339 140404
19340 140404
19341 141053
19342 141053
19343 141053
19344 141053
19345 141053
19346 141053
19347 141053
19348 141053
19349 141053
19350 141053
19351 141425
19352 141425
19353 141425
19354 141425
19355 141425
19356 141425
19357 141425
19358 141425
19359 141425
19360 141425
19361 141782
19362 141782
19363 141782
19364 141782
19365 141782
19366 141782
19367 141782
19368 141782
19369 141782
19370 141782
19371 142219
19372 142219
19373 142219
19374 142219
19375 142219
19376 142219
19377 142219
19378 142219
19379 142219
19380 142219
19381 142947
19382 142947
19383 142947
19384 142947
19385 142947
19386 142947
19387 142947
19388 142947
19389 142947
19390 142947
19391 143939
19392 143939
19393 143939
19394 143939
19395 143939
19396 143939
19397 143939
19398 143939
19399 143939
19400 143939
19401 145034
19402 145034
19403 145034
19404 145034
19405 145034
19406 145034
19407 145034
19408 145034
19409 145034
19410 145034
19411 146035
19412 146035
19413 146035
19414 146035
19415 146035
19416 146035
19417 146035
19418 146035
19419 146035
19420 146035
19421 146684
19422 146684
19423 146684
19424 146684
19425 146684
19426 146684
19427 146684
19428 146684
19429 146684
19430 146684
19431 147515
19432 147515
19433 147515
19434 147515
19435 147515
19436 147515
19437 147515
19438 147515
19439 147515
19440 147515
19441 148404
19442 148404
19443 148404
19444 148404
19445 148404
19446 148404
19447 148404
19448 148404
19449 148404
19450 148404
19451 149314
19452 149314
19453 149314
19454 149314
19455 149314
19456 149314
19457 149314
19458 149314
19459 149314
19460 149314
19461 150308
19462 150308
19463 150308
19464 150308
19465 150308
19466 150308
19467 150308
19468 150308
19469 150308
19470 150308
19471 151331
19472 151331
19473 151331
19474 151331
19475 151331
19476 151331
19477 151331
19478 151331
19479 151331
19480 151331
19481 152324
19482 152324
19483 152324
19484 152324
19485 152324
19486 152324
19487 152324
19488 152324
19489 152324
19490 152324
19491 153072
19492 153072
19493 153072
19494 153072
19495 153072
19496 153072
19497 153072
19498 153072
19499 153072
19500 153072
19501 153792
19502 153792
19503 153792
19504 153792
19505 153792
19506 153792
19507 153792
19508 153792
19509 153792
19510 153792
19511 154369
19512 154369
19513 154369
19514 154369
19515 154369
19516 154369
19517 154369
19518 154369
19519 154369
19520 154369
19521 154912
19522 154912
19523 154912
19524 154912
19525 154912
19526 154912
19527 154912
19528 154912
19529 154912
19530 154912
19531 155196
19532 155196
19533 155196
19534 155196
19535 155196
19536 155196
19537 155196
19538 155196
19539 155196
19540 155196
19541 155391
19542 155391
19543 155391
19544 155391
19545 155391
19546 155391
19547 155391
19548 155391
19549 155391
19550 155391
19551 155459
19552 155459
19553 155459
19554 155459
19555 155459
19556 155459
19557 155459
19558 155459
19559 155459
19560 155459
19561 155277
19562 155277
19563 155277
19564 155277
19565 155277
19566 155277
19567 155277
19568 155277
19569 155277
19570 155277
19571 155172
19572 155172
19573 155172
19574 155172
19575 155172
19576 155172
19577 155172
19578 155172
19579 155172
19580 155172
19581 154880
19582 154880
19583 154880
19584 154880
19585 154880
19586 154880
19587 154880
19588 154880
19589 154880
19590 154880
19591 154397
19592 154397
19593 154397
19594 154397
19595 154397
19596 154397
19597 154397
19598 154397
19599 154397
19600 154397
19601 153806
19602 153806
19603 153806
19604 153806
19605 153806
19606 153806
19607 153806
19608 153806
19609 153806
19610 153806
19611 153435
19612 153435
19613 153435
19614 153435
19615 153435
19616 153435
19617 153435
19618 153435
19619 153435
19620 153435
19621 153122
19622 153122
19623 153122
19624 153122
19625 153122
19626 153122
19627 153122
19628 153122
19629 153122
19630 153122
19631 152543
19632 152543
19633 152543
19634 152543
19635 152543
19636 152543
19637 152543
19638 152543
19639 152543
19640 152543
19641 151672
19642 151672
19643 151672
19644 151672
19645 151672
19646 151672
19647 151672
19648 151672
19649 151672
19650 151672
19651 150727
19652 150727
19653 150727
19654 150727
19655 150727
19656 150727
19657 150727
19658 150727
19659 150727
19660 150727
19661 150067
19662 150067
19663 150067
19664 150067
19665 150067
19666 150067
19667 150067
19668 150067
19669 150067
19670 150067
19671 149492
19672 149492
19673 149492
19674 149492
19675 149492
19676 149492
19677 149492
19678 149492
19679 149492
19680 149492
19681 148778
19682 148778
19683 148778
19684 148778
19685 148778
19686 148778
19687 148778
19688 148778
19689 148778
19690 148778
19691 148233
19692 148233
19693 148233
19694 148233
19695 148233
19696 148233
19697 148233
19698 148233
19699 148233
19700 148233
19701 147804
19702 147804
19703 147804
19704 147804
19705 147804
19706 147804
19707 147804
19708 147804
19709 147804
19710 147804
19711 147503
19712 147503
19713 147503
19714 147503
19715 147503
19716 147503
19717 147503
19718 147503
19719 147503
19720 147503
19721 147549
19722 147549
19723 147549
19724 147549
19725 147549
19726 147549
19727 147549
19728 147549
19729 147549
19730 147549
19731 147722
19732 147722
19733 147722
19734 147722
19735 147722
19736 147722
19737 147722
19738 147722
19739 147722
19740 147722
19741 148149
19742 148149
19743 148149
19744 148149
19745 148149
19746 148149
19747 148149
19748 148149
19749 148149
19750 148149
19751 148870
19752 148870
19753 148870
19754 148870
19755 148870
19756 148870
19757 148870
19758 148870
19759 148870
19760 148870
19761 150072
19762 150072
19763 150072
19764 150072
19765 150072
19766 150072
19767 150072
19768 150072
19769 150072
19770 150072
19771 151037
19772 151037
19773 151037
19774 151037
19775 151037
19776 151037
19777 151037
19778 151037
19779 151037
19780 151037
19781 151903
19782 151903
19783 151903
19784 151903
19785 151903
19786 151903
19787 151903
19788 151903
19789 151903
19790 151903
19791 153125
19792 153125
19793 153125
19794 153125
19795 153125
19796 153125
19797 153125
19798 153125
19799 153125
19800 153125
19801 154358
19802 154358
19803 154358
19804 154358
19805 154358
19806 154358
19807 154358
19808 154358
19809 154358
19810 154358
19811 155258
19812 155258
19813 155258
19814 155258
19815 155258
19816 155258
19817 155258
19818 155258
19819 155258
19820 155258
19821 156339
19822 156339
19823 156339
19824 156339
19825 156339
19826 156339
19827 156339
19828 156339
19829 156339
19830 156339
19831 157405
19832 157405
19833 157405
19834 157405
19835 157405
19836 157405
19837 157405
19838 157405
19839 157405
19840 157405
19841 158568
19842 158568
19843 158568
19844 158568
19845 158568
19846 158568
19847 158568
19848 158568
19849 158568
19850 158568
19851 159722
19852 159722
19853 159722
19854 159722
19855 159722
19856 159722
19857 159722
19858 159722
19859 159722
19860 159722
19861 160591
19862 160591
19863 160591
19864 160591
19865 160591
19866 160591
19867 160591
19868 160591
19869 160591
19870 160591
19871 161489
19872 161489
19873 161489
19874 161489
19875 161489
19876 161489
19877 161489
19878 161489
19879 161489
19880 161489
19881 162499
19882 162499
19883 162499
19884 162499
19885 162499
19886 162499
19887 162499
19888 162499
19889 162499
19890 162499
19891 163551
19892 163551
19893 163551
19894 163551
19895 163551
19896 163551
19897 163551
19898 163551
19899 163551
19900 163551
19901 164433
19902 164433
19903 164433
19904 164433
19905 164433
19906 164433
19907 164433
19908 164433
19909 164433
19910 164433
19911 165222
19912 165222
19913 165222
19914 165222
19915 165222
19916 165222
19917 165222
19918 165222
19919 165222
19920 165222
19921 165577
19922 165577
19923 165577
19924 165577
19925 165577
19926 165577
19927 165577
19928 165577
19929 165577
19930 165577
19931 165889
19932 165889
19933 165889
19934 165889
19935 165889
19936 165889
19937 165889
19938 165889
19939 165889
19940 165889
19941 165911
19942 165911
19943 165911
19944 165911
19945 165911
19946 165911
19947 165911
19948 165911
19949 165911
19950 165911
19951 165610
19952 165610
19953 165610
19954 165610
19955 165610
19956 165610
19957 165610
19958 165610
19959 165610
19960 165610
19961 164734
19962 164734
19963 164734
19964 164734
19965 164734
19966 164734
19967 164734
19968 164734
19969 164734
19970 164734
19971 164101
19972 164101
19973 164101
19974 164101
19975 164101
19976 164101
19977 164101
19978 164101
19979 164101
19980 164101
19981 163746
19982 163746
19983 163746
19984 163746
19985 163746
19986 163746
19987 163746
19988 163746
19989 163746
19990 163746
19991 162596
19992 162596
19993 162596
19994 162596
19995 162596
19996 162596
19997 162596
19998 162596
19999 162596
20000 162596
20001 161357
20002 161357
20003 161357
20004 161357
20005 161357
20006 161357
20007 161357
20008 161357
20009 161357
20010 161357
20011 160326
20012 160326
20013 160326
20014 160326
20015 160326
20016 160326
20017 160326
20018 160326
20019 160326
20020 160326
20021 159065
20022 159065
20023 159065
20024 159065
20025 159065
20026 159065
20027 159065
20028 159065
20029 159065
20030 159065
20031 157842
20032 157842
20033 157842
20034 157842
20035 157842
20036 157842
20037 157842
20038 157842
20039 157842
20040 157842
20041 156613
20042 156613
20043 156613
20044 156613
20045 156613
20046 156613
20047 156613
20048 156613
20049 156613
20050 156613
20051 155588
20052 155588
20053 155588
20054 155588
20055 155588
20056 155588
20057 155588
20058 155588
20059 155588
20060 155588
20061 154666
20062 154666
20063 154666
20064 154666
20065 154666
20066 154666
20067 154666
20068 154666
20069 154666
20070 154666
20071 153464
20072 153464
20073 153464
20074 153464
20075 153464
20076 153464
20077 153464
20078 153464
20079 153464
20080 153464
20081 152226
20082 152226
20083 152226
20084 152226
20085 152226
20086 152226
20087 152226
20088 152226
20089 152226
20090 152226
20091 150745
20092 150745
20093 150745
20094 150745
20095 150745
20096 150745
20097 150745
20098 150745
20099 150745
20100 150745
20101 149397
20102 149397
20103 149397
20104 149397
20105 149397
20106 149397
20107 149397
20108 149397
20109 149397
20110 149397
20111 148224
20112 148224
20113 148224
20114 148224
20115 148224
20116 148224
20117 148224
20118 148224
20119 148224
20120 148224
20121 147171
20122 147171
20123 147171
20124 147171
20125 147171
20126 147171
20127 147171
20128 147171
20129 147171
20130 147171
20131 146042
20132 146042
20133 146042
20134 146042
20135 146042
20136 146042
20137 146042
20138 146042
20139 146042
20140 146042
20141 144998
20142 144998
20143 144998
20144 144998
20145 144998
20146 144998
20147 144998
20148 144998
20149 144998
20150 144998
20151 144111
20152 144111
20153 144111
20154 144111
20155 144111
20156 144111
20157 144111
20158 144111
20159 144111
20160 144111
20161 143605
20162 143605
20163 143605
20164 143605
20165 143605
20166 143605
20167 143605
20168 143605
20169 143605
20170 143605
20171 142944
20172 142944
20173 142944
20174 142944
20175 142944
20176 142944
20177 142944
20178 142944
20179 142944
20180 142944
20181 141891
20182 141891
20183 141891
20184 141891
20185 141891
20186 141891
20187 141891
20188 141891
20189 141891
20190 141891
20191 141553
20192 141553
20193 141553
20194 141553
20195 141553
20196 141553
20197 141553
20198 141553
20199 141553
20200 141553
20201 141352
20202 141352
20203 141352
20204 141352
20205 141352
20206 141352
20207 141352
20208 141352
20209 141352
20210 141352
20211 141018
20212 141018
20213 141018
20214 141018
20215 141018
20216 141018
20217 141018
20218 141018
20219 141018
20220 141018
20221 140691
20222 140691
20223 140691
20224 140691
20225 140691
20226 140691
20227 140691
20228 140691
20229 140691
20230 140691
20231 140399
20232 140399
20233 140399
20234 140399
20235 140399
20236 140399
20237 140399
20238 140399
20239 140399
20240 140399
20241 140237
20242 140237
20243 140237
20244 140237
20245 140237
20246 140237
20247 140237
20248 140237
20249 140237
20250 140237
20251 139711
20252 139711
20253 139711
20254 139711
20255 139711
20256 139711
20257 139711
20258 139711
20259 139711
20260 139711
20261 139011
20262 139011
20263 139011
20264 139011
20265 139011
20266 139011
20267 139011
20268 139011
20269 139011
20270 139011
20271 138419
20272 138419
20273 138419
20274 138419
20275 138419
20276 138419
20277 138419
20278 138419
20279 138419
20280 138419
20281 137818
20282 137818
20283 137818
20284 137818
20285 137818
20286 137818
20287 137818
20288 137818
20289 137818
20290 137818
20291 137406
20292 137406
20293 137406
20294 137406
20295 137406
20296 137406
20297 137406
20298 137406
20299 137406
20300 137406
20301 136977
20302 136977
20303 136977
20304 136977
20305 136977
20306 136977
20307 136977
20308 136977
20309 136977
20310 136977
20311 136440
20312 136440
20313 136440
20314 136440
20315 136440
20316 136440
20317 136440
20318 136440
20319 136440
20320 136440
20321 135911
20322 135911
20323 135911
20324 135911
20325 135911
20326 135911
20327 135911
20328 135911
20329 135911
20330 135911
20331 135574
20332 135574
20333 135574
20334 135574
20335 135574
20336 135574
20337 135574
20338 135574
20339 135574
20340 135574
20341 135305
20342 135305
20343 135305
20344 135305
20345 135305
20346 135305
20347 135305
20348 135305
20349 135305
20350 135305
20351 135162
20352 135162
20353 135162
20354 135162
20355 135162
20356 135162
20357 135162
20358 135162
20359 135162
20360 135162
20361 135174
20362 135174
20363 135174
20364 135174
20365 135174
20366 135174
20367 135174
20368 135174
20369 135174
20370 135174
20371 135256
20372 135256
20373 135256
20374 135256
20375 135256
20376 135256
20377 135256
20378 135256
20379 135256
20380 135256
20381 135669
20382 135669
20383 135669
20384 135669
20385 135669
20386 135669
20387 135669
20388 135669
20389 135669
20390 135669
20391 135849
20392 135849
20393 135849
20394 135849
20395 135849
20396 135849
20397 135849
20398 135849
20399 135849
20400 135849
20401 135990
20402 135990
20403 135990
20404 135990
20405 135990
20406 135990
20407 135990
20408 135990
20409 135990
20410 135990
20411 136287
20412 136287
20413 136287
20414 136287
20415 136287
20416 136287
20417 136287
20418 136287
20419 136287
20420 136287
20421 136797
20422 136797
20423 136797
20424 136797
20425 136797
20426 136797
20427 136797
20428 136797
20429 136797
20430 136797
20431 137467
20432 137467
20433 137467
20434 137467
20435 137467
20436 137467
20437 137467
20438 137467
20439 137467
20440 137467
20441 137935
20442 137935
20443 137935
20444 137935
20445 137935
20446 137935
20447 137935
20448 137935
20449 137935
20450 137935
20451 138711
20452 138711
20453 138711
20454 138711
20455 138711
20456 138711
20457 138711
20458 138711
20459 138711
20460 138711
20461 139650
20462 139650
20463 139650
20464 139650
20465 139650
20466 139650
20467 139650
20468 139650
20469 139650
20470 139650
20471 140754
20472 140754
20473 140754
20474 140754
20475 140754
20476 140754
20477 140754
20478 140754
20479 140754
20480 140754
20481 141978
20482 141978
20483 141978
20484 141978
20485 141978
20486 141978
20487 141978
20488 141978
20489 141978
20490 141978
20491 143177
20492 143177
20493 143177
20494 143177
20495 143177
20496 143177
20497 143177
20498 143177
20499 143177
20500 143177
20501 144133
20502 144133
20503 144133
20504 144133
20505 144133
20506 144133
20507 144133
20508 144133
20509 144133
20510 144133
20511 144718
20512 144718
20513 144718
20514 144718
20515 144718
20516 144718
20517 144718
20518 144718
20519 144718
20520 144718
20521 145326
20522 145326
20523 145326
20524 145326
20525 145326
20526 145326
20527 145326
20528 145326
20529 145326
20530 145326
20531 145728
20532 145728
20533 145728
20534 145728
20535 145728
20536 145728
20537 145728
20538 145728
20539 145728
20540 145728
20541 145821
20542 145821
20543 145821
20544 145821
20545 145821
20546 145821
20547 145821
20548 145821
20549 145821
20550 145821
20551 145749
20552 145749
20553 145749
20554 145749
20555 145749
20556 145749
20557 145749
20558 145749
20559 145749
20560 145749
20561 145323
20562 145323
20563 145323
20564 145323
20565 145323
20566 145323
20567 145323
20568 145323
20569 145323
20570 145323
20571 144941
20572 144941
20573 144941
20574 144941
20575 144941
20576 144941
20577 144941
20578 144941
20579 144941
20580 144941
20581 144318
20582 144318
20583 144318
20584 144318
20585 144318
20586 144318
20587 144318
20588 144318
20589 144318
20590 144318
20591 143481
20592 143481
20593 143481
20594 143481
20595 143481
20596 143481
20597 143481
20598 143481
20599 143481
20600 143481
20601 142580
20602 142580
20603 142580
20604 142580
20605 142580
20606 142580
20607 142580
20608 142580
20609 142580
20610 142580
20611 141424
20612 141424
20613 141424
20614 141424
20615 141424
20616 141424
20617 141424
20618 141424
20619 141424
20620 141424
20621 140019
20622 140019
20623 140019
20624 140019
20625 140019
20626 140019
20627 140019
20628 140019
20629 140019
20630 140019
20631 138394
20632 138394
20633 138394
20634 138394
20635 138394
20636 138394
20637 138394
20638 138394
20639 138394
20640 138394
20641 136890
20642 136890
20643 136890
20644 136890
20645 136890
20646 136890
20647 136890
20648 136890
20649 136890
20650 136890
20651 135131
20652 135131
20653 135131
20654 135131
20655 135131
20656 135131
20657 135131
20658 135131
20659 135131
20660 135131
20661 133260
20662 133260
20663 133260
20664 133260
20665 133260
20666 133260
20667 133260
20668 133260
20669 133260
20670 133260
20671 131087
20672 131087
20673 131087
20674 131087
20675 131087
20676 131087
20677 131087
20678 131087
20679 131087
20680 131087
20681 128708
20682 128708
20683 128708
20684 128708
20685 128708
20686 128708
20687 128708
20688 128708
20689 128708
20690 128708
20691 126213
20692 126213
20693 126213
20694 126213
20695 126213
20696 126213
20697 126213
20698 126213
20699 126213
20700 126213
20701 123994
20702 123994
20703 123994
20704 123994
20705 123994
20706 123994
20707 123994
20708 123994
20709 123994
20710 123994
20711 122236
20712 122236
20713 122236
20714 122236
20715 122236
20716 122236
20717 122236
20718 122236
20719 122236
20720 122236
20721 120523
20722 120523
20723 120523
20724 120523
20725 120523
20726 120523
20727 120523
20728 120523
20729 120523
20730 120523
20731 119060
20732 119060
20733 119060
20734 119060
20735 119060
20736 119060
20737 119060
20738 119060
20739 119060
20740 119060
20741 117928
20742 117928
20743 117928
20744 117928
20745 117928
20746 117928
20747 117928
20748 117928
20749 117928
20750 117928
20751 116742
20752 116742
20753 116742
20754 116742
20755 116742
20756 116742
20757 116742
20758 116742
20759 116742
20760 116742
20761 115486
20762 115486
20763 115486
20764 115486
20765 115486
20766 115486
20767 115486
20768 115486
20769 115486
20770 115486
20771 114145
20772 114145
20773 114145
20774 114145
20775 114145
20776 114145
20777 114145
20778 114145
20779 114145
20780 114145
20781 112964
20782 112964
20783 112964
20784 112964
20785 112964
20786 112964
20787 112964
20788 112964
20789 112964
20790 112964
20791 112111
20792 112111
20793 112111
20794 112111
20795 112111
20796 112111
20797 112111
20798 112111
20799 112111
20800 112111
20801 111298
20802 111298
20803 111298
20804 111298
20805 111298
20806 111298
20807 111298
20808 111298
20809 111298
20810 111298
20811 110839
20812 110839
20813 110839
20814 110839
20815 110839
20816 110839
20817 110839
20818 110839
20819 110839
20820 110839
20821 110611
20822 110611
20823 110611
20824 110611
20825 110611
20826 110611
20827 110611
20828 110611
20829 110611
20830 110611
20831 110414
20832 110414
20833 110414
20834 110414
20835 110414
20836 110414
20837 110414
20838 110414
20839 110414
20840 110414
20841 110393
20842 110393
20843 110393
20844 110393
20845 110393
20846 110393
20847 110393
20848 110393
20849 110393
20850 110393
20851 110638
20852 110638
20853 110638
20854 110638
20855 110638
20856 110638
20857 110638
20858 110638
20859 110638
20860 110638
20861 111027
20862 111027
20863 111027
20864 111027
20865 111027
20866 111027
20867 111027
20868 111027
20869 111027
20870 111027
20871 111610
20872 111610
20873 111610
20874 111610
20875 111610
20876 111610
20877 111610
20878 111610
20879 111610
20880 111610
20881 112267
20882 112267
20883 112267
20884 112267
20885 112267
20886 112267
20887 112267
20888 112267
20889 112267
20890 112267
20891 113086
20892 113086
20893 113086
20894 113086
20895 113086
20896 113086
20897 113086
20898 113086
20899 113086
20900 113086
20901 113910
20902 113910
20903 113910
20904 113910
20905 113910
20906 113910
20907 113910
20908 113910
20909 113910
20910 113910
20911 114685
20912 114685
20913 114685
20914 114685
20915 114685
20916 114685
20917 114685
20918 114685
20919 114685
20920 114685
20921 115539
20922 115539
20923 115539
20924 115539
20925 115539
20926 115539
20927 115539
20928 115539
20929 115539
20930 115539
20931 116257
20932 116257
20933 116257
20934 116257
20935 116257
20936 116257
20937 116257
20938 116257
20939 116257
20940 116257
20941 117022
20942 117022
20943 117022
20944 117022
20945 117022
20946 117022
20947 117022
20948 117022
20949 117022
20950 117022
20951 118005
20952 118005
20953 118005
20954 118005
20955 118005
20956 118005
20957 118005
20958 118005
20959 118005
20960 118005
20961 119465
20962 119465
20963 119465
20964 119465
20965 119465
20966 119465
20967 119465
20968 119465
20969 119465
20970 119465
20971 120881
20972 120881
20973 120881
20974 120881
20975 120881
20976 120881
20977 120881
20978 120881
20979 120881
20980 120881
20981 122326
20982 122326
20983 122326
20984 122326
20985 122326
20986 122326
20987 122326
20988 122326
20989 122326
20990 122326
20991 123593
20992 123593
20993 123593
20994 123593
20995 123593
20996 123593
20997 123593
20998 123593
20999 123593
21000 123593
21001 124960
21002 124960
21003 124960
21004 124960
21005 124960
21006 124960
21007 124960
21008 124960
21009 124960
21010 124960
21011 126195
21012 126195
21013 126195
21014 126195
21015 126195
21016 126195
21017 126195
21018 126195
21019 126195
21020 126195
21021 127494
21022 127494
21023 127494
21024 127494
21025 127494
21026 127494
21027 127494
21028 127494
21029 127494
21030 127494
21031 128842
21032 128842
21033 128842
21034 128842
21035 128842
21036 128842
21037 128842
21038 128842
21039 128842
21040 128842
21041 129961
21042 129961
21043 129961
21044 129961
21045 129961
21046 129961
21047 129961
21048 129961
21049 129961
21050 129961
21051 130839
21052 130839
21053 130839
21054 130839
21055 130839
21056 130839
21057 130839
21058 130839
21059 130839
21060 130839
21061 131547
21062 131547
21063 131547
21064 131547
21065 131547
21066 131547
21067 131547
21068 131547
21069 131547
21070 131547
21071 132246
21072 132246
21073 132246
21074 132246
21075 132246
21076 132246
21077 132246
21078 132246
21079 132246
21080 132246
21081 133089
21082 133089
21083 133089
21084 133089
21085 133089
21086 133089
21087 133089
21088 133089
21089 133089
21090 133089
21091 133844
21092 133844
21093 133844
21094 133844
21095 133844
21096 133844
21097 133844
21098 133844
21099 133844
21100 133844
21101 134551
21102 134551
21103 134551
21104 134551
21105 134551
21106 134551
21107 134551
21108 134551
21109 134551
21110 134551
21111 135137
21112 135137
21113 135137
21114 135137
21115 135137
21116 135137
21117 135137
21118 135137
21119 135137
21120 135137
21121 135500
21122 135500
21123 135500
21124 135500
21125 135500
21126 135500
21127 135500
21128 135500
21129 135500
21130 135500
21131 135804
21132 135804
21133 135804
21134 135804
21135 135804
21136 135804
21137 135804
21138 135804
21139 135804
21140 135804
21141 135863
21142 135863
21143 135863
21144 135863
21145 135863
21146 135863
21147 135863
21148 135863
21149 135863
21150 135863
21151 135635
21152 135635
21153 135635
21154 135635
21155 135635
21156 135635
21157 135635
21158 135635
21159 135635
21160 135635
21161 135012
21162 135012
21163 135012
21164 135012
21165 135012
21166 135012
21167 135012
21168 135012
21169 135012
21170 135012
21171 134606
21172 134606
21173 134606
21174 134606
21175 134606
21176 134606
21177 134606
21178 134606
21179 134606
21180 134606
21181 134044
21182 134044
21183 134044
21184 134044
21185 134044
21186 134044
21187 134044
21188 134044
21189 134044
21190 134044
21191 133522
21192 133522
21193 133522
21194 133522
21195 133522
21196 133522
21197 133522
21198 133522
21199 133522
21200 133522
21201 132819
21202 132819
21203 132819
21204 132819
21205 132819
21206 132819
21207 132819
21208 132819
21209 132819
21210 132819
21211 131944
21212 131944
21213 131944
21214 131944
21215 131944
21216 131944
21217 131944
21218 131944
21219 131944
21220 131944
21221 130721
21222 130721
21223 130721
21224 130721
21225 130721
21226 130721
21227 130721
21228 130721
21229 130721
21230 130721
21231 129744
21232 129744
21233 129744
21234 129744
21235 129744
21236 129744
21237 129744
21238 129744
21239 129744
21240 129744
21241 128901
21242 128901
21243 128901
21244 128901
21245 128901
21246 128901
21247 128901
21248 128901
21249 128901
21250 128901
21251 128299
21252 128299
21253 128299
21254 128299
21255 128299
21256 128299
21257 128299
21258 128299
21259 128299
21260 128299
21261 127844
21262 127844
21263 127844
21264 127844
21265 127844
21266 127844
21267 127844
21268 127844
21269 127844
21270 127844
21271 127309
21272 127309
21273 127309
21274 127309
21275 127309
21276 127309
21277 127309
21278 127309
21279 127309
21280 127309
21281 126561
21282 126561
21283 126561
21284 126561
21285 126561
21286 126561
21287 126561
21288 126561
21289 126561
21290 126561
21291 125893
21292 125893
21293 125893
21294 125893
21295 125893
21296 125893
21297 125893
21298 125893
21299 125893
21300 125893
21301 125147
21302 125147
21303 125147
21304 125147
21305 125147
21306 125147
21307 125147
21308 125147
21309 125147
21310 125147
21311 124482
21312 124482
21313 124482
21314 124482
21315 124482
21316 124482
21317 124482
21318 124482
21319 124482
21320 124482
21321 123984
21322 123984
21323 123984
21324 123984
21325 123984
21326 123984
21327 123984
21328 123984
21329 123984
21330 123984
21331 123616
21332 123616
21333 123616
21334 123616
21335 123616
21336 123616
21337 123616
21338 123616
21339 123616
21340 123616
21341 123353
21342 123353
21343 123353
21344 123353
21345 123353
21346 123353
21347 123353
21348 123353
21349 123353
21350 123353
21351 123449
21352 123449
21353 123449
21354 123449
21355 123449
21356 123449
21357 123449
21358 123449
21359 123449
21360 123449
21361 123625
21362 123625
21363 123625
21364 123625
21365 123625
21366 123625
21367 123625
21368 123625
21369 123625
21370 123625
21371 123639
21372 123639
21373 123639
21374 123639
21375 123639
21376 123639
21377 123639
21378 123639
21379 123639
21380 123639
21381 123849
21382 123849
21383 123849
21384 123849
21385 123849
21386 123849
21387 123849
21388 123849
21389 123849
21390 123849
21391 124186
21392 124186
21393 124186
21394 124186
21395 124186
21396 124186
21397 124186
21398 124186
21399 124186
21400 124186
21401 124816
21402 124816
21403 124816
21404 124816
21405 124816
21406 124816
21407 124816
21408 124816
21409 124816
21410 124816
21411 125551
21412 125551
21413 125551
21414 125551
21415 125551
21416 125551
21417 125551
21418 125551
21419 125551
21420 125551
21421 126451
21422 126451
21423 126451
21424 126451
21425 126451
21426 126451
21427 126451
21428 126451
21429 126451
21430 126451
21431 126949
21432 126949
21433 126949
21434 126949
21435 126949
21436 126949
21437 126949
21438 126949
21439 126949
21440 126949
21441 127262
21442 127262
21443 127262
21444 127262
21445 127262
21446 127262
21447 127262
21448 127262
21449 127262
21450 127262
21451 127434
21452 127434
21453 127434
21454 127434
21455 127434
21456 127434
21457 127434
21458 127434
21459 127434
21460 127434
21461 127838
21462 127838
21463 127838
21464 127838
21465 127838
21466 127838
21467 127838
21468 127838
21469 127838
21470 127838
21471 128695
21472 128695
21473 128695
21474 128695
21475 128695
21476 128695
21477 128695
21478 128695
21479 128695
21480 128695
21481 129555
21482 129555
21483 129555
21484 129555
21485 129555
21486 129555
21487 129555
21488 129555
21489 129555
21490 129555
21491 130258
21492 130258
21493 130258
21494 130258
21495 130258
21496 130258
21497 130258
21498 130258
21499 130258
21500 130258
21501 131059
21502 131059
21503 131059
21504 131059
21505 131059
21506 131059
21507 131059
21508 131059
21509 131059
21510 131059
21511 131864
21512 131864
21513 131864
21514 131864
21515 131864
21516 131864
21517 131864
21518 131864
21519 131864
21520 131864
21521 132641
21522 132641
21523 132641
21524 132641
21525 132641
21526 132641
21527 132641
21528 132641
21529 132641
21530 132641
21531 133463
21532 133463
21533 133463
21534 133463
21535 133463
21536 133463
21537 133463
21538 133463
21539 133463
21540 133463
21541 134357
21542 134357
21543 134357
21544 134357
21545 134357
21546 134357
21547 134357
21548 134357
21549 134357
21550 134357
21551 135059
21552 135059
21553 135059
21554 135059
21555 135059
21556 135059
21557 135059
21558 135059
21559 135059
21560 135059
21561 135849
21562 135849
21563 135849
21564 135849
21565 135849
21566 135849
21567 135849
21568 135849
21569 135849
21570 135849
21571 136736
21572 136736
21573 136736
21574 136736
21575 136736
21576 136736
21577 136736
21578 136736
21579 136736
21580 136736
21581 137533
21582 137533
21583 137533
21584 137533
21585 137533
21586 137533
21587 137533
21588 137533
21589 137533
21590 137533
21591 138395
21592 138395
21593 138395
21594 138395
21595 138395
21596 138395
21597 138395
21598 138395
21599 138395
21600 138395
21601 138890
21602 138890
21603 138890
21604 138890
21605 138890
21606 138890
21607 138890
21608 138890
21609 138890
21610 138890
21611 139433
21612 139433
21613 139433
21614 139433
21615 139433
21616 139433
21617 139433
21618 139433
21619 139433
21620 139433
21621 140041
21622 140041
21623 140041
21624 140041
21625 140041
21626 140041
21627 140041
21628 140041
21629 140041
21630 140041
21631 140969
21632 140969
21633 140969
21634 140969
21635 140969
21636 140969
21637 140969
21638 140969
21639 140969
21640 140969
21641 141948
21642 141948
21643 141948
21644 141948
21645 141948
21646 141948
21647 141948
21648 141948
21649 141948
21650 141948
21651 142958
21652 142958
21653 142958
21654 142958
21655 142958
21656 142958
21657 142958
21658 142958
21659 142958
21660 142958
21661 143485
21662 143485
21663 143485
21664 143485
21665 143485
21666 143485
21667 143485
21668 143485
21669 143485
21670 143485
21671 143395
21672 143395
21673 143395
21674 143395
21675 143395
21676 143395
21677 143395
21678 143395
21679 143395
21680 143395
21681 143470
21682 143470
21683 143470
21684 143470
21685 143470
21686 143470
21687 143470
21688 143470
21689 143470
21690 143470
21691 143795
21692 143795
21693 143795
21694 143795
21695 143795
21696 143795
21697 143795
21698 143795
21699 143795
21700 143795
21701 144156
21702 144156
21703 144156
21704 144156
21705 144156
21706 144156
21707 144156
21708 144156
21709 144156
21710 144156
21711 144413
21712 144413
21713 144413
21714 144413
21715 144413
21716 144413
21717 144413
21718 144413
21719 144413
21720 144413
21721 144671
21722 144671
21723 144671
21724 144671
21725 144671
21726 144671
21727 144671
21728 144671
21729 144671
21730 144671
21731 144772
21732 144772
21733 144772
21734 144772
21735 144772
21736 144772
21737 144772
21738 144772
21739 144772
21740 144772
21741 144926
21742 144926
21743 144926
21744 144926
21745 144926
21746 144926
21747 144926
21748 144926
21749 144926
21750 144926
21751 145082
21752 145082
21753 145082
21754 145082
21755 145082
21756 145082
21757 145082
21758 145082
21759 145082
21760 145082
21761 145013
21762 145013
21763 145013
21764 145013
21765 145013
21766 145013
21767 145013
21768 145013
21769 145013
21770 145013
21771 144710
21772 144710
21773 144710
21774 144710
21775 144710
21776 144710
21777 144710
21778 144710
21779 144710
21780 144710
21781 144364
21782 144364
21783 144364
21784 144364
21785 144364
21786 144364
21787 144364
21788 144364
21789 144364
21790 144364
21791 143794
21792 143794
21793 143794
21794 143794
21795 143794
21796 143794
21797 143794
21798 143794
21799 143794
21800 143794
21801 143669
21802 143669
21803 143669
21804 143669
21805 143669
21806 143669
21807 143669
21808 143669
21809 143669
21810 143669
21811 143571
21812 143571
21813 143571
21814 143571
21815 143571
21816 143571
21817 143571
21818 143571
21819 143571
21820 143571
21821 143373
21822 143373
21823 143373
21824 143373
21825 143373
21826 143373
21827 143373
21828 143373
21829 143373
21830 143373
21831 142839
21832 142839
21833 142839
21834 142839
21835 142839
21836 142839
21837 142839
21838 142839
21839 142839
21840 142839
21841 142346
21842 142346
21843 142346
21844 142346
21845 142346
21846 142346
21847 142346
21848 142346
21849 142346
21850 142346
21851 141868
21852 141868
21853 141868
21854 141868
21855 141868
21856 141868
21857 141868
21858 141868
21859 141868
21860 141868
21861 141546
21862 141546
21863 141546
21864 141546
21865 141546
21866 141546
21867 141546
21868 141546
21869 141546
21870 141546
21871 141485
21872 141485
21873 141485
21874 141485
21875 141485
21876 141485
21877 141485
21878 141485
21879 141485
21880 141485
21881 141531
21882 141531
21883 141531
21884 141531
21885 141531
21886 141531
21887 141531
21888 141531
21889 141531
21890 141531
21891 141326
21892 141326
21893 141326
21894 141326
21895 141326
21896 141326
21897 141326
21898 141326
21899 141326
21900 141326
21901 141049
21902 141049
21903 141049
21904 141049
21905 141049
21906 141049
21907 141049
21908 141049
21909 141049
21910 141049
21911 140876
21912 140876
21913 140876
21914 140876
21915 140876
21916 140876
21917 140876
21918 140876
21919 140876
21920 140876
21921 140529
21922 140529
21923 140529
21924 140529
21925 140529
21926 140529
21927 140529
21928 140529
21929 140529
21930 140529
21931 140075
21932 140075
21933 140075
21934 140075
21935 140075
21936 140075
21937 140075
21938 140075
21939 140075
21940 140075
21941 139363
21942 139363
21943 139363
21944 139363
21945 139363
21946 139363
21947 139363
21948 139363
21949 139363
21950 139363
21951 138640
21952 138640
21953 138640
21954 138640
21955 138640
21956 138640
21957 138640
21958 138640
21959 138640
21960 138640
21961 138121
21962 138121
21963 138121
21964 138121
21965 138121
21966 138121
21967 138121
21968 138121
21969 138121
21970 138121
21971 137818
21972 137818
21973 137818
21974 137818
21975 137818
21976 137818
21977 137818
21978 137818
21979 137818
21980 137818
21981 137365
21982 137365
21983 137365
21984 137365
21985 137365
21986 137365
21987 137365
21988 137365
21989 137365
21990 137365
21991 136871
21992 136871
21993 136871
21994 136871
21995 136871
21996 136871
21997 136871
21998 136871
21999 136871
22000 136871
22001 135823
22002 135823
22003 135823
22004 135823
22005 135823
22006 135823
22007 135823
22008 135823
22009 135823
22010 135823
22011 134631
22012 134631
22013 134631
22014 134631
22015 134631
22016 134631
22017 134631
22018 134631
22019 134631
22020 134631
22021 133455
22022 133455
22023 133455
22024 133455
22025 133455
22026 133455
22027 133455
22028 133455
22029 133455
22030 133455
22031 132389
22032 132389
22033 132389
22034 132389
22035 132389
22036 132389
22037 132389
22038 132389
22039 132389
22040 132389
22041 131331
22042 131331
22043 131331
22044 131331
22045 131331
22046 131331
22047 131331
22048 131331
22049 131331
22050 131331
22051 130317
22052 130317
22053 130317
22054 130317
22055 130317
22056 130317
22057 130317
22058 130317
22059 130317
22060 130317
22061 129612
22062 129612
22063 129612
22064 129612
22065 129612
22066 129612
22067 129612
22068 129612
22069 129612
22070 129612
22071 128741
22072 128741
22073 128741
22074 128741
22075 128741
22076 128741
22077 128741
22078 128741
22079 128741
22080 128741
22081 127586
22082 127586
22083 127586
22084 127586
22085 127586
22086 127586
22087 127586
22088 127586
22089 127586
22090 127586
22091 126460
22092 126460
22093 126460
22094 126460
22095 126460
22096 126460
22097 126460
22098 126460
22099 126460
22100 126460
22101 125254
22102 125254
22103 125254
22104 125254
22105 125254
22106 125254
22107 125254
22108 125254
22109 125254
22110 125254
22111 123887
22112 123887
22113 123887
22114 123887
22115 123887
22116 123887
22117 123887
22118 123887
22119 123887
22120 123887
22121 122709
22122 122709
22123 122709
22124 122709
22125 122709
22126 122709
22127 122709
22128 122709
22129 122709
22130 122709
22131 121681
22132 121681
22133 121681
22134 121681
22135 121681
22136 121681
22137 121681
22138 121681
22139 121681
22140 121681
22141 120781
22142 120781
22143 120781
22144 120781
22145 120781
22146 120781
22147 120781
22148 120781
22149 120781
22150 120781
22151 119858
22152 119858
22153 119858
22154 119858
22155 119858
22156 119858
22157 119858
22158 119858
22159 119858
22160 119858
22161 118913
22162 118913
22163 118913
22164 118913
22165 118913
22166 118913
22167 118913
22168 118913
22169 118913
22170 118913
22171 117806
22172 117806
22173 117806
22174 117806
22175 117806
22176 117806
22177 117806
22178 117806
22179 117806
22180 117806
22181 116890
22182 116890
22183 116890
22184 116890
22185 116890
22186 116890
22187 116890
22188 116890
22189 116890
22190 116890
22191 116083
22192 116083
22193 116083
22194 116083
22195 116083
22196 116083
22197 116083
22198 116083
22199 116083
22200 116083
22201 115613
22202 115613
22203 115613
22204 115613
22205 115613
22206 115613
22207 115613
22208 115613
22209 115613
22210 115613
22211 115304
22212 115304
22213 115304
22214 115304
22215 115304
22216 115304
22217 115304
22218 115304
22219 115304
22220 115304
22221 114949
22222 114949
22223 114949
22224 114949
22225 114949
22226 114949
22227 114949
22228 114949
22229 114949
22230 114949
22231 114599
22232 114599
22233 114599
22234 114599
22235 114599
22236 114599
22237 114599
22238 114599
22239 114599
22240 114599
22241 114261
22242 114261
22243 114261
22244 114261
22245 114261
22246 114261
22247 114261
22248 114261
22249 114261
22250 114261
22251 113719
22252 113719
22253 113719
22254 113719
22255 113719
22256 113719
22257 113719
22258 113719
22259 113719
22260 113719
22261 112870
22262 112870
22263 112870
22264 112870
22265 112870
22266 112870
22267 112870
22268 112870
22269 112870
22270 112870
22271 112252
22272 112252
22273 112252
22274 112252
22275 112252
22276 112252
22277 112252
22278 112252
22279 112252
22280 112252
22281 111808
22282 111808
22283 111808
22284 111808
22285 111808
22286 111808
22287 111808
22288 111808
22289 111808
22290 111808
22291 111532
22292 111532
22293 111532
22294 111532
22295 111532
22296 111532
22297 111532
22298 111532
22299 111532
22300 111532
22301 111425
22302 111425
22303 111425
22304 111425
22305 111425
22306 111425
22307 111425
22308 111425
22309 111425
22310 111425
22311 111522
22312 111522
22313 111522
22314 111522
22315 111522
22316 111522
22317 111522
22318 111522
22319 111522
22320 111522
22321 111763
22322 111763
22323 111763
22324 111763
22325 111763
22326 111763
22327 111763
22328 111763
22329 111763
22330 111763
22331 112128
22332 112128
22333 112128
22334 112128
22335 112128
22336 112128
22337 112128
22338 112128
22339 112128
22340 112128
22341 112663
22342 112663
22343 112663
22344 112663
22345 112663
22346 112663
22347 112663
22348 112663
22349 112663
22350 112663
22351 113173
22352 113173
22353 113173
22354 113173
22355 113173
22356 113173
22357 113173
22358 113173
22359 113173
22360 113173
22361 113723
22362 113723
22363 113723
22364 113723
22365 113723
22366 113723
22367 113723
22368 113723
22369 113723
22370 113723
22371 114717
22372 114717
22373 114717
22374 114717
22375 114717
22376 114717
22377 114717
22378 114717
22379 114717
22380 114717
22381 115728
22382 115728
22383 115728
22384 115728
22385 115728
22386 115728
22387 115728
22388 115728
22389 115728
22390 115728
22391 116735
22392 116735
22393 116735
22394 116735
22395 116735
22396 116735
22397 116735
22398 116735
22399 116735
22400 116735
22401 117756
22402 117756
22403 117756
22404 117756
22405 117756
22406 117756
22407 117756
22408 117756
22409 117756
22410 117756
22411 118606
22412 118606
22413 118606
22414 118606
22415 118606
22416 118606
22417 118606
22418 118606
22419 118606
22420 118606
22421 119606
22422 119606
22423 119606
22424 119606
22425 119606
22426 119606
22427 119606
22428 119606
22429 119606
22430 119606
22431 120761
22432 120761
22433 120761
22434 120761
22435 120761
22436 120761
22437 120761
22438 120761
22439 120761
22440 120761
22441 122029
22442 122029
22443 122029
22444 122029
22445 122029
22446 122029
22447 122029
22448 122029
22449 122029
22450 122029
22451 123551
22452 123551
22453 123551
22454 123551
22455 123551
22456 123551
22457 123551
22458 123551
22459 123551
22460 123551
22461 124960
22462 124960
22463 124960
22464 124960
22465 124960
22466 124960
22467 124960
22468 124960
22469 124960
22470 124960
22471 126206
22472 126206
22473 126206
22474 126206
22475 126206
22476 126206
22477 126206
22478 126206
22479 126206
22480 126206
22481 127336
22482 127336
22483 127336
22484 127336
22485 127336
22486 127336
22487 127336
22488 127336
22489 127336
22490 127336
22491 128386
22492 128386
22493 128386
22494 128386
22495 128386
22496 128386
22497 128386
22498 128386
22499 128386
22500 128386
22501 129227
22502 129227
22503 129227
22504 129227
22505 129227
22506 129227
22507 129227
22508 129227
22509 129227
22510 129227
22511 129934
22512 129934
22513 129934
22514 129934
22515 129934
22516 129934
22517 129934
22518 129934
22519 129934
22520 129934
22521 130224
22522 130224
22523 130224
22524 130224
22525 130224
22526 130224
22527 130224
22528 130224
22529 130224
22530 130224
22531 130367
22532 130367
22533 130367
22534 130367
22535 130367
22536 130367
22537 130367
22538 130367
22539 130367
22540 130367
22541 130323
22542 130323
22543 130323
22544 130323
22545 130323
22546 130323
22547 130323
22548 130323
22549 130323
22550 130323
22551 130456
22552 130456
22553 130456
22554 130456
22555 130456
22556 130456
22557 130456
22558 130456
22559 130456
22560 130456
22561 130461
22562 130461
22563 130461
22564 130461
22565 130461
22566 130461
22567 130461
22568 130461
22569 130461
22570 130461
22571 129777
22572 129777
22573 129777
22574 129777
22575 129777
22576 129777
22577 129777
22578 129777
22579 129777
22580 129777
22581 128971
22582 128971
22583 128971
22584 128971
22585 128971
22586 128971
22587 128971
22588 128971
22589 128971
22590 128971
22591 128175
22592 128175
22593 128175
22594 128175
22595 128175
22596 128175
22597 128175
22598 128175
22599 128175
22600 128175
22601 127258
22602 127258
22603 127258
22604 127258
22605 127258
22606 127258
22607 127258
22608 127258
22609 127258
22610 127258
22611 126472
22612 126472
22613 126472
22614 126472
22615 126472
22616 126472
22617 126472
22618 126472
22619 126472
22620 126472
22621 125653
22622 125653
22623 125653
22624 125653
22625 125653
22626 125653
22627 125653
22628 125653
22629 125653
22630 125653
22631 124956
22632 124956
22633 124956
22634 124956
22635 124956
22636 124956
22637 124956
22638 124956
22639 124956
22640 124956
22641 124103
22642 124103
22643 124103
22644 124103
22645 124103
22646 124103
22647 124103
22648 124103
22649 124103
22650 124103
22651 123060
22652 123060
22653 123060
22654 123060
22655 123060
22656 123060
22657 123060
22658 123060
22659 123060
22660 123060
22661 122203
22662 122203
22663 122203
22664 122203
22665 122203
22666 122203
22667 122203
22668 122203
22669 122203
22670 122203
22671 121504
22672 121504
22673 121504
22674 121504
22675 121504
22676 121504
22677 121504
22678 121504
22679 121504
22680 121504
22681 120916
22682 120916
22683 120916
22684 120916
22685 120916
22686 120916
22687 120916
22688 120916
22689 120916
22690 120916
22691 120259
22692 120259
22693 120259
22694 120259
22695 120259
22696 120259
22697 120259
22698 120259
22699 120259
22700 120259
22701 119834
22702 119834
22703 119834
22704 119834
22705 119834
22706 119834
22707 119834
22708 119834
22709 119834
22710 119834
22711 119433
22712 119433
22713 119433
22714 119433
22715 119433
22716 119433
22717 119433
22718 119433
22719 119433
22720 119433
22721 119370
22722 119370
22723 119370
22724 119370
22725 119370
22726 119370
22727 119370
22728 119370
22729 119370
22730 119370
22731 119352
22732 119352
22733 119352
22734 119352
22735 119352
22736 119352
22737 119352
22738 119352
22739 119352
22740 119352
22741 119447
22742 119447
22743 119447
22744 119447
22745 119447
22746 119447
22747 119447
22748 119447
22749 119447
22750 119447
22751 119370
22752 119370
22753 119370
22754 119370
22755 119370
22756 119370
22757 119370
22758 119370
22759 119370
22760 119370
22761 119302
22762 119302
22763 119302
22764 119302
22765 119302
22766 119302
22767 119302
22768 119302
22769 119302
22770 119302
22771 119748
22772 119748
22773 119748
22774 119748
22775 119748
22776 119748
22777 119748
22778 119748
22779 119748
22780 119748
22781 120358
22782 120358
22783 120358
22784 120358
22785 120358
22786 120358
22787 120358
22788 120358
22789 120358
22790 120358
22791 120916
22792 120916
22793 120916
22794 120916
22795 120916
22796 120916
22797 120916
22798 120916
22799 120916
22800 120916
22801 121431
22802 121431
22803 121431
22804 121431
22805 121431
22806 121431
22807 121431
22808 121431
22809 121431
22810 121431
22811 121943
22812 121943
22813 121943
22814 121943
22815 121943
22816 121943
22817 121943
22818 121943
22819 121943
22820 121943
22821 122528
22822 122528
22823 122528
22824 122528
22825 122528
22826 122528
22827 122528
22828 122528
22829 122528
22830 122528
22831 122697
22832 122697
22833 122697
22834 122697
22835 122697
22836 122697
22837 122697
22838 122697
22839 122697
22840 122697
22841 122944
22842 122944
22843 122944
22844 122944
22845 122944
22846 122944
22847 122944
22848 122944
22849 122944
22850 122944
22851 123426
22852 123426
22853 123426
22854 123426
22855 123426
22856 123426
22857 123426
22858 123426
22859 123426
22860 123426
22861 123855
22862 123855
22863 123855
22864 123855
22865 123855
22866 123855
22867 123855
22868 123855
22869 123855
22870 123855
22871 124191
22872 124191
22873 124191
22874 124191
22875 124191
22876 124191
22877 124191
22878 124191
22879 124191
22880 124191
22881 124409
22882 124409
22883 124409
22884 124409
22885 124409
22886 124409
22887 124409
22888 124409
22889 124409
22890 124409
22891 124701
22892 124701
22893 124701
22894 124701
22895 124701
22896 124701
22897 124701
22898 124701
22899 124701
22900 124701
22901 124884
22902 124884
22903 124884
22904 124884
22905 124884
22906 124884
22907 124884
22908 124884
22909 124884
22910 124884
22911 125147
22912 125147
22913 125147
22914 125147
22915 125147
22916 125147
22917 125147
22918 125147
22919 125147
22920 125147
22921 125249
22922 125249
22923 125249
22924 125249
22925 125249
22926 125249
22927 125249
22928 125249
22929 125249
22930 125249
22931 125281
22932 125281
22933 125281
22934 125281
22935 125281
22936 125281
22937 125281
22938 125281
22939 125281
22940 125281
22941 125155
22942 125155
22943 125155
22944 125155
22945 125155
22946 125155
22947 125155
22948 125155
22949 125155
22950 125155
22951 125281
22952 125281
22953 125281
22954 125281
22955 125281
22956 125281
22957 125281
22958 125281
22959 125281
22960 125281
22961 125492
22962 125492
22963 125492
22964 125492
22965 125492
22966 125492
22967 125492
22968 125492
22969 125492
22970 125492
22971 125416
22972 125416
22973 125416
22974 125416
22975 125416
22976 125416
22977 125416
22978 125416
22979 125416
22980 125416
22981 125301
22982 125301
22983 125301
22984 125301
22985 125301
22986 125301
22987 125301
22988 125301
22989 125301
22990 125301
22991 125298
22992 125298
22993 125298
22994 125298
22995 125298
22996 125298
22997 125298
22998 125298
22999 125298
23000 125298
23001 125391
23002 125391
23003 125391
23004 125391
23005 125391
23006 125391
23007 125391
23008 125391
23009 125391
23010 125391
23011 125374
23012 125374
23013 125374
23014 125374
23015 125374
23016 125374
23017 125374
23018 125374
23019 125374
23020 125374
23021 125146
23022 125146
23023 125146
23024 125146
23025 125146
23026 125146
23027 125146
23028 125146
23029 125146
23030 125146
23031 125133
23032 125133
23033 125133
23034 125133
23035 125133
23036 125133
23037 125133
23038 125133
23039 125133
23040 125133
23041 125080
23042 125080
23043 125080
23044 125080
23045 125080
23046 125080
23047 125080
23048 125080
23049 125080
23050 125080
23051 124816
23052 124816
23053 124816
23054 124816
23055 124816
23056 124816
23057 124816
23058 124816
23059 124816
23060 124816
23061 124729
23062 124729
23063 124729
23064 124729
23065 124729
23066 124729
23067 124729
23068 124729
23069 124729
23070 124729
23071 124651
23072 124651
23073 124651
23074 124651
23075 124651
23076 124651
23077 124651
23078 124651
23079 124651
23080 124651
23081 124696
23082 124696
23083 124696
23084 124696
23085 124696
23086 124696
23087 124696
23088 124696
23089 124696
23090 124696
23091 124748
23092 124748
23093 124748
23094 124748
23095 124748
23096 124748
23097 124748
23098 124748
23099 124748
23100 124748
23101 124729
23102 124729
23103 124729
23104 124729
23105 124729
23106 124729
23107 124729
23108 124729
23109 124729
23110 124729
23111 124582
23112 124582
23113 124582
23114 124582
23115 124582
23116 124582
23117 124582
23118 124582
23119 124582
23120 124582
23121 124417
23122 124417
23123 124417
23124 124417
23125 124417
23126 124417
23127 124417
23128 124417
23129 124417
23130 124417
23131 124450
23132 124450
23133 124450
23134 124450
23135 124450
23136 124450
23137 124450
23138 124450
23139 124450
23140 124450
23141 124648
23142 124648
23143 124648
23144 124648
23145 124648
23146 124648
23147 124648
23148 124648
23149 124648
23150 124648
23151 124638
23152 124638
23153 124638
23154 124638
23155 124638
23156 124638
23157 124638
23158 124638
23159 124638
23160 124638
23161 124641
23162 124641
23163 124641
23164 124641
23165 124641
23166 124641
23167 124641
23168 124641
23169 124641
23170 124641
23171 124790
23172 124790
23173 124790
23174 124790
23175 124790
23176 124790
23177 124790
23178 124790
23179 124790
23180 124790
23181 124835
23182 124835
23183 124835
23184 124835
23185 124835
23186 124835
23187 124835
23188 124835
23189 124835
23190 124835
23191 124630
23192 124630
23193 124630
23194 124630
23195 124630
23196 124630
23197 124630
23198 124630
23199 124630
23200 124630
23201 124558
23202 124558
23203 124558
23204 124558
23205 124558
23206 124558
23207 124558
23208 124558
23209 124558
23210 124558
23211 124605
23212 124605
23213 124605
23214 124605
23215 124605
23216 124605
23217 124605
23218 124605
23219 124605
23220 124605
23221 124736
23222 124736
23223 124736
23224 124736
23225 124736
23226 124736
23227 124736
23228 124736
23229 124736
23230 124736
23231 124909
23232 124909
23233 124909
23234 124909
23235 124909
23236 124909
23237 124909
23238 124909
23239 124909
23240 124909
23241 125040
23242 125040
23243 125040
23244 125040
23245 125040
23246 125040
23247 125040
23248 125040
23249 125040
23250 125040
23251 125213
23252 125213
23253 125213
23254 125213
23255 125213
23256 125213
23257 125213
23258 125213
23259 125213
23260 125213
23261 125112
23262 125112
23263 125112
23264 125112
23265 125112
23266 125112
23267 125112
23268 125112
23269 125112
23270 125112
23271 125039
23272 125039
23273 125039
23274 125039
23275 125039
23276 125039
23277 125039
23278 125039
23279 125039
23280 125039
23281 124820
23282 124820
23283 124820
23284 124820
23285 124820
23286 124820
23287 124820
23288 124820
23289 124820
23290 124820
23291 124518
23292 124518
23293 124518
23294 124518
23295 124518
23296 124518
23297 124518
23298 124518
23299 124518
23300 124518
23301 124240
23302 124240
23303 124240
23304 124240
23305 124240
23306 124240
23307 124240
23308 124240
23309 124240
23310 124240
23311 124088
23312 124088
23313 124088
23314 124088
23315 124088
23316 124088
23317 124088
23318 124088
23319 124088
23320 124088
23321 124049
23322 124049
23323 124049
23324 124049
23325 124049
23326 124049
23327 124049
23328 124049
23329 124049
23330 124049
23331 123819
23332 123819
23333 123819
23334 123819
23335 123819
23336 123819
23337 123819
23338 123819
23339 123819
23340 123819
23341 123455
23342 123455
23343 123455
23344 123455
23345 123455
23346 123455
23347 123455
23348 123455
23349 123455
23350 123455
23351 123009
23352 123009
23353 123009
23354 123009
23355 123009
23356 123009
23357 123009
23358 123009
23359 123009
23360 123009
23361 122488
23362 122488
23363 122488
23364 122488
23365 122488
23366 122488
23367 122488
23368 122488
23369 122488
23370 122488
23371 121787
23372 121787
23373 121787
23374 121787
23375 121787
23376 121787
23377 121787
23378 121787
23379 121787
23380 121787
23381 121079
23382 121079
23383 121079
23384 121079
23385 121079
23386 121079
23387 121079
23388 121079
23389 121079
23390 121079
23391 120680
23392 120680
23393 120680
23394 120680
23395 120680
23396 120680
23397 120680
23398 120680
23399 120680
23400 120680
23401 120080
23402 120080
23403 120080
23404 120080
23405 120080
23406 120080
23407 120080
23408 120080
23409 120080
23410 120080
23411 119531
23412 119531
23413 119531
23414 119531
23415 119531
23416 119531
23417 119531
23418 119531
23419 119531
23420 119531
23421 119005
23422 119005
23423 119005
23424 119005
23425 119005
23426 119005
23427 119005
23428 119005
23429 119005
23430 119005
23431 118408
23432 118408
23433 118408
23434 118408
23435 118408
23436 118408
23437 118408
23438 118408
23439 118408
23440 118408
23441 117838
23442 117838
23443 117838
23444 117838
23445 117838
23446 117838
23447 117838
23448 117838
23449 117838
23450 117838
23451 117123
23452 117123
23453 117123
23454 117123
23455 117123
23456 117123
23457 117123
23458 117123
23459 117123
23460 117123
23461 116582
23462 116582
23463 116582
23464 116582
23465 116582
23466 116582
23467 116582
23468 116582
23469 116582
23470 116582
23471 116110
23472 116110
23473 116110
23474 116110
23475 116110
23476 116110
23477 116110
23478 116110
23479 116110
23480 116110
23481 116020
23482 116020
23483 116020
23484 116020
23485 116020
23486 116020
23487 116020
23488 116020
23489 116020
23490 116020
23491 116132
23492 116132
23493 116132
23494 116132
23495 116132
23496 116132
23497 116132
23498 116132
23499 116132
23500 116132
23501 116231
23502 116231
23503 116231
23504 116231
23505 116231
23506 116231
23507 116231
23508 116231
23509 116231
23510 116231
23511 116165
23512 116165
23513 116165
23514 116165
23515 116165
23516 116165
23517 116165
23518 116165
23519 116165
23520 116165
23521 115992
23522 115992
23523 115992
23524 115992
23525 115992
23526 115992
23527 115992
23528 115992
23529 115992
23530 115992
23531 115792
23532 115792
23533 115792
23534 115792
23535 115792
23536 115792
23537 115792
23538 115792
23539 115792
23540 115792
23541 115633
23542 115633
23543 115633
23544 115633
23545 115633
23546 115633
23547 115633
23548 115633
23549 115633
23550 115633
23551 115570
23552 115570
23553 115570
23554 115570
23555 115570
23556 115570
23557 115570
23558 115570
23559 115570
23560 115570
23561 115555
23562 115555
23563 115555
23564 115555
23565 115555
23566 115555
23567 115555
23568 115555
23569 115555
23570 115555
23571 115946
23572 115946
23573 115946
23574 115946
23575 115946
23576 115946
23577 115946
23578 115946
23579 115946
23580 115946
23581 116446
23582 116446
23583 116446
23584 116446
23585 116446
23586 116446
23587 116446
23588 116446
23589 116446
23590 116446
23591 116666
23592 116666
23593 116666
23594 116666
23595 116666
23596 116666
23597 116666
23598 116666
23599 116666
23600 116666
23601 116868
23602 116868
23603 116868
23604 116868
23605 116868
23606 116868
23607 116868
23608 116868
23609 116868
23610 116868
23611 116837
23612 116837
23613 116837
23614 116837
23615 116837
23616 116837
23617 116837
23618 116837
23619 116837
23620 116837
23621 116663
23622 116663
23623 116663
23624 116663
23625 116663
23626 116663
23627 116663
23628 116663
23629 116663
23630 116663
23631 116422
23632 116422
23633 116422
23634 116422
23635 116422
23636 116422
23637 116422
23638 116422
23639 116422
23640 116422
23641 116179
23642 116179
23643 116179
23644 116179
23645 116179
23646 116179
23647 116179
23648 116179
23649 116179
23650 116179
23651 116195
23652 116195
23653 116195
23654 116195
23655 116195
23656 116195
23657 116195
23658 116195
23659 116195
23660 116195
23661 116219
23662 116219
23663 116219
23664 116219
23665 116219
23666 116219
23667 116219
23668 116219
23669 116219
23670 116219
23671 115957
23672 115957
23673 115957
23674 115957
23675 115957
23676 115957
23677 115957
23678 115957
23679 115957
23680 115957
23681 115078
23682 115078
23683 115078
23684 115078
23685 115078
23686 115078
23687 115078
23688 115078
23689 115078
23690 115078
23691 113905
23692 113905
23693 113905
23694 113905
23695 113905
23696 113905
23697 113905
23698 113905
23699 113905
23700 113905
23701 112764
23702 112764
23703 112764
23704 112764
23705 112764
23706 112764
23707 112764
23708 112764
23709 112764
23710 112764
23711 111743
23712 111743
23713 111743
23714 111743
23715 111743
23716 111743
23717 111743
23718 111743
23719 111743
23720 111743
23721 110606
23722 110606
23723 110606
23724 110606
23725 110606
23726 110606
23727 110606
23728 110606
23729 110606
23730 110606
23731 109448
23732 109448
23733 109448
23734 109448
23735 109448
23736 109448
23737 109448
23738 109448
23739 109448
23740 109448
23741 108239
23742 108239
23743 108239
23744 108239
23745 108239
23746 108239
23747 108239
23748 108239
23749 108239
23750 108239
23751 107072
23752 107072
23753 107072
23754 107072
23755 107072
23756 107072
23757 107072
23758 107072
23759 107072
23760 107072
23761 105759
23762 105759
23763 105759
23764 105759
23765 105759
23766 105759
23767 105759
23768 105759
23769 105759
23770 105759
23771 104031
23772 104031
23773 104031
23774 104031
23775 104031
23776 104031
23777 104031
23778 104031
23779 104031
23780 104031
23781 102262
23782 102262
23783 102262
23784 102262
23785 102262
23786 102262
23787 102262
23788 102262
23789 102262
23790 102262
23791 100627
23792 100627
23793 100627
23794 100627
23795 100627
23796 100627
23797 100627
23798 100627
23799 100627
23800 100627
23801 99128.5
23802 99128.5
23803 99128.5
23804 99128.5
23805 99128.5
23806 99128.5
23807 99128.5
23808 99128.5
23809 99128.5
23810 99128.5
23811 97918.1
23812 97918.1
23813 97918.1
23814 97918.1
23815 97918.1
23816 97918.1
23817 97918.1
23818 97918.1
23819 97918.1
23820 97918.1
23821 96899.9
23822 96899.9
23823 96899.9
23824 96899.9
23825 96899.9
23826 96899.9
23827 96899.9
23828 96899.9
23829 96899.9
23830 96899.9
23831 96015.5
23832 96015.5
23833 96015.5
23834 96015.5
23835 96015.5
23836 96015.5
23837 96015.5
23838 96015.5
23839 96015.5
23840 96015.5
23841 95126.2
23842 95126.2
23843 95126.2
23844 95126.2
23845 95126.2
23846 95126.2
23847 95126.2
23848 95126.2
23849 95126.2
23850 95126.2
23851 94053.3
23852 94053.3
23853 94053.3
23854 94053.3
23855 94053.3
23856 94053.3
23857 94053.3
23858 94053.3
23859 94053.3
23860 94053.3
23861 92823.4
23862 92823.4
23863 92823.4
23864 92823.4
23865 92823.4
23866 92823.4
23867 92823.4
23868 92823.4
23869 92823.4
23870 92823.4
23871 91839.2
23872 91839.2
23873 91839.2
23874 91839.2
23875 91839.2
23876 91839.2
23877 91839.2
23878 91839.2
23879 91839.2
23880 91839.2
23881 91181.1
23882 91181.1
23883 91181.1
23884 91181.1
23885 91181.1
23886 91181.1
23887 91181.1
23888 91181.1
23889 91181.1
23890 91181.1
23891 91029
23892 91029
23893 91029
23894 91029
23895 91029
23896 91029
23897 91029
23898 91029
23899 91029
23900 91029
23901 91036.3
23902 91036.3
23903 91036.3
23904 91036.3
23905 91036.3
23906 91036.3
23907 91036.3
23908 91036.3
23909 91036.3
23910 91036.3
23911 91120.2
23912 91120.2
23913 91120.2
23914 91120.2
23915 91120.2
23916 91120.2
23917 91120.2
23918 91120.2
23919 91120.2
23920 91120.2
23921 91497.4
23922 91497.4
23923 91497.4
23924 91497.4
23925 91497.4
23926 91497.4
23927 91497.4
23928 91497.4
23929 91497.4
23930 91497.4
23931 91964.5
23932 91964.5
23933 91964.5
23934 91964.5
23935 91964.5
23936 91964.5
23937 91964.5
23938 91964.5
23939 91964.5
23940 91964.5
23941 92518
23942 92518
23943 92518
23944 92518
23945 92518
23946 92518
23947 92518
23948 92518
23949 92518
23950 92518
23951 93024.1
23952 93024.1
23953 93024.1
23954 93024.1
23955 93024.1
23956 93024.1
23957 93024.1
23958 93024.1
23959 93024.1
23960 93024.1
23961 93632.3
23962 93632.3
23963 93632.3
23964 93632.3
23965 93632.3
23966 93632.3
23967 93632.3
23968 93632.3
23969 93632.3
23970 93632.3
23971 94425.5
23972 94425.5
23973 94425.5
23974 94425.5
23975 94425.5
23976 94425.5
23977 94425.5
23978 94425.5
23979 94425.5
23980 94425.5
23981 95196.8
23982 95196.8
23983 95196.8
23984 95196.8
23985 95196.8
23986 95196.8
23987 95196.8
23988 95196.8
23989 95196.8
23990 95196.8
23991 96107.9
23992 96107.9
23993 96107.9
23994 96107.9
23995 96107.9
23996 96107.9
23997 96107.9
23998 96107.9
23999 96107.9
24000 96107.9
24001 96971.7
24002 96971.7
24003 96971.7
24004 96971.7
24005 96971.7
24006 96971.7
24007 96971.7
24008 96971.7
24009 96971.7
24010 96971.7
24011 97796.5
24012 97796.5
24013 97796.5
24014 97796.5
24015 97796.5
24016 97796.5
24017 97796.5
24018 97796.5
24019 97796.5
24020 97796.5
24021 98633.4
24022 98633.4
24023 98633.4
24024 98633.4
24025 98633.4
24026 98633.4
24027 98633.4
24028 98633.4
24029 98633.4
24030 98633.4
24031 99422.9
24032 99422.9
24033 99422.9
24034 99422.9
24035 99422.9
24036 99422.9
24037 99422.9
24038 99422.9
24039 99422.9
24040 99422.9
24041 100305
24042 100305
24043 100305
24044 100305
24045 100305
24046 100305
24047 100305
24048 100305
24049 100305
24050 100305
24051 101380
24052 101380
24053 101380
24054 101380
24055 101380
24056 101380
24057 101380
24058 101380
24059 101380
24060 101380
24061 102515
24062 102515
24063 102515
24064 102515
24065 102515
24066 102515
24067 102515
24068 102515
24069 102515
24070 102515
24071 103755
24072 103755
24073 103755
24074 103755
24075 103755
24076 103755
24077 103755
24078 103755
24079 103755
24080 103755
24081 105043
24082 105043
24083 105043
24084 105043
24085 105043
24086 105043
24087 105043
24088 105043
24089 105043
24090 105043
24091 105692
24092 105692
24093 105692
24094 105692
24095 105692
24096 105692
24097 105692
24098 105692
24099 105692
24100 105692
24101 106209
24102 106209
24103 106209
24104 106209
24105 106209
24106 106209
24107 106209
24108 106209
24109 106209
24110 106209
24111 106617
24112 106617
24113 106617
24114 106617
24115 106617
24116 106617
24117 106617
24118 106617
24119 106617
24120 106617
24121 106958
24122 106958
24123 106958
24124 106958
24125 106958
24126 106958
24127 106958
24128 106958
24129 106958
24130 106958
24131 107404
24132 107404
24133 107404
24134 107404
24135 107404
24136 107404
24137 107404
24138 107404
24139 107404
24140 107404
24141 107836
24142 107836
24143 107836
24144 107836
24145 107836
24146 107836
24147 107836
24148 107836
24149 107836
24150 107836
24151 108262
24152 108262
24153 108262
24154 108262
24155 108262
24156 108262
24157 108262
24158 108262
24159 108262
24160 108262
24161 108824
24162 108824
24163 108824
24164 108824
24165 108824
24166 108824
24167 108824
24168 108824
24169 108824
24170 108824
24171 109375
24172 109375
24173 109375
24174 109375
24175 109375
24176 109375
24177 109375
24178 109375
24179 109375
24180 109375
24181 110054
24182 110054
24183 110054
24184 110054
24185 110054
24186 110054
24187 110054
24188 110054
24189 110054
24190 110054
24191 110445
24192 110445
24193 110445
24194 110445
24195 110445
24196 110445
24197 110445
24198 110445
24199 110445
24200 110445
24201 110744
24202 110744
24203 110744
24204 110744
24205 110744
24206 110744
24207 110744
24208 110744
24209 110744
24210 110744
24211 110739
24212 110739
24213 110739
24214 110739
24215 110739
24216 110739
24217 110739
24218 110739
24219 110739
24220 110739
24221 110638
24222 110638
24223 110638
24224 110638
24225 110638
24226 110638
24227 110638
24228 110638
24229 110638
24230 110638
24231 110430
24232 110430
24233 110430
24234 110430
24235 110430
24236 110430
24237 110430
24238 110430
24239 110430
24240 110430
24241 110123
24242 110123
24243 110123
24244 110123
24245 110123
24246 110123
24247 110123
24248 110123
24249 110123
24250 110123
24251 109666
24252 109666
24253 109666
24254 109666
24255 109666
24256 109666
24257 109666
24258 109666
24259 109666
24260 109666
24261 109372
24262 109372
24263 109372
24264 109372
24265 109372
24266 109372
24267 109372
24268 109372
24269 109372
24270 109372
24271 108667
24272 108667
24273 108667
24274 108667
24275 108667
24276 108667
24277 108667
24278 108667
24279 108667
24280 108667
24281 107847
24282 107847
24283 107847
24284 107847
24285 107847
24286 107847
24287 107847
24288 107847
24289 107847
24290 107847
24291 107166
24292 107166
24293 107166
24294 107166
24295 107166
24296 107166
24297 107166
24298 107166
24299 107166
24300 107166
24301 106451
24302 106451
24303 106451
24304 106451
24305 106451
24306 106451
24307 106451
24308 106451
24309 106451
24310 106451
24311 105922
24312 105922
24313 105922
24314 105922
24315 105922
24316 105922
24317 105922
24318 105922
24319 105922
24320 105922
24321 105406
24322 105406
24323 105406
24324 105406
24325 105406
24326 105406
24327 105406
24328 105406
24329 105406
24330 105406
24331 104760
24332 104760
24333 104760
24334 104760
24335 104760
24336 104760
24337 104760
24338 104760
24339 104760
24340 104760
24341 104139
24342 104139
24343 104139
24344 104139
24345 104139
24346 104139
24347 104139
24348 104139
24349 104139
24350 104139
24351 103471
24352 103471
24353 103471
24354 103471
24355 103471
24356 103471
24357 103471
24358 103471
24359 103471
24360 103471
24361 102824
24362 102824
24363 102824
24364 102824
24365 102824
24366 102824
24367 102824
24368 102824
24369 102824
24370 102824
24371 102212
24372 102212
24373 102212
24374 102212
24375 102212
24376 102212
24377 102212
24378 102212
24379 102212
24380 102212
24381 101520
24382 101520
24383 101520
24384 101520
24385 101520
24386 101520
24387 101520
24388 101520
24389 101520
24390 101520
24391 101063
24392 101063
24393 101063
24394 101063
24395 101063
24396 101063
24397 101063
24398 101063
24399 101063
24400 101063
24401 100783
24402 100783
24403 100783
24404 100783
24405 100783
24406 100783
24407 100783
24408 100783
24409 100783
24410 100783
24411 100710
24412 100710
24413 100710
24414 100710
24415 100710
24416 100710
24417 100710
24418 100710
24419 100710
24420 100710
24421 100608
24422 100608
24423 100608
24424 100608
24425 100608
24426 100608
24427 100608
24428 100608
24429 100608
24430 100608
24431 100666
24432 100666
24433 100666
24434 100666
24435 100666
24436 100666
24437 100666
24438 100666
24439 100666
24440 100666
24441 100931
24442 100931
24443 100931
24444 100931
24445 100931
24446 100931
24447 100931
24448 100931
24449 100931
24450 100931
24451 101274
24452 101274
24453 101274
24454 101274
24455 101274
24456 101274
24457 101274
24458 101274
24459 101274
24460 101274
24461 101478
24462 101478
24463 101478
24464 101478
24465 101478
24466 101478
24467 101478
24468 101478
24469 101478
24470 101478
24471 102097
24472 102097
24473 102097
24474 102097
24475 102097
24476 102097
24477 102097
24478 102097
24479 102097
24480 102097
24481 102760
24482 102760
24483 102760
24484 102760
24485 102760
24486 102760
24487 102760
24488 102760
24489 102760
24490 102760
24491 103648
24492 103648
24493 103648
24494 103648
24495 103648
24496 103648
24497 103648
24498 103648
24499 103648
24500 103648
24501 104581
24502 104581
24503 104581
24504 104581
24505 104581
24506 104581
24507 104581
24508 104581
24509 104581
24510 104581
24511 105408
24512 105408
24513 105408
24514 105408
24515 105408
24516 105408
24517 105408
24518 105408
24519 105408
24520 105408
24521 106121
24522 106121
24523 106121
24524 106121
24525 106121
24526 106121
24527 106121
24528 106121
24529 106121
24530 106121
24531 106880
24532 106880
24533 106880
24534 106880
24535 106880
24536 106880
24537 106880
24538 106880
24539 106880
24540 106880
24541 107701
24542 107701
24543 107701
24544 107701
24545 107701
24546 107701
24547 107701
24548 107701
24549 107701
24550 107701
24551 108689
24552 108689
24553 108689
24554 108689
24555 108689
24556 108689
24557 108689
24558 108689
24559 108689
24560 108689
24561 109424
24562 109424
24563 109424
24564 109424
24565 109424
24566 109424
24567 109424
24568 109424
24569 109424
24570 109424
24571 109987
24572 109987
24573 109987
24574 109987
24575 109987
24576 109987
24577 109987
24578 109987
24579 109987
24580 109987
24581 110671
24582 110671
24583 110671
24584 110671
24585 110671
24586 110671
24587 110671
24588 110671
24589 110671
24590 110671
24591 111314
24592 111314
24593 111314
24594 111314
24595 111314
24596 111314
24597 111314
24598 111314
24599 111314
24600 111314
24601 111825
24602 111825
24603 111825
24604 111825
24605 111825
24606 111825
24607 111825
24608 111825
24609 111825
24610 111825
24611 112457
24612 112457
24613 112457
24614 112457
24615 112457
24616 112457
24617 112457
24618 112457
24619 112457
24620 112457
24621 113179
24622 113179
24623 113179
24624 113179
24625 113179
24626 113179
24627 113179
24628 113179
24629 113179
24630 113179
24631 113926
24632 113926
24633 113926
24634 113926
24635 113926
24636 113926
24637 113926
24638 113926
24639 113926
24640 113926
24641 114386
24642 114386
24643 114386
24644 114386
24645 114386
24646 114386
24647 114386
24648 114386
24649 114386
24650 114386
24651 114880
24652 114880
24653 114880
24654 114880
24655 114880
24656 114880
24657 114880
24658 114880
24659 114880
24660 114880
24661 115384
24662 115384
24663 115384
24664 115384
24665 115384
24666 115384
24667 115384
24668 115384
24669 115384
24670 115384
24671 115610
24672 115610
24673 115610
24674 115610
24675 115610
24676 115610
24677 115610
24678 115610
24679 115610
24680 115610
24681 115858
24682 115858
24683 115858
24684 115858
24685 115858
24686 115858
24687 115858
24688 115858
24689 115858
24690 115858
24691 115980
24692 115980
24693 115980
24694 115980
24695 115980
24696 115980
24697 115980
24698 115980
24699 115980
24700 115980
24701 116161
24702 116161
24703 116161
24704 116161
24705 116161
24706 116161
24707 116161
24708 116161
24709 116161
24710 116161
24711 116275
24712 116275
24713 116275
24714 116275
24715 116275
24716 116275
24717 116275
24718 116275
24719 116275
24720 116275
24721 116474
24722 116474
24723 116474
24724 116474
24725 116474
24726 116474
24727 116474
24728 116474
24729 116474
24730 116474
24731 116656
24732 116656
24733 116656
24734 116656
24735 116656
24736 116656
24737 116656
24738 116656
24739 116656
24740 116656
24741 116590
24742 116590
24743 116590
24744 116590
24745 116590
24746 116590
24747 116590
24748 116590
24749 116590
24750 116590
24751 116349
24752 116349
24753 116349
24754 116349
24755 116349
24756 116349
24757 116349
24758 116349
24759 116349
24760 116349
24761 116191
24762 116191
24763 116191
24764 116191
24765 116191
24766 116191
24767 116191
24768 116191
24769 116191
24770 116191
24771 116293
24772 116293
24773 116293
24774 116293
24775 116293
24776 116293
24777 116293
24778 116293
24779 116293
24780 116293
24781 116105
24782 116105
24783 116105
24784 116105
24785 116105
24786 116105
24787 116105
24788 116105
24789 116105
24790 116105
24791 115847
24792 115847
24793 115847
24794 115847
24795 115847
24796 115847
24797 115847
24798 115847
24799 115847
24800 115847
24801 115676
24802 115676
24803 115676
24804 115676
24805 115676
24806 115676
24807 115676
24808 115676
24809 115676
24810 115676
24811 115380
24812 115380
24813 115380
24814 115380
24815 115380
24816 115380
24817 115380
24818 115380
24819 115380
24820 115380
24821 115051
24822 115051
24823 115051
24824 115051
24825 115051
24826 115051
24827 115051
24828 115051
24829 115051
24830 115051
24831 114634
24832 114634
24833 114634
24834 114634
24835 114634
24836 114634
24837 114634
24838 114634
24839 114634
24840 114634
24841 114163
24842 114163
24843 114163
24844 114163
24845 114163
24846 114163
24847 114163
24848 114163
24849 114163
24850 114163
24851 113513
24852 113513
24853 113513
24854 113513
24855 113513
24856 113513
24857 113513
24858 113513
24859 113513
24860 113513
24861 112912
24862 112912
24863 112912
24864 112912
24865 112912
24866 112912
24867 112912
24868 112912
24869 112912
24870 112912
24871 112564
24872 112564
24873 112564
24874 112564
24875 112564
24876 112564
24877 112564
24878 112564
24879 112564
24880 112564
24881 112348
24882 112348
24883 112348
24884 112348
24885 112348
24886 112348
24887 112348
24888 112348
24889 112348
24890 112348
24891 112374
24892 112374
24893 112374
24894 112374
24895 112374
24896 112374
24897 112374
24898 112374
24899 112374
24900 112374
24901 112313
24902 112313
24903 112313
24904 112313
24905 112313
24906 112313
24907 112313
24908 112313
24909 112313
24910 112313
24911 112309
24912 112309
24913 112309
24914 112309
24915 112309
24916 112309
24917 112309
24918 112309
24919 112309
24920 112309
24921 112215
24922 112215
24923 112215
24924 112215
24925 112215
24926 112215
24927 112215
24928 112215
24929 112215
24930 112215
24931 112121
24932 112121
24933 112121
24934 112121
24935 112121
24936 112121
24937 112121
24938 112121
24939 112121
24940 112121
24941 112397
24942 112397
24943 112397
24944 112397
24945 112397
24946 112397
24947 112397
24948 112397
24949 112397
24950 112397
24951 112966
24952 112966
24953 112966
24954 112966
24955 112966
24956 112966
24957 112966
24958 112966
24959 112966
24960 112966
24961 113830
24962 113830
24963 113830
24964 113830
24965 113830
24966 113830
24967 113830
24968 113830
24969 113830
24970 113830
24971 114495
24972 114495
24973 114495
24974 114495
24975 114495
24976 114495
24977 114495
24978 114495
24979 114495
24980 114495
24981 115242
24982 115242
24983 115242
24984 115242
24985 115242
24986 115242
24987 115242
24988 115242
24989 115242
24990 115242
24991 116180
24992 116180
24993 116180
24994 116180
24995 116180
24996 116180
24997 116180
24998 116180
24999 116180
25000 116180
25001 117138
25002 117138
25003 117138
25004 117138
25005 117138
25006 117138
25007 117138
25008 117138
25009 117138
25010 117138
25011 118197
25012 118197
25013 118197
25014 118197
25015 118197
25016 118197
25017 118197
25018 118197
25019 118197
25020 118197
25021 119403
25022 119403
25023 119403
25024 119403
25025 119403
25026 119403
25027 119403
25028 119403
25029 119403
25030 119403
25031 120511
25032 120511
25033 120511
25034 120511
25035 120511
25036 120511
25037 120511
25038 120511
25039 120511
25040 120511
25041 121878
25042 121878
25043 121878
25044 121878
25045 121878
25046 121878
25047 121878
25048 121878
25049 121878
25050 121878
25051 123488
25052 123488
25053 123488
25054 123488
25055 123488
25056 123488
25057 123488
25058 123488
25059 123488
25060 123488
25061 125111
25062 125111
25063 125111
25064 125111
25065 125111
25066 125111
25067 125111
25068 125111
25069 125111
25070 125111
25071 126696
25072 126696
25073 126696
25074 126696
25075 126696
25076 126696
25077 126696
25078 126696
25079 126696
25080 126696
25081 128103
25082 128103
25083 128103
25084 128103
25085 128103
25086 128103
25087 128103
25088 128103
25089 128103
25090 128103
25091 129208
25092 129208
25093 129208
25094 129208
25095 129208
25096 129208
25097 129208
25098 129208
25099 129208
25100 129208
25101 130308
25102 130308
25103 130308
25104 130308
25105 130308
25106 130308
25107 130308
25108 130308
25109 130308
25110 130308
25111 131319
25112 131319
25113 131319
25114 131319
25115 131319
25116 131319
25117 131319
25118 131319
25119 131319
25120 131319
25121 132595
25122 132595
25123 132595
25124 132595
25125 132595
25126 132595
25127 132595
25128 132595
25129 132595
25130 132595
25131 133842
25132 133842
25133 133842
25134 133842
25135 133842
25136 133842
25137 133842
25138 133842
25139 133842
25140 133842
25141 134793
25142 134793
25143 134793
25144 134793
25145 134793
25146 134793
25147 134793
25148 134793
25149 134793
25150 134793
25151 135303
25152 135303
25153 135303
25154 135303
25155 135303
25156 135303
25157 135303
25158 135303
25159 135303
25160 135303
25161 135370
25162 135370
25163 135370
25164 135370
25165 135370
25166 135370
25167 135370
25168 135370
25169 135370
25170 135370
25171 135557
25172 135557
25173 135557
25174 135557
25175 135557
25176 135557
25177 135557
25178 135557
25179 135557
25180 135557
25181 135915
25182 135915
25183 135915
25184 135915
25185 135915
25186 135915
25187 135915
25188 135915
25189 135915
25190 135915
25191 136067
25192 136067
25193 136067
25194 136067
25195 136067
25196 136067
25197 136067
25198 136067
25199 136067
25200 136067
25201 136031
25202 136031
25203 136031
25204 136031
25205 136031
25206 136031
25207 136031
25208 136031
25209 136031
25210 136031
25211 135770
25212 135770
25213 135770
25214 135770
25215 135770
25216 135770
25217 135770
25218 135770
25219 135770
25220 135770
25221 135209
25222 135209
25223 135209
25224 135209
25225 135209
25226 135209
25227 135209
25228 135209
25229 135209
25230 135209
25231 134962
25232 134962
25233 134962
25234 134962
25235 134962
25236 134962
25237 134962
25238 134962
25239 134962
25240 134962
25241 134665
25242 134665
25243 134665
25244 134665
25245 134665
25246 134665
25247 134665
25248 134665
25249 134665
25250 134665
25251 134149
25252 134149
25253 134149
25254 134149
25255 134149
25256 134149
25257 134149
25258 134149
25259 134149
25260 134149
25261 133595
25262 133595
25263 133595
25264 133595
25265 133595
25266 133595
25267 133595
25268 133595
25269 133595
25270 133595
25271 132809
25272 132809
25273 132809
25274 132809
25275 132809
25276 132809
25277 132809
25278 132809
25279 132809
25280 132809
25281 132122
25282 132122
25283 132122
25284 132122
25285 132122
25286 132122
25287 132122
25288 132122
25289 132122
25290 132122
25291 131524
25292 131524
25293 131524
25294 131524
25295 131524
25296 131524
25297 131524
25298 131524
25299 131524
25300 131524
25301 130923
25302 130923
25303 130923
25304 130923
25305 130923
25306 130923
25307 130923
25308 130923
25309 130923
25310 130923
25311 130365
25312 130365
25313 130365
25314 130365
25315 130365
25316 130365
25317 130365
25318 130365
25319 130365
25320 130365
25321 129476
25322 129476
25323 129476
25324 129476
25325 129476
25326 129476
25327 129476
25328 129476
25329 129476
25330 129476
25331 128704
25332 128704
25333 128704
25334 128704
25335 128704
25336 128704
25337 128704
25338 128704
25339 128704
25340 128704
25341 128053
25342 128053
25343 128053
25344 128053
25345 128053
25346 128053
25347 128053
25348 128053
25349 128053
25350 128053
25351 127715
25352 127715
25353 127715
25354 127715
25355 127715
25356 127715
25357 127715
25358 127715
25359 127715
25360 127715
25361 127684
25362 127684
25363 127684
25364 127684
25365 127684
25366 127684
25367 127684
25368 127684
25369 127684
25370 127684
25371 127578
25372 127578
25373 127578
25374 127578
25375 127578
25376 127578
25377 127578
25378 127578
25379 127578
25380 127578
25381 127371
25382 127371
25383 127371
25384 127371
25385 127371
25386 127371
25387 127371
25388 127371
25389 127371
25390 127371
25391 127094
25392 127094
25393 127094
25394 127094
25395 127094
25396 127094
25397 127094
25398 127094
25399 127094
25400 127094
25401 127052
25402 127052
25403 127052
25404 127052
25405 127052
25406 127052
25407 127052
25408 127052
25409 127052
25410 127052
25411 127106
25412 127106
25413 127106
25414 127106
25415 127106
25416 127106
25417 127106
25418 127106
25419 127106
25420 127106
25421 127286
25422 127286
25423 127286
25424 127286
25425 127286
25426 127286
25427 127286
25428 127286
25429 127286
25430 127286
25431 127151
25432 127151
25433 127151
25434 127151
25435 127151
25436 127151
25437 127151
25438 127151
25439 127151
25440 127151
25441 126917
25442 126917
25443 126917
25444 126917
25445 126917
25446 126917
25447 126917
25448 126917
25449 126917
25450 126917
25451 126803
25452 126803
25453 126803
25454 126803
25455 126803
25456 126803
25457 126803
25458 126803
25459 126803
25460 126803
25461 126616
25462 126616
25463 126616
25464 126616
25465 126616
25466 126616
25467 126616
25468 126616
25469 126616
25470 126616
25471 126523
25472 126523
25473 126523
25474 126523
25475 126523
25476 126523
25477 126523
25478 126523
25479 126523
25480 126523
25481 126288
25482 126288
25483 126288
25484 126288
25485 126288
25486 126288
25487 126288
25488 126288
25489 126288
25490 126288
25491 126196
25492 126196
25493 126196
25494 126196
25495 126196
25496 126196
25497 126196
25498 126196
25499 126196
25500 126196
25501 126062
25502 126062
25503 126062
25504 126062
25505 126062
25506 126062
25507 126062
25508 126062
25509 126062
25510 126062
25511 125852
25512 125852
25513 125852
25514 125852
25515 125852
25516 125852
25517 125852
25518 125852
25519 125852
25520 125852
25521 125571
25522 125571
25523 125571
25524 125571
25525 125571
25526 125571
25527 125571
25528 125571
25529 125571
25530 125571
25531 125141
25532 125141
25533 125141
25534 125141
25535 125141
25536 125141
25537 125141
25538 125141
25539 125141
25540 125141
25541 124685
25542 124685
25543 124685
25544 124685
25545 124685
25546 124685
25547 124685
25548 124685
25549 124685
25550 124685
25551 124082
25552 124082
25553 124082
25554 124082
25555 124082
25556 124082
25557 124082
25558 124082
25559 124082
25560 124082
25561 123413
25562 123413
25563 123413
25564 123413
25565 123413
25566 123413
25567 123413
25568 123413
25569 123413
25570 123413
25571 122756
25572 122756
25573 122756
25574 122756
25575 122756
25576 122756
25577 122756
25578 122756
25579 122756
25580 122756
25581 122101
25582 122101
25583 122101
25584 122101
25585 122101
25586 122101
25587 122101
25588 122101
25589 122101
25590 122101
25591 121560
25592 121560
25593 121560
25594 121560
25595 121560
25596 121560
25597 121560
25598 121560
25599 121560
25600 121560
25601 120842
25602 120842
25603 120842
25604 120842
25605 120842
25606 120842
25607 120842
25608 120842
25609 120842
25610 120842
25611 120098
25612 120098
25613 120098
25614 120098
25615 120098
25616 120098
25617 120098
25618 120098
25619 120098
25620 120098
25621 119407
25622 119407
25623 119407
25624 119407
25625 119407
25626 119407
25627 119407
25628 119407
25629 119407
25630 119407
25631 118848
25632 118848
25633 118848
25634 118848
25635 118848
25636 118848
25637 118848
25638 118848
25639 118848
25640 118848
25641 118549
25642 118549
25643 118549
25644 118549
25645 118549
25646 118549
25647 118549
25648 118549
25649 118549
25650 118549
25651 118234
25652 118234
25653 118234
25654 118234
25655 118234
25656 118234
25657 118234
25658 118234
25659 118234
25660 118234
25661 118073
25662 118073
25663 118073
25664 118073
25665 118073
25666 118073
25667 118073
25668 118073
25669 118073
25670 118073
25671 117883
25672 117883
25673 117883
25674 117883
25675 117883
25676 117883
25677 117883
25678 117883
25679 117883
25680 117883
25681 117843
25682 117843
25683 117843
25684 117843
25685 117843
25686 117843
25687 117843
25688 117843
25689 117843
25690 117843
25691 117598
25692 117598
25693 117598
25694 117598
25695 117598
25696 117598
25697 117598
25698 117598
25699 117598
25700 117598
25701 117525
25702 117525
25703 117525
25704 117525
25705 117525
25706 117525
25707 117525
25708 117525
25709 117525
25710 117525
25711 117590
25712 117590
25713 117590
25714 117590
25715 117590
25716 117590
25717 117590
25718 117590
25719 117590
25720 117590
25721 117995
25722 117995
25723 117995
25724 117995
25725 117995
25726 117995
25727 117995
25728 117995
25729 117995
25730 117995
25731 118495
25732 118495
25733 118495
25734 118495
25735 118495
25736 118495
25737 118495
25738 118495
25739 118495
25740 118495
25741 119003
25742 119003
25743 119003
25744 119003
25745 119003
25746 119003
25747 119003
25748 119003
25749 119003
25750 119003
25751 119593
25752 119593
25753 119593
25754 119593
25755 119593
25756 119593
25757 119593
25758 119593
25759 119593
25760 119593
25761 119965
25762 119965
25763 119965
25764 119965
25765 119965
25766 119965
25767 119965
25768 119965
25769 119965
25770 119965
25771 120335
25772 120335
25773 120335
25774 120335
25775 120335
25776 120335
25777 120335
25778 120335
25779 120335
25780 120335
25781 120683
25782 120683
25783 120683
25784 120683
25785 120683
25786 120683
25787 120683
25788 120683
25789 120683
25790 120683
25791 121130
25792 121130
25793 121130
25794 121130
25795 121130
25796 121130
25797 121130
25798 121130
25799 121130
25800 121130
25801 121633
25802 121633
25803 121633
25804 121633
25805 121633
25806 121633
25807 121633
25808 121633
25809 121633
25810 121633
25811 122324
25812 122324
25813 122324
25814 122324
25815 122324
25816 122324
25817 122324
25818 122324
25819 122324
25820 122324
25821 122989
25822 122989
25823 122989
25824 122989
25825 122989
25826 122989
25827 122989
25828 122989
25829 122989
25830 122989
25831 123600
25832 123600
25833 123600
25834 123600
25835 123600
25836 123600
25837 123600
25838 123600
25839 123600
25840 123600
25841 123752
25842 123752
25843 123752
25844 123752
25845 123752
25846 123752
25847 123752
25848 123752
25849 123752
25850 123752
25851 123815
25852 123815
25853 123815
25854 123815
25855 123815
25856 123815
25857 123815
25858 123815
25859 123815
25860 123815
25861 123680
25862 123680
25863 123680
25864 123680
25865 123680
25866 123680
25867 123680
25868 123680
25869 123680
25870 123680
25871 123752
25872 123752
25873 123752
25874 123752
25875 123752
25876 123752
25877 123752
25878 123752
25879 123752
25880 123752
25881 123694
25882 123694
25883 123694
25884 123694
25885 123694
25886 123694
25887 123694
25888 123694
25889 123694
25890 123694
25891 123652
25892 123652
25893 123652
25894 123652
25895 123652
25896 123652
25897 123652
25898 123652
25899 123652
25900 123652
25901 123397
25902 123397
25903 123397
25904 123397
25905 123397
25906 123397
25907 123397
25908 123397
25909 123397
25910 123397
25911 123015
25912 123015
25913 123015
25914 123015
25915 123015
25916 123015
25917 123015
25918 123015
25919 123015
25920 123015
25921 122400
25922 122400
25923 122400
25924 122400
25925 122400
25926 122400
25927 122400
25928 122400
25929 122400
25930 122400
25931 121664
25932 121664
25933 121664
25934 121664
25935 121664
25936 121664
25937 121664
25938 121664
25939 121664
25940 121664
25941 120846
25942 120846
25943 120846
25944 120846
25945 120846
25946 120846
25947 120846
25948 120846
25949 120846
25950 120846
25951 119876
25952 119876
25953 119876
25954 119876
25955 119876
25956 119876
25957 119876
25958 119876
25959 119876
25960 119876
25961 119005
25962 119005
25963 119005
25964 119005
25965 119005
25966 119005
25967 119005
25968 119005
25969 119005
25970 119005
25971 118101
25972 118101
25973 118101
25974 118101
25975 118101
25976 118101
25977 118101
25978 118101
25979 118101
25980 118101
25981 117196
25982 117196
25983 117196
25984 117196
25985 117196
25986 117196
25987 117196
25988 117196
25989 117196
25990 117196
25991 116045
25992 116045
25993 116045
25994 116045
25995 116045
25996 116045
25997 116045
25998 116045
25999 116045
26000 116045
26001 114801
26002 114801
26003 114801
26004 114801
26005 114801
26006 114801
26007 114801
26008 114801
26009 114801
26010 114801
26011 113268
26012 113268
26013 113268
26014 113268
26015 113268
26016 113268
26017 113268
26018 113268
26019 113268
26020 113268
26021 111852
26022 111852
26023 111852
26024 111852
26025 111852
26026 111852
26027 111852
26028 111852
26029 111852
26030 111852
26031 110385
26032 110385
26033 110385
26034 110385
26035 110385
26036 110385
26037 110385
26038 110385
26039 110385
26040 110385
26041 109144
26042 109144
26043 109144
26044 109144
26045 109144
26046 109144
26047 109144
26048 109144
26049 109144
26050 109144
26051 107920
26052 107920
26053 107920
26054 107920
26055 107920
26056 107920
26057 107920
26058 107920
26059 107920
26060 107920
26061 106902
26062 106902
26063 106902
26064 106902
26065 106902
26066 106902
26067 106902
26068 106902
26069 106902
26070 106902
26071 105656
26072 105656
26073 105656
26074 105656
26075 105656
26076 105656
26077 105656
26078 105656
26079 105656
26080 105656
26081 104499
26082 104499
26083 104499
26084 104499
26085 104499
26086 104499
26087 104499
26088 104499
26089 104499
26090 104499
26091 103383
26092 103383
26093 103383
26094 103383
26095 103383
26096 103383
26097 103383
26098 103383
26099 103383
26100 103383
26101 102336
26102 102336
26103 102336
26104 102336
26105 102336
26106 102336
26107 102336
26108 102336
26109 102336
26110 102336
26111 101413
26112 101413
26113 101413
26114 101413
26115 101413
26116 101413
26117 101413
26118 101413
26119 101413
26120 101413
26121 100604
26122 100604
26123 100604
26124 100604
26125 100604
26126 100604
26127 100604
26128 100604
26129 100604
26130 100604
26131 99915.6
26132 99915.6
26133 99915.6
26134 99915.6
26135 99915.6
26136 99915.6
26137 99915.6
26138 99915.6
26139 99915.6
26140 99915.6
26141 99227.1
26142 99227.1
26143 99227.1
26144 99227.1
26145 99227.1
26146 99227.1
26147 99227.1
26148 99227.1
26149 99227.1
26150 99227.1
26151 98736.8
26152 98736.8
26153 98736.8
26154 98736.8
26155 98736.8
26156 98736.8
26157 98736.8
26158 98736.8
26159 98736.8
26160 98736.8
26161 98465.5
26162 98465.5
26163 98465.5
26164 98465.5
26165 98465.5
26166 98465.5
26167 98465.5
26168 98465.5
26169 98465.5
26170 98465.5
26171 98364.6
26172 98364.6
26173 98364.6
26174 98364.6
26175 98364.6
26176 98364.6
26177 98364.6
26178 98364.6
26179 98364.6
26180 98364.6
26181 98247.8
26182 98247.8
26183 98247.8
26184 98247.8
26185 98247.8
26186 98247.8
26187 98247.8
26188 98247.8
26189 98247.8
26190 98247.8
26191 98238
26192 98238
26193 98238
26194 98238
26195 98238
26196 98238
26197 98238
26198 98238
26199 98238
26200 98238
26201 98286.7
26202 98286.7
26203 98286.7
26204 98286.7
26205 98286.7
26206 98286.7
26207 98286.7
26208 98286.7
26209 98286.7
26210 98286.7
26211 98491.1
26212 98491.1
26213 98491.1
26214 98491.1
26215 98491.1
26216 98491.1
26217 98491.1
26218 98491.1
26219 98491.1
26220 98491.1
26221 98453.4
26222 98453.4
26223 98453.4
26224 98453.4
26225 98453.4
26226 98453.4
26227 98453.4
26228 98453.4
26229 98453.4
26230 98453.4
26231 98617.6
26232 98617.6
26233 98617.6
26234 98617.6
26235 98617.6
26236 98617.6
26237 98617.6
26238 98617.6
26239 98617.6
26240 98617.6
26241 98857.3
26242 98857.3
26243 98857.3
26244 98857.3
26245 98857.3
26246 98857.3
26247 98857.3
26248 98857.3
26249 98857.3
26250 98857.3
26251 99121.2
26252 99121.2
26253 99121.2
26254 99121.2
26255 99121.2
26256 99121.2
26257 99121.2
26258 99121.2
26259 99121.2
26260 99121.2
26261 99161.4
26262 99161.4
26263 99161.4
26264 99161.4
26265 99161.4
26266 99161.4
26267 99161.4
26268 99161.4
26269 99161.4
26270 99161.4
26271 99250.2
26272 99250.2
26273 99250.2
26274 99250.2
26275 99250.2
26276 99250.2
26277 99250.2
26278 99250.2
26279 99250.2
26280 99250.2
26281 99186.9
26282 99186.9
26283 99186.9
26284 99186.9
26285 99186.9
26286 99186.9
26287 99186.9
26288 99186.9
26289 99186.9
26290 99186.9
26291 99178.4
26292 99178.4
26293 99178.4
26294 99178.4
26295 99178.4
26296 99178.4
26297 99178.4
26298 99178.4
26299 99178.4
26300 99178.4
26301 99249
26302 99249
26303 99249
26304 99249
26305 99249
26306 99249
26307 99249
26308 99249
26309 99249
26310 99249
26311 99311
26312 99311
26313 99311
26314 99311
26315 99311
26316 99311
26317 99311
26318 99311
26319 99311
26320 99311
26321 99341.4
26322 99341.4
26323 99341.4
26324 99341.4
26325 99341.4
26326 99341.4
26327 99341.4
26328 99341.4
26329 99341.4
26330 99341.4
26331 99393.7
26332 99393.7
26333 99393.7
26334 99393.7
26335 99393.7
26336 99393.7
26337 99393.7
26338 99393.7
26339 99393.7
26340 99393.7
26341 99485
26342 99485
26343 99485
26344 99485
26345 99485
26346 99485
26347 99485
26348 99485
26349 99485
26350 99485
26351 99562.8
26352 99562.8
26353 99562.8
26354 99562.8
26355 99562.8
26356 99562.8
26357 99562.8
26358 99562.8
26359 99562.8
26360 99562.8
26361 99393.7
26362 99393.7
26363 99393.7
26364 99393.7
26365 99393.7
26366 99393.7
26367 99393.7
26368 99393.7
26369 99393.7
26370 99393.7
26371 98941.2
26372 98941.2
26373 98941.2
26374 98941.2
26375 98941.2
26376 98941.2
26377 98941.2
26378 98941.2
26379 98941.2
26380 98941.2
26381 98464.3
26382 98464.3
26383 98464.3
26384 98464.3
26385 98464.3
26386 98464.3
26387 98464.3
26388 98464.3
26389 98464.3
26390 98464.3
26391 98177.2
26392 98177.2
26393 98177.2
26394 98177.2
26395 98177.2
26396 98177.2
26397 98177.2
26398 98177.2
26399 98177.2
26400 98177.2
26401 98106.7
26402 98106.7
26403 98106.7
26404 98106.7
26405 98106.7
26406 98106.7
26407 98106.7
26408 98106.7
26409 98106.7
26410 98106.7
26411 98111.5
26412 98111.5
26413 98111.5
26414 98111.5
26415 98111.5
26416 98111.5
26417 98111.5
26418 98111.5
26419 98111.5
26420 98111.5
26421 98193
26422 98193
26423 98193
26424 98193
26425 98193
26426 98193
26427 98193
26428 98193
26429 98193
26430 98193
26431 98173.6
26432 98173.6
26433 98173.6
26434 98173.6
26435 98173.6
26436 98173.6
26437 98173.6
26438 98173.6
26439 98173.6
26440 98173.6
26441 98145.6
26442 98145.6
26443 98145.6
26444 98145.6
26445 98145.6
26446 98145.6
26447 98145.6
26448 98145.6
26449 98145.6
26450 98145.6
26451 98210.1
26452 98210.1
26453 98210.1
26454 98210.1
26455 98210.1
26456 98210.1
26457 98210.1
26458 98210.1
26459 98210.1
26460 98210.1
26461 98350
26462 98350
26463 98350
26464 98350
26465 98350
26466 98350
26467 98350
26468 98350
26469 98350
26470 98350
26471 98564.1
26472 98564.1
26473 98564.1
26474 98564.1
26475 98564.1
26476 98564.1
26477 98564.1
26478 98564.1
26479 98564.1
26480 98564.1
26481 99053.1
26482 99053.1
26483 99053.1
26484 99053.1
26485 99053.1
26486 99053.1
26487 99053.1
26488 99053.1
26489 99053.1
26490 99053.1
26491 99641.9
26492 99641.9
26493 99641.9
26494 99641.9
26495 99641.9
26496 99641.9
26497 99641.9
26498 99641.9
26499 99641.9
26500 99641.9
26501 100245
26502 100245
26503 100245
26504 100245
26505 100245
26506 100245
26507 100245
26508 100245
26509 100245
26510 100245
26511 100677
26512 100677
26513 100677
26514 100677
26515 100677
26516 100677
26517 100677
26518 100677
26519 100677
26520 100677
26521 101160
26522 101160
26523 101160
26524 101160
26525 101160
26526 101160
26527 101160
26528 101160
26529 101160
26530 101160
26531 101506
26532 101506
26533 101506
26534 101506
26535 101506
26536 101506
26537 101506
26538 101506
26539 101506
26540 101506
26541 101978
26542 101978
26543 101978
26544 101978
26545 101978
26546 101978
26547 101978
26548 101978
26549 101978
26550 101978
26551 102422
26552 102422
26553 102422
26554 102422
26555 102422
26556 102422
26557 102422
26558 102422
26559 102422
26560 102422
26561 102975
26562 102975
26563 102975
26564 102975
26565 102975
26566 102975
26567 102975
26568 102975
26569 102975
26570 102975
26571 103720
26572 103720
26573 103720
26574 103720
26575 103720
26576 103720
26577 103720
26578 103720
26579 103720
26580 103720
26581 104625
26582 104625
26583 104625
26584 104625
26585 104625
26586 104625
26587 104625
26588 104625
26589 104625
26590 104625
26591 105349
26592 105349
26593 105349
26594 105349
26595 105349
26596 105349
26597 105349
26598 105349
26599 105349
26600 105349
26601 105918
26602 105918
26603 105918
26604 105918
26605 105918
26606 105918
26607 105918
26608 105918
26609 105918
26610 105918
26611 106412
26612 106412
26613 106412
26614 106412
26615 106412
26616 106412
26617 106412
26618 106412
26619 106412
26620 106412
26621 106900
26622 106900
26623 106900
26624 106900
26625 106900
26626 106900
26627 106900
26628 106900
26629 106900
26630 106900
26631 107267
26632 107267
26633 107267
26634 107267
26635 107267
26636 107267
26637 107267
26638 107267
26639 107267
26640 107267
26641 107614
26642 107614
26643 107614
26644 107614
26645 107614
26646 107614
26647 107614
26648 107614
26649 107614
26650 107614
26651 107932
26652 107932
26653 107932
26654 107932
26655 107932
26656 107932
26657 107932
26658 107932
26659 107932
26660 107932
26661 108393
26662 108393
26663 108393
26664 108393
26665 108393
26666 108393
26667 108393
26668 108393
26669 108393
26670 108393
26671 108845
26672 108845
26673 108845
26674 108845
26675 108845
26676 108845
26677 108845
26678 108845
26679 108845
26680 108845
26681 109066
26682 109066
26683 109066
26684 109066
26685 109066
26686 109066
26687 109066
26688 109066
26689 109066
26690 109066
26691 109274
26692 109274
26693 109274
26694 109274
26695 109274
26696 109274
26697 109274
26698 109274
26699 109274
26700 109274
26701 109358
26702 109358
26703 109358
26704 109358
26705 109358
26706 109358
26707 109358
26708 109358
26709 109358
26710 109358
26711 109756
26712 109756
26713 109756
26714 109756
26715 109756
26716 109756
26717 109756
26718 109756
26719 109756
26720 109756
26721 109970
26722 109970
26723 109970
26724 109970
26725 109970
26726 109970
26727 109970
26728 109970
26729 109970
26730 109970
26731 110325
26732 110325
26733 110325
26734 110325
26735 110325
26736 110325
26737 110325
26738 110325
26739 110325
26740 110325
26741 110547
26742 110547
26743 110547
26744 110547
26745 110547
26746 110547
26747 110547
26748 110547
26749 110547
26750 110547
26751 110749
26752 110749
26753 110749
26754 110749
26755 110749
26756 110749
26757 110749
26758 110749
26759 110749
26760 110749
26761 111117
26762 111117
26763 111117
26764 111117
26765 111117
26766 111117
26767 111117
26768 111117
26769 111117
26770 111117
26771 111671
26772 111671
26773 111671
26774 111671
26775 111671
26776 111671
26777 111671
26778 111671
26779 111671
26780 111671
26781 112137
26782 112137
26783 112137
26784 112137
26785 112137
26786 112137
26787 112137
26788 112137
26789 112137
26790 112137
26791 112685
26792 112685
26793 112685
26794 112685
26795 112685
26796 112685
26797 112685
26798 112685
26799 112685
26800 112685
26801 113189
26802 113189
26803 113189
26804 113189
26805 113189
26806 113189
26807 113189
26808 113189
26809 113189
26810 113189
26811 113785
26812 113785
26813 113785
26814 113785
26815 113785
26816 113785
26817 113785
26818 113785
26819 113785
26820 113785
26821 114656
26822 114656
26823 114656
26824 114656
26825 114656
26826 114656
26827 114656
26828 114656
26829 114656
26830 114656
26831 115627
26832 115627
26833 115627
26834 115627
26835 115627
26836 115627
26837 115627
26838 115627
26839 115627
26840 115627
26841 116671
26842 116671
26843 116671
26844 116671
26845 116671
26846 116671
26847 116671
26848 116671
26849 116671
26850 116671
26851 117712
26852 117712
26853 117712
26854 117712
26855 117712
26856 117712
26857 117712
26858 117712
26859 117712
26860 117712
26861 118720
26862 118720
26863 118720
26864 118720
26865 118720
26866 118720
26867 118720
26868 118720
26869 118720
26870 118720
26871 119675
26872 119675
26873 119675
26874 119675
26875 119675
26876 119675
26877 119675
26878 119675
26879 119675
26880 119675
26881 120852
26882 120852
26883 120852
26884 120852
26885 120852
26886 120852
26887 120852
26888 120852
26889 120852
26890 120852
26891 121932
26892 121932
26893 121932
26894 121932
26895 121932
26896 121932
26897 121932
26898 121932
26899 121932
26900 121932
26901 122999
26902 122999
26903 122999
26904 122999
26905 122999
26906 122999
26907 122999
26908 122999
26909 122999
26910 122999
26911 123815
26912 123815
26913 123815
26914 123815
26915 123815
26916 123815
26917 123815
26918 123815
26919 123815
26920 123815
26921 125010
26922 125010
26923 125010
26924 125010
26925 125010
26926 125010
26927 125010
26928 125010
26929 125010
26930 125010
26931 126157
26932 126157
26933 126157
26934 126157
26935 126157
26936 126157
26937 126157
26938 126157
26939 126157
26940 126157
26941 127380
26942 127380
26943 127380
26944 127380
26945 127380
26946 127380
26947 127380
26948 127380
26949 127380
26950 127380
26951 128616
26952 128616
26953 128616
26954 128616
26955 128616
26956 128616
26957 128616
26958 128616
26959 128616
26960 128616
26961 129523
26962 129523
26963 129523
26964 129523
26965 129523
26966 129523
26967 129523
26968 129523
26969 129523
26970 129523
26971 129972
26972 129972
26973 129972
26974 129972
26975 129972
26976 129972
26977 129972
26978 129972
26979 129972
26980 129972
26981 130478
26982 130478
26983 130478
26984 130478
26985 130478
26986 130478
26987 130478
26988 130478
26989 130478
26990 130478
26991 131052
26992 131052
26993 131052
26994 131052
26995 131052
26996 131052
26997 131052
26998 131052
26999 131052
27000 131052
27001 131642
27002 131642
27003 131642
27004 131642
27005 131642
27006 131642
27007 131642
27008 131642
27009 131642
27010 131642
27011 132096
27012 132096
27013 132096
27014 132096
27015 132096
27016 132096
27017 132096
27018 132096
27019 132096
27020 132096
27021 132179
27022 132179
27023 132179
27024 132179
27025 132179
27026 132179
27027 132179
27028 132179
27029 132179
27030 132179
27031 132392
27032 132392
27033 132392
27034 132392
27035 132392
27036 132392
27037 132392
27038 132392
27039 132392
27040 132392
27041 132396
27042 132396
27043 132396
27044 132396
27045 132396
27046 132396
27047 132396
27048 132396
27049 132396
27050 132396
27051 132315
27052 132315
27053 132315
27054 132315
27055 132315
27056 132315
27057 132315
27058 132315
27059 132315
27060 132315
27061 132107
27062 132107
27063 132107
27064 132107
27065 132107
27066 132107
27067 132107
27068 132107
27069 132107
27070 132107
27071 131985
27072 131985
27073 131985
27074 131985
27075 131985
27076 131985
27077 131985
27078 131985
27079 131985
27080 131985
27081 131684
27082 131684
27083 131684
27084 131684
27085 131684
27086 131684
27087 131684
27088 131684
27089 131684
27090 131684
27091 131154
27092 131154
27093 131154
27094 131154
27095 131154
27096 131154
27097 131154
27098 131154
27099 131154
27100 131154
27101 130753
27102 130753
27103 130753
27104 130753
27105 130753
27106 130753
27107 130753
27108 130753
27109 130753
27110 130753
27111 130388
27112 130388
27113 130388
27114 130388
27115 130388
27116 130388
27117 130388
27118 130388
27119 130388
27120 130388
27121 129663
27122 129663
27123 129663
27124 129663
27125 129663
27126 129663
27127 129663
27128 129663
27129 129663
27130 129663
27131 128906
27132 128906
27133 128906
27134 128906
27135 128906
27136 128906
27137 128906
27138 128906
27139 128906
27140 128906
27141 128044
27142 128044
27143 128044
27144 128044
27145 128044
27146 128044
27147 128044
27148 128044
27149 128044
27150 128044
27151 127078
27152 127078
27153 127078
27154 127078
27155 127078
27156 127078
27157 127078
27158 127078
27159 127078
27160 127078
27161 126316
27162 126316
27163 126316
27164 126316
27165 126316
27166 126316
27167 126316
27168 126316
27169 126316
27170 126316
27171 125802
27172 125802
27173 125802
27174 125802
27175 125802
27176 125802
27177 125802
27178 125802
27179 125802
27180 125802
27181 125130
27182 125130
27183 125130
27184 125130
27185 125130
27186 125130
27187 125130
27188 125130
27189 125130
27190 125130
27191 124146
27192 124146
27193 124146
27194 124146
27195 124146
27196 124146
27197 124146
27198 124146
27199 124146
27200 124146
27201 123123
27202 123123
27203 123123
27204 123123
27205 123123
27206 123123
27207 123123
27208 123123
27209 123123
27210 123123
27211 122169
27212 122169
27213 122169
27214 122169
27215 122169
27216 122169
27217 122169
27218 122169
27219 122169
27220 122169
27221 121533
27222 121533
27223 121533
27224 121533
27225 121533
27226 121533
27227 121533
27228 121533
27229 121533
27230 121533
27231 120670
27232 120670
27233 120670
27234 120670
27235 120670
27236 120670
27237 120670
27238 120670
27239 120670
27240 120670
27241 119964
27242 119964
27243 119964
27244 119964
27245 119964
27246 119964
27247 119964
27248 119964
27249 119964
27250 119964
27251 119279
27252 119279
27253 119279
27254 119279
27255 119279
27256 119279
27257 119279
27258 119279
27259 119279
27260 119279
27261 118655
27262 118655
27263 118655
27264 118655
27265 118655
27266 118655
27267 118655
27268 118655
27269 118655
27270 118655
27271 117914
27272 117914
27273 117914
27274 117914
27275 117914
27276 117914
27277 117914
27278 117914
27279 117914
27280 117914
27281 117162
27282 117162
27283 117162
27284 117162
27285 117162
27286 117162
27287 117162
27288 117162
27289 117162
27290 117162
27291 116680
27292 116680
27293 116680
27294 116680
27295 116680
27296 116680
27297 116680
27298 116680
27299 116680
27300 116680
27301 116211
27302 116211
27303 116211
27304 116211
27305 116211
27306 116211
27307 116211
27308 116211
27309 116211
27310 116211
27311 115753
27312 115753
27313 115753
27314 115753
27315 115753
27316 115753
27317 115753
27318 115753
27319 115753
27320 115753
27321 115369
27322 115369
27323 115369
27324 115369
27325 115369
27326 115369
27327 115369
27328 115369
27329 115369
27330 115369
27331 114964
27332 114964
27333 114964
27334 114964
27335 114964
27336 114964
27337 114964
27338 114964
27339 114964
27340 114964
27341 114694
27342 114694
27343 114694
27344 114694
27345 114694
27346 114694
27347 114694
27348 114694
27349 114694
27350 114694
27351 114386
27352 114386
27353 114386
27354 114386
27355 114386
27356 114386
27357 114386
27358 114386
27359 114386
27360 114386
27361 113887
27362 113887
27363 113887
27364 113887
27365 113887
27366 113887
27367 113887
27368 113887
27369 113887
27370 113887
27371 113441
27372 113441
27373 113441
27374 113441
27375 113441
27376 113441
27377 113441
27378 113441
27379 113441
27380 113441
27381 113008
27382 113008
27383 113008
27384 113008
27385 113008
27386 113008
27387 113008
27388 113008
27389 113008
27390 113008
27391 112924
27392 112924
27393 112924
27394 112924
27395 112924
27396 112924
27397 112924
27398 112924
27399 112924
27400 112924
27401 112898
27402 112898
27403 112898
27404 112898
27405 112898
27406 112898
27407 112898
27408 112898
27409 112898
27410 112898
27411 112679
27412 112679
27413 112679
27414 112679
27415 112679
27416 112679
27417 112679
27418 112679
27419 112679
27420 112679
27421 112189
27422 112189
27423 112189
27424 112189
27425 112189
27426 112189
27427 112189
27428 112189
27429 112189
27430 112189
27431 111735
27432 111735
27433 111735
27434 111735
27435 111735
27436 111735
27437 111735
27438 111735
27439 111735
27440 111735
27441 111142
27442 111142
27443 111142
27444 111142
27445 111142
27446 111142
27447 111142
27448 111142
27449 111142
27450 111142
27451 110599
27452 110599
27453 110599
27454 110599
27455 110599
27456 110599
27457 110599
27458 110599
27459 110599
27460 110599
27461 110087
27462 110087
27463 110087
27464 110087
27465 110087
27466 110087
27467 110087
27468 110087
27469 110087
27470 110087
27471 109644
27472 109644
27473 109644
27474 109644
27475 109644
27476 109644
27477 109644
27478 109644
27479 109644
27480 109644
27481 109269
27482 109269
27483 109269
27484 109269
27485 109269
27486 109269
27487 109269
27488 109269
27489 109269
27490 109269
27491 108810
27492 108810
27493 108810
27494 108810
27495 108810
27496 108810
27497 108810
27498 108810
27499 108810
27500 108810
27501 108195
27502 108195
27503 108195
27504 108195
27505 108195
27506 108195
27507 108195
27508 108195
27509 108195
27510 108195
27511 107547
27512 107547
27513 107547
27514 107547
27515 107547
27516 107547
27517 107547
27518 107547
27519 107547
27520 107547
27521 107016
27522 107016
27523 107016
27524 107016
27525 107016
27526 107016
27527 107016
27528 107016
27529 107016
27530 107016
27531 106682
27532 106682
27533 106682
27534 106682
27535 106682
27536 106682
27537 106682
27538 106682
27539 106682
27540 106682
27541 106233
27542 106233
27543 106233
27544 106233
27545 106233
27546 106233
27547 106233
27548 106233
27549 106233
27550 106233
27551 106108
27552 106108
27553 106108
27554 106108
27555 106108
27556 106108
27557 106108
27558 106108
27559 106108
27560 106108
27561 106193
27562 106193
27563 106193
27564 106193
27565 106193
27566 106193
27567 106193
27568 106193
27569 106193
27570 106193
27571 106134
27572 106134
27573 106134
27574 106134
27575 106134
27576 106134
27577 106134
27578 106134
27579 106134
27580 106134
27581 106166
27582 106166
27583 106166
27584 106166
27585 106166
27586 106166
27587 106166
27588 106166
27589 106166
27590 106166
27591 105900
27592 105900
27593 105900
27594 105900
27595 105900
27596 105900
27597 105900
27598 105900
27599 105900
27600 105900
27601 105740
27602 105740
27603 105740
27604 105740
27605 105740
27606 105740
27607 105740
27608 105740
27609 105740
27610 105740
27611 105786
27612 105786
27613 105786
27614 105786
27615 105786
27616 105786
27617 105786
27618 105786
27619 105786
27620 105786
27621 105903
27622 105903
27623 105903
27624 105903
27625 105903
27626 105903
27627 105903
27628 105903
27629 105903
27630 105903
27631 106323
27632 106323
27633 106323
27634 106323
27635 106323
27636 106323
27637 106323
27638 106323
27639 106323
27640 106323
27641 106833
27642 106833
27643 106833
27644 106833
27645 106833
27646 106833
27647 106833
27648 106833
27649 106833
27650 106833
27651 107348
27652 107348
27653 107348
27654 107348
27655 107348
27656 107348
27657 107348
27658 107348
27659 107348
27660 107348
27661 107834
27662 107834
27663 107834
27664 107834
27665 107834
27666 107834
27667 107834
27668 107834
27669 107834
27670 107834
27671 108266
27672 108266
27673 108266
27674 108266
27675 108266
27676 108266
27677 108266
27678 108266
27679 108266
27680 108266
27681 108726
27682 108726
27683 108726
27684 108726
27685 108726
27686 108726
27687 108726
27688 108726
27689 108726
27690 108726
27691 109289
27692 109289
27693 109289
27694 109289
27695 109289
27696 109289
27697 109289
27698 109289
27699 109289
27700 109289
27701 110092
27702 110092
27703 110092
27704 110092
27705 110092
27706 110092
27707 110092
27708 110092
27709 110092
27710 110092
27711 110931
27712 110931
27713 110931
27714 110931
27715 110931
27716 110931
27717 110931
27718 110931
27719 110931
27720 110931
27721 111813
27722 111813
27723 111813
27724 111813
27725 111813
27726 111813
27727 111813
27728 111813
27729 111813
27730 111813
27731 112432
27732 112432
27733 112432
27734 112432
27735 112432
27736 112432
27737 112432
27738 112432
27739 112432
27740 112432
27741 113165
27742 113165
27743 113165
27744 113165
27745 113165
27746 113165
27747 113165
27748 113165
27749 113165
27750 113165
27751 113600
27752 113600
27753 113600
27754 113600
27755 113600
27756 113600
27757 113600
27758 113600
27759 113600
27760 113600
27761 113916
27762 113916
27763 113916
27764 113916
27765 113916
27766 113916
27767 113916
27768 113916
27769 113916
27770 113916
27771 114322
27772 114322
27773 114322
27774 114322
27775 114322
27776 114322
27777 114322
27778 114322
27779 114322
27780 114322
27781 114786
27782 114786
27783 114786
27784 114786
27785 114786
27786 114786
27787 114786
27788 114786
27789 114786
27790 114786
27791 115469
27792 115469
27793 115469
27794 115469
27795 115469
27796 115469
27797 115469
27798 115469
27799 115469
27800 115469
27801 115957
27802 115957
27803 115957
27804 115957
27805 115957
27806 115957
27807 115957
27808 115957
27809 115957
27810 115957
27811 116461
27812 116461
27813 116461
27814 116461
27815 116461
27816 116461
27817 116461
27818 116461
27819 116461
27820 116461
27821 117051
27822 117051
27823 117051
27824 117051
27825 117051
27826 117051
27827 117051
27828 117051
27829 117051
27830 117051
27831 117247
27832 117247
27833 117247
27834 117247
27835 117247
27836 117247
27837 117247
27838 117247
27839 117247
27840 117247
27841 117542
27842 117542
27843 117542
27844 117542
27845 117542
27846 117542
27847 117542
27848 117542
27849 117542
27850 117542
27851 117902
27852 117902
27853 117902
27854 117902
27855 117902
27856 117902
27857 117902
27858 117902
27859 117902
27860 117902
27861 118223
27862 118223
27863 118223
27864 118223
27865 118223
27866 118223
27867 118223
27868 118223
27869 118223
27870 118223
27871 118578
27872 118578
27873 118578
27874 118578
27875 118578
27876 118578
27877 118578
27878 118578
27879 118578
27880 118578
27881 118868
27882 118868
27883 118868
27884 118868
27885 118868
27886 118868
27887 118868
27888 118868
27889 118868
27890 118868
27891 119081
27892 119081
27893 119081
27894 119081
27895 119081
27896 119081
27897 119081
27898 119081
27899 119081
27900 119081
27901 119141
27902 119141
27903 119141
27904 119141
27905 119141
27906 119141
27907 119141
27908 119141
27909 119141
27910 119141
27911 119314
27912 119314
27913 119314
27914 119314
27915 119314
27916 119314
27917 119314
27918 119314
27919 119314
27920 119314
27921 119188
27922 119188
27923 119188
27924 119188
27925 119188
27926 119188
27927 119188
27928 119188
27929 119188
27930 119188
27931 119190
27932 119190
27933 119190
27934 119190
27935 119190
27936 119190
27937 119190
27938 119190
27939 119190
27940 119190
27941 119129
27942 119129
27943 119129
27944 119129
27945 119129
27946 119129
27947 119129
27948 119129
27949 119129
27950 119129
27951 119123
27952 119123
27953 119123
27954 119123
27955 119123
27956 119123
27957 119123
27958 119123
27959 119123
27960 119123
27961 119104
27962 119104
27963 119104
27964 119104
27965 119104
27966 119104
27967 119104
27968 119104
27969 119104
27970 119104
27971 119124
27972 119124
27973 119124
27974 119124
27975 119124
27976 119124
27977 119124
27978 119124
27979 119124
27980 119124
27981 119008
27982 119008
27983 119008
27984 119008
27985 119008
27986 119008
27987 119008
27988 119008
27989 119008
27990 119008
27991 118902
27992 118902
27993 118902
27994 118902
27995 118902
27996 118902
27997 118902
27998 118902
27999 118902
28000 118902
28001 118767
28002 118767
28003 118767
28004 118767
28005 118767
28006 118767
28007 118767
28008 118767
28009 118767
28010 118767
28011 118661
28012 118661
28013 118661
28014 118661
28015 118661
28016 118661
28017 118661
28018 118661
28019 118661
28020 118661
28021 118368
28022 118368
28023 118368
28024 118368
28025 118368
28026 118368
28027 118368
28028 118368
28029 118368
28030 118368
28031 118151
28032 118151
28033 118151
28034 118151
28035 118151
28036 118151
28037 118151
28038 118151
28039 118151
28040 118151
28041 117871
28042 117871
28043 117871
28044 117871
28045 117871
28046 117871
28047 117871
28048 117871
28049 117871
28050 117871
28051 117505
28052 117505
28053 117505
28054 117505
28055 117505
28056 117505
28057 117505
28058 117505
28059 117505
28060 117505
28061 117460
28062 117460
28063 117460
28064 117460
28065 117460
28066 117460
28067 117460
28068 117460
28069 117460
28070 117460
28071 117432
28072 117432
28073 117432
28074 117432
28075 117432
28076 117432
28077 117432
28078 117432
28079 117432
28080 117432
28081 117405
28082 117405
28083 117405
28084 117405
28085 117405
28086 117405
28087 117405
28088 117405
28089 117405
28090 117405
28091 117287
28092 117287
28093 117287
28094 117287
28095 117287
28096 117287
28097 117287
28098 117287
28099 117287
28100 117287
28101 117095
28102 117095
28103 117095
28104 117095
28105 117095
28106 117095
28107 117095
28108 117095
28109 117095
28110 117095
28111 116792
28112 116792
28113 116792
28114 116792
28115 116792
28116 116792
28117 116792
28118 116792
28119 116792
28120 116792
28121 116759
28122 116759
28123 116759
28124 116759
28125 116759
28126 116759
28127 116759
28128 116759
28129 116759
28130 116759
28131 116847
28132 116847
28133 116847
28134 116847
28135 116847
28136 116847
28137 116847
28138 116847
28139 116847
28140 116847
28141 116932
28142 116932
28143 116932
28144 116932
28145 116932
28146 116932
28147 116932
28148 116932
28149 116932
28150 116932
28151 117090
28152 117090
28153 117090
28154 117090
28155 117090
28156 117090
28157 117090
28158 117090
28159 117090
28160 117090
28161 117419
28162 117419
28163 117419
28164 117419
28165 117419
28166 117419
28167 117419
28168 117419
28169 117419
28170 117419
28171 117792
28172 117792
28173 117792
28174 117792
28175 117792
28176 117792
28177 117792
28178 117792
28179 117792
28180 117792
28181 118178
28182 118178
28183 118178
28184 118178
28185 118178
28186 118178
28187 118178
28188 118178
28189 118178
28190 118178
28191 118461
28192 118461
28193 118461
28194 118461
28195 118461
28196 118461
28197 118461
28198 118461
28199 118461
28200 118461
28201 119169
28202 119169
28203 119169
28204 119169
28205 119169
28206 119169
28207 119169
28208 119169
28209 119169
28210 119169
28211 119734
28212 119734
28213 119734
28214 119734
28215 119734
28216 119734
28217 119734
28218 119734
28219 119734
28220 119734
28221 120500
28222 120500
28223 120500
28224 120500
28225 120500
28226 120500
28227 120500
28228 120500
28229 120500
28230 120500
28231 121372
28232 121372
28233 121372
28234 121372
28235 121372
28236 121372
28237 121372
28238 121372
28239 121372
28240 121372
28241 122331
28242 122331
28243 122331
28244 122331
28245 122331
28246 122331
28247 122331
28248 122331
28249 122331
28250 122331
28251 123249
28252 123249
28253 123249
28254 123249
28255 123249
28256 123249
28257 123249
28258 123249
28259 123249
28260 123249
28261 123725
28262 123725
28263 123725
28264 123725
28265 123725
28266 123725
28267 123725
28268 123725
28269 123725
28270 123725
28271 124304
28272 124304
28273 124304
28274 124304
28275 124304
28276 124304
28277 124304
28278 124304
28279 124304
28280 124304
28281 124926
28282 124926
28283 124926
28284 124926
28285 124926
28286 124926
28287 124926
28288 124926
28289 124926
28290 124926
28291 125752
28292 125752
28293 125752
28294 125752
28295 125752
28296 125752
28297 125752
28298 125752
28299 125752
28300 125752
28301 126690
28302 126690
28303 126690
28304 126690
28305 126690
28306 126690
28307 126690
28308 126690
28309 126690
28310 126690
28311 127764
28312 127764
28313 127764
28314 127764
28315 127764
28316 127764
28317 127764
28318 127764
28319 127764
28320 127764
28321 128652
28322 128652
28323 128652
28324 128652
28325 128652
28326 128652
28327 128652
28328 128652
28329 128652
28330 128652
28331 129409
28332 129409
28333 129409
28334 129409
28335 129409
28336 129409
28337 129409
28338 129409
28339 129409
28340 129409
28341 130254
28342 130254
28343 130254
28344 130254
28345 130254
28346 130254
28347 130254
28348 130254
28349 130254
28350 130254
28351 131182
28352 131182
28353 131182
28354 131182
28355 131182
28356 131182
28357 131182
28358 131182
28359 131182
28360 131182
28361 132101
28362 132101
28363 132101
28364 132101
28365 132101
28366 132101
28367 132101
28368 132101
28369 132101
28370 132101
28371 132803
28372 132803
28373 132803
28374 132803
28375 132803
28376 132803
28377 132803
28378 132803
28379 132803
28380 132803
28381 133493
28382 133493
28383 133493
28384 133493
28385 133493
28386 133493
28387 133493
28388 133493
28389 133493
28390 133493
28391 134053
28392 134053
28393 134053
28394 134053
28395 134053
28396 134053
28397 134053
28398 134053
28399 134053
28400 134053
28401 134350
28402 134350
28403 134350
28404 134350
28405 134350
28406 134350
28407 134350
28408 134350
28409 134350
28410 134350
28411 134664
28412 134664
28413 134664
28414 134664
28415 134664
28416 134664
28417 134664
28418 134664
28419 134664
28420 134664
28421 134879
28422 134879
28423 134879
28424 134879
28425 134879
28426 134879
28427 134879
28428 134879
28429 134879
28430 134879
28431 135171
28432 135171
28433 135171
28434 135171
28435 135171
28436 135171
28437 135171
28438 135171
28439 135171
28440 135171
28441 135163
28442 135163
28443 135163
28444 135163
28445 135163
28446 135163
28447 135163
28448 135163
28449 135163
28450 135163
28451 135270
28452 135270
28453 135270
28454 135270
28455 135270
28456 135270
28457 135270
28458 135270
28459 135270
28460 135270
28461 135554
28462 135554
28463 135554
28464 135554
28465 135554
28466 135554
28467 135554
28468 135554
28469 135554
28470 135554
28471 135720
28472 135720
28473 135720
28474 135720
28475 135720
28476 135720
28477 135720
28478 135720
28479 135720
28480 135720
28481 135906
28482 135906
28483 135906
28484 135906
28485 135906
28486 135906
28487 135906
28488 135906
28489 135906
28490 135906
28491 135940
28492 135940
28493 135940
28494 135940
28495 135940
28496 135940
28497 135940
28498 135940
28499 135940
28500 135940
28501 135986
28502 135986
28503 135986
28504 135986
28505 135986
28506 135986
28507 135986
28508 135986
28509 135986
28510 135986
28511 135788
28512 135788
28513 135788
28514 135788
28515 135788
28516 135788
28517 135788
28518 135788
28519 135788
28520 135788
28521 135820
28522 135820
28523 135820
28524 135820
28525 135820
28526 135820
28527 135820
28528 135820
28529 135820
28530 135820
28531 135709
28532 135709
28533 135709
28534 135709
28535 135709
28536 135709
28537 135709
28538 135709
28539 135709
28540 135709
28541 135412
28542 135412
28543 135412
28544 135412
28545 135412
28546 135412
28547 135412
28548 135412
28549 135412
28550 135412
28551 134977
28552 134977
28553 134977
28554 134977
28555 134977
28556 134977
28557 134977
28558 134977
28559 134977
28560 134977
28561 134428
28562 134428
28563 134428
28564 134428
28565 134428
28566 134428
28567 134428
28568 134428
28569 134428
28570 134428
28571 134074
28572 134074
28573 134074
28574 134074
28575 134074
28576 134074
28577 134074
28578 134074
28579 134074
28580 134074
28581 133927
28582 133927
28583 133927
28584 133927
28585 133927
28586 133927
28587 133927
28588 133927
28589 133927
28590 133927
28591 134106
28592 134106
28593 134106
28594 134106
28595 134106
28596 134106
28597 134106
28598 134106
28599 134106
28600 134106
28601 134075
28602 134075
28603 134075
28604 134075
28605 134075
28606 134075
28607 134075
28608 134075
28609 134075
28610 134075
28611 134113
28612 134113
28613 134113
28614 134113
28615 134113
28616 134113
28617 134113
28618 134113
28619 134113
28620 134113
28621 134275
28622 134275
28623 134275
28624 134275
28625 134275
28626 134275
28627 134275
28628 134275
28629 134275
28630 134275
28631 134266
28632 134266
28633 134266
28634 134266
28635 134266
28636 134266
28637 134266
28638 134266
28639 134266
28640 134266
28641 134596
28642 134596
28643 134596
28644 134596
28645 134596
28646 134596
28647 134596
28648 134596
28649 134596
28650 134596
28651 134808
28652 134808
28653 134808
28654 134808
28655 134808
28656 134808
28657 134808
28658 134808
28659 134808
28660 134808
28661 135131
28662 135131
28663 135131
28664 135131
28665 135131
28666 135131
28667 135131
28668 135131
28669 135131
28670 135131
28671 135502
28672 135502
28673 135502
28674 135502
28675 135502
28676 135502
28677 135502
28678 135502
28679 135502
28680 135502
28681 135918
28682 135918
28683 135918
28684 135918
28685 135918
28686 135918
28687 135918
28688 135918
28689 135918
28690 135918
28691 136387
28692 136387
28693 136387
28694 136387
28695 136387
28696 136387
28697 136387
28698 136387
28699 136387
28700 136387
28701 136786
28702 136786
28703 136786
28704 136786
28705 136786
28706 136786
28707 136786
28708 136786
28709 136786
28710 136786
28711 137415
28712 137415
28713 137415
28714 137415
28715 137415
28716 137415
28717 137415
28718 137415
28719 137415
28720 137415
28721 137820
28722 137820
28723 137820
28724 137820
28725 137820
28726 137820
28727 137820
28728 137820
28729 137820
28730 137820
28731 138396
28732 138396
28733 138396
28734 138396
28735 138396
28736 138396
28737 138396
28738 138396
28739 138396
28740 138396
28741 138972
28742 138972
28743 138972
28744 138972
28745 138972
28746 138972
28747 138972
28748 138972
28749 138972
28750 138972
28751 139557
28752 139557
28753 139557
28754 139557
28755 139557
28756 139557
28757 139557
28758 139557
28759 139557
28760 139557
28761 140082
28762 140082
28763 140082
28764 140082
28765 140082
28766 140082
28767 140082
28768 140082
28769 140082
28770 140082
28771 140305
28772 140305
28773 140305
28774 140305
28775 140305
28776 140305
28777 140305
28778 140305
28779 140305
28780 140305
28781 140322
28782 140322
28783 140322
28784 140322
28785 140322
28786 140322
28787 140322
28788 140322
28789 140322
28790 140322
28791 140098
28792 140098
28793 140098
28794 140098
28795 140098
28796 140098
28797 140098
28798 140098
28799 140098
28800 140098
28801 139928
28802 139928
28803 139928
28804 139928
28805 139928
28806 139928
28807 139928
28808 139928
28809 139928
28810 139928
28811 139706
28812 139706
28813 139706
28814 139706
28815 139706
28816 139706
28817 139706
28818 139706
28819 139706
28820 139706
28821 139475
28822 139475
28823 139475
28824 139475
28825 139475
28826 139475
28827 139475
28828 139475
28829 139475
28830 139475
28831 139271
28832 139271
28833 139271
28834 139271
28835 139271
28836 139271
28837 139271
28838 139271
28839 139271
28840 139271
28841 138767
28842 138767
28843 138767
28844 138767
28845 138767
28846 138767
28847 138767
28848 138767
28849 138767
28850 138767
28851 138181
28852 138181
28853 138181
28854 138181
28855 138181
28856 138181
28857 138181
28858 138181
28859 138181
28860 138181
28861 137380
28862 137380
28863 137380
28864 137380
28865 137380
28866 137380
28867 137380
28868 137380
28869 137380
28870 137380
28871 136561
28872 136561
28873 136561
28874 136561
28875 136561
28876 136561
28877 136561
28878 136561
28879 136561
28880 136561
28881 135472
28882 135472
28883 135472
28884 135472
28885 135472
28886 135472
28887 135472
28888 135472
28889 135472
28890 135472
28891 134319
28892 134319
28893 134319
28894 134319
28895 134319
28896 134319
28897 134319
28898 134319
28899 134319
28900 134319
28901 133216
28902 133216
28903 133216
28904 133216
28905 133216
28906 133216
28907 133216
28908 133216
28909 133216
28910 133216
28911 132052
28912 132052
28913 132052
28914 132052
28915 132052
28916 132052
28917 132052
28918 132052
28919 132052
28920 132052
28921 131185
28922 131185
28923 131185
28924 131185
28925 131185
28926 131185
28927 131185
28928 131185
28929 131185
28930 131185
28931 130406
28932 130406
28933 130406
28934 130406
28935 130406
28936 130406
28937 130406
28938 130406
28939 130406
28940 130406
28941 129770
28942 129770
28943 129770
28944 129770
28945 129770
28946 129770
28947 129770
28948 129770
28949 129770
28950 129770
28951 129039
28952 129039
28953 129039
28954 129039
28955 129039
28956 129039
28957 129039
28958 129039
28959 129039
28960 129039
28961 128320
28962 128320
28963 128320
28964 128320
28965 128320
28966 128320
28967 128320
28968 128320
28969 128320
28970 128320
28971 127931
28972 127931
28973 127931
28974 127931
28975 127931
28976 127931
28977 127931
28978 127931
28979 127931
28980 127931
28981 127803
28982 127803
28983 127803
28984 127803
28985 127803
28986 127803
28987 127803
28988 127803
28989 127803
28990 127803
28991 127779
28992 127779
28993 127779
28994 127779
28995 127779
28996 127779
28997 127779
28998 127779
28999 127779
29000 127779
29001 127984
29002 127984
29003 127984
29004 127984
29005 127984
29006 127984
29007 127984
29008 127984
29009 127984
29010 127984
29011 128352
29012 128352
29013 128352
29014 128352
29015 128352
29016 128352
29017 128352
29018 128352
29019 128352
29020 128352
29021 128532
29022 128532
29023 128532
29024 128532
29025 128532
29026 128532
29027 128532
29028 128532
29029 128532
29030 128532
29031 128943
29032 128943
29033 128943
29034 128943
29035 128943
29036 128943
29037 128943
29038 128943
29039 128943
29040 128943
29041 129641
29042 129641
29043 129641
29044 129641
29045 129641
29046 129641
29047 129641
29048 129641
29049 129641
29050 129641
29051 130549
29052 130549
29053 130549
29054 130549
29055 130549
29056 130549
29057 130549
29058 130549
29059 130549
29060 130549
29061 131405
29062 131405
29063 131405
29064 131405
29065 131405
29066 131405
29067 131405
29068 131405
29069 131405
29070 131405
29071 132061
29072 132061
29073 132061
29074 132061
29075 132061
29076 132061
29077 132061
29078 132061
29079 132061
29080 132061
29081 132920
29082 132920
29083 132920
29084 132920
29085 132920
29086 132920
29087 132920
29088 132920
29089 132920
29090 132920
29091 133867
29092 133867
29093 133867
29094 133867
29095 133867
29096 133867
29097 133867
29098 133867
29099 133867
29100 133867
29101 135037
29102 135037
29103 135037
29104 135037
29105 135037
29106 135037
29107 135037
29108 135037
29109 135037
29110 135037
29111 136053
29112 136053
29113 136053
29114 136053
29115 136053
29116 136053
29117 136053
29118 136053
29119 136053
29120 136053
29121 136680
29122 136680
29123 136680
29124 136680
29125 136680
29126 136680
29127 136680
29128 136680
29129 136680
29130 136680
29131 137087
29132 137087
29133 137087
29134 137087
29135 137087
29136 137087
29137 137087
29138 137087
29139 137087
29140 137087
29141 137466
29142 137466
29143 137466
29144 137466
29145 137466
29146 137466
29147 137466
29148 137466
29149 137466
29150 137466
29151 138008
29152 138008
29153 138008
29154 138008
29155 138008
29156 138008
29157 138008
29158 138008
29159 138008
29160 138008
29161 138659
29162 138659
29163 138659
29164 138659
29165 138659
29166 138659
29167 138659
29168 138659
29169 138659
29170 138659
29171 139481
29172 139481
29173 139481
29174 139481
29175 139481
29176 139481
29177 139481
29178 139481
29179 139481
29180 139481
29181 140029
29182 140029
29183 140029
29184 140029
29185 140029
29186 140029
29187 140029
29188 140029
29189 140029
29190 140029
29191 140407
29192 140407
29193 140407
29194 140407
29195 140407
29196 140407
29197 140407
29198 140407
29199 140407
29200 140407
29201 140615
29202 140615
29203 140615
29204 140615
29205 140615
29206 140615
29207 140615
29208 140615
29209 140615
29210 140615
29211 140586
29212 140586
29213 140586
29214 140586
29215 140586
29216 140586
29217 140586
29218 140586
29219 140586
29220 140586
29221 140764
29222 140764
29223 140764
29224 140764
29225 140764
29226 140764
29227 140764
29228 140764
29229 140764
29230 140764
29231 140575
29232 140575
29233 140575
29234 140575
29235 140575
29236 140575
29237 140575
29238 140575
29239 140575
29240 140575
29241 140028
29242 140028
29243 140028
29244 140028
29245 140028
29246 140028
29247 140028
29248 140028
29249 140028
29250 140028
29251 139439
29252 139439
29253 139439
29254 139439
29255 139439
29256 139439
29257 139439
29258 139439
29259 139439
29260 139439
29261 139254
29262 139254
29263 139254
29264 139254
29265 139254
29266 139254
29267 139254
29268 139254
29269 139254
29270 139254
29271 139265
29272 139265
29273 139265
29274 139265
29275 139265
29276 139265
29277 139265
29278 139265
29279 139265
29280 139265
29281 139268
29282 139268
29283 139268
29284 139268
29285 139268
29286 139268
29287 139268
29288 139268
29289 139268
29290 139268
29291 139114
29292 139114
29293 139114
29294 139114
29295 139114
29296 139114
29297 139114
29298 139114
29299 139114
29300 139114
29301 138412
29302 138412
29303 138412
29304 138412
29305 138412
29306 138412
29307 138412
29308 138412
29309 138412
29310 138412
29311 137862
29312 137862
29313 137862
29314 137862
29315 137862
29316 137862
29317 137862
29318 137862
29319 137862
29320 137862
29321 137447
29322 137447
29323 137447
29324 137447
29325 137447
29326 137447
29327 137447
29328 137447
29329 137447
29330 137447
29331 136986
29332 136986
29333 136986
29334 136986
29335 136986
29336 136986
29337 136986
29338 136986
29339 136986
29340 136986
29341 136582
29342 136582
29343 136582
29344 136582
29345 136582
29346 136582
29347 136582
29348 136582
29349 136582
29350 136582
29351 136131
29352 136131
29353 136131
29354 136131
29355 136131
29356 136131
29357 136131
29358 136131
29359 136131
29360 136131
29361 135618
29362 135618
29363 135618
29364 135618
29365 135618
29366 135618
29367 135618
29368 135618
29369 135618
29370 135618
29371 134669
29372 134669
29373 134669
29374 134669
29375 134669
29376 134669
29377 134669
29378 134669
29379 134669
29380 134669
29381 133825
29382 133825
29383 133825
29384 133825
29385 133825
29386 133825
29387 133825
29388 133825
29389 133825
29390 133825
29391 133142
29392 133142
29393 133142
29394 133142
29395 133142
29396 133142
29397 133142
29398 133142
29399 133142
29400 133142
29401 132483
29402 132483
29403 132483
29404 132483
29405 132483
29406 132483
29407 132483
29408 132483
29409 132483
29410 132483
29411 131862
29412 131862
29413 131862
29414 131862
29415 131862
29416 131862
29417 131862
29418 131862
29419 131862
29420 131862
29421 130941
29422 130941
29423 130941
29424 130941
29425 130941
29426 130941
29427 130941
29428 130941
29429 130941
29430 130941
29431 130094
29432 130094
29433 130094
29434 130094
29435 130094
29436 130094
29437 130094
29438 130094
29439 130094
29440 130094
29441 129720
29442 129720
29443 129720
29444 129720
29445 129720
29446 129720
29447 129720
29448 129720
29449 129720
29450 129720
29451 129198
29452 129198
29453 129198
29454 129198
29455 129198
29456 129198
29457 129198
29458 129198
29459 129198
29460 129198
29461 128286
29462 128286
29463 128286
29464 128286
29465 128286
29466 128286
29467 128286
29468 128286
29469 128286
29470 128286
29471 127304
29472 127304
29473 127304
29474 127304
29475 127304
29476 127304
29477 127304
29478 127304
29479 127304
29480 127304
29481 126428
29482 126428
29483 126428
29484 126428
29485 126428
29486 126428
29487 126428
29488 126428
29489 126428
29490 126428
29491 125709
29492 125709
29493 125709
29494 125709
29495 125709
29496 125709
29497 125709
29498 125709
29499 125709
29500 125709
29501 125238
29502 125238
29503 125238
29504 125238
29505 125238
29506 125238
29507 125238
29508 125238
29509 125238
29510 125238
29511 124533
29512 124533
29513 124533
29514 124533
29515 124533
29516 124533
29517 124533
29518 124533
29519 124533
29520 124533
29521 123919
29522 123919
29523 123919
29524 123919
29525 123919
29526 123919
29527 123919
29528 123919
29529 123919
29530 123919
29531 123600
29532 123600
29533 123600
29534 123600
29535 123600
29536 123600
29537 123600
29538 123600
29539 123600
29540 123600
29541 123107
29542 123107
29543 123107
29544 123107
29545 123107
29546 123107
29547 123107
29548 123107
29549 123107
29550 123107
29551 122600
29552 122600
29553 122600
29554 122600
29555 122600
29556 122600
29557 122600
29558 122600
29559 122600
29560 122600
29561 122130
29562 122130
29563 122130
29564 122130
29565 122130
29566 122130
29567 122130
29568 122130
29569 122130
29570 122130
29571 121762
29572 121762
29573 121762
29574 121762
29575 121762
29576 121762
29577 121762
29578 121762
29579 121762
29580 121762
29581 121379
29582 121379
29583 121379
29584 121379
29585 121379
29586 121379
29587 121379
29588 121379
29589 121379
29590 121379
29591 121164
29592 121164
29593 121164
29594 121164
29595 121164
29596 121164
29597 121164
29598 121164
29599 121164
29600 121164
29601 120926
29602 120926
29603 120926
29604 120926
29605 120926
29606 120926
29607 120926
29608 120926
29609 120926
29610 120926
29611 120885
29612 120885
29613 120885
29614 120885
29615 120885
29616 120885
29617 120885
29618 120885
29619 120885
29620 120885
29621 121194
29622 121194
29623 121194
29624 121194
29625 121194
29626 121194
29627 121194
29628 121194
29629 121194
29630 121194
29631 121692
29632 121692
29633 121692
29634 121692
29635 121692
29636 121692
29637 121692
29638 121692
29639 121692
29640 121692
29641 121756
29642 121756
29643 121756
29644 121756
29645 121756
29646 121756
29647 121756
29648 121756
29649 121756
29650 121756
29651 122093
29652 122093
29653 122093
29654 122093
29655 122093
29656 122093
29657 122093
29658 122093
29659 122093
29660 122093
29661 122482
29662 122482
29663 122482
29664 122482
29665 122482
29666 122482
29667 122482
29668 122482
29669 122482
29670 122482
29671 123142
29672 123142
29673 123142
29674 123142
29675 123142
29676 123142
29677 123142
29678 123142
29679 123142
29680 123142
29681 123667
29682 123667
29683 123667
29684 123667
29685 123667
29686 123667
29687 123667
29688 123667
29689 123667
29690 123667
29691 124213
29692 124213
29693 124213
29694 124213
29695 124213
29696 124213
29697 124213
29698 124213
29699 124213
29700 124213
29701 124972
29702 124972
29703 124972
29704 124972
29705 124972
29706 124972
29707 124972
29708 124972
29709 124972
29710 124972
29711 126090
29712 126090
29713 126090
29714 126090
29715 126090
29716 126090
29717 126090
29718 126090
29719 126090
29720 126090
29721 127272
29722 127272
29723 127272
29724 127272
29725 127272
29726 127272
29727 127272
29728 127272
29729 127272
29730 127272
29731 128227
29732 128227
29733 128227
29734 128227
29735 128227
29736 128227
29737 128227
29738 128227
29739 128227
29740 128227
29741 129345
29742 129345
29743 129345
29744 129345
29745 129345
29746 129345
29747 129345
29748 129345
29749 129345
29750 129345
29751 130508
29752 130508
29753 130508
29754 130508
29755 130508
29756 130508
29757 130508
29758 130508
29759 130508
29760 130508
29761 131777
29762 131777
29763 131777
29764 131777
29765 131777
29766 131777
29767 131777
29768 131777
29769 131777
29770 131777
29771 133338
29772 133338
29773 133338
29774 133338
29775 133338
29776 133338
29777 133338
29778 133338
29779 133338
29780 133338
29781 134888
29782 134888
29783 134888
29784 134888
29785 134888
29786 134888
29787 134888
29788 134888
29789 134888
29790 134888
29791 136198
29792 136198
29793 136198
29794 136198
29795 136198
29796 136198
29797 136198
29798 136198
29799 136198
29800 136198
29801 137564
29802 137564
29803 137564
29804 137564
29805 137564
29806 137564
29807 137564
29808 137564
29809 137564
29810 137564
29811 138817
29812 138817
29813 138817
29814 138817
29815 138817
29816 138817
29817 138817
29818 138817
29819 138817
29820 138817
29821 139895
29822 139895
29823 139895
29824 139895
29825 139895
29826 139895
29827 139895
29828 139895
29829 139895
29830 139895
29831 141113
29832 141113
29833 141113
29834 141113
29835 141113
29836 141113
29837 141113
29838 141113
29839 141113
29840 141113
29841 142498
29842 142498
29843 142498
29844 142498
29845 142498
29846 142498
29847 142498
29848 142498
29849 142498
29850 142498
29851 143592
29852 143592
29853 143592
29854 143592
29855 143592
29856 143592
29857 143592
29858 143592
29859 143592
29860 143592
29861 144840
29862 144840
29863 144840
29864 144840
29865 144840
29866 144840
29867 144840
29868 144840
29869 144840
29870 144840
29871 145765
29872 145765
29873 145765
29874 145765
29875 145765
29876 145765
29877 145765
29878 145765
29879 145765
29880 145765
29881 146785
29882 146785
29883 146785
29884 146785
29885 146785
29886 146785
29887 146785
29888 146785
29889 146785
29890 146785
29891 147766
29892 147766
29893 147766
29894 147766
29895 147766
29896 147766
29897 147766
29898 147766
29899 147766
29900 147766
29901 148524
29902 148524
29903 148524
29904 148524
29905 148524
29906 148524
29907 148524
29908 148524
29909 148524
29910 148524
29911 149061
29912 149061
29913 149061
29914 149061
29915 149061
29916 149061
29917 149061
29918 149061
29919 149061
29920 149061
29921 149519
29922 149519
29923 149519
29924 149519
29925 149519
29926 149519
29927 149519
29928 149519
29929 149519
29930 149519
29931 150140
29932 150140
29933 150140
29934 150140
29935 150140
29936 150140
29937 150140
29938 150140
29939 150140
29940 150140
29941 150852
29942 150852
29943 150852
29944 150852
29945 150852
29946 150852
29947 150852
29948 150852
29949 150852
29950 150852
29951 151718
29952 151718
29953 151718
29954 151718
29955 151718
29956 151718
29957 151718
29958 151718
29959 151718
29960 151718
29961 152542
29962 152542
29963 152542
29964 152542
29965 152542
29966 152542
29967 152542
29968 152542
29969 152542
29970 152542
29971 153047
29972 153047
29973 153047
29974 153047
29975 153047
29976 153047
29977 153047
29978 153047
29979 153047
29980 153047
29981 153463
29982 153463
29983 153463
29984 153463
29985 153463
29986 153463
29987 153463
29988 153463
29989 153463
29990 153463
29991 153778
29992 153778
29993 153778
29994 153778
29995 153778
29996 153778
29997 153778
29998 153778
29999 153778
30000 153778
30001 154480
30002 154480
30003 154480
30004 154480
30005 154480
30006 154480
30007 154480
30008 154480
30009 154480
30010 154480
30011 155358
30012 155358
30013 155358
30014 155358
30015 155358
30016 155358
30017 155358
30018 155358
30019 155358
30020 155358
30021 156346
30022 156346
30023 156346
30024 156346
30025 156346
30026 156346
30027 156346
30028 156346
30029 156346
30030 156346
30031 157106
30032 157106
30033 157106
30034 157106
30035 157106
30036 157106
30037 157106
30038 157106
30039 157106
30040 157106
30041 158101
30042 158101
30043 158101
30044 158101
30045 158101
30046 158101
30047 158101
30048 158101
30049 158101
30050 158101
30051 159317
30052 159317
30053 159317
30054 159317
30055 159317
30056 159317
30057 159317
30058 159317
30059 159317
30060 159317
30061 160499
30062 160499
30063 160499
30064 160499
30065 160499
30066 160499
30067 160499
30068 160499
30069 160499
30070 160499
30071 161823
30072 161823
30073 161823
30074 161823
30075 161823
30076 161823
30077 161823
30078 161823
30079 161823
30080 161823
30081 163055
30082 163055
30083 163055
30084 163055
30085 163055
30086 163055
30087 163055
30088 163055
30089 163055
30090 163055
30091 164363
30092 164363
30093 164363
30094 164363
30095 164363
30096 164363
30097 164363
30098 164363
30099 164363
30100 164363
30101 165857
30102 165857
30103 165857
30104 165857
30105 165857
30106 165857
30107 165857
30108 165857
30109 165857
30110 165857
30111 167543
30112 167543
30113 167543
30114 167543
30115 167543
30116 167543
30117 167543
30118 167543
30119 167543
30120 167543
30121 169141
30122 169141
30123 169141
30124 169141
30125 169141
30126 169141
30127 169141
30128 169141
30129 169141
30130 169141
30131 170508
30132 170508
30133 170508
30134 170508
30135 170508
30136 170508
30137 170508
30138 170508
30139 170508
30140 170508
30141 171530
30142 171530
30143 171530
30144 171530
30145 171530
30146 171530
30147 171530
30148 171530
30149 171530
30150 171530
30151 172152
30152 172152
30153 172152
30154 172152
30155 172152
30156 172152
30157 172152
30158 172152
30159 172152
30160 172152
30161 172639
30162 172639
30163 172639
30164 172639
30165 172639
30166 172639
30167 172639
30168 172639
30169 172639
30170 172639
30171 173286
30172 173286
30173 173286
30174 173286
30175 173286
30176 173286
30177 173286
30178 173286
30179 173286
30180 173286
30181 174220
30182 174220
30183 174220
30184 174220
30185 174220
30186 174220
30187 174220
30188 174220
30189 174220
30190 174220
30191 175149
30192 175149
30193 175149
30194 175149
30195 175149
30196 175149
30197 175149
30198 175149
30199 175149
30200 175149
30201 175378
30202 175378
30203 175378
30204 175378
30205 175378
30206 175378
30207 175378
30208 175378
30209 175378
30210 175378
30211 175163
30212 175163
30213 175163
30214 175163
30215 175163
30216 175163
30217 175163
30218 175163
30219 175163
30220 175163
30221 174812
30222 174812
30223 174812
30224 174812
30225 174812
30226 174812
30227 174812
30228 174812
30229 174812
30230 174812
30231 174499
30232 174499
30233 174499
30234 174499
30235 174499
30236 174499
30237 174499
30238 174499
30239 174499
30240 174499
30241 173783
30242 173783
30243 173783
30244 173783
30245 173783
30246 173783
30247 173783
30248 173783
30249 173783
30250 173783
30251 172946
30252 172946
30253 172946
30254 172946
30255 172946
30256 172946
30257 172946
30258 172946
30259 172946
30260 172946
30261 172123
30262 172123
30263 172123
30264 172123
30265 172123
30266 172123
30267 172123
30268 172123
30269 172123
30270 172123
30271 171563
30272 171563
30273 171563
30274 171563
30275 171563
30276 171563
30277 171563
30278 171563
30279 171563
30280 171563
30281 170963
30282 170963
30283 170963
30284 170963
30285 170963
30286 170963
30287 170963
30288 170963
30289 170963
30290 170963
30291 170252
30292 170252
30293 170252
30294 170252
30295 170252
30296 170252
30297 170252
30298 170252
30299 170252
30300 170252
30301 169350
30302 169350
30303 169350
30304 169350
30305 169350
30306 169350
30307 169350
30308 169350
30309 169350
30310 169350
30311 168189
30312 168189
30313 168189
30314 168189
30315 168189
30316 168189
30317 168189
30318 168189
30319 168189
30320 168189
30321 167234
30322 167234
30323 167234
30324 167234
30325 167234
30326 167234
30327 167234
30328 167234
30329 167234
30330 167234
30331 166554
30332 166554
30333 166554
30334 166554
30335 166554
30336 166554
30337 166554
30338 166554
30339 166554
30340 166554
30341 166083
30342 166083
30343 166083
30344 166083
30345 166083
30346 166083
30347 166083
30348 166083
30349 166083
30350 166083
30351 165807
30352 165807
30353 165807
30354 165807
30355 165807
30356 165807
30357 165807
30358 165807
30359 165807
30360 165807
30361 165465
30362 165465
30363 165465
30364 165465
30365 165465
30366 165465
30367 165465
30368 165465
30369 165465
30370 165465
30371 165198
30372 165198
30373 165198
30374 165198
30375 165198
30376 165198
30377 165198
30378 165198
30379 165198
30380 165198
30381 164617
30382 164617
30383 164617
30384 164617
30385 164617
30386 164617
30387 164617
30388 164617
30389 164617
30390 164617
30391 164258
30392 164258
30393 164258
30394 164258
30395 164258
30396 164258
30397 164258
30398 164258
30399 164258
30400 164258
30401 164155
30402 164155
30403 164155
30404 164155
30405 164155
30406 164155
30407 164155
30408 164155
30409 164155
30410 164155
30411 164330
30412 164330
30413 164330
30414 164330
30415 164330
30416 164330
30417 164330
30418 164330
30419 164330
30420 164330
30421 164601
30422 164601
30423 164601
30424 164601
30425 164601
30426 164601
30427 164601
30428 164601
30429 164601
30430 164601
30431 164786
30432 164786
30433 164786
30434 164786
30435 164786
30436 164786
30437 164786
30438 164786
30439 164786
30440 164786
30441 165354
30442 165354
30443 165354
30444 165354
30445 165354
30446 165354
30447 165354
30448 165354
30449 165354
30450 165354
30451 166174
30452 166174
30453 166174
30454 166174
30455 166174
30456 166174
30457 166174
30458 166174
30459 166174
30460 166174
30461 166961
30462 166961
30463 166961
30464 166961
30465 166961
30466 166961
30467 166961
30468 166961
30469 166961
30470 166961
30471 167112
30472 167112
30473 167112
30474 167112
30475 167112
30476 167112
30477 167112
30478 167112
30479 167112
30480 167112
30481 167245
30482 167245
30483 167245
30484 167245
30485 167245
30486 167245
30487 167245
30488 167245
30489 167245
30490 167245
30491 167419
30492 167419
30493 167419
30494 167419
30495 167419
30496 167419
30497 167419
30498 167419
30499 167419
30500 167419
30501 167614
30502 167614
30503 167614
30504 167614
30505 167614
30506 167614
30507 167614
30508 167614
30509 167614
30510 167614
30511 168254
30512 168254
30513 168254
30514 168254
30515 168254
30516 168254
30517 168254
30518 168254
30519 168254
30520 168254
30521 168808
30522 168808
30523 168808
30524 168808
30525 168808
30526 168808
30527 168808
30528 168808
30529 168808
30530 168808
30531 169221
30532 169221
30533 169221
30534 169221
30535 169221
30536 169221
30537 169221
30538 169221
30539 169221
30540 169221
30541 169726
30542 169726
30543 169726
30544 169726
30545 169726
30546 169726
30547 169726
30548 169726
30549 169726
30550 169726
30551 170314
30552 170314
30553 170314
30554 170314
30555 170314
30556 170314
30557 170314
30558 170314
30559 170314
30560 170314
30561 171133
30562 171133
30563 171133
30564 171133
30565 171133
30566 171133
30567 171133
30568 171133
30569 171133
30570 171133
30571 171629
30572 171629
30573 171629
30574 171629
30575 171629
30576 171629
30577 171629
30578 171629
30579 171629
30580 171629
30581 172168
30582 172168
30583 172168
30584 172168
30585 172168
30586 172168
30587 172168
30588 172168
30589 172168
30590 172168
30591 172721
30592 172721
30593 172721
30594 172721
30595 172721
30596 172721
30597 172721
30598 172721
30599 172721
30600 172721
30601 173512
30602 173512
30603 173512
30604 173512
30605 173512
30606 173512
30607 173512
30608 173512
30609 173512
30610 173512
30611 174314
30612 174314
30613 174314
30614 174314
30615 174314
30616 174314
30617 174314
30618 174314
30619 174314
30620 174314
30621 174969
30622 174969
30623 174969
30624 174969
30625 174969
30626 174969
30627 174969
30628 174969
30629 174969
30630 174969
30631 175410
30632 175410
30633 175410
30634 175410
30635 175410
30636 175410
30637 175410
30638 175410
30639 175410
30640 175410
30641 175536
30642 175536
30643 175536
30644 175536
30645 175536
30646 175536
30647 175536
30648 175536
30649 175536
30650 175536
30651 175258
30652 175258
30653 175258
30654 175258
30655 175258
30656 175258
30657 175258
30658 175258
30659 175258
30660 175258
30661 174847
30662 174847
30663 174847
30664 174847
30665 174847
30666 174847
30667 174847
30668 174847
30669 174847
30670 174847
30671 174913
30672 174913
30673 174913
30674 174913
30675 174913
30676 174913
30677 174913
30678 174913
30679 174913
30680 174913
30681 175056
30682 175056
30683 175056
30684 175056
30685 175056
30686 175056
30687 175056
30688 175056
30689 175056
30690 175056
30691 174951
30692 174951
30693 174951
30694 174951
30695 174951
30696 174951
30697 174951
30698 174951
30699 174951
30700 174951
30701 174733
30702 174733
30703 174733
30704 174733
30705 174733
30706 174733
30707 174733
30708 174733
30709 174733
30710 174733
30711 173828
30712 173828
30713 173828
30714 173828
30715 173828
30716 173828
30717 173828
30718 173828
30719 173828
30720 173828
30721 172786
30722 172786
30723 172786
30724 172786
30725 172786
30726 172786
30727 172786
30728 172786
30729 172786
30730 172786
30731 171935
30732 171935
30733 171935
30734 171935
30735 171935
30736 171935
30737 171935
30738 171935
30739 171935
30740 171935
30741 171046
30742 171046
30743 171046
30744 171046
30745 171046
30746 171046
30747 171046
30748 171046
30749 171046
30750 171046
30751 169845
30752 169845
30753 169845
30754 169845
30755 169845
30756 169845
30757 169845
30758 169845
30759 169845
30760 169845
30761 168242
30762 168242
30763 168242
30764 168242
30765 168242
30766 168242
30767 168242
30768 168242
30769 168242
30770 168242
30771 166700
30772 166700
30773 166700
30774 166700
30775 166700
30776 166700
30777 166700
30778 166700
30779 166700
30780 166700
30781 165204
30782 165204
30783 165204
30784 165204
30785 165204
30786 165204
30787 165204
30788 165204
30789 165204
30790 165204
30791 163566
30792 163566
30793 163566
30794 163566
30795 163566
30796 163566
30797 163566
30798 163566
30799 163566
30800 163566
30801 161517
30802 161517
30803 161517
30804 161517
30805 161517
30806 161517
30807 161517
30808 161517
30809 161517
30810 161517
30811 159312
30812 159312
30813 159312
30814 159312
30815 159312
30816 159312
30817 159312
30818 159312
30819 159312
30820 159312
30821 157176
30822 157176
30823 157176
30824 157176
30825 157176
30826 157176
30827 157176
30828 157176
30829 157176
30830 157176
30831 155415
30832 155415
30833 155415
30834 155415
30835 155415
30836 155415
30837 155415
30838 155415
30839 155415
30840 155415
30841 153603
30842 153603
30843 153603
30844 153603
30845 153603
30846 153603
30847 153603
30848 153603
30849 153603
30850 153603
30851 151991
30852 151991
30853 151991
30854 151991
30855 151991
30856 151991
30857 151991
30858 151991
30859 151991
30860 151991
30861 150393
30862 150393
30863 150393
30864 150393
30865 150393
30866 150393
30867 150393
30868 150393
30869 150393
30870 150393
30871 148496
30872 148496
30873 148496
30874 148496
30875 148496
30876 148496
30877 148496
30878 148496
30879 148496
30880 148496
30881 146471
30882 146471
30883 146471
30884 146471
30885 146471
30886 146471
30887 146471
30888 146471
30889 146471
30890 146471
30891 144897
30892 144897
30893 144897
30894 144897
30895 144897
30896 144897
30897 144897
30898 144897
30899 144897
30900 144897
30901 143570
30902 143570
30903 143570
30904 143570
30905 143570
30906 143570
30907 143570
30908 143570
30909 143570
30910 143570
30911 142605
30912 142605
30913 142605
30914 142605
30915 142605
30916 142605
30917 142605
30918 142605
30919 142605
30920 142605
30921 141493
30922 141493
30923 141493
30924 141493
30925 141493
30926 141493
30927 141493
30928 141493
30929 141493
30930 141493
30931 139959
30932 139959
30933 139959
30934 139959
30935 139959
30936 139959
30937 139959
30938 139959
30939 139959
30940 139959
30941 138227
30942 138227
30943 138227
30944 138227
30945 138227
30946 138227
30947 138227
30948 138227
30949 138227
30950 138227
30951 136850
30952 136850
30953 136850
30954 136850
30955 136850
30956 136850
30957 136850
30958 136850
30959 136850
30960 136850
30961 136040
30962 136040
30963 136040
30964 136040
30965 136040
30966 136040
30967 136040
30968 136040
30969 136040
30970 136040
30971 135433
30972 135433
30973 135433
30974 135433
30975 135433
30976 135433
30977 135433
30978 135433
30979 135433
30980 135433
30981 134752
30982 134752
30983 134752
30984 134752
30985 134752
30986 134752
30987 134752
30988 134752
30989 134752
30990 134752
30991 134160
30992 134160
30993 134160
30994 134160
30995 134160
30996 134160
30997 134160
30998 134160
30999 134160
31000 134160
31001 133805
31002 133805
31003 133805
31004 133805
31005 133805
31006 133805
31007 133805
31008 133805
31009 133805
31010 133805
31011 133511
31012 133511
31013 133511
31014 133511
31015 133511
31016 133511
31017 133511
31018 133511
31019 133511
31020 133511
31021 133267
31022 133267
31023 133267
31024 133267
31025 133267
31026 133267
31027 133267
31028 133267
31029 133267
31030 133267
31031 132872
31032 132872
31033 132872
31034 132872
31035 132872
31036 132872
31037 132872
31038 132872
31039 132872
31040 132872
31041 132743
31042 132743
31043 132743
31044 132743
31045 132743
31046 132743
31047 132743
31048 132743
31049 132743
31050 132743
31051 132536
31052 132536
31053 132536
31054 132536
31055 132536
31056 132536
31057 132536
31058 132536
31059 132536
31060 132536
31061 132473
31062 132473
31063 132473
31064 132473
31065 132473
31066 132473
31067 132473
31068 132473
31069 132473
31070 132473
31071 132746
31072 132746
31073 132746
31074 132746
31075 132746
31076 132746
31077 132746
31078 132746
31079 132746
31080 132746
31081 133199
31082 133199
31083 133199
31084 133199
31085 133199
31086 133199
31087 133199
31088 133199
31089 133199
31090 133199
31091 133286
31092 133286
31093 133286
31094 133286
31095 133286
31096 133286
31097 133286
31098 133286
31099 133286
31100 133286
31101 133219
31102 133219
31103 133219
31104 133219
31105 133219
31106 133219
31107 133219
31108 133219
31109 133219
31110 133219
31111 133287
31112 133287
31113 133287
31114 133287
31115 133287
31116 133287
31117 133287
31118 133287
31119 133287
31120 133287
31121 133793
31122 133793
31123 133793
31124 133793
31125 133793
31126 133793
31127 133793
31128 133793
31129 133793
31130 133793
31131 134472
31132 134472
31133 134472
31134 134472
31135 134472
31136 134472
31137 134472
31138 134472
31139 134472
31140 134472
31141 135213
31142 135213
31143 135213
31144 135213
31145 135213
31146 135213
31147 135213
31148 135213
31149 135213
31150 135213
31151 135815
31152 135815
31153 135815
31154 135815
31155 135815
31156 135815
31157 135815
31158 135815
31159 135815
31160 135815
31161 135936
31162 135936
31163 135936
31164 135936
31165 135936
31166 135936
31167 135936
31168 135936
31169 135936
31170 135936
31171 135983
31172 135983
31173 135983
31174 135983
31175 135983
31176 135983
31177 135983
31178 135983
31179 135983
31180 135983
31181 136305
31182 136305
31183 136305
31184 136305
31185 136305
31186 136305
31187 136305
31188 136305
31189 136305
31190 136305
31191 136651
31192 136651
31193 136651
31194 136651
31195 136651
31196 136651
31197 136651
31198 136651
31199 136651
31200 136651
31201 136969
31202 136969
31203 136969
31204 136969
31205 136969
31206 136969
31207 136969
31208 136969
31209 136969
31210 136969
31211 137305
31212 137305
31213 137305
31214 137305
31215 137305
[truncated: 37,134 more chars]
