# Supplementary material for: Adenovirus maturation establishes the transcription competent packaging of its genome
Source: EMBO Rep. 2025 Oct 21;26(22):5589–611. doi: 10.1038/s44319-025-00598-z (PMC12635127; doi:10.1038/s44319-025-00598-z)
Supplement: Supplementary file 2 — Source data Fig. 1 [file 44319_2025_598_MOESM2_ESM.zip › figure1/C/AdMUT_virus_ts1_DMS_2_globalAccess.wig]

variableStep chrom=Ad_ts1
1 3016.17
2 3016.17
3 3016.17
4 3016.17
5 3016.17
6 3016.17
7 3016.17
8 3016.17
9 3016.17
10 3016.17
11 6543.6
12 6543.6
13 6543.6
14 6543.6
15 6543.6
16 6543.6
17 6543.6
18 6543.6
19 6543.6
20 6543.6
21 10217.7
22 10217.7
23 10217.7
24 10217.7
25 10217.7
26 10217.7
27 10217.7
28 10217.7
29 10217.7
30 10217.7
31 14021
32 14021
33 14021
34 14021
35 14021
36 14021
37 14021
38 14021
39 14021
40 14021
41 18105.6
42 18105.6
43 18105.6
44 18105.6
45 18105.6
46 18105.6
47 18105.6
48 18105.6
49 18105.6
50 18105.6
51 22511.7
52 22511.7
53 22511.7
54 22511.7
55 22511.7
56 22511.7
57 22511.7
58 22511.7
59 22511.7
60 22511.7
61 27510.8
62 27510.8
63 27510.8
64 27510.8
65 27510.8
66 27510.8
67 27510.8
68 27510.8
69 27510.8
70 27510.8
71 32888.7
72 32888.7
73 32888.7
74 32888.7
75 32888.7
76 32888.7
77 32888.7
78 32888.7
79 32888.7
80 32888.7
81 38468.9
82 38468.9
83 38468.9
84 38468.9
85 38468.9
86 38468.9
87 38468.9
88 38468.9
89 38468.9
90 38468.9
91 44151.1
92 44151.1
93 44151.1
94 44151.1
95 44151.1
96 44151.1
97 44151.1
98 44151.1
99 44151.1
100 44151.1
101 49819.4
102 49819.4
103 49819.4
104 49819.4
105 49819.4
106 49819.4
107 49819.4
108 49819.4
109 49819.4
110 49819.4
111 55666.4
112 55666.4
113 55666.4
114 55666.4
115 55666.4
116 55666.4
117 55666.4
118 55666.4
119 55666.4
120 55666.4
121 61762.4
122 61762.4
123 61762.4
124 61762.4
125 61762.4
126 61762.4
127 61762.4
128 61762.4
129 61762.4
130 61762.4
131 68156.7
132 68156.7
133 68156.7
134 68156.7
135 68156.7
136 68156.7
137 68156.7
138 68156.7
139 68156.7
140 68156.7
141 74501.9
142 74501.9
143 74501.9
144 74501.9
145 74501.9
146 74501.9
147 74501.9
148 74501.9
149 74501.9
150 74501.9
151 81355.3
152 81355.3
153 81355.3
154 81355.3
155 81355.3
156 81355.3
157 81355.3
158 81355.3
159 81355.3
160 81355.3
161 88233.8
162 88233.8
163 88233.8
164 88233.8
165 88233.8
166 88233.8
167 88233.8
168 88233.8
169 88233.8
170 88233.8
171 94938.4
172 94938.4
173 94938.4
174 94938.4
175 94938.4
176 94938.4
177 94938.4
178 94938.4
179 94938.4
180 94938.4
181 101418
182 101418
183 101418
184 101418
185 101418
186 101418
187 101418
188 101418
189 101418
190 101418
191 107773
192 107773
193 107773
194 107773
195 107773
196 107773
197 107773
198 107773
199 107773
200 107773
201 110955
202 110955
203 110955
204 110955
205 110955
206 110955
207 110955
208 110955
209 110955
210 110955
211 113508
212 113508
213 113508
214 113508
215 113508
216 113508
217 113508
218 113508
219 113508
220 113508
221 116019
222 116019
223 116019
224 116019
225 116019
226 116019
227 116019
228 116019
229 116019
230 116019
231 118437
232 118437
233 118437
234 118437
235 118437
236 118437
237 118437
238 118437
239 118437
240 118437
241 120366
242 120366
243 120366
244 120366
245 120366
246 120366
247 120366
248 120366
249 120366
250 120366
251 121913
252 121913
253 121913
254 121913
255 121913
256 121913
257 121913
258 121913
259 121913
260 121913
261 122379
262 122379
263 122379
264 122379
265 122379
266 122379
267 122379
268 122379
269 122379
270 122379
271 122353
272 122353
273 122353
274 122353
275 122353
276 122353
277 122353
278 122353
279 122353
280 122353
281 122166
282 122166
283 122166
284 122166
285 122166
286 122166
287 122166
288 122166
289 122166
290 122166
291 122029
292 122029
293 122029
294 122029
295 122029
296 122029
297 122029
298 122029
299 122029
300 122029
301 122004
302 122004
303 122004
304 122004
305 122004
306 122004
307 122004
308 122004
309 122004
310 122004
311 121676
312 121676
313 121676
314 121676
315 121676
316 121676
317 121676
318 121676
319 121676
320 121676
321 120867
322 120867
323 120867
324 120867
325 120867
326 120867
327 120867
328 120867
329 120867
330 120867
331 119656
332 119656
333 119656
334 119656
335 119656
336 119656
337 119656
338 119656
339 119656
340 119656
341 118586
342 118586
343 118586
344 118586
345 118586
346 118586
347 118586
348 118586
349 118586
350 118586
351 116631
352 116631
353 116631
354 116631
355 116631
356 116631
357 116631
358 116631
359 116631
360 116631
361 114778
362 114778
363 114778
364 114778
365 114778
366 114778
367 114778
368 114778
369 114778
370 114778
371 113360
372 113360
373 113360
374 113360
375 113360
376 113360
377 113360
378 113360
379 113360
380 113360
381 112238
382 112238
383 112238
384 112238
385 112238
386 112238
387 112238
388 112238
389 112238
390 112238
391 111326
392 111326
393 111326
394 111326
395 111326
396 111326
397 111326
398 111326
399 111326
400 111326
401 110631
402 110631
403 110631
404 110631
405 110631
406 110631
407 110631
408 110631
409 110631
410 110631
411 109868
412 109868
413 109868
414 109868
415 109868
416 109868
417 109868
418 109868
419 109868
420 109868
421 109120
422 109120
423 109120
424 109120
425 109120
426 109120
427 109120
428 109120
429 109120
430 109120
431 108366
432 108366
433 108366
434 108366
435 108366
436 108366
437 108366
438 108366
439 108366
440 108366
441 107873
442 107873
443 107873
444 107873
445 107873
446 107873
447 107873
448 107873
449 107873
450 107873
451 107443
452 107443
453 107443
454 107443
455 107443
456 107443
457 107443
458 107443
459 107443
460 107443
461 107548
462 107548
463 107548
464 107548
465 107548
466 107548
467 107548
468 107548
469 107548
470 107548
471 107948
472 107948
473 107948
474 107948
475 107948
476 107948
477 107948
478 107948
479 107948
480 107948
481 108242
482 108242
483 108242
484 108242
485 108242
486 108242
487 108242
488 108242
489 108242
490 108242
491 108291
492 108291
493 108291
494 108291
495 108291
496 108291
497 108291
498 108291
499 108291
500 108291
501 108434
502 108434
503 108434
504 108434
505 108434
506 108434
507 108434
508 108434
509 108434
510 108434
511 108999
512 108999
513 108999
514 108999
515 108999
516 108999
517 108999
518 108999
519 108999
520 108999
521 109935
522 109935
523 109935
524 109935
525 109935
526 109935
527 109935
528 109935
529 109935
530 109935
531 110849
532 110849
533 110849
534 110849
535 110849
536 110849
537 110849
538 110849
539 110849
540 110849
541 112019
542 112019
543 112019
544 112019
545 112019
546 112019
547 112019
548 112019
549 112019
550 112019
551 113507
552 113507
553 113507
554 113507
555 113507
556 113507
557 113507
558 113507
559 113507
560 113507
561 114933
562 114933
563 114933
564 114933
565 114933
566 114933
567 114933
568 114933
569 114933
570 114933
571 116069
572 116069
573 116069
574 116069
575 116069
576 116069
577 116069
578 116069
579 116069
580 116069
581 117377
582 117377
583 117377
584 117377
585 117377
586 117377
587 117377
588 117377
589 117377
590 117377
591 118904
592 118904
593 118904
594 118904
595 118904
596 118904
597 118904
598 118904
599 118904
600 118904
601 120593
602 120593
603 120593
604 120593
605 120593
606 120593
607 120593
608 120593
609 120593
610 120593
611 122607
612 122607
613 122607
614 122607
615 122607
616 122607
617 122607
618 122607
619 122607
620 122607
621 124626
622 124626
623 124626
624 124626
625 124626
626 124626
627 124626
628 124626
629 124626
630 124626
631 126808
632 126808
633 126808
634 126808
635 126808
636 126808
637 126808
638 126808
639 126808
640 126808
641 129138
642 129138
643 129138
644 129138
645 129138
646 129138
647 129138
648 129138
649 129138
650 129138
651 131358
652 131358
653 131358
654 131358
655 131358
656 131358
657 131358
658 131358
659 131358
660 131358
661 133633
662 133633
663 133633
664 133633
665 133633
666 133633
667 133633
668 133633
669 133633
670 133633
671 135598
672 135598
673 135598
674 135598
675 135598
676 135598
677 135598
678 135598
679 135598
680 135598
681 137954
682 137954
683 137954
684 137954
685 137954
686 137954
687 137954
688 137954
689 137954
690 137954
691 140628
692 140628
693 140628
694 140628
695 140628
696 140628
697 140628
698 140628
699 140628
700 140628
701 143032
702 143032
703 143032
704 143032
705 143032
706 143032
707 143032
708 143032
709 143032
710 143032
711 145248
712 145248
713 145248
714 145248
715 145248
716 145248
717 145248
718 145248
719 145248
720 145248
721 147464
722 147464
723 147464
724 147464
725 147464
726 147464
727 147464
728 147464
729 147464
730 147464
731 149867
732 149867
733 149867
734 149867
735 149867
736 149867
737 149867
738 149867
739 149867
740 149867
741 151677
742 151677
743 151677
744 151677
745 151677
746 151677
747 151677
748 151677
749 151677
750 151677
751 153482
752 153482
753 153482
754 153482
755 153482
756 153482
757 153482
758 153482
759 153482
760 153482
761 155151
762 155151
763 155151
764 155151
765 155151
766 155151
767 155151
768 155151
769 155151
770 155151
771 156774
772 156774
773 156774
774 156774
775 156774
776 156774
777 156774
778 156774
779 156774
780 156774
781 158062
782 158062
783 158062
784 158062
785 158062
786 158062
787 158062
788 158062
789 158062
790 158062
791 158969
792 158969
793 158969
794 158969
795 158969
796 158969
797 158969
798 158969
799 158969
800 158969
801 159425
802 159425
803 159425
804 159425
805 159425
806 159425
807 159425
808 159425
809 159425
810 159425
811 159618
812 159618
813 159618
814 159618
815 159618
816 159618
817 159618
818 159618
819 159618
820 159618
821 159409
822 159409
823 159409
824 159409
825 159409
826 159409
827 159409
828 159409
829 159409
830 159409
831 158971
832 158971
833 158971
834 158971
835 158971
836 158971
837 158971
838 158971
839 158971
840 158971
841 158165
842 158165
843 158165
844 158165
845 158165
846 158165
847 158165
848 158165
849 158165
850 158165
851 157557
852 157557
853 157557
854 157557
855 157557
856 157557
857 157557
858 157557
859 157557
860 157557
861 156782
862 156782
863 156782
864 156782
865 156782
866 156782
867 156782
868 156782
869 156782
870 156782
871 156148
872 156148
873 156148
874 156148
875 156148
876 156148
877 156148
878 156148
879 156148
880 156148
881 154920
882 154920
883 154920
884 154920
885 154920
886 154920
887 154920
888 154920
889 154920
890 154920
891 153205
892 153205
893 153205
894 153205
895 153205
896 153205
897 153205
898 153205
899 153205
900 153205
901 151705
902 151705
903 151705
904 151705
905 151705
906 151705
907 151705
908 151705
909 151705
910 151705
911 149784
912 149784
913 149784
914 149784
915 149784
916 149784
917 149784
918 149784
919 149784
920 149784
921 147576
922 147576
923 147576
924 147576
925 147576
926 147576
927 147576
928 147576
929 147576
930 147576
931 145214
932 145214
933 145214
934 145214
935 145214
936 145214
937 145214
938 145214
939 145214
940 145214
941 143176
942 143176
943 143176
944 143176
945 143176
946 143176
947 143176
948 143176
949 143176
950 143176
951 141352
952 141352
953 141352
954 141352
955 141352
956 141352
957 141352
958 141352
959 141352
960 141352
961 139701
962 139701
963 139701
964 139701
965 139701
966 139701
967 139701
968 139701
969 139701
970 139701
971 138187
972 138187
973 138187
974 138187
975 138187
976 138187
977 138187
978 138187
979 138187
980 138187
981 136714
982 136714
983 136714
984 136714
985 136714
986 136714
987 136714
988 136714
989 136714
990 136714
991 135235
992 135235
993 135235
994 135235
995 135235
996 135235
997 135235
998 135235
999 135235
1000 135235
1001 134235
1002 134235
1003 134235
1004 134235
1005 134235
1006 134235
1007 134235
1008 134235
1009 134235
1010 134235
1011 133334
1012 133334
1013 133334
1014 133334
1015 133334
1016 133334
1017 133334
1018 133334
1019 133334
1020 133334
1021 132679
1022 132679
1023 132679
1024 132679
1025 132679
1026 132679
1027 132679
1028 132679
1029 132679
1030 132679
1031 132040
1032 132040
1033 132040
1034 132040
1035 132040
1036 132040
1037 132040
1038 132040
1039 132040
1040 132040
1041 131607
1042 131607
1043 131607
1044 131607
1045 131607
1046 131607
1047 131607
1048 131607
1049 131607
1050 131607
1051 131211
1052 131211
1053 131211
1054 131211
1055 131211
1056 131211
1057 131211
1058 131211
1059 131211
1060 131211
1061 131049
1062 131049
1063 131049
1064 131049
1065 131049
1066 131049
1067 131049
1068 131049
1069 131049
1070 131049
1071 130798
1072 130798
1073 130798
1074 130798
1075 130798
1076 130798
1077 130798
1078 130798
1079 130798
1080 130798
1081 130854
1082 130854
1083 130854
1084 130854
1085 130854
1086 130854
1087 130854
1088 130854
1089 130854
1090 130854
1091 131172
1092 131172
1093 131172
1094 131172
1095 131172
1096 131172
1097 131172
1098 131172
1099 131172
1100 131172
1101 131176
1102 131176
1103 131176
1104 131176
1105 131176
1106 131176
1107 131176
1108 131176
1109 131176
1110 131176
1111 131623
1112 131623
1113 131623
1114 131623
1115 131623
1116 131623
1117 131623
1118 131623
1119 131623
1120 131623
1121 132258
1122 132258
1123 132258
1124 132258
1125 132258
1126 132258
1127 132258
1128 132258
1129 132258
1130 132258
1131 133179
1132 133179
1133 133179
1134 133179
1135 133179
1136 133179
1137 133179
1138 133179
1139 133179
1140 133179
1141 133887
1142 133887
1143 133887
1144 133887
1145 133887
1146 133887
1147 133887
1148 133887
1149 133887
1150 133887
1151 134301
1152 134301
1153 134301
1154 134301
1155 134301
1156 134301
1157 134301
1158 134301
1159 134301
1160 134301
1161 134510
1162 134510
1163 134510
1164 134510
1165 134510
1166 134510
1167 134510
1168 134510
1169 134510
1170 134510
1171 134554
1172 134554
1173 134554
1174 134554
1175 134554
1176 134554
1177 134554
1178 134554
1179 134554
1180 134554
1181 134786
1182 134786
1183 134786
1184 134786
1185 134786
1186 134786
1187 134786
1188 134786
1189 134786
1190 134786
1191 135343
1192 135343
1193 135343
1194 135343
1195 135343
1196 135343
1197 135343
1198 135343
1199 135343
1200 135343
1201 135700
1202 135700
1203 135700
1204 135700
1205 135700
1206 135700
1207 135700
1208 135700
1209 135700
1210 135700
1211 136311
1212 136311
1213 136311
1214 136311
1215 136311
1216 136311
1217 136311
1218 136311
1219 136311
1220 136311
1221 137022
1222 137022
1223 137022
1224 137022
1225 137022
1226 137022
1227 137022
1228 137022
1229 137022
1230 137022
1231 137703
1232 137703
1233 137703
1234 137703
1235 137703
1236 137703
1237 137703
1238 137703
1239 137703
1240 137703
1241 138251
1242 138251
1243 138251
1244 138251
1245 138251
1246 138251
1247 138251
1248 138251
1249 138251
1250 138251
1251 138578
1252 138578
1253 138578
1254 138578
1255 138578
1256 138578
1257 138578
1258 138578
1259 138578
1260 138578
1261 138620
1262 138620
1263 138620
1264 138620
1265 138620
1266 138620
1267 138620
1268 138620
1269 138620
1270 138620
1271 138723
1272 138723
1273 138723
1274 138723
1275 138723
1276 138723
1277 138723
1278 138723
1279 138723
1280 138723
1281 138832
1282 138832
1283 138832
1284 138832
1285 138832
1286 138832
1287 138832
1288 138832
1289 138832
1290 138832
1291 139201
1292 139201
1293 139201
1294 139201
1295 139201
1296 139201
1297 139201
1298 139201
1299 139201
1300 139201
1301 139863
1302 139863
1303 139863
1304 139863
1305 139863
1306 139863
1307 139863
1308 139863
1309 139863
1310 139863
1311 140557
1312 140557
1313 140557
1314 140557
1315 140557
1316 140557
1317 140557
1318 140557
1319 140557
1320 140557
1321 141100
1322 141100
1323 141100
1324 141100
1325 141100
1326 141100
1327 141100
1328 141100
1329 141100
1330 141100
1331 141298
1332 141298
1333 141298
1334 141298
1335 141298
1336 141298
1337 141298
1338 141298
1339 141298
1340 141298
1341 141633
1342 141633
1343 141633
1344 141633
1345 141633
1346 141633
1347 141633
1348 141633
1349 141633
1350 141633
1351 142089
1352 142089
1353 142089
1354 142089
1355 142089
1356 142089
1357 142089
1358 142089
1359 142089
1360 142089
1361 142653
1362 142653
1363 142653
1364 142653
1365 142653
1366 142653
1367 142653
1368 142653
1369 142653
1370 142653
1371 143492
1372 143492
1373 143492
1374 143492
1375 143492
1376 143492
1377 143492
1378 143492
1379 143492
1380 143492
1381 144152
1382 144152
1383 144152
1384 144152
1385 144152
1386 144152
1387 144152
1388 144152
1389 144152
1390 144152
1391 144250
1392 144250
1393 144250
1394 144250
1395 144250
1396 144250
1397 144250
1398 144250
1399 144250
1400 144250
1401 144279
1402 144279
1403 144279
1404 144279
1405 144279
1406 144279
1407 144279
1408 144279
1409 144279
1410 144279
1411 144022
1412 144022
1413 144022
1414 144022
1415 144022
1416 144022
1417 144022
1418 144022
1419 144022
1420 144022
1421 143773
1422 143773
1423 143773
1424 143773
1425 143773
1426 143773
1427 143773
1428 143773
1429 143773
1430 143773
1431 143528
1432 143528
1433 143528
1434 143528
1435 143528
1436 143528
1437 143528
1438 143528
1439 143528
1440 143528
1441 143397
1442 143397
1443 143397
1444 143397
1445 143397
1446 143397
1447 143397
1448 143397
1449 143397
1450 143397
1451 143416
1452 143416
1453 143416
1454 143416
1455 143416
1456 143416
1457 143416
1458 143416
1459 143416
1460 143416
1461 143603
1462 143603
1463 143603
1464 143603
1465 143603
1466 143603
1467 143603
1468 143603
1469 143603
1470 143603
1471 143801
1472 143801
1473 143801
1474 143801
1475 143801
1476 143801
1477 143801
1478 143801
1479 143801
1480 143801
1481 143957
1482 143957
1483 143957
1484 143957
1485 143957
1486 143957
1487 143957
1488 143957
1489 143957
1490 143957
1491 143776
1492 143776
1493 143776
1494 143776
1495 143776
1496 143776
1497 143776
1498 143776
1499 143776
1500 143776
1501 143297
1502 143297
1503 143297
1504 143297
1505 143297
1506 143297
1507 143297
1508 143297
1509 143297
1510 143297
1511 142406
1512 142406
1513 142406
1514 142406
1515 142406
1516 142406
1517 142406
1518 142406
1519 142406
1520 142406
1521 141722
1522 141722
1523 141722
1524 141722
1525 141722
1526 141722
1527 141722
1528 141722
1529 141722
1530 141722
1531 141467
1532 141467
1533 141467
1534 141467
1535 141467
1536 141467
1537 141467
1538 141467
1539 141467
1540 141467
1541 141350
1542 141350
1543 141350
1544 141350
1545 141350
1546 141350
1547 141350
1548 141350
1549 141350
1550 141350
1551 141257
1552 141257
1553 141257
1554 141257
1555 141257
1556 141257
1557 141257
1558 141257
1559 141257
1560 141257
1561 141237
1562 141237
1563 141237
1564 141237
1565 141237
1566 141237
1567 141237
1568 141237
1569 141237
1570 141237
1571 141125
1572 141125
1573 141125
1574 141125
1575 141125
1576 141125
1577 141125
1578 141125
1579 141125
1580 141125
1581 140871
1582 140871
1583 140871
1584 140871
1585 140871
1586 140871
1587 140871
1588 140871
1589 140871
1590 140871
1591 140875
1592 140875
1593 140875
1594 140875
1595 140875
1596 140875
1597 140875
1598 140875
1599 140875
1600 140875
1601 140564
1602 140564
1603 140564
1604 140564
1605 140564
1606 140564
1607 140564
1608 140564
1609 140564
1610 140564
1611 140246
1612 140246
1613 140246
1614 140246
1615 140246
1616 140246
1617 140246
1618 140246
1619 140246
1620 140246
1621 139756
1622 139756
1623 139756
1624 139756
1625 139756
1626 139756
1627 139756
1628 139756
1629 139756
1630 139756
1631 139282
1632 139282
1633 139282
1634 139282
1635 139282
1636 139282
1637 139282
1638 139282
1639 139282
1640 139282
1641 139074
1642 139074
1643 139074
1644 139074
1645 139074
1646 139074
1647 139074
1648 139074
1649 139074
1650 139074
1651 139071
1652 139071
1653 139071
1654 139071
1655 139071
1656 139071
1657 139071
1658 139071
1659 139071
1660 139071
1661 138997
1662 138997
1663 138997
1664 138997
1665 138997
1666 138997
1667 138997
1668 138997
1669 138997
1670 138997
1671 138973
1672 138973
1673 138973
1674 138973
1675 138973
1676 138973
1677 138973
1678 138973
1679 138973
1680 138973
1681 138855
1682 138855
1683 138855
1684 138855
1685 138855
1686 138855
1687 138855
1688 138855
1689 138855
1690 138855
1691 138619
1692 138619
1693 138619
1694 138619
1695 138619
1696 138619
1697 138619
1698 138619
1699 138619
1700 138619
1701 138769
1702 138769
1703 138769
1704 138769
1705 138769
1706 138769
1707 138769
1708 138769
1709 138769
1710 138769
1711 139096
1712 139096
1713 139096
1714 139096
1715 139096
1716 139096
1717 139096
1718 139096
1719 139096
1720 139096
1721 139442
1722 139442
1723 139442
1724 139442
1725 139442
1726 139442
1727 139442
1728 139442
1729 139442
1730 139442
1731 139241
1732 139241
1733 139241
1734 139241
1735 139241
1736 139241
1737 139241
1738 139241
1739 139241
1740 139241
1741 139057
1742 139057
1743 139057
1744 139057
1745 139057
1746 139057
1747 139057
1748 139057
1749 139057
1750 139057
1751 139050
1752 139050
1753 139050
1754 139050
1755 139050
1756 139050
1757 139050
1758 139050
1759 139050
1760 139050
1761 138874
1762 138874
1763 138874
1764 138874
1765 138874
1766 138874
1767 138874
1768 138874
1769 138874
1770 138874
1771 138525
1772 138525
1773 138525
1774 138525
1775 138525
1776 138525
1777 138525
1778 138525
1779 138525
1780 138525
1781 138574
1782 138574
1783 138574
1784 138574
1785 138574
1786 138574
1787 138574
1788 138574
1789 138574
1790 138574
1791 138783
1792 138783
1793 138783
1794 138783
1795 138783
1796 138783
1797 138783
1798 138783
1799 138783
1800 138783
1801 139527
1802 139527
1803 139527
1804 139527
1805 139527
1806 139527
1807 139527
1808 139527
1809 139527
1810 139527
1811 140461
1812 140461
1813 140461
1814 140461
1815 140461
1816 140461
1817 140461
1818 140461
1819 140461
1820 140461
1821 141512
1822 141512
1823 141512
1824 141512
1825 141512
1826 141512
1827 141512
1828 141512
1829 141512
1830 141512
1831 142630
1832 142630
1833 142630
1834 142630
1835 142630
1836 142630
1837 142630
1838 142630
1839 142630
1840 142630
1841 143123
1842 143123
1843 143123
1844 143123
1845 143123
1846 143123
1847 143123
1848 143123
1849 143123
1850 143123
1851 142955
1852 142955
1853 142955
1854 142955
1855 142955
1856 142955
1857 142955
1858 142955
1859 142955
1860 142955
1861 142649
1862 142649
1863 142649
1864 142649
1865 142649
1866 142649
1867 142649
1868 142649
1869 142649
1870 142649
1871 142202
1872 142202
1873 142202
1874 142202
1875 142202
1876 142202
1877 142202
1878 142202
1879 142202
1880 142202
1881 141938
1882 141938
1883 141938
1884 141938
1885 141938
1886 141938
1887 141938
1888 141938
1889 141938
1890 141938
1891 141983
1892 141983
1893 141983
1894 141983
1895 141983
1896 141983
1897 141983
1898 141983
1899 141983
1900 141983
1901 141786
1902 141786
1903 141786
1904 141786
1905 141786
1906 141786
1907 141786
1908 141786
1909 141786
1910 141786
1911 141698
1912 141698
1913 141698
1914 141698
1915 141698
1916 141698
1917 141698
1918 141698
1919 141698
1920 141698
1921 141337
1922 141337
1923 141337
1924 141337
1925 141337
1926 141337
1927 141337
1928 141337
1929 141337
1930 141337
1931 141196
1932 141196
1933 141196
1934 141196
1935 141196
1936 141196
1937 141196
1938 141196
1939 141196
1940 141196
1941 140500
1942 140500
1943 140500
1944 140500
1945 140500
1946 140500
1947 140500
1948 140500
1949 140500
1950 140500
1951 139380
1952 139380
1953 139380
1954 139380
1955 139380
1956 139380
1957 139380
1958 139380
1959 139380
1960 139380
1961 138270
1962 138270
1963 138270
1964 138270
1965 138270
1966 138270
1967 138270
1968 138270
1969 138270
1970 138270
1971 137112
1972 137112
1973 137112
1974 137112
1975 137112
1976 137112
1977 137112
1978 137112
1979 137112
1980 137112
1981 135576
1982 135576
1983 135576
1984 135576
1985 135576
1986 135576
1987 135576
1988 135576
1989 135576
1990 135576
1991 133904
1992 133904
1993 133904
1994 133904
1995 133904
1996 133904
1997 133904
1998 133904
1999 133904
2000 133904
2001 131815
2002 131815
2003 131815
2004 131815
2005 131815
2006 131815
2007 131815
2008 131815
2009 131815
2010 131815
2011 129357
2012 129357
2013 129357
2014 129357
2015 129357
2016 129357
2017 129357
2018 129357
2019 129357
2020 129357
2021 126756
2022 126756
2023 126756
2024 126756
2025 126756
2026 126756
2027 126756
2028 126756
2029 126756
2030 126756
2031 124048
2032 124048
2033 124048
2034 124048
2035 124048
2036 124048
2037 124048
2038 124048
2039 124048
2040 124048
2041 121821
2042 121821
2043 121821
2044 121821
2045 121821
2046 121821
2047 121821
2048 121821
2049 121821
2050 121821
2051 120012
2052 120012
2053 120012
2054 120012
2055 120012
2056 120012
2057 120012
2058 120012
2059 120012
2060 120012
2061 118308
2062 118308
2063 118308
2064 118308
2065 118308
2066 118308
2067 118308
2068 118308
2069 118308
2070 118308
2071 116574
2072 116574
2073 116574
2074 116574
2075 116574
2076 116574
2077 116574
2078 116574
2079 116574
2080 116574
2081 114607
2082 114607
2083 114607
2084 114607
2085 114607
2086 114607
2087 114607
2088 114607
2089 114607
2090 114607
2091 112507
2092 112507
2093 112507
2094 112507
2095 112507
2096 112507
2097 112507
2098 112507
2099 112507
2100 112507
2101 110397
2102 110397
2103 110397
2104 110397
2105 110397
2106 110397
2107 110397
2108 110397
2109 110397
2110 110397
2111 108207
2112 108207
2113 108207
2114 108207
2115 108207
2116 108207
2117 108207
2118 108207
2119 108207
2120 108207
2121 106184
2122 106184
2123 106184
2124 106184
2125 106184
2126 106184
2127 106184
2128 106184
2129 106184
2130 106184
2131 104201
2132 104201
2133 104201
2134 104201
2135 104201
2136 104201
2137 104201
2138 104201
2139 104201
2140 104201
2141 102627
2142 102627
2143 102627
2144 102627
2145 102627
2146 102627
2147 102627
2148 102627
2149 102627
2150 102627
2151 101290
2152 101290
2153 101290
2154 101290
2155 101290
2156 101290
2157 101290
2158 101290
2159 101290
2160 101290
2161 100057
2162 100057
2163 100057
2164 100057
2165 100057
2166 100057
2167 100057
2168 100057
2169 100057
2170 100057
2171 99115.2
2172 99115.2
2173 99115.2
2174 99115.2
2175 99115.2
2176 99115.2
2177 99115.2
2178 99115.2
2179 99115.2
2180 99115.2
2181 98369.1
2182 98369.1
2183 98369.1
2184 98369.1
2185 98369.1
2186 98369.1
2187 98369.1
2188 98369.1
2189 98369.1
2190 98369.1
2191 97704.5
2192 97704.5
2193 97704.5
2194 97704.5
2195 97704.5
2196 97704.5
2197 97704.5
2198 97704.5
2199 97704.5
2200 97704.5
2201 97302.9
2202 97302.9
2203 97302.9
2204 97302.9
2205 97302.9
2206 97302.9
2207 97302.9
2208 97302.9
2209 97302.9
2210 97302.9
2211 97178.9
2212 97178.9
2213 97178.9
2214 97178.9
2215 97178.9
2216 97178.9
2217 97178.9
2218 97178.9
2219 97178.9
2220 97178.9
2221 97262.5
2222 97262.5
2223 97262.5
2224 97262.5
2225 97262.5
2226 97262.5
2227 97262.5
2228 97262.5
2229 97262.5
2230 97262.5
2231 97585.4
2232 97585.4
2233 97585.4
2234 97585.4
2235 97585.4
2236 97585.4
2237 97585.4
2238 97585.4
2239 97585.4
2240 97585.4
2241 97755.8
2242 97755.8
2243 97755.8
2244 97755.8
2245 97755.8
2246 97755.8
2247 97755.8
2248 97755.8
2249 97755.8
2250 97755.8
2251 98012.1
2252 98012.1
2253 98012.1
2254 98012.1
2255 98012.1
2256 98012.1
2257 98012.1
2258 98012.1
2259 98012.1
2260 98012.1
2261 98317.1
2262 98317.1
2263 98317.1
2264 98317.1
2265 98317.1
2266 98317.1
2267 98317.1
2268 98317.1
2269 98317.1
2270 98317.1
2271 98807.6
2272 98807.6
2273 98807.6
2274 98807.6
2275 98807.6
2276 98807.6
2277 98807.6
2278 98807.6
2279 98807.6
2280 98807.6
2281 99388.1
2282 99388.1
2283 99388.1
2284 99388.1
2285 99388.1
2286 99388.1
2287 99388.1
2288 99388.1
2289 99388.1
2290 99388.1
2291 99988.8
2292 99988.8
2293 99988.8
2294 99988.8
2295 99988.8
2296 99988.8
2297 99988.8
2298 99988.8
2299 99988.8
2300 99988.8
2301 100838
2302 100838
2303 100838
2304 100838
2305 100838
2306 100838
2307 100838
2308 100838
2309 100838
2310 100838
2311 102053
2312 102053
2313 102053
2314 102053
2315 102053
2316 102053
2317 102053
2318 102053
2319 102053
2320 102053
2321 103210
2322 103210
2323 103210
2324 103210
2325 103210
2326 103210
2327 103210
2328 103210
2329 103210
2330 103210
2331 104413
2332 104413
2333 104413
2334 104413
2335 104413
2336 104413
2337 104413
2338 104413
2339 104413
2340 104413
2341 105591
2342 105591
2343 105591
2344 105591
2345 105591
2346 105591
2347 105591
2348 105591
2349 105591
2350 105591
2351 106728
2352 106728
2353 106728
2354 106728
2355 106728
2356 106728
2357 106728
2358 106728
2359 106728
2360 106728
2361 107971
2362 107971
2363 107971
2364 107971
2365 107971
2366 107971
2367 107971
2368 107971
2369 107971
2370 107971
2371 108943
2372 108943
2373 108943
2374 108943
2375 108943
2376 108943
2377 108943
2378 108943
2379 108943
2380 108943
2381 109903
2382 109903
2383 109903
2384 109903
2385 109903
2386 109903
2387 109903
2388 109903
2389 109903
2390 109903
2391 110980
2392 110980
2393 110980
2394 110980
2395 110980
2396 110980
2397 110980
2398 110980
2399 110980
2400 110980
2401 112123
2402 112123
2403 112123
2404 112123
2405 112123
2406 112123
2407 112123
2408 112123
2409 112123
2410 112123
2411 113167
2412 113167
2413 113167
2414 113167
2415 113167
2416 113167
2417 113167
2418 113167
2419 113167
2420 113167
2421 114065
2422 114065
2423 114065
2424 114065
2425 114065
2426 114065
2427 114065
2428 114065
2429 114065
2430 114065
2431 114777
2432 114777
2433 114777
2434 114777
2435 114777
2436 114777
2437 114777
2438 114777
2439 114777
2440 114777
2441 115482
2442 115482
2443 115482
2444 115482
2445 115482
2446 115482
2447 115482
2448 115482
2449 115482
2450 115482
2451 116087
2452 116087
2453 116087
2454 116087
2455 116087
2456 116087
2457 116087
2458 116087
2459 116087
2460 116087
2461 116910
2462 116910
2463 116910
2464 116910
2465 116910
2466 116910
2467 116910
2468 116910
2469 116910
2470 116910
2471 117695
2472 117695
2473 117695
2474 117695
2475 117695
2476 117695
2477 117695
2478 117695
2479 117695
2480 117695
2481 118668
2482 118668
2483 118668
2484 118668
2485 118668
2486 118668
2487 118668
2488 118668
2489 118668
2490 118668
2491 119500
2492 119500
2493 119500
2494 119500
2495 119500
2496 119500
2497 119500
2498 119500
2499 119500
2500 119500
2501 119810
2502 119810
2503 119810
2504 119810
2505 119810
2506 119810
2507 119810
2508 119810
2509 119810
2510 119810
2511 119468
2512 119468
2513 119468
2514 119468
2515 119468
2516 119468
2517 119468
2518 119468
2519 119468
2520 119468
2521 119275
2522 119275
2523 119275
2524 119275
2525 119275
2526 119275
2527 119275
2528 119275
2529 119275
2530 119275
2531 119218
2532 119218
2533 119218
2534 119218
2535 119218
2536 119218
2537 119218
2538 119218
2539 119218
2540 119218
2541 119387
2542 119387
2543 119387
2544 119387
2545 119387
2546 119387
2547 119387
2548 119387
2549 119387
2550 119387
2551 119709
2552 119709
2553 119709
2554 119709
2555 119709
2556 119709
2557 119709
2558 119709
2559 119709
2560 119709
2561 119917
2562 119917
2563 119917
2564 119917
2565 119917
2566 119917
2567 119917
2568 119917
2569 119917
2570 119917
2571 120347
2572 120347
2573 120347
2574 120347
2575 120347
2576 120347
2577 120347
2578 120347
2579 120347
2580 120347
2581 120635
2582 120635
2583 120635
2584 120635
2585 120635
2586 120635
2587 120635
2588 120635
2589 120635
2590 120635
2591 120365
2592 120365
2593 120365
2594 120365
2595 120365
2596 120365
2597 120365
2598 120365
2599 120365
2600 120365
2601 119788
2602 119788
2603 119788
2604 119788
2605 119788
2606 119788
2607 119788
2608 119788
2609 119788
2610 119788
2611 119343
2612 119343
2613 119343
2614 119343
2615 119343
2616 119343
2617 119343
2618 119343
2619 119343
2620 119343
2621 118968
2622 118968
2623 118968
2624 118968
2625 118968
2626 118968
2627 118968
2628 118968
2629 118968
2630 118968
2631 118437
2632 118437
2633 118437
2634 118437
2635 118437
2636 118437
2637 118437
2638 118437
2639 118437
2640 118437
2641 117844
2642 117844
2643 117844
2644 117844
2645 117844
2646 117844
2647 117844
2648 117844
2649 117844
2650 117844
2651 117073
2652 117073
2653 117073
2654 117073
2655 117073
2656 117073
2657 117073
2658 117073
2659 117073
2660 117073
2661 115908
2662 115908
2663 115908
2664 115908
2665 115908
2666 115908
2667 115908
2668 115908
2669 115908
2670 115908
2671 114766
2672 114766
2673 114766
2674 114766
2675 114766
2676 114766
2677 114766
2678 114766
2679 114766
2680 114766
2681 113366
2682 113366
2683 113366
2684 113366
2685 113366
2686 113366
2687 113366
2688 113366
2689 113366
2690 113366
2691 112005
2692 112005
2693 112005
2694 112005
2695 112005
2696 112005
2697 112005
2698 112005
2699 112005
2700 112005
2701 110905
2702 110905
2703 110905
2704 110905
2705 110905
2706 110905
2707 110905
2708 110905
2709 110905
2710 110905
2711 110110
2712 110110
2713 110110
2714 110110
2715 110110
2716 110110
2717 110110
2718 110110
2719 110110
2720 110110
2721 109142
2722 109142
2723 109142
2724 109142
2725 109142
2726 109142
2727 109142
2728 109142
2729 109142
2730 109142
2731 107913
2732 107913
2733 107913
2734 107913
2735 107913
2736 107913
2737 107913
2738 107913
2739 107913
2740 107913
2741 106367
2742 106367
2743 106367
2744 106367
2745 106367
2746 106367
2747 106367
2748 106367
2749 106367
2750 106367
2751 104890
2752 104890
2753 104890
2754 104890
2755 104890
2756 104890
2757 104890
2758 104890
2759 104890
2760 104890
2761 103314
2762 103314
2763 103314
2764 103314
2765 103314
2766 103314
2767 103314
2768 103314
2769 103314
2770 103314
2771 101650
2772 101650
2773 101650
2774 101650
2775 101650
2776 101650
2777 101650
2778 101650
2779 101650
2780 101650
2781 100350
2782 100350
2783 100350
2784 100350
2785 100350
2786 100350
2787 100350
2788 100350
2789 100350
2790 100350
2791 99848.3
2792 99848.3
2793 99848.3
2794 99848.3
2795 99848.3
2796 99848.3
2797 99848.3
2798 99848.3
2799 99848.3
2800 99848.3
2801 99763.9
2802 99763.9
2803 99763.9
2804 99763.9
2805 99763.9
2806 99763.9
2807 99763.9
2808 99763.9
2809 99763.9
2810 99763.9
2811 99639.6
2812 99639.6
2813 99639.6
2814 99639.6
2815 99639.6
2816 99639.6
2817 99639.6
2818 99639.6
2819 99639.6
2820 99639.6
2821 99601.8
2822 99601.8
2823 99601.8
2824 99601.8
2825 99601.8
2826 99601.8
2827 99601.8
2828 99601.8
2829 99601.8
2830 99601.8
2831 99821.5
2832 99821.5
2833 99821.5
2834 99821.5
2835 99821.5
2836 99821.5
2837 99821.5
2838 99821.5
2839 99821.5
2840 99821.5
2841 100184
2842 100184
2843 100184
2844 100184
2845 100184
2846 100184
2847 100184
2848 100184
2849 100184
2850 100184
2851 100849
2852 100849
2853 100849
2854 100849
2855 100849
2856 100849
2857 100849
2858 100849
2859 100849
2860 100849
2861 101998
2862 101998
2863 101998
2864 101998
2865 101998
2866 101998
2867 101998
2868 101998
2869 101998
2870 101998
2871 103201
2872 103201
2873 103201
2874 103201
2875 103201
2876 103201
2877 103201
2878 103201
2879 103201
2880 103201
2881 104602
2882 104602
2883 104602
2884 104602
2885 104602
2886 104602
2887 104602
2888 104602
2889 104602
2890 104602
2891 106364
2892 106364
2893 106364
2894 106364
2895 106364
2896 106364
2897 106364
2898 106364
2899 106364
2900 106364
2901 108336
2902 108336
2903 108336
2904 108336
2905 108336
2906 108336
2907 108336
2908 108336
2909 108336
2910 108336
2911 110507
2912 110507
2913 110507
2914 110507
2915 110507
2916 110507
2917 110507
2918 110507
2919 110507
2920 110507
2921 112685
2922 112685
2923 112685
2924 112685
2925 112685
2926 112685
2927 112685
2928 112685
2929 112685
2930 112685
2931 114876
2932 114876
2933 114876
2934 114876
2935 114876
2936 114876
2937 114876
2938 114876
2939 114876
2940 114876
2941 117276
2942 117276
2943 117276
2944 117276
2945 117276
2946 117276
2947 117276
2948 117276
2949 117276
2950 117276
2951 119284
2952 119284
2953 119284
2954 119284
2955 119284
2956 119284
2957 119284
2958 119284
2959 119284
2960 119284
2961 121367
2962 121367
2963 121367
2964 121367
2965 121367
2966 121367
2967 121367
2968 121367
2969 121367
2970 121367
2971 123217
2972 123217
2973 123217
2974 123217
2975 123217
2976 123217
2977 123217
2978 123217
2979 123217
2980 123217
2981 124751
2982 124751
2983 124751
2984 124751
2985 124751
2986 124751
2987 124751
2988 124751
2989 124751
2990 124751
2991 125693
2992 125693
2993 125693
2994 125693
2995 125693
2996 125693
2997 125693
2998 125693
2999 125693
3000 125693
3001 126304
3002 126304
3003 126304
3004 126304
3005 126304
3006 126304
3007 126304
3008 126304
3009 126304
3010 126304
3011 126699
3012 126699
3013 126699
3014 126699
3015 126699
3016 126699
3017 126699
3018 126699
3019 126699
3020 126699
3021 126828
3022 126828
3023 126828
3024 126828
3025 126828
3026 126828
3027 126828
3028 126828
3029 126828
3030 126828
3031 126854
3032 126854
3033 126854
3034 126854
3035 126854
3036 126854
3037 126854
3038 126854
3039 126854
3040 126854
3041 126794
3042 126794
3043 126794
3044 126794
3045 126794
3046 126794
3047 126794
3048 126794
3049 126794
3050 126794
3051 126558
3052 126558
3053 126558
3054 126558
3055 126558
3056 126558
3057 126558
3058 126558
3059 126558
3060 126558
3061 125623
3062 125623
3063 125623
3064 125623
3065 125623
3066 125623
3067 125623
3068 125623
3069 125623
3070 125623
3071 124400
3072 124400
3073 124400
3074 124400
3075 124400
3076 124400
3077 124400
3078 124400
3079 124400
3080 124400
3081 123088
3082 123088
3083 123088
3084 123088
3085 123088
3086 123088
3087 123088
3088 123088
3089 123088
3090 123088
3091 121487
3092 121487
3093 121487
3094 121487
3095 121487
3096 121487
3097 121487
3098 121487
3099 121487
3100 121487
3101 119645
3102 119645
3103 119645
3104 119645
3105 119645
3106 119645
3107 119645
3108 119645
3109 119645
3110 119645
3111 117432
3112 117432
3113 117432
3114 117432
3115 117432
3116 117432
3117 117432
3118 117432
3119 117432
3120 117432
3121 115280
3122 115280
3123 115280
3124 115280
3125 115280
3126 115280
3127 115280
3128 115280
3129 115280
3130 115280
3131 112981
3132 112981
3133 112981
3134 112981
3135 112981
3136 112981
3137 112981
3138 112981
3139 112981
3140 112981
3141 110375
3142 110375
3143 110375
3144 110375
3145 110375
3146 110375
3147 110375
3148 110375
3149 110375
3150 110375
3151 107928
3152 107928
3153 107928
3154 107928
3155 107928
3156 107928
3157 107928
3158 107928
3159 107928
3160 107928
3161 105381
3162 105381
3163 105381
3164 105381
3165 105381
3166 105381
3167 105381
3168 105381
3169 105381
3170 105381
3171 103117
3172 103117
3173 103117
3174 103117
3175 103117
3176 103117
3177 103117
3178 103117
3179 103117
3180 103117
3181 100952
3182 100952
3183 100952
3184 100952
3185 100952
3186 100952
3187 100952
3188 100952
3189 100952
3190 100952
3191 98907
3192 98907
3193 98907
3194 98907
3195 98907
3196 98907
3197 98907
3198 98907
3199 98907
3200 98907
3201 96887.4
3202 96887.4
3203 96887.4
3204 96887.4
3205 96887.4
3206 96887.4
3207 96887.4
3208 96887.4
3209 96887.4
3210 96887.4
3211 95090.5
3212 95090.5
3213 95090.5
3214 95090.5
3215 95090.5
3216 95090.5
3217 95090.5
3218 95090.5
3219 95090.5
3220 95090.5
3221 93415.4
3222 93415.4
3223 93415.4
3224 93415.4
3225 93415.4
3226 93415.4
3227 93415.4
3228 93415.4
3229 93415.4
3230 93415.4
3231 91668.6
3232 91668.6
3233 91668.6
3234 91668.6
3235 91668.6
3236 91668.6
3237 91668.6
3238 91668.6
3239 91668.6
3240 91668.6
3241 90132.4
3242 90132.4
3243 90132.4
3244 90132.4
3245 90132.4
3246 90132.4
3247 90132.4
3248 90132.4
3249 90132.4
3250 90132.4
3251 88675.4
3252 88675.4
3253 88675.4
3254 88675.4
3255 88675.4
3256 88675.4
3257 88675.4
3258 88675.4
3259 88675.4
3260 88675.4
3261 87799.4
3262 87799.4
3263 87799.4
3264 87799.4
3265 87799.4
3266 87799.4
3267 87799.4
3268 87799.4
3269 87799.4
3270 87799.4
3271 87152.3
3272 87152.3
3273 87152.3
3274 87152.3
3275 87152.3
3276 87152.3
3277 87152.3
3278 87152.3
3279 87152.3
3280 87152.3
3281 86402.6
3282 86402.6
3283 86402.6
3284 86402.6
3285 86402.6
3286 86402.6
3287 86402.6
3288 86402.6
3289 86402.6
3290 86402.6
3291 85569.4
3292 85569.4
3293 85569.4
3294 85569.4
3295 85569.4
3296 85569.4
3297 85569.4
3298 85569.4
3299 85569.4
3300 85569.4
3301 84888.9
3302 84888.9
3303 84888.9
3304 84888.9
3305 84888.9
3306 84888.9
3307 84888.9
3308 84888.9
3309 84888.9
3310 84888.9
3311 84465.3
3312 84465.3
3313 84465.3
3314 84465.3
3315 84465.3
3316 84465.3
3317 84465.3
3318 84465.3
3319 84465.3
3320 84465.3
3321 84152.6
3322 84152.6
3323 84152.6
3324 84152.6
3325 84152.6
3326 84152.6
3327 84152.6
3328 84152.6
3329 84152.6
3330 84152.6
3331 84141.5
3332 84141.5
3333 84141.5
3334 84141.5
3335 84141.5
3336 84141.5
3337 84141.5
3338 84141.5
3339 84141.5
3340 84141.5
3341 84361.9
3342 84361.9
3343 84361.9
3344 84361.9
3345 84361.9
3346 84361.9
3347 84361.9
3348 84361.9
3349 84361.9
3350 84361.9
3351 84732.2
3352 84732.2
3353 84732.2
3354 84732.2
3355 84732.2
3356 84732.2
3357 84732.2
3358 84732.2
3359 84732.2
3360 84732.2
3361 85505.4
3362 85505.4
3363 85505.4
3364 85505.4
3365 85505.4
3366 85505.4
3367 85505.4
3368 85505.4
3369 85505.4
3370 85505.4
3371 86216.7
3372 86216.7
3373 86216.7
3374 86216.7
3375 86216.7
3376 86216.7
3377 86216.7
3378 86216.7
3379 86216.7
3380 86216.7
3381 86866.9
3382 86866.9
3383 86866.9
3384 86866.9
3385 86866.9
3386 86866.9
3387 86866.9
3388 86866.9
3389 86866.9
3390 86866.9
3391 87668.8
3392 87668.8
3393 87668.8
3394 87668.8
3395 87668.8
3396 87668.8
3397 87668.8
3398 87668.8
3399 87668.8
3400 87668.8
3401 88616.2
3402 88616.2
3403 88616.2
3404 88616.2
3405 88616.2
3406 88616.2
3407 88616.2
3408 88616.2
3409 88616.2
3410 88616.2
3411 89641.5
3412 89641.5
3413 89641.5
3414 89641.5
3415 89641.5
3416 89641.5
3417 89641.5
3418 89641.5
3419 89641.5
3420 89641.5
3421 91047.8
3422 91047.8
3423 91047.8
3424 91047.8
3425 91047.8
3426 91047.8
3427 91047.8
3428 91047.8
3429 91047.8
3430 91047.8
3431 92624.8
3432 92624.8
3433 92624.8
3434 92624.8
3435 92624.8
3436 92624.8
3437 92624.8
3438 92624.8
3439 92624.8
3440 92624.8
3441 93826.9
3442 93826.9
3443 93826.9
3444 93826.9
3445 93826.9
3446 93826.9
3447 93826.9
3448 93826.9
3449 93826.9
3450 93826.9
3451 94980.1
3452 94980.1
3453 94980.1
3454 94980.1
3455 94980.1
3456 94980.1
3457 94980.1
3458 94980.1
3459 94980.1
3460 94980.1
3461 95879.6
3462 95879.6
3463 95879.6
3464 95879.6
3465 95879.6
3466 95879.6
3467 95879.6
3468 95879.6
3469 95879.6
3470 95879.6
3471 96693.5
3472 96693.5
3473 96693.5
3474 96693.5
3475 96693.5
3476 96693.5
3477 96693.5
3478 96693.5
3479 96693.5
3480 96693.5
3481 97746.3
3482 97746.3
3483 97746.3
3484 97746.3
3485 97746.3
3486 97746.3
3487 97746.3
3488 97746.3
3489 97746.3
3490 97746.3
3491 99169.6
3492 99169.6
3493 99169.6
3494 99169.6
3495 99169.6
3496 99169.6
3497 99169.6
3498 99169.6
3499 99169.6
3500 99169.6
3501 100894
3502 100894
3503 100894
3504 100894
3505 100894
3506 100894
3507 100894
3508 100894
3509 100894
3510 100894
3511 102842
3512 102842
3513 102842
3514 102842
3515 102842
3516 102842
3517 102842
3518 102842
3519 102842
3520 102842
3521 104748
3522 104748
3523 104748
3524 104748
3525 104748
3526 104748
3527 104748
3528 104748
3529 104748
3530 104748
3531 106630
3532 106630
3533 106630
3534 106630
3535 106630
3536 106630
3537 106630
3538 106630
3539 106630
3540 106630
3541 108425
3542 108425
3543 108425
3544 108425
3545 108425
3546 108425
3547 108425
3548 108425
3549 108425
3550 108425
3551 110239
3552 110239
3553 110239
3554 110239
3555 110239
3556 110239
3557 110239
3558 110239
3559 110239
3560 110239
3561 111557
3562 111557
3563 111557
3564 111557
3565 111557
3566 111557
3567 111557
3568 111557
3569 111557
3570 111557
3571 113146
3572 113146
3573 113146
3574 113146
3575 113146
3576 113146
3577 113146
3578 113146
3579 113146
3580 113146
3581 114857
3582 114857
3583 114857
3584 114857
3585 114857
3586 114857
3587 114857
3588 114857
3589 114857
3590 114857
3591 116580
3592 116580
3593 116580
3594 116580
3595 116580
3596 116580
3597 116580
3598 116580
3599 116580
3600 116580
3601 118334
3602 118334
3603 118334
3604 118334
3605 118334
3606 118334
3607 118334
3608 118334
3609 118334
3610 118334
3611 119961
3612 119961
3613 119961
3614 119961
3615 119961
3616 119961
3617 119961
3618 119961
3619 119961
3620 119961
3621 120995
3622 120995
3623 120995
3624 120995
3625 120995
3626 120995
3627 120995
3628 120995
3629 120995
3630 120995
3631 121902
3632 121902
3633 121902
3634 121902
3635 121902
3636 121902
3637 121902
3638 121902
3639 121902
3640 121902
3641 123116
3642 123116
3643 123116
3644 123116
3645 123116
3646 123116
3647 123116
3648 123116
3649 123116
3650 123116
3651 124354
3652 124354
3653 124354
3654 124354
3655 124354
3656 124354
3657 124354
3658 124354
3659 124354
3660 124354
3661 125598
3662 125598
3663 125598
3664 125598
3665 125598
3666 125598
3667 125598
3668 125598
3669 125598
3670 125598
3671 126969
3672 126969
3673 126969
3674 126969
3675 126969
3676 126969
3677 126969
3678 126969
3679 126969
3680 126969
3681 128108
3682 128108
3683 128108
3684 128108
3685 128108
3686 128108
3687 128108
3688 128108
3689 128108
3690 128108
3691 128954
3692 128954
3693 128954
3694 128954
3695 128954
3696 128954
3697 128954
3698 128954
3699 128954
3700 128954
3701 129208
3702 129208
3703 129208
3704 129208
3705 129208
3706 129208
3707 129208
3708 129208
3709 129208
3710 129208
3711 129125
3712 129125
3713 129125
3714 129125
3715 129125
3716 129125
3717 129125
3718 129125
3719 129125
3720 129125
3721 129107
3722 129107
3723 129107
3724 129107
3725 129107
3726 129107
3727 129107
3728 129107
3729 129107
3730 129107
3731 128905
3732 128905
3733 128905
3734 128905
3735 128905
3736 128905
3737 128905
3738 128905
3739 128905
3740 128905
3741 128789
3742 128789
3743 128789
3744 128789
3745 128789
3746 128789
3747 128789
3748 128789
3749 128789
3750 128789
3751 128511
3752 128511
3753 128511
3754 128511
3755 128511
3756 128511
3757 128511
3758 128511
3759 128511
3760 128511
3761 128910
3762 128910
3763 128910
3764 128910
3765 128910
3766 128910
3767 128910
3768 128910
3769 128910
3770 128910
3771 128912
3772 128912
3773 128912
3774 128912
3775 128912
3776 128912
3777 128912
3778 128912
3779 128912
3780 128912
3781 128877
3782 128877
3783 128877
3784 128877
3785 128877
3786 128877
3787 128877
3788 128877
3789 128877
3790 128877
3791 128589
3792 128589
3793 128589
3794 128589
3795 128589
3796 128589
3797 128589
3798 128589
3799 128589
3800 128589
3801 128263
3802 128263
3803 128263
3804 128263
3805 128263
3806 128263
3807 128263
3808 128263
3809 128263
3810 128263
3811 127931
3812 127931
3813 127931
3814 127931
3815 127931
3816 127931
3817 127931
3818 127931
3819 127931
3820 127931
3821 127953
3822 127953
3823 127953
3824 127953
3825 127953
3826 127953
3827 127953
3828 127953
3829 127953
3830 127953
3831 128190
3832 128190
3833 128190
3834 128190
3835 128190
3836 128190
3837 128190
3838 128190
3839 128190
3840 128190
3841 128583
3842 128583
3843 128583
3844 128583
3845 128583
3846 128583
3847 128583
3848 128583
3849 128583
3850 128583
3851 128957
3852 128957
3853 128957
3854 128957
3855 128957
3856 128957
3857 128957
3858 128957
3859 128957
3860 128957
3861 129686
3862 129686
3863 129686
3864 129686
3865 129686
3866 129686
3867 129686
3868 129686
3869 129686
3870 129686
3871 130336
3872 130336
3873 130336
3874 130336
3875 130336
3876 130336
3877 130336
3878 130336
3879 130336
3880 130336
3881 131263
3882 131263
3883 131263
3884 131263
3885 131263
3886 131263
3887 131263
3888 131263
3889 131263
3890 131263
3891 132099
3892 132099
3893 132099
3894 132099
3895 132099
3896 132099
3897 132099
3898 132099
3899 132099
3900 132099
3901 132941
3902 132941
3903 132941
3904 132941
3905 132941
3906 132941
3907 132941
3908 132941
3909 132941
3910 132941
3911 133523
3912 133523
3913 133523
3914 133523
3915 133523
3916 133523
3917 133523
3918 133523
3919 133523
3920 133523
3921 133836
3922 133836
3923 133836
3924 133836
3925 133836
3926 133836
3927 133836
3928 133836
3929 133836
3930 133836
3931 134630
3932 134630
3933 134630
3934 134630
3935 134630
3936 134630
3937 134630
3938 134630
3939 134630
3940 134630
3941 135558
3942 135558
3943 135558
3944 135558
3945 135558
3946 135558
3947 135558
3948 135558
3949 135558
3950 135558
3951 136567
3952 136567
3953 136567
3954 136567
3955 136567
3956 136567
3957 136567
3958 136567
3959 136567
3960 136567
3961 136692
3962 136692
3963 136692
3964 136692
3965 136692
3966 136692
3967 136692
3968 136692
3969 136692
3970 136692
3971 136880
3972 136880
3973 136880
3974 136880
3975 136880
3976 136880
3977 136880
3978 136880
3979 136880
3980 136880
3981 136908
3982 136908
3983 136908
3984 136908
3985 136908
3986 136908
3987 136908
3988 136908
3989 136908
3990 136908
3991 137143
3992 137143
3993 137143
3994 137143
3995 137143
3996 137143
3997 137143
3998 137143
3999 137143
4000 137143
4001 137187
4002 137187
4003 137187
4004 137187
4005 137187
4006 137187
4007 137187
4008 137187
4009 137187
4010 137187
4011 137517
4012 137517
4013 137517
4014 137517
4015 137517
4016 137517
4017 137517
4018 137517
4019 137517
4020 137517
4021 137825
4022 137825
4023 137825
4024 137825
4025 137825
4026 137825
4027 137825
4028 137825
4029 137825
4030 137825
4031 137904
4032 137904
4033 137904
4034 137904
4035 137904
4036 137904
4037 137904
4038 137904
4039 137904
4040 137904
4041 137287
4042 137287
4043 137287
4044 137287
4045 137287
4046 137287
4047 137287
4048 137287
4049 137287
4050 137287
4051 136831
4052 136831
4053 136831
4054 136831
4055 136831
4056 136831
4057 136831
4058 136831
4059 136831
4060 136831
4061 136080
4062 136080
4063 136080
4064 136080
4065 136080
4066 136080
4067 136080
4068 136080
4069 136080
4070 136080
4071 135442
4072 135442
4073 135442
4074 135442
4075 135442
4076 135442
4077 135442
4078 135442
4079 135442
4080 135442
4081 134477
4082 134477
4083 134477
4084 134477
4085 134477
4086 134477
4087 134477
4088 134477
4089 134477
4090 134477
4091 133741
4092 133741
4093 133741
4094 133741
4095 133741
4096 133741
4097 133741
4098 133741
4099 133741
4100 133741
4101 133382
4102 133382
4103 133382
4104 133382
4105 133382
4106 133382
4107 133382
4108 133382
4109 133382
4110 133382
4111 133650
4112 133650
4113 133650
4114 133650
4115 133650
4116 133650
4117 133650
4118 133650
4119 133650
4120 133650
4121 134045
4122 134045
4123 134045
4124 134045
4125 134045
4126 134045
4127 134045
4128 134045
4129 134045
4130 134045
4131 134017
4132 134017
4133 134017
4134 134017
4135 134017
4136 134017
4137 134017
4138 134017
4139 134017
4140 134017
4141 133709
4142 133709
4143 133709
4144 133709
4145 133709
4146 133709
4147 133709
4148 133709
4149 133709
4150 133709
4151 133332
4152 133332
4153 133332
4154 133332
4155 133332
4156 133332
4157 133332
4158 133332
4159 133332
4160 133332
4161 133333
4162 133333
4163 133333
4164 133333
4165 133333
4166 133333
4167 133333
4168 133333
4169 133333
4170 133333
4171 133370
4172 133370
4173 133370
4174 133370
4175 133370
4176 133370
4177 133370
4178 133370
4179 133370
4180 133370
4181 133586
4182 133586
4183 133586
4184 133586
4185 133586
4186 133586
4187 133586
4188 133586
4189 133586
4190 133586
4191 133847
4192 133847
4193 133847
4194 133847
4195 133847
4196 133847
4197 133847
4198 133847
4199 133847
4200 133847
4201 134288
4202 134288
4203 134288
4204 134288
4205 134288
4206 134288
4207 134288
4208 134288
4209 134288
4210 134288
4211 134433
4212 134433
4213 134433
4214 134433
4215 134433
4216 134433
4217 134433
4218 134433
4219 134433
4220 134433
4221 134410
4222 134410
4223 134410
4224 134410
4225 134410
4226 134410
4227 134410
4228 134410
4229 134410
4230 134410
4231 134483
4232 134483
4233 134483
4234 134483
4235 134483
4236 134483
4237 134483
4238 134483
4239 134483
4240 134483
4241 135222
4242 135222
4243 135222
4244 135222
4245 135222
4246 135222
4247 135222
4248 135222
4249 135222
4250 135222
4251 135718
4252 135718
4253 135718
4254 135718
4255 135718
4256 135718
4257 135718
4258 135718
4259 135718
4260 135718
4261 136045
4262 136045
4263 136045
4264 136045
4265 136045
4266 136045
4267 136045
4268 136045
4269 136045
4270 136045
4271 136206
4272 136206
4273 136206
4274 136206
4275 136206
4276 136206
4277 136206
4278 136206
4279 136206
4280 136206
4281 136694
4282 136694
4283 136694
4284 136694
4285 136694
4286 136694
4287 136694
4288 136694
4289 136694
4290 136694
4291 137024
4292 137024
4293 137024
4294 137024
4295 137024
4296 137024
4297 137024
4298 137024
4299 137024
4300 137024
4301 137161
4302 137161
4303 137161
4304 137161
4305 137161
4306 137161
4307 137161
4308 137161
4309 137161
4310 137161
4311 136846
4312 136846
4313 136846
4314 136846
4315 136846
4316 136846
4317 136846
4318 136846
4319 136846
4320 136846
4321 136702
4322 136702
4323 136702
4324 136702
4325 136702
4326 136702
4327 136702
4328 136702
4329 136702
4330 136702
4331 136697
4332 136697
4333 136697
4334 136697
4335 136697
4336 136697
4337 136697
4338 136697
4339 136697
4340 136697
4341 137056
4342 137056
4343 137056
4344 137056
4345 137056
4346 137056
4347 137056
4348 137056
4349 137056
4350 137056
4351 137438
4352 137438
4353 137438
4354 137438
4355 137438
4356 137438
4357 137438
4358 137438
4359 137438
4360 137438
4361 137955
4362 137955
4363 137955
4364 137955
4365 137955
4366 137955
4367 137955
4368 137955
4369 137955
4370 137955
4371 138749
4372 138749
4373 138749
4374 138749
4375 138749
4376 138749
4377 138749
4378 138749
4379 138749
4380 138749
4381 139577
4382 139577
4383 139577
4384 139577
4385 139577
4386 139577
4387 139577
4388 139577
4389 139577
4390 139577
4391 140317
4392 140317
4393 140317
4394 140317
4395 140317
4396 140317
4397 140317
4398 140317
4399 140317
4400 140317
4401 140926
4402 140926
4403 140926
4404 140926
4405 140926
4406 140926
4407 140926
4408 140926
4409 140926
4410 140926
4411 141260
4412 141260
4413 141260
4414 141260
4415 141260
4416 141260
4417 141260
4418 141260
4419 141260
4420 141260
4421 141666
4422 141666
4423 141666
4424 141666
4425 141666
4426 141666
4427 141666
4428 141666
4429 141666
4430 141666
4431 142273
4432 142273
4433 142273
4434 142273
4435 142273
4436 142273
4437 142273
4438 142273
4439 142273
4440 142273
4441 142862
4442 142862
4443 142862
4444 142862
4445 142862
4446 142862
4447 142862
4448 142862
4449 142862
4450 142862
4451 143623
4452 143623
4453 143623
4454 143623
4455 143623
4456 143623
4457 143623
4458 143623
4459 143623
4460 143623
4461 144509
4462 144509
4463 144509
4464 144509
4465 144509
4466 144509
4467 144509
4468 144509
4469 144509
4470 144509
4471 145390
4472 145390
4473 145390
4474 145390
4475 145390
4476 145390
4477 145390
4478 145390
4479 145390
4480 145390
4481 146042
4482 146042
4483 146042
4484 146042
4485 146042
4486 146042
4487 146042
4488 146042
4489 146042
4490 146042
4491 146806
4492 146806
4493 146806
4494 146806
4495 146806
4496 146806
4497 146806
4498 146806
4499 146806
4500 146806
4501 147605
4502 147605
4503 147605
4504 147605
4505 147605
4506 147605
4507 147605
4508 147605
4509 147605
4510 147605
4511 148472
4512 148472
4513 148472
4514 148472
4515 148472
4516 148472
4517 148472
4518 148472
4519 148472
4520 148472
4521 148976
4522 148976
4523 148976
4524 148976
4525 148976
4526 148976
4527 148976
4528 148976
4529 148976
4530 148976
4531 149317
4532 149317
4533 149317
4534 149317
4535 149317
4536 149317
4537 149317
4538 149317
4539 149317
4540 149317
4541 149322
4542 149322
4543 149322
4544 149322
4545 149322
4546 149322
4547 149322
4548 149322
4549 149322
4550 149322
4551 149446
4552 149446
4553 149446
4554 149446
4555 149446
4556 149446
4557 149446
4558 149446
4559 149446
4560 149446
4561 149447
4562 149447
4563 149447
4564 149447
4565 149447
4566 149447
4567 149447
4568 149447
4569 149447
4570 149447
4571 148937
4572 148937
4573 148937
4574 148937
4575 148937
4576 148937
4577 148937
4578 148937
4579 148937
4580 148937
4581 148156
4582 148156
4583 148156
4584 148156
4585 148156
4586 148156
4587 148156
4588 148156
4589 148156
4590 148156
4591 147408
4592 147408
4593 147408
4594 147408
4595 147408
4596 147408
4597 147408
4598 147408
4599 147408
4600 147408
4601 146967
4602 146967
4603 146967
4604 146967
4605 146967
4606 146967
4607 146967
4608 146967
4609 146967
4610 146967
4611 146960
4612 146960
4613 146960
4614 146960
4615 146960
4616 146960
4617 146960
4618 146960
4619 146960
4620 146960
4621 147100
4622 147100
4623 147100
4624 147100
4625 147100
4626 147100
4627 147100
4628 147100
4629 147100
4630 147100
4631 146974
4632 146974
4633 146974
4634 146974
4635 146974
4636 146974
4637 146974
4638 146974
4639 146974
4640 146974
4641 146354
4642 146354
4643 146354
4644 146354
4645 146354
4646 146354
4647 146354
4648 146354
4649 146354
4650 146354
4651 145427
4652 145427
4653 145427
4654 145427
4655 145427
4656 145427
4657 145427
4658 145427
4659 145427
4660 145427
4661 144473
4662 144473
4663 144473
4664 144473
4665 144473
4666 144473
4667 144473
4668 144473
4669 144473
4670 144473
4671 143549
4672 143549
4673 143549
4674 143549
4675 143549
4676 143549
4677 143549
4678 143549
4679 143549
4680 143549
4681 142644
4682 142644
4683 142644
4684 142644
4685 142644
4686 142644
4687 142644
4688 142644
4689 142644
4690 142644
4691 141923
4692 141923
4693 141923
4694 141923
4695 141923
4696 141923
4697 141923
4698 141923
4699 141923
4700 141923
4701 141251
4702 141251
4703 141251
4704 141251
4705 141251
4706 141251
4707 141251
4708 141251
4709 141251
4710 141251
4711 140677
4712 140677
4713 140677
4714 140677
4715 140677
4716 140677
4717 140677
4718 140677
4719 140677
4720 140677
4721 140277
4722 140277
4723 140277
4724 140277
4725 140277
4726 140277
4727 140277
4728 140277
4729 140277
4730 140277
4731 139812
4732 139812
4733 139812
4734 139812
4735 139812
4736 139812
4737 139812
4738 139812
4739 139812
4740 139812
4741 139233
4742 139233
4743 139233
4744 139233
4745 139233
4746 139233
4747 139233
4748 139233
4749 139233
4750 139233
4751 138497
4752 138497
4753 138497
4754 138497
4755 138497
4756 138497
4757 138497
4758 138497
4759 138497
4760 138497
4761 137843
4762 137843
4763 137843
4764 137843
4765 137843
4766 137843
4767 137843
4768 137843
4769 137843
4770 137843
4771 137405
4772 137405
4773 137405
4774 137405
4775 137405
4776 137405
4777 137405
4778 137405
4779 137405
4780 137405
4781 136975
4782 136975
4783 136975
4784 136975
4785 136975
4786 136975
4787 136975
4788 136975
4789 136975
4790 136975
4791 136291
4792 136291
4793 136291
4794 136291
4795 136291
4796 136291
4797 136291
4798 136291
4799 136291
4800 136291
4801 135082
4802 135082
4803 135082
4804 135082
4805 135082
4806 135082
4807 135082
4808 135082
4809 135082
4810 135082
4811 133786
4812 133786
4813 133786
4814 133786
4815 133786
4816 133786
4817 133786
4818 133786
4819 133786
4820 133786
4821 132463
4822 132463
4823 132463
4824 132463
4825 132463
4826 132463
4827 132463
4828 132463
4829 132463
4830 132463
4831 130846
4832 130846
4833 130846
4834 130846
4835 130846
4836 130846
4837 130846
4838 130846
4839 130846
4840 130846
4841 129457
4842 129457
4843 129457
4844 129457
4845 129457
4846 129457
4847 129457
4848 129457
4849 129457
4850 129457
4851 128499
4852 128499
4853 128499
4854 128499
4855 128499
4856 128499
4857 128499
4858 128499
4859 128499
4860 128499
4861 127655
4862 127655
4863 127655
4864 127655
4865 127655
4866 127655
4867 127655
4868 127655
4869 127655
4870 127655
4871 126764
4872 126764
4873 126764
4874 126764
4875 126764
4876 126764
4877 126764
4878 126764
4879 126764
4880 126764
4881 125866
4882 125866
4883 125866
4884 125866
4885 125866
4886 125866
4887 125866
4888 125866
4889 125866
4890 125866
4891 124251
4892 124251
4893 124251
4894 124251
4895 124251
4896 124251
4897 124251
4898 124251
4899 124251
4900 124251
4901 122760
4902 122760
4903 122760
4904 122760
4905 122760
4906 122760
4907 122760
4908 122760
4909 122760
4910 122760
4911 121262
4912 121262
4913 121262
4914 121262
4915 121262
4916 121262
4917 121262
4918 121262
4919 121262
4920 121262
4921 119838
4922 119838
4923 119838
4924 119838
4925 119838
4926 119838
4927 119838
4928 119838
4929 119838
4930 119838
4931 118574
4932 118574
4933 118574
4934 118574
4935 118574
4936 118574
4937 118574
4938 118574
4939 118574
4940 118574
4941 117618
4942 117618
4943 117618
4944 117618
4945 117618
4946 117618
4947 117618
4948 117618
4949 117618
4950 117618
4951 116648
4952 116648
4953 116648
4954 116648
4955 116648
4956 116648
4957 116648
4958 116648
4959 116648
4960 116648
4961 115538
4962 115538
4963 115538
4964 115538
4965 115538
4966 115538
4967 115538
4968 115538
4969 115538
4970 115538
4971 114526
4972 114526
4973 114526
4974 114526
4975 114526
4976 114526
4977 114526
4978 114526
4979 114526
4980 114526
4981 113708
4982 113708
4983 113708
4984 113708
4985 113708
4986 113708
4987 113708
4988 113708
4989 113708
4990 113708
4991 113265
4992 113265
4993 113265
4994 113265
4995 113265
4996 113265
4997 113265
4998 113265
4999 113265
5000 113265
5001 113208
5002 113208
5003 113208
5004 113208
5005 113208
5006 113208
5007 113208
5008 113208
5009 113208
5010 113208
5011 113069
5012 113069
5013 113069
5014 113069
5015 113069
5016 113069
5017 113069
5018 113069
5019 113069
5020 113069
5021 112594
5022 112594
5023 112594
5024 112594
5025 112594
5026 112594
5027 112594
5028 112594
5029 112594
5030 112594
5031 112473
5032 112473
5033 112473
5034 112473
5035 112473
5036 112473
5037 112473
5038 112473
5039 112473
5040 112473
5041 112434
5042 112434
5043 112434
5044 112434
5045 112434
5046 112434
5047 112434
5048 112434
5049 112434
5050 112434
5051 112149
5052 112149
5053 112149
5054 112149
5055 112149
5056 112149
5057 112149
5058 112149
5059 112149
5060 112149
5061 111753
5062 111753
5063 111753
5064 111753
5065 111753
5066 111753
5067 111753
5068 111753
5069 111753
5070 111753
5071 111481
5072 111481
5073 111481
5074 111481
5075 111481
5076 111481
5077 111481
5078 111481
5079 111481
5080 111481
5081 111313
5082 111313
5083 111313
5084 111313
5085 111313
5086 111313
5087 111313
5088 111313
5089 111313
5090 111313
5091 111860
5092 111860
5093 111860
5094 111860
5095 111860
5096 111860
5097 111860
5098 111860
5099 111860
5100 111860
5101 111948
5102 111948
5103 111948
5104 111948
5105 111948
5106 111948
5107 111948
5108 111948
5109 111948
5110 111948
5111 111965
5112 111965
5113 111965
5114 111965
5115 111965
5116 111965
5117 111965
5118 111965
5119 111965
5120 111965
5121 111945
5122 111945
5123 111945
5124 111945
5125 111945
5126 111945
5127 111945
5128 111945
5129 111945
5130 111945
5131 111936
5132 111936
5133 111936
5134 111936
5135 111936
5136 111936
5137 111936
5138 111936
5139 111936
5140 111936
5141 111845
5142 111845
5143 111845
5144 111845
5145 111845
5146 111845
5147 111845
5148 111845
5149 111845
5150 111845
5151 111884
5152 111884
5153 111884
5154 111884
5155 111884
5156 111884
5157 111884
5158 111884
5159 111884
5160 111884
5161 111951
5162 111951
5163 111951
5164 111951
5165 111951
5166 111951
5167 111951
5168 111951
5169 111951
5170 111951
5171 111867
5172 111867
5173 111867
5174 111867
5175 111867
5176 111867
5177 111867
5178 111867
5179 111867
5180 111867
5181 111668
5182 111668
5183 111668
5184 111668
5185 111668
5186 111668
5187 111668
5188 111668
5189 111668
5190 111668
5191 111165
5192 111165
5193 111165
5194 111165
5195 111165
5196 111165
5197 111165
5198 111165
5199 111165
5200 111165
5201 110625
5202 110625
5203 110625
5204 110625
5205 110625
5206 110625
5207 110625
5208 110625
5209 110625
5210 110625
5211 110031
5212 110031
5213 110031
5214 110031
5215 110031
5216 110031
5217 110031
5218 110031
5219 110031
5220 110031
5221 109664
5222 109664
5223 109664
5224 109664
5225 109664
5226 109664
5227 109664
5228 109664
5229 109664
5230 109664
5231 109259
5232 109259
5233 109259
5234 109259
5235 109259
5236 109259
5237 109259
5238 109259
5239 109259
5240 109259
5241 108587
5242 108587
5243 108587
5244 108587
5245 108587
5246 108587
5247 108587
5248 108587
5249 108587
5250 108587
5251 107760
5252 107760
5253 107760
5254 107760
5255 107760
5256 107760
5257 107760
5258 107760
5259 107760
5260 107760
5261 107026
5262 107026
5263 107026
5264 107026
5265 107026
5266 107026
5267 107026
5268 107026
5269 107026
5270 107026
5271 106069
5272 106069
5273 106069
5274 106069
5275 106069
5276 106069
5277 106069
5278 106069
5279 106069
5280 106069
5281 104997
5282 104997
5283 104997
5284 104997
5285 104997
5286 104997
5287 104997
5288 104997
5289 104997
5290 104997
5291 103509
5292 103509
5293 103509
5294 103509
5295 103509
5296 103509
5297 103509
5298 103509
5299 103509
5300 103509
5301 102261
5302 102261
5303 102261
5304 102261
5305 102261
5306 102261
5307 102261
5308 102261
5309 102261
5310 102261
5311 100941
5312 100941
5313 100941
5314 100941
5315 100941
5316 100941
5317 100941
5318 100941
5319 100941
5320 100941
5321 99568.3
5322 99568.3
5323 99568.3
5324 99568.3
5325 99568.3
5326 99568.3
5327 99568.3
5328 99568.3
5329 99568.3
5330 99568.3
5331 98184.7
5332 98184.7
5333 98184.7
5334 98184.7
5335 98184.7
5336 98184.7
5337 98184.7
5338 98184.7
5339 98184.7
5340 98184.7
5341 96698.6
5342 96698.6
5343 96698.6
5344 96698.6
5345 96698.6
5346 96698.6
5347 96698.6
5348 96698.6
5349 96698.6
5350 96698.6
5351 95124.3
5352 95124.3
5353 95124.3
5354 95124.3
5355 95124.3
5356 95124.3
5357 95124.3
5358 95124.3
5359 95124.3
5360 95124.3
5361 93612.1
5362 93612.1
5363 93612.1
5364 93612.1
5365 93612.1
5366 93612.1
5367 93612.1
5368 93612.1
5369 93612.1
5370 93612.1
5371 92127.2
5372 92127.2
5373 92127.2
5374 92127.2
5375 92127.2
5376 92127.2
5377 92127.2
5378 92127.2
5379 92127.2
5380 92127.2
5381 90744
5382 90744
5383 90744
5384 90744
5385 90744
5386 90744
5387 90744
5388 90744
5389 90744
5390 90744
5391 89628.7
5392 89628.7
5393 89628.7
5394 89628.7
5395 89628.7
5396 89628.7
5397 89628.7
5398 89628.7
5399 89628.7
5400 89628.7
5401 88436.9
5402 88436.9
5403 88436.9
5404 88436.9
5405 88436.9
5406 88436.9
5407 88436.9
5408 88436.9
5409 88436.9
5410 88436.9
5411 87365.1
5412 87365.1
5413 87365.1
5414 87365.1
5415 87365.1
5416 87365.1
5417 87365.1
5418 87365.1
5419 87365.1
5420 87365.1
5421 86351.9
5422 86351.9
5423 86351.9
5424 86351.9
5425 86351.9
5426 86351.9
5427 86351.9
5428 86351.9
5429 86351.9
5430 86351.9
5431 85419.7
5432 85419.7
5433 85419.7
5434 85419.7
5435 85419.7
5436 85419.7
5437 85419.7
5438 85419.7
5439 85419.7
5440 85419.7
5441 84803.2
5442 84803.2
5443 84803.2
5444 84803.2
5445 84803.2
5446 84803.2
5447 84803.2
5448 84803.2
5449 84803.2
5450 84803.2
5451 84631.1
5452 84631.1
5453 84631.1
5454 84631.1
5455 84631.1
5456 84631.1
5457 84631.1
5458 84631.1
5459 84631.1
5460 84631.1
5461 84481.4
5462 84481.4
5463 84481.4
5464 84481.4
5465 84481.4
5466 84481.4
5467 84481.4
5468 84481.4
5469 84481.4
5470 84481.4
5471 84778.9
5472 84778.9
5473 84778.9
5474 84778.9
5475 84778.9
5476 84778.9
5477 84778.9
5478 84778.9
5479 84778.9
5480 84778.9
5481 85339.2
5482 85339.2
5483 85339.2
5484 85339.2
5485 85339.2
5486 85339.2
5487 85339.2
5488 85339.2
5489 85339.2
5490 85339.2
5491 86172.4
5492 86172.4
5493 86172.4
5494 86172.4
5495 86172.4
5496 86172.4
5497 86172.4
5498 86172.4
5499 86172.4
5500 86172.4
5501 87276.1
5502 87276.1
5503 87276.1
5504 87276.1
5505 87276.1
5506 87276.1
5507 87276.1
5508 87276.1
5509 87276.1
5510 87276.1
5511 88646.3
5512 88646.3
5513 88646.3
5514 88646.3
5515 88646.3
5516 88646.3
5517 88646.3
5518 88646.3
5519 88646.3
5520 88646.3
5521 90379.8
5522 90379.8
5523 90379.8
5524 90379.8
5525 90379.8
5526 90379.8
5527 90379.8
5528 90379.8
5529 90379.8
5530 90379.8
5531 92240.4
5532 92240.4
5533 92240.4
5534 92240.4
5535 92240.4
5536 92240.4
5537 92240.4
5538 92240.4
5539 92240.4
5540 92240.4
5541 94133.6
5542 94133.6
5543 94133.6
5544 94133.6
5545 94133.6
5546 94133.6
5547 94133.6
5548 94133.6
5549 94133.6
5550 94133.6
5551 96065.1
5552 96065.1
5553 96065.1
5554 96065.1
5555 96065.1
5556 96065.1
5557 96065.1
5558 96065.1
5559 96065.1
5560 96065.1
5561 98070.3
5562 98070.3
5563 98070.3
5564 98070.3
5565 98070.3
5566 98070.3
5567 98070.3
5568 98070.3
5569 98070.3
5570 98070.3
5571 100292
5572 100292
5573 100292
5574 100292
5575 100292
5576 100292
5577 100292
5578 100292
5579 100292
5580 100292
5581 102505
5582 102505
5583 102505
5584 102505
5585 102505
5586 102505
5587 102505
5588 102505
5589 102505
5590 102505
5591 104617
5592 104617
5593 104617
5594 104617
5595 104617
5596 104617
5597 104617
5598 104617
5599 104617
5600 104617
5601 106858
5602 106858
5603 106858
5604 106858
5605 106858
5606 106858
5607 106858
5608 106858
5609 106858
5610 106858
5611 109157
5612 109157
5613 109157
5614 109157
5615 109157
5616 109157
5617 109157
5618 109157
5619 109157
5620 109157
5621 111652
5622 111652
5623 111652
5624 111652
5625 111652
5626 111652
5627 111652
5628 111652
5629 111652
5630 111652
5631 114108
5632 114108
5633 114108
5634 114108
5635 114108
5636 114108
5637 114108
5638 114108
5639 114108
5640 114108
5641 116518
5642 116518
5643 116518
5644 116518
5645 116518
5646 116518
5647 116518
5648 116518
5649 116518
5650 116518
5651 118692
5652 118692
5653 118692
5654 118692
5655 118692
5656 118692
5657 118692
5658 118692
5659 118692
5660 118692
5661 120901
5662 120901
5663 120901
5664 120901
5665 120901
5666 120901
5667 120901
5668 120901
5669 120901
5670 120901
5671 122556
5672 122556
5673 122556
5674 122556
5675 122556
5676 122556
5677 122556
5678 122556
5679 122556
5680 122556
5681 124001
5682 124001
5683 124001
5684 124001
5685 124001
5686 124001
5687 124001
5688 124001
5689 124001
5690 124001
5691 125315
5692 125315
5693 125315
5694 125315
5695 125315
5696 125315
5697 125315
5698 125315
5699 125315
5700 125315
5701 126302
5702 126302
5703 126302
5704 126302
5705 126302
5706 126302
5707 126302
5708 126302
5709 126302
5710 126302
5711 127195
5712 127195
5713 127195
5714 127195
5715 127195
5716 127195
5717 127195
5718 127195
5719 127195
5720 127195
5721 127513
5722 127513
5723 127513
5724 127513
5725 127513
5726 127513
5727 127513
5728 127513
5729 127513
5730 127513
5731 127696
5732 127696
5733 127696
5734 127696
5735 127696
5736 127696
5737 127696
5738 127696
5739 127696
5740 127696
5741 128034
5742 128034
5743 128034
5744 128034
5745 128034
5746 128034
5747 128034
5748 128034
5749 128034
5750 128034
5751 128213
5752 128213
5753 128213
5754 128213
5755 128213
5756 128213
5757 128213
5758 128213
5759 128213
5760 128213
5761 128229
5762 128229
5763 128229
5764 128229
5765 128229
5766 128229
5767 128229
5768 128229
5769 128229
5770 128229
5771 128132
5772 128132
5773 128132
5774 128132
5775 128132
5776 128132
5777 128132
5778 128132
5779 128132
5780 128132
5781 128391
5782 128391
5783 128391
5784 128391
5785 128391
5786 128391
5787 128391
5788 128391
5789 128391
5790 128391
5791 128684
5792 128684
5793 128684
5794 128684
5795 128684
5796 128684
5797 128684
5798 128684
5799 128684
5800 128684
5801 128954
5802 128954
5803 128954
5804 128954
5805 128954
5806 128954
5807 128954
5808 128954
5809 128954
5810 128954
5811 129114
5812 129114
5813 129114
5814 129114
5815 129114
5816 129114
5817 129114
5818 129114
5819 129114
5820 129114
5821 128947
5822 128947
5823 128947
5824 128947
5825 128947
5826 128947
5827 128947
5828 128947
5829 128947
5830 128947
5831 128548
5832 128548
5833 128548
5834 128548
5835 128548
5836 128548
5837 128548
5838 128548
5839 128548
5840 128548
5841 127986
5842 127986
5843 127986
5844 127986
5845 127986
5846 127986
5847 127986
5848 127986
5849 127986
5850 127986
5851 127258
5852 127258
5853 127258
5854 127258
5855 127258
5856 127258
5857 127258
5858 127258
5859 127258
5860 127258
5861 126291
5862 126291
5863 126291
5864 126291
5865 126291
5866 126291
5867 126291
5868 126291
5869 126291
5870 126291
5871 125768
5872 125768
5873 125768
5874 125768
5875 125768
5876 125768
5877 125768
5878 125768
5879 125768
5880 125768
5881 125160
5882 125160
5883 125160
5884 125160
5885 125160
5886 125160
5887 125160
5888 125160
5889 125160
5890 125160
5891 124624
5892 124624
5893 124624
5894 124624
5895 124624
5896 124624
5897 124624
5898 124624
5899 124624
5900 124624
5901 124440
5902 124440
5903 124440
5904 124440
5905 124440
5906 124440
5907 124440
5908 124440
5909 124440
5910 124440
5911 124175
5912 124175
5913 124175
5914 124175
5915 124175
5916 124175
5917 124175
5918 124175
5919 124175
5920 124175
5921 124144
5922 124144
5923 124144
5924 124144
5925 124144
5926 124144
5927 124144
5928 124144
5929 124144
5930 124144
5931 123915
5932 123915
5933 123915
5934 123915
5935 123915
5936 123915
5937 123915
5938 123915
5939 123915
5940 123915
5941 123456
5942 123456
5943 123456
5944 123456
5945 123456
5946 123456
5947 123456
5948 123456
5949 123456
5950 123456
5951 123365
5952 123365
5953 123365
5954 123365
5955 123365
5956 123365
5957 123365
5958 123365
5959 123365
5960 123365
5961 123498
5962 123498
5963 123498
5964 123498
5965 123498
5966 123498
5967 123498
5968 123498
5969 123498
5970 123498
5971 123648
5972 123648
5973 123648
5974 123648
5975 123648
5976 123648
5977 123648
5978 123648
5979 123648
5980 123648
5981 123681
5982 123681
5983 123681
5984 123681
5985 123681
5986 123681
5987 123681
5988 123681
5989 123681
5990 123681
5991 123486
5992 123486
5993 123486
5994 123486
5995 123486
5996 123486
5997 123486
5998 123486
5999 123486
6000 123486
6001 123022
6002 123022
6003 123022
6004 123022
6005 123022
6006 123022
6007 123022
6008 123022
6009 123022
6010 123022
6011 122403
6012 122403
6013 122403
6014 122403
6015 122403
6016 122403
6017 122403
6018 122403
6019 122403
6020 122403
6021 121783
6022 121783
6023 121783
6024 121783
6025 121783
6026 121783
6027 121783
6028 121783
6029 121783
6030 121783
6031 121332
6032 121332
6033 121332
6034 121332
6035 121332
6036 121332
6037 121332
6038 121332
6039 121332
6040 121332
6041 120942
6042 120942
6043 120942
6044 120942
6045 120942
6046 120942
6047 120942
6048 120942
6049 120942
6050 120942
6051 120597
6052 120597
6053 120597
6054 120597
6055 120597
6056 120597
6057 120597
6058 120597
6059 120597
6060 120597
6061 120653
6062 120653
6063 120653
6064 120653
6065 120653
6066 120653
6067 120653
6068 120653
6069 120653
6070 120653
6071 120682
6072 120682
6073 120682
6074 120682
6075 120682
6076 120682
6077 120682
6078 120682
6079 120682
6080 120682
6081 120851
6082 120851
6083 120851
6084 120851
6085 120851
6086 120851
6087 120851
6088 120851
6089 120851
6090 120851
6091 120866
6092 120866
6093 120866
6094 120866
6095 120866
6096 120866
6097 120866
6098 120866
6099 120866
6100 120866
6101 120475
6102 120475
6103 120475
6104 120475
6105 120475
6106 120475
6107 120475
6108 120475
6109 120475
6110 120475
6111 120032
6112 120032
6113 120032
6114 120032
6115 120032
6116 120032
6117 120032
6118 120032
6119 120032
6120 120032
6121 119553
6122 119553
6123 119553
6124 119553
6125 119553
6126 119553
6127 119553
6128 119553
6129 119553
6130 119553
6131 119256
6132 119256
6133 119256
6134 119256
6135 119256
6136 119256
6137 119256
6138 119256
6139 119256
6140 119256
6141 119074
6142 119074
6143 119074
6144 119074
6145 119074
6146 119074
6147 119074
6148 119074
6149 119074
6150 119074
6151 118517
6152 118517
6153 118517
6154 118517
6155 118517
6156 118517
6157 118517
6158 118517
6159 118517
6160 118517
6161 117592
6162 117592
6163 117592
6164 117592
6165 117592
6166 117592
6167 117592
6168 117592
6169 117592
6170 117592
6171 116463
6172 116463
6173 116463
6174 116463
6175 116463
6176 116463
6177 116463
6178 116463
6179 116463
6180 116463
6181 114602
6182 114602
6183 114602
6184 114602
6185 114602
6186 114602
6187 114602
6188 114602
6189 114602
6190 114602
6191 112966
6192 112966
6193 112966
6194 112966
6195 112966
6196 112966
6197 112966
6198 112966
6199 112966
6200 112966
6201 111505
6202 111505
6203 111505
6204 111505
6205 111505
6206 111505
6207 111505
6208 111505
6209 111505
6210 111505
6211 110273
6212 110273
6213 110273
6214 110273
6215 110273
6216 110273
6217 110273
6218 110273
6219 110273
6220 110273
6221 109086
6222 109086
6223 109086
6224 109086
6225 109086
6226 109086
6227 109086
6228 109086
6229 109086
6230 109086
6231 107928
6232 107928
6233 107928
6234 107928
6235 107928
6236 107928
6237 107928
6238 107928
6239 107928
6240 107928
6241 107002
6242 107002
6243 107002
6244 107002
6245 107002
6246 107002
6247 107002
6248 107002
6249 107002
6250 107002
6251 106313
6252 106313
6253 106313
6254 106313
6255 106313
6256 106313
6257 106313
6258 106313
6259 106313
6260 106313
6261 105183
6262 105183
6263 105183
6264 105183
6265 105183
6266 105183
6267 105183
6268 105183
6269 105183
6270 105183
6271 103830
6272 103830
6273 103830
6274 103830
6275 103830
6276 103830
6277 103830
6278 103830
6279 103830
6280 103830
6281 102499
6282 102499
6283 102499
6284 102499
6285 102499
6286 102499
6287 102499
6288 102499
6289 102499
6290 102499
6291 101301
6292 101301
6293 101301
6294 101301
6295 101301
6296 101301
6297 101301
6298 101301
6299 101301
6300 101301
6301 100278
6302 100278
6303 100278
6304 100278
6305 100278
6306 100278
6307 100278
6308 100278
6309 100278
6310 100278
6311 99328.2
6312 99328.2
6313 99328.2
6314 99328.2
6315 99328.2
6316 99328.2
6317 99328.2
6318 99328.2
6319 99328.2
6320 99328.2
6321 98507.8
6322 98507.8
6323 98507.8
6324 98507.8
6325 98507.8
6326 98507.8
6327 98507.8
6328 98507.8
6329 98507.8
6330 98507.8
6331 97898.2
6332 97898.2
6333 97898.2
6334 97898.2
6335 97898.2
6336 97898.2
6337 97898.2
6338 97898.2
6339 97898.2
6340 97898.2
6341 97455.3
6342 97455.3
6343 97455.3
6344 97455.3
6345 97455.3
6346 97455.3
6347 97455.3
6348 97455.3
6349 97455.3
6350 97455.3
6351 97313.5
6352 97313.5
6353 97313.5
6354 97313.5
6355 97313.5
6356 97313.5
6357 97313.5
6358 97313.5
6359 97313.5
6360 97313.5
6361 97576.6
6362 97576.6
6363 97576.6
6364 97576.6
6365 97576.6
6366 97576.6
6367 97576.6
6368 97576.6
6369 97576.6
6370 97576.6
6371 98039.2
6372 98039.2
6373 98039.2
6374 98039.2
6375 98039.2
6376 98039.2
6377 98039.2
6378 98039.2
6379 98039.2
6380 98039.2
6381 99023.2
6382 99023.2
6383 99023.2
6384 99023.2
6385 99023.2
6386 99023.2
6387 99023.2
6388 99023.2
6389 99023.2
6390 99023.2
6391 100005
6392 100005
6393 100005
6394 100005
6395 100005
6396 100005
6397 100005
6398 100005
6399 100005
6400 100005
6401 101021
6402 101021
6403 101021
6404 101021
6405 101021
6406 101021
6407 101021
6408 101021
6409 101021
6410 101021
6411 102333
6412 102333
6413 102333
6414 102333
6415 102333
6416 102333
6417 102333
6418 102333
6419 102333
6420 102333
6421 103641
6422 103641
6423 103641
6424 103641
6425 103641
6426 103641
6427 103641
6428 103641
6429 103641
6430 103641
6431 104987
6432 104987
6433 104987
6434 104987
6435 104987
6436 104987
6437 104987
6438 104987
6439 104987
6440 104987
6441 106053
6442 106053
6443 106053
6444 106053
6445 106053
6446 106053
6447 106053
6448 106053
6449 106053
6450 106053
6451 107043
6452 107043
6453 107043
6454 107043
6455 107043
6456 107043
6457 107043
6458 107043
6459 107043
6460 107043
6461 108344
6462 108344
6463 108344
6464 108344
6465 108344
6466 108344
6467 108344
6468 108344
6469 108344
6470 108344
6471 109562
6472 109562
6473 109562
6474 109562
6475 109562
6476 109562
6477 109562
6478 109562
6479 109562
6480 109562
6481 110677
6482 110677
6483 110677
6484 110677
6485 110677
6486 110677
6487 110677
6488 110677
6489 110677
6490 110677
6491 111863
6492 111863
6493 111863
6494 111863
6495 111863
6496 111863
6497 111863
6498 111863
6499 111863
6500 111863
6501 112949
6502 112949
6503 112949
6504 112949
6505 112949
6506 112949
6507 112949
6508 112949
6509 112949
6510 112949
6511 113963
6512 113963
6513 113963
6514 113963
6515 113963
6516 113963
6517 113963
6518 113963
6519 113963
6520 113963
6521 114983
6522 114983
6523 114983
6524 114983
6525 114983
6526 114983
6527 114983
6528 114983
6529 114983
6530 114983
6531 115725
6532 115725
6533 115725
6534 115725
6535 115725
6536 115725
6537 115725
6538 115725
6539 115725
6540 115725
6541 116316
6542 116316
6543 116316
6544 116316
6545 116316
6546 116316
6547 116316
6548 116316
6549 116316
6550 116316
6551 116654
6552 116654
6553 116654
6554 116654
6555 116654
6556 116654
6557 116654
6558 116654
6559 116654
6560 116654
6561 116741
6562 116741
6563 116741
6564 116741
6565 116741
6566 116741
6567 116741
6568 116741
6569 116741
6570 116741
6571 117176
6572 117176
6573 117176
6574 117176
6575 117176
6576 117176
6577 117176
6578 117176
6579 117176
6580 117176
6581 117971
6582 117971
6583 117971
6584 117971
6585 117971
6586 117971
6587 117971
6588 117971
6589 117971
6590 117971
6591 118937
6592 118937
6593 118937
6594 118937
6595 118937
6596 118937
6597 118937
6598 118937
6599 118937
6600 118937
6601 119955
6602 119955
6603 119955
6604 119955
6605 119955
6606 119955
6607 119955
6608 119955
6609 119955
6610 119955
6611 120222
6612 120222
6613 120222
6614 120222
6615 120222
6616 120222
6617 120222
6618 120222
6619 120222
6620 120222
6621 120557
6622 120557
6623 120557
6624 120557
6625 120557
6626 120557
6627 120557
6628 120557
6629 120557
6630 120557
6631 120856
6632 120856
6633 120856
6634 120856
6635 120856
6636 120856
6637 120856
6638 120856
6639 120856
6640 120856
6641 121290
6642 121290
6643 121290
6644 121290
6645 121290
6646 121290
6647 121290
6648 121290
6649 121290
6650 121290
6651 121631
6652 121631
6653 121631
6654 121631
6655 121631
6656 121631
6657 121631
6658 121631
6659 121631
6660 121631
6661 122127
6662 122127
6663 122127
6664 122127
6665 122127
6666 122127
6667 122127
6668 122127
6669 122127
6670 122127
6671 123017
6672 123017
6673 123017
6674 123017
6675 123017
6676 123017
6677 123017
6678 123017
6679 123017
6680 123017
6681 124166
6682 124166
6683 124166
6684 124166
6685 124166
6686 124166
6687 124166
6688 124166
6689 124166
6690 124166
6691 125161
6692 125161
6693 125161
6694 125161
6695 125161
6696 125161
6697 125161
6698 125161
6699 125161
6700 125161
6701 126354
6702 126354
6703 126354
6704 126354
6705 126354
6706 126354
6707 126354
6708 126354
6709 126354
6710 126354
6711 127732
6712 127732
6713 127732
6714 127732
6715 127732
6716 127732
6717 127732
6718 127732
6719 127732
6720 127732
6721 128873
6722 128873
6723 128873
6724 128873
6725 128873
6726 128873
6727 128873
6728 128873
6729 128873
6730 128873
6731 130121
6732 130121
6733 130121
6734 130121
6735 130121
6736 130121
6737 130121
6738 130121
6739 130121
6740 130121
6741 131301
6742 131301
6743 131301
6744 131301
6745 131301
6746 131301
6747 131301
6748 131301
6749 131301
6750 131301
6751 132738
6752 132738
6753 132738
6754 132738
6755 132738
6756 132738
6757 132738
6758 132738
6759 132738
6760 132738
6761 134144
6762 134144
6763 134144
6764 134144
6765 134144
6766 134144
6767 134144
6768 134144
6769 134144
6770 134144
6771 134772
6772 134772
6773 134772
6774 134772
6775 134772
6776 134772
6777 134772
6778 134772
6779 134772
6780 134772
6781 134482
6782 134482
6783 134482
6784 134482
6785 134482
6786 134482
6787 134482
6788 134482
6789 134482
6790 134482
6791 133732
6792 133732
6793 133732
6794 133732
6795 133732
6796 133732
6797 133732
6798 133732
6799 133732
6800 133732
6801 132938
6802 132938
6803 132938
6804 132938
6805 132938
6806 132938
6807 132938
6808 132938
6809 132938
6810 132938
6811 132761
6812 132761
6813 132761
6814 132761
6815 132761
6816 132761
6817 132761
6818 132761
6819 132761
6820 132761
6821 132617
6822 132617
6823 132617
6824 132617
6825 132617
6826 132617
6827 132617
6828 132617
6829 132617
6830 132617
6831 132504
6832 132504
6833 132504
6834 132504
6835 132504
6836 132504
6837 132504
6838 132504
6839 132504
6840 132504
6841 132344
6842 132344
6843 132344
6844 132344
6845 132344
6846 132344
6847 132344
6848 132344
6849 132344
6850 132344
6851 132396
6852 132396
6853 132396
6854 132396
6855 132396
6856 132396
6857 132396
6858 132396
6859 132396
6860 132396
6861 131908
6862 131908
6863 131908
6864 131908
6865 131908
6866 131908
6867 131908
6868 131908
6869 131908
6870 131908
6871 131065
6872 131065
6873 131065
6874 131065
6875 131065
6876 131065
6877 131065
6878 131065
6879 131065
6880 131065
6881 129743
6882 129743
6883 129743
6884 129743
6885 129743
6886 129743
6887 129743
6888 129743
6889 129743
6890 129743
6891 128381
6892 128381
6893 128381
6894 128381
6895 128381
6896 128381
6897 128381
6898 128381
6899 128381
6900 128381
6901 126817
6902 126817
6903 126817
6904 126817
6905 126817
6906 126817
6907 126817
6908 126817
6909 126817
6910 126817
6911 125095
6912 125095
6913 125095
6914 125095
6915 125095
6916 125095
6917 125095
6918 125095
6919 125095
6920 125095
6921 123693
6922 123693
6923 123693
6924 123693
6925 123693
6926 123693
6927 123693
6928 123693
6929 123693
6930 123693
6931 122226
6932 122226
6933 122226
6934 122226
6935 122226
6936 122226
6937 122226
6938 122226
6939 122226
6940 122226
6941 120897
6942 120897
6943 120897
6944 120897
6945 120897
6946 120897
6947 120897
6948 120897
6949 120897
6950 120897
6951 119474
6952 119474
6953 119474
6954 119474
6955 119474
6956 119474
6957 119474
6958 119474
6959 119474
6960 119474
6961 118287
6962 118287
6963 118287
6964 118287
6965 118287
6966 118287
6967 118287
6968 118287
6969 118287
6970 118287
6971 117477
6972 117477
6973 117477
6974 117477
6975 117477
6976 117477
6977 117477
6978 117477
6979 117477
6980 117477
6981 117215
6982 117215
6983 117215
6984 117215
6985 117215
6986 117215
6987 117215
6988 117215
6989 117215
6990 117215
6991 117160
6992 117160
6993 117160
6994 117160
6995 117160
6996 117160
6997 117160
6998 117160
6999 117160
7000 117160
7001 116877
7002 116877
7003 116877
7004 116877
7005 116877
7006 116877
7007 116877
7008 116877
7009 116877
7010 116877
7011 116215
7012 116215
7013 116215
7014 116215
7015 116215
7016 116215
7017 116215
7018 116215
7019 116215
7020 116215
7021 115529
7022 115529
7023 115529
7024 115529
7025 115529
7026 115529
7027 115529
7028 115529
7029 115529
7030 115529
7031 114859
7032 114859
7033 114859
7034 114859
7035 114859
7036 114859
7037 114859
7038 114859
7039 114859
7040 114859
7041 114368
7042 114368
7043 114368
7044 114368
7045 114368
7046 114368
7047 114368
7048 114368
7049 114368
7050 114368
7051 113709
7052 113709
7053 113709
7054 113709
7055 113709
7056 113709
7057 113709
7058 113709
7059 113709
7060 113709
7061 113228
7062 113228
7063 113228
7064 113228
7065 113228
7066 113228
7067 113228
7068 113228
7069 113228
7070 113228
7071 112770
7072 112770
7073 112770
7074 112770
7075 112770
7076 112770
7077 112770
7078 112770
7079 112770
7080 112770
7081 112711
7082 112711
7083 112711
7084 112711
7085 112711
7086 112711
7087 112711
7088 112711
7089 112711
7090 112711
7091 112854
7092 112854
7093 112854
7094 112854
7095 112854
7096 112854
7097 112854
7098 112854
7099 112854
7100 112854
7101 113001
7102 113001
7103 113001
7104 113001
7105 113001
7106 113001
7107 113001
7108 113001
7109 113001
7110 113001
7111 113130
7112 113130
7113 113130
7114 113130
7115 113130
7116 113130
7117 113130
7118 113130
7119 113130
7120 113130
7121 113098
7122 113098
7123 113098
7124 113098
7125 113098
7126 113098
7127 113098
7128 113098
7129 113098
7130 113098
7131 113193
7132 113193
7133 113193
7134 113193
7135 113193
7136 113193
7137 113193
7138 113193
7139 113193
7140 113193
7141 113202
7142 113202
7143 113202
7144 113202
7145 113202
7146 113202
7147 113202
7148 113202
7149 113202
7150 113202
7151 113019
7152 113019
7153 113019
7154 113019
7155 113019
7156 113019
7157 113019
7158 113019
7159 113019
7160 113019
7161 112601
7162 112601
7163 112601
7164 112601
7165 112601
7166 112601
7167 112601
7168 112601
7169 112601
7170 112601
7171 112282
7172 112282
7173 112282
7174 112282
7175 112282
7176 112282
7177 112282
7178 112282
7179 112282
7180 112282
7181 111976
7182 111976
7183 111976
7184 111976
7185 111976
7186 111976
7187 111976
7188 111976
7189 111976
7190 111976
7191 111737
7192 111737
7193 111737
7194 111737
7195 111737
7196 111737
7197 111737
7198 111737
7199 111737
7200 111737
7201 111786
7202 111786
7203 111786
7204 111786
7205 111786
7206 111786
7207 111786
7208 111786
7209 111786
7210 111786
7211 112159
7212 112159
7213 112159
7214 112159
7215 112159
7216 112159
7217 112159
7218 112159
7219 112159
7220 112159
7221 112469
7222 112469
7223 112469
7224 112469
7225 112469
7226 112469
7227 112469
7228 112469
7229 112469
7230 112469
7231 112600
7232 112600
7233 112600
7234 112600
7235 112600
7236 112600
7237 112600
7238 112600
7239 112600
7240 112600
7241 112422
7242 112422
7243 112422
7244 112422
7245 112422
7246 112422
7247 112422
7248 112422
7249 112422
7250 112422
7251 112189
7252 112189
7253 112189
7254 112189
7255 112189
7256 112189
7257 112189
7258 112189
7259 112189
7260 112189
7261 112202
7262 112202
7263 112202
7264 112202
7265 112202
7266 112202
7267 112202
7268 112202
7269 112202
7270 112202
7271 112304
7272 112304
7273 112304
7274 112304
7275 112304
7276 112304
7277 112304
7278 112304
7279 112304
7280 112304
7281 112012
7282 112012
7283 112012
7284 112012
7285 112012
7286 112012
7287 112012
7288 112012
7289 112012
7290 112012
7291 111607
7292 111607
7293 111607
7294 111607
7295 111607
7296 111607
7297 111607
7298 111607
7299 111607
7300 111607
7301 111325
7302 111325
7303 111325
7304 111325
7305 111325
7306 111325
7307 111325
7308 111325
7309 111325
7310 111325
7311 111244
7312 111244
7313 111244
7314 111244
7315 111244
7316 111244
7317 111244
7318 111244
7319 111244
7320 111244
7321 111221
7322 111221
7323 111221
7324 111221
7325 111221
7326 111221
7327 111221
7328 111221
7329 111221
7330 111221
7331 110995
7332 110995
7333 110995
7334 110995
7335 110995
7336 110995
7337 110995
7338 110995
7339 110995
7340 110995
7341 110603
7342 110603
7343 110603
7344 110603
7345 110603
7346 110603
7347 110603
7348 110603
7349 110603
7350 110603
7351 110235
7352 110235
7353 110235
7354 110235
7355 110235
7356 110235
7357 110235
7358 110235
7359 110235
7360 110235
7361 109903
7362 109903
7363 109903
7364 109903
7365 109903
7366 109903
7367 109903
7368 109903
7369 109903
7370 109903
7371 109268
7372 109268
7373 109268
7374 109268
7375 109268
7376 109268
7377 109268
7378 109268
7379 109268
7380 109268
7381 108567
7382 108567
7383 108567
7384 108567
7385 108567
7386 108567
7387 108567
7388 108567
7389 108567
7390 108567
7391 107844
7392 107844
7393 107844
7394 107844
7395 107844
7396 107844
7397 107844
7398 107844
7399 107844
7400 107844
7401 107523
7402 107523
7403 107523
7404 107523
7405 107523
7406 107523
7407 107523
7408 107523
7409 107523
7410 107523
7411 107018
7412 107018
7413 107018
7414 107018
7415 107018
7416 107018
7417 107018
7418 107018
7419 107018
7420 107018
7421 106432
7422 106432
7423 106432
7424 106432
7425 106432
7426 106432
7427 106432
7428 106432
7429 106432
7430 106432
7431 106035
7432 106035
7433 106035
7434 106035
7435 106035
7436 106035
7437 106035
7438 106035
7439 106035
7440 106035
7441 105985
7442 105985
7443 105985
7444 105985
7445 105985
7446 105985
7447 105985
7448 105985
7449 105985
7450 105985
7451 105992
7452 105992
7453 105992
7454 105992
7455 105992
7456 105992
7457 105992
7458 105992
7459 105992
7460 105992
7461 105683
7462 105683
7463 105683
7464 105683
7465 105683
7466 105683
7467 105683
7468 105683
7469 105683
7470 105683
7471 105450
7472 105450
7473 105450
7474 105450
7475 105450
7476 105450
7477 105450
7478 105450
7479 105450
7480 105450
7481 105611
7482 105611
7483 105611
7484 105611
7485 105611
7486 105611
7487 105611
7488 105611
7489 105611
7490 105611
7491 105871
7492 105871
7493 105871
7494 105871
7495 105871
7496 105871
7497 105871
7498 105871
7499 105871
7500 105871
7501 106273
7502 106273
7503 106273
7504 106273
7505 106273
7506 106273
7507 106273
7508 106273
7509 106273
7510 106273
7511 106821
7512 106821
7513 106821
7514 106821
7515 106821
7516 106821
7517 106821
7518 106821
7519 106821
7520 106821
7521 107299
7522 107299
7523 107299
7524 107299
7525 107299
7526 107299
7527 107299
7528 107299
7529 107299
7530 107299
7531 108012
7532 108012
7533 108012
7534 108012
7535 108012
7536 108012
7537 108012
7538 108012
7539 108012
7540 108012
7541 109040
7542 109040
7543 109040
7544 109040
7545 109040
7546 109040
7547 109040
7548 109040
7549 109040
7550 109040
7551 110353
7552 110353
7553 110353
7554 110353
7555 110353
7556 110353
7557 110353
7558 110353
7559 110353
7560 110353
7561 111850
7562 111850
7563 111850
7564 111850
7565 111850
7566 111850
7567 111850
7568 111850
7569 111850
7570 111850
7571 113609
7572 113609
7573 113609
7574 113609
7575 113609
7576 113609
7577 113609
7578 113609
7579 113609
7580 113609
7581 115309
7582 115309
7583 115309
7584 115309
7585 115309
7586 115309
7587 115309
7588 115309
7589 115309
7590 115309
7591 116903
7592 116903
7593 116903
7594 116903
7595 116903
7596 116903
7597 116903
7598 116903
7599 116903
7600 116903
7601 117605
7602 117605
7603 117605
7604 117605
7605 117605
7606 117605
7607 117605
7608 117605
7609 117605
7610 117605
7611 118312
7612 118312
7613 118312
7614 118312
7615 118312
7616 118312
7617 118312
7618 118312
7619 118312
7620 118312
7621 119285
7622 119285
7623 119285
7624 119285
7625 119285
7626 119285
7627 119285
7628 119285
7629 119285
7630 119285
7631 120209
7632 120209
7633 120209
7634 120209
7635 120209
7636 120209
7637 120209
7638 120209
7639 120209
7640 120209
7641 120694
7642 120694
7643 120694
7644 120694
7645 120694
7646 120694
7647 120694
7648 120694
7649 120694
7650 120694
7651 121157
7652 121157
7653 121157
7654 121157
7655 121157
7656 121157
7657 121157
7658 121157
7659 121157
7660 121157
7661 122164
7662 122164
7663 122164
7664 122164
7665 122164
7666 122164
7667 122164
7668 122164
7669 122164
7670 122164
7671 123025
7672 123025
7673 123025
7674 123025
7675 123025
7676 123025
7677 123025
7678 123025
7679 123025
7680 123025
7681 123682
7682 123682
7683 123682
7684 123682
7685 123682
7686 123682
7687 123682
7688 123682
7689 123682
7690 123682
7691 124163
7692 124163
7693 124163
7694 124163
7695 124163
7696 124163
7697 124163
7698 124163
7699 124163
7700 124163
7701 124288
7702 124288
7703 124288
7704 124288
7705 124288
7706 124288
7707 124288
7708 124288
7709 124288
7710 124288
7711 123935
7712 123935
7713 123935
7714 123935
7715 123935
7716 123935
7717 123935
7718 123935
7719 123935
7720 123935
7721 123453
7722 123453
7723 123453
7724 123453
7725 123453
7726 123453
7727 123453
7728 123453
7729 123453
7730 123453
7731 122820
7732 122820
7733 122820
7734 122820
7735 122820
7736 122820
7737 122820
7738 122820
7739 122820
7740 122820
7741 122080
7742 122080
7743 122080
7744 122080
7745 122080
7746 122080
7747 122080
7748 122080
7749 122080
7750 122080
7751 121286
7752 121286
7753 121286
7754 121286
7755 121286
7756 121286
7757 121286
7758 121286
7759 121286
7760 121286
7761 120545
7762 120545
7763 120545
7764 120545
7765 120545
7766 120545
7767 120545
7768 120545
7769 120545
7770 120545
7771 119640
7772 119640
7773 119640
7774 119640
7775 119640
7776 119640
7777 119640
7778 119640
7779 119640
7780 119640
7781 118767
7782 118767
7783 118767
7784 118767
7785 118767
7786 118767
7787 118767
7788 118767
7789 118767
7790 118767
7791 118047
7792 118047
7793 118047
7794 118047
7795 118047
7796 118047
7797 118047
7798 118047
7799 118047
7800 118047
7801 117609
7802 117609
7803 117609
7804 117609
7805 117609
7806 117609
7807 117609
7808 117609
7809 117609
7810 117609
7811 117156
7812 117156
7813 117156
7814 117156
7815 117156
7816 117156
7817 117156
7818 117156
7819 117156
7820 117156
7821 116534
7822 116534
7823 116534
7824 116534
7825 116534
7826 116534
7827 116534
7828 116534
7829 116534
7830 116534
7831 115898
7832 115898
7833 115898
7834 115898
7835 115898
7836 115898
7837 115898
7838 115898
7839 115898
7840 115898
7841 115457
7842 115457
7843 115457
7844 115457
7845 115457
7846 115457
7847 115457
7848 115457
7849 115457
7850 115457
7851 114971
7852 114971
7853 114971
7854 114971
7855 114971
7856 114971
7857 114971
7858 114971
7859 114971
7860 114971
7861 113702
7862 113702
7863 113702
7864 113702
7865 113702
7866 113702
7867 113702
7868 113702
7869 113702
7870 113702
7871 112408
7872 112408
7873 112408
7874 112408
7875 112408
7876 112408
7877 112408
7878 112408
7879 112408
7880 112408
7881 111217
7882 111217
7883 111217
7884 111217
7885 111217
7886 111217
7887 111217
7888 111217
7889 111217
7890 111217
7891 110066
7892 110066
7893 110066
7894 110066
7895 110066
7896 110066
7897 110066
7898 110066
7899 110066
7900 110066
7901 109194
7902 109194
7903 109194
7904 109194
7905 109194
7906 109194
7907 109194
7908 109194
7909 109194
7910 109194
7911 108262
7912 108262
7913 108262
7914 108262
7915 108262
7916 108262
7917 108262
7918 108262
7919 108262
7920 108262
7921 107496
7922 107496
7923 107496
7924 107496
7925 107496
7926 107496
7927 107496
7928 107496
7929 107496
7930 107496
7931 106749
7932 106749
7933 106749
7934 106749
7935 106749
7936 106749
7937 106749
7938 106749
7939 106749
7940 106749
7941 105973
7942 105973
7943 105973
7944 105973
7945 105973
7946 105973
7947 105973
7948 105973
7949 105973
7950 105973
7951 104973
7952 104973
7953 104973
7954 104973
7955 104973
7956 104973
7957 104973
7958 104973
7959 104973
7960 104973
7961 103688
7962 103688
7963 103688
7964 103688
7965 103688
7966 103688
7967 103688
7968 103688
7969 103688
7970 103688
7971 102797
7972 102797
7973 102797
7974 102797
7975 102797
7976 102797
7977 102797
7978 102797
7979 102797
7980 102797
7981 102091
7982 102091
7983 102091
7984 102091
7985 102091
7986 102091
7987 102091
7988 102091
7989 102091
7990 102091
7991 101260
7992 101260
7993 101260
7994 101260
7995 101260
7996 101260
7997 101260
7998 101260
7999 101260
8000 101260
8001 100537
8002 100537
8003 100537
8004 100537
8005 100537
8006 100537
8007 100537
8008 100537
8009 100537
8010 100537
8011 99889.8
8012 99889.8
8013 99889.8
8014 99889.8
8015 99889.8
8016 99889.8
8017 99889.8
8018 99889.8
8019 99889.8
8020 99889.8
8021 99419.9
8022 99419.9
8023 99419.9
8024 99419.9
8025 99419.9
8026 99419.9
8027 99419.9
8028 99419.9
8029 99419.9
8030 99419.9
8031 99088.1
8032 99088.1
8033 99088.1
8034 99088.1
8035 99088.1
8036 99088.1
8037 99088.1
8038 99088.1
8039 99088.1
8040 99088.1
8041 98975.7
8042 98975.7
8043 98975.7
8044 98975.7
8045 98975.7
8046 98975.7
8047 98975.7
8048 98975.7
8049 98975.7
8050 98975.7
8051 98859.9
8052 98859.9
8053 98859.9
8054 98859.9
8055 98859.9
8056 98859.9
8057 98859.9
8058 98859.9
8059 98859.9
8060 98859.9
8061 99147.8
8062 99147.8
8063 99147.8
8064 99147.8
8065 99147.8
8066 99147.8
8067 99147.8
8068 99147.8
8069 99147.8
8070 99147.8
8071 99710.1
8072 99710.1
8073 99710.1
8074 99710.1
8075 99710.1
8076 99710.1
8077 99710.1
8078 99710.1
8079 99710.1
8080 99710.1
8081 100200
8082 100200
8083 100200
8084 100200
8085 100200
8086 100200
8087 100200
8088 100200
8089 100200
8090 100200
8091 100913
8092 100913
8093 100913
8094 100913
8095 100913
8096 100913
8097 100913
8098 100913
8099 100913
8100 100913
8101 101400
8102 101400
8103 101400
8104 101400
8105 101400
8106 101400
8107 101400
8108 101400
8109 101400
8110 101400
8111 102274
8112 102274
8113 102274
8114 102274
8115 102274
8116 102274
8117 102274
8118 102274
8119 102274
8120 102274
8121 103289
8122 103289
8123 103289
8124 103289
8125 103289
8126 103289
8127 103289
8128 103289
8129 103289
8130 103289
8131 104362
8132 104362
8133 104362
8134 104362
8135 104362
8136 104362
8137 104362
8138 104362
8139 104362
8140 104362
8141 105189
8142 105189
8143 105189
8144 105189
8145 105189
8146 105189
8147 105189
8148 105189
8149 105189
8150 105189
8151 106002
8152 106002
8153 106002
8154 106002
8155 106002
8156 106002
8157 106002
8158 106002
8159 106002
8160 106002
8161 106779
8162 106779
8163 106779
8164 106779
8165 106779
8166 106779
8167 106779
8168 106779
8169 106779
8170 106779
8171 107061
8172 107061
8173 107061
8174 107061
8175 107061
8176 107061
8177 107061
8178 107061
8179 107061
8180 107061
8181 107207
8182 107207
8183 107207
8184 107207
8185 107207
8186 107207
8187 107207
8188 107207
8189 107207
8190 107207
8191 107622
8192 107622
8193 107622
8194 107622
8195 107622
8196 107622
8197 107622
8198 107622
8199 107622
8200 107622
8201 108210
8202 108210
8203 108210
8204 108210
8205 108210
8206 108210
8207 108210
8208 108210
8209 108210
8210 108210
8211 108924
8212 108924
8213 108924
8214 108924
8215 108924
8216 108924
8217 108924
8218 108924
8219 108924
8220 108924
8221 109398
8222 109398
8223 109398
8224 109398
8225 109398
8226 109398
8227 109398
8228 109398
8229 109398
8230 109398
8231 109491
8232 109491
8233 109491
8234 109491
8235 109491
8236 109491
8237 109491
8238 109491
8239 109491
8240 109491
8241 109309
8242 109309
8243 109309
8244 109309
8245 109309
8246 109309
8247 109309
8248 109309
8249 109309
8250 109309
8251 109215
8252 109215
8253 109215
8254 109215
8255 109215
8256 109215
8257 109215
8258 109215
8259 109215
8260 109215
8261 109274
8262 109274
8263 109274
8264 109274
8265 109274
8266 109274
8267 109274
8268 109274
8269 109274
8270 109274
8271 109250
8272 109250
8273 109250
8274 109250
8275 109250
8276 109250
8277 109250
8278 109250
8279 109250
8280 109250
8281 109309
8282 109309
8283 109309
8284 109309
8285 109309
8286 109309
8287 109309
8288 109309
8289 109309
8290 109309
8291 109189
8292 109189
8293 109189
8294 109189
8295 109189
8296 109189
8297 109189
8298 109189
8299 109189
8300 109189
8301 109349
8302 109349
8303 109349
8304 109349
8305 109349
8306 109349
8307 109349
8308 109349
8309 109349
8310 109349
8311 109394
8312 109394
8313 109394
8314 109394
8315 109394
8316 109394
8317 109394
8318 109394
8319 109394
8320 109394
8321 109371
8322 109371
8323 109371
8324 109371
8325 109371
8326 109371
8327 109371
8328 109371
8329 109371
8330 109371
8331 109294
8332 109294
8333 109294
8334 109294
8335 109294
8336 109294
8337 109294
8338 109294
8339 109294
8340 109294
8341 109650
8342 109650
8343 109650
8344 109650
8345 109650
8346 109650
8347 109650
8348 109650
8349 109650
8350 109650
8351 110314
8352 110314
8353 110314
8354 110314
8355 110314
8356 110314
8357 110314
8358 110314
8359 110314
8360 110314
8361 111225
8362 111225
8363 111225
8364 111225
8365 111225
8366 111225
8367 111225
8368 111225
8369 111225
8370 111225
8371 112518
8372 112518
8373 112518
8374 112518
8375 112518
8376 112518
8377 112518
8378 112518
8379 112518
8380 112518
8381 113929
8382 113929
8383 113929
8384 113929
8385 113929
8386 113929
8387 113929
8388 113929
8389 113929
8390 113929
8391 115129
8392 115129
8393 115129
8394 115129
8395 115129
8396 115129
8397 115129
8398 115129
8399 115129
8400 115129
8401 116191
8402 116191
8403 116191
8404 116191
8405 116191
8406 116191
8407 116191
8408 116191
8409 116191
8410 116191
8411 117020
8412 117020
8413 117020
8414 117020
8415 117020
8416 117020
8417 117020
8418 117020
8419 117020
8420 117020
8421 117957
8422 117957
8423 117957
8424 117957
8425 117957
8426 117957
8427 117957
8428 117957
8429 117957
8430 117957
8431 119186
8432 119186
8433 119186
8434 119186
8435 119186
8436 119186
8437 119186
8438 119186
8439 119186
8440 119186
8441 120574
8442 120574
8443 120574
8444 120574
8445 120574
8446 120574
8447 120574
8448 120574
8449 120574
8450 120574
8451 122076
8452 122076
8453 122076
8454 122076
8455 122076
8456 122076
8457 122076
8458 122076
8459 122076
8460 122076
8461 123499
8462 123499
8463 123499
8464 123499
8465 123499
8466 123499
8467 123499
8468 123499
8469 123499
8470 123499
8471 124762
8472 124762
8473 124762
8474 124762
8475 124762
8476 124762
8477 124762
8478 124762
8479 124762
8480 124762
8481 126079
8482 126079
8483 126079
8484 126079
8485 126079
8486 126079
8487 126079
8488 126079
8489 126079
8490 126079
8491 127379
8492 127379
8493 127379
8494 127379
8495 127379
8496 127379
8497 127379
8498 127379
8499 127379
8500 127379
8501 128480
8502 128480
8503 128480
8504 128480
8505 128480
8506 128480
8507 128480
8508 128480
8509 128480
8510 128480
8511 129879
8512 129879
8513 129879
8514 129879
8515 129879
8516 129879
8517 129879
8518 129879
8519 129879
8520 129879
8521 131199
8522 131199
8523 131199
8524 131199
8525 131199
8526 131199
8527 131199
8528 131199
8529 131199
8530 131199
8531 132723
8532 132723
8533 132723
8534 132723
8535 132723
8536 132723
8537 132723
8538 132723
8539 132723
8540 132723
8541 133998
8542 133998
8543 133998
8544 133998
8545 133998
8546 133998
8547 133998
8548 133998
8549 133998
8550 133998
8551 134877
8552 134877
8553 134877
8554 134877
8555 134877
8556 134877
8557 134877
8558 134877
8559 134877
8560 134877
8561 135566
8562 135566
8563 135566
8564 135566
8565 135566
8566 135566
8567 135566
8568 135566
8569 135566
8570 135566
8571 135953
8572 135953
8573 135953
8574 135953
8575 135953
8576 135953
8577 135953
8578 135953
8579 135953
8580 135953
8581 136628
8582 136628
8583 136628
8584 136628
8585 136628
8586 136628
8587 136628
8588 136628
8589 136628
8590 136628
8591 137241
8592 137241
8593 137241
8594 137241
8595 137241
8596 137241
8597 137241
8598 137241
8599 137241
8600 137241
8601 137897
8602 137897
8603 137897
8604 137897
8605 137897
8606 137897
8607 137897
8608 137897
8609 137897
8610 137897
8611 138713
8612 138713
8613 138713
8614 138713
8615 138713
8616 138713
8617 138713
8618 138713
8619 138713
8620 138713
8621 139460
8622 139460
8623 139460
8624 139460
8625 139460
8626 139460
8627 139460
8628 139460
8629 139460
8630 139460
8631 140235
8632 140235
8633 140235
8634 140235
8635 140235
8636 140235
8637 140235
8638 140235
8639 140235
8640 140235
8641 140903
8642 140903
8643 140903
8644 140903
8645 140903
8646 140903
8647 140903
8648 140903
8649 140903
8650 140903
8651 141330
8652 141330
8653 141330
8654 141330
8655 141330
8656 141330
8657 141330
8658 141330
8659 141330
8660 141330
8661 141469
8662 141469
8663 141469
8664 141469
8665 141469
8666 141469
8667 141469
8668 141469
8669 141469
8670 141469
8671 141614
8672 141614
8673 141614
8674 141614
8675 141614
8676 141614
8677 141614
8678 141614
8679 141614
8680 141614
8681 141596
8682 141596
8683 141596
8684 141596
8685 141596
8686 141596
8687 141596
8688 141596
8689 141596
8690 141596
8691 141499
8692 141499
8693 141499
8694 141499
8695 141499
8696 141499
8697 141499
8698 141499
8699 141499
8700 141499
8701 141397
8702 141397
8703 141397
8704 141397
8705 141397
8706 141397
8707 141397
8708 141397
8709 141397
8710 141397
8711 140705
8712 140705
8713 140705
8714 140705
8715 140705
8716 140705
8717 140705
8718 140705
8719 140705
8720 140705
8721 139820
8722 139820
8723 139820
8724 139820
8725 139820
8726 139820
8727 139820
8728 139820
8729 139820
8730 139820
8731 138519
8732 138519
8733 138519
8734 138519
8735 138519
8736 138519
8737 138519
8738 138519
8739 138519
8740 138519
8741 137136
8742 137136
8743 137136
8744 137136
8745 137136
8746 137136
8747 137136
8748 137136
8749 137136
8750 137136
8751 135915
8752 135915
8753 135915
8754 135915
8755 135915
8756 135915
8757 135915
8758 135915
8759 135915
8760 135915
8761 134940
8762 134940
8763 134940
8764 134940
8765 134940
8766 134940
8767 134940
8768 134940
8769 134940
8770 134940
8771 134114
8772 134114
8773 134114
8774 134114
8775 134114
8776 134114
8777 134114
8778 134114
8779 134114
8780 134114
8781 132336
8782 132336
8783 132336
8784 132336
8785 132336
8786 132336
8787 132336
8788 132336
8789 132336
8790 132336
8791 130561
8792 130561
8793 130561
8794 130561
8795 130561
8796 130561
8797 130561
8798 130561
8799 130561
8800 130561
8801 128441
8802 128441
8803 128441
8804 128441
8805 128441
8806 128441
8807 128441
8808 128441
8809 128441
8810 128441
8811 125974
8812 125974
8813 125974
8814 125974
8815 125974
8816 125974
8817 125974
8818 125974
8819 125974
8820 125974
8821 123469
8822 123469
8823 123469
8824 123469
8825 123469
8826 123469
8827 123469
8828 123469
8829 123469
8830 123469
8831 120804
8832 120804
8833 120804
8834 120804
8835 120804
8836 120804
8837 120804
8838 120804
8839 120804
8840 120804
8841 118191
8842 118191
8843 118191
8844 118191
8845 118191
8846 118191
8847 118191
8848 118191
8849 118191
8850 118191
8851 115737
8852 115737
8853 115737
8854 115737
8855 115737
8856 115737
8857 115737
8858 115737
8859 115737
8860 115737
8861 113531
8862 113531
8863 113531
8864 113531
8865 113531
8866 113531
8867 113531
8868 113531
8869 113531
8870 113531
8871 111298
8872 111298
8873 111298
8874 111298
8875 111298
8876 111298
8877 111298
8878 111298
8879 111298
8880 111298
8881 109083
8882 109083
8883 109083
8884 109083
8885 109083
8886 109083
8887 109083
8888 109083
8889 109083
8890 109083
8891 106957
8892 106957
8893 106957
8894 106957
8895 106957
8896 106957
8897 106957
8898 106957
8899 106957
8900 106957
8901 104932
8902 104932
8903 104932
8904 104932
8905 104932
8906 104932
8907 104932
8908 104932
8909 104932
8910 104932
8911 103167
8912 103167
8913 103167
8914 103167
8915 103167
8916 103167
8917 103167
8918 103167
8919 103167
8920 103167
8921 101635
8922 101635
8923 101635
8924 101635
8925 101635
8926 101635
8927 101635
8928 101635
8929 101635
8930 101635
8931 100510
8932 100510
8933 100510
8934 100510
8935 100510
8936 100510
8937 100510
8938 100510
8939 100510
8940 100510
8941 99708.5
8942 99708.5
8943 99708.5
8944 99708.5
8945 99708.5
8946 99708.5
8947 99708.5
8948 99708.5
8949 99708.5
8950 99708.5
8951 98946.7
8952 98946.7
8953 98946.7
8954 98946.7
8955 98946.7
8956 98946.7
8957 98946.7
8958 98946.7
8959 98946.7
8960 98946.7
8961 97968.1
8962 97968.1
8963 97968.1
8964 97968.1
8965 97968.1
8966 97968.1
8967 97968.1
8968 97968.1
8969 97968.1
8970 97968.1
8971 96963
8972 96963
8973 96963
8974 96963
8975 96963
8976 96963
8977 96963
8978 96963
8979 96963
8980 96963
8981 96497.6
8982 96497.6
8983 96497.6
8984 96497.6
8985 96497.6
8986 96497.6
8987 96497.6
8988 96497.6
8989 96497.6
8990 96497.6
8991 96092
8992 96092
8993 96092
8994 96092
8995 96092
8996 96092
8997 96092
8998 96092
8999 96092
9000 96092
9001 96115.2
9002 96115.2
9003 96115.2
9004 96115.2
9005 96115.2
9006 96115.2
9007 96115.2
9008 96115.2
9009 96115.2
9010 96115.2
9011 96452.1
9012 96452.1
9013 96452.1
9014 96452.1
9015 96452.1
9016 96452.1
9017 96452.1
9018 96452.1
9019 96452.1
9020 96452.1
9021 96891.2
9022 96891.2
9023 96891.2
9024 96891.2
9025 96891.2
9026 96891.2
9027 96891.2
9028 96891.2
9029 96891.2
9030 96891.2
9031 97322.8
9032 97322.8
9033 97322.8
9034 97322.8
9035 97322.8
9036 97322.8
9037 97322.8
9038 97322.8
9039 97322.8
9040 97322.8
9041 97672
9042 97672
9043 97672
9044 97672
9045 97672
9046 97672
9047 97672
9048 97672
9049 97672
9050 97672
9051 97886.4
9052 97886.4
9053 97886.4
9054 97886.4
9055 97886.4
9056 97886.4
9057 97886.4
9058 97886.4
9059 97886.4
9060 97886.4
9061 98122.8
9062 98122.8
9063 98122.8
9064 98122.8
9065 98122.8
9066 98122.8
9067 98122.8
9068 98122.8
9069 98122.8
9070 98122.8
9071 98530
9072 98530
9073 98530
9074 98530
9075 98530
9076 98530
9077 98530
9078 98530
9079 98530
9080 98530
9081 98988.6
9082 98988.6
9083 98988.6
9084 98988.6
9085 98988.6
9086 98988.6
9087 98988.6
9088 98988.6
9089 98988.6
9090 98988.6
9091 99407.4
9092 99407.4
9093 99407.4
9094 99407.4
9095 99407.4
9096 99407.4
9097 99407.4
9098 99407.4
9099 99407.4
9100 99407.4
9101 99724.5
9102 99724.5
9103 99724.5
9104 99724.5
9105 99724.5
9106 99724.5
9107 99724.5
9108 99724.5
9109 99724.5
9110 99724.5
9111 99972.5
9112 99972.5
9113 99972.5
9114 99972.5
9115 99972.5
9116 99972.5
9117 99972.5
9118 99972.5
9119 99972.5
9120 99972.5
9121 100014
9122 100014
9123 100014
9124 100014
9125 100014
9126 100014
9127 100014
9128 100014
9129 100014
9130 100014
9131 99786.9
9132 99786.9
9133 99786.9
9134 99786.9
9135 99786.9
9136 99786.9
9137 99786.9
9138 99786.9
9139 99786.9
9140 99786.9
9141 99286.1
9142 99286.1
9143 99286.1
9144 99286.1
9145 99286.1
9146 99286.1
9147 99286.1
9148 99286.1
9149 99286.1
9150 99286.1
9151 98948.9
9152 98948.9
9153 98948.9
9154 98948.9
9155 98948.9
9156 98948.9
9157 98948.9
9158 98948.9
9159 98948.9
9160 98948.9
9161 98537.9
9162 98537.9
9163 98537.9
9164 98537.9
9165 98537.9
9166 98537.9
9167 98537.9
9168 98537.9
9169 98537.9
9170 98537.9
9171 98074.4
9172 98074.4
9173 98074.4
9174 98074.4
9175 98074.4
9176 98074.4
9177 98074.4
9178 98074.4
9179 98074.4
9180 98074.4
9181 97668.5
9182 97668.5
9183 97668.5
9184 97668.5
9185 97668.5
9186 97668.5
9187 97668.5
9188 97668.5
9189 97668.5
9190 97668.5
9191 97249.1
9192 97249.1
9193 97249.1
9194 97249.1
9195 97249.1
9196 97249.1
9197 97249.1
9198 97249.1
9199 97249.1
9200 97249.1
9201 96686.8
9202 96686.8
9203 96686.8
9204 96686.8
9205 96686.8
9206 96686.8
9207 96686.8
9208 96686.8
9209 96686.8
9210 96686.8
9211 96011.4
9212 96011.4
9213 96011.4
9214 96011.4
9215 96011.4
9216 96011.4
9217 96011.4
9218 96011.4
9219 96011.4
9220 96011.4
9221 95267.3
9222 95267.3
9223 95267.3
9224 95267.3
9225 95267.3
9226 95267.3
9227 95267.3
9228 95267.3
9229 95267.3
9230 95267.3
9231 94693.7
9232 94693.7
9233 94693.7
9234 94693.7
9235 94693.7
9236 94693.7
9237 94693.7
9238 94693.7
9239 94693.7
9240 94693.7
9241 94227.5
9242 94227.5
9243 94227.5
9244 94227.5
9245 94227.5
9246 94227.5
9247 94227.5
9248 94227.5
9249 94227.5
9250 94227.5
9251 93813.8
9252 93813.8
9253 93813.8
9254 93813.8
9255 93813.8
9256 93813.8
9257 93813.8
9258 93813.8
9259 93813.8
9260 93813.8
9261 93378.7
9262 93378.7
9263 93378.7
9264 93378.7
9265 93378.7
9266 93378.7
9267 93378.7
9268 93378.7
9269 93378.7
9270 93378.7
9271 92832.7
9272 92832.7
9273 92832.7
9274 92832.7
9275 92832.7
9276 92832.7
9277 92832.7
9278 92832.7
9279 92832.7
9280 92832.7
9281 92364.4
9282 92364.4
9283 92364.4
9284 92364.4
9285 92364.4
9286 92364.4
9287 92364.4
9288 92364.4
9289 92364.4
9290 92364.4
9291 91970.3
9292 91970.3
9293 91970.3
9294 91970.3
9295 91970.3
9296 91970.3
9297 91970.3
9298 91970.3
9299 91970.3
9300 91970.3
9301 91510.9
9302 91510.9
9303 91510.9
9304 91510.9
9305 91510.9
9306 91510.9
9307 91510.9
9308 91510.9
9309 91510.9
9310 91510.9
9311 91144.6
9312 91144.6
9313 91144.6
9314 91144.6
9315 91144.6
9316 91144.6
9317 91144.6
9318 91144.6
9319 91144.6
9320 91144.6
9321 90929.2
9322 90929.2
9323 90929.2
9324 90929.2
9325 90929.2
9326 90929.2
9327 90929.2
9328 90929.2
9329 90929.2
9330 90929.2
9331 90799
9332 90799
9333 90799
9334 90799
9335 90799
9336 90799
9337 90799
9338 90799
9339 90799
9340 90799
9341 90747.9
9342 90747.9
9343 90747.9
9344 90747.9
9345 90747.9
9346 90747.9
9347 90747.9
9348 90747.9
9349 90747.9
9350 90747.9
9351 90497.2
9352 90497.2
9353 90497.2
9354 90497.2
9355 90497.2
9356 90497.2
9357 90497.2
9358 90497.2
9359 90497.2
9360 90497.2
9361 90487.2
9362 90487.2
9363 90487.2
9364 90487.2
9365 90487.2
9366 90487.2
9367 90487.2
9368 90487.2
9369 90487.2
9370 90487.2
9371 90543.8
9372 90543.8
9373 90543.8
9374 90543.8
9375 90543.8
9376 90543.8
9377 90543.8
9378 90543.8
9379 90543.8
9380 90543.8
9381 90557.2
9382 90557.2
9383 90557.2
9384 90557.2
9385 90557.2
9386 90557.2
9387 90557.2
9388 90557.2
9389 90557.2
9390 90557.2
9391 90575
9392 90575
9393 90575
9394 90575
9395 90575
9396 90575
9397 90575
9398 90575
9399 90575
9400 90575
9401 90465.2
9402 90465.2
9403 90465.2
9404 90465.2
9405 90465.2
9406 90465.2
9407 90465.2
9408 90465.2
9409 90465.2
9410 90465.2
9411 90379
9412 90379
9413 90379
9414 90379
9415 90379
9416 90379
9417 90379
9418 90379
9419 90379
9420 90379
9421 90399.9
9422 90399.9
9423 90399.9
9424 90399.9
9425 90399.9
9426 90399.9
9427 90399.9
9428 90399.9
9429 90399.9
9430 90399.9
9431 90490.5
9432 90490.5
9433 90490.5
9434 90490.5
9435 90490.5
9436 90490.5
9437 90490.5
9438 90490.5
9439 90490.5
9440 90490.5
9441 90594.1
9442 90594.1
9443 90594.1
9444 90594.1
9445 90594.1
9446 90594.1
9447 90594.1
9448 90594.1
9449 90594.1
9450 90594.1
9451 90770.2
9452 90770.2
9453 90770.2
9454 90770.2
9455 90770.2
9456 90770.2
9457 90770.2
9458 90770.2
9459 90770.2
9460 90770.2
9461 90791.8
9462 90791.8
9463 90791.8
9464 90791.8
9465 90791.8
9466 90791.8
9467 90791.8
9468 90791.8
9469 90791.8
9470 90791.8
9471 90878.3
9472 90878.3
9473 90878.3
9474 90878.3
9475 90878.3
9476 90878.3
9477 90878.3
9478 90878.3
9479 90878.3
9480 90878.3
9481 90782.5
9482 90782.5
9483 90782.5
9484 90782.5
9485 90782.5
9486 90782.5
9487 90782.5
9488 90782.5
9489 90782.5
9490 90782.5
9491 90901.3
9492 90901.3
9493 90901.3
9494 90901.3
9495 90901.3
9496 90901.3
9497 90901.3
9498 90901.3
9499 90901.3
9500 90901.3
9501 91403.4
9502 91403.4
9503 91403.4
9504 91403.4
9505 91403.4
9506 91403.4
9507 91403.4
9508 91403.4
9509 91403.4
9510 91403.4
9511 92025.1
9512 92025.1
9513 92025.1
9514 92025.1
9515 92025.1
9516 92025.1
9517 92025.1
9518 92025.1
9519 92025.1
9520 92025.1
9521 92716.5
9522 92716.5
9523 92716.5
9524 92716.5
9525 92716.5
9526 92716.5
9527 92716.5
9528 92716.5
9529 92716.5
9530 92716.5
9531 93398.8
9532 93398.8
9533 93398.8
9534 93398.8
9535 93398.8
9536 93398.8
9537 93398.8
9538 93398.8
9539 93398.8
9540 93398.8
9541 94120
9542 94120
9543 94120
9544 94120
9545 94120
9546 94120
9547 94120
9548 94120
9549 94120
9550 94120
9551 94869.8
9552 94869.8
9553 94869.8
9554 94869.8
9555 94869.8
9556 94869.8
9557 94869.8
9558 94869.8
9559 94869.8
9560 94869.8
9561 95509.7
9562 95509.7
9563 95509.7
9564 95509.7
9565 95509.7
9566 95509.7
9567 95509.7
9568 95509.7
9569 95509.7
9570 95509.7
9571 96207.7
9572 96207.7
9573 96207.7
9574 96207.7
9575 96207.7
9576 96207.7
9577 96207.7
9578 96207.7
9579 96207.7
9580 96207.7
9581 96816.8
9582 96816.8
9583 96816.8
9584 96816.8
9585 96816.8
9586 96816.8
9587 96816.8
9588 96816.8
9589 96816.8
9590 96816.8
9591 97541.1
9592 97541.1
9593 97541.1
9594 97541.1
9595 97541.1
9596 97541.1
9597 97541.1
9598 97541.1
9599 97541.1
9600 97541.1
9601 98479.9
9602 98479.9
9603 98479.9
9604 98479.9
9605 98479.9
9606 98479.9
9607 98479.9
9608 98479.9
9609 98479.9
9610 98479.9
9611 99514.3
9612 99514.3
9613 99514.3
9614 99514.3
9615 99514.3
9616 99514.3
9617 99514.3
9618 99514.3
9619 99514.3
9620 99514.3
9621 100556
9622 100556
9623 100556
9624 100556
9625 100556
9626 100556
9627 100556
9628 100556
9629 100556
9630 100556
9631 101328
9632 101328
9633 101328
9634 101328
9635 101328
9636 101328
9637 101328
9638 101328
9639 101328
9640 101328
9641 102009
9642 102009
9643 102009
9644 102009
9645 102009
9646 102009
9647 102009
9648 102009
9649 102009
9650 102009
9651 102593
9652 102593
9653 102593
9654 102593
9655 102593
9656 102593
9657 102593
9658 102593
9659 102593
9660 102593
9661 103284
9662 103284
9663 103284
9664 103284
9665 103284
9666 103284
9667 103284
9668 103284
9669 103284
9670 103284
9671 103887
9672 103887
9673 103887
9674 103887
9675 103887
9676 103887
9677 103887
9678 103887
9679 103887
9680 103887
9681 104560
9682 104560
9683 104560
9684 104560
9685 104560
9686 104560
9687 104560
9688 104560
9689 104560
9690 104560
9691 104930
9692 104930
9693 104930
9694 104930
9695 104930
9696 104930
9697 104930
9698 104930
9699 104930
9700 104930
9701 105140
9702 105140
9703 105140
9704 105140
9705 105140
9706 105140
9707 105140
9708 105140
9709 105140
9710 105140
9711 105228
9712 105228
9713 105228
9714 105228
9715 105228
9716 105228
9717 105228
9718 105228
9719 105228
9720 105228
9721 105293
9722 105293
9723 105293
9724 105293
9725 105293
9726 105293
9727 105293
9728 105293
9729 105293
9730 105293
9731 105415
9732 105415
9733 105415
9734 105415
9735 105415
9736 105415
9737 105415
9738 105415
9739 105415
9740 105415
9741 105360
9742 105360
9743 105360
9744 105360
9745 105360
9746 105360
9747 105360
9748 105360
9749 105360
9750 105360
9751 105319
9752 105319
9753 105319
9754 105319
9755 105319
9756 105319
9757 105319
9758 105319
9759 105319
9760 105319
9761 105326
9762 105326
9763 105326
9764 105326
9765 105326
9766 105326
9767 105326
9768 105326
9769 105326
9770 105326
9771 105406
9772 105406
9773 105406
9774 105406
9775 105406
9776 105406
9777 105406
9778 105406
9779 105406
9780 105406
9781 105577
9782 105577
9783 105577
9784 105577
9785 105577
9786 105577
9787 105577
9788 105577
9789 105577
9790 105577
9791 105722
9792 105722
9793 105722
9794 105722
9795 105722
9796 105722
9797 105722
9798 105722
9799 105722
9800 105722
9801 105699
9802 105699
9803 105699
9804 105699
9805 105699
9806 105699
9807 105699
9808 105699
9809 105699
9810 105699
9811 105631
9812 105631
9813 105631
9814 105631
9815 105631
9816 105631
9817 105631
9818 105631
9819 105631
9820 105631
9821 105672
9822 105672
9823 105672
9824 105672
9825 105672
9826 105672
9827 105672
9828 105672
9829 105672
9830 105672
9831 105866
9832 105866
9833 105866
9834 105866
9835 105866
9836 105866
9837 105866
9838 105866
9839 105866
9840 105866
9841 106318
9842 106318
9843 106318
9844 106318
9845 106318
9846 106318
9847 106318
9848 106318
9849 106318
9850 106318
9851 106846
9852 106846
9853 106846
9854 106846
9855 106846
9856 106846
9857 106846
9858 106846
9859 106846
9860 106846
9861 107413
9862 107413
9863 107413
9864 107413
9865 107413
9866 107413
9867 107413
9868 107413
9869 107413
9870 107413
9871 108077
9872 108077
9873 108077
9874 108077
9875 108077
9876 108077
9877 108077
9878 108077
9879 108077
9880 108077
9881 108874
9882 108874
9883 108874
9884 108874
9885 108874
9886 108874
9887 108874
9888 108874
9889 108874
9890 108874
9891 109650
9892 109650
9893 109650
9894 109650
9895 109650
9896 109650
9897 109650
9898 109650
9899 109650
9900 109650
9901 109993
9902 109993
9903 109993
9904 109993
9905 109993
9906 109993
9907 109993
9908 109993
9909 109993
9910 109993
9911 110407
9912 110407
9913 110407
9914 110407
9915 110407
9916 110407
9917 110407
9918 110407
9919 110407
9920 110407
9921 110801
9922 110801
9923 110801
9924 110801
9925 110801
9926 110801
9927 110801
9928 110801
9929 110801
9930 110801
9931 111130
9932 111130
9933 111130
9934 111130
9935 111130
9936 111130
9937 111130
9938 111130
9939 111130
9940 111130
9941 111719
9942 111719
9943 111719
9944 111719
9945 111719
9946 111719
9947 111719
9948 111719
9949 111719
9950 111719
9951 112274
9952 112274
9953 112274
9954 112274
9955 112274
9956 112274
9957 112274
9958 112274
9959 112274
9960 112274
9961 112658
9962 112658
9963 112658
9964 112658
9965 112658
9966 112658
9967 112658
9968 112658
9969 112658
9970 112658
9971 112773
9972 112773
9973 112773
9974 112773
9975 112773
9976 112773
9977 112773
9978 112773
9979 112773
9980 112773
9981 112995
9982 112995
9983 112995
9984 112995
9985 112995
9986 112995
9987 112995
9988 112995
9989 112995
9990 112995
9991 113040
9992 113040
9993 113040
9994 113040
9995 113040
9996 113040
9997 113040
9998 113040
9999 113040
10000 113040
10001 113152
10002 113152
10003 113152
10004 113152
10005 113152
10006 113152
10007 113152
10008 113152
10009 113152
10010 113152
10011 113350
10012 113350
10013 113350
10014 113350
10015 113350
10016 113350
10017 113350
10018 113350
10019 113350
10020 113350
10021 113161
10022 113161
10023 113161
10024 113161
10025 113161
10026 113161
10027 113161
10028 113161
10029 113161
10030 113161
10031 113013
10032 113013
10033 113013
10034 113013
10035 113013
10036 113013
10037 113013
10038 113013
10039 113013
10040 113013
10041 112516
10042 112516
10043 112516
10044 112516
10045 112516
10046 112516
10047 112516
10048 112516
10049 112516
10050 112516
10051 112050
10052 112050
10053 112050
10054 112050
10055 112050
10056 112050
10057 112050
10058 112050
10059 112050
10060 112050
10061 111640
10062 111640
10063 111640
10064 111640
10065 111640
10066 111640
10067 111640
10068 111640
10069 111640
10070 111640
10071 111124
10072 111124
10073 111124
10074 111124
10075 111124
10076 111124
10077 111124
10078 111124
10079 111124
10080 111124
10081 110660
10082 110660
10083 110660
10084 110660
10085 110660
10086 110660
10087 110660
10088 110660
10089 110660
10090 110660
10091 110505
10092 110505
10093 110505
10094 110505
10095 110505
10096 110505
10097 110505
10098 110505
10099 110505
10100 110505
10101 110882
10102 110882
10103 110882
10104 110882
10105 110882
10106 110882
10107 110882
10108 110882
10109 110882
10110 110882
10111 111261
10112 111261
10113 111261
10114 111261
10115 111261
10116 111261
10117 111261
10118 111261
10119 111261
10120 111261
10121 111608
10122 111608
10123 111608
10124 111608
10125 111608
10126 111608
10127 111608
10128 111608
10129 111608
10130 111608
10131 111982
10132 111982
10133 111982
10134 111982
10135 111982
10136 111982
10137 111982
10138 111982
10139 111982
10140 111982
10141 112237
10142 112237
10143 112237
10144 112237
10145 112237
10146 112237
10147 112237
10148 112237
10149 112237
10150 112237
10151 112489
10152 112489
10153 112489
10154 112489
10155 112489
10156 112489
10157 112489
10158 112489
10159 112489
10160 112489
10161 113001
10162 113001
10163 113001
10164 113001
10165 113001
10166 113001
10167 113001
10168 113001
10169 113001
10170 113001
10171 113770
10172 113770
10173 113770
10174 113770
10175 113770
10176 113770
10177 113770
10178 113770
10179 113770
10180 113770
10181 114576
10182 114576
10183 114576
10184 114576
10185 114576
10186 114576
10187 114576
10188 114576
10189 114576
10190 114576
10191 115621
10192 115621
10193 115621
10194 115621
10195 115621
10196 115621
10197 115621
10198 115621
10199 115621
10200 115621
10201 116975
10202 116975
10203 116975
10204 116975
10205 116975
10206 116975
10207 116975
10208 116975
10209 116975
10210 116975
10211 118344
10212 118344
10213 118344
10214 118344
10215 118344
10216 118344
10217 118344
10218 118344
10219 118344
10220 118344
10221 119949
10222 119949
10223 119949
10224 119949
10225 119949
10226 119949
10227 119949
10228 119949
10229 119949
10230 119949
10231 121323
10232 121323
10233 121323
10234 121323
10235 121323
10236 121323
10237 121323
10238 121323
10239 121323
10240 121323
10241 122821
10242 122821
10243 122821
10244 122821
10245 122821
10246 122821
10247 122821
10248 122821
10249 122821
10250 122821
10251 124204
10252 124204
10253 124204
10254 124204
10255 124204
10256 124204
10257 124204
10258 124204
10259 124204
10260 124204
10261 125447
10262 125447
10263 125447
10264 125447
10265 125447
10266 125447
10267 125447
10268 125447
10269 125447
10270 125447
10271 126819
10272 126819
10273 126819
10274 126819
10275 126819
10276 126819
10277 126819
10278 126819
10279 126819
10280 126819
10281 127974
10282 127974
10283 127974
10284 127974
10285 127974
10286 127974
10287 127974
10288 127974
10289 127974
10290 127974
10291 128714
10292 128714
10293 128714
10294 128714
10295 128714
10296 128714
10297 128714
10298 128714
10299 128714
10300 128714
10301 129308
10302 129308
10303 129308
10304 129308
10305 129308
10306 129308
10307 129308
10308 129308
10309 129308
10310 129308
10311 129597
10312 129597
10313 129597
10314 129597
10315 129597
10316 129597
10317 129597
10318 129597
10319 129597
10320 129597
10321 129871
10322 129871
10323 129871
10324 129871
10325 129871
10326 129871
10327 129871
10328 129871
10329 129871
10330 129871
10331 130092
10332 130092
10333 130092
10334 130092
10335 130092
10336 130092
10337 130092
10338 130092
10339 130092
10340 130092
10341 130462
10342 130462
10343 130462
10344 130462
10345 130462
10346 130462
10347 130462
10348 130462
10349 130462
10350 130462
10351 130912
10352 130912
10353 130912
10354 130912
10355 130912
10356 130912
10357 130912
10358 130912
10359 130912
10360 130912
10361 131258
10362 131258
10363 131258
10364 131258
10365 131258
10366 131258
10367 131258
10368 131258
10369 131258
10370 131258
10371 131401
10372 131401
10373 131401
10374 131401
10375 131401
10376 131401
10377 131401
10378 131401
10379 131401
10380 131401
10381 131334
10382 131334
10383 131334
10384 131334
10385 131334
10386 131334
10387 131334
10388 131334
10389 131334
10390 131334
10391 130981
10392 130981
10393 130981
10394 130981
10395 130981
10396 130981
10397 130981
10398 130981
10399 130981
10400 130981
10401 129992
10402 129992
10403 129992
10404 129992
10405 129992
10406 129992
10407 129992
10408 129992
10409 129992
10410 129992
10411 128601
10412 128601
10413 128601
10414 128601
10415 128601
10416 128601
10417 128601
10418 128601
10419 128601
10420 128601
10421 127500
10422 127500
10423 127500
10424 127500
10425 127500
10426 127500
10427 127500
10428 127500
10429 127500
10430 127500
10431 126867
10432 126867
10433 126867
10434 126867
10435 126867
10436 126867
10437 126867
10438 126867
10439 126867
10440 126867
10441 126230
10442 126230
10443 126230
10444 126230
10445 126230
10446 126230
10447 126230
10448 126230
10449 126230
10450 126230
10451 125944
10452 125944
10453 125944
10454 125944
10455 125944
10456 125944
10457 125944
10458 125944
10459 125944
10460 125944
10461 126098
10462 126098
10463 126098
10464 126098
10465 126098
10466 126098
10467 126098
10468 126098
10469 126098
10470 126098
10471 126185
10472 126185
10473 126185
10474 126185
10475 126185
10476 126185
10477 126185
10478 126185
10479 126185
10480 126185
10481 126280
10482 126280
10483 126280
10484 126280
10485 126280
10486 126280
10487 126280
10488 126280
10489 126280
10490 126280
10491 126401
10492 126401
10493 126401
10494 126401
10495 126401
10496 126401
10497 126401
10498 126401
10499 126401
10500 126401
10501 126327
10502 126327
10503 126327
10504 126327
10505 126327
10506 126327
10507 126327
10508 126327
10509 126327
10510 126327
10511 126417
10512 126417
10513 126417
10514 126417
10515 126417
10516 126417
10517 126417
10518 126417
10519 126417
10520 126417
10521 126638
10522 126638
10523 126638
10524 126638
10525 126638
10526 126638
10527 126638
10528 126638
10529 126638
10530 126638
10531 127171
10532 127171
10533 127171
10534 127171
10535 127171
10536 127171
10537 127171
10538 127171
10539 127171
10540 127171
10541 127506
10542 127506
10543 127506
10544 127506
10545 127506
10546 127506
10547 127506
10548 127506
10549 127506
10550 127506
10551 127890
10552 127890
10553 127890
10554 127890
10555 127890
10556 127890
10557 127890
10558 127890
10559 127890
10560 127890
10561 128143
10562 128143
10563 128143
10564 128143
10565 128143
10566 128143
10567 128143
10568 128143
10569 128143
10570 128143
10571 128304
10572 128304
10573 128304
10574 128304
10575 128304
10576 128304
10577 128304
10578 128304
10579 128304
10580 128304
10581 128335
10582 128335
10583 128335
10584 128335
10585 128335
10586 128335
10587 128335
10588 128335
10589 128335
10590 128335
10591 128437
10592 128437
10593 128437
10594 128437
10595 128437
10596 128437
10597 128437
10598 128437
10599 128437
10600 128437
10601 128834
10602 128834
10603 128834
10604 128834
10605 128834
10606 128834
10607 128834
10608 128834
10609 128834
10610 128834
10611 129614
10612 129614
10613 129614
10614 129614
10615 129614
10616 129614
10617 129614
10618 129614
10619 129614
10620 129614
10621 129711
10622 129711
10623 129711
10624 129711
10625 129711
10626 129711
10627 129711
10628 129711
10629 129711
10630 129711
10631 129181
10632 129181
10633 129181
10634 129181
10635 129181
10636 129181
10637 129181
10638 129181
10639 129181
10640 129181
10641 128637
10642 128637
10643 128637
10644 128637
10645 128637
10646 128637
10647 128637
10648 128637
10649 128637
10650 128637
10651 127544
10652 127544
10653 127544
10654 127544
10655 127544
10656 127544
10657 127544
10658 127544
10659 127544
10660 127544
10661 126097
10662 126097
10663 126097
10664 126097
10665 126097
10666 126097
10667 126097
10668 126097
10669 126097
10670 126097
10671 124904
10672 124904
10673 124904
10674 124904
10675 124904
10676 124904
10677 124904
10678 124904
10679 124904
10680 124904
10681 123675
10682 123675
10683 123675
10684 123675
10685 123675
10686 123675
10687 123675
10688 123675
10689 123675
10690 123675
10691 122614
10692 122614
10693 122614
10694 122614
10695 122614
10696 122614
10697 122614
10698 122614
10699 122614
10700 122614
10701 121628
10702 121628
10703 121628
10704 121628
10705 121628
10706 121628
10707 121628
10708 121628
10709 121628
10710 121628
10711 120669
10712 120669
10713 120669
10714 120669
10715 120669
10716 120669
10717 120669
10718 120669
10719 120669
10720 120669
10721 119503
10722 119503
10723 119503
10724 119503
10725 119503
10726 119503
10727 119503
10728 119503
10729 119503
10730 119503
10731 117996
10732 117996
10733 117996
10734 117996
10735 117996
10736 117996
10737 117996
10738 117996
10739 117996
10740 117996
10741 116890
10742 116890
10743 116890
10744 116890
10745 116890
10746 116890
10747 116890
10748 116890
10749 116890
10750 116890
10751 115647
10752 115647
10753 115647
10754 115647
10755 115647
10756 115647
10757 115647
10758 115647
10759 115647
10760 115647
10761 114801
10762 114801
10763 114801
10764 114801
10765 114801
10766 114801
10767 114801
10768 114801
10769 114801
10770 114801
10771 114377
10772 114377
10773 114377
10774 114377
10775 114377
10776 114377
10777 114377
10778 114377
10779 114377
10780 114377
10781 114343
10782 114343
10783 114343
10784 114343
10785 114343
10786 114343
10787 114343
10788 114343
10789 114343
10790 114343
10791 114487
10792 114487
10793 114487
10794 114487
10795 114487
10796 114487
10797 114487
10798 114487
10799 114487
10800 114487
10801 114723
10802 114723
10803 114723
10804 114723
10805 114723
10806 114723
10807 114723
10808 114723
10809 114723
10810 114723
10811 114843
10812 114843
10813 114843
10814 114843
10815 114843
10816 114843
10817 114843
10818 114843
10819 114843
10820 114843
10821 115559
10822 115559
10823 115559
10824 115559
10825 115559
10826 115559
10827 115559
10828 115559
10829 115559
10830 115559
10831 116614
10832 116614
10833 116614
10834 116614
10835 116614
10836 116614
10837 116614
10838 116614
10839 116614
10840 116614
10841 117669
10842 117669
10843 117669
10844 117669
10845 117669
10846 117669
10847 117669
10848 117669
10849 117669
10850 117669
10851 118996
10852 118996
10853 118996
10854 118996
10855 118996
10856 118996
10857 118996
10858 118996
10859 118996
10860 118996
10861 119915
10862 119915
10863 119915
10864 119915
10865 119915
10866 119915
10867 119915
10868 119915
10869 119915
10870 119915
10871 120491
10872 120491
10873 120491
10874 120491
10875 120491
10876 120491
10877 120491
10878 120491
10879 120491
10880 120491
10881 121160
10882 121160
10883 121160
10884 121160
10885 121160
10886 121160
10887 121160
10888 121160
10889 121160
10890 121160
10891 121888
10892 121888
10893 121888
10894 121888
10895 121888
10896 121888
10897 121888
10898 121888
10899 121888
10900 121888
10901 122589
10902 122589
10903 122589
10904 122589
10905 122589
10906 122589
10907 122589
10908 122589
10909 122589
10910 122589
10911 123457
10912 123457
10913 123457
10914 123457
10915 123457
10916 123457
10917 123457
10918 123457
10919 123457
10920 123457
10921 124327
10922 124327
10923 124327
10924 124327
10925 124327
10926 124327
10927 124327
10928 124327
10929 124327
10930 124327
10931 125017
10932 125017
10933 125017
10934 125017
10935 125017
10936 125017
10937 125017
10938 125017
10939 125017
10940 125017
10941 124845
10942 124845
10943 124845
10944 124845
10945 124845
10946 124845
10947 124845
10948 124845
10949 124845
10950 124845
10951 124811
10952 124811
10953 124811
10954 124811
10955 124811
10956 124811
10957 124811
10958 124811
10959 124811
10960 124811
10961 124269
10962 124269
10963 124269
10964 124269
10965 124269
10966 124269
10967 124269
10968 124269
10969 124269
10970 124269
10971 123349
10972 123349
10973 123349
10974 123349
10975 123349
10976 123349
10977 123349
10978 123349
10979 123349
10980 123349
10981 121965
10982 121965
10983 121965
10984 121965
10985 121965
10986 121965
10987 121965
10988 121965
10989 121965
10990 121965
10991 120453
10992 120453
10993 120453
10994 120453
10995 120453
10996 120453
10997 120453
10998 120453
10999 120453
11000 120453
11001 118902
11002 118902
11003 118902
11004 118902
11005 118902
11006 118902
11007 118902
11008 118902
11009 118902
11010 118902
11011 117399
11012 117399
11013 117399
11014 117399
11015 117399
11016 117399
11017 117399
11018 117399
11019 117399
11020 117399
11021 115507
11022 115507
11023 115507
11024 115507
11025 115507
11026 115507
11027 115507
11028 115507
11029 115507
11030 115507
11031 113632
11032 113632
11033 113632
11034 113632
11035 113632
11036 113632
11037 113632
11038 113632
11039 113632
11040 113632
11041 111835
11042 111835
11043 111835
11044 111835
11045 111835
11046 111835
11047 111835
11048 111835
11049 111835
11050 111835
11051 110137
11052 110137
11053 110137
11054 110137
11055 110137
11056 110137
11057 110137
11058 110137
11059 110137
11060 110137
11061 108830
11062 108830
11063 108830
11064 108830
11065 108830
11066 108830
11067 108830
11068 108830
11069 108830
11070 108830
11071 107384
11072 107384
11073 107384
11074 107384
11075 107384
11076 107384
11077 107384
11078 107384
11079 107384
11080 107384
11081 105929
11082 105929
11083 105929
11084 105929
11085 105929
11086 105929
11087 105929
11088 105929
11089 105929
11090 105929
11091 104498
11092 104498
11093 104498
11094 104498
11095 104498
11096 104498
11097 104498
11098 104498
11099 104498
11100 104498
11101 103235
11102 103235
11103 103235
11104 103235
11105 103235
11106 103235
11107 103235
11108 103235
11109 103235
11110 103235
11111 102197
11112 102197
11113 102197
11114 102197
11115 102197
11116 102197
11117 102197
11118 102197
11119 102197
11120 102197
11121 101410
11122 101410
11123 101410
11124 101410
11125 101410
11126 101410
11127 101410
11128 101410
11129 101410
11130 101410
11131 101035
11132 101035
11133 101035
11134 101035
11135 101035
11136 101035
11137 101035
11138 101035
11139 101035
11140 101035
11141 101278
11142 101278
11143 101278
11144 101278
11145 101278
11146 101278
11147 101278
11148 101278
11149 101278
11150 101278
11151 101332
11152 101332
11153 101332
11154 101332
11155 101332
11156 101332
11157 101332
11158 101332
11159 101332
11160 101332
11161 101692
11162 101692
11163 101692
11164 101692
11165 101692
11166 101692
11167 101692
11168 101692
11169 101692
11170 101692
11171 102166
11172 102166
11173 102166
11174 102166
11175 102166
11176 102166
11177 102166
11178 102166
11179 102166
11180 102166
11181 103042
11182 103042
11183 103042
11184 103042
11185 103042
11186 103042
11187 103042
11188 103042
11189 103042
11190 103042
11191 104227
11192 104227
11193 104227
11194 104227
11195 104227
11196 104227
11197 104227
11198 104227
11199 104227
11200 104227
11201 105730
11202 105730
11203 105730
11204 105730
11205 105730
11206 105730
11207 105730
11208 105730
11209 105730
11210 105730
11211 107235
11212 107235
11213 107235
11214 107235
11215 107235
11216 107235
11217 107235
11218 107235
11219 107235
11220 107235
11221 108916
11222 108916
11223 108916
11224 108916
11225 108916
11226 108916
11227 108916
11228 108916
11229 108916
11230 108916
11231 110693
11232 110693
11233 110693
11234 110693
11235 110693
11236 110693
11237 110693
11238 110693
11239 110693
11240 110693
11241 112592
11242 112592
11243 112592
11244 112592
11245 112592
11246 112592
11247 112592
11248 112592
11249 112592
11250 112592
11251 114270
11252 114270
11253 114270
11254 114270
11255 114270
11256 114270
11257 114270
11258 114270
11259 114270
11260 114270
11261 115972
11262 115972
11263 115972
11264 115972
11265 115972
11266 115972
11267 115972
11268 115972
11269 115972
11270 115972
11271 117899
11272 117899
11273 117899
11274 117899
11275 117899
11276 117899
11277 117899
11278 117899
11279 117899
11280 117899
11281 119953
11282 119953
11283 119953
11284 119953
11285 119953
11286 119953
11287 119953
11288 119953
11289 119953
11290 119953
11291 122221
11292 122221
11293 122221
11294 122221
11295 122221
11296 122221
11297 122221
11298 122221
11299 122221
11300 122221
11301 124584
11302 124584
11303 124584
11304 124584
11305 124584
11306 124584
11307 124584
11308 124584
11309 124584
11310 124584
11311 126469
11312 126469
11313 126469
11314 126469
11315 126469
11316 126469
11317 126469
11318 126469
11319 126469
11320 126469
11321 128111
11322 128111
11323 128111
11324 128111
11325 128111
11326 128111
11327 128111
11328 128111
11329 128111
11330 128111
11331 129594
11332 129594
11333 129594
11334 129594
11335 129594
11336 129594
11337 129594
11338 129594
11339 129594
11340 129594
11341 130998
11342 130998
11343 130998
11344 130998
11345 130998
11346 130998
11347 130998
11348 130998
11349 130998
11350 130998
11351 132521
11352 132521
11353 132521
11354 132521
11355 132521
11356 132521
11357 132521
11358 132521
11359 132521
11360 132521
11361 133872
11362 133872
11363 133872
11364 133872
11365 133872
11366 133872
11367 133872
11368 133872
11369 133872
11370 133872
11371 135140
11372 135140
11373 135140
11374 135140
11375 135140
11376 135140
11377 135140
11378 135140
11379 135140
11380 135140
11381 136248
11382 136248
11383 136248
11384 136248
11385 136248
11386 136248
11387 136248
11388 136248
11389 136248
11390 136248
11391 137047
11392 137047
11393 137047
11394 137047
11395 137047
11396 137047
11397 137047
11398 137047
11399 137047
11400 137047
11401 137227
11402 137227
11403 137227
11404 137227
11405 137227
11406 137227
11407 137227
11408 137227
11409 137227
11410 137227
11411 137377
11412 137377
11413 137377
11414 137377
11415 137377
11416 137377
11417 137377
11418 137377
11419 137377
11420 137377
11421 137695
11422 137695
11423 137695
11424 137695
11425 137695
11426 137695
11427 137695
11428 137695
11429 137695
11430 137695
11431 137760
11432 137760
11433 137760
11434 137760
11435 137760
11436 137760
11437 137760
11438 137760
11439 137760
11440 137760
11441 137507
11442 137507
11443 137507
11444 137507
11445 137507
11446 137507
11447 137507
11448 137507
11449 137507
11450 137507
11451 137382
11452 137382
11453 137382
11454 137382
11455 137382
11456 137382
11457 137382
11458 137382
11459 137382
11460 137382
11461 137212
11462 137212
11463 137212
11464 137212
11465 137212
11466 137212
11467 137212
11468 137212
11469 137212
11470 137212
11471 137051
11472 137051
11473 137051
11474 137051
11475 137051
11476 137051
11477 137051
11478 137051
11479 137051
11480 137051
11481 136698
11482 136698
11483 136698
11484 136698
11485 136698
11486 136698
11487 136698
11488 136698
11489 136698
11490 136698
11491 135954
11492 135954
11493 135954
11494 135954
11495 135954
11496 135954
11497 135954
11498 135954
11499 135954
11500 135954
11501 134883
11502 134883
11503 134883
11504 134883
11505 134883
11506 134883
11507 134883
11508 134883
11509 134883
11510 134883
11511 133686
11512 133686
11513 133686
11514 133686
11515 133686
11516 133686
11517 133686
11518 133686
11519 133686
11520 133686
11521 132482
11522 132482
11523 132482
11524 132482
11525 132482
11526 132482
11527 132482
11528 132482
11529 132482
11530 132482
11531 131437
11532 131437
11533 131437
11534 131437
11535 131437
11536 131437
11537 131437
11538 131437
11539 131437
11540 131437
11541 130562
11542 130562
11543 130562
11544 130562
11545 130562
11546 130562
11547 130562
11548 130562
11549 130562
11550 130562
11551 129543
11552 129543
11553 129543
11554 129543
11555 129543
11556 129543
11557 129543
11558 129543
11559 129543
11560 129543
11561 128636
11562 128636
11563 128636
11564 128636
11565 128636
11566 128636
11567 128636
11568 128636
11569 128636
11570 128636
11571 127906
11572 127906
11573 127906
11574 127906
11575 127906
11576 127906
11577 127906
11578 127906
11579 127906
11580 127906
11581 127336
11582 127336
11583 127336
11584 127336
11585 127336
11586 127336
11587 127336
11588 127336
11589 127336
11590 127336
11591 126620
11592 126620
11593 126620
11594 126620
11595 126620
11596 126620
11597 126620
11598 126620
11599 126620
11600 126620
11601 126258
11602 126258
11603 126258
11604 126258
11605 126258
11606 126258
11607 126258
11608 126258
11609 126258
11610 126258
11611 125907
11612 125907
11613 125907
11614 125907
11615 125907
11616 125907
11617 125907
11618 125907
11619 125907
11620 125907
11621 125011
11622 125011
11623 125011
11624 125011
11625 125011
11626 125011
11627 125011
11628 125011
11629 125011
11630 125011
11631 124456
11632 124456
11633 124456
11634 124456
11635 124456
11636 124456
11637 124456
11638 124456
11639 124456
11640 124456
11641 124097
11642 124097
11643 124097
11644 124097
11645 124097
11646 124097
11647 124097
11648 124097
11649 124097
11650 124097
11651 123799
11652 123799
11653 123799
11654 123799
11655 123799
11656 123799
11657 123799
11658 123799
11659 123799
11660 123799
11661 123585
11662 123585
11663 123585
11664 123585
11665 123585
11666 123585
11667 123585
11668 123585
11669 123585
11670 123585
11671 123414
11672 123414
11673 123414
11674 123414
11675 123414
11676 123414
11677 123414
11678 123414
11679 123414
11680 123414
11681 123204
11682 123204
11683 123204
11684 123204
11685 123204
11686 123204
11687 123204
11688 123204
11689 123204
11690 123204
11691 122953
11692 122953
11693 122953
11694 122953
11695 122953
11696 122953
11697 122953
11698 122953
11699 122953
11700 122953
11701 122791
11702 122791
11703 122791
11704 122791
11705 122791
11706 122791
11707 122791
11708 122791
11709 122791
11710 122791
11711 122866
11712 122866
11713 122866
11714 122866
11715 122866
11716 122866
11717 122866
11718 122866
11719 122866
11720 122866
11721 123185
11722 123185
11723 123185
11724 123185
11725 123185
11726 123185
11727 123185
11728 123185
11729 123185
11730 123185
11731 123177
11732 123177
11733 123177
11734 123177
11735 123177
11736 123177
11737 123177
11738 123177
11739 123177
11740 123177
11741 122739
11742 122739
11743 122739
11744 122739
11745 122739
11746 122739
11747 122739
11748 122739
11749 122739
11750 122739
11751 122652
11752 122652
11753 122652
11754 122652
11755 122652
11756 122652
11757 122652
11758 122652
11759 122652
11760 122652
11761 122323
11762 122323
11763 122323
11764 122323
11765 122323
11766 122323
11767 122323
11768 122323
11769 122323
11770 122323
11771 121803
11772 121803
11773 121803
11774 121803
11775 121803
11776 121803
11777 121803
11778 121803
11779 121803
11780 121803
11781 121001
11782 121001
11783 121001
11784 121001
11785 121001
11786 121001
11787 121001
11788 121001
11789 121001
11790 121001
11791 120567
11792 120567
11793 120567
11794 120567
11795 120567
11796 120567
11797 120567
11798 120567
11799 120567
11800 120567
11801 120012
11802 120012
11803 120012
11804 120012
11805 120012
11806 120012
11807 120012
11808 120012
11809 120012
11810 120012
11811 119388
11812 119388
11813 119388
11814 119388
11815 119388
11816 119388
11817 119388
11818 119388
11819 119388
11820 119388
11821 119217
11822 119217
11823 119217
11824 119217
11825 119217
11826 119217
11827 119217
11828 119217
11829 119217
11830 119217
11831 118492
11832 118492
11833 118492
11834 118492
11835 118492
11836 118492
11837 118492
11838 118492
11839 118492
11840 118492
11841 117589
11842 117589
11843 117589
11844 117589
11845 117589
11846 117589
11847 117589
11848 117589
11849 117589
11850 117589
11851 116506
11852 116506
11853 116506
11854 116506
11855 116506
11856 116506
11857 116506
11858 116506
11859 116506
11860 116506
11861 115415
11862 115415
11863 115415
11864 115415
11865 115415
11866 115415
11867 115415
11868 115415
11869 115415
11870 115415
11871 114427
11872 114427
11873 114427
11874 114427
11875 114427
11876 114427
11877 114427
11878 114427
11879 114427
11880 114427
11881 113673
11882 113673
11883 113673
11884 113673
11885 113673
11886 113673
11887 113673
11888 113673
11889 113673
11890 113673
11891 112952
11892 112952
11893 112952
11894 112952
11895 112952
11896 112952
11897 112952
11898 112952
11899 112952
11900 112952
11901 112308
11902 112308
11903 112308
11904 112308
11905 112308
11906 112308
11907 112308
11908 112308
11909 112308
11910 112308
11911 111641
11912 111641
11913 111641
11914 111641
11915 111641
11916 111641
11917 111641
11918 111641
11919 111641
11920 111641
11921 110906
11922 110906
11923 110906
11924 110906
11925 110906
11926 110906
11927 110906
11928 110906
11929 110906
11930 110906
11931 110468
11932 110468
11933 110468
11934 110468
11935 110468
11936 110468
11937 110468
11938 110468
11939 110468
11940 110468
11941 110291
11942 110291
11943 110291
11944 110291
11945 110291
11946 110291
11947 110291
11948 110291
11949 110291
11950 110291
11951 109811
11952 109811
11953 109811
11954 109811
11955 109811
11956 109811
11957 109811
11958 109811
11959 109811
11960 109811
11961 109829
11962 109829
11963 109829
11964 109829
11965 109829
11966 109829
11967 109829
11968 109829
11969 109829
11970 109829
11971 110038
11972 110038
11973 110038
11974 110038
11975 110038
11976 110038
11977 110038
11978 110038
11979 110038
11980 110038
11981 110577
11982 110577
11983 110577
11984 110577
11985 110577
11986 110577
11987 110577
11988 110577
11989 110577
11990 110577
11991 110798
11992 110798
11993 110798
11994 110798
11995 110798
11996 110798
11997 110798
11998 110798
11999 110798
12000 110798
12001 111078
12002 111078
12003 111078
12004 111078
12005 111078
12006 111078
12007 111078
12008 111078
12009 111078
12010 111078
12011 111546
12012 111546
12013 111546
12014 111546
12015 111546
12016 111546
12017 111546
12018 111546
12019 111546
12020 111546
12021 112066
12022 112066
12023 112066
12024 112066
12025 112066
12026 112066
12027 112066
12028 112066
12029 112066
12030 112066
12031 112957
12032 112957
12033 112957
12034 112957
12035 112957
12036 112957
12037 112957
12038 112957
12039 112957
12040 112957
12041 114046
12042 114046
12043 114046
12044 114046
12045 114046
12046 114046
12047 114046
12048 114046
12049 114046
12050 114046
12051 115303
12052 115303
12053 115303
12054 115303
12055 115303
12056 115303
12057 115303
12058 115303
12059 115303
12060 115303
12061 116533
12062 116533
12063 116533
12064 116533
12065 116533
12066 116533
12067 116533
12068 116533
12069 116533
12070 116533
12071 117447
12072 117447
12073 117447
12074 117447
12075 117447
12076 117447
12077 117447
12078 117447
12079 117447
12080 117447
12081 118212
12082 118212
12083 118212
12084 118212
12085 118212
12086 118212
12087 118212
12088 118212
12089 118212
12090 118212
12091 119043
12092 119043
12093 119043
12094 119043
12095 119043
12096 119043
12097 119043
12098 119043
12099 119043
12100 119043
12101 120049
12102 120049
12103 120049
12104 120049
12105 120049
12106 120049
12107 120049
12108 120049
12109 120049
12110 120049
12111 121243
12112 121243
12113 121243
12114 121243
12115 121243
12116 121243
12117 121243
12118 121243
12119 121243
12120 121243
12121 122346
12122 122346
12123 122346
12124 122346
12125 122346
12126 122346
12127 122346
12128 122346
12129 122346
12130 122346
12131 123459
12132 123459
12133 123459
12134 123459
12135 123459
12136 123459
12137 123459
12138 123459
12139 123459
12140 123459
12141 124559
12142 124559
12143 124559
12144 124559
12145 124559
12146 124559
12147 124559
12148 124559
12149 124559
12150 124559
12151 125547
12152 125547
12153 125547
12154 125547
12155 125547
12156 125547
12157 125547
12158 125547
12159 125547
12160 125547
12161 125947
12162 125947
12163 125947
12164 125947
12165 125947
12166 125947
12167 125947
12168 125947
12169 125947
12170 125947
12171 126247
12172 126247
12173 126247
12174 126247
12175 126247
12176 126247
12177 126247
12178 126247
12179 126247
12180 126247
12181 126155
12182 126155
12183 126155
12184 126155
12185 126155
12186 126155
12187 126155
12188 126155
12189 126155
12190 126155
12191 126296
12192 126296
12193 126296
12194 126296
12195 126296
12196 126296
12197 126296
12198 126296
12199 126296
12200 126296
12201 126580
12202 126580
12203 126580
12204 126580
12205 126580
12206 126580
12207 126580
12208 126580
12209 126580
12210 126580
12211 126691
12212 126691
12213 126691
12214 126691
12215 126691
12216 126691
12217 126691
12218 126691
12219 126691
12220 126691
12221 126639
12222 126639
12223 126639
12224 126639
12225 126639
12226 126639
12227 126639
12228 126639
12229 126639
12230 126639
12231 126687
12232 126687
12233 126687
12234 126687
12235 126687
12236 126687
12237 126687
12238 126687
12239 126687
12240 126687
12241 126642
12242 126642
12243 126642
12244 126642
12245 126642
12246 126642
12247 126642
12248 126642
12249 126642
12250 126642
12251 126534
12252 126534
12253 126534
12254 126534
12255 126534
12256 126534
12257 126534
12258 126534
12259 126534
12260 126534
12261 126166
12262 126166
12263 126166
12264 126166
12265 126166
12266 126166
12267 126166
12268 126166
12269 126166
12270 126166
12271 126161
12272 126161
12273 126161
12274 126161
12275 126161
12276 126161
12277 126161
12278 126161
12279 126161
12280 126161
12281 126138
12282 126138
12283 126138
12284 126138
12285 126138
12286 126138
12287 126138
12288 126138
12289 126138
12290 126138
12291 126293
12292 126293
12293 126293
12294 126293
12295 126293
12296 126293
12297 126293
12298 126293
12299 126293
12300 126293
12301 126155
12302 126155
12303 126155
12304 126155
12305 126155
12306 126155
12307 126155
12308 126155
12309 126155
12310 126155
12311 125852
12312 125852
12313 125852
12314 125852
12315 125852
12316 125852
12317 125852
12318 125852
12319 125852
12320 125852
12321 125523
12322 125523
12323 125523
12324 125523
12325 125523
12326 125523
12327 125523
12328 125523
12329 125523
12330 125523
12331 124765
12332 124765
12333 124765
12334 124765
12335 124765
12336 124765
12337 124765
12338 124765
12339 124765
12340 124765
12341 124055
12342 124055
12343 124055
12344 124055
12345 124055
12346 124055
12347 124055
12348 124055
12349 124055
12350 124055
12351 123901
12352 123901
12353 123901
12354 123901
12355 123901
12356 123901
12357 123901
12358 123901
12359 123901
12360 123901
12361 124089
12362 124089
12363 124089
12364 124089
12365 124089
12366 124089
12367 124089
12368 124089
12369 124089
12370 124089
12371 124407
12372 124407
12373 124407
12374 124407
12375 124407
12376 124407
12377 124407
12378 124407
12379 124407
12380 124407
12381 124923
12382 124923
12383 124923
12384 124923
12385 124923
12386 124923
12387 124923
12388 124923
12389 124923
12390 124923
12391 125143
12392 125143
12393 125143
12394 125143
12395 125143
12396 125143
12397 125143
12398 125143
12399 125143
12400 125143
12401 124996
12402 124996
12403 124996
12404 124996
12405 124996
12406 124996
12407 124996
12408 124996
12409 124996
12410 124996
12411 124990
12412 124990
12413 124990
12414 124990
12415 124990
12416 124990
12417 124990
12418 124990
12419 124990
12420 124990
12421 125067
12422 125067
12423 125067
12424 125067
12425 125067
12426 125067
12427 125067
12428 125067
12429 125067
12430 125067
12431 124934
12432 124934
12433 124934
12434 124934
12435 124934
12436 124934
12437 124934
12438 124934
12439 124934
12440 124934
12441 124854
12442 124854
12443 124854
12444 124854
12445 124854
12446 124854
12447 124854
12448 124854
12449 124854
12450 124854
12451 124749
12452 124749
12453 124749
12454 124749
12455 124749
12456 124749
12457 124749
12458 124749
12459 124749
12460 124749
12461 124969
12462 124969
12463 124969
12464 124969
12465 124969
12466 124969
12467 124969
12468 124969
12469 124969
12470 124969
12471 124829
12472 124829
12473 124829
12474 124829
12475 124829
12476 124829
12477 124829
12478 124829
12479 124829
12480 124829
12481 124862
12482 124862
12483 124862
12484 124862
12485 124862
12486 124862
12487 124862
12488 124862
12489 124862
12490 124862
12491 124691
12492 124691
12493 124691
12494 124691
12495 124691
12496 124691
12497 124691
12498 124691
12499 124691
12500 124691
12501 124646
12502 124646
12503 124646
12504 124646
12505 124646
12506 124646
12507 124646
12508 124646
12509 124646
12510 124646
12511 124799
12512 124799
12513 124799
12514 124799
12515 124799
12516 124799
12517 124799
12518 124799
12519 124799
12520 124799
12521 124895
12522 124895
12523 124895
12524 124895
12525 124895
12526 124895
12527 124895
12528 124895
12529 124895
12530 124895
12531 125353
12532 125353
12533 125353
12534 125353
12535 125353
12536 125353
12537 125353
12538 125353
12539 125353
12540 125353
12541 125818
12542 125818
12543 125818
12544 125818
12545 125818
12546 125818
12547 125818
12548 125818
12549 125818
12550 125818
12551 125619
12552 125619
12553 125619
12554 125619
12555 125619
12556 125619
12557 125619
12558 125619
12559 125619
12560 125619
12561 125472
12562 125472
12563 125472
12564 125472
12565 125472
12566 125472
12567 125472
12568 125472
12569 125472
12570 125472
12571 125102
12572 125102
12573 125102
12574 125102
12575 125102
12576 125102
12577 125102
12578 125102
12579 125102
12580 125102
12581 124784
12582 124784
12583 124784
12584 124784
12585 124784
12586 124784
12587 124784
12588 124784
12589 124784
12590 124784
12591 124733
12592 124733
12593 124733
12594 124733
12595 124733
12596 124733
12597 124733
12598 124733
12599 124733
12600 124733
12601 124946
12602 124946
12603 124946
12604 124946
12605 124946
12606 124946
12607 124946
12608 124946
12609 124946
12610 124946
12611 124815
12612 124815
12613 124815
12614 124815
12615 124815
12616 124815
12617 124815
12618 124815
12619 124815
12620 124815
12621 124386
12622 124386
12623 124386
12624 124386
12625 124386
12626 124386
12627 124386
12628 124386
12629 124386
12630 124386
12631 123920
12632 123920
12633 123920
12634 123920
12635 123920
12636 123920
12637 123920
12638 123920
12639 123920
12640 123920
12641 123227
12642 123227
12643 123227
12644 123227
12645 123227
12646 123227
12647 123227
12648 123227
12649 123227
12650 123227
12651 122484
12652 122484
12653 122484
12654 122484
12655 122484
12656 122484
12657 122484
12658 122484
12659 122484
12660 122484
12661 121494
12662 121494
12663 121494
12664 121494
12665 121494
12666 121494
12667 121494
12668 121494
12669 121494
12670 121494
12671 120500
12672 120500
12673 120500
12674 120500
12675 120500
12676 120500
12677 120500
12678 120500
12679 120500
12680 120500
12681 119060
12682 119060
12683 119060
12684 119060
12685 119060
12686 119060
12687 119060
12688 119060
12689 119060
12690 119060
12691 117479
12692 117479
12693 117479
12694 117479
12695 117479
12696 117479
12697 117479
12698 117479
12699 117479
12700 117479
12701 115679
12702 115679
12703 115679
12704 115679
12705 115679
12706 115679
12707 115679
12708 115679
12709 115679
12710 115679
12711 113366
12712 113366
12713 113366
12714 113366
12715 113366
12716 113366
12717 113366
12718 113366
12719 113366
12720 113366
12721 111263
12722 111263
12723 111263
12724 111263
12725 111263
12726 111263
12727 111263
12728 111263
12729 111263
12730 111263
12731 108991
12732 108991
12733 108991
12734 108991
12735 108991
12736 108991
12737 108991
12738 108991
12739 108991
12740 108991
12741 106488
12742 106488
12743 106488
12744 106488
12745 106488
12746 106488
12747 106488
12748 106488
12749 106488
12750 106488
12751 104186
12752 104186
12753 104186
12754 104186
12755 104186
12756 104186
12757 104186
12758 104186
12759 104186
12760 104186
12761 101658
12762 101658
12763 101658
12764 101658
12765 101658
12766 101658
12767 101658
12768 101658
12769 101658
12770 101658
12771 99142.5
12772 99142.5
12773 99142.5
12774 99142.5
12775 99142.5
12776 99142.5
12777 99142.5
12778 99142.5
12779 99142.5
12780 99142.5
12781 96498.4
12782 96498.4
12783 96498.4
12784 96498.4
12785 96498.4
12786 96498.4
12787 96498.4
12788 96498.4
12789 96498.4
12790 96498.4
12791 93643.6
12792 93643.6
12793 93643.6
12794 93643.6
12795 93643.6
12796 93643.6
12797 93643.6
12798 93643.6
12799 93643.6
12800 93643.6
12801 90577.6
12802 90577.6
12803 90577.6
12804 90577.6
12805 90577.6
12806 90577.6
12807 90577.6
12808 90577.6
12809 90577.6
12810 90577.6
12811 87794.9
12812 87794.9
12813 87794.9
12814 87794.9
12815 87794.9
12816 87794.9
12817 87794.9
12818 87794.9
12819 87794.9
12820 87794.9
12821 85301.5
12822 85301.5
12823 85301.5
12824 85301.5
12825 85301.5
12826 85301.5
12827 85301.5
12828 85301.5
12829 85301.5
12830 85301.5
12831 83109.8
12832 83109.8
12833 83109.8
12834 83109.8
12835 83109.8
12836 83109.8
12837 83109.8
12838 83109.8
12839 83109.8
12840 83109.8
12841 81162.6
12842 81162.6
12843 81162.6
12844 81162.6
12845 81162.6
12846 81162.6
12847 81162.6
12848 81162.6
12849 81162.6
12850 81162.6
12851 79245.3
12852 79245.3
12853 79245.3
12854 79245.3
12855 79245.3
12856 79245.3
12857 79245.3
12858 79245.3
12859 79245.3
12860 79245.3
12861 77439.2
12862 77439.2
12863 77439.2
12864 77439.2
12865 77439.2
12866 77439.2
12867 77439.2
12868 77439.2
12869 77439.2
12870 77439.2
12871 75758.4
12872 75758.4
12873 75758.4
12874 75758.4
12875 75758.4
12876 75758.4
12877 75758.4
12878 75758.4
12879 75758.4
12880 75758.4
12881 74461.8
12882 74461.8
12883 74461.8
12884 74461.8
12885 74461.8
12886 74461.8
12887 74461.8
12888 74461.8
12889 74461.8
12890 74461.8
12891 73449.8
12892 73449.8
12893 73449.8
12894 73449.8
12895 73449.8
12896 73449.8
12897 73449.8
12898 73449.8
12899 73449.8
12900 73449.8
12901 72662.1
12902 72662.1
12903 72662.1
12904 72662.1
12905 72662.1
12906 72662.1
12907 72662.1
12908 72662.1
12909 72662.1
12910 72662.1
12911 72149
12912 72149
12913 72149
12914 72149
12915 72149
12916 72149
12917 72149
12918 72149
12919 72149
12920 72149
12921 71316.5
12922 71316.5
12923 71316.5
12924 71316.5
12925 71316.5
12926 71316.5
12927 71316.5
12928 71316.5
12929 71316.5
12930 71316.5
12931 70559.4
12932 70559.4
12933 70559.4
12934 70559.4
12935 70559.4
12936 70559.4
12937 70559.4
12938 70559.4
12939 70559.4
12940 70559.4
12941 69944
12942 69944
12943 69944
12944 69944
12945 69944
12946 69944
12947 69944
12948 69944
12949 69944
12950 69944
12951 69544.1
12952 69544.1
12953 69544.1
12954 69544.1
12955 69544.1
12956 69544.1
12957 69544.1
12958 69544.1
12959 69544.1
12960 69544.1
12961 69430.6
12962 69430.6
12963 69430.6
12964 69430.6
12965 69430.6
12966 69430.6
12967 69430.6
12968 69430.6
12969 69430.6
12970 69430.6
12971 69429.8
12972 69429.8
12973 69429.8
12974 69429.8
12975 69429.8
12976 69429.8
12977 69429.8
12978 69429.8
12979 69429.8
12980 69429.8
12981 69565.3
12982 69565.3
12983 69565.3
12984 69565.3
12985 69565.3
12986 69565.3
12987 69565.3
12988 69565.3
12989 69565.3
12990 69565.3
12991 69844.2
12992 69844.2
12993 69844.2
12994 69844.2
12995 69844.2
12996 69844.2
12997 69844.2
12998 69844.2
12999 69844.2
13000 69844.2
13001 70360.8
13002 70360.8
13003 70360.8
13004 70360.8
13005 70360.8
13006 70360.8
13007 70360.8
13008 70360.8
13009 70360.8
13010 70360.8
13011 70787.3
13012 70787.3
13013 70787.3
13014 70787.3
13015 70787.3
13016 70787.3
13017 70787.3
13018 70787.3
13019 70787.3
13020 70787.3
13021 71080.8
13022 71080.8
13023 71080.8
13024 71080.8
13025 71080.8
13026 71080.8
13027 71080.8
13028 71080.8
13029 71080.8
13030 71080.8
13031 70938.5
13032 70938.5
13033 70938.5
13034 70938.5
13035 70938.5
13036 70938.5
13037 70938.5
13038 70938.5
13039 70938.5
13040 70938.5
13041 70901.1
13042 70901.1
13043 70901.1
13044 70901.1
13045 70901.1
13046 70901.1
13047 70901.1
13048 70901.1
13049 70901.1
13050 70901.1
13051 71062
13052 71062
13053 71062
13054 71062
13055 71062
13056 71062
13057 71062
13058 71062
13059 71062
13060 71062
13061 71333.3
13062 71333.3
13063 71333.3
13064 71333.3
13065 71333.3
13066 71333.3
13067 71333.3
13068 71333.3
13069 71333.3
13070 71333.3
13071 71752.8
13072 71752.8
13073 71752.8
13074 71752.8
13075 71752.8
13076 71752.8
13077 71752.8
13078 71752.8
13079 71752.8
13080 71752.8
13081 72193.5
13082 72193.5
13083 72193.5
13084 72193.5
13085 72193.5
13086 72193.5
13087 72193.5
13088 72193.5
13089 72193.5
13090 72193.5
13091 72610.3
13092 72610.3
13093 72610.3
13094 72610.3
13095 72610.3
13096 72610.3
13097 72610.3
13098 72610.3
13099 72610.3
13100 72610.3
13101 73016
13102 73016
13103 73016
13104 73016
13105 73016
13106 73016
13107 73016
13108 73016
13109 73016
13110 73016
13111 73493.4
13112 73493.4
13113 73493.4
13114 73493.4
13115 73493.4
13116 73493.4
13117 73493.4
13118 73493.4
13119 73493.4
13120 73493.4
13121 74345.5
13122 74345.5
13123 74345.5
13124 74345.5
13125 74345.5
13126 74345.5
13127 74345.5
13128 74345.5
13129 74345.5
13130 74345.5
13131 75350.8
13132 75350.8
13133 75350.8
13134 75350.8
13135 75350.8
13136 75350.8
13137 75350.8
13138 75350.8
13139 75350.8
13140 75350.8
13141 76522
13142 76522
13143 76522
13144 76522
13145 76522
13146 76522
13147 76522
13148 76522
13149 76522
13150 76522
13151 77592.3
13152 77592.3
13153 77592.3
13154 77592.3
13155 77592.3
13156 77592.3
13157 77592.3
13158 77592.3
13159 77592.3
13160 77592.3
13161 78371.1
13162 78371.1
13163 78371.1
13164 78371.1
13165 78371.1
13166 78371.1
13167 78371.1
13168 78371.1
13169 78371.1
13170 78371.1
13171 79333.3
13172 79333.3
13173 79333.3
13174 79333.3
13175 79333.3
13176 79333.3
13177 79333.3
13178 79333.3
13179 79333.3
13180 79333.3
13181 80319.9
13182 80319.9
13183 80319.9
13184 80319.9
13185 80319.9
13186 80319.9
13187 80319.9
13188 80319.9
13189 80319.9
13190 80319.9
13191 81504.4
13192 81504.4
13193 81504.4
13194 81504.4
13195 81504.4
13196 81504.4
13197 81504.4
13198 81504.4
13199 81504.4
13200 81504.4
13201 82792.3
13202 82792.3
13203 82792.3
13204 82792.3
13205 82792.3
13206 82792.3
13207 82792.3
13208 82792.3
13209 82792.3
13210 82792.3
13211 84574.9
13212 84574.9
13213 84574.9
13214 84574.9
13215 84574.9
13216 84574.9
13217 84574.9
13218 84574.9
13219 84574.9
13220 84574.9
13221 86662.8
13222 86662.8
13223 86662.8
13224 86662.8
13225 86662.8
13226 86662.8
13227 86662.8
13228 86662.8
13229 86662.8
13230 86662.8
13231 89182.2
13232 89182.2
13233 89182.2
13234 89182.2
13235 89182.2
13236 89182.2
13237 89182.2
13238 89182.2
13239 89182.2
13240 89182.2
13241 91624.4
13242 91624.4
13243 91624.4
13244 91624.4
13245 91624.4
13246 91624.4
13247 91624.4
13248 91624.4
13249 91624.4
13250 91624.4
13251 93990.9
13252 93990.9
13253 93990.9
13254 93990.9
13255 93990.9
13256 93990.9
13257 93990.9
13258 93990.9
13259 93990.9
13260 93990.9
13261 96719.3
13262 96719.3
13263 96719.3
13264 96719.3
13265 96719.3
13266 96719.3
13267 96719.3
13268 96719.3
13269 96719.3
13270 96719.3
13271 99499.3
13272 99499.3
13273 99499.3
13274 99499.3
13275 99499.3
13276 99499.3
13277 99499.3
13278 99499.3
13279 99499.3
13280 99499.3
13281 102221
13282 102221
13283 102221
13284 102221
13285 102221
13286 102221
13287 102221
13288 102221
13289 102221
13290 102221
13291 104853
13292 104853
13293 104853
13294 104853
13295 104853
13296 104853
13297 104853
13298 104853
13299 104853
13300 104853
13301 107454
13302 107454
13303 107454
13304 107454
13305 107454
13306 107454
13307 107454
13308 107454
13309 107454
13310 107454
13311 110339
13312 110339
13313 110339
13314 110339
13315 110339
13316 110339
13317 110339
13318 110339
13319 110339
13320 110339
13321 113554
13322 113554
13323 113554
13324 113554
13325 113554
13326 113554
13327 113554
13328 113554
13329 113554
13330 113554
13331 116720
13332 116720
13333 116720
13334 116720
13335 116720
13336 116720
13337 116720
13338 116720
13339 116720
13340 116720
13341 119951
13342 119951
13343 119951
13344 119951
13345 119951
13346 119951
13347 119951
13348 119951
13349 119951
13350 119951
13351 123045
13352 123045
13353 123045
13354 123045
13355 123045
13356 123045
13357 123045
13358 123045
13359 123045
13360 123045
13361 126199
13362 126199
13363 126199
13364 126199
13365 126199
13366 126199
13367 126199
13368 126199
13369 126199
13370 126199
13371 128993
13372 128993
13373 128993
13374 128993
13375 128993
13376 128993
13377 128993
13378 128993
13379 128993
13380 128993
13381 131604
13382 131604
13383 131604
13384 131604
13385 131604
13386 131604
13387 131604
13388 131604
13389 131604
13390 131604
13391 134075
13392 134075
13393 134075
13394 134075
13395 134075
13396 134075
13397 134075
13398 134075
13399 134075
13400 134075
13401 136448
13402 136448
13403 136448
13404 136448
13405 136448
13406 136448
13407 136448
13408 136448
13409 136448
13410 136448
13411 137957
13412 137957
13413 137957
13414 137957
13415 137957
13416 137957
13417 137957
13418 137957
13419 137957
13420 137957
13421 139097
13422 139097
13423 139097
13424 139097
13425 139097
13426 139097
13427 139097
13428 139097
13429 139097
13430 139097
13431 139948
13432 139948
13433 139948
13434 139948
13435 139948
13436 139948
13437 139948
13438 139948
13439 139948
13440 139948
13441 140578
13442 140578
13443 140578
13444 140578
13445 140578
13446 140578
13447 140578
13448 140578
13449 140578
13450 140578
13451 140913
13452 140913
13453 140913
13454 140913
13455 140913
13456 140913
13457 140913
13458 140913
13459 140913
13460 140913
13461 140409
13462 140409
13463 140409
13464 140409
13465 140409
13466 140409
13467 140409
13468 140409
13469 140409
13470 140409
13471 139506
13472 139506
13473 139506
13474 139506
13475 139506
13476 139506
13477 139506
13478 139506
13479 139506
13480 139506
13481 138635
13482 138635
13483 138635
13484 138635
13485 138635
13486 138635
13487 138635
13488 138635
13489 138635
13490 138635
13491 137907
13492 137907
13493 137907
13494 137907
13495 137907
13496 137907
13497 137907
13498 137907
13499 137907
13500 137907
13501 137258
13502 137258
13503 137258
13504 137258
13505 137258
13506 137258
13507 137258
13508 137258
13509 137258
13510 137258
13511 136115
13512 136115
13513 136115
13514 136115
13515 136115
13516 136115
13517 136115
13518 136115
13519 136115
13520 136115
13521 133880
13522 133880
13523 133880
13524 133880
13525 133880
13526 133880
13527 133880
13528 133880
13529 133880
13530 133880
13531 131484
13532 131484
13533 131484
13534 131484
13535 131484
13536 131484
13537 131484
13538 131484
13539 131484
13540 131484
13541 128540
13542 128540
13543 128540
13544 128540
13545 128540
13546 128540
13547 128540
13548 128540
13549 128540
13550 128540
13551 125745
13552 125745
13553 125745
13554 125745
13555 125745
13556 125745
13557 125745
13558 125745
13559 125745
13560 125745
13561 123170
13562 123170
13563 123170
13564 123170
13565 123170
13566 123170
13567 123170
13568 123170
13569 123170
13570 123170
13571 120773
13572 120773
13573 120773
13574 120773
13575 120773
13576 120773
13577 120773
13578 120773
13579 120773
13580 120773
13581 118644
13582 118644
13583 118644
13584 118644
13585 118644
13586 118644
13587 118644
13588 118644
13589 118644
13590 118644
13591 116315
13592 116315
13593 116315
13594 116315
13595 116315
13596 116315
13597 116315
13598 116315
13599 116315
13600 116315
13601 113781
13602 113781
13603 113781
13604 113781
13605 113781
13606 113781
13607 113781
13608 113781
13609 113781
13610 113781
13611 111737
13612 111737
13613 111737
13614 111737
13615 111737
13616 111737
13617 111737
13618 111737
13619 111737
13620 111737
13621 109907
13622 109907
13623 109907
13624 109907
13625 109907
13626 109907
13627 109907
13628 109907
13629 109907
13630 109907
13631 108187
13632 108187
13633 108187
13634 108187
13635 108187
13636 108187
13637 108187
13638 108187
13639 108187
13640 108187
13641 106555
13642 106555
13643 106555
13644 106555
13645 106555
13646 106555
13647 106555
13648 106555
13649 106555
13650 106555
13651 105257
13652 105257
13653 105257
13654 105257
13655 105257
13656 105257
13657 105257
13658 105257
13659 105257
13660 105257
13661 104433
13662 104433
13663 104433
13664 104433
13665 104433
13666 104433
13667 104433
13668 104433
13669 104433
13670 104433
13671 104126
13672 104126
13673 104126
13674 104126
13675 104126
13676 104126
13677 104126
13678 104126
13679 104126
13680 104126
13681 103874
13682 103874
13683 103874
13684 103874
13685 103874
13686 103874
13687 103874
13688 103874
13689 103874
13690 103874
13691 103491
13692 103491
13693 103491
13694 103491
13695 103491
13696 103491
13697 103491
13698 103491
13699 103491
13700 103491
13701 103113
13702 103113
13703 103113
13704 103113
13705 103113
13706 103113
13707 103113
13708 103113
13709 103113
13710 103113
13711 102956
13712 102956
13713 102956
13714 102956
13715 102956
13716 102956
13717 102956
13718 102956
13719 102956
13720 102956
13721 103414
13722 103414
13723 103414
13724 103414
13725 103414
13726 103414
13727 103414
13728 103414
13729 103414
13730 103414
13731 104003
13732 104003
13733 104003
13734 104003
13735 104003
13736 104003
13737 104003
13738 104003
13739 104003
13740 104003
13741 104931
13742 104931
13743 104931
13744 104931
13745 104931
13746 104931
13747 104931
13748 104931
13749 104931
13750 104931
13751 105995
13752 105995
13753 105995
13754 105995
13755 105995
13756 105995
13757 105995
13758 105995
13759 105995
13760 105995
13761 106887
13762 106887
13763 106887
13764 106887
13765 106887
13766 106887
13767 106887
13768 106887
13769 106887
13770 106887
13771 107865
13772 107865
13773 107865
13774 107865
13775 107865
13776 107865
13777 107865
13778 107865
13779 107865
13780 107865
13781 108561
13782 108561
13783 108561
13784 108561
13785 108561
13786 108561
13787 108561
13788 108561
13789 108561
13790 108561
13791 109257
13792 109257
13793 109257
13794 109257
13795 109257
13796 109257
13797 109257
13798 109257
13799 109257
13800 109257
13801 110003
13802 110003
13803 110003
13804 110003
13805 110003
13806 110003
13807 110003
13808 110003
13809 110003
13810 110003
13811 110685
13812 110685
13813 110685
13814 110685
13815 110685
13816 110685
13817 110685
13818 110685
13819 110685
13820 110685
13821 111232
13822 111232
13823 111232
13824 111232
13825 111232
13826 111232
13827 111232
13828 111232
13829 111232
13830 111232
13831 111861
13832 111861
13833 111861
13834 111861
13835 111861
13836 111861
13837 111861
13838 111861
13839 111861
13840 111861
13841 112604
13842 112604
13843 112604
13844 112604
13845 112604
13846 112604
13847 112604
13848 112604
13849 112604
13850 112604
13851 113150
13852 113150
13853 113150
13854 113150
13855 113150
13856 113150
13857 113150
13858 113150
13859 113150
13860 113150
13861 113517
13862 113517
13863 113517
13864 113517
13865 113517
13866 113517
13867 113517
13868 113517
13869 113517
13870 113517
13871 113302
13872 113302
13873 113302
13874 113302
13875 113302
13876 113302
13877 113302
13878 113302
13879 113302
13880 113302
13881 112673
13882 112673
13883 112673
13884 112673
13885 112673
13886 112673
13887 112673
13888 112673
13889 112673
13890 112673
13891 112186
13892 112186
13893 112186
13894 112186
13895 112186
13896 112186
13897 112186
13898 112186
13899 112186
13900 112186
13901 111512
13902 111512
13903 111512
13904 111512
13905 111512
13906 111512
13907 111512
13908 111512
13909 111512
13910 111512
13911 110638
13912 110638
13913 110638
13914 110638
13915 110638
13916 110638
13917 110638
13918 110638
13919 110638
13920 110638
13921 109660
13922 109660
13923 109660
13924 109660
13925 109660
13926 109660
13927 109660
13928 109660
13929 109660
13930 109660
13931 108491
13932 108491
13933 108491
13934 108491
13935 108491
13936 108491
13937 108491
13938 108491
13939 108491
13940 108491
13941 107335
13942 107335
13943 107335
13944 107335
13945 107335
13946 107335
13947 107335
13948 107335
13949 107335
13950 107335
13951 105738
13952 105738
13953 105738
13954 105738
13955 105738
13956 105738
13957 105738
13958 105738
13959 105738
13960 105738
13961 104150
13962 104150
13963 104150
13964 104150
13965 104150
13966 104150
13967 104150
13968 104150
13969 104150
13970 104150
13971 102287
13972 102287
13973 102287
13974 102287
13975 102287
13976 102287
13977 102287
13978 102287
13979 102287
13980 102287
13981 100576
13982 100576
13983 100576
13984 100576
13985 100576
13986 100576
13987 100576
13988 100576
13989 100576
13990 100576
13991 99134.2
13992 99134.2
13993 99134.2
13994 99134.2
13995 99134.2
13996 99134.2
13997 99134.2
13998 99134.2
13999 99134.2
14000 99134.2
14001 97787.7
14002 97787.7
14003 97787.7
14004 97787.7
14005 97787.7
14006 97787.7
14007 97787.7
14008 97787.7
14009 97787.7
14010 97787.7
14011 96251.6
14012 96251.6
14013 96251.6
14014 96251.6
14015 96251.6
14016 96251.6
14017 96251.6
14018 96251.6
14019 96251.6
14020 96251.6
14021 94635
14022 94635
14023 94635
14024 94635
14025 94635
14026 94635
14027 94635
14028 94635
14029 94635
14030 94635
14031 92910.3
14032 92910.3
14033 92910.3
14034 92910.3
14035 92910.3
14036 92910.3
14037 92910.3
14038 92910.3
14039 92910.3
14040 92910.3
14041 91137.4
14042 91137.4
14043 91137.4
14044 91137.4
14045 91137.4
14046 91137.4
14047 91137.4
14048 91137.4
14049 91137.4
14050 91137.4
14051 89645.6
14052 89645.6
14053 89645.6
14054 89645.6
14055 89645.6
14056 89645.6
14057 89645.6
14058 89645.6
14059 89645.6
14060 89645.6
14061 88372.4
14062 88372.4
14063 88372.4
14064 88372.4
14065 88372.4
14066 88372.4
14067 88372.4
14068 88372.4
14069 88372.4
14070 88372.4
14071 87576.3
14072 87576.3
14073 87576.3
14074 87576.3
14075 87576.3
14076 87576.3
14077 87576.3
14078 87576.3
14079 87576.3
14080 87576.3
14081 87017
14082 87017
14083 87017
14084 87017
14085 87017
14086 87017
14087 87017
14088 87017
14089 87017
14090 87017
14091 86118.8
14092 86118.8
14093 86118.8
14094 86118.8
14095 86118.8
14096 86118.8
14097 86118.8
14098 86118.8
14099 86118.8
14100 86118.8
14101 85312.3
14102 85312.3
14103 85312.3
14104 85312.3
14105 85312.3
14106 85312.3
14107 85312.3
14108 85312.3
14109 85312.3
14110 85312.3
14111 84876.2
14112 84876.2
14113 84876.2
14114 84876.2
14115 84876.2
14116 84876.2
14117 84876.2
14118 84876.2
14119 84876.2
14120 84876.2
14121 84609.7
14122 84609.7
14123 84609.7
14124 84609.7
14125 84609.7
14126 84609.7
14127 84609.7
14128 84609.7
14129 84609.7
14130 84609.7
14131 84695.6
14132 84695.6
14133 84695.6
14134 84695.6
14135 84695.6
14136 84695.6
14137 84695.6
14138 84695.6
14139 84695.6
14140 84695.6
14141 84944.5
14142 84944.5
14143 84944.5
14144 84944.5
14145 84944.5
14146 84944.5
14147 84944.5
14148 84944.5
14149 84944.5
14150 84944.5
14151 85572
14152 85572
14153 85572
14154 85572
14155 85572
14156 85572
14157 85572
14158 85572
14159 85572
14160 85572
14161 86286.1
14162 86286.1
14163 86286.1
14164 86286.1
14165 86286.1
14166 86286.1
14167 86286.1
14168 86286.1
14169 86286.1
14170 86286.1
14171 87186
14172 87186
14173 87186
14174 87186
14175 87186
14176 87186
14177 87186
14178 87186
14179 87186
14180 87186
14181 87985.4
14182 87985.4
14183 87985.4
14184 87985.4
14185 87985.4
14186 87985.4
14187 87985.4
14188 87985.4
14189 87985.4
14190 87985.4
14191 88665.3
14192 88665.3
14193 88665.3
14194 88665.3
14195 88665.3
14196 88665.3
14197 88665.3
14198 88665.3
14199 88665.3
14200 88665.3
14201 89274.4
14202 89274.4
14203 89274.4
14204 89274.4
14205 89274.4
14206 89274.4
14207 89274.4
14208 89274.4
14209 89274.4
14210 89274.4
14211 90183.9
14212 90183.9
14213 90183.9
14214 90183.9
14215 90183.9
14216 90183.9
14217 90183.9
14218 90183.9
14219 90183.9
14220 90183.9
14221 91324.3
14222 91324.3
14223 91324.3
14224 91324.3
14225 91324.3
14226 91324.3
14227 91324.3
14228 91324.3
14229 91324.3
14230 91324.3
14231 92334.6
14232 92334.6
14233 92334.6
14234 92334.6
14235 92334.6
14236 92334.6
14237 92334.6
14238 92334.6
14239 92334.6
14240 92334.6
14241 93485.6
14242 93485.6
14243 93485.6
14244 93485.6
14245 93485.6
14246 93485.6
14247 93485.6
14248 93485.6
14249 93485.6
14250 93485.6
14251 94383
14252 94383
14253 94383
14254 94383
14255 94383
14256 94383
14257 94383
14258 94383
14259 94383
14260 94383
14261 95217.9
14262 95217.9
14263 95217.9
14264 95217.9
14265 95217.9
14266 95217.9
14267 95217.9
14268 95217.9
14269 95217.9
14270 95217.9
14271 95788.3
14272 95788.3
14273 95788.3
14274 95788.3
14275 95788.3
14276 95788.3
14277 95788.3
14278 95788.3
14279 95788.3
14280 95788.3
14281 96537.5
14282 96537.5
14283 96537.5
14284 96537.5
14285 96537.5
14286 96537.5
14287 96537.5
14288 96537.5
14289 96537.5
14290 96537.5
14291 97678.4
14292 97678.4
14293 97678.4
14294 97678.4
14295 97678.4
14296 97678.4
14297 97678.4
14298 97678.4
14299 97678.4
14300 97678.4
14301 99096.3
14302 99096.3
14303 99096.3
14304 99096.3
14305 99096.3
14306 99096.3
14307 99096.3
14308 99096.3
14309 99096.3
14310 99096.3
14311 100340
14312 100340
14313 100340
14314 100340
14315 100340
14316 100340
14317 100340
14318 100340
14319 100340
14320 100340
14321 101558
14322 101558
14323 101558
14324 101558
14325 101558
14326 101558
14327 101558
14328 101558
14329 101558
14330 101558
14331 102394
14332 102394
14333 102394
14334 102394
14335 102394
14336 102394
14337 102394
14338 102394
14339 102394
14340 102394
14341 102924
14342 102924
14343 102924
14344 102924
14345 102924
14346 102924
14347 102924
14348 102924
14349 102924
14350 102924
14351 103224
14352 103224
14353 103224
14354 103224
14355 103224
14356 103224
14357 103224
14358 103224
14359 103224
14360 103224
14361 103314
14362 103314
14363 103314
14364 103314
14365 103314
14366 103314
14367 103314
14368 103314
14369 103314
14370 103314
14371 103564
14372 103564
14373 103564
14374 103564
14375 103564
14376 103564
14377 103564
14378 103564
14379 103564
14380 103564
14381 104018
14382 104018
14383 104018
14384 104018
14385 104018
14386 104018
14387 104018
14388 104018
14389 104018
14390 104018
14391 104454
14392 104454
14393 104454
14394 104454
14395 104454
14396 104454
14397 104454
14398 104454
14399 104454
14400 104454
14401 104972
14402 104972
14403 104972
14404 104972
14405 104972
14406 104972
14407 104972
14408 104972
14409 104972
14410 104972
14411 105393
14412 105393
14413 105393
14414 105393
14415 105393
14416 105393
14417 105393
14418 105393
14419 105393
14420 105393
14421 105813
14422 105813
14423 105813
14424 105813
14425 105813
14426 105813
14427 105813
14428 105813
14429 105813
14430 105813
14431 106368
14432 106368
14433 106368
14434 106368
14435 106368
14436 106368
14437 106368
14438 106368
14439 106368
14440 106368
14441 106730
14442 106730
14443 106730
14444 106730
14445 106730
14446 106730
14447 106730
14448 106730
14449 106730
14450 106730
14451 107087
14452 107087
14453 107087
14454 107087
14455 107087
14456 107087
14457 107087
14458 107087
14459 107087
14460 107087
14461 107470
14462 107470
14463 107470
14464 107470
14465 107470
14466 107470
14467 107470
14468 107470
14469 107470
14470 107470
14471 107992
14472 107992
14473 107992
14474 107992
14475 107992
14476 107992
14477 107992
14478 107992
14479 107992
14480 107992
14481 108261
14482 108261
14483 108261
14484 108261
14485 108261
14486 108261
14487 108261
14488 108261
14489 108261
14490 108261
14491 108141
14492 108141
14493 108141
14494 108141
14495 108141
14496 108141
14497 108141
14498 108141
14499 108141
14500 108141
14501 107498
14502 107498
14503 107498
14504 107498
14505 107498
14506 107498
14507 107498
14508 107498
14509 107498
14510 107498
14511 106907
14512 106907
14513 106907
14514 106907
14515 106907
14516 106907
14517 106907
14518 106907
14519 106907
14520 106907
14521 106330
14522 106330
14523 106330
14524 106330
14525 106330
14526 106330
14527 106330
14528 106330
14529 106330
14530 106330
14531 106066
14532 106066
14533 106066
14534 106066
14535 106066
14536 106066
14537 106066
14538 106066
14539 106066
14540 106066
14541 106014
14542 106014
14543 106014
14544 106014
14545 106014
14546 106014
14547 106014
14548 106014
14549 106014
14550 106014
14551 106301
14552 106301
14553 106301
14554 106301
14555 106301
14556 106301
14557 106301
14558 106301
14559 106301
14560 106301
14561 106885
14562 106885
14563 106885
14564 106885
14565 106885
14566 106885
14567 106885
14568 106885
14569 106885
14570 106885
14571 107289
14572 107289
14573 107289
14574 107289
14575 107289
14576 107289
14577 107289
14578 107289
14579 107289
14580 107289
14581 107510
14582 107510
14583 107510
14584 107510
14585 107510
14586 107510
14587 107510
14588 107510
14589 107510
14590 107510
14591 107849
14592 107849
14593 107849
14594 107849
14595 107849
14596 107849
14597 107849
14598 107849
14599 107849
14600 107849
14601 108496
14602 108496
14603 108496
14604 108496
14605 108496
14606 108496
14607 108496
14608 108496
14609 108496
14610 108496
14611 109213
14612 109213
14613 109213
14614 109213
14615 109213
14616 109213
14617 109213
14618 109213
14619 109213
14620 109213
14621 109860
14622 109860
14623 109860
14624 109860
14625 109860
14626 109860
14627 109860
14628 109860
14629 109860
14630 109860
14631 110609
14632 110609
14633 110609
14634 110609
14635 110609
14636 110609
14637 110609
14638 110609
14639 110609
14640 110609
14641 111552
14642 111552
14643 111552
14644 111552
14645 111552
14646 111552
14647 111552
14648 111552
14649 111552
14650 111552
14651 112785
14652 112785
14653 112785
14654 112785
14655 112785
14656 112785
14657 112785
14658 112785
14659 112785
14660 112785
14661 113906
14662 113906
14663 113906
14664 113906
14665 113906
14666 113906
14667 113906
14668 113906
14669 113906
14670 113906
14671 115038
14672 115038
14673 115038
14674 115038
14675 115038
14676 115038
14677 115038
14678 115038
14679 115038
14680 115038
14681 116432
14682 116432
14683 116432
14684 116432
14685 116432
14686 116432
14687 116432
14688 116432
14689 116432
14690 116432
14691 118201
14692 118201
14693 118201
14694 118201
14695 118201
14696 118201
14697 118201
14698 118201
14699 118201
14700 118201
14701 120514
14702 120514
14703 120514
14704 120514
14705 120514
14706 120514
14707 120514
14708 120514
14709 120514
14710 120514
14711 122698
14712 122698
14713 122698
14714 122698
14715 122698
14716 122698
14717 122698
14718 122698
14719 122698
14720 122698
14721 124792
14722 124792
14723 124792
14724 124792
14725 124792
14726 124792
14727 124792
14728 124792
14729 124792
14730 124792
14731 126774
14732 126774
14733 126774
14734 126774
14735 126774
14736 126774
14737 126774
14738 126774
14739 126774
14740 126774
14741 128761
14742 128761
14743 128761
14744 128761
14745 128761
14746 128761
14747 128761
14748 128761
14749 128761
14750 128761
14751 130529
14752 130529
14753 130529
14754 130529
14755 130529
14756 130529
14757 130529
14758 130529
14759 130529
14760 130529
14761 132341
14762 132341
14763 132341
14764 132341
14765 132341
14766 132341
14767 132341
14768 132341
14769 132341
14770 132341
14771 134281
14772 134281
14773 134281
14774 134281
14775 134281
14776 134281
14777 134281
14778 134281
14779 134281
14780 134281
14781 136443
14782 136443
14783 136443
14784 136443
14785 136443
14786 136443
14787 136443
14788 136443
14789 136443
14790 136443
14791 138611
14792 138611
14793 138611
14794 138611
14795 138611
14796 138611
14797 138611
14798 138611
14799 138611
14800 138611
14801 140192
14802 140192
14803 140192
14804 140192
14805 140192
14806 140192
14807 140192
14808 140192
14809 140192
14810 140192
14811 141724
14812 141724
14813 141724
14814 141724
14815 141724
14816 141724
14817 141724
14818 141724
14819 141724
14820 141724
14821 143459
14822 143459
14823 143459
14824 143459
14825 143459
14826 143459
14827 143459
14828 143459
14829 143459
14830 143459
14831 145103
14832 145103
14833 145103
14834 145103
14835 145103
14836 145103
14837 145103
14838 145103
14839 145103
14840 145103
14841 146309
14842 146309
14843 146309
14844 146309
14845 146309
14846 146309
14847 146309
14848 146309
14849 146309
14850 146309
14851 147145
14852 147145
14853 147145
14854 147145
14855 147145
14856 147145
14857 147145
14858 147145
14859 147145
14860 147145
14861 148201
14862 148201
14863 148201
14864 148201
14865 148201
14866 148201
14867 148201
14868 148201
14869 148201
14870 148201
14871 149340
14872 149340
14873 149340
14874 149340
14875 149340
14876 149340
14877 149340
14878 149340
14879 149340
14880 149340
14881 150499
14882 150499
14883 150499
14884 150499
14885 150499
14886 150499
14887 150499
14888 150499
14889 150499
14890 150499
14891 151499
14892 151499
14893 151499
14894 151499
14895 151499
14896 151499
14897 151499
14898 151499
14899 151499
14900 151499
14901 152052
14902 152052
14903 152052
14904 152052
14905 152052
14906 152052
14907 152052
14908 152052
14909 152052
14910 152052
14911 152651
14912 152651
14913 152651
14914 152651
14915 152651
14916 152651
14917 152651
14918 152651
14919 152651
14920 152651
14921 153185
14922 153185
14923 153185
14924 153185
14925 153185
14926 153185
14927 153185
14928 153185
14929 153185
14930 153185
14931 153571
14932 153571
14933 153571
14934 153571
14935 153571
14936 153571
14937 153571
14938 153571
14939 153571
14940 153571
14941 153825
14942 153825
14943 153825
14944 153825
14945 153825
14946 153825
14947 153825
14948 153825
14949 153825
14950 153825
14951 154282
14952 154282
14953 154282
14954 154282
14955 154282
14956 154282
14957 154282
14958 154282
14959 154282
14960 154282
14961 154416
14962 154416
14963 154416
14964 154416
14965 154416
14966 154416
14967 154416
14968 154416
14969 154416
14970 154416
14971 154159
14972 154159
14973 154159
14974 154159
14975 154159
14976 154159
14977 154159
14978 154159
14979 154159
14980 154159
14981 153493
14982 153493
14983 153493
14984 153493
14985 153493
14986 153493
14987 153493
14988 153493
14989 153493
14990 153493
14991 152352
14992 152352
14993 152352
14994 152352
14995 152352
14996 152352
14997 152352
14998 152352
14999 152352
15000 152352
15001 151374
15002 151374
15003 151374
15004 151374
15005 151374
15006 151374
15007 151374
15008 151374
15009 151374
15010 151374
15011 150180
15012 150180
15013 150180
15014 150180
15015 150180
15016 150180
15017 150180
15018 150180
15019 150180
15020 150180
15021 148478
15022 148478
15023 148478
15024 148478
15025 148478
15026 148478
15027 148478
15028 148478
15029 148478
15030 148478
15031 146902
15032 146902
15033 146902
15034 146902
15035 146902
15036 146902
15037 146902
15038 146902
15039 146902
15040 146902
15041 145659
15042 145659
15043 145659
15044 145659
15045 145659
15046 145659
15047 145659
15048 145659
15049 145659
15050 145659
15051 144490
15052 144490
15053 144490
15054 144490
15055 144490
15056 144490
15057 144490
15058 144490
15059 144490
15060 144490
15061 142847
15062 142847
15063 142847
15064 142847
15065 142847
15066 142847
15067 142847
15068 142847
15069 142847
15070 142847
15071 140802
15072 140802
15073 140802
15074 140802
15075 140802
15076 140802
15077 140802
15078 140802
15079 140802
15080 140802
15081 138427
15082 138427
15083 138427
15084 138427
15085 138427
15086 138427
15087 138427
15088 138427
15089 138427
15090 138427
15091 135910
15092 135910
15093 135910
15094 135910
15095 135910
15096 135910
15097 135910
15098 135910
15099 135910
15100 135910
15101 133613
15102 133613
15103 133613
15104 133613
15105 133613
15106 133613
15107 133613
15108 133613
15109 133613
15110 133613
15111 131272
15112 131272
15113 131272
15114 131272
15115 131272
15116 131272
15117 131272
15118 131272
15119 131272
15120 131272
15121 129025
15122 129025
15123 129025
15124 129025
15125 129025
15126 129025
15127 129025
15128 129025
15129 129025
15130 129025
15131 126713
15132 126713
15133 126713
15134 126713
15135 126713
15136 126713
15137 126713
15138 126713
15139 126713
15140 126713
15141 124248
15142 124248
15143 124248
15144 124248
15145 124248
15146 124248
15147 124248
15148 124248
15149 124248
15150 124248
15151 121177
15152 121177
15153 121177
15154 121177
15155 121177
15156 121177
15157 121177
15158 121177
15159 121177
15160 121177
15161 118186
15162 118186
15163 118186
15164 118186
15165 118186
15166 118186
15167 118186
15168 118186
15169 118186
15170 118186
15171 115662
15172 115662
15173 115662
15174 115662
15175 115662
15176 115662
15177 115662
15178 115662
15179 115662
15180 115662
15181 113431
15182 113431
15183 113431
15184 113431
15185 113431
15186 113431
15187 113431
15188 113431
15189 113431
15190 113431
15191 111514
15192 111514
15193 111514
15194 111514
15195 111514
15196 111514
15197 111514
15198 111514
15199 111514
15200 111514
15201 109575
15202 109575
15203 109575
15204 109575
15205 109575
15206 109575
15207 109575
15208 109575
15209 109575
15210 109575
15211 107833
15212 107833
15213 107833
15214 107833
15215 107833
15216 107833
15217 107833
15218 107833
15219 107833
15220 107833
15221 106342
15222 106342
15223 106342
15224 106342
15225 106342
15226 106342
15227 106342
15228 106342
15229 106342
15230 106342
15231 104573
15232 104573
15233 104573
15234 104573
15235 104573
15236 104573
15237 104573
15238 104573
15239 104573
15240 104573
15241 102874
15242 102874
15243 102874
15244 102874
15245 102874
15246 102874
15247 102874
15248 102874
15249 102874
15250 102874
15251 101258
15252 101258
15253 101258
15254 101258
15255 101258
15256 101258
15257 101258
15258 101258
15259 101258
15260 101258
15261 99979.5
15262 99979.5
15263 99979.5
15264 99979.5
15265 99979.5
15266 99979.5
15267 99979.5
15268 99979.5
15269 99979.5
15270 99979.5
15271 98898.7
15272 98898.7
15273 98898.7
15274 98898.7
15275 98898.7
15276 98898.7
15277 98898.7
15278 98898.7
15279 98898.7
15280 98898.7
15281 97962
15282 97962
15283 97962
15284 97962
15285 97962
15286 97962
15287 97962
15288 97962
15289 97962
15290 97962
15291 97180.6
15292 97180.6
15293 97180.6
15294 97180.6
15295 97180.6
15296 97180.6
15297 97180.6
15298 97180.6
15299 97180.6
15300 97180.6
15301 96258.3
15302 96258.3
15303 96258.3
15304 96258.3
15305 96258.3
15306 96258.3
15307 96258.3
15308 96258.3
15309 96258.3
15310 96258.3
15311 95317.6
15312 95317.6
15313 95317.6
15314 95317.6
15315 95317.6
15316 95317.6
15317 95317.6
15318 95317.6
15319 95317.6
15320 95317.6
15321 94383.8
15322 94383.8
15323 94383.8
15324 94383.8
15325 94383.8
15326 94383.8
15327 94383.8
15328 94383.8
15329 94383.8
15330 94383.8
15331 93899.6
15332 93899.6
15333 93899.6
15334 93899.6
15335 93899.6
15336 93899.6
15337 93899.6
15338 93899.6
15339 93899.6
15340 93899.6
15341 93745.6
15342 93745.6
15343 93745.6
15344 93745.6
15345 93745.6
15346 93745.6
15347 93745.6
15348 93745.6
15349 93745.6
15350 93745.6
15351 93973.5
15352 93973.5
15353 93973.5
15354 93973.5
15355 93973.5
15356 93973.5
15357 93973.5
15358 93973.5
15359 93973.5
15360 93973.5
15361 94279.4
15362 94279.4
15363 94279.4
15364 94279.4
15365 94279.4
15366 94279.4
15367 94279.4
15368 94279.4
15369 94279.4
15370 94279.4
15371 94254.1
15372 94254.1
15373 94254.1
15374 94254.1
15375 94254.1
15376 94254.1
15377 94254.1
15378 94254.1
15379 94254.1
15380 94254.1
15381 94119.9
15382 94119.9
15383 94119.9
15384 94119.9
15385 94119.9
15386 94119.9
15387 94119.9
15388 94119.9
15389 94119.9
15390 94119.9
15391 94022.3
15392 94022.3
15393 94022.3
15394 94022.3
15395 94022.3
15396 94022.3
15397 94022.3
15398 94022.3
15399 94022.3
15400 94022.3
15401 94150.3
15402 94150.3
15403 94150.3
15404 94150.3
15405 94150.3
15406 94150.3
15407 94150.3
15408 94150.3
15409 94150.3
15410 94150.3
15411 94358.8
15412 94358.8
15413 94358.8
15414 94358.8
15415 94358.8
15416 94358.8
15417 94358.8
15418 94358.8
15419 94358.8
15420 94358.8
15421 94747.5
15422 94747.5
15423 94747.5
15424 94747.5
15425 94747.5
15426 94747.5
15427 94747.5
15428 94747.5
15429 94747.5
15430 94747.5
15431 95299.5
15432 95299.5
15433 95299.5
15434 95299.5
15435 95299.5
15436 95299.5
15437 95299.5
15438 95299.5
15439 95299.5
15440 95299.5
15441 95653
15442 95653
15443 95653
15444 95653
15445 95653
15446 95653
15447 95653
15448 95653
15449 95653
15450 95653
15451 95957.6
15452 95957.6
15453 95957.6
15454 95957.6
15455 95957.6
15456 95957.6
15457 95957.6
15458 95957.6
15459 95957.6
15460 95957.6
15461 96278.8
15462 96278.8
15463 96278.8
15464 96278.8
15465 96278.8
15466 96278.8
15467 96278.8
15468 96278.8
15469 96278.8
15470 96278.8
15471 96645.7
15472 96645.7
15473 96645.7
15474 96645.7
15475 96645.7
15476 96645.7
15477 96645.7
15478 96645.7
15479 96645.7
15480 96645.7
15481 97104.9
15482 97104.9
15483 97104.9
15484 97104.9
15485 97104.9
15486 97104.9
15487 97104.9
15488 97104.9
15489 97104.9
15490 97104.9
15491 97506.3
15492 97506.3
15493 97506.3
15494 97506.3
15495 97506.3
15496 97506.3
15497 97506.3
15498 97506.3
15499 97506.3
15500 97506.3
15501 98099.8
15502 98099.8
15503 98099.8
15504 98099.8
15505 98099.8
15506 98099.8
15507 98099.8
15508 98099.8
15509 98099.8
15510 98099.8
15511 98876.3
15512 98876.3
15513 98876.3
15514 98876.3
15515 98876.3
15516 98876.3
15517 98876.3
15518 98876.3
15519 98876.3
15520 98876.3
15521 99558.1
15522 99558.1
15523 99558.1
15524 99558.1
15525 99558.1
15526 99558.1
15527 99558.1
15528 99558.1
15529 99558.1
15530 99558.1
15531 99799.5
15532 99799.5
15533 99799.5
15534 99799.5
15535 99799.5
15536 99799.5
15537 99799.5
15538 99799.5
15539 99799.5
15540 99799.5
15541 99937.5
15542 99937.5
15543 99937.5
15544 99937.5
15545 99937.5
15546 99937.5
15547 99937.5
15548 99937.5
15549 99937.5
15550 99937.5
15551 100123
15552 100123
15553 100123
15554 100123
15555 100123
15556 100123
15557 100123
15558 100123
15559 100123
15560 100123
15561 100231
15562 100231
15563 100231
15564 100231
15565 100231
15566 100231
15567 100231
15568 100231
15569 100231
15570 100231
15571 100480
15572 100480
15573 100480
15574 100480
15575 100480
15576 100480
15577 100480
15578 100480
15579 100480
15580 100480
15581 100738
15582 100738
15583 100738
15584 100738
15585 100738
15586 100738
15587 100738
15588 100738
15589 100738
15590 100738
15591 101074
15592 101074
15593 101074
15594 101074
15595 101074
15596 101074
15597 101074
15598 101074
15599 101074
15600 101074
15601 101260
15602 101260
15603 101260
15604 101260
15605 101260
15606 101260
15607 101260
15608 101260
15609 101260
15610 101260
15611 101346
15612 101346
15613 101346
15614 101346
15615 101346
15616 101346
15617 101346
15618 101346
15619 101346
15620 101346
15621 101135
15622 101135
15623 101135
15624 101135
15625 101135
15626 101135
15627 101135
15628 101135
15629 101135
15630 101135
15631 100912
15632 100912
15633 100912
15634 100912
15635 100912
15636 100912
15637 100912
15638 100912
15639 100912
15640 100912
15641 100724
15642 100724
15643 100724
15644 100724
15645 100724
15646 100724
15647 100724
15648 100724
15649 100724
15650 100724
15651 100496
15652 100496
15653 100496
15654 100496
15655 100496
15656 100496
15657 100496
15658 100496
15659 100496
15660 100496
15661 100072
15662 100072
15663 100072
15664 100072
15665 100072
15666 100072
15667 100072
15668 100072
15669 100072
15670 100072
15671 99727.7
15672 99727.7
15673 99727.7
15674 99727.7
15675 99727.7
15676 99727.7
15677 99727.7
15678 99727.7
15679 99727.7
15680 99727.7
15681 99271.4
15682 99271.4
15683 99271.4
15684 99271.4
15685 99271.4
15686 99271.4
15687 99271.4
15688 99271.4
15689 99271.4
15690 99271.4
15691 98926.6
15692 98926.6
15693 98926.6
15694 98926.6
15695 98926.6
15696 98926.6
15697 98926.6
15698 98926.6
15699 98926.6
15700 98926.6
15701 98456.3
15702 98456.3
15703 98456.3
15704 98456.3
15705 98456.3
15706 98456.3
15707 98456.3
15708 98456.3
15709 98456.3
15710 98456.3
15711 97792.8
15712 97792.8
15713 97792.8
15714 97792.8
15715 97792.8
15716 97792.8
15717 97792.8
15718 97792.8
15719 97792.8
15720 97792.8
15721 97209.2
15722 97209.2
15723 97209.2
15724 97209.2
15725 97209.2
15726 97209.2
15727 97209.2
15728 97209.2
15729 97209.2
15730 97209.2
15731 96749.6
15732 96749.6
15733 96749.6
15734 96749.6
15735 96749.6
15736 96749.6
15737 96749.6
15738 96749.6
15739 96749.6
15740 96749.6
15741 96179.1
15742 96179.1
15743 96179.1
15744 96179.1
15745 96179.1
15746 96179.1
15747 96179.1
15748 96179.1
15749 96179.1
15750 96179.1
15751 95693.7
15752 95693.7
15753 95693.7
15754 95693.7
15755 95693.7
15756 95693.7
15757 95693.7
15758 95693.7
15759 95693.7
15760 95693.7
15761 95242.4
15762 95242.4
15763 95242.4
15764 95242.4
15765 95242.4
15766 95242.4
15767 95242.4
15768 95242.4
15769 95242.4
15770 95242.4
15771 94855.3
15772 94855.3
15773 94855.3
15774 94855.3
15775 94855.3
15776 94855.3
15777 94855.3
15778 94855.3
15779 94855.3
15780 94855.3
15781 94460.3
15782 94460.3
15783 94460.3
15784 94460.3
15785 94460.3
15786 94460.3
15787 94460.3
15788 94460.3
15789 94460.3
15790 94460.3
15791 94022.1
15792 94022.1
15793 94022.1
15794 94022.1
15795 94022.1
15796 94022.1
15797 94022.1
15798 94022.1
15799 94022.1
15800 94022.1
15801 93877.3
15802 93877.3
15803 93877.3
15804 93877.3
15805 93877.3
15806 93877.3
15807 93877.3
15808 93877.3
15809 93877.3
15810 93877.3
15811 93700.2
15812 93700.2
15813 93700.2
15814 93700.2
15815 93700.2
15816 93700.2
15817 93700.2
15818 93700.2
15819 93700.2
15820 93700.2
15821 93755.2
15822 93755.2
15823 93755.2
15824 93755.2
15825 93755.2
15826 93755.2
15827 93755.2
15828 93755.2
15829 93755.2
15830 93755.2
15831 93874.5
15832 93874.5
15833 93874.5
15834 93874.5
15835 93874.5
15836 93874.5
15837 93874.5
15838 93874.5
15839 93874.5
15840 93874.5
15841 94140.4
15842 94140.4
15843 94140.4
15844 94140.4
15845 94140.4
15846 94140.4
15847 94140.4
15848 94140.4
15849 94140.4
15850 94140.4
15851 94493.9
15852 94493.9
15853 94493.9
15854 94493.9
15855 94493.9
15856 94493.9
15857 94493.9
15858 94493.9
15859 94493.9
15860 94493.9
15861 95270.6
15862 95270.6
15863 95270.6
15864 95270.6
15865 95270.6
15866 95270.6
15867 95270.6
15868 95270.6
15869 95270.6
15870 95270.6
15871 96040.3
15872 96040.3
15873 96040.3
15874 96040.3
15875 96040.3
15876 96040.3
15877 96040.3
15878 96040.3
15879 96040.3
15880 96040.3
15881 97114
15882 97114
15883 97114
15884 97114
15885 97114
15886 97114
15887 97114
15888 97114
15889 97114
15890 97114
15891 98595.3
15892 98595.3
15893 98595.3
15894 98595.3
15895 98595.3
15896 98595.3
15897 98595.3
15898 98595.3
15899 98595.3
15900 98595.3
15901 100064
15902 100064
15903 100064
15904 100064
15905 100064
15906 100064
15907 100064
15908 100064
15909 100064
15910 100064
15911 101686
15912 101686
15913 101686
15914 101686
15915 101686
15916 101686
15917 101686
15918 101686
15919 101686
15920 101686
15921 103482
15922 103482
15923 103482
15924 103482
15925 103482
15926 103482
15927 103482
15928 103482
15929 103482
15930 103482
15931 105616
15932 105616
15933 105616
15934 105616
15935 105616
15936 105616
15937 105616
15938 105616
15939 105616
15940 105616
15941 108058
15942 108058
15943 108058
15944 108058
15945 108058
15946 108058
15947 108058
15948 108058
15949 108058
15950 108058
15951 110523
15952 110523
15953 110523
15954 110523
15955 110523
15956 110523
15957 110523
15958 110523
15959 110523
15960 110523
15961 113230
15962 113230
15963 113230
15964 113230
15965 113230
15966 113230
15967 113230
15968 113230
15969 113230
15970 113230
15971 116304
15972 116304
15973 116304
15974 116304
15975 116304
15976 116304
15977 116304
15978 116304
15979 116304
15980 116304
15981 119896
15982 119896
15983 119896
15984 119896
15985 119896
15986 119896
15987 119896
15988 119896
15989 119896
15990 119896
15991 123583
15992 123583
15993 123583
15994 123583
15995 123583
15996 123583
15997 123583
15998 123583
15999 123583
16000 123583
16001 126795
16002 126795
16003 126795
16004 126795
16005 126795
16006 126795
16007 126795
16008 126795
16009 126795
16010 126795
16011 130077
16012 130077
16013 130077
16014 130077
16015 130077
16016 130077
16017 130077
16018 130077
16019 130077
16020 130077
16021 133279
16022 133279
16023 133279
16024 133279
16025 133279
16026 133279
16027 133279
16028 133279
16029 133279
16030 133279
16031 136504
16032 136504
16033 136504
16034 136504
16035 136504
16036 136504
16037 136504
16038 136504
16039 136504
16040 136504
16041 139900
16042 139900
16043 139900
16044 139900
16045 139900
16046 139900
16047 139900
16048 139900
16049 139900
16050 139900
16051 143967
16052 143967
16053 143967
16054 143967
16055 143967
16056 143967
16057 143967
16058 143967
16059 143967
16060 143967
16061 147665
16062 147665
16063 147665
16064 147665
16065 147665
16066 147665
16067 147665
16068 147665
16069 147665
16070 147665
16071 151675
16072 151675
16073 151675
16074 151675
16075 151675
16076 151675
16077 151675
16078 151675
16079 151675
16080 151675
16081 155518
16082 155518
16083 155518
16084 155518
16085 155518
16086 155518
16087 155518
16088 155518
16089 155518
16090 155518
16091 158477
16092 158477
16093 158477
16094 158477
16095 158477
16096 158477
16097 158477
16098 158477
16099 158477
16100 158477
16101 161602
16102 161602
16103 161602
16104 161602
16105 161602
16106 161602
16107 161602
16108 161602
16109 161602
16110 161602
16111 164995
16112 164995
16113 164995
16114 164995
16115 164995
16116 164995
16117 164995
16118 164995
16119 164995
16120 164995
16121 168170
16122 168170
16123 168170
16124 168170
16125 168170
16126 168170
16127 168170
16128 168170
16129 168170
16130 168170
16131 171069
16132 171069
16133 171069
16134 171069
16135 171069
16136 171069
16137 171069
16138 171069
16139 171069
16140 171069
16141 173881
16142 173881
16143 173881
16144 173881
16145 173881
16146 173881
16147 173881
16148 173881
16149 173881
16150 173881
16151 176646
16152 176646
16153 176646
16154 176646
16155 176646
16156 176646
16157 176646
16158 176646
16159 176646
16160 176646
16161 179270
16162 179270
16163 179270
16164 179270
16165 179270
16166 179270
16167 179270
16168 179270
16169 179270
16170 179270
16171 181330
16172 181330
16173 181330
16174 181330
16175 181330
16176 181330
16177 181330
16178 181330
16179 181330
16180 181330
16181 182810
16182 182810
16183 182810
16184 182810
16185 182810
16186 182810
16187 182810
16188 182810
16189 182810
16190 182810
16191 184427
16192 184427
16193 184427
16194 184427
16195 184427
16196 184427
16197 184427
16198 184427
16199 184427
16200 184427
16201 186337
16202 186337
16203 186337
16204 186337
16205 186337
16206 186337
16207 186337
16208 186337
16209 186337
16210 186337
16211 188290
16212 188290
16213 188290
16214 188290
16215 188290
16216 188290
16217 188290
16218 188290
16219 188290
16220 188290
16221 190441
16222 190441
16223 190441
16224 190441
16225 190441
16226 190441
16227 190441
16228 190441
16229 190441
16230 190441
16231 192638
16232 192638
16233 192638
16234 192638
16235 192638
16236 192638
16237 192638
16238 192638
16239 192638
16240 192638
16241 194214
16242 194214
16243 194214
16244 194214
16245 194214
16246 194214
16247 194214
16248 194214
16249 194214
16250 194214
16251 194643
16252 194643
16253 194643
16254 194643
16255 194643
16256 194643
16257 194643
16258 194643
16259 194643
16260 194643
16261 195405
16262 195405
16263 195405
16264 195405
16265 195405
16266 195405
16267 195405
16268 195405
16269 195405
16270 195405
16271 195929
16272 195929
16273 195929
16274 195929
16275 195929
16276 195929
16277 195929
16278 195929
16279 195929
16280 195929
16281 196406
16282 196406
16283 196406
16284 196406
16285 196406
16286 196406
16287 196406
16288 196406
16289 196406
16290 196406
16291 197341
16292 197341
16293 197341
16294 197341
16295 197341
16296 197341
16297 197341
16298 197341
16299 197341
16300 197341
16301 198096
16302 198096
16303 198096
16304 198096
16305 198096
16306 198096
16307 198096
16308 198096
16309 198096
16310 198096
16311 198296
16312 198296
16313 198296
16314 198296
16315 198296
16316 198296
16317 198296
16318 198296
16319 198296
16320 198296
16321 198498
16322 198498
16323 198498
16324 198498
16325 198498
16326 198498
16327 198498
16328 198498
16329 198498
16330 198498
16331 198660
16332 198660
16333 198660
16334 198660
16335 198660
16336 198660
16337 198660
16338 198660
16339 198660
16340 198660
16341 198589
16342 198589
16343 198589
16344 198589
16345 198589
16346 198589
16347 198589
16348 198589
16349 198589
16350 198589
16351 198196
16352 198196
16353 198196
16354 198196
16355 198196
16356 198196
16357 198196
16358 198196
16359 198196
16360 198196
16361 197878
16362 197878
16363 197878
16364 197878
16365 197878
16366 197878
16367 197878
16368 197878
16369 197878
16370 197878
16371 197421
16372 197421
16373 197421
16374 197421
16375 197421
16376 197421
16377 197421
16378 197421
16379 197421
16380 197421
16381 196828
16382 196828
16383 196828
16384 196828
16385 196828
16386 196828
16387 196828
16388 196828
16389 196828
16390 196828
16391 195561
16392 195561
16393 195561
16394 195561
16395 195561
16396 195561
16397 195561
16398 195561
16399 195561
16400 195561
16401 194375
16402 194375
16403 194375
16404 194375
16405 194375
16406 194375
16407 194375
16408 194375
16409 194375
16410 194375
16411 193218
16412 193218
16413 193218
16414 193218
16415 193218
16416 193218
16417 193218
16418 193218
16419 193218
16420 193218
16421 191867
16422 191867
16423 191867
16424 191867
16425 191867
16426 191867
16427 191867
16428 191867
16429 191867
16430 191867
16431 190375
16432 190375
16433 190375
16434 190375
16435 190375
16436 190375
16437 190375
16438 190375
16439 190375
16440 190375
16441 189579
16442 189579
16443 189579
16444 189579
16445 189579
16446 189579
16447 189579
16448 189579
16449 189579
16450 189579
16451 189192
16452 189192
16453 189192
16454 189192
16455 189192
16456 189192
16457 189192
16458 189192
16459 189192
16460 189192
16461 188262
16462 188262
16463 188262
16464 188262
16465 188262
16466 188262
16467 188262
16468 188262
16469 188262
16470 188262
16471 186744
16472 186744
16473 186744
16474 186744
16475 186744
16476 186744
16477 186744
16478 186744
16479 186744
16480 186744
16481 185065
16482 185065
16483 185065
16484 185065
16485 185065
16486 185065
16487 185065
16488 185065
16489 185065
16490 185065
16491 183602
16492 183602
16493 183602
16494 183602
16495 183602
16496 183602
16497 183602
16498 183602
16499 183602
16500 183602
16501 182210
16502 182210
16503 182210
16504 182210
16505 182210
16506 182210
16507 182210
16508 182210
16509 182210
16510 182210
16511 181007
16512 181007
16513 181007
16514 181007
16515 181007
16516 181007
16517 181007
16518 181007
16519 181007
16520 181007
16521 179817
16522 179817
16523 179817
16524 179817
16525 179817
16526 179817
16527 179817
16528 179817
16529 179817
16530 179817
16531 178546
16532 178546
16533 178546
16534 178546
16535 178546
16536 178546
16537 178546
16538 178546
16539 178546
16540 178546
16541 177380
16542 177380
16543 177380
16544 177380
16545 177380
16546 177380
16547 177380
16548 177380
16549 177380
16550 177380
16551 176622
16552 176622
16553 176622
16554 176622
16555 176622
16556 176622
16557 176622
16558 176622
16559 176622
16560 176622
16561 175445
16562 175445
16563 175445
16564 175445
16565 175445
16566 175445
16567 175445
16568 175445
16569 175445
16570 175445
16571 175093
16572 175093
16573 175093
16574 175093
16575 175093
16576 175093
16577 175093
16578 175093
16579 175093
16580 175093
16581 175049
16582 175049
16583 175049
16584 175049
16585 175049
16586 175049
16587 175049
16588 175049
16589 175049
16590 175049
16591 175606
16592 175606
16593 175606
16594 175606
16595 175606
16596 175606
16597 175606
16598 175606
16599 175606
16600 175606
16601 175698
16602 175698
16603 175698
16604 175698
16605 175698
16606 175698
16607 175698
16608 175698
16609 175698
16610 175698
16611 175567
16612 175567
16613 175567
16614 175567
16615 175567
16616 175567
16617 175567
16618 175567
16619 175567
16620 175567
16621 175644
16622 175644
16623 175644
16624 175644
16625 175644
16626 175644
16627 175644
16628 175644
16629 175644
16630 175644
16631 175661
16632 175661
16633 175661
16634 175661
16635 175661
16636 175661
16637 175661
16638 175661
16639 175661
16640 175661
16641 175258
16642 175258
16643 175258
16644 175258
16645 175258
16646 175258
16647 175258
16648 175258
16649 175258
16650 175258
16651 175055
16652 175055
16653 175055
16654 175055
16655 175055
16656 175055
16657 175055
16658 175055
16659 175055
16660 175055
16661 175046
16662 175046
16663 175046
16664 175046
16665 175046
16666 175046
16667 175046
16668 175046
16669 175046
16670 175046
16671 175533
16672 175533
16673 175533
16674 175533
16675 175533
16676 175533
16677 175533
16678 175533
16679 175533
16680 175533
16681 176121
16682 176121
16683 176121
16684 176121
16685 176121
16686 176121
16687 176121
16688 176121
16689 176121
16690 176121
16691 176538
16692 176538
16693 176538
16694 176538
16695 176538
16696 176538
16697 176538
16698 176538
16699 176538
16700 176538
16701 177331
16702 177331
16703 177331
16704 177331
16705 177331
16706 177331
16707 177331
16708 177331
16709 177331
16710 177331
16711 178283
16712 178283
16713 178283
16714 178283
16715 178283
16716 178283
16717 178283
16718 178283
16719 178283
16720 178283
16721 179406
16722 179406
16723 179406
16724 179406
16725 179406
16726 179406
16727 179406
16728 179406
16729 179406
16730 179406
16731 180859
16732 180859
16733 180859
16734 180859
16735 180859
16736 180859
16737 180859
16738 180859
16739 180859
16740 180859
16741 182431
16742 182431
16743 182431
16744 182431
16745 182431
16746 182431
16747 182431
16748 182431
16749 182431
16750 182431
16751 183825
16752 183825
16753 183825
16754 183825
16755 183825
16756 183825
16757 183825
16758 183825
16759 183825
16760 183825
16761 185608
16762 185608
16763 185608
16764 185608
16765 185608
16766 185608
16767 185608
16768 185608
16769 185608
16770 185608
16771 186466
16772 186466
16773 186466
16774 186466
16775 186466
16776 186466
16777 186466
16778 186466
16779 186466
16780 186466
16781 187271
16782 187271
16783 187271
16784 187271
16785 187271
16786 187271
16787 187271
16788 187271
16789 187271
16790 187271
16791 187926
16792 187926
16793 187926
16794 187926
16795 187926
16796 187926
16797 187926
16798 187926
16799 187926
16800 187926
16801 189628
16802 189628
16803 189628
16804 189628
16805 189628
16806 189628
16807 189628
16808 189628
16809 189628
16810 189628
16811 191522
16812 191522
16813 191522
16814 191522
16815 191522
16816 191522
16817 191522
16818 191522
16819 191522
16820 191522
16821 192738
16822 192738
16823 192738
16824 192738
16825 192738
16826 192738
16827 192738
16828 192738
16829 192738
16830 192738
16831 194208
16832 194208
16833 194208
16834 194208
16835 194208
16836 194208
16837 194208
16838 194208
16839 194208
16840 194208
16841 195673
16842 195673
16843 195673
16844 195673
16845 195673
16846 195673
16847 195673
16848 195673
16849 195673
16850 195673
16851 197129
16852 197129
16853 197129
16854 197129
16855 197129
16856 197129
16857 197129
16858 197129
16859 197129
16860 197129
16861 198748
16862 198748
16863 198748
16864 198748
16865 198748
16866 198748
16867 198748
16868 198748
16869 198748
16870 198748
16871 200357
16872 200357
16873 200357
16874 200357
16875 200357
16876 200357
16877 200357
16878 200357
16879 200357
16880 200357
16881 202033
16882 202033
16883 202033
16884 202033
16885 202033
16886 202033
16887 202033
16888 202033
16889 202033
16890 202033
16891 203527
16892 203527
16893 203527
16894 203527
16895 203527
16896 203527
16897 203527
16898 203527
16899 203527
16900 203527
16901 204282
16902 204282
16903 204282
16904 204282
16905 204282
16906 204282
16907 204282
16908 204282
16909 204282
16910 204282
16911 204709
16912 204709
16913 204709
16914 204709
16915 204709
16916 204709
16917 204709
16918 204709
16919 204709
16920 204709
16921 204821
16922 204821
16923 204821
16924 204821
16925 204821
16926 204821
16927 204821
16928 204821
16929 204821
16930 204821
16931 204517
16932 204517
16933 204517
16934 204517
16935 204517
16936 204517
16937 204517
16938 204517
16939 204517
16940 204517
16941 203840
16942 203840
16943 203840
16944 203840
16945 203840
16946 203840
16947 203840
16948 203840
16949 203840
16950 203840
16951 202958
16952 202958
16953 202958
16954 202958
16955 202958
16956 202958
16957 202958
16958 202958
16959 202958
16960 202958
16961 201555
16962 201555
16963 201555
16964 201555
16965 201555
16966 201555
16967 201555
16968 201555
16969 201555
16970 201555
16971 200330
16972 200330
16973 200330
16974 200330
16975 200330
16976 200330
16977 200330
16978 200330
16979 200330
16980 200330
16981 198967
16982 198967
16983 198967
16984 198967
16985 198967
16986 198967
16987 198967
16988 198967
16989 198967
16990 198967
16991 197321
16992 197321
16993 197321
16994 197321
16995 197321
16996 197321
16997 197321
16998 197321
16999 197321
17000 197321
17001 194297
17002 194297
17003 194297
17004 194297
17005 194297
17006 194297
17007 194297
17008 194297
17009 194297
17010 194297
17011 191019
17012 191019
17013 191019
17014 191019
17015 191019
17016 191019
17017 191019
17018 191019
17019 191019
17020 191019
17021 188377
17022 188377
17023 188377
17024 188377
17025 188377
17026 188377
17027 188377
17028 188377
17029 188377
17030 188377
17031 185205
17032 185205
17033 185205
17034 185205
17035 185205
17036 185205
17037 185205
17038 185205
17039 185205
17040 185205
17041 182016
17042 182016
17043 182016
17044 182016
17045 182016
17046 182016
17047 182016
17048 182016
17049 182016
17050 182016
17051 178257
17052 178257
17053 178257
17054 178257
17055 178257
17056 178257
17057 178257
17058 178257
17059 178257
17060 178257
17061 174298
17062 174298
17063 174298
17064 174298
17065 174298
17066 174298
17067 174298
17068 174298
17069 174298
17070 174298
17071 170373
17072 170373
17073 170373
17074 170373
17075 170373
17076 170373
17077 170373
17078 170373
17079 170373
17080 170373
17081 166260
17082 166260
17083 166260
17084 166260
17085 166260
17086 166260
17087 166260
17088 166260
17089 166260
17090 166260
17091 161984
17092 161984
17093 161984
17094 161984
17095 161984
17096 161984
17097 161984
17098 161984
17099 161984
17100 161984
17101 157915
17102 157915
17103 157915
17104 157915
17105 157915
17106 157915
17107 157915
17108 157915
17109 157915
17110 157915
17111 153882
17112 153882
17113 153882
17114 153882
17115 153882
17116 153882
17117 153882
17118 153882
17119 153882
17120 153882
17121 150172
17122 150172
17123 150172
17124 150172
17125 150172
17126 150172
17127 150172
17128 150172
17129 150172
17130 150172
17131 146673
17132 146673
17133 146673
17134 146673
17135 146673
17136 146673
17137 146673
17138 146673
17139 146673
17140 146673
17141 143788
17142 143788
17143 143788
17144 143788
17145 143788
17146 143788
17147 143788
17148 143788
17149 143788
17150 143788
17151 141077
17152 141077
17153 141077
17154 141077
17155 141077
17156 141077
17157 141077
17158 141077
17159 141077
17160 141077
17161 138877
17162 138877
17163 138877
17164 138877
17165 138877
17166 138877
17167 138877
17168 138877
17169 138877
17170 138877
17171 137174
17172 137174
17173 137174
17174 137174
17175 137174
17176 137174
17177 137174
17178 137174
17179 137174
17180 137174
17181 135961
17182 135961
17183 135961
17184 135961
17185 135961
17186 135961
17187 135961
17188 135961
17189 135961
17190 135961
17191 135247
17192 135247
17193 135247
17194 135247
17195 135247
17196 135247
17197 135247
17198 135247
17199 135247
17200 135247
17201 135185
17202 135185
17203 135185
17204 135185
17205 135185
17206 135185
17207 135185
17208 135185
17209 135185
17210 135185
17211 135390
17212 135390
17213 135390
17214 135390
17215 135390
17216 135390
17217 135390
17218 135390
17219 135390
17220 135390
17221 135377
17222 135377
17223 135377
17224 135377
17225 135377
17226 135377
17227 135377
17228 135377
17229 135377
17230 135377
17231 135811
17232 135811
17233 135811
17234 135811
17235 135811
17236 135811
17237 135811
17238 135811
17239 135811
17240 135811
17241 136657
17242 136657
17243 136657
17244 136657
17245 136657
17246 136657
17247 136657
17248 136657
17249 136657
17250 136657
17251 138150
17252 138150
17253 138150
17254 138150
17255 138150
17256 138150
17257 138150
17258 138150
17259 138150
17260 138150
17261 139947
17262 139947
17263 139947
17264 139947
17265 139947
17266 139947
17267 139947
17268 139947
17269 139947
17270 139947
17271 141443
17272 141443
17273 141443
17274 141443
17275 141443
17276 141443
17277 141443
17278 141443
17279 141443
17280 141443
17281 143151
17282 143151
17283 143151
17284 143151
17285 143151
17286 143151
17287 143151
17288 143151
17289 143151
17290 143151
17291 145330
17292 145330
17293 145330
17294 145330
17295 145330
17296 145330
17297 145330
17298 145330
17299 145330
17300 145330
17301 147932
17302 147932
17303 147932
17304 147932
17305 147932
17306 147932
17307 147932
17308 147932
17309 147932
17310 147932
17311 150997
17312 150997
17313 150997
17314 150997
17315 150997
17316 150997
17317 150997
17318 150997
17319 150997
17320 150997
17321 153903
17322 153903
17323 153903
17324 153903
17325 153903
17326 153903
17327 153903
17328 153903
17329 153903
17330 153903
17331 156536
17332 156536
17333 156536
17334 156536
17335 156536
17336 156536
17337 156536
17338 156536
17339 156536
17340 156536
17341 158367
17342 158367
17343 158367
17344 158367
17345 158367
17346 158367
17347 158367
17348 158367
17349 158367
17350 158367
17351 160220
17352 160220
17353 160220
17354 160220
17355 160220
17356 160220
17357 160220
17358 160220
17359 160220
17360 160220
17361 161756
17362 161756
17363 161756
17364 161756
17365 161756
17366 161756
17367 161756
17368 161756
17369 161756
17370 161756
17371 162611
17372 162611
17373 162611
17374 162611
17375 162611
17376 162611
17377 162611
17378 162611
17379 162611
17380 162611
17381 162996
17382 162996
17383 162996
17384 162996
17385 162996
17386 162996
17387 162996
17388 162996
17389 162996
17390 162996
17391 163213
17392 163213
17393 163213
17394 163213
17395 163213
17396 163213
17397 163213
17398 163213
17399 163213
17400 163213
17401 163608
17402 163608
17403 163608
17404 163608
17405 163608
17406 163608
17407 163608
17408 163608
17409 163608
17410 163608
17411 163856
17412 163856
17413 163856
17414 163856
17415 163856
17416 163856
17417 163856
17418 163856
17419 163856
17420 163856
17421 163989
17422 163989
17423 163989
17424 163989
17425 163989
17426 163989
17427 163989
17428 163989
17429 163989
17430 163989
17431 164116
17432 164116
17433 164116
17434 164116
17435 164116
17436 164116
17437 164116
17438 164116
17439 164116
17440 164116
17441 163547
17442 163547
17443 163547
17444 163547
17445 163547
17446 163547
17447 163547
17448 163547
17449 163547
17450 163547
17451 162628
17452 162628
17453 162628
17454 162628
17455 162628
17456 162628
17457 162628
17458 162628
17459 162628
17460 162628
17461 161637
17462 161637
17463 161637
17464 161637
17465 161637
17466 161637
17467 161637
17468 161637
17469 161637
17470 161637
17471 160847
17472 160847
17473 160847
17474 160847
17475 160847
17476 160847
17477 160847
17478 160847
17479 160847
17480 160847
17481 159958
17482 159958
17483 159958
17484 159958
17485 159958
17486 159958
17487 159958
17488 159958
17489 159958
17490 159958
17491 158691
17492 158691
17493 158691
17494 158691
17495 158691
17496 158691
17497 158691
17498 158691
17499 158691
17500 158691
17501 156866
17502 156866
17503 156866
17504 156866
17505 156866
17506 156866
17507 156866
17508 156866
17509 156866
17510 156866
17511 154511
17512 154511
17513 154511
17514 154511
17515 154511
17516 154511
17517 154511
17518 154511
17519 154511
17520 154511
17521 152177
17522 152177
17523 152177
17524 152177
17525 152177
17526 152177
17527 152177
17528 152177
17529 152177
17530 152177
17531 150362
17532 150362
17533 150362
17534 150362
17535 150362
17536 150362
17537 150362
17538 150362
17539 150362
17540 150362
17541 149387
17542 149387
17543 149387
17544 149387
17545 149387
17546 149387
17547 149387
17548 149387
17549 149387
17550 149387
17551 148679
17552 148679
17553 148679
17554 148679
17555 148679
17556 148679
17557 148679
17558 148679
17559 148679
17560 148679
17561 148533
17562 148533
17563 148533
17564 148533
17565 148533
17566 148533
17567 148533
17568 148533
17569 148533
17570 148533
17571 148804
17572 148804
17573 148804
17574 148804
17575 148804
17576 148804
17577 148804
17578 148804
17579 148804
17580 148804
17581 148956
17582 148956
17583 148956
17584 148956
17585 148956
17586 148956
17587 148956
17588 148956
17589 148956
17590 148956
17591 148748
17592 148748
17593 148748
17594 148748
17595 148748
17596 148748
17597 148748
17598 148748
17599 148748
17600 148748
17601 148274
17602 148274
17603 148274
17604 148274
17605 148274
17606 148274
17607 148274
17608 148274
17609 148274
17610 148274
17611 148044
17612 148044
17613 148044
17614 148044
17615 148044
17616 148044
17617 148044
17618 148044
17619 148044
17620 148044
17621 148271
17622 148271
17623 148271
17624 148271
17625 148271
17626 148271
17627 148271
17628 148271
17629 148271
17630 148271
17631 148327
17632 148327
17633 148327
17634 148327
17635 148327
17636 148327
17637 148327
17638 148327
17639 148327
17640 148327
17641 149001
17642 149001
17643 149001
17644 149001
17645 149001
17646 149001
17647 149001
17648 149001
17649 149001
17650 149001
17651 150009
17652 150009
17653 150009
17654 150009
17655 150009
17656 150009
17657 150009
17658 150009
17659 150009
17660 150009
17661 150735
17662 150735
17663 150735
17664 150735
17665 150735
17666 150735
17667 150735
17668 150735
17669 150735
17670 150735
17671 151565
17672 151565
17673 151565
17674 151565
17675 151565
17676 151565
17677 151565
17678 151565
17679 151565
17680 151565
17681 152556
17682 152556
17683 152556
17684 152556
17685 152556
17686 152556
17687 152556
17688 152556
17689 152556
17690 152556
17691 153715
17692 153715
17693 153715
17694 153715
17695 153715
17696 153715
17697 153715
17698 153715
17699 153715
17700 153715
17701 155150
17702 155150
17703 155150
17704 155150
17705 155150
17706 155150
17707 155150
17708 155150
17709 155150
17710 155150
17711 156779
17712 156779
17713 156779
17714 156779
17715 156779
17716 156779
17717 156779
17718 156779
17719 156779
17720 156779
17721 158346
17722 158346
17723 158346
17724 158346
17725 158346
17726 158346
17727 158346
17728 158346
17729 158346
17730 158346
17731 159492
17732 159492
17733 159492
17734 159492
17735 159492
17736 159492
17737 159492
17738 159492
17739 159492
17740 159492
17741 160115
17742 160115
17743 160115
17744 160115
17745 160115
17746 160115
17747 160115
17748 160115
17749 160115
17750 160115
17751 160404
17752 160404
17753 160404
17754 160404
17755 160404
17756 160404
17757 160404
17758 160404
17759 160404
17760 160404
17761 160145
17762 160145
17763 160145
17764 160145
17765 160145
17766 160145
17767 160145
17768 160145
17769 160145
17770 160145
17771 159854
17772 159854
17773 159854
17774 159854
17775 159854
17776 159854
17777 159854
17778 159854
17779 159854
17780 159854
17781 160028
17782 160028
17783 160028
17784 160028
17785 160028
17786 160028
17787 160028
17788 160028
17789 160028
17790 160028
17791 160615
17792 160615
17793 160615
17794 160615
17795 160615
17796 160615
17797 160615
17798 160615
17799 160615
17800 160615
17801 161193
17802 161193
17803 161193
17804 161193
17805 161193
17806 161193
17807 161193
17808 161193
17809 161193
17810 161193
17811 161425
17812 161425
17813 161425
17814 161425
17815 161425
17816 161425
17817 161425
17818 161425
17819 161425
17820 161425
17821 161049
17822 161049
17823 161049
17824 161049
17825 161049
17826 161049
17827 161049
17828 161049
17829 161049
17830 161049
17831 160854
17832 160854
17833 160854
17834 160854
17835 160854
17836 160854
17837 160854
17838 160854
17839 160854
17840 160854
17841 160360
17842 160360
17843 160360
17844 160360
17845 160360
17846 160360
17847 160360
17848 160360
17849 160360
17850 160360
17851 159781
17852 159781
17853 159781
17854 159781
17855 159781
17856 159781
17857 159781
17858 159781
17859 159781
17860 159781
17861 159415
17862 159415
17863 159415
17864 159415
17865 159415
17866 159415
17867 159415
17868 159415
17869 159415
17870 159415
17871 158875
17872 158875
17873 158875
17874 158875
17875 158875
17876 158875
17877 158875
17878 158875
17879 158875
17880 158875
17881 157936
17882 157936
17883 157936
17884 157936
17885 157936
17886 157936
17887 157936
17888 157936
17889 157936
17890 157936
17891 156918
17892 156918
17893 156918
17894 156918
17895 156918
17896 156918
17897 156918
17898 156918
17899 156918
17900 156918
17901 155996
17902 155996
17903 155996
17904 155996
17905 155996
17906 155996
17907 155996
17908 155996
17909 155996
17910 155996
17911 155341
17912 155341
17913 155341
17914 155341
17915 155341
17916 155341
17917 155341
17918 155341
17919 155341
17920 155341
17921 154723
17922 154723
17923 154723
17924 154723
17925 154723
17926 154723
17927 154723
17928 154723
17929 154723
17930 154723
17931 154310
17932 154310
17933 154310
17934 154310
17935 154310
17936 154310
17937 154310
17938 154310
17939 154310
17940 154310
17941 154013
17942 154013
17943 154013
17944 154013
17945 154013
17946 154013
17947 154013
17948 154013
17949 154013
17950 154013
17951 153611
17952 153611
17953 153611
17954 153611
17955 153611
17956 153611
17957 153611
17958 153611
17959 153611
17960 153611
17961 153296
17962 153296
17963 153296
17964 153296
17965 153296
17966 153296
17967 153296
17968 153296
17969 153296
17970 153296
17971 152829
17972 152829
17973 152829
17974 152829
17975 152829
17976 152829
17977 152829
17978 152829
17979 152829
17980 152829
17981 151915
17982 151915
17983 151915
17984 151915
17985 151915
17986 151915
17987 151915
17988 151915
17989 151915
17990 151915
17991 151040
17992 151040
17993 151040
17994 151040
17995 151040
17996 151040
17997 151040
17998 151040
17999 151040
18000 151040
18001 150327
18002 150327
18003 150327
18004 150327
18005 150327
18006 150327
18007 150327
18008 150327
18009 150327
18010 150327
18011 149693
18012 149693
18013 149693
18014 149693
18015 149693
18016 149693
18017 149693
18018 149693
18019 149693
18020 149693
18021 149282
18022 149282
18023 149282
18024 149282
18025 149282
18026 149282
18027 149282
18028 149282
18029 149282
18030 149282
18031 148561
18032 148561
18033 148561
18034 148561
18035 148561
18036 148561
18037 148561
18038 148561
18039 148561
18040 148561
18041 147979
18042 147979
18043 147979
18044 147979
18045 147979
18046 147979
18047 147979
18048 147979
18049 147979
18050 147979
18051 147111
18052 147111
18053 147111
18054 147111
18055 147111
18056 147111
18057 147111
18058 147111
18059 147111
18060 147111
18061 146442
18062 146442
18063 146442
18064 146442
18065 146442
18066 146442
18067 146442
18068 146442
18069 146442
18070 146442
18071 146069
18072 146069
18073 146069
18074 146069
18075 146069
18076 146069
18077 146069
18078 146069
18079 146069
18080 146069
18081 146176
18082 146176
18083 146176
18084 146176
18085 146176
18086 146176
18087 146176
18088 146176
18089 146176
18090 146176
18091 146368
18092 146368
18093 146368
18094 146368
18095 146368
18096 146368
18097 146368
18098 146368
18099 146368
18100 146368
18101 146281
18102 146281
18103 146281
18104 146281
18105 146281
18106 146281
18107 146281
18108 146281
18109 146281
18110 146281
18111 145797
18112 145797
18113 145797
18114 145797
18115 145797
18116 145797
18117 145797
18118 145797
18119 145797
18120 145797
18121 145312
18122 145312
18123 145312
18124 145312
18125 145312
18126 145312
18127 145312
18128 145312
18129 145312
18130 145312
18131 144784
18132 144784
18133 144784
18134 144784
18135 144784
18136 144784
18137 144784
18138 144784
18139 144784
18140 144784
18141 144299
18142 144299
18143 144299
18144 144299
18145 144299
18146 144299
18147 144299
18148 144299
18149 144299
18150 144299
18151 144051
18152 144051
18153 144051
18154 144051
18155 144051
18156 144051
18157 144051
18158 144051
18159 144051
18160 144051
18161 143980
18162 143980
18163 143980
18164 143980
18165 143980
18166 143980
18167 143980
18168 143980
18169 143980
18170 143980
18171 144124
18172 144124
18173 144124
18174 144124
18175 144124
18176 144124
18177 144124
18178 144124
18179 144124
18180 144124
18181 144527
18182 144527
18183 144527
18184 144527
18185 144527
18186 144527
18187 144527
18188 144527
18189 144527
18190 144527
18191 144455
18192 144455
18193 144455
18194 144455
18195 144455
18196 144455
18197 144455
18198 144455
18199 144455
18200 144455
18201 144127
18202 144127
18203 144127
18204 144127
18205 144127
18206 144127
18207 144127
18208 144127
18209 144127
18210 144127
18211 144012
18212 144012
18213 144012
18214 144012
18215 144012
18216 144012
18217 144012
18218 144012
18219 144012
18220 144012
18221 144064
18222 144064
18223 144064
18224 144064
18225 144064
18226 144064
18227 144064
18228 144064
18229 144064
18230 144064
18231 144449
18232 144449
18233 144449
18234 144449
18235 144449
18236 144449
18237 144449
18238 144449
18239 144449
18240 144449
18241 144452
18242 144452
18243 144452
18244 144452
18245 144452
18246 144452
18247 144452
18248 144452
18249 144452
18250 144452
18251 144460
18252 144460
18253 144460
18254 144460
18255 144460
18256 144460
18257 144460
18258 144460
18259 144460
18260 144460
18261 143938
18262 143938
18263 143938
18264 143938
18265 143938
18266 143938
18267 143938
18268 143938
18269 143938
18270 143938
18271 142954
18272 142954
18273 142954
18274 142954
18275 142954
18276 142954
18277 142954
18278 142954
18279 142954
18280 142954
18281 141596
18282 141596
18283 141596
18284 141596
18285 141596
18286 141596
18287 141596
18288 141596
18289 141596
18290 141596
18291 140382
18292 140382
18293 140382
18294 140382
18295 140382
18296 140382
18297 140382
18298 140382
18299 140382
18300 140382
18301 139491
18302 139491
18303 139491
18304 139491
18305 139491
18306 139491
18307 139491
18308 139491
18309 139491
18310 139491
18311 138480
18312 138480
18313 138480
18314 138480
18315 138480
18316 138480
18317 138480
18318 138480
18319 138480
18320 138480
18321 137412
18322 137412
18323 137412
18324 137412
18325 137412
18326 137412
18327 137412
18328 137412
18329 137412
18330 137412
18331 136268
18332 136268
18333 136268
18334 136268
18335 136268
18336 136268
18337 136268
18338 136268
18339 136268
18340 136268
18341 135091
18342 135091
18343 135091
18344 135091
18345 135091
18346 135091
18347 135091
18348 135091
18349 135091
18350 135091
18351 134023
18352 134023
18353 134023
18354 134023
18355 134023
18356 134023
18357 134023
18358 134023
18359 134023
18360 134023
18361 132775
18362 132775
18363 132775
18364 132775
18365 132775
18366 132775
18367 132775
18368 132775
18369 132775
18370 132775
18371 131382
18372 131382
18373 131382
18374 131382
18375 131382
18376 131382
18377 131382
18378 131382
18379 131382
18380 131382
18381 129905
18382 129905
18383 129905
18384 129905
18385 129905
18386 129905
18387 129905
18388 129905
18389 129905
18390 129905
18391 128871
18392 128871
18393 128871
18394 128871
18395 128871
18396 128871
18397 128871
18398 128871
18399 128871
18400 128871
18401 128170
18402 128170
18403 128170
18404 128170
18405 128170
18406 128170
18407 128170
18408 128170
18409 128170
18410 128170
18411 127466
18412 127466
18413 127466
18414 127466
18415 127466
18416 127466
18417 127466
18418 127466
18419 127466
18420 127466
18421 126894
18422 126894
18423 126894
18424 126894
18425 126894
18426 126894
18427 126894
18428 126894
18429 126894
18430 126894
18431 126341
18432 126341
18433 126341
18434 126341
18435 126341
18436 126341
18437 126341
18438 126341
18439 126341
18440 126341
18441 126178
18442 126178
18443 126178
18444 126178
18445 126178
18446 126178
18447 126178
18448 126178
18449 126178
18450 126178
18451 126254
18452 126254
18453 126254
18454 126254
18455 126254
18456 126254
18457 126254
18458 126254
18459 126254
18460 126254
18461 126794
18462 126794
18463 126794
18464 126794
18465 126794
18466 126794
18467 126794
18468 126794
18469 126794
18470 126794
18471 127679
18472 127679
18473 127679
18474 127679
18475 127679
18476 127679
18477 127679
18478 127679
18479 127679
18480 127679
18481 128737
18482 128737
18483 128737
18484 128737
18485 128737
18486 128737
18487 128737
18488 128737
18489 128737
18490 128737
18491 129413
18492 129413
18493 129413
18494 129413
18495 129413
18496 129413
18497 129413
18498 129413
18499 129413
18500 129413
18501 129855
18502 129855
18503 129855
18504 129855
18505 129855
18506 129855
18507 129855
18508 129855
18509 129855
18510 129855
18511 130765
18512 130765
18513 130765
18514 130765
18515 130765
18516 130765
18517 130765
18518 130765
18519 130765
18520 130765
18521 132016
18522 132016
18523 132016
18524 132016
18525 132016
18526 132016
18527 132016
18528 132016
18529 132016
18530 132016
18531 133445
18532 133445
18533 133445
18534 133445
18535 133445
18536 133445
18537 133445
18538 133445
18539 133445
18540 133445
18541 134652
18542 134652
18543 134652
18544 134652
18545 134652
18546 134652
18547 134652
18548 134652
18549 134652
18550 134652
18551 135621
18552 135621
18553 135621
18554 135621
18555 135621
18556 135621
18557 135621
18558 135621
18559 135621
18560 135621
18561 137061
18562 137061
18563 137061
18564 137061
18565 137061
18566 137061
18567 137061
18568 137061
18569 137061
18570 137061
18571 138575
18572 138575
18573 138575
18574 138575
18575 138575
18576 138575
18577 138575
18578 138575
18579 138575
18580 138575
18581 140106
18582 140106
18583 140106
18584 140106
18585 140106
18586 140106
18587 140106
18588 140106
18589 140106
18590 140106
18591 141275
18592 141275
18593 141275
18594 141275
18595 141275
18596 141275
18597 141275
18598 141275
18599 141275
18600 141275
18601 142149
18602 142149
18603 142149
18604 142149
18605 142149
18606 142149
18607 142149
18608 142149
18609 142149
18610 142149
18611 142753
18612 142753
18613 142753
18614 142753
18615 142753
18616 142753
18617 142753
18618 142753
18619 142753
18620 142753
18621 143178
18622 143178
18623 143178
18624 143178
18625 143178
18626 143178
18627 143178
18628 143178
18629 143178
18630 143178
18631 143546
18632 143546
18633 143546
18634 143546
18635 143546
18636 143546
18637 143546
18638 143546
18639 143546
18640 143546
18641 143833
18642 143833
18643 143833
18644 143833
18645 143833
18646 143833
18647 143833
18648 143833
18649 143833
18650 143833
18651 144074
18652 144074
18653 144074
18654 144074
18655 144074
18656 144074
18657 144074
18658 144074
18659 144074
18660 144074
18661 144021
18662 144021
18663 144021
18664 144021
18665 144021
18666 144021
18667 144021
18668 144021
18669 144021
18670 144021
18671 143806
18672 143806
18673 143806
18674 143806
18675 143806
18676 143806
18677 143806
18678 143806
18679 143806
18680 143806
18681 143622
18682 143622
18683 143622
18684 143622
18685 143622
18686 143622
18687 143622
18688 143622
18689 143622
18690 143622
18691 143682
18692 143682
18693 143682
18694 143682
18695 143682
18696 143682
18697 143682
18698 143682
18699 143682
18700 143682
18701 143852
18702 143852
18703 143852
18704 143852
18705 143852
18706 143852
18707 143852
18708 143852
18709 143852
18710 143852
18711 143949
18712 143949
18713 143949
18714 143949
18715 143949
18716 143949
18717 143949
18718 143949
18719 143949
18720 143949
18721 143573
18722 143573
18723 143573
18724 143573
18725 143573
18726 143573
18727 143573
18728 143573
18729 143573
18730 143573
18731 143155
18732 143155
18733 143155
18734 143155
18735 143155
18736 143155
18737 143155
18738 143155
18739 143155
18740 143155
18741 142969
18742 142969
18743 142969
18744 142969
18745 142969
18746 142969
18747 142969
18748 142969
18749 142969
18750 142969
18751 142722
18752 142722
18753 142722
18754 142722
18755 142722
18756 142722
18757 142722
18758 142722
18759 142722
18760 142722
18761 141734
18762 141734
18763 141734
18764 141734
18765 141734
18766 141734
18767 141734
18768 141734
18769 141734
18770 141734
18771 140785
18772 140785
18773 140785
18774 140785
18775 140785
18776 140785
18777 140785
18778 140785
18779 140785
18780 140785
18781 139930
18782 139930
18783 139930
18784 139930
18785 139930
18786 139930
18787 139930
18788 139930
18789 139930
18790 139930
18791 139404
18792 139404
18793 139404
18794 139404
18795 139404
18796 139404
18797 139404
18798 139404
18799 139404
18800 139404
18801 139063
18802 139063
18803 139063
18804 139063
18805 139063
18806 139063
18807 139063
18808 139063
18809 139063
18810 139063
18811 138693
18812 138693
18813 138693
18814 138693
18815 138693
18816 138693
18817 138693
18818 138693
18819 138693
18820 138693
18821 138159
18822 138159
18823 138159
18824 138159
18825 138159
18826 138159
18827 138159
18828 138159
18829 138159
18830 138159
18831 137244
18832 137244
18833 137244
18834 137244
18835 137244
18836 137244
18837 137244
18838 137244
18839 137244
18840 137244
18841 136404
18842 136404
18843 136404
18844 136404
18845 136404
18846 136404
18847 136404
18848 136404
18849 136404
18850 136404
18851 135476
18852 135476
18853 135476
18854 135476
18855 135476
18856 135476
18857 135476
18858 135476
18859 135476
18860 135476
18861 134630
18862 134630
18863 134630
18864 134630
18865 134630
18866 134630
18867 134630
18868 134630
18869 134630
18870 134630
18871 134006
18872 134006
18873 134006
18874 134006
18875 134006
18876 134006
18877 134006
18878 134006
18879 134006
18880 134006
18881 133592
18882 133592
18883 133592
18884 133592
18885 133592
18886 133592
18887 133592
18888 133592
18889 133592
18890 133592
18891 133259
18892 133259
18893 133259
18894 133259
18895 133259
18896 133259
18897 133259
18898 133259
18899 133259
18900 133259
18901 132844
18902 132844
18903 132844
18904 132844
18905 132844
18906 132844
18907 132844
18908 132844
18909 132844
18910 132844
18911 132153
18912 132153
18913 132153
18914 132153
18915 132153
18916 132153
18917 132153
18918 132153
18919 132153
18920 132153
18921 131554
18922 131554
18923 131554
18924 131554
18925 131554
18926 131554
18927 131554
18928 131554
18929 131554
18930 131554
18931 130710
18932 130710
18933 130710
18934 130710
18935 130710
18936 130710
18937 130710
18938 130710
18939 130710
18940 130710
18941 129787
18942 129787
18943 129787
18944 129787
18945 129787
18946 129787
18947 129787
18948 129787
18949 129787
18950 129787
18951 129130
18952 129130
18953 129130
18954 129130
18955 129130
18956 129130
18957 129130
18958 129130
18959 129130
18960 129130
18961 128930
18962 128930
18963 128930
18964 128930
18965 128930
18966 128930
18967 128930
18968 128930
18969 128930
18970 128930
18971 128640
18972 128640
18973 128640
18974 128640
18975 128640
18976 128640
18977 128640
18978 128640
18979 128640
18980 128640
18981 128170
18982 128170
18983 128170
18984 128170
18985 128170
18986 128170
18987 128170
18988 128170
18989 128170
18990 128170
18991 127691
18992 127691
18993 127691
18994 127691
18995 127691
18996 127691
18997 127691
18998 127691
18999 127691
19000 127691
19001 127248
19002 127248
19003 127248
19004 127248
19005 127248
19006 127248
19007 127248
19008 127248
19009 127248
19010 127248
19011 127106
19012 127106
19013 127106
19014 127106
19015 127106
19016 127106
19017 127106
19018 127106
19019 127106
19020 127106
19021 127149
19022 127149
19023 127149
19024 127149
19025 127149
19026 127149
19027 127149
19028 127149
19029 127149
19030 127149
19031 127729
19032 127729
19033 127729
19034 127729
19035 127729
19036 127729
19037 127729
19038 127729
19039 127729
19040 127729
19041 128230
19042 128230
19043 128230
19044 128230
19045 128230
19046 128230
19047 128230
19048 128230
19049 128230
19050 128230
19051 128700
19052 128700
19053 128700
19054 128700
19055 128700
19056 128700
19057 128700
19058 128700
19059 128700
19060 128700
19061 129156
19062 129156
19063 129156
19064 129156
19065 129156
19066 129156
19067 129156
19068 129156
19069 129156
19070 129156
19071 129375
19072 129375
19073 129375
19074 129375
19075 129375
19076 129375
19077 129375
19078 129375
19079 129375
19080 129375
19081 129054
19082 129054
19083 129054
19084 129054
19085 129054
19086 129054
19087 129054
19088 129054
19089 129054
19090 129054
19091 128852
19092 128852
19093 128852
19094 128852
19095 128852
19096 128852
19097 128852
19098 128852
19099 128852
19100 128852
19101 128750
19102 128750
19103 128750
19104 128750
19105 128750
19106 128750
19107 128750
19108 128750
19109 128750
19110 128750
19111 128891
19112 128891
19113 128891
19114 128891
19115 128891
19116 128891
19117 128891
19118 128891
19119 128891
19120 128891
19121 129222
19122 129222
19123 129222
19124 129222
19125 129222
19126 129222
19127 129222
19128 129222
19129 129222
19130 129222
19131 129886
19132 129886
19133 129886
19134 129886
19135 129886
19136 129886
19137 129886
19138 129886
19139 129886
19140 129886
19141 130797
19142 130797
19143 130797
19144 130797
19145 130797
19146 130797
19147 130797
19148 130797
19149 130797
19150 130797
19151 131457
19152 131457
19153 131457
19154 131457
19155 131457
19156 131457
19157 131457
19158 131457
19159 131457
19160 131457
19161 131977
19162 131977
19163 131977
19164 131977
19165 131977
19166 131977
19167 131977
19168 131977
19169 131977
19170 131977
19171 132616
19172 132616
19173 132616
19174 132616
19175 132616
19176 132616
19177 132616
19178 132616
19179 132616
19180 132616
19181 133280
19182 133280
19183 133280
19184 133280
19185 133280
19186 133280
19187 133280
19188 133280
19189 133280
19190 133280
19191 133789
19192 133789
19193 133789
19194 133789
19195 133789
19196 133789
19197 133789
19198 133789
19199 133789
19200 133789
19201 134346
19202 134346
19203 134346
19204 134346
19205 134346
19206 134346
19207 134346
19208 134346
19209 134346
19210 134346
19211 134682
19212 134682
19213 134682
19214 134682
19215 134682
19216 134682
19217 134682
19218 134682
19219 134682
19220 134682
19221 134834
19222 134834
19223 134834
19224 134834
19225 134834
19226 134834
19227 134834
19228 134834
19229 134834
19230 134834
19231 134513
19232 134513
19233 134513
19234 134513
19235 134513
19236 134513
19237 134513
19238 134513
19239 134513
19240 134513
19241 133965
19242 133965
19243 133965
19244 133965
19245 133965
19246 133965
19247 133965
19248 133965
19249 133965
19250 133965
19251 133473
19252 133473
19253 133473
19254 133473
19255 133473
19256 133473
19257 133473
19258 133473
19259 133473
19260 133473
19261 133146
19262 133146
19263 133146
19264 133146
19265 133146
19266 133146
19267 133146
19268 133146
19269 133146
19270 133146
19271 133084
19272 133084
19273 133084
19274 133084
19275 133084
19276 133084
19277 133084
19278 133084
19279 133084
19280 133084
19281 133349
19282 133349
19283 133349
19284 133349
19285 133349
19286 133349
19287 133349
19288 133349
19289 133349
19290 133349
19291 133073
19292 133073
19293 133073
19294 133073
19295 133073
19296 133073
19297 133073
19298 133073
19299 133073
19300 133073
19301 132766
19302 132766
19303 132766
19304 132766
19305 132766
19306 132766
19307 132766
19308 132766
19309 132766
19310 132766
19311 132305
19312 132305
19313 132305
19314 132305
19315 132305
19316 132305
19317 132305
19318 132305
19319 132305
19320 132305
19321 131782
19322 131782
19323 131782
19324 131782
19325 131782
19326 131782
19327 131782
19328 131782
19329 131782
19330 131782
19331 130822
19332 130822
19333 130822
19334 130822
19335 130822
19336 130822
19337 130822
19338 130822
19339 130822
19340 130822
19341 129544
19342 129544
19343 129544
19344 129544
19345 129544
19346 129544
19347 129544
19348 129544
19349 129544
19350 129544
19351 128290
19352 128290
19353 128290
19354 128290
19355 128290
19356 128290
19357 128290
19358 128290
19359 128290
19360 128290
19361 127062
19362 127062
19363 127062
19364 127062
19365 127062
19366 127062
19367 127062
19368 127062
19369 127062
19370 127062
19371 125634
19372 125634
19373 125634
19374 125634
19375 125634
19376 125634
19377 125634
19378 125634
19379 125634
19380 125634
19381 124380
19382 124380
19383 124380
19384 124380
19385 124380
19386 124380
19387 124380
19388 124380
19389 124380
19390 124380
19391 123061
19392 123061
19393 123061
19394 123061
19395 123061
19396 123061
19397 123061
19398 123061
19399 123061
19400 123061
19401 121338
19402 121338
19403 121338
19404 121338
19405 121338
19406 121338
19407 121338
19408 121338
19409 121338
19410 121338
19411 119660
19412 119660
19413 119660
19414 119660
19415 119660
19416 119660
19417 119660
19418 119660
19419 119660
19420 119660
19421 118259
19422 118259
19423 118259
19424 118259
19425 118259
19426 118259
19427 118259
19428 118259
19429 118259
19430 118259
19431 117077
19432 117077
19433 117077
19434 117077
19435 117077
19436 117077
19437 117077
19438 117077
19439 117077
19440 117077
19441 116115
19442 116115
19443 116115
19444 116115
19445 116115
19446 116115
19447 116115
19448 116115
19449 116115
19450 116115
19451 115286
19452 115286
19453 115286
19454 115286
19455 115286
19456 115286
19457 115286
19458 115286
19459 115286
19460 115286
19461 114426
19462 114426
19463 114426
19464 114426
19465 114426
19466 114426
19467 114426
19468 114426
19469 114426
19470 114426
19471 113361
19472 113361
19473 113361
19474 113361
19475 113361
19476 113361
19477 113361
19478 113361
19479 113361
19480 113361
19481 112190
19482 112190
19483 112190
19484 112190
19485 112190
19486 112190
19487 112190
19488 112190
19489 112190
19490 112190
19491 111349
19492 111349
19493 111349
19494 111349
19495 111349
19496 111349
19497 111349
19498 111349
19499 111349
19500 111349
19501 110534
19502 110534
19503 110534
19504 110534
19505 110534
19506 110534
19507 110534
19508 110534
19509 110534
19510 110534
19511 109810
19512 109810
19513 109810
19514 109810
19515 109810
19516 109810
19517 109810
19518 109810
19519 109810
19520 109810
19521 109144
19522 109144
19523 109144
19524 109144
19525 109144
19526 109144
19527 109144
19528 109144
19529 109144
19530 109144
19531 109016
19532 109016
19533 109016
19534 109016
19535 109016
19536 109016
19537 109016
19538 109016
19539 109016
19540 109016
19541 109213
19542 109213
19543 109213
19544 109213
19545 109213
19546 109213
19547 109213
19548 109213
19549 109213
19550 109213
19551 109537
19552 109537
19553 109537
19554 109537
19555 109537
19556 109537
19557 109537
19558 109537
19559 109537
19560 109537
19561 109952
19562 109952
19563 109952
19564 109952
19565 109952
19566 109952
19567 109952
19568 109952
19569 109952
19570 109952
19571 110637
19572 110637
19573 110637
19574 110637
19575 110637
19576 110637
19577 110637
19578 110637
19579 110637
19580 110637
19581 111219
19582 111219
19583 111219
19584 111219
19585 111219
19586 111219
19587 111219
19588 111219
19589 111219
19590 111219
19591 112042
19592 112042
19593 112042
19594 112042
19595 112042
19596 112042
19597 112042
19598 112042
19599 112042
19600 112042
19601 113176
19602 113176
19603 113176
19604 113176
19605 113176
19606 113176
19607 113176
19608 113176
19609 113176
19610 113176
19611 114468
19612 114468
19613 114468
19614 114468
19615 114468
19616 114468
19617 114468
19618 114468
19619 114468
19620 114468
19621 115511
19622 115511
19623 115511
19624 115511
19625 115511
19626 115511
19627 115511
19628 115511
19629 115511
19630 115511
19631 116483
19632 116483
19633 116483
19634 116483
19635 116483
19636 116483
19637 116483
19638 116483
19639 116483
19640 116483
19641 117596
19642 117596
19643 117596
19644 117596
19645 117596
19646 117596
19647 117596
19648 117596
19649 117596
19650 117596
19651 118723
19652 118723
19653 118723
19654 118723
19655 118723
19656 118723
19657 118723
19658 118723
19659 118723
19660 118723
19661 119709
19662 119709
19663 119709
19664 119709
19665 119709
19666 119709
19667 119709
19668 119709
19669 119709
19670 119709
19671 120756
19672 120756
19673 120756
19674 120756
19675 120756
19676 120756
19677 120756
19678 120756
19679 120756
19680 120756
19681 122199
19682 122199
19683 122199
19684 122199
19685 122199
19686 122199
19687 122199
19688 122199
19689 122199
19690 122199
19691 123607
19692 123607
19693 123607
19694 123607
19695 123607
19696 123607
19697 123607
19698 123607
19699 123607
19700 123607
19701 124918
19702 124918
19703 124918
19704 124918
19705 124918
19706 124918
19707 124918
19708 124918
19709 124918
19710 124918
19711 126164
19712 126164
19713 126164
19714 126164
19715 126164
19716 126164
19717 126164
19718 126164
19719 126164
19720 126164
19721 127221
19722 127221
19723 127221
19724 127221
19725 127221
19726 127221
19727 127221
19728 127221
19729 127221
19730 127221
19731 127912
19732 127912
19733 127912
19734 127912
19735 127912
19736 127912
19737 127912
19738 127912
19739 127912
19740 127912
19741 128357
19742 128357
19743 128357
19744 128357
19745 128357
19746 128357
19747 128357
19748 128357
19749 128357
19750 128357
19751 128965
19752 128965
19753 128965
19754 128965
19755 128965
19756 128965
19757 128965
19758 128965
19759 128965
19760 128965
19761 129712
19762 129712
19763 129712
19764 129712
19765 129712
19766 129712
19767 129712
19768 129712
19769 129712
19770 129712
19771 130210
19772 130210
19773 130210
19774 130210
19775 130210
19776 130210
19777 130210
19778 130210
19779 130210
19780 130210
19781 131029
19782 131029
19783 131029
19784 131029
19785 131029
19786 131029
19787 131029
19788 131029
19789 131029
19790 131029
19791 131547
19792 131547
19793 131547
19794 131547
19795 131547
19796 131547
19797 131547
19798 131547
19799 131547
19800 131547
19801 132043
19802 132043
19803 132043
19804 132043
19805 132043
19806 132043
19807 132043
19808 132043
19809 132043
19810 132043
19811 132567
19812 132567
19813 132567
19814 132567
19815 132567
19816 132567
19817 132567
19818 132567
19819 132567
19820 132567
19821 133325
19822 133325
19823 133325
19824 133325
19825 133325
19826 133325
19827 133325
19828 133325
19829 133325
19830 133325
19831 134174
19832 134174
19833 134174
19834 134174
19835 134174
19836 134174
19837 134174
19838 134174
19839 134174
19840 134174
19841 134815
19842 134815
19843 134815
19844 134815
19845 134815
19846 134815
19847 134815
19848 134815
19849 134815
19850 134815
19851 135220
19852 135220
19853 135220
19854 135220
19855 135220
19856 135220
19857 135220
19858 135220
19859 135220
19860 135220
19861 135780
19862 135780
19863 135780
19864 135780
19865 135780
19866 135780
19867 135780
19868 135780
19869 135780
19870 135780
19871 136231
19872 136231
19873 136231
19874 136231
19875 136231
19876 136231
19877 136231
19878 136231
19879 136231
19880 136231
19881 136194
19882 136194
19883 136194
19884 136194
19885 136194
19886 136194
19887 136194
19888 136194
19889 136194
19890 136194
19891 136389
19892 136389
19893 136389
19894 136389
19895 136389
19896 136389
19897 136389
19898 136389
19899 136389
19900 136389
19901 136630
19902 136630
19903 136630
19904 136630
19905 136630
19906 136630
19907 136630
19908 136630
19909 136630
19910 136630
19911 136973
19912 136973
19913 136973
19914 136973
19915 136973
19916 136973
19917 136973
19918 136973
19919 136973
19920 136973
19921 137450
19922 137450
19923 137450
19924 137450
19925 137450
19926 137450
19927 137450
19928 137450
19929 137450
19930 137450
19931 137924
19932 137924
19933 137924
19934 137924
19935 137924
19936 137924
19937 137924
19938 137924
19939 137924
19940 137924
19941 138286
19942 138286
19943 138286
19944 138286
19945 138286
19946 138286
19947 138286
19948 138286
19949 138286
19950 138286
19951 138238
19952 138238
19953 138238
19954 138238
19955 138238
19956 138238
19957 138238
19958 138238
19959 138238
19960 138238
19961 137759
19962 137759
19963 137759
19964 137759
19965 137759
19966 137759
19967 137759
19968 137759
19969 137759
19970 137759
19971 137515
19972 137515
19973 137515
19974 137515
19975 137515
19976 137515
19977 137515
19978 137515
19979 137515
19980 137515
19981 136854
19982 136854
19983 136854
19984 136854
19985 136854
19986 136854
19987 136854
19988 136854
19989 136854
19990 136854
19991 136530
19992 136530
19993 136530
19994 136530
19995 136530
19996 136530
19997 136530
19998 136530
19999 136530
20000 136530
20001 136200
20002 136200
20003 136200
20004 136200
20005 136200
20006 136200
20007 136200
20008 136200
20009 136200
20010 136200
20011 135502
20012 135502
20013 135502
20014 135502
20015 135502
20016 135502
20017 135502
20018 135502
20019 135502
20020 135502
20021 134472
20022 134472
20023 134472
20024 134472
20025 134472
20026 134472
20027 134472
20028 134472
20029 134472
20030 134472
20031 133501
20032 133501
20033 133501
20034 133501
20035 133501
20036 133501
20037 133501
20038 133501
20039 133501
20040 133501
20041 132516
20042 132516
20043 132516
20044 132516
20045 132516
20046 132516
20047 132516
20048 132516
20049 132516
20050 132516
20051 131829
20052 131829
20053 131829
20054 131829
20055 131829
20056 131829
20057 131829
20058 131829
20059 131829
20060 131829
20061 130983
20062 130983
20063 130983
20064 130983
20065 130983
20066 130983
20067 130983
20068 130983
20069 130983
20070 130983
20071 130244
20072 130244
20073 130244
20074 130244
20075 130244
20076 130244
20077 130244
20078 130244
20079 130244
20080 130244
20081 129774
20082 129774
20083 129774
20084 129774
20085 129774
20086 129774
20087 129774
20088 129774
20089 129774
20090 129774
20091 128964
20092 128964
20093 128964
20094 128964
20095 128964
20096 128964
20097 128964
20098 128964
20099 128964
20100 128964
20101 128213
20102 128213
20103 128213
20104 128213
20105 128213
20106 128213
20107 128213
20108 128213
20109 128213
20110 128213
20111 127421
20112 127421
20113 127421
20114 127421
20115 127421
20116 127421
20117 127421
20118 127421
20119 127421
20120 127421
20121 126526
20122 126526
20123 126526
20124 126526
20125 126526
20126 126526
20127 126526
20128 126526
20129 126526
20130 126526
20131 125827
20132 125827
20133 125827
20134 125827
20135 125827
20136 125827
20137 125827
20138 125827
20139 125827
20140 125827
20141 125410
20142 125410
20143 125410
20144 125410
20145 125410
20146 125410
20147 125410
20148 125410
20149 125410
20150 125410
20151 125286
20152 125286
20153 125286
20154 125286
20155 125286
20156 125286
20157 125286
20158 125286
20159 125286
20160 125286
20161 125583
20162 125583
20163 125583
20164 125583
20165 125583
20166 125583
20167 125583
20168 125583
20169 125583
20170 125583
20171 125791
20172 125791
20173 125791
20174 125791
20175 125791
20176 125791
20177 125791
20178 125791
20179 125791
20180 125791
20181 125927
20182 125927
20183 125927
20184 125927
20185 125927
20186 125927
20187 125927
20188 125927
20189 125927
20190 125927
20191 125863
20192 125863
20193 125863
20194 125863
20195 125863
20196 125863
20197 125863
20198 125863
20199 125863
20200 125863
20201 125637
20202 125637
20203 125637
20204 125637
20205 125637
20206 125637
20207 125637
20208 125637
20209 125637
20210 125637
20211 125688
20212 125688
20213 125688
20214 125688
20215 125688
20216 125688
20217 125688
20218 125688
20219 125688
20220 125688
20221 126146
20222 126146
20223 126146
20224 126146
20225 126146
20226 126146
20227 126146
20228 126146
20229 126146
20230 126146
20231 126798
20232 126798
20233 126798
20234 126798
20235 126798
20236 126798
20237 126798
20238 126798
20239 126798
20240 126798
20241 127610
20242 127610
20243 127610
20244 127610
20245 127610
20246 127610
20247 127610
20248 127610
20249 127610
20250 127610
20251 128174
20252 128174
20253 128174
20254 128174
20255 128174
20256 128174
20257 128174
20258 128174
20259 128174
20260 128174
20261 129013
20262 129013
20263 129013
20264 129013
20265 129013
20266 129013
20267 129013
20268 129013
20269 129013
20270 129013
20271 129734
20272 129734
20273 129734
20274 129734
20275 129734
20276 129734
20277 129734
20278 129734
20279 129734
20280 129734
20281 130132
20282 130132
20283 130132
20284 130132
20285 130132
20286 130132
20287 130132
20288 130132
20289 130132
20290 130132
20291 130801
20292 130801
20293 130801
20294 130801
20295 130801
20296 130801
20297 130801
20298 130801
20299 130801
20300 130801
20301 131666
20302 131666
20303 131666
20304 131666
20305 131666
20306 131666
20307 131666
20308 131666
20309 131666
20310 131666
20311 132863
20312 132863
20313 132863
20314 132863
20315 132863
20316 132863
20317 132863
20318 132863
20319 132863
20320 132863
20321 134633
20322 134633
20323 134633
20324 134633
20325 134633
20326 134633
20327 134633
20328 134633
20329 134633
20330 134633
20331 136237
20332 136237
20333 136237
20334 136237
20335 136237
20336 136237
20337 136237
20338 136237
20339 136237
20340 136237
20341 137603
20342 137603
20343 137603
20344 137603
20345 137603
20346 137603
20347 137603
20348 137603
20349 137603
20350 137603
20351 138850
20352 138850
20353 138850
20354 138850
20355 138850
20356 138850
20357 138850
20358 138850
20359 138850
20360 138850
20361 139682
20362 139682
20363 139682
20364 139682
20365 139682
20366 139682
20367 139682
20368 139682
20369 139682
20370 139682
20371 140291
20372 140291
20373 140291
20374 140291
20375 140291
20376 140291
20377 140291
20378 140291
20379 140291
20380 140291
20381 141324
20382 141324
20383 141324
20384 141324
20385 141324
20386 141324
20387 141324
20388 141324
20389 141324
20390 141324
20391 142533
20392 142533
20393 142533
20394 142533
20395 142533
20396 142533
20397 142533
20398 142533
20399 142533
20400 142533
20401 144451
20402 144451
20403 144451
20404 144451
20405 144451
20406 144451
20407 144451
20408 144451
20409 144451
20410 144451
20411 146324
20412 146324
20413 146324
20414 146324
20415 146324
20416 146324
20417 146324
20418 146324
20419 146324
20420 146324
20421 147800
20422 147800
20423 147800
20424 147800
20425 147800
20426 147800
20427 147800
20428 147800
20429 147800
20430 147800
20431 148690
20432 148690
20433 148690
20434 148690
20435 148690
20436 148690
20437 148690
20438 148690
20439 148690
20440 148690
20441 149411
20442 149411
20443 149411
20444 149411
20445 149411
20446 149411
20447 149411
20448 149411
20449 149411
20450 149411
20451 150018
20452 150018
20453 150018
20454 150018
20455 150018
20456 150018
20457 150018
20458 150018
20459 150018
20460 150018
20461 150320
20462 150320
20463 150320
20464 150320
20465 150320
20466 150320
20467 150320
20468 150320
20469 150320
20470 150320
20471 150838
20472 150838
20473 150838
20474 150838
20475 150838
20476 150838
20477 150838
20478 150838
20479 150838
20480 150838
20481 151818
20482 151818
20483 151818
20484 151818
20485 151818
20486 151818
20487 151818
20488 151818
20489 151818
20490 151818
20491 152675
20492 152675
20493 152675
20494 152675
20495 152675
20496 152675
20497 152675
20498 152675
20499 152675
20500 152675
20501 152984
20502 152984
20503 152984
20504 152984
20505 152984
20506 152984
20507 152984
20508 152984
20509 152984
20510 152984
20511 152491
20512 152491
20513 152491
20514 152491
20515 152491
20516 152491
20517 152491
20518 152491
20519 152491
20520 152491
20521 151045
20522 151045
20523 151045
20524 151045
20525 151045
20526 151045
20527 151045
20528 151045
20529 151045
20530 151045
20531 149575
20532 149575
20533 149575
20534 149575
20535 149575
20536 149575
20537 149575
20538 149575
20539 149575
20540 149575
20541 148209
20542 148209
20543 148209
20544 148209
20545 148209
20546 148209
20547 148209
20548 148209
20549 148209
20550 148209
20551 146673
20552 146673
20553 146673
20554 146673
20555 146673
20556 146673
20557 146673
20558 146673
20559 146673
20560 146673
20561 145259
20562 145259
20563 145259
20564 145259
20565 145259
20566 145259
20567 145259
20568 145259
20569 145259
20570 145259
20571 144044
20572 144044
20573 144044
20574 144044
20575 144044
20576 144044
20577 144044
20578 144044
20579 144044
20580 144044
20581 142446
20582 142446
20583 142446
20584 142446
20585 142446
20586 142446
20587 142446
20588 142446
20589 142446
20590 142446
20591 140408
20592 140408
20593 140408
20594 140408
20595 140408
20596 140408
20597 140408
20598 140408
20599 140408
20600 140408
20601 137347
20602 137347
20603 137347
20604 137347
20605 137347
20606 137347
20607 137347
20608 137347
20609 137347
20610 137347
20611 134203
20612 134203
20613 134203
20614 134203
20615 134203
20616 134203
20617 134203
20618 134203
20619 134203
20620 134203
20621 131228
20622 131228
20623 131228
20624 131228
20625 131228
20626 131228
20627 131228
20628 131228
20629 131228
20630 131228
20631 128997
20632 128997
20633 128997
20634 128997
20635 128997
20636 128997
20637 128997
20638 128997
20639 128997
20640 128997
20641 127336
20642 127336
20643 127336
20644 127336
20645 127336
20646 127336
20647 127336
20648 127336
20649 127336
20650 127336
20651 125748
20652 125748
20653 125748
20654 125748
20655 125748
20656 125748
20657 125748
20658 125748
20659 125748
20660 125748
20661 124224
20662 124224
20663 124224
20664 124224
20665 124224
20666 124224
20667 124224
20668 124224
20669 124224
20670 124224
20671 122336
20672 122336
20673 122336
20674 122336
20675 122336
20676 122336
20677 122336
20678 122336
20679 122336
20680 122336
20681 119860
20682 119860
20683 119860
20684 119860
20685 119860
20686 119860
20687 119860
20688 119860
20689 119860
20690 119860
20691 117230
20692 117230
20693 117230
20694 117230
20695 117230
20696 117230
20697 117230
20698 117230
20699 117230
20700 117230
20701 115071
20702 115071
20703 115071
20704 115071
20705 115071
20706 115071
20707 115071
20708 115071
20709 115071
20710 115071
20711 113382
20712 113382
20713 113382
20714 113382
20715 113382
20716 113382
20717 113382
20718 113382
20719 113382
20720 113382
20721 112981
20722 112981
20723 112981
20724 112981
20725 112981
20726 112981
20727 112981
20728 112981
20729 112981
20730 112981
20731 113031
20732 113031
20733 113031
20734 113031
20735 113031
20736 113031
20737 113031
20738 113031
20739 113031
20740 113031
20741 113466
20742 113466
20743 113466
20744 113466
20745 113466
20746 113466
20747 113466
20748 113466
20749 113466
20750 113466
20751 114252
20752 114252
20753 114252
20754 114252
20755 114252
20756 114252
20757 114252
20758 114252
20759 114252
20760 114252
20761 115210
20762 115210
20763 115210
20764 115210
20765 115210
20766 115210
20767 115210
20768 115210
20769 115210
20770 115210
20771 116326
20772 116326
20773 116326
20774 116326
20775 116326
20776 116326
20777 116326
20778 116326
20779 116326
20780 116326
20781 117458
20782 117458
20783 117458
20784 117458
20785 117458
20786 117458
20787 117458
20788 117458
20789 117458
20790 117458
20791 118921
20792 118921
20793 118921
20794 118921
20795 118921
20796 118921
20797 118921
20798 118921
20799 118921
20800 118921
20801 120883
20802 120883
20803 120883
20804 120883
20805 120883
20806 120883
20807 120883
20808 120883
20809 120883
20810 120883
20811 122801
20812 122801
20813 122801
20814 122801
20815 122801
20816 122801
20817 122801
20818 122801
20819 122801
20820 122801
20821 124906
20822 124906
20823 124906
20824 124906
20825 124906
20826 124906
20827 124906
20828 124906
20829 124906
20830 124906
20831 126309
20832 126309
20833 126309
20834 126309
20835 126309
20836 126309
20837 126309
20838 126309
20839 126309
20840 126309
20841 127203
20842 127203
20843 127203
20844 127203
20845 127203
20846 127203
20847 127203
20848 127203
20849 127203
20850 127203
20851 128524
20852 128524
20853 128524
20854 128524
20855 128524
20856 128524
20857 128524
20858 128524
20859 128524
20860 128524
20861 129980
20862 129980
20863 129980
20864 129980
20865 129980
20866 129980
20867 129980
20868 129980
20869 129980
20870 129980
20871 131927
20872 131927
20873 131927
20874 131927
20875 131927
20876 131927
20877 131927
20878 131927
20879 131927
20880 131927
20881 134400
20882 134400
20883 134400
20884 134400
20885 134400
20886 134400
20887 134400
20888 134400
20889 134400
20890 134400
20891 137031
20892 137031
20893 137031
20894 137031
20895 137031
20896 137031
20897 137031
20898 137031
20899 137031
20900 137031
20901 139397
20902 139397
20903 139397
20904 139397
20905 139397
20906 139397
20907 139397
20908 139397
20909 139397
20910 139397
20911 141856
20912 141856
20913 141856
20914 141856
20915 141856
20916 141856
20917 141856
20918 141856
20919 141856
20920 141856
20921 142745
20922 142745
20923 142745
20924 142745
20925 142745
20926 142745
20927 142745
20928 142745
20929 142745
20930 142745
20931 143094
20932 143094
20933 143094
20934 143094
20935 143094
20936 143094
20937 143094
20938 143094
20939 143094
20940 143094
20941 142909
20942 142909
20943 142909
20944 142909
20945 142909
20946 142909
20947 142909
20948 142909
20949 142909
20950 142909
20951 142531
20952 142531
20953 142531
20954 142531
20955 142531
20956 142531
20957 142531
20958 142531
20959 142531
20960 142531
20961 142137
20962 142137
20963 142137
20964 142137
20965 142137
20966 142137
20967 142137
20968 142137
20969 142137
20970 142137
20971 141311
20972 141311
20973 141311
20974 141311
20975 141311
20976 141311
20977 141311
20978 141311
20979 141311
20980 141311
20981 140725
20982 140725
20983 140725
20984 140725
20985 140725
20986 140725
20987 140725
20988 140725
20989 140725
20990 140725
20991 140257
20992 140257
20993 140257
20994 140257
20995 140257
20996 140257
20997 140257
20998 140257
20999 140257
21000 140257
21001 139673
21002 139673
21003 139673
21004 139673
21005 139673
21006 139673
21007 139673
21008 139673
21009 139673
21010 139673
21011 139332
21012 139332
21013 139332
21014 139332
21015 139332
21016 139332
21017 139332
21018 139332
21019 139332
21020 139332
21021 138575
21022 138575
21023 138575
21024 138575
21025 138575
21026 138575
21027 138575
21028 138575
21029 138575
21030 138575
21031 137960
21032 137960
21033 137960
21034 137960
21035 137960
21036 137960
21037 137960
21038 137960
21039 137960
21040 137960
21041 136974
21042 136974
21043 136974
21044 136974
21045 136974
21046 136974
21047 136974
21048 136974
21049 136974
21050 136974
21051 135645
21052 135645
21053 135645
21054 135645
21055 135645
21056 135645
21057 135645
21058 135645
21059 135645
21060 135645
21061 133968
21062 133968
21063 133968
21064 133968
21065 133968
21066 133968
21067 133968
21068 133968
21069 133968
21070 133968
21071 132010
21072 132010
21073 132010
21074 132010
21075 132010
21076 132010
21077 132010
21078 132010
21079 132010
21080 132010
21081 129833
21082 129833
21083 129833
21084 129833
21085 129833
21086 129833
21087 129833
21088 129833
21089 129833
21090 129833
21091 127649
21092 127649
21093 127649
21094 127649
21095 127649
21096 127649
21097 127649
21098 127649
21099 127649
21100 127649
21101 125386
21102 125386
21103 125386
21104 125386
21105 125386
21106 125386
21107 125386
21108 125386
21109 125386
21110 125386
21111 122922
21112 122922
21113 122922
21114 122922
21115 122922
21116 122922
21117 122922
21118 122922
21119 122922
21120 122922
21121 121123
21122 121123
21123 121123
21124 121123
21125 121123
21126 121123
21127 121123
21128 121123
21129 121123
21130 121123
21131 119548
21132 119548
21133 119548
21134 119548
21135 119548
21136 119548
21137 119548
21138 119548
21139 119548
21140 119548
21141 118178
21142 118178
21143 118178
21144 118178
21145 118178
21146 118178
21147 118178
21148 118178
21149 118178
21150 118178
21151 116987
21152 116987
21153 116987
21154 116987
21155 116987
21156 116987
21157 116987
21158 116987
21159 116987
21160 116987
21161 115648
21162 115648
21163 115648
21164 115648
21165 115648
21166 115648
21167 115648
21168 115648
21169 115648
21170 115648
21171 114629
21172 114629
21173 114629
21174 114629
21175 114629
21176 114629
21177 114629
21178 114629
21179 114629
21180 114629
21181 113357
21182 113357
21183 113357
21184 113357
21185 113357
21186 113357
21187 113357
21188 113357
21189 113357
21190 113357
21191 112165
21192 112165
21193 112165
21194 112165
21195 112165
21196 112165
21197 112165
21198 112165
21199 112165
21200 112165
21201 111146
21202 111146
21203 111146
21204 111146
21205 111146
21206 111146
21207 111146
21208 111146
21209 111146
21210 111146
21211 110017
21212 110017
21213 110017
21214 110017
21215 110017
21216 110017
21217 110017
21218 110017
21219 110017
21220 110017
21221 109349
21222 109349
21223 109349
21224 109349
21225 109349
21226 109349
21227 109349
21228 109349
21229 109349
21230 109349
21231 108937
21232 108937
21233 108937
21234 108937
21235 108937
21236 108937
21237 108937
21238 108937
21239 108937
21240 108937
21241 108895
21242 108895
21243 108895
21244 108895
21245 108895
21246 108895
21247 108895
21248 108895
21249 108895
21250 108895
21251 108806
21252 108806
21253 108806
21254 108806
21255 108806
21256 108806
21257 108806
21258 108806
21259 108806
21260 108806
21261 109103
21262 109103
21263 109103
21264 109103
21265 109103
21266 109103
21267 109103
21268 109103
21269 109103
21270 109103
21271 109545
21272 109545
21273 109545
21274 109545
21275 109545
21276 109545
21277 109545
21278 109545
21279 109545
21280 109545
21281 110101
21282 110101
21283 110101
21284 110101
21285 110101
21286 110101
21287 110101
21288 110101
21289 110101
21290 110101
21291 110883
21292 110883
21293 110883
21294 110883
21295 110883
21296 110883
21297 110883
21298 110883
21299 110883
21300 110883
21301 112025
21302 112025
21303 112025
21304 112025
21305 112025
21306 112025
21307 112025
21308 112025
21309 112025
21310 112025
21311 113254
21312 113254
21313 113254
21314 113254
21315 113254
21316 113254
21317 113254
21318 113254
21319 113254
21320 113254
21321 114636
21322 114636
21323 114636
21324 114636
21325 114636
21326 114636
21327 114636
21328 114636
21329 114636
21330 114636
21331 115959
21332 115959
21333 115959
21334 115959
21335 115959
21336 115959
21337 115959
21338 115959
21339 115959
21340 115959
21341 117291
21342 117291
21343 117291
21344 117291
21345 117291
21346 117291
21347 117291
21348 117291
21349 117291
21350 117291
21351 118474
21352 118474
21353 118474
21354 118474
21355 118474
21356 118474
21357 118474
21358 118474
21359 118474
21360 118474
21361 119841
21362 119841
21363 119841
21364 119841
21365 119841
21366 119841
21367 119841
21368 119841
21369 119841
21370 119841
21371 121298
21372 121298
21373 121298
21374 121298
21375 121298
21376 121298
21377 121298
21378 121298
21379 121298
21380 121298
21381 122918
21382 122918
21383 122918
21384 122918
21385 122918
21386 122918
21387 122918
21388 122918
21389 122918
21390 122918
21391 124029
21392 124029
21393 124029
21394 124029
21395 124029
21396 124029
21397 124029
21398 124029
21399 124029
21400 124029
21401 124855
21402 124855
21403 124855
21404 124855
21405 124855
21406 124855
21407 124855
21408 124855
21409 124855
21410 124855
21411 125799
21412 125799
21413 125799
21414 125799
21415 125799
21416 125799
21417 125799
21418 125799
21419 125799
21420 125799
21421 126464
21422 126464
21423 126464
21424 126464
21425 126464
21426 126464
21427 126464
21428 126464
21429 126464
21430 126464
21431 126930
21432 126930
21433 126930
21434 126930
21435 126930
21436 126930
21437 126930
21438 126930
21439 126930
21440 126930
21441 127658
21442 127658
21443 127658
21444 127658
21445 127658
21446 127658
21447 127658
21448 127658
21449 127658
21450 127658
21451 128411
21452 128411
21453 128411
21454 128411
21455 128411
21456 128411
21457 128411
21458 128411
21459 128411
21460 128411
21461 129175
21462 129175
21463 129175
21464 129175
21465 129175
21466 129175
21467 129175
21468 129175
21469 129175
21470 129175
21471 129754
21472 129754
21473 129754
21474 129754
21475 129754
21476 129754
21477 129754
21478 129754
21479 129754
21480 129754
21481 130460
21482 130460
21483 130460
21484 130460
21485 130460
21486 130460
21487 130460
21488 130460
21489 130460
21490 130460
21491 130634
21492 130634
21493 130634
21494 130634
21495 130634
21496 130634
21497 130634
21498 130634
21499 130634
21500 130634
21501 130590
21502 130590
21503 130590
21504 130590
21505 130590
21506 130590
21507 130590
21508 130590
21509 130590
21510 130590
21511 130457
21512 130457
21513 130457
21514 130457
21515 130457
21516 130457
21517 130457
21518 130457
21519 130457
21520 130457
21521 130170
21522 130170
21523 130170
21524 130170
21525 130170
21526 130170
21527 130170
21528 130170
21529 130170
21530 130170
21531 129986
21532 129986
21533 129986
21534 129986
21535 129986
21536 129986
21537 129986
21538 129986
21539 129986
21540 129986
21541 129732
21542 129732
21543 129732
21544 129732
21545 129732
21546 129732
21547 129732
21548 129732
21549 129732
21550 129732
21551 129517
21552 129517
21553 129517
21554 129517
21555 129517
21556 129517
21557 129517
21558 129517
21559 129517
21560 129517
21561 129290
21562 129290
21563 129290
21564 129290
21565 129290
21566 129290
21567 129290
21568 129290
21569 129290
21570 129290
21571 128695
21572 128695
21573 128695
21574 128695
21575 128695
21576 128695
21577 128695
21578 128695
21579 128695
21580 128695
21581 128141
21582 128141
21583 128141
21584 128141
21585 128141
21586 128141
21587 128141
21588 128141
21589 128141
21590 128141
21591 127958
21592 127958
21593 127958
21594 127958
21595 127958
21596 127958
21597 127958
21598 127958
21599 127958
21600 127958
21601 128146
21602 128146
21603 128146
21604 128146
21605 128146
21606 128146
21607 128146
21608 128146
21609 128146
21610 128146
21611 128135
21612 128135
21613 128135
21614 128135
21615 128135
21616 128135
21617 128135
21618 128135
21619 128135
21620 128135
21621 128166
21622 128166
21623 128166
21624 128166
21625 128166
21626 128166
21627 128166
21628 128166
21629 128166
21630 128166
21631 128296
21632 128296
21633 128296
21634 128296
21635 128296
21636 128296
21637 128296
21638 128296
21639 128296
21640 128296
21641 128113
21642 128113
21643 128113
21644 128113
21645 128113
21646 128113
21647 128113
21648 128113
21649 128113
21650 128113
21651 128074
21652 128074
21653 128074
21654 128074
21655 128074
21656 128074
21657 128074
21658 128074
21659 128074
21660 128074
21661 127682
21662 127682
21663 127682
21664 127682
21665 127682
21666 127682
21667 127682
21668 127682
21669 127682
21670 127682
21671 127187
21672 127187
21673 127187
21674 127187
21675 127187
21676 127187
21677 127187
21678 127187
21679 127187
21680 127187
21681 126287
21682 126287
21683 126287
21684 126287
21685 126287
21686 126287
21687 126287
21688 126287
21689 126287
21690 126287
21691 125724
21692 125724
21693 125724
21694 125724
21695 125724
21696 125724
21697 125724
21698 125724
21699 125724
21700 125724
21701 125254
21702 125254
21703 125254
21704 125254
21705 125254
21706 125254
21707 125254
21708 125254
21709 125254
21710 125254
21711 125064
21712 125064
21713 125064
21714 125064
21715 125064
21716 125064
21717 125064
21718 125064
21719 125064
21720 125064
21721 125074
21722 125074
21723 125074
21724 125074
21725 125074
21726 125074
21727 125074
21728 125074
21729 125074
21730 125074
21731 125016
21732 125016
21733 125016
21734 125016
21735 125016
21736 125016
21737 125016
21738 125016
21739 125016
21740 125016
21741 124992
21742 124992
21743 124992
21744 124992
21745 124992
21746 124992
21747 124992
21748 124992
21749 124992
21750 124992
21751 124731
21752 124731
21753 124731
21754 124731
21755 124731
21756 124731
21757 124731
21758 124731
21759 124731
21760 124731
21761 124245
21762 124245
21763 124245
21764 124245
21765 124245
21766 124245
21767 124245
21768 124245
21769 124245
21770 124245
21771 124062
21772 124062
21773 124062
21774 124062
21775 124062
21776 124062
21777 124062
21778 124062
21779 124062
21780 124062
21781 124092
21782 124092
21783 124092
21784 124092
21785 124092
21786 124092
21787 124092
21788 124092
21789 124092
21790 124092
21791 123943
21792 123943
21793 123943
21794 123943
21795 123943
21796 123943
21797 123943
21798 123943
21799 123943
21800 123943
21801 123497
21802 123497
21803 123497
21804 123497
21805 123497
21806 123497
21807 123497
21808 123497
21809 123497
21810 123497
21811 123058
21812 123058
21813 123058
21814 123058
21815 123058
21816 123058
21817 123058
21818 123058
21819 123058
21820 123058
21821 122630
21822 122630
21823 122630
21824 122630
21825 122630
21826 122630
21827 122630
21828 122630
21829 122630
21830 122630
21831 122268
21832 122268
21833 122268
21834 122268
21835 122268
21836 122268
21837 122268
21838 122268
21839 122268
21840 122268
21841 122010
21842 122010
21843 122010
21844 122010
21845 122010
21846 122010
21847 122010
21848 122010
21849 122010
21850 122010
21851 121701
21852 121701
21853 121701
21854 121701
21855 121701
21856 121701
21857 121701
21858 121701
21859 121701
21860 121701
21861 121529
21862 121529
21863 121529
21864 121529
21865 121529
21866 121529
21867 121529
21868 121529
21869 121529
21870 121529
21871 121608
21872 121608
21873 121608
21874 121608
21875 121608
21876 121608
21877 121608
21878 121608
21879 121608
21880 121608
21881 121808
21882 121808
21883 121808
21884 121808
21885 121808
21886 121808
21887 121808
21888 121808
21889 121808
21890 121808
21891 122029
21892 122029
21893 122029
21894 122029
21895 122029
21896 122029
21897 122029
21898 122029
21899 122029
21900 122029
21901 122338
21902 122338
21903 122338
21904 122338
21905 122338
21906 122338
21907 122338
21908 122338
21909 122338
21910 122338
21911 122411
21912 122411
21913 122411
21914 122411
21915 122411
21916 122411
21917 122411
21918 122411
21919 122411
21920 122411
21921 122329
21922 122329
21923 122329
21924 122329
21925 122329
21926 122329
21927 122329
21928 122329
21929 122329
21930 122329
21931 122231
21932 122231
21933 122231
21934 122231
21935 122231
21936 122231
21937 122231
21938 122231
21939 122231
21940 122231
21941 122166
21942 122166
21943 122166
21944 122166
21945 122166
21946 122166
21947 122166
21948 122166
21949 122166
21950 122166
21951 122797
21952 122797
21953 122797
21954 122797
21955 122797
21956 122797
21957 122797
21958 122797
21959 122797
21960 122797
21961 123511
21962 123511
21963 123511
21964 123511
21965 123511
21966 123511
21967 123511
21968 123511
21969 123511
21970 123511
21971 124106
21972 124106
21973 124106
21974 124106
21975 124106
21976 124106
21977 124106
21978 124106
21979 124106
21980 124106
21981 123969
21982 123969
21983 123969
21984 123969
21985 123969
21986 123969
21987 123969
21988 123969
21989 123969
21990 123969
21991 124014
21992 124014
21993 124014
21994 124014
21995 124014
21996 124014
21997 124014
21998 124014
21999 124014
22000 124014
22001 124330
22002 124330
22003 124330
22004 124330
22005 124330
22006 124330
22007 124330
22008 124330
22009 124330
22010 124330
22011 124724
22012 124724
22013 124724
22014 124724
22015 124724
22016 124724
22017 124724
22018 124724
22019 124724
22020 124724
22021 125369
22022 125369
22023 125369
22024 125369
22025 125369
22026 125369
22027 125369
22028 125369
22029 125369
22030 125369
22031 125875
22032 125875
22033 125875
22034 125875
22035 125875
22036 125875
22037 125875
22038 125875
22039 125875
22040 125875
22041 126308
22042 126308
22043 126308
22044 126308
22045 126308
22046 126308
22047 126308
22048 126308
22049 126308
22050 126308
22051 126765
22052 126765
22053 126765
22054 126765
22055 126765
22056 126765
22057 126765
22058 126765
22059 126765
22060 126765
22061 127513
22062 127513
22063 127513
22064 127513
22065 127513
22066 127513
22067 127513
22068 127513
22069 127513
22070 127513
22071 128216
22072 128216
22073 128216
22074 128216
22075 128216
22076 128216
22077 128216
22078 128216
22079 128216
22080 128216
22081 129002
22082 129002
22083 129002
22084 129002
22085 129002
22086 129002
22087 129002
22088 129002
22089 129002
22090 129002
22091 129750
22092 129750
22093 129750
22094 129750
22095 129750
22096 129750
22097 129750
22098 129750
22099 129750
22100 129750
22101 130175
22102 130175
22103 130175
22104 130175
22105 130175
22106 130175
22107 130175
22108 130175
22109 130175
22110 130175
22111 130742
22112 130742
22113 130742
22114 130742
22115 130742
22116 130742
22117 130742
22118 130742
22119 130742
22120 130742
22121 131293
22122 131293
22123 131293
22124 131293
22125 131293
22126 131293
22127 131293
22128 131293
22129 131293
22130 131293
22131 131742
22132 131742
22133 131742
22134 131742
22135 131742
22136 131742
22137 131742
22138 131742
22139 131742
22140 131742
22141 132065
22142 132065
22143 132065
22144 132065
22145 132065
22146 132065
22147 132065
22148 132065
22149 132065
22150 132065
22151 131576
22152 131576
22153 131576
22154 131576
22155 131576
22156 131576
22157 131576
22158 131576
22159 131576
22160 131576
22161 131275
22162 131275
22163 131275
22164 131275
22165 131275
22166 131275
22167 131275
22168 131275
22169 131275
22170 131275
22171 131019
22172 131019
22173 131019
22174 131019
22175 131019
22176 131019
22177 131019
22178 131019
22179 131019
22180 131019
22181 131476
22182 131476
22183 131476
22184 131476
22185 131476
22186 131476
22187 131476
22188 131476
22189 131476
22190 131476
22191 131930
22192 131930
22193 131930
22194 131930
22195 131930
22196 131930
22197 131930
22198 131930
22199 131930
22200 131930
22201 132264
22202 132264
22203 132264
22204 132264
22205 132264
22206 132264
22207 132264
22208 132264
22209 132264
22210 132264
22211 132578
22212 132578
22213 132578
22214 132578
22215 132578
22216 132578
22217 132578
22218 132578
22219 132578
22220 132578
22221 132453
22222 132453
22223 132453
22224 132453
22225 132453
22226 132453
22227 132453
22228 132453
22229 132453
22230 132453
22231 132440
22232 132440
22233 132440
22234 132440
22235 132440
22236 132440
22237 132440
22238 132440
22239 132440
22240 132440
22241 132573
22242 132573
22243 132573
22244 132573
22245 132573
22246 132573
22247 132573
22248 132573
22249 132573
22250 132573
22251 132428
22252 132428
22253 132428
22254 132428
22255 132428
22256 132428
22257 132428
22258 132428
22259 132428
22260 132428
22261 132032
22262 132032
22263 132032
22264 132032
22265 132032
22266 132032
22267 132032
22268 132032
22269 132032
22270 132032
22271 131649
22272 131649
22273 131649
22274 131649
22275 131649
22276 131649
22277 131649
22278 131649
22279 131649
22280 131649
22281 131475
22282 131475
22283 131475
22284 131475
22285 131475
22286 131475
22287 131475
22288 131475
22289 131475
22290 131475
22291 131259
22292 131259
22293 131259
22294 131259
22295 131259
22296 131259
22297 131259
22298 131259
22299 131259
22300 131259
22301 131343
22302 131343
22303 131343
22304 131343
22305 131343
22306 131343
22307 131343
22308 131343
22309 131343
22310 131343
22311 131259
22312 131259
22313 131259
22314 131259
22315 131259
22316 131259
22317 131259
22318 131259
22319 131259
22320 131259
22321 131376
22322 131376
22323 131376
22324 131376
22325 131376
22326 131376
22327 131376
22328 131376
22329 131376
22330 131376
22331 131704
22332 131704
22333 131704
22334 131704
22335 131704
22336 131704
22337 131704
22338 131704
22339 131704
22340 131704
22341 132045
22342 132045
22343 132045
22344 132045
22345 132045
22346 132045
22347 132045
22348 132045
22349 132045
22350 132045
22351 132529
22352 132529
22353 132529
22354 132529
22355 132529
22356 132529
22357 132529
22358 132529
22359 132529
22360 132529
22361 132876
22362 132876
22363 132876
22364 132876
22365 132876
22366 132876
22367 132876
22368 132876
22369 132876
22370 132876
22371 133375
22372 133375
22373 133375
22374 133375
22375 133375
22376 133375
22377 133375
22378 133375
22379 133375
22380 133375
22381 133621
22382 133621
22383 133621
22384 133621
22385 133621
22386 133621
22387 133621
22388 133621
22389 133621
22390 133621
22391 133976
22392 133976
22393 133976
22394 133976
22395 133976
22396 133976
22397 133976
22398 133976
22399 133976
22400 133976
22401 134418
22402 134418
22403 134418
22404 134418
22405 134418
22406 134418
22407 134418
22408 134418
22409 134418
22410 134418
22411 135044
22412 135044
22413 135044
22414 135044
22415 135044
22416 135044
22417 135044
22418 135044
22419 135044
22420 135044
22421 135819
22422 135819
22423 135819
22424 135819
22425 135819
22426 135819
22427 135819
22428 135819
22429 135819
22430 135819
22431 136490
22432 136490
22433 136490
22434 136490
22435 136490
22436 136490
22437 136490
22438 136490
22439 136490
22440 136490
22441 136911
22442 136911
22443 136911
22444 136911
22445 136911
22446 136911
22447 136911
22448 136911
22449 136911
22450 136911
22451 137656
22452 137656
22453 137656
22454 137656
22455 137656
22456 137656
22457 137656
22458 137656
22459 137656
22460 137656
22461 138482
22462 138482
22463 138482
22464 138482
22465 138482
22466 138482
22467 138482
22468 138482
22469 138482
22470 138482
22471 139434
22472 139434
22473 139434
22474 139434
22475 139434
22476 139434
22477 139434
22478 139434
22479 139434
22480 139434
22481 140015
22482 140015
22483 140015
22484 140015
22485 140015
22486 140015
22487 140015
22488 140015
22489 140015
22490 140015
22491 140651
22492 140651
22493 140651
22494 140651
22495 140651
22496 140651
22497 140651
22498 140651
22499 140651
22500 140651
22501 140928
22502 140928
22503 140928
22504 140928
22505 140928
22506 140928
22507 140928
22508 140928
22509 140928
22510 140928
22511 141306
22512 141306
22513 141306
22514 141306
22515 141306
22516 141306
22517 141306
22518 141306
22519 141306
22520 141306
22521 141459
22522 141459
22523 141459
22524 141459
22525 141459
22526 141459
22527 141459
22528 141459
22529 141459
22530 141459
22531 141499
22532 141499
22533 141499
22534 141499
22535 141499
22536 141499
22537 141499
22538 141499
22539 141499
22540 141499
22541 141663
22542 141663
22543 141663
22544 141663
22545 141663
22546 141663
22547 141663
22548 141663
22549 141663
22550 141663
22551 142173
22552 142173
22553 142173
22554 142173
22555 142173
22556 142173
22557 142173
22558 142173
22559 142173
22560 142173
22561 142672
22562 142672
22563 142672
22564 142672
22565 142672
22566 142672
22567 142672
22568 142672
22569 142672
22570 142672
22571 142844
22572 142844
22573 142844
22574 142844
22575 142844
22576 142844
22577 142844
22578 142844
22579 142844
22580 142844
22581 142821
22582 142821
22583 142821
22584 142821
22585 142821
22586 142821
22587 142821
22588 142821
22589 142821
22590 142821
22591 142262
22592 142262
22593 142262
22594 142262
22595 142262
22596 142262
22597 142262
22598 142262
22599 142262
22600 142262
22601 141346
22602 141346
22603 141346
22604 141346
22605 141346
22606 141346
22607 141346
22608 141346
22609 141346
22610 141346
22611 140272
22612 140272
22613 140272
22614 140272
22615 140272
22616 140272
22617 140272
22618 140272
22619 140272
22620 140272
22621 139409
22622 139409
22623 139409
22624 139409
22625 139409
22626 139409
22627 139409
22628 139409
22629 139409
22630 139409
22631 138516
22632 138516
22633 138516
22634 138516
22635 138516
22636 138516
22637 138516
22638 138516
22639 138516
22640 138516
22641 138006
22642 138006
22643 138006
22644 138006
22645 138006
22646 138006
22647 138006
22648 138006
22649 138006
22650 138006
22651 137451
22652 137451
22653 137451
22654 137451
22655 137451
22656 137451
22657 137451
22658 137451
22659 137451
22660 137451
22661 136904
22662 136904
22663 136904
22664 136904
22665 136904
22666 136904
22667 136904
22668 136904
22669 136904
22670 136904
22671 135934
22672 135934
22673 135934
22674 135934
22675 135934
22676 135934
22677 135934
22678 135934
22679 135934
22680 135934
22681 135076
22682 135076
22683 135076
22684 135076
22685 135076
22686 135076
22687 135076
22688 135076
22689 135076
22690 135076
22691 134194
22692 134194
22693 134194
22694 134194
22695 134194
22696 134194
22697 134194
22698 134194
22699 134194
22700 134194
22701 133701
22702 133701
22703 133701
22704 133701
22705 133701
22706 133701
22707 133701
22708 133701
22709 133701
22710 133701
22711 133288
22712 133288
22713 133288
22714 133288
22715 133288
22716 133288
22717 133288
22718 133288
22719 133288
22720 133288
22721 132907
22722 132907
22723 132907
22724 132907
22725 132907
22726 132907
22727 132907
22728 132907
22729 132907
22730 132907
22731 132667
22732 132667
22733 132667
22734 132667
22735 132667
22736 132667
22737 132667
22738 132667
22739 132667
22740 132667
22741 132489
22742 132489
22743 132489
22744 132489
22745 132489
22746 132489
22747 132489
22748 132489
22749 132489
22750 132489
22751 132077
22752 132077
22753 132077
22754 132077
22755 132077
22756 132077
22757 132077
22758 132077
22759 132077
22760 132077
22761 131747
22762 131747
22763 131747
22764 131747
22765 131747
22766 131747
22767 131747
22768 131747
22769 131747
22770 131747
22771 131653
22772 131653
22773 131653
22774 131653
22775 131653
22776 131653
22777 131653
22778 131653
22779 131653
22780 131653
22781 131612
22782 131612
22783 131612
22784 131612
22785 131612
22786 131612
22787 131612
22788 131612
22789 131612
22790 131612
22791 131859
22792 131859
22793 131859
22794 131859
22795 131859
22796 131859
22797 131859
22798 131859
22799 131859
22800 131859
22801 132290
22802 132290
22803 132290
22804 132290
22805 132290
22806 132290
22807 132290
22808 132290
22809 132290
22810 132290
22811 132574
22812 132574
22813 132574
22814 132574
22815 132574
22816 132574
22817 132574
22818 132574
22819 132574
22820 132574
22821 132581
22822 132581
22823 132581
22824 132581
22825 132581
22826 132581
22827 132581
22828 132581
22829 132581
22830 132581
22831 132694
22832 132694
22833 132694
22834 132694
22835 132694
22836 132694
22837 132694
22838 132694
22839 132694
22840 132694
22841 132540
22842 132540
22843 132540
22844 132540
22845 132540
22846 132540
22847 132540
22848 132540
22849 132540
22850 132540
22851 132473
22852 132473
22853 132473
22854 132473
22855 132473
22856 132473
22857 132473
22858 132473
22859 132473
22860 132473
22861 132232
22862 132232
22863 132232
22864 132232
22865 132232
22866 132232
22867 132232
22868 132232
22869 132232
22870 132232
22871 132285
22872 132285
22873 132285
22874 132285
22875 132285
22876 132285
22877 132285
22878 132285
22879 132285
22880 132285
22881 132510
22882 132510
22883 132510
22884 132510
22885 132510
22886 132510
22887 132510
22888 132510
22889 132510
22890 132510
22891 132728
22892 132728
22893 132728
22894 132728
22895 132728
22896 132728
22897 132728
22898 132728
22899 132728
22900 132728
22901 132798
22902 132798
22903 132798
22904 132798
22905 132798
22906 132798
22907 132798
22908 132798
22909 132798
22910 132798
22911 132905
22912 132905
22913 132905
22914 132905
22915 132905
22916 132905
22917 132905
22918 132905
22919 132905
22920 132905
22921 132991
22922 132991
22923 132991
22924 132991
22925 132991
22926 132991
22927 132991
22928 132991
22929 132991
22930 132991
22931 132804
22932 132804
22933 132804
22934 132804
22935 132804
22936 132804
22937 132804
22938 132804
22939 132804
22940 132804
22941 132489
22942 132489
22943 132489
22944 132489
22945 132489
22946 132489
22947 132489
22948 132489
22949 132489
22950 132489
22951 132301
22952 132301
22953 132301
22954 132301
22955 132301
22956 132301
22957 132301
22958 132301
22959 132301
22960 132301
22961 132132
22962 132132
22963 132132
22964 132132
22965 132132
22966 132132
22967 132132
22968 132132
22969 132132
22970 132132
22971 131757
22972 131757
22973 131757
22974 131757
22975 131757
22976 131757
22977 131757
22978 131757
22979 131757
22980 131757
22981 131715
22982 131715
22983 131715
22984 131715
22985 131715
22986 131715
22987 131715
22988 131715
22989 131715
22990 131715
22991 132144
22992 132144
22993 132144
22994 132144
22995 132144
22996 132144
22997 132144
22998 132144
22999 132144
23000 132144
23001 132879
23002 132879
23003 132879
23004 132879
23005 132879
23006 132879
23007 132879
23008 132879
23009 132879
23010 132879
23011 133681
23012 133681
23013 133681
23014 133681
23015 133681
23016 133681
23017 133681
23018 133681
23019 133681
23020 133681
23021 134442
23022 134442
23023 134442
23024 134442
23025 134442
23026 134442
23027 134442
23028 134442
23029 134442
23030 134442
23031 135082
23032 135082
23033 135082
23034 135082
23035 135082
23036 135082
23037 135082
23038 135082
23039 135082
23040 135082
23041 135605
23042 135605
23043 135605
23044 135605
23045 135605
23046 135605
23047 135605
23048 135605
23049 135605
23050 135605
23051 135826
23052 135826
23053 135826
23054 135826
23055 135826
23056 135826
23057 135826
23058 135826
23059 135826
23060 135826
23061 136263
23062 136263
23063 136263
23064 136263
23065 136263
23066 136263
23067 136263
23068 136263
23069 136263
23070 136263
23071 136594
23072 136594
23073 136594
23074 136594
23075 136594
23076 136594
23077 136594
23078 136594
23079 136594
23080 136594
23081 136629
23082 136629
23083 136629
23084 136629
23085 136629
23086 136629
23087 136629
23088 136629
23089 136629
23090 136629
23091 136564
23092 136564
23093 136564
23094 136564
23095 136564
23096 136564
23097 136564
23098 136564
23099 136564
23100 136564
23101 136389
23102 136389
23103 136389
23104 136389
23105 136389
23106 136389
23107 136389
23108 136389
23109 136389
23110 136389
23111 135781
23112 135781
23113 135781
23114 135781
23115 135781
23116 135781
23117 135781
23118 135781
23119 135781
23120 135781
23121 135397
23122 135397
23123 135397
23124 135397
23125 135397
23126 135397
23127 135397
23128 135397
23129 135397
23130 135397
23131 135043
23132 135043
23133 135043
23134 135043
23135 135043
23136 135043
23137 135043
23138 135043
23139 135043
23140 135043
23141 134561
23142 134561
23143 134561
23144 134561
23145 134561
23146 134561
23147 134561
23148 134561
23149 134561
23150 134561
23151 134088
23152 134088
23153 134088
23154 134088
23155 134088
23156 134088
23157 134088
23158 134088
23159 134088
23160 134088
23161 133345
23162 133345
23163 133345
23164 133345
23165 133345
23166 133345
23167 133345
23168 133345
23169 133345
23170 133345
23171 132702
23172 132702
23173 132702
23174 132702
23175 132702
23176 132702
23177 132702
23178 132702
23179 132702
23180 132702
23181 131833
23182 131833
23183 131833
23184 131833
23185 131833
23186 131833
23187 131833
23188 131833
23189 131833
23190 131833
23191 130163
23192 130163
23193 130163
23194 130163
23195 130163
23196 130163
23197 130163
23198 130163
23199 130163
23200 130163
23201 127963
23202 127963
23203 127963
23204 127963
23205 127963
23206 127963
23207 127963
23208 127963
23209 127963
23210 127963
23211 125731
23212 125731
23213 125731
23214 125731
23215 125731
23216 125731
23217 125731
23218 125731
23219 125731
23220 125731
23221 123858
23222 123858
23223 123858
23224 123858
23225 123858
23226 123858
23227 123858
23228 123858
23229 123858
23230 123858
23231 122178
23232 122178
23233 122178
23234 122178
23235 122178
23236 122178
23237 122178
23238 122178
23239 122178
23240 122178
23241 120588
23242 120588
23243 120588
23244 120588
23245 120588
23246 120588
23247 120588
23248 120588
23249 120588
23250 120588
23251 119192
23252 119192
23253 119192
23254 119192
23255 119192
23256 119192
23257 119192
23258 119192
23259 119192
23260 119192
23261 117796
23262 117796
23263 117796
23264 117796
23265 117796
23266 117796
23267 117796
23268 117796
23269 117796
23270 117796
23271 116506
23272 116506
23273 116506
23274 116506
23275 116506
23276 116506
23277 116506
23278 116506
23279 116506
23280 116506
23281 115391
23282 115391
23283 115391
23284 115391
23285 115391
23286 115391
23287 115391
23288 115391
23289 115391
23290 115391
23291 114265
23292 114265
23293 114265
23294 114265
23295 114265
23296 114265
23297 114265
23298 114265
23299 114265
23300 114265
23301 113326
23302 113326
23303 113326
23304 113326
23305 113326
23306 113326
23307 113326
23308 113326
23309 113326
23310 113326
23311 112943
23312 112943
23313 112943
23314 112943
23315 112943
23316 112943
23317 112943
23318 112943
23319 112943
23320 112943
23321 112400
23322 112400
23323 112400
23324 112400
23325 112400
23326 112400
23327 112400
23328 112400
23329 112400
23330 112400
23331 112093
23332 112093
23333 112093
23334 112093
23335 112093
23336 112093
23337 112093
23338 112093
23339 112093
23340 112093
23341 112007
23342 112007
23343 112007
23344 112007
23345 112007
23346 112007
23347 112007
23348 112007
23349 112007
23350 112007
23351 111781
23352 111781
23353 111781
23354 111781
23355 111781
23356 111781
23357 111781
23358 111781
23359 111781
23360 111781
23361 111717
23362 111717
23363 111717
23364 111717
23365 111717
23366 111717
23367 111717
23368 111717
23369 111717
23370 111717
23371 111798
23372 111798
23373 111798
23374 111798
23375 111798
23376 111798
23377 111798
23378 111798
23379 111798
23380 111798
23381 111974
23382 111974
23383 111974
23384 111974
23385 111974
23386 111974
23387 111974
23388 111974
23389 111974
23390 111974
23391 112676
23392 112676
23393 112676
23394 112676
23395 112676
23396 112676
23397 112676
23398 112676
23399 112676
23400 112676
23401 113783
23402 113783
23403 113783
23404 113783
23405 113783
23406 113783
23407 113783
23408 113783
23409 113783
23410 113783
23411 115113
23412 115113
23413 115113
23414 115113
23415 115113
23416 115113
23417 115113
23418 115113
23419 115113
23420 115113
23421 116352
23422 116352
23423 116352
23424 116352
23425 116352
23426 116352
23427 116352
23428 116352
23429 116352
23430 116352
23431 117546
23432 117546
23433 117546
23434 117546
23435 117546
23436 117546
23437 117546
23438 117546
23439 117546
23440 117546
23441 118901
23442 118901
23443 118901
23444 118901
23445 118901
23446 118901
23447 118901
23448 118901
23449 118901
23450 118901
23451 119941
23452 119941
23453 119941
23454 119941
23455 119941
23456 119941
23457 119941
23458 119941
23459 119941
23460 119941
23461 120555
23462 120555
23463 120555
23464 120555
23465 120555
23466 120555
23467 120555
23468 120555
23469 120555
23470 120555
23471 121298
23472 121298
23473 121298
23474 121298
23475 121298
23476 121298
23477 121298
23478 121298
23479 121298
23480 121298
23481 122198
23482 122198
23483 122198
23484 122198
23485 122198
23486 122198
23487 122198
23488 122198
23489 122198
23490 122198
23491 123593
23492 123593
23493 123593
23494 123593
23495 123593
23496 123593
23497 123593
23498 123593
23499 123593
23500 123593
23501 124888
23502 124888
23503 124888
23504 124888
23505 124888
23506 124888
23507 124888
23508 124888
23509 124888
23510 124888
23511 125739
23512 125739
23513 125739
23514 125739
23515 125739
23516 125739
23517 125739
23518 125739
23519 125739
23520 125739
23521 126798
23522 126798
23523 126798
23524 126798
23525 126798
23526 126798
23527 126798
23528 126798
23529 126798
23530 126798
23531 127607
23532 127607
23533 127607
23534 127607
23535 127607
23536 127607
23537 127607
23538 127607
23539 127607
23540 127607
23541 128433
23542 128433
23543 128433
23544 128433
23545 128433
23546 128433
23547 128433
23548 128433
23549 128433
23550 128433
23551 129314
23552 129314
23553 129314
23554 129314
23555 129314
23556 129314
23557 129314
23558 129314
23559 129314
23560 129314
23561 130282
23562 130282
23563 130282
23564 130282
23565 130282
23566 130282
23567 130282
23568 130282
23569 130282
23570 130282
23571 131154
23572 131154
23573 131154
23574 131154
23575 131154
23576 131154
23577 131154
23578 131154
23579 131154
23580 131154
23581 131906
23582 131906
23583 131906
23584 131906
23585 131906
23586 131906
23587 131906
23588 131906
23589 131906
23590 131906
23591 132932
23592 132932
23593 132932
23594 132932
23595 132932
23596 132932
23597 132932
23598 132932
23599 132932
23600 132932
23601 134009
23602 134009
23603 134009
23604 134009
23605 134009
23606 134009
23607 134009
23608 134009
23609 134009
23610 134009
23611 134977
23612 134977
23613 134977
23614 134977
23615 134977
23616 134977
23617 134977
23618 134977
23619 134977
23620 134977
23621 135705
23622 135705
23623 135705
23624 135705
23625 135705
23626 135705
23627 135705
23628 135705
23629 135705
23630 135705
23631 136429
23632 136429
23633 136429
23634 136429
23635 136429
23636 136429
23637 136429
23638 136429
23639 136429
23640 136429
23641 137090
23642 137090
23643 137090
23644 137090
23645 137090
23646 137090
23647 137090
23648 137090
23649 137090
23650 137090
23651 138231
23652 138231
23653 138231
23654 138231
23655 138231
23656 138231
23657 138231
23658 138231
23659 138231
23660 138231
23661 139848
23662 139848
23663 139848
23664 139848
23665 139848
23666 139848
23667 139848
23668 139848
23669 139848
23670 139848
23671 141237
23672 141237
23673 141237
23674 141237
23675 141237
23676 141237
23677 141237
23678 141237
23679 141237
23680 141237
23681 142467
23682 142467
23683 142467
23684 142467
23685 142467
23686 142467
23687 142467
23688 142467
23689 142467
23690 142467
23691 143200
23692 143200
23693 143200
23694 143200
23695 143200
23696 143200
23697 143200
23698 143200
23699 143200
23700 143200
23701 143894
23702 143894
23703 143894
23704 143894
23705 143894
23706 143894
23707 143894
23708 143894
23709 143894
23710 143894
23711 144843
23712 144843
23713 144843
23714 144843
23715 144843
23716 144843
23717 144843
23718 144843
23719 144843
23720 144843
23721 145337
23722 145337
23723 145337
23724 145337
23725 145337
23726 145337
23727 145337
23728 145337
23729 145337
23730 145337
23731 145943
23732 145943
23733 145943
23734 145943
23735 145943
23736 145943
23737 145943
23738 145943
23739 145943
23740 145943
23741 146458
23742 146458
23743 146458
23744 146458
23745 146458
23746 146458
23747 146458
23748 146458
23749 146458
23750 146458
23751 147351
23752 147351
23753 147351
23754 147351
23755 147351
23756 147351
23757 147351
23758 147351
23759 147351
23760 147351
23761 148183
23762 148183
23763 148183
23764 148183
23765 148183
23766 148183
23767 148183
23768 148183
23769 148183
23770 148183
23771 148905
23772 148905
23773 148905
23774 148905
23775 148905
23776 148905
23777 148905
23778 148905
23779 148905
23780 148905
23781 149556
23782 149556
23783 149556
23784 149556
23785 149556
23786 149556
23787 149556
23788 149556
23789 149556
23790 149556
23791 149351
23792 149351
23793 149351
23794 149351
23795 149351
23796 149351
23797 149351
23798 149351
23799 149351
23800 149351
23801 148624
23802 148624
23803 148624
23804 148624
23805 148624
23806 148624
23807 148624
23808 148624
23809 148624
23810 148624
23811 147899
23812 147899
23813 147899
23814 147899
23815 147899
23816 147899
23817 147899
23818 147899
23819 147899
23820 147899
23821 147495
23822 147495
23823 147495
23824 147495
23825 147495
23826 147495
23827 147495
23828 147495
23829 147495
23830 147495
23831 146916
23832 146916
23833 146916
23834 146916
23835 146916
23836 146916
23837 146916
23838 146916
23839 146916
23840 146916
23841 146230
23842 146230
23843 146230
23844 146230
23845 146230
23846 146230
23847 146230
23848 146230
23849 146230
23850 146230
23851 145339
23852 145339
23853 145339
23854 145339
23855 145339
23856 145339
23857 145339
23858 145339
23859 145339
23860 145339
23861 144237
23862 144237
23863 144237
23864 144237
23865 144237
23866 144237
23867 144237
23868 144237
23869 144237
23870 144237
23871 143115
23872 143115
23873 143115
23874 143115
23875 143115
23876 143115
23877 143115
23878 143115
23879 143115
23880 143115
23881 141970
23882 141970
23883 141970
23884 141970
23885 141970
23886 141970
23887 141970
23888 141970
23889 141970
23890 141970
23891 140723
23892 140723
23893 140723
23894 140723
23895 140723
23896 140723
23897 140723
23898 140723
23899 140723
23900 140723
23901 139549
23902 139549
23903 139549
23904 139549
23905 139549
23906 139549
23907 139549
23908 139549
23909 139549
23910 139549
23911 138196
23912 138196
23913 138196
23914 138196
23915 138196
23916 138196
23917 138196
23918 138196
23919 138196
23920 138196
23921 137004
23922 137004
23923 137004
23924 137004
23925 137004
23926 137004
23927 137004
23928 137004
23929 137004
23930 137004
23931 135899
23932 135899
23933 135899
23934 135899
23935 135899
23936 135899
23937 135899
23938 135899
23939 135899
23940 135899
23941 134856
23942 134856
23943 134856
23944 134856
23945 134856
23946 134856
23947 134856
23948 134856
23949 134856
23950 134856
23951 133247
23952 133247
23953 133247
23954 133247
23955 133247
23956 133247
23957 133247
23958 133247
23959 133247
23960 133247
23961 131647
23962 131647
23963 131647
23964 131647
23965 131647
23966 131647
23967 131647
23968 131647
23969 131647
23970 131647
23971 130162
23972 130162
23973 130162
23974 130162
23975 130162
23976 130162
23977 130162
23978 130162
23979 130162
23980 130162
23981 128807
23982 128807
23983 128807
23984 128807
23985 128807
23986 128807
23987 128807
23988 128807
23989 128807
23990 128807
23991 127892
23992 127892
23993 127892
23994 127892
23995 127892
23996 127892
23997 127892
23998 127892
23999 127892
24000 127892
24001 127465
24002 127465
24003 127465
24004 127465
24005 127465
24006 127465
24007 127465
24008 127465
24009 127465
24010 127465
24011 126906
24012 126906
24013 126906
24014 126906
24015 126906
24016 126906
24017 126906
24018 126906
24019 126906
24020 126906
24021 125970
24022 125970
24023 125970
24024 125970
24025 125970
24026 125970
24027 125970
24028 125970
24029 125970
24030 125970
24031 125147
24032 125147
24033 125147
24034 125147
24035 125147
24036 125147
24037 125147
24038 125147
24039 125147
24040 125147
24041 124495
24042 124495
24043 124495
24044 124495
24045 124495
24046 124495
24047 124495
24048 124495
24049 124495
24050 124495
24051 124067
24052 124067
24053 124067
24054 124067
24055 124067
24056 124067
24057 124067
24058 124067
24059 124067
24060 124067
24061 123773
24062 123773
24063 123773
24064 123773
24065 123773
24066 123773
24067 123773
24068 123773
24069 123773
24070 123773
24071 123517
24072 123517
24073 123517
24074 123517
24075 123517
24076 123517
24077 123517
24078 123517
24079 123517
24080 123517
24081 123175
24082 123175
24083 123175
24084 123175
24085 123175
24086 123175
24087 123175
24088 123175
24089 123175
24090 123175
24091 123006
24092 123006
24093 123006
24094 123006
24095 123006
24096 123006
24097 123006
24098 123006
24099 123006
24100 123006
24101 122888
24102 122888
24103 122888
24104 122888
24105 122888
24106 122888
24107 122888
24108 122888
24109 122888
24110 122888
24111 122803
24112 122803
24113 122803
24114 122803
24115 122803
24116 122803
24117 122803
24118 122803
24119 122803
24120 122803
24121 122951
24122 122951
24123 122951
24124 122951
24125 122951
24126 122951
24127 122951
24128 122951
24129 122951
24130 122951
24131 123043
24132 123043
24133 123043
24134 123043
24135 123043
24136 123043
24137 123043
24138 123043
24139 123043
24140 123043
24141 122955
24142 122955
24143 122955
24144 122955
24145 122955
24146 122955
24147 122955
24148 122955
24149 122955
24150 122955
24151 122962
24152 122962
24153 122962
24154 122962
24155 122962
24156 122962
24157 122962
24158 122962
24159 122962
24160 122962
24161 122998
24162 122998
24163 122998
24164 122998
24165 122998
24166 122998
24167 122998
24168 122998
24169 122998
24170 122998
24171 122988
24172 122988
24173 122988
24174 122988
24175 122988
24176 122988
24177 122988
24178 122988
24179 122988
24180 122988
24181 122821
24182 122821
24183 122821
24184 122821
24185 122821
24186 122821
24187 122821
24188 122821
24189 122821
24190 122821
24191 122534
24192 122534
24193 122534
24194 122534
24195 122534
24196 122534
24197 122534
24198 122534
24199 122534
24200 122534
24201 122085
24202 122085
24203 122085
24204 122085
24205 122085
24206 122085
24207 122085
24208 122085
24209 122085
24210 122085
24211 121763
24212 121763
24213 121763
24214 121763
24215 121763
24216 121763
24217 121763
24218 121763
24219 121763
24220 121763
24221 121723
24222 121723
24223 121723
24224 121723
24225 121723
24226 121723
24227 121723
24228 121723
24229 121723
24230 121723
24231 121741
24232 121741
24233 121741
24234 121741
24235 121741
24236 121741
24237 121741
24238 121741
24239 121741
24240 121741
24241 121480
24242 121480
24243 121480
24244 121480
24245 121480
24246 121480
24247 121480
24248 121480
24249 121480
24250 121480
24251 120848
24252 120848
24253 120848
24254 120848
24255 120848
24256 120848
24257 120848
24258 120848
24259 120848
24260 120848
24261 120044
24262 120044
24263 120044
24264 120044
24265 120044
24266 120044
24267 120044
24268 120044
24269 120044
24270 120044
24271 119296
24272 119296
24273 119296
24274 119296
24275 119296
24276 119296
24277 119296
24278 119296
24279 119296
24280 119296
24281 118762
24282 118762
24283 118762
24284 118762
24285 118762
24286 118762
24287 118762
24288 118762
24289 118762
24290 118762
24291 118399
24292 118399
24293 118399
24294 118399
24295 118399
24296 118399
24297 118399
24298 118399
24299 118399
24300 118399
24301 118026
24302 118026
24303 118026
24304 118026
24305 118026
24306 118026
24307 118026
24308 118026
24309 118026
24310 118026
24311 117864
24312 117864
24313 117864
24314 117864
24315 117864
24316 117864
24317 117864
24318 117864
24319 117864
24320 117864
24321 117572
24322 117572
24323 117572
24324 117572
24325 117572
24326 117572
24327 117572
24328 117572
24329 117572
24330 117572
24331 117170
24332 117170
24333 117170
24334 117170
24335 117170
24336 117170
24337 117170
24338 117170
24339 117170
24340 117170
24341 116838
24342 116838
24343 116838
24344 116838
24345 116838
24346 116838
24347 116838
24348 116838
24349 116838
24350 116838
24351 116887
24352 116887
24353 116887
24354 116887
24355 116887
24356 116887
24357 116887
24358 116887
24359 116887
24360 116887
24361 116933
24362 116933
24363 116933
24364 116933
24365 116933
24366 116933
24367 116933
24368 116933
24369 116933
24370 116933
24371 117222
24372 117222
24373 117222
24374 117222
24375 117222
24376 117222
24377 117222
24378 117222
24379 117222
24380 117222
24381 118224
24382 118224
24383 118224
24384 118224
24385 118224
24386 118224
24387 118224
24388 118224
24389 118224
24390 118224
24391 119621
24392 119621
24393 119621
24394 119621
24395 119621
24396 119621
24397 119621
24398 119621
24399 119621
24400 119621
24401 121083
24402 121083
24403 121083
24404 121083
24405 121083
24406 121083
24407 121083
24408 121083
24409 121083
24410 121083
24411 122661
24412 122661
24413 122661
24414 122661
24415 122661
24416 122661
24417 122661
24418 122661
24419 122661
24420 122661
24421 124034
24422 124034
24423 124034
24424 124034
24425 124034
24426 124034
24427 124034
24428 124034
24429 124034
24430 124034
24431 125410
24432 125410
24433 125410
24434 125410
24435 125410
24436 125410
24437 125410
24438 125410
24439 125410
24440 125410
24441 127184
24442 127184
24443 127184
24444 127184
24445 127184
24446 127184
24447 127184
24448 127184
24449 127184
24450 127184
24451 129067
24452 129067
24453 129067
24454 129067
24455 129067
24456 129067
24457 129067
24458 129067
24459 129067
24460 129067
24461 131287
24462 131287
24463 131287
24464 131287
24465 131287
24466 131287
24467 131287
24468 131287
24469 131287
24470 131287
24471 133539
24472 133539
24473 133539
24474 133539
24475 133539
24476 133539
24477 133539
24478 133539
24479 133539
24480 133539
24481 135667
24482 135667
24483 135667
24484 135667
24485 135667
24486 135667
24487 135667
24488 135667
24489 135667
24490 135667
24491 137605
24492 137605
24493 137605
24494 137605
24495 137605
24496 137605
24497 137605
24498 137605
24499 137605
24500 137605
24501 139383
24502 139383
24503 139383
24504 139383
24505 139383
24506 139383
24507 139383
24508 139383
24509 139383
24510 139383
24511 141168
24512 141168
24513 141168
24514 141168
24515 141168
24516 141168
24517 141168
24518 141168
24519 141168
24520 141168
24521 143006
24522 143006
24523 143006
24524 143006
24525 143006
24526 143006
24527 143006
24528 143006
24529 143006
24530 143006
24531 144988
24532 144988
24533 144988
24534 144988
24535 144988
24536 144988
24537 144988
24538 144988
24539 144988
24540 144988
24541 146975
24542 146975
24543 146975
24544 146975
24545 146975
24546 146975
24547 146975
24548 146975
24549 146975
24550 146975
24551 148636
24552 148636
24553 148636
24554 148636
24555 148636
24556 148636
24557 148636
24558 148636
24559 148636
24560 148636
24561 150149
24562 150149
24563 150149
24564 150149
24565 150149
24566 150149
24567 150149
24568 150149
24569 150149
24570 150149
24571 151317
24572 151317
24573 151317
24574 151317
24575 151317
24576 151317
24577 151317
24578 151317
24579 151317
24580 151317
24581 151483
24582 151483
24583 151483
24584 151483
24585 151483
24586 151483
24587 151483
24588 151483
24589 151483
24590 151483
24591 151081
24592 151081
24593 151081
24594 151081
24595 151081
24596 151081
24597 151081
24598 151081
24599 151081
24600 151081
24601 150485
24602 150485
24603 150485
24604 150485
24605 150485
24606 150485
24607 150485
24608 150485
24609 150485
24610 150485
24611 149672
24612 149672
24613 149672
24614 149672
24615 149672
24616 149672
24617 149672
24618 149672
24619 149672
24620 149672
24621 149088
24622 149088
24623 149088
24624 149088
24625 149088
24626 149088
24627 149088
24628 149088
24629 149088
24630 149088
24631 148404
24632 148404
24633 148404
24634 148404
24635 148404
24636 148404
24637 148404
24638 148404
24639 148404
24640 148404
24641 147315
24642 147315
24643 147315
24644 147315
24645 147315
24646 147315
24647 147315
24648 147315
24649 147315
24650 147315
24651 146234
24652 146234
24653 146234
24654 146234
24655 146234
24656 146234
24657 146234
24658 146234
24659 146234
24660 146234
24661 144727
24662 144727
24663 144727
24664 144727
24665 144727
24666 144727
24667 144727
24668 144727
24669 144727
24670 144727
24671 143185
24672 143185
24673 143185
24674 143185
24675 143185
24676 143185
24677 143185
24678 143185
24679 143185
24680 143185
24681 141617
24682 141617
24683 141617
24684 141617
24685 141617
24686 141617
24687 141617
24688 141617
24689 141617
24690 141617
24691 139952
24692 139952
24693 139952
24694 139952
24695 139952
24696 139952
24697 139952
24698 139952
24699 139952
24700 139952
24701 138376
24702 138376
24703 138376
24704 138376
24705 138376
24706 138376
24707 138376
24708 138376
24709 138376
24710 138376
24711 136508
24712 136508
24713 136508
24714 136508
24715 136508
24716 136508
24717 136508
24718 136508
24719 136508
24720 136508
24721 134631
24722 134631
24723 134631
24724 134631
24725 134631
24726 134631
24727 134631
24728 134631
24729 134631
24730 134631
24731 132803
24732 132803
24733 132803
24734 132803
24735 132803
24736 132803
24737 132803
24738 132803
24739 132803
24740 132803
24741 131182
24742 131182
24743 131182
24744 131182
24745 131182
24746 131182
24747 131182
24748 131182
24749 131182
24750 131182
24751 129429
24752 129429
24753 129429
24754 129429
24755 129429
24756 129429
24757 129429
24758 129429
24759 129429
24760 129429
24761 127832
24762 127832
24763 127832
24764 127832
24765 127832
24766 127832
24767 127832
24768 127832
24769 127832
24770 127832
24771 126193
24772 126193
24773 126193
24774 126193
24775 126193
24776 126193
24777 126193
24778 126193
24779 126193
24780 126193
24781 124966
24782 124966
24783 124966
24784 124966
24785 124966
24786 124966
24787 124966
24788 124966
24789 124966
24790 124966
24791 124077
24792 124077
24793 124077
24794 124077
24795 124077
24796 124077
24797 124077
24798 124077
24799 124077
24800 124077
24801 123585
24802 123585
24803 123585
24804 123585
24805 123585
24806 123585
24807 123585
24808 123585
24809 123585
24810 123585
24811 123241
24812 123241
24813 123241
24814 123241
24815 123241
24816 123241
24817 123241
24818 123241
24819 123241
24820 123241
24821 122847
24822 122847
24823 122847
24824 122847
24825 122847
24826 122847
24827 122847
24828 122847
24829 122847
24830 122847
24831 122464
24832 122464
24833 122464
24834 122464
24835 122464
24836 122464
24837 122464
24838 122464
24839 122464
24840 122464
24841 122513
24842 122513
24843 122513
24844 122513
24845 122513
24846 122513
24847 122513
24848 122513
24849 122513
24850 122513
24851 122509
24852 122509
24853 122509
24854 122509
24855 122509
24856 122509
24857 122509
24858 122509
24859 122509
24860 122509
24861 122746
24862 122746
24863 122746
24864 122746
24865 122746
24866 122746
24867 122746
24868 122746
24869 122746
24870 122746
24871 123049
24872 123049
24873 123049
24874 123049
24875 123049
24876 123049
24877 123049
24878 123049
24879 123049
24880 123049
24881 123636
24882 123636
24883 123636
24884 123636
24885 123636
24886 123636
24887 123636
24888 123636
24889 123636
24890 123636
24891 124660
24892 124660
24893 124660
24894 124660
24895 124660
24896 124660
24897 124660
24898 124660
24899 124660
24900 124660
24901 125708
24902 125708
24903 125708
24904 125708
24905 125708
24906 125708
24907 125708
24908 125708
24909 125708
24910 125708
24911 126744
24912 126744
24913 126744
24914 126744
24915 126744
24916 126744
24917 126744
24918 126744
24919 126744
24920 126744
24921 127566
24922 127566
24923 127566
24924 127566
24925 127566
24926 127566
24927 127566
24928 127566
24929 127566
24930 127566
24931 128216
24932 128216
24933 128216
24934 128216
24935 128216
24936 128216
24937 128216
24938 128216
24939 128216
24940 128216
24941 128624
24942 128624
24943 128624
24944 128624
24945 128624
24946 128624
24947 128624
24948 128624
24949 128624
24950 128624
24951 129456
24952 129456
24953 129456
24954 129456
24955 129456
24956 129456
24957 129456
24958 129456
24959 129456
24960 129456
24961 130453
24962 130453
24963 130453
24964 130453
24965 130453
24966 130453
24967 130453
24968 130453
24969 130453
24970 130453
24971 131691
24972 131691
24973 131691
24974 131691
24975 131691
24976 131691
24977 131691
24978 131691
24979 131691
24980 131691
24981 132900
24982 132900
24983 132900
24984 132900
24985 132900
24986 132900
24987 132900
24988 132900
24989 132900
24990 132900
24991 134206
24992 134206
24993 134206
24994 134206
24995 134206
24996 134206
24997 134206
24998 134206
24999 134206
25000 134206
25001 135058
25002 135058
25003 135058
25004 135058
25005 135058
25006 135058
25007 135058
25008 135058
25009 135058
25010 135058
25011 135565
25012 135565
25013 135565
25014 135565
25015 135565
25016 135565
25017 135565
25018 135565
25019 135565
25020 135565
25021 136011
25022 136011
25023 136011
25024 136011
25025 136011
25026 136011
25027 136011
25028 136011
25029 136011
25030 136011
25031 136721
25032 136721
25033 136721
25034 136721
25035 136721
25036 136721
25037 136721
25038 136721
25039 136721
25040 136721
25041 137148
25042 137148
25043 137148
25044 137148
25045 137148
25046 137148
25047 137148
25048 137148
25049 137148
25050 137148
25051 137664
25052 137664
25053 137664
25054 137664
25055 137664
25056 137664
25057 137664
25058 137664
25059 137664
25060 137664
25061 138172
25062 138172
25063 138172
25064 138172
25065 138172
25066 138172
25067 138172
25068 138172
25069 138172
25070 138172
25071 138783
25072 138783
25073 138783
25074 138783
25075 138783
25076 138783
25077 138783
25078 138783
25079 138783
25080 138783
25081 138999
25082 138999
25083 138999
25084 138999
25085 138999
25086 138999
25087 138999
25088 138999
25089 138999
25090 138999
25091 138802
25092 138802
25093 138802
25094 138802
25095 138802
25096 138802
25097 138802
25098 138802
25099 138802
25100 138802
25101 138760
25102 138760
25103 138760
25104 138760
25105 138760
25106 138760
25107 138760
25108 138760
25109 138760
25110 138760
25111 138929
25112 138929
25113 138929
25114 138929
25115 138929
25116 138929
25117 138929
25118 138929
25119 138929
25120 138929
25121 139358
25122 139358
25123 139358
25124 139358
25125 139358
25126 139358
25127 139358
25128 139358
25129 139358
25130 139358
25131 140006
25132 140006
25133 140006
25134 140006
25135 140006
25136 140006
25137 140006
25138 140006
25139 140006
25140 140006
25141 140751
25142 140751
25143 140751
25144 140751
25145 140751
25146 140751
25147 140751
25148 140751
25149 140751
25150 140751
25151 141154
25152 141154
25153 141154
25154 141154
25155 141154
25156 141154
25157 141154
25158 141154
25159 141154
25160 141154
25161 141499
25162 141499
25163 141499
25164 141499
25165 141499
25166 141499
25167 141499
25168 141499
25169 141499
25170 141499
25171 142004
25172 142004
25173 142004
25174 142004
25175 142004
25176 142004
25177 142004
25178 142004
25179 142004
25180 142004
25181 143010
25182 143010
25183 143010
25184 143010
25185 143010
25186 143010
25187 143010
25188 143010
25189 143010
25190 143010
25191 144077
25192 144077
25193 144077
25194 144077
25195 144077
25196 144077
25197 144077
25198 144077
25199 144077
25200 144077
25201 145497
25202 145497
25203 145497
25204 145497
25205 145497
25206 145497
25207 145497
25208 145497
25209 145497
25210 145497
25211 147163
25212 147163
25213 147163
25214 147163
25215 147163
25216 147163
25217 147163
25218 147163
25219 147163
25220 147163
25221 148782
25222 148782
25223 148782
25224 148782
25225 148782
25226 148782
25227 148782
25228 148782
25229 148782
25230 148782
25231 150122
25232 150122
25233 150122
25234 150122
25235 150122
25236 150122
25237 150122
25238 150122
25239 150122
25240 150122
25241 151305
25242 151305
25243 151305
25244 151305
25245 151305
25246 151305
25247 151305
25248 151305
25249 151305
25250 151305
25251 152564
25252 152564
25253 152564
25254 152564
25255 152564
25256 152564
25257 152564
25258 152564
25259 152564
25260 152564
25261 153822
25262 153822
25263 153822
25264 153822
25265 153822
25266 153822
25267 153822
25268 153822
25269 153822
25270 153822
25271 154718
25272 154718
25273 154718
25274 154718
25275 154718
25276 154718
25277 154718
25278 154718
25279 154718
25280 154718
25281 155845
25282 155845
25283 155845
25284 155845
25285 155845
25286 155845
25287 155845
25288 155845
25289 155845
25290 155845
25291 157208
25292 157208
25293 157208
25294 157208
25295 157208
25296 157208
25297 157208
25298 157208
25299 157208
25300 157208
25301 158369
25302 158369
25303 158369
25304 158369
25305 158369
25306 158369
25307 158369
25308 158369
25309 158369
25310 158369
25311 159548
25312 159548
25313 159548
25314 159548
25315 159548
25316 159548
25317 159548
25318 159548
25319 159548
25320 159548
25321 160543
25322 160543
25323 160543
25324 160543
25325 160543
25326 160543
25327 160543
25328 160543
25329 160543
25330 160543
25331 161263
25332 161263
25333 161263
25334 161263
25335 161263
25336 161263
25337 161263
25338 161263
25339 161263
25340 161263
25341 161853
25342 161853
25343 161853
25344 161853
25345 161853
25346 161853
25347 161853
25348 161853
25349 161853
25350 161853
25351 162588
25352 162588
25353 162588
25354 162588
25355 162588
25356 162588
25357 162588
25358 162588
25359 162588
25360 162588
25361 162790
25362 162790
25363 162790
25364 162790
25365 162790
25366 162790
25367 162790
25368 162790
25369 162790
25370 162790
25371 162493
25372 162493
25373 162493
25374 162493
25375 162493
25376 162493
25377 162493
25378 162493
25379 162493
25380 162493
25381 161622
25382 161622
25383 161622
25384 161622
25385 161622
25386 161622
25387 161622
25388 161622
25389 161622
25390 161622
25391 160384
25392 160384
25393 160384
25394 160384
25395 160384
25396 160384
25397 160384
25398 160384
25399 160384
25400 160384
25401 159016
25402 159016
25403 159016
25404 159016
25405 159016
25406 159016
25407 159016
25408 159016
25409 159016
25410 159016
25411 157804
25412 157804
25413 157804
25414 157804
25415 157804
25416 157804
25417 157804
25418 157804
25419 157804
25420 157804
25421 156562
25422 156562
25423 156562
25424 156562
25425 156562
25426 156562
25427 156562
25428 156562
25429 156562
25430 156562
25431 155285
25432 155285
25433 155285
25434 155285
25435 155285
25436 155285
25437 155285
25438 155285
25439 155285
25440 155285
25441 154227
25442 154227
25443 154227
25444 154227
25445 154227
25446 154227
25447 154227
25448 154227
25449 154227
25450 154227
25451 152933
25452 152933
25453 152933
25454 152933
25455 152933
25456 152933
25457 152933
25458 152933
25459 152933
25460 152933
25461 151656
25462 151656
25463 151656
25464 151656
25465 151656
25466 151656
25467 151656
25468 151656
25469 151656
25470 151656
25471 150741
25472 150741
25473 150741
25474 150741
25475 150741
25476 150741
25477 150741
25478 150741
25479 150741
25480 150741
25481 149778
25482 149778
25483 149778
25484 149778
25485 149778
25486 149778
25487 149778
25488 149778
25489 149778
25490 149778
25491 148632
25492 148632
25493 148632
25494 148632
25495 148632
25496 148632
25497 148632
25498 148632
25499 148632
25500 148632
25501 147683
25502 147683
25503 147683
25504 147683
25505 147683
25506 147683
25507 147683
25508 147683
25509 147683
25510 147683
25511 146791
25512 146791
25513 146791
25514 146791
25515 146791
25516 146791
25517 146791
25518 146791
25519 146791
25520 146791
25521 145947
25522 145947
25523 145947
25524 145947
25525 145947
25526 145947
25527 145947
25528 145947
25529 145947
25530 145947
25531 145374
25532 145374
25533 145374
25534 145374
25535 145374
25536 145374
25537 145374
25538 145374
25539 145374
25540 145374
25541 145206
25542 145206
25543 145206
25544 145206
25545 145206
25546 145206
25547 145206
25548 145206
25549 145206
25550 145206
25551 144887
25552 144887
25553 144887
25554 144887
25555 144887
25556 144887
25557 144887
25558 144887
25559 144887
25560 144887
25561 145254
25562 145254
25563 145254
25564 145254
25565 145254
25566 145254
25567 145254
25568 145254
25569 145254
25570 145254
25571 146017
25572 146017
25573 146017
25574 146017
25575 146017
25576 146017
25577 146017
25578 146017
25579 146017
25580 146017
25581 146838
25582 146838
25583 146838
25584 146838
25585 146838
25586 146838
25587 146838
25588 146838
25589 146838
25590 146838
25591 147729
25592 147729
25593 147729
25594 147729
25595 147729
25596 147729
25597 147729
25598 147729
25599 147729
25600 147729
25601 148479
25602 148479
25603 148479
25604 148479
25605 148479
25606 148479
25607 148479
25608 148479
25609 148479
25610 148479
25611 149247
25612 149247
25613 149247
25614 149247
25615 149247
25616 149247
25617 149247
25618 149247
25619 149247
25620 149247
25621 150493
25622 150493
25623 150493
25624 150493
25625 150493
25626 150493
25627 150493
25628 150493
25629 150493
25630 150493
25631 151896
25632 151896
25633 151896
25634 151896
25635 151896
25636 151896
25637 151896
25638 151896
25639 151896
25640 151896
25641 153513
25642 153513
25643 153513
25644 153513
25645 153513
25646 153513
25647 153513
25648 153513
25649 153513
25650 153513
25651 155721
25652 155721
25653 155721
25654 155721
25655 155721
25656 155721
25657 155721
25658 155721
25659 155721
25660 155721
25661 158039
25662 158039
25663 158039
25664 158039
25665 158039
25666 158039
25667 158039
25668 158039
25669 158039
25670 158039
25671 160013
25672 160013
25673 160013
25674 160013
25675 160013
25676 160013
25677 160013
25678 160013
25679 160013
25680 160013
25681 161720
25682 161720
25683 161720
25684 161720
25685 161720
25686 161720
25687 161720
25688 161720
25689 161720
25690 161720
25691 163505
25692 163505
25693 163505
25694 163505
25695 163505
25696 163505
25697 163505
25698 163505
25699 163505
25700 163505
25701 165065
25702 165065
25703 165065
25704 165065
25705 165065
25706 165065
25707 165065
25708 165065
25709 165065
25710 165065
25711 166308
25712 166308
25713 166308
25714 166308
25715 166308
25716 166308
25717 166308
25718 166308
25719 166308
25720 166308
25721 167709
25722 167709
25723 167709
25724 167709
25725 167709
25726 167709
25727 167709
25728 167709
25729 167709
25730 167709
25731 168845
25732 168845
25733 168845
25734 168845
25735 168845
25736 168845
25737 168845
25738 168845
25739 168845
25740 168845
25741 169623
25742 169623
25743 169623
25744 169623
25745 169623
25746 169623
25747 169623
25748 169623
25749 169623
25750 169623
25751 170920
25752 170920
25753 170920
25754 170920
25755 170920
25756 170920
25757 170920
25758 170920
25759 170920
25760 170920
25761 171953
25762 171953
25763 171953
25764 171953
25765 171953
25766 171953
25767 171953
25768 171953
25769 171953
25770 171953
25771 172674
25772 172674
25773 172674
25774 172674
25775 172674
25776 172674
25777 172674
25778 172674
25779 172674
25780 172674
25781 173248
25782 173248
25783 173248
25784 173248
25785 173248
25786 173248
25787 173248
25788 173248
25789 173248
25790 173248
25791 173852
25792 173852
25793 173852
25794 173852
25795 173852
25796 173852
25797 173852
25798 173852
25799 173852
25800 173852
25801 174522
25802 174522
25803 174522
25804 174522
25805 174522
25806 174522
25807 174522
25808 174522
25809 174522
25810 174522
25811 175064
25812 175064
25813 175064
25814 175064
25815 175064
25816 175064
25817 175064
25818 175064
25819 175064
25820 175064
25821 174788
25822 174788
25823 174788
25824 174788
25825 174788
25826 174788
25827 174788
25828 174788
25829 174788
25830 174788
25831 174518
25832 174518
25833 174518
25834 174518
25835 174518
25836 174518
25837 174518
25838 174518
25839 174518
25840 174518
25841 173969
25842 173969
25843 173969
25844 173969
25845 173969
25846 173969
25847 173969
25848 173969
25849 173969
25850 173969
25851 172613
25852 172613
25853 172613
25854 172613
25855 172613
25856 172613
25857 172613
25858 172613
25859 172613
25860 172613
25861 171000
25862 171000
25863 171000
25864 171000
25865 171000
25866 171000
25867 171000
25868 171000
25869 171000
25870 171000
25871 169687
25872 169687
25873 169687
25874 169687
25875 169687
25876 169687
25877 169687
25878 169687
25879 169687
25880 169687
25881 168637
25882 168637
25883 168637
25884 168637
25885 168637
25886 168637
25887 168637
25888 168637
25889 168637
25890 168637
25891 167386
25892 167386
25893 167386
25894 167386
25895 167386
25896 167386
25897 167386
25898 167386
25899 167386
25900 167386
25901 165984
25902 165984
25903 165984
25904 165984
25905 165984
25906 165984
25907 165984
25908 165984
25909 165984
25910 165984
25911 164797
25912 164797
25913 164797
25914 164797
25915 164797
25916 164797
25917 164797
25918 164797
25919 164797
25920 164797
25921 163523
25922 163523
25923 163523
25924 163523
25925 163523
25926 163523
25927 163523
25928 163523
25929 163523
25930 163523
25931 162747
25932 162747
25933 162747
25934 162747
25935 162747
25936 162747
25937 162747
25938 162747
25939 162747
25940 162747
25941 161976
25942 161976
25943 161976
25944 161976
25945 161976
25946 161976
25947 161976
25948 161976
25949 161976
25950 161976
25951 160405
25952 160405
25953 160405
25954 160405
25955 160405
25956 160405
25957 160405
25958 160405
25959 160405
25960 160405
25961 158630
25962 158630
25963 158630
25964 158630
25965 158630
25966 158630
25967 158630
25968 158630
25969 158630
25970 158630
25971 156956
25972 156956
25973 156956
25974 156956
25975 156956
25976 156956
25977 156956
25978 156956
25979 156956
25980 156956
25981 155654
25982 155654
25983 155654
25984 155654
25985 155654
25986 155654
25987 155654
25988 155654
25989 155654
25990 155654
25991 154417
25992 154417
25993 154417
25994 154417
25995 154417
25996 154417
25997 154417
25998 154417
25999 154417
26000 154417
26001 153556
26002 153556
26003 153556
26004 153556
26005 153556
26006 153556
26007 153556
26008 153556
26009 153556
26010 153556
26011 152523
26012 152523
26013 152523
26014 152523
26015 152523
26016 152523
26017 152523
26018 152523
26019 152523
26020 152523
26021 151910
26022 151910
26023 151910
26024 151910
26025 151910
26026 151910
26027 151910
26028 151910
26029 151910
26030 151910
26031 151141
26032 151141
26033 151141
26034 151141
26035 151141
26036 151141
26037 151141
26038 151141
26039 151141
26040 151141
26041 150373
26042 150373
26043 150373
26044 150373
26045 150373
26046 150373
26047 150373
26048 150373
26049 150373
26050 150373
26051 150001
26052 150001
26053 150001
26054 150001
26055 150001
26056 150001
26057 150001
26058 150001
26059 150001
26060 150001
26061 149523
26062 149523
26063 149523
26064 149523
26065 149523
26066 149523
26067 149523
26068 149523
26069 149523
26070 149523
26071 148500
26072 148500
26073 148500
26074 148500
26075 148500
26076 148500
26077 148500
26078 148500
26079 148500
26080 148500
26081 147717
26082 147717
26083 147717
26084 147717
26085 147717
26086 147717
26087 147717
26088 147717
26089 147717
26090 147717
26091 147356
26092 147356
26093 147356
26094 147356
26095 147356
26096 147356
26097 147356
26098 147356
26099 147356
26100 147356
26101 147308
26102 147308
26103 147308
26104 147308
26105 147308
26106 147308
26107 147308
26108 147308
26109 147308
26110 147308
26111 147246
26112 147246
26113 147246
26114 147246
26115 147246
26116 147246
26117 147246
26118 147246
26119 147246
26120 147246
26121 146846
26122 146846
26123 146846
26124 146846
26125 146846
26126 146846
26127 146846
26128 146846
26129 146846
26130 146846
26131 145657
26132 145657
26133 145657
26134 145657
26135 145657
26136 145657
26137 145657
26138 145657
26139 145657
26140 145657
26141 144435
26142 144435
26143 144435
26144 144435
26145 144435
26146 144435
26147 144435
26148 144435
26149 144435
26150 144435
26151 143617
26152 143617
26153 143617
26154 143617
26155 143617
26156 143617
26157 143617
26158 143617
26159 143617
26160 143617
26161 142805
26162 142805
26163 142805
26164 142805
26165 142805
26166 142805
26167 142805
26168 142805
26169 142805
26170 142805
26171 142342
26172 142342
26173 142342
26174 142342
26175 142342
26176 142342
26177 142342
26178 142342
26179 142342
26180 142342
26181 141626
26182 141626
26183 141626
26184 141626
26185 141626
26186 141626
26187 141626
26188 141626
26189 141626
26190 141626
26191 140894
26192 140894
26193 140894
26194 140894
26195 140894
26196 140894
26197 140894
26198 140894
26199 140894
26200 140894
26201 139549
26202 139549
26203 139549
26204 139549
26205 139549
26206 139549
26207 139549
26208 139549
26209 139549
26210 139549
26211 138485
26212 138485
26213 138485
26214 138485
26215 138485
26216 138485
26217 138485
26218 138485
26219 138485
26220 138485
26221 137425
26222 137425
26223 137425
26224 137425
26225 137425
26226 137425
26227 137425
26228 137425
26229 137425
26230 137425
26231 136265
26232 136265
26233 136265
26234 136265
26235 136265
26236 136265
26237 136265
26238 136265
26239 136265
26240 136265
26241 135031
26242 135031
26243 135031
26244 135031
26245 135031
26246 135031
26247 135031
26248 135031
26249 135031
26250 135031
26251 133585
26252 133585
26253 133585
26254 133585
26255 133585
26256 133585
26257 133585
26258 133585
26259 133585
26260 133585
26261 132332
26262 132332
26263 132332
26264 132332
26265 132332
26266 132332
26267 132332
26268 132332
26269 132332
26270 132332
26271 131783
26272 131783
26273 131783
26274 131783
26275 131783
26276 131783
26277 131783
26278 131783
26279 131783
26280 131783
26281 130972
26282 130972
26283 130972
26284 130972
26285 130972
26286 130972
26287 130972
26288 130972
26289 130972
26290 130972
26291 129892
26292 129892
26293 129892
26294 129892
26295 129892
26296 129892
26297 129892
26298 129892
26299 129892
26300 129892
26301 128678
26302 128678
26303 128678
26304 128678
26305 128678
26306 128678
26307 128678
26308 128678
26309 128678
26310 128678
26311 127813
26312 127813
26313 127813
26314 127813
26315 127813
26316 127813
26317 127813
26318 127813
26319 127813
26320 127813
26321 127339
26322 127339
26323 127339
26324 127339
26325 127339
26326 127339
26327 127339
26328 127339
26329 127339
26330 127339
26331 127243
26332 127243
26333 127243
26334 127243
26335 127243
26336 127243
26337 127243
26338 127243
26339 127243
26340 127243
26341 127182
26342 127182
26343 127182
26344 127182
26345 127182
26346 127182
26347 127182
26348 127182
26349 127182
26350 127182
26351 127138
26352 127138
26353 127138
26354 127138
26355 127138
26356 127138
26357 127138
26358 127138
26359 127138
26360 127138
26361 127423
26362 127423
26363 127423
26364 127423
26365 127423
26366 127423
26367 127423
26368 127423
26369 127423
26370 127423
26371 127330
26372 127330
26373 127330
26374 127330
26375 127330
26376 127330
26377 127330
26378 127330
26379 127330
26380 127330
26381 127544
26382 127544
26383 127544
26384 127544
26385 127544
26386 127544
26387 127544
26388 127544
26389 127544
26390 127544
26391 127922
26392 127922
26393 127922
26394 127922
26395 127922
26396 127922
26397 127922
26398 127922
26399 127922
26400 127922
26401 128684
26402 128684
26403 128684
26404 128684
26405 128684
26406 128684
26407 128684
26408 128684
26409 128684
26410 128684
26411 129251
26412 129251
26413 129251
26414 129251
26415 129251
26416 129251
26417 129251
26418 129251
26419 129251
26420 129251
26421 130036
26422 130036
26423 130036
26424 130036
26425 130036
26426 130036
26427 130036
26428 130036
26429 130036
26430 130036
26431 131165
26432 131165
26433 131165
26434 131165
26435 131165
26436 131165
26437 131165
26438 131165
26439 131165
26440 131165
26441 132602
26442 132602
26443 132602
26444 132602
26445 132602
26446 132602
26447 132602
26448 132602
26449 132602
26450 132602
26451 134370
26452 134370
26453 134370
26454 134370
26455 134370
26456 134370
26457 134370
26458 134370
26459 134370
26460 134370
26461 136131
26462 136131
26463 136131
26464 136131
26465 136131
26466 136131
26467 136131
26468 136131
26469 136131
26470 136131
26471 137337
26472 137337
26473 137337
26474 137337
26475 137337
26476 137337
26477 137337
26478 137337
26479 137337
26480 137337
26481 138574
26482 138574
26483 138574
26484 138574
26485 138574
26486 138574
26487 138574
26488 138574
26489 138574
26490 138574
26491 139865
26492 139865
26493 139865
26494 139865
26495 139865
26496 139865
26497 139865
26498 139865
26499 139865
26500 139865
26501 141242
26502 141242
26503 141242
26504 141242
26505 141242
26506 141242
26507 141242
26508 141242
26509 141242
26510 141242
26511 142016
26512 142016
26513 142016
26514 142016
26515 142016
26516 142016
26517 142016
26518 142016
26519 142016
26520 142016
26521 142740
26522 142740
26523 142740
26524 142740
26525 142740
26526 142740
26527 142740
26528 142740
26529 142740
26530 142740
26531 143744
26532 143744
26533 143744
26534 143744
26535 143744
26536 143744
26537 143744
26538 143744
26539 143744
26540 143744
26541 144941
26542 144941
26543 144941
26544 144941
26545 144941
26546 144941
26547 144941
26548 144941
26549 144941
26550 144941
26551 146266
26552 146266
26553 146266
26554 146266
26555 146266
26556 146266
26557 146266
26558 146266
26559 146266
26560 146266
26561 147321
26562 147321
26563 147321
26564 147321
26565 147321
26566 147321
26567 147321
26568 147321
26569 147321
26570 147321
26571 148425
26572 148425
26573 148425
26574 148425
26575 148425
26576 148425
26577 148425
26578 148425
26579 148425
26580 148425
26581 149319
26582 149319
26583 149319
26584 149319
26585 149319
26586 149319
26587 149319
26588 149319
26589 149319
26590 149319
26591 150177
26592 150177
26593 150177
26594 150177
26595 150177
26596 150177
26597 150177
26598 150177
26599 150177
26600 150177
26601 151117
26602 151117
26603 151117
26604 151117
26605 151117
26606 151117
26607 151117
26608 151117
26609 151117
26610 151117
26611 152236
26612 152236
26613 152236
26614 152236
26615 152236
26616 152236
26617 152236
26618 152236
26619 152236
26620 152236
26621 152947
26622 152947
26623 152947
26624 152947
26625 152947
26626 152947
26627 152947
26628 152947
26629 152947
26630 152947
26631 153450
26632 153450
26633 153450
26634 153450
26635 153450
26636 153450
26637 153450
26638 153450
26639 153450
26640 153450
26641 153789
26642 153789
26643 153789
26644 153789
26645 153789
26646 153789
26647 153789
26648 153789
26649 153789
26650 153789
26651 153950
26652 153950
26653 153950
26654 153950
26655 153950
26656 153950
26657 153950
26658 153950
26659 153950
26660 153950
26661 154463
26662 154463
26663 154463
26664 154463
26665 154463
26666 154463
26667 154463
26668 154463
26669 154463
26670 154463
26671 155244
26672 155244
26673 155244
26674 155244
26675 155244
26676 155244
26677 155244
26678 155244
26679 155244
26680 155244
26681 155958
26682 155958
26683 155958
26684 155958
26685 155958
26686 155958
26687 155958
26688 155958
26689 155958
26690 155958
26691 156754
26692 156754
26693 156754
26694 156754
26695 156754
26696 156754
26697 156754
26698 156754
26699 156754
26700 156754
26701 157532
26702 157532
26703 157532
26704 157532
26705 157532
26706 157532
26707 157532
26708 157532
26709 157532
26710 157532
26711 158730
26712 158730
26713 158730
26714 158730
26715 158730
26716 158730
26717 158730
26718 158730
26719 158730
26720 158730
26721 159987
26722 159987
26723 159987
26724 159987
26725 159987
26726 159987
26727 159987
26728 159987
26729 159987
26730 159987
26731 160777
26732 160777
26733 160777
26734 160777
26735 160777
26736 160777
26737 160777
26738 160777
26739 160777
26740 160777
26741 161425
26742 161425
26743 161425
26744 161425
26745 161425
26746 161425
26747 161425
26748 161425
26749 161425
26750 161425
26751 161970
26752 161970
26753 161970
26754 161970
26755 161970
26756 161970
26757 161970
26758 161970
26759 161970
26760 161970
26761 162819
26762 162819
26763 162819
26764 162819
26765 162819
26766 162819
26767 162819
26768 162819
26769 162819
26770 162819
26771 163789
26772 163789
26773 163789
26774 163789
26775 163789
26776 163789
26777 163789
26778 163789
26779 163789
26780 163789
26781 164810
26782 164810
26783 164810
26784 164810
26785 164810
26786 164810
26787 164810
26788 164810
26789 164810
26790 164810
26791 165901
26792 165901
26793 165901
26794 165901
26795 165901
26796 165901
26797 165901
26798 165901
26799 165901
26800 165901
26801 166600
26802 166600
26803 166600
26804 166600
26805 166600
26806 166600
26807 166600
26808 166600
26809 166600
26810 166600
26811 166989
26812 166989
26813 166989
26814 166989
26815 166989
26816 166989
26817 166989
26818 166989
26819 166989
26820 166989
26821 167552
26822 167552
26823 167552
26824 167552
26825 167552
26826 167552
26827 167552
26828 167552
26829 167552
26830 167552
26831 168411
26832 168411
26833 168411
26834 168411
26835 168411
26836 168411
26837 168411
26838 168411
26839 168411
26840 168411
26841 169309
26842 169309
26843 169309
26844 169309
26845 169309
26846 169309
26847 169309
26848 169309
26849 169309
26850 169309
26851 170416
26852 170416
26853 170416
26854 170416
26855 170416
26856 170416
26857 170416
26858 170416
26859 170416
26860 170416
26861 171129
26862 171129
26863 171129
26864 171129
26865 171129
26866 171129
26867 171129
26868 171129
26869 171129
26870 171129
26871 172061
26872 172061
26873 172061
26874 172061
26875 172061
26876 172061
26877 172061
26878 172061
26879 172061
26880 172061
26881 172915
26882 172915
26883 172915
26884 172915
26885 172915
26886 172915
26887 172915
26888 172915
26889 172915
26890 172915
26891 173536
26892 173536
26893 173536
26894 173536
26895 173536
26896 173536
26897 173536
26898 173536
26899 173536
26900 173536
26901 174151
26902 174151
26903 174151
26904 174151
26905 174151
26906 174151
26907 174151
26908 174151
26909 174151
26910 174151
26911 174389
26912 174389
26913 174389
26914 174389
26915 174389
26916 174389
26917 174389
26918 174389
26919 174389
26920 174389
26921 174563
26922 174563
26923 174563
26924 174563
26925 174563
26926 174563
26927 174563
26928 174563
26929 174563
26930 174563
26931 175220
26932 175220
26933 175220
26934 175220
26935 175220
26936 175220
26937 175220
26938 175220
26939 175220
26940 175220
26941 176025
26942 176025
26943 176025
26944 176025
26945 176025
26946 176025
26947 176025
26948 176025
26949 176025
26950 176025
26951 176705
26952 176705
26953 176705
26954 176705
26955 176705
26956 176705
26957 176705
26958 176705
26959 176705
26960 176705
26961 176895
26962 176895
26963 176895
26964 176895
26965 176895
26966 176895
26967 176895
26968 176895
26969 176895
26970 176895
26971 176907
26972 176907
26973 176907
26974 176907
26975 176907
26976 176907
26977 176907
26978 176907
26979 176907
26980 176907
26981 176799
26982 176799
26983 176799
26984 176799
26985 176799
26986 176799
26987 176799
26988 176799
26989 176799
26990 176799
26991 176332
26992 176332
26993 176332
26994 176332
26995 176332
26996 176332
26997 176332
26998 176332
26999 176332
27000 176332
27001 176487
27002 176487
27003 176487
27004 176487
27005 176487
27006 176487
27007 176487
27008 176487
27009 176487
27010 176487
27011 177125
27012 177125
27013 177125
27014 177125
27015 177125
27016 177125
27017 177125
27018 177125
27019 177125
27020 177125
27021 177548
27022 177548
27023 177548
27024 177548
27025 177548
27026 177548
27027 177548
27028 177548
27029 177548
27030 177548
27031 177460
27032 177460
27033 177460
27034 177460
27035 177460
27036 177460
27037 177460
27038 177460
27039 177460
27040 177460
27041 177052
27042 177052
27043 177052
27044 177052
27045 177052
27046 177052
27047 177052
27048 177052
27049 177052
27050 177052
27051 176376
27052 176376
27053 176376
27054 176376
27055 176376
27056 176376
27057 176376
27058 176376
27059 176376
27060 176376
27061 175947
27062 175947
27063 175947
27064 175947
27065 175947
27066 175947
27067 175947
27068 175947
27069 175947
27070 175947
27071 175154
27072 175154
27073 175154
27074 175154
27075 175154
27076 175154
27077 175154
27078 175154
27079 175154
27080 175154
27081 174509
27082 174509
27083 174509
27084 174509
27085 174509
27086 174509
27087 174509
27088 174509
27089 174509
27090 174509
27091 174364
27092 174364
27093 174364
27094 174364
27095 174364
27096 174364
27097 174364
27098 174364
27099 174364
27100 174364
27101 174341
27102 174341
27103 174341
27104 174341
27105 174341
27106 174341
27107 174341
27108 174341
27109 174341
27110 174341
27111 174412
27112 174412
27113 174412
27114 174412
27115 174412
27116 174412
27117 174412
27118 174412
27119 174412
27120 174412
27121 174350
27122 174350
27123 174350
27124 174350
27125 174350
27126 174350
27127 174350
27128 174350
27129 174350
27130 174350
27131 173976
27132 173976
27133 173976
27134 173976
27135 173976
27136 173976
27137 173976
27138 173976
27139 173976
27140 173976
27141 173200
27142 173200
27143 173200
27144 173200
27145 173200
27146 173200
27147 173200
27148 173200
27149 173200
27150 173200
27151 172620
27152 172620
27153 172620
27154 172620
27155 172620
27156 172620
27157 172620
27158 172620
27159 172620
27160 172620
27161 172734
27162 172734
27163 172734
27164 172734
27165 172734
27166 172734
27167 172734
27168 172734
27169 172734
27170 172734
27171 172875
27172 172875
27173 172875
27174 172875
27175 172875
27176 172875
27177 172875
27178 172875
27179 172875
27180 172875
27181 173059
27182 173059
27183 173059
27184 173059
27185 173059
27186 173059
27187 173059
27188 173059
27189 173059
27190 173059
27191 173421
27192 173421
27193 173421
27194 173421
27195 173421
27196 173421
27197 173421
27198 173421
27199 173421
27200 173421
27201 173470
27202 173470
27203 173470
27204 173470
27205 173470
27206 173470
27207 173470
27208 173470
27209 173470
27210 173470
27211 173104
27212 173104
27213 173104
27214 173104
27215 173104
27216 173104
27217 173104
27218 173104
27219 173104
27220 173104
27221 173162
27222 173162
27223 173162
27224 173162
27225 173162
27226 173162
27227 173162
27228 173162
27229 173162
27230 173162
27231 173608
27232 173608
27233 173608
27234 173608
27235 173608
27236 173608
27237 173608
27238 173608
27239 173608
27240 173608
27241 174360
27242 174360
27243 174360
27244 174360
27245 174360
27246 174360
27247 174360
27248 174360
27249 174360
27250 174360
27251 175327
27252 175327
27253 175327
27254 175327
27255 175327
27256 175327
27257 175327
27258 175327
27259 175327
27260 175327
27261 176040
27262 176040
27263 176040
27264 176040
27265 176040
27266 176040
27267 176040
27268 176040
27269 176040
27270 176040
27271 177099
27272 177099
27273 177099
27274 177099
27275 177099
27276 177099
27277 177099
27278 177099
27279 177099
27280 177099
27281 178438
27282 178438
27283 178438
27284 178438
27285 178438
27286 178438
27287 178438
27288 178438
27289 178438
27290 178438
27291 179153
27292 179153
27293 179153
27294 179153
27295 179153
27296 179153
27297 179153
27298 179153
27299 179153
27300 179153
27301 179608
27302 179608
27303 179608
27304 179608
27305 179608
27306 179608
27307 179608
27308 179608
27309 179608
27310 179608
27311 180085
27312 180085
27313 180085
27314 180085
27315 180085
27316 180085
27317 180085
27318 180085
27319 180085
27320 180085
27321 180582
27322 180582
27323 180582
27324 180582
27325 180582
27326 180582
27327 180582
27328 180582
27329 180582
27330 180582
27331 180955
27332 180955
27333 180955
27334 180955
27335 180955
27336 180955
27337 180955
27338 180955
27339 180955
27340 180955
27341 181967
27342 181967
27343 181967
27344 181967
27345 181967
27346 181967
27347 181967
27348 181967
27349 181967
27350 181967
27351 182767
27352 182767
27353 182767
27354 182767
27355 182767
27356 182767
27357 182767
27358 182767
27359 182767
27360 182767
27361 183007
27362 183007
27363 183007
27364 183007
27365 183007
27366 183007
27367 183007
27368 183007
27369 183007
27370 183007
27371 183430
27372 183430
27373 183430
27374 183430
27375 183430
27376 183430
27377 183430
27378 183430
27379 183430
27380 183430
27381 183920
27382 183920
27383 183920
27384 183920
27385 183920
27386 183920
27387 183920
27388 183920
27389 183920
27390 183920
27391 184211
27392 184211
27393 184211
27394 184211
27395 184211
27396 184211
27397 184211
27398 184211
27399 184211
27400 184211
27401 183896
27402 183896
27403 183896
27404 183896
27405 183896
27406 183896
27407 183896
27408 183896
27409 183896
27410 183896
27411 183581
27412 183581
27413 183581
27414 183581
27415 183581
27416 183581
27417 183581
27418 183581
27419 183581
27420 183581
27421 182971
27422 182971
27423 182971
27424 182971
27425 182971
27426 182971
27427 182971
27428 182971
27429 182971
27430 182971
27431 182217
27432 182217
27433 182217
27434 182217
27435 182217
27436 182217
27437 182217
27438 182217
27439 182217
27440 182217
27441 181508
27442 181508
27443 181508
27444 181508
27445 181508
27446 181508
27447 181508
27448 181508
27449 181508
27450 181508
27451 180470
27452 180470
27453 180470
27454 180470
27455 180470
27456 180470
27457 180470
27458 180470
27459 180470
27460 180470
27461 179182
27462 179182
27463 179182
27464 179182
27465 179182
27466 179182
27467 179182
27468 179182
27469 179182
27470 179182
27471 177575
27472 177575
27473 177575
27474 177575
27475 177575
27476 177575
27477 177575
27478 177575
27479 177575
27480 177575
27481 175726
27482 175726
27483 175726
27484 175726
27485 175726
27486 175726
27487 175726
27488 175726
27489 175726
27490 175726
27491 174471
27492 174471
27493 174471
27494 174471
27495 174471
27496 174471
27497 174471
27498 174471
27499 174471
27500 174471
27501 173524
27502 173524
27503 173524
27504 173524
27505 173524
27506 173524
27507 173524
27508 173524
27509 173524
27510 173524
27511 172725
27512 172725
27513 172725
27514 172725
27515 172725
27516 172725
27517 172725
27518 172725
27519 172725
27520 172725
27521 171910
27522 171910
27523 171910
27524 171910
27525 171910
27526 171910
27527 171910
27528 171910
27529 171910
27530 171910
27531 171176
27532 171176
27533 171176
27534 171176
27535 171176
27536 171176
27537 171176
27538 171176
27539 171176
27540 171176
27541 169637
27542 169637
27543 169637
27544 169637
27545 169637
27546 169637
27547 169637
27548 169637
27549 169637
27550 169637
27551 168894
27552 168894
27553 168894
27554 168894
27555 168894
27556 168894
27557 168894
27558 168894
27559 168894
27560 168894
27561 168779
27562 168779
27563 168779
27564 168779
27565 168779
27566 168779
27567 168779
27568 168779
27569 168779
27570 168779
27571 169060
27572 169060
27573 169060
27574 169060
27575 169060
27576 169060
27577 169060
27578 169060
27579 169060
27580 169060
27581 169239
27582 169239
27583 169239
27584 169239
27585 169239
27586 169239
27587 169239
27588 169239
27589 169239
27590 169239
27591 169584
27592 169584
27593 169584
27594 169584
27595 169584
27596 169584
27597 169584
27598 169584
27599 169584
27600 169584
27601 170493
27602 170493
27603 170493
27604 170493
27605 170493
27606 170493
27607 170493
27608 170493
27609 170493
27610 170493
27611 171646
27612 171646
27613 171646
27614 171646
27615 171646
27616 171646
27617 171646
27618 171646
27619 171646
27620 171646
27621 173104
27622 173104
27623 173104
27624 173104
27625 173104
27626 173104
27627 173104
27628 173104
27629 173104
27630 173104
27631 174541
27632 174541
27633 174541
27634 174541
27635 174541
27636 174541
27637 174541
27638 174541
27639 174541
27640 174541
27641 175729
27642 175729
27643 175729
27644 175729
27645 175729
27646 175729
27647 175729
27648 175729
27649 175729
27650 175729
27651 177128
27652 177128
27653 177128
27654 177128
27655 177128
27656 177128
27657 177128
27658 177128
27659 177128
27660 177128
27661 178749
27662 178749
27663 178749
27664 178749
27665 178749
27666 178749
27667 178749
27668 178749
27669 178749
27670 178749
27671 180424
27672 180424
27673 180424
27674 180424
27675 180424
27676 180424
27677 180424
27678 180424
27679 180424
27680 180424
27681 181777
27682 181777
27683 181777
27684 181777
27685 181777
27686 181777
27687 181777
27688 181777
27689 181777
27690 181777
27691 182485
27692 182485
27693 182485
27694 182485
27695 182485
27696 182485
27697 182485
27698 182485
27699 182485
27700 182485
27701 182661
27702 182661
27703 182661
27704 182661
27705 182661
27706 182661
27707 182661
27708 182661
27709 182661
27710 182661
27711 182879
27712 182879
27713 182879
27714 182879
27715 182879
27716 182879
27717 182879
27718 182879
27719 182879
27720 182879
27721 183768
27722 183768
27723 183768
27724 183768
27725 183768
27726 183768
27727 183768
27728 183768
27729 183768
27730 183768
27731 184665
27732 184665
27733 184665
27734 184665
27735 184665
27736 184665
27737 184665
27738 184665
27739 184665
27740 184665
27741 186015
27742 186015
27743 186015
27744 186015
27745 186015
27746 186015
27747 186015
27748 186015
27749 186015
27750 186015
27751 185914
27752 185914
27753 185914
27754 185914
27755 185914
27756 185914
27757 185914
27758 185914
27759 185914
27760 185914
27761 184764
27762 184764
27763 184764
27764 184764
27765 184764
27766 184764
27767 184764
27768 184764
27769 184764
27770 184764
27771 182870
27772 182870
27773 182870
27774 182870
27775 182870
27776 182870
27777 182870
27778 182870
27779 182870
27780 182870
27781 181026
27782 181026
27783 181026
27784 181026
27785 181026
27786 181026
27787 181026
27788 181026
27789 181026
27790 181026
27791 179502
27792 179502
27793 179502
27794 179502
27795 179502
27796 179502
27797 179502
27798 179502
27799 179502
27800 179502
27801 178142
27802 178142
27803 178142
27804 178142
27805 178142
27806 178142
27807 178142
27808 178142
27809 178142
27810 178142
27811 176539
27812 176539
27813 176539
27814 176539
27815 176539
27816 176539
27817 176539
27818 176539
27819 176539
27820 176539
27821 174645
27822 174645
27823 174645
27824 174645
27825 174645
27826 174645
27827 174645
27828 174645
27829 174645
27830 174645
27831 172690
27832 172690
27833 172690
27834 172690
27835 172690
27836 172690
27837 172690
27838 172690
27839 172690
27840 172690
27841 171053
27842 171053
27843 171053
27844 171053
27845 171053
27846 171053
27847 171053
27848 171053
27849 171053
27850 171053
27851 169382
27852 169382
27853 169382
27854 169382
27855 169382
27856 169382
27857 169382
27858 169382
27859 169382
27860 169382
27861 167896
27862 167896
27863 167896
27864 167896
27865 167896
27866 167896
27867 167896
27868 167896
27869 167896
27870 167896
27871 166422
27872 166422
27873 166422
27874 166422
27875 166422
27876 166422
27877 166422
27878 166422
27879 166422
27880 166422
27881 165049
27882 165049
27883 165049
27884 165049
27885 165049
27886 165049
27887 165049
27888 165049
27889 165049
27890 165049
27891 163906
27892 163906
27893 163906
27894 163906
27895 163906
27896 163906
27897 163906
27898 163906
27899 163906
27900 163906
27901 163236
27902 163236
27903 163236
27904 163236
27905 163236
27906 163236
27907 163236
27908 163236
27909 163236
27910 163236
27911 162431
27912 162431
27913 162431
27914 162431
27915 162431
27916 162431
27917 162431
27918 162431
27919 162431
27920 162431
27921 160493
27922 160493
27923 160493
27924 160493
27925 160493
27926 160493
27927 160493
27928 160493
27929 160493
27930 160493
27931 158731
27932 158731
27933 158731
27934 158731
27935 158731
27936 158731
27937 158731
27938 158731
27939 158731
27940 158731
27941 157156
27942 157156
27943 157156
27944 157156
27945 157156
27946 157156
27947 157156
27948 157156
27949 157156
27950 157156
27951 156357
27952 156357
27953 156357
27954 156357
27955 156357
27956 156357
27957 156357
27958 156357
27959 156357
27960 156357
27961 156082
27962 156082
27963 156082
27964 156082
27965 156082
27966 156082
27967 156082
27968 156082
27969 156082
27970 156082
27971 155648
27972 155648
27973 155648
27974 155648
27975 155648
27976 155648
27977 155648
27978 155648
27979 155648
27980 155648
27981 155067
27982 155067
27983 155067
27984 155067
27985 155067
27986 155067
27987 155067
27988 155067
27989 155067
27990 155067
27991 153897
27992 153897
27993 153897
27994 153897
27995 153897
27996 153897
27997 153897
27998 153897
27999 153897
28000 153897
28001 152381
28002 152381
28003 152381
28004 152381
28005 152381
28006 152381
28007 152381
28008 152381
28009 152381
28010 152381
28011 151157
28012 151157
28013 151157
28014 151157
28015 151157
28016 151157
28017 151157
28018 151157
28019 151157
28020 151157
28021 150135
28022 150135
28023 150135
28024 150135
28025 150135
28026 150135
28027 150135
28028 150135
28029 150135
28030 150135
28031 149088
28032 149088
28033 149088
28034 149088
28035 149088
28036 149088
28037 149088
28038 149088
28039 149088
28040 149088
28041 147711
28042 147711
28043 147711
28044 147711
28045 147711
28046 147711
28047 147711
28048 147711
28049 147711
28050 147711
28051 146323
28052 146323
28053 146323
28054 146323
28055 146323
28056 146323
28057 146323
28058 146323
28059 146323
28060 146323
28061 144846
28062 144846
28063 144846
28064 144846
28065 144846
28066 144846
28067 144846
28068 144846
28069 144846
28070 144846
28071 143247
28072 143247
28073 143247
28074 143247
28075 143247
28076 143247
28077 143247
28078 143247
28079 143247
28080 143247
28081 141716
28082 141716
28083 141716
28084 141716
28085 141716
28086 141716
28087 141716
28088 141716
28089 141716
28090 141716
28091 140209
28092 140209
28093 140209
28094 140209
28095 140209
28096 140209
28097 140209
28098 140209
28099 140209
28100 140209
28101 138468
28102 138468
28103 138468
28104 138468
28105 138468
28106 138468
28107 138468
28108 138468
28109 138468
28110 138468
28111 136666
28112 136666
28113 136666
28114 136666
28115 136666
28116 136666
28117 136666
28118 136666
28119 136666
28120 136666
28121 135441
28122 135441
28123 135441
28124 135441
28125 135441
28126 135441
28127 135441
28128 135441
28129 135441
28130 135441
28131 134247
28132 134247
28133 134247
28134 134247
28135 134247
28136 134247
28137 134247
28138 134247
28139 134247
28140 134247
28141 132628
28142 132628
28143 132628
28144 132628
28145 132628
28146 132628
28147 132628
28148 132628
28149 132628
28150 132628
28151 130935
28152 130935
28153 130935
28154 130935
28155 130935
28156 130935
28157 130935
28158 130935
28159 130935
28160 130935
28161 129322
28162 129322
28163 129322
28164 129322
28165 129322
28166 129322
28167 129322
28168 129322
28169 129322
28170 129322
28171 128245
28172 128245
28173 128245
28174 128245
28175 128245
28176 128245
28177 128245
28178 128245
28179 128245
28180 128245
28181 127391
28182 127391
28183 127391
28184 127391
28185 127391
28186 127391
28187 127391
28188 127391
28189 127391
28190 127391
28191 126726
28192 126726
28193 126726
28194 126726
28195 126726
28196 126726
28197 126726
28198 126726
28199 126726
28200 126726
28201 126088
28202 126088
28203 126088
28204 126088
28205 126088
28206 126088
28207 126088
28208 126088
28209 126088
28210 126088
28211 125194
28212 125194
28213 125194
28214 125194
28215 125194
28216 125194
28217 125194
28218 125194
28219 125194
28220 125194
28221 123957
28222 123957
28223 123957
28224 123957
28225 123957
28226 123957
28227 123957
28228 123957
28229 123957
28230 123957
28231 122981
28232 122981
28233 122981
28234 122981
28235 122981
28236 122981
28237 122981
28238 122981
28239 122981
28240 122981
28241 122332
28242 122332
28243 122332
28244 122332
28245 122332
28246 122332
28247 122332
28248 122332
28249 122332
28250 122332
28251 121578
28252 121578
28253 121578
28254 121578
28255 121578
28256 121578
28257 121578
28258 121578
28259 121578
28260 121578
28261 120725
28262 120725
28263 120725
28264 120725
28265 120725
28266 120725
28267 120725
28268 120725
28269 120725
28270 120725
28271 120037
28272 120037
28273 120037
28274 120037
28275 120037
28276 120037
28277 120037
28278 120037
28279 120037
28280 120037
28281 119515
28282 119515
28283 119515
28284 119515
28285 119515
28286 119515
28287 119515
28288 119515
28289 119515
28290 119515
28291 119022
28292 119022
28293 119022
28294 119022
28295 119022
28296 119022
28297 119022
28298 119022
28299 119022
28300 119022
28301 118753
28302 118753
28303 118753
28304 118753
28305 118753
28306 118753
28307 118753
28308 118753
28309 118753
28310 118753
28311 118689
28312 118689
28313 118689
28314 118689
28315 118689
28316 118689
28317 118689
28318 118689
28319 118689
28320 118689
28321 118496
28322 118496
28323 118496
28324 118496
28325 118496
28326 118496
28327 118496
28328 118496
28329 118496
28330 118496
28331 118392
28332 118392
28333 118392
28334 118392
28335 118392
28336 118392
28337 118392
28338 118392
28339 118392
28340 118392
28341 118641
28342 118641
28343 118641
28344 118641
28345 118641
28346 118641
28347 118641
28348 118641
28349 118641
28350 118641
28351 118960
28352 118960
28353 118960
28354 118960
28355 118960
28356 118960
28357 118960
28358 118960
28359 118960
28360 118960
28361 119292
28362 119292
28363 119292
28364 119292
28365 119292
28366 119292
28367 119292
28368 119292
28369 119292
28370 119292
28371 119530
28372 119530
28373 119530
28374 119530
28375 119530
28376 119530
28377 119530
28378 119530
28379 119530
28380 119530
28381 119764
28382 119764
28383 119764
28384 119764
28385 119764
28386 119764
28387 119764
28388 119764
28389 119764
28390 119764
28391 120213
28392 120213
28393 120213
28394 120213
28395 120213
28396 120213
28397 120213
28398 120213
28399 120213
28400 120213
28401 120857
28402 120857
28403 120857
28404 120857
28405 120857
28406 120857
28407 120857
28408 120857
28409 120857
28410 120857
28411 121757
28412 121757
28413 121757
28414 121757
28415 121757
28416 121757
28417 121757
28418 121757
28419 121757
28420 121757
28421 123121
28422 123121
28423 123121
28424 123121
28425 123121
28426 123121
28427 123121
28428 123121
28429 123121
28430 123121
28431 124405
28432 124405
28433 124405
28434 124405
28435 124405
28436 124405
28437 124405
28438 124405
28439 124405
28440 124405
28441 125430
28442 125430
28443 125430
28444 125430
28445 125430
28446 125430
28447 125430
28448 125430
28449 125430
28450 125430
28451 126723
28452 126723
28453 126723
28454 126723
28455 126723
28456 126723
28457 126723
28458 126723
28459 126723
28460 126723
28461 128305
28462 128305
28463 128305
28464 128305
28465 128305
28466 128305
28467 128305
28468 128305
28469 128305
28470 128305
28471 130021
28472 130021
28473 130021
28474 130021
28475 130021
28476 130021
28477 130021
28478 130021
28479 130021
28480 130021
28481 131674
28482 131674
28483 131674
28484 131674
28485 131674
28486 131674
28487 131674
28488 131674
28489 131674
28490 131674
28491 133421
28492 133421
28493 133421
28494 133421
28495 133421
28496 133421
28497 133421
28498 133421
28499 133421
28500 133421
28501 134931
28502 134931
28503 134931
28504 134931
28505 134931
28506 134931
28507 134931
28508 134931
28509 134931
28510 134931
28511 136122
28512 136122
28513 136122
28514 136122
28515 136122
28516 136122
28517 136122
28518 136122
28519 136122
28520 136122
28521 137602
28522 137602
28523 137602
28524 137602
28525 137602
28526 137602
28527 137602
28528 137602
28529 137602
28530 137602
28531 138837
28532 138837
28533 138837
28534 138837
28535 138837
28536 138837
28537 138837
28538 138837
28539 138837
28540 138837
28541 140090
28542 140090
28543 140090
28544 140090
28545 140090
28546 140090
28547 140090
28548 140090
28549 140090
28550 140090
28551 141267
28552 141267
28553 141267
28554 141267
28555 141267
28556 141267
28557 141267
28558 141267
28559 141267
28560 141267
28561 142332
28562 142332
28563 142332
28564 142332
28565 142332
28566 142332
28567 142332
28568 142332
28569 142332
28570 142332
28571 143216
28572 143216
28573 143216
28574 143216
28575 143216
28576 143216
28577 143216
28578 143216
28579 143216
28580 143216
28581 144057
28582 144057
28583 144057
28584 144057
28585 144057
28586 144057
28587 144057
28588 144057
28589 144057
28590 144057
28591 144751
28592 144751
28593 144751
28594 144751
28595 144751
28596 144751
28597 144751
28598 144751
28599 144751
28600 144751
28601 145498
28602 145498
28603 145498
28604 145498
28605 145498
28606 145498
28607 145498
28608 145498
28609 145498
28610 145498
28611 145845
28612 145845
28613 145845
28614 145845
28615 145845
28616 145845
28617 145845
28618 145845
28619 145845
28620 145845
28621 145820
28622 145820
28623 145820
28624 145820
28625 145820
28626 145820
28627 145820
28628 145820
28629 145820
28630 145820
28631 145805
28632 145805
28633 145805
28634 145805
28635 145805
28636 145805
28637 145805
28638 145805
28639 145805
28640 145805
28641 145955
28642 145955
28643 145955
28644 145955
28645 145955
28646 145955
28647 145955
28648 145955
28649 145955
28650 145955
28651 146093
28652 146093
28653 146093
28654 146093
28655 146093
28656 146093
28657 146093
28658 146093
28659 146093
28660 146093
28661 146031
28662 146031
28663 146031
28664 146031
28665 146031
28666 146031
28667 146031
28668 146031
28669 146031
28670 146031
28671 145778
28672 145778
28673 145778
28674 145778
28675 145778
28676 145778
28677 145778
28678 145778
28679 145778
28680 145778
28681 145728
28682 145728
28683 145728
28684 145728
28685 145728
28686 145728
28687 145728
28688 145728
28689 145728
28690 145728
28691 145580
28692 145580
28693 145580
28694 145580
28695 145580
28696 145580
28697 145580
28698 145580
28699 145580
28700 145580
28701 145487
28702 145487
28703 145487
28704 145487
28705 145487
28706 145487
28707 145487
28708 145487
28709 145487
28710 145487
28711 145597
28712 145597
28713 145597
28714 145597
28715 145597
28716 145597
28717 145597
28718 145597
28719 145597
28720 145597
28721 145503
28722 145503
28723 145503
28724 145503
28725 145503
28726 145503
28727 145503
28728 145503
28729 145503
28730 145503
28731 145307
28732 145307
28733 145307
28734 145307
28735 145307
28736 145307
28737 145307
28738 145307
28739 145307
28740 145307
28741 144717
28742 144717
28743 144717
28744 144717
28745 144717
28746 144717
28747 144717
28748 144717
28749 144717
28750 144717
28751 144350
28752 144350
28753 144350
28754 144350
28755 144350
28756 144350
28757 144350
28758 144350
28759 144350
28760 144350
28761 144085
28762 144085
28763 144085
28764 144085
28765 144085
28766 144085
28767 144085
28768 144085
28769 144085
28770 144085
28771 143927
28772 143927
28773 143927
28774 143927
28775 143927
28776 143927
28777 143927
28778 143927
28779 143927
28780 143927
28781 143671
28782 143671
28783 143671
28784 143671
28785 143671
28786 143671
28787 143671
28788 143671
28789 143671
28790 143671
28791 143447
28792 143447
28793 143447
28794 143447
28795 143447
28796 143447
28797 143447
28798 143447
28799 143447
28800 143447
28801 142950
28802 142950
28803 142950
28804 142950
28805 142950
28806 142950
28807 142950
28808 142950
28809 142950
28810 142950
28811 142711
28812 142711
28813 142711
28814 142711
28815 142711
28816 142711
28817 142711
28818 142711
28819 142711
28820 142711
28821 142580
28822 142580
28823 142580
28824 142580
28825 142580
28826 142580
28827 142580
28828 142580
28829 142580
28830 142580
28831 142162
28832 142162
28833 142162
28834 142162
28835 142162
28836 142162
28837 142162
28838 142162
28839 142162
28840 142162
28841 141539
28842 141539
28843 141539
28844 141539
28845 141539
28846 141539
28847 141539
28848 141539
28849 141539
28850 141539
28851 140587
28852 140587
28853 140587
28854 140587
28855 140587
28856 140587
28857 140587
28858 140587
28859 140587
28860 140587
28861 139592
28862 139592
28863 139592
28864 139592
28865 139592
28866 139592
28867 139592
28868 139592
28869 139592
28870 139592
28871 138764
28872 138764
28873 138764
28874 138764
28875 138764
28876 138764
28877 138764
28878 138764
28879 138764
28880 138764
28881 137491
28882 137491
28883 137491
28884 137491
28885 137491
28886 137491
28887 137491
28888 137491
28889 137491
28890 137491
28891 136166
28892 136166
28893 136166
28894 136166
28895 136166
28896 136166
28897 136166
28898 136166
28899 136166
28900 136166
28901 134780
28902 134780
28903 134780
28904 134780
28905 134780
28906 134780
28907 134780
28908 134780
28909 134780
28910 134780
28911 133400
28912 133400
28913 133400
28914 133400
28915 133400
28916 133400
28917 133400
28918 133400
28919 133400
28920 133400
28921 132076
28922 132076
28923 132076
28924 132076
28925 132076
28926 132076
28927 132076
28928 132076
28929 132076
28930 132076
28931 130871
28932 130871
28933 130871
28934 130871
28935 130871
28936 130871
28937 130871
28938 130871
28939 130871
28940 130871
28941 129907
28942 129907
28943 129907
28944 129907
28945 129907
28946 129907
28947 129907
28948 129907
28949 129907
28950 129907
28951 128650
28952 128650
28953 128650
28954 128650
28955 128650
28956 128650
28957 128650
28958 128650
28959 128650
28960 128650
28961 127237
28962 127237
28963 127237
28964 127237
28965 127237
28966 127237
28967 127237
28968 127237
28969 127237
28970 127237
28971 126007
28972 126007
28973 126007
28974 126007
28975 126007
28976 126007
28977 126007
28978 126007
28979 126007
28980 126007
28981 125009
28982 125009
28983 125009
28984 125009
28985 125009
28986 125009
28987 125009
28988 125009
28989 125009
28990 125009
28991 124047
28992 124047
28993 124047
28994 124047
28995 124047
28996 124047
28997 124047
28998 124047
28999 124047
29000 124047
29001 123174
29002 123174
29003 123174
29004 123174
29005 123174
29006 123174
29007 123174
29008 123174
29009 123174
29010 123174
29011 122295
29012 122295
29013 122295
29014 122295
29015 122295
29016 122295
29017 122295
29018 122295
29019 122295
29020 122295
29021 121431
29022 121431
29023 121431
29024 121431
29025 121431
29026 121431
29027 121431
29028 121431
29029 121431
29030 121431
29031 121065
29032 121065
29033 121065
29034 121065
29035 121065
29036 121065
29037 121065
29038 121065
29039 121065
29040 121065
29041 121028
29042 121028
29043 121028
29044 121028
29045 121028
29046 121028
29047 121028
29048 121028
29049 121028
29050 121028
29051 121264
29052 121264
29053 121264
29054 121264
29055 121264
29056 121264
29057 121264
29058 121264
29059 121264
29060 121264
29061 121584
29062 121584
29063 121584
29064 121584
29065 121584
29066 121584
29067 121584
29068 121584
29069 121584
29070 121584
29071 121648
29072 121648
29073 121648
29074 121648
29075 121648
29076 121648
29077 121648
29078 121648
29079 121648
29080 121648
29081 121964
29082 121964
29083 121964
29084 121964
29085 121964
29086 121964
29087 121964
29088 121964
29089 121964
29090 121964
29091 122804
29092 122804
29093 122804
29094 122804
29095 122804
29096 122804
29097 122804
29098 122804
29099 122804
29100 122804
29101 124144
29102 124144
29103 124144
29104 124144
29105 124144
29106 124144
29107 124144
29108 124144
29109 124144
29110 124144
29111 125487
29112 125487
29113 125487
29114 125487
29115 125487
29116 125487
29117 125487
29118 125487
29119 125487
29120 125487
29121 126635
29122 126635
29123 126635
29124 126635
29125 126635
29126 126635
29127 126635
29128 126635
29129 126635
29130 126635
29131 127862
29132 127862
29133 127862
29134 127862
29135 127862
29136 127862
29137 127862
29138 127862
29139 127862
29140 127862
29141 129064
29142 129064
29143 129064
29144 129064
29145 129064
29146 129064
29147 129064
29148 129064
29149 129064
29150 129064
29151 130526
29152 130526
29153 130526
29154 130526
29155 130526
29156 130526
29157 130526
29158 130526
29159 130526
29160 130526
29161 132547
29162 132547
29163 132547
29164 132547
29165 132547
29166 132547
29167 132547
29168 132547
29169 132547
29170 132547
29171 134272
29172 134272
29173 134272
29174 134272
29175 134272
29176 134272
29177 134272
29178 134272
29179 134272
29180 134272
29181 135772
29182 135772
29183 135772
29184 135772
29185 135772
29186 135772
29187 135772
29188 135772
29189 135772
29190 135772
29191 137330
29192 137330
29193 137330
29194 137330
29195 137330
29196 137330
29197 137330
29198 137330
29199 137330
29200 137330
29201 138963
29202 138963
29203 138963
29204 138963
29205 138963
29206 138963
29207 138963
29208 138963
29209 138963
29210 138963
29211 140529
29212 140529
29213 140529
29214 140529
29215 140529
29216 140529
29217 140529
29218 140529
29219 140529
29220 140529
29221 142086
29222 142086
29223 142086
29224 142086
29225 142086
29226 142086
29227 142086
29228 142086
29229 142086
29230 142086
29231 143278
29232 143278
29233 143278
29234 143278
29235 143278
29236 143278
29237 143278
29238 143278
29239 143278
29240 143278
29241 144156
29242 144156
29243 144156
29244 144156
29245 144156
29246 144156
29247 144156
29248 144156
29249 144156
29250 144156
29251 145006
29252 145006
29253 145006
29254 145006
29255 145006
29256 145006
29257 145006
29258 145006
29259 145006
29260 145006
29261 145722
29262 145722
29263 145722
29264 145722
29265 145722
29266 145722
29267 145722
29268 145722
29269 145722
29270 145722
29271 146689
29272 146689
29273 146689
29274 146689
29275 146689
29276 146689
29277 146689
29278 146689
29279 146689
29280 146689
29281 147624
29282 147624
29283 147624
29284 147624
29285 147624
29286 147624
29287 147624
29288 147624
29289 147624
29290 147624
29291 148007
29292 148007
29293 148007
29294 148007
29295 148007
29296 148007
29297 148007
29298 148007
29299 148007
29300 148007
29301 148012
29302 148012
29303 148012
29304 148012
29305 148012
29306 148012
29307 148012
29308 148012
29309 148012
29310 148012
29311 148301
29312 148301
29313 148301
29314 148301
29315 148301
29316 148301
29317 148301
29318 148301
29319 148301
29320 148301
29321 148966
29322 148966
29323 148966
29324 148966
29325 148966
29326 148966
29327 148966
29328 148966
29329 148966
29330 148966
29331 149798
29332 149798
29333 149798
29334 149798
29335 149798
29336 149798
29337 149798
29338 149798
29339 149798
29340 149798
29341 151145
29342 151145
29343 151145
29344 151145
29345 151145
29346 151145
29347 151145
29348 151145
29349 151145
29350 151145
29351 152317
29352 152317
29353 152317
29354 152317
29355 152317
29356 152317
29357 152317
29358 152317
29359 152317
29360 152317
29361 152698
29362 152698
29363 152698
29364 152698
29365 152698
29366 152698
29367 152698
29368 152698
29369 152698
29370 152698
29371 153308
29372 153308
29373 153308
29374 153308
29375 153308
29376 153308
29377 153308
29378 153308
29379 153308
29380 153308
29381 154166
29382 154166
29383 154166
29384 154166
29385 154166
29386 154166
29387 154166
29388 154166
29389 154166
29390 154166
29391 155075
29392 155075
29393 155075
29394 155075
29395 155075
29396 155075
29397 155075
29398 155075
29399 155075
29400 155075
29401 156349
29402 156349
29403 156349
29404 156349
29405 156349
29406 156349
29407 156349
29408 156349
29409 156349
29410 156349
29411 158242
29412 158242
29413 158242
29414 158242
29415 158242
29416 158242
29417 158242
29418 158242
29419 158242
29420 158242
29421 160540
29422 160540
29423 160540
29424 160540
29425 160540
29426 160540
29427 160540
29428 160540
29429 160540
29430 160540
29431 163244
29432 163244
29433 163244
29434 163244
29435 163244
29436 163244
29437 163244
29438 163244
29439 163244
29440 163244
29441 166168
29442 166168
29443 166168
29444 166168
29445 166168
29446 166168
29447 166168
29448 166168
29449 166168
29450 166168
29451 169092
29452 169092
29453 169092
29454 169092
29455 169092
29456 169092
29457 169092
29458 169092
29459 169092
29460 169092
29461 172225
29462 172225
29463 172225
29464 172225
29465 172225
29466 172225
29467 172225
29468 172225
29469 172225
29470 172225
29471 175305
29472 175305
29473 175305
29474 175305
29475 175305
29476 175305
29477 175305
29478 175305
29479 175305
29480 175305
29481 178695
29482 178695
29483 178695
29484 178695
29485 178695
29486 178695
29487 178695
29488 178695
29489 178695
29490 178695
29491 182030
29492 182030
29493 182030
29494 182030
29495 182030
29496 182030
29497 182030
29498 182030
29499 182030
29500 182030
29501 185116
29502 185116
29503 185116
29504 185116
29505 185116
29506 185116
29507 185116
29508 185116
29509 185116
29510 185116
29511 188001
29512 188001
29513 188001
29514 188001
29515 188001
29516 188001
29517 188001
29518 188001
29519 188001
29520 188001
29521 190584
29522 190584
29523 190584
29524 190584
29525 190584
29526 190584
29527 190584
29528 190584
29529 190584
29530 190584
29531 192677
29532 192677
29533 192677
29534 192677
29535 192677
29536 192677
29537 192677
29538 192677
29539 192677
29540 192677
29541 193908
29542 193908
29543 193908
29544 193908
29545 193908
29546 193908
29547 193908
29548 193908
29549 193908
29550 193908
29551 195019
29552 195019
29553 195019
29554 195019
29555 195019
29556 195019
29557 195019
29558 195019
29559 195019
29560 195019
29561 196497
29562 196497
29563 196497
29564 196497
29565 196497
29566 196497
29567 196497
29568 196497
29569 196497
29570 196497
29571 197858
29572 197858
29573 197858
29574 197858
29575 197858
29576 197858
29577 197858
29578 197858
29579 197858
29580 197858
29581 198963
29582 198963
29583 198963
29584 198963
29585 198963
29586 198963
29587 198963
29588 198963
29589 198963
29590 198963
29591 199693
29592 199693
29593 199693
29594 199693
29595 199693
29596 199693
29597 199693
29598 199693
29599 199693
29600 199693
29601 199564
29602 199564
29603 199564
29604 199564
29605 199564
29606 199564
29607 199564
29608 199564
29609 199564
29610 199564
29611 198371
29612 198371
29613 198371
29614 198371
29615 198371
29616 198371
29617 198371
29618 198371
29619 198371
29620 198371
29621 196472
29622 196472
29623 196472
29624 196472
29625 196472
29626 196472
29627 196472
29628 196472
29629 196472
29630 196472
29631 194097
29632 194097
29633 194097
29634 194097
29635 194097
29636 194097
29637 194097
29638 194097
29639 194097
29640 194097
29641 191544
29642 191544
29643 191544
29644 191544
29645 191544
29646 191544
29647 191544
29648 191544
29649 191544
29650 191544
29651 188952
29652 188952
29653 188952
29654 188952
29655 188952
29656 188952
29657 188952
29658 188952
29659 188952
29660 188952
29661 186205
29662 186205
29663 186205
29664 186205
29665 186205
29666 186205
29667 186205
29668 186205
29669 186205
29670 186205
29671 183335
29672 183335
29673 183335
29674 183335
29675 183335
29676 183335
29677 183335
29678 183335
29679 183335
29680 183335
29681 179950
29682 179950
29683 179950
29684 179950
29685 179950
29686 179950
29687 179950
29688 179950
29689 179950
29690 179950
29691 176987
29692 176987
29693 176987
29694 176987
29695 176987
29696 176987
29697 176987
29698 176987
29699 176987
29700 176987
29701 174376
29702 174376
29703 174376
29704 174376
29705 174376
29706 174376
29707 174376
29708 174376
29709 174376
29710 174376
29711 171300
29712 171300
29713 171300
29714 171300
29715 171300
29716 171300
29717 171300
29718 171300
29719 171300
29720 171300
29721 168447
29722 168447
29723 168447
29724 168447
29725 168447
29726 168447
29727 168447
29728 168447
29729 168447
29730 168447
29731 165905
29732 165905
29733 165905
29734 165905
29735 165905
29736 165905
29737 165905
29738 165905
29739 165905
29740 165905
29741 163646
29742 163646
29743 163646
29744 163646
29745 163646
29746 163646
29747 163646
29748 163646
29749 163646
29750 163646
29751 161834
29752 161834
29753 161834
29754 161834
29755 161834
29756 161834
29757 161834
29758 161834
29759 161834
29760 161834
29761 159977
29762 159977
29763 159977
29764 159977
29765 159977
29766 159977
29767 159977
29768 159977
29769 159977
29770 159977
29771 158574
29772 158574
29773 158574
29774 158574
29775 158574
29776 158574
29777 158574
29778 158574
29779 158574
29780 158574
29781 157204
29782 157204
29783 157204
29784 157204
29785 157204
29786 157204
29787 157204
29788 157204
29789 157204
29790 157204
29791 155928
29792 155928
29793 155928
29794 155928
29795 155928
29796 155928
29797 155928
29798 155928
29799 155928
29800 155928
29801 155339
29802 155339
29803 155339
29804 155339
29805 155339
29806 155339
29807 155339
29808 155339
29809 155339
29810 155339
29811 155401
29812 155401
29813 155401
29814 155401
29815 155401
29816 155401
29817 155401
29818 155401
29819 155401
29820 155401
29821 155836
29822 155836
29823 155836
29824 155836
29825 155836
29826 155836
29827 155836
29828 155836
29829 155836
29830 155836
29831 156258
29832 156258
29833 156258
29834 156258
29835 156258
29836 156258
29837 156258
29838 156258
29839 156258
29840 156258
29841 156724
29842 156724
29843 156724
29844 156724
29845 156724
29846 156724
29847 156724
29848 156724
29849 156724
29850 156724
29851 157113
29852 157113
29853 157113
29854 157113
29855 157113
29856 157113
29857 157113
29858 157113
29859 157113
29860 157113
29861 157494
29862 157494
29863 157494
29864 157494
29865 157494
29866 157494
29867 157494
29868 157494
29869 157494
29870 157494
29871 157910
29872 157910
29873 157910
29874 157910
29875 157910
29876 157910
29877 157910
29878 157910
29879 157910
29880 157910
29881 158259
29882 158259
29883 158259
29884 158259
29885 158259
29886 158259
29887 158259
29888 158259
29889 158259
29890 158259
29891 158243
29892 158243
29893 158243
29894 158243
29895 158243
29896 158243
29897 158243
29898 158243
29899 158243
29900 158243
29901 158171
29902 158171
29903 158171
29904 158171
29905 158171
29906 158171
29907 158171
29908 158171
29909 158171
29910 158171
29911 158583
29912 158583
29913 158583
29914 158583
29915 158583
29916 158583
29917 158583
29918 158583
29919 158583
29920 158583
29921 158628
29922 158628
29923 158628
29924 158628
29925 158628
29926 158628
29927 158628
29928 158628
29929 158628
29930 158628
29931 158731
29932 158731
29933 158731
29934 158731
29935 158731
29936 158731
29937 158731
29938 158731
29939 158731
29940 158731
29941 158882
29942 158882
29943 158882
29944 158882
29945 158882
29946 158882
29947 158882
29948 158882
29949 158882
29950 158882
29951 158622
29952 158622
29953 158622
29954 158622
29955 158622
29956 158622
29957 158622
29958 158622
29959 158622
29960 158622
29961 158393
29962 158393
29963 158393
29964 158393
29965 158393
29966 158393
29967 158393
29968 158393
29969 158393
29970 158393
29971 157258
29972 157258
29973 157258
29974 157258
29975 157258
29976 157258
29977 157258
29978 157258
29979 157258
29980 157258
29981 156133
29982 156133
29983 156133
29984 156133
29985 156133
29986 156133
29987 156133
29988 156133
29989 156133
29990 156133
29991 155450
29992 155450
29993 155450
29994 155450
29995 155450
29996 155450
29997 155450
29998 155450
29999 155450
30000 155450
30001 154491
30002 154491
30003 154491
30004 154491
30005 154491
30006 154491
30007 154491
30008 154491
30009 154491
30010 154491
30011 153516
30012 153516
30013 153516
30014 153516
30015 153516
30016 153516
30017 153516
30018 153516
30019 153516
30020 153516
30021 152324
30022 152324
30023 152324
30024 152324
30025 152324
30026 152324
30027 152324
30028 152324
30029 152324
30030 152324
30031 151049
30032 151049
30033 151049
30034 151049
30035 151049
30036 151049
30037 151049
30038 151049
30039 151049
30040 151049
30041 149848
30042 149848
30043 149848
30044 149848
30045 149848
30046 149848
30047 149848
30048 149848
30049 149848
30050 149848
30051 149008
30052 149008
30053 149008
30054 149008
30055 149008
30056 149008
30057 149008
30058 149008
30059 149008
30060 149008
30061 148541
30062 148541
30063 148541
30064 148541
30065 148541
30066 148541
30067 148541
30068 148541
30069 148541
30070 148541
30071 148083
30072 148083
30073 148083
30074 148083
30075 148083
30076 148083
30077 148083
30078 148083
30079 148083
30080 148083
30081 147945
30082 147945
30083 147945
30084 147945
30085 147945
30086 147945
30087 147945
30088 147945
30089 147945
30090 147945
30091 147728
30092 147728
30093 147728
30094 147728
30095 147728
30096 147728
30097 147728
30098 147728
30099 147728
30100 147728
30101 147336
30102 147336
30103 147336
30104 147336
30105 147336
30106 147336
30107 147336
30108 147336
30109 147336
30110 147336
30111 146813
30112 146813
30113 146813
30114 146813
30115 146813
30116 146813
30117 146813
30118 146813
30119 146813
30120 146813
30121 146611
30122 146611
30123 146611
30124 146611
30125 146611
30126 146611
30127 146611
30128 146611
30129 146611
30130 146611
30131 146182
30132 146182
30133 146182
30134 146182
30135 146182
30136 146182
30137 146182
30138 146182
30139 146182
30140 146182
30141 145974
30142 145974
30143 145974
30144 145974
30145 145974
30146 145974
30147 145974
30148 145974
30149 145974
30150 145974
30151 145937
30152 145937
30153 145937
30154 145937
30155 145937
30156 145937
30157 145937
30158 145937
30159 145937
30160 145937
30161 145767
30162 145767
30163 145767
30164 145767
30165 145767
30166 145767
30167 145767
30168 145767
30169 145767
30170 145767
30171 146087
30172 146087
30173 146087
30174 146087
30175 146087
30176 146087
30177 146087
30178 146087
30179 146087
30180 146087
30181 146268
30182 146268
30183 146268
30184 146268
30185 146268
30186 146268
30187 146268
30188 146268
30189 146268
30190 146268
30191 146067
30192 146067
30193 146067
30194 146067
30195 146067
30196 146067
30197 146067
30198 146067
30199 146067
30200 146067
30201 146084
30202 146084
30203 146084
30204 146084
30205 146084
30206 146084
30207 146084
30208 146084
30209 146084
30210 146084
30211 145815
30212 145815
30213 145815
30214 145815
30215 145815
30216 145815
30217 145815
30218 145815
30219 145815
30220 145815
30221 145618
30222 145618
30223 145618
30224 145618
30225 145618
30226 145618
30227 145618
30228 145618
30229 145618
30230 145618
30231 145858
30232 145858
30233 145858
30234 145858
30235 145858
30236 145858
30237 145858
30238 145858
30239 145858
30240 145858
30241 146258
30242 146258
30243 146258
30244 146258
30245 146258
30246 146258
30247 146258
30248 146258
30249 146258
30250 146258
30251 146190
30252 146190
30253 146190
30254 146190
30255 146190
30256 146190
30257 146190
30258 146190
30259 146190
30260 146190
30261 145638
30262 145638
30263 145638
30264 145638
30265 145638
30266 145638
30267 145638
30268 145638
30269 145638
30270 145638
30271 144974
30272 144974
30273 144974
30274 144974
30275 144974
30276 144974
30277 144974
30278 144974
30279 144974
30280 144974
30281 144245
30282 144245
30283 144245
30284 144245
30285 144245
30286 144245
30287 144245
30288 144245
30289 144245
30290 144245
30291 143857
30292 143857
30293 143857
30294 143857
30295 143857
30296 143857
30297 143857
30298 143857
30299 143857
30300 143857
30301 143628
30302 143628
30303 143628
30304 143628
30305 143628
30306 143628
30307 143628
30308 143628
30309 143628
30310 143628
30311 143857
30312 143857
30313 143857
30314 143857
30315 143857
30316 143857
30317 143857
30318 143857
30319 143857
30320 143857
30321 144188
30322 144188
30323 144188
30324 144188
30325 144188
30326 144188
30327 144188
30328 144188
30329 144188
30330 144188
30331 145066
30332 145066
30333 145066
30334 145066
30335 145066
30336 145066
30337 145066
30338 145066
30339 145066
30340 145066
30341 145709
30342 145709
30343 145709
30344 145709
30345 145709
30346 145709
30347 145709
30348 145709
30349 145709
30350 145709
30351 146118
30352 146118
30353 146118
30354 146118
30355 146118
30356 146118
30357 146118
30358 146118
30359 146118
30360 146118
30361 146943
30362 146943
30363 146943
30364 146943
30365 146943
30366 146943
30367 146943
30368 146943
30369 146943
30370 146943
30371 147740
30372 147740
30373 147740
30374 147740
30375 147740
30376 147740
30377 147740
30378 147740
30379 147740
30380 147740
30381 148926
30382 148926
30383 148926
30384 148926
30385 148926
30386 148926
30387 148926
30388 148926
30389 148926
30390 148926
30391 150138
30392 150138
30393 150138
30394 150138
30395 150138
30396 150138
30397 150138
30398 150138
30399 150138
30400 150138
30401 150992
30402 150992
30403 150992
30404 150992
30405 150992
30406 150992
30407 150992
30408 150992
30409 150992
30410 150992
30411 152064
30412 152064
30413 152064
30414 152064
30415 152064
30416 152064
30417 152064
30418 152064
30419 152064
30420 152064
30421 153506
30422 153506
30423 153506
30424 153506
30425 153506
30426 153506
30427 153506
30428 153506
30429 153506
30430 153506
30431 154827
30432 154827
30433 154827
30434 154827
30435 154827
30436 154827
30437 154827
30438 154827
30439 154827
30440 154827
30441 155928
30442 155928
30443 155928
30444 155928
30445 155928
30446 155928
30447 155928
30448 155928
30449 155928
30450 155928
30451 157159
30452 157159
30453 157159
30454 157159
30455 157159
30456 157159
30457 157159
30458 157159
30459 157159
30460 157159
30461 158359
30462 158359
30463 158359
30464 158359
30465 158359
30466 158359
30467 158359
30468 158359
30469 158359
30470 158359
30471 159686
30472 159686
30473 159686
30474 159686
30475 159686
30476 159686
30477 159686
30478 159686
30479 159686
30480 159686
30481 161136
30482 161136
30483 161136
30484 161136
30485 161136
30486 161136
30487 161136
30488 161136
30489 161136
30490 161136
30491 162552
30492 162552
30493 162552
30494 162552
30495 162552
30496 162552
30497 162552
30498 162552
30499 162552
30500 162552
30501 163847
30502 163847
30503 163847
30504 163847
30505 163847
30506 163847
30507 163847
30508 163847
30509 163847
30510 163847
30511 164307
30512 164307
30513 164307
30514 164307
30515 164307
30516 164307
30517 164307
30518 164307
30519 164307
30520 164307
30521 164241
30522 164241
30523 164241
30524 164241
30525 164241
30526 164241
30527 164241
30528 164241
30529 164241
30530 164241
30531 163371
30532 163371
30533 163371
30534 163371
30535 163371
30536 163371
30537 163371
30538 163371
30539 163371
30540 163371
30541 162251
30542 162251
30543 162251
30544 162251
30545 162251
30546 162251
30547 162251
30548 162251
30549 162251
30550 162251
30551 161411
30552 161411
30553 161411
30554 161411
30555 161411
30556 161411
30557 161411
30558 161411
30559 161411
30560 161411
30561 160196
30562 160196
30563 160196
30564 160196
30565 160196
30566 160196
30567 160196
30568 160196
30569 160196
30570 160196
30571 159147
30572 159147
30573 159147
30574 159147
30575 159147
30576 159147
30577 159147
30578 159147
30579 159147
30580 159147
30581 157776
30582 157776
30583 157776
30584 157776
30585 157776
30586 157776
30587 157776
30588 157776
30589 157776
30590 157776
30591 156263
30592 156263
30593 156263
30594 156263
30595 156263
30596 156263
30597 156263
30598 156263
30599 156263
30600 156263
30601 154792
30602 154792
30603 154792
30604 154792
30605 154792
30606 154792
30607 154792
30608 154792
30609 154792
30610 154792
30611 152888
30612 152888
30613 152888
30614 152888
30615 152888
30616 152888
30617 152888
30618 152888
30619 152888
30620 152888
30621 150305
30622 150305
30623 150305
30624 150305
30625 150305
30626 150305
30627 150305
30628 150305
30629 150305
30630 150305
30631 147232
30632 147232
30633 147232
30634 147232
30635 147232
30636 147232
30637 147232
30638 147232
30639 147232
30640 147232
30641 143870
30642 143870
30643 143870
30644 143870
30645 143870
30646 143870
30647 143870
30648 143870
30649 143870
30650 143870
30651 140262
30652 140262
30653 140262
30654 140262
30655 140262
30656 140262
30657 140262
30658 140262
30659 140262
30660 140262
30661 136650
30662 136650
30663 136650
30664 136650
30665 136650
30666 136650
30667 136650
30668 136650
30669 136650
30670 136650
30671 132880
30672 132880
30673 132880
30674 132880
30675 132880
30676 132880
30677 132880
30678 132880
30679 132880
30680 132880
30681 128730
30682 128730
30683 128730
30684 128730
30685 128730
30686 128730
30687 128730
30688 128730
30689 128730
30690 128730
30691 123989
30692 123989
30693 123989
30694 123989
30695 123989
30696 123989
30697 123989
30698 123989
30699 123989
30700 123989
30701 119093
30702 119093
30703 119093
30704 119093
30705 119093
30706 119093
30707 119093
30708 119093
30709 119093
30710 119093
30711 114222
30712 114222
30713 114222
30714 114222
30715 114222
30716 114222
30717 114222
30718 114222
30719 114222
30720 114222
30721 109373
30722 109373
30723 109373
30724 109373
30725 109373
30726 109373
30727 109373
30728 109373
30729 109373
30730 109373
30731 104506
30732 104506
30733 104506
30734 104506
30735 104506
30736 104506
30737 104506
30738 104506
30739 104506
30740 104506
30741 99781.8
30742 99781.8
30743 99781.8
30744 99781.8
30745 99781.8
30746 99781.8
30747 99781.8
30748 99781.8
30749 99781.8
30750 99781.8
30751 94669.9
30752 94669.9
30753 94669.9
30754 94669.9
30755 94669.9
30756 94669.9
30757 94669.9
30758 94669.9
30759 94669.9
30760 94669.9
30761 89337.9
30762 89337.9
30763 89337.9
30764 89337.9
30765 89337.9
30766 89337.9
30767 89337.9
30768 89337.9
30769 89337.9
30770 89337.9
30771 83505.2
30772 83505.2
30773 83505.2
30774 83505.2
30775 83505.2
30776 83505.2
30777 83505.2
30778 83505.2
30779 83505.2
30780 83505.2
30781 77558.8
30782 77558.8
30783 77558.8
30784 77558.8
30785 77558.8
30786 77558.8
30787 77558.8
30788 77558.8
30789 77558.8
30790 77558.8
30791 71660.7
30792 71660.7
30793 71660.7
30794 71660.7
30795 71660.7
30796 71660.7
30797 71660.7
30798 71660.7
30799 71660.7
30800 71660.7
30801 65681
30802 65681
30803 65681
30804 65681
30805 65681
30806 65681
30807 65681
30808 65681
30809 65681
30810 65681
30811 59949.9
30812 59949.9
30813 59949.9
30814 59949.9
30815 59949.9
30816 59949.9
30817 59949.9
30818 59949.9
30819 59949.9
30820 59949.9
30821 54524
30822 54524
30823 54524
30824 54524
30825 54524
30826 54524
30827 54524
30828 54524
30829 54524
30830 54524
30831 49417.7
30832 49417.7
30833 49417.7
30834 49417.7
30835 49417.7
30836 49417.7
30837 49417.7
30838 49417.7
30839 49417.7
30840 49417.7
30841 44531.8
30842 44531.8
30843 44531.8
30844 44531.8
30845 44531.8
30846 44531.8
30847 44531.8
30848 44531.8
30849 44531.8
30850 44531.8
30851 39923.6
30852 39923.6
30853 39923.6
30854 39923.6
30855 39923.6
30856 39923.6
30857 39923.6
30858 39923.6
30859 39923.6
30860 39923.6
30861 35452.6
30862 35452.6
30863 35452.6
30864 35452.6
30865 35452.6
30866 35452.6
30867 35452.6
30868 35452.6
30869 35452.6
30870 35452.6
30871 31114.2
30872 31114.2
30873 31114.2
30874 31114.2
30875 31114.2
30876 31114.2
30877 31114.2
30878 31114.2
30879 31114.2
30880 31114.2
30881 26996.4
30882 26996.4
30883 26996.4
30884 26996.4
30885 26996.4
30886 26996.4
30887 26996.4
30888 26996.4
30889 26996.4
30890 26996.4
