# Supplementary material for: Adenovirus maturation establishes the transcription competent packaging of its genome
Source: EMBO Rep. 2025 Oct 21;26(22):5589–611. doi: 10.1038/s44319-025-00598-z (PMC12635127; doi:10.1038/s44319-025-00598-z)
Supplement: Supplementary file 2 — Source data Fig. 1 [file 44319_2025_598_MOESM2_ESM.zip › figure1/C/AdWT_virus_DMS_1_globalAccess.wig]

variableStep chrom=AdVir_del
1 1618.16
2 1618.16
3 1618.16
4 1618.16
5 1618.16
6 1618.16
7 1618.16
8 1618.16
9 1618.16
10 1618.16
11 3642.94
12 3642.94
13 3642.94
14 3642.94
15 3642.94
16 3642.94
17 3642.94
18 3642.94
19 3642.94
20 3642.94
21 5785.26
22 5785.26
23 5785.26
24 5785.26
25 5785.26
26 5785.26
27 5785.26
28 5785.26
29 5785.26
30 5785.26
31 8048.53
32 8048.53
33 8048.53
34 8048.53
35 8048.53
36 8048.53
37 8048.53
38 8048.53
39 8048.53
40 8048.53
41 10593.6
42 10593.6
43 10593.6
44 10593.6
45 10593.6
46 10593.6
47 10593.6
48 10593.6
49 10593.6
50 10593.6
51 13450.4
52 13450.4
53 13450.4
54 13450.4
55 13450.4
56 13450.4
57 13450.4
58 13450.4
59 13450.4
60 13450.4
61 16910.9
62 16910.9
63 16910.9
64 16910.9
65 16910.9
66 16910.9
67 16910.9
68 16910.9
69 16910.9
70 16910.9
71 20785.8
72 20785.8
73 20785.8
74 20785.8
75 20785.8
76 20785.8
77 20785.8
78 20785.8
79 20785.8
80 20785.8
81 24874.5
82 24874.5
83 24874.5
84 24874.5
85 24874.5
86 24874.5
87 24874.5
88 24874.5
89 24874.5
90 24874.5
91 29219.4
92 29219.4
93 29219.4
94 29219.4
95 29219.4
96 29219.4
97 29219.4
98 29219.4
99 29219.4
100 29219.4
101 33699.4
102 33699.4
103 33699.4
104 33699.4
105 33699.4
106 33699.4
107 33699.4
108 33699.4
109 33699.4
110 33699.4
111 38596.6
112 38596.6
113 38596.6
114 38596.6
115 38596.6
116 38596.6
117 38596.6
118 38596.6
119 38596.6
120 38596.6
121 43855.3
122 43855.3
123 43855.3
124 43855.3
125 43855.3
126 43855.3
127 43855.3
128 43855.3
129 43855.3
130 43855.3
131 49665.2
132 49665.2
133 49665.2
134 49665.2
135 49665.2
136 49665.2
137 49665.2
138 49665.2
139 49665.2
140 49665.2
141 55786.6
142 55786.6
143 55786.6
144 55786.6
145 55786.6
146 55786.6
147 55786.6
148 55786.6
149 55786.6
150 55786.6
151 62085.6
152 62085.6
153 62085.6
154 62085.6
155 62085.6
156 62085.6
157 62085.6
158 62085.6
159 62085.6
160 62085.6
161 68645.7
162 68645.7
163 68645.7
164 68645.7
165 68645.7
166 68645.7
167 68645.7
168 68645.7
169 68645.7
170 68645.7
171 75524.5
172 75524.5
173 75524.5
174 75524.5
175 75524.5
176 75524.5
177 75524.5
178 75524.5
179 75524.5
180 75524.5
181 82740
182 82740
183 82740
184 82740
185 82740
186 82740
187 82740
188 82740
189 82740
190 82740
191 90160.3
192 90160.3
193 90160.3
194 90160.3
195 90160.3
196 90160.3
197 90160.3
198 90160.3
199 90160.3
200 90160.3
201 96183
202 96183
203 96183
204 96183
205 96183
206 96183
207 96183
208 96183
209 96183
210 96183
211 101775
212 101775
213 101775
214 101775
215 101775
216 101775
217 101775
218 101775
219 101775
220 101775
221 107434
222 107434
223 107434
224 107434
225 107434
226 107434
227 107434
228 107434
229 107434
230 107434
231 113227
232 113227
233 113227
234 113227
235 113227
236 113227
237 113227
238 113227
239 113227
240 113227
241 118917
242 118917
243 118917
244 118917
245 118917
246 118917
247 118917
248 118917
249 118917
250 118917
251 124207
252 124207
253 124207
254 124207
255 124207
256 124207
257 124207
258 124207
259 124207
260 124207
261 128611
262 128611
263 128611
264 128611
265 128611
266 128611
267 128611
268 128611
269 128611
270 128611
271 132624
272 132624
273 132624
274 132624
275 132624
276 132624
277 132624
278 132624
279 132624
280 132624
281 136559
282 136559
283 136559
284 136559
285 136559
286 136559
287 136559
288 136559
289 136559
290 136559
291 140320
292 140320
293 140320
294 140320
295 140320
296 140320
297 140320
298 140320
299 140320
300 140320
301 144238
302 144238
303 144238
304 144238
305 144238
306 144238
307 144238
308 144238
309 144238
310 144238
311 147610
312 147610
313 147610
314 147610
315 147610
316 147610
317 147610
318 147610
319 147610
320 147610
321 150609
322 150609
323 150609
324 150609
325 150609
326 150609
327 150609
328 150609
329 150609
330 150609
331 153092
332 153092
333 153092
334 153092
335 153092
336 153092
337 153092
338 153092
339 153092
340 153092
341 155230
342 155230
343 155230
344 155230
345 155230
346 155230
347 155230
348 155230
349 155230
350 155230
351 157245
352 157245
353 157245
354 157245
355 157245
356 157245
357 157245
358 157245
359 157245
360 157245
361 159137
362 159137
363 159137
364 159137
365 159137
366 159137
367 159137
368 159137
369 159137
370 159137
371 160761
372 160761
373 160761
374 160761
375 160761
376 160761
377 160761
378 160761
379 160761
380 160761
381 161979
382 161979
383 161979
384 161979
385 161979
386 161979
387 161979
388 161979
389 161979
390 161979
391 163193
392 163193
393 163193
394 163193
395 163193
396 163193
397 163193
398 163193
399 163193
400 163193
401 164159
402 164159
403 164159
404 164159
405 164159
406 164159
407 164159
408 164159
409 164159
410 164159
411 165209
412 165209
413 165209
414 165209
415 165209
416 165209
417 165209
418 165209
419 165209
420 165209
421 166373
422 166373
423 166373
424 166373
425 166373
426 166373
427 166373
428 166373
429 166373
430 166373
431 167361
432 167361
433 167361
434 167361
435 167361
436 167361
437 167361
438 167361
439 167361
440 167361
441 168213
442 168213
443 168213
444 168213
445 168213
446 168213
447 168213
448 168213
449 168213
450 168213
451 169697
452 169697
453 169697
454 169697
455 169697
456 169697
457 169697
458 169697
459 169697
460 169697
461 171672
462 171672
463 171672
464 171672
465 171672
466 171672
467 171672
468 171672
469 171672
470 171672
471 173408
472 173408
473 173408
474 173408
475 173408
476 173408
477 173408
478 173408
479 173408
480 173408
481 175142
482 175142
483 175142
484 175142
485 175142
486 175142
487 175142
488 175142
489 175142
490 175142
491 176735
492 176735
493 176735
494 176735
495 176735
496 176735
497 176735
498 176735
499 176735
500 176735
501 178139
502 178139
503 178139
504 178139
505 178139
506 178139
507 178139
508 178139
509 178139
510 178139
511 179873
512 179873
513 179873
514 179873
515 179873
516 179873
517 179873
518 179873
519 179873
520 179873
521 181648
522 181648
523 181648
524 181648
525 181648
526 181648
527 181648
528 181648
529 181648
530 181648
531 183080
532 183080
533 183080
534 183080
535 183080
536 183080
537 183080
538 183080
539 183080
540 183080
541 184579
542 184579
543 184579
544 184579
545 184579
546 184579
547 184579
548 184579
549 184579
550 184579
551 186236
552 186236
553 186236
554 186236
555 186236
556 186236
557 186236
558 186236
559 186236
560 186236
561 187745
562 187745
563 187745
564 187745
565 187745
566 187745
567 187745
568 187745
569 187745
570 187745
571 188988
572 188988
573 188988
574 188988
575 188988
576 188988
577 188988
578 188988
579 188988
580 188988
581 190253
582 190253
583 190253
584 190253
585 190253
586 190253
587 190253
588 190253
589 190253
590 190253
591 191417
592 191417
593 191417
594 191417
595 191417
596 191417
597 191417
598 191417
599 191417
600 191417
601 193000
602 193000
603 193000
604 193000
605 193000
606 193000
607 193000
608 193000
609 193000
610 193000
611 194417
612 194417
613 194417
614 194417
615 194417
616 194417
617 194417
618 194417
619 194417
620 194417
621 195249
622 195249
623 195249
624 195249
625 195249
626 195249
627 195249
628 195249
629 195249
630 195249
631 195856
632 195856
633 195856
634 195856
635 195856
636 195856
637 195856
638 195856
639 195856
640 195856
641 196318
642 196318
643 196318
644 196318
645 196318
646 196318
647 196318
648 196318
649 196318
650 196318
651 195683
652 195683
653 195683
654 195683
655 195683
656 195683
657 195683
658 195683
659 195683
660 195683
661 194536
662 194536
663 194536
664 194536
665 194536
666 194536
667 194536
668 194536
669 194536
670 194536
671 193654
672 193654
673 193654
674 193654
675 193654
676 193654
677 193654
678 193654
679 193654
680 193654
681 192615
682 192615
683 192615
684 192615
685 192615
686 192615
687 192615
688 192615
689 192615
690 192615
691 191964
692 191964
693 191964
694 191964
695 191964
696 191964
697 191964
698 191964
699 191964
700 191964
701 191128
702 191128
703 191128
704 191128
705 191128
706 191128
707 191128
708 191128
709 191128
710 191128
711 190143
712 190143
713 190143
714 190143
715 190143
716 190143
717 190143
718 190143
719 190143
720 190143
721 189293
722 189293
723 189293
724 189293
725 189293
726 189293
727 189293
728 189293
729 189293
730 189293
731 188810
732 188810
733 188810
734 188810
735 188810
736 188810
737 188810
738 188810
739 188810
740 188810
741 188318
742 188318
743 188318
744 188318
745 188318
746 188318
747 188318
748 188318
749 188318
750 188318
751 187395
752 187395
753 187395
754 187395
755 187395
756 187395
757 187395
758 187395
759 187395
760 187395
761 186311
762 186311
763 186311
764 186311
765 186311
766 186311
767 186311
768 186311
769 186311
770 186311
771 185255
772 185255
773 185255
774 185255
775 185255
776 185255
777 185255
778 185255
779 185255
780 185255
781 184054
782 184054
783 184054
784 184054
785 184054
786 184054
787 184054
788 184054
789 184054
790 184054
791 183017
792 183017
793 183017
794 183017
795 183017
796 183017
797 183017
798 183017
799 183017
800 183017
801 181165
802 181165
803 181165
804 181165
805 181165
806 181165
807 181165
808 181165
809 181165
810 181165
811 179630
812 179630
813 179630
814 179630
815 179630
816 179630
817 179630
818 179630
819 179630
820 179630
821 178377
822 178377
823 178377
824 178377
825 178377
826 178377
827 178377
828 178377
829 178377
830 178377
831 177296
832 177296
833 177296
834 177296
835 177296
836 177296
837 177296
838 177296
839 177296
840 177296
841 176041
842 176041
843 176041
844 176041
845 176041
846 176041
847 176041
848 176041
849 176041
850 176041
851 175325
852 175325
853 175325
854 175325
855 175325
856 175325
857 175325
858 175325
859 175325
860 175325
861 174859
862 174859
863 174859
864 174859
865 174859
866 174859
867 174859
868 174859
869 174859
870 174859
871 174315
872 174315
873 174315
874 174315
875 174315
876 174315
877 174315
878 174315
879 174315
880 174315
881 173748
882 173748
883 173748
884 173748
885 173748
886 173748
887 173748
888 173748
889 173748
890 173748
891 172352
892 172352
893 172352
894 172352
895 172352
896 172352
897 172352
898 172352
899 172352
900 172352
901 170864
902 170864
903 170864
904 170864
905 170864
906 170864
907 170864
908 170864
909 170864
910 170864
911 169063
912 169063
913 169063
914 169063
915 169063
916 169063
917 169063
918 169063
919 169063
920 169063
921 166734
922 166734
923 166734
924 166734
925 166734
926 166734
927 166734
928 166734
929 166734
930 166734
931 163995
932 163995
933 163995
934 163995
935 163995
936 163995
937 163995
938 163995
939 163995
940 163995
941 160997
942 160997
943 160997
944 160997
945 160997
946 160997
947 160997
948 160997
949 160997
950 160997
951 158067
952 158067
953 158067
954 158067
955 158067
956 158067
957 158067
958 158067
959 158067
960 158067
961 155457
962 155457
963 155457
964 155457
965 155457
966 155457
967 155457
968 155457
969 155457
970 155457
971 153128
972 153128
973 153128
974 153128
975 153128
976 153128
977 153128
978 153128
979 153128
980 153128
981 151012
982 151012
983 151012
984 151012
985 151012
986 151012
987 151012
988 151012
989 151012
990 151012
991 147889
992 147889
993 147889
994 147889
995 147889
996 147889
997 147889
998 147889
999 147889
1000 147889
1001 144942
1002 144942
1003 144942
1004 144942
1005 144942
1006 144942
1007 144942
1008 144942
1009 144942
1010 144942
1011 141381
1012 141381
1013 141381
1014 141381
1015 141381
1016 141381
1017 141381
1018 141381
1019 141381
1020 141381
1021 137638
1022 137638
1023 137638
1024 137638
1025 137638
1026 137638
1027 137638
1028 137638
1029 137638
1030 137638
1031 133668
1032 133668
1033 133668
1034 133668
1035 133668
1036 133668
1037 133668
1038 133668
1039 133668
1040 133668
1041 129988
1042 129988
1043 129988
1044 129988
1045 129988
1046 129988
1047 129988
1048 129988
1049 129988
1050 129988
1051 126298
1052 126298
1053 126298
1054 126298
1055 126298
1056 126298
1057 126298
1058 126298
1059 126298
1060 126298
1061 122583
1062 122583
1063 122583
1064 122583
1065 122583
1066 122583
1067 122583
1068 122583
1069 122583
1070 122583
1071 118746
1072 118746
1073 118746
1074 118746
1075 118746
1076 118746
1077 118746
1078 118746
1079 118746
1080 118746
1081 114765
1082 114765
1083 114765
1084 114765
1085 114765
1086 114765
1087 114765
1088 114765
1089 114765
1090 114765
1091 111390
1092 111390
1093 111390
1094 111390
1095 111390
1096 111390
1097 111390
1098 111390
1099 111390
1100 111390
1101 108139
1102 108139
1103 108139
1104 108139
1105 108139
1106 108139
1107 108139
1108 108139
1109 108139
1110 108139
1111 105101
1112 105101
1113 105101
1114 105101
1115 105101
1116 105101
1117 105101
1118 105101
1119 105101
1120 105101
1121 102286
1122 102286
1123 102286
1124 102286
1125 102286
1126 102286
1127 102286
1128 102286
1129 102286
1130 102286
1131 99898.7
1132 99898.7
1133 99898.7
1134 99898.7
1135 99898.7
1136 99898.7
1137 99898.7
1138 99898.7
1139 99898.7
1140 99898.7
1141 97777.2
1142 97777.2
1143 97777.2
1144 97777.2
1145 97777.2
1146 97777.2
1147 97777.2
1148 97777.2
1149 97777.2
1150 97777.2
1151 95760
1152 95760
1153 95760
1154 95760
1155 95760
1156 95760
1157 95760
1158 95760
1159 95760
1160 95760
1161 93394
1162 93394
1163 93394
1164 93394
1165 93394
1166 93394
1167 93394
1168 93394
1169 93394
1170 93394
1171 91183.5
1172 91183.5
1173 91183.5
1174 91183.5
1175 91183.5
1176 91183.5
1177 91183.5
1178 91183.5
1179 91183.5
1180 91183.5
1181 89193.3
1182 89193.3
1183 89193.3
1184 89193.3
1185 89193.3
1186 89193.3
1187 89193.3
1188 89193.3
1189 89193.3
1190 89193.3
1191 88081.9
1192 88081.9
1193 88081.9
1194 88081.9
1195 88081.9
1196 88081.9
1197 88081.9
1198 88081.9
1199 88081.9
1200 88081.9
1201 87263.4
1202 87263.4
1203 87263.4
1204 87263.4
1205 87263.4
1206 87263.4
1207 87263.4
1208 87263.4
1209 87263.4
1210 87263.4
1211 86945.5
1212 86945.5
1213 86945.5
1214 86945.5
1215 86945.5
1216 86945.5
1217 86945.5
1218 86945.5
1219 86945.5
1220 86945.5
1221 86911.2
1222 86911.2
1223 86911.2
1224 86911.2
1225 86911.2
1226 86911.2
1227 86911.2
1228 86911.2
1229 86911.2
1230 86911.2
1231 87226
1232 87226
1233 87226
1234 87226
1235 87226
1236 87226
1237 87226
1238 87226
1239 87226
1240 87226
1241 87593.8
1242 87593.8
1243 87593.8
1244 87593.8
1245 87593.8
1246 87593.8
1247 87593.8
1248 87593.8
1249 87593.8
1250 87593.8
1251 87987.6
1252 87987.6
1253 87987.6
1254 87987.6
1255 87987.6
1256 87987.6
1257 87987.6
1258 87987.6
1259 87987.6
1260 87987.6
1261 88660.3
1262 88660.3
1263 88660.3
1264 88660.3
1265 88660.3
1266 88660.3
1267 88660.3
1268 88660.3
1269 88660.3
1270 88660.3
1271 89569.3
1272 89569.3
1273 89569.3
1274 89569.3
1275 89569.3
1276 89569.3
1277 89569.3
1278 89569.3
1279 89569.3
1280 89569.3
1281 90730
1282 90730
1283 90730
1284 90730
1285 90730
1286 90730
1287 90730
1288 90730
1289 90730
1290 90730
1291 91971.5
1292 91971.5
1293 91971.5
1294 91971.5
1295 91971.5
1296 91971.5
1297 91971.5
1298 91971.5
1299 91971.5
1300 91971.5
1301 93306.5
1302 93306.5
1303 93306.5
1304 93306.5
1305 93306.5
1306 93306.5
1307 93306.5
1308 93306.5
1309 93306.5
1310 93306.5
1311 94702.2
1312 94702.2
1313 94702.2
1314 94702.2
1315 94702.2
1316 94702.2
1317 94702.2
1318 94702.2
1319 94702.2
1320 94702.2
1321 96293.9
1322 96293.9
1323 96293.9
1324 96293.9
1325 96293.9
1326 96293.9
1327 96293.9
1328 96293.9
1329 96293.9
1330 96293.9
1331 97778.1
1332 97778.1
1333 97778.1
1334 97778.1
1335 97778.1
1336 97778.1
1337 97778.1
1338 97778.1
1339 97778.1
1340 97778.1
1341 99156.8
1342 99156.8
1343 99156.8
1344 99156.8
1345 99156.8
1346 99156.8
1347 99156.8
1348 99156.8
1349 99156.8
1350 99156.8
1351 100538
1352 100538
1353 100538
1354 100538
1355 100538
1356 100538
1357 100538
1358 100538
1359 100538
1360 100538
1361 102064
1362 102064
1363 102064
1364 102064
1365 102064
1366 102064
1367 102064
1368 102064
1369 102064
1370 102064
1371 103166
1372 103166
1373 103166
1374 103166
1375 103166
1376 103166
1377 103166
1378 103166
1379 103166
1380 103166
1381 103814
1382 103814
1383 103814
1384 103814
1385 103814
1386 103814
1387 103814
1388 103814
1389 103814
1390 103814
1391 104176
1392 104176
1393 104176
1394 104176
1395 104176
1396 104176
1397 104176
1398 104176
1399 104176
1400 104176
1401 104344
1402 104344
1403 104344
1404 104344
1405 104344
1406 104344
1407 104344
1408 104344
1409 104344
1410 104344
1411 104261
1412 104261
1413 104261
1414 104261
1415 104261
1416 104261
1417 104261
1418 104261
1419 104261
1420 104261
1421 103895
1422 103895
1423 103895
1424 103895
1425 103895
1426 103895
1427 103895
1428 103895
1429 103895
1430 103895
1431 103196
1432 103196
1433 103196
1434 103196
1435 103196
1436 103196
1437 103196
1438 103196
1439 103196
1440 103196
1441 102314
1442 102314
1443 102314
1444 102314
1445 102314
1446 102314
1447 102314
1448 102314
1449 102314
1450 102314
1451 101334
1452 101334
1453 101334
1454 101334
1455 101334
1456 101334
1457 101334
1458 101334
1459 101334
1460 101334
1461 99862.2
1462 99862.2
1463 99862.2
1464 99862.2
1465 99862.2
1466 99862.2
1467 99862.2
1468 99862.2
1469 99862.2
1470 99862.2
1471 98142.9
1472 98142.9
1473 98142.9
1474 98142.9
1475 98142.9
1476 98142.9
1477 98142.9
1478 98142.9
1479 98142.9
1480 98142.9
1481 96121.8
1482 96121.8
1483 96121.8
1484 96121.8
1485 96121.8
1486 96121.8
1487 96121.8
1488 96121.8
1489 96121.8
1490 96121.8
1491 93619.6
1492 93619.6
1493 93619.6
1494 93619.6
1495 93619.6
1496 93619.6
1497 93619.6
1498 93619.6
1499 93619.6
1500 93619.6
1501 90908.6
1502 90908.6
1503 90908.6
1504 90908.6
1505 90908.6
1506 90908.6
1507 90908.6
1508 90908.6
1509 90908.6
1510 90908.6
1511 87997.9
1512 87997.9
1513 87997.9
1514 87997.9
1515 87997.9
1516 87997.9
1517 87997.9
1518 87997.9
1519 87997.9
1520 87997.9
1521 84865.7
1522 84865.7
1523 84865.7
1524 84865.7
1525 84865.7
1526 84865.7
1527 84865.7
1528 84865.7
1529 84865.7
1530 84865.7
1531 81691.8
1532 81691.8
1533 81691.8
1534 81691.8
1535 81691.8
1536 81691.8
1537 81691.8
1538 81691.8
1539 81691.8
1540 81691.8
1541 78574.9
1542 78574.9
1543 78574.9
1544 78574.9
1545 78574.9
1546 78574.9
1547 78574.9
1548 78574.9
1549 78574.9
1550 78574.9
1551 75539.8
1552 75539.8
1553 75539.8
1554 75539.8
1555 75539.8
1556 75539.8
1557 75539.8
1558 75539.8
1559 75539.8
1560 75539.8
1561 72559.2
1562 72559.2
1563 72559.2
1564 72559.2
1565 72559.2
1566 72559.2
1567 72559.2
1568 72559.2
1569 72559.2
1570 72559.2
1571 69598.1
1572 69598.1
1573 69598.1
1574 69598.1
1575 69598.1
1576 69598.1
1577 69598.1
1578 69598.1
1579 69598.1
1580 69598.1
1581 66793.9
1582 66793.9
1583 66793.9
1584 66793.9
1585 66793.9
1586 66793.9
1587 66793.9
1588 66793.9
1589 66793.9
1590 66793.9
1591 64159.4
1592 64159.4
1593 64159.4
1594 64159.4
1595 64159.4
1596 64159.4
1597 64159.4
1598 64159.4
1599 64159.4
1600 64159.4
1601 61761.7
1602 61761.7
1603 61761.7
1604 61761.7
1605 61761.7
1606 61761.7
1607 61761.7
1608 61761.7
1609 61761.7
1610 61761.7
1611 59571.6
1612 59571.6
1613 59571.6
1614 59571.6
1615 59571.6
1616 59571.6
1617 59571.6
1618 59571.6
1619 59571.6
1620 59571.6
1621 57637.5
1622 57637.5
1623 57637.5
1624 57637.5
1625 57637.5
1626 57637.5
1627 57637.5
1628 57637.5
1629 57637.5
1630 57637.5
1631 55946.2
1632 55946.2
1633 55946.2
1634 55946.2
1635 55946.2
1636 55946.2
1637 55946.2
1638 55946.2
1639 55946.2
1640 55946.2
1641 54374.2
1642 54374.2
1643 54374.2
1644 54374.2
1645 54374.2
1646 54374.2
1647 54374.2
1648 54374.2
1649 54374.2
1650 54374.2
1651 52903.2
1652 52903.2
1653 52903.2
1654 52903.2
1655 52903.2
1656 52903.2
1657 52903.2
1658 52903.2
1659 52903.2
1660 52903.2
1661 51910.6
1662 51910.6
1663 51910.6
1664 51910.6
1665 51910.6
1666 51910.6
1667 51910.6
1668 51910.6
1669 51910.6
1670 51910.6
1671 51168
1672 51168
1673 51168
1674 51168
1675 51168
1676 51168
1677 51168
1678 51168
1679 51168
1680 51168
1681 50830.5
1682 50830.5
1683 50830.5
1684 50830.5
1685 50830.5
1686 50830.5
1687 50830.5
1688 50830.5
1689 50830.5
1690 50830.5
1691 50813.7
1692 50813.7
1693 50813.7
1694 50813.7
1695 50813.7
1696 50813.7
1697 50813.7
1698 50813.7
1699 50813.7
1700 50813.7
1701 51046.1
1702 51046.1
1703 51046.1
1704 51046.1
1705 51046.1
1706 51046.1
1707 51046.1
1708 51046.1
1709 51046.1
1710 51046.1
1711 51519.9
1712 51519.9
1713 51519.9
1714 51519.9
1715 51519.9
1716 51519.9
1717 51519.9
1718 51519.9
1719 51519.9
1720 51519.9
1721 52256.4
1722 52256.4
1723 52256.4
1724 52256.4
1725 52256.4
1726 52256.4
1727 52256.4
1728 52256.4
1729 52256.4
1730 52256.4
1731 53071.7
1732 53071.7
1733 53071.7
1734 53071.7
1735 53071.7
1736 53071.7
1737 53071.7
1738 53071.7
1739 53071.7
1740 53071.7
1741 53910.2
1742 53910.2
1743 53910.2
1744 53910.2
1745 53910.2
1746 53910.2
1747 53910.2
1748 53910.2
1749 53910.2
1750 53910.2
1751 54784
1752 54784
1753 54784
1754 54784
1755 54784
1756 54784
1757 54784
1758 54784
1759 54784
1760 54784
1761 55711.5
1762 55711.5
1763 55711.5
1764 55711.5
1765 55711.5
1766 55711.5
1767 55711.5
1768 55711.5
1769 55711.5
1770 55711.5
1771 56812
1772 56812
1773 56812
1774 56812
1775 56812
1776 56812
1777 56812
1778 56812
1779 56812
1780 56812
1781 57966.5
1782 57966.5
1783 57966.5
1784 57966.5
1785 57966.5
1786 57966.5
1787 57966.5
1788 57966.5
1789 57966.5
1790 57966.5
1791 59151.8
1792 59151.8
1793 59151.8
1794 59151.8
1795 59151.8
1796 59151.8
1797 59151.8
1798 59151.8
1799 59151.8
1800 59151.8
1801 60321
1802 60321
1803 60321
1804 60321
1805 60321
1806 60321
1807 60321
1808 60321
1809 60321
1810 60321
1811 61428.7
1812 61428.7
1813 61428.7
1814 61428.7
1815 61428.7
1816 61428.7
1817 61428.7
1818 61428.7
1819 61428.7
1820 61428.7
1821 62457.1
1822 62457.1
1823 62457.1
1824 62457.1
1825 62457.1
1826 62457.1
1827 62457.1
1828 62457.1
1829 62457.1
1830 62457.1
1831 63433.3
1832 63433.3
1833 63433.3
1834 63433.3
1835 63433.3
1836 63433.3
1837 63433.3
1838 63433.3
1839 63433.3
1840 63433.3
1841 64523.8
1842 64523.8
1843 64523.8
1844 64523.8
1845 64523.8
1846 64523.8
1847 64523.8
1848 64523.8
1849 64523.8
1850 64523.8
1851 65760.3
1852 65760.3
1853 65760.3
1854 65760.3
1855 65760.3
1856 65760.3
1857 65760.3
1858 65760.3
1859 65760.3
1860 65760.3
1861 66792
1862 66792
1863 66792
1864 66792
1865 66792
1866 66792
1867 66792
1868 66792
1869 66792
1870 66792
1871 67711.1
1872 67711.1
1873 67711.1
1874 67711.1
1875 67711.1
1876 67711.1
1877 67711.1
1878 67711.1
1879 67711.1
1880 67711.1
1881 68389.8
1882 68389.8
1883 68389.8
1884 68389.8
1885 68389.8
1886 68389.8
1887 68389.8
1888 68389.8
1889 68389.8
1890 68389.8
1891 69059.2
1892 69059.2
1893 69059.2
1894 69059.2
1895 69059.2
1896 69059.2
1897 69059.2
1898 69059.2
1899 69059.2
1900 69059.2
1901 69895.4
1902 69895.4
1903 69895.4
1904 69895.4
1905 69895.4
1906 69895.4
1907 69895.4
1908 69895.4
1909 69895.4
1910 69895.4
1911 70830.5
1912 70830.5
1913 70830.5
1914 70830.5
1915 70830.5
1916 70830.5
1917 70830.5
1918 70830.5
1919 70830.5
1920 70830.5
1921 71935.3
1922 71935.3
1923 71935.3
1924 71935.3
1925 71935.3
1926 71935.3
1927 71935.3
1928 71935.3
1929 71935.3
1930 71935.3
1931 73225.9
1932 73225.9
1933 73225.9
1934 73225.9
1935 73225.9
1936 73225.9
1937 73225.9
1938 73225.9
1939 73225.9
1940 73225.9
1941 74620.4
1942 74620.4
1943 74620.4
1944 74620.4
1945 74620.4
1946 74620.4
1947 74620.4
1948 74620.4
1949 74620.4
1950 74620.4
1951 75931.9
1952 75931.9
1953 75931.9
1954 75931.9
1955 75931.9
1956 75931.9
1957 75931.9
1958 75931.9
1959 75931.9
1960 75931.9
1961 77162.1
1962 77162.1
1963 77162.1
1964 77162.1
1965 77162.1
1966 77162.1
1967 77162.1
1968 77162.1
1969 77162.1
1970 77162.1
1971 78544.2
1972 78544.2
1973 78544.2
1974 78544.2
1975 78544.2
1976 78544.2
1977 78544.2
1978 78544.2
1979 78544.2
1980 78544.2
1981 79991.7
1982 79991.7
1983 79991.7
1984 79991.7
1985 79991.7
1986 79991.7
1987 79991.7
1988 79991.7
1989 79991.7
1990 79991.7
1991 81400
1992 81400
1993 81400
1994 81400
1995 81400
1996 81400
1997 81400
1998 81400
1999 81400
2000 81400
2001 82872.4
2002 82872.4
2003 82872.4
2004 82872.4
2005 82872.4
2006 82872.4
2007 82872.4
2008 82872.4
2009 82872.4
2010 82872.4
2011 84570.4
2012 84570.4
2013 84570.4
2014 84570.4
2015 84570.4
2016 84570.4
2017 84570.4
2018 84570.4
2019 84570.4
2020 84570.4
2021 86497.3
2022 86497.3
2023 86497.3
2024 86497.3
2025 86497.3
2026 86497.3
2027 86497.3
2028 86497.3
2029 86497.3
2030 86497.3
2031 88481.5
2032 88481.5
2033 88481.5
2034 88481.5
2035 88481.5
2036 88481.5
2037 88481.5
2038 88481.5
2039 88481.5
2040 88481.5
2041 90307.3
2042 90307.3
2043 90307.3
2044 90307.3
2045 90307.3
2046 90307.3
2047 90307.3
2048 90307.3
2049 90307.3
2050 90307.3
2051 92038
2052 92038
2053 92038
2054 92038
2055 92038
2056 92038
2057 92038
2058 92038
2059 92038
2060 92038
2061 93903.7
2062 93903.7
2063 93903.7
2064 93903.7
2065 93903.7
2066 93903.7
2067 93903.7
2068 93903.7
2069 93903.7
2070 93903.7
2071 95936.1
2072 95936.1
2073 95936.1
2074 95936.1
2075 95936.1
2076 95936.1
2077 95936.1
2078 95936.1
2079 95936.1
2080 95936.1
2081 98148.1
2082 98148.1
2083 98148.1
2084 98148.1
2085 98148.1
2086 98148.1
2087 98148.1
2088 98148.1
2089 98148.1
2090 98148.1
2091 100459
2092 100459
2093 100459
2094 100459
2095 100459
2096 100459
2097 100459
2098 100459
2099 100459
2100 100459
2101 102257
2102 102257
2103 102257
2104 102257
2105 102257
2106 102257
2107 102257
2108 102257
2109 102257
2110 102257
2111 103745
2112 103745
2113 103745
2114 103745
2115 103745
2116 103745
2117 103745
2118 103745
2119 103745
2120 103745
2121 104696
2122 104696
2123 104696
2124 104696
2125 104696
2126 104696
2127 104696
2128 104696
2129 104696
2130 104696
2131 105279
2132 105279
2133 105279
2134 105279
2135 105279
2136 105279
2137 105279
2138 105279
2139 105279
2140 105279
2141 105836
2142 105836
2143 105836
2144 105836
2145 105836
2146 105836
2147 105836
2148 105836
2149 105836
2150 105836
2151 106337
2152 106337
2153 106337
2154 106337
2155 106337
2156 106337
2157 106337
2158 106337
2159 106337
2160 106337
2161 106744
2162 106744
2163 106744
2164 106744
2165 106744
2166 106744
2167 106744
2168 106744
2169 106744
2170 106744
2171 106801
2172 106801
2173 106801
2174 106801
2175 106801
2176 106801
2177 106801
2178 106801
2179 106801
2180 106801
2181 106762
2182 106762
2183 106762
2184 106762
2185 106762
2186 106762
2187 106762
2188 106762
2189 106762
2190 106762
2191 106664
2192 106664
2193 106664
2194 106664
2195 106664
2196 106664
2197 106664
2198 106664
2199 106664
2200 106664
2201 106315
2202 106315
2203 106315
2204 106315
2205 106315
2206 106315
2207 106315
2208 106315
2209 106315
2210 106315
2211 105728
2212 105728
2213 105728
2214 105728
2215 105728
2216 105728
2217 105728
2218 105728
2219 105728
2220 105728
2221 104813
2222 104813
2223 104813
2224 104813
2225 104813
2226 104813
2227 104813
2228 104813
2229 104813
2230 104813
2231 103823
2232 103823
2233 103823
2234 103823
2235 103823
2236 103823
2237 103823
2238 103823
2239 103823
2240 103823
2241 102839
2242 102839
2243 102839
2244 102839
2245 102839
2246 102839
2247 102839
2248 102839
2249 102839
2250 102839
2251 101717
2252 101717
2253 101717
2254 101717
2255 101717
2256 101717
2257 101717
2258 101717
2259 101717
2260 101717
2261 100353
2262 100353
2263 100353
2264 100353
2265 100353
2266 100353
2267 100353
2268 100353
2269 100353
2270 100353
2271 98737.7
2272 98737.7
2273 98737.7
2274 98737.7
2275 98737.7
2276 98737.7
2277 98737.7
2278 98737.7
2279 98737.7
2280 98737.7
2281 97054.2
2282 97054.2
2283 97054.2
2284 97054.2
2285 97054.2
2286 97054.2
2287 97054.2
2288 97054.2
2289 97054.2
2290 97054.2
2291 95259.5
2292 95259.5
2293 95259.5
2294 95259.5
2295 95259.5
2296 95259.5
2297 95259.5
2298 95259.5
2299 95259.5
2300 95259.5
2301 93768.4
2302 93768.4
2303 93768.4
2304 93768.4
2305 93768.4
2306 93768.4
2307 93768.4
2308 93768.4
2309 93768.4
2310 93768.4
2311 92418.9
2312 92418.9
2313 92418.9
2314 92418.9
2315 92418.9
2316 92418.9
2317 92418.9
2318 92418.9
2319 92418.9
2320 92418.9
2321 91382.4
2322 91382.4
2323 91382.4
2324 91382.4
2325 91382.4
2326 91382.4
2327 91382.4
2328 91382.4
2329 91382.4
2330 91382.4
2331 90514.9
2332 90514.9
2333 90514.9
2334 90514.9
2335 90514.9
2336 90514.9
2337 90514.9
2338 90514.9
2339 90514.9
2340 90514.9
2341 89364.8
2342 89364.8
2343 89364.8
2344 89364.8
2345 89364.8
2346 89364.8
2347 89364.8
2348 89364.8
2349 89364.8
2350 89364.8
2351 88260.1
2352 88260.1
2353 88260.1
2354 88260.1
2355 88260.1
2356 88260.1
2357 88260.1
2358 88260.1
2359 88260.1
2360 88260.1
2361 87412.6
2362 87412.6
2363 87412.6
2364 87412.6
2365 87412.6
2366 87412.6
2367 87412.6
2368 87412.6
2369 87412.6
2370 87412.6
2371 86710.2
2372 86710.2
2373 86710.2
2374 86710.2
2375 86710.2
2376 86710.2
2377 86710.2
2378 86710.2
2379 86710.2
2380 86710.2
2381 85949
2382 85949
2383 85949
2384 85949
2385 85949
2386 85949
2387 85949
2388 85949
2389 85949
2390 85949
2391 85147.3
2392 85147.3
2393 85147.3
2394 85147.3
2395 85147.3
2396 85147.3
2397 85147.3
2398 85147.3
2399 85147.3
2400 85147.3
2401 84323.3
2402 84323.3
2403 84323.3
2404 84323.3
2405 84323.3
2406 84323.3
2407 84323.3
2408 84323.3
2409 84323.3
2410 84323.3
2411 83299.6
2412 83299.6
2413 83299.6
2414 83299.6
2415 83299.6
2416 83299.6
2417 83299.6
2418 83299.6
2419 83299.6
2420 83299.6
2421 82246
2422 82246
2423 82246
2424 82246
2425 82246
2426 82246
2427 82246
2428 82246
2429 82246
2430 82246
2431 81101.6
2432 81101.6
2433 81101.6
2434 81101.6
2435 81101.6
2436 81101.6
2437 81101.6
2438 81101.6
2439 81101.6
2440 81101.6
2441 79872.8
2442 79872.8
2443 79872.8
2444 79872.8
2445 79872.8
2446 79872.8
2447 79872.8
2448 79872.8
2449 79872.8
2450 79872.8
2451 78650.4
2452 78650.4
2453 78650.4
2454 78650.4
2455 78650.4
2456 78650.4
2457 78650.4
2458 78650.4
2459 78650.4
2460 78650.4
2461 77399.7
2462 77399.7
2463 77399.7
2464 77399.7
2465 77399.7
2466 77399.7
2467 77399.7
2468 77399.7
2469 77399.7
2470 77399.7
2471 76213
2472 76213
2473 76213
2474 76213
2475 76213
2476 76213
2477 76213
2478 76213
2479 76213
2480 76213
2481 74842.3
2482 74842.3
2483 74842.3
2484 74842.3
2485 74842.3
2486 74842.3
2487 74842.3
2488 74842.3
2489 74842.3
2490 74842.3
2491 73250.6
2492 73250.6
2493 73250.6
2494 73250.6
2495 73250.6
2496 73250.6
2497 73250.6
2498 73250.6
2499 73250.6
2500 73250.6
2501 71487.6
2502 71487.6
2503 71487.6
2504 71487.6
2505 71487.6
2506 71487.6
2507 71487.6
2508 71487.6
2509 71487.6
2510 71487.6
2511 69781.8
2512 69781.8
2513 69781.8
2514 69781.8
2515 69781.8
2516 69781.8
2517 69781.8
2518 69781.8
2519 69781.8
2520 69781.8
2521 67997.6
2522 67997.6
2523 67997.6
2524 67997.6
2525 67997.6
2526 67997.6
2527 67997.6
2528 67997.6
2529 67997.6
2530 67997.6
2531 66192.7
2532 66192.7
2533 66192.7
2534 66192.7
2535 66192.7
2536 66192.7
2537 66192.7
2538 66192.7
2539 66192.7
2540 66192.7
2541 64713.9
2542 64713.9
2543 64713.9
2544 64713.9
2545 64713.9
2546 64713.9
2547 64713.9
2548 64713.9
2549 64713.9
2550 64713.9
2551 63298.6
2552 63298.6
2553 63298.6
2554 63298.6
2555 63298.6
2556 63298.6
2557 63298.6
2558 63298.6
2559 63298.6
2560 63298.6
2561 61684.2
2562 61684.2
2563 61684.2
2564 61684.2
2565 61684.2
2566 61684.2
2567 61684.2
2568 61684.2
2569 61684.2
2570 61684.2
2571 60184.4
2572 60184.4
2573 60184.4
2574 60184.4
2575 60184.4
2576 60184.4
2577 60184.4
2578 60184.4
2579 60184.4
2580 60184.4
2581 58792.8
2582 58792.8
2583 58792.8
2584 58792.8
2585 58792.8
2586 58792.8
2587 58792.8
2588 58792.8
2589 58792.8
2590 58792.8
2591 57555.6
2592 57555.6
2593 57555.6
2594 57555.6
2595 57555.6
2596 57555.6
2597 57555.6
2598 57555.6
2599 57555.6
2600 57555.6
2601 56527.4
2602 56527.4
2603 56527.4
2604 56527.4
2605 56527.4
2606 56527.4
2607 56527.4
2608 56527.4
2609 56527.4
2610 56527.4
2611 55824
2612 55824
2613 55824
2614 55824
2615 55824
2616 55824
2617 55824
2618 55824
2619 55824
2620 55824
2621 55337.8
2622 55337.8
2623 55337.8
2624 55337.8
2625 55337.8
2626 55337.8
2627 55337.8
2628 55337.8
2629 55337.8
2630 55337.8
2631 55076.5
2632 55076.5
2633 55076.5
2634 55076.5
2635 55076.5
2636 55076.5
2637 55076.5
2638 55076.5
2639 55076.5
2640 55076.5
2641 55053.4
2642 55053.4
2643 55053.4
2644 55053.4
2645 55053.4
2646 55053.4
2647 55053.4
2648 55053.4
2649 55053.4
2650 55053.4
2651 55137.2
2652 55137.2
2653 55137.2
2654 55137.2
2655 55137.2
2656 55137.2
2657 55137.2
2658 55137.2
2659 55137.2
2660 55137.2
2661 55539.1
2662 55539.1
2663 55539.1
2664 55539.1
2665 55539.1
2666 55539.1
2667 55539.1
2668 55539.1
2669 55539.1
2670 55539.1
2671 56202.6
2672 56202.6
2673 56202.6
2674 56202.6
2675 56202.6
2676 56202.6
2677 56202.6
2678 56202.6
2679 56202.6
2680 56202.6
2681 57065.2
2682 57065.2
2683 57065.2
2684 57065.2
2685 57065.2
2686 57065.2
2687 57065.2
2688 57065.2
2689 57065.2
2690 57065.2
2691 58139.9
2692 58139.9
2693 58139.9
2694 58139.9
2695 58139.9
2696 58139.9
2697 58139.9
2698 58139.9
2699 58139.9
2700 58139.9
2701 59457
2702 59457
2703 59457
2704 59457
2705 59457
2706 59457
2707 59457
2708 59457
2709 59457
2710 59457
2711 60750.4
2712 60750.4
2713 60750.4
2714 60750.4
2715 60750.4
2716 60750.4
2717 60750.4
2718 60750.4
2719 60750.4
2720 60750.4
2721 62193
2722 62193
2723 62193
2724 62193
2725 62193
2726 62193
2727 62193
2728 62193
2729 62193
2730 62193
2731 63691.2
2732 63691.2
2733 63691.2
2734 63691.2
2735 63691.2
2736 63691.2
2737 63691.2
2738 63691.2
2739 63691.2
2740 63691.2
2741 65040.8
2742 65040.8
2743 65040.8
2744 65040.8
2745 65040.8
2746 65040.8
2747 65040.8
2748 65040.8
2749 65040.8
2750 65040.8
2751 66381.9
2752 66381.9
2753 66381.9
2754 66381.9
2755 66381.9
2756 66381.9
2757 66381.9
2758 66381.9
2759 66381.9
2760 66381.9
2761 67798.3
2762 67798.3
2763 67798.3
2764 67798.3
2765 67798.3
2766 67798.3
2767 67798.3
2768 67798.3
2769 67798.3
2770 67798.3
2771 69082.8
2772 69082.8
2773 69082.8
2774 69082.8
2775 69082.8
2776 69082.8
2777 69082.8
2778 69082.8
2779 69082.8
2780 69082.8
2781 70413.5
2782 70413.5
2783 70413.5
2784 70413.5
2785 70413.5
2786 70413.5
2787 70413.5
2788 70413.5
2789 70413.5
2790 70413.5
2791 71685.2
2792 71685.2
2793 71685.2
2794 71685.2
2795 71685.2
2796 71685.2
2797 71685.2
2798 71685.2
2799 71685.2
2800 71685.2
2801 72892.2
2802 72892.2
2803 72892.2
2804 72892.2
2805 72892.2
2806 72892.2
2807 72892.2
2808 72892.2
2809 72892.2
2810 72892.2
2811 73884.5
2812 73884.5
2813 73884.5
2814 73884.5
2815 73884.5
2816 73884.5
2817 73884.5
2818 73884.5
2819 73884.5
2820 73884.5
2821 74764.4
2822 74764.4
2823 74764.4
2824 74764.4
2825 74764.4
2826 74764.4
2827 74764.4
2828 74764.4
2829 74764.4
2830 74764.4
2831 75386.2
2832 75386.2
2833 75386.2
2834 75386.2
2835 75386.2
2836 75386.2
2837 75386.2
2838 75386.2
2839 75386.2
2840 75386.2
2841 75869.1
2842 75869.1
2843 75869.1
2844 75869.1
2845 75869.1
2846 75869.1
2847 75869.1
2848 75869.1
2849 75869.1
2850 75869.1
2851 76311.8
2852 76311.8
2853 76311.8
2854 76311.8
2855 76311.8
2856 76311.8
2857 76311.8
2858 76311.8
2859 76311.8
2860 76311.8
2861 76538.5
2862 76538.5
2863 76538.5
2864 76538.5
2865 76538.5
2866 76538.5
2867 76538.5
2868 76538.5
2869 76538.5
2870 76538.5
2871 76415.5
2872 76415.5
2873 76415.5
2874 76415.5
2875 76415.5
2876 76415.5
2877 76415.5
2878 76415.5
2879 76415.5
2880 76415.5
2881 76240
2882 76240
2883 76240
2884 76240
2885 76240
2886 76240
2887 76240
2888 76240
2889 76240
2890 76240
2891 76163.9
2892 76163.9
2893 76163.9
2894 76163.9
2895 76163.9
2896 76163.9
2897 76163.9
2898 76163.9
2899 76163.9
2900 76163.9
2901 75965.9
2902 75965.9
2903 75965.9
2904 75965.9
2905 75965.9
2906 75965.9
2907 75965.9
2908 75965.9
2909 75965.9
2910 75965.9
2911 75741.6
2912 75741.6
2913 75741.6
2914 75741.6
2915 75741.6
2916 75741.6
2917 75741.6
2918 75741.6
2919 75741.6
2920 75741.6
2921 75462.1
2922 75462.1
2923 75462.1
2924 75462.1
2925 75462.1
2926 75462.1
2927 75462.1
2928 75462.1
2929 75462.1
2930 75462.1
2931 75244.7
2932 75244.7
2933 75244.7
2934 75244.7
2935 75244.7
2936 75244.7
2937 75244.7
2938 75244.7
2939 75244.7
2940 75244.7
2941 75070.2
2942 75070.2
2943 75070.2
2944 75070.2
2945 75070.2
2946 75070.2
2947 75070.2
2948 75070.2
2949 75070.2
2950 75070.2
2951 74881.5
2952 74881.5
2953 74881.5
2954 74881.5
2955 74881.5
2956 74881.5
2957 74881.5
2958 74881.5
2959 74881.5
2960 74881.5
2961 74635.9
2962 74635.9
2963 74635.9
2964 74635.9
2965 74635.9
2966 74635.9
2967 74635.9
2968 74635.9
2969 74635.9
2970 74635.9
2971 74531.9
2972 74531.9
2973 74531.9
2974 74531.9
2975 74531.9
2976 74531.9
2977 74531.9
2978 74531.9
2979 74531.9
2980 74531.9
2981 74511.1
2982 74511.1
2983 74511.1
2984 74511.1
2985 74511.1
2986 74511.1
2987 74511.1
2988 74511.1
2989 74511.1
2990 74511.1
2991 74622
2992 74622
2993 74622
2994 74622
2995 74622
2996 74622
2997 74622
2998 74622
2999 74622
3000 74622
3001 74749.3
3002 74749.3
3003 74749.3
3004 74749.3
3005 74749.3
3006 74749.3
3007 74749.3
3008 74749.3
3009 74749.3
3010 74749.3
3011 75033.6
3012 75033.6
3013 75033.6
3014 75033.6
3015 75033.6
3016 75033.6
3017 75033.6
3018 75033.6
3019 75033.6
3020 75033.6
3021 75314.4
3022 75314.4
3023 75314.4
3024 75314.4
3025 75314.4
3026 75314.4
3027 75314.4
3028 75314.4
3029 75314.4
3030 75314.4
3031 75970.1
3032 75970.1
3033 75970.1
3034 75970.1
3035 75970.1
3036 75970.1
3037 75970.1
3038 75970.1
3039 75970.1
3040 75970.1
3041 76630
3042 76630
3043 76630
3044 76630
3045 76630
3046 76630
3047 76630
3048 76630
3049 76630
3050 76630
3051 77401.9
3052 77401.9
3053 77401.9
3054 77401.9
3055 77401.9
3056 77401.9
3057 77401.9
3058 77401.9
3059 77401.9
3060 77401.9
3061 78366.7
3062 78366.7
3063 78366.7
3064 78366.7
3065 78366.7
3066 78366.7
3067 78366.7
3068 78366.7
3069 78366.7
3070 78366.7
3071 79464.7
3072 79464.7
3073 79464.7
3074 79464.7
3075 79464.7
3076 79464.7
3077 79464.7
3078 79464.7
3079 79464.7
3080 79464.7
3081 80486.7
3082 80486.7
3083 80486.7
3084 80486.7
3085 80486.7
3086 80486.7
3087 80486.7
3088 80486.7
3089 80486.7
3090 80486.7
3091 81477.4
3092 81477.4
3093 81477.4
3094 81477.4
3095 81477.4
3096 81477.4
3097 81477.4
3098 81477.4
3099 81477.4
3100 81477.4
3101 82531.3
3102 82531.3
3103 82531.3
3104 82531.3
3105 82531.3
3106 82531.3
3107 82531.3
3108 82531.3
3109 82531.3
3110 82531.3
3111 83814.5
3112 83814.5
3113 83814.5
3114 83814.5
3115 83814.5
3116 83814.5
3117 83814.5
3118 83814.5
3119 83814.5
3120 83814.5
3121 85120.7
3122 85120.7
3123 85120.7
3124 85120.7
3125 85120.7
3126 85120.7
3127 85120.7
3128 85120.7
3129 85120.7
3130 85120.7
3131 86324.5
3132 86324.5
3133 86324.5
3134 86324.5
3135 86324.5
3136 86324.5
3137 86324.5
3138 86324.5
3139 86324.5
3140 86324.5
3141 87457.4
3142 87457.4
3143 87457.4
3144 87457.4
3145 87457.4
3146 87457.4
3147 87457.4
3148 87457.4
3149 87457.4
3150 87457.4
3151 88741.7
3152 88741.7
3153 88741.7
3154 88741.7
3155 88741.7
3156 88741.7
3157 88741.7
3158 88741.7
3159 88741.7
3160 88741.7
3161 90253.4
3162 90253.4
3163 90253.4
3164 90253.4
3165 90253.4
3166 90253.4
3167 90253.4
3168 90253.4
3169 90253.4
3170 90253.4
3171 91753.8
3172 91753.8
3173 91753.8
3174 91753.8
3175 91753.8
3176 91753.8
3177 91753.8
3178 91753.8
3179 91753.8
3180 91753.8
3181 93060.6
3182 93060.6
3183 93060.6
3184 93060.6
3185 93060.6
3186 93060.6
3187 93060.6
3188 93060.6
3189 93060.6
3190 93060.6
3191 94163.8
3192 94163.8
3193 94163.8
3194 94163.8
3195 94163.8
3196 94163.8
3197 94163.8
3198 94163.8
3199 94163.8
3200 94163.8
3201 95374.7
3202 95374.7
3203 95374.7
3204 95374.7
3205 95374.7
3206 95374.7
3207 95374.7
3208 95374.7
3209 95374.7
3210 95374.7
3211 96636.6
3212 96636.6
3213 96636.6
3214 96636.6
3215 96636.6
3216 96636.6
3217 96636.6
3218 96636.6
3219 96636.6
3220 96636.6
3221 98124.1
3222 98124.1
3223 98124.1
3224 98124.1
3225 98124.1
3226 98124.1
3227 98124.1
3228 98124.1
3229 98124.1
3230 98124.1
3231 99344.1
3232 99344.1
3233 99344.1
3234 99344.1
3235 99344.1
3236 99344.1
3237 99344.1
3238 99344.1
3239 99344.1
3240 99344.1
3241 100732
3242 100732
3243 100732
3244 100732
3245 100732
3246 100732
3247 100732
3248 100732
3249 100732
3250 100732
3251 102152
3252 102152
3253 102152
3254 102152
3255 102152
3256 102152
3257 102152
3258 102152
3259 102152
3260 102152
3261 103563
3262 103563
3263 103563
3264 103563
3265 103563
3266 103563
3267 103563
3268 103563
3269 103563
3270 103563
3271 105047
3272 105047
3273 105047
3274 105047
3275 105047
3276 105047
3277 105047
3278 105047
3279 105047
3280 105047
3281 106846
3282 106846
3283 106846
3284 106846
3285 106846
3286 106846
3287 106846
3288 106846
3289 106846
3290 106846
3291 108565
3292 108565
3293 108565
3294 108565
3295 108565
3296 108565
3297 108565
3298 108565
3299 108565
3300 108565
3301 110183
3302 110183
3303 110183
3304 110183
3305 110183
3306 110183
3307 110183
3308 110183
3309 110183
3310 110183
3311 111569
3312 111569
3313 111569
3314 111569
3315 111569
3316 111569
3317 111569
3318 111569
3319 111569
3320 111569
3321 112814
3322 112814
3323 112814
3324 112814
3325 112814
3326 112814
3327 112814
3328 112814
3329 112814
3330 112814
3331 114262
3332 114262
3333 114262
3334 114262
3335 114262
3336 114262
3337 114262
3338 114262
3339 114262
3340 114262
3341 115752
3342 115752
3343 115752
3344 115752
3345 115752
3346 115752
3347 115752
3348 115752
3349 115752
3350 115752
3351 116813
3352 116813
3353 116813
3354 116813
3355 116813
3356 116813
3357 116813
3358 116813
3359 116813
3360 116813
3361 117574
3362 117574
3363 117574
3364 117574
3365 117574
3366 117574
3367 117574
3368 117574
3369 117574
3370 117574
3371 118237
3372 118237
3373 118237
3374 118237
3375 118237
3376 118237
3377 118237
3378 118237
3379 118237
3380 118237
3381 119207
3382 119207
3383 119207
3384 119207
3385 119207
3386 119207
3387 119207
3388 119207
3389 119207
3390 119207
3391 120279
3392 120279
3393 120279
3394 120279
3395 120279
3396 120279
3397 120279
3398 120279
3399 120279
3400 120279
3401 121089
3402 121089
3403 121089
3404 121089
3405 121089
3406 121089
3407 121089
3408 121089
3409 121089
3410 121089
3411 121630
3412 121630
3413 121630
3414 121630
3415 121630
3416 121630
3417 121630
3418 121630
3419 121630
3420 121630
3421 121921
3422 121921
3423 121921
3424 121921
3425 121921
3426 121921
3427 121921
3428 121921
3429 121921
3430 121921
3431 122125
3432 122125
3433 122125
3434 122125
3435 122125
3436 122125
3437 122125
3438 122125
3439 122125
3440 122125
3441 122164
3442 122164
3443 122164
3444 122164
3445 122164
3446 122164
3447 122164
3448 122164
3449 122164
3450 122164
3451 121990
3452 121990
3453 121990
3454 121990
3455 121990
3456 121990
3457 121990
3458 121990
3459 121990
3460 121990
3461 121561
3462 121561
3463 121561
3464 121561
3465 121561
3466 121561
3467 121561
3468 121561
3469 121561
3470 121561
3471 120962
3472 120962
3473 120962
3474 120962
3475 120962
3476 120962
3477 120962
3478 120962
3479 120962
3480 120962
3481 119859
3482 119859
3483 119859
3484 119859
3485 119859
3486 119859
3487 119859
3488 119859
3489 119859
3490 119859
3491 118799
3492 118799
3493 118799
3494 118799
3495 118799
3496 118799
3497 118799
3498 118799
3499 118799
3500 118799
3501 117889
3502 117889
3503 117889
3504 117889
3505 117889
3506 117889
3507 117889
3508 117889
3509 117889
3510 117889
3511 117037
3512 117037
3513 117037
3514 117037
3515 117037
3516 117037
3517 117037
3518 117037
3519 117037
3520 117037
3521 116269
3522 116269
3523 116269
3524 116269
3525 116269
3526 116269
3527 116269
3528 116269
3529 116269
3530 116269
3531 115231
3532 115231
3533 115231
3534 115231
3535 115231
3536 115231
3537 115231
3538 115231
3539 115231
3540 115231
3541 114419
3542 114419
3543 114419
3544 114419
3545 114419
3546 114419
3547 114419
3548 114419
3549 114419
3550 114419
3551 113945
3552 113945
3553 113945
3554 113945
3555 113945
3556 113945
3557 113945
3558 113945
3559 113945
3560 113945
3561 113562
3562 113562
3563 113562
3564 113562
3565 113562
3566 113562
3567 113562
3568 113562
3569 113562
3570 113562
3571 113189
3572 113189
3573 113189
3574 113189
3575 113189
3576 113189
3577 113189
3578 113189
3579 113189
3580 113189
3581 112389
3582 112389
3583 112389
3584 112389
3585 112389
3586 112389
3587 112389
3588 112389
3589 112389
3590 112389
3591 111690
3592 111690
3593 111690
3594 111690
3595 111690
3596 111690
3597 111690
3598 111690
3599 111690
3600 111690
3601 111116
3602 111116
3603 111116
3604 111116
3605 111116
3606 111116
3607 111116
3608 111116
3609 111116
3610 111116
3611 110835
3612 110835
3613 110835
3614 110835
3615 110835
3616 110835
3617 110835
3618 110835
3619 110835
3620 110835
3621 110588
3622 110588
3623 110588
3624 110588
3625 110588
3626 110588
3627 110588
3628 110588
3629 110588
3630 110588
3631 110508
3632 110508
3633 110508
3634 110508
3635 110508
3636 110508
3637 110508
3638 110508
3639 110508
3640 110508
3641 110509
3642 110509
3643 110509
3644 110509
3645 110509
3646 110509
3647 110509
3648 110509
3649 110509
3650 110509
3651 110622
3652 110622
3653 110622
3654 110622
3655 110622
3656 110622
3657 110622
3658 110622
3659 110622
3660 110622
3661 110707
3662 110707
3663 110707
3664 110707
3665 110707
3666 110707
3667 110707
3668 110707
3669 110707
3670 110707
3671 110902
3672 110902
3673 110902
3674 110902
3675 110902
3676 110902
3677 110902
3678 110902
3679 110902
3680 110902
3681 111633
3682 111633
3683 111633
3684 111633
3685 111633
3686 111633
3687 111633
3688 111633
3689 111633
3690 111633
3691 112346
3692 112346
3693 112346
3694 112346
3695 112346
3696 112346
3697 112346
3698 112346
3699 112346
3700 112346
3701 112832
3702 112832
3703 112832
3704 112832
3705 112832
3706 112832
3707 112832
3708 112832
3709 112832
3710 112832
3711 113342
3712 113342
3713 113342
3714 113342
3715 113342
3716 113342
3717 113342
3718 113342
3719 113342
3720 113342
3721 113716
3722 113716
3723 113716
3724 113716
3725 113716
3726 113716
3727 113716
3728 113716
3729 113716
3730 113716
3731 114132
3732 114132
3733 114132
3734 114132
3735 114132
3736 114132
3737 114132
3738 114132
3739 114132
3740 114132
3741 114151
3742 114151
3743 114151
3744 114151
3745 114151
3746 114151
3747 114151
3748 114151
3749 114151
3750 114151
3751 114182
3752 114182
3753 114182
3754 114182
3755 114182
3756 114182
3757 114182
3758 114182
3759 114182
3760 114182
3761 114448
3762 114448
3763 114448
3764 114448
3765 114448
3766 114448
3767 114448
3768 114448
3769 114448
3770 114448
3771 114740
3772 114740
3773 114740
3774 114740
3775 114740
3776 114740
3777 114740
3778 114740
3779 114740
3780 114740
3781 115158
3782 115158
3783 115158
3784 115158
3785 115158
3786 115158
3787 115158
3788 115158
3789 115158
3790 115158
3791 115324
3792 115324
3793 115324
3794 115324
3795 115324
3796 115324
3797 115324
3798 115324
3799 115324
3800 115324
3801 115627
3802 115627
3803 115627
3804 115627
3805 115627
3806 115627
3807 115627
3808 115627
3809 115627
3810 115627
3811 115837
3812 115837
3813 115837
3814 115837
3815 115837
3816 115837
3817 115837
3818 115837
3819 115837
3820 115837
3821 115998
3822 115998
3823 115998
3824 115998
3825 115998
3826 115998
3827 115998
3828 115998
3829 115998
3830 115998
3831 116054
3832 116054
3833 116054
3834 116054
3835 116054
3836 116054
3837 116054
3838 116054
3839 116054
3840 116054
3841 115925
3842 115925
3843 115925
3844 115925
3845 115925
3846 115925
3847 115925
3848 115925
3849 115925
3850 115925
3851 115660
3852 115660
3853 115660
3854 115660
3855 115660
3856 115660
3857 115660
3858 115660
3859 115660
3860 115660
3861 115734
3862 115734
3863 115734
3864 115734
3865 115734
3866 115734
3867 115734
3868 115734
3869 115734
3870 115734
3871 115724
3872 115724
3873 115724
3874 115724
3875 115724
3876 115724
3877 115724
3878 115724
3879 115724
3880 115724
3881 115399
3882 115399
3883 115399
3884 115399
3885 115399
3886 115399
3887 115399
3888 115399
3889 115399
3890 115399
3891 115086
3892 115086
3893 115086
3894 115086
3895 115086
3896 115086
3897 115086
3898 115086
3899 115086
3900 115086
3901 114855
3902 114855
3903 114855
3904 114855
3905 114855
3906 114855
3907 114855
3908 114855
3909 114855
3910 114855
3911 114291
3912 114291
3913 114291
3914 114291
3915 114291
3916 114291
3917 114291
3918 114291
3919 114291
3920 114291
3921 113746
3922 113746
3923 113746
3924 113746
3925 113746
3926 113746
3927 113746
3928 113746
3929 113746
3930 113746
3931 113130
3932 113130
3933 113130
3934 113130
3935 113130
3936 113130
3937 113130
3938 113130
3939 113130
3940 113130
3941 112644
3942 112644
3943 112644
3944 112644
3945 112644
3946 112644
3947 112644
3948 112644
3949 112644
3950 112644
3951 111981
3952 111981
3953 111981
3954 111981
3955 111981
3956 111981
3957 111981
3958 111981
3959 111981
3960 111981
3961 111035
3962 111035
3963 111035
3964 111035
3965 111035
3966 111035
3967 111035
3968 111035
3969 111035
3970 111035
3971 109998
3972 109998
3973 109998
3974 109998
3975 109998
3976 109998
3977 109998
3978 109998
3979 109998
3980 109998
3981 108949
3982 108949
3983 108949
3984 108949
3985 108949
3986 108949
3987 108949
3988 108949
3989 108949
3990 108949
3991 107953
3992 107953
3993 107953
3994 107953
3995 107953
3996 107953
3997 107953
3998 107953
3999 107953
4000 107953
4001 106783
4002 106783
4003 106783
4004 106783
4005 106783
4006 106783
4007 106783
4008 106783
4009 106783
4010 106783
4011 105604
4012 105604
4013 105604
4014 105604
4015 105604
4016 105604
4017 105604
4018 105604
4019 105604
4020 105604
4021 104600
4022 104600
4023 104600
4024 104600
4025 104600
4026 104600
4027 104600
4028 104600
4029 104600
4030 104600
4031 103678
4032 103678
4033 103678
4034 103678
4035 103678
4036 103678
4037 103678
4038 103678
4039 103678
4040 103678
4041 102972
4042 102972
4043 102972
4044 102972
4045 102972
4046 102972
4047 102972
4048 102972
4049 102972
4050 102972
4051 102442
4052 102442
4053 102442
4054 102442
4055 102442
4056 102442
4057 102442
4058 102442
4059 102442
4060 102442
4061 101524
4062 101524
4063 101524
4064 101524
4065 101524
4066 101524
4067 101524
4068 101524
4069 101524
4070 101524
4071 100810
4072 100810
4073 100810
4074 100810
4075 100810
4076 100810
4077 100810
4078 100810
4079 100810
4080 100810
4081 100022
4082 100022
4083 100022
4084 100022
4085 100022
4086 100022
4087 100022
4088 100022
4089 100022
4090 100022
4091 99231.7
4092 99231.7
4093 99231.7
4094 99231.7
4095 99231.7
4096 99231.7
4097 99231.7
4098 99231.7
4099 99231.7
4100 99231.7
4101 98499.7
4102 98499.7
4103 98499.7
4104 98499.7
4105 98499.7
4106 98499.7
4107 98499.7
4108 98499.7
4109 98499.7
4110 98499.7
4111 98117.5
4112 98117.5
4113 98117.5
4114 98117.5
4115 98117.5
4116 98117.5
4117 98117.5
4118 98117.5
4119 98117.5
4120 98117.5
4121 97882.1
4122 97882.1
4123 97882.1
4124 97882.1
4125 97882.1
4126 97882.1
4127 97882.1
4128 97882.1
4129 97882.1
4130 97882.1
4131 97822.1
4132 97822.1
4133 97822.1
4134 97822.1
4135 97822.1
4136 97822.1
4137 97822.1
4138 97822.1
4139 97822.1
4140 97822.1
4141 97814.6
4142 97814.6
4143 97814.6
4144 97814.6
4145 97814.6
4146 97814.6
4147 97814.6
4148 97814.6
4149 97814.6
4150 97814.6
4151 97797.4
4152 97797.4
4153 97797.4
4154 97797.4
4155 97797.4
4156 97797.4
4157 97797.4
4158 97797.4
4159 97797.4
4160 97797.4
4161 97694
4162 97694
4163 97694
4164 97694
4165 97694
4166 97694
4167 97694
4168 97694
4169 97694
4170 97694
4171 97704.6
4172 97704.6
4173 97704.6
4174 97704.6
4175 97704.6
4176 97704.6
4177 97704.6
4178 97704.6
4179 97704.6
4180 97704.6
4181 97688.9
4182 97688.9
4183 97688.9
4184 97688.9
4185 97688.9
4186 97688.9
4187 97688.9
4188 97688.9
4189 97688.9
4190 97688.9
4191 97552.7
4192 97552.7
4193 97552.7
4194 97552.7
4195 97552.7
4196 97552.7
4197 97552.7
4198 97552.7
4199 97552.7
4200 97552.7
4201 97307.5
4202 97307.5
4203 97307.5
4204 97307.5
4205 97307.5
4206 97307.5
4207 97307.5
4208 97307.5
4209 97307.5
4210 97307.5
4211 96941.8
4212 96941.8
4213 96941.8
4214 96941.8
4215 96941.8
4216 96941.8
4217 96941.8
4218 96941.8
4219 96941.8
4220 96941.8
4221 96414.9
4222 96414.9
4223 96414.9
4224 96414.9
4225 96414.9
4226 96414.9
4227 96414.9
4228 96414.9
4229 96414.9
4230 96414.9
4231 95912.8
4232 95912.8
4233 95912.8
4234 95912.8
4235 95912.8
4236 95912.8
4237 95912.8
4238 95912.8
4239 95912.8
4240 95912.8
4241 95088.9
4242 95088.9
4243 95088.9
4244 95088.9
4245 95088.9
4246 95088.9
4247 95088.9
4248 95088.9
4249 95088.9
4250 95088.9
4251 94099.8
4252 94099.8
4253 94099.8
4254 94099.8
4255 94099.8
4256 94099.8
4257 94099.8
4258 94099.8
4259 94099.8
4260 94099.8
4261 93235.6
4262 93235.6
4263 93235.6
4264 93235.6
4265 93235.6
4266 93235.6
4267 93235.6
4268 93235.6
4269 93235.6
4270 93235.6
4271 92059
4272 92059
4273 92059
4274 92059
4275 92059
4276 92059
4277 92059
4278 92059
4279 92059
4280 92059
4281 90948.4
4282 90948.4
4283 90948.4
4284 90948.4
4285 90948.4
4286 90948.4
4287 90948.4
4288 90948.4
4289 90948.4
4290 90948.4
4291 89783.3
4292 89783.3
4293 89783.3
4294 89783.3
4295 89783.3
4296 89783.3
4297 89783.3
4298 89783.3
4299 89783.3
4300 89783.3
4301 88602.8
4302 88602.8
4303 88602.8
4304 88602.8
4305 88602.8
4306 88602.8
4307 88602.8
4308 88602.8
4309 88602.8
4310 88602.8
4311 87258.1
4312 87258.1
4313 87258.1
4314 87258.1
4315 87258.1
4316 87258.1
4317 87258.1
4318 87258.1
4319 87258.1
4320 87258.1
4321 85812.5
4322 85812.5
4323 85812.5
4324 85812.5
4325 85812.5
4326 85812.5
4327 85812.5
4328 85812.5
4329 85812.5
4330 85812.5
4331 84196.8
4332 84196.8
4333 84196.8
4334 84196.8
4335 84196.8
4336 84196.8
4337 84196.8
4338 84196.8
4339 84196.8
4340 84196.8
4341 82528.3
4342 82528.3
4343 82528.3
4344 82528.3
4345 82528.3
4346 82528.3
4347 82528.3
4348 82528.3
4349 82528.3
4350 82528.3
4351 80988.3
4352 80988.3
4353 80988.3
4354 80988.3
4355 80988.3
4356 80988.3
4357 80988.3
4358 80988.3
4359 80988.3
4360 80988.3
4361 79783.6
4362 79783.6
4363 79783.6
4364 79783.6
4365 79783.6
4366 79783.6
4367 79783.6
4368 79783.6
4369 79783.6
4370 79783.6
4371 78591.6
4372 78591.6
4373 78591.6
4374 78591.6
4375 78591.6
4376 78591.6
4377 78591.6
4378 78591.6
4379 78591.6
4380 78591.6
4381 77606.3
4382 77606.3
4383 77606.3
4384 77606.3
4385 77606.3
4386 77606.3
4387 77606.3
4388 77606.3
4389 77606.3
4390 77606.3
4391 76896.6
4392 76896.6
4393 76896.6
4394 76896.6
4395 76896.6
4396 76896.6
4397 76896.6
4398 76896.6
4399 76896.6
4400 76896.6
4401 76367.6
4402 76367.6
4403 76367.6
4404 76367.6
4405 76367.6
4406 76367.6
4407 76367.6
4408 76367.6
4409 76367.6
4410 76367.6
4411 75986.7
4412 75986.7
4413 75986.7
4414 75986.7
4415 75986.7
4416 75986.7
4417 75986.7
4418 75986.7
4419 75986.7
4420 75986.7
4421 75661.5
4422 75661.5
4423 75661.5
4424 75661.5
4425 75661.5
4426 75661.5
4427 75661.5
4428 75661.5
4429 75661.5
4430 75661.5
4431 75291.9
4432 75291.9
4433 75291.9
4434 75291.9
4435 75291.9
4436 75291.9
4437 75291.9
4438 75291.9
4439 75291.9
4440 75291.9
4441 75140.9
4442 75140.9
4443 75140.9
4444 75140.9
4445 75140.9
4446 75140.9
4447 75140.9
4448 75140.9
4449 75140.9
4450 75140.9
4451 75134.5
4452 75134.5
4453 75134.5
4454 75134.5
4455 75134.5
4456 75134.5
4457 75134.5
4458 75134.5
4459 75134.5
4460 75134.5
4461 75412.2
4462 75412.2
4463 75412.2
4464 75412.2
4465 75412.2
4466 75412.2
4467 75412.2
4468 75412.2
4469 75412.2
4470 75412.2
4471 76136
4472 76136
4473 76136
4474 76136
4475 76136
4476 76136
4477 76136
4478 76136
4479 76136
4480 76136
4481 77174.6
4482 77174.6
4483 77174.6
4484 77174.6
4485 77174.6
4486 77174.6
4487 77174.6
4488 77174.6
4489 77174.6
4490 77174.6
4491 78197.3
4492 78197.3
4493 78197.3
4494 78197.3
4495 78197.3
4496 78197.3
4497 78197.3
4498 78197.3
4499 78197.3
4500 78197.3
4501 79243.8
4502 79243.8
4503 79243.8
4504 79243.8
4505 79243.8
4506 79243.8
4507 79243.8
4508 79243.8
4509 79243.8
4510 79243.8
4511 80376.3
4512 80376.3
4513 80376.3
4514 80376.3
4515 80376.3
4516 80376.3
4517 80376.3
4518 80376.3
4519 80376.3
4520 80376.3
4521 81592.3
4522 81592.3
4523 81592.3
4524 81592.3
4525 81592.3
4526 81592.3
4527 81592.3
4528 81592.3
4529 81592.3
4530 81592.3
4531 82990.5
4532 82990.5
4533 82990.5
4534 82990.5
4535 82990.5
4536 82990.5
4537 82990.5
4538 82990.5
4539 82990.5
4540 82990.5
4541 84566.8
4542 84566.8
4543 84566.8
4544 84566.8
4545 84566.8
4546 84566.8
4547 84566.8
4548 84566.8
4549 84566.8
4550 84566.8
4551 86204.6
4552 86204.6
4553 86204.6
4554 86204.6
4555 86204.6
4556 86204.6
4557 86204.6
4558 86204.6
4559 86204.6
4560 86204.6
4561 87556.4
4562 87556.4
4563 87556.4
4564 87556.4
4565 87556.4
4566 87556.4
4567 87556.4
4568 87556.4
4569 87556.4
4570 87556.4
4571 88882.3
4572 88882.3
4573 88882.3
4574 88882.3
4575 88882.3
4576 88882.3
4577 88882.3
4578 88882.3
4579 88882.3
4580 88882.3
4581 90185.4
4582 90185.4
4583 90185.4
4584 90185.4
4585 90185.4
4586 90185.4
4587 90185.4
4588 90185.4
4589 90185.4
4590 90185.4
4591 91589.6
4592 91589.6
4593 91589.6
4594 91589.6
4595 91589.6
4596 91589.6
4597 91589.6
4598 91589.6
4599 91589.6
4600 91589.6
4601 93096.1
4602 93096.1
4603 93096.1
4604 93096.1
4605 93096.1
4606 93096.1
4607 93096.1
4608 93096.1
4609 93096.1
4610 93096.1
4611 94534
4612 94534
4613 94534
4614 94534
4615 94534
4616 94534
4617 94534
4618 94534
4619 94534
4620 94534
4621 96079.4
4622 96079.4
4623 96079.4
4624 96079.4
4625 96079.4
4626 96079.4
4627 96079.4
4628 96079.4
4629 96079.4
4630 96079.4
4631 97704.2
4632 97704.2
4633 97704.2
4634 97704.2
4635 97704.2
4636 97704.2
4637 97704.2
4638 97704.2
4639 97704.2
4640 97704.2
4641 99496.6
4642 99496.6
4643 99496.6
4644 99496.6
4645 99496.6
4646 99496.6
4647 99496.6
4648 99496.6
4649 99496.6
4650 99496.6
4651 101246
4652 101246
4653 101246
4654 101246
4655 101246
4656 101246
4657 101246
4658 101246
4659 101246
4660 101246
4661 102980
4662 102980
4663 102980
4664 102980
4665 102980
4666 102980
4667 102980
4668 102980
4669 102980
4670 102980
4671 104239
4672 104239
4673 104239
4674 104239
4675 104239
4676 104239
4677 104239
4678 104239
4679 104239
4680 104239
4681 105076
4682 105076
4683 105076
4684 105076
4685 105076
4686 105076
4687 105076
4688 105076
4689 105076
4690 105076
4691 106076
4692 106076
4693 106076
4694 106076
4695 106076
4696 106076
4697 106076
4698 106076
4699 106076
4700 106076
4701 107282
4702 107282
4703 107282
4704 107282
4705 107282
4706 107282
4707 107282
4708 107282
4709 107282
4710 107282
4711 108716
4712 108716
4713 108716
4714 108716
4715 108716
4716 108716
4717 108716
4718 108716
4719 108716
4720 108716
4721 110150
4722 110150
4723 110150
4724 110150
4725 110150
4726 110150
4727 110150
4728 110150
4729 110150
4730 110150
4731 111516
4732 111516
4733 111516
4734 111516
4735 111516
4736 111516
4737 111516
4738 111516
4739 111516
4740 111516
4741 112940
4742 112940
4743 112940
4744 112940
4745 112940
4746 112940
4747 112940
4748 112940
4749 112940
4750 112940
4751 114186
4752 114186
4753 114186
4754 114186
4755 114186
4756 114186
4757 114186
4758 114186
4759 114186
4760 114186
4761 115532
4762 115532
4763 115532
4764 115532
4765 115532
4766 115532
4767 115532
4768 115532
4769 115532
4770 115532
4771 116727
4772 116727
4773 116727
4774 116727
4775 116727
4776 116727
4777 116727
4778 116727
4779 116727
4780 116727
4781 117693
4782 117693
4783 117693
4784 117693
4785 117693
4786 117693
4787 117693
4788 117693
4789 117693
4790 117693
4791 118297
4792 118297
4793 118297
4794 118297
4795 118297
4796 118297
4797 118297
4798 118297
4799 118297
4800 118297
4801 118683
4802 118683
4803 118683
4804 118683
4805 118683
4806 118683
4807 118683
4808 118683
4809 118683
4810 118683
4811 119222
4812 119222
4813 119222
4814 119222
4815 119222
4816 119222
4817 119222
4818 119222
4819 119222
4820 119222
4821 119707
4822 119707
4823 119707
4824 119707
4825 119707
4826 119707
4827 119707
4828 119707
4829 119707
4830 119707
4831 120137
4832 120137
4833 120137
4834 120137
4835 120137
4836 120137
4837 120137
4838 120137
4839 120137
4840 120137
4841 120352
4842 120352
4843 120352
4844 120352
4845 120352
4846 120352
4847 120352
4848 120352
4849 120352
4850 120352
4851 120514
4852 120514
4853 120514
4854 120514
4855 120514
4856 120514
4857 120514
4858 120514
4859 120514
4860 120514
4861 120088
4862 120088
4863 120088
4864 120088
4865 120088
4866 120088
4867 120088
4868 120088
4869 120088
4870 120088
4871 119926
4872 119926
4873 119926
4874 119926
4875 119926
4876 119926
4877 119926
4878 119926
4879 119926
4880 119926
4881 119830
4882 119830
4883 119830
4884 119830
4885 119830
4886 119830
4887 119830
4888 119830
4889 119830
4890 119830
4891 119616
4892 119616
4893 119616
4894 119616
4895 119616
4896 119616
4897 119616
4898 119616
4899 119616
4900 119616
4901 118939
4902 118939
4903 118939
4904 118939
4905 118939
4906 118939
4907 118939
4908 118939
4909 118939
4910 118939
4911 117969
4912 117969
4913 117969
4914 117969
4915 117969
4916 117969
4917 117969
4918 117969
4919 117969
4920 117969
4921 116971
4922 116971
4923 116971
4924 116971
4925 116971
4926 116971
4927 116971
4928 116971
4929 116971
4930 116971
4931 115890
4932 115890
4933 115890
4934 115890
4935 115890
4936 115890
4937 115890
4938 115890
4939 115890
4940 115890
4941 114376
4942 114376
4943 114376
4944 114376
4945 114376
4946 114376
4947 114376
4948 114376
4949 114376
4950 114376
4951 113035
4952 113035
4953 113035
4954 113035
4955 113035
4956 113035
4957 113035
4958 113035
4959 113035
4960 113035
4961 111803
4962 111803
4963 111803
4964 111803
4965 111803
4966 111803
4967 111803
4968 111803
4969 111803
4970 111803
4971 110889
4972 110889
4973 110889
4974 110889
4975 110889
4976 110889
4977 110889
4978 110889
4979 110889
4980 110889
4981 110259
4982 110259
4983 110259
4984 110259
4985 110259
4986 110259
4987 110259
4988 110259
4989 110259
4990 110259
4991 110086
4992 110086
4993 110086
4994 110086
4995 110086
4996 110086
4997 110086
4998 110086
4999 110086
5000 110086
5001 110104
5002 110104
5003 110104
5004 110104
5005 110104
5006 110104
5007 110104
5008 110104
5009 110104
5010 110104
5011 109942
5012 109942
5013 109942
5014 109942
5015 109942
5016 109942
5017 109942
5018 109942
5019 109942
5020 109942
5021 109651
5022 109651
5023 109651
5024 109651
5025 109651
5026 109651
5027 109651
5028 109651
5029 109651
5030 109651
5031 109246
5032 109246
5033 109246
5034 109246
5035 109246
5036 109246
5037 109246
5038 109246
5039 109246
5040 109246
5041 108967
5042 108967
5043 108967
5044 108967
5045 108967
5046 108967
5047 108967
5048 108967
5049 108967
5050 108967
5051 108997
5052 108997
5053 108997
5054 108997
5055 108997
5056 108997
5057 108997
5058 108997
5059 108997
5060 108997
5061 109779
5062 109779
5063 109779
5064 109779
5065 109779
5066 109779
5067 109779
5068 109779
5069 109779
5070 109779
5071 110722
5072 110722
5073 110722
5074 110722
5075 110722
5076 110722
5077 110722
5078 110722
5079 110722
5080 110722
5081 112001
5082 112001
5083 112001
5084 112001
5085 112001
5086 112001
5087 112001
5088 112001
5089 112001
5090 112001
5091 113391
5092 113391
5093 113391
5094 113391
5095 113391
5096 113391
5097 113391
5098 113391
5099 113391
5100 113391
5101 115300
5102 115300
5103 115300
5104 115300
5105 115300
5106 115300
5107 115300
5108 115300
5109 115300
5110 115300
5111 117194
5112 117194
5113 117194
5114 117194
5115 117194
5116 117194
5117 117194
5118 117194
5119 117194
5120 117194
5121 119097
5122 119097
5123 119097
5124 119097
5125 119097
5126 119097
5127 119097
5128 119097
5129 119097
5130 119097
5131 121182
5132 121182
5133 121182
5134 121182
5135 121182
5136 121182
5137 121182
5138 121182
5139 121182
5140 121182
5141 123699
5142 123699
5143 123699
5144 123699
5145 123699
5146 123699
5147 123699
5148 123699
5149 123699
5150 123699
5151 126088
5152 126088
5153 126088
5154 126088
5155 126088
5156 126088
5157 126088
5158 126088
5159 126088
5160 126088
5161 128541
5162 128541
5163 128541
5164 128541
5165 128541
5166 128541
5167 128541
5168 128541
5169 128541
5170 128541
5171 130756
5172 130756
5173 130756
5174 130756
5175 130756
5176 130756
5177 130756
5178 130756
5179 130756
5180 130756
5181 132656
5182 132656
5183 132656
5184 132656
5185 132656
5186 132656
5187 132656
5188 132656
5189 132656
5190 132656
5191 134108
5192 134108
5193 134108
5194 134108
5195 134108
5196 134108
5197 134108
5198 134108
5199 134108
5200 134108
5201 135476
5202 135476
5203 135476
5204 135476
5205 135476
5206 135476
5207 135476
5208 135476
5209 135476
5210 135476
5211 136994
5212 136994
5213 136994
5214 136994
5215 136994
5216 136994
5217 136994
5218 136994
5219 136994
5220 136994
5221 138789
5222 138789
5223 138789
5224 138789
5225 138789
5226 138789
5227 138789
5228 138789
5229 138789
5230 138789
5231 140628
5232 140628
5233 140628
5234 140628
5235 140628
5236 140628
5237 140628
5238 140628
5239 140628
5240 140628
5241 142249
5242 142249
5243 142249
5244 142249
5245 142249
5246 142249
5247 142249
5248 142249
5249 142249
5250 142249
5251 143559
5252 143559
5253 143559
5254 143559
5255 143559
5256 143559
5257 143559
5258 143559
5259 143559
5260 143559
5261 144365
5262 144365
5263 144365
5264 144365
5265 144365
5266 144365
5267 144365
5268 144365
5269 144365
5270 144365
5271 144974
5272 144974
5273 144974
5274 144974
5275 144974
5276 144974
5277 144974
5278 144974
5279 144974
5280 144974
5281 145326
5282 145326
5283 145326
5284 145326
5285 145326
5286 145326
5287 145326
5288 145326
5289 145326
5290 145326
5291 145608
5292 145608
5293 145608
5294 145608
5295 145608
5296 145608
5297 145608
5298 145608
5299 145608
5300 145608
5301 145423
5302 145423
5303 145423
5304 145423
5305 145423
5306 145423
5307 145423
5308 145423
5309 145423
5310 145423
5311 145376
5312 145376
5313 145376
5314 145376
5315 145376
5316 145376
5317 145376
5318 145376
5319 145376
5320 145376
5321 145280
5322 145280
5323 145280
5324 145280
5325 145280
5326 145280
5327 145280
5328 145280
5329 145280
5330 145280
5331 145087
5332 145087
5333 145087
5334 145087
5335 145087
5336 145087
5337 145087
5338 145087
5339 145087
5340 145087
5341 144829
5342 144829
5343 144829
5344 144829
5345 144829
5346 144829
5347 144829
5348 144829
5349 144829
5350 144829
5351 144757
5352 144757
5353 144757
5354 144757
5355 144757
5356 144757
5357 144757
5358 144757
5359 144757
5360 144757
5361 144495
5362 144495
5363 144495
5364 144495
5365 144495
5366 144495
5367 144495
5368 144495
5369 144495
5370 144495
5371 144305
5372 144305
5373 144305
5374 144305
5375 144305
5376 144305
5377 144305
5378 144305
5379 144305
5380 144305
5381 144334
5382 144334
5383 144334
5384 144334
5385 144334
5386 144334
5387 144334
5388 144334
5389 144334
5390 144334
5391 144618
5392 144618
5393 144618
5394 144618
5395 144618
5396 144618
5397 144618
5398 144618
5399 144618
5400 144618
5401 145042
5402 145042
5403 145042
5404 145042
5405 145042
5406 145042
5407 145042
5408 145042
5409 145042
5410 145042
5411 145431
5412 145431
5413 145431
5414 145431
5415 145431
5416 145431
5417 145431
5418 145431
5419 145431
5420 145431
5421 145616
5422 145616
5423 145616
5424 145616
5425 145616
5426 145616
5427 145616
5428 145616
5429 145616
5430 145616
5431 145905
5432 145905
5433 145905
5434 145905
5435 145905
5436 145905
5437 145905
5438 145905
5439 145905
5440 145905
5441 146356
5442 146356
5443 146356
5444 146356
5445 146356
5446 146356
5447 146356
5448 146356
5449 146356
5450 146356
5451 146776
5452 146776
5453 146776
5454 146776
5455 146776
5456 146776
5457 146776
5458 146776
5459 146776
5460 146776
5461 147303
5462 147303
5463 147303
5464 147303
5465 147303
5466 147303
5467 147303
5468 147303
5469 147303
5470 147303
5471 147936
5472 147936
5473 147936
5474 147936
5475 147936
5476 147936
5477 147936
5478 147936
5479 147936
5480 147936
5481 148851
5482 148851
5483 148851
5484 148851
5485 148851
5486 148851
5487 148851
5488 148851
5489 148851
5490 148851
5491 149723
5492 149723
5493 149723
5494 149723
5495 149723
5496 149723
5497 149723
5498 149723
5499 149723
5500 149723
5501 150850
5502 150850
5503 150850
5504 150850
5505 150850
5506 150850
5507 150850
5508 150850
5509 150850
5510 150850
5511 151735
5512 151735
5513 151735
5514 151735
5515 151735
5516 151735
5517 151735
5518 151735
5519 151735
5520 151735
5521 152594
5522 152594
5523 152594
5524 152594
5525 152594
5526 152594
5527 152594
5528 152594
5529 152594
5530 152594
5531 153473
5532 153473
5533 153473
5534 153473
5535 153473
5536 153473
5537 153473
5538 153473
5539 153473
5540 153473
5541 154053
5542 154053
5543 154053
5544 154053
5545 154053
5546 154053
5547 154053
5548 154053
5549 154053
5550 154053
5551 154454
5552 154454
5553 154454
5554 154454
5555 154454
5556 154454
5557 154454
5558 154454
5559 154454
5560 154454
5561 155054
5562 155054
5563 155054
5564 155054
5565 155054
5566 155054
5567 155054
5568 155054
5569 155054
5570 155054
5571 155724
5572 155724
5573 155724
5574 155724
5575 155724
5576 155724
5577 155724
5578 155724
5579 155724
5580 155724
5581 156291
5582 156291
5583 156291
5584 156291
5585 156291
5586 156291
5587 156291
5588 156291
5589 156291
5590 156291
5591 156644
5592 156644
5593 156644
5594 156644
5595 156644
5596 156644
5597 156644
5598 156644
5599 156644
5600 156644
5601 156835
5602 156835
5603 156835
5604 156835
5605 156835
5606 156835
5607 156835
5608 156835
5609 156835
5610 156835
5611 156901
5612 156901
5613 156901
5614 156901
5615 156901
5616 156901
5617 156901
5618 156901
5619 156901
5620 156901
5621 156900
5622 156900
5623 156900
5624 156900
5625 156900
5626 156900
5627 156900
5628 156900
5629 156900
5630 156900
5631 157122
5632 157122
5633 157122
5634 157122
5635 157122
5636 157122
5637 157122
5638 157122
5639 157122
5640 157122
5641 157492
5642 157492
5643 157492
5644 157492
5645 157492
5646 157492
5647 157492
5648 157492
5649 157492
5650 157492
5651 158065
5652 158065
5653 158065
5654 158065
5655 158065
5656 158065
5657 158065
5658 158065
5659 158065
5660 158065
5661 158717
5662 158717
5663 158717
5664 158717
5665 158717
5666 158717
5667 158717
5668 158717
5669 158717
5670 158717
5671 158934
5672 158934
5673 158934
5674 158934
5675 158934
5676 158934
5677 158934
5678 158934
5679 158934
5680 158934
5681 158533
5682 158533
5683 158533
5684 158533
5685 158533
5686 158533
5687 158533
5688 158533
5689 158533
5690 158533
5691 157997
5692 157997
5693 157997
5694 157997
5695 157997
5696 157997
5697 157997
5698 157997
5699 157997
5700 157997
5701 157773
5702 157773
5703 157773
5704 157773
5705 157773
5706 157773
5707 157773
5708 157773
5709 157773
5710 157773
5711 158043
5712 158043
5713 158043
5714 158043
5715 158043
5716 158043
5717 158043
5718 158043
5719 158043
5720 158043
5721 158678
5722 158678
5723 158678
5724 158678
5725 158678
5726 158678
5727 158678
5728 158678
5729 158678
5730 158678
5731 159342
5732 159342
5733 159342
5734 159342
5735 159342
5736 159342
5737 159342
5738 159342
5739 159342
5740 159342
5741 160335
5742 160335
5743 160335
5744 160335
5745 160335
5746 160335
5747 160335
5748 160335
5749 160335
5750 160335
5751 161265
5752 161265
5753 161265
5754 161265
5755 161265
5756 161265
5757 161265
5758 161265
5759 161265
5760 161265
5761 161527
5762 161527
5763 161527
5764 161527
5765 161527
5766 161527
5767 161527
5768 161527
5769 161527
5770 161527
5771 161413
5772 161413
5773 161413
5774 161413
5775 161413
5776 161413
5777 161413
5778 161413
5779 161413
5780 161413
5781 161388
5782 161388
5783 161388
5784 161388
5785 161388
5786 161388
5787 161388
5788 161388
5789 161388
5790 161388
5791 161414
5792 161414
5793 161414
5794 161414
5795 161414
5796 161414
5797 161414
5798 161414
5799 161414
5800 161414
5801 161286
5802 161286
5803 161286
5804 161286
5805 161286
5806 161286
5807 161286
5808 161286
5809 161286
5810 161286
5811 161179
5812 161179
5813 161179
5814 161179
5815 161179
5816 161179
5817 161179
5818 161179
5819 161179
5820 161179
5821 161020
5822 161020
5823 161020
5824 161020
5825 161020
5826 161020
5827 161020
5828 161020
5829 161020
5830 161020
5831 160212
5832 160212
5833 160212
5834 160212
5835 160212
5836 160212
5837 160212
5838 160212
5839 160212
5840 160212
5841 159269
5842 159269
5843 159269
5844 159269
5845 159269
5846 159269
5847 159269
5848 159269
5849 159269
5850 159269
5851 158040
5852 158040
5853 158040
5854 158040
5855 158040
5856 158040
5857 158040
5858 158040
5859 158040
5860 158040
5861 156507
5862 156507
5863 156507
5864 156507
5865 156507
5866 156507
5867 156507
5868 156507
5869 156507
5870 156507
5871 155153
5872 155153
5873 155153
5874 155153
5875 155153
5876 155153
5877 155153
5878 155153
5879 155153
5880 155153
5881 154044
5882 154044
5883 154044
5884 154044
5885 154044
5886 154044
5887 154044
5888 154044
5889 154044
5890 154044
5891 153163
5892 153163
5893 153163
5894 153163
5895 153163
5896 153163
5897 153163
5898 153163
5899 153163
5900 153163
5901 151633
5902 151633
5903 151633
5904 151633
5905 151633
5906 151633
5907 151633
5908 151633
5909 151633
5910 151633
5911 149540
5912 149540
5913 149540
5914 149540
5915 149540
5916 149540
5917 149540
5918 149540
5919 149540
5920 149540
5921 147163
5922 147163
5923 147163
5924 147163
5925 147163
5926 147163
5927 147163
5928 147163
5929 147163
5930 147163
5931 144656
5932 144656
5933 144656
5934 144656
5935 144656
5936 144656
5937 144656
5938 144656
5939 144656
5940 144656
5941 141879
5942 141879
5943 141879
5944 141879
5945 141879
5946 141879
5947 141879
5948 141879
5949 141879
5950 141879
5951 139386
5952 139386
5953 139386
5954 139386
5955 139386
5956 139386
5957 139386
5958 139386
5959 139386
5960 139386
5961 137756
5962 137756
5963 137756
5964 137756
5965 137756
5966 137756
5967 137756
5968 137756
5969 137756
5970 137756
5971 136665
5972 136665
5973 136665
5974 136665
5975 136665
5976 136665
5977 136665
5978 136665
5979 136665
5980 136665
5981 135485
5982 135485
5983 135485
5984 135485
5985 135485
5986 135485
5987 135485
5988 135485
5989 135485
5990 135485
5991 134470
5992 134470
5993 134470
5994 134470
5995 134470
5996 134470
5997 134470
5998 134470
5999 134470
6000 134470
6001 133603
6002 133603
6003 133603
6004 133603
6005 133603
6006 133603
6007 133603
6008 133603
6009 133603
6010 133603
6011 132727
6012 132727
6013 132727
6014 132727
6015 132727
6016 132727
6017 132727
6018 132727
6019 132727
6020 132727
6021 132031
6022 132031
6023 132031
6024 132031
6025 132031
6026 132031
6027 132031
6028 132031
6029 132031
6030 132031
6031 131948
6032 131948
6033 131948
6034 131948
6035 131948
6036 131948
6037 131948
6038 131948
6039 131948
6040 131948
6041 131884
6042 131884
6043 131884
6044 131884
6045 131884
6046 131884
6047 131884
6048 131884
6049 131884
6050 131884
6051 132005
6052 132005
6053 132005
6054 132005
6055 132005
6056 132005
6057 132005
6058 132005
6059 132005
6060 132005
6061 132635
6062 132635
6063 132635
6064 132635
6065 132635
6066 132635
6067 132635
6068 132635
6069 132635
6070 132635
6071 133543
6072 133543
6073 133543
6074 133543
6075 133543
6076 133543
6077 133543
6078 133543
6079 133543
6080 133543
6081 134782
6082 134782
6083 134782
6084 134782
6085 134782
6086 134782
6087 134782
6088 134782
6089 134782
6090 134782
6091 135910
6092 135910
6093 135910
6094 135910
6095 135910
6096 135910
6097 135910
6098 135910
6099 135910
6100 135910
6101 137049
6102 137049
6103 137049
6104 137049
6105 137049
6106 137049
6107 137049
6108 137049
6109 137049
6110 137049
6111 138693
6112 138693
6113 138693
6114 138693
6115 138693
6116 138693
6117 138693
6118 138693
6119 138693
6120 138693
6121 140099
6122 140099
6123 140099
6124 140099
6125 140099
6126 140099
6127 140099
6128 140099
6129 140099
6130 140099
6131 141557
6132 141557
6133 141557
6134 141557
6135 141557
6136 141557
6137 141557
6138 141557
6139 141557
6140 141557
6141 142992
6142 142992
6143 142992
6144 142992
6145 142992
6146 142992
6147 142992
6148 142992
6149 142992
6150 142992
6151 144139
6152 144139
6153 144139
6154 144139
6155 144139
6156 144139
6157 144139
6158 144139
6159 144139
6160 144139
6161 144871
6162 144871
6163 144871
6164 144871
6165 144871
6166 144871
6167 144871
6168 144871
6169 144871
6170 144871
6171 145297
6172 145297
6173 145297
6174 145297
6175 145297
6176 145297
6177 145297
6178 145297
6179 145297
6180 145297
6181 145663
6182 145663
6183 145663
6184 145663
6185 145663
6186 145663
6187 145663
6188 145663
6189 145663
6190 145663
6191 145820
6192 145820
6193 145820
6194 145820
6195 145820
6196 145820
6197 145820
6198 145820
6199 145820
6200 145820
6201 146049
6202 146049
6203 146049
6204 146049
6205 146049
6206 146049
6207 146049
6208 146049
6209 146049
6210 146049
6211 146327
6212 146327
6213 146327
6214 146327
6215 146327
6216 146327
6217 146327
6218 146327
6219 146327
6220 146327
6221 146646
6222 146646
6223 146646
6224 146646
6225 146646
6226 146646
6227 146646
6228 146646
6229 146646
6230 146646
6231 146451
6232 146451
6233 146451
6234 146451
6235 146451
6236 146451
6237 146451
6238 146451
6239 146451
6240 146451
6241 145985
6242 145985
6243 145985
6244 145985
6245 145985
6246 145985
6247 145985
6248 145985
6249 145985
6250 145985
6251 145588
6252 145588
6253 145588
6254 145588
6255 145588
6256 145588
6257 145588
6258 145588
6259 145588
6260 145588
6261 145048
6262 145048
6263 145048
6264 145048
6265 145048
6266 145048
6267 145048
6268 145048
6269 145048
6270 145048
6271 144398
6272 144398
6273 144398
6274 144398
6275 144398
6276 144398
6277 144398
6278 144398
6279 144398
6280 144398
6281 143311
6282 143311
6283 143311
6284 143311
6285 143311
6286 143311
6287 143311
6288 143311
6289 143311
6290 143311
6291 142242
6292 142242
6293 142242
6294 142242
6295 142242
6296 142242
6297 142242
6298 142242
6299 142242
6300 142242
6301 141312
6302 141312
6303 141312
6304 141312
6305 141312
6306 141312
6307 141312
6308 141312
6309 141312
6310 141312
6311 139865
6312 139865
6313 139865
6314 139865
6315 139865
6316 139865
6317 139865
6318 139865
6319 139865
6320 139865
6321 138499
6322 138499
6323 138499
6324 138499
6325 138499
6326 138499
6327 138499
6328 138499
6329 138499
6330 138499
6331 137023
6332 137023
6333 137023
6334 137023
6335 137023
6336 137023
6337 137023
6338 137023
6339 137023
6340 137023
6341 135786
6342 135786
6343 135786
6344 135786
6345 135786
6346 135786
6347 135786
6348 135786
6349 135786
6350 135786
6351 134667
6352 134667
6353 134667
6354 134667
6355 134667
6356 134667
6357 134667
6358 134667
6359 134667
6360 134667
6361 133464
6362 133464
6363 133464
6364 133464
6365 133464
6366 133464
6367 133464
6368 133464
6369 133464
6370 133464
6371 132173
6372 132173
6373 132173
6374 132173
6375 132173
6376 132173
6377 132173
6378 132173
6379 132173
6380 132173
6381 130888
6382 130888
6383 130888
6384 130888
6385 130888
6386 130888
6387 130888
6388 130888
6389 130888
6390 130888
6391 129562
6392 129562
6393 129562
6394 129562
6395 129562
6396 129562
6397 129562
6398 129562
6399 129562
6400 129562
6401 127928
6402 127928
6403 127928
6404 127928
6405 127928
6406 127928
6407 127928
6408 127928
6409 127928
6410 127928
6411 126302
6412 126302
6413 126302
6414 126302
6415 126302
6416 126302
6417 126302
6418 126302
6419 126302
6420 126302
6421 124524
6422 124524
6423 124524
6424 124524
6425 124524
6426 124524
6427 124524
6428 124524
6429 124524
6430 124524
6431 123037
6432 123037
6433 123037
6434 123037
6435 123037
6436 123037
6437 123037
6438 123037
6439 123037
6440 123037
6441 121753
6442 121753
6443 121753
6444 121753
6445 121753
6446 121753
6447 121753
6448 121753
6449 121753
6450 121753
6451 120147
6452 120147
6453 120147
6454 120147
6455 120147
6456 120147
6457 120147
6458 120147
6459 120147
6460 120147
6461 118212
6462 118212
6463 118212
6464 118212
6465 118212
6466 118212
6467 118212
6468 118212
6469 118212
6470 118212
6471 116145
6472 116145
6473 116145
6474 116145
6475 116145
6476 116145
6477 116145
6478 116145
6479 116145
6480 116145
6481 114291
6482 114291
6483 114291
6484 114291
6485 114291
6486 114291
6487 114291
6488 114291
6489 114291
6490 114291
6491 112393
6492 112393
6493 112393
6494 112393
6495 112393
6496 112393
6497 112393
6498 112393
6499 112393
6500 112393
6501 110660
6502 110660
6503 110660
6504 110660
6505 110660
6506 110660
6507 110660
6508 110660
6509 110660
6510 110660
6511 109104
6512 109104
6513 109104
6514 109104
6515 109104
6516 109104
6517 109104
6518 109104
6519 109104
6520 109104
6521 107728
6522 107728
6523 107728
6524 107728
6525 107728
6526 107728
6527 107728
6528 107728
6529 107728
6530 107728
6531 106676
6532 106676
6533 106676
6534 106676
6535 106676
6536 106676
6537 106676
6538 106676
6539 106676
6540 106676
6541 105435
6542 105435
6543 105435
6544 105435
6545 105435
6546 105435
6547 105435
6548 105435
6549 105435
6550 105435
6551 104080
6552 104080
6553 104080
6554 104080
6555 104080
6556 104080
6557 104080
6558 104080
6559 104080
6560 104080
6561 102862
6562 102862
6563 102862
6564 102862
6565 102862
6566 102862
6567 102862
6568 102862
6569 102862
6570 102862
6571 101769
6572 101769
6573 101769
6574 101769
6575 101769
6576 101769
6577 101769
6578 101769
6579 101769
6580 101769
6581 100864
6582 100864
6583 100864
6584 100864
6585 100864
6586 100864
6587 100864
6588 100864
6589 100864
6590 100864
6591 100452
6592 100452
6593 100452
6594 100452
6595 100452
6596 100452
6597 100452
6598 100452
6599 100452
6600 100452
6601 100378
6602 100378
6603 100378
6604 100378
6605 100378
6606 100378
6607 100378
6608 100378
6609 100378
6610 100378
6611 100198
6612 100198
6613 100198
6614 100198
6615 100198
6616 100198
6617 100198
6618 100198
6619 100198
6620 100198
6621 100032
6622 100032
6623 100032
6624 100032
6625 100032
6626 100032
6627 100032
6628 100032
6629 100032
6630 100032
6631 99826.7
6632 99826.7
6633 99826.7
6634 99826.7
6635 99826.7
6636 99826.7
6637 99826.7
6638 99826.7
6639 99826.7
6640 99826.7
6641 99555.9
6642 99555.9
6643 99555.9
6644 99555.9
6645 99555.9
6646 99555.9
6647 99555.9
6648 99555.9
6649 99555.9
6650 99555.9
6651 99536.3
6652 99536.3
6653 99536.3
6654 99536.3
6655 99536.3
6656 99536.3
6657 99536.3
6658 99536.3
6659 99536.3
6660 99536.3
6661 99969.9
6662 99969.9
6663 99969.9
6664 99969.9
6665 99969.9
6666 99969.9
6667 99969.9
6668 99969.9
6669 99969.9
6670 99969.9
6671 100860
6672 100860
6673 100860
6674 100860
6675 100860
6676 100860
6677 100860
6678 100860
6679 100860
6680 100860
6681 102026
6682 102026
6683 102026
6684 102026
6685 102026
6686 102026
6687 102026
6688 102026
6689 102026
6690 102026
6691 103291
6692 103291
6693 103291
6694 103291
6695 103291
6696 103291
6697 103291
6698 103291
6699 103291
6700 103291
6701 104532
6702 104532
6703 104532
6704 104532
6705 104532
6706 104532
6707 104532
6708 104532
6709 104532
6710 104532
6711 105820
6712 105820
6713 105820
6714 105820
6715 105820
6716 105820
6717 105820
6718 105820
6719 105820
6720 105820
6721 107176
6722 107176
6723 107176
6724 107176
6725 107176
6726 107176
6727 107176
6728 107176
6729 107176
6730 107176
6731 108194
6732 108194
6733 108194
6734 108194
6735 108194
6736 108194
6737 108194
6738 108194
6739 108194
6740 108194
6741 109593
6742 109593
6743 109593
6744 109593
6745 109593
6746 109593
6747 109593
6748 109593
6749 109593
6750 109593
6751 111172
6752 111172
6753 111172
6754 111172
6755 111172
6756 111172
6757 111172
6758 111172
6759 111172
6760 111172
6761 112800
6762 112800
6763 112800
6764 112800
6765 112800
6766 112800
6767 112800
6768 112800
6769 112800
6770 112800
6771 114620
6772 114620
6773 114620
6774 114620
6775 114620
6776 114620
6777 114620
6778 114620
6779 114620
6780 114620
6781 116484
6782 116484
6783 116484
6784 116484
6785 116484
6786 116484
6787 116484
6788 116484
6789 116484
6790 116484
6791 117787
6792 117787
6793 117787
6794 117787
6795 117787
6796 117787
6797 117787
6798 117787
6799 117787
6800 117787
6801 119006
6802 119006
6803 119006
6804 119006
6805 119006
6806 119006
6807 119006
6808 119006
6809 119006
6810 119006
6811 120465
6812 120465
6813 120465
6814 120465
6815 120465
6816 120465
6817 120465
6818 120465
6819 120465
6820 120465
6821 122076
6822 122076
6823 122076
6824 122076
6825 122076
6826 122076
6827 122076
6828 122076
6829 122076
6830 122076
6831 123673
6832 123673
6833 123673
6834 123673
6835 123673
6836 123673
6837 123673
6838 123673
6839 123673
6840 123673
6841 125451
6842 125451
6843 125451
6844 125451
6845 125451
6846 125451
6847 125451
6848 125451
6849 125451
6850 125451
6851 127264
6852 127264
6853 127264
6854 127264
6855 127264
6856 127264
6857 127264
6858 127264
6859 127264
6860 127264
6861 128799
6862 128799
6863 128799
6864 128799
6865 128799
6866 128799
6867 128799
6868 128799
6869 128799
6870 128799
6871 129848
6872 129848
6873 129848
6874 129848
6875 129848
6876 129848
6877 129848
6878 129848
6879 129848
6880 129848
6881 130599
6882 130599
6883 130599
6884 130599
6885 130599
6886 130599
6887 130599
6888 130599
6889 130599
6890 130599
6891 131325
6892 131325
6893 131325
6894 131325
6895 131325
6896 131325
6897 131325
6898 131325
6899 131325
6900 131325
6901 132103
6902 132103
6903 132103
6904 132103
6905 132103
6906 132103
6907 132103
6908 132103
6909 132103
6910 132103
6911 132979
6912 132979
6913 132979
6914 132979
6915 132979
6916 132979
6917 132979
6918 132979
6919 132979
6920 132979
6921 133615
6922 133615
6923 133615
6924 133615
6925 133615
6926 133615
6927 133615
6928 133615
6929 133615
6930 133615
6931 134828
6932 134828
6933 134828
6934 134828
6935 134828
6936 134828
6937 134828
6938 134828
6939 134828
6940 134828
6941 135614
6942 135614
6943 135614
6944 135614
6945 135614
6946 135614
6947 135614
6948 135614
6949 135614
6950 135614
6951 136365
6952 136365
6953 136365
6954 136365
6955 136365
6956 136365
6957 136365
6958 136365
6959 136365
6960 136365
6961 136961
6962 136961
6963 136961
6964 136961
6965 136961
6966 136961
6967 136961
6968 136961
6969 136961
6970 136961
6971 137367
6972 137367
6973 137367
6974 137367
6975 137367
6976 137367
6977 137367
6978 137367
6979 137367
6980 137367
6981 137485
6982 137485
6983 137485
6984 137485
6985 137485
6986 137485
6987 137485
6988 137485
6989 137485
6990 137485
6991 137888
6992 137888
6993 137888
6994 137888
6995 137888
6996 137888
6997 137888
6998 137888
6999 137888
7000 137888
7001 138461
7002 138461
7003 138461
7004 138461
7005 138461
7006 138461
7007 138461
7008 138461
7009 138461
7010 138461
7011 139060
7012 139060
7013 139060
7014 139060
7015 139060
7016 139060
7017 139060
7018 139060
7019 139060
7020 139060
7021 139550
7022 139550
7023 139550
7024 139550
7025 139550
7026 139550
7027 139550
7028 139550
7029 139550
7030 139550
7031 140350
7032 140350
7033 140350
7034 140350
7035 140350
7036 140350
7037 140350
7038 140350
7039 140350
7040 140350
7041 141014
7042 141014
7043 141014
7044 141014
7045 141014
7046 141014
7047 141014
7048 141014
7049 141014
7050 141014
7051 141699
7052 141699
7053 141699
7054 141699
7055 141699
7056 141699
7057 141699
7058 141699
7059 141699
7060 141699
7061 142488
7062 142488
7063 142488
7064 142488
7065 142488
7066 142488
7067 142488
7068 142488
7069 142488
7070 142488
7071 143161
7072 143161
7073 143161
7074 143161
7075 143161
7076 143161
7077 143161
7078 143161
7079 143161
7080 143161
7081 143532
7082 143532
7083 143532
7084 143532
7085 143532
7086 143532
7087 143532
7088 143532
7089 143532
7090 143532
7091 143929
7092 143929
7093 143929
7094 143929
7095 143929
7096 143929
7097 143929
7098 143929
7099 143929
7100 143929
7101 144449
7102 144449
7103 144449
7104 144449
7105 144449
7106 144449
7107 144449
7108 144449
7109 144449
7110 144449
7111 145240
7112 145240
7113 145240
7114 145240
7115 145240
7116 145240
7117 145240
7118 145240
7119 145240
7120 145240
7121 146273
7122 146273
7123 146273
7124 146273
7125 146273
7126 146273
7127 146273
7128 146273
7129 146273
7130 146273
7131 146559
7132 146559
7133 146559
7134 146559
7135 146559
7136 146559
7137 146559
7138 146559
7139 146559
7140 146559
7141 147019
7142 147019
7143 147019
7144 147019
7145 147019
7146 147019
7147 147019
7148 147019
7149 147019
7150 147019
7151 147440
7152 147440
7153 147440
7154 147440
7155 147440
7156 147440
7157 147440
7158 147440
7159 147440
7160 147440
7161 148048
7162 148048
7163 148048
7164 148048
7165 148048
7166 148048
7167 148048
7168 148048
7169 148048
7170 148048
7171 148513
7172 148513
7173 148513
7174 148513
7175 148513
7176 148513
7177 148513
7178 148513
7179 148513
7180 148513
7181 149474
7182 149474
7183 149474
7184 149474
7185 149474
7186 149474
7187 149474
7188 149474
7189 149474
7190 149474
7191 150546
7192 150546
7193 150546
7194 150546
7195 150546
7196 150546
7197 150546
7198 150546
7199 150546
7200 150546
7201 151398
7202 151398
7203 151398
7204 151398
7205 151398
7206 151398
7207 151398
7208 151398
7209 151398
7210 151398
7211 151852
7212 151852
7213 151852
7214 151852
7215 151852
7216 151852
7217 151852
7218 151852
7219 151852
7220 151852
7221 152357
7222 152357
7223 152357
7224 152357
7225 152357
7226 152357
7227 152357
7228 152357
7229 152357
7230 152357
7231 152473
7232 152473
7233 152473
7234 152473
7235 152473
7236 152473
7237 152473
7238 152473
7239 152473
7240 152473
7241 152913
7242 152913
7243 152913
7244 152913
7245 152913
7246 152913
7247 152913
7248 152913
7249 152913
7250 152913
7251 153211
7252 153211
7253 153211
7254 153211
7255 153211
7256 153211
7257 153211
7258 153211
7259 153211
7260 153211
7261 153390
7262 153390
7263 153390
7264 153390
7265 153390
7266 153390
7267 153390
7268 153390
7269 153390
7270 153390
7271 153983
7272 153983
7273 153983
7274 153983
7275 153983
7276 153983
7277 153983
7278 153983
7279 153983
7280 153983
7281 155202
7282 155202
7283 155202
7284 155202
7285 155202
7286 155202
7287 155202
7288 155202
7289 155202
7290 155202
7291 156316
7292 156316
7293 156316
7294 156316
7295 156316
7296 156316
7297 156316
7298 156316
7299 156316
7300 156316
7301 157072
7302 157072
7303 157072
7304 157072
7305 157072
7306 157072
7307 157072
7308 157072
7309 157072
7310 157072
7311 157166
7312 157166
7313 157166
7314 157166
7315 157166
7316 157166
7317 157166
7318 157166
7319 157166
7320 157166
7321 157019
7322 157019
7323 157019
7324 157019
7325 157019
7326 157019
7327 157019
7328 157019
7329 157019
7330 157019
7331 157050
7332 157050
7333 157050
7334 157050
7335 157050
7336 157050
7337 157050
7338 157050
7339 157050
7340 157050
7341 156917
7342 156917
7343 156917
7344 156917
7345 156917
7346 156917
7347 156917
7348 156917
7349 156917
7350 156917
7351 156646
7352 156646
7353 156646
7354 156646
7355 156646
7356 156646
7357 156646
7358 156646
7359 156646
7360 156646
7361 156240
7362 156240
7363 156240
7364 156240
7365 156240
7366 156240
7367 156240
7368 156240
7369 156240
7370 156240
7371 156020
7372 156020
7373 156020
7374 156020
7375 156020
7376 156020
7377 156020
7378 156020
7379 156020
7380 156020
7381 155177
7382 155177
7383 155177
7384 155177
7385 155177
7386 155177
7387 155177
7388 155177
7389 155177
7390 155177
7391 153878
7392 153878
7393 153878
7394 153878
7395 153878
7396 153878
7397 153878
7398 153878
7399 153878
7400 153878
7401 152494
7402 152494
7403 152494
7404 152494
7405 152494
7406 152494
7407 152494
7408 152494
7409 152494
7410 152494
7411 151397
7412 151397
7413 151397
7414 151397
7415 151397
7416 151397
7417 151397
7418 151397
7419 151397
7420 151397
7421 150063
7422 150063
7423 150063
7424 150063
7425 150063
7426 150063
7427 150063
7428 150063
7429 150063
7430 150063
7431 148620
7432 148620
7433 148620
7434 148620
7435 148620
7436 148620
7437 148620
7438 148620
7439 148620
7440 148620
7441 146575
7442 146575
7443 146575
7444 146575
7445 146575
7446 146575
7447 146575
7448 146575
7449 146575
7450 146575
7451 144622
7452 144622
7453 144622
7454 144622
7455 144622
7456 144622
7457 144622
7458 144622
7459 144622
7460 144622
7461 142581
7462 142581
7463 142581
7464 142581
7465 142581
7466 142581
7467 142581
7468 142581
7469 142581
7470 142581
7471 140198
7472 140198
7473 140198
7474 140198
7475 140198
7476 140198
7477 140198
7478 140198
7479 140198
7480 140198
7481 137313
7482 137313
7483 137313
7484 137313
7485 137313
7486 137313
7487 137313
7488 137313
7489 137313
7490 137313
7491 134508
7492 134508
7493 134508
7494 134508
7495 134508
7496 134508
7497 134508
7498 134508
7499 134508
7500 134508
7501 131764
7502 131764
7503 131764
7504 131764
7505 131764
7506 131764
7507 131764
7508 131764
7509 131764
7510 131764
7511 129536
7512 129536
7513 129536
7514 129536
7515 129536
7516 129536
7517 129536
7518 129536
7519 129536
7520 129536
7521 127437
7522 127437
7523 127437
7524 127437
7525 127437
7526 127437
7527 127437
7528 127437
7529 127437
7530 127437
7531 125486
7532 125486
7533 125486
7534 125486
7535 125486
7536 125486
7537 125486
7538 125486
7539 125486
7540 125486
7541 123769
7542 123769
7543 123769
7544 123769
7545 123769
7546 123769
7547 123769
7548 123769
7549 123769
7550 123769
7551 122386
7552 122386
7553 122386
7554 122386
7555 122386
7556 122386
7557 122386
7558 122386
7559 122386
7560 122386
7561 121097
7562 121097
7563 121097
7564 121097
7565 121097
7566 121097
7567 121097
7568 121097
7569 121097
7570 121097
7571 119688
7572 119688
7573 119688
7574 119688
7575 119688
7576 119688
7577 119688
7578 119688
7579 119688
7580 119688
7581 118466
7582 118466
7583 118466
7584 118466
7585 118466
7586 118466
7587 118466
7588 118466
7589 118466
7590 118466
7591 117513
7592 117513
7593 117513
7594 117513
7595 117513
7596 117513
7597 117513
7598 117513
7599 117513
7600 117513
7601 116860
7602 116860
7603 116860
7604 116860
7605 116860
7606 116860
7607 116860
7608 116860
7609 116860
7610 116860
7611 116481
7612 116481
7613 116481
7614 116481
7615 116481
7616 116481
7617 116481
7618 116481
7619 116481
7620 116481
7621 116457
7622 116457
7623 116457
7624 116457
7625 116457
7626 116457
7627 116457
7628 116457
7629 116457
7630 116457
7631 116690
7632 116690
7633 116690
7634 116690
7635 116690
7636 116690
7637 116690
7638 116690
7639 116690
7640 116690
7641 117284
7642 117284
7643 117284
7644 117284
7645 117284
7646 117284
7647 117284
7648 117284
7649 117284
7650 117284
7651 117822
7652 117822
7653 117822
7654 117822
7655 117822
7656 117822
7657 117822
7658 117822
7659 117822
7660 117822
7661 118707
7662 118707
7663 118707
7664 118707
7665 118707
7666 118707
7667 118707
7668 118707
7669 118707
7670 118707
7671 119830
7672 119830
7673 119830
7674 119830
7675 119830
7676 119830
7677 119830
7678 119830
7679 119830
7680 119830
7681 121182
7682 121182
7683 121182
7684 121182
7685 121182
7686 121182
7687 121182
7688 121182
7689 121182
7690 121182
7691 122427
7692 122427
7693 122427
7694 122427
7695 122427
7696 122427
7697 122427
7698 122427
7699 122427
7700 122427
7701 123748
7702 123748
7703 123748
7704 123748
7705 123748
7706 123748
7707 123748
7708 123748
7709 123748
7710 123748
7711 124999
7712 124999
7713 124999
7714 124999
7715 124999
7716 124999
7717 124999
7718 124999
7719 124999
7720 124999
7721 126344
7722 126344
7723 126344
7724 126344
7725 126344
7726 126344
7727 126344
7728 126344
7729 126344
7730 126344
7731 127683
7732 127683
7733 127683
7734 127683
7735 127683
7736 127683
7737 127683
7738 127683
7739 127683
7740 127683
7741 128947
7742 128947
7743 128947
7744 128947
7745 128947
7746 128947
7747 128947
7748 128947
7749 128947
7750 128947
7751 129778
7752 129778
7753 129778
7754 129778
7755 129778
7756 129778
7757 129778
7758 129778
7759 129778
7760 129778
7761 130743
7762 130743
7763 130743
7764 130743
7765 130743
7766 130743
7767 130743
7768 130743
7769 130743
7770 130743
7771 132054
7772 132054
7773 132054
7774 132054
7775 132054
7776 132054
7777 132054
7778 132054
7779 132054
7780 132054
7781 133647
7782 133647
7783 133647
7784 133647
7785 133647
7786 133647
7787 133647
7788 133647
7789 133647
7790 133647
7791 135364
7792 135364
7793 135364
7794 135364
7795 135364
7796 135364
7797 135364
7798 135364
7799 135364
7800 135364
7801 137209
7802 137209
7803 137209
7804 137209
7805 137209
7806 137209
7807 137209
7808 137209
7809 137209
7810 137209
7811 138517
7812 138517
7813 138517
7814 138517
7815 138517
7816 138517
7817 138517
7818 138517
7819 138517
7820 138517
7821 139469
7822 139469
7823 139469
7824 139469
7825 139469
7826 139469
7827 139469
7828 139469
7829 139469
7830 139469
7831 140372
7832 140372
7833 140372
7834 140372
7835 140372
7836 140372
7837 140372
7838 140372
7839 140372
7840 140372
7841 141273
7842 141273
7843 141273
7844 141273
7845 141273
7846 141273
7847 141273
7848 141273
7849 141273
7850 141273
7851 142245
7852 142245
7853 142245
7854 142245
7855 142245
7856 142245
7857 142245
7858 142245
7859 142245
7860 142245
7861 143383
7862 143383
7863 143383
7864 143383
7865 143383
7866 143383
7867 143383
7868 143383
7869 143383
7870 143383
7871 144454
7872 144454
7873 144454
7874 144454
7875 144454
7876 144454
7877 144454
7878 144454
7879 144454
7880 144454
7881 145688
7882 145688
7883 145688
7884 145688
7885 145688
7886 145688
7887 145688
7888 145688
7889 145688
7890 145688
7891 147053
7892 147053
7893 147053
7894 147053
7895 147053
7896 147053
7897 147053
7898 147053
7899 147053
7900 147053
7901 148384
7902 148384
7903 148384
7904 148384
7905 148384
7906 148384
7907 148384
7908 148384
7909 148384
7910 148384
7911 149359
7912 149359
7913 149359
7914 149359
7915 149359
7916 149359
7917 149359
7918 149359
7919 149359
7920 149359
7921 150202
7922 150202
7923 150202
7924 150202
7925 150202
7926 150202
7927 150202
7928 150202
7929 150202
7930 150202
7931 151339
7932 151339
7933 151339
7934 151339
7935 151339
7936 151339
7937 151339
7938 151339
7939 151339
7940 151339
7941 152357
7942 152357
7943 152357
7944 152357
7945 152357
7946 152357
7947 152357
7948 152357
7949 152357
7950 152357
7951 153559
7952 153559
7953 153559
7954 153559
7955 153559
7956 153559
7957 153559
7958 153559
7959 153559
7960 153559
7961 154332
7962 154332
7963 154332
7964 154332
7965 154332
7966 154332
7967 154332
7968 154332
7969 154332
7970 154332
7971 154591
7972 154591
7973 154591
7974 154591
7975 154591
7976 154591
7977 154591
7978 154591
7979 154591
7980 154591
7981 154705
7982 154705
7983 154705
7984 154705
7985 154705
7986 154705
7987 154705
7988 154705
7989 154705
7990 154705
7991 154934
7992 154934
7993 154934
7994 154934
7995 154934
7996 154934
7997 154934
7998 154934
7999 154934
8000 154934
8001 154421
8002 154421
8003 154421
8004 154421
8005 154421
8006 154421
8007 154421
8008 154421
8009 154421
8010 154421
8011 154125
8012 154125
8013 154125
8014 154125
8015 154125
8016 154125
8017 154125
8018 154125
8019 154125
8020 154125
8021 154340
8022 154340
8023 154340
8024 154340
8025 154340
8026 154340
8027 154340
8028 154340
8029 154340
8030 154340
8031 154604
8032 154604
8033 154604
8034 154604
8035 154604
8036 154604
8037 154604
8038 154604
8039 154604
8040 154604
8041 154869
8042 154869
8043 154869
8044 154869
8045 154869
8046 154869
8047 154869
8048 154869
8049 154869
8050 154869
8051 155012
8052 155012
8053 155012
8054 155012
8055 155012
8056 155012
8057 155012
8058 155012
8059 155012
8060 155012
8061 154303
8062 154303
8063 154303
8064 154303
8065 154303
8066 154303
8067 154303
8068 154303
8069 154303
8070 154303
8071 153877
8072 153877
8073 153877
8074 153877
8075 153877
8076 153877
8077 153877
8078 153877
8079 153877
8080 153877
8081 153212
8082 153212
8083 153212
8084 153212
8085 153212
8086 153212
8087 153212
8088 153212
8089 153212
8090 153212
8091 152647
8092 152647
8093 152647
8094 152647
8095 152647
8096 152647
8097 152647
8098 152647
8099 152647
8100 152647
8101 152146
8102 152146
8103 152146
8104 152146
8105 152146
8106 152146
8107 152146
8108 152146
8109 152146
8110 152146
8111 152014
8112 152014
8113 152014
8114 152014
8115 152014
8116 152014
8117 152014
8118 152014
8119 152014
8120 152014
8121 152026
8122 152026
8123 152026
8124 152026
8125 152026
8126 152026
8127 152026
8128 152026
8129 152026
8130 152026
8131 151437
8132 151437
8133 151437
8134 151437
8135 151437
8136 151437
8137 151437
8138 151437
8139 151437
8140 151437
8141 151118
8142 151118
8143 151118
8144 151118
8145 151118
8146 151118
8147 151118
8148 151118
8149 151118
8150 151118
8151 150923
8152 150923
8153 150923
8154 150923
8155 150923
8156 150923
8157 150923
8158 150923
8159 150923
8160 150923
8161 151079
8162 151079
8163 151079
8164 151079
8165 151079
8166 151079
8167 151079
8168 151079
8169 151079
8170 151079
8171 151735
8172 151735
8173 151735
8174 151735
8175 151735
8176 151735
8177 151735
8178 151735
8179 151735
8180 151735
8181 152309
8182 152309
8183 152309
8184 152309
8185 152309
8186 152309
8187 152309
8188 152309
8189 152309
8190 152309
8191 152394
8192 152394
8193 152394
8194 152394
8195 152394
8196 152394
8197 152394
8198 152394
8199 152394
8200 152394
8201 153027
8202 153027
8203 153027
8204 153027
8205 153027
8206 153027
8207 153027
8208 153027
8209 153027
8210 153027
8211 153690
8212 153690
8213 153690
8214 153690
8215 153690
8216 153690
8217 153690
8218 153690
8219 153690
8220 153690
8221 153950
8222 153950
8223 153950
8224 153950
8225 153950
8226 153950
8227 153950
8228 153950
8229 153950
8230 153950
8231 154107
8232 154107
8233 154107
8234 154107
8235 154107
8236 154107
8237 154107
8238 154107
8239 154107
8240 154107
8241 154141
8242 154141
8243 154141
8244 154141
8245 154141
8246 154141
8247 154141
8248 154141
8249 154141
8250 154141
8251 154330
8252 154330
8253 154330
8254 154330
8255 154330
8256 154330
8257 154330
8258 154330
8259 154330
8260 154330
8261 155164
8262 155164
8263 155164
8264 155164
8265 155164
8266 155164
8267 155164
8268 155164
8269 155164
8270 155164
8271 155472
8272 155472
8273 155472
8274 155472
8275 155472
8276 155472
8277 155472
8278 155472
8279 155472
8280 155472
8281 155748
8282 155748
8283 155748
8284 155748
8285 155748
8286 155748
8287 155748
8288 155748
8289 155748
8290 155748
8291 155746
8292 155746
8293 155746
8294 155746
8295 155746
8296 155746
8297 155746
8298 155746
8299 155746
8300 155746
8301 155741
8302 155741
8303 155741
8304 155741
8305 155741
8306 155741
8307 155741
8308 155741
8309 155741
8310 155741
8311 155597
8312 155597
8313 155597
8314 155597
8315 155597
8316 155597
8317 155597
8318 155597
8319 155597
8320 155597
8321 155312
8322 155312
8323 155312
8324 155312
8325 155312
8326 155312
8327 155312
8328 155312
8329 155312
8330 155312
8331 155336
8332 155336
8333 155336
8334 155336
8335 155336
8336 155336
8337 155336
8338 155336
8339 155336
8340 155336
8341 154966
8342 154966
8343 154966
8344 154966
8345 154966
8346 154966
8347 154966
8348 154966
8349 154966
8350 154966
8351 154288
8352 154288
8353 154288
8354 154288
8355 154288
8356 154288
8357 154288
8358 154288
8359 154288
8360 154288
8361 153385
8362 153385
8363 153385
8364 153385
8365 153385
8366 153385
8367 153385
8368 153385
8369 153385
8370 153385
8371 152163
8372 152163
8373 152163
8374 152163
8375 152163
8376 152163
8377 152163
8378 152163
8379 152163
8380 152163
8381 150866
8382 150866
8383 150866
8384 150866
8385 150866
8386 150866
8387 150866
8388 150866
8389 150866
8390 150866
8391 149770
8392 149770
8393 149770
8394 149770
8395 149770
8396 149770
8397 149770
8398 149770
8399 149770
8400 149770
8401 148534
8402 148534
8403 148534
8404 148534
8405 148534
8406 148534
8407 148534
8408 148534
8409 148534
8410 148534
8411 147035
8412 147035
8413 147035
8414 147035
8415 147035
8416 147035
8417 147035
8418 147035
8419 147035
8420 147035
8421 145284
8422 145284
8423 145284
8424 145284
8425 145284
8426 145284
8427 145284
8428 145284
8429 145284
8430 145284
8431 143623
8432 143623
8433 143623
8434 143623
8435 143623
8436 143623
8437 143623
8438 143623
8439 143623
8440 143623
8441 141935
8442 141935
8443 141935
8444 141935
8445 141935
8446 141935
8447 141935
8448 141935
8449 141935
8450 141935
8451 140055
8452 140055
8453 140055
8454 140055
8455 140055
8456 140055
8457 140055
8458 140055
8459 140055
8460 140055
8461 137963
8462 137963
8463 137963
8464 137963
8465 137963
8466 137963
8467 137963
8468 137963
8469 137963
8470 137963
8471 135934
8472 135934
8473 135934
8474 135934
8475 135934
8476 135934
8477 135934
8478 135934
8479 135934
8480 135934
8481 133838
8482 133838
8483 133838
8484 133838
8485 133838
8486 133838
8487 133838
8488 133838
8489 133838
8490 133838
8491 131911
8492 131911
8493 131911
8494 131911
8495 131911
8496 131911
8497 131911
8498 131911
8499 131911
8500 131911
8501 130015
8502 130015
8503 130015
8504 130015
8505 130015
8506 130015
8507 130015
8508 130015
8509 130015
8510 130015
8511 128076
8512 128076
8513 128076
8514 128076
8515 128076
8516 128076
8517 128076
8518 128076
8519 128076
8520 128076
8521 126194
8522 126194
8523 126194
8524 126194
8525 126194
8526 126194
8527 126194
8528 126194
8529 126194
8530 126194
8531 124372
8532 124372
8533 124372
8534 124372
8535 124372
8536 124372
8537 124372
8538 124372
8539 124372
8540 124372
8541 122727
8542 122727
8543 122727
8544 122727
8545 122727
8546 122727
8547 122727
8548 122727
8549 122727
8550 122727
8551 121358
8552 121358
8553 121358
8554 121358
8555 121358
8556 121358
8557 121358
8558 121358
8559 121358
8560 121358
8561 120252
8562 120252
8563 120252
8564 120252
8565 120252
8566 120252
8567 120252
8568 120252
8569 120252
8570 120252
8571 119266
8572 119266
8573 119266
8574 119266
8575 119266
8576 119266
8577 119266
8578 119266
8579 119266
8580 119266
8581 118516
8582 118516
8583 118516
8584 118516
8585 118516
8586 118516
8587 118516
8588 118516
8589 118516
8590 118516
8591 117877
8592 117877
8593 117877
8594 117877
8595 117877
8596 117877
8597 117877
8598 117877
8599 117877
8600 117877
8601 117346
8602 117346
8603 117346
8604 117346
8605 117346
8606 117346
8607 117346
8608 117346
8609 117346
8610 117346
8611 117111
8612 117111
8613 117111
8614 117111
8615 117111
8616 117111
8617 117111
8618 117111
8619 117111
8620 117111
8621 117619
8622 117619
8623 117619
8624 117619
8625 117619
8626 117619
8627 117619
8628 117619
8629 117619
8630 117619
8631 118195
8632 118195
8633 118195
8634 118195
8635 118195
8636 118195
8637 118195
8638 118195
8639 118195
8640 118195
8641 119119
8642 119119
8643 119119
8644 119119
8645 119119
8646 119119
8647 119119
8648 119119
8649 119119
8650 119119
8651 120416
8652 120416
8653 120416
8654 120416
8655 120416
8656 120416
8657 120416
8658 120416
8659 120416
8660 120416
8661 121847
8662 121847
8663 121847
8664 121847
8665 121847
8666 121847
8667 121847
8668 121847
8669 121847
8670 121847
8671 123847
8672 123847
8673 123847
8674 123847
8675 123847
8676 123847
8677 123847
8678 123847
8679 123847
8680 123847
8681 126216
8682 126216
8683 126216
8684 126216
8685 126216
8686 126216
8687 126216
8688 126216
8689 126216
8690 126216
8691 128644
8692 128644
8693 128644
8694 128644
8695 128644
8696 128644
8697 128644
8698 128644
8699 128644
8700 128644
8701 131400
8702 131400
8703 131400
8704 131400
8705 131400
8706 131400
8707 131400
8708 131400
8709 131400
8710 131400
8711 134137
8712 134137
8713 134137
8714 134137
8715 134137
8716 134137
8717 134137
8718 134137
8719 134137
8720 134137
8721 136755
8722 136755
8723 136755
8724 136755
8725 136755
8726 136755
8727 136755
8728 136755
8729 136755
8730 136755
8731 139444
8732 139444
8733 139444
8734 139444
8735 139444
8736 139444
8737 139444
8738 139444
8739 139444
8740 139444
8741 142337
8742 142337
8743 142337
8744 142337
8745 142337
8746 142337
8747 142337
8748 142337
8749 142337
8750 142337
8751 145199
8752 145199
8753 145199
8754 145199
8755 145199
8756 145199
8757 145199
8758 145199
8759 145199
8760 145199
8761 148029
8762 148029
8763 148029
8764 148029
8765 148029
8766 148029
8767 148029
8768 148029
8769 148029
8770 148029
8771 150846
8772 150846
8773 150846
8774 150846
8775 150846
8776 150846
8777 150846
8778 150846
8779 150846
8780 150846
8781 153566
8782 153566
8783 153566
8784 153566
8785 153566
8786 153566
8787 153566
8788 153566
8789 153566
8790 153566
8791 156507
8792 156507
8793 156507
8794 156507
8795 156507
8796 156507
8797 156507
8798 156507
8799 156507
8800 156507
8801 159461
8802 159461
8803 159461
8804 159461
8805 159461
8806 159461
8807 159461
8808 159461
8809 159461
8810 159461
8811 162371
8812 162371
8813 162371
8814 162371
8815 162371
8816 162371
8817 162371
8818 162371
8819 162371
8820 162371
8821 164858
8822 164858
8823 164858
8824 164858
8825 164858
8826 164858
8827 164858
8828 164858
8829 164858
8830 164858
8831 167448
8832 167448
8833 167448
8834 167448
8835 167448
8836 167448
8837 167448
8838 167448
8839 167448
8840 167448
8841 169557
8842 169557
8843 169557
8844 169557
8845 169557
8846 169557
8847 169557
8848 169557
8849 169557
8850 169557
8851 171399
8852 171399
8853 171399
8854 171399
8855 171399
8856 171399
8857 171399
8858 171399
8859 171399
8860 171399
8861 173174
8862 173174
8863 173174
8864 173174
8865 173174
8866 173174
8867 173174
8868 173174
8869 173174
8870 173174
8871 174402
8872 174402
8873 174402
8874 174402
8875 174402
8876 174402
8877 174402
8878 174402
8879 174402
8880 174402
8881 175526
8882 175526
8883 175526
8884 175526
8885 175526
8886 175526
8887 175526
8888 175526
8889 175526
8890 175526
8891 176574
8892 176574
8893 176574
8894 176574
8895 176574
8896 176574
8897 176574
8898 176574
8899 176574
8900 176574
8901 177061
8902 177061
8903 177061
8904 177061
8905 177061
8906 177061
8907 177061
8908 177061
8909 177061
8910 177061
8911 177853
8912 177853
8913 177853
8914 177853
8915 177853
8916 177853
8917 177853
8918 177853
8919 177853
8920 177853
8921 178631
8922 178631
8923 178631
8924 178631
8925 178631
8926 178631
8927 178631
8928 178631
8929 178631
8930 178631
8931 179180
8932 179180
8933 179180
8934 179180
8935 179180
8936 179180
8937 179180
8938 179180
8939 179180
8940 179180
8941 179606
8942 179606
8943 179606
8944 179606
8945 179606
8946 179606
8947 179606
8948 179606
8949 179606
8950 179606
8951 180525
8952 180525
8953 180525
8954 180525
8955 180525
8956 180525
8957 180525
8958 180525
8959 180525
8960 180525
8961 181347
8962 181347
8963 181347
8964 181347
8965 181347
8966 181347
8967 181347
8968 181347
8969 181347
8970 181347
8971 182435
8972 182435
8973 182435
8974 182435
8975 182435
8976 182435
8977 182435
8978 182435
8979 182435
8980 182435
8981 183436
8982 183436
8983 183436
8984 183436
8985 183436
8986 183436
8987 183436
8988 183436
8989 183436
8990 183436
8991 184126
8992 184126
8993 184126
8994 184126
8995 184126
8996 184126
8997 184126
8998 184126
8999 184126
9000 184126
9001 184599
9002 184599
9003 184599
9004 184599
9005 184599
9006 184599
9007 184599
9008 184599
9009 184599
9010 184599
9011 184947
9012 184947
9013 184947
9014 184947
9015 184947
9016 184947
9017 184947
9018 184947
9019 184947
9020 184947
9021 185084
9022 185084
9023 185084
9024 185084
9025 185084
9026 185084
9027 185084
9028 185084
9029 185084
9030 185084
9031 184640
9032 184640
9033 184640
9034 184640
9035 184640
9036 184640
9037 184640
9038 184640
9039 184640
9040 184640
9041 184602
9042 184602
9043 184602
9044 184602
9045 184602
9046 184602
9047 184602
9048 184602
9049 184602
9050 184602
9051 184627
9052 184627
9053 184627
9054 184627
9055 184627
9056 184627
9057 184627
9058 184627
9059 184627
9060 184627
9061 184722
9062 184722
9063 184722
9064 184722
9065 184722
9066 184722
9067 184722
9068 184722
9069 184722
9070 184722
9071 185192
9072 185192
9073 185192
9074 185192
9075 185192
9076 185192
9077 185192
9078 185192
9079 185192
9080 185192
9081 185550
9082 185550
9083 185550
9084 185550
9085 185550
9086 185550
9087 185550
9088 185550
9089 185550
9090 185550
9091 185776
9092 185776
9093 185776
9094 185776
9095 185776
9096 185776
9097 185776
9098 185776
9099 185776
9100 185776
9101 185842
9102 185842
9103 185842
9104 185842
9105 185842
9106 185842
9107 185842
9108 185842
9109 185842
9110 185842
9111 185467
9112 185467
9113 185467
9114 185467
9115 185467
9116 185467
9117 185467
9118 185467
9119 185467
9120 185467
9121 185318
9122 185318
9123 185318
9124 185318
9125 185318
9126 185318
9127 185318
9128 185318
9129 185318
9130 185318
9131 185447
9132 185447
9133 185447
9134 185447
9135 185447
9136 185447
9137 185447
9138 185447
9139 185447
9140 185447
9141 185494
9142 185494
9143 185494
9144 185494
9145 185494
9146 185494
9147 185494
9148 185494
9149 185494
9150 185494
9151 185020
9152 185020
9153 185020
9154 185020
9155 185020
9156 185020
9157 185020
9158 185020
9159 185020
9160 185020
9161 184573
9162 184573
9163 184573
9164 184573
9165 184573
9166 184573
9167 184573
9168 184573
9169 184573
9170 184573
9171 183445
9172 183445
9173 183445
9174 183445
9175 183445
9176 183445
9177 183445
9178 183445
9179 183445
9180 183445
9181 182159
9182 182159
9183 182159
9184 182159
9185 182159
9186 182159
9187 182159
9188 182159
9189 182159
9190 182159
9191 180691
9192 180691
9193 180691
9194 180691
9195 180691
9196 180691
9197 180691
9198 180691
9199 180691
9200 180691
9201 179182
9202 179182
9203 179182
9204 179182
9205 179182
9206 179182
9207 179182
9208 179182
9209 179182
9210 179182
9211 177596
9212 177596
9213 177596
9214 177596
9215 177596
9216 177596
9217 177596
9218 177596
9219 177596
9220 177596
9221 176132
9222 176132
9223 176132
9224 176132
9225 176132
9226 176132
9227 176132
9228 176132
9229 176132
9230 176132
9231 175060
9232 175060
9233 175060
9234 175060
9235 175060
9236 175060
9237 175060
9238 175060
9239 175060
9240 175060
9241 174170
9242 174170
9243 174170
9244 174170
9245 174170
9246 174170
9247 174170
9248 174170
9249 174170
9250 174170
9251 173131
9252 173131
9253 173131
9254 173131
9255 173131
9256 173131
9257 173131
9258 173131
9259 173131
9260 173131
9261 171797
9262 171797
9263 171797
9264 171797
9265 171797
9266 171797
9267 171797
9268 171797
9269 171797
9270 171797
9271 169973
9272 169973
9273 169973
9274 169973
9275 169973
9276 169973
9277 169973
9278 169973
9279 169973
9280 169973
9281 168050
9282 168050
9283 168050
9284 168050
9285 168050
9286 168050
9287 168050
9288 168050
9289 168050
9290 168050
9291 166122
9292 166122
9293 166122
9294 166122
9295 166122
9296 166122
9297 166122
9298 166122
9299 166122
9300 166122
9301 164544
9302 164544
9303 164544
9304 164544
9305 164544
9306 164544
9307 164544
9308 164544
9309 164544
9310 164544
9311 163107
9312 163107
9313 163107
9314 163107
9315 163107
9316 163107
9317 163107
9318 163107
9319 163107
9320 163107
9321 161465
9322 161465
9323 161465
9324 161465
9325 161465
9326 161465
9327 161465
9328 161465
9329 161465
9330 161465
9331 159299
9332 159299
9333 159299
9334 159299
9335 159299
9336 159299
9337 159299
9338 159299
9339 159299
9340 159299
9341 157031
9342 157031
9343 157031
9344 157031
9345 157031
9346 157031
9347 157031
9348 157031
9349 157031
9350 157031
9351 154361
9352 154361
9353 154361
9354 154361
9355 154361
9356 154361
9357 154361
9358 154361
9359 154361
9360 154361
9361 151600
9362 151600
9363 151600
9364 151600
9365 151600
9366 151600
9367 151600
9368 151600
9369 151600
9370 151600
9371 149164
9372 149164
9373 149164
9374 149164
9375 149164
9376 149164
9377 149164
9378 149164
9379 149164
9380 149164
9381 146984
9382 146984
9383 146984
9384 146984
9385 146984
9386 146984
9387 146984
9388 146984
9389 146984
9390 146984
9391 144958
9392 144958
9393 144958
9394 144958
9395 144958
9396 144958
9397 144958
9398 144958
9399 144958
9400 144958
9401 143106
9402 143106
9403 143106
9404 143106
9405 143106
9406 143106
9407 143106
9408 143106
9409 143106
9410 143106
9411 141644
9412 141644
9413 141644
9414 141644
9415 141644
9416 141644
9417 141644
9418 141644
9419 141644
9420 141644
9421 140380
9422 140380
9423 140380
9424 140380
9425 140380
9426 140380
9427 140380
9428 140380
9429 140380
9430 140380
9431 139215
9432 139215
9433 139215
9434 139215
9435 139215
9436 139215
9437 139215
9438 139215
9439 139215
9440 139215
9441 137465
9442 137465
9443 137465
9444 137465
9445 137465
9446 137465
9447 137465
9448 137465
9449 137465
9450 137465
9451 135826
9452 135826
9453 135826
9454 135826
9455 135826
9456 135826
9457 135826
9458 135826
9459 135826
9460 135826
9461 134387
9462 134387
9463 134387
9464 134387
9465 134387
9466 134387
9467 134387
9468 134387
9469 134387
9470 134387
9471 133205
9472 133205
9473 133205
9474 133205
9475 133205
9476 133205
9477 133205
9478 133205
9479 133205
9480 133205
9481 132083
9482 132083
9483 132083
9484 132083
9485 132083
9486 132083
9487 132083
9488 132083
9489 132083
9490 132083
9491 131124
9492 131124
9493 131124
9494 131124
9495 131124
9496 131124
9497 131124
9498 131124
9499 131124
9500 131124
9501 130427
9502 130427
9503 130427
9504 130427
9505 130427
9506 130427
9507 130427
9508 130427
9509 130427
9510 130427
9511 129884
9512 129884
9513 129884
9514 129884
9515 129884
9516 129884
9517 129884
9518 129884
9519 129884
9520 129884
9521 129640
9522 129640
9523 129640
9524 129640
9525 129640
9526 129640
9527 129640
9528 129640
9529 129640
9530 129640
9531 129993
9532 129993
9533 129993
9534 129993
9535 129993
9536 129993
9537 129993
9538 129993
9539 129993
9540 129993
9541 130573
9542 130573
9543 130573
9544 130573
9545 130573
9546 130573
9547 130573
9548 130573
9549 130573
9550 130573
9551 131602
9552 131602
9553 131602
9554 131602
9555 131602
9556 131602
9557 131602
9558 131602
9559 131602
9560 131602
9561 132570
9562 132570
9563 132570
9564 132570
9565 132570
9566 132570
9567 132570
9568 132570
9569 132570
9570 132570
9571 133630
9572 133630
9573 133630
9574 133630
9575 133630
9576 133630
9577 133630
9578 133630
9579 133630
9580 133630
9581 134964
9582 134964
9583 134964
9584 134964
9585 134964
9586 134964
9587 134964
9588 134964
9589 134964
9590 134964
9591 136424
9592 136424
9593 136424
9594 136424
9595 136424
9596 136424
9597 136424
9598 136424
9599 136424
9600 136424
9601 137993
9602 137993
9603 137993
9604 137993
9605 137993
9606 137993
9607 137993
9608 137993
9609 137993
9610 137993
9611 139209
9612 139209
9613 139209
9614 139209
9615 139209
9616 139209
9617 139209
9618 139209
9619 139209
9620 139209
9621 140311
9622 140311
9623 140311
9624 140311
9625 140311
9626 140311
9627 140311
9628 140311
9629 140311
9630 140311
9631 141300
9632 141300
9633 141300
9634 141300
9635 141300
9636 141300
9637 141300
9638 141300
9639 141300
9640 141300
9641 142340
9642 142340
9643 142340
9644 142340
9645 142340
9646 142340
9647 142340
9648 142340
9649 142340
9650 142340
9651 143233
9652 143233
9653 143233
9654 143233
9655 143233
9656 143233
9657 143233
9658 143233
9659 143233
9660 143233
9661 144318
9662 144318
9663 144318
9664 144318
9665 144318
9666 144318
9667 144318
9668 144318
9669 144318
9670 144318
9671 145324
9672 145324
9673 145324
9674 145324
9675 145324
9676 145324
9677 145324
9678 145324
9679 145324
9680 145324
9681 146167
9682 146167
9683 146167
9684 146167
9685 146167
9686 146167
9687 146167
9688 146167
9689 146167
9690 146167
9691 146970
9692 146970
9693 146970
9694 146970
9695 146970
9696 146970
9697 146970
9698 146970
9699 146970
9700 146970
9701 147268
9702 147268
9703 147268
9704 147268
9705 147268
9706 147268
9707 147268
9708 147268
9709 147268
9710 147268
9711 147421
9712 147421
9713 147421
9714 147421
9715 147421
9716 147421
9717 147421
9718 147421
9719 147421
9720 147421
9721 147106
9722 147106
9723 147106
9724 147106
9725 147106
9726 147106
9727 147106
9728 147106
9729 147106
9730 147106
9731 146173
9732 146173
9733 146173
9734 146173
9735 146173
9736 146173
9737 146173
9738 146173
9739 146173
9740 146173
9741 145157
9742 145157
9743 145157
9744 145157
9745 145157
9746 145157
9747 145157
9748 145157
9749 145157
9750 145157
9751 144277
9752 144277
9753 144277
9754 144277
9755 144277
9756 144277
9757 144277
9758 144277
9759 144277
9760 144277
9761 143555
9762 143555
9763 143555
9764 143555
9765 143555
9766 143555
9767 143555
9768 143555
9769 143555
9770 143555
9771 142758
9772 142758
9773 142758
9774 142758
9775 142758
9776 142758
9777 142758
9778 142758
9779 142758
9780 142758
9781 141191
9782 141191
9783 141191
9784 141191
9785 141191
9786 141191
9787 141191
9788 141191
9789 141191
9790 141191
9791 139371
9792 139371
9793 139371
9794 139371
9795 139371
9796 139371
9797 139371
9798 139371
9799 139371
9800 139371
9801 137267
9802 137267
9803 137267
9804 137267
9805 137267
9806 137267
9807 137267
9808 137267
9809 137267
9810 137267
9811 135244
9812 135244
9813 135244
9814 135244
9815 135244
9816 135244
9817 135244
9818 135244
9819 135244
9820 135244
9821 133099
9822 133099
9823 133099
9824 133099
9825 133099
9826 133099
9827 133099
9828 133099
9829 133099
9830 133099
9831 130837
9832 130837
9833 130837
9834 130837
9835 130837
9836 130837
9837 130837
9838 130837
9839 130837
9840 130837
9841 128816
9842 128816
9843 128816
9844 128816
9845 128816
9846 128816
9847 128816
9848 128816
9849 128816
9850 128816
9851 127055
9852 127055
9853 127055
9854 127055
9855 127055
9856 127055
9857 127055
9858 127055
9859 127055
9860 127055
9861 124852
9862 124852
9863 124852
9864 124852
9865 124852
9866 124852
9867 124852
9868 124852
9869 124852
9870 124852
9871 122866
9872 122866
9873 122866
9874 122866
9875 122866
9876 122866
9877 122866
9878 122866
9879 122866
9880 122866
9881 121191
9882 121191
9883 121191
9884 121191
9885 121191
9886 121191
9887 121191
9888 121191
9889 121191
9890 121191
9891 119343
9892 119343
9893 119343
9894 119343
9895 119343
9896 119343
9897 119343
9898 119343
9899 119343
9900 119343
9901 117818
9902 117818
9903 117818
9904 117818
9905 117818
9906 117818
9907 117818
9908 117818
9909 117818
9910 117818
9911 116367
9912 116367
9913 116367
9914 116367
9915 116367
9916 116367
9917 116367
9918 116367
9919 116367
9920 116367
9921 115390
9922 115390
9923 115390
9924 115390
9925 115390
9926 115390
9927 115390
9928 115390
9929 115390
9930 115390
9931 114840
9932 114840
9933 114840
9934 114840
9935 114840
9936 114840
9937 114840
9938 114840
9939 114840
9940 114840
9941 114241
9942 114241
9943 114241
9944 114241
9945 114241
9946 114241
9947 114241
9948 114241
9949 114241
9950 114241
9951 113172
9952 113172
9953 113172
9954 113172
9955 113172
9956 113172
9957 113172
9958 113172
9959 113172
9960 113172
9961 112056
9962 112056
9963 112056
9964 112056
9965 112056
9966 112056
9967 112056
9968 112056
9969 112056
9970 112056
9971 111119
9972 111119
9973 111119
9974 111119
9975 111119
9976 111119
9977 111119
9978 111119
9979 111119
9980 111119
9981 110977
9982 110977
9983 110977
9984 110977
9985 110977
9986 110977
9987 110977
9988 110977
9989 110977
9990 110977
9991 111172
9992 111172
9993 111172
9994 111172
9995 111172
9996 111172
9997 111172
9998 111172
9999 111172
10000 111172
10001 111716
10002 111716
10003 111716
10004 111716
10005 111716
10006 111716
10007 111716
10008 111716
10009 111716
10010 111716
10011 112467
10012 112467
10013 112467
10014 112467
10015 112467
10016 112467
10017 112467
10018 112467
10019 112467
10020 112467
10021 113724
10022 113724
10023 113724
10024 113724
10025 113724
10026 113724
10027 113724
10028 113724
10029 113724
10030 113724
10031 115226
10032 115226
10033 115226
10034 115226
10035 115226
10036 115226
10037 115226
10038 115226
10039 115226
10040 115226
10041 116706
10042 116706
10043 116706
10044 116706
10045 116706
10046 116706
10047 116706
10048 116706
10049 116706
10050 116706
10051 117982
10052 117982
10053 117982
10054 117982
10055 117982
10056 117982
10057 117982
10058 117982
10059 117982
10060 117982
10061 119612
10062 119612
10063 119612
10064 119612
10065 119612
10066 119612
10067 119612
10068 119612
10069 119612
10070 119612
10071 120961
10072 120961
10073 120961
10074 120961
10075 120961
10076 120961
10077 120961
10078 120961
10079 120961
10080 120961
10081 122200
10082 122200
10083 122200
10084 122200
10085 122200
10086 122200
10087 122200
10088 122200
10089 122200
10090 122200
10091 123816
10092 123816
10093 123816
10094 123816
10095 123816
10096 123816
10097 123816
10098 123816
10099 123816
10100 123816
10101 125384
10102 125384
10103 125384
10104 125384
10105 125384
10106 125384
10107 125384
10108 125384
10109 125384
10110 125384
10111 127059
10112 127059
10113 127059
10114 127059
10115 127059
10116 127059
10117 127059
10118 127059
10119 127059
10120 127059
10121 128527
10122 128527
10123 128527
10124 128527
10125 128527
10126 128527
10127 128527
10128 128527
10129 128527
10130 128527
10131 130072
10132 130072
10133 130072
10134 130072
10135 130072
10136 130072
10137 130072
10138 130072
10139 130072
10140 130072
10141 131726
10142 131726
10143 131726
10144 131726
10145 131726
10146 131726
10147 131726
10148 131726
10149 131726
10150 131726
10151 133691
10152 133691
10153 133691
10154 133691
10155 133691
10156 133691
10157 133691
10158 133691
10159 133691
10160 133691
10161 135588
10162 135588
10163 135588
10164 135588
10165 135588
10166 135588
10167 135588
10168 135588
10169 135588
10170 135588
10171 137104
10172 137104
10173 137104
10174 137104
10175 137104
10176 137104
10177 137104
10178 137104
10179 137104
10180 137104
10181 138041
10182 138041
10183 138041
10184 138041
10185 138041
10186 138041
10187 138041
10188 138041
10189 138041
10190 138041
10191 138787
10192 138787
10193 138787
10194 138787
10195 138787
10196 138787
10197 138787
10198 138787
10199 138787
10200 138787
10201 139444
10202 139444
10203 139444
10204 139444
10205 139444
10206 139444
10207 139444
10208 139444
10209 139444
10210 139444
10211 140079
10212 140079
10213 140079
10214 140079
10215 140079
10216 140079
10217 140079
10218 140079
10219 140079
10220 140079
10221 140240
10222 140240
10223 140240
10224 140240
10225 140240
10226 140240
10227 140240
10228 140240
10229 140240
10230 140240
10231 140314
10232 140314
10233 140314
10234 140314
10235 140314
10236 140314
10237 140314
10238 140314
10239 140314
10240 140314
10241 140285
10242 140285
10243 140285
10244 140285
10245 140285
10246 140285
10247 140285
10248 140285
10249 140285
10250 140285
10251 140481
10252 140481
10253 140481
10254 140481
10255 140481
10256 140481
10257 140481
10258 140481
10259 140481
10260 140481
10261 140625
10262 140625
10263 140625
10264 140625
10265 140625
10266 140625
10267 140625
10268 140625
10269 140625
10270 140625
10271 140986
10272 140986
10273 140986
10274 140986
10275 140986
10276 140986
10277 140986
10278 140986
10279 140986
10280 140986
10281 141228
10282 141228
10283 141228
10284 141228
10285 141228
10286 141228
10287 141228
10288 141228
10289 141228
10290 141228
10291 141275
10292 141275
10293 141275
10294 141275
10295 141275
10296 141275
10297 141275
10298 141275
10299 141275
10300 141275
10301 141314
10302 141314
10303 141314
10304 141314
10305 141314
10306 141314
10307 141314
10308 141314
10309 141314
10310 141314
10311 141381
10312 141381
10313 141381
10314 141381
10315 141381
10316 141381
10317 141381
10318 141381
10319 141381
10320 141381
10321 141288
10322 141288
10323 141288
10324 141288
10325 141288
10326 141288
10327 141288
10328 141288
10329 141288
10330 141288
10331 141020
10332 141020
10333 141020
10334 141020
10335 141020
10336 141020
10337 141020
10338 141020
10339 141020
10340 141020
10341 140806
10342 140806
10343 140806
10344 140806
10345 140806
10346 140806
10347 140806
10348 140806
10349 140806
10350 140806
10351 140636
10352 140636
10353 140636
10354 140636
10355 140636
10356 140636
10357 140636
10358 140636
10359 140636
10360 140636
10361 140651
10362 140651
10363 140651
10364 140651
10365 140651
10366 140651
10367 140651
10368 140651
10369 140651
10370 140651
10371 140988
10372 140988
10373 140988
10374 140988
10375 140988
10376 140988
10377 140988
10378 140988
10379 140988
10380 140988
10381 141784
10382 141784
10383 141784
10384 141784
10385 141784
10386 141784
10387 141784
10388 141784
10389 141784
10390 141784
10391 142781
10392 142781
10393 142781
10394 142781
10395 142781
10396 142781
10397 142781
10398 142781
10399 142781
10400 142781
10401 143526
10402 143526
10403 143526
10404 143526
10405 143526
10406 143526
10407 143526
10408 143526
10409 143526
10410 143526
10411 143952
10412 143952
10413 143952
10414 143952
10415 143952
10416 143952
10417 143952
10418 143952
10419 143952
10420 143952
10421 144597
10422 144597
10423 144597
10424 144597
10425 144597
10426 144597
10427 144597
10428 144597
10429 144597
10430 144597
10431 145285
10432 145285
10433 145285
10434 145285
10435 145285
10436 145285
10437 145285
10438 145285
10439 145285
10440 145285
10441 146078
10442 146078
10443 146078
10444 146078
10445 146078
10446 146078
10447 146078
10448 146078
10449 146078
10450 146078
10451 146459
10452 146459
10453 146459
10454 146459
10455 146459
10456 146459
10457 146459
10458 146459
10459 146459
10460 146459
10461 146787
10462 146787
10463 146787
10464 146787
10465 146787
10466 146787
10467 146787
10468 146787
10469 146787
10470 146787
10471 147045
10472 147045
10473 147045
10474 147045
10475 147045
10476 147045
10477 147045
10478 147045
10479 147045
10480 147045
10481 147657
10482 147657
10483 147657
10484 147657
10485 147657
10486 147657
10487 147657
10488 147657
10489 147657
10490 147657
10491 148398
10492 148398
10493 148398
10494 148398
10495 148398
10496 148398
10497 148398
10498 148398
10499 148398
10500 148398
10501 148984
10502 148984
10503 148984
10504 148984
10505 148984
10506 148984
10507 148984
10508 148984
10509 148984
10510 148984
10511 149183
10512 149183
10513 149183
10514 149183
10515 149183
10516 149183
10517 149183
10518 149183
10519 149183
10520 149183
10521 149418
10522 149418
10523 149418
10524 149418
10525 149418
10526 149418
10527 149418
10528 149418
10529 149418
10530 149418
10531 149540
10532 149540
10533 149540
10534 149540
10535 149540
10536 149540
10537 149540
10538 149540
10539 149540
10540 149540
10541 149290
10542 149290
10543 149290
10544 149290
10545 149290
10546 149290
10547 149290
10548 149290
10549 149290
10550 149290
10551 148966
10552 148966
10553 148966
10554 148966
10555 148966
10556 148966
10557 148966
10558 148966
10559 148966
10560 148966
10561 148492
10562 148492
10563 148492
10564 148492
10565 148492
10566 148492
10567 148492
10568 148492
10569 148492
10570 148492
10571 148372
10572 148372
10573 148372
10574 148372
10575 148372
10576 148372
10577 148372
10578 148372
10579 148372
10580 148372
10581 148116
10582 148116
10583 148116
10584 148116
10585 148116
10586 148116
10587 148116
10588 148116
10589 148116
10590 148116
10591 147503
10592 147503
10593 147503
10594 147503
10595 147503
10596 147503
10597 147503
10598 147503
10599 147503
10600 147503
10601 147082
10602 147082
10603 147082
10604 147082
10605 147082
10606 147082
10607 147082
10608 147082
10609 147082
10610 147082
10611 147132
10612 147132
10613 147132
10614 147132
10615 147132
10616 147132
10617 147132
10618 147132
10619 147132
10620 147132
10621 146962
10622 146962
10623 146962
10624 146962
10625 146962
10626 146962
10627 146962
10628 146962
10629 146962
10630 146962
10631 146493
10632 146493
10633 146493
10634 146493
10635 146493
10636 146493
10637 146493
10638 146493
10639 146493
10640 146493
10641 145931
10642 145931
10643 145931
10644 145931
10645 145931
10646 145931
10647 145931
10648 145931
10649 145931
10650 145931
10651 145829
10652 145829
10653 145829
10654 145829
10655 145829
10656 145829
10657 145829
10658 145829
10659 145829
10660 145829
10661 145727
10662 145727
10663 145727
10664 145727
10665 145727
10666 145727
10667 145727
10668 145727
10669 145727
10670 145727
10671 145914
10672 145914
10673 145914
10674 145914
10675 145914
10676 145914
10677 145914
10678 145914
10679 145914
10680 145914
10681 145991
10682 145991
10683 145991
10684 145991
10685 145991
10686 145991
10687 145991
10688 145991
10689 145991
10690 145991
10691 145830
10692 145830
10693 145830
10694 145830
10695 145830
10696 145830
10697 145830
10698 145830
10699 145830
10700 145830
10701 145914
10702 145914
10703 145914
10704 145914
10705 145914
10706 145914
10707 145914
10708 145914
10709 145914
10710 145914
10711 146301
10712 146301
10713 146301
10714 146301
10715 146301
10716 146301
10717 146301
10718 146301
10719 146301
10720 146301
10721 146895
10722 146895
10723 146895
10724 146895
10725 146895
10726 146895
10727 146895
10728 146895
10729 146895
10730 146895
10731 147741
10732 147741
10733 147741
10734 147741
10735 147741
10736 147741
10737 147741
10738 147741
10739 147741
10740 147741
10741 148837
10742 148837
10743 148837
10744 148837
10745 148837
10746 148837
10747 148837
10748 148837
10749 148837
10750 148837
10751 149787
10752 149787
10753 149787
10754 149787
10755 149787
10756 149787
10757 149787
10758 149787
10759 149787
10760 149787
10761 150596
10762 150596
10763 150596
10764 150596
10765 150596
10766 150596
10767 150596
10768 150596
10769 150596
10770 150596
10771 150514
10772 150514
10773 150514
10774 150514
10775 150514
10776 150514
10777 150514
10778 150514
10779 150514
10780 150514
10781 150214
10782 150214
10783 150214
10784 150214
10785 150214
10786 150214
10787 150214
10788 150214
10789 150214
10790 150214
10791 150089
10792 150089
10793 150089
10794 150089
10795 150089
10796 150089
10797 150089
10798 150089
10799 150089
10800 150089
10801 149904
10802 149904
10803 149904
10804 149904
10805 149904
10806 149904
10807 149904
10808 149904
10809 149904
10810 149904
10811 149096
10812 149096
10813 149096
10814 149096
10815 149096
10816 149096
10817 149096
10818 149096
10819 149096
10820 149096
10821 148215
10822 148215
10823 148215
10824 148215
10825 148215
10826 148215
10827 148215
10828 148215
10829 148215
10830 148215
10831 147785
10832 147785
10833 147785
10834 147785
10835 147785
10836 147785
10837 147785
10838 147785
10839 147785
10840 147785
10841 147331
10842 147331
10843 147331
10844 147331
10845 147331
10846 147331
10847 147331
10848 147331
10849 147331
10850 147331
10851 146428
10852 146428
10853 146428
10854 146428
10855 146428
10856 146428
10857 146428
10858 146428
10859 146428
10860 146428
10861 145507
10862 145507
10863 145507
10864 145507
10865 145507
10866 145507
10867 145507
10868 145507
10869 145507
10870 145507
10871 144001
10872 144001
10873 144001
10874 144001
10875 144001
10876 144001
10877 144001
10878 144001
10879 144001
10880 144001
10881 142159
10882 142159
10883 142159
10884 142159
10885 142159
10886 142159
10887 142159
10888 142159
10889 142159
10890 142159
10891 140122
10892 140122
10893 140122
10894 140122
10895 140122
10896 140122
10897 140122
10898 140122
10899 140122
10900 140122
10901 137824
10902 137824
10903 137824
10904 137824
10905 137824
10906 137824
10907 137824
10908 137824
10909 137824
10910 137824
10911 135535
10912 135535
10913 135535
10914 135535
10915 135535
10916 135535
10917 135535
10918 135535
10919 135535
10920 135535
10921 133251
10922 133251
10923 133251
10924 133251
10925 133251
10926 133251
10927 133251
10928 133251
10929 133251
10930 133251
10931 131070
10932 131070
10933 131070
10934 131070
10935 131070
10936 131070
10937 131070
10938 131070
10939 131070
10940 131070
10941 128742
10942 128742
10943 128742
10944 128742
10945 128742
10946 128742
10947 128742
10948 128742
10949 128742
10950 128742
10951 126550
10952 126550
10953 126550
10954 126550
10955 126550
10956 126550
10957 126550
10958 126550
10959 126550
10960 126550
10961 124598
10962 124598
10963 124598
10964 124598
10965 124598
10966 124598
10967 124598
10968 124598
10969 124598
10970 124598
10971 123162
10972 123162
10973 123162
10974 123162
10975 123162
10976 123162
10977 123162
10978 123162
10979 123162
10980 123162
10981 121846
10982 121846
10983 121846
10984 121846
10985 121846
10986 121846
10987 121846
10988 121846
10989 121846
10990 121846
10991 120704
10992 120704
10993 120704
10994 120704
10995 120704
10996 120704
10997 120704
10998 120704
10999 120704
11000 120704
11001 119698
11002 119698
11003 119698
11004 119698
11005 119698
11006 119698
11007 119698
11008 119698
11009 119698
11010 119698
11011 119111
11012 119111
11013 119111
11014 119111
11015 119111
11016 119111
11017 119111
11018 119111
11019 119111
11020 119111
11021 118793
11022 118793
11023 118793
11024 118793
11025 118793
11026 118793
11027 118793
11028 118793
11029 118793
11030 118793
11031 117989
11032 117989
11033 117989
11034 117989
11035 117989
11036 117989
11037 117989
11038 117989
11039 117989
11040 117989
11041 117248
11042 117248
11043 117248
11044 117248
11045 117248
11046 117248
11047 117248
11048 117248
11049 117248
11050 117248
11051 116952
11052 116952
11053 116952
11054 116952
11055 116952
11056 116952
11057 116952
11058 116952
11059 116952
11060 116952
11061 116774
11062 116774
11063 116774
11064 116774
11065 116774
11066 116774
11067 116774
11068 116774
11069 116774
11070 116774
11071 117064
11072 117064
11073 117064
11074 117064
11075 117064
11076 117064
11077 117064
11078 117064
11079 117064
11080 117064
11081 117403
11082 117403
11083 117403
11084 117403
11085 117403
11086 117403
11087 117403
11088 117403
11089 117403
11090 117403
11091 118176
11092 118176
11093 118176
11094 118176
11095 118176
11096 118176
11097 118176
11098 118176
11099 118176
11100 118176
11101 119222
11102 119222
11103 119222
11104 119222
11105 119222
11106 119222
11107 119222
11108 119222
11109 119222
11110 119222
11111 120150
11112 120150
11113 120150
11114 120150
11115 120150
11116 120150
11117 120150
11118 120150
11119 120150
11120 120150
11121 121066
11122 121066
11123 121066
11124 121066
11125 121066
11126 121066
11127 121066
11128 121066
11129 121066
11130 121066
11131 121864
11132 121864
11133 121864
11134 121864
11135 121864
11136 121864
11137 121864
11138 121864
11139 121864
11140 121864
11141 123268
11142 123268
11143 123268
11144 123268
11145 123268
11146 123268
11147 123268
11148 123268
11149 123268
11150 123268
11151 124939
11152 124939
11153 124939
11154 124939
11155 124939
11156 124939
11157 124939
11158 124939
11159 124939
11160 124939
11161 126533
11162 126533
11163 126533
11164 126533
11165 126533
11166 126533
11167 126533
11168 126533
11169 126533
11170 126533
11171 128057
11172 128057
11173 128057
11174 128057
11175 128057
11176 128057
11177 128057
11178 128057
11179 128057
11180 128057
11181 129579
11182 129579
11183 129579
11184 129579
11185 129579
11186 129579
11187 129579
11188 129579
11189 129579
11190 129579
11191 130979
11192 130979
11193 130979
11194 130979
11195 130979
11196 130979
11197 130979
11198 130979
11199 130979
11200 130979
11201 132769
11202 132769
11203 132769
11204 132769
11205 132769
11206 132769
11207 132769
11208 132769
11209 132769
11210 132769
11211 134648
11212 134648
11213 134648
11214 134648
11215 134648
11216 134648
11217 134648
11218 134648
11219 134648
11220 134648
11221 136415
11222 136415
11223 136415
11224 136415
11225 136415
11226 136415
11227 136415
11228 136415
11229 136415
11230 136415
11231 138435
11232 138435
11233 138435
11234 138435
11235 138435
11236 138435
11237 138435
11238 138435
11239 138435
11240 138435
11241 140632
11242 140632
11243 140632
11244 140632
11245 140632
11246 140632
11247 140632
11248 140632
11249 140632
11250 140632
11251 142570
11252 142570
11253 142570
11254 142570
11255 142570
11256 142570
11257 142570
11258 142570
11259 142570
11260 142570
11261 144601
11262 144601
11263 144601
11264 144601
11265 144601
11266 144601
11267 144601
11268 144601
11269 144601
11270 144601
11271 146322
11272 146322
11273 146322
11274 146322
11275 146322
11276 146322
11277 146322
11278 146322
11279 146322
11280 146322
11281 148314
11282 148314
11283 148314
11284 148314
11285 148314
11286 148314
11287 148314
11288 148314
11289 148314
11290 148314
11291 150298
11292 150298
11293 150298
11294 150298
11295 150298
11296 150298
11297 150298
11298 150298
11299 150298
11300 150298
11301 152180
11302 152180
11303 152180
11304 152180
11305 152180
11306 152180
11307 152180
11308 152180
11309 152180
11310 152180
11311 153895
11312 153895
11313 153895
11314 153895
11315 153895
11316 153895
11317 153895
11318 153895
11319 153895
11320 153895
11321 155161
11322 155161
11323 155161
11324 155161
11325 155161
11326 155161
11327 155161
11328 155161
11329 155161
11330 155161
11331 155969
11332 155969
11333 155969
11334 155969
11335 155969
11336 155969
11337 155969
11338 155969
11339 155969
11340 155969
11341 155960
11342 155960
11343 155960
11344 155960
11345 155960
11346 155960
11347 155960
11348 155960
11349 155960
11350 155960
11351 155499
11352 155499
11353 155499
11354 155499
11355 155499
11356 155499
11357 155499
11358 155499
11359 155499
11360 155499
11361 155196
11362 155196
11363 155196
11364 155196
11365 155196
11366 155196
11367 155196
11368 155196
11369 155196
11370 155196
11371 154972
11372 154972
11373 154972
11374 154972
11375 154972
11376 154972
11377 154972
11378 154972
11379 154972
11380 154972
11381 154863
11382 154863
11383 154863
11384 154863
11385 154863
11386 154863
11387 154863
11388 154863
11389 154863
11390 154863
11391 154603
11392 154603
11393 154603
11394 154603
11395 154603
11396 154603
11397 154603
11398 154603
11399 154603
11400 154603
11401 153136
11402 153136
11403 153136
11404 153136
11405 153136
11406 153136
11407 153136
11408 153136
11409 153136
11410 153136
11411 151160
11412 151160
11413 151160
11414 151160
11415 151160
11416 151160
11417 151160
11418 151160
11419 151160
11420 151160
11421 149107
11422 149107
11423 149107
11424 149107
11425 149107
11426 149107
11427 149107
11428 149107
11429 149107
11430 149107
11431 146989
11432 146989
11433 146989
11434 146989
11435 146989
11436 146989
11437 146989
11438 146989
11439 146989
11440 146989
11441 144621
11442 144621
11443 144621
11444 144621
11445 144621
11446 144621
11447 144621
11448 144621
11449 144621
11450 144621
11451 142227
11452 142227
11453 142227
11454 142227
11455 142227
11456 142227
11457 142227
11458 142227
11459 142227
11460 142227
11461 139379
11462 139379
11463 139379
11464 139379
11465 139379
11466 139379
11467 139379
11468 139379
11469 139379
11470 139379
11471 136649
11472 136649
11473 136649
11474 136649
11475 136649
11476 136649
11477 136649
11478 136649
11479 136649
11480 136649
11481 133708
11482 133708
11483 133708
11484 133708
11485 133708
11486 133708
11487 133708
11488 133708
11489 133708
11490 133708
11491 130423
11492 130423
11493 130423
11494 130423
11495 130423
11496 130423
11497 130423
11498 130423
11499 130423
11500 130423
11501 126954
11502 126954
11503 126954
11504 126954
11505 126954
11506 126954
11507 126954
11508 126954
11509 126954
11510 126954
11511 123792
11512 123792
11513 123792
11514 123792
11515 123792
11516 123792
11517 123792
11518 123792
11519 123792
11520 123792
11521 121122
11522 121122
11523 121122
11524 121122
11525 121122
11526 121122
11527 121122
11528 121122
11529 121122
11530 121122
11531 118761
11532 118761
11533 118761
11534 118761
11535 118761
11536 118761
11537 118761
11538 118761
11539 118761
11540 118761
11541 116844
11542 116844
11543 116844
11544 116844
11545 116844
11546 116844
11547 116844
11548 116844
11549 116844
11550 116844
11551 115227
11552 115227
11553 115227
11554 115227
11555 115227
11556 115227
11557 115227
11558 115227
11559 115227
11560 115227
11561 113456
11562 113456
11563 113456
11564 113456
11565 113456
11566 113456
11567 113456
11568 113456
11569 113456
11570 113456
11571 111564
11572 111564
11573 111564
11574 111564
11575 111564
11576 111564
11577 111564
11578 111564
11579 111564
11580 111564
11581 109471
11582 109471
11583 109471
11584 109471
11585 109471
11586 109471
11587 109471
11588 109471
11589 109471
11590 109471
11591 107585
11592 107585
11593 107585
11594 107585
11595 107585
11596 107585
11597 107585
11598 107585
11599 107585
11600 107585
11601 106452
11602 106452
11603 106452
11604 106452
11605 106452
11606 106452
11607 106452
11608 106452
11609 106452
11610 106452
11611 105813
11612 105813
11613 105813
11614 105813
11615 105813
11616 105813
11617 105813
11618 105813
11619 105813
11620 105813
11621 105428
11622 105428
11623 105428
11624 105428
11625 105428
11626 105428
11627 105428
11628 105428
11629 105428
11630 105428
11631 105261
11632 105261
11633 105261
11634 105261
11635 105261
11636 105261
11637 105261
11638 105261
11639 105261
11640 105261
11641 105184
11642 105184
11643 105184
11644 105184
11645 105184
11646 105184
11647 105184
11648 105184
11649 105184
11650 105184
11651 105350
11652 105350
11653 105350
11654 105350
11655 105350
11656 105350
11657 105350
11658 105350
11659 105350
11660 105350
11661 105919
11662 105919
11663 105919
11664 105919
11665 105919
11666 105919
11667 105919
11668 105919
11669 105919
11670 105919
11671 106554
11672 106554
11673 106554
11674 106554
11675 106554
11676 106554
11677 106554
11678 106554
11679 106554
11680 106554
11681 107647
11682 107647
11683 107647
11684 107647
11685 107647
11686 107647
11687 107647
11688 107647
11689 107647
11690 107647
11691 109191
11692 109191
11693 109191
11694 109191
11695 109191
11696 109191
11697 109191
11698 109191
11699 109191
11700 109191
11701 111161
11702 111161
11703 111161
11704 111161
11705 111161
11706 111161
11707 111161
11708 111161
11709 111161
11710 111161
11711 113115
11712 113115
11713 113115
11714 113115
11715 113115
11716 113115
11717 113115
11718 113115
11719 113115
11720 113115
11721 114883
11722 114883
11723 114883
11724 114883
11725 114883
11726 114883
11727 114883
11728 114883
11729 114883
11730 114883
11731 116700
11732 116700
11733 116700
11734 116700
11735 116700
11736 116700
11737 116700
11738 116700
11739 116700
11740 116700
11741 118458
11742 118458
11743 118458
11744 118458
11745 118458
11746 118458
11747 118458
11748 118458
11749 118458
11750 118458
11751 120443
11752 120443
11753 120443
11754 120443
11755 120443
11756 120443
11757 120443
11758 120443
11759 120443
11760 120443
11761 122641
11762 122641
11763 122641
11764 122641
11765 122641
11766 122641
11767 122641
11768 122641
11769 122641
11770 122641
11771 124990
11772 124990
11773 124990
11774 124990
11775 124990
11776 124990
11777 124990
11778 124990
11779 124990
11780 124990
11781 127821
11782 127821
11783 127821
11784 127821
11785 127821
11786 127821
11787 127821
11788 127821
11789 127821
11790 127821
11791 130582
11792 130582
11793 130582
11794 130582
11795 130582
11796 130582
11797 130582
11798 130582
11799 130582
11800 130582
11801 133572
11802 133572
11803 133572
11804 133572
11805 133572
11806 133572
11807 133572
11808 133572
11809 133572
11810 133572
11811 136475
11812 136475
11813 136475
11814 136475
11815 136475
11816 136475
11817 136475
11818 136475
11819 136475
11820 136475
11821 139201
11822 139201
11823 139201
11824 139201
11825 139201
11826 139201
11827 139201
11828 139201
11829 139201
11830 139201
11831 141670
11832 141670
11833 141670
11834 141670
11835 141670
11836 141670
11837 141670
11838 141670
11839 141670
11840 141670
11841 144209
11842 144209
11843 144209
11844 144209
11845 144209
11846 144209
11847 144209
11848 144209
11849 144209
11850 144209
11851 146535
11852 146535
11853 146535
11854 146535
11855 146535
11856 146535
11857 146535
11858 146535
11859 146535
11860 146535
11861 148793
11862 148793
11863 148793
11864 148793
11865 148793
11866 148793
11867 148793
11868 148793
11869 148793
11870 148793
11871 151095
11872 151095
11873 151095
11874 151095
11875 151095
11876 151095
11877 151095
11878 151095
11879 151095
11880 151095
11881 152886
11882 152886
11883 152886
11884 152886
11885 152886
11886 152886
11887 152886
11888 152886
11889 152886
11890 152886
11891 154354
11892 154354
11893 154354
11894 154354
11895 154354
11896 154354
11897 154354
11898 154354
11899 154354
11900 154354
11901 155330
11902 155330
11903 155330
11904 155330
11905 155330
11906 155330
11907 155330
11908 155330
11909 155330
11910 155330
11911 156116
11912 156116
11913 156116
11914 156116
11915 156116
11916 156116
11917 156116
11918 156116
11919 156116
11920 156116
11921 156835
11922 156835
11923 156835
11924 156835
11925 156835
11926 156835
11927 156835
11928 156835
11929 156835
11930 156835
11931 157809
11932 157809
11933 157809
11934 157809
11935 157809
11936 157809
11937 157809
11938 157809
11939 157809
11940 157809
11941 158900
11942 158900
11943 158900
11944 158900
11945 158900
11946 158900
11947 158900
11948 158900
11949 158900
11950 158900
11951 159363
11952 159363
11953 159363
11954 159363
11955 159363
11956 159363
11957 159363
11958 159363
11959 159363
11960 159363
11961 159373
11962 159373
11963 159373
11964 159373
11965 159373
11966 159373
11967 159373
11968 159373
11969 159373
11970 159373
11971 159113
11972 159113
11973 159113
11974 159113
11975 159113
11976 159113
11977 159113
11978 159113
11979 159113
11980 159113
11981 158097
11982 158097
11983 158097
11984 158097
11985 158097
11986 158097
11987 158097
11988 158097
11989 158097
11990 158097
11991 156959
11992 156959
11993 156959
11994 156959
11995 156959
11996 156959
11997 156959
11998 156959
11999 156959
12000 156959
12001 155422
12002 155422
12003 155422
12004 155422
12005 155422
12006 155422
12007 155422
12008 155422
12009 155422
12010 155422
12011 153834
12012 153834
12013 153834
12014 153834
12015 153834
12016 153834
12017 153834
12018 153834
12019 153834
12020 153834
12021 152380
12022 152380
12023 152380
12024 152380
12025 152380
12026 152380
12027 152380
12028 152380
12029 152380
12030 152380
12031 151044
12032 151044
12033 151044
12034 151044
12035 151044
12036 151044
12037 151044
12038 151044
12039 151044
12040 151044
12041 149533
12042 149533
12043 149533
12044 149533
12045 149533
12046 149533
12047 149533
12048 149533
12049 149533
12050 149533
12051 148074
12052 148074
12053 148074
12054 148074
12055 148074
12056 148074
12057 148074
12058 148074
12059 148074
12060 148074
12061 146498
12062 146498
12063 146498
12064 146498
12065 146498
12066 146498
12067 146498
12068 146498
12069 146498
12070 146498
12071 144828
12072 144828
12073 144828
12074 144828
12075 144828
12076 144828
12077 144828
12078 144828
12079 144828
12080 144828
12081 143303
12082 143303
12083 143303
12084 143303
12085 143303
12086 143303
12087 143303
12088 143303
12089 143303
12090 143303
12091 141806
12092 141806
12093 141806
12094 141806
12095 141806
12096 141806
12097 141806
12098 141806
12099 141806
12100 141806
12101 140748
12102 140748
12103 140748
12104 140748
12105 140748
12106 140748
12107 140748
12108 140748
12109 140748
12110 140748
12111 140031
12112 140031
12113 140031
12114 140031
12115 140031
12116 140031
12117 140031
12118 140031
12119 140031
12120 140031
12121 139461
12122 139461
12123 139461
12124 139461
12125 139461
12126 139461
12127 139461
12128 139461
12129 139461
12130 139461
12131 138544
12132 138544
12133 138544
12134 138544
12135 138544
12136 138544
12137 138544
12138 138544
12139 138544
12140 138544
12141 137354
12142 137354
12143 137354
12144 137354
12145 137354
12146 137354
12147 137354
12148 137354
12149 137354
12150 137354
12151 136346
12152 136346
12153 136346
12154 136346
12155 136346
12156 136346
12157 136346
12158 136346
12159 136346
12160 136346
12161 135555
12162 135555
12163 135555
12164 135555
12165 135555
12166 135555
12167 135555
12168 135555
12169 135555
12170 135555
12171 135027
12172 135027
12173 135027
12174 135027
12175 135027
12176 135027
12177 135027
12178 135027
12179 135027
12180 135027
12181 134940
12182 134940
12183 134940
12184 134940
12185 134940
12186 134940
12187 134940
12188 134940
12189 134940
12190 134940
12191 135031
12192 135031
12193 135031
12194 135031
12195 135031
12196 135031
12197 135031
12198 135031
12199 135031
12200 135031
12201 135181
12202 135181
12203 135181
12204 135181
12205 135181
12206 135181
12207 135181
12208 135181
12209 135181
12210 135181
12211 135178
12212 135178
12213 135178
12214 135178
12215 135178
12216 135178
12217 135178
12218 135178
12219 135178
12220 135178
12221 134935
12222 134935
12223 134935
12224 134935
12225 134935
12226 134935
12227 134935
12228 134935
12229 134935
12230 134935
12231 134747
12232 134747
12233 134747
12234 134747
12235 134747
12236 134747
12237 134747
12238 134747
12239 134747
12240 134747
12241 134786
12242 134786
12243 134786
12244 134786
12245 134786
12246 134786
12247 134786
12248 134786
12249 134786
12250 134786
12251 134957
12252 134957
12253 134957
12254 134957
12255 134957
12256 134957
12257 134957
12258 134957
12259 134957
12260 134957
12261 135085
12262 135085
12263 135085
12264 135085
12265 135085
12266 135085
12267 135085
12268 135085
12269 135085
12270 135085
12271 135171
12272 135171
12273 135171
12274 135171
12275 135171
12276 135171
12277 135171
12278 135171
12279 135171
12280 135171
12281 135186
12282 135186
12283 135186
12284 135186
12285 135186
12286 135186
12287 135186
12288 135186
12289 135186
12290 135186
12291 135169
12292 135169
12293 135169
12294 135169
12295 135169
12296 135169
12297 135169
12298 135169
12299 135169
12300 135169
12301 134764
12302 134764
12303 134764
12304 134764
12305 134764
12306 134764
12307 134764
12308 134764
12309 134764
12310 134764
12311 134048
12312 134048
12313 134048
12314 134048
12315 134048
12316 134048
12317 134048
12318 134048
12319 134048
12320 134048
12321 133570
12322 133570
12323 133570
12324 133570
12325 133570
12326 133570
12327 133570
12328 133570
12329 133570
12330 133570
12331 133121
12332 133121
12333 133121
12334 133121
12335 133121
12336 133121
12337 133121
12338 133121
12339 133121
12340 133121
12341 132770
12342 132770
12343 132770
12344 132770
12345 132770
12346 132770
12347 132770
12348 132770
12349 132770
12350 132770
12351 132629
12352 132629
12353 132629
12354 132629
12355 132629
12356 132629
12357 132629
12358 132629
12359 132629
12360 132629
12361 132634
12362 132634
12363 132634
12364 132634
12365 132634
12366 132634
12367 132634
12368 132634
12369 132634
12370 132634
12371 132658
12372 132658
12373 132658
12374 132658
12375 132658
12376 132658
12377 132658
12378 132658
12379 132658
12380 132658
12381 132572
12382 132572
12383 132572
12384 132572
12385 132572
12386 132572
12387 132572
12388 132572
12389 132572
12390 132572
12391 132352
12392 132352
12393 132352
12394 132352
12395 132352
12396 132352
12397 132352
12398 132352
12399 132352
12400 132352
12401 132234
12402 132234
12403 132234
12404 132234
12405 132234
12406 132234
12407 132234
12408 132234
12409 132234
12410 132234
12411 132401
12412 132401
12413 132401
12414 132401
12415 132401
12416 132401
12417 132401
12418 132401
12419 132401
12420 132401
12421 132661
12422 132661
12423 132661
12424 132661
12425 132661
12426 132661
12427 132661
12428 132661
12429 132661
12430 132661
12431 132915
12432 132915
12433 132915
12434 132915
12435 132915
12436 132915
12437 132915
12438 132915
12439 132915
12440 132915
12441 133074
12442 133074
12443 133074
12444 133074
12445 133074
12446 133074
12447 133074
12448 133074
12449 133074
12450 133074
12451 133182
12452 133182
12453 133182
12454 133182
12455 133182
12456 133182
12457 133182
12458 133182
12459 133182
12460 133182
12461 133497
12462 133497
12463 133497
12464 133497
12465 133497
12466 133497
12467 133497
12468 133497
12469 133497
12470 133497
12471 133767
12472 133767
12473 133767
12474 133767
12475 133767
12476 133767
12477 133767
12478 133767
12479 133767
12480 133767
12481 134021
12482 134021
12483 134021
12484 134021
12485 134021
12486 134021
12487 134021
12488 134021
12489 134021
12490 134021
12491 134372
12492 134372
12493 134372
12494 134372
12495 134372
12496 134372
12497 134372
12498 134372
12499 134372
12500 134372
12501 134981
12502 134981
12503 134981
12504 134981
12505 134981
12506 134981
12507 134981
12508 134981
12509 134981
12510 134981
12511 135654
12512 135654
12513 135654
12514 135654
12515 135654
12516 135654
12517 135654
12518 135654
12519 135654
12520 135654
12521 135925
12522 135925
12523 135925
12524 135925
12525 135925
12526 135925
12527 135925
12528 135925
12529 135925
12530 135925
12531 136380
12532 136380
12533 136380
12534 136380
12535 136380
12536 136380
12537 136380
12538 136380
12539 136380
12540 136380
12541 136893
12542 136893
12543 136893
12544 136893
12545 136893
12546 136893
12547 136893
12548 136893
12549 136893
12550 136893
12551 137482
12552 137482
12553 137482
12554 137482
12555 137482
12556 137482
12557 137482
12558 137482
12559 137482
12560 137482
12561 137796
12562 137796
12563 137796
12564 137796
12565 137796
12566 137796
12567 137796
12568 137796
12569 137796
12570 137796
12571 137882
12572 137882
12573 137882
12574 137882
12575 137882
12576 137882
12577 137882
12578 137882
12579 137882
12580 137882
12581 137971
12582 137971
12583 137971
12584 137971
12585 137971
12586 137971
12587 137971
12588 137971
12589 137971
12590 137971
12591 138189
12592 138189
12593 138189
12594 138189
12595 138189
12596 138189
12597 138189
12598 138189
12599 138189
12600 138189
12601 138570
12602 138570
12603 138570
12604 138570
12605 138570
12606 138570
12607 138570
12608 138570
12609 138570
12610 138570
12611 138908
12612 138908
12613 138908
12614 138908
12615 138908
12616 138908
12617 138908
12618 138908
12619 138908
12620 138908
12621 139351
12622 139351
12623 139351
12624 139351
12625 139351
12626 139351
12627 139351
12628 139351
12629 139351
12630 139351
12631 139485
12632 139485
12633 139485
12634 139485
12635 139485
12636 139485
12637 139485
12638 139485
12639 139485
12640 139485
12641 139485
12642 139485
12643 139485
12644 139485
12645 139485
12646 139485
12647 139485
12648 139485
12649 139485
12650 139485
12651 139331
12652 139331
12653 139331
12654 139331
12655 139331
12656 139331
12657 139331
12658 139331
12659 139331
12660 139331
12661 139243
12662 139243
12663 139243
12664 139243
12665 139243
12666 139243
12667 139243
12668 139243
12669 139243
12670 139243
12671 139537
12672 139537
12673 139537
12674 139537
12675 139537
12676 139537
12677 139537
12678 139537
12679 139537
12680 139537
12681 140077
12682 140077
12683 140077
12684 140077
12685 140077
12686 140077
12687 140077
12688 140077
12689 140077
12690 140077
12691 140660
12692 140660
12693 140660
12694 140660
12695 140660
12696 140660
12697 140660
12698 140660
12699 140660
12700 140660
12701 141083
12702 141083
12703 141083
12704 141083
12705 141083
12706 141083
12707 141083
12708 141083
12709 141083
12710 141083
12711 141430
12712 141430
12713 141430
12714 141430
12715 141430
12716 141430
12717 141430
12718 141430
12719 141430
12720 141430
12721 141927
12722 141927
12723 141927
12724 141927
12725 141927
12726 141927
12727 141927
12728 141927
12729 141927
12730 141927
12731 142175
12732 142175
12733 142175
12734 142175
12735 142175
12736 142175
12737 142175
12738 142175
12739 142175
12740 142175
12741 142385
12742 142385
12743 142385
12744 142385
12745 142385
12746 142385
12747 142385
12748 142385
12749 142385
12750 142385
12751 142178
12752 142178
12753 142178
12754 142178
12755 142178
12756 142178
12757 142178
12758 142178
12759 142178
12760 142178
12761 142187
12762 142187
12763 142187
12764 142187
12765 142187
12766 142187
12767 142187
12768 142187
12769 142187
12770 142187
12771 142347
12772 142347
12773 142347
12774 142347
12775 142347
12776 142347
12777 142347
12778 142347
12779 142347
12780 142347
12781 142510
12782 142510
12783 142510
12784 142510
12785 142510
12786 142510
12787 142510
12788 142510
12789 142510
12790 142510
12791 142640
12792 142640
12793 142640
12794 142640
12795 142640
12796 142640
12797 142640
12798 142640
12799 142640
12800 142640
12801 142366
12802 142366
12803 142366
12804 142366
12805 142366
12806 142366
12807 142366
12808 142366
12809 142366
12810 142366
12811 141817
12812 141817
12813 141817
12814 141817
12815 141817
12816 141817
12817 141817
12818 141817
12819 141817
12820 141817
12821 141060
12822 141060
12823 141060
12824 141060
12825 141060
12826 141060
12827 141060
12828 141060
12829 141060
12830 141060
12831 140560
12832 140560
12833 140560
12834 140560
12835 140560
12836 140560
12837 140560
12838 140560
12839 140560
12840 140560
12841 140065
12842 140065
12843 140065
12844 140065
12845 140065
12846 140065
12847 140065
12848 140065
12849 140065
12850 140065
12851 139518
12852 139518
12853 139518
12854 139518
12855 139518
12856 139518
12857 139518
12858 139518
12859 139518
12860 139518
12861 138647
12862 138647
12863 138647
12864 138647
12865 138647
12866 138647
12867 138647
12868 138647
12869 138647
12870 138647
12871 137548
12872 137548
12873 137548
12874 137548
12875 137548
12876 137548
12877 137548
12878 137548
12879 137548
12880 137548
12881 136332
12882 136332
12883 136332
12884 136332
12885 136332
12886 136332
12887 136332
12888 136332
12889 136332
12890 136332
12891 135098
12892 135098
12893 135098
12894 135098
12895 135098
12896 135098
12897 135098
12898 135098
12899 135098
12900 135098
12901 133985
12902 133985
12903 133985
12904 133985
12905 133985
12906 133985
12907 133985
12908 133985
12909 133985
12910 133985
12911 132853
12912 132853
12913 132853
12914 132853
12915 132853
12916 132853
12917 132853
12918 132853
12919 132853
12920 132853
12921 131565
12922 131565
12923 131565
12924 131565
12925 131565
12926 131565
12927 131565
12928 131565
12929 131565
12930 131565
12931 130483
12932 130483
12933 130483
12934 130483
12935 130483
12936 130483
12937 130483
12938 130483
12939 130483
12940 130483
12941 129605
12942 129605
12943 129605
12944 129605
12945 129605
12946 129605
12947 129605
12948 129605
12949 129605
12950 129605
12951 129006
12952 129006
12953 129006
12954 129006
12955 129006
12956 129006
12957 129006
12958 129006
12959 129006
12960 129006
12961 128476
12962 128476
12963 128476
12964 128476
12965 128476
12966 128476
12967 128476
12968 128476
12969 128476
12970 128476
12971 127805
12972 127805
12973 127805
12974 127805
12975 127805
12976 127805
12977 127805
12978 127805
12979 127805
12980 127805
12981 127215
12982 127215
12983 127215
12984 127215
12985 127215
12986 127215
12987 127215
12988 127215
12989 127215
12990 127215
12991 126723
12992 126723
12993 126723
12994 126723
12995 126723
12996 126723
12997 126723
12998 126723
12999 126723
13000 126723
13001 126484
13002 126484
13003 126484
13004 126484
13005 126484
13006 126484
13007 126484
13008 126484
13009 126484
13010 126484
13011 126682
13012 126682
13013 126682
13014 126682
13015 126682
13016 126682
13017 126682
13018 126682
13019 126682
13020 126682
13021 127110
13022 127110
13023 127110
13024 127110
13025 127110
13026 127110
13027 127110
13028 127110
13029 127110
13030 127110
13031 127559
13032 127559
13033 127559
13034 127559
13035 127559
13036 127559
13037 127559
13038 127559
13039 127559
13040 127559
13041 128191
13042 128191
13043 128191
13044 128191
13045 128191
13046 128191
13047 128191
13048 128191
13049 128191
13050 128191
13051 129122
13052 129122
13053 129122
13054 129122
13055 129122
13056 129122
13057 129122
13058 129122
13059 129122
13060 129122
13061 130176
13062 130176
13063 130176
13064 130176
13065 130176
13066 130176
13067 130176
13068 130176
13069 130176
13070 130176
13071 130970
13072 130970
13073 130970
13074 130970
13075 130970
13076 130970
13077 130970
13078 130970
13079 130970
13080 130970
13081 131725
13082 131725
13083 131725
13084 131725
13085 131725
13086 131725
13087 131725
13088 131725
13089 131725
13090 131725
13091 132536
13092 132536
13093 132536
13094 132536
13095 132536
13096 132536
13097 132536
13098 132536
13099 132536
13100 132536
13101 133219
13102 133219
13103 133219
13104 133219
13105 133219
13106 133219
13107 133219
13108 133219
13109 133219
13110 133219
13111 134235
13112 134235
13113 134235
13114 134235
13115 134235
13116 134235
13117 134235
13118 134235
13119 134235
13120 134235
13121 135452
13122 135452
13123 135452
13124 135452
13125 135452
13126 135452
13127 135452
13128 135452
13129 135452
13130 135452
13131 136442
13132 136442
13133 136442
13134 136442
13135 136442
13136 136442
13137 136442
13138 136442
13139 136442
13140 136442
13141 137100
13142 137100
13143 137100
13144 137100
13145 137100
13146 137100
13147 137100
13148 137100
13149 137100
13150 137100
13151 137774
13152 137774
13153 137774
13154 137774
13155 137774
13156 137774
13157 137774
13158 137774
13159 137774
13160 137774
13161 138259
13162 138259
13163 138259
13164 138259
13165 138259
13166 138259
13167 138259
13168 138259
13169 138259
13170 138259
13171 138871
13172 138871
13173 138871
13174 138871
13175 138871
13176 138871
13177 138871
13178 138871
13179 138871
13180 138871
13181 139433
13182 139433
13183 139433
13184 139433
13185 139433
13186 139433
13187 139433
13188 139433
13189 139433
13190 139433
13191 139655
13192 139655
13193 139655
13194 139655
13195 139655
13196 139655
13197 139655
13198 139655
13199 139655
13200 139655
13201 139863
13202 139863
13203 139863
13204 139863
13205 139863
13206 139863
13207 139863
13208 139863
13209 139863
13210 139863
13211 139503
13212 139503
13213 139503
13214 139503
13215 139503
13216 139503
13217 139503
13218 139503
13219 139503
13220 139503
13221 139025
13222 139025
13223 139025
13224 139025
13225 139025
13226 139025
13227 139025
13228 139025
13229 139025
13230 139025
13231 138573
13232 138573
13233 138573
13234 138573
13235 138573
13236 138573
13237 138573
13238 138573
13239 138573
13240 138573
13241 137926
13242 137926
13243 137926
13244 137926
13245 137926
13246 137926
13247 137926
13248 137926
13249 137926
13250 137926
13251 137179
13252 137179
13253 137179
13254 137179
13255 137179
13256 137179
13257 137179
13258 137179
13259 137179
13260 137179
13261 136606
13262 136606
13263 136606
13264 136606
13265 136606
13266 136606
13267 136606
13268 136606
13269 136606
13270 136606
13271 136381
13272 136381
13273 136381
13274 136381
13275 136381
13276 136381
13277 136381
13278 136381
13279 136381
13280 136381
13281 136187
13282 136187
13283 136187
13284 136187
13285 136187
13286 136187
13287 136187
13288 136187
13289 136187
13290 136187
13291 135824
13292 135824
13293 135824
13294 135824
13295 135824
13296 135824
13297 135824
13298 135824
13299 135824
13300 135824
13301 135562
13302 135562
13303 135562
13304 135562
13305 135562
13306 135562
13307 135562
13308 135562
13309 135562
13310 135562
13311 134969
13312 134969
13313 134969
13314 134969
13315 134969
13316 134969
13317 134969
13318 134969
13319 134969
13320 134969
13321 134305
13322 134305
13323 134305
13324 134305
13325 134305
13326 134305
13327 134305
13328 134305
13329 134305
13330 134305
13331 133853
13332 133853
13333 133853
13334 133853
13335 133853
13336 133853
13337 133853
13338 133853
13339 133853
13340 133853
13341 133664
13342 133664
13343 133664
13344 133664
13345 133664
13346 133664
13347 133664
13348 133664
13349 133664
13350 133664
13351 133587
13352 133587
13353 133587
13354 133587
13355 133587
13356 133587
13357 133587
13358 133587
13359 133587
13360 133587
13361 133711
13362 133711
13363 133711
13364 133711
13365 133711
13366 133711
13367 133711
13368 133711
13369 133711
13370 133711
13371 133931
13372 133931
13373 133931
13374 133931
13375 133931
13376 133931
13377 133931
13378 133931
13379 133931
13380 133931
13381 134481
13382 134481
13383 134481
13384 134481
13385 134481
13386 134481
13387 134481
13388 134481
13389 134481
13390 134481
13391 135241
13392 135241
13393 135241
13394 135241
13395 135241
13396 135241
13397 135241
13398 135241
13399 135241
13400 135241
13401 135847
13402 135847
13403 135847
13404 135847
13405 135847
13406 135847
13407 135847
13408 135847
13409 135847
13410 135847
13411 136743
13412 136743
13413 136743
13414 136743
13415 136743
13416 136743
13417 136743
13418 136743
13419 136743
13420 136743
13421 137629
13422 137629
13423 137629
13424 137629
13425 137629
13426 137629
13427 137629
13428 137629
13429 137629
13430 137629
13431 138315
13432 138315
13433 138315
13434 138315
13435 138315
13436 138315
13437 138315
13438 138315
13439 138315
13440 138315
13441 139119
13442 139119
13443 139119
13444 139119
13445 139119
13446 139119
13447 139119
13448 139119
13449 139119
13450 139119
13451 139759
13452 139759
13453 139759
13454 139759
13455 139759
13456 139759
13457 139759
13458 139759
13459 139759
13460 139759
13461 140075
13462 140075
13463 140075
13464 140075
13465 140075
13466 140075
13467 140075
13468 140075
13469 140075
13470 140075
13471 140127
13472 140127
13473 140127
13474 140127
13475 140127
13476 140127
13477 140127
13478 140127
13479 140127
13480 140127
13481 139893
13482 139893
13483 139893
13484 139893
13485 139893
13486 139893
13487 139893
13488 139893
13489 139893
13490 139893
13491 139600
13492 139600
13493 139600
13494 139600
13495 139600
13496 139600
13497 139600
13498 139600
13499 139600
13500 139600
13501 139188
13502 139188
13503 139188
13504 139188
13505 139188
13506 139188
13507 139188
13508 139188
13509 139188
13510 139188
13511 138882
13512 138882
13513 138882
13514 138882
13515 138882
13516 138882
13517 138882
13518 138882
13519 138882
13520 138882
13521 138581
13522 138581
13523 138581
13524 138581
13525 138581
13526 138581
13527 138581
13528 138581
13529 138581
13530 138581
13531 138178
13532 138178
13533 138178
13534 138178
13535 138178
13536 138178
13537 138178
13538 138178
13539 138178
13540 138178
13541 137591
13542 137591
13543 137591
13544 137591
13545 137591
13546 137591
13547 137591
13548 137591
13549 137591
13550 137591
13551 136762
13552 136762
13553 136762
13554 136762
13555 136762
13556 136762
13557 136762
13558 136762
13559 136762
13560 136762
13561 135616
13562 135616
13563 135616
13564 135616
13565 135616
13566 135616
13567 135616
13568 135616
13569 135616
13570 135616
13571 134165
13572 134165
13573 134165
13574 134165
13575 134165
13576 134165
13577 134165
13578 134165
13579 134165
13580 134165
13581 131996
13582 131996
13583 131996
13584 131996
13585 131996
13586 131996
13587 131996
13588 131996
13589 131996
13590 131996
13591 130036
13592 130036
13593 130036
13594 130036
13595 130036
13596 130036
13597 130036
13598 130036
13599 130036
13600 130036
13601 128584
13602 128584
13603 128584
13604 128584
13605 128584
13606 128584
13607 128584
13608 128584
13609 128584
13610 128584
13611 127181
13612 127181
13613 127181
13614 127181
13615 127181
13616 127181
13617 127181
13618 127181
13619 127181
13620 127181
13621 126053
13622 126053
13623 126053
13624 126053
13625 126053
13626 126053
13627 126053
13628 126053
13629 126053
13630 126053
13631 125529
13632 125529
13633 125529
13634 125529
13635 125529
13636 125529
13637 125529
13638 125529
13639 125529
13640 125529
13641 125125
13642 125125
13643 125125
13644 125125
13645 125125
13646 125125
13647 125125
13648 125125
13649 125125
13650 125125
13651 124896
13652 124896
13653 124896
13654 124896
13655 124896
13656 124896
13657 124896
13658 124896
13659 124896
13660 124896
13661 124701
13662 124701
13663 124701
13664 124701
13665 124701
13666 124701
13667 124701
13668 124701
13669 124701
13670 124701
13671 124563
13672 124563
13673 124563
13674 124563
13675 124563
13676 124563
13677 124563
13678 124563
13679 124563
13680 124563
13681 124840
13682 124840
13683 124840
13684 124840
13685 124840
13686 124840
13687 124840
13688 124840
13689 124840
13690 124840
13691 125183
13692 125183
13693 125183
13694 125183
13695 125183
13696 125183
13697 125183
13698 125183
13699 125183
13700 125183
13701 126171
13702 126171
13703 126171
13704 126171
13705 126171
13706 126171
13707 126171
13708 126171
13709 126171
13710 126171
13711 127249
13712 127249
13713 127249
13714 127249
13715 127249
13716 127249
13717 127249
13718 127249
13719 127249
13720 127249
13721 128417
13722 128417
13723 128417
13724 128417
13725 128417
13726 128417
13727 128417
13728 128417
13729 128417
13730 128417
13731 129639
13732 129639
13733 129639
13734 129639
13735 129639
13736 129639
13737 129639
13738 129639
13739 129639
13740 129639
13741 130766
13742 130766
13743 130766
13744 130766
13745 130766
13746 130766
13747 130766
13748 130766
13749 130766
13750 130766
13751 131902
13752 131902
13753 131902
13754 131902
13755 131902
13756 131902
13757 131902
13758 131902
13759 131902
13760 131902
13761 133152
13762 133152
13763 133152
13764 133152
13765 133152
13766 133152
13767 133152
13768 133152
13769 133152
13770 133152
13771 134601
13772 134601
13773 134601
13774 134601
13775 134601
13776 134601
13777 134601
13778 134601
13779 134601
13780 134601
13781 136531
13782 136531
13783 136531
13784 136531
13785 136531
13786 136531
13787 136531
13788 136531
13789 136531
13790 136531
13791 138116
13792 138116
13793 138116
13794 138116
13795 138116
13796 138116
13797 138116
13798 138116
13799 138116
13800 138116
13801 138932
13802 138932
13803 138932
13804 138932
13805 138932
13806 138932
13807 138932
13808 138932
13809 138932
13810 138932
13811 139652
13812 139652
13813 139652
13814 139652
13815 139652
13816 139652
13817 139652
13818 139652
13819 139652
13820 139652
13821 139868
13822 139868
13823 139868
13824 139868
13825 139868
13826 139868
13827 139868
13828 139868
13829 139868
13830 139868
13831 139272
13832 139272
13833 139272
13834 139272
13835 139272
13836 139272
13837 139272
13838 139272
13839 139272
13840 139272
13841 138596
13842 138596
13843 138596
13844 138596
13845 138596
13846 138596
13847 138596
13848 138596
13849 138596
13850 138596
13851 137681
13852 137681
13853 137681
13854 137681
13855 137681
13856 137681
13857 137681
13858 137681
13859 137681
13860 137681
13861 136855
13862 136855
13863 136855
13864 136855
13865 136855
13866 136855
13867 136855
13868 136855
13869 136855
13870 136855
13871 135925
13872 135925
13873 135925
13874 135925
13875 135925
13876 135925
13877 135925
13878 135925
13879 135925
13880 135925
13881 134648
13882 134648
13883 134648
13884 134648
13885 134648
13886 134648
13887 134648
13888 134648
13889 134648
13890 134648
13891 133411
13892 133411
13893 133411
13894 133411
13895 133411
13896 133411
13897 133411
13898 133411
13899 133411
13900 133411
13901 131157
13902 131157
13903 131157
13904 131157
13905 131157
13906 131157
13907 131157
13908 131157
13909 131157
13910 131157
13911 128759
13912 128759
13913 128759
13914 128759
13915 128759
13916 128759
13917 128759
13918 128759
13919 128759
13920 128759
13921 126118
13922 126118
13923 126118
13924 126118
13925 126118
13926 126118
13927 126118
13928 126118
13929 126118
13930 126118
13931 123363
13932 123363
13933 123363
13934 123363
13935 123363
13936 123363
13937 123363
13938 123363
13939 123363
13940 123363
13941 120818
13942 120818
13943 120818
13944 120818
13945 120818
13946 120818
13947 120818
13948 120818
13949 120818
13950 120818
13951 118336
13952 118336
13953 118336
13954 118336
13955 118336
13956 118336
13957 118336
13958 118336
13959 118336
13960 118336
13961 115927
13962 115927
13963 115927
13964 115927
13965 115927
13966 115927
13967 115927
13968 115927
13969 115927
13970 115927
13971 113462
13972 113462
13973 113462
13974 113462
13975 113462
13976 113462
13977 113462
13978 113462
13979 113462
13980 113462
13981 110903
13982 110903
13983 110903
13984 110903
13985 110903
13986 110903
13987 110903
13988 110903
13989 110903
13990 110903
13991 108451
13992 108451
13993 108451
13994 108451
13995 108451
13996 108451
13997 108451
13998 108451
13999 108451
14000 108451
14001 106340
14002 106340
14003 106340
14004 106340
14005 106340
14006 106340
14007 106340
14008 106340
14009 106340
14010 106340
14011 104280
14012 104280
14013 104280
14014 104280
14015 104280
14016 104280
14017 104280
14018 104280
14019 104280
14020 104280
14021 102534
14022 102534
14023 102534
14024 102534
14025 102534
14026 102534
14027 102534
14028 102534
14029 102534
14030 102534
14031 101095
14032 101095
14033 101095
14034 101095
14035 101095
14036 101095
14037 101095
14038 101095
14039 101095
14040 101095
14041 99595.9
14042 99595.9
14043 99595.9
14044 99595.9
14045 99595.9
14046 99595.9
14047 99595.9
14048 99595.9
14049 99595.9
14050 99595.9
14051 98465.1
14052 98465.1
14053 98465.1
14054 98465.1
14055 98465.1
14056 98465.1
14057 98465.1
14058 98465.1
14059 98465.1
14060 98465.1
14061 97546.1
14062 97546.1
14063 97546.1
14064 97546.1
14065 97546.1
14066 97546.1
14067 97546.1
14068 97546.1
14069 97546.1
14070 97546.1
14071 96895.6
14072 96895.6
14073 96895.6
14074 96895.6
14075 96895.6
14076 96895.6
14077 96895.6
14078 96895.6
14079 96895.6
14080 96895.6
14081 96635.7
14082 96635.7
14083 96635.7
14084 96635.7
14085 96635.7
14086 96635.7
14087 96635.7
14088 96635.7
14089 96635.7
14090 96635.7
14091 96453.2
14092 96453.2
14093 96453.2
14094 96453.2
14095 96453.2
14096 96453.2
14097 96453.2
14098 96453.2
14099 96453.2
14100 96453.2
14101 96676.4
14102 96676.4
14103 96676.4
14104 96676.4
14105 96676.4
14106 96676.4
14107 96676.4
14108 96676.4
14109 96676.4
14110 96676.4
14111 96846.3
14112 96846.3
14113 96846.3
14114 96846.3
14115 96846.3
14116 96846.3
14117 96846.3
14118 96846.3
14119 96846.3
14120 96846.3
14121 97455.2
14122 97455.2
14123 97455.2
14124 97455.2
14125 97455.2
14126 97455.2
14127 97455.2
14128 97455.2
14129 97455.2
14130 97455.2
14131 98442.2
14132 98442.2
14133 98442.2
14134 98442.2
14135 98442.2
14136 98442.2
14137 98442.2
14138 98442.2
14139 98442.2
14140 98442.2
14141 99511.9
14142 99511.9
14143 99511.9
14144 99511.9
14145 99511.9
14146 99511.9
14147 99511.9
14148 99511.9
14149 99511.9
14150 99511.9
14151 100515
14152 100515
14153 100515
14154 100515
14155 100515
14156 100515
14157 100515
14158 100515
14159 100515
14160 100515
14161 101569
14162 101569
14163 101569
14164 101569
14165 101569
14166 101569
14167 101569
14168 101569
14169 101569
14170 101569
14171 102814
14172 102814
14173 102814
14174 102814
14175 102814
14176 102814
14177 102814
14178 102814
14179 102814
14180 102814
14181 104162
14182 104162
14183 104162
14184 104162
14185 104162
14186 104162
14187 104162
14188 104162
14189 104162
14190 104162
14191 105506
14192 105506
14193 105506
14194 105506
14195 105506
14196 105506
14197 105506
14198 105506
14199 105506
14200 105506
14201 107138
14202 107138
14203 107138
14204 107138
14205 107138
14206 107138
14207 107138
14208 107138
14209 107138
14210 107138
14211 108836
14212 108836
14213 108836
14214 108836
14215 108836
14216 108836
14217 108836
14218 108836
14219 108836
14220 108836
14221 110623
14222 110623
14223 110623
14224 110623
14225 110623
14226 110623
14227 110623
14228 110623
14229 110623
14230 110623
14231 112494
14232 112494
14233 112494
14234 112494
14235 112494
14236 112494
14237 112494
14238 112494
14239 112494
14240 112494
14241 114229
14242 114229
14243 114229
14244 114229
14245 114229
14246 114229
14247 114229
14248 114229
14249 114229
14250 114229
14251 115629
14252 115629
14253 115629
14254 115629
14255 115629
14256 115629
14257 115629
14258 115629
14259 115629
14260 115629
14261 116943
14262 116943
14263 116943
14264 116943
14265 116943
14266 116943
14267 116943
14268 116943
14269 116943
14270 116943
14271 118138
14272 118138
14273 118138
14274 118138
14275 118138
14276 118138
14277 118138
14278 118138
14279 118138
14280 118138
14281 119319
14282 119319
14283 119319
14284 119319
14285 119319
14286 119319
14287 119319
14288 119319
14289 119319
14290 119319
14291 120637
14292 120637
14293 120637
14294 120637
14295 120637
14296 120637
14297 120637
14298 120637
14299 120637
14300 120637
14301 122131
14302 122131
14303 122131
14304 122131
14305 122131
14306 122131
14307 122131
14308 122131
14309 122131
14310 122131
14311 123794
14312 123794
14313 123794
14314 123794
14315 123794
14316 123794
14317 123794
14318 123794
14319 123794
14320 123794
14321 124902
14322 124902
14323 124902
14324 124902
14325 124902
14326 124902
14327 124902
14328 124902
14329 124902
14330 124902
14331 125583
14332 125583
14333 125583
14334 125583
14335 125583
14336 125583
14337 125583
14338 125583
14339 125583
14340 125583
14341 126045
14342 126045
14343 126045
14344 126045
14345 126045
14346 126045
14347 126045
14348 126045
14349 126045
14350 126045
14351 126682
14352 126682
14353 126682
14354 126682
14355 126682
14356 126682
14357 126682
14358 126682
14359 126682
14360 126682
14361 127319
14362 127319
14363 127319
14364 127319
14365 127319
14366 127319
14367 127319
14368 127319
14369 127319
14370 127319
14371 128010
14372 128010
14373 128010
14374 128010
14375 128010
14376 128010
14377 128010
14378 128010
14379 128010
14380 128010
14381 128597
14382 128597
14383 128597
14384 128597
14385 128597
14386 128597
14387 128597
14388 128597
14389 128597
14390 128597
14391 129199
14392 129199
14393 129199
14394 129199
14395 129199
14396 129199
14397 129199
14398 129199
14399 129199
14400 129199
14401 129420
14402 129420
14403 129420
14404 129420
14405 129420
14406 129420
14407 129420
14408 129420
14409 129420
14410 129420
14411 129671
14412 129671
14413 129671
14414 129671
14415 129671
14416 129671
14417 129671
14418 129671
14419 129671
14420 129671
14421 129674
14422 129674
14423 129674
14424 129674
14425 129674
14426 129674
14427 129674
14428 129674
14429 129674
14430 129674
14431 129530
14432 129530
14433 129530
14434 129530
14435 129530
14436 129530
14437 129530
14438 129530
14439 129530
14440 129530
14441 129528
14442 129528
14443 129528
14444 129528
14445 129528
14446 129528
14447 129528
14448 129528
14449 129528
14450 129528
14451 129714
14452 129714
14453 129714
14454 129714
14455 129714
14456 129714
14457 129714
14458 129714
14459 129714
14460 129714
14461 129986
14462 129986
14463 129986
14464 129986
14465 129986
14466 129986
14467 129986
14468 129986
14469 129986
14470 129986
14471 130523
14472 130523
14473 130523
14474 130523
14475 130523
14476 130523
14477 130523
14478 130523
14479 130523
14480 130523
14481 130852
14482 130852
14483 130852
14484 130852
14485 130852
14486 130852
14487 130852
14488 130852
14489 130852
14490 130852
14491 130863
14492 130863
14493 130863
14494 130863
14495 130863
14496 130863
14497 130863
14498 130863
14499 130863
14500 130863
14501 130703
14502 130703
14503 130703
14504 130703
14505 130703
14506 130703
14507 130703
14508 130703
14509 130703
14510 130703
14511 130511
14512 130511
14513 130511
14514 130511
14515 130511
14516 130511
14517 130511
14518 130511
14519 130511
14520 130511
14521 130752
14522 130752
14523 130752
14524 130752
14525 130752
14526 130752
14527 130752
14528 130752
14529 130752
14530 130752
14531 131216
14532 131216
14533 131216
14534 131216
14535 131216
14536 131216
14537 131216
14538 131216
14539 131216
14540 131216
14541 131753
14542 131753
14543 131753
14544 131753
14545 131753
14546 131753
14547 131753
14548 131753
14549 131753
14550 131753
14551 132184
14552 132184
14553 132184
14554 132184
14555 132184
14556 132184
14557 132184
14558 132184
14559 132184
14560 132184
14561 132701
14562 132701
14563 132701
14564 132701
14565 132701
14566 132701
14567 132701
14568 132701
14569 132701
14570 132701
14571 132750
14572 132750
14573 132750
14574 132750
14575 132750
14576 132750
14577 132750
14578 132750
14579 132750
14580 132750
14581 132852
14582 132852
14583 132852
14584 132852
14585 132852
14586 132852
14587 132852
14588 132852
14589 132852
14590 132852
14591 133213
14592 133213
14593 133213
14594 133213
14595 133213
14596 133213
14597 133213
14598 133213
14599 133213
14600 133213
14601 133747
14602 133747
14603 133747
14604 133747
14605 133747
14606 133747
14607 133747
14608 133747
14609 133747
14610 133747
14611 134024
14612 134024
14613 134024
14614 134024
14615 134024
14616 134024
14617 134024
14618 134024
14619 134024
14620 134024
14621 134474
14622 134474
14623 134474
14624 134474
14625 134474
14626 134474
14627 134474
14628 134474
14629 134474
14630 134474
14631 135018
14632 135018
14633 135018
14634 135018
14635 135018
14636 135018
14637 135018
14638 135018
14639 135018
14640 135018
14641 135570
14642 135570
14643 135570
14644 135570
14645 135570
14646 135570
14647 135570
14648 135570
14649 135570
14650 135570
14651 135998
14652 135998
14653 135998
14654 135998
14655 135998
14656 135998
14657 135998
14658 135998
14659 135998
14660 135998
14661 136347
14662 136347
14663 136347
14664 136347
14665 136347
14666 136347
14667 136347
14668 136347
14669 136347
14670 136347
14671 136259
14672 136259
14673 136259
14674 136259
14675 136259
14676 136259
14677 136259
14678 136259
14679 136259
14680 136259
14681 135940
14682 135940
14683 135940
14684 135940
14685 135940
14686 135940
14687 135940
14688 135940
14689 135940
14690 135940
14691 135660
14692 135660
14693 135660
14694 135660
14695 135660
14696 135660
14697 135660
14698 135660
14699 135660
14700 135660
14701 135578
14702 135578
14703 135578
14704 135578
14705 135578
14706 135578
14707 135578
14708 135578
14709 135578
14710 135578
14711 135655
14712 135655
14713 135655
14714 135655
14715 135655
14716 135655
14717 135655
14718 135655
14719 135655
14720 135655
14721 135463
14722 135463
14723 135463
14724 135463
14725 135463
14726 135463
14727 135463
14728 135463
14729 135463
14730 135463
14731 135178
14732 135178
14733 135178
14734 135178
14735 135178
14736 135178
14737 135178
14738 135178
14739 135178
14740 135178
14741 134914
14742 134914
14743 134914
14744 134914
14745 134914
14746 134914
14747 134914
14748 134914
14749 134914
14750 134914
14751 134757
14752 134757
14753 134757
14754 134757
14755 134757
14756 134757
14757 134757
14758 134757
14759 134757
14760 134757
14761 134348
14762 134348
14763 134348
14764 134348
14765 134348
14766 134348
14767 134348
14768 134348
14769 134348
14770 134348
14771 134330
14772 134330
14773 134330
14774 134330
14775 134330
14776 134330
14777 134330
14778 134330
14779 134330
14780 134330
14781 134243
14782 134243
14783 134243
14784 134243
14785 134243
14786 134243
14787 134243
14788 134243
14789 134243
14790 134243
14791 133593
14792 133593
14793 133593
14794 133593
14795 133593
14796 133593
14797 133593
14798 133593
14799 133593
14800 133593
14801 132927
14802 132927
14803 132927
14804 132927
14805 132927
14806 132927
14807 132927
14808 132927
14809 132927
14810 132927
14811 132666
14812 132666
14813 132666
14814 132666
14815 132666
14816 132666
14817 132666
14818 132666
14819 132666
14820 132666
14821 132353
14822 132353
14823 132353
14824 132353
14825 132353
14826 132353
14827 132353
14828 132353
14829 132353
14830 132353
14831 132250
14832 132250
14833 132250
14834 132250
14835 132250
14836 132250
14837 132250
14838 132250
14839 132250
14840 132250
14841 132171
14842 132171
14843 132171
14844 132171
14845 132171
14846 132171
14847 132171
14848 132171
14849 132171
14850 132171
14851 132166
14852 132166
14853 132166
14854 132166
14855 132166
14856 132166
14857 132166
14858 132166
14859 132166
14860 132166
14861 131919
14862 131919
14863 131919
14864 131919
14865 131919
14866 131919
14867 131919
14868 131919
14869 131919
14870 131919
14871 131796
14872 131796
14873 131796
14874 131796
14875 131796
14876 131796
14877 131796
14878 131796
14879 131796
14880 131796
14881 131912
14882 131912
14883 131912
14884 131912
14885 131912
14886 131912
14887 131912
14888 131912
14889 131912
14890 131912
14891 132240
14892 132240
14893 132240
14894 132240
14895 132240
14896 132240
14897 132240
14898 132240
14899 132240
14900 132240
14901 132350
14902 132350
14903 132350
14904 132350
14905 132350
14906 132350
14907 132350
14908 132350
14909 132350
14910 132350
14911 132086
14912 132086
14913 132086
14914 132086
14915 132086
14916 132086
14917 132086
14918 132086
14919 132086
14920 132086
14921 132129
14922 132129
14923 132129
14924 132129
14925 132129
14926 132129
14927 132129
14928 132129
14929 132129
14930 132129
14931 132071
14932 132071
14933 132071
14934 132071
14935 132071
14936 132071
14937 132071
14938 132071
14939 132071
14940 132071
14941 131894
14942 131894
14943 131894
14944 131894
14945 131894
14946 131894
14947 131894
14948 131894
14949 131894
14950 131894
14951 131508
14952 131508
14953 131508
14954 131508
14955 131508
14956 131508
14957 131508
14958 131508
14959 131508
14960 131508
14961 131378
14962 131378
14963 131378
14964 131378
14965 131378
14966 131378
14967 131378
14968 131378
14969 131378
14970 131378
14971 131215
14972 131215
14973 131215
14974 131215
14975 131215
14976 131215
14977 131215
14978 131215
14979 131215
14980 131215
14981 131040
14982 131040
14983 131040
14984 131040
14985 131040
14986 131040
14987 131040
14988 131040
14989 131040
14990 131040
14991 131308
14992 131308
14993 131308
14994 131308
14995 131308
14996 131308
14997 131308
14998 131308
14999 131308
15000 131308
15001 131429
15002 131429
15003 131429
15004 131429
15005 131429
15006 131429
15007 131429
15008 131429
15009 131429
15010 131429
15011 131039
15012 131039
15013 131039
15014 131039
15015 131039
15016 131039
15017 131039
15018 131039
15019 131039
15020 131039
15021 130606
15022 130606
15023 130606
15024 130606
15025 130606
15026 130606
15027 130606
15028 130606
15029 130606
15030 130606
15031 129948
15032 129948
15033 129948
15034 129948
15035 129948
15036 129948
15037 129948
15038 129948
15039 129948
15040 129948
15041 129476
15042 129476
15043 129476
15044 129476
15045 129476
15046 129476
15047 129476
15048 129476
15049 129476
15050 129476
15051 129093
15052 129093
15053 129093
15054 129093
15055 129093
15056 129093
15057 129093
15058 129093
15059 129093
15060 129093
15061 128756
15062 128756
15063 128756
15064 128756
15065 128756
15066 128756
15067 128756
15068 128756
15069 128756
15070 128756
15071 128469
15072 128469
15073 128469
15074 128469
15075 128469
15076 128469
15077 128469
15078 128469
15079 128469
15080 128469
15081 128144
15082 128144
15083 128144
15084 128144
15085 128144
15086 128144
15087 128144
15088 128144
15089 128144
15090 128144
15091 127707
15092 127707
15093 127707
15094 127707
15095 127707
15096 127707
15097 127707
15098 127707
15099 127707
15100 127707
15101 127464
15102 127464
15103 127464
15104 127464
15105 127464
15106 127464
15107 127464
15108 127464
15109 127464
15110 127464
15111 127288
15112 127288
15113 127288
15114 127288
15115 127288
15116 127288
15117 127288
15118 127288
15119 127288
15120 127288
15121 126715
15122 126715
15123 126715
15124 126715
15125 126715
15126 126715
15127 126715
15128 126715
15129 126715
15130 126715
15131 126446
15132 126446
15133 126446
15134 126446
15135 126446
15136 126446
15137 126446
15138 126446
15139 126446
15140 126446
15141 126339
15142 126339
15143 126339
15144 126339
15145 126339
15146 126339
15147 126339
15148 126339
15149 126339
15150 126339
15151 126405
15152 126405
15153 126405
15154 126405
15155 126405
15156 126405
15157 126405
15158 126405
15159 126405
15160 126405
15161 126106
15162 126106
15163 126106
15164 126106
15165 126106
15166 126106
15167 126106
15168 126106
15169 126106
15170 126106
15171 125563
15172 125563
15173 125563
15174 125563
15175 125563
15176 125563
15177 125563
15178 125563
15179 125563
15180 125563
15181 125045
15182 125045
15183 125045
15184 125045
15185 125045
15186 125045
15187 125045
15188 125045
15189 125045
15190 125045
15191 124449
15192 124449
15193 124449
15194 124449
15195 124449
15196 124449
15197 124449
15198 124449
15199 124449
15200 124449
15201 123982
15202 123982
15203 123982
15204 123982
15205 123982
15206 123982
15207 123982
15208 123982
15209 123982
15210 123982
15211 123812
15212 123812
15213 123812
15214 123812
15215 123812
15216 123812
15217 123812
15218 123812
15219 123812
15220 123812
15221 123633
15222 123633
15223 123633
15224 123633
15225 123633
15226 123633
15227 123633
15228 123633
15229 123633
15230 123633
15231 123431
15232 123431
15233 123431
15234 123431
15235 123431
15236 123431
15237 123431
15238 123431
15239 123431
15240 123431
15241 122818
15242 122818
15243 122818
15244 122818
15245 122818
15246 122818
15247 122818
15248 122818
15249 122818
15250 122818
15251 122041
15252 122041
15253 122041
15254 122041
15255 122041
15256 122041
15257 122041
15258 122041
15259 122041
15260 122041
15261 121243
15262 121243
15263 121243
15264 121243
15265 121243
15266 121243
15267 121243
15268 121243
15269 121243
15270 121243
15271 120707
15272 120707
15273 120707
15274 120707
15275 120707
15276 120707
15277 120707
15278 120707
15279 120707
15280 120707
15281 120342
15282 120342
15283 120342
15284 120342
15285 120342
15286 120342
15287 120342
15288 120342
15289 120342
15290 120342
15291 119955
15292 119955
15293 119955
15294 119955
15295 119955
15296 119955
15297 119955
15298 119955
15299 119955
15300 119955
15301 119550
15302 119550
15303 119550
15304 119550
15305 119550
15306 119550
15307 119550
15308 119550
15309 119550
15310 119550
15311 119494
15312 119494
15313 119494
15314 119494
15315 119494
15316 119494
15317 119494
15318 119494
15319 119494
15320 119494
15321 119640
15322 119640
15323 119640
15324 119640
15325 119640
15326 119640
15327 119640
15328 119640
15329 119640
15330 119640
15331 119286
15332 119286
15333 119286
15334 119286
15335 119286
15336 119286
15337 119286
15338 119286
15339 119286
15340 119286
15341 118913
15342 118913
15343 118913
15344 118913
15345 118913
15346 118913
15347 118913
15348 118913
15349 118913
15350 118913
15351 118431
15352 118431
15353 118431
15354 118431
15355 118431
15356 118431
15357 118431
15358 118431
15359 118431
15360 118431
15361 118371
15362 118371
15363 118371
15364 118371
15365 118371
15366 118371
15367 118371
15368 118371
15369 118371
15370 118371
15371 118783
15372 118783
15373 118783
15374 118783
15375 118783
15376 118783
15377 118783
15378 118783
15379 118783
15380 118783
15381 119395
15382 119395
15383 119395
15384 119395
15385 119395
15386 119395
15387 119395
15388 119395
15389 119395
15390 119395
15391 120038
15392 120038
15393 120038
15394 120038
15395 120038
15396 120038
15397 120038
15398 120038
15399 120038
15400 120038
15401 120858
15402 120858
15403 120858
15404 120858
15405 120858
15406 120858
15407 120858
15408 120858
15409 120858
15410 120858
15411 121859
15412 121859
15413 121859
15414 121859
15415 121859
15416 121859
15417 121859
15418 121859
15419 121859
15420 121859
15421 122996
15422 122996
15423 122996
15424 122996
15425 122996
15426 122996
15427 122996
15428 122996
15429 122996
15430 122996
15431 124126
15432 124126
15433 124126
15434 124126
15435 124126
15436 124126
15437 124126
15438 124126
15439 124126
15440 124126
15441 125712
15442 125712
15443 125712
15444 125712
15445 125712
15446 125712
15447 125712
15448 125712
15449 125712
15450 125712
15451 127620
15452 127620
15453 127620
15454 127620
15455 127620
15456 127620
15457 127620
15458 127620
15459 127620
15460 127620
15461 129919
15462 129919
15463 129919
15464 129919
15465 129919
15466 129919
15467 129919
15468 129919
15469 129919
15470 129919
15471 132127
15472 132127
15473 132127
15474 132127
15475 132127
15476 132127
15477 132127
15478 132127
15479 132127
15480 132127
15481 134288
15482 134288
15483 134288
15484 134288
15485 134288
15486 134288
15487 134288
15488 134288
15489 134288
15490 134288
15491 136576
15492 136576
15493 136576
15494 136576
15495 136576
15496 136576
15497 136576
15498 136576
15499 136576
15500 136576
15501 138566
15502 138566
15503 138566
15504 138566
15505 138566
15506 138566
15507 138566
15508 138566
15509 138566
15510 138566
15511 140384
15512 140384
15513 140384
15514 140384
15515 140384
15516 140384
15517 140384
15518 140384
15519 140384
15520 140384
15521 142704
15522 142704
15523 142704
15524 142704
15525 142704
15526 142704
15527 142704
15528 142704
15529 142704
15530 142704
15531 145563
15532 145563
15533 145563
15534 145563
15535 145563
15536 145563
15537 145563
15538 145563
15539 145563
15540 145563
15541 148626
15542 148626
15543 148626
15544 148626
15545 148626
15546 148626
15547 148626
15548 148626
15549 148626
15550 148626
15551 151739
15552 151739
15553 151739
15554 151739
15555 151739
15556 151739
15557 151739
15558 151739
15559 151739
15560 151739
15561 154556
15562 154556
15563 154556
15564 154556
15565 154556
15566 154556
15567 154556
15568 154556
15569 154556
15570 154556
15571 156734
15572 156734
15573 156734
15574 156734
15575 156734
15576 156734
15577 156734
15578 156734
15579 156734
15580 156734
15581 158741
15582 158741
15583 158741
15584 158741
15585 158741
15586 158741
15587 158741
15588 158741
15589 158741
15590 158741
15591 160747
15592 160747
15593 160747
15594 160747
15595 160747
15596 160747
15597 160747
15598 160747
15599 160747
15600 160747
15601 162577
15602 162577
15603 162577
15604 162577
15605 162577
15606 162577
15607 162577
15608 162577
15609 162577
15610 162577
15611 164100
15612 164100
15613 164100
15614 164100
15615 164100
15616 164100
15617 164100
15618 164100
15619 164100
15620 164100
15621 165501
15622 165501
15623 165501
15624 165501
15625 165501
15626 165501
15627 165501
15628 165501
15629 165501
15630 165501
15631 166931
15632 166931
15633 166931
15634 166931
15635 166931
15636 166931
15637 166931
15638 166931
15639 166931
15640 166931
15641 167903
15642 167903
15643 167903
15644 167903
15645 167903
15646 167903
15647 167903
15648 167903
15649 167903
15650 167903
15651 168468
15652 168468
15653 168468
15654 168468
15655 168468
15656 168468
15657 168468
15658 168468
15659 168468
15660 168468
15661 168617
15662 168617
15663 168617
15664 168617
15665 168617
15666 168617
15667 168617
15668 168617
15669 168617
15670 168617
15671 168443
15672 168443
15673 168443
15674 168443
15675 168443
15676 168443
15677 168443
15678 168443
15679 168443
15680 168443
15681 168143
15682 168143
15683 168143
15684 168143
15685 168143
15686 168143
15687 168143
15688 168143
15689 168143
15690 168143
15691 167700
15692 167700
15693 167700
15694 167700
15695 167700
15696 167700
15697 167700
15698 167700
15699 167700
15700 167700
15701 167380
15702 167380
15703 167380
15704 167380
15705 167380
15706 167380
15707 167380
15708 167380
15709 167380
15710 167380
15711 167026
15712 167026
15713 167026
15714 167026
15715 167026
15716 167026
15717 167026
15718 167026
15719 167026
15720 167026
15721 165624
15722 165624
15723 165624
15724 165624
15725 165624
15726 165624
15727 165624
15728 165624
15729 165624
15730 165624
15731 163872
15732 163872
15733 163872
15734 163872
15735 163872
15736 163872
15737 163872
15738 163872
15739 163872
15740 163872
15741 161640
15742 161640
15743 161640
15744 161640
15745 161640
15746 161640
15747 161640
15748 161640
15749 161640
15750 161640
15751 159419
15752 159419
15753 159419
15754 159419
15755 159419
15756 159419
15757 159419
15758 159419
15759 159419
15760 159419
15761 157220
15762 157220
15763 157220
15764 157220
15765 157220
15766 157220
15767 157220
15768 157220
15769 157220
15770 157220
15771 155377
15772 155377
15773 155377
15774 155377
15775 155377
15776 155377
15777 155377
15778 155377
15779 155377
15780 155377
15781 153319
15782 153319
15783 153319
15784 153319
15785 153319
15786 153319
15787 153319
15788 153319
15789 153319
15790 153319
15791 150926
15792 150926
15793 150926
15794 150926
15795 150926
15796 150926
15797 150926
15798 150926
15799 150926
15800 150926
15801 148344
15802 148344
15803 148344
15804 148344
15805 148344
15806 148344
15807 148344
15808 148344
15809 148344
15810 148344
15811 145666
15812 145666
15813 145666
15814 145666
15815 145666
15816 145666
15817 145666
15818 145666
15819 145666
15820 145666
15821 142996
15822 142996
15823 142996
15824 142996
15825 142996
15826 142996
15827 142996
15828 142996
15829 142996
15830 142996
15831 140289
15832 140289
15833 140289
15834 140289
15835 140289
15836 140289
15837 140289
15838 140289
15839 140289
15840 140289
15841 137698
15842 137698
15843 137698
15844 137698
15845 137698
15846 137698
15847 137698
15848 137698
15849 137698
15850 137698
15851 135054
15852 135054
15853 135054
15854 135054
15855 135054
15856 135054
15857 135054
15858 135054
15859 135054
15860 135054
15861 132514
15862 132514
15863 132514
15864 132514
15865 132514
15866 132514
15867 132514
15868 132514
15869 132514
15870 132514
15871 129939
15872 129939
15873 129939
15874 129939
15875 129939
15876 129939
15877 129939
15878 129939
15879 129939
15880 129939
15881 127265
15882 127265
15883 127265
15884 127265
15885 127265
15886 127265
15887 127265
15888 127265
15889 127265
15890 127265
15891 124806
15892 124806
15893 124806
15894 124806
15895 124806
15896 124806
15897 124806
15898 124806
15899 124806
15900 124806
15901 122599
15902 122599
15903 122599
15904 122599
15905 122599
15906 122599
15907 122599
15908 122599
15909 122599
15910 122599
15911 120138
15912 120138
15913 120138
15914 120138
15915 120138
15916 120138
15917 120138
15918 120138
15919 120138
15920 120138
15921 118377
15922 118377
15923 118377
15924 118377
15925 118377
15926 118377
15927 118377
15928 118377
15929 118377
15930 118377
15931 116780
15932 116780
15933 116780
15934 116780
15935 116780
15936 116780
15937 116780
15938 116780
15939 116780
15940 116780
15941 115410
15942 115410
15943 115410
15944 115410
15945 115410
15946 115410
15947 115410
15948 115410
15949 115410
15950 115410
15951 114010
15952 114010
15953 114010
15954 114010
15955 114010
15956 114010
15957 114010
15958 114010
15959 114010
15960 114010
15961 112702
15962 112702
15963 112702
15964 112702
15965 112702
15966 112702
15967 112702
15968 112702
15969 112702
15970 112702
15971 111206
15972 111206
15973 111206
15974 111206
15975 111206
15976 111206
15977 111206
15978 111206
15979 111206
15980 111206
15981 109940
15982 109940
15983 109940
15984 109940
15985 109940
15986 109940
15987 109940
15988 109940
15989 109940
15990 109940
15991 109036
15992 109036
15993 109036
15994 109036
15995 109036
15996 109036
15997 109036
15998 109036
15999 109036
16000 109036
16001 108661
16002 108661
16003 108661
16004 108661
16005 108661
16006 108661
16007 108661
16008 108661
16009 108661
16010 108661
16011 108616
16012 108616
16013 108616
16014 108616
16015 108616
16016 108616
16017 108616
16018 108616
16019 108616
16020 108616
16021 108533
16022 108533
16023 108533
16024 108533
16025 108533
16026 108533
16027 108533
16028 108533
16029 108533
16030 108533
16031 108442
16032 108442
16033 108442
16034 108442
16035 108442
16036 108442
16037 108442
16038 108442
16039 108442
16040 108442
16041 108411
16042 108411
16043 108411
16044 108411
16045 108411
16046 108411
16047 108411
16048 108411
16049 108411
16050 108411
16051 108647
16052 108647
16053 108647
16054 108647
16055 108647
16056 108647
16057 108647
16058 108647
16059 108647
16060 108647
16061 109019
16062 109019
16063 109019
16064 109019
16065 109019
16066 109019
16067 109019
16068 109019
16069 109019
16070 109019
16071 109720
16072 109720
16073 109720
16074 109720
16075 109720
16076 109720
16077 109720
16078 109720
16079 109720
16080 109720
16081 110538
16082 110538
16083 110538
16084 110538
16085 110538
16086 110538
16087 110538
16088 110538
16089 110538
16090 110538
16091 110832
16092 110832
16093 110832
16094 110832
16095 110832
16096 110832
16097 110832
16098 110832
16099 110832
16100 110832
16101 110796
16102 110796
16103 110796
16104 110796
16105 110796
16106 110796
16107 110796
16108 110796
16109 110796
16110 110796
16111 111032
16112 111032
16113 111032
16114 111032
16115 111032
16116 111032
16117 111032
16118 111032
16119 111032
16120 111032
16121 111154
16122 111154
16123 111154
16124 111154
16125 111154
16126 111154
16127 111154
16128 111154
16129 111154
16130 111154
16131 111496
16132 111496
16133 111496
16134 111496
16135 111496
16136 111496
16137 111496
16138 111496
16139 111496
16140 111496
16141 111900
16142 111900
16143 111900
16144 111900
16145 111900
16146 111900
16147 111900
16148 111900
16149 111900
16150 111900
16151 112355
16152 112355
16153 112355
16154 112355
16155 112355
16156 112355
16157 112355
16158 112355
16159 112355
16160 112355
16161 112785
16162 112785
16163 112785
16164 112785
16165 112785
16166 112785
16167 112785
16168 112785
16169 112785
16170 112785
16171 113468
16172 113468
16173 113468
16174 113468
16175 113468
16176 113468
16177 113468
16178 113468
16179 113468
16180 113468
16181 114065
16182 114065
16183 114065
16184 114065
16185 114065
16186 114065
16187 114065
16188 114065
16189 114065
16190 114065
16191 114495
16192 114495
16193 114495
16194 114495
16195 114495
16196 114495
16197 114495
16198 114495
16199 114495
16200 114495
16201 114204
16202 114204
16203 114204
16204 114204
16205 114204
16206 114204
16207 114204
16208 114204
16209 114204
16210 114204
16211 113859
16212 113859
16213 113859
16214 113859
16215 113859
16216 113859
16217 113859
16218 113859
16219 113859
16220 113859
16221 113763
16222 113763
16223 113763
16224 113763
16225 113763
16226 113763
16227 113763
16228 113763
16229 113763
16230 113763
16231 113832
16232 113832
16233 113832
16234 113832
16235 113832
16236 113832
16237 113832
16238 113832
16239 113832
16240 113832
16241 113955
16242 113955
16243 113955
16244 113955
16245 113955
16246 113955
16247 113955
16248 113955
16249 113955
16250 113955
16251 114020
16252 114020
16253 114020
16254 114020
16255 114020
16256 114020
16257 114020
16258 114020
16259 114020
16260 114020
16261 113963
16262 113963
16263 113963
16264 113963
16265 113963
16266 113963
16267 113963
16268 113963
16269 113963
16270 113963
16271 113576
16272 113576
16273 113576
16274 113576
16275 113576
16276 113576
16277 113576
16278 113576
16279 113576
16280 113576
16281 113166
16282 113166
16283 113166
16284 113166
16285 113166
16286 113166
16287 113166
16288 113166
16289 113166
16290 113166
16291 113108
16292 113108
16293 113108
16294 113108
16295 113108
16296 113108
16297 113108
16298 113108
16299 113108
16300 113108
16301 113180
16302 113180
16303 113180
16304 113180
16305 113180
16306 113180
16307 113180
16308 113180
16309 113180
16310 113180
16311 113232
16312 113232
16313 113232
16314 113232
16315 113232
16316 113232
16317 113232
16318 113232
16319 113232
16320 113232
16321 113013
16322 113013
16323 113013
16324 113013
16325 113013
16326 113013
16327 113013
16328 113013
16329 113013
16330 113013
16331 112093
16332 112093
16333 112093
16334 112093
16335 112093
16336 112093
16337 112093
16338 112093
16339 112093
16340 112093
16341 111084
16342 111084
16343 111084
16344 111084
16345 111084
16346 111084
16347 111084
16348 111084
16349 111084
16350 111084
16351 109982
16352 109982
16353 109982
16354 109982
16355 109982
16356 109982
16357 109982
16358 109982
16359 109982
16360 109982
16361 108867
16362 108867
16363 108867
16364 108867
16365 108867
16366 108867
16367 108867
16368 108867
16369 108867
16370 108867
16371 107614
16372 107614
16373 107614
16374 107614
16375 107614
16376 107614
16377 107614
16378 107614
16379 107614
16380 107614
16381 106506
16382 106506
16383 106506
16384 106506
16385 106506
16386 106506
16387 106506
16388 106506
16389 106506
16390 106506
16391 105463
16392 105463
16393 105463
16394 105463
16395 105463
16396 105463
16397 105463
16398 105463
16399 105463
16400 105463
16401 104788
16402 104788
16403 104788
16404 104788
16405 104788
16406 104788
16407 104788
16408 104788
16409 104788
16410 104788
16411 103858
16412 103858
16413 103858
16414 103858
16415 103858
16416 103858
16417 103858
16418 103858
16419 103858
16420 103858
16421 102569
16422 102569
16423 102569
16424 102569
16425 102569
16426 102569
16427 102569
16428 102569
16429 102569
16430 102569
16431 101267
16432 101267
16433 101267
16434 101267
16435 101267
16436 101267
16437 101267
16438 101267
16439 101267
16440 101267
16441 100080
16442 100080
16443 100080
16444 100080
16445 100080
16446 100080
16447 100080
16448 100080
16449 100080
16450 100080
16451 98880.2
16452 98880.2
16453 98880.2
16454 98880.2
16455 98880.2
16456 98880.2
16457 98880.2
16458 98880.2
16459 98880.2
16460 98880.2
16461 97672.7
16462 97672.7
16463 97672.7
16464 97672.7
16465 97672.7
16466 97672.7
16467 97672.7
16468 97672.7
16469 97672.7
16470 97672.7
16471 96712.1
16472 96712.1
16473 96712.1
16474 96712.1
16475 96712.1
16476 96712.1
16477 96712.1
16478 96712.1
16479 96712.1
16480 96712.1
16481 95993.6
16482 95993.6
16483 95993.6
16484 95993.6
16485 95993.6
16486 95993.6
16487 95993.6
16488 95993.6
16489 95993.6
16490 95993.6
16491 95530.8
16492 95530.8
16493 95530.8
16494 95530.8
16495 95530.8
16496 95530.8
16497 95530.8
16498 95530.8
16499 95530.8
16500 95530.8
16501 95275.1
16502 95275.1
16503 95275.1
16504 95275.1
16505 95275.1
16506 95275.1
16507 95275.1
16508 95275.1
16509 95275.1
16510 95275.1
16511 95169
16512 95169
16513 95169
16514 95169
16515 95169
16516 95169
16517 95169
16518 95169
16519 95169
16520 95169
16521 95356.3
16522 95356.3
16523 95356.3
16524 95356.3
16525 95356.3
16526 95356.3
16527 95356.3
16528 95356.3
16529 95356.3
16530 95356.3
16531 95995
16532 95995
16533 95995
16534 95995
16535 95995
16536 95995
16537 95995
16538 95995
16539 95995
16540 95995
16541 96730.2
16542 96730.2
16543 96730.2
16544 96730.2
16545 96730.2
16546 96730.2
16547 96730.2
16548 96730.2
16549 96730.2
16550 96730.2
16551 97441.7
16552 97441.7
16553 97441.7
16554 97441.7
16555 97441.7
16556 97441.7
16557 97441.7
16558 97441.7
16559 97441.7
16560 97441.7
16561 98386.9
16562 98386.9
16563 98386.9
16564 98386.9
16565 98386.9
16566 98386.9
16567 98386.9
16568 98386.9
16569 98386.9
16570 98386.9
16571 99884.1
16572 99884.1
16573 99884.1
16574 99884.1
16575 99884.1
16576 99884.1
16577 99884.1
16578 99884.1
16579 99884.1
16580 99884.1
16581 101228
16582 101228
16583 101228
16584 101228
16585 101228
16586 101228
16587 101228
16588 101228
16589 101228
16590 101228
16591 102673
16592 102673
16593 102673
16594 102673
16595 102673
16596 102673
16597 102673
16598 102673
16599 102673
16600 102673
16601 104235
16602 104235
16603 104235
16604 104235
16605 104235
16606 104235
16607 104235
16608 104235
16609 104235
16610 104235
16611 106050
16612 106050
16613 106050
16614 106050
16615 106050
16616 106050
16617 106050
16618 106050
16619 106050
16620 106050
16621 108085
16622 108085
16623 108085
16624 108085
16625 108085
16626 108085
16627 108085
16628 108085
16629 108085
16630 108085
16631 109937
16632 109937
16633 109937
16634 109937
16635 109937
16636 109937
16637 109937
16638 109937
16639 109937
16640 109937
16641 111513
16642 111513
16643 111513
16644 111513
16645 111513
16646 111513
16647 111513
16648 111513
16649 111513
16650 111513
16651 113346
16652 113346
16653 113346
16654 113346
16655 113346
16656 113346
16657 113346
16658 113346
16659 113346
16660 113346
16661 115464
16662 115464
16663 115464
16664 115464
16665 115464
16666 115464
16667 115464
16668 115464
16669 115464
16670 115464
16671 117760
16672 117760
16673 117760
16674 117760
16675 117760
16676 117760
16677 117760
16678 117760
16679 117760
16680 117760
16681 119841
16682 119841
16683 119841
16684 119841
16685 119841
16686 119841
16687 119841
16688 119841
16689 119841
16690 119841
16691 121430
16692 121430
16693 121430
16694 121430
16695 121430
16696 121430
16697 121430
16698 121430
16699 121430
16700 121430
16701 122822
16702 122822
16703 122822
16704 122822
16705 122822
16706 122822
16707 122822
16708 122822
16709 122822
16710 122822
16711 123884
16712 123884
16713 123884
16714 123884
16715 123884
16716 123884
16717 123884
16718 123884
16719 123884
16720 123884
16721 124913
16722 124913
16723 124913
16724 124913
16725 124913
16726 124913
16727 124913
16728 124913
16729 124913
16730 124913
16731 126184
16732 126184
16733 126184
16734 126184
16735 126184
16736 126184
16737 126184
16738 126184
16739 126184
16740 126184
16741 127458
16742 127458
16743 127458
16744 127458
16745 127458
16746 127458
16747 127458
16748 127458
16749 127458
16750 127458
16751 129065
16752 129065
16753 129065
16754 129065
16755 129065
16756 129065
16757 129065
16758 129065
16759 129065
16760 129065
16761 130448
16762 130448
16763 130448
16764 130448
16765 130448
16766 130448
16767 130448
16768 130448
16769 130448
16770 130448
16771 130895
16772 130895
16773 130895
16774 130895
16775 130895
16776 130895
16777 130895
16778 130895
16779 130895
16780 130895
16781 131590
16782 131590
16783 131590
16784 131590
16785 131590
16786 131590
16787 131590
16788 131590
16789 131590
16790 131590
16791 132208
16792 132208
16793 132208
16794 132208
16795 132208
16796 132208
16797 132208
16798 132208
16799 132208
16800 132208
16801 132756
16802 132756
16803 132756
16804 132756
16805 132756
16806 132756
16807 132756
16808 132756
16809 132756
16810 132756
16811 133178
16812 133178
16813 133178
16814 133178
16815 133178
16816 133178
16817 133178
16818 133178
16819 133178
16820 133178
16821 133607
16822 133607
16823 133607
16824 133607
16825 133607
16826 133607
16827 133607
16828 133607
16829 133607
16830 133607
16831 134200
16832 134200
16833 134200
16834 134200
16835 134200
16836 134200
16837 134200
16838 134200
16839 134200
16840 134200
16841 135224
16842 135224
16843 135224
16844 135224
16845 135224
16846 135224
16847 135224
16848 135224
16849 135224
16850 135224
16851 136135
16852 136135
16853 136135
16854 136135
16855 136135
16856 136135
16857 136135
16858 136135
16859 136135
16860 136135
16861 136844
16862 136844
16863 136844
16864 136844
16865 136844
16866 136844
16867 136844
16868 136844
16869 136844
16870 136844
16871 137346
16872 137346
16873 137346
16874 137346
16875 137346
16876 137346
16877 137346
16878 137346
16879 137346
16880 137346
16881 137993
16882 137993
16883 137993
16884 137993
16885 137993
16886 137993
16887 137993
16888 137993
16889 137993
16890 137993
16891 138872
16892 138872
16893 138872
16894 138872
16895 138872
16896 138872
16897 138872
16898 138872
16899 138872
16900 138872
16901 139796
16902 139796
16903 139796
16904 139796
16905 139796
16906 139796
16907 139796
16908 139796
16909 139796
16910 139796
16911 140874
16912 140874
16913 140874
16914 140874
16915 140874
16916 140874
16917 140874
16918 140874
16919 140874
16920 140874
16921 142048
16922 142048
16923 142048
16924 142048
16925 142048
16926 142048
16927 142048
16928 142048
16929 142048
16930 142048
16931 142955
16932 142955
16933 142955
16934 142955
16935 142955
16936 142955
16937 142955
16938 142955
16939 142955
16940 142955
16941 143862
16942 143862
16943 143862
16944 143862
16945 143862
16946 143862
16947 143862
16948 143862
16949 143862
16950 143862
16951 144421
16952 144421
16953 144421
16954 144421
16955 144421
16956 144421
16957 144421
16958 144421
16959 144421
16960 144421
16961 144805
16962 144805
16963 144805
16964 144805
16965 144805
16966 144805
16967 144805
16968 144805
16969 144805
16970 144805
16971 145589
16972 145589
16973 145589
16974 145589
16975 145589
16976 145589
16977 145589
16978 145589
16979 145589
16980 145589
16981 146024
16982 146024
16983 146024
16984 146024
16985 146024
16986 146024
16987 146024
16988 146024
16989 146024
16990 146024
16991 146478
16992 146478
16993 146478
16994 146478
16995 146478
16996 146478
16997 146478
16998 146478
16999 146478
17000 146478
17001 147013
17002 147013
17003 147013
17004 147013
17005 147013
17006 147013
17007 147013
17008 147013
17009 147013
17010 147013
17011 147684
17012 147684
17013 147684
17014 147684
17015 147684
17016 147684
17017 147684
17018 147684
17019 147684
17020 147684
17021 148295
17022 148295
17023 148295
17024 148295
17025 148295
17026 148295
17027 148295
17028 148295
17029 148295
17030 148295
17031 148797
17032 148797
17033 148797
17034 148797
17035 148797
17036 148797
17037 148797
17038 148797
17039 148797
17040 148797
17041 148678
17042 148678
17043 148678
17044 148678
17045 148678
17046 148678
17047 148678
17048 148678
17049 148678
17050 148678
17051 148073
17052 148073
17053 148073
17054 148073
17055 148073
17056 148073
17057 148073
17058 148073
17059 148073
17060 148073
17061 147562
17062 147562
17063 147562
17064 147562
17065 147562
17066 147562
17067 147562
17068 147562
17069 147562
17070 147562
17071 147074
17072 147074
17073 147074
17074 147074
17075 147074
17076 147074
17077 147074
17078 147074
17079 147074
17080 147074
17081 146274
17082 146274
17083 146274
17084 146274
17085 146274
17086 146274
17087 146274
17088 146274
17089 146274
17090 146274
17091 145398
17092 145398
17093 145398
17094 145398
17095 145398
17096 145398
17097 145398
17098 145398
17099 145398
17100 145398
17101 144347
17102 144347
17103 144347
17104 144347
17105 144347
17106 144347
17107 144347
17108 144347
17109 144347
17110 144347
17111 143342
17112 143342
17113 143342
17114 143342
17115 143342
17116 143342
17117 143342
17118 143342
17119 143342
17120 143342
17121 142066
17122 142066
17123 142066
17124 142066
17125 142066
17126 142066
17127 142066
17128 142066
17129 142066
17130 142066
17131 140741
17132 140741
17133 140741
17134 140741
17135 140741
17136 140741
17137 140741
17138 140741
17139 140741
17140 140741
17141 139291
17142 139291
17143 139291
17144 139291
17145 139291
17146 139291
17147 139291
17148 139291
17149 139291
17150 139291
17151 137963
17152 137963
17153 137963
17154 137963
17155 137963
17156 137963
17157 137963
17158 137963
17159 137963
17160 137963
17161 137094
17162 137094
17163 137094
17164 137094
17165 137094
17166 137094
17167 137094
17168 137094
17169 137094
17170 137094
17171 136378
17172 136378
17173 136378
17174 136378
17175 136378
17176 136378
17177 136378
17178 136378
17179 136378
17180 136378
17181 135696
17182 135696
17183 135696
17184 135696
17185 135696
17186 135696
17187 135696
17188 135696
17189 135696
17190 135696
17191 134722
17192 134722
17193 134722
17194 134722
17195 134722
17196 134722
17197 134722
17198 134722
17199 134722
17200 134722
17201 133462
17202 133462
17203 133462
17204 133462
17205 133462
17206 133462
17207 133462
17208 133462
17209 133462
17210 133462
17211 132243
17212 132243
17213 132243
17214 132243
17215 132243
17216 132243
17217 132243
17218 132243
17219 132243
17220 132243
17221 131245
17222 131245
17223 131245
17224 131245
17225 131245
17226 131245
17227 131245
17228 131245
17229 131245
17230 131245
17231 130464
17232 130464
17233 130464
17234 130464
17235 130464
17236 130464
17237 130464
17238 130464
17239 130464
17240 130464
17241 130248
17242 130248
17243 130248
17244 130248
17245 130248
17246 130248
17247 130248
17248 130248
17249 130248
17250 130248
17251 130273
17252 130273
17253 130273
17254 130273
17255 130273
17256 130273
17257 130273
17258 130273
17259 130273
17260 130273
17261 129909
17262 129909
17263 129909
17264 129909
17265 129909
17266 129909
17267 129909
17268 129909
17269 129909
17270 129909
17271 129368
17272 129368
17273 129368
17274 129368
17275 129368
17276 129368
17277 129368
17278 129368
17279 129368
17280 129368
17281 129275
17282 129275
17283 129275
17284 129275
17285 129275
17286 129275
17287 129275
17288 129275
17289 129275
17290 129275
17291 129350
17292 129350
17293 129350
17294 129350
17295 129350
17296 129350
17297 129350
17298 129350
17299 129350
17300 129350
17301 129813
17302 129813
17303 129813
17304 129813
17305 129813
17306 129813
17307 129813
17308 129813
17309 129813
17310 129813
17311 130493
17312 130493
17313 130493
17314 130493
17315 130493
17316 130493
17317 130493
17318 130493
17319 130493
17320 130493
17321 131469
17322 131469
17323 131469
17324 131469
17325 131469
17326 131469
17327 131469
17328 131469
17329 131469
17330 131469
17331 132624
17332 132624
17333 132624
17334 132624
17335 132624
17336 132624
17337 132624
17338 132624
17339 132624
17340 132624
17341 133795
17342 133795
17343 133795
17344 133795
17345 133795
17346 133795
17347 133795
17348 133795
17349 133795
17350 133795
17351 134881
17352 134881
17353 134881
17354 134881
17355 134881
17356 134881
17357 134881
17358 134881
17359 134881
17360 134881
17361 135625
17362 135625
17363 135625
17364 135625
17365 135625
17366 135625
17367 135625
17368 135625
17369 135625
17370 135625
17371 136219
17372 136219
17373 136219
17374 136219
17375 136219
17376 136219
17377 136219
17378 136219
17379 136219
17380 136219
17381 137073
17382 137073
17383 137073
17384 137073
17385 137073
17386 137073
17387 137073
17388 137073
17389 137073
17390 137073
17391 138329
17392 138329
17393 138329
17394 138329
17395 138329
17396 138329
17397 138329
17398 138329
17399 138329
17400 138329
17401 139720
17402 139720
17403 139720
17404 139720
17405 139720
17406 139720
17407 139720
17408 139720
17409 139720
17410 139720
17411 141028
17412 141028
17413 141028
17414 141028
17415 141028
17416 141028
17417 141028
17418 141028
17419 141028
17420 141028
17421 142036
17422 142036
17423 142036
17424 142036
17425 142036
17426 142036
17427 142036
17428 142036
17429 142036
17430 142036
17431 142927
17432 142927
17433 142927
17434 142927
17435 142927
17436 142927
17437 142927
17438 142927
17439 142927
17440 142927
17441 143393
17442 143393
17443 143393
17444 143393
17445 143393
17446 143393
17447 143393
17448 143393
17449 143393
17450 143393
17451 144114
17452 144114
17453 144114
17454 144114
17455 144114
17456 144114
17457 144114
17458 144114
17459 144114
17460 144114
17461 145261
17462 145261
17463 145261
17464 145261
17465 145261
17466 145261
17467 145261
17468 145261
17469 145261
17470 145261
17471 146893
17472 146893
17473 146893
17474 146893
17475 146893
17476 146893
17477 146893
17478 146893
17479 146893
17480 146893
17481 148185
17482 148185
17483 148185
17484 148185
17485 148185
17486 148185
17487 148185
17488 148185
17489 148185
17490 148185
17491 149467
17492 149467
17493 149467
17494 149467
17495 149467
17496 149467
17497 149467
17498 149467
17499 149467
17500 149467
17501 150252
17502 150252
17503 150252
17504 150252
17505 150252
17506 150252
17507 150252
17508 150252
17509 150252
17510 150252
17511 150583
17512 150583
17513 150583
17514 150583
17515 150583
17516 150583
17517 150583
17518 150583
17519 150583
17520 150583
17521 150556
17522 150556
17523 150556
17524 150556
17525 150556
17526 150556
17527 150556
17528 150556
17529 150556
17530 150556
17531 150152
17532 150152
17533 150152
17534 150152
17535 150152
17536 150152
17537 150152
17538 150152
17539 150152
17540 150152
17541 150021
17542 150021
17543 150021
17544 150021
17545 150021
17546 150021
17547 150021
17548 150021
17549 150021
17550 150021
17551 149988
17552 149988
17553 149988
17554 149988
17555 149988
17556 149988
17557 149988
17558 149988
17559 149988
17560 149988
17561 149997
17562 149997
17563 149997
17564 149997
17565 149997
17566 149997
17567 149997
17568 149997
17569 149997
17570 149997
17571 149883
17572 149883
17573 149883
17574 149883
17575 149883
17576 149883
17577 149883
17578 149883
17579 149883
17580 149883
17581 149623
17582 149623
17583 149623
17584 149623
17585 149623
17586 149623
17587 149623
17588 149623
17589 149623
17590 149623
17591 149240
17592 149240
17593 149240
17594 149240
17595 149240
17596 149240
17597 149240
17598 149240
17599 149240
17600 149240
17601 148808
17602 148808
17603 148808
17604 148808
17605 148808
17606 148808
17607 148808
17608 148808
17609 148808
17610 148808
17611 148076
17612 148076
17613 148076
17614 148076
17615 148076
17616 148076
17617 148076
17618 148076
17619 148076
17620 148076
17621 147290
17622 147290
17623 147290
17624 147290
17625 147290
17626 147290
17627 147290
17628 147290
17629 147290
17630 147290
17631 146263
17632 146263
17633 146263
17634 146263
17635 146263
17636 146263
17637 146263
17638 146263
17639 146263
17640 146263
17641 145383
17642 145383
17643 145383
17644 145383
17645 145383
17646 145383
17647 145383
17648 145383
17649 145383
17650 145383
17651 144136
17652 144136
17653 144136
17654 144136
17655 144136
17656 144136
17657 144136
17658 144136
17659 144136
17660 144136
17661 142387
17662 142387
17663 142387
17664 142387
17665 142387
17666 142387
17667 142387
17668 142387
17669 142387
17670 142387
17671 139825
17672 139825
17673 139825
17674 139825
17675 139825
17676 139825
17677 139825
17678 139825
17679 139825
17680 139825
17681 137183
17682 137183
17683 137183
17684 137183
17685 137183
17686 137183
17687 137183
17688 137183
17689 137183
17690 137183
17691 134308
17692 134308
17693 134308
17694 134308
17695 134308
17696 134308
17697 134308
17698 134308
17699 134308
17700 134308
17701 131637
17702 131637
17703 131637
17704 131637
17705 131637
17706 131637
17707 131637
17708 131637
17709 131637
17710 131637
17711 128971
17712 128971
17713 128971
17714 128971
17715 128971
17716 128971
17717 128971
17718 128971
17719 128971
17720 128971
17721 126452
17722 126452
17723 126452
17724 126452
17725 126452
17726 126452
17727 126452
17728 126452
17729 126452
17730 126452
17731 124197
17732 124197
17733 124197
17734 124197
17735 124197
17736 124197
17737 124197
17738 124197
17739 124197
17740 124197
17741 121457
17742 121457
17743 121457
17744 121457
17745 121457
17746 121457
17747 121457
17748 121457
17749 121457
17750 121457
17751 118448
17752 118448
17753 118448
17754 118448
17755 118448
17756 118448
17757 118448
17758 118448
17759 118448
17760 118448
17761 115274
17762 115274
17763 115274
17764 115274
17765 115274
17766 115274
17767 115274
17768 115274
17769 115274
17770 115274
17771 112182
17772 112182
17773 112182
17774 112182
17775 112182
17776 112182
17777 112182
17778 112182
17779 112182
17780 112182
17781 108911
17782 108911
17783 108911
17784 108911
17785 108911
17786 108911
17787 108911
17788 108911
17789 108911
17790 108911
17791 105405
17792 105405
17793 105405
17794 105405
17795 105405
17796 105405
17797 105405
17798 105405
17799 105405
17800 105405
17801 101993
17802 101993
17803 101993
17804 101993
17805 101993
17806 101993
17807 101993
17808 101993
17809 101993
17810 101993
17811 98786.5
17812 98786.5
17813 98786.5
17814 98786.5
17815 98786.5
17816 98786.5
17817 98786.5
17818 98786.5
17819 98786.5
17820 98786.5
17821 95828.9
17822 95828.9
17823 95828.9
17824 95828.9
17825 95828.9
17826 95828.9
17827 95828.9
17828 95828.9
17829 95828.9
17830 95828.9
17831 93019.3
17832 93019.3
17833 93019.3
17834 93019.3
17835 93019.3
17836 93019.3
17837 93019.3
17838 93019.3
17839 93019.3
17840 93019.3
17841 90243.2
17842 90243.2
17843 90243.2
17844 90243.2
17845 90243.2
17846 90243.2
17847 90243.2
17848 90243.2
17849 90243.2
17850 90243.2
17851 87871.5
17852 87871.5
17853 87871.5
17854 87871.5
17855 87871.5
17856 87871.5
17857 87871.5
17858 87871.5
17859 87871.5
17860 87871.5
17861 85949.2
17862 85949.2
17863 85949.2
17864 85949.2
17865 85949.2
17866 85949.2
17867 85949.2
17868 85949.2
17869 85949.2
17870 85949.2
17871 84709.8
17872 84709.8
17873 84709.8
17874 84709.8
17875 84709.8
17876 84709.8
17877 84709.8
17878 84709.8
17879 84709.8
17880 84709.8
17881 83665
17882 83665
17883 83665
17884 83665
17885 83665
17886 83665
17887 83665
17888 83665
17889 83665
17890 83665
17891 82874.3
17892 82874.3
17893 82874.3
17894 82874.3
17895 82874.3
17896 82874.3
17897 82874.3
17898 82874.3
17899 82874.3
17900 82874.3
17901 82198.3
17902 82198.3
17903 82198.3
17904 82198.3
17905 82198.3
17906 82198.3
17907 82198.3
17908 82198.3
17909 82198.3
17910 82198.3
17911 81855.4
17912 81855.4
17913 81855.4
17914 81855.4
17915 81855.4
17916 81855.4
17917 81855.4
17918 81855.4
17919 81855.4
17920 81855.4
17921 81720.9
17922 81720.9
17923 81720.9
17924 81720.9
17925 81720.9
17926 81720.9
17927 81720.9
17928 81720.9
17929 81720.9
17930 81720.9
17931 81768.9
17932 81768.9
17933 81768.9
17934 81768.9
17935 81768.9
17936 81768.9
17937 81768.9
17938 81768.9
17939 81768.9
17940 81768.9
17941 82189.5
17942 82189.5
17943 82189.5
17944 82189.5
17945 82189.5
17946 82189.5
17947 82189.5
17948 82189.5
17949 82189.5
17950 82189.5
17951 83139.3
17952 83139.3
17953 83139.3
17954 83139.3
17955 83139.3
17956 83139.3
17957 83139.3
17958 83139.3
17959 83139.3
17960 83139.3
17961 84415.8
17962 84415.8
17963 84415.8
17964 84415.8
17965 84415.8
17966 84415.8
17967 84415.8
17968 84415.8
17969 84415.8
17970 84415.8
17971 85904.3
17972 85904.3
17973 85904.3
17974 85904.3
17975 85904.3
17976 85904.3
17977 85904.3
17978 85904.3
17979 85904.3
17980 85904.3
17981 87723
17982 87723
17983 87723
17984 87723
17985 87723
17986 87723
17987 87723
17988 87723
17989 87723
17990 87723
17991 90013.7
17992 90013.7
17993 90013.7
17994 90013.7
17995 90013.7
17996 90013.7
17997 90013.7
17998 90013.7
17999 90013.7
18000 90013.7
18001 92311
18002 92311
18003 92311
18004 92311
18005 92311
18006 92311
18007 92311
18008 92311
18009 92311
18010 92311
18011 94604.7
18012 94604.7
18013 94604.7
18014 94604.7
18015 94604.7
18016 94604.7
18017 94604.7
18018 94604.7
18019 94604.7
18020 94604.7
18021 96693
18022 96693
18023 96693
18024 96693
18025 96693
18026 96693
18027 96693
18028 96693
18029 96693
18030 96693
18031 98977.3
18032 98977.3
18033 98977.3
18034 98977.3
18035 98977.3
18036 98977.3
18037 98977.3
18038 98977.3
18039 98977.3
18040 98977.3
18041 101414
18042 101414
18043 101414
18044 101414
18045 101414
18046 101414
18047 101414
18048 101414
18049 101414
18050 101414
18051 103768
18052 103768
18053 103768
18054 103768
18055 103768
18056 103768
18057 103768
18058 103768
18059 103768
18060 103768
18061 106054
18062 106054
18063 106054
18064 106054
18065 106054
18066 106054
18067 106054
18068 106054
18069 106054
18070 106054
18071 108011
18072 108011
18073 108011
18074 108011
18075 108011
18076 108011
18077 108011
18078 108011
18079 108011
18080 108011
18081 109960
18082 109960
18083 109960
18084 109960
18085 109960
18086 109960
18087 109960
18088 109960
18089 109960
18090 109960
18091 111718
18092 111718
18093 111718
18094 111718
18095 111718
18096 111718
18097 111718
18098 111718
18099 111718
18100 111718
18101 113431
18102 113431
18103 113431
18104 113431
18105 113431
18106 113431
18107 113431
18108 113431
18109 113431
18110 113431
18111 115059
18112 115059
18113 115059
18114 115059
18115 115059
18116 115059
18117 115059
18118 115059
18119 115059
18120 115059
18121 116756
18122 116756
18123 116756
18124 116756
18125 116756
18126 116756
18127 116756
18128 116756
18129 116756
18130 116756
18131 118410
18132 118410
18133 118410
18134 118410
18135 118410
18136 118410
18137 118410
18138 118410
18139 118410
18140 118410
18141 119949
18142 119949
18143 119949
18144 119949
18145 119949
18146 119949
18147 119949
18148 119949
18149 119949
18150 119949
18151 121065
18152 121065
18153 121065
18154 121065
18155 121065
18156 121065
18157 121065
18158 121065
18159 121065
18160 121065
18161 121932
18162 121932
18163 121932
18164 121932
18165 121932
18166 121932
18167 121932
18168 121932
18169 121932
18170 121932
18171 122601
18172 122601
18173 122601
18174 122601
18175 122601
18176 122601
18177 122601
18178 122601
18179 122601
18180 122601
18181 123188
18182 123188
18183 123188
18184 123188
18185 123188
18186 123188
18187 123188
18188 123188
18189 123188
18190 123188
18191 123463
18192 123463
18193 123463
18194 123463
18195 123463
18196 123463
18197 123463
18198 123463
18199 123463
18200 123463
18201 123951
18202 123951
18203 123951
18204 123951
18205 123951
18206 123951
18207 123951
18208 123951
18209 123951
18210 123951
18211 124676
18212 124676
18213 124676
18214 124676
18215 124676
18216 124676
18217 124676
18218 124676
18219 124676
18220 124676
18221 125508
18222 125508
18223 125508
18224 125508
18225 125508
18226 125508
18227 125508
18228 125508
18229 125508
18230 125508
18231 126140
18232 126140
18233 126140
18234 126140
18235 126140
18236 126140
18237 126140
18238 126140
18239 126140
18240 126140
18241 126588
18242 126588
18243 126588
18244 126588
18245 126588
18246 126588
18247 126588
18248 126588
18249 126588
18250 126588
18251 126956
18252 126956
18253 126956
18254 126956
18255 126956
18256 126956
18257 126956
18258 126956
18259 126956
18260 126956
18261 127250
18262 127250
18263 127250
18264 127250
18265 127250
18266 127250
18267 127250
18268 127250
18269 127250
18270 127250
18271 127860
18272 127860
18273 127860
18274 127860
18275 127860
18276 127860
18277 127860
18278 127860
18279 127860
18280 127860
18281 128627
18282 128627
18283 128627
18284 128627
18285 128627
18286 128627
18287 128627
18288 128627
18289 128627
18290 128627
18291 129542
18292 129542
18293 129542
18294 129542
18295 129542
18296 129542
18297 129542
18298 129542
18299 129542
18300 129542
18301 130373
18302 130373
18303 130373
18304 130373
18305 130373
18306 130373
18307 130373
18308 130373
18309 130373
18310 130373
18311 130975
18312 130975
18313 130975
18314 130975
18315 130975
18316 130975
18317 130975
18318 130975
18319 130975
18320 130975
18321 131083
18322 131083
18323 131083
18324 131083
18325 131083
18326 131083
18327 131083
18328 131083
18329 131083
18330 131083
18331 130933
18332 130933
18333 130933
18334 130933
18335 130933
18336 130933
18337 130933
18338 130933
18339 130933
18340 130933
18341 131088
18342 131088
18343 131088
18344 131088
18345 131088
18346 131088
18347 131088
18348 131088
18349 131088
18350 131088
18351 131507
18352 131507
18353 131507
18354 131507
18355 131507
18356 131507
18357 131507
18358 131507
18359 131507
18360 131507
18361 132102
18362 132102
18363 132102
18364 132102
18365 132102
18366 132102
18367 132102
18368 132102
18369 132102
18370 132102
18371 132658
18372 132658
18373 132658
18374 132658
18375 132658
18376 132658
18377 132658
18378 132658
18379 132658
18380 132658
18381 133123
18382 133123
18383 133123
18384 133123
18385 133123
18386 133123
18387 133123
18388 133123
18389 133123
18390 133123
18391 133622
18392 133622
18393 133622
18394 133622
18395 133622
18396 133622
18397 133622
18398 133622
18399 133622
18400 133622
18401 133754
18402 133754
18403 133754
18404 133754
18405 133754
18406 133754
18407 133754
18408 133754
18409 133754
18410 133754
18411 133821
18412 133821
18413 133821
18414 133821
18415 133821
18416 133821
18417 133821
18418 133821
18419 133821
18420 133821
18421 134052
18422 134052
18423 134052
18424 134052
18425 134052
18426 134052
18427 134052
18428 134052
18429 134052
18430 134052
18431 134313
18432 134313
18433 134313
18434 134313
18435 134313
18436 134313
18437 134313
18438 134313
18439 134313
18440 134313
18441 134513
18442 134513
18443 134513
18444 134513
18445 134513
18446 134513
18447 134513
18448 134513
18449 134513
18450 134513
18451 134524
18452 134524
18453 134524
18454 134524
18455 134524
18456 134524
18457 134524
18458 134524
18459 134524
18460 134524
18461 134601
18462 134601
18463 134601
18464 134601
18465 134601
18466 134601
18467 134601
18468 134601
18469 134601
18470 134601
18471 134361
18472 134361
18473 134361
18474 134361
18475 134361
18476 134361
18477 134361
18478 134361
18479 134361
18480 134361
18481 133781
18482 133781
18483 133781
18484 133781
18485 133781
18486 133781
18487 133781
18488 133781
18489 133781
18490 133781
18491 133161
18492 133161
18493 133161
18494 133161
18495 133161
18496 133161
18497 133161
18498 133161
18499 133161
18500 133161
18501 132895
18502 132895
18503 132895
18504 132895
18505 132895
18506 132895
18507 132895
18508 132895
18509 132895
18510 132895
18511 132910
18512 132910
18513 132910
18514 132910
18515 132910
18516 132910
18517 132910
18518 132910
18519 132910
18520 132910
18521 133120
18522 133120
18523 133120
18524 133120
18525 133120
18526 133120
18527 133120
18528 133120
18529 133120
18530 133120
18531 133432
18532 133432
18533 133432
18534 133432
18535 133432
18536 133432
18537 133432
18538 133432
18539 133432
18540 133432
18541 133115
18542 133115
18543 133115
18544 133115
18545 133115
18546 133115
18547 133115
18548 133115
18549 133115
18550 133115
18551 132457
18552 132457
18553 132457
18554 132457
18555 132457
18556 132457
18557 132457
18558 132457
18559 132457
18560 132457
18561 131698
18562 131698
18563 131698
18564 131698
18565 131698
18566 131698
18567 131698
18568 131698
18569 131698
18570 131698
18571 131081
18572 131081
18573 131081
18574 131081
18575 131081
18576 131081
18577 131081
18578 131081
18579 131081
18580 131081
18581 130524
18582 130524
18583 130524
18584 130524
18585 130524
18586 130524
18587 130524
18588 130524
18589 130524
18590 130524
18591 129972
18592 129972
18593 129972
18594 129972
18595 129972
18596 129972
18597 129972
18598 129972
18599 129972
18600 129972
18601 129449
18602 129449
18603 129449
18604 129449
18605 129449
18606 129449
18607 129449
18608 129449
18609 129449
18610 129449
18611 128524
18612 128524
18613 128524
18614 128524
18615 128524
18616 128524
18617 128524
18618 128524
18619 128524
18620 128524
18621 127236
18622 127236
18623 127236
18624 127236
18625 127236
18626 127236
18627 127236
18628 127236
18629 127236
18630 127236
18631 125842
18632 125842
18633 125842
18634 125842
18635 125842
18636 125842
18637 125842
18638 125842
18639 125842
18640 125842
18641 124511
18642 124511
18643 124511
18644 124511
18645 124511
18646 124511
18647 124511
18648 124511
18649 124511
18650 124511
18651 123400
18652 123400
18653 123400
18654 123400
18655 123400
18656 123400
18657 123400
18658 123400
18659 123400
18660 123400
18661 122125
18662 122125
18663 122125
18664 122125
18665 122125
18666 122125
18667 122125
18668 122125
18669 122125
18670 122125
18671 120961
18672 120961
18673 120961
18674 120961
18675 120961
18676 120961
18677 120961
18678 120961
18679 120961
18680 120961
18681 120027
18682 120027
18683 120027
18684 120027
18685 120027
18686 120027
18687 120027
18688 120027
18689 120027
18690 120027
18691 118950
18692 118950
18693 118950
18694 118950
18695 118950
18696 118950
18697 118950
18698 118950
18699 118950
18700 118950
18701 117313
18702 117313
18703 117313
18704 117313
18705 117313
18706 117313
18707 117313
18708 117313
18709 117313
18710 117313
18711 115535
18712 115535
18713 115535
18714 115535
18715 115535
18716 115535
18717 115535
18718 115535
18719 115535
18720 115535
18721 113873
18722 113873
18723 113873
18724 113873
18725 113873
18726 113873
18727 113873
18728 113873
18729 113873
18730 113873
18731 112156
18732 112156
18733 112156
18734 112156
18735 112156
18736 112156
18737 112156
18738 112156
18739 112156
18740 112156
18741 110842
18742 110842
18743 110842
18744 110842
18745 110842
18746 110842
18747 110842
18748 110842
18749 110842
18750 110842
18751 109686
18752 109686
18753 109686
18754 109686
18755 109686
18756 109686
18757 109686
18758 109686
18759 109686
18760 109686
18761 108699
18762 108699
18763 108699
18764 108699
18765 108699
18766 108699
18767 108699
18768 108699
18769 108699
18770 108699
18771 107663
18772 107663
18773 107663
18774 107663
18775 107663
18776 107663
18777 107663
18778 107663
18779 107663
18780 107663
18781 106666
18782 106666
18783 106666
18784 106666
18785 106666
18786 106666
18787 106666
18788 106666
18789 106666
18790 106666
18791 105701
18792 105701
18793 105701
18794 105701
18795 105701
18796 105701
18797 105701
18798 105701
18799 105701
18800 105701
18801 104947
18802 104947
18803 104947
18804 104947
18805 104947
18806 104947
18807 104947
18808 104947
18809 104947
18810 104947
18811 104616
18812 104616
18813 104616
18814 104616
18815 104616
18816 104616
18817 104616
18818 104616
18819 104616
18820 104616
18821 104493
18822 104493
18823 104493
18824 104493
18825 104493
18826 104493
18827 104493
18828 104493
18829 104493
18830 104493
18831 104570
18832 104570
18833 104570
18834 104570
18835 104570
18836 104570
18837 104570
18838 104570
18839 104570
18840 104570
18841 104769
18842 104769
18843 104769
18844 104769
18845 104769
18846 104769
18847 104769
18848 104769
18849 104769
18850 104769
18851 104973
18852 104973
18853 104973
18854 104973
18855 104973
18856 104973
18857 104973
18858 104973
18859 104973
18860 104973
18861 105500
18862 105500
18863 105500
18864 105500
18865 105500
18866 105500
18867 105500
18868 105500
18869 105500
18870 105500
18871 106116
18872 106116
18873 106116
18874 106116
18875 106116
18876 106116
18877 106116
18878 106116
18879 106116
18880 106116
18881 106767
18882 106767
18883 106767
18884 106767
18885 106767
18886 106767
18887 106767
18888 106767
18889 106767
18890 106767
18891 107581
18892 107581
18893 107581
18894 107581
18895 107581
18896 107581
18897 107581
18898 107581
18899 107581
18900 107581
18901 108693
18902 108693
18903 108693
18904 108693
18905 108693
18906 108693
18907 108693
18908 108693
18909 108693
18910 108693
18911 109871
18912 109871
18913 109871
18914 109871
18915 109871
18916 109871
18917 109871
18918 109871
18919 109871
18920 109871
18921 111180
18922 111180
18923 111180
18924 111180
18925 111180
18926 111180
18927 111180
18928 111180
18929 111180
18930 111180
18931 112647
18932 112647
18933 112647
18934 112647
18935 112647
18936 112647
18937 112647
18938 112647
18939 112647
18940 112647
18941 114179
18942 114179
18943 114179
18944 114179
18945 114179
18946 114179
18947 114179
18948 114179
18949 114179
18950 114179
18951 115791
18952 115791
18953 115791
18954 115791
18955 115791
18956 115791
18957 115791
18958 115791
18959 115791
18960 115791
18961 117212
18962 117212
18963 117212
18964 117212
18965 117212
18966 117212
18967 117212
18968 117212
18969 117212
18970 117212
18971 118788
18972 118788
18973 118788
18974 118788
18975 118788
18976 118788
18977 118788
18978 118788
18979 118788
18980 118788
18981 120253
18982 120253
18983 120253
18984 120253
18985 120253
18986 120253
18987 120253
18988 120253
18989 120253
18990 120253
18991 121713
18992 121713
18993 121713
18994 121713
18995 121713
18996 121713
18997 121713
18998 121713
18999 121713
19000 121713
19001 123048
19002 123048
19003 123048
19004 123048
19005 123048
19006 123048
19007 123048
19008 123048
19009 123048
19010 123048
19011 124165
19012 124165
19013 124165
19014 124165
19015 124165
19016 124165
19017 124165
19018 124165
19019 124165
19020 124165
19021 125140
19022 125140
19023 125140
19024 125140
19025 125140
19026 125140
19027 125140
19028 125140
19029 125140
19030 125140
19031 126020
19032 126020
19033 126020
19034 126020
19035 126020
19036 126020
19037 126020
19038 126020
19039 126020
19040 126020
19041 126817
19042 126817
19043 126817
19044 126817
19045 126817
19046 126817
19047 126817
19048 126817
19049 126817
19050 126817
19051 127498
19052 127498
19053 127498
19054 127498
19055 127498
19056 127498
19057 127498
19058 127498
19059 127498
19060 127498
19061 128141
19062 128141
19063 128141
19064 128141
19065 128141
19066 128141
19067 128141
19068 128141
19069 128141
19070 128141
19071 128613
19072 128613
19073 128613
19074 128613
19075 128613
19076 128613
19077 128613
19078 128613
19079 128613
19080 128613
19081 128731
19082 128731
19083 128731
19084 128731
19085 128731
19086 128731
19087 128731
19088 128731
19089 128731
19090 128731
19091 128646
19092 128646
19093 128646
19094 128646
19095 128646
19096 128646
19097 128646
19098 128646
19099 128646
19100 128646
19101 128669
19102 128669
19103 128669
19104 128669
19105 128669
19106 128669
19107 128669
19108 128669
19109 128669
19110 128669
19111 128575
19112 128575
19113 128575
19114 128575
19115 128575
19116 128575
19117 128575
19118 128575
19119 128575
19120 128575
19121 128140
19122 128140
19123 128140
19124 128140
19125 128140
19126 128140
19127 128140
19128 128140
19129 128140
19130 128140
19131 127477
19132 127477
19133 127477
19134 127477
19135 127477
19136 127477
19137 127477
19138 127477
19139 127477
19140 127477
19141 126594
19142 126594
19143 126594
19144 126594
19145 126594
19146 126594
19147 126594
19148 126594
19149 126594
19150 126594
19151 125800
19152 125800
19153 125800
19154 125800
19155 125800
19156 125800
19157 125800
19158 125800
19159 125800
19160 125800
19161 125001
19162 125001
19163 125001
19164 125001
19165 125001
19166 125001
19167 125001
19168 125001
19169 125001
19170 125001
19171 123762
19172 123762
19173 123762
19174 123762
19175 123762
19176 123762
19177 123762
19178 123762
19179 123762
19180 123762
19181 122412
19182 122412
19183 122412
19184 122412
19185 122412
19186 122412
19187 122412
19188 122412
19189 122412
19190 122412
19191 120797
19192 120797
19193 120797
19194 120797
19195 120797
19196 120797
19197 120797
19198 120797
19199 120797
19200 120797
19201 119105
19202 119105
19203 119105
19204 119105
19205 119105
19206 119105
19207 119105
19208 119105
19209 119105
19210 119105
19211 117451
19212 117451
19213 117451
19214 117451
19215 117451
19216 117451
19217 117451
19218 117451
19219 117451
19220 117451
19221 116157
19222 116157
19223 116157
19224 116157
19225 116157
19226 116157
19227 116157
19228 116157
19229 116157
19230 116157
19231 114725
19232 114725
19233 114725
19234 114725
19235 114725
19236 114725
19237 114725
19238 114725
19239 114725
19240 114725
19241 113254
19242 113254
19243 113254
19244 113254
19245 113254
19246 113254
19247 113254
19248 113254
19249 113254
19250 113254
19251 111798
19252 111798
19253 111798
19254 111798
19255 111798
19256 111798
19257 111798
19258 111798
19259 111798
19260 111798
19261 109835
19262 109835
19263 109835
19264 109835
19265 109835
19266 109835
19267 109835
19268 109835
19269 109835
19270 109835
19271 107831
19272 107831
19273 107831
19274 107831
19275 107831
19276 107831
19277 107831
19278 107831
19279 107831
19280 107831
19281 106095
19282 106095
19283 106095
19284 106095
19285 106095
19286 106095
19287 106095
19288 106095
19289 106095
19290 106095
19291 104595
19292 104595
19293 104595
19294 104595
19295 104595
19296 104595
19297 104595
19298 104595
19299 104595
19300 104595
19301 102732
19302 102732
19303 102732
19304 102732
19305 102732
19306 102732
19307 102732
19308 102732
19309 102732
19310 102732
19311 100872
19312 100872
19313 100872
19314 100872
19315 100872
19316 100872
19317 100872
19318 100872
19319 100872
19320 100872
19321 99015.3
19322 99015.3
19323 99015.3
19324 99015.3
19325 99015.3
19326 99015.3
19327 99015.3
19328 99015.3
19329 99015.3
19330 99015.3
19331 97271.6
19332 97271.6
19333 97271.6
19334 97271.6
19335 97271.6
19336 97271.6
19337 97271.6
19338 97271.6
19339 97271.6
19340 97271.6
19341 95347.1
19342 95347.1
19343 95347.1
19344 95347.1
19345 95347.1
19346 95347.1
19347 95347.1
19348 95347.1
19349 95347.1
19350 95347.1
19351 93066
19352 93066
19353 93066
19354 93066
19355 93066
19356 93066
19357 93066
19358 93066
19359 93066
19360 93066
19361 90762.9
19362 90762.9
19363 90762.9
19364 90762.9
19365 90762.9
19366 90762.9
19367 90762.9
19368 90762.9
19369 90762.9
19370 90762.9
19371 88666.2
19372 88666.2
19373 88666.2
19374 88666.2
19375 88666.2
19376 88666.2
19377 88666.2
19378 88666.2
19379 88666.2
19380 88666.2
19381 86618.6
19382 86618.6
19383 86618.6
19384 86618.6
19385 86618.6
19386 86618.6
19387 86618.6
19388 86618.6
19389 86618.6
19390 86618.6
19391 84761.4
19392 84761.4
19393 84761.4
19394 84761.4
19395 84761.4
19396 84761.4
19397 84761.4
19398 84761.4
19399 84761.4
19400 84761.4
19401 82922.6
19402 82922.6
19403 82922.6
19404 82922.6
19405 82922.6
19406 82922.6
19407 82922.6
19408 82922.6
19409 82922.6
19410 82922.6
19411 80934.7
19412 80934.7
19413 80934.7
19414 80934.7
19415 80934.7
19416 80934.7
19417 80934.7
19418 80934.7
19419 80934.7
19420 80934.7
19421 78360.7
19422 78360.7
19423 78360.7
19424 78360.7
19425 78360.7
19426 78360.7
19427 78360.7
19428 78360.7
19429 78360.7
19430 78360.7
19431 75898.9
19432 75898.9
19433 75898.9
19434 75898.9
19435 75898.9
19436 75898.9
19437 75898.9
19438 75898.9
19439 75898.9
19440 75898.9
19441 73357
19442 73357
19443 73357
19444 73357
19445 73357
19446 73357
19447 73357
19448 73357
19449 73357
19450 73357
19451 70798.9
19452 70798.9
19453 70798.9
19454 70798.9
19455 70798.9
19456 70798.9
19457 70798.9
19458 70798.9
19459 70798.9
19460 70798.9
19461 68547.7
19462 68547.7
19463 68547.7
19464 68547.7
19465 68547.7
19466 68547.7
19467 68547.7
19468 68547.7
19469 68547.7
19470 68547.7
19471 66380.3
19472 66380.3
19473 66380.3
19474 66380.3
19475 66380.3
19476 66380.3
19477 66380.3
19478 66380.3
19479 66380.3
19480 66380.3
19481 64103.8
19482 64103.8
19483 64103.8
19484 64103.8
19485 64103.8
19486 64103.8
19487 64103.8
19488 64103.8
19489 64103.8
19490 64103.8
19491 61618
19492 61618
19493 61618
19494 61618
19495 61618
19496 61618
19497 61618
19498 61618
19499 61618
19500 61618
19501 59301.7
19502 59301.7
19503 59301.7
19504 59301.7
19505 59301.7
19506 59301.7
19507 59301.7
19508 59301.7
19509 59301.7
19510 59301.7
19511 57098.3
19512 57098.3
19513 57098.3
19514 57098.3
19515 57098.3
19516 57098.3
19517 57098.3
19518 57098.3
19519 57098.3
19520 57098.3
19521 55082.1
19522 55082.1
19523 55082.1
19524 55082.1
19525 55082.1
19526 55082.1
19527 55082.1
19528 55082.1
19529 55082.1
19530 55082.1
19531 53060.5
19532 53060.5
19533 53060.5
19534 53060.5
19535 53060.5
19536 53060.5
19537 53060.5
19538 53060.5
19539 53060.5
19540 53060.5
19541 51333.5
19542 51333.5
19543 51333.5
19544 51333.5
19545 51333.5
19546 51333.5
19547 51333.5
19548 51333.5
19549 51333.5
19550 51333.5
19551 49823.3
19552 49823.3
19553 49823.3
19554 49823.3
19555 49823.3
19556 49823.3
19557 49823.3
19558 49823.3
19559 49823.3
19560 49823.3
19561 48367.1
19562 48367.1
19563 48367.1
19564 48367.1
19565 48367.1
19566 48367.1
19567 48367.1
19568 48367.1
19569 48367.1
19570 48367.1
19571 47053.2
19572 47053.2
19573 47053.2
19574 47053.2
19575 47053.2
19576 47053.2
19577 47053.2
19578 47053.2
19579 47053.2
19580 47053.2
19581 45958.6
19582 45958.6
19583 45958.6
19584 45958.6
19585 45958.6
19586 45958.6
19587 45958.6
19588 45958.6
19589 45958.6
19590 45958.6
19591 44963.1
19592 44963.1
19593 44963.1
19594 44963.1
19595 44963.1
19596 44963.1
19597 44963.1
19598 44963.1
19599 44963.1
19600 44963.1
19601 44126.6
19602 44126.6
19603 44126.6
19604 44126.6
19605 44126.6
19606 44126.6
19607 44126.6
19608 44126.6
19609 44126.6
19610 44126.6
19611 43587
19612 43587
19613 43587
19614 43587
19615 43587
19616 43587
19617 43587
19618 43587
19619 43587
19620 43587
19621 43437.5
19622 43437.5
19623 43437.5
19624 43437.5
19625 43437.5
19626 43437.5
19627 43437.5
19628 43437.5
19629 43437.5
19630 43437.5
19631 43295.1
19632 43295.1
19633 43295.1
19634 43295.1
19635 43295.1
19636 43295.1
19637 43295.1
19638 43295.1
19639 43295.1
19640 43295.1
19641 43205
19642 43205
19643 43205
19644 43205
19645 43205
19646 43205
19647 43205
19648 43205
19649 43205
19650 43205
19651 43144.5
19652 43144.5
19653 43144.5
19654 43144.5
19655 43144.5
19656 43144.5
19657 43144.5
19658 43144.5
19659 43144.5
19660 43144.5
19661 43250.5
19662 43250.5
19663 43250.5
19664 43250.5
19665 43250.5
19666 43250.5
19667 43250.5
19668 43250.5
19669 43250.5
19670 43250.5
19671 43451.6
19672 43451.6
19673 43451.6
19674 43451.6
19675 43451.6
19676 43451.6
19677 43451.6
19678 43451.6
19679 43451.6
19680 43451.6
19681 43672.5
19682 43672.5
19683 43672.5
19684 43672.5
19685 43672.5
19686 43672.5
19687 43672.5
19688 43672.5
19689 43672.5
19690 43672.5
19691 44027.6
19692 44027.6
19693 44027.6
19694 44027.6
19695 44027.6
19696 44027.6
19697 44027.6
19698 44027.6
19699 44027.6
19700 44027.6
19701 44385.8
19702 44385.8
19703 44385.8
19704 44385.8
19705 44385.8
19706 44385.8
19707 44385.8
19708 44385.8
19709 44385.8
19710 44385.8
19711 44662.6
19712 44662.6
19713 44662.6
19714 44662.6
19715 44662.6
19716 44662.6
19717 44662.6
19718 44662.6
19719 44662.6
19720 44662.6
19721 44895.3
19722 44895.3
19723 44895.3
19724 44895.3
19725 44895.3
19726 44895.3
19727 44895.3
19728 44895.3
19729 44895.3
19730 44895.3
19731 45092.3
19732 45092.3
19733 45092.3
19734 45092.3
19735 45092.3
19736 45092.3
19737 45092.3
19738 45092.3
19739 45092.3
19740 45092.3
19741 45263.3
19742 45263.3
19743 45263.3
19744 45263.3
19745 45263.3
19746 45263.3
19747 45263.3
19748 45263.3
19749 45263.3
19750 45263.3
19751 45446.5
19752 45446.5
19753 45446.5
19754 45446.5
19755 45446.5
19756 45446.5
19757 45446.5
19758 45446.5
19759 45446.5
19760 45446.5
19761 45682.2
19762 45682.2
19763 45682.2
19764 45682.2
19765 45682.2
19766 45682.2
19767 45682.2
19768 45682.2
19769 45682.2
19770 45682.2
19771 45750.9
19772 45750.9
19773 45750.9
19774 45750.9
19775 45750.9
19776 45750.9
19777 45750.9
19778 45750.9
19779 45750.9
19780 45750.9
19781 45602.2
19782 45602.2
19783 45602.2
19784 45602.2
19785 45602.2
19786 45602.2
19787 45602.2
19788 45602.2
19789 45602.2
19790 45602.2
19791 45440.5
19792 45440.5
19793 45440.5
19794 45440.5
19795 45440.5
19796 45440.5
19797 45440.5
19798 45440.5
19799 45440.5
19800 45440.5
19801 45144.8
19802 45144.8
19803 45144.8
19804 45144.8
19805 45144.8
19806 45144.8
19807 45144.8
19808 45144.8
19809 45144.8
19810 45144.8
19811 44639.7
19812 44639.7
19813 44639.7
19814 44639.7
19815 44639.7
19816 44639.7
19817 44639.7
19818 44639.7
19819 44639.7
19820 44639.7
19821 44105.3
19822 44105.3
19823 44105.3
19824 44105.3
19825 44105.3
19826 44105.3
19827 44105.3
19828 44105.3
19829 44105.3
19830 44105.3
19831 43531.1
19832 43531.1
19833 43531.1
19834 43531.1
19835 43531.1
19836 43531.1
19837 43531.1
19838 43531.1
19839 43531.1
19840 43531.1
19841 42992.9
19842 42992.9
19843 42992.9
19844 42992.9
19845 42992.9
19846 42992.9
19847 42992.9
19848 42992.9
19849 42992.9
19850 42992.9
19851 42477.3
19852 42477.3
19853 42477.3
19854 42477.3
19855 42477.3
19856 42477.3
19857 42477.3
19858 42477.3
19859 42477.3
19860 42477.3
19861 41778.2
19862 41778.2
19863 41778.2
19864 41778.2
19865 41778.2
19866 41778.2
19867 41778.2
19868 41778.2
19869 41778.2
19870 41778.2
19871 41067.8
19872 41067.8
19873 41067.8
19874 41067.8
19875 41067.8
19876 41067.8
19877 41067.8
19878 41067.8
19879 41067.8
19880 41067.8
19881 40473.5
19882 40473.5
19883 40473.5
19884 40473.5
19885 40473.5
19886 40473.5
19887 40473.5
19888 40473.5
19889 40473.5
19890 40473.5
19891 39869.8
19892 39869.8
19893 39869.8
19894 39869.8
19895 39869.8
19896 39869.8
19897 39869.8
19898 39869.8
19899 39869.8
19900 39869.8
19901 39353.4
19902 39353.4
19903 39353.4
19904 39353.4
19905 39353.4
19906 39353.4
19907 39353.4
19908 39353.4
19909 39353.4
19910 39353.4
19911 38918
19912 38918
19913 38918
19914 38918
19915 38918
19916 38918
19917 38918
19918 38918
19919 38918
19920 38918
19921 38526.5
19922 38526.5
19923 38526.5
19924 38526.5
19925 38526.5
19926 38526.5
19927 38526.5
19928 38526.5
19929 38526.5
19930 38526.5
19931 38215.8
19932 38215.8
19933 38215.8
19934 38215.8
19935 38215.8
19936 38215.8
19937 38215.8
19938 38215.8
19939 38215.8
19940 38215.8
19941 37910.2
19942 37910.2
19943 37910.2
19944 37910.2
19945 37910.2
19946 37910.2
19947 37910.2
19948 37910.2
19949 37910.2
19950 37910.2
19951 37584.5
19952 37584.5
19953 37584.5
19954 37584.5
19955 37584.5
19956 37584.5
19957 37584.5
19958 37584.5
19959 37584.5
19960 37584.5
19961 37232.5
19962 37232.5
19963 37232.5
19964 37232.5
19965 37232.5
19966 37232.5
19967 37232.5
19968 37232.5
19969 37232.5
19970 37232.5
19971 37070
19972 37070
19973 37070
19974 37070
19975 37070
19976 37070
19977 37070
19978 37070
19979 37070
19980 37070
19981 37132.2
19982 37132.2
19983 37132.2
19984 37132.2
19985 37132.2
19986 37132.2
19987 37132.2
19988 37132.2
19989 37132.2
19990 37132.2
19991 37074.6
19992 37074.6
19993 37074.6
19994 37074.6
19995 37074.6
19996 37074.6
19997 37074.6
19998 37074.6
19999 37074.6
20000 37074.6
20001 37064.1
20002 37064.1
20003 37064.1
20004 37064.1
20005 37064.1
20006 37064.1
20007 37064.1
20008 37064.1
20009 37064.1
20010 37064.1
20011 37220.8
20012 37220.8
20013 37220.8
20014 37220.8
20015 37220.8
20016 37220.8
20017 37220.8
20018 37220.8
20019 37220.8
20020 37220.8
20021 37349.4
20022 37349.4
20023 37349.4
20024 37349.4
20025 37349.4
20026 37349.4
20027 37349.4
20028 37349.4
20029 37349.4
20030 37349.4
20031 37594.9
20032 37594.9
20033 37594.9
20034 37594.9
20035 37594.9
20036 37594.9
20037 37594.9
20038 37594.9
20039 37594.9
20040 37594.9
20041 37861
20042 37861
20043 37861
20044 37861
20045 37861
20046 37861
20047 37861
20048 37861
20049 37861
20050 37861
20051 38193.6
20052 38193.6
20053 38193.6
20054 38193.6
20055 38193.6
20056 38193.6
20057 38193.6
20058 38193.6
20059 38193.6
20060 38193.6
20061 38637.1
20062 38637.1
20063 38637.1
20064 38637.1
20065 38637.1
20066 38637.1
20067 38637.1
20068 38637.1
20069 38637.1
20070 38637.1
20071 39045.1
20072 39045.1
20073 39045.1
20074 39045.1
20075 39045.1
20076 39045.1
20077 39045.1
20078 39045.1
20079 39045.1
20080 39045.1
20081 39425.1
20082 39425.1
20083 39425.1
20084 39425.1
20085 39425.1
20086 39425.1
20087 39425.1
20088 39425.1
20089 39425.1
20090 39425.1
20091 39854.3
20092 39854.3
20093 39854.3
20094 39854.3
20095 39854.3
20096 39854.3
20097 39854.3
20098 39854.3
20099 39854.3
20100 39854.3
20101 40330.9
20102 40330.9
20103 40330.9
20104 40330.9
20105 40330.9
20106 40330.9
20107 40330.9
20108 40330.9
20109 40330.9
20110 40330.9
20111 40872.6
20112 40872.6
20113 40872.6
20114 40872.6
20115 40872.6
20116 40872.6
20117 40872.6
20118 40872.6
20119 40872.6
20120 40872.6
20121 41543.4
20122 41543.4
20123 41543.4
20124 41543.4
20125 41543.4
20126 41543.4
20127 41543.4
20128 41543.4
20129 41543.4
20130 41543.4
20131 42218.9
20132 42218.9
20133 42218.9
20134 42218.9
20135 42218.9
20136 42218.9
20137 42218.9
20138 42218.9
20139 42218.9
20140 42218.9
20141 43057.7
20142 43057.7
20143 43057.7
20144 43057.7
20145 43057.7
20146 43057.7
20147 43057.7
20148 43057.7
20149 43057.7
20150 43057.7
20151 44028.9
20152 44028.9
20153 44028.9
20154 44028.9
20155 44028.9
20156 44028.9
20157 44028.9
20158 44028.9
20159 44028.9
20160 44028.9
20161 45122
20162 45122
20163 45122
20164 45122
20165 45122
20166 45122
20167 45122
20168 45122
20169 45122
20170 45122
20171 46227.7
20172 46227.7
20173 46227.7
20174 46227.7
20175 46227.7
20176 46227.7
20177 46227.7
20178 46227.7
20179 46227.7
20180 46227.7
20181 47238.8
20182 47238.8
20183 47238.8
20184 47238.8
20185 47238.8
20186 47238.8
20187 47238.8
20188 47238.8
20189 47238.8
20190 47238.8
20191 48683.7
20192 48683.7
20193 48683.7
20194 48683.7
20195 48683.7
20196 48683.7
20197 48683.7
20198 48683.7
20199 48683.7
20200 48683.7
20201 50357.7
20202 50357.7
20203 50357.7
20204 50357.7
20205 50357.7
20206 50357.7
20207 50357.7
20208 50357.7
20209 50357.7
20210 50357.7
20211 52140.7
20212 52140.7
20213 52140.7
20214 52140.7
20215 52140.7
20216 52140.7
20217 52140.7
20218 52140.7
20219 52140.7
20220 52140.7
20221 54060.9
20222 54060.9
20223 54060.9
20224 54060.9
20225 54060.9
20226 54060.9
20227 54060.9
20228 54060.9
20229 54060.9
20230 54060.9
20231 56096.9
20232 56096.9
20233 56096.9
20234 56096.9
20235 56096.9
20236 56096.9
20237 56096.9
20238 56096.9
20239 56096.9
20240 56096.9
20241 58634.1
20242 58634.1
20243 58634.1
20244 58634.1
20245 58634.1
20246 58634.1
20247 58634.1
20248 58634.1
20249 58634.1
20250 58634.1
20251 61259.3
20252 61259.3
20253 61259.3
20254 61259.3
20255 61259.3
20256 61259.3
20257 61259.3
20258 61259.3
20259 61259.3
20260 61259.3
20261 63992.8
20262 63992.8
20263 63992.8
20264 63992.8
20265 63992.8
20266 63992.8
20267 63992.8
20268 63992.8
20269 63992.8
20270 63992.8
20271 66829.8
20272 66829.8
20273 66829.8
20274 66829.8
20275 66829.8
20276 66829.8
20277 66829.8
20278 66829.8
20279 66829.8
20280 66829.8
20281 69814.2
20282 69814.2
20283 69814.2
20284 69814.2
20285 69814.2
20286 69814.2
20287 69814.2
20288 69814.2
20289 69814.2
20290 69814.2
20291 73006.8
20292 73006.8
20293 73006.8
20294 73006.8
20295 73006.8
20296 73006.8
20297 73006.8
20298 73006.8
20299 73006.8
20300 73006.8
20301 76288
20302 76288
20303 76288
20304 76288
20305 76288
20306 76288
20307 76288
20308 76288
20309 76288
20310 76288
20311 79845.3
20312 79845.3
20313 79845.3
20314 79845.3
20315 79845.3
20316 79845.3
20317 79845.3
20318 79845.3
20319 79845.3
20320 79845.3
20321 83393.1
20322 83393.1
20323 83393.1
20324 83393.1
20325 83393.1
20326 83393.1
20327 83393.1
20328 83393.1
20329 83393.1
20330 83393.1
20331 87098.8
20332 87098.8
20333 87098.8
20334 87098.8
20335 87098.8
20336 87098.8
20337 87098.8
20338 87098.8
20339 87098.8
20340 87098.8
20341 90838.4
20342 90838.4
20343 90838.4
20344 90838.4
20345 90838.4
20346 90838.4
20347 90838.4
20348 90838.4
20349 90838.4
20350 90838.4
20351 94705.1
20352 94705.1
20353 94705.1
20354 94705.1
20355 94705.1
20356 94705.1
20357 94705.1
20358 94705.1
20359 94705.1
20360 94705.1
20361 98756.4
20362 98756.4
20363 98756.4
20364 98756.4
20365 98756.4
20366 98756.4
20367 98756.4
20368 98756.4
20369 98756.4
20370 98756.4
20371 102664
20372 102664
20373 102664
20374 102664
20375 102664
20376 102664
20377 102664
20378 102664
20379 102664
20380 102664
20381 106708
20382 106708
20383 106708
20384 106708
20385 106708
20386 106708
20387 106708
20388 106708
20389 106708
20390 106708
20391 110305
20392 110305
20393 110305
20394 110305
20395 110305
20396 110305
20397 110305
20398 110305
20399 110305
20400 110305
20401 113693
20402 113693
20403 113693
20404 113693
20405 113693
20406 113693
20407 113693
20408 113693
20409 113693
20410 113693
20411 116996
20412 116996
20413 116996
20414 116996
20415 116996
20416 116996
20417 116996
20418 116996
20419 116996
20420 116996
20421 120365
20422 120365
20423 120365
20424 120365
20425 120365
20426 120365
20427 120365
20428 120365
20429 120365
20430 120365
20431 123616
20432 123616
20433 123616
20434 123616
20435 123616
20436 123616
20437 123616
20438 123616
20439 123616
20440 123616
20441 125945
20442 125945
20443 125945
20444 125945
20445 125945
20446 125945
20447 125945
20448 125945
20449 125945
20450 125945
20451 128132
20452 128132
20453 128132
20454 128132
20455 128132
20456 128132
20457 128132
20458 128132
20459 128132
20460 128132
20461 130128
20462 130128
20463 130128
20464 130128
20465 130128
20466 130128
20467 130128
20468 130128
20469 130128
20470 130128
20471 132217
20472 132217
20473 132217
20474 132217
20475 132217
20476 132217
20477 132217
20478 132217
20479 132217
20480 132217
20481 134223
20482 134223
20483 134223
20484 134223
20485 134223
20486 134223
20487 134223
20488 134223
20489 134223
20490 134223
20491 135943
20492 135943
20493 135943
20494 135943
20495 135943
20496 135943
20497 135943
20498 135943
20499 135943
20500 135943
20501 137280
20502 137280
20503 137280
20504 137280
20505 137280
20506 137280
20507 137280
20508 137280
20509 137280
20510 137280
20511 137817
20512 137817
20513 137817
20514 137817
20515 137817
20516 137817
20517 137817
20518 137817
20519 137817
20520 137817
20521 138133
20522 138133
20523 138133
20524 138133
20525 138133
20526 138133
20527 138133
20528 138133
20529 138133
20530 138133
20531 138125
20532 138125
20533 138125
20534 138125
20535 138125
20536 138125
20537 138125
20538 138125
20539 138125
20540 138125
20541 137599
20542 137599
20543 137599
20544 137599
20545 137599
20546 137599
20547 137599
20548 137599
20549 137599
20550 137599
20551 136803
20552 136803
20553 136803
20554 136803
20555 136803
20556 136803
20557 136803
20558 136803
20559 136803
20560 136803
20561 135781
20562 135781
20563 135781
20564 135781
20565 135781
20566 135781
20567 135781
20568 135781
20569 135781
20570 135781
20571 134993
20572 134993
20573 134993
20574 134993
20575 134993
20576 134993
20577 134993
20578 134993
20579 134993
20580 134993
20581 134084
20582 134084
20583 134084
20584 134084
20585 134084
20586 134084
20587 134084
20588 134084
20589 134084
20590 134084
20591 133188
20592 133188
20593 133188
20594 133188
20595 133188
20596 133188
20597 133188
20598 133188
20599 133188
20600 133188
20601 132373
20602 132373
20603 132373
20604 132373
20605 132373
20606 132373
20607 132373
20608 132373
20609 132373
20610 132373
20611 131308
20612 131308
20613 131308
20614 131308
20615 131308
20616 131308
20617 131308
20618 131308
20619 131308
20620 131308
20621 130046
20622 130046
20623 130046
20624 130046
20625 130046
20626 130046
20627 130046
20628 130046
20629 130046
20630 130046
20631 128946
20632 128946
20633 128946
20634 128946
20635 128946
20636 128946
20637 128946
20638 128946
20639 128946
20640 128946
20641 128398
20642 128398
20643 128398
20644 128398
20645 128398
20646 128398
20647 128398
20648 128398
20649 128398
20650 128398
20651 127860
20652 127860
20653 127860
20654 127860
20655 127860
20656 127860
20657 127860
20658 127860
20659 127860
20660 127860
20661 127419
20662 127419
20663 127419
20664 127419
20665 127419
20666 127419
20667 127419
20668 127419
20669 127419
20670 127419
20671 126649
20672 126649
20673 126649
20674 126649
20675 126649
20676 126649
20677 126649
20678 126649
20679 126649
20680 126649
20681 125739
20682 125739
20683 125739
20684 125739
20685 125739
20686 125739
20687 125739
20688 125739
20689 125739
20690 125739
20691 124904
20692 124904
20693 124904
20694 124904
20695 124904
20696 124904
20697 124904
20698 124904
20699 124904
20700 124904
20701 124456
20702 124456
20703 124456
20704 124456
20705 124456
20706 124456
20707 124456
20708 124456
20709 124456
20710 124456
20711 124830
20712 124830
20713 124830
20714 124830
20715 124830
20716 124830
20717 124830
20718 124830
20719 124830
20720 124830
20721 125426
20722 125426
20723 125426
20724 125426
20725 125426
20726 125426
20727 125426
20728 125426
20729 125426
20730 125426
20731 126519
20732 126519
20733 126519
20734 126519
20735 126519
20736 126519
20737 126519
20738 126519
20739 126519
20740 126519
20741 128046
20742 128046
20743 128046
20744 128046
20745 128046
20746 128046
20747 128046
20748 128046
20749 128046
20750 128046
20751 129429
20752 129429
20753 129429
20754 129429
20755 129429
20756 129429
20757 129429
20758 129429
20759 129429
20760 129429
20761 130393
20762 130393
20763 130393
20764 130393
20765 130393
20766 130393
20767 130393
20768 130393
20769 130393
20770 130393
20771 131049
20772 131049
20773 131049
20774 131049
20775 131049
20776 131049
20777 131049
20778 131049
20779 131049
20780 131049
20781 131730
20782 131730
20783 131730
20784 131730
20785 131730
20786 131730
20787 131730
20788 131730
20789 131730
20790 131730
20791 132754
20792 132754
20793 132754
20794 132754
20795 132754
20796 132754
20797 132754
20798 132754
20799 132754
20800 132754
20801 133512
20802 133512
20803 133512
20804 133512
20805 133512
20806 133512
20807 133512
20808 133512
20809 133512
20810 133512
20811 134533
20812 134533
20813 134533
20814 134533
20815 134533
20816 134533
20817 134533
20818 134533
20819 134533
20820 134533
20821 135565
20822 135565
20823 135565
20824 135565
20825 135565
20826 135565
20827 135565
20828 135565
20829 135565
20830 135565
20831 136113
20832 136113
20833 136113
20834 136113
20835 136113
20836 136113
20837 136113
20838 136113
20839 136113
20840 136113
20841 136469
20842 136469
20843 136469
20844 136469
20845 136469
20846 136469
20847 136469
20848 136469
20849 136469
20850 136469
20851 136801
20852 136801
20853 136801
20854 136801
20855 136801
20856 136801
20857 136801
20858 136801
20859 136801
20860 136801
20861 137031
20862 137031
20863 137031
20864 137031
20865 137031
20866 137031
20867 137031
20868 137031
20869 137031
20870 137031
20871 137346
20872 137346
20873 137346
20874 137346
20875 137346
20876 137346
20877 137346
20878 137346
20879 137346
20880 137346
20881 137549
20882 137549
20883 137549
20884 137549
20885 137549
20886 137549
20887 137549
20888 137549
20889 137549
20890 137549
20891 137562
20892 137562
20893 137562
20894 137562
20895 137562
20896 137562
20897 137562
20898 137562
20899 137562
20900 137562
20901 137293
20902 137293
20903 137293
20904 137293
20905 137293
20906 137293
20907 137293
20908 137293
20909 137293
20910 137293
20911 136408
20912 136408
20913 136408
20914 136408
20915 136408
20916 136408
20917 136408
20918 136408
20919 136408
20920 136408
20921 135159
20922 135159
20923 135159
20924 135159
20925 135159
20926 135159
20927 135159
20928 135159
20929 135159
20930 135159
20931 133256
20932 133256
20933 133256
20934 133256
20935 133256
20936 133256
20937 133256
20938 133256
20939 133256
20940 133256
20941 131093
20942 131093
20943 131093
20944 131093
20945 131093
20946 131093
20947 131093
20948 131093
20949 131093
20950 131093
20951 129125
20952 129125
20953 129125
20954 129125
20955 129125
20956 129125
20957 129125
20958 129125
20959 129125
20960 129125
20961 127579
20962 127579
20963 127579
20964 127579
20965 127579
20966 127579
20967 127579
20968 127579
20969 127579
20970 127579
20971 126039
20972 126039
20973 126039
20974 126039
20975 126039
20976 126039
20977 126039
20978 126039
20979 126039
20980 126039
20981 124151
20982 124151
20983 124151
20984 124151
20985 124151
20986 124151
20987 124151
20988 124151
20989 124151
20990 124151
20991 121655
20992 121655
20993 121655
20994 121655
20995 121655
20996 121655
20997 121655
20998 121655
20999 121655
21000 121655
21001 119295
21002 119295
21003 119295
21004 119295
21005 119295
21006 119295
21007 119295
21008 119295
21009 119295
21010 119295
21011 116724
21012 116724
21013 116724
21014 116724
21015 116724
21016 116724
21017 116724
21018 116724
21019 116724
21020 116724
21021 114102
21022 114102
21023 114102
21024 114102
21025 114102
21026 114102
21027 114102
21028 114102
21029 114102
21030 114102
21031 111686
21032 111686
21033 111686
21034 111686
21035 111686
21036 111686
21037 111686
21038 111686
21039 111686
21040 111686
21041 109291
21042 109291
21043 109291
21044 109291
21045 109291
21046 109291
21047 109291
21048 109291
21049 109291
21050 109291
21051 106727
21052 106727
21053 106727
21054 106727
21055 106727
21056 106727
21057 106727
21058 106727
21059 106727
21060 106727
21061 104046
21062 104046
21063 104046
21064 104046
21065 104046
21066 104046
21067 104046
21068 104046
21069 104046
21070 104046
21071 101383
21072 101383
21073 101383
21074 101383
21075 101383
21076 101383
21077 101383
21078 101383
21079 101383
21080 101383
21081 99007.5
21082 99007.5
21083 99007.5
21084 99007.5
21085 99007.5
21086 99007.5
21087 99007.5
21088 99007.5
21089 99007.5
21090 99007.5
21091 96750.5
21092 96750.5
21093 96750.5
21094 96750.5
21095 96750.5
21096 96750.5
21097 96750.5
21098 96750.5
21099 96750.5
21100 96750.5
21101 94581.1
21102 94581.1
21103 94581.1
21104 94581.1
21105 94581.1
21106 94581.1
21107 94581.1
21108 94581.1
21109 94581.1
21110 94581.1
21111 92658.8
21112 92658.8
21113 92658.8
21114 92658.8
21115 92658.8
21116 92658.8
21117 92658.8
21118 92658.8
21119 92658.8
21120 92658.8
21121 91050.3
21122 91050.3
21123 91050.3
21124 91050.3
21125 91050.3
21126 91050.3
21127 91050.3
21128 91050.3
21129 91050.3
21130 91050.3
21131 89789.8
21132 89789.8
21133 89789.8
21134 89789.8
21135 89789.8
21136 89789.8
21137 89789.8
21138 89789.8
21139 89789.8
21140 89789.8
21141 88651.9
21142 88651.9
21143 88651.9
21144 88651.9
21145 88651.9
21146 88651.9
21147 88651.9
21148 88651.9
21149 88651.9
21150 88651.9
21151 87462.1
21152 87462.1
21153 87462.1
21154 87462.1
21155 87462.1
21156 87462.1
21157 87462.1
21158 87462.1
21159 87462.1
21160 87462.1
21161 86395.4
21162 86395.4
21163 86395.4
21164 86395.4
21165 86395.4
21166 86395.4
21167 86395.4
21168 86395.4
21169 86395.4
21170 86395.4
21171 85621.2
21172 85621.2
21173 85621.2
21174 85621.2
21175 85621.2
21176 85621.2
21177 85621.2
21178 85621.2
21179 85621.2
21180 85621.2
21181 85300.3
21182 85300.3
21183 85300.3
21184 85300.3
21185 85300.3
21186 85300.3
21187 85300.3
21188 85300.3
21189 85300.3
21190 85300.3
21191 85401.7
21192 85401.7
21193 85401.7
21194 85401.7
21195 85401.7
21196 85401.7
21197 85401.7
21198 85401.7
21199 85401.7
21200 85401.7
21201 85528
21202 85528
21203 85528
21204 85528
21205 85528
21206 85528
21207 85528
21208 85528
21209 85528
21210 85528
21211 85871.6
21212 85871.6
21213 85871.6
21214 85871.6
21215 85871.6
21216 85871.6
21217 85871.6
21218 85871.6
21219 85871.6
21220 85871.6
21221 86360.7
21222 86360.7
21223 86360.7
21224 86360.7
21225 86360.7
21226 86360.7
21227 86360.7
21228 86360.7
21229 86360.7
21230 86360.7
21231 87340.1
21232 87340.1
21233 87340.1
21234 87340.1
21235 87340.1
21236 87340.1
21237 87340.1
21238 87340.1
21239 87340.1
21240 87340.1
21241 88657.3
21242 88657.3
21243 88657.3
21244 88657.3
21245 88657.3
21246 88657.3
21247 88657.3
21248 88657.3
21249 88657.3
21250 88657.3
21251 90403.3
21252 90403.3
21253 90403.3
21254 90403.3
21255 90403.3
21256 90403.3
21257 90403.3
21258 90403.3
21259 90403.3
21260 90403.3
21261 92432.4
21262 92432.4
21263 92432.4
21264 92432.4
21265 92432.4
21266 92432.4
21267 92432.4
21268 92432.4
21269 92432.4
21270 92432.4
21271 94466.7
21272 94466.7
21273 94466.7
21274 94466.7
21275 94466.7
21276 94466.7
21277 94466.7
21278 94466.7
21279 94466.7
21280 94466.7
21281 96479.3
21282 96479.3
21283 96479.3
21284 96479.3
21285 96479.3
21286 96479.3
21287 96479.3
21288 96479.3
21289 96479.3
21290 96479.3
21291 98698.7
21292 98698.7
21293 98698.7
21294 98698.7
21295 98698.7
21296 98698.7
21297 98698.7
21298 98698.7
21299 98698.7
21300 98698.7
21301 101189
21302 101189
21303 101189
21304 101189
21305 101189
21306 101189
21307 101189
21308 101189
21309 101189
21310 101189
21311 103776
21312 103776
21313 103776
21314 103776
21315 103776
21316 103776
21317 103776
21318 103776
21319 103776
21320 103776
21321 106554
21322 106554
21323 106554
21324 106554
21325 106554
21326 106554
21327 106554
21328 106554
21329 106554
21330 106554
21331 109544
21332 109544
21333 109544
21334 109544
21335 109544
21336 109544
21337 109544
21338 109544
21339 109544
21340 109544
21341 112669
21342 112669
21343 112669
21344 112669
21345 112669
21346 112669
21347 112669
21348 112669
21349 112669
21350 112669
21351 116005
21352 116005
21353 116005
21354 116005
21355 116005
21356 116005
21357 116005
21358 116005
21359 116005
21360 116005
21361 119093
21362 119093
21363 119093
21364 119093
21365 119093
21366 119093
21367 119093
21368 119093
21369 119093
21370 119093
21371 121996
21372 121996
21373 121996
21374 121996
21375 121996
21376 121996
21377 121996
21378 121996
21379 121996
21380 121996
21381 124793
21382 124793
21383 124793
21384 124793
21385 124793
21386 124793
21387 124793
21388 124793
21389 124793
21390 124793
21391 127692
21392 127692
21393 127692
21394 127692
21395 127692
21396 127692
21397 127692
21398 127692
21399 127692
21400 127692
21401 130900
21402 130900
21403 130900
21404 130900
21405 130900
21406 130900
21407 130900
21408 130900
21409 130900
21410 130900
21411 133925
21412 133925
21413 133925
21414 133925
21415 133925
21416 133925
21417 133925
21418 133925
21419 133925
21420 133925
21421 136701
21422 136701
21423 136701
21424 136701
21425 136701
21426 136701
21427 136701
21428 136701
21429 136701
21430 136701
21431 138803
21432 138803
21433 138803
21434 138803
21435 138803
21436 138803
21437 138803
21438 138803
21439 138803
21440 138803
21441 140328
21442 140328
21443 140328
21444 140328
21445 140328
21446 140328
21447 140328
21448 140328
21449 140328
21450 140328
21451 141429
21452 141429
21453 141429
21454 141429
21455 141429
21456 141429
21457 141429
21458 141429
21459 141429
21460 141429
21461 142492
21462 142492
21463 142492
21464 142492
21465 142492
21466 142492
21467 142492
21468 142492
21469 142492
21470 142492
21471 143741
21472 143741
21473 143741
21474 143741
21475 143741
21476 143741
21477 143741
21478 143741
21479 143741
21480 143741
21481 144611
21482 144611
21483 144611
21484 144611
21485 144611
21486 144611
21487 144611
21488 144611
21489 144611
21490 144611
21491 145095
21492 145095
21493 145095
21494 145095
21495 145095
21496 145095
21497 145095
21498 145095
21499 145095
21500 145095
21501 145099
21502 145099
21503 145099
21504 145099
21505 145099
21506 145099
21507 145099
21508 145099
21509 145099
21510 145099
21511 144881
21512 144881
21513 144881
21514 144881
21515 144881
21516 144881
21517 144881
21518 144881
21519 144881
21520 144881
21521 144231
21522 144231
21523 144231
21524 144231
21525 144231
21526 144231
21527 144231
21528 144231
21529 144231
21530 144231
21531 143157
21532 143157
21533 143157
21534 143157
21535 143157
21536 143157
21537 143157
21538 143157
21539 143157
21540 143157
21541 141824
21542 141824
21543 141824
21544 141824
21545 141824
21546 141824
21547 141824
21548 141824
21549 141824
21550 141824
21551 140167
21552 140167
21553 140167
21554 140167
21555 140167
21556 140167
21557 140167
21558 140167
21559 140167
21560 140167
21561 138437
21562 138437
21563 138437
21564 138437
21565 138437
21566 138437
21567 138437
21568 138437
21569 138437
21570 138437
21571 136678
21572 136678
21573 136678
21574 136678
21575 136678
21576 136678
21577 136678
21578 136678
21579 136678
21580 136678
21581 134816
21582 134816
21583 134816
21584 134816
21585 134816
21586 134816
21587 134816
21588 134816
21589 134816
21590 134816
21591 132855
21592 132855
21593 132855
21594 132855
21595 132855
21596 132855
21597 132855
21598 132855
21599 132855
21600 132855
21601 130405
21602 130405
21603 130405
21604 130405
21605 130405
21606 130405
21607 130405
21608 130405
21609 130405
21610 130405
21611 128012
21612 128012
21613 128012
21614 128012
21615 128012
21616 128012
21617 128012
21618 128012
21619 128012
21620 128012
21621 125770
21622 125770
21623 125770
21624 125770
21625 125770
21626 125770
21627 125770
21628 125770
21629 125770
21630 125770
21631 123825
21632 123825
21633 123825
21634 123825
21635 123825
21636 123825
21637 123825
21638 123825
21639 123825
21640 123825
21641 122211
21642 122211
21643 122211
21644 122211
21645 122211
21646 122211
21647 122211
21648 122211
21649 122211
21650 122211
21651 120807
21652 120807
21653 120807
21654 120807
21655 120807
21656 120807
21657 120807
21658 120807
21659 120807
21660 120807
21661 119177
21662 119177
21663 119177
21664 119177
21665 119177
21666 119177
21667 119177
21668 119177
21669 119177
21670 119177
21671 117272
21672 117272
21673 117272
21674 117272
21675 117272
21676 117272
21677 117272
21678 117272
21679 117272
21680 117272
21681 115719
21682 115719
21683 115719
21684 115719
21685 115719
21686 115719
21687 115719
21688 115719
21689 115719
21690 115719
21691 114618
21692 114618
21693 114618
21694 114618
21695 114618
21696 114618
21697 114618
21698 114618
21699 114618
21700 114618
21701 113904
21702 113904
21703 113904
21704 113904
21705 113904
21706 113904
21707 113904
21708 113904
21709 113904
21710 113904
21711 113263
21712 113263
21713 113263
21714 113263
21715 113263
21716 113263
21717 113263
21718 113263
21719 113263
21720 113263
21721 112693
21722 112693
21723 112693
21724 112693
21725 112693
21726 112693
21727 112693
21728 112693
21729 112693
21730 112693
21731 112428
21732 112428
21733 112428
21734 112428
21735 112428
21736 112428
21737 112428
21738 112428
21739 112428
21740 112428
21741 112456
21742 112456
21743 112456
21744 112456
21745 112456
21746 112456
21747 112456
21748 112456
21749 112456
21750 112456
21751 112651
21752 112651
21753 112651
21754 112651
21755 112651
21756 112651
21757 112651
21758 112651
21759 112651
21760 112651
21761 112845
21762 112845
21763 112845
21764 112845
21765 112845
21766 112845
21767 112845
21768 112845
21769 112845
21770 112845
21771 112943
21772 112943
21773 112943
21774 112943
21775 112943
21776 112943
21777 112943
21778 112943
21779 112943
21780 112943
21781 113028
21782 113028
21783 113028
21784 113028
21785 113028
21786 113028
21787 113028
21788 113028
21789 113028
21790 113028
21791 113074
21792 113074
21793 113074
21794 113074
21795 113074
21796 113074
21797 113074
21798 113074
21799 113074
21800 113074
21801 113517
21802 113517
21803 113517
21804 113517
21805 113517
21806 113517
21807 113517
21808 113517
21809 113517
21810 113517
21811 113996
21812 113996
21813 113996
21814 113996
21815 113996
21816 113996
21817 113996
21818 113996
21819 113996
21820 113996
21821 114486
21822 114486
21823 114486
21824 114486
21825 114486
21826 114486
21827 114486
21828 114486
21829 114486
21830 114486
21831 114832
21832 114832
21833 114832
21834 114832
21835 114832
21836 114832
21837 114832
21838 114832
21839 114832
21840 114832
21841 115042
21842 115042
21843 115042
21844 115042
21845 115042
21846 115042
21847 115042
21848 115042
21849 115042
21850 115042
21851 115236
21852 115236
21853 115236
21854 115236
21855 115236
21856 115236
21857 115236
21858 115236
21859 115236
21860 115236
21861 115585
21862 115585
21863 115585
21864 115585
21865 115585
21866 115585
21867 115585
21868 115585
21869 115585
21870 115585
21871 116093
21872 116093
21873 116093
21874 116093
21875 116093
21876 116093
21877 116093
21878 116093
21879 116093
21880 116093
21881 116714
21882 116714
21883 116714
21884 116714
21885 116714
21886 116714
21887 116714
21888 116714
21889 116714
21890 116714
21891 116953
21892 116953
21893 116953
21894 116953
21895 116953
21896 116953
21897 116953
21898 116953
21899 116953
21900 116953
21901 116958
21902 116958
21903 116958
21904 116958
21905 116958
21906 116958
21907 116958
21908 116958
21909 116958
21910 116958
21911 117019
21912 117019
21913 117019
21914 117019
21915 117019
21916 117019
21917 117019
21918 117019
21919 117019
21920 117019
21921 117125
21922 117125
21923 117125
21924 117125
21925 117125
21926 117125
21927 117125
21928 117125
21929 117125
21930 117125
21931 116879
21932 116879
21933 116879
21934 116879
21935 116879
21936 116879
21937 116879
21938 116879
21939 116879
21940 116879
21941 116449
21942 116449
21943 116449
21944 116449
21945 116449
21946 116449
21947 116449
21948 116449
21949 116449
21950 116449
21951 116139
21952 116139
21953 116139
21954 116139
21955 116139
21956 116139
21957 116139
21958 116139
21959 116139
21960 116139
21961 116048
21962 116048
21963 116048
21964 116048
21965 116048
21966 116048
21967 116048
21968 116048
21969 116048
21970 116048
21971 116282
21972 116282
21973 116282
21974 116282
21975 116282
21976 116282
21977 116282
21978 116282
21979 116282
21980 116282
21981 116484
21982 116484
21983 116484
21984 116484
21985 116484
21986 116484
21987 116484
21988 116484
21989 116484
21990 116484
21991 116505
21992 116505
21993 116505
21994 116505
21995 116505
21996 116505
21997 116505
21998 116505
21999 116505
22000 116505
22001 116180
22002 116180
22003 116180
22004 116180
22005 116180
22006 116180
22007 116180
22008 116180
22009 116180
22010 116180
22011 115844
22012 115844
22013 115844
22014 115844
22015 115844
22016 115844
22017 115844
22018 115844
22019 115844
22020 115844
22021 115522
22022 115522
22023 115522
22024 115522
22025 115522
22026 115522
22027 115522
22028 115522
22029 115522
22030 115522
22031 115389
22032 115389
22033 115389
22034 115389
22035 115389
22036 115389
22037 115389
22038 115389
22039 115389
22040 115389
22041 115452
22042 115452
22043 115452
22044 115452
22045 115452
22046 115452
22047 115452
22048 115452
22049 115452
22050 115452
22051 115683
22052 115683
22053 115683
22054 115683
22055 115683
22056 115683
22057 115683
22058 115683
22059 115683
22060 115683
22061 116085
22062 116085
22063 116085
22064 116085
22065 116085
22066 116085
22067 116085
22068 116085
22069 116085
22070 116085
22071 116341
22072 116341
22073 116341
22074 116341
22075 116341
22076 116341
22077 116341
22078 116341
22079 116341
22080 116341
22081 116289
22082 116289
22083 116289
22084 116289
22085 116289
22086 116289
22087 116289
22088 116289
22089 116289
22090 116289
22091 116276
22092 116276
22093 116276
22094 116276
22095 116276
22096 116276
22097 116276
22098 116276
22099 116276
22100 116276
22101 116228
22102 116228
22103 116228
22104 116228
22105 116228
22106 116228
22107 116228
22108 116228
22109 116228
22110 116228
22111 116021
22112 116021
22113 116021
22114 116021
22115 116021
22116 116021
22117 116021
22118 116021
22119 116021
22120 116021
22121 115783
22122 115783
22123 115783
22124 115783
22125 115783
22126 115783
22127 115783
22128 115783
22129 115783
22130 115783
22131 115787
22132 115787
22133 115787
22134 115787
22135 115787
22136 115787
22137 115787
22138 115787
22139 115787
22140 115787
22141 115704
22142 115704
22143 115704
22144 115704
22145 115704
22146 115704
22147 115704
22148 115704
22149 115704
22150 115704
22151 115278
22152 115278
22153 115278
22154 115278
22155 115278
22156 115278
22157 115278
22158 115278
22159 115278
22160 115278
22161 114712
22162 114712
22163 114712
22164 114712
22165 114712
22166 114712
22167 114712
22168 114712
22169 114712
22170 114712
22171 113733
22172 113733
22173 113733
22174 113733
22175 113733
22176 113733
22177 113733
22178 113733
22179 113733
22180 113733
22181 112790
22182 112790
22183 112790
22184 112790
22185 112790
22186 112790
22187 112790
22188 112790
22189 112790
22190 112790
22191 112012
22192 112012
22193 112012
22194 112012
22195 112012
22196 112012
22197 112012
22198 112012
22199 112012
22200 112012
22201 111382
22202 111382
22203 111382
22204 111382
22205 111382
22206 111382
22207 111382
22208 111382
22209 111382
22210 111382
22211 110796
22212 110796
22213 110796
22214 110796
22215 110796
22216 110796
22217 110796
22218 110796
22219 110796
22220 110796
22221 109978
22222 109978
22223 109978
22224 109978
22225 109978
22226 109978
22227 109978
22228 109978
22229 109978
22230 109978
22231 108883
22232 108883
22233 108883
22234 108883
22235 108883
22236 108883
22237 108883
22238 108883
22239 108883
22240 108883
22241 107614
22242 107614
22243 107614
22244 107614
22245 107614
22246 107614
22247 107614
22248 107614
22249 107614
22250 107614
22251 106012
22252 106012
22253 106012
22254 106012
22255 106012
22256 106012
22257 106012
22258 106012
22259 106012
22260 106012
22261 104278
22262 104278
22263 104278
22264 104278
22265 104278
22266 104278
22267 104278
22268 104278
22269 104278
22270 104278
22271 102802
22272 102802
22273 102802
22274 102802
22275 102802
22276 102802
22277 102802
22278 102802
22279 102802
22280 102802
22281 101530
22282 101530
22283 101530
22284 101530
22285 101530
22286 101530
22287 101530
22288 101530
22289 101530
22290 101530
22291 100505
22292 100505
22293 100505
22294 100505
22295 100505
22296 100505
22297 100505
22298 100505
22299 100505
22300 100505
22301 99895.4
22302 99895.4
22303 99895.4
22304 99895.4
22305 99895.4
22306 99895.4
22307 99895.4
22308 99895.4
22309 99895.4
22310 99895.4
22311 99601.9
22312 99601.9
22313 99601.9
22314 99601.9
22315 99601.9
22316 99601.9
22317 99601.9
22318 99601.9
22319 99601.9
22320 99601.9
22321 99674.5
22322 99674.5
22323 99674.5
22324 99674.5
22325 99674.5
22326 99674.5
22327 99674.5
22328 99674.5
22329 99674.5
22330 99674.5
22331 99860.4
22332 99860.4
22333 99860.4
22334 99860.4
22335 99860.4
22336 99860.4
22337 99860.4
22338 99860.4
22339 99860.4
22340 99860.4
22341 100418
22342 100418
22343 100418
22344 100418
22345 100418
22346 100418
22347 100418
22348 100418
22349 100418
22350 100418
22351 101215
22352 101215
22353 101215
22354 101215
22355 101215
22356 101215
22357 101215
22358 101215
22359 101215
22360 101215
22361 102222
22362 102222
22363 102222
22364 102222
22365 102222
22366 102222
22367 102222
22368 102222
22369 102222
22370 102222
22371 104012
22372 104012
22373 104012
22374 104012
22375 104012
22376 104012
22377 104012
22378 104012
22379 104012
22380 104012
22381 106023
22382 106023
22383 106023
22384 106023
22385 106023
22386 106023
22387 106023
22388 106023
22389 106023
22390 106023
22391 108070
22392 108070
22393 108070
22394 108070
22395 108070
22396 108070
22397 108070
22398 108070
22399 108070
22400 108070
22401 110243
22402 110243
22403 110243
22404 110243
22405 110243
22406 110243
22407 110243
22408 110243
22409 110243
22410 110243
22411 112237
22412 112237
22413 112237
22414 112237
22415 112237
22416 112237
22417 112237
22418 112237
22419 112237
22420 112237
22421 114590
22422 114590
22423 114590
22424 114590
22425 114590
22426 114590
22427 114590
22428 114590
22429 114590
22430 114590
22431 117368
22432 117368
22433 117368
22434 117368
22435 117368
22436 117368
22437 117368
22438 117368
22439 117368
22440 117368
22441 120457
22442 120457
22443 120457
22444 120457
22445 120457
22446 120457
22447 120457
22448 120457
22449 120457
22450 120457
22451 123817
22452 123817
22453 123817
22454 123817
22455 123817
22456 123817
22457 123817
22458 123817
22459 123817
22460 123817
22461 126947
22462 126947
22463 126947
22464 126947
22465 126947
22466 126947
22467 126947
22468 126947
22469 126947
22470 126947
22471 129918
22472 129918
22473 129918
22474 129918
22475 129918
22476 129918
22477 129918
22478 129918
22479 129918
22480 129918
22481 132965
22482 132965
22483 132965
22484 132965
22485 132965
22486 132965
22487 132965
22488 132965
22489 132965
22490 132965
22491 135898
22492 135898
22493 135898
22494 135898
22495 135898
22496 135898
22497 135898
22498 135898
22499 135898
22500 135898
22501 138369
22502 138369
22503 138369
22504 138369
22505 138369
22506 138369
22507 138369
22508 138369
22509 138369
22510 138369
22511 140611
22512 140611
22513 140611
22514 140611
22515 140611
22516 140611
22517 140611
22518 140611
22519 140611
22520 140611
22521 142385
22522 142385
22523 142385
22524 142385
22525 142385
22526 142385
22527 142385
22528 142385
22529 142385
22530 142385
22531 144017
22532 144017
22533 144017
22534 144017
22535 144017
22536 144017
22537 144017
22538 144017
22539 144017
22540 144017
22541 145253
22542 145253
22543 145253
22544 145253
22545 145253
22546 145253
22547 145253
22548 145253
22549 145253
22550 145253
22551 146544
22552 146544
22553 146544
22554 146544
22555 146544
22556 146544
22557 146544
22558 146544
22559 146544
22560 146544
22561 147719
22562 147719
22563 147719
22564 147719
22565 147719
22566 147719
22567 147719
22568 147719
22569 147719
22570 147719
22571 147942
22572 147942
22573 147942
22574 147942
22575 147942
22576 147942
22577 147942
22578 147942
22579 147942
22580 147942
22581 147903
22582 147903
22583 147903
22584 147903
22585 147903
22586 147903
22587 147903
22588 147903
22589 147903
22590 147903
22591 147976
22592 147976
22593 147976
22594 147976
22595 147976
22596 147976
22597 147976
22598 147976
22599 147976
22600 147976
22601 147907
22602 147907
22603 147907
22604 147907
22605 147907
22606 147907
22607 147907
22608 147907
22609 147907
22610 147907
22611 147964
22612 147964
22613 147964
22614 147964
22615 147964
22616 147964
22617 147964
22618 147964
22619 147964
22620 147964
22621 147926
22622 147926
22623 147926
22624 147926
22625 147926
22626 147926
22627 147926
22628 147926
22629 147926
22630 147926
22631 147722
22632 147722
22633 147722
22634 147722
22635 147722
22636 147722
22637 147722
22638 147722
22639 147722
22640 147722
22641 147282
22642 147282
22643 147282
22644 147282
22645 147282
22646 147282
22647 147282
22648 147282
22649 147282
22650 147282
22651 146625
22652 146625
22653 146625
22654 146625
22655 146625
22656 146625
22657 146625
22658 146625
22659 146625
22660 146625
22661 146123
22662 146123
22663 146123
22664 146123
22665 146123
22666 146123
22667 146123
22668 146123
22669 146123
22670 146123
22671 145599
22672 145599
22673 145599
22674 145599
22675 145599
22676 145599
22677 145599
22678 145599
22679 145599
22680 145599
22681 144881
22682 144881
22683 144881
22684 144881
22685 144881
22686 144881
22687 144881
22688 144881
22689 144881
22690 144881
22691 144153
22692 144153
22693 144153
22694 144153
22695 144153
22696 144153
22697 144153
22698 144153
22699 144153
22700 144153
22701 143767
22702 143767
22703 143767
22704 143767
22705 143767
22706 143767
22707 143767
22708 143767
22709 143767
22710 143767
22711 143484
22712 143484
22713 143484
22714 143484
22715 143484
22716 143484
22717 143484
22718 143484
22719 143484
22720 143484
22721 143355
22722 143355
22723 143355
22724 143355
22725 143355
22726 143355
22727 143355
22728 143355
22729 143355
22730 143355
22731 143268
22732 143268
22733 143268
22734 143268
22735 143268
22736 143268
22737 143268
22738 143268
22739 143268
22740 143268
22741 143456
22742 143456
22743 143456
22744 143456
22745 143456
22746 143456
22747 143456
22748 143456
22749 143456
22750 143456
22751 143558
22752 143558
22753 143558
22754 143558
22755 143558
22756 143558
22757 143558
22758 143558
22759 143558
22760 143558
22761 143455
22762 143455
22763 143455
22764 143455
22765 143455
22766 143455
22767 143455
22768 143455
22769 143455
22770 143455
22771 143901
22772 143901
22773 143901
22774 143901
22775 143901
22776 143901
22777 143901
22778 143901
22779 143901
22780 143901
22781 144555
22782 144555
22783 144555
22784 144555
22785 144555
22786 144555
22787 144555
22788 144555
22789 144555
22790 144555
22791 144878
22792 144878
22793 144878
22794 144878
22795 144878
22796 144878
22797 144878
22798 144878
22799 144878
22800 144878
22801 145021
22802 145021
22803 145021
22804 145021
22805 145021
22806 145021
22807 145021
22808 145021
22809 145021
22810 145021
22811 145172
22812 145172
22813 145172
22814 145172
22815 145172
22816 145172
22817 145172
22818 145172
22819 145172
22820 145172
22821 145407
22822 145407
22823 145407
22824 145407
22825 145407
22826 145407
22827 145407
22828 145407
22829 145407
22830 145407
22831 145426
22832 145426
22833 145426
22834 145426
22835 145426
22836 145426
22837 145426
22838 145426
22839 145426
22840 145426
22841 145342
22842 145342
22843 145342
22844 145342
22845 145342
22846 145342
22847 145342
22848 145342
22849 145342
22850 145342
22851 145509
22852 145509
22853 145509
22854 145509
22855 145509
22856 145509
22857 145509
22858 145509
22859 145509
22860 145509
22861 145655
22862 145655
22863 145655
22864 145655
22865 145655
22866 145655
22867 145655
22868 145655
22869 145655
22870 145655
22871 145751
22872 145751
22873 145751
22874 145751
22875 145751
22876 145751
22877 145751
22878 145751
22879 145751
22880 145751
22881 145652
22882 145652
22883 145652
22884 145652
22885 145652
22886 145652
22887 145652
22888 145652
22889 145652
22890 145652
22891 145384
22892 145384
22893 145384
22894 145384
22895 145384
22896 145384
22897 145384
22898 145384
22899 145384
22900 145384
22901 144723
22902 144723
22903 144723
22904 144723
22905 144723
22906 144723
22907 144723
22908 144723
22909 144723
22910 144723
22911 143886
22912 143886
22913 143886
22914 143886
22915 143886
22916 143886
22917 143886
22918 143886
22919 143886
22920 143886
22921 143058
22922 143058
22923 143058
22924 143058
22925 143058
22926 143058
22927 143058
22928 143058
22929 143058
22930 143058
22931 142106
22932 142106
22933 142106
22934 142106
22935 142106
22936 142106
22937 142106
22938 142106
22939 142106
22940 142106
22941 140938
22942 140938
22943 140938
22944 140938
22945 140938
22946 140938
22947 140938
22948 140938
22949 140938
22950 140938
22951 139902
22952 139902
22953 139902
22954 139902
22955 139902
22956 139902
22957 139902
22958 139902
22959 139902
22960 139902
22961 138974
22962 138974
22963 138974
22964 138974
22965 138974
22966 138974
22967 138974
22968 138974
22969 138974
22970 138974
22971 137577
22972 137577
22973 137577
22974 137577
22975 137577
22976 137577
22977 137577
22978 137577
22979 137577
22980 137577
22981 136059
22982 136059
22983 136059
22984 136059
22985 136059
22986 136059
22987 136059
22988 136059
22989 136059
22990 136059
22991 134807
22992 134807
22993 134807
22994 134807
22995 134807
22996 134807
22997 134807
22998 134807
22999 134807
23000 134807
23001 133646
23002 133646
23003 133646
23004 133646
23005 133646
23006 133646
23007 133646
23008 133646
23009 133646
23010 133646
23011 132379
23012 132379
23013 132379
23014 132379
23015 132379
23016 132379
23017 132379
23018 132379
23019 132379
23020 132379
23021 130749
23022 130749
23023 130749
23024 130749
23025 130749
23026 130749
23027 130749
23028 130749
23029 130749
23030 130749
23031 129275
23032 129275
23033 129275
23034 129275
23035 129275
23036 129275
23037 129275
23038 129275
23039 129275
23040 129275
23041 127774
23042 127774
23043 127774
23044 127774
23045 127774
23046 127774
23047 127774
23048 127774
23049 127774
23050 127774
23051 125984
23052 125984
23053 125984
23054 125984
23055 125984
23056 125984
23057 125984
23058 125984
23059 125984
23060 125984
23061 124357
23062 124357
23063 124357
23064 124357
23065 124357
23066 124357
23067 124357
23068 124357
23069 124357
23070 124357
23071 122833
23072 122833
23073 122833
23074 122833
23075 122833
23076 122833
23077 122833
23078 122833
23079 122833
23080 122833
23081 121609
23082 121609
23083 121609
23084 121609
23085 121609
23086 121609
23087 121609
23088 121609
23089 121609
23090 121609
23091 120555
23092 120555
23093 120555
23094 120555
23095 120555
23096 120555
23097 120555
23098 120555
23099 120555
23100 120555
23101 119613
23102 119613
23103 119613
23104 119613
23105 119613
23106 119613
23107 119613
23108 119613
23109 119613
23110 119613
23111 118721
23112 118721
23113 118721
23114 118721
23115 118721
23116 118721
23117 118721
23118 118721
23119 118721
23120 118721
23121 117679
23122 117679
23123 117679
23124 117679
23125 117679
23126 117679
23127 117679
23128 117679
23129 117679
23130 117679
23131 116696
23132 116696
23133 116696
23134 116696
23135 116696
23136 116696
23137 116696
23138 116696
23139 116696
23140 116696
23141 115761
23142 115761
23143 115761
23144 115761
23145 115761
23146 115761
23147 115761
23148 115761
23149 115761
23150 115761
23151 114627
23152 114627
23153 114627
23154 114627
23155 114627
23156 114627
23157 114627
23158 114627
23159 114627
23160 114627
23161 113650
23162 113650
23163 113650
23164 113650
23165 113650
23166 113650
23167 113650
23168 113650
23169 113650
23170 113650
23171 113037
23172 113037
23173 113037
23174 113037
23175 113037
23176 113037
23177 113037
23178 113037
23179 113037
23180 113037
23181 112325
23182 112325
23183 112325
23184 112325
23185 112325
23186 112325
23187 112325
23188 112325
23189 112325
23190 112325
23191 111274
23192 111274
23193 111274
23194 111274
23195 111274
23196 111274
23197 111274
23198 111274
23199 111274
23200 111274
23201 110464
23202 110464
23203 110464
23204 110464
23205 110464
23206 110464
23207 110464
23208 110464
23209 110464
23210 110464
23211 109725
23212 109725
23213 109725
23214 109725
23215 109725
23216 109725
23217 109725
23218 109725
23219 109725
23220 109725
23221 109347
23222 109347
23223 109347
23224 109347
23225 109347
23226 109347
23227 109347
23228 109347
23229 109347
23230 109347
23231 109000
23232 109000
23233 109000
23234 109000
23235 109000
23236 109000
23237 109000
23238 109000
23239 109000
23240 109000
23241 108839
23242 108839
23243 108839
23244 108839
23245 108839
23246 108839
23247 108839
23248 108839
23249 108839
23250 108839
23251 108906
23252 108906
23253 108906
23254 108906
23255 108906
23256 108906
23257 108906
23258 108906
23259 108906
23260 108906
23261 108868
23262 108868
23263 108868
23264 108868
23265 108868
23266 108868
23267 108868
23268 108868
23269 108868
23270 108868
23271 108893
23272 108893
23273 108893
23274 108893
23275 108893
23276 108893
23277 108893
23278 108893
23279 108893
23280 108893
23281 108864
23282 108864
23283 108864
23284 108864
23285 108864
23286 108864
23287 108864
23288 108864
23289 108864
23290 108864
23291 108832
23292 108832
23293 108832
23294 108832
23295 108832
23296 108832
23297 108832
23298 108832
23299 108832
23300 108832
23301 109122
23302 109122
23303 109122
23304 109122
23305 109122
23306 109122
23307 109122
23308 109122
23309 109122
23310 109122
23311 109643
23312 109643
23313 109643
23314 109643
23315 109643
23316 109643
23317 109643
23318 109643
23319 109643
23320 109643
23321 110526
23322 110526
23323 110526
23324 110526
23325 110526
23326 110526
23327 110526
23328 110526
23329 110526
23330 110526
23331 111703
23332 111703
23333 111703
23334 111703
23335 111703
23336 111703
23337 111703
23338 111703
23339 111703
23340 111703
23341 113161
23342 113161
23343 113161
23344 113161
23345 113161
23346 113161
23347 113161
23348 113161
23349 113161
23350 113161
23351 114653
23352 114653
23353 114653
23354 114653
23355 114653
23356 114653
23357 114653
23358 114653
23359 114653
23360 114653
23361 116095
23362 116095
23363 116095
23364 116095
23365 116095
23366 116095
23367 116095
23368 116095
23369 116095
23370 116095
23371 117387
23372 117387
23373 117387
23374 117387
23375 117387
23376 117387
23377 117387
23378 117387
23379 117387
23380 117387
23381 118870
23382 118870
23383 118870
23384 118870
23385 118870
23386 118870
23387 118870
23388 118870
23389 118870
23390 118870
23391 120869
23392 120869
23393 120869
23394 120869
23395 120869
23396 120869
23397 120869
23398 120869
23399 120869
23400 120869
23401 122827
23402 122827
23403 122827
23404 122827
23405 122827
23406 122827
23407 122827
23408 122827
23409 122827
23410 122827
23411 125093
23412 125093
23413 125093
23414 125093
23415 125093
23416 125093
23417 125093
23418 125093
23419 125093
23420 125093
23421 127194
23422 127194
23423 127194
23424 127194
23425 127194
23426 127194
23427 127194
23428 127194
23429 127194
23430 127194
23431 129336
23432 129336
23433 129336
23434 129336
23435 129336
23436 129336
23437 129336
23438 129336
23439 129336
23440 129336
23441 131398
23442 131398
23443 131398
23444 131398
23445 131398
23446 131398
23447 131398
23448 131398
23449 131398
23450 131398
23451 133147
23452 133147
23453 133147
23454 133147
23455 133147
23456 133147
23457 133147
23458 133147
23459 133147
23460 133147
23461 134868
23462 134868
23463 134868
23464 134868
23465 134868
23466 134868
23467 134868
23468 134868
23469 134868
23470 134868
23471 136599
23472 136599
23473 136599
23474 136599
23475 136599
23476 136599
23477 136599
23478 136599
23479 136599
23480 136599
23481 138739
23482 138739
23483 138739
23484 138739
23485 138739
23486 138739
23487 138739
23488 138739
23489 138739
23490 138739
23491 141243
23492 141243
23493 141243
23494 141243
23495 141243
23496 141243
23497 141243
23498 141243
23499 141243
23500 141243
23501 143478
23502 143478
23503 143478
23504 143478
23505 143478
23506 143478
23507 143478
23508 143478
23509 143478
23510 143478
23511 145360
23512 145360
23513 145360
23514 145360
23515 145360
23516 145360
23517 145360
23518 145360
23519 145360
23520 145360
23521 147010
23522 147010
23523 147010
23524 147010
23525 147010
23526 147010
23527 147010
23528 147010
23529 147010
23530 147010
23531 148084
23532 148084
23533 148084
23534 148084
23535 148084
23536 148084
23537 148084
23538 148084
23539 148084
23540 148084
23541 148734
23542 148734
23543 148734
23544 148734
23545 148734
23546 148734
23547 148734
23548 148734
23549 148734
23550 148734
23551 149529
23552 149529
23553 149529
23554 149529
23555 149529
23556 149529
23557 149529
23558 149529
23559 149529
23560 149529
23561 150494
23562 150494
23563 150494
23564 150494
23565 150494
23566 150494
23567 150494
23568 150494
23569 150494
23570 150494
23571 152207
23572 152207
23573 152207
23574 152207
23575 152207
23576 152207
23577 152207
23578 152207
23579 152207
23580 152207
23581 153887
23582 153887
23583 153887
23584 153887
23585 153887
23586 153887
23587 153887
23588 153887
23589 153887
23590 153887
23591 155183
23592 155183
23593 155183
23594 155183
23595 155183
23596 155183
23597 155183
23598 155183
23599 155183
23600 155183
23601 156257
23602 156257
23603 156257
23604 156257
23605 156257
23606 156257
23607 156257
23608 156257
23609 156257
23610 156257
23611 156838
23612 156838
23613 156838
23614 156838
23615 156838
23616 156838
23617 156838
23618 156838
23619 156838
23620 156838
23621 157351
23622 157351
23623 157351
23624 157351
23625 157351
23626 157351
23627 157351
23628 157351
23629 157351
23630 157351
23631 157729
23632 157729
23633 157729
23634 157729
23635 157729
23636 157729
23637 157729
23638 157729
23639 157729
23640 157729
23641 158415
23642 158415
23643 158415
23644 158415
23645 158415
23646 158415
23647 158415
23648 158415
23649 158415
23650 158415
23651 159591
23652 159591
23653 159591
23654 159591
23655 159591
23656 159591
23657 159591
23658 159591
23659 159591
23660 159591
23661 161179
23662 161179
23663 161179
23664 161179
23665 161179
23666 161179
23667 161179
23668 161179
23669 161179
23670 161179
23671 162624
23672 162624
23673 162624
23674 162624
23675 162624
23676 162624
23677 162624
23678 162624
23679 162624
23680 162624
23681 163271
23682 163271
23683 163271
23684 163271
23685 163271
23686 163271
23687 163271
23688 163271
23689 163271
23690 163271
23691 163227
23692 163227
23693 163227
23694 163227
23695 163227
23696 163227
23697 163227
23698 163227
23699 163227
23700 163227
23701 163062
23702 163062
23703 163062
23704 163062
23705 163062
23706 163062
23707 163062
23708 163062
23709 163062
23710 163062
23711 163188
23712 163188
23713 163188
23714 163188
23715 163188
23716 163188
23717 163188
23718 163188
23719 163188
23720 163188
23721 163060
23722 163060
23723 163060
23724 163060
23725 163060
23726 163060
23727 163060
23728 163060
23729 163060
23730 163060
23731 163257
23732 163257
23733 163257
23734 163257
23735 163257
23736 163257
23737 163257
23738 163257
23739 163257
23740 163257
23741 163756
23742 163756
23743 163756
23744 163756
23745 163756
23746 163756
23747 163756
23748 163756
23749 163756
23750 163756
23751 164300
23752 164300
23753 164300
23754 164300
23755 164300
23756 164300
23757 164300
23758 164300
23759 164300
23760 164300
23761 164253
23762 164253
23763 164253
23764 164253
23765 164253
23766 164253
23767 164253
23768 164253
23769 164253
23770 164253
23771 163051
23772 163051
23773 163051
23774 163051
23775 163051
23776 163051
23777 163051
23778 163051
23779 163051
23780 163051
23781 161709
23782 161709
23783 161709
23784 161709
23785 161709
23786 161709
23787 161709
23788 161709
23789 161709
23790 161709
23791 160454
23792 160454
23793 160454
23794 160454
23795 160454
23796 160454
23797 160454
23798 160454
23799 160454
23800 160454
23801 159594
23802 159594
23803 159594
23804 159594
23805 159594
23806 159594
23807 159594
23808 159594
23809 159594
23810 159594
23811 159343
23812 159343
23813 159343
23814 159343
23815 159343
23816 159343
23817 159343
23818 159343
23819 159343
23820 159343
23821 159330
23822 159330
23823 159330
23824 159330
23825 159330
23826 159330
23827 159330
23828 159330
23829 159330
23830 159330
23831 159358
23832 159358
23833 159358
23834 159358
23835 159358
23836 159358
23837 159358
23838 159358
23839 159358
23840 159358
23841 158707
23842 158707
23843 158707
23844 158707
23845 158707
23846 158707
23847 158707
23848 158707
23849 158707
23850 158707
23851 157442
23852 157442
23853 157442
23854 157442
23855 157442
23856 157442
23857 157442
23858 157442
23859 157442
23860 157442
23861 155325
23862 155325
23863 155325
23864 155325
23865 155325
23866 155325
23867 155325
23868 155325
23869 155325
23870 155325
23871 153264
23872 153264
23873 153264
23874 153264
23875 153264
23876 153264
23877 153264
23878 153264
23879 153264
23880 153264
23881 151648
23882 151648
23883 151648
23884 151648
23885 151648
23886 151648
23887 151648
23888 151648
23889 151648
23890 151648
23891 151075
23892 151075
23893 151075
23894 151075
23895 151075
23896 151075
23897 151075
23898 151075
23899 151075
23900 151075
23901 151141
23902 151141
23903 151141
23904 151141
23905 151141
23906 151141
23907 151141
23908 151141
23909 151141
23910 151141
23911 151396
23912 151396
23913 151396
23914 151396
23915 151396
23916 151396
23917 151396
23918 151396
23919 151396
23920 151396
23921 152218
23922 152218
23923 152218
23924 152218
23925 152218
23926 152218
23927 152218
23928 152218
23929 152218
23930 152218
23931 153033
23932 153033
23933 153033
23934 153033
23935 153033
23936 153033
23937 153033
23938 153033
23939 153033
23940 153033
23941 153724
23942 153724
23943 153724
23944 153724
23945 153724
23946 153724
23947 153724
23948 153724
23949 153724
23950 153724
23951 154081
23952 154081
23953 154081
23954 154081
23955 154081
23956 154081
23957 154081
23958 154081
23959 154081
23960 154081
23961 154818
23962 154818
23963 154818
23964 154818
23965 154818
23966 154818
23967 154818
23968 154818
23969 154818
23970 154818
23971 156054
23972 156054
23973 156054
23974 156054
23975 156054
23976 156054
23977 156054
23978 156054
23979 156054
23980 156054
23981 157216
23982 157216
23983 157216
23984 157216
23985 157216
23986 157216
23987 157216
23988 157216
23989 157216
23990 157216
23991 158372
23992 158372
23993 158372
23994 158372
23995 158372
23996 158372
23997 158372
23998 158372
23999 158372
24000 158372
24001 159190
24002 159190
24003 159190
24004 159190
24005 159190
24006 159190
24007 159190
24008 159190
24009 159190
24010 159190
24011 159498
24012 159498
24013 159498
24014 159498
24015 159498
24016 159498
24017 159498
24018 159498
24019 159498
24020 159498
24021 159779
24022 159779
24023 159779
24024 159779
24025 159779
24026 159779
24027 159779
24028 159779
24029 159779
24030 159779
24031 160099
24032 160099
24033 160099
24034 160099
24035 160099
24036 160099
24037 160099
24038 160099
24039 160099
24040 160099
24041 160911
24042 160911
24043 160911
24044 160911
24045 160911
24046 160911
24047 160911
24048 160911
24049 160911
24050 160911
24051 162205
24052 162205
24053 162205
24054 162205
24055 162205
24056 162205
24057 162205
24058 162205
24059 162205
24060 162205
24061 163872
24062 163872
24063 163872
24064 163872
24065 163872
24066 163872
24067 163872
24068 163872
24069 163872
24070 163872
24071 165420
24072 165420
24073 165420
24074 165420
24075 165420
24076 165420
24077 165420
24078 165420
24079 165420
24080 165420
24081 166831
24082 166831
24083 166831
24084 166831
24085 166831
24086 166831
24087 166831
24088 166831
24089 166831
24090 166831
24091 166705
24092 166705
24093 166705
24094 166705
24095 166705
24096 166705
24097 166705
24098 166705
24099 166705
24100 166705
24101 165714
24102 165714
24103 165714
24104 165714
24105 165714
24106 165714
24107 165714
24108 165714
24109 165714
24110 165714
24111 164077
24112 164077
24113 164077
24114 164077
24115 164077
24116 164077
24117 164077
24118 164077
24119 164077
24120 164077
24121 162001
24122 162001
24123 162001
24124 162001
24125 162001
24126 162001
24127 162001
24128 162001
24129 162001
24130 162001
24131 159863
24132 159863
24133 159863
24134 159863
24135 159863
24136 159863
24137 159863
24138 159863
24139 159863
24140 159863
24141 157468
24142 157468
24143 157468
24144 157468
24145 157468
24146 157468
24147 157468
24148 157468
24149 157468
24150 157468
24151 155109
24152 155109
24153 155109
24154 155109
24155 155109
24156 155109
24157 155109
24158 155109
24159 155109
24160 155109
24161 152806
24162 152806
24163 152806
24164 152806
24165 152806
24166 152806
24167 152806
24168 152806
24169 152806
24170 152806
24171 150351
24172 150351
24173 150351
24174 150351
24175 150351
24176 150351
24177 150351
24178 150351
24179 150351
24180 150351
24181 148108
24182 148108
24183 148108
24184 148108
24185 148108
24186 148108
24187 148108
24188 148108
24189 148108
24190 148108
24191 145708
24192 145708
24193 145708
24194 145708
24195 145708
24196 145708
24197 145708
24198 145708
24199 145708
24200 145708
24201 143090
24202 143090
24203 143090
24204 143090
24205 143090
24206 143090
24207 143090
24208 143090
24209 143090
24210 143090
24211 140244
24212 140244
24213 140244
24214 140244
24215 140244
24216 140244
24217 140244
24218 140244
24219 140244
24220 140244
24221 137110
24222 137110
24223 137110
24224 137110
24225 137110
24226 137110
24227 137110
24228 137110
24229 137110
24230 137110
24231 133682
24232 133682
24233 133682
24234 133682
24235 133682
24236 133682
24237 133682
24238 133682
24239 133682
24240 133682
24241 130193
24242 130193
24243 130193
24244 130193
24245 130193
24246 130193
24247 130193
24248 130193
24249 130193
24250 130193
24251 126528
24252 126528
24253 126528
24254 126528
24255 126528
24256 126528
24257 126528
24258 126528
24259 126528
24260 126528
24261 123087
24262 123087
24263 123087
24264 123087
24265 123087
24266 123087
24267 123087
24268 123087
24269 123087
24270 123087
24271 119561
24272 119561
24273 119561
24274 119561
24275 119561
24276 119561
24277 119561
24278 119561
24279 119561
24280 119561
24281 116047
24282 116047
24283 116047
24284 116047
24285 116047
24286 116047
24287 116047
24288 116047
24289 116047
24290 116047
24291 113302
24292 113302
24293 113302
24294 113302
24295 113302
24296 113302
24297 113302
24298 113302
24299 113302
24300 113302
24301 111028
24302 111028
24303 111028
24304 111028
24305 111028
24306 111028
24307 111028
24308 111028
24309 111028
24310 111028
24311 109384
24312 109384
24313 109384
24314 109384
24315 109384
24316 109384
24317 109384
24318 109384
24319 109384
24320 109384
24321 107965
24322 107965
24323 107965
24324 107965
24325 107965
24326 107965
24327 107965
24328 107965
24329 107965
24330 107965
24331 106634
24332 106634
24333 106634
24334 106634
24335 106634
24336 106634
24337 106634
24338 106634
24339 106634
24340 106634
24341 105620
24342 105620
24343 105620
24344 105620
24345 105620
24346 105620
24347 105620
24348 105620
24349 105620
24350 105620
24351 104733
24352 104733
24353 104733
24354 104733
24355 104733
24356 104733
24357 104733
24358 104733
24359 104733
24360 104733
24361 103912
24362 103912
24363 103912
24364 103912
24365 103912
24366 103912
24367 103912
24368 103912
24369 103912
24370 103912
24371 103380
24372 103380
24373 103380
24374 103380
24375 103380
24376 103380
24377 103380
24378 103380
24379 103380
24380 103380
24381 102919
24382 102919
24383 102919
24384 102919
24385 102919
24386 102919
24387 102919
24388 102919
24389 102919
24390 102919
24391 102861
24392 102861
24393 102861
24394 102861
24395 102861
24396 102861
24397 102861
24398 102861
24399 102861
24400 102861
24401 103204
24402 103204
24403 103204
24404 103204
24405 103204
24406 103204
24407 103204
24408 103204
24409 103204
24410 103204
24411 103845
24412 103845
24413 103845
24414 103845
24415 103845
24416 103845
24417 103845
24418 103845
24419 103845
24420 103845
24421 104651
24422 104651
24423 104651
24424 104651
24425 104651
24426 104651
24427 104651
24428 104651
24429 104651
24430 104651
24431 105846
24432 105846
24433 105846
24434 105846
24435 105846
24436 105846
24437 105846
24438 105846
24439 105846
24440 105846
24441 107119
24442 107119
24443 107119
24444 107119
24445 107119
24446 107119
24447 107119
24448 107119
24449 107119
24450 107119
24451 108473
24452 108473
24453 108473
24454 108473
24455 108473
24456 108473
24457 108473
24458 108473
24459 108473
24460 108473
24461 109767
24462 109767
24463 109767
24464 109767
24465 109767
24466 109767
24467 109767
24468 109767
24469 109767
24470 109767
24471 111536
24472 111536
24473 111536
24474 111536
24475 111536
24476 111536
24477 111536
24478 111536
24479 111536
24480 111536
24481 113325
24482 113325
24483 113325
24484 113325
24485 113325
24486 113325
24487 113325
24488 113325
24489 113325
24490 113325
24491 115178
24492 115178
24493 115178
24494 115178
24495 115178
24496 115178
24497 115178
24498 115178
24499 115178
24500 115178
24501 116981
24502 116981
24503 116981
24504 116981
24505 116981
24506 116981
24507 116981
24508 116981
24509 116981
24510 116981
24511 118426
24512 118426
24513 118426
24514 118426
24515 118426
24516 118426
24517 118426
24518 118426
24519 118426
24520 118426
24521 119878
24522 119878
24523 119878
24524 119878
24525 119878
24526 119878
24527 119878
24528 119878
24529 119878
24530 119878
24531 121283
24532 121283
24533 121283
24534 121283
24535 121283
24536 121283
24537 121283
24538 121283
24539 121283
24540 121283
24541 122746
24542 122746
24543 122746
24544 122746
24545 122746
24546 122746
24547 122746
24548 122746
24549 122746
24550 122746
24551 124338
24552 124338
24553 124338
24554 124338
24555 124338
24556 124338
24557 124338
24558 124338
24559 124338
24560 124338
24561 125659
24562 125659
24563 125659
24564 125659
24565 125659
24566 125659
24567 125659
24568 125659
24569 125659
24570 125659
24571 126647
24572 126647
24573 126647
24574 126647
24575 126647
24576 126647
24577 126647
24578 126647
24579 126647
24580 126647
24581 127582
24582 127582
24583 127582
24584 127582
24585 127582
24586 127582
24587 127582
24588 127582
24589 127582
24590 127582
24591 128215
24592 128215
24593 128215
24594 128215
24595 128215
24596 128215
24597 128215
24598 128215
24599 128215
24600 128215
24601 128674
24602 128674
24603 128674
24604 128674
24605 128674
24606 128674
24607 128674
24608 128674
24609 128674
24610 128674
24611 129444
24612 129444
24613 129444
24614 129444
24615 129444
24616 129444
24617 129444
24618 129444
24619 129444
24620 129444
24621 130151
24622 130151
24623 130151
24624 130151
24625 130151
24626 130151
24627 130151
24628 130151
24629 130151
24630 130151
24631 130843
24632 130843
24633 130843
24634 130843
24635 130843
24636 130843
24637 130843
24638 130843
24639 130843
24640 130843
24641 131393
24642 131393
24643 131393
24644 131393
24645 131393
24646 131393
24647 131393
24648 131393
24649 131393
24650 131393
24651 132066
24652 132066
24653 132066
24654 132066
24655 132066
24656 132066
24657 132066
24658 132066
24659 132066
24660 132066
24661 132567
24662 132567
24663 132567
24664 132567
24665 132567
24666 132567
24667 132567
24668 132567
24669 132567
24670 132567
24671 132576
24672 132576
24673 132576
24674 132576
24675 132576
24676 132576
24677 132576
24678 132576
24679 132576
24680 132576
24681 132608
24682 132608
24683 132608
24684 132608
24685 132608
24686 132608
24687 132608
24688 132608
24689 132608
24690 132608
24691 132530
24692 132530
24693 132530
24694 132530
24695 132530
24696 132530
24697 132530
24698 132530
24699 132530
24700 132530
24701 132446
24702 132446
24703 132446
24704 132446
24705 132446
24706 132446
24707 132446
24708 132446
24709 132446
24710 132446
24711 132427
24712 132427
24713 132427
24714 132427
24715 132427
24716 132427
24717 132427
24718 132427
24719 132427
24720 132427
24721 132249
24722 132249
24723 132249
24724 132249
24725 132249
24726 132249
24727 132249
24728 132249
24729 132249
24730 132249
24731 132118
24732 132118
24733 132118
24734 132118
24735 132118
24736 132118
24737 132118
24738 132118
24739 132118
24740 132118
24741 131735
24742 131735
24743 131735
24744 131735
24745 131735
24746 131735
24747 131735
24748 131735
24749 131735
24750 131735
24751 131089
24752 131089
24753 131089
24754 131089
24755 131089
24756 131089
24757 131089
24758 131089
24759 131089
24760 131089
24761 130573
24762 130573
24763 130573
24764 130573
24765 130573
24766 130573
24767 130573
24768 130573
24769 130573
24770 130573
24771 130367
24772 130367
24773 130367
24774 130367
24775 130367
24776 130367
24777 130367
24778 130367
24779 130367
24780 130367
24781 129890
24782 129890
24783 129890
24784 129890
24785 129890
24786 129890
24787 129890
24788 129890
24789 129890
24790 129890
24791 129447
24792 129447
24793 129447
24794 129447
24795 129447
24796 129447
24797 129447
24798 129447
24799 129447
24800 129447
24801 129040
24802 129040
24803 129040
24804 129040
24805 129040
24806 129040
24807 129040
24808 129040
24809 129040
24810 129040
24811 128170
24812 128170
24813 128170
24814 128170
24815 128170
24816 128170
24817 128170
24818 128170
24819 128170
24820 128170
24821 127408
24822 127408
24823 127408
24824 127408
24825 127408
24826 127408
24827 127408
24828 127408
24829 127408
24830 127408
24831 126388
24832 126388
24833 126388
24834 126388
24835 126388
24836 126388
24837 126388
24838 126388
24839 126388
24840 126388
24841 125125
24842 125125
24843 125125
24844 125125
24845 125125
24846 125125
24847 125125
24848 125125
24849 125125
24850 125125
24851 123457
24852 123457
24853 123457
24854 123457
24855 123457
24856 123457
24857 123457
24858 123457
24859 123457
24860 123457
24861 121834
24862 121834
24863 121834
24864 121834
24865 121834
24866 121834
24867 121834
24868 121834
24869 121834
24870 121834
24871 120449
24872 120449
24873 120449
24874 120449
24875 120449
24876 120449
24877 120449
24878 120449
24879 120449
24880 120449
24881 119186
24882 119186
24883 119186
24884 119186
24885 119186
24886 119186
24887 119186
24888 119186
24889 119186
24890 119186
24891 118083
24892 118083
24893 118083
24894 118083
24895 118083
24896 118083
24897 118083
24898 118083
24899 118083
24900 118083
24901 116873
24902 116873
24903 116873
24904 116873
24905 116873
24906 116873
24907 116873
24908 116873
24909 116873
24910 116873
24911 115654
24912 115654
24913 115654
24914 115654
24915 115654
24916 115654
24917 115654
24918 115654
24919 115654
24920 115654
24921 114325
24922 114325
24923 114325
24924 114325
24925 114325
24926 114325
24927 114325
24928 114325
24929 114325
24930 114325
24931 112779
24932 112779
24933 112779
24934 112779
24935 112779
24936 112779
24937 112779
24938 112779
24939 112779
24940 112779
24941 111360
24942 111360
24943 111360
24944 111360
24945 111360
24946 111360
24947 111360
24948 111360
24949 111360
24950 111360
24951 110213
24952 110213
24953 110213
24954 110213
24955 110213
24956 110213
24957 110213
24958 110213
24959 110213
24960 110213
24961 109047
24962 109047
24963 109047
24964 109047
24965 109047
24966 109047
24967 109047
24968 109047
24969 109047
24970 109047
24971 107615
24972 107615
24973 107615
24974 107615
24975 107615
24976 107615
24977 107615
24978 107615
24979 107615
24980 107615
24981 106350
24982 106350
24983 106350
24984 106350
24985 106350
24986 106350
24987 106350
24988 106350
24989 106350
24990 106350
24991 105094
24992 105094
24993 105094
24994 105094
24995 105094
24996 105094
24997 105094
24998 105094
24999 105094
25000 105094
25001 103825
25002 103825
25003 103825
25004 103825
25005 103825
25006 103825
25007 103825
25008 103825
25009 103825
25010 103825
25011 102806
25012 102806
25013 102806
25014 102806
25015 102806
25016 102806
25017 102806
25018 102806
25019 102806
25020 102806
25021 101777
25022 101777
25023 101777
25024 101777
25025 101777
25026 101777
25027 101777
25028 101777
25029 101777
25030 101777
25031 100788
25032 100788
25033 100788
25034 100788
25035 100788
25036 100788
25037 100788
25038 100788
25039 100788
25040 100788
25041 100071
25042 100071
25043 100071
25044 100071
25045 100071
25046 100071
25047 100071
25048 100071
25049 100071
25050 100071
25051 99590.3
25052 99590.3
25053 99590.3
25054 99590.3
25055 99590.3
25056 99590.3
25057 99590.3
25058 99590.3
25059 99590.3
25060 99590.3
25061 99134.3
25062 99134.3
25063 99134.3
25064 99134.3
25065 99134.3
25066 99134.3
25067 99134.3
25068 99134.3
25069 99134.3
25070 99134.3
25071 98800.1
25072 98800.1
25073 98800.1
25074 98800.1
25075 98800.1
25076 98800.1
25077 98800.1
25078 98800.1
25079 98800.1
25080 98800.1
25081 98288.5
25082 98288.5
25083 98288.5
25084 98288.5
25085 98288.5
25086 98288.5
25087 98288.5
25088 98288.5
25089 98288.5
25090 98288.5
25091 97606.9
25092 97606.9
25093 97606.9
25094 97606.9
25095 97606.9
25096 97606.9
25097 97606.9
25098 97606.9
25099 97606.9
25100 97606.9
25101 97006
25102 97006
25103 97006
25104 97006
25105 97006
25106 97006
25107 97006
25108 97006
25109 97006
25110 97006
25111 96505.1
25112 96505.1
25113 96505.1
25114 96505.1
25115 96505.1
25116 96505.1
25117 96505.1
25118 96505.1
25119 96505.1
25120 96505.1
25121 96545.4
25122 96545.4
25123 96545.4
25124 96545.4
25125 96545.4
25126 96545.4
25127 96545.4
25128 96545.4
25129 96545.4
25130 96545.4
25131 96810.5
25132 96810.5
25133 96810.5
25134 96810.5
25135 96810.5
25136 96810.5
25137 96810.5
25138 96810.5
25139 96810.5
25140 96810.5
25141 97140.8
25142 97140.8
25143 97140.8
25144 97140.8
25145 97140.8
25146 97140.8
25147 97140.8
25148 97140.8
25149 97140.8
25150 97140.8
25151 97145.2
25152 97145.2
25153 97145.2
25154 97145.2
25155 97145.2
25156 97145.2
25157 97145.2
25158 97145.2
25159 97145.2
25160 97145.2
25161 97108.7
25162 97108.7
25163 97108.7
25164 97108.7
25165 97108.7
25166 97108.7
25167 97108.7
25168 97108.7
25169 97108.7
25170 97108.7
25171 97371.7
25172 97371.7
25173 97371.7
25174 97371.7
25175 97371.7
25176 97371.7
25177 97371.7
25178 97371.7
25179 97371.7
25180 97371.7
25181 97779.6
25182 97779.6
25183 97779.6
25184 97779.6
25185 97779.6
25186 97779.6
25187 97779.6
25188 97779.6
25189 97779.6
25190 97779.6
25191 98448.1
25192 98448.1
25193 98448.1
25194 98448.1
25195 98448.1
25196 98448.1
25197 98448.1
25198 98448.1
25199 98448.1
25200 98448.1
25201 99155.2
25202 99155.2
25203 99155.2
25204 99155.2
25205 99155.2
25206 99155.2
25207 99155.2
25208 99155.2
25209 99155.2
25210 99155.2
25211 99792.7
25212 99792.7
25213 99792.7
25214 99792.7
25215 99792.7
25216 99792.7
25217 99792.7
25218 99792.7
25219 99792.7
25220 99792.7
25221 100360
25222 100360
25223 100360
25224 100360
25225 100360
25226 100360
25227 100360
25228 100360
25229 100360
25230 100360
25231 101263
25232 101263
25233 101263
25234 101263
25235 101263
25236 101263
25237 101263
25238 101263
25239 101263
25240 101263
25241 102225
25242 102225
25243 102225
25244 102225
25245 102225
25246 102225
25247 102225
25248 102225
25249 102225
25250 102225
25251 103143
25252 103143
25253 103143
25254 103143
25255 103143
25256 103143
25257 103143
25258 103143
25259 103143
25260 103143
25261 104114
25262 104114
25263 104114
25264 104114
25265 104114
25266 104114
25267 104114
25268 104114
25269 104114
25270 104114
25271 104753
25272 104753
25273 104753
25274 104753
25275 104753
25276 104753
25277 104753
25278 104753
25279 104753
25280 104753
25281 105471
25282 105471
25283 105471
25284 105471
25285 105471
25286 105471
25287 105471
25288 105471
25289 105471
25290 105471
25291 106279
25292 106279
25293 106279
25294 106279
25295 106279
25296 106279
25297 106279
25298 106279
25299 106279
25300 106279
25301 107001
25302 107001
25303 107001
25304 107001
25305 107001
25306 107001
25307 107001
25308 107001
25309 107001
25310 107001
25311 107508
25312 107508
25313 107508
25314 107508
25315 107508
25316 107508
25317 107508
25318 107508
25319 107508
25320 107508
25321 107387
25322 107387
25323 107387
25324 107387
25325 107387
25326 107387
25327 107387
25328 107387
25329 107387
25330 107387
25331 107207
25332 107207
25333 107207
25334 107207
25335 107207
25336 107207
25337 107207
25338 107207
25339 107207
25340 107207
25341 106919
25342 106919
25343 106919
25344 106919
25345 106919
25346 106919
25347 106919
25348 106919
25349 106919
25350 106919
25351 106955
25352 106955
25353 106955
25354 106955
25355 106955
25356 106955
25357 106955
25358 106955
25359 106955
25360 106955
25361 107150
25362 107150
25363 107150
25364 107150
25365 107150
25366 107150
25367 107150
25368 107150
25369 107150
25370 107150
25371 107165
25372 107165
25373 107165
25374 107165
25375 107165
25376 107165
25377 107165
25378 107165
25379 107165
25380 107165
25381 106959
25382 106959
25383 106959
25384 106959
25385 106959
25386 106959
25387 106959
25388 106959
25389 106959
25390 106959
25391 106309
25392 106309
25393 106309
25394 106309
25395 106309
25396 106309
25397 106309
25398 106309
25399 106309
25400 106309
25401 105666
25402 105666
25403 105666
25404 105666
25405 105666
25406 105666
25407 105666
25408 105666
25409 105666
25410 105666
25411 105022
25412 105022
25413 105022
25414 105022
25415 105022
25416 105022
25417 105022
25418 105022
25419 105022
25420 105022
25421 104380
25422 104380
25423 104380
25424 104380
25425 104380
25426 104380
25427 104380
25428 104380
25429 104380
25430 104380
25431 103446
25432 103446
25433 103446
25434 103446
25435 103446
25436 103446
25437 103446
25438 103446
25439 103446
25440 103446
25441 102443
25442 102443
25443 102443
25444 102443
25445 102443
25446 102443
25447 102443
25448 102443
25449 102443
25450 102443
25451 101646
25452 101646
25453 101646
25454 101646
25455 101646
25456 101646
25457 101646
25458 101646
25459 101646
25460 101646
25461 100829
25462 100829
25463 100829
25464 100829
25465 100829
25466 100829
25467 100829
25468 100829
25469 100829
25470 100829
25471 100309
25472 100309
25473 100309
25474 100309
25475 100309
25476 100309
25477 100309
25478 100309
25479 100309
25480 100309
25481 99815.2
25482 99815.2
25483 99815.2
25484 99815.2
25485 99815.2
25486 99815.2
25487 99815.2
25488 99815.2
25489 99815.2
25490 99815.2
25491 99443
25492 99443
25493 99443
25494 99443
25495 99443
25496 99443
25497 99443
25498 99443
25499 99443
25500 99443
25501 99287.5
25502 99287.5
25503 99287.5
25504 99287.5
25505 99287.5
25506 99287.5
25507 99287.5
25508 99287.5
25509 99287.5
25510 99287.5
25511 99281.5
25512 99281.5
25513 99281.5
25514 99281.5
25515 99281.5
25516 99281.5
25517 99281.5
25518 99281.5
25519 99281.5
25520 99281.5
25521 99462.6
25522 99462.6
25523 99462.6
25524 99462.6
25525 99462.6
25526 99462.6
25527 99462.6
25528 99462.6
25529 99462.6
25530 99462.6
25531 99716.3
25532 99716.3
25533 99716.3
25534 99716.3
25535 99716.3
25536 99716.3
25537 99716.3
25538 99716.3
25539 99716.3
25540 99716.3
25541 100152
25542 100152
25543 100152
25544 100152
25545 100152
25546 100152
25547 100152
25548 100152
25549 100152
25550 100152
25551 100508
25552 100508
25553 100508
25554 100508
25555 100508
25556 100508
25557 100508
25558 100508
25559 100508
25560 100508
25561 100998
25562 100998
25563 100998
25564 100998
25565 100998
25566 100998
25567 100998
25568 100998
25569 100998
25570 100998
25571 101662
25572 101662
25573 101662
25574 101662
25575 101662
25576 101662
25577 101662
25578 101662
25579 101662
25580 101662
25581 102567
25582 102567
25583 102567
25584 102567
25585 102567
25586 102567
25587 102567
25588 102567
25589 102567
25590 102567
25591 103778
25592 103778
25593 103778
25594 103778
25595 103778
25596 103778
25597 103778
25598 103778
25599 103778
25600 103778
25601 104969
25602 104969
25603 104969
25604 104969
25605 104969
25606 104969
25607 104969
25608 104969
25609 104969
25610 104969
25611 106135
25612 106135
25613 106135
25614 106135
25615 106135
25616 106135
25617 106135
25618 106135
25619 106135
25620 106135
25621 107404
25622 107404
25623 107404
25624 107404
25625 107404
25626 107404
25627 107404
25628 107404
25629 107404
25630 107404
25631 108883
25632 108883
25633 108883
25634 108883
25635 108883
25636 108883
25637 108883
25638 108883
25639 108883
25640 108883
25641 110529
25642 110529
25643 110529
25644 110529
25645 110529
25646 110529
25647 110529
25648 110529
25649 110529
25650 110529
25651 111947
25652 111947
25653 111947
25654 111947
25655 111947
25656 111947
25657 111947
25658 111947
25659 111947
25660 111947
25661 113407
25662 113407
25663 113407
25664 113407
25665 113407
25666 113407
25667 113407
25668 113407
25669 113407
25670 113407
25671 114616
25672 114616
25673 114616
25674 114616
25675 114616
25676 114616
25677 114616
25678 114616
25679 114616
25680 114616
25681 115816
25682 115816
25683 115816
25684 115816
25685 115816
25686 115816
25687 115816
25688 115816
25689 115816
25690 115816
25691 116896
25692 116896
25693 116896
25694 116896
25695 116896
25696 116896
25697 116896
25698 116896
25699 116896
25700 116896
25701 117935
25702 117935
25703 117935
25704 117935
25705 117935
25706 117935
25707 117935
25708 117935
25709 117935
25710 117935
25711 119046
25712 119046
25713 119046
25714 119046
25715 119046
25716 119046
25717 119046
25718 119046
25719 119046
25720 119046
25721 120469
25722 120469
25723 120469
25724 120469
25725 120469
25726 120469
25727 120469
25728 120469
25729 120469
25730 120469
25731 121816
25732 121816
25733 121816
25734 121816
25735 121816
25736 121816
25737 121816
25738 121816
25739 121816
25740 121816
25741 123107
25742 123107
25743 123107
25744 123107
25745 123107
25746 123107
25747 123107
25748 123107
25749 123107
25750 123107
25751 124347
25752 124347
25753 124347
25754 124347
25755 124347
25756 124347
25757 124347
25758 124347
25759 124347
25760 124347
25761 125104
25762 125104
25763 125104
25764 125104
25765 125104
25766 125104
25767 125104
25768 125104
25769 125104
25770 125104
25771 125639
25772 125639
25773 125639
25774 125639
25775 125639
25776 125639
25777 125639
25778 125639
25779 125639
25780 125639
25781 126159
25782 126159
25783 126159
25784 126159
25785 126159
25786 126159
25787 126159
25788 126159
25789 126159
25790 126159
25791 126708
25792 126708
25793 126708
25794 126708
25795 126708
25796 126708
25797 126708
25798 126708
25799 126708
25800 126708
25801 127327
25802 127327
25803 127327
25804 127327
25805 127327
25806 127327
25807 127327
25808 127327
25809 127327
25810 127327
25811 128213
25812 128213
25813 128213
25814 128213
25815 128213
25816 128213
25817 128213
25818 128213
25819 128213
25820 128213
25821 129219
25822 129219
25823 129219
25824 129219
25825 129219
25826 129219
25827 129219
25828 129219
25829 129219
25830 129219
25831 130089
25832 130089
25833 130089
25834 130089
25835 130089
25836 130089
25837 130089
25838 130089
25839 130089
25840 130089
25841 130687
25842 130687
25843 130687
25844 130687
25845 130687
25846 130687
25847 130687
25848 130687
25849 130687
25850 130687
25851 131312
25852 131312
25853 131312
25854 131312
25855 131312
25856 131312
25857 131312
25858 131312
25859 131312
25860 131312
25861 131851
25862 131851
25863 131851
25864 131851
25865 131851
25866 131851
25867 131851
25868 131851
25869 131851
25870 131851
25871 132722
25872 132722
25873 132722
25874 132722
25875 132722
25876 132722
25877 132722
25878 132722
25879 132722
25880 132722
25881 133620
25882 133620
25883 133620
25884 133620
25885 133620
25886 133620
25887 133620
25888 133620
25889 133620
25890 133620
25891 134518
25892 134518
25893 134518
25894 134518
25895 134518
25896 134518
25897 134518
25898 134518
25899 134518
25900 134518
25901 135308
25902 135308
25903 135308
25904 135308
25905 135308
25906 135308
25907 135308
25908 135308
25909 135308
25910 135308
25911 136134
25912 136134
25913 136134
25914 136134
25915 136134
25916 136134
25917 136134
25918 136134
25919 136134
25920 136134
25921 136696
25922 136696
25923 136696
25924 136696
25925 136696
25926 136696
25927 136696
25928 136696
25929 136696
25930 136696
25931 137326
25932 137326
25933 137326
25934 137326
25935 137326
25936 137326
25937 137326
25938 137326
25939 137326
25940 137326
25941 137944
25942 137944
25943 137944
25944 137944
25945 137944
25946 137944
25947 137944
25948 137944
25949 137944
25950 137944
25951 138428
25952 138428
25953 138428
25954 138428
25955 138428
25956 138428
25957 138428
25958 138428
25959 138428
25960 138428
25961 139120
25962 139120
25963 139120
25964 139120
25965 139120
25966 139120
25967 139120
25968 139120
25969 139120
25970 139120
25971 139779
25972 139779
25973 139779
25974 139779
25975 139779
25976 139779
25977 139779
25978 139779
25979 139779
25980 139779
25981 140251
25982 140251
25983 140251
25984 140251
25985 140251
25986 140251
25987 140251
25988 140251
25989 140251
25990 140251
25991 140564
25992 140564
25993 140564
25994 140564
25995 140564
25996 140564
25997 140564
25998 140564
25999 140564
26000 140564
26001 140807
26002 140807
26003 140807
26004 140807
26005 140807
26006 140807
26007 140807
26008 140807
26009 140807
26010 140807
26011 140801
26012 140801
26013 140801
26014 140801
26015 140801
26016 140801
26017 140801
26018 140801
26019 140801
26020 140801
26021 140812
26022 140812
26023 140812
26024 140812
26025 140812
26026 140812
26027 140812
26028 140812
26029 140812
26030 140812
26031 140763
26032 140763
26033 140763
26034 140763
26035 140763
26036 140763
26037 140763
26038 140763
26039 140763
26040 140763
26041 140859
26042 140859
26043 140859
26044 140859
26045 140859
26046 140859
26047 140859
26048 140859
26049 140859
26050 140859
26051 141050
26052 141050
26053 141050
26054 141050
26055 141050
26056 141050
26057 141050
26058 141050
26059 141050
26060 141050
26061 141513
26062 141513
26063 141513
26064 141513
26065 141513
26066 141513
26067 141513
26068 141513
26069 141513
26070 141513
26071 141683
26072 141683
26073 141683
26074 141683
26075 141683
26076 141683
26077 141683
26078 141683
26079 141683
26080 141683
26081 142058
26082 142058
26083 142058
26084 142058
26085 142058
26086 142058
26087 142058
26088 142058
26089 142058
26090 142058
26091 142419
26092 142419
26093 142419
26094 142419
26095 142419
26096 142419
26097 142419
26098 142419
26099 142419
26100 142419
26101 142853
26102 142853
26103 142853
26104 142853
26105 142853
26106 142853
26107 142853
26108 142853
26109 142853
26110 142853
26111 143175
26112 143175
26113 143175
26114 143175
26115 143175
26116 143175
26117 143175
26118 143175
26119 143175
26120 143175
26121 143520
26122 143520
26123 143520
26124 143520
26125 143520
26126 143520
26127 143520
26128 143520
26129 143520
26130 143520
26131 143825
26132 143825
26133 143825
26134 143825
26135 143825
26136 143825
26137 143825
26138 143825
26139 143825
26140 143825
26141 144049
26142 144049
26143 144049
26144 144049
26145 144049
26146 144049
26147 144049
26148 144049
26149 144049
26150 144049
26151 144558
26152 144558
26153 144558
26154 144558
26155 144558
26156 144558
26157 144558
26158 144558
26159 144558
26160 144558
26161 145521
26162 145521
26163 145521
26164 145521
26165 145521
26166 145521
26167 145521
26168 145521
26169 145521
26170 145521
26171 147083
26172 147083
26173 147083
26174 147083
26175 147083
26176 147083
26177 147083
26178 147083
26179 147083
26180 147083
26181 148723
26182 148723
26183 148723
26184 148723
26185 148723
26186 148723
26187 148723
26188 148723
26189 148723
26190 148723
26191 150240
26192 150240
26193 150240
26194 150240
26195 150240
26196 150240
26197 150240
26198 150240
26199 150240
26200 150240
26201 151669
26202 151669
26203 151669
26204 151669
26205 151669
26206 151669
26207 151669
26208 151669
26209 151669
26210 151669
26211 152961
26212 152961
26213 152961
26214 152961
26215 152961
26216 152961
26217 152961
26218 152961
26219 152961
26220 152961
26221 153874
26222 153874
26223 153874
26224 153874
26225 153874
26226 153874
26227 153874
26228 153874
26229 153874
26230 153874
26231 154965
26232 154965
26233 154965
26234 154965
26235 154965
26236 154965
26237 154965
26238 154965
26239 154965
26240 154965
26241 156137
26242 156137
26243 156137
26244 156137
26245 156137
26246 156137
26247 156137
26248 156137
26249 156137
26250 156137
26251 157145
26252 157145
26253 157145
26254 157145
26255 157145
26256 157145
26257 157145
26258 157145
26259 157145
26260 157145
26261 157707
26262 157707
26263 157707
26264 157707
26265 157707
26266 157707
26267 157707
26268 157707
26269 157707
26270 157707
26271 158384
26272 158384
26273 158384
26274 158384
26275 158384
26276 158384
26277 158384
26278 158384
26279 158384
26280 158384
26281 158493
26282 158493
26283 158493
26284 158493
26285 158493
26286 158493
26287 158493
26288 158493
26289 158493
26290 158493
26291 158638
26292 158638
26293 158638
26294 158638
26295 158638
26296 158638
26297 158638
26298 158638
26299 158638
26300 158638
26301 158773
26302 158773
26303 158773
26304 158773
26305 158773
26306 158773
26307 158773
26308 158773
26309 158773
26310 158773
26311 158747
26312 158747
26313 158747
26314 158747
26315 158747
26316 158747
26317 158747
26318 158747
26319 158747
26320 158747
26321 158756
26322 158756
26323 158756
26324 158756
26325 158756
26326 158756
26327 158756
26328 158756
26329 158756
26330 158756
26331 158754
26332 158754
26333 158754
26334 158754
26335 158754
26336 158754
26337 158754
26338 158754
26339 158754
26340 158754
26341 158602
26342 158602
26343 158602
26344 158602
26345 158602
26346 158602
26347 158602
26348 158602
26349 158602
26350 158602
26351 158309
26352 158309
26353 158309
26354 158309
26355 158309
26356 158309
26357 158309
26358 158309
26359 158309
26360 158309
26361 157218
26362 157218
26363 157218
26364 157218
26365 157218
26366 157218
26367 157218
26368 157218
26369 157218
26370 157218
26371 155147
26372 155147
26373 155147
26374 155147
26375 155147
26376 155147
26377 155147
26378 155147
26379 155147
26380 155147
26381 152851
26382 152851
26383 152851
26384 152851
26385 152851
26386 152851
26387 152851
26388 152851
26389 152851
26390 152851
26391 150864
26392 150864
26393 150864
26394 150864
26395 150864
26396 150864
26397 150864
26398 150864
26399 150864
26400 150864
26401 148988
26402 148988
26403 148988
26404 148988
26405 148988
26406 148988
26407 148988
26408 148988
26409 148988
26410 148988
26411 147196
26412 147196
26413 147196
26414 147196
26415 147196
26416 147196
26417 147196
26418 147196
26419 147196
26420 147196
26421 145373
26422 145373
26423 145373
26424 145373
26425 145373
26426 145373
26427 145373
26428 145373
26429 145373
26430 145373
26431 143326
26432 143326
26433 143326
26434 143326
26435 143326
26436 143326
26437 143326
26438 143326
26439 143326
26440 143326
26441 140875
26442 140875
26443 140875
26444 140875
26445 140875
26446 140875
26447 140875
26448 140875
26449 140875
26450 140875
26451 138442
26452 138442
26453 138442
26454 138442
26455 138442
26456 138442
26457 138442
26458 138442
26459 138442
26460 138442
26461 135980
26462 135980
26463 135980
26464 135980
26465 135980
26466 135980
26467 135980
26468 135980
26469 135980
26470 135980
26471 133386
26472 133386
26473 133386
26474 133386
26475 133386
26476 133386
26477 133386
26478 133386
26479 133386
26480 133386
26481 131117
26482 131117
26483 131117
26484 131117
26485 131117
26486 131117
26487 131117
26488 131117
26489 131117
26490 131117
26491 128837
26492 128837
26493 128837
26494 128837
26495 128837
26496 128837
26497 128837
26498 128837
26499 128837
26500 128837
26501 126352
26502 126352
26503 126352
26504 126352
26505 126352
26506 126352
26507 126352
26508 126352
26509 126352
26510 126352
26511 123919
26512 123919
26513 123919
26514 123919
26515 123919
26516 123919
26517 123919
26518 123919
26519 123919
26520 123919
26521 121392
26522 121392
26523 121392
26524 121392
26525 121392
26526 121392
26527 121392
26528 121392
26529 121392
26530 121392
26531 118689
26532 118689
26533 118689
26534 118689
26535 118689
26536 118689
26537 118689
26538 118689
26539 118689
26540 118689
26541 116118
26542 116118
26543 116118
26544 116118
26545 116118
26546 116118
26547 116118
26548 116118
26549 116118
26550 116118
26551 113549
26552 113549
26553 113549
26554 113549
26555 113549
26556 113549
26557 113549
26558 113549
26559 113549
26560 113549
26561 111378
26562 111378
26563 111378
26564 111378
26565 111378
26566 111378
26567 111378
26568 111378
26569 111378
26570 111378
26571 109732
26572 109732
26573 109732
26574 109732
26575 109732
26576 109732
26577 109732
26578 109732
26579 109732
26580 109732
26581 108424
26582 108424
26583 108424
26584 108424
26585 108424
26586 108424
26587 108424
26588 108424
26589 108424
26590 108424
26591 107023
26592 107023
26593 107023
26594 107023
26595 107023
26596 107023
26597 107023
26598 107023
26599 107023
26600 107023
26601 105727
26602 105727
26603 105727
26604 105727
26605 105727
26606 105727
26607 105727
26608 105727
26609 105727
26610 105727
26611 104543
26612 104543
26613 104543
26614 104543
26615 104543
26616 104543
26617 104543
26618 104543
26619 104543
26620 104543
26621 103466
26622 103466
26623 103466
26624 103466
26625 103466
26626 103466
26627 103466
26628 103466
26629 103466
26630 103466
26631 102235
26632 102235
26633 102235
26634 102235
26635 102235
26636 102235
26637 102235
26638 102235
26639 102235
26640 102235
26641 101407
26642 101407
26643 101407
26644 101407
26645 101407
26646 101407
26647 101407
26648 101407
26649 101407
26650 101407
26651 100879
26652 100879
26653 100879
26654 100879
26655 100879
26656 100879
26657 100879
26658 100879
26659 100879
26660 100879
26661 100837
26662 100837
26663 100837
26664 100837
26665 100837
26666 100837
26667 100837
26668 100837
26669 100837
26670 100837
26671 101011
26672 101011
26673 101011
26674 101011
26675 101011
26676 101011
26677 101011
26678 101011
26679 101011
26680 101011
26681 101097
26682 101097
26683 101097
26684 101097
26685 101097
26686 101097
26687 101097
26688 101097
26689 101097
26690 101097
26691 101321
26692 101321
26693 101321
26694 101321
26695 101321
26696 101321
26697 101321
26698 101321
26699 101321
26700 101321
26701 101703
26702 101703
26703 101703
26704 101703
26705 101703
26706 101703
26707 101703
26708 101703
26709 101703
26710 101703
26711 102373
26712 102373
26713 102373
26714 102373
26715 102373
26716 102373
26717 102373
26718 102373
26719 102373
26720 102373
26721 103115
26722 103115
26723 103115
26724 103115
26725 103115
26726 103115
26727 103115
26728 103115
26729 103115
26730 103115
26731 104091
26732 104091
26733 104091
26734 104091
26735 104091
26736 104091
26737 104091
26738 104091
26739 104091
26740 104091
26741 105188
26742 105188
26743 105188
26744 105188
26745 105188
26746 105188
26747 105188
26748 105188
26749 105188
26750 105188
26751 106328
26752 106328
26753 106328
26754 106328
26755 106328
26756 106328
26757 106328
26758 106328
26759 106328
26760 106328
26761 107780
26762 107780
26763 107780
26764 107780
26765 107780
26766 107780
26767 107780
26768 107780
26769 107780
26770 107780
26771 109488
26772 109488
26773 109488
26774 109488
26775 109488
26776 109488
26777 109488
26778 109488
26779 109488
26780 109488
26781 111129
26782 111129
26783 111129
26784 111129
26785 111129
26786 111129
26787 111129
26788 111129
26789 111129
26790 111129
26791 112709
26792 112709
26793 112709
26794 112709
26795 112709
26796 112709
26797 112709
26798 112709
26799 112709
26800 112709
26801 114186
26802 114186
26803 114186
26804 114186
26805 114186
26806 114186
26807 114186
26808 114186
26809 114186
26810 114186
26811 115724
26812 115724
26813 115724
26814 115724
26815 115724
26816 115724
26817 115724
26818 115724
26819 115724
26820 115724
26821 117650
26822 117650
26823 117650
26824 117650
26825 117650
26826 117650
26827 117650
26828 117650
26829 117650
26830 117650
26831 119955
26832 119955
26833 119955
26834 119955
26835 119955
26836 119955
26837 119955
26838 119955
26839 119955
26840 119955
26841 122311
26842 122311
26843 122311
26844 122311
26845 122311
26846 122311
26847 122311
26848 122311
26849 122311
26850 122311
26851 124507
26852 124507
26853 124507
26854 124507
26855 124507
26856 124507
26857 124507
26858 124507
26859 124507
26860 124507
26861 126571
26862 126571
26863 126571
26864 126571
26865 126571
26866 126571
26867 126571
26868 126571
26869 126571
26870 126571
26871 128543
26872 128543
26873 128543
26874 128543
26875 128543
26876 128543
26877 128543
26878 128543
26879 128543
26880 128543
26881 130750
26882 130750
26883 130750
26884 130750
26885 130750
26886 130750
26887 130750
26888 130750
26889 130750
26890 130750
26891 132727
26892 132727
26893 132727
26894 132727
26895 132727
26896 132727
26897 132727
26898 132727
26899 132727
26900 132727
26901 134675
26902 134675
26903 134675
26904 134675
26905 134675
26906 134675
26907 134675
26908 134675
26909 134675
26910 134675
26911 136472
26912 136472
26913 136472
26914 136472
26915 136472
26916 136472
26917 136472
26918 136472
26919 136472
26920 136472
26921 138772
26922 138772
26923 138772
26924 138772
26925 138772
26926 138772
26927 138772
26928 138772
26929 138772
26930 138772
26931 141109
26932 141109
26933 141109
26934 141109
26935 141109
26936 141109
26937 141109
26938 141109
26939 141109
26940 141109
26941 143377
26942 143377
26943 143377
26944 143377
26945 143377
26946 143377
26947 143377
26948 143377
26949 143377
26950 143377
26951 145531
26952 145531
26953 145531
26954 145531
26955 145531
26956 145531
26957 145531
26958 145531
26959 145531
26960 145531
26961 147100
26962 147100
26963 147100
26964 147100
26965 147100
26966 147100
26967 147100
26968 147100
26969 147100
26970 147100
26971 148067
26972 148067
26973 148067
26974 148067
26975 148067
26976 148067
26977 148067
26978 148067
26979 148067
26980 148067
26981 149057
26982 149057
26983 149057
26984 149057
26985 149057
26986 149057
26987 149057
26988 149057
26989 149057
26990 149057
26991 150346
26992 150346
26993 150346
26994 150346
26995 150346
26996 150346
26997 150346
26998 150346
26999 150346
27000 150346
27001 151572
27002 151572
27003 151572
27004 151572
27005 151572
27006 151572
27007 151572
27008 151572
27009 151572
27010 151572
27011 152704
27012 152704
27013 152704
27014 152704
27015 152704
27016 152704
27017 152704
27018 152704
27019 152704
27020 152704
27021 153494
27022 153494
27023 153494
27024 153494
27025 153494
27026 153494
27027 153494
27028 153494
27029 153494
27030 153494
27031 154278
27032 154278
27033 154278
27034 154278
27035 154278
27036 154278
27037 154278
27038 154278
27039 154278
27040 154278
27041 154767
27042 154767
27043 154767
27044 154767
27045 154767
27046 154767
27047 154767
27048 154767
27049 154767
27050 154767
27051 155199
27052 155199
27053 155199
27054 155199
27055 155199
27056 155199
27057 155199
27058 155199
27059 155199
27060 155199
27061 155386
27062 155386
27063 155386
27064 155386
27065 155386
27066 155386
27067 155386
27068 155386
27069 155386
27070 155386
27071 155582
27072 155582
27073 155582
27074 155582
27075 155582
27076 155582
27077 155582
27078 155582
27079 155582
27080 155582
27081 155615
27082 155615
27083 155615
27084 155615
27085 155615
27086 155615
27087 155615
27088 155615
27089 155615
27090 155615
27091 155647
27092 155647
27093 155647
27094 155647
27095 155647
27096 155647
27097 155647
27098 155647
27099 155647
27100 155647
27101 155804
27102 155804
27103 155804
27104 155804
27105 155804
27106 155804
27107 155804
27108 155804
27109 155804
27110 155804
27111 156119
27112 156119
27113 156119
27114 156119
27115 156119
27116 156119
27117 156119
27118 156119
27119 156119
27120 156119
27121 155684
27122 155684
27123 155684
27124 155684
27125 155684
27126 155684
27127 155684
27128 155684
27129 155684
27130 155684
27131 155342
27132 155342
27133 155342
27134 155342
27135 155342
27136 155342
27137 155342
27138 155342
27139 155342
27140 155342
27141 155093
27142 155093
27143 155093
27144 155093
27145 155093
27146 155093
27147 155093
27148 155093
27149 155093
27150 155093
27151 154971
27152 154971
27153 154971
27154 154971
27155 154971
27156 154971
27157 154971
27158 154971
27159 154971
27160 154971
27161 155339
27162 155339
27163 155339
27164 155339
27165 155339
27166 155339
27167 155339
27168 155339
27169 155339
27170 155339
27171 156170
27172 156170
27173 156170
27174 156170
27175 156170
27176 156170
27177 156170
27178 156170
27179 156170
27180 156170
27181 156900
27182 156900
27183 156900
27184 156900
27185 156900
27186 156900
27187 156900
27188 156900
27189 156900
27190 156900
27191 157201
27192 157201
27193 157201
27194 157201
27195 157201
27196 157201
27197 157201
27198 157201
27199 157201
27200 157201
27201 157618
27202 157618
27203 157618
27204 157618
27205 157618
27206 157618
27207 157618
27208 157618
27209 157618
27210 157618
27211 158211
27212 158211
27213 158211
27214 158211
27215 158211
27216 158211
27217 158211
27218 158211
27219 158211
27220 158211
27221 159309
27222 159309
27223 159309
27224 159309
27225 159309
27226 159309
27227 159309
27228 159309
27229 159309
27230 159309
27231 160351
27232 160351
27233 160351
27234 160351
27235 160351
27236 160351
27237 160351
27238 160351
27239 160351
27240 160351
27241 161728
27242 161728
27243 161728
27244 161728
27245 161728
27246 161728
27247 161728
27248 161728
27249 161728
27250 161728
27251 163059
27252 163059
27253 163059
27254 163059
27255 163059
27256 163059
27257 163059
27258 163059
27259 163059
27260 163059
27261 164405
27262 164405
27263 164405
27264 164405
27265 164405
27266 164405
27267 164405
27268 164405
27269 164405
27270 164405
27271 165785
27272 165785
27273 165785
27274 165785
27275 165785
27276 165785
27277 165785
27278 165785
27279 165785
27280 165785
27281 167270
27282 167270
27283 167270
27284 167270
27285 167270
27286 167270
27287 167270
27288 167270
27289 167270
27290 167270
27291 169025
27292 169025
27293 169025
27294 169025
27295 169025
27296 169025
27297 169025
27298 169025
27299 169025
27300 169025
27301 170817
27302 170817
27303 170817
27304 170817
27305 170817
27306 170817
27307 170817
27308 170817
27309 170817
27310 170817
27311 172363
27312 172363
27313 172363
27314 172363
27315 172363
27316 172363
27317 172363
27318 172363
27319 172363
27320 172363
27321 174103
27322 174103
27323 174103
27324 174103
27325 174103
27326 174103
27327 174103
27328 174103
27329 174103
27330 174103
27331 175523
27332 175523
27333 175523
27334 175523
27335 175523
27336 175523
27337 175523
27338 175523
27339 175523
27340 175523
27341 176887
27342 176887
27343 176887
27344 176887
27345 176887
27346 176887
27347 176887
27348 176887
27349 176887
27350 176887
27351 178120
27352 178120
27353 178120
27354 178120
27355 178120
27356 178120
27357 178120
27358 178120
27359 178120
27360 178120
27361 178774
27362 178774
27363 178774
27364 178774
27365 178774
27366 178774
27367 178774
27368 178774
27369 178774
27370 178774
27371 179351
27372 179351
27373 179351
27374 179351
27375 179351
27376 179351
27377 179351
27378 179351
27379 179351
27380 179351
27381 180002
27382 180002
27383 180002
27384 180002
27385 180002
27386 180002
27387 180002
27388 180002
27389 180002
27390 180002
27391 180906
27392 180906
27393 180906
27394 180906
27395 180906
27396 180906
27397 180906
27398 180906
27399 180906
27400 180906
27401 181727
27402 181727
27403 181727
27404 181727
27405 181727
27406 181727
27407 181727
27408 181727
27409 181727
27410 181727
27411 182114
27412 182114
27413 182114
27414 182114
27415 182114
27416 182114
27417 182114
27418 182114
27419 182114
27420 182114
27421 181843
27422 181843
27423 181843
27424 181843
27425 181843
27426 181843
27427 181843
27428 181843
27429 181843
27430 181843
27431 181314
27432 181314
27433 181314
27434 181314
27435 181314
27436 181314
27437 181314
27438 181314
27439 181314
27440 181314
27441 180374
27442 180374
27443 180374
27444 180374
27445 180374
27446 180374
27447 180374
27448 180374
27449 180374
27450 180374
27451 179551
27452 179551
27453 179551
27454 179551
27455 179551
27456 179551
27457 179551
27458 179551
27459 179551
27460 179551
27461 179018
27462 179018
27463 179018
27464 179018
27465 179018
27466 179018
27467 179018
27468 179018
27469 179018
27470 179018
27471 178495
27472 178495
27473 178495
27474 178495
27475 178495
27476 178495
27477 178495
27478 178495
27479 178495
27480 178495
27481 177799
27482 177799
27483 177799
27484 177799
27485 177799
27486 177799
27487 177799
27488 177799
27489 177799
27490 177799
27491 176906
27492 176906
27493 176906
27494 176906
27495 176906
27496 176906
27497 176906
27498 176906
27499 176906
27500 176906
27501 175662
27502 175662
27503 175662
27504 175662
27505 175662
27506 175662
27507 175662
27508 175662
27509 175662
27510 175662
27511 174264
27512 174264
27513 174264
27514 174264
27515 174264
27516 174264
27517 174264
27518 174264
27519 174264
27520 174264
27521 172981
27522 172981
27523 172981
27524 172981
27525 172981
27526 172981
27527 172981
27528 172981
27529 172981
27530 172981
27531 172001
27532 172001
27533 172001
27534 172001
27535 172001
27536 172001
27537 172001
27538 172001
27539 172001
27540 172001
27541 170865
27542 170865
27543 170865
27544 170865
27545 170865
27546 170865
27547 170865
27548 170865
27549 170865
27550 170865
27551 170376
27552 170376
27553 170376
27554 170376
27555 170376
27556 170376
27557 170376
27558 170376
27559 170376
27560 170376
27561 170601
27562 170601
27563 170601
27564 170601
27565 170601
27566 170601
27567 170601
27568 170601
27569 170601
27570 170601
27571 170724
27572 170724
27573 170724
27574 170724
27575 170724
27576 170724
27577 170724
27578 170724
27579 170724
27580 170724
27581 170838
27582 170838
27583 170838
27584 170838
27585 170838
27586 170838
27587 170838
27588 170838
27589 170838
27590 170838
27591 170619
27592 170619
27593 170619
27594 170619
27595 170619
27596 170619
27597 170619
27598 170619
27599 170619
27600 170619
27601 170402
27602 170402
27603 170402
27604 170402
27605 170402
27606 170402
27607 170402
27608 170402
27609 170402
27610 170402
27611 170428
27612 170428
27613 170428
27614 170428
27615 170428
27616 170428
27617 170428
27618 170428
27619 170428
27620 170428
27621 170685
27622 170685
27623 170685
27624 170685
27625 170685
27626 170685
27627 170685
27628 170685
27629 170685
27630 170685
27631 171331
27632 171331
27633 171331
27634 171331
27635 171331
27636 171331
27637 171331
27638 171331
27639 171331
27640 171331
27641 172217
27642 172217
27643 172217
27644 172217
27645 172217
27646 172217
27647 172217
27648 172217
27649 172217
27650 172217
27651 173073
27652 173073
27653 173073
27654 173073
27655 173073
27656 173073
27657 173073
27658 173073
27659 173073
27660 173073
27661 173695
27662 173695
27663 173695
27664 173695
27665 173695
27666 173695
27667 173695
27668 173695
27669 173695
27670 173695
27671 174001
27672 174001
27673 174001
27674 174001
27675 174001
27676 174001
27677 174001
27678 174001
27679 174001
27680 174001
27681 174506
27682 174506
27683 174506
27684 174506
27685 174506
27686 174506
27687 174506
27688 174506
27689 174506
27690 174506
27691 174986
27692 174986
27693 174986
27694 174986
27695 174986
27696 174986
27697 174986
27698 174986
27699 174986
27700 174986
27701 175759
27702 175759
27703 175759
27704 175759
27705 175759
27706 175759
27707 175759
27708 175759
27709 175759
27710 175759
27711 176669
27712 176669
27713 176669
27714 176669
27715 176669
27716 176669
27717 176669
27718 176669
27719 176669
27720 176669
27721 177509
27722 177509
27723 177509
27724 177509
27725 177509
27726 177509
27727 177509
27728 177509
27729 177509
27730 177509
27731 177933
27732 177933
27733 177933
27734 177933
27735 177933
27736 177933
27737 177933
27738 177933
27739 177933
27740 177933
27741 178432
27742 178432
27743 178432
27744 178432
27745 178432
27746 178432
27747 178432
27748 178432
27749 178432
27750 178432
27751 177843
27752 177843
27753 177843
27754 177843
27755 177843
27756 177843
27757 177843
27758 177843
27759 177843
27760 177843
27761 176499
27762 176499
27763 176499
27764 176499
27765 176499
27766 176499
27767 176499
27768 176499
27769 176499
27770 176499
27771 174951
27772 174951
27773 174951
27774 174951
27775 174951
27776 174951
27777 174951
27778 174951
27779 174951
27780 174951
27781 173231
27782 173231
27783 173231
27784 173231
27785 173231
27786 173231
27787 173231
27788 173231
27789 173231
27790 173231
27791 171789
27792 171789
27793 171789
27794 171789
27795 171789
27796 171789
27797 171789
27798 171789
27799 171789
27800 171789
27801 170272
27802 170272
27803 170272
27804 170272
27805 170272
27806 170272
27807 170272
27808 170272
27809 170272
27810 170272
27811 168692
27812 168692
27813 168692
27814 168692
27815 168692
27816 168692
27817 168692
27818 168692
27819 168692
27820 168692
27821 166851
27822 166851
27823 166851
27824 166851
27825 166851
27826 166851
27827 166851
27828 166851
27829 166851
27830 166851
27831 164583
27832 164583
27833 164583
27834 164583
27835 164583
27836 164583
27837 164583
27838 164583
27839 164583
27840 164583
27841 162171
27842 162171
27843 162171
27844 162171
27845 162171
27846 162171
27847 162171
27848 162171
27849 162171
27850 162171
27851 159543
27852 159543
27853 159543
27854 159543
27855 159543
27856 159543
27857 159543
27858 159543
27859 159543
27860 159543
27861 156767
27862 156767
27863 156767
27864 156767
27865 156767
27866 156767
27867 156767
27868 156767
27869 156767
27870 156767
27871 154153
27872 154153
27873 154153
27874 154153
27875 154153
27876 154153
27877 154153
27878 154153
27879 154153
27880 154153
27881 150992
27882 150992
27883 150992
27884 150992
27885 150992
27886 150992
27887 150992
27888 150992
27889 150992
27890 150992
27891 147661
27892 147661
27893 147661
27894 147661
27895 147661
27896 147661
27897 147661
27898 147661
27899 147661
27900 147661
27901 144158
27902 144158
27903 144158
27904 144158
27905 144158
27906 144158
27907 144158
27908 144158
27909 144158
27910 144158
27911 140705
27912 140705
27913 140705
27914 140705
27915 140705
27916 140705
27917 140705
27918 140705
27919 140705
27920 140705
27921 136972
27922 136972
27923 136972
27924 136972
27925 136972
27926 136972
27927 136972
27928 136972
27929 136972
27930 136972
27931 133335
27932 133335
27933 133335
27934 133335
27935 133335
27936 133335
27937 133335
27938 133335
27939 133335
27940 133335
27941 129472
27942 129472
27943 129472
27944 129472
27945 129472
27946 129472
27947 129472
27948 129472
27949 129472
27950 129472
27951 125885
27952 125885
27953 125885
27954 125885
27955 125885
27956 125885
27957 125885
27958 125885
27959 125885
27960 125885
27961 122595
27962 122595
27963 122595
27964 122595
27965 122595
27966 122595
27967 122595
27968 122595
27969 122595
27970 122595
27971 119511
27972 119511
27973 119511
27974 119511
27975 119511
27976 119511
27977 119511
27978 119511
27979 119511
27980 119511
27981 116405
27982 116405
27983 116405
27984 116405
27985 116405
27986 116405
27987 116405
27988 116405
27989 116405
27990 116405
27991 113091
27992 113091
27993 113091
27994 113091
27995 113091
27996 113091
27997 113091
27998 113091
27999 113091
28000 113091
28001 109689
28002 109689
28003 109689
28004 109689
28005 109689
28006 109689
28007 109689
28008 109689
28009 109689
28010 109689
28011 106346
28012 106346
28013 106346
28014 106346
28015 106346
28016 106346
28017 106346
28018 106346
28019 106346
28020 106346
28021 103028
28022 103028
28023 103028
28024 103028
28025 103028
28026 103028
28027 103028
28028 103028
28029 103028
28030 103028
28031 99798.9
28032 99798.9
28033 99798.9
28034 99798.9
28035 99798.9
28036 99798.9
28037 99798.9
28038 99798.9
28039 99798.9
28040 99798.9
28041 96591.4
28042 96591.4
28043 96591.4
28044 96591.4
28045 96591.4
28046 96591.4
28047 96591.4
28048 96591.4
28049 96591.4
28050 96591.4
28051 93521.5
28052 93521.5
28053 93521.5
28054 93521.5
28055 93521.5
28056 93521.5
28057 93521.5
28058 93521.5
28059 93521.5
28060 93521.5
28061 90758.3
28062 90758.3
28063 90758.3
28064 90758.3
28065 90758.3
28066 90758.3
28067 90758.3
28068 90758.3
28069 90758.3
28070 90758.3
28071 88073.1
28072 88073.1
28073 88073.1
28074 88073.1
28075 88073.1
28076 88073.1
28077 88073.1
28078 88073.1
28079 88073.1
28080 88073.1
28081 85765.6
28082 85765.6
28083 85765.6
28084 85765.6
28085 85765.6
28086 85765.6
28087 85765.6
28088 85765.6
28089 85765.6
28090 85765.6
28091 83588.4
28092 83588.4
28093 83588.4
28094 83588.4
28095 83588.4
28096 83588.4
28097 83588.4
28098 83588.4
28099 83588.4
28100 83588.4
28101 81515.7
28102 81515.7
28103 81515.7
28104 81515.7
28105 81515.7
28106 81515.7
28107 81515.7
28108 81515.7
28109 81515.7
28110 81515.7
28111 79490.4
28112 79490.4
28113 79490.4
28114 79490.4
28115 79490.4
28116 79490.4
28117 79490.4
28118 79490.4
28119 79490.4
28120 79490.4
28121 77965.7
28122 77965.7
28123 77965.7
28124 77965.7
28125 77965.7
28126 77965.7
28127 77965.7
28128 77965.7
28129 77965.7
28130 77965.7
28131 76836.7
28132 76836.7
28133 76836.7
28134 76836.7
28135 76836.7
28136 76836.7
28137 76836.7
28138 76836.7
28139 76836.7
28140 76836.7
28141 76113.7
28142 76113.7
28143 76113.7
28144 76113.7
28145 76113.7
28146 76113.7
28147 76113.7
28148 76113.7
28149 76113.7
28150 76113.7
28151 75705.7
28152 75705.7
28153 75705.7
28154 75705.7
28155 75705.7
28156 75705.7
28157 75705.7
28158 75705.7
28159 75705.7
28160 75705.7
28161 75650.4
28162 75650.4
28163 75650.4
28164 75650.4
28165 75650.4
28166 75650.4
28167 75650.4
28168 75650.4
28169 75650.4
28170 75650.4
28171 75674
28172 75674
28173 75674
28174 75674
28175 75674
28176 75674
28177 75674
28178 75674
28179 75674
28180 75674
28181 75863.4
28182 75863.4
28183 75863.4
28184 75863.4
28185 75863.4
28186 75863.4
28187 75863.4
28188 75863.4
28189 75863.4
28190 75863.4
28191 76390.3
28192 76390.3
28193 76390.3
28194 76390.3
28195 76390.3
28196 76390.3
28197 76390.3
28198 76390.3
28199 76390.3
28200 76390.3
28201 77571.2
28202 77571.2
28203 77571.2
28204 77571.2
28205 77571.2
28206 77571.2
28207 77571.2
28208 77571.2
28209 77571.2
28210 77571.2
28211 78947.6
28212 78947.6
28213 78947.6
28214 78947.6
28215 78947.6
28216 78947.6
28217 78947.6
28218 78947.6
28219 78947.6
28220 78947.6
28221 80737.6
28222 80737.6
28223 80737.6
28224 80737.6
28225 80737.6
28226 80737.6
28227 80737.6
28228 80737.6
28229 80737.6
28230 80737.6
28231 82872.7
28232 82872.7
28233 82872.7
28234 82872.7
28235 82872.7
28236 82872.7
28237 82872.7
28238 82872.7
28239 82872.7
28240 82872.7
28241 85433.7
28242 85433.7
28243 85433.7
28244 85433.7
28245 85433.7
28246 85433.7
28247 85433.7
28248 85433.7
28249 85433.7
28250 85433.7
28251 88135.7
28252 88135.7
28253 88135.7
28254 88135.7
28255 88135.7
28256 88135.7
28257 88135.7
28258 88135.7
28259 88135.7
28260 88135.7
28261 90828.2
28262 90828.2
28263 90828.2
28264 90828.2
28265 90828.2
28266 90828.2
28267 90828.2
28268 90828.2
28269 90828.2
28270 90828.2
28271 93783.5
28272 93783.5
28273 93783.5
28274 93783.5
28275 93783.5
28276 93783.5
28277 93783.5
28278 93783.5
28279 93783.5
28280 93783.5
28281 96937.8
28282 96937.8
28283 96937.8
28284 96937.8
28285 96937.8
28286 96937.8
28287 96937.8
28288 96937.8
28289 96937.8
28290 96937.8
28291 100292
28292 100292
28293 100292
28294 100292
28295 100292
28296 100292
28297 100292
28298 100292
28299 100292
28300 100292
28301 103739
28302 103739
28303 103739
28304 103739
28305 103739
28306 103739
28307 103739
28308 103739
28309 103739
28310 103739
28311 107263
28312 107263
28313 107263
28314 107263
28315 107263
28316 107263
28317 107263
28318 107263
28319 107263
28320 107263
28321 110399
28322 110399
28323 110399
28324 110399
28325 110399
28326 110399
28327 110399
28328 110399
28329 110399
28330 110399
28331 113359
28332 113359
28333 113359
28334 113359
28335 113359
28336 113359
28337 113359
28338 113359
28339 113359
28340 113359
28341 116262
28342 116262
28343 116262
28344 116262
28345 116262
28346 116262
28347 116262
28348 116262
28349 116262
28350 116262
28351 119213
28352 119213
28353 119213
28354 119213
28355 119213
28356 119213
28357 119213
28358 119213
28359 119213
28360 119213
28361 121864
28362 121864
28363 121864
28364 121864
28365 121864
28366 121864
28367 121864
28368 121864
28369 121864
28370 121864
28371 124404
28372 124404
28373 124404
28374 124404
28375 124404
28376 124404
28377 124404
28378 124404
28379 124404
28380 124404
28381 126827
28382 126827
28383 126827
28384 126827
28385 126827
28386 126827
28387 126827
28388 126827
28389 126827
28390 126827
28391 128759
28392 128759
28393 128759
28394 128759
28395 128759
28396 128759
28397 128759
28398 128759
28399 128759
28400 128759
28401 129937
28402 129937
28403 129937
28404 129937
28405 129937
28406 129937
28407 129937
28408 129937
28409 129937
28410 129937
28411 130632
28412 130632
28413 130632
28414 130632
28415 130632
28416 130632
28417 130632
28418 130632
28419 130632
28420 130632
28421 130970
28422 130970
28423 130970
28424 130970
28425 130970
28426 130970
28427 130970
28428 130970
28429 130970
28430 130970
28431 130964
28432 130964
28433 130964
28434 130964
28435 130964
28436 130964
28437 130964
28438 130964
28439 130964
28440 130964
28441 130224
28442 130224
28443 130224
28444 130224
28445 130224
28446 130224
28447 130224
28448 130224
28449 130224
28450 130224
28451 129263
28452 129263
28453 129263
28454 129263
28455 129263
28456 129263
28457 129263
28458 129263
28459 129263
28460 129263
28461 128045
28462 128045
28463 128045
28464 128045
28465 128045
28466 128045
28467 128045
28468 128045
28469 128045
28470 128045
28471 126333
28472 126333
28473 126333
28474 126333
28475 126333
28476 126333
28477 126333
28478 126333
28479 126333
28480 126333
28481 124317
28482 124317
28483 124317
28484 124317
28485 124317
28486 124317
28487 124317
28488 124317
28489 124317
28490 124317
28491 122020
28492 122020
28493 122020
28494 122020
28495 122020
28496 122020
28497 122020
28498 122020
28499 122020
28500 122020
28501 119520
28502 119520
28503 119520
28504 119520
28505 119520
28506 119520
28507 119520
28508 119520
28509 119520
28510 119520
28511 116710
28512 116710
28513 116710
28514 116710
28515 116710
28516 116710
28517 116710
28518 116710
28519 116710
28520 116710
28521 114096
28522 114096
28523 114096
28524 114096
28525 114096
28526 114096
28527 114096
28528 114096
28529 114096
28530 114096
28531 111091
28532 111091
28533 111091
28534 111091
28535 111091
28536 111091
28537 111091
28538 111091
28539 111091
28540 111091
28541 107748
28542 107748
28543 107748
28544 107748
28545 107748
28546 107748
28547 107748
28548 107748
28549 107748
28550 107748
28551 104235
28552 104235
28553 104235
28554 104235
28555 104235
28556 104235
28557 104235
28558 104235
28559 104235
28560 104235
28561 100698
28562 100698
28563 100698
28564 100698
28565 100698
28566 100698
28567 100698
28568 100698
28569 100698
28570 100698
28571 97230.9
28572 97230.9
28573 97230.9
28574 97230.9
28575 97230.9
28576 97230.9
28577 97230.9
28578 97230.9
28579 97230.9
28580 97230.9
28581 93948.3
28582 93948.3
28583 93948.3
28584 93948.3
28585 93948.3
28586 93948.3
28587 93948.3
28588 93948.3
28589 93948.3
28590 93948.3
28591 91102.1
28592 91102.1
28593 91102.1
28594 91102.1
28595 91102.1
28596 91102.1
28597 91102.1
28598 91102.1
28599 91102.1
28600 91102.1
28601 88421.6
28602 88421.6
28603 88421.6
28604 88421.6
28605 88421.6
28606 88421.6
28607 88421.6
28608 88421.6
28609 88421.6
28610 88421.6
28611 86095.5
28612 86095.5
28613 86095.5
28614 86095.5
28615 86095.5
28616 86095.5
28617 86095.5
28618 86095.5
28619 86095.5
28620 86095.5
28621 83957.6
28622 83957.6
28623 83957.6
28624 83957.6
28625 83957.6
28626 83957.6
28627 83957.6
28628 83957.6
28629 83957.6
28630 83957.6
28631 81972.9
28632 81972.9
28633 81972.9
28634 81972.9
28635 81972.9
28636 81972.9
28637 81972.9
28638 81972.9
28639 81972.9
28640 81972.9
28641 80538.2
28642 80538.2
28643 80538.2
28644 80538.2
28645 80538.2
28646 80538.2
28647 80538.2
28648 80538.2
28649 80538.2
28650 80538.2
28651 79306.2
28652 79306.2
28653 79306.2
28654 79306.2
28655 79306.2
28656 79306.2
28657 79306.2
28658 79306.2
28659 79306.2
28660 79306.2
28661 78276.8
28662 78276.8
28663 78276.8
28664 78276.8
28665 78276.8
28666 78276.8
28667 78276.8
28668 78276.8
28669 78276.8
28670 78276.8
28671 77554.1
28672 77554.1
28673 77554.1
28674 77554.1
28675 77554.1
28676 77554.1
28677 77554.1
28678 77554.1
28679 77554.1
28680 77554.1
28681 77097.7
28682 77097.7
28683 77097.7
28684 77097.7
28685 77097.7
28686 77097.7
28687 77097.7
28688 77097.7
28689 77097.7
28690 77097.7
28691 76832.2
28692 76832.2
28693 76832.2
28694 76832.2
28695 76832.2
28696 76832.2
28697 76832.2
28698 76832.2
28699 76832.2
28700 76832.2
28701 76656.7
28702 76656.7
28703 76656.7
28704 76656.7
28705 76656.7
28706 76656.7
28707 76656.7
28708 76656.7
28709 76656.7
28710 76656.7
28711 76767.5
28712 76767.5
28713 76767.5
28714 76767.5
28715 76767.5
28716 76767.5
28717 76767.5
28718 76767.5
28719 76767.5
28720 76767.5
28721 76868.9
28722 76868.9
28723 76868.9
28724 76868.9
28725 76868.9
28726 76868.9
28727 76868.9
28728 76868.9
28729 76868.9
28730 76868.9
28731 77332.6
28732 77332.6
28733 77332.6
28734 77332.6
28735 77332.6
28736 77332.6
28737 77332.6
28738 77332.6
28739 77332.6
28740 77332.6
28741 78017.5
28742 78017.5
28743 78017.5
28744 78017.5
28745 78017.5
28746 78017.5
28747 78017.5
28748 78017.5
28749 78017.5
28750 78017.5
28751 78670
28752 78670
28753 78670
28754 78670
28755 78670
28756 78670
28757 78670
28758 78670
28759 78670
28760 78670
28761 79308.2
28762 79308.2
28763 79308.2
28764 79308.2
28765 79308.2
28766 79308.2
28767 79308.2
28768 79308.2
28769 79308.2
28770 79308.2
28771 79771.8
28772 79771.8
28773 79771.8
28774 79771.8
28775 79771.8
28776 79771.8
28777 79771.8
28778 79771.8
28779 79771.8
28780 79771.8
28781 80104.6
28782 80104.6
28783 80104.6
28784 80104.6
28785 80104.6
28786 80104.6
28787 80104.6
28788 80104.6
28789 80104.6
28790 80104.6
28791 80306.4
28792 80306.4
28793 80306.4
28794 80306.4
28795 80306.4
28796 80306.4
28797 80306.4
28798 80306.4
28799 80306.4
28800 80306.4
28801 80542.4
28802 80542.4
28803 80542.4
28804 80542.4
28805 80542.4
28806 80542.4
28807 80542.4
28808 80542.4
28809 80542.4
28810 80542.4
28811 80699.1
28812 80699.1
28813 80699.1
28814 80699.1
28815 80699.1
28816 80699.1
28817 80699.1
28818 80699.1
28819 80699.1
28820 80699.1
28821 80849.6
28822 80849.6
28823 80849.6
28824 80849.6
28825 80849.6
28826 80849.6
28827 80849.6
28828 80849.6
28829 80849.6
28830 80849.6
28831 80907.5
28832 80907.5
28833 80907.5
28834 80907.5
28835 80907.5
28836 80907.5
28837 80907.5
28838 80907.5
28839 80907.5
28840 80907.5
28841 80616.9
28842 80616.9
28843 80616.9
28844 80616.9
28845 80616.9
28846 80616.9
28847 80616.9
28848 80616.9
28849 80616.9
28850 80616.9
28851 80056.8
28852 80056.8
28853 80056.8
28854 80056.8
28855 80056.8
28856 80056.8
28857 80056.8
28858 80056.8
28859 80056.8
28860 80056.8
28861 79368.7
28862 79368.7
28863 79368.7
28864 79368.7
28865 79368.7
28866 79368.7
28867 79368.7
28868 79368.7
28869 79368.7
28870 79368.7
28871 78564.1
28872 78564.1
28873 78564.1
28874 78564.1
28875 78564.1
28876 78564.1
28877 78564.1
28878 78564.1
28879 78564.1
28880 78564.1
28881 77452.8
28882 77452.8
28883 77452.8
28884 77452.8
28885 77452.8
28886 77452.8
28887 77452.8
28888 77452.8
28889 77452.8
28890 77452.8
28891 76338.5
28892 76338.5
28893 76338.5
28894 76338.5
28895 76338.5
28896 76338.5
28897 76338.5
28898 76338.5
28899 76338.5
28900 76338.5
28901 75224.6
28902 75224.6
28903 75224.6
28904 75224.6
28905 75224.6
28906 75224.6
28907 75224.6
28908 75224.6
28909 75224.6
28910 75224.6
28911 74081.3
28912 74081.3
28913 74081.3
28914 74081.3
28915 74081.3
28916 74081.3
28917 74081.3
28918 74081.3
28919 74081.3
28920 74081.3
28921 73081.1
28922 73081.1
28923 73081.1
28924 73081.1
28925 73081.1
28926 73081.1
28927 73081.1
28928 73081.1
28929 73081.1
28930 73081.1
28931 72167.5
28932 72167.5
28933 72167.5
28934 72167.5
28935 72167.5
28936 72167.5
28937 72167.5
28938 72167.5
28939 72167.5
28940 72167.5
28941 71311.6
28942 71311.6
28943 71311.6
28944 71311.6
28945 71311.6
28946 71311.6
28947 71311.6
28948 71311.6
28949 71311.6
28950 71311.6
28951 70477.1
28952 70477.1
28953 70477.1
28954 70477.1
28955 70477.1
28956 70477.1
28957 70477.1
28958 70477.1
28959 70477.1
28960 70477.1
28961 69698.3
28962 69698.3
28963 69698.3
28964 69698.3
28965 69698.3
28966 69698.3
28967 69698.3
28968 69698.3
28969 69698.3
28970 69698.3
28971 69167.7
28972 69167.7
28973 69167.7
28974 69167.7
28975 69167.7
28976 69167.7
28977 69167.7
28978 69167.7
28979 69167.7
28980 69167.7
28981 68864.2
28982 68864.2
28983 68864.2
28984 68864.2
28985 68864.2
28986 68864.2
28987 68864.2
28988 68864.2
28989 68864.2
28990 68864.2
28991 68575.5
28992 68575.5
28993 68575.5
28994 68575.5
28995 68575.5
28996 68575.5
28997 68575.5
28998 68575.5
28999 68575.5
29000 68575.5
29001 68544
29002 68544
29003 68544
29004 68544
29005 68544
29006 68544
29007 68544
29008 68544
29009 68544
29010 68544
29011 68675.2
29012 68675.2
29013 68675.2
29014 68675.2
29015 68675.2
29016 68675.2
29017 68675.2
29018 68675.2
29019 68675.2
29020 68675.2
29021 68814.7
29022 68814.7
29023 68814.7
29024 68814.7
29025 68814.7
29026 68814.7
29027 68814.7
29028 68814.7
29029 68814.7
29030 68814.7
29031 69204.4
29032 69204.4
29033 69204.4
29034 69204.4
29035 69204.4
29036 69204.4
29037 69204.4
29038 69204.4
29039 69204.4
29040 69204.4
29041 69978.6
29042 69978.6
29043 69978.6
29044 69978.6
29045 69978.6
29046 69978.6
29047 69978.6
29048 69978.6
29049 69978.6
29050 69978.6
29051 71052
29052 71052
29053 71052
29054 71052
29055 71052
29056 71052
29057 71052
29058 71052
29059 71052
29060 71052
29061 72195.2
29062 72195.2
29063 72195.2
29064 72195.2
29065 72195.2
29066 72195.2
29067 72195.2
29068 72195.2
29069 72195.2
29070 72195.2
29071 73369.6
29072 73369.6
29073 73369.6
29074 73369.6
29075 73369.6
29076 73369.6
29077 73369.6
29078 73369.6
29079 73369.6
29080 73369.6
29081 74843.7
29082 74843.7
29083 74843.7
29084 74843.7
29085 74843.7
29086 74843.7
29087 74843.7
29088 74843.7
29089 74843.7
29090 74843.7
29091 76338.2
29092 76338.2
29093 76338.2
29094 76338.2
29095 76338.2
29096 76338.2
29097 76338.2
29098 76338.2
29099 76338.2
29100 76338.2
29101 78140.1
29102 78140.1
29103 78140.1
29104 78140.1
29105 78140.1
29106 78140.1
29107 78140.1
29108 78140.1
29109 78140.1
29110 78140.1
29111 79925.1
29112 79925.1
29113 79925.1
29114 79925.1
29115 79925.1
29116 79925.1
29117 79925.1
29118 79925.1
29119 79925.1
29120 79925.1
29121 81430.1
29122 81430.1
29123 81430.1
29124 81430.1
29125 81430.1
29126 81430.1
29127 81430.1
29128 81430.1
29129 81430.1
29130 81430.1
29131 82754.3
29132 82754.3
29133 82754.3
29134 82754.3
29135 82754.3
29136 82754.3
29137 82754.3
29138 82754.3
29139 82754.3
29140 82754.3
29141 84070.9
29142 84070.9
29143 84070.9
29144 84070.9
29145 84070.9
29146 84070.9
29147 84070.9
29148 84070.9
29149 84070.9
29150 84070.9
29151 85545
29152 85545
29153 85545
29154 85545
29155 85545
29156 85545
29157 85545
29158 85545
29159 85545
29160 85545
29161 87069.1
29162 87069.1
29163 87069.1
29164 87069.1
29165 87069.1
29166 87069.1
29167 87069.1
29168 87069.1
29169 87069.1
29170 87069.1
29171 88737.1
29172 88737.1
29173 88737.1
29174 88737.1
29175 88737.1
29176 88737.1
29177 88737.1
29178 88737.1
29179 88737.1
29180 88737.1
29181 90165.4
29182 90165.4
29183 90165.4
29184 90165.4
29185 90165.4
29186 90165.4
29187 90165.4
29188 90165.4
29189 90165.4
29190 90165.4
29191 91529.1
29192 91529.1
29193 91529.1
29194 91529.1
29195 91529.1
29196 91529.1
29197 91529.1
29198 91529.1
29199 91529.1
29200 91529.1
29201 92664.8
29202 92664.8
29203 92664.8
29204 92664.8
29205 92664.8
29206 92664.8
29207 92664.8
29208 92664.8
29209 92664.8
29210 92664.8
29211 93600.1
29212 93600.1
29213 93600.1
29214 93600.1
29215 93600.1
29216 93600.1
29217 93600.1
29218 93600.1
29219 93600.1
29220 93600.1
29221 94633.5
29222 94633.5
29223 94633.5
29224 94633.5
29225 94633.5
29226 94633.5
29227 94633.5
29228 94633.5
29229 94633.5
29230 94633.5
29231 95396.4
29232 95396.4
29233 95396.4
29234 95396.4
29235 95396.4
29236 95396.4
29237 95396.4
29238 95396.4
29239 95396.4
29240 95396.4
29241 95773.1
29242 95773.1
29243 95773.1
29244 95773.1
29245 95773.1
29246 95773.1
29247 95773.1
29248 95773.1
29249 95773.1
29250 95773.1
29251 96125.1
29252 96125.1
29253 96125.1
29254 96125.1
29255 96125.1
29256 96125.1
29257 96125.1
29258 96125.1
29259 96125.1
29260 96125.1
29261 96739.9
29262 96739.9
29263 96739.9
29264 96739.9
29265 96739.9
29266 96739.9
29267 96739.9
29268 96739.9
29269 96739.9
29270 96739.9
29271 97419.2
29272 97419.2
29273 97419.2
29274 97419.2
29275 97419.2
29276 97419.2
29277 97419.2
29278 97419.2
29279 97419.2
29280 97419.2
29281 98049.9
29282 98049.9
29283 98049.9
29284 98049.9
29285 98049.9
29286 98049.9
29287 98049.9
29288 98049.9
29289 98049.9
29290 98049.9
29291 98531.7
29292 98531.7
29293 98531.7
29294 98531.7
29295 98531.7
29296 98531.7
29297 98531.7
29298 98531.7
29299 98531.7
29300 98531.7
29301 98478.6
29302 98478.6
29303 98478.6
29304 98478.6
29305 98478.6
29306 98478.6
29307 98478.6
29308 98478.6
29309 98478.6
29310 98478.6
29311 98393.3
29312 98393.3
29313 98393.3
29314 98393.3
29315 98393.3
29316 98393.3
29317 98393.3
29318 98393.3
29319 98393.3
29320 98393.3
29321 98445.9
29322 98445.9
29323 98445.9
29324 98445.9
29325 98445.9
29326 98445.9
29327 98445.9
29328 98445.9
29329 98445.9
29330 98445.9
29331 98448.1
29332 98448.1
29333 98448.1
29334 98448.1
29335 98448.1
29336 98448.1
29337 98448.1
29338 98448.1
29339 98448.1
29340 98448.1
29341 98543.9
29342 98543.9
29343 98543.9
29344 98543.9
29345 98543.9
29346 98543.9
29347 98543.9
29348 98543.9
29349 98543.9
29350 98543.9
29351 98613.6
29352 98613.6
29353 98613.6
29354 98613.6
29355 98613.6
29356 98613.6
29357 98613.6
29358 98613.6
29359 98613.6
29360 98613.6
29361 98674
29362 98674
29363 98674
29364 98674
29365 98674
29366 98674
29367 98674
29368 98674
29369 98674
29370 98674
29371 98322.1
29372 98322.1
29373 98322.1
29374 98322.1
29375 98322.1
29376 98322.1
29377 98322.1
29378 98322.1
29379 98322.1
29380 98322.1
29381 98137.9
29382 98137.9
29383 98137.9
29384 98137.9
29385 98137.9
29386 98137.9
29387 98137.9
29388 98137.9
29389 98137.9
29390 98137.9
29391 98041.1
29392 98041.1
29393 98041.1
29394 98041.1
29395 98041.1
29396 98041.1
29397 98041.1
29398 98041.1
29399 98041.1
29400 98041.1
29401 97896.2
29402 97896.2
29403 97896.2
29404 97896.2
29405 97896.2
29406 97896.2
29407 97896.2
29408 97896.2
29409 97896.2
29410 97896.2
29411 97736
29412 97736
29413 97736
29414 97736
29415 97736
29416 97736
29417 97736
29418 97736
29419 97736
29420 97736
29421 97269.1
29422 97269.1
29423 97269.1
29424 97269.1
29425 97269.1
29426 97269.1
29427 97269.1
29428 97269.1
29429 97269.1
29430 97269.1
29431 96808.5
29432 96808.5
29433 96808.5
29434 96808.5
29435 96808.5
29436 96808.5
29437 96808.5
29438 96808.5
29439 96808.5
29440 96808.5
29441 96688.6
29442 96688.6
29443 96688.6
29444 96688.6
29445 96688.6
29446 96688.6
29447 96688.6
29448 96688.6
29449 96688.6
29450 96688.6
29451 96456.3
29452 96456.3
29453 96456.3
29454 96456.3
29455 96456.3
29456 96456.3
29457 96456.3
29458 96456.3
29459 96456.3
29460 96456.3
29461 95816.6
29462 95816.6
29463 95816.6
29464 95816.6
29465 95816.6
29466 95816.6
29467 95816.6
29468 95816.6
29469 95816.6
29470 95816.6
29471 95081.8
29472 95081.8
29473 95081.8
29474 95081.8
29475 95081.8
29476 95081.8
29477 95081.8
29478 95081.8
29479 95081.8
29480 95081.8
29481 94287.3
29482 94287.3
29483 94287.3
29484 94287.3
29485 94287.3
29486 94287.3
29487 94287.3
29488 94287.3
29489 94287.3
29490 94287.3
29491 93534.1
29492 93534.1
29493 93534.1
29494 93534.1
29495 93534.1
29496 93534.1
29497 93534.1
29498 93534.1
29499 93534.1
29500 93534.1
29501 92953.3
29502 92953.3
29503 92953.3
29504 92953.3
29505 92953.3
29506 92953.3
29507 92953.3
29508 92953.3
29509 92953.3
29510 92953.3
29511 92219
29512 92219
29513 92219
29514 92219
29515 92219
29516 92219
29517 92219
29518 92219
29519 92219
29520 92219
29521 91407.5
29522 91407.5
29523 91407.5
29524 91407.5
29525 91407.5
29526 91407.5
29527 91407.5
29528 91407.5
29529 91407.5
29530 91407.5
29531 90689
29532 90689
29533 90689
29534 90689
29535 90689
29536 90689
29537 90689
29538 90689
29539 90689
29540 90689
29541 89733.7
29542 89733.7
29543 89733.7
29544 89733.7
29545 89733.7
29546 89733.7
29547 89733.7
29548 89733.7
29549 89733.7
29550 89733.7
29551 88528.1
29552 88528.1
29553 88528.1
29554 88528.1
29555 88528.1
29556 88528.1
29557 88528.1
29558 88528.1
29559 88528.1
29560 88528.1
29561 87271.7
29562 87271.7
29563 87271.7
29564 87271.7
29565 87271.7
29566 87271.7
29567 87271.7
29568 87271.7
29569 87271.7
29570 87271.7
29571 86067
29572 86067
29573 86067
29574 86067
29575 86067
29576 86067
29577 86067
29578 86067
29579 86067
29580 86067
29581 84617.7
29582 84617.7
29583 84617.7
29584 84617.7
29585 84617.7
29586 84617.7
29587 84617.7
29588 84617.7
29589 84617.7
29590 84617.7
29591 83038.2
29592 83038.2
29593 83038.2
29594 83038.2
29595 83038.2
29596 83038.2
29597 83038.2
29598 83038.2
29599 83038.2
29600 83038.2
29601 81482.4
29602 81482.4
29603 81482.4
29604 81482.4
29605 81482.4
29606 81482.4
29607 81482.4
29608 81482.4
29609 81482.4
29610 81482.4
29611 79945.4
29612 79945.4
29613 79945.4
29614 79945.4
29615 79945.4
29616 79945.4
29617 79945.4
29618 79945.4
29619 79945.4
29620 79945.4
29621 78481.3
29622 78481.3
29623 78481.3
29624 78481.3
29625 78481.3
29626 78481.3
29627 78481.3
29628 78481.3
29629 78481.3
29630 78481.3
29631 77039.6
29632 77039.6
29633 77039.6
29634 77039.6
29635 77039.6
29636 77039.6
29637 77039.6
29638 77039.6
29639 77039.6
29640 77039.6
29641 75188.5
29642 75188.5
29643 75188.5
29644 75188.5
29645 75188.5
29646 75188.5
29647 75188.5
29648 75188.5
29649 75188.5
29650 75188.5
29651 73180.8
29652 73180.8
29653 73180.8
29654 73180.8
29655 73180.8
29656 73180.8
29657 73180.8
29658 73180.8
29659 73180.8
29660 73180.8
29661 71157
29662 71157
29663 71157
29664 71157
29665 71157
29666 71157
29667 71157
29668 71157
29669 71157
29670 71157
29671 69096
29672 69096
29673 69096
29674 69096
29675 69096
29676 69096
29677 69096
29678 69096
29679 69096
29680 69096
29681 66797.4
29682 66797.4
29683 66797.4
29684 66797.4
29685 66797.4
29686 66797.4
29687 66797.4
29688 66797.4
29689 66797.4
29690 66797.4
29691 64444.3
29692 64444.3
29693 64444.3
29694 64444.3
29695 64444.3
29696 64444.3
29697 64444.3
29698 64444.3
29699 64444.3
29700 64444.3
29701 62093.2
29702 62093.2
29703 62093.2
29704 62093.2
29705 62093.2
29706 62093.2
29707 62093.2
29708 62093.2
29709 62093.2
29710 62093.2
29711 59844.6
29712 59844.6
29713 59844.6
29714 59844.6
29715 59844.6
29716 59844.6
29717 59844.6
29718 59844.6
29719 59844.6
29720 59844.6
29721 57614.7
29722 57614.7
29723 57614.7
29724 57614.7
29725 57614.7
29726 57614.7
29727 57614.7
29728 57614.7
29729 57614.7
29730 57614.7
29731 55295.1
29732 55295.1
29733 55295.1
29734 55295.1
29735 55295.1
29736 55295.1
29737 55295.1
29738 55295.1
29739 55295.1
29740 55295.1
29741 52933.8
29742 52933.8
29743 52933.8
29744 52933.8
29745 52933.8
29746 52933.8
29747 52933.8
29748 52933.8
29749 52933.8
29750 52933.8
29751 50680.9
29752 50680.9
29753 50680.9
29754 50680.9
29755 50680.9
29756 50680.9
29757 50680.9
29758 50680.9
29759 50680.9
29760 50680.9
29761 48355.8
29762 48355.8
29763 48355.8
29764 48355.8
29765 48355.8
29766 48355.8
29767 48355.8
29768 48355.8
29769 48355.8
29770 48355.8
29771 46172.2
29772 46172.2
29773 46172.2
29774 46172.2
29775 46172.2
29776 46172.2
29777 46172.2
29778 46172.2
29779 46172.2
29780 46172.2
29781 44090
29782 44090
29783 44090
29784 44090
29785 44090
29786 44090
29787 44090
29788 44090
29789 44090
29790 44090
29791 42071.5
29792 42071.5
29793 42071.5
29794 42071.5
29795 42071.5
29796 42071.5
29797 42071.5
29798 42071.5
29799 42071.5
29800 42071.5
29801 40094.1
29802 40094.1
29803 40094.1
29804 40094.1
29805 40094.1
29806 40094.1
29807 40094.1
29808 40094.1
29809 40094.1
29810 40094.1
29811 38194
29812 38194
29813 38194
29814 38194
29815 38194
29816 38194
29817 38194
29818 38194
29819 38194
29820 38194
29821 36417.6
29822 36417.6
29823 36417.6
29824 36417.6
29825 36417.6
29826 36417.6
29827 36417.6
29828 36417.6
29829 36417.6
29830 36417.6
29831 34762.6
29832 34762.6
29833 34762.6
29834 34762.6
29835 34762.6
29836 34762.6
29837 34762.6
29838 34762.6
29839 34762.6
29840 34762.6
29841 33397.4
29842 33397.4
29843 33397.4
29844 33397.4
29845 33397.4
29846 33397.4
29847 33397.4
29848 33397.4
29849 33397.4
29850 33397.4
29851 32231.9
29852 32231.9
29853 32231.9
29854 32231.9
29855 32231.9
29856 32231.9
29857 32231.9
29858 32231.9
29859 32231.9
29860 32231.9
29861 31304.7
29862 31304.7
29863 31304.7
29864 31304.7
29865 31304.7
29866 31304.7
29867 31304.7
29868 31304.7
29869 31304.7
29870 31304.7
29871 30482.2
29872 30482.2
29873 30482.2
29874 30482.2
29875 30482.2
29876 30482.2
29877 30482.2
29878 30482.2
29879 30482.2
29880 30482.2
29881 29946
29882 29946
29883 29946
29884 29946
29885 29946
29886 29946
29887 29946
29888 29946
29889 29946
29890 29946
29891 29555.5
29892 29555.5
29893 29555.5
29894 29555.5
29895 29555.5
29896 29555.5
29897 29555.5
29898 29555.5
29899 29555.5
29900 29555.5
29901 29268.5
29902 29268.5
29903 29268.5
29904 29268.5
29905 29268.5
29906 29268.5
29907 29268.5
29908 29268.5
29909 29268.5
29910 29268.5
29911 29083.5
29912 29083.5
29913 29083.5
29914 29083.5
29915 29083.5
29916 29083.5
29917 29083.5
29918 29083.5
29919 29083.5
29920 29083.5
29921 29018.3
29922 29018.3
29923 29018.3
29924 29018.3
29925 29018.3
29926 29018.3
29927 29018.3
29928 29018.3
29929 29018.3
29930 29018.3
29931 29124.8
29932 29124.8
29933 29124.8
29934 29124.8
29935 29124.8
29936 29124.8
29937 29124.8
29938 29124.8
29939 29124.8
29940 29124.8
29941 29439.7
29942 29439.7
29943 29439.7
29944 29439.7
29945 29439.7
29946 29439.7
29947 29439.7
29948 29439.7
29949 29439.7
29950 29439.7
29951 29914.1
29952 29914.1
29953 29914.1
29954 29914.1
29955 29914.1
29956 29914.1
29957 29914.1
29958 29914.1
29959 29914.1
29960 29914.1
29961 30612.5
29962 30612.5
29963 30612.5
29964 30612.5
29965 30612.5
29966 30612.5
29967 30612.5
29968 30612.5
29969 30612.5
29970 30612.5
29971 31369.9
29972 31369.9
29973 31369.9
29974 31369.9
29975 31369.9
29976 31369.9
29977 31369.9
29978 31369.9
29979 31369.9
29980 31369.9
29981 32148.1
29982 32148.1
29983 32148.1
29984 32148.1
29985 32148.1
29986 32148.1
29987 32148.1
29988 32148.1
29989 32148.1
29990 32148.1
29991 32957.8
29992 32957.8
29993 32957.8
29994 32957.8
29995 32957.8
29996 32957.8
29997 32957.8
29998 32957.8
29999 32957.8
30000 32957.8
30001 33927.7
30002 33927.7
30003 33927.7
30004 33927.7
30005 33927.7
30006 33927.7
30007 33927.7
30008 33927.7
30009 33927.7
30010 33927.7
30011 35004
30012 35004
30013 35004
30014 35004
30015 35004
30016 35004
30017 35004
30018 35004
30019 35004
30020 35004
30021 36127.8
30022 36127.8
30023 36127.8
30024 36127.8
30025 36127.8
30026 36127.8
30027 36127.8
30028 36127.8
30029 36127.8
30030 36127.8
30031 37309.8
30032 37309.8
30033 37309.8
30034 37309.8
30035 37309.8
30036 37309.8
30037 37309.8
30038 37309.8
30039 37309.8
30040 37309.8
30041 38530.3
30042 38530.3
30043 38530.3
30044 38530.3
30045 38530.3
30046 38530.3
30047 38530.3
30048 38530.3
30049 38530.3
30050 38530.3
30051 39777.2
30052 39777.2
30053 39777.2
30054 39777.2
30055 39777.2
30056 39777.2
30057 39777.2
30058 39777.2
30059 39777.2
30060 39777.2
30061 40939
30062 40939
30063 40939
30064 40939
30065 40939
30066 40939
30067 40939
30068 40939
30069 40939
30070 40939
30071 42131.7
30072 42131.7
30073 42131.7
30074 42131.7
30075 42131.7
30076 42131.7
30077 42131.7
30078 42131.7
30079 42131.7
30080 42131.7
30081 43275.5
30082 43275.5
30083 43275.5
30084 43275.5
30085 43275.5
30086 43275.5
30087 43275.5
30088 43275.5
30089 43275.5
30090 43275.5
30091 44423.9
30092 44423.9
30093 44423.9
30094 44423.9
30095 44423.9
30096 44423.9
30097 44423.9
30098 44423.9
30099 44423.9
30100 44423.9
30101 45611.7
30102 45611.7
30103 45611.7
30104 45611.7
30105 45611.7
30106 45611.7
30107 45611.7
30108 45611.7
30109 45611.7
30110 45611.7
30111 46769.5
30112 46769.5
30113 46769.5
30114 46769.5
30115 46769.5
30116 46769.5
30117 46769.5
30118 46769.5
30119 46769.5
30120 46769.5
30121 47840.3
30122 47840.3
30123 47840.3
30124 47840.3
30125 47840.3
30126 47840.3
30127 47840.3
30128 47840.3
30129 47840.3
30130 47840.3
30131 48777.8
30132 48777.8
30133 48777.8
30134 48777.8
30135 48777.8
30136 48777.8
30137 48777.8
30138 48777.8
30139 48777.8
30140 48777.8
30141 49618.4
30142 49618.4
30143 49618.4
30144 49618.4
30145 49618.4
30146 49618.4
30147 49618.4
30148 49618.4
30149 49618.4
30150 49618.4
30151 50327
30152 50327
30153 50327
30154 50327
30155 50327
30156 50327
30157 50327
30158 50327
30159 50327
30160 50327
30161 50828.5
30162 50828.5
30163 50828.5
30164 50828.5
30165 50828.5
30166 50828.5
30167 50828.5
30168 50828.5
30169 50828.5
30170 50828.5
30171 51283.9
30172 51283.9
30173 51283.9
30174 51283.9
30175 51283.9
30176 51283.9
30177 51283.9
30178 51283.9
30179 51283.9
30180 51283.9
30181 51829.4
30182 51829.4
30183 51829.4
30184 51829.4
30185 51829.4
30186 51829.4
30187 51829.4
30188 51829.4
30189 51829.4
30190 51829.4
30191 52323.7
30192 52323.7
30193 52323.7
30194 52323.7
30195 52323.7
30196 52323.7
30197 52323.7
30198 52323.7
30199 52323.7
30200 52323.7
30201 52565.9
30202 52565.9
30203 52565.9
30204 52565.9
30205 52565.9
30206 52565.9
30207 52565.9
30208 52565.9
30209 52565.9
30210 52565.9
30211 52526.6
30212 52526.6
30213 52526.6
30214 52526.6
30215 52526.6
30216 52526.6
30217 52526.6
30218 52526.6
30219 52526.6
30220 52526.6
30221 52377.2
30222 52377.2
30223 52377.2
30224 52377.2
30225 52377.2
30226 52377.2
30227 52377.2
30228 52377.2
30229 52377.2
30230 52377.2
30231 52073.1
30232 52073.1
30233 52073.1
30234 52073.1
30235 52073.1
30236 52073.1
30237 52073.1
30238 52073.1
30239 52073.1
30240 52073.1
30241 51641.3
30242 51641.3
30243 51641.3
30244 51641.3
30245 51641.3
30246 51641.3
30247 51641.3
30248 51641.3
30249 51641.3
30250 51641.3
30251 51147.1
30252 51147.1
30253 51147.1
30254 51147.1
30255 51147.1
30256 51147.1
30257 51147.1
30258 51147.1
30259 51147.1
30260 51147.1
30261 50740.2
30262 50740.2
30263 50740.2
30264 50740.2
30265 50740.2
30266 50740.2
30267 50740.2
30268 50740.2
30269 50740.2
30270 50740.2
30271 50327.4
30272 50327.4
30273 50327.4
30274 50327.4
30275 50327.4
30276 50327.4
30277 50327.4
30278 50327.4
30279 50327.4
30280 50327.4
30281 49853
30282 49853
30283 49853
30284 49853
30285 49853
30286 49853
30287 49853
30288 49853
30289 49853
30290 49853
30291 49345.3
30292 49345.3
30293 49345.3
30294 49345.3
30295 49345.3
30296 49345.3
30297 49345.3
30298 49345.3
30299 49345.3
30300 49345.3
30301 48726.8
30302 48726.8
30303 48726.8
30304 48726.8
30305 48726.8
30306 48726.8
30307 48726.8
30308 48726.8
30309 48726.8
30310 48726.8
30311 48049.5
30312 48049.5
30313 48049.5
30314 48049.5
30315 48049.5
30316 48049.5
30317 48049.5
30318 48049.5
30319 48049.5
30320 48049.5
30321 47435
30322 47435
30323 47435
30324 47435
30325 47435
30326 47435
30327 47435
30328 47435
30329 47435
30330 47435
30331 46981.3
30332 46981.3
30333 46981.3
30334 46981.3
30335 46981.3
30336 46981.3
30337 46981.3
30338 46981.3
30339 46981.3
30340 46981.3
30341 46597.2
30342 46597.2
30343 46597.2
30344 46597.2
30345 46597.2
30346 46597.2
30347 46597.2
30348 46597.2
30349 46597.2
30350 46597.2
30351 46273.2
30352 46273.2
30353 46273.2
30354 46273.2
30355 46273.2
30356 46273.2
30357 46273.2
30358 46273.2
30359 46273.2
30360 46273.2
30361 46023.1
30362 46023.1
30363 46023.1
30364 46023.1
30365 46023.1
30366 46023.1
30367 46023.1
30368 46023.1
30369 46023.1
30370 46023.1
30371 45841.4
30372 45841.4
30373 45841.4
30374 45841.4
30375 45841.4
30376 45841.4
30377 45841.4
30378 45841.4
30379 45841.4
30380 45841.4
30381 45605.1
30382 45605.1
30383 45605.1
30384 45605.1
30385 45605.1
30386 45605.1
30387 45605.1
30388 45605.1
30389 45605.1
30390 45605.1
30391 45467
30392 45467
30393 45467
30394 45467
30395 45467
30396 45467
30397 45467
30398 45467
30399 45467
30400 45467
30401 45475.6
30402 45475.6
30403 45475.6
30404 45475.6
30405 45475.6
30406 45475.6
30407 45475.6
30408 45475.6
30409 45475.6
30410 45475.6
30411 45707.1
30412 45707.1
30413 45707.1
30414 45707.1
30415 45707.1
30416 45707.1
30417 45707.1
30418 45707.1
30419 45707.1
30420 45707.1
30421 46019.8
30422 46019.8
30423 46019.8
30424 46019.8
30425 46019.8
30426 46019.8
30427 46019.8
30428 46019.8
30429 46019.8
30430 46019.8
30431 46417.6
30432 46417.6
30433 46417.6
30434 46417.6
30435 46417.6
30436 46417.6
30437 46417.6
30438 46417.6
30439 46417.6
30440 46417.6
30441 46960.5
30442 46960.5
30443 46960.5
30444 46960.5
30445 46960.5
30446 46960.5
30447 46960.5
30448 46960.5
30449 46960.5
30450 46960.5
30451 47660.8
30452 47660.8
30453 47660.8
30454 47660.8
30455 47660.8
30456 47660.8
30457 47660.8
30458 47660.8
30459 47660.8
30460 47660.8
30461 48286.8
30462 48286.8
30463 48286.8
30464 48286.8
30465 48286.8
30466 48286.8
30467 48286.8
30468 48286.8
30469 48286.8
30470 48286.8
30471 48805.9
30472 48805.9
30473 48805.9
30474 48805.9
30475 48805.9
30476 48805.9
30477 48805.9
30478 48805.9
30479 48805.9
30480 48805.9
30481 49391.8
30482 49391.8
30483 49391.8
30484 49391.8
30485 49391.8
30486 49391.8
30487 49391.8
30488 49391.8
30489 49391.8
30490 49391.8
30491 49945.4
30492 49945.4
30493 49945.4
30494 49945.4
30495 49945.4
30496 49945.4
30497 49945.4
30498 49945.4
30499 49945.4
30500 49945.4
30501 50520.8
30502 50520.8
30503 50520.8
30504 50520.8
30505 50520.8
30506 50520.8
30507 50520.8
30508 50520.8
30509 50520.8
30510 50520.8
30511 51237
30512 51237
30513 51237
30514 51237
30515 51237
30516 51237
30517 51237
30518 51237
30519 51237
30520 51237
30521 51916.9
30522 51916.9
30523 51916.9
30524 51916.9
30525 51916.9
30526 51916.9
30527 51916.9
30528 51916.9
30529 51916.9
30530 51916.9
30531 52499.8
30532 52499.8
30533 52499.8
30534 52499.8
30535 52499.8
30536 52499.8
30537 52499.8
30538 52499.8
30539 52499.8
30540 52499.8
30541 53060.5
30542 53060.5
30543 53060.5
30544 53060.5
30545 53060.5
30546 53060.5
30547 53060.5
30548 53060.5
30549 53060.5
30550 53060.5
30551 53614
30552 53614
30553 53614
30554 53614
30555 53614
30556 53614
30557 53614
30558 53614
30559 53614
30560 53614
30561 54246.5
30562 54246.5
30563 54246.5
30564 54246.5
30565 54246.5
30566 54246.5
30567 54246.5
30568 54246.5
30569 54246.5
30570 54246.5
30571 54651.1
30572 54651.1
30573 54651.1
30574 54651.1
30575 54651.1
30576 54651.1
30577 54651.1
30578 54651.1
30579 54651.1
30580 54651.1
30581 54990.9
30582 54990.9
30583 54990.9
30584 54990.9
30585 54990.9
30586 54990.9
30587 54990.9
30588 54990.9
30589 54990.9
30590 54990.9
30591 55323.4
30592 55323.4
30593 55323.4
30594 55323.4
30595 55323.4
30596 55323.4
30597 55323.4
30598 55323.4
30599 55323.4
30600 55323.4
30601 55725.2
30602 55725.2
30603 55725.2
30604 55725.2
30605 55725.2
30606 55725.2
30607 55725.2
30608 55725.2
30609 55725.2
30610 55725.2
30611 56083.1
30612 56083.1
30613 56083.1
30614 56083.1
30615 56083.1
30616 56083.1
30617 56083.1
30618 56083.1
30619 56083.1
30620 56083.1
30621 56436.9
30622 56436.9
30623 56436.9
30624 56436.9
30625 56436.9
30626 56436.9
30627 56436.9
30628 56436.9
30629 56436.9
30630 56436.9
30631 56658.3
30632 56658.3
30633 56658.3
30634 56658.3
30635 56658.3
30636 56658.3
30637 56658.3
30638 56658.3
30639 56658.3
30640 56658.3
30641 56805.2
30642 56805.2
30643 56805.2
30644 56805.2
30645 56805.2
30646 56805.2
30647 56805.2
30648 56805.2
30649 56805.2
30650 56805.2
30651 56837.7
30652 56837.7
30653 56837.7
30654 56837.7
30655 56837.7
30656 56837.7
30657 56837.7
30658 56837.7
30659 56837.7
30660 56837.7
30661 56951.8
30662 56951.8
30663 56951.8
30664 56951.8
30665 56951.8
30666 56951.8
30667 56951.8
30668 56951.8
30669 56951.8
30670 56951.8
30671 57315.2
30672 57315.2
30673 57315.2
30674 57315.2
30675 57315.2
30676 57315.2
30677 57315.2
30678 57315.2
30679 57315.2
30680 57315.2
30681 57721.8
30682 57721.8
30683 57721.8
30684 57721.8
30685 57721.8
30686 57721.8
30687 57721.8
30688 57721.8
30689 57721.8
30690 57721.8
30691 58145
30692 58145
30693 58145
30694 58145
30695 58145
30696 58145
30697 58145
30698 58145
30699 58145
30700 58145
30701 58547.3
30702 58547.3
30703 58547.3
30704 58547.3
30705 58547.3
30706 58547.3
30707 58547.3
30708 58547.3
30709 58547.3
30710 58547.3
30711 58741.1
30712 58741.1
30713 58741.1
30714 58741.1
30715 58741.1
30716 58741.1
30717 58741.1
30718 58741.1
30719 58741.1
30720 58741.1
30721 59039.5
30722 59039.5
30723 59039.5
30724 59039.5
30725 59039.5
30726 59039.5
30727 59039.5
30728 59039.5
30729 59039.5
30730 59039.5
30731 59520.5
30732 59520.5
30733 59520.5
30734 59520.5
30735 59520.5
30736 59520.5
30737 59520.5
30738 59520.5
30739 59520.5
30740 59520.5
30741 60159.2
30742 60159.2
30743 60159.2
30744 60159.2
30745 60159.2
30746 60159.2
30747 60159.2
30748 60159.2
30749 60159.2
30750 60159.2
30751 60742.1
30752 60742.1
30753 60742.1
30754 60742.1
30755 60742.1
30756 60742.1
30757 60742.1
30758 60742.1
30759 60742.1
30760 60742.1
30761 61194.5
30762 61194.5
30763 61194.5
30764 61194.5
30765 61194.5
30766 61194.5
30767 61194.5
30768 61194.5
30769 61194.5
30770 61194.5
30771 61762.7
30772 61762.7
30773 61762.7
30774 61762.7
30775 61762.7
30776 61762.7
30777 61762.7
30778 61762.7
30779 61762.7
30780 61762.7
30781 62356.1
30782 62356.1
30783 62356.1
30784 62356.1
30785 62356.1
30786 62356.1
30787 62356.1
30788 62356.1
30789 62356.1
30790 62356.1
30791 62976.2
30792 62976.2
30793 62976.2
30794 62976.2
30795 62976.2
30796 62976.2
30797 62976.2
30798 62976.2
30799 62976.2
30800 62976.2
30801 63456.7
30802 63456.7
30803 63456.7
30804 63456.7
30805 63456.7
30806 63456.7
30807 63456.7
30808 63456.7
30809 63456.7
30810 63456.7
30811 63891.6
30812 63891.6
30813 63891.6
30814 63891.6
30815 63891.6
30816 63891.6
30817 63891.6
30818 63891.6
30819 63891.6
30820 63891.6
30821 64273.9
30822 64273.9
30823 64273.9
30824 64273.9
30825 64273.9
30826 64273.9
30827 64273.9
30828 64273.9
30829 64273.9
30830 64273.9
30831 64829.8
30832 64829.8
30833 64829.8
30834 64829.8
30835 64829.8
30836 64829.8
30837 64829.8
30838 64829.8
30839 64829.8
30840 64829.8
30841 65410.3
30842 65410.3
30843 65410.3
30844 65410.3
30845 65410.3
30846 65410.3
30847 65410.3
30848 65410.3
30849 65410.3
30850 65410.3
30851 65994.5
30852 65994.5
30853 65994.5
30854 65994.5
30855 65994.5
30856 65994.5
30857 65994.5
30858 65994.5
30859 65994.5
30860 65994.5
30861 66520.3
30862 66520.3
30863 66520.3
30864 66520.3
30865 66520.3
30866 66520.3
30867 66520.3
30868 66520.3
30869 66520.3
30870 66520.3
30871 66759.2
30872 66759.2
30873 66759.2
30874 66759.2
30875 66759.2
30876 66759.2
30877 66759.2
30878 66759.2
30879 66759.2
30880 66759.2
30881 67052.4
30882 67052.4
30883 67052.4
30884 67052.4
30885 67052.4
30886 67052.4
30887 67052.4
30888 67052.4
30889 67052.4
30890 67052.4
30891 67675.9
30892 67675.9
30893 67675.9
30894 67675.9
30895 67675.9
30896 67675.9
30897 67675.9
30898 67675.9
30899 67675.9
30900 67675.9
30901 68510.2
30902 68510.2
30903 68510.2
30904 68510.2
30905 68510.2
30906 68510.2
30907 68510.2
30908 68510.2
30909 68510.2
30910 68510.2
30911 69502.8
30912 69502.8
30913 69502.8
30914 69502.8
30915 69502.8
30916 69502.8
30917 69502.8
30918 69502.8
30919 69502.8
30920 69502.8
30921 70274.5
30922 70274.5
30923 70274.5
30924 70274.5
30925 70274.5
30926 70274.5
30927 70274.5
30928 70274.5
30929 70274.5
30930 70274.5
30931 70782
30932 70782
30933 70782
30934 70782
30935 70782
30936 70782
30937 70782
30938 70782
30939 70782
30940 70782
30941 71239.4
30942 71239.4
30943 71239.4
30944 71239.4
30945 71239.4
30946 71239.4
30947 71239.4
30948 71239.4
30949 71239.4
30950 71239.4
30951 71960.3
30952 71960.3
30953 71960.3
30954 71960.3
30955 71960.3
30956 71960.3
30957 71960.3
30958 71960.3
30959 71960.3
30960 71960.3
30961 73118.5
30962 73118.5
30963 73118.5
30964 73118.5
30965 73118.5
30966 73118.5
30967 73118.5
30968 73118.5
30969 73118.5
30970 73118.5
30971 74568.2
30972 74568.2
30973 74568.2
30974 74568.2
30975 74568.2
30976 74568.2
30977 74568.2
30978 74568.2
30979 74568.2
30980 74568.2
30981 76132.4
30982 76132.4
30983 76132.4
30984 76132.4
30985 76132.4
30986 76132.4
30987 76132.4
30988 76132.4
30989 76132.4
30990 76132.4
30991 77766.8
30992 77766.8
30993 77766.8
30994 77766.8
30995 77766.8
30996 77766.8
30997 77766.8
30998 77766.8
30999 77766.8
31000 77766.8
31001 79595.6
31002 79595.6
31003 79595.6
31004 79595.6
31005 79595.6
31006 79595.6
31007 79595.6
31008 79595.6
31009 79595.6
31010 79595.6
31011 81566.4
31012 81566.4
31013 81566.4
31014 81566.4
31015 81566.4
31016 81566.4
31017 81566.4
31018 81566.4
31019 81566.4
31020 81566.4
31021 83779.1
31022 83779.1
31023 83779.1
31024 83779.1
31025 83779.1
31026 83779.1
31027 83779.1
31028 83779.1
31029 83779.1
31030 83779.1
31031 85998.3
31032 85998.3
31033 85998.3
31034 85998.3
31035 85998.3
31036 85998.3
31037 85998.3
31038 85998.3
31039 85998.3
31040 85998.3
31041 88330.7
31042 88330.7
31043 88330.7
31044 88330.7
31045 88330.7
31046 88330.7
31047 88330.7
31048 88330.7
31049 88330.7
31050 88330.7
31051 90697.7
31052 90697.7
31053 90697.7
31054 90697.7
31055 90697.7
31056 90697.7
31057 90697.7
31058 90697.7
31059 90697.7
31060 90697.7
31061 93118
31062 93118
31063 93118
31064 93118
31065 93118
31066 93118
31067 93118
31068 93118
31069 93118
31070 93118
31071 95878
31072 95878
31073 95878
31074 95878
31075 95878
31076 95878
31077 95878
31078 95878
31079 95878
31080 95878
31081 98602.7
31082 98602.7
31083 98602.7
31084 98602.7
31085 98602.7
31086 98602.7
31087 98602.7
31088 98602.7
31089 98602.7
31090 98602.7
31091 100869
31092 100869
31093 100869
31094 100869
31095 100869
31096 100869
31097 100869
31098 100869
31099 100869
31100 100869
31101 102933
31102 102933
31103 102933
31104 102933
31105 102933
31106 102933
31107 102933
31108 102933
31109 102933
31110 102933
31111 105190
31112 105190
31113 105190
31114 105190
31115 105190
31116 105190
31117 105190
31118 105190
31119 105190
31120 105190
31121 107788
31122 107788
31123 107788
31124 107788
31125 107788
31126 107788
31127 107788
31128 107788
31129 107788
31130 107788
31131 110409
31132 110409
31133 110409
31134 110409
31135 110409
31136 110409
31137 110409
31138 110409
31139 110409
31140 110409
31141 112782
31142 112782
31143 112782
31144 112782
31145 112782
31146 112782
31147 112782
31148 112782
31149 112782
31150 112782
31151 114863
31152 114863
31153 114863
31154 114863
31155 114863
31156 114863
31157 114863
31158 114863
31159 114863
31160 114863
31161 116312
[truncated: 38,776 more chars]
