# Supplementary material for: Adenovirus maturation establishes the transcription competent packaging of its genome
Source: EMBO Rep. 2025 Oct 21;26(22):5589–611. doi: 10.1038/s44319-025-00598-z (PMC12635127; doi:10.1038/s44319-025-00598-z)
Supplement: Supplementary file 2 — Source data Fig. 1 [file 44319_2025_598_MOESM2_ESM.zip › figure1/C/AdMUT_free_ts1_DMS_1_globalAccess.wig]

variableStep chrom=Ad_ts1
1 4044.03
2 4044.03
3 4044.03
4 4044.03
5 4044.03
6 4044.03
7 4044.03
8 4044.03
9 4044.03
10 4044.03
11 8595.92
12 8595.92
13 8595.92
14 8595.92
15 8595.92
16 8595.92
17 8595.92
18 8595.92
19 8595.92
20 8595.92
21 13416.6
22 13416.6
23 13416.6
24 13416.6
25 13416.6
26 13416.6
27 13416.6
28 13416.6
29 13416.6
30 13416.6
31 18448
32 18448
33 18448
34 18448
35 18448
36 18448
37 18448
38 18448
39 18448
40 18448
41 23757.6
42 23757.6
43 23757.6
44 23757.6
45 23757.6
46 23757.6
47 23757.6
48 23757.6
49 23757.6
50 23757.6
51 29326.6
52 29326.6
53 29326.6
54 29326.6
55 29326.6
56 29326.6
57 29326.6
58 29326.6
59 29326.6
60 29326.6
61 35275.1
62 35275.1
63 35275.1
64 35275.1
65 35275.1
66 35275.1
67 35275.1
68 35275.1
69 35275.1
70 35275.1
71 41489.8
72 41489.8
73 41489.8
74 41489.8
75 41489.8
76 41489.8
77 41489.8
78 41489.8
79 41489.8
80 41489.8
81 47952.9
82 47952.9
83 47952.9
84 47952.9
85 47952.9
86 47952.9
87 47952.9
88 47952.9
89 47952.9
90 47952.9
91 54502.5
92 54502.5
93 54502.5
94 54502.5
95 54502.5
96 54502.5
97 54502.5
98 54502.5
99 54502.5
100 54502.5
101 61019.7
102 61019.7
103 61019.7
104 61019.7
105 61019.7
106 61019.7
107 61019.7
108 61019.7
109 61019.7
110 61019.7
111 67677.3
112 67677.3
113 67677.3
114 67677.3
115 67677.3
116 67677.3
117 67677.3
118 67677.3
119 67677.3
120 67677.3
121 74310.7
122 74310.7
123 74310.7
124 74310.7
125 74310.7
126 74310.7
127 74310.7
128 74310.7
129 74310.7
130 74310.7
131 80931.8
132 80931.8
133 80931.8
134 80931.8
135 80931.8
136 80931.8
137 80931.8
138 80931.8
139 80931.8
140 80931.8
141 87381.5
142 87381.5
143 87381.5
144 87381.5
145 87381.5
146 87381.5
147 87381.5
148 87381.5
149 87381.5
150 87381.5
151 94129.6
152 94129.6
153 94129.6
154 94129.6
155 94129.6
156 94129.6
157 94129.6
158 94129.6
159 94129.6
160 94129.6
161 100751
162 100751
163 100751
164 100751
165 100751
166 100751
167 100751
168 100751
169 100751
170 100751
171 107088
172 107088
173 107088
174 107088
175 107088
176 107088
177 107088
178 107088
179 107088
180 107088
181 113130
182 113130
183 113130
184 113130
185 113130
186 113130
187 113130
188 113130
189 113130
190 113130
191 118988
192 118988
193 118988
194 118988
195 118988
196 118988
197 118988
198 118988
199 118988
200 118988
201 120585
202 120585
203 120585
204 120585
205 120585
206 120585
207 120585
208 120585
209 120585
210 120585
211 121553
212 121553
213 121553
214 121553
215 121553
216 121553
217 121553
218 121553
219 121553
220 121553
221 122188
222 122188
223 122188
224 122188
225 122188
226 122188
227 122188
228 122188
229 122188
230 122188
231 122545
232 122545
233 122545
234 122545
235 122545
236 122545
237 122545
238 122545
239 122545
240 122545
241 122432
242 122432
243 122432
244 122432
245 122432
246 122432
247 122432
248 122432
249 122432
250 122432
251 122064
252 122064
253 122064
254 122064
255 122064
256 122064
257 122064
258 122064
259 122064
260 122064
261 120988
262 120988
263 120988
264 120988
265 120988
266 120988
267 120988
268 120988
269 120988
270 120988
271 119554
272 119554
273 119554
274 119554
275 119554
276 119554
277 119554
278 119554
279 119554
280 119554
281 117863
282 117863
283 117863
284 117863
285 117863
286 117863
287 117863
288 117863
289 117863
290 117863
291 116235
292 116235
293 116235
294 116235
295 116235
296 116235
297 116235
298 116235
299 116235
300 116235
301 114785
302 114785
303 114785
304 114785
305 114785
306 114785
307 114785
308 114785
309 114785
310 114785
311 113150
312 113150
313 113150
314 113150
315 113150
316 113150
317 113150
318 113150
319 113150
320 113150
321 111520
322 111520
323 111520
324 111520
325 111520
326 111520
327 111520
328 111520
329 111520
330 111520
331 110019
332 110019
333 110019
334 110019
335 110019
336 110019
337 110019
338 110019
339 110019
340 110019
341 108859
342 108859
343 108859
344 108859
345 108859
346 108859
347 108859
348 108859
349 108859
350 108859
351 107106
352 107106
353 107106
354 107106
355 107106
356 107106
357 107106
358 107106
359 107106
360 107106
361 105678
362 105678
363 105678
364 105678
365 105678
366 105678
367 105678
368 105678
369 105678
370 105678
371 104738
372 104738
373 104738
374 104738
375 104738
376 104738
377 104738
378 104738
379 104738
380 104738
381 104213
382 104213
383 104213
384 104213
385 104213
386 104213
387 104213
388 104213
389 104213
390 104213
391 104037
392 104037
393 104037
394 104037
395 104037
396 104037
397 104037
398 104037
399 104037
400 104037
401 104172
402 104172
403 104172
404 104172
405 104172
406 104172
407 104172
408 104172
409 104172
410 104172
411 104260
412 104260
413 104260
414 104260
415 104260
416 104260
417 104260
418 104260
419 104260
420 104260
421 104672
422 104672
423 104672
424 104672
425 104672
426 104672
427 104672
428 104672
429 104672
430 104672
431 105211
432 105211
433 105211
434 105211
435 105211
436 105211
437 105211
438 105211
439 105211
440 105211
441 106012
442 106012
443 106012
444 106012
445 106012
446 106012
447 106012
448 106012
449 106012
450 106012
451 106860
452 106860
453 106860
454 106860
455 106860
456 106860
457 106860
458 106860
459 106860
460 106860
461 108091
462 108091
463 108091
464 108091
465 108091
466 108091
467 108091
468 108091
469 108091
470 108091
471 109539
472 109539
473 109539
474 109539
475 109539
476 109539
477 109539
478 109539
479 109539
480 109539
481 110953
482 110953
483 110953
484 110953
485 110953
486 110953
487 110953
488 110953
489 110953
490 110953
491 112206
492 112206
493 112206
494 112206
495 112206
496 112206
497 112206
498 112206
499 112206
500 112206
501 113372
502 113372
503 113372
504 113372
505 113372
506 113372
507 113372
508 113372
509 113372
510 113372
511 114790
512 114790
513 114790
514 114790
515 114790
516 114790
517 114790
518 114790
519 114790
520 114790
521 116300
522 116300
523 116300
524 116300
525 116300
526 116300
527 116300
528 116300
529 116300
530 116300
531 117573
532 117573
533 117573
534 117573
535 117573
536 117573
537 117573
538 117573
539 117573
540 117573
541 118862
542 118862
543 118862
544 118862
545 118862
546 118862
547 118862
548 118862
549 118862
550 118862
551 120463
552 120463
553 120463
554 120463
555 120463
556 120463
557 120463
558 120463
559 120463
560 120463
561 121883
562 121883
563 121883
564 121883
565 121883
566 121883
567 121883
568 121883
569 121883
570 121883
571 123152
572 123152
573 123152
574 123152
575 123152
576 123152
577 123152
578 123152
579 123152
580 123152
581 124476
582 124476
583 124476
584 124476
585 124476
586 124476
587 124476
588 124476
589 124476
590 124476
591 125724
592 125724
593 125724
594 125724
595 125724
596 125724
597 125724
598 125724
599 125724
600 125724
601 127040
602 127040
603 127040
604 127040
605 127040
606 127040
607 127040
608 127040
609 127040
610 127040
611 128717
612 128717
613 128717
614 128717
615 128717
616 128717
617 128717
618 128717
619 128717
620 128717
621 130107
622 130107
623 130107
624 130107
625 130107
626 130107
627 130107
628 130107
629 130107
630 130107
631 131594
632 131594
633 131594
634 131594
635 131594
636 131594
637 131594
638 131594
639 131594
640 131594
641 133111
642 133111
643 133111
644 133111
645 133111
646 133111
647 133111
648 133111
649 133111
650 133111
651 134385
652 134385
653 134385
654 134385
655 134385
656 134385
657 134385
658 134385
659 134385
660 134385
661 135586
662 135586
663 135586
664 135586
665 135586
666 135586
667 135586
668 135586
669 135586
670 135586
671 136553
672 136553
673 136553
674 136553
675 136553
676 136553
677 136553
678 136553
679 136553
680 136553
681 137862
682 137862
683 137862
684 137862
685 137862
686 137862
687 137862
688 137862
689 137862
690 137862
691 139295
692 139295
693 139295
694 139295
695 139295
696 139295
697 139295
698 139295
699 139295
700 139295
701 140682
702 140682
703 140682
704 140682
705 140682
706 140682
707 140682
708 140682
709 140682
710 140682
711 141972
712 141972
713 141972
714 141972
715 141972
716 141972
717 141972
718 141972
719 141972
720 141972
721 143241
722 143241
723 143241
724 143241
725 143241
726 143241
727 143241
728 143241
729 143241
730 143241
731 144634
732 144634
733 144634
734 144634
735 144634
736 144634
737 144634
738 144634
739 144634
740 144634
741 145630
742 145630
743 145630
744 145630
745 145630
746 145630
747 145630
748 145630
749 145630
750 145630
751 146563
752 146563
753 146563
754 146563
755 146563
756 146563
757 146563
758 146563
759 146563
760 146563
761 147525
762 147525
763 147525
764 147525
765 147525
766 147525
767 147525
768 147525
769 147525
770 147525
771 148355
772 148355
773 148355
774 148355
775 148355
776 148355
777 148355
778 148355
779 148355
780 148355
781 149012
782 149012
783 149012
784 149012
785 149012
786 149012
787 149012
788 149012
789 149012
790 149012
791 149571
792 149571
793 149571
794 149571
795 149571
796 149571
797 149571
798 149571
799 149571
800 149571
801 149830
802 149830
803 149830
804 149830
805 149830
806 149830
807 149830
808 149830
809 149830
810 149830
811 149752
812 149752
813 149752
814 149752
815 149752
816 149752
817 149752
818 149752
819 149752
820 149752
821 149561
822 149561
823 149561
824 149561
825 149561
826 149561
827 149561
828 149561
829 149561
830 149561
831 149166
832 149166
833 149166
834 149166
835 149166
836 149166
837 149166
838 149166
839 149166
840 149166
841 148588
842 148588
843 148588
844 148588
845 148588
846 148588
847 148588
848 148588
849 148588
850 148588
851 148381
852 148381
853 148381
854 148381
855 148381
856 148381
857 148381
858 148381
859 148381
860 148381
861 148169
862 148169
863 148169
864 148169
865 148169
866 148169
867 148169
868 148169
869 148169
870 148169
871 148178
872 148178
873 148178
874 148178
875 148178
876 148178
877 148178
878 148178
879 148178
880 148178
881 147697
882 147697
883 147697
884 147697
885 147697
886 147697
887 147697
888 147697
889 147697
890 147697
891 146980
892 146980
893 146980
894 146980
895 146980
896 146980
897 146980
898 146980
899 146980
900 146980
901 146286
902 146286
903 146286
904 146286
905 146286
906 146286
907 146286
908 146286
909 146286
910 146286
911 145245
912 145245
913 145245
914 145245
915 145245
916 145245
917 145245
918 145245
919 145245
920 145245
921 144092
922 144092
923 144092
924 144092
925 144092
926 144092
927 144092
928 144092
929 144092
930 144092
931 142960
932 142960
933 142960
934 142960
935 142960
936 142960
937 142960
938 142960
939 142960
940 142960
941 142174
942 142174
943 142174
944 142174
945 142174
946 142174
947 142174
948 142174
949 142174
950 142174
951 141491
952 141491
953 141491
954 141491
955 141491
956 141491
957 141491
958 141491
959 141491
960 141491
961 140801
962 140801
963 140801
964 140801
965 140801
966 140801
967 140801
968 140801
969 140801
970 140801
971 140251
972 140251
973 140251
974 140251
975 140251
976 140251
977 140251
978 140251
979 140251
980 140251
981 139585
982 139585
983 139585
984 139585
985 139585
986 139585
987 139585
988 139585
989 139585
990 139585
991 138923
992 138923
993 138923
994 138923
995 138923
996 138923
997 138923
998 138923
999 138923
1000 138923
1001 138561
1002 138561
1003 138561
1004 138561
1005 138561
1006 138561
1007 138561
1008 138561
1009 138561
1010 138561
1011 138310
1012 138310
1013 138310
1014 138310
1015 138310
1016 138310
1017 138310
1018 138310
1019 138310
1020 138310
1021 138170
1022 138170
1023 138170
1024 138170
1025 138170
1026 138170
1027 138170
1028 138170
1029 138170
1030 138170
1031 138037
1032 138037
1033 138037
1034 138037
1035 138037
1036 138037
1037 138037
1038 138037
1039 138037
1040 138037
1041 138003
1042 138003
1043 138003
1044 138003
1045 138003
1046 138003
1047 138003
1048 138003
1049 138003
1050 138003
1051 137783
1052 137783
1053 137783
1054 137783
1055 137783
1056 137783
1057 137783
1058 137783
1059 137783
1060 137783
1061 137836
1062 137836
1063 137836
1064 137836
1065 137836
1066 137836
1067 137836
1068 137836
1069 137836
1070 137836
1071 137739
1072 137739
1073 137739
1074 137739
1075 137739
1076 137739
1077 137739
1078 137739
1079 137739
1080 137739
1081 137747
1082 137747
1083 137747
1084 137747
1085 137747
1086 137747
1087 137747
1088 137747
1089 137747
1090 137747
1091 137837
1092 137837
1093 137837
1094 137837
1095 137837
1096 137837
1097 137837
1098 137837
1099 137837
1100 137837
1101 137848
1102 137848
1103 137848
1104 137848
1105 137848
1106 137848
1107 137848
1108 137848
1109 137848
1110 137848
1111 138101
1112 138101
1113 138101
1114 138101
1115 138101
1116 138101
1117 138101
1118 138101
1119 138101
1120 138101
1121 138586
1122 138586
1123 138586
1124 138586
1125 138586
1126 138586
1127 138586
1128 138586
1129 138586
1130 138586
1131 139288
1132 139288
1133 139288
1134 139288
1135 139288
1136 139288
1137 139288
1138 139288
1139 139288
1140 139288
1141 139861
1142 139861
1143 139861
1144 139861
1145 139861
1146 139861
1147 139861
1148 139861
1149 139861
1150 139861
1151 140323
1152 140323
1153 140323
1154 140323
1155 140323
1156 140323
1157 140323
1158 140323
1159 140323
1160 140323
1161 140694
1162 140694
1163 140694
1164 140694
1165 140694
1166 140694
1167 140694
1168 140694
1169 140694
1170 140694
1171 140991
1172 140991
1173 140991
1174 140991
1175 140991
1176 140991
1177 140991
1178 140991
1179 140991
1180 140991
1181 141573
1182 141573
1183 141573
1184 141573
1185 141573
1186 141573
1187 141573
1188 141573
1189 141573
1190 141573
1191 142382
1192 142382
1193 142382
1194 142382
1195 142382
1196 142382
1197 142382
1198 142382
1199 142382
1200 142382
1201 143169
1202 143169
1203 143169
1204 143169
1205 143169
1206 143169
1207 143169
1208 143169
1209 143169
1210 143169
1211 144198
1212 144198
1213 144198
1214 144198
1215 144198
1216 144198
1217 144198
1218 144198
1219 144198
1220 144198
1221 145365
1222 145365
1223 145365
1224 145365
1225 145365
1226 145365
1227 145365
1228 145365
1229 145365
1230 145365
1231 146652
1232 146652
1233 146652
1234 146652
1235 146652
1236 146652
1237 146652
1238 146652
1239 146652
1240 146652
1241 147881
1242 147881
1243 147881
1244 147881
1245 147881
1246 147881
1247 147881
1248 147881
1249 147881
1250 147881
1251 149116
1252 149116
1253 149116
1254 149116
1255 149116
1256 149116
1257 149116
1258 149116
1259 149116
1260 149116
1261 149965
1262 149965
1263 149965
1264 149965
1265 149965
1266 149965
1267 149965
1268 149965
1269 149965
1270 149965
1271 150831
1272 150831
1273 150831
1274 150831
1275 150831
1276 150831
1277 150831
1278 150831
1279 150831
1280 150831
1281 151747
1282 151747
1283 151747
1284 151747
1285 151747
1286 151747
1287 151747
1288 151747
1289 151747
1290 151747
1291 152979
1292 152979
1293 152979
1294 152979
1295 152979
1296 152979
1297 152979
1298 152979
1299 152979
1300 152979
1301 154244
1302 154244
1303 154244
1304 154244
1305 154244
1306 154244
1307 154244
1308 154244
1309 154244
1310 154244
1311 155663
1312 155663
1313 155663
1314 155663
1315 155663
1316 155663
1317 155663
1318 155663
1319 155663
1320 155663
1321 156701
1322 156701
1323 156701
1324 156701
1325 156701
1326 156701
1327 156701
1328 156701
1329 156701
1330 156701
1331 157246
1332 157246
1333 157246
1334 157246
1335 157246
1336 157246
1337 157246
1338 157246
1339 157246
1340 157246
1341 157631
1342 157631
1343 157631
1344 157631
1345 157631
1346 157631
1347 157631
1348 157631
1349 157631
1350 157631
1351 158044
1352 158044
1353 158044
1354 158044
1355 158044
1356 158044
1357 158044
1358 158044
1359 158044
1360 158044
1361 158441
1362 158441
1363 158441
1364 158441
1365 158441
1366 158441
1367 158441
1368 158441
1369 158441
1370 158441
1371 158871
1372 158871
1373 158871
1374 158871
1375 158871
1376 158871
1377 158871
1378 158871
1379 158871
1380 158871
1381 159016
1382 159016
1383 159016
1384 159016
1385 159016
1386 159016
1387 159016
1388 159016
1389 159016
1390 159016
1391 158617
1392 158617
1393 158617
1394 158617
1395 158617
1396 158617
1397 158617
1398 158617
1399 158617
1400 158617
1401 157782
1402 157782
1403 157782
1404 157782
1405 157782
1406 157782
1407 157782
1408 157782
1409 157782
1410 157782
1411 156573
1412 156573
1413 156573
1414 156573
1415 156573
1416 156573
1417 156573
1418 156573
1419 156573
1420 156573
1421 155147
1422 155147
1423 155147
1424 155147
1425 155147
1426 155147
1427 155147
1428 155147
1429 155147
1430 155147
1431 153572
1432 153572
1433 153572
1434 153572
1435 153572
1436 153572
1437 153572
1438 153572
1439 153572
1440 153572
1441 151978
1442 151978
1443 151978
1444 151978
1445 151978
1446 151978
1447 151978
1448 151978
1449 151978
1450 151978
1451 150310
1452 150310
1453 150310
1454 150310
1455 150310
1456 150310
1457 150310
1458 150310
1459 150310
1460 150310
1461 148728
1462 148728
1463 148728
1464 148728
1465 148728
1466 148728
1467 148728
1468 148728
1469 148728
1470 148728
1471 147086
1472 147086
1473 147086
1474 147086
1475 147086
1476 147086
1477 147086
1478 147086
1479 147086
1480 147086
1481 145505
1482 145505
1483 145505
1484 145505
1485 145505
1486 145505
1487 145505
1488 145505
1489 145505
1490 145505
1491 143414
1492 143414
1493 143414
1494 143414
1495 143414
1496 143414
1497 143414
1498 143414
1499 143414
1500 143414
1501 141223
1502 141223
1503 141223
1504 141223
1505 141223
1506 141223
1507 141223
1508 141223
1509 141223
1510 141223
1511 138721
1512 138721
1513 138721
1514 138721
1515 138721
1516 138721
1517 138721
1518 138721
1519 138721
1520 138721
1521 136538
1522 136538
1523 136538
1524 136538
1525 136538
1526 136538
1527 136538
1528 136538
1529 136538
1530 136538
1531 134637
1532 134637
1533 134637
1534 134637
1535 134637
1536 134637
1537 134637
1538 134637
1539 134637
1540 134637
1541 132958
1542 132958
1543 132958
1544 132958
1545 132958
1546 132958
1547 132958
1548 132958
1549 132958
1550 132958
1551 131288
1552 131288
1553 131288
1554 131288
1555 131288
1556 131288
1557 131288
1558 131288
1559 131288
1560 131288
1561 129676
1562 129676
1563 129676
1564 129676
1565 129676
1566 129676
1567 129676
1568 129676
1569 129676
1570 129676
1571 128072
1572 128072
1573 128072
1574 128072
1575 128072
1576 128072
1577 128072
1578 128072
1579 128072
1580 128072
1581 126497
1582 126497
1583 126497
1584 126497
1585 126497
1586 126497
1587 126497
1588 126497
1589 126497
1590 126497
1591 125203
1592 125203
1593 125203
1594 125203
1595 125203
1596 125203
1597 125203
1598 125203
1599 125203
1600 125203
1601 124211
1602 124211
1603 124211
1604 124211
1605 124211
1606 124211
1607 124211
1608 124211
1609 124211
1610 124211
1611 123474
1612 123474
1613 123474
1614 123474
1615 123474
1616 123474
1617 123474
1618 123474
1619 123474
1620 123474
1621 122819
1622 122819
1623 122819
1624 122819
1625 122819
1626 122819
1627 122819
1628 122819
1629 122819
1630 122819
1631 122133
1632 122133
1633 122133
1634 122133
1635 122133
1636 122133
1637 122133
1638 122133
1639 122133
1640 122133
1641 121668
1642 121668
1643 121668
1644 121668
1645 121668
1646 121668
1647 121668
1648 121668
1649 121668
1650 121668
1651 121468
1652 121468
1653 121468
1654 121468
1655 121468
1656 121468
1657 121468
1658 121468
1659 121468
1660 121468
1661 121313
1662 121313
1663 121313
1664 121313
1665 121313
1666 121313
1667 121313
1668 121313
1669 121313
1670 121313
1671 121267
1672 121267
1673 121267
1674 121267
1675 121267
1676 121267
1677 121267
1678 121267
1679 121267
1680 121267
1681 121153
1682 121153
1683 121153
1684 121153
1685 121153
1686 121153
1687 121153
1688 121153
1689 121153
1690 121153
1691 121172
1692 121172
1693 121172
1694 121172
1695 121172
1696 121172
1697 121172
1698 121172
1699 121172
1700 121172
1701 121553
1702 121553
1703 121553
1704 121553
1705 121553
1706 121553
1707 121553
1708 121553
1709 121553
1710 121553
1711 121995
1712 121995
1713 121995
1714 121995
1715 121995
1716 121995
1717 121995
1718 121995
1719 121995
1720 121995
1721 122337
1722 122337
1723 122337
1724 122337
1725 122337
1726 122337
1727 122337
1728 122337
1729 122337
1730 122337
1731 122686
1732 122686
1733 122686
1734 122686
1735 122686
1736 122686
1737 122686
1738 122686
1739 122686
1740 122686
1741 123066
1742 123066
1743 123066
1744 123066
1745 123066
1746 123066
1747 123066
1748 123066
1749 123066
1750 123066
1751 123608
1752 123608
1753 123608
1754 123608
1755 123608
1756 123608
1757 123608
1758 123608
1759 123608
1760 123608
1761 124155
1762 124155
1763 124155
1764 124155
1765 124155
1766 124155
1767 124155
1768 124155
1769 124155
1770 124155
1771 124727
1772 124727
1773 124727
1774 124727
1775 124727
1776 124727
1777 124727
1778 124727
1779 124727
1780 124727
1781 125377
1782 125377
1783 125377
1784 125377
1785 125377
1786 125377
1787 125377
1788 125377
1789 125377
1790 125377
1791 126197
1792 126197
1793 126197
1794 126197
1795 126197
1796 126197
1797 126197
1798 126197
1799 126197
1800 126197
1801 127060
1802 127060
1803 127060
1804 127060
1805 127060
1806 127060
1807 127060
1808 127060
1809 127060
1810 127060
1811 127899
1812 127899
1813 127899
1814 127899
1815 127899
1816 127899
1817 127899
1818 127899
1819 127899
1820 127899
1821 128840
1822 128840
1823 128840
1824 128840
1825 128840
1826 128840
1827 128840
1828 128840
1829 128840
1830 128840
1831 130036
1832 130036
1833 130036
1834 130036
1835 130036
1836 130036
1837 130036
1838 130036
1839 130036
1840 130036
1841 130943
1842 130943
1843 130943
1844 130943
1845 130943
1846 130943
1847 130943
1848 130943
1849 130943
1850 130943
1851 131505
1852 131505
1853 131505
1854 131505
1855 131505
1856 131505
1857 131505
1858 131505
1859 131505
1860 131505
1861 131974
1862 131974
1863 131974
1864 131974
1865 131974
1866 131974
1867 131974
1868 131974
1869 131974
1870 131974
1871 132361
1872 132361
1873 132361
1874 132361
1875 132361
1876 132361
1877 132361
1878 132361
1879 132361
1880 132361
1881 132853
1882 132853
1883 132853
1884 132853
1885 132853
1886 132853
1887 132853
1888 132853
1889 132853
1890 132853
1891 133501
1892 133501
1893 133501
1894 133501
1895 133501
1896 133501
1897 133501
1898 133501
1899 133501
1900 133501
1901 133828
1902 133828
1903 133828
1904 133828
1905 133828
1906 133828
1907 133828
1908 133828
1909 133828
1910 133828
1911 134234
1912 134234
1913 134234
1914 134234
1915 134234
1916 134234
1917 134234
1918 134234
1919 134234
1920 134234
1921 134536
1922 134536
1923 134536
1924 134536
1925 134536
1926 134536
1927 134536
1928 134536
1929 134536
1930 134536
1931 134659
1932 134659
1933 134659
1934 134659
1935 134659
1936 134659
1937 134659
1938 134659
1939 134659
1940 134659
1941 134500
1942 134500
1943 134500
1944 134500
1945 134500
1946 134500
1947 134500
1948 134500
1949 134500
1950 134500
1951 134051
1952 134051
1953 134051
1954 134051
1955 134051
1956 134051
1957 134051
1958 134051
1959 134051
1960 134051
1961 133580
1962 133580
1963 133580
1964 133580
1965 133580
1966 133580
1967 133580
1968 133580
1969 133580
1970 133580
1971 132906
1972 132906
1973 132906
1974 132906
1975 132906
1976 132906
1977 132906
1978 132906
1979 132906
1980 132906
1981 132176
1982 132176
1983 132176
1984 132176
1985 132176
1986 132176
1987 132176
1988 132176
1989 132176
1990 132176
1991 131248
1992 131248
1993 131248
1994 131248
1995 131248
1996 131248
1997 131248
1998 131248
1999 131248
2000 131248
2001 130127
2002 130127
2003 130127
2004 130127
2005 130127
2006 130127
2007 130127
2008 130127
2009 130127
2010 130127
2011 128767
2012 128767
2013 128767
2014 128767
2015 128767
2016 128767
2017 128767
2018 128767
2019 128767
2020 128767
2021 127202
2022 127202
2023 127202
2024 127202
2025 127202
2026 127202
2027 127202
2028 127202
2029 127202
2030 127202
2031 125409
2032 125409
2033 125409
2034 125409
2035 125409
2036 125409
2037 125409
2038 125409
2039 125409
2040 125409
2041 123802
2042 123802
2043 123802
2044 123802
2045 123802
2046 123802
2047 123802
2048 123802
2049 123802
2050 123802
2051 122289
2052 122289
2053 122289
2054 122289
2055 122289
2056 122289
2057 122289
2058 122289
2059 122289
2060 122289
2061 120837
2062 120837
2063 120837
2064 120837
2065 120837
2066 120837
2067 120837
2068 120837
2069 120837
2070 120837
2071 119378
2072 119378
2073 119378
2074 119378
2075 119378
2076 119378
2077 119378
2078 119378
2079 119378
2080 119378
2081 117793
2082 117793
2083 117793
2084 117793
2085 117793
2086 117793
2087 117793
2088 117793
2089 117793
2090 117793
2091 116184
2092 116184
2093 116184
2094 116184
2095 116184
2096 116184
2097 116184
2098 116184
2099 116184
2100 116184
2101 114560
2102 114560
2103 114560
2104 114560
2105 114560
2106 114560
2107 114560
2108 114560
2109 114560
2110 114560
2111 112913
2112 112913
2113 112913
2114 112913
2115 112913
2116 112913
2117 112913
2118 112913
2119 112913
2120 112913
2121 111270
2122 111270
2123 111270
2124 111270
2125 111270
2126 111270
2127 111270
2128 111270
2129 111270
2130 111270
2131 109840
2132 109840
2133 109840
2134 109840
2135 109840
2136 109840
2137 109840
2138 109840
2139 109840
2140 109840
2141 108575
2142 108575
2143 108575
2144 108575
2145 108575
2146 108575
2147 108575
2148 108575
2149 108575
2150 108575
2151 107434
2152 107434
2153 107434
2154 107434
2155 107434
2156 107434
2157 107434
2158 107434
2159 107434
2160 107434
2161 106241
2162 106241
2163 106241
2164 106241
2165 106241
2166 106241
2167 106241
2168 106241
2169 106241
2170 106241
2171 105301
2172 105301
2173 105301
2174 105301
2175 105301
2176 105301
2177 105301
2178 105301
2179 105301
2180 105301
2181 104433
2182 104433
2183 104433
2184 104433
2185 104433
2186 104433
2187 104433
2188 104433
2189 104433
2190 104433
2191 103609
2192 103609
2193 103609
2194 103609
2195 103609
2196 103609
2197 103609
2198 103609
2199 103609
2200 103609
2201 102911
2202 102911
2203 102911
2204 102911
2205 102911
2206 102911
2207 102911
2208 102911
2209 102911
2210 102911
2211 102399
2212 102399
2213 102399
2214 102399
2215 102399
2216 102399
2217 102399
2218 102399
2219 102399
2220 102399
2221 102114
2222 102114
2223 102114
2224 102114
2225 102114
2226 102114
2227 102114
2228 102114
2229 102114
2230 102114
2231 101903
2232 101903
2233 101903
2234 101903
2235 101903
2236 101903
2237 101903
2238 101903
2239 101903
2240 101903
2241 101596
2242 101596
2243 101596
2244 101596
2245 101596
2246 101596
2247 101596
2248 101596
2249 101596
2250 101596
2251 101457
2252 101457
2253 101457
2254 101457
2255 101457
2256 101457
2257 101457
2258 101457
2259 101457
2260 101457
2261 101363
2262 101363
2263 101363
2264 101363
2265 101363
2266 101363
2267 101363
2268 101363
2269 101363
2270 101363
2271 101477
2272 101477
2273 101477
2274 101477
2275 101477
2276 101477
2277 101477
2278 101477
2279 101477
2280 101477
2281 101622
2282 101622
2283 101622
2284 101622
2285 101622
2286 101622
2287 101622
2288 101622
2289 101622
2290 101622
2291 101722
2292 101722
2293 101722
2294 101722
2295 101722
2296 101722
2297 101722
2298 101722
2299 101722
2300 101722
2301 102027
2302 102027
2303 102027
2304 102027
2305 102027
2306 102027
2307 102027
2308 102027
2309 102027
2310 102027
2311 102666
2312 102666
2313 102666
2314 102666
2315 102666
2316 102666
2317 102666
2318 102666
2319 102666
2320 102666
2321 103447
2322 103447
2323 103447
2324 103447
2325 103447
2326 103447
2327 103447
2328 103447
2329 103447
2330 103447
2331 104175
2332 104175
2333 104175
2334 104175
2335 104175
2336 104175
2337 104175
2338 104175
2339 104175
2340 104175
2341 105015
2342 105015
2343 105015
2344 105015
2345 105015
2346 105015
2347 105015
2348 105015
2349 105015
2350 105015
2351 105865
2352 105865
2353 105865
2354 105865
2355 105865
2356 105865
2357 105865
2358 105865
2359 105865
2360 105865
2361 106944
2362 106944
2363 106944
2364 106944
2365 106944
2366 106944
2367 106944
2368 106944
2369 106944
2370 106944
2371 107796
2372 107796
2373 107796
2374 107796
2375 107796
2376 107796
2377 107796
2378 107796
2379 107796
2380 107796
2381 108797
2382 108797
2383 108797
2384 108797
2385 108797
2386 108797
2387 108797
2388 108797
2389 108797
2390 108797
2391 109950
2392 109950
2393 109950
2394 109950
2395 109950
2396 109950
2397 109950
2398 109950
2399 109950
2400 109950
2401 111250
2402 111250
2403 111250
2404 111250
2405 111250
2406 111250
2407 111250
2408 111250
2409 111250
2410 111250
2411 112509
2412 112509
2413 112509
2414 112509
2415 112509
2416 112509
2417 112509
2418 112509
2419 112509
2420 112509
2421 113628
2422 113628
2423 113628
2424 113628
2425 113628
2426 113628
2427 113628
2428 113628
2429 113628
2430 113628
2431 114817
2432 114817
2433 114817
2434 114817
2435 114817
2436 114817
2437 114817
2438 114817
2439 114817
2440 114817
2441 116089
2442 116089
2443 116089
2444 116089
2445 116089
2446 116089
2447 116089
2448 116089
2449 116089
2450 116089
2451 117120
2452 117120
2453 117120
2454 117120
2455 117120
2456 117120
2457 117120
2458 117120
2459 117120
2460 117120
2461 118279
2462 118279
2463 118279
2464 118279
2465 118279
2466 118279
2467 118279
2468 118279
2469 118279
2470 118279
2471 119166
2472 119166
2473 119166
2474 119166
2475 119166
2476 119166
2477 119166
2478 119166
2479 119166
2480 119166
2481 120151
2482 120151
2483 120151
2484 120151
2485 120151
2486 120151
2487 120151
2488 120151
2489 120151
2490 120151
2491 121080
2492 121080
2493 121080
2494 121080
2495 121080
2496 121080
2497 121080
2498 121080
2499 121080
2500 121080
2501 121744
2502 121744
2503 121744
2504 121744
2505 121744
2506 121744
2507 121744
2508 121744
2509 121744
2510 121744
2511 121866
2512 121866
2513 121866
2514 121866
2515 121866
2516 121866
2517 121866
2518 121866
2519 121866
2520 121866
2521 121942
2522 121942
2523 121942
2524 121942
2525 121942
2526 121942
2527 121942
2528 121942
2529 121942
2530 121942
2531 121908
2532 121908
2533 121908
2534 121908
2535 121908
2536 121908
2537 121908
2538 121908
2539 121908
2540 121908
2541 121819
2542 121819
2543 121819
2544 121819
2545 121819
2546 121819
2547 121819
2548 121819
2549 121819
2550 121819
2551 121708
2552 121708
2553 121708
2554 121708
2555 121708
2556 121708
2557 121708
2558 121708
2559 121708
2560 121708
2561 121422
2562 121422
2563 121422
2564 121422
2565 121422
2566 121422
2567 121422
2568 121422
2569 121422
2570 121422
2571 121236
2572 121236
2573 121236
2574 121236
2575 121236
2576 121236
2577 121236
2578 121236
2579 121236
2580 121236
2581 120751
2582 120751
2583 120751
2584 120751
2585 120751
2586 120751
2587 120751
2588 120751
2589 120751
2590 120751
2591 119853
2592 119853
2593 119853
2594 119853
2595 119853
2596 119853
2597 119853
2598 119853
2599 119853
2600 119853
2601 118637
2602 118637
2603 118637
2604 118637
2605 118637
2606 118637
2607 118637
2608 118637
2609 118637
2610 118637
2611 117392
2612 117392
2613 117392
2614 117392
2615 117392
2616 117392
2617 117392
2618 117392
2619 117392
2620 117392
2621 116154
2622 116154
2623 116154
2624 116154
2625 116154
2626 116154
2627 116154
2628 116154
2629 116154
2630 116154
2631 114652
2632 114652
2633 114652
2634 114652
2635 114652
2636 114652
2637 114652
2638 114652
2639 114652
2640 114652
2641 113013
2642 113013
2643 113013
2644 113013
2645 113013
2646 113013
2647 113013
2648 113013
2649 113013
2650 113013
2651 111496
2652 111496
2653 111496
2654 111496
2655 111496
2656 111496
2657 111496
2658 111496
2659 111496
2660 111496
2661 109683
2662 109683
2663 109683
2664 109683
2665 109683
2666 109683
2667 109683
2668 109683
2669 109683
2670 109683
2671 107920
2672 107920
2673 107920
2674 107920
2675 107920
2676 107920
2677 107920
2678 107920
2679 107920
2680 107920
2681 105928
2682 105928
2683 105928
2684 105928
2685 105928
2686 105928
2687 105928
2688 105928
2689 105928
2690 105928
2691 103857
2692 103857
2693 103857
2694 103857
2695 103857
2696 103857
2697 103857
2698 103857
2699 103857
2700 103857
2701 101856
2702 101856
2703 101856
2704 101856
2705 101856
2706 101856
2707 101856
2708 101856
2709 101856
2710 101856
2711 100139
2712 100139
2713 100139
2714 100139
2715 100139
2716 100139
2717 100139
2718 100139
2719 100139
2720 100139
2721 98299.3
2722 98299.3
2723 98299.3
2724 98299.3
2725 98299.3
2726 98299.3
2727 98299.3
2728 98299.3
2729 98299.3
2730 98299.3
2731 96565
2732 96565
2733 96565
2734 96565
2735 96565
2736 96565
2737 96565
2738 96565
2739 96565
2740 96565
2741 94684.8
2742 94684.8
2743 94684.8
2744 94684.8
2745 94684.8
2746 94684.8
2747 94684.8
2748 94684.8
2749 94684.8
2750 94684.8
2751 92985.6
2752 92985.6
2753 92985.6
2754 92985.6
2755 92985.6
2756 92985.6
2757 92985.6
2758 92985.6
2759 92985.6
2760 92985.6
2761 91298.5
2762 91298.5
2763 91298.5
2764 91298.5
2765 91298.5
2766 91298.5
2767 91298.5
2768 91298.5
2769 91298.5
2770 91298.5
2771 89708.8
2772 89708.8
2773 89708.8
2774 89708.8
2775 89708.8
2776 89708.8
2777 89708.8
2778 89708.8
2779 89708.8
2780 89708.8
2781 88305.4
2782 88305.4
2783 88305.4
2784 88305.4
2785 88305.4
2786 88305.4
2787 88305.4
2788 88305.4
2789 88305.4
2790 88305.4
2791 87451.7
2792 87451.7
2793 87451.7
2794 87451.7
2795 87451.7
2796 87451.7
2797 87451.7
2798 87451.7
2799 87451.7
2800 87451.7
2801 86983
2802 86983
2803 86983
2804 86983
2805 86983
2806 86983
2807 86983
2808 86983
2809 86983
2810 86983
2811 86703.4
2812 86703.4
2813 86703.4
2814 86703.4
2815 86703.4
2816 86703.4
2817 86703.4
2818 86703.4
2819 86703.4
2820 86703.4
2821 86546.7
2822 86546.7
2823 86546.7
2824 86546.7
2825 86546.7
2826 86546.7
2827 86546.7
2828 86546.7
2829 86546.7
2830 86546.7
2831 86673.7
2832 86673.7
2833 86673.7
2834 86673.7
2835 86673.7
2836 86673.7
2837 86673.7
2838 86673.7
2839 86673.7
2840 86673.7
2841 86954.7
2842 86954.7
2843 86954.7
2844 86954.7
2845 86954.7
2846 86954.7
2847 86954.7
2848 86954.7
2849 86954.7
2850 86954.7
2851 87445
2852 87445
2853 87445
2854 87445
2855 87445
2856 87445
2857 87445
2858 87445
2859 87445
2860 87445
2861 88406.7
2862 88406.7
2863 88406.7
2864 88406.7
2865 88406.7
2866 88406.7
2867 88406.7
2868 88406.7
2869 88406.7
2870 88406.7
2871 89623.7
2872 89623.7
2873 89623.7
2874 89623.7
2875 89623.7
2876 89623.7
2877 89623.7
2878 89623.7
2879 89623.7
2880 89623.7
2881 91297.2
2882 91297.2
2883 91297.2
2884 91297.2
2885 91297.2
2886 91297.2
2887 91297.2
2888 91297.2
2889 91297.2
2890 91297.2
2891 93397.5
2892 93397.5
2893 93397.5
2894 93397.5
2895 93397.5
2896 93397.5
2897 93397.5
2898 93397.5
2899 93397.5
2900 93397.5
2901 95722.1
2902 95722.1
2903 95722.1
2904 95722.1
2905 95722.1
2906 95722.1
2907 95722.1
2908 95722.1
2909 95722.1
2910 95722.1
2911 98143.9
2912 98143.9
2913 98143.9
2914 98143.9
2915 98143.9
2916 98143.9
2917 98143.9
2918 98143.9
2919 98143.9
2920 98143.9
2921 100767
2922 100767
2923 100767
2924 100767
2925 100767
2926 100767
2927 100767
2928 100767
2929 100767
2930 100767
2931 103628
2932 103628
2933 103628
2934 103628
2935 103628
2936 103628
2937 103628
2938 103628
2939 103628
2940 103628
2941 106774
2942 106774
2943 106774
2944 106774
2945 106774
2946 106774
2947 106774
2948 106774
2949 106774
2950 106774
2951 109736
2952 109736
2953 109736
2954 109736
2955 109736
2956 109736
2957 109736
2958 109736
2959 109736
2960 109736
2961 112687
2962 112687
2963 112687
2964 112687
2965 112687
2966 112687
2967 112687
2968 112687
2969 112687
2970 112687
2971 115522
2972 115522
2973 115522
2974 115522
2975 115522
2976 115522
2977 115522
2978 115522
2979 115522
2980 115522
2981 118396
2982 118396
2983 118396
2984 118396
2985 118396
2986 118396
2987 118396
2988 118396
2989 118396
2990 118396
2991 120837
2992 120837
2993 120837
2994 120837
2995 120837
2996 120837
2997 120837
2998 120837
2999 120837
3000 120837
3001 123073
3002 123073
3003 123073
3004 123073
3005 123073
3006 123073
3007 123073
3008 123073
3009 123073
3010 123073
3011 125041
3012 125041
3013 125041
3014 125041
3015 125041
3016 125041
3017 125041
3018 125041
3019 125041
3020 125041
3021 126856
3022 126856
3023 126856
3024 126856
3025 126856
3026 126856
3027 126856
3028 126856
3029 126856
3030 126856
3031 128596
3032 128596
3033 128596
3034 128596
3035 128596
3036 128596
3037 128596
3038 128596
3039 128596
3040 128596
3041 130271
3042 130271
3043 130271
3044 130271
3045 130271
3046 130271
3047 130271
3048 130271
3049 130271
3050 130271
3051 131662
3052 131662
3053 131662
3054 131662
3055 131662
3056 131662
3057 131662
3058 131662
3059 131662
3060 131662
3061 132424
3062 132424
3063 132424
3064 132424
3065 132424
3066 132424
3067 132424
3068 132424
3069 132424
3070 132424
3071 132849
3072 132849
3073 132849
3074 132849
3075 132849
3076 132849
3077 132849
3078 132849
3079 132849
3080 132849
3081 132818
3082 132818
3083 132818
3084 132818
3085 132818
3086 132818
3087 132818
3088 132818
3089 132818
3090 132818
3091 132403
3092 132403
3093 132403
3094 132403
3095 132403
3096 132403
3097 132403
3098 132403
3099 132403
3100 132403
3101 131733
3102 131733
3103 131733
3104 131733
3105 131733
3106 131733
3107 131733
3108 131733
3109 131733
3110 131733
3111 130706
3112 130706
3113 130706
3114 130706
3115 130706
3116 130706
3117 130706
3118 130706
3119 130706
3120 130706
3121 129455
3122 129455
3123 129455
3124 129455
3125 129455
3126 129455
3127 129455
3128 129455
3129 129455
3130 129455
3131 127638
3132 127638
3133 127638
3134 127638
3135 127638
3136 127638
3137 127638
3138 127638
3139 127638
3140 127638
3141 125444
3142 125444
3143 125444
3144 125444
3145 125444
3146 125444
3147 125444
3148 125444
3149 125444
3150 125444
3151 123170
3152 123170
3153 123170
3154 123170
3155 123170
3156 123170
3157 123170
3158 123170
3159 123170
3160 123170
3161 120756
3162 120756
3163 120756
3164 120756
3165 120756
3166 120756
3167 120756
3168 120756
3169 120756
3170 120756
3171 118322
3172 118322
3173 118322
3174 118322
3175 118322
3176 118322
3177 118322
3178 118322
3179 118322
3180 118322
3181 115756
3182 115756
3183 115756
3184 115756
3185 115756
3186 115756
3187 115756
3188 115756
3189 115756
3190 115756
3191 113346
3192 113346
3193 113346
3194 113346
3195 113346
3196 113346
3197 113346
3198 113346
3199 113346
3200 113346
3201 110745
3202 110745
3203 110745
3204 110745
3205 110745
3206 110745
3207 110745
3208 110745
3209 110745
3210 110745
3211 108226
3212 108226
3213 108226
3214 108226
3215 108226
3216 108226
3217 108226
3218 108226
3219 108226
3220 108226
3221 105684
3222 105684
3223 105684
3224 105684
3225 105684
3226 105684
3227 105684
3228 105684
3229 105684
3230 105684
3231 103001
3232 103001
3233 103001
3234 103001
3235 103001
3236 103001
3237 103001
3238 103001
3239 103001
3240 103001
3241 100319
3242 100319
3243 100319
3244 100319
3245 100319
3246 100319
3247 100319
3248 100319
3249 100319
3250 100319
3251 97660.4
3252 97660.4
3253 97660.4
3254 97660.4
3255 97660.4
3256 97660.4
3257 97660.4
3258 97660.4
3259 97660.4
3260 97660.4
3261 95442.5
3262 95442.5
3263 95442.5
3264 95442.5
3265 95442.5
3266 95442.5
3267 95442.5
3268 95442.5
3269 95442.5
3270 95442.5
3271 93465.1
3272 93465.1
3273 93465.1
3274 93465.1
3275 93465.1
3276 93465.1
3277 93465.1
3278 93465.1
3279 93465.1
3280 93465.1
3281 91603.8
3282 91603.8
3283 91603.8
3284 91603.8
3285 91603.8
3286 91603.8
3287 91603.8
3288 91603.8
3289 91603.8
3290 91603.8
3291 89797.9
3292 89797.9
3293 89797.9
3294 89797.9
3295 89797.9
3296 89797.9
3297 89797.9
3298 89797.9
3299 89797.9
3300 89797.9
3301 88197.3
3302 88197.3
3303 88197.3
3304 88197.3
3305 88197.3
3306 88197.3
3307 88197.3
3308 88197.3
3309 88197.3
3310 88197.3
3311 86827.7
3312 86827.7
3313 86827.7
3314 86827.7
3315 86827.7
3316 86827.7
3317 86827.7
3318 86827.7
3319 86827.7
3320 86827.7
3321 85680.9
3322 85680.9
3323 85680.9
3324 85680.9
3325 85680.9
3326 85680.9
3327 85680.9
3328 85680.9
3329 85680.9
3330 85680.9
3331 84904.3
3332 84904.3
3333 84904.3
3334 84904.3
3335 84904.3
3336 84904.3
3337 84904.3
3338 84904.3
3339 84904.3
3340 84904.3
3341 84310
3342 84310
3343 84310
3344 84310
3345 84310
3346 84310
3347 84310
3348 84310
3349 84310
3350 84310
3351 83900.7
3352 83900.7
3353 83900.7
3354 83900.7
3355 83900.7
3356 83900.7
3357 83900.7
3358 83900.7
3359 83900.7
3360 83900.7
3361 83862.9
3362 83862.9
3363 83862.9
3364 83862.9
3365 83862.9
3366 83862.9
3367 83862.9
3368 83862.9
3369 83862.9
3370 83862.9
3371 83881.8
3372 83881.8
3373 83881.8
3374 83881.8
3375 83881.8
3376 83881.8
3377 83881.8
3378 83881.8
3379 83881.8
3380 83881.8
3381 83957.4
3382 83957.4
3383 83957.4
3384 83957.4
3385 83957.4
3386 83957.4
3387 83957.4
3388 83957.4
3389 83957.4
3390 83957.4
3391 84103.3
3392 84103.3
3393 84103.3
3394 84103.3
3395 84103.3
3396 84103.3
3397 84103.3
3398 84103.3
3399 84103.3
3400 84103.3
3401 84596.3
3402 84596.3
3403 84596.3
3404 84596.3
3405 84596.3
3406 84596.3
3407 84596.3
3408 84596.3
3409 84596.3
3410 84596.3
3411 85200.1
3412 85200.1
3413 85200.1
3414 85200.1
3415 85200.1
3416 85200.1
3417 85200.1
3418 85200.1
3419 85200.1
3420 85200.1
3421 86034.8
3422 86034.8
3423 86034.8
3424 86034.8
3425 86034.8
3426 86034.8
3427 86034.8
3428 86034.8
3429 86034.8
3430 86034.8
3431 87112.7
3432 87112.7
3433 87112.7
3434 87112.7
3435 87112.7
3436 87112.7
3437 87112.7
3438 87112.7
3439 87112.7
3440 87112.7
3441 88158.1
3442 88158.1
3443 88158.1
3444 88158.1
3445 88158.1
3446 88158.1
3447 88158.1
3448 88158.1
3449 88158.1
3450 88158.1
3451 89341.4
3452 89341.4
3453 89341.4
3454 89341.4
3455 89341.4
3456 89341.4
3457 89341.4
3458 89341.4
3459 89341.4
3460 89341.4
3461 90307.1
3462 90307.1
3463 90307.1
3464 90307.1
3465 90307.1
3466 90307.1
3467 90307.1
3468 90307.1
3469 90307.1
3470 90307.1
3471 91086.5
3472 91086.5
3473 91086.5
3474 91086.5
3475 91086.5
3476 91086.5
3477 91086.5
3478 91086.5
3479 91086.5
3480 91086.5
3481 91949.6
3482 91949.6
3483 91949.6
3484 91949.6
3485 91949.6
3486 91949.6
3487 91949.6
3488 91949.6
3489 91949.6
3490 91949.6
3491 92985.6
3492 92985.6
3493 92985.6
3494 92985.6
3495 92985.6
3496 92985.6
3497 92985.6
3498 92985.6
3499 92985.6
3500 92985.6
3501 94044.5
3502 94044.5
3503 94044.5
3504 94044.5
3505 94044.5
3506 94044.5
3507 94044.5
3508 94044.5
3509 94044.5
3510 94044.5
3511 95348
3512 95348
3513 95348
3514 95348
3515 95348
3516 95348
3517 95348
3518 95348
3519 95348
3520 95348
3521 96613.6
3522 96613.6
3523 96613.6
3524 96613.6
3525 96613.6
3526 96613.6
3527 96613.6
3528 96613.6
3529 96613.6
3530 96613.6
3531 97915.7
3532 97915.7
3533 97915.7
3534 97915.7
3535 97915.7
3536 97915.7
3537 97915.7
3538 97915.7
3539 97915.7
3540 97915.7
3541 99277.2
3542 99277.2
3543 99277.2
3544 99277.2
3545 99277.2
3546 99277.2
3547 99277.2
3548 99277.2
3549 99277.2
3550 99277.2
3551 100609
3552 100609
3553 100609
3554 100609
3555 100609
3556 100609
3557 100609
3558 100609
3559 100609
3560 100609
3561 101663
3562 101663
3563 101663
3564 101663
3565 101663
3566 101663
3567 101663
3568 101663
3569 101663
3570 101663
3571 102913
3572 102913
3573 102913
3574 102913
3575 102913
3576 102913
3577 102913
3578 102913
3579 102913
3580 102913
3581 104267
3582 104267
3583 104267
3584 104267
3585 104267
3586 104267
3587 104267
3588 104267
3589 104267
3590 104267
3591 105669
3592 105669
3593 105669
3594 105669
3595 105669
3596 105669
3597 105669
3598 105669
3599 105669
3600 105669
3601 107006
3602 107006
3603 107006
3604 107006
3605 107006
3606 107006
3607 107006
3608 107006
3609 107006
3610 107006
3611 108367
3612 108367
3613 108367
3614 108367
3615 108367
3616 108367
3617 108367
3618 108367
3619 108367
3620 108367
3621 109490
3622 109490
3623 109490
3624 109490
3625 109490
3626 109490
3627 109490
3628 109490
3629 109490
3630 109490
3631 110542
3632 110542
3633 110542
3634 110542
3635 110542
3636 110542
3637 110542
3638 110542
3639 110542
3640 110542
3641 111831
3642 111831
3643 111831
3644 111831
3645 111831
3646 111831
3647 111831
3648 111831
3649 111831
3650 111831
3651 113036
3652 113036
3653 113036
3654 113036
3655 113036
3656 113036
3657 113036
3658 113036
3659 113036
3660 113036
3661 114434
3662 114434
3663 114434
3664 114434
3665 114434
3666 114434
3667 114434
3668 114434
3669 114434
3670 114434
3671 116106
3672 116106
3673 116106
3674 116106
3675 116106
3676 116106
3677 116106
3678 116106
3679 116106
3680 116106
3681 117722
3682 117722
3683 117722
3684 117722
3685 117722
3686 117722
3687 117722
3688 117722
3689 117722
3690 117722
3691 119287
3692 119287
3693 119287
3694 119287
3695 119287
3696 119287
3697 119287
3698 119287
3699 119287
3700 119287
3701 120695
3702 120695
3703 120695
3704 120695
3705 120695
3706 120695
3707 120695
3708 120695
3709 120695
3710 120695
3711 121741
3712 121741
3713 121741
3714 121741
3715 121741
3716 121741
3717 121741
3718 121741
3719 121741
3720 121741
3721 122912
3722 122912
3723 122912
3724 122912
3725 122912
3726 122912
3727 122912
3728 122912
3729 122912
3730 122912
3731 123844
3732 123844
3733 123844
3734 123844
3735 123844
3736 123844
3737 123844
3738 123844
3739 123844
3740 123844
3741 124711
3742 124711
3743 124711
3744 124711
3745 124711
3746 124711
3747 124711
3748 124711
3749 124711
3750 124711
3751 125576
3752 125576
3753 125576
3754 125576
3755 125576
3756 125576
3757 125576
3758 125576
3759 125576
3760 125576
3761 126730
3762 126730
3763 126730
3764 126730
3765 126730
3766 126730
3767 126730
3768 126730
3769 126730
3770 126730
3771 127658
3772 127658
3773 127658
3774 127658
3775 127658
3776 127658
3777 127658
3778 127658
3779 127658
3780 127658
3781 128485
3782 128485
3783 128485
3784 128485
3785 128485
3786 128485
3787 128485
3788 128485
3789 128485
3790 128485
3791 129139
3792 129139
3793 129139
3794 129139
3795 129139
3796 129139
3797 129139
3798 129139
3799 129139
3800 129139
3801 129744
3802 129744
3803 129744
3804 129744
3805 129744
3806 129744
3807 129744
3808 129744
3809 129744
3810 129744
3811 130198
3812 130198
3813 130198
3814 130198
3815 130198
3816 130198
3817 130198
3818 130198
3819 130198
3820 130198
3821 130851
3822 130851
3823 130851
3824 130851
3825 130851
3826 130851
3827 130851
3828 130851
3829 130851
3830 130851
3831 131496
3832 131496
3833 131496
3834 131496
3835 131496
3836 131496
3837 131496
3838 131496
3839 131496
3840 131496
3841 131952
3842 131952
3843 131952
3844 131952
3845 131952
3846 131952
3847 131952
3848 131952
3849 131952
3850 131952
3851 132379
3852 132379
3853 132379
3854 132379
3855 132379
3856 132379
3857 132379
3858 132379
3859 132379
3860 132379
3861 132881
3862 132881
3863 132881
3864 132881
3865 132881
3866 132881
3867 132881
3868 132881
3869 132881
3870 132881
3871 133130
3872 133130
3873 133130
3874 133130
3875 133130
3876 133130
3877 133130
3878 133130
3879 133130
3880 133130
3881 133468
3882 133468
3883 133468
3884 133468
3885 133468
3886 133468
3887 133468
3888 133468
3889 133468
3890 133468
3891 133674
3892 133674
3893 133674
3894 133674
3895 133674
3896 133674
3897 133674
3898 133674
3899 133674
3900 133674
3901 133732
3902 133732
3903 133732
3904 133732
3905 133732
3906 133732
3907 133732
3908 133732
3909 133732
3910 133732
3911 133769
3912 133769
3913 133769
3914 133769
3915 133769
3916 133769
3917 133769
3918 133769
3919 133769
3920 133769
3921 133479
3922 133479
3923 133479
3924 133479
3925 133479
3926 133479
3927 133479
3928 133479
3929 133479
3930 133479
3931 133560
3932 133560
3933 133560
3934 133560
3935 133560
3936 133560
3937 133560
3938 133560
3939 133560
3940 133560
3941 133796
3942 133796
3943 133796
3944 133796
3945 133796
3946 133796
3947 133796
3948 133796
3949 133796
3950 133796
3951 134015
3952 134015
3953 134015
3954 134015
3955 134015
3956 134015
3957 134015
3958 134015
3959 134015
3960 134015
3961 133863
3962 133863
3963 133863
3964 133863
3965 133863
3966 133863
3967 133863
3968 133863
3969 133863
3970 133863
3971 133731
3972 133731
3973 133731
3974 133731
3975 133731
3976 133731
3977 133731
3978 133731
3979 133731
3980 133731
3981 133492
3982 133492
3983 133492
3984 133492
3985 133492
3986 133492
3987 133492
3988 133492
3989 133492
3990 133492
3991 133319
3992 133319
3993 133319
3994 133319
3995 133319
3996 133319
3997 133319
3998 133319
3999 133319
4000 133319
4001 133102
4002 133102
4003 133102
4004 133102
4005 133102
4006 133102
4007 133102
4008 133102
4009 133102
4010 133102
4011 133210
4012 133210
4013 133210
4014 133210
4015 133210
4016 133210
4017 133210
4018 133210
4019 133210
4020 133210
4021 133283
4022 133283
4023 133283
4024 133283
4025 133283
4026 133283
4027 133283
4028 133283
4029 133283
4030 133283
4031 133295
4032 133295
4033 133295
4034 133295
4035 133295
4036 133295
4037 133295
4038 133295
4039 133295
4040 133295
4041 133118
4042 133118
4043 133118
4044 133118
4045 133118
4046 133118
4047 133118
4048 133118
4049 133118
4050 133118
4051 133115
4052 133115
4053 133115
4054 133115
4055 133115
4056 133115
4057 133115
4058 133115
4059 133115
4060 133115
4061 132876
4062 132876
4063 132876
4064 132876
4065 132876
4066 132876
4067 132876
4068 132876
4069 132876
4070 132876
4071 132863
4072 132863
4073 132863
4074 132863
4075 132863
4076 132863
4077 132863
4078 132863
4079 132863
4080 132863
4081 132787
4082 132787
4083 132787
4084 132787
4085 132787
4086 132787
4087 132787
4088 132787
4089 132787
4090 132787
4091 132760
4092 132760
4093 132760
4094 132760
4095 132760
4096 132760
4097 132760
4098 132760
4099 132760
4100 132760
4101 133073
4102 133073
4103 133073
4104 133073
4105 133073
4106 133073
4107 133073
4108 133073
4109 133073
4110 133073
4111 133726
4112 133726
4113 133726
4114 133726
4115 133726
4116 133726
4117 133726
4118 133726
4119 133726
4120 133726
4121 134548
4122 134548
4123 134548
4124 134548
4125 134548
4126 134548
4127 134548
4128 134548
4129 134548
4130 134548
4131 135125
4132 135125
4133 135125
4134 135125
4135 135125
4136 135125
4137 135125
4138 135125
4139 135125
4140 135125
4141 135522
4142 135522
4143 135522
4144 135522
4145 135522
4146 135522
4147 135522
4148 135522
4149 135522
4150 135522
4151 135892
4152 135892
4153 135892
4154 135892
4155 135892
4156 135892
4157 135892
4158 135892
4159 135892
4160 135892
4161 136396
4162 136396
4163 136396
4164 136396
4165 136396
4166 136396
4167 136396
4168 136396
4169 136396
4170 136396
4171 136889
4172 136889
4173 136889
4174 136889
4175 136889
4176 136889
4177 136889
4178 136889
4179 136889
4180 136889
4181 137570
4182 137570
4183 137570
4184 137570
4185 137570
4186 137570
4187 137570
4188 137570
4189 137570
4190 137570
4191 138286
4192 138286
4193 138286
4194 138286
4195 138286
4196 138286
4197 138286
4198 138286
4199 138286
4200 138286
4201 138979
4202 138979
4203 138979
4204 138979
4205 138979
4206 138979
4207 138979
4208 138979
4209 138979
4210 138979
4211 139326
4212 139326
4213 139326
4214 139326
4215 139326
4216 139326
4217 139326
4218 139326
4219 139326
4220 139326
4221 139519
4222 139519
4223 139519
4224 139519
4225 139519
4226 139519
4227 139519
4228 139519
4229 139519
4230 139519
4231 139877
4232 139877
4233 139877
4234 139877
4235 139877
4236 139877
4237 139877
4238 139877
4239 139877
4240 139877
4241 140532
4242 140532
4243 140532
4244 140532
4245 140532
4246 140532
4247 140532
4248 140532
4249 140532
4250 140532
4251 140956
4252 140956
4253 140956
4254 140956
4255 140956
4256 140956
4257 140956
4258 140956
4259 140956
4260 140956
4261 141375
4262 141375
4263 141375
4264 141375
4265 141375
4266 141375
4267 141375
4268 141375
4269 141375
4270 141375
4271 141567
4272 141567
4273 141567
4274 141567
4275 141567
4276 141567
4277 141567
4278 141567
4279 141567
4280 141567
4281 141776
4282 141776
4283 141776
4284 141776
4285 141776
4286 141776
4287 141776
4288 141776
4289 141776
4290 141776
4291 142054
4292 142054
4293 142054
4294 142054
4295 142054
4296 142054
4297 142054
4298 142054
4299 142054
4300 142054
4301 142089
4302 142089
4303 142089
4304 142089
4305 142089
4306 142089
4307 142089
4308 142089
4309 142089
4310 142089
4311 141771
4312 141771
4313 141771
4314 141771
4315 141771
4316 141771
4317 141771
4318 141771
4319 141771
4320 141771
4321 141411
4322 141411
4323 141411
4324 141411
4325 141411
4326 141411
4327 141411
4328 141411
4329 141411
4330 141411
4331 141171
4332 141171
4333 141171
4334 141171
4335 141171
4336 141171
4337 141171
4338 141171
4339 141171
4340 141171
4341 141070
4342 141070
4343 141070
4344 141070
4345 141070
4346 141070
4347 141070
4348 141070
4349 141070
4350 141070
4351 140906
4352 140906
4353 140906
4354 140906
4355 140906
4356 140906
4357 140906
4358 140906
4359 140906
4360 140906
4361 140693
4362 140693
4363 140693
4364 140693
4365 140693
4366 140693
4367 140693
4368 140693
4369 140693
4370 140693
4371 140601
4372 140601
4373 140601
4374 140601
4375 140601
4376 140601
4377 140601
4378 140601
4379 140601
4380 140601
4381 140401
4382 140401
4383 140401
4384 140401
4385 140401
4386 140401
4387 140401
4388 140401
4389 140401
4390 140401
4391 140167
4392 140167
4393 140167
4394 140167
4395 140167
4396 140167
4397 140167
4398 140167
4399 140167
4400 140167
4401 139908
4402 139908
4403 139908
4404 139908
4405 139908
4406 139908
4407 139908
4408 139908
4409 139908
4410 139908
4411 139500
4412 139500
4413 139500
4414 139500
4415 139500
4416 139500
4417 139500
4418 139500
4419 139500
4420 139500
4421 139124
4422 139124
4423 139124
4424 139124
4425 139124
4426 139124
4427 139124
4428 139124
4429 139124
4430 139124
4431 138596
4432 138596
4433 138596
4434 138596
4435 138596
4436 138596
4437 138596
4438 138596
4439 138596
4440 138596
4441 137935
4442 137935
4443 137935
4444 137935
4445 137935
4446 137935
4447 137935
4448 137935
4449 137935
4450 137935
4451 137413
4452 137413
4453 137413
4454 137413
4455 137413
4456 137413
4457 137413
4458 137413
4459 137413
4460 137413
4461 136923
4462 136923
4463 136923
4464 136923
4465 136923
4466 136923
4467 136923
4468 136923
4469 136923
4470 136923
4471 136546
4472 136546
4473 136546
4474 136546
4475 136546
4476 136546
4477 136546
4478 136546
4479 136546
4480 136546
4481 136112
4482 136112
4483 136112
4484 136112
4485 136112
4486 136112
4487 136112
4488 136112
4489 136112
4490 136112
4491 135551
4492 135551
4493 135551
4494 135551
4495 135551
4496 135551
4497 135551
4498 135551
4499 135551
4500 135551
4501 135101
4502 135101
4503 135101
4504 135101
4505 135101
4506 135101
4507 135101
4508 135101
4509 135101
4510 135101
4511 134755
4512 134755
4513 134755
4514 134755
4515 134755
4516 134755
4517 134755
4518 134755
4519 134755
4520 134755
4521 134448
4522 134448
4523 134448
4524 134448
4525 134448
4526 134448
4527 134448
4528 134448
4529 134448
4530 134448
4531 133922
4532 133922
4533 133922
4534 133922
4535 133922
4536 133922
4537 133922
4538 133922
4539 133922
4540 133922
4541 133273
4542 133273
4543 133273
4544 133273
4545 133273
4546 133273
4547 133273
4548 133273
4549 133273
4550 133273
4551 132711
4552 132711
4553 132711
4554 132711
4555 132711
4556 132711
4557 132711
4558 132711
4559 132711
4560 132711
4561 132232
4562 132232
4563 132232
4564 132232
4565 132232
4566 132232
4567 132232
4568 132232
4569 132232
4570 132232
4571 131542
4572 131542
4573 131542
4574 131542
4575 131542
4576 131542
4577 131542
4578 131542
4579 131542
4580 131542
4581 130804
4582 130804
4583 130804
4584 130804
4585 130804
4586 130804
4587 130804
4588 130804
4589 130804
4590 130804
4591 130025
4592 130025
4593 130025
4594 130025
4595 130025
4596 130025
4597 130025
4598 130025
4599 130025
4600 130025
4601 129456
4602 129456
4603 129456
4604 129456
4605 129456
4606 129456
4607 129456
4608 129456
4609 129456
4610 129456
4611 129218
4612 129218
4613 129218
4614 129218
4615 129218
4616 129218
4617 129218
4618 129218
4619 129218
4620 129218
4621 129122
4622 129122
4623 129122
4624 129122
4625 129122
4626 129122
4627 129122
4628 129122
4629 129122
4630 129122
4631 129060
4632 129060
4633 129060
4634 129060
4635 129060
4636 129060
4637 129060
4638 129060
4639 129060
4640 129060
4641 129014
4642 129014
4643 129014
4644 129014
4645 129014
4646 129014
4647 129014
4648 129014
4649 129014
4650 129014
4651 128785
4652 128785
4653 128785
4654 128785
4655 128785
4656 128785
4657 128785
4658 128785
4659 128785
4660 128785
4661 128562
4662 128562
4663 128562
4664 128562
4665 128562
4666 128562
4667 128562
4668 128562
4669 128562
4670 128562
4671 128204
4672 128204
4673 128204
4674 128204
4675 128204
4676 128204
4677 128204
4678 128204
4679 128204
4680 128204
4681 127893
4682 127893
4683 127893
4684 127893
4685 127893
4686 127893
4687 127893
4688 127893
4689 127893
4690 127893
4691 127860
4692 127860
4693 127860
4694 127860
4695 127860
4696 127860
4697 127860
4698 127860
4699 127860
4700 127860
4701 127815
4702 127815
4703 127815
4704 127815
4705 127815
4706 127815
4707 127815
4708 127815
4709 127815
4710 127815
4711 127977
4712 127977
4713 127977
4714 127977
4715 127977
4716 127977
4717 127977
4718 127977
4719 127977
4720 127977
4721 128066
4722 128066
4723 128066
4724 128066
4725 128066
4726 128066
4727 128066
4728 128066
4729 128066
4730 128066
4731 128236
4732 128236
4733 128236
4734 128236
4735 128236
4736 128236
4737 128236
4738 128236
4739 128236
4740 128236
4741 128319
4742 128319
4743 128319
4744 128319
4745 128319
4746 128319
4747 128319
4748 128319
4749 128319
4750 128319
4751 128509
4752 128509
4753 128509
4754 128509
4755 128509
4756 128509
4757 128509
4758 128509
4759 128509
4760 128509
4761 128798
4762 128798
4763 128798
4764 128798
4765 128798
4766 128798
4767 128798
4768 128798
4769 128798
4770 128798
4771 129281
4772 129281
4773 129281
4774 129281
4775 129281
4776 129281
4777 129281
4778 129281
4779 129281
4780 129281
4781 129742
4782 129742
4783 129742
4784 129742
4785 129742
4786 129742
4787 129742
4788 129742
4789 129742
4790 129742
4791 130180
4792 130180
4793 130180
4794 130180
4795 130180
4796 130180
4797 130180
4798 130180
4799 130180
4800 130180
4801 130310
4802 130310
4803 130310
4804 130310
4805 130310
4806 130310
4807 130310
4808 130310
4809 130310
4810 130310
4811 130433
4812 130433
4813 130433
4814 130433
4815 130433
4816 130433
4817 130433
4818 130433
4819 130433
4820 130433
4821 130515
4822 130515
4823 130515
4824 130515
4825 130515
4826 130515
4827 130515
4828 130515
4829 130515
4830 130515
4831 130408
4832 130408
4833 130408
4834 130408
4835 130408
4836 130408
4837 130408
4838 130408
4839 130408
4840 130408
4841 130284
4842 130284
4843 130284
4844 130284
4845 130284
4846 130284
4847 130284
4848 130284
4849 130284
4850 130284
4851 130492
4852 130492
4853 130492
4854 130492
4855 130492
4856 130492
4857 130492
4858 130492
4859 130492
4860 130492
4861 130811
4862 130811
4863 130811
4864 130811
4865 130811
4866 130811
4867 130811
4868 130811
4869 130811
4870 130811
4871 131190
4872 131190
4873 131190
4874 131190
4875 131190
4876 131190
4877 131190
4878 131190
4879 131190
4880 131190
4881 131475
4882 131475
4883 131475
4884 131475
4885 131475
4886 131475
4887 131475
4888 131475
4889 131475
4890 131475
4891 131230
4892 131230
4893 131230
4894 131230
4895 131230
4896 131230
4897 131230
4898 131230
4899 131230
4900 131230
4901 131101
4902 131101
4903 131101
4904 131101
4905 131101
4906 131101
4907 131101
4908 131101
4909 131101
4910 131101
4911 130796
4912 130796
4913 130796
4914 130796
4915 130796
4916 130796
4917 130796
4918 130796
4919 130796
4920 130796
4921 130489
4922 130489
4923 130489
4924 130489
4925 130489
4926 130489
4927 130489
4928 130489
4929 130489
4930 130489
4931 130187
4932 130187
4933 130187
4934 130187
4935 130187
4936 130187
4937 130187
4938 130187
4939 130187
4940 130187
4941 130021
4942 130021
4943 130021
4944 130021
4945 130021
4946 130021
4947 130021
4948 130021
4949 130021
4950 130021
4951 129584
4952 129584
4953 129584
4954 129584
4955 129584
4956 129584
4957 129584
4958 129584
4959 129584
4960 129584
4961 128928
4962 128928
4963 128928
4964 128928
4965 128928
4966 128928
4967 128928
4968 128928
4969 128928
4970 128928
4971 128095
4972 128095
4973 128095
4974 128095
4975 128095
4976 128095
4977 128095
4978 128095
4979 128095
4980 128095
4981 127384
4982 127384
4983 127384
4984 127384
4985 127384
4986 127384
4987 127384
4988 127384
4989 127384
4990 127384
4991 126792
4992 126792
4993 126792
4994 126792
4995 126792
4996 126792
4997 126792
4998 126792
4999 126792
5000 126792
5001 126328
5002 126328
5003 126328
5004 126328
5005 126328
5006 126328
5007 126328
5008 126328
5009 126328
5010 126328
5011 125731
5012 125731
5013 125731
5014 125731
5015 125731
5016 125731
5017 125731
5018 125731
5019 125731
5020 125731
5021 124849
5022 124849
5023 124849
5024 124849
5025 124849
5026 124849
5027 124849
5028 124849
5029 124849
5030 124849
5031 124079
5032 124079
5033 124079
5034 124079
5035 124079
5036 124079
5037 124079
5038 124079
5039 124079
5040 124079
5041 123337
5042 123337
5043 123337
5044 123337
5045 123337
5046 123337
5047 123337
5048 123337
5049 123337
5050 123337
5051 122278
5052 122278
5053 122278
5054 122278
5055 122278
5056 122278
5057 122278
5058 122278
5059 122278
5060 122278
5061 120953
5062 120953
5063 120953
5064 120953
5065 120953
5066 120953
5067 120953
5068 120953
5069 120953
5070 120953
5071 119643
5072 119643
5073 119643
5074 119643
5075 119643
5076 119643
5077 119643
5078 119643
5079 119643
5080 119643
5081 118488
5082 118488
5083 118488
5084 118488
5085 118488
5086 118488
5087 118488
5088 118488
5089 118488
5090 118488
5091 117864
5092 117864
5093 117864
5094 117864
5095 117864
5096 117864
5097 117864
5098 117864
5099 117864
5100 117864
5101 116839
5102 116839
5103 116839
5104 116839
5105 116839
5106 116839
5107 116839
5108 116839
5109 116839
5110 116839
5111 115669
5112 115669
5113 115669
5114 115669
5115 115669
5116 115669
5117 115669
5118 115669
5119 115669
5120 115669
5121 114479
5122 114479
5123 114479
5124 114479
5125 114479
5126 114479
5127 114479
5128 114479
5129 114479
5130 114479
5131 113279
5132 113279
5133 113279
5134 113279
5135 113279
5136 113279
5137 113279
5138 113279
5139 113279
5140 113279
5141 112005
5142 112005
5143 112005
5144 112005
5145 112005
5146 112005
5147 112005
5148 112005
5149 112005
5150 112005
5151 110833
5152 110833
5153 110833
5154 110833
5155 110833
5156 110833
5157 110833
5158 110833
5159 110833
5160 110833
5161 109671
5162 109671
5163 109671
5164 109671
5165 109671
5166 109671
5167 109671
5168 109671
5169 109671
5170 109671
5171 108558
5172 108558
5173 108558
5174 108558
5175 108558
5176 108558
5177 108558
5178 108558
5179 108558
5180 108558
5181 107290
5182 107290
5183 107290
5184 107290
5185 107290
5186 107290
5187 107290
5188 107290
5189 107290
5190 107290
5191 105835
5192 105835
5193 105835
5194 105835
5195 105835
5196 105835
5197 105835
5198 105835
5199 105835
5200 105835
5201 104431
5202 104431
5203 104431
5204 104431
5205 104431
5206 104431
5207 104431
5208 104431
5209 104431
5210 104431
5211 102965
5212 102965
5213 102965
5214 102965
5215 102965
5216 102965
5217 102965
5218 102965
5219 102965
5220 102965
5221 101731
5222 101731
5223 101731
5224 101731
5225 101731
5226 101731
5227 101731
5228 101731
5229 101731
5230 101731
5231 100486
5232 100486
5233 100486
5234 100486
5235 100486
5236 100486
5237 100486
5238 100486
5239 100486
5240 100486
5241 99011.1
5242 99011.1
5243 99011.1
5244 99011.1
5245 99011.1
5246 99011.1
5247 99011.1
5248 99011.1
5249 99011.1
5250 99011.1
5251 97529.4
5252 97529.4
5253 97529.4
5254 97529.4
5255 97529.4
5256 97529.4
5257 97529.4
5258 97529.4
5259 97529.4
5260 97529.4
5261 96234
5262 96234
5263 96234
5264 96234
5265 96234
5266 96234
5267 96234
5268 96234
5269 96234
5270 96234
5271 94879.3
5272 94879.3
5273 94879.3
5274 94879.3
5275 94879.3
5276 94879.3
5277 94879.3
5278 94879.3
5279 94879.3
5280 94879.3
5281 93293.5
5282 93293.5
5283 93293.5
5284 93293.5
5285 93293.5
5286 93293.5
5287 93293.5
5288 93293.5
5289 93293.5
5290 93293.5
5291 91283.7
5292 91283.7
5293 91283.7
5294 91283.7
5295 91283.7
5296 91283.7
5297 91283.7
5298 91283.7
5299 91283.7
5300 91283.7
5301 89511.6
5302 89511.6
5303 89511.6
5304 89511.6
5305 89511.6
5306 89511.6
5307 89511.6
5308 89511.6
5309 89511.6
5310 89511.6
5311 87852.9
5312 87852.9
5313 87852.9
5314 87852.9
5315 87852.9
5316 87852.9
5317 87852.9
5318 87852.9
5319 87852.9
5320 87852.9
5321 86311.7
5322 86311.7
5323 86311.7
5324 86311.7
5325 86311.7
5326 86311.7
5327 86311.7
5328 86311.7
5329 86311.7
5330 86311.7
5331 84843.5
5332 84843.5
5333 84843.5
5334 84843.5
5335 84843.5
5336 84843.5
5337 84843.5
5338 84843.5
5339 84843.5
5340 84843.5
5341 83448.2
5342 83448.2
5343 83448.2
5344 83448.2
5345 83448.2
5346 83448.2
5347 83448.2
5348 83448.2
5349 83448.2
5350 83448.2
5351 82071.8
5352 82071.8
5353 82071.8
5354 82071.8
5355 82071.8
5356 82071.8
5357 82071.8
5358 82071.8
5359 82071.8
5360 82071.8
5361 80837.3
5362 80837.3
5363 80837.3
5364 80837.3
5365 80837.3
5366 80837.3
5367 80837.3
5368 80837.3
5369 80837.3
5370 80837.3
5371 79605.4
5372 79605.4
5373 79605.4
5374 79605.4
5375 79605.4
5376 79605.4
5377 79605.4
5378 79605.4
5379 79605.4
5380 79605.4
5381 78545.1
5382 78545.1
5383 78545.1
5384 78545.1
5385 78545.1
5386 78545.1
5387 78545.1
5388 78545.1
5389 78545.1
5390 78545.1
5391 77723.9
5392 77723.9
5393 77723.9
5394 77723.9
5395 77723.9
5396 77723.9
5397 77723.9
5398 77723.9
5399 77723.9
5400 77723.9
5401 76944.5
5402 76944.5
5403 76944.5
5404 76944.5
5405 76944.5
5406 76944.5
5407 76944.5
5408 76944.5
5409 76944.5
5410 76944.5
5411 76404.3
5412 76404.3
5413 76404.3
5414 76404.3
5415 76404.3
5416 76404.3
5417 76404.3
5418 76404.3
5419 76404.3
5420 76404.3
5421 75977.4
5422 75977.4
5423 75977.4
5424 75977.4
5425 75977.4
5426 75977.4
5427 75977.4
5428 75977.4
5429 75977.4
5430 75977.4
5431 75730.3
5432 75730.3
5433 75730.3
5434 75730.3
5435 75730.3
5436 75730.3
5437 75730.3
5438 75730.3
5439 75730.3
5440 75730.3
5441 75835.6
5442 75835.6
5443 75835.6
5444 75835.6
5445 75835.6
5446 75835.6
5447 75835.6
5448 75835.6
5449 75835.6
5450 75835.6
5451 76224.6
5452 76224.6
5453 76224.6
5454 76224.6
5455 76224.6
5456 76224.6
5457 76224.6
5458 76224.6
5459 76224.6
5460 76224.6
5461 76700.1
5462 76700.1
5463 76700.1
5464 76700.1
5465 76700.1
5466 76700.1
5467 76700.1
5468 76700.1
5469 76700.1
5470 76700.1
5471 77510.5
5472 77510.5
5473 77510.5
5474 77510.5
5475 77510.5
5476 77510.5
5477 77510.5
5478 77510.5
5479 77510.5
5480 77510.5
5481 78720.7
5482 78720.7
5483 78720.7
5484 78720.7
5485 78720.7
5486 78720.7
5487 78720.7
5488 78720.7
5489 78720.7
5490 78720.7
5491 80313.2
5492 80313.2
5493 80313.2
5494 80313.2
5495 80313.2
5496 80313.2
5497 80313.2
5498 80313.2
5499 80313.2
5500 80313.2
5501 82092.1
5502 82092.1
5503 82092.1
5504 82092.1
5505 82092.1
5506 82092.1
5507 82092.1
5508 82092.1
5509 82092.1
5510 82092.1
5511 83981.7
5512 83981.7
5513 83981.7
5514 83981.7
5515 83981.7
5516 83981.7
5517 83981.7
5518 83981.7
5519 83981.7
5520 83981.7
5521 85990.3
5522 85990.3
5523 85990.3
5524 85990.3
5525 85990.3
5526 85990.3
5527 85990.3
5528 85990.3
5529 85990.3
5530 85990.3
5531 88092
5532 88092
5533 88092
5534 88092
5535 88092
5536 88092
5537 88092
5538 88092
5539 88092
5540 88092
5541 90247.7
5542 90247.7
5543 90247.7
5544 90247.7
5545 90247.7
5546 90247.7
5547 90247.7
5548 90247.7
5549 90247.7
5550 90247.7
5551 92547.9
5552 92547.9
5553 92547.9
5554 92547.9
5555 92547.9
5556 92547.9
5557 92547.9
5558 92547.9
5559 92547.9
5560 92547.9
5561 94815.8
5562 94815.8
5563 94815.8
5564 94815.8
5565 94815.8
5566 94815.8
5567 94815.8
5568 94815.8
5569 94815.8
5570 94815.8
5571 97218.7
5572 97218.7
5573 97218.7
5574 97218.7
5575 97218.7
5576 97218.7
5577 97218.7
5578 97218.7
5579 97218.7
5580 97218.7
5581 99590.5
5582 99590.5
5583 99590.5
5584 99590.5
5585 99590.5
5586 99590.5
5587 99590.5
5588 99590.5
5589 99590.5
5590 99590.5
5591 101804
5592 101804
5593 101804
5594 101804
5595 101804
5596 101804
5597 101804
5598 101804
5599 101804
5600 101804
5601 103970
5602 103970
5603 103970
5604 103970
5605 103970
5606 103970
5607 103970
5608 103970
5609 103970
5610 103970
5611 105994
5612 105994
5613 105994
5614 105994
5615 105994
5616 105994
5617 105994
5618 105994
5619 105994
5620 105994
5621 107942
5622 107942
5623 107942
5624 107942
5625 107942
5626 107942
5627 107942
5628 107942
5629 107942
5630 107942
5631 109807
5632 109807
5633 109807
5634 109807
5635 109807
5636 109807
5637 109807
5638 109807
5639 109807
5640 109807
5641 111475
5642 111475
5643 111475
5644 111475
5645 111475
5646 111475
5647 111475
5648 111475
5649 111475
5650 111475
5651 112967
5652 112967
5653 112967
5654 112967
5655 112967
5656 112967
5657 112967
5658 112967
5659 112967
5660 112967
5661 114419
5662 114419
5663 114419
5664 114419
5665 114419
5666 114419
5667 114419
5668 114419
5669 114419
5670 114419
5671 115399
5672 115399
5673 115399
5674 115399
5675 115399
5676 115399
5677 115399
5678 115399
5679 115399
5680 115399
5681 116072
5682 116072
5683 116072
5684 116072
5685 116072
5686 116072
5687 116072
5688 116072
5689 116072
5690 116072
5691 116516
5692 116516
5693 116516
5694 116516
5695 116516
5696 116516
5697 116516
5698 116516
5699 116516
5700 116516
5701 116762
5702 116762
5703 116762
5704 116762
5705 116762
5706 116762
5707 116762
5708 116762
5709 116762
5710 116762
5711 116999
5712 116999
5713 116999
5714 116999
5715 116999
5716 116999
5717 116999
5718 116999
5719 116999
5720 116999
5721 116963
5722 116963
5723 116963
5724 116963
5725 116963
5726 116963
5727 116963
5728 116963
5729 116963
5730 116963
5731 116773
5732 116773
5733 116773
5734 116773
5735 116773
5736 116773
5737 116773
5738 116773
5739 116773
5740 116773
5741 116476
5742 116476
5743 116476
5744 116476
5745 116476
5746 116476
5747 116476
5748 116476
5749 116476
5750 116476
5751 115960
5752 115960
5753 115960
5754 115960
5755 115960
5756 115960
5757 115960
5758 115960
5759 115960
5760 115960
5761 115394
5762 115394
5763 115394
5764 115394
5765 115394
5766 115394
5767 115394
5768 115394
5769 115394
5770 115394
5771 114763
5772 114763
5773 114763
5774 114763
5775 114763
5776 114763
5777 114763
5778 114763
5779 114763
5780 114763
5781 114305
5782 114305
5783 114305
5784 114305
5785 114305
5786 114305
5787 114305
5788 114305
5789 114305
5790 114305
5791 113988
5792 113988
5793 113988
5794 113988
5795 113988
5796 113988
5797 113988
5798 113988
5799 113988
5800 113988
5801 113759
5802 113759
5803 113759
5804 113759
5805 113759
5806 113759
5807 113759
5808 113759
5809 113759
5810 113759
5811 113504
5812 113504
5813 113504
5814 113504
5815 113504
5816 113504
5817 113504
5818 113504
5819 113504
5820 113504
5821 113221
5822 113221
5823 113221
5824 113221
5825 113221
5826 113221
5827 113221
5828 113221
5829 113221
5830 113221
5831 112803
5832 112803
5833 112803
5834 112803
5835 112803
5836 112803
5837 112803
5838 112803
5839 112803
5840 112803
5841 112426
5842 112426
5843 112426
5844 112426
5845 112426
5846 112426
5847 112426
5848 112426
5849 112426
5850 112426
5851 112164
5852 112164
5853 112164
5854 112164
5855 112164
5856 112164
5857 112164
5858 112164
5859 112164
5860 112164
5861 111775
5862 111775
5863 111775
5864 111775
5865 111775
5866 111775
5867 111775
5868 111775
5869 111775
5870 111775
5871 111774
5872 111774
5873 111774
5874 111774
5875 111774
5876 111774
5877 111774
5878 111774
5879 111774
5880 111774
5881 111737
5882 111737
5883 111737
5884 111737
5885 111737
5886 111737
5887 111737
5888 111737
5889 111737
5890 111737
5891 111790
5892 111790
5893 111790
5894 111790
5895 111790
5896 111790
5897 111790
5898 111790
5899 111790
5900 111790
5901 111978
5902 111978
5903 111978
5904 111978
5905 111978
5906 111978
5907 111978
5908 111978
5909 111978
5910 111978
5911 112024
5912 112024
5913 112024
5914 112024
5915 112024
5916 112024
5917 112024
5918 112024
5919 112024
5920 112024
5921 112148
5922 112148
5923 112148
5924 112148
5925 112148
5926 112148
5927 112148
5928 112148
5929 112148
5930 112148
5931 112164
5932 112164
5933 112164
5934 112164
5935 112164
5936 112164
5937 112164
5938 112164
5939 112164
5940 112164
5941 112172
5942 112172
5943 112172
5944 112172
5945 112172
5946 112172
5947 112172
5948 112172
5949 112172
5950 112172
5951 112334
5952 112334
5953 112334
5954 112334
5955 112334
5956 112334
5957 112334
5958 112334
5959 112334
5960 112334
5961 112582
5962 112582
5963 112582
5964 112582
5965 112582
5966 112582
5967 112582
5968 112582
5969 112582
5970 112582
5971 112729
5972 112729
5973 112729
5974 112729
5975 112729
5976 112729
5977 112729
5978 112729
5979 112729
5980 112729
5981 112742
5982 112742
5983 112742
5984 112742
5985 112742
5986 112742
5987 112742
5988 112742
5989 112742
5990 112742
5991 112525
5992 112525
5993 112525
5994 112525
5995 112525
5996 112525
5997 112525
5998 112525
5999 112525
6000 112525
6001 111967
6002 111967
6003 111967
6004 111967
6005 111967
6006 111967
6007 111967
6008 111967
6009 111967
6010 111967
6011 111303
6012 111303
6013 111303
6014 111303
6015 111303
6016 111303
6017 111303
6018 111303
6019 111303
6020 111303
6021 110549
6022 110549
6023 110549
6024 110549
6025 110549
6026 110549
6027 110549
6028 110549
6029 110549
6030 110549
6031 109806
6032 109806
6033 109806
6034 109806
6035 109806
6036 109806
6037 109806
6038 109806
6039 109806
6040 109806
6041 108985
6042 108985
6043 108985
6044 108985
6045 108985
6046 108985
6047 108985
6048 108985
6049 108985
6050 108985
6051 107795
6052 107795
6053 107795
6054 107795
6055 107795
6056 107795
6057 107795
6058 107795
6059 107795
6060 107795
6061 106594
6062 106594
6063 106594
6064 106594
6065 106594
6066 106594
6067 106594
6068 106594
6069 106594
6070 106594
6071 105084
6072 105084
6073 105084
6074 105084
6075 105084
6076 105084
6077 105084
6078 105084
6079 105084
6080 105084
6081 103626
6082 103626
6083 103626
6084 103626
6085 103626
6086 103626
6087 103626
6088 103626
6089 103626
6090 103626
6091 102006
6092 102006
6093 102006
6094 102006
6095 102006
6096 102006
6097 102006
6098 102006
6099 102006
6100 102006
6101 100156
6102 100156
6103 100156
6104 100156
6105 100156
6106 100156
6107 100156
6108 100156
6109 100156
6110 100156
6111 98357.4
6112 98357.4
6113 98357.4
6114 98357.4
6115 98357.4
6116 98357.4
6117 98357.4
6118 98357.4
6119 98357.4
6120 98357.4
6121 96515
6122 96515
6123 96515
6124 96515
6125 96515
6126 96515
6127 96515
6128 96515
6129 96515
6130 96515
6131 94773.9
6132 94773.9
6133 94773.9
6134 94773.9
6135 94773.9
6136 94773.9
6137 94773.9
6138 94773.9
6139 94773.9
6140 94773.9
6141 93046.4
6142 93046.4
6143 93046.4
6144 93046.4
6145 93046.4
6146 93046.4
6147 93046.4
6148 93046.4
6149 93046.4
6150 93046.4
6151 91191.8
6152 91191.8
6153 91191.8
6154 91191.8
6155 91191.8
6156 91191.8
6157 91191.8
6158 91191.8
6159 91191.8
6160 91191.8
6161 89137.4
6162 89137.4
6163 89137.4
6164 89137.4
6165 89137.4
6166 89137.4
6167 89137.4
6168 89137.4
6169 89137.4
6170 89137.4
6171 87164
6172 87164
6173 87164
6174 87164
6175 87164
6176 87164
6177 87164
6178 87164
6179 87164
6180 87164
6181 84907
6182 84907
6183 84907
6184 84907
6185 84907
6186 84907
6187 84907
6188 84907
6189 84907
6190 84907
6191 82845.8
6192 82845.8
6193 82845.8
6194 82845.8
6195 82845.8
6196 82845.8
6197 82845.8
6198 82845.8
6199 82845.8
6200 82845.8
6201 81091.2
6202 81091.2
6203 81091.2
6204 81091.2
6205 81091.2
6206 81091.2
6207 81091.2
6208 81091.2
6209 81091.2
6210 81091.2
6211 79513.6
6212 79513.6
6213 79513.6
6214 79513.6
6215 79513.6
6216 79513.6
6217 79513.6
6218 79513.6
6219 79513.6
6220 79513.6
6221 78023.8
6222 78023.8
6223 78023.8
6224 78023.8
6225 78023.8
6226 78023.8
6227 78023.8
6228 78023.8
6229 78023.8
6230 78023.8
6231 76678.5
6232 76678.5
6233 76678.5
6234 76678.5
6235 76678.5
6236 76678.5
6237 76678.5
6238 76678.5
6239 76678.5
6240 76678.5
6241 75569.5
6242 75569.5
6243 75569.5
6244 75569.5
6245 75569.5
6246 75569.5
6247 75569.5
6248 75569.5
6249 75569.5
6250 75569.5
6251 74882
6252 74882
6253 74882
6254 74882
6255 74882
6256 74882
6257 74882
6258 74882
6259 74882
6260 74882
6261 74420.1
6262 74420.1
6263 74420.1
6264 74420.1
6265 74420.1
6266 74420.1
6267 74420.1
6268 74420.1
6269 74420.1
6270 74420.1
6271 74274.2
6272 74274.2
6273 74274.2
6274 74274.2
6275 74274.2
6276 74274.2
6277 74274.2
6278 74274.2
6279 74274.2
6280 74274.2
6281 74316.1
6282 74316.1
6283 74316.1
6284 74316.1
6285 74316.1
6286 74316.1
6287 74316.1
6288 74316.1
6289 74316.1
6290 74316.1
6291 74561.9
6292 74561.9
6293 74561.9
6294 74561.9
6295 74561.9
6296 74561.9
6297 74561.9
6298 74561.9
6299 74561.9
6300 74561.9
6301 75081.9
6302 75081.9
6303 75081.9
6304 75081.9
6305 75081.9
6306 75081.9
6307 75081.9
6308 75081.9
6309 75081.9
6310 75081.9
6311 75662.7
6312 75662.7
6313 75662.7
6314 75662.7
6315 75662.7
6316 75662.7
6317 75662.7
6318 75662.7
6319 75662.7
6320 75662.7
6321 76466.4
6322 76466.4
6323 76466.4
6324 76466.4
6325 76466.4
6326 76466.4
6327 76466.4
6328 76466.4
6329 76466.4
6330 76466.4
6331 77486.2
6332 77486.2
6333 77486.2
6334 77486.2
6335 77486.2
6336 77486.2
6337 77486.2
6338 77486.2
6339 77486.2
6340 77486.2
6341 78638.3
6342 78638.3
6343 78638.3
6344 78638.3
6345 78638.3
6346 78638.3
6347 78638.3
6348 78638.3
6349 78638.3
6350 78638.3
6351 79983.6
6352 79983.6
6353 79983.6
6354 79983.6
6355 79983.6
6356 79983.6
6357 79983.6
6358 79983.6
6359 79983.6
6360 79983.6
6361 81666.6
6362 81666.6
6363 81666.6
6364 81666.6
6365 81666.6
6366 81666.6
6367 81666.6
6368 81666.6
6369 81666.6
6370 81666.6
6371 83440.1
6372 83440.1
6373 83440.1
6374 83440.1
6375 83440.1
6376 83440.1
6377 83440.1
6378 83440.1
6379 83440.1
6380 83440.1
6381 85508
6382 85508
6383 85508
6384 85508
6385 85508
6386 85508
6387 85508
6388 85508
6389 85508
6390 85508
6391 87553
6392 87553
6393 87553
6394 87553
6395 87553
6396 87553
6397 87553
6398 87553
6399 87553
6400 87553
6401 89477.8
6402 89477.8
6403 89477.8
6404 89477.8
6405 89477.8
6406 89477.8
6407 89477.8
6408 89477.8
6409 89477.8
6410 89477.8
6411 91551.1
6412 91551.1
6413 91551.1
6414 91551.1
6415 91551.1
6416 91551.1
6417 91551.1
6418 91551.1
6419 91551.1
6420 91551.1
6421 93524.5
6422 93524.5
6423 93524.5
6424 93524.5
6425 93524.5
6426 93524.5
6427 93524.5
6428 93524.5
6429 93524.5
6430 93524.5
6431 95543.8
6432 95543.8
6433 95543.8
6434 95543.8
6435 95543.8
6436 95543.8
6437 95543.8
6438 95543.8
6439 95543.8
6440 95543.8
6441 97344.3
6442 97344.3
6443 97344.3
6444 97344.3
6445 97344.3
6446 97344.3
6447 97344.3
6448 97344.3
6449 97344.3
6450 97344.3
6451 99077.3
6452 99077.3
6453 99077.3
6454 99077.3
6455 99077.3
6456 99077.3
6457 99077.3
6458 99077.3
6459 99077.3
6460 99077.3
6461 100601
6462 100601
6463 100601
6464 100601
6465 100601
6466 100601
6467 100601
6468 100601
6469 100601
6470 100601
6471 101798
6472 101798
6473 101798
6474 101798
6475 101798
6476 101798
6477 101798
6478 101798
6479 101798
6480 101798
6481 102808
6482 102808
6483 102808
6484 102808
6485 102808
6486 102808
6487 102808
6488 102808
6489 102808
6490 102808
6491 103867
6492 103867
6493 103867
6494 103867
6495 103867
6496 103867
6497 103867
6498 103867
6499 103867
6500 103867
6501 104715
6502 104715
6503 104715
6504 104715
6505 104715
6506 104715
6507 104715
6508 104715
6509 104715
6510 104715
6511 105530
6512 105530
6513 105530
6514 105530
6515 105530
6516 105530
6517 105530
6518 105530
6519 105530
6520 105530
6521 106183
6522 106183
6523 106183
6524 106183
6525 106183
6526 106183
6527 106183
6528 106183
6529 106183
6530 106183
6531 106656
6532 106656
6533 106656
6534 106656
6535 106656
6536 106656
6537 106656
6538 106656
6539 106656
6540 106656
6541 107141
6542 107141
6543 107141
6544 107141
6545 107141
6546 107141
6547 107141
6548 107141
6549 107141
6550 107141
6551 107396
6552 107396
6553 107396
6554 107396
6555 107396
6556 107396
6557 107396
6558 107396
6559 107396
6560 107396
6561 107395
6562 107395
6563 107395
6564 107395
6565 107395
6566 107395
6567 107395
6568 107395
6569 107395
6570 107395
6571 107371
6572 107371
6573 107371
6574 107371
6575 107371
6576 107371
6577 107371
6578 107371
6579 107371
6580 107371
6581 107352
6582 107352
6583 107352
6584 107352
6585 107352
6586 107352
6587 107352
6588 107352
6589 107352
6590 107352
6591 107391
6592 107391
6593 107391
6594 107391
6595 107391
6596 107391
6597 107391
6598 107391
6599 107391
6600 107391
6601 107625
6602 107625
6603 107625
6604 107625
6605 107625
6606 107625
6607 107625
6608 107625
6609 107625
6610 107625
6611 107494
6612 107494
6613 107494
6614 107494
6615 107494
6616 107494
6617 107494
6618 107494
6619 107494
6620 107494
6621 107472
6622 107472
6623 107472
6624 107472
6625 107472
6626 107472
6627 107472
6628 107472
6629 107472
6630 107472
6631 107265
6632 107265
6633 107265
6634 107265
6635 107265
6636 107265
6637 107265
6638 107265
6639 107265
6640 107265
6641 107213
6642 107213
6643 107213
6644 107213
6645 107213
6646 107213
6647 107213
6648 107213
6649 107213
6650 107213
6651 107034
6652 107034
6653 107034
6654 107034
6655 107034
6656 107034
6657 107034
6658 107034
6659 107034
6660 107034
6661 107009
6662 107009
6663 107009
6664 107009
6665 107009
6666 107009
6667 107009
6668 107009
6669 107009
6670 107009
6671 107317
6672 107317
6673 107317
6674 107317
6675 107317
6676 107317
6677 107317
6678 107317
6679 107317
6680 107317
6681 107707
6682 107707
6683 107707
6684 107707
6685 107707
6686 107707
6687 107707
6688 107707
6689 107707
6690 107707
6691 107857
6692 107857
6693 107857
6694 107857
6695 107857
6696 107857
6697 107857
6698 107857
6699 107857
6700 107857
6701 108074
6702 108074
6703 108074
6704 108074
6705 108074
6706 108074
6707 108074
6708 108074
6709 108074
6710 108074
6711 108277
6712 108277
6713 108277
6714 108277
6715 108277
6716 108277
6717 108277
6718 108277
6719 108277
6720 108277
6721 108407
6722 108407
6723 108407
6724 108407
6725 108407
6726 108407
6727 108407
6728 108407
6729 108407
6730 108407
6731 108586
6732 108586
6733 108586
6734 108586
6735 108586
6736 108586
6737 108586
6738 108586
6739 108586
6740 108586
6741 108476
6742 108476
6743 108476
6744 108476
6745 108476
6746 108476
6747 108476
6748 108476
6749 108476
6750 108476
6751 108559
6752 108559
6753 108559
6754 108559
6755 108559
6756 108559
6757 108559
6758 108559
6759 108559
6760 108559
6761 108682
6762 108682
6763 108682
6764 108682
6765 108682
6766 108682
6767 108682
6768 108682
6769 108682
6770 108682
6771 108679
6772 108679
6773 108679
6774 108679
6775 108679
6776 108679
6777 108679
6778 108679
6779 108679
6780 108679
6781 108449
6782 108449
6783 108449
6784 108449
6785 108449
6786 108449
6787 108449
6788 108449
6789 108449
6790 108449
6791 108046
6792 108046
6793 108046
6794 108046
6795 108046
6796 108046
6797 108046
6798 108046
6799 108046
6800 108046
6801 107537
6802 107537
6803 107537
6804 107537
6805 107537
6806 107537
6807 107537
6808 107537
6809 107537
6810 107537
6811 107345
6812 107345
6813 107345
6814 107345
6815 107345
6816 107345
6817 107345
6818 107345
6819 107345
6820 107345
6821 107296
6822 107296
6823 107296
6824 107296
6825 107296
6826 107296
6827 107296
6828 107296
6829 107296
6830 107296
6831 107408
6832 107408
6833 107408
6834 107408
6835 107408
6836 107408
6837 107408
6838 107408
6839 107408
6840 107408
6841 107445
6842 107445
6843 107445
6844 107445
6845 107445
6846 107445
6847 107445
6848 107445
6849 107445
6850 107445
6851 107683
6852 107683
6853 107683
6854 107683
6855 107683
6856 107683
6857 107683
6858 107683
6859 107683
6860 107683
6861 107883
6862 107883
6863 107883
6864 107883
6865 107883
6866 107883
6867 107883
6868 107883
6869 107883
6870 107883
6871 107964
6872 107964
6873 107964
6874 107964
6875 107964
6876 107964
6877 107964
6878 107964
6879 107964
6880 107964
6881 107996
6882 107996
6883 107996
6884 107996
6885 107996
6886 107996
6887 107996
6888 107996
6889 107996
6890 107996
6891 108205
6892 108205
6893 108205
6894 108205
6895 108205
6896 108205
6897 108205
6898 108205
6899 108205
6900 108205
6901 108553
6902 108553
6903 108553
6904 108553
6905 108553
6906 108553
6907 108553
6908 108553
6909 108553
6910 108553
6911 109025
6912 109025
6913 109025
6914 109025
6915 109025
6916 109025
6917 109025
6918 109025
6919 109025
6920 109025
6921 109694
6922 109694
6923 109694
6924 109694
6925 109694
6926 109694
6927 109694
6928 109694
6929 109694
6930 109694
6931 110281
6932 110281
6933 110281
6934 110281
6935 110281
6936 110281
6937 110281
6938 110281
6939 110281
6940 110281
6941 111092
6942 111092
6943 111092
6944 111092
6945 111092
6946 111092
6947 111092
6948 111092
6949 111092
6950 111092
6951 111879
6952 111879
6953 111879
6954 111879
6955 111879
6956 111879
6957 111879
6958 111879
6959 111879
6960 111879
6961 112823
6962 112823
6963 112823
6964 112823
6965 112823
6966 112823
6967 112823
6968 112823
6969 112823
6970 112823
6971 113785
6972 113785
6973 113785
6974 113785
6975 113785
6976 113785
6977 113785
6978 113785
6979 113785
6980 113785
6981 114905
6982 114905
6983 114905
6984 114905
6985 114905
6986 114905
6987 114905
6988 114905
6989 114905
6990 114905
6991 116088
6992 116088
6993 116088
6994 116088
6995 116088
6996 116088
6997 116088
6998 116088
6999 116088
7000 116088
7001 117059
7002 117059
7003 117059
7004 117059
7005 117059
7006 117059
7007 117059
7008 117059
7009 117059
7010 117059
7011 117791
7012 117791
7013 117791
7014 117791
7015 117791
7016 117791
7017 117791
7018 117791
7019 117791
7020 117791
7021 118274
7022 118274
7023 118274
7024 118274
7025 118274
7026 118274
7027 118274
7028 118274
7029 118274
7030 118274
7031 118664
7032 118664
7033 118664
7034 118664
7035 118664
7036 118664
7037 118664
7038 118664
7039 118664
7040 118664
7041 119092
7042 119092
7043 119092
7044 119092
7045 119092
7046 119092
7047 119092
7048 119092
7049 119092
7050 119092
7051 119260
7052 119260
7053 119260
7054 119260
7055 119260
7056 119260
7057 119260
7058 119260
7059 119260
7060 119260
7061 119291
7062 119291
7063 119291
7064 119291
7065 119291
7066 119291
7067 119291
7068 119291
7069 119291
7070 119291
7071 119053
7072 119053
7073 119053
7074 119053
7075 119053
7076 119053
7077 119053
7078 119053
7079 119053
7080 119053
7081 118831
7082 118831
7083 118831
7084 118831
7085 118831
7086 118831
7087 118831
7088 118831
7089 118831
7090 118831
7091 118534
7092 118534
7093 118534
7094 118534
7095 118534
7096 118534
7097 118534
7098 118534
7099 118534
7100 118534
7101 117945
7102 117945
7103 117945
7104 117945
7105 117945
7106 117945
7107 117945
7108 117945
7109 117945
7110 117945
7111 117086
7112 117086
7113 117086
7114 117086
7115 117086
7116 117086
7117 117086
7118 117086
7119 117086
7120 117086
7121 116096
7122 116096
7123 116096
7124 116096
7125 116096
7126 116096
7127 116096
7128 116096
7129 116096
7130 116096
7131 115118
7132 115118
7133 115118
7134 115118
7135 115118
7136 115118
7137 115118
7138 115118
7139 115118
7140 115118
7141 114099
7142 114099
7143 114099
7144 114099
7145 114099
7146 114099
7147 114099
7148 114099
7149 114099
7150 114099
7151 112925
7152 112925
7153 112925
7154 112925
7155 112925
7156 112925
7157 112925
7158 112925
7159 112925
7160 112925
7161 111519
7162 111519
7163 111519
7164 111519
7165 111519
7166 111519
7167 111519
7168 111519
7169 111519
7170 111519
7171 110242
7172 110242
7173 110242
7174 110242
7175 110242
7176 110242
7177 110242
7178 110242
7179 110242
7180 110242
7181 108971
7182 108971
7183 108971
7184 108971
7185 108971
7186 108971
7187 108971
7188 108971
7189 108971
7190 108971
7191 107715
7192 107715
7193 107715
7194 107715
7195 107715
7196 107715
7197 107715
7198 107715
7199 107715
7200 107715
7201 106699
7202 106699
7203 106699
7204 106699
7205 106699
7206 106699
7207 106699
7208 106699
7209 106699
7210 106699
7211 105898
7212 105898
7213 105898
7214 105898
7215 105898
7216 105898
7217 105898
7218 105898
7219 105898
7220 105898
7221 105218
7222 105218
7223 105218
7224 105218
7225 105218
7226 105218
7227 105218
7228 105218
7229 105218
7230 105218
7231 104563
7232 104563
7233 104563
7234 104563
7235 104563
7236 104563
7237 104563
7238 104563
7239 104563
7240 104563
7241 103828
7242 103828
7243 103828
7244 103828
7245 103828
7246 103828
7247 103828
7248 103828
7249 103828
7250 103828
7251 103293
7252 103293
7253 103293
7254 103293
7255 103293
7256 103293
7257 103293
7258 103293
7259 103293
7260 103293
7261 103046
7262 103046
7263 103046
7264 103046
7265 103046
7266 103046
7267 103046
7268 103046
7269 103046
7270 103046
7271 103100
7272 103100
7273 103100
7274 103100
7275 103100
7276 103100
7277 103100
7278 103100
7279 103100
7280 103100
7281 103025
7282 103025
7283 103025
7284 103025
7285 103025
7286 103025
7287 103025
7288 103025
7289 103025
7290 103025
7291 103059
7292 103059
7293 103059
7294 103059
7295 103059
7296 103059
7297 103059
7298 103059
7299 103059
7300 103059
7301 103251
7302 103251
7303 103251
7304 103251
7305 103251
7306 103251
7307 103251
7308 103251
7309 103251
7310 103251
7311 103720
7312 103720
7313 103720
7314 103720
7315 103720
7316 103720
7317 103720
7318 103720
7319 103720
7320 103720
7321 104264
7322 104264
7323 104264
7324 104264
7325 104264
7326 104264
7327 104264
7328 104264
7329 104264
7330 104264
7331 104838
7332 104838
7333 104838
7334 104838
7335 104838
7336 104838
7337 104838
7338 104838
7339 104838
7340 104838
7341 105418
7342 105418
7343 105418
7344 105418
7345 105418
7346 105418
7347 105418
7348 105418
7349 105418
7350 105418
7351 106100
7352 106100
7353 106100
7354 106100
7355 106100
7356 106100
7357 106100
7358 106100
7359 106100
7360 106100
7361 106833
7362 106833
7363 106833
7364 106833
7365 106833
7366 106833
7367 106833
7368 106833
7369 106833
7370 106833
7371 107337
7372 107337
7373 107337
7374 107337
7375 107337
7376 107337
7377 107337
7378 107337
7379 107337
7380 107337
7381 107861
7382 107861
7383 107861
7384 107861
7385 107861
7386 107861
7387 107861
7388 107861
7389 107861
7390 107861
7391 108382
7392 108382
7393 108382
7394 108382
7395 108382
7396 108382
7397 108382
7398 108382
7399 108382
7400 108382
7401 109075
7402 109075
7403 109075
7404 109075
7405 109075
7406 109075
7407 109075
7408 109075
7409 109075
7410 109075
7411 109610
7412 109610
7413 109610
7414 109610
7415 109610
7416 109610
7417 109610
7418 109610
7419 109610
7420 109610
7421 110029
7422 110029
7423 110029
7424 110029
7425 110029
7426 110029
7427 110029
7428 110029
7429 110029
7430 110029
7431 110422
7432 110422
7433 110422
7434 110422
7435 110422
7436 110422
7437 110422
7438 110422
7439 110422
7440 110422
7441 110969
7442 110969
7443 110969
7444 110969
7445 110969
7446 110969
7447 110969
7448 110969
7449 110969
7450 110969
7451 111366
7452 111366
7453 111366
7454 111366
7455 111366
7456 111366
7457 111366
7458 111366
7459 111366
7460 111366
7461 111374
7462 111374
7463 111374
7464 111374
7465 111374
7466 111374
7467 111374
7468 111374
7469 111374
7470 111374
7471 111274
7472 111274
7473 111274
7474 111274
7475 111274
7476 111274
7477 111274
7478 111274
7479 111274
7480 111274
7481 111340
7482 111340
7483 111340
7484 111340
7485 111340
7486 111340
7487 111340
7488 111340
7489 111340
7490 111340
7491 111309
7492 111309
7493 111309
7494 111309
7495 111309
7496 111309
7497 111309
7498 111309
7499 111309
7500 111309
7501 111401
7502 111401
7503 111401
7504 111401
7505 111401
7506 111401
7507 111401
7508 111401
7509 111401
7510 111401
7511 111566
7512 111566
7513 111566
7514 111566
7515 111566
7516 111566
7517 111566
7518 111566
7519 111566
7520 111566
7521 111658
7522 111658
7523 111658
7524 111658
7525 111658
7526 111658
7527 111658
7528 111658
7529 111658
7530 111658
7531 111824
7532 111824
7533 111824
7534 111824
7535 111824
7536 111824
7537 111824
7538 111824
7539 111824
7540 111824
7541 111944
7542 111944
7543 111944
7544 111944
7545 111944
7546 111944
7547 111944
7548 111944
7549 111944
7550 111944
7551 112067
7552 112067
7553 112067
7554 112067
7555 112067
7556 112067
7557 112067
7558 112067
7559 112067
7560 112067
7561 112324
7562 112324
7563 112324
7564 112324
7565 112324
7566 112324
7567 112324
7568 112324
7569 112324
7570 112324
7571 112755
7572 112755
7573 112755
7574 112755
7575 112755
7576 112755
7577 112755
7578 112755
7579 112755
7580 112755
7581 113085
7582 113085
7583 113085
7584 113085
7585 113085
7586 113085
7587 113085
7588 113085
7589 113085
7590 113085
7591 113391
7592 113391
7593 113391
7594 113391
7595 113391
7596 113391
7597 113391
7598 113391
7599 113391
7600 113391
7601 113256
7602 113256
7603 113256
7604 113256
7605 113256
7606 113256
7607 113256
7608 113256
7609 113256
7610 113256
7611 113160
7612 113160
7613 113160
7614 113160
7615 113160
7616 113160
7617 113160
7618 113160
7619 113160
7620 113160
7621 113173
7622 113173
7623 113173
7624 113173
7625 113173
7626 113173
7627 113173
7628 113173
7629 113173
7630 113173
7631 113257
7632 113257
7633 113257
7634 113257
7635 113257
7636 113257
7637 113257
7638 113257
7639 113257
7640 113257
7641 113073
7642 113073
7643 113073
7644 113073
7645 113073
7646 113073
7647 113073
7648 113073
7649 113073
7650 113073
7651 112952
7652 112952
7653 112952
7654 112952
7655 112952
7656 112952
7657 112952
7658 112952
7659 112952
7660 112952
7661 113258
7662 113258
7663 113258
7664 113258
7665 113258
7666 113258
7667 113258
7668 113258
7669 113258
7670 113258
7671 113488
7672 113488
7673 113488
7674 113488
7675 113488
7676 113488
7677 113488
7678 113488
7679 113488
7680 113488
7681 113684
7682 113684
7683 113684
7684 113684
7685 113684
7686 113684
7687 113684
7688 113684
7689 113684
7690 113684
7691 113782
7692 113782
7693 113782
7694 113782
7695 113782
7696 113782
7697 113782
7698 113782
7699 113782
7700 113782
7701 113618
7702 113618
7703 113618
7704 113618
7705 113618
7706 113618
7707 113618
7708 113618
7709 113618
7710 113618
7711 113126
7712 113126
7713 113126
7714 113126
7715 113126
7716 113126
7717 113126
7718 113126
7719 113126
7720 113126
7721 112565
7722 112565
7723 112565
7724 112565
7725 112565
7726 112565
7727 112565
7728 112565
7729 112565
7730 112565
7731 111866
7732 111866
7733 111866
7734 111866
7735 111866
7736 111866
7737 111866
7738 111866
7739 111866
7740 111866
7741 111227
7742 111227
7743 111227
7744 111227
7745 111227
7746 111227
7747 111227
7748 111227
7749 111227
7750 111227
7751 110585
7752 110585
7753 110585
7754 110585
7755 110585
7756 110585
7757 110585
7758 110585
7759 110585
7760 110585
7761 109832
7762 109832
7763 109832
7764 109832
7765 109832
7766 109832
7767 109832
7768 109832
7769 109832
7770 109832
7771 108908
7772 108908
7773 108908
7774 108908
7775 108908
7776 108908
7777 108908
7778 108908
7779 108908
7780 108908
7781 107977
7782 107977
7783 107977
7784 107977
7785 107977
7786 107977
7787 107977
7788 107977
7789 107977
7790 107977
7791 107141
7792 107141
7793 107141
7794 107141
7795 107141
7796 107141
7797 107141
7798 107141
7799 107141
7800 107141
7801 106441
7802 106441
7803 106441
7804 106441
7805 106441
7806 106441
7807 106441
7808 106441
7809 106441
7810 106441
7811 105736
7812 105736
7813 105736
7814 105736
7815 105736
7816 105736
7817 105736
7818 105736
7819 105736
7820 105736
7821 105033
7822 105033
7823 105033
7824 105033
7825 105033
7826 105033
7827 105033
7828 105033
7829 105033
7830 105033
7831 104187
7832 104187
7833 104187
7834 104187
7835 104187
7836 104187
7837 104187
7838 104187
7839 104187
7840 104187
7841 103413
7842 103413
7843 103413
7844 103413
7845 103413
7846 103413
7847 103413
7848 103413
7849 103413
7850 103413
7851 102616
7852 102616
7853 102616
7854 102616
7855 102616
7856 102616
7857 102616
7858 102616
7859 102616
7860 102616
7861 101341
7862 101341
7863 101341
7864 101341
7865 101341
7866 101341
7867 101341
7868 101341
7869 101341
7870 101341
7871 100104
7872 100104
7873 100104
7874 100104
7875 100104
7876 100104
7877 100104
7878 100104
7879 100104
7880 100104
7881 98836.9
7882 98836.9
7883 98836.9
7884 98836.9
7885 98836.9
7886 98836.9
7887 98836.9
7888 98836.9
7889 98836.9
7890 98836.9
7891 97682
7892 97682
7893 97682
7894 97682
7895 97682
7896 97682
7897 97682
7898 97682
7899 97682
7900 97682
7901 96802.7
7902 96802.7
7903 96802.7
7904 96802.7
7905 96802.7
7906 96802.7
7907 96802.7
7908 96802.7
7909 96802.7
7910 96802.7
7911 95923.4
7912 95923.4
7913 95923.4
7914 95923.4
7915 95923.4
7916 95923.4
7917 95923.4
7918 95923.4
7919 95923.4
7920 95923.4
7921 95104.8
7922 95104.8
7923 95104.8
7924 95104.8
7925 95104.8
7926 95104.8
7927 95104.8
7928 95104.8
7929 95104.8
7930 95104.8
7931 94332.2
7932 94332.2
7933 94332.2
7934 94332.2
7935 94332.2
7936 94332.2
7937 94332.2
7938 94332.2
7939 94332.2
7940 94332.2
7941 93543.4
7942 93543.4
7943 93543.4
7944 93543.4
7945 93543.4
7946 93543.4
7947 93543.4
7948 93543.4
7949 93543.4
7950 93543.4
7951 92749.2
7952 92749.2
7953 92749.2
7954 92749.2
7955 92749.2
7956 92749.2
7957 92749.2
7958 92749.2
7959 92749.2
7960 92749.2
7961 91977.9
7962 91977.9
7963 91977.9
7964 91977.9
7965 91977.9
7966 91977.9
7967 91977.9
7968 91977.9
7969 91977.9
7970 91977.9
7971 91528.2
7972 91528.2
7973 91528.2
7974 91528.2
7975 91528.2
7976 91528.2
7977 91528.2
7978 91528.2
7979 91528.2
7980 91528.2
7981 91204
7982 91204
7983 91204
7984 91204
7985 91204
7986 91204
7987 91204
7988 91204
7989 91204
7990 91204
7991 90762.3
7992 90762.3
7993 90762.3
7994 90762.3
7995 90762.3
7996 90762.3
7997 90762.3
7998 90762.3
7999 90762.3
8000 90762.3
8001 90365.2
8002 90365.2
8003 90365.2
8004 90365.2
8005 90365.2
8006 90365.2
8007 90365.2
8008 90365.2
8009 90365.2
8010 90365.2
8011 89988.4
8012 89988.4
8013 89988.4
8014 89988.4
8015 89988.4
8016 89988.4
8017 89988.4
8018 89988.4
8019 89988.4
8020 89988.4
8021 89669.6
8022 89669.6
8023 89669.6
8024 89669.6
8025 89669.6
8026 89669.6
8027 89669.6
8028 89669.6
8029 89669.6
8030 89669.6
8031 89542.6
8032 89542.6
8033 89542.6
8034 89542.6
8035 89542.6
8036 89542.6
8037 89542.6
8038 89542.6
8039 89542.6
8040 89542.6
8041 89611.5
8042 89611.5
8043 89611.5
8044 89611.5
8045 89611.5
8046 89611.5
8047 89611.5
8048 89611.5
8049 89611.5
8050 89611.5
8051 89657.4
8052 89657.4
8053 89657.4
8054 89657.4
8055 89657.4
8056 89657.4
8057 89657.4
8058 89657.4
8059 89657.4
8060 89657.4
8061 89870.8
8062 89870.8
8063 89870.8
8064 89870.8
8065 89870.8
8066 89870.8
8067 89870.8
8068 89870.8
8069 89870.8
8070 89870.8
8071 90234.2
8072 90234.2
8073 90234.2
8074 90234.2
8075 90234.2
8076 90234.2
8077 90234.2
8078 90234.2
8079 90234.2
8080 90234.2
8081 90638
8082 90638
8083 90638
8084 90638
8085 90638
8086 90638
8087 90638
8088 90638
8089 90638
8090 90638
8091 91162.1
8092 91162.1
8093 91162.1
8094 91162.1
8095 91162.1
8096 91162.1
8097 91162.1
8098 91162.1
8099 91162.1
8100 91162.1
8101 91383.6
8102 91383.6
8103 91383.6
8104 91383.6
8105 91383.6
8106 91383.6
8107 91383.6
8108 91383.6
8109 91383.6
8110 91383.6
8111 91841.5
8112 91841.5
8113 91841.5
8114 91841.5
8115 91841.5
8116 91841.5
8117 91841.5
8118 91841.5
8119 91841.5
8120 91841.5
8121 92398
8122 92398
8123 92398
8124 92398
8125 92398
8126 92398
8127 92398
8128 92398
8129 92398
8130 92398
8131 92954.5
8132 92954.5
8133 92954.5
8134 92954.5
8135 92954.5
8136 92954.5
8137 92954.5
8138 92954.5
8139 92954.5
8140 92954.5
8141 93358.4
8142 93358.4
8143 93358.4
8144 93358.4
8145 93358.4
8146 93358.4
8147 93358.4
8148 93358.4
8149 93358.4
8150 93358.4
8151 93812.2
8152 93812.2
8153 93812.2
8154 93812.2
8155 93812.2
8156 93812.2
8157 93812.2
8158 93812.2
8159 93812.2
8160 93812.2
8161 94268.8
8162 94268.8
8163 94268.8
8164 94268.8
8165 94268.8
8166 94268.8
8167 94268.8
8168 94268.8
8169 94268.8
8170 94268.8
8171 94417.3
8172 94417.3
8173 94417.3
8174 94417.3
8175 94417.3
8176 94417.3
8177 94417.3
8178 94417.3
8179 94417.3
8180 94417.3
8181 94629.4
8182 94629.4
8183 94629.4
8184 94629.4
8185 94629.4
8186 94629.4
8187 94629.4
8188 94629.4
8189 94629.4
8190 94629.4
8191 94992.7
8192 94992.7
8193 94992.7
8194 94992.7
8195 94992.7
8196 94992.7
8197 94992.7
8198 94992.7
8199 94992.7
8200 94992.7
8201 95570.8
8202 95570.8
8203 95570.8
8204 95570.8
8205 95570.8
8206 95570.8
8207 95570.8
8208 95570.8
8209 95570.8
8210 95570.8
8211 96298.9
8212 96298.9
8213 96298.9
8214 96298.9
8215 96298.9
8216 96298.9
8217 96298.9
8218 96298.9
8219 96298.9
8220 96298.9
8221 96975.6
8222 96975.6
8223 96975.6
8224 96975.6
8225 96975.6
8226 96975.6
8227 96975.6
8228 96975.6
8229 96975.6
8230 96975.6
8231 97502.4
8232 97502.4
8233 97502.4
8234 97502.4
8235 97502.4
8236 97502.4
8237 97502.4
8238 97502.4
8239 97502.4
8240 97502.4
8241 97983.2
8242 97983.2
8243 97983.2
8244 97983.2
8245 97983.2
8246 97983.2
8247 97983.2
8248 97983.2
8249 97983.2
8250 97983.2
8251 98576.2
8252 98576.2
8253 98576.2
8254 98576.2
8255 98576.2
8256 98576.2
8257 98576.2
8258 98576.2
8259 98576.2
8260 98576.2
8261 99433.9
8262 99433.9
8263 99433.9
8264 99433.9
8265 99433.9
8266 99433.9
8267 99433.9
8268 99433.9
8269 99433.9
8270 99433.9
8271 100319
8272 100319
8273 100319
8274 100319
8275 100319
8276 100319
8277 100319
8278 100319
8279 100319
8280 100319
8281 101224
8282 101224
8283 101224
8284 101224
8285 101224
8286 101224
8287 101224
8288 101224
8289 101224
8290 101224
8291 102065
8292 102065
8293 102065
8294 102065
8295 102065
8296 102065
8297 102065
8298 102065
8299 102065
8300 102065
8301 103314
8302 103314
8303 103314
8304 103314
8305 103314
8306 103314
8307 103314
8308 103314
8309 103314
8310 103314
8311 104523
8312 104523
8313 104523
8314 104523
8315 104523
8316 104523
8317 104523
8318 104523
8319 104523
8320 104523
8321 105828
8322 105828
8323 105828
8324 105828
8325 105828
8326 105828
8327 105828
8328 105828
8329 105828
8330 105828
8331 107200
8332 107200
8333 107200
8334 107200
8335 107200
8336 107200
8337 107200
8338 107200
8339 107200
8340 107200
8341 108882
8342 108882
8343 108882
8344 108882
8345 108882
8346 108882
8347 108882
8348 108882
8349 108882
8350 108882
8351 110530
8352 110530
8353 110530
8354 110530
8355 110530
8356 110530
8357 110530
8358 110530
8359 110530
8360 110530
8361 112230
8362 112230
8363 112230
8364 112230
8365 112230
8366 112230
8367 112230
8368 112230
8369 112230
8370 112230
8371 114203
8372 114203
8373 114203
8374 114203
8375 114203
8376 114203
8377 114203
8378 114203
8379 114203
8380 114203
8381 116067
8382 116067
8383 116067
8384 116067
8385 116067
8386 116067
8387 116067
8388 116067
8389 116067
8390 116067
8391 117909
8392 117909
8393 117909
8394 117909
8395 117909
8396 117909
8397 117909
8398 117909
8399 117909
8400 117909
8401 119449
8402 119449
8403 119449
8404 119449
8405 119449
8406 119449
8407 119449
8408 119449
8409 119449
8410 119449
8411 120780
8412 120780
8413 120780
8414 120780
8415 120780
8416 120780
8417 120780
8418 120780
8419 120780
8420 120780
8421 122035
8422 122035
8423 122035
8424 122035
8425 122035
8426 122035
8427 122035
8428 122035
8429 122035
8430 122035
8431 123402
8432 123402
8433 123402
8434 123402
8435 123402
8436 123402
8437 123402
8438 123402
8439 123402
8440 123402
8441 124668
8442 124668
8443 124668
8444 124668
8445 124668
8446 124668
8447 124668
8448 124668
8449 124668
8450 124668
8451 125850
8452 125850
8453 125850
8454 125850
8455 125850
8456 125850
8457 125850
8458 125850
8459 125850
8460 125850
8461 126915
8462 126915
8463 126915
8464 126915
8465 126915
8466 126915
8467 126915
8468 126915
8469 126915
8470 126915
8471 127770
8472 127770
8473 127770
8474 127770
8475 127770
8476 127770
8477 127770
8478 127770
8479 127770
8480 127770
8481 128661
8482 128661
8483 128661
8484 128661
8485 128661
8486 128661
8487 128661
8488 128661
8489 128661
8490 128661
8491 129398
8492 129398
8493 129398
8494 129398
8495 129398
8496 129398
8497 129398
8498 129398
8499 129398
8500 129398
8501 129855
8502 129855
8503 129855
8504 129855
8505 129855
8506 129855
8507 129855
8508 129855
8509 129855
8510 129855
8511 130380
8512 130380
8513 130380
8514 130380
8515 130380
8516 130380
8517 130380
8518 130380
8519 130380
8520 130380
8521 130612
8522 130612
8523 130612
8524 130612
8525 130612
8526 130612
8527 130612
8528 130612
8529 130612
8530 130612
8531 130831
8532 130831
8533 130831
8534 130831
8535 130831
8536 130831
8537 130831
8538 130831
8539 130831
8540 130831
8541 130891
8542 130891
8543 130891
8544 130891
8545 130891
8546 130891
8547 130891
8548 130891
8549 130891
8550 130891
8551 130807
8552 130807
8553 130807
8554 130807
8555 130807
8556 130807
8557 130807
8558 130807
8559 130807
8560 130807
8561 130638
8562 130638
8563 130638
8564 130638
8565 130638
8566 130638
8567 130638
8568 130638
8569 130638
8570 130638
8571 130242
8572 130242
8573 130242
8574 130242
8575 130242
8576 130242
8577 130242
8578 130242
8579 130242
8580 130242
8581 130003
8582 130003
8583 130003
8584 130003
8585 130003
8586 130003
8587 130003
8588 130003
8589 130003
8590 130003
8591 129572
8592 129572
8593 129572
8594 129572
8595 129572
8596 129572
8597 129572
8598 129572
8599 129572
8600 129572
8601 129471
8602 129471
8603 129471
8604 129471
8605 129471
8606 129471
8607 129471
8608 129471
8609 129471
8610 129471
8611 129518
8612 129518
8613 129518
8614 129518
8615 129518
8616 129518
8617 129518
8618 129518
8619 129518
8620 129518
8621 129613
8622 129613
8623 129613
8624 129613
8625 129613
8626 129613
8627 129613
8628 129613
8629 129613
8630 129613
8631 129628
8632 129628
8633 129628
8634 129628
8635 129628
8636 129628
8637 129628
8638 129628
8639 129628
8640 129628
8641 129586
8642 129586
8643 129586
8644 129586
8645 129586
8646 129586
8647 129586
8648 129586
8649 129586
8650 129586
8651 129566
8652 129566
8653 129566
8654 129566
8655 129566
8656 129566
8657 129566
8658 129566
8659 129566
8660 129566
8661 129260
8662 129260
8663 129260
8664 129260
8665 129260
8666 129260
8667 129260
8668 129260
8669 129260
8670 129260
8671 129044
8672 129044
8673 129044
8674 129044
8675 129044
8676 129044
8677 129044
8678 129044
8679 129044
8680 129044
8681 128679
8682 128679
8683 128679
8684 128679
8685 128679
8686 128679
8687 128679
8688 128679
8689 128679
8690 128679
8691 128389
8692 128389
8693 128389
8694 128389
8695 128389
8696 128389
8697 128389
8698 128389
8699 128389
8700 128389
8701 128001
8702 128001
8703 128001
8704 128001
8705 128001
8706 128001
8707 128001
8708 128001
8709 128001
8710 128001
8711 127334
8712 127334
8713 127334
8714 127334
8715 127334
8716 127334
8717 127334
8718 127334
8719 127334
8720 127334
8721 126709
8722 126709
8723 126709
8724 126709
8725 126709
8726 126709
8727 126709
8728 126709
8729 126709
8730 126709
8731 125946
8732 125946
8733 125946
8734 125946
8735 125946
8736 125946
8737 125946
8738 125946
8739 125946
8740 125946
8741 124989
8742 124989
8743 124989
8744 124989
8745 124989
8746 124989
8747 124989
8748 124989
8749 124989
8750 124989
8751 124101
8752 124101
8753 124101
8754 124101
8755 124101
8756 124101
8757 124101
8758 124101
8759 124101
8760 124101
8761 123262
8762 123262
8763 123262
8764 123262
8765 123262
8766 123262
8767 123262
8768 123262
8769 123262
8770 123262
8771 122397
8772 122397
8773 122397
8774 122397
8775 122397
8776 122397
8777 122397
8778 122397
8779 122397
8780 122397
8781 121074
8782 121074
8783 121074
8784 121074
8785 121074
8786 121074
8787 121074
8788 121074
8789 121074
8790 121074
8791 119816
8792 119816
8793 119816
8794 119816
8795 119816
8796 119816
8797 119816
8798 119816
8799 119816
8800 119816
8801 117966
8802 117966
8803 117966
8804 117966
8805 117966
8806 117966
8807 117966
8808 117966
8809 117966
8810 117966
8811 115796
8812 115796
8813 115796
8814 115796
8815 115796
8816 115796
8817 115796
8818 115796
8819 115796
8820 115796
8821 113523
8822 113523
8823 113523
8824 113523
8825 113523
8826 113523
8827 113523
8828 113523
8829 113523
8830 113523
8831 111173
8832 111173
8833 111173
8834 111173
8835 111173
8836 111173
8837 111173
8838 111173
8839 111173
8840 111173
8841 108935
8842 108935
8843 108935
8844 108935
8845 108935
8846 108935
8847 108935
8848 108935
8849 108935
8850 108935
8851 106655
8852 106655
8853 106655
8854 106655
8855 106655
8856 106655
8857 106655
8858 106655
8859 106655
8860 106655
8861 104626
8862 104626
8863 104626
8864 104626
8865 104626
8866 104626
8867 104626
8868 104626
8869 104626
8870 104626
8871 102469
8872 102469
8873 102469
8874 102469
8875 102469
8876 102469
8877 102469
8878 102469
8879 102469
8880 102469
8881 100363
8882 100363
8883 100363
8884 100363
8885 100363
8886 100363
8887 100363
8888 100363
8889 100363
8890 100363
8891 98235.8
8892 98235.8
8893 98235.8
8894 98235.8
8895 98235.8
8896 98235.8
8897 98235.8
8898 98235.8
8899 98235.8
8900 98235.8
8901 96309.7
8902 96309.7
8903 96309.7
8904 96309.7
8905 96309.7
8906 96309.7
8907 96309.7
8908 96309.7
8909 96309.7
8910 96309.7
8911 94548.3
8912 94548.3
8913 94548.3
8914 94548.3
8915 94548.3
8916 94548.3
8917 94548.3
8918 94548.3
8919 94548.3
8920 94548.3
8921 92932.9
8922 92932.9
8923 92932.9
8924 92932.9
8925 92932.9
8926 92932.9
8927 92932.9
8928 92932.9
8929 92932.9
8930 92932.9
8931 91614.6
8932 91614.6
8933 91614.6
8934 91614.6
8935 91614.6
8936 91614.6
8937 91614.6
8938 91614.6
8939 91614.6
8940 91614.6
8941 90634
8942 90634
8943 90634
8944 90634
8945 90634
8946 90634
8947 90634
8948 90634
8949 90634
8950 90634
8951 89742.5
8952 89742.5
8953 89742.5
8954 89742.5
8955 89742.5
8956 89742.5
8957 89742.5
8958 89742.5
8959 89742.5
8960 89742.5
8961 88837.5
8962 88837.5
8963 88837.5
8964 88837.5
8965 88837.5
8966 88837.5
8967 88837.5
8968 88837.5
8969 88837.5
8970 88837.5
8971 88116.3
8972 88116.3
8973 88116.3
8974 88116.3
8975 88116.3
8976 88116.3
8977 88116.3
8978 88116.3
8979 88116.3
8980 88116.3
8981 87724.6
8982 87724.6
8983 87724.6
8984 87724.6
8985 87724.6
8986 87724.6
8987 87724.6
8988 87724.6
8989 87724.6
8990 87724.6
8991 87455.8
8992 87455.8
8993 87455.8
8994 87455.8
8995 87455.8
8996 87455.8
8997 87455.8
8998 87455.8
8999 87455.8
9000 87455.8
9001 87744.8
9002 87744.8
9003 87744.8
9004 87744.8
9005 87744.8
9006 87744.8
9007 87744.8
9008 87744.8
9009 87744.8
9010 87744.8
9011 88300
9012 88300
9013 88300
9014 88300
9015 88300
9016 88300
9017 88300
9018 88300
9019 88300
9020 88300
9021 89026.6
9022 89026.6
9023 89026.6
9024 89026.6
9025 89026.6
9026 89026.6
9027 89026.6
9028 89026.6
9029 89026.6
9030 89026.6
9031 89833
9032 89833
9033 89833
9034 89833
9035 89833
9036 89833
9037 89833
9038 89833
9039 89833
9040 89833
9041 90638
9042 90638
9043 90638
9044 90638
9045 90638
9046 90638
9047 90638
9048 90638
9049 90638
9050 90638
9051 91429.6
9052 91429.6
9053 91429.6
9054 91429.6
9055 91429.6
9056 91429.6
9057 91429.6
9058 91429.6
9059 91429.6
9060 91429.6
9061 92198.1
9062 92198.1
9063 92198.1
9064 92198.1
9065 92198.1
9066 92198.1
9067 92198.1
9068 92198.1
9069 92198.1
9070 92198.1
9071 93244.9
9072 93244.9
9073 93244.9
9074 93244.9
9075 93244.9
9076 93244.9
9077 93244.9
9078 93244.9
9079 93244.9
9080 93244.9
9081 94324.1
9082 94324.1
9083 94324.1
9084 94324.1
9085 94324.1
9086 94324.1
9087 94324.1
9088 94324.1
9089 94324.1
9090 94324.1
9091 95403.3
9092 95403.3
9093 95403.3
9094 95403.3
9095 95403.3
9096 95403.3
9097 95403.3
9098 95403.3
9099 95403.3
9100 95403.3
9101 96369.1
9102 96369.1
9103 96369.1
9104 96369.1
9105 96369.1
9106 96369.1
9107 96369.1
9108 96369.1
9109 96369.1
9110 96369.1
9111 97268.7
9112 97268.7
9113 97268.7
9114 97268.7
9115 97268.7
9116 97268.7
9117 97268.7
9118 97268.7
9119 97268.7
9120 97268.7
9121 97995.4
9122 97995.4
9123 97995.4
9124 97995.4
9125 97995.4
9126 97995.4
9127 97995.4
9128 97995.4
9129 97995.4
9130 97995.4
9131 98372.2
9132 98372.2
9133 98372.2
9134 98372.2
9135 98372.2
9136 98372.2
9137 98372.2
9138 98372.2
9139 98372.2
9140 98372.2
9141 98476.2
9142 98476.2
9143 98476.2
9144 98476.2
9145 98476.2
9146 98476.2
9147 98476.2
9148 98476.2
9149 98476.2
9150 98476.2
9151 98645.1
9152 98645.1
9153 98645.1
9154 98645.1
9155 98645.1
9156 98645.1
9157 98645.1
9158 98645.1
9159 98645.1
9160 98645.1
9161 98746.4
9162 98746.4
9163 98746.4
9164 98746.4
9165 98746.4
9166 98746.4
9167 98746.4
9168 98746.4
9169 98746.4
9170 98746.4
9171 98768
9172 98768
9173 98768
9174 98768
9175 98768
9176 98768
9177 98768
9178 98768
9179 98768
9180 98768
9181 98773.4
9182 98773.4
9183 98773.4
9184 98773.4
9185 98773.4
9186 98773.4
9187 98773.4
9188 98773.4
9189 98773.4
9190 98773.4
9191 98614
9192 98614
9193 98614
9194 98614
9195 98614
9196 98614
9197 98614
9198 98614
9199 98614
9200 98614
9201 98199.3
9202 98199.3
9203 98199.3
9204 98199.3
9205 98199.3
9206 98199.3
9207 98199.3
9208 98199.3
9209 98199.3
9210 98199.3
9211 97656.3
9212 97656.3
9213 97656.3
9214 97656.3
9215 97656.3
9216 97656.3
9217 97656.3
9218 97656.3
9219 97656.3
9220 97656.3
9221 97026.9
9222 97026.9
9223 97026.9
9224 97026.9
9225 97026.9
9226 97026.9
9227 97026.9
9228 97026.9
9229 97026.9
9230 97026.9
9231 96566.3
9232 96566.3
9233 96566.3
9234 96566.3
9235 96566.3
9236 96566.3
9237 96566.3
9238 96566.3
9239 96566.3
9240 96566.3
9241 96113.8
9242 96113.8
9243 96113.8
9244 96113.8
9245 96113.8
9246 96113.8
9247 96113.8
9248 96113.8
9249 96113.8
9250 96113.8
9251 95762.6
9252 95762.6
9253 95762.6
9254 95762.6
9255 95762.6
9256 95762.6
9257 95762.6
9258 95762.6
9259 95762.6
9260 95762.6
9261 95435.8
9262 95435.8
9263 95435.8
9264 95435.8
9265 95435.8
9266 95435.8
9267 95435.8
9268 95435.8
9269 95435.8
9270 95435.8
9271 94915.7
9272 94915.7
9273 94915.7
9274 94915.7
9275 94915.7
9276 94915.7
9277 94915.7
9278 94915.7
9279 94915.7
9280 94915.7
9281 94432.2
9282 94432.2
9283 94432.2
9284 94432.2
9285 94432.2
9286 94432.2
9287 94432.2
9288 94432.2
9289 94432.2
9290 94432.2
9291 94058
9292 94058
9293 94058
9294 94058
9295 94058
9296 94058
9297 94058
9298 94058
9299 94058
9300 94058
9301 93735.2
9302 93735.2
9303 93735.2
9304 93735.2
9305 93735.2
9306 93735.2
9307 93735.2
9308 93735.2
9309 93735.2
9310 93735.2
9311 93443.5
9312 93443.5
9313 93443.5
9314 93443.5
9315 93443.5
9316 93443.5
9317 93443.5
9318 93443.5
9319 93443.5
9320 93443.5
9321 93259.8
9322 93259.8
9323 93259.8
9324 93259.8
9325 93259.8
9326 93259.8
9327 93259.8
9328 93259.8
9329 93259.8
9330 93259.8
9331 93308.4
9332 93308.4
9333 93308.4
9334 93308.4
9335 93308.4
9336 93308.4
9337 93308.4
9338 93308.4
9339 93308.4
9340 93308.4
9341 93493.4
9342 93493.4
9343 93493.4
9344 93493.4
9345 93493.4
9346 93493.4
9347 93493.4
9348 93493.4
9349 93493.4
9350 93493.4
9351 93604.2
9352 93604.2
9353 93604.2
9354 93604.2
9355 93604.2
9356 93604.2
9357 93604.2
9358 93604.2
9359 93604.2
9360 93604.2
9361 93950
9362 93950
9363 93950
9364 93950
9365 93950
9366 93950
9367 93950
9368 93950
9369 93950
9370 93950
9371 94293.1
9372 94293.1
9373 94293.1
9374 94293.1
9375 94293.1
9376 94293.1
9377 94293.1
9378 94293.1
9379 94293.1
9380 94293.1
9381 94659.1
9382 94659.1
9383 94659.1
9384 94659.1
9385 94659.1
9386 94659.1
9387 94659.1
9388 94659.1
9389 94659.1
9390 94659.1
9391 95149.4
9392 95149.4
9393 95149.4
9394 95149.4
9395 95149.4
9396 95149.4
9397 95149.4
9398 95149.4
9399 95149.4
9400 95149.4
9401 95762.6
9402 95762.6
9403 95762.6
9404 95762.6
9405 95762.6
9406 95762.6
9407 95762.6
9408 95762.6
9409 95762.6
9410 95762.6
9411 96483.9
9412 96483.9
9413 96483.9
9414 96483.9
9415 96483.9
9416 96483.9
9417 96483.9
9418 96483.9
9419 96483.9
9420 96483.9
9421 97325.4
9422 97325.4
9423 97325.4
9424 97325.4
9425 97325.4
9426 97325.4
9427 97325.4
9428 97325.4
9429 97325.4
9430 97325.4
9431 98071
9432 98071
9433 98071
9434 98071
9435 98071
9436 98071
9437 98071
9438 98071
9439 98071
9440 98071
9441 98812.5
9442 98812.5
9443 98812.5
9444 98812.5
9445 98812.5
9446 98812.5
9447 98812.5
9448 98812.5
9449 98812.5
9450 98812.5
9451 99594.6
9452 99594.6
9453 99594.6
9454 99594.6
9455 99594.6
9456 99594.6
9457 99594.6
9458 99594.6
9459 99594.6
9460 99594.6
9461 100339
9462 100339
9463 100339
9464 100339
9465 100339
9466 100339
9467 100339
9468 100339
9469 100339
9470 100339
9471 101207
9472 101207
9473 101207
9474 101207
9475 101207
9476 101207
9477 101207
9478 101207
9479 101207
9480 101207
9481 102087
9482 102087
9483 102087
9484 102087
9485 102087
9486 102087
9487 102087
9488 102087
9489 102087
9490 102087
9491 103059
9492 103059
9493 103059
9494 103059
9495 103059
9496 103059
9497 103059
9498 103059
9499 103059
9500 103059
9501 104222
9502 104222
9503 104222
9504 104222
9505 104222
9506 104222
9507 104222
9508 104222
9509 104222
9510 104222
9511 105505
9512 105505
9513 105505
9514 105505
9515 105505
9516 105505
9517 105505
9518 105505
9519 105505
9520 105505
9521 106871
9522 106871
9523 106871
9524 106871
9525 106871
9526 106871
9527 106871
9528 106871
9529 106871
9530 106871
9531 108088
9532 108088
9533 108088
9534 108088
9535 108088
9536 108088
9537 108088
9538 108088
9539 108088
9540 108088
9541 109425
9542 109425
9543 109425
9544 109425
9545 109425
9546 109425
9547 109425
9548 109425
9549 109425
9550 109425
9551 110731
9552 110731
9553 110731
9554 110731
9555 110731
9556 110731
9557 110731
9558 110731
9559 110731
9560 110731
9561 111870
9562 111870
9563 111870
9564 111870
9565 111870
9566 111870
9567 111870
9568 111870
9569 111870
9570 111870
9571 113038
9572 113038
9573 113038
9574 113038
9575 113038
9576 113038
9577 113038
9578 113038
9579 113038
9580 113038
9581 114042
9582 114042
9583 114042
9584 114042
9585 114042
9586 114042
9587 114042
9588 114042
9589 114042
9590 114042
9591 115022
9592 115022
9593 115022
9594 115022
9595 115022
9596 115022
9597 115022
9598 115022
9599 115022
9600 115022
9601 115964
9602 115964
9603 115964
9604 115964
9605 115964
9606 115964
9607 115964
9608 115964
9609 115964
9610 115964
9611 116973
9612 116973
9613 116973
9614 116973
9615 116973
9616 116973
9617 116973
9618 116973
9619 116973
9620 116973
9621 117885
9622 117885
9623 117885
9624 117885
9625 117885
9626 117885
9627 117885
9628 117885
9629 117885
9630 117885
9631 118714
9632 118714
9633 118714
9634 118714
9635 118714
9636 118714
9637 118714
9638 118714
9639 118714
9640 118714
9641 119477
9642 119477
9643 119477
9644 119477
9645 119477
9646 119477
9647 119477
9648 119477
9649 119477
9650 119477
9651 120127
9652 120127
9653 120127
9654 120127
9655 120127
9656 120127
9657 120127
9658 120127
9659 120127
9660 120127
9661 120789
9662 120789
9663 120789
9664 120789
9665 120789
9666 120789
9667 120789
9668 120789
9669 120789
9670 120789
9671 121328
9672 121328
9673 121328
9674 121328
9675 121328
9676 121328
9677 121328
9678 121328
9679 121328
9680 121328
9681 121796
9682 121796
9683 121796
9684 121796
9685 121796
9686 121796
9687 121796
9688 121796
9689 121796
9690 121796
9691 122107
9692 122107
9693 122107
9694 122107
9695 122107
9696 122107
9697 122107
9698 122107
9699 122107
9700 122107
9701 122249
9702 122249
9703 122249
9704 122249
9705 122249
9706 122249
9707 122249
9708 122249
9709 122249
9710 122249
9711 122353
9712 122353
9713 122353
9714 122353
9715 122353
9716 122353
9717 122353
9718 122353
9719 122353
9720 122353
9721 122480
9722 122480
9723 122480
9724 122480
9725 122480
9726 122480
9727 122480
9728 122480
9729 122480
9730 122480
9731 122804
9732 122804
9733 122804
9734 122804
9735 122804
9736 122804
9737 122804
9738 122804
9739 122804
9740 122804
9741 122869
9742 122869
9743 122869
9744 122869
9745 122869
9746 122869
9747 122869
9748 122869
9749 122869
9750 122869
9751 122962
9752 122962
9753 122962
9754 122962
9755 122962
9756 122962
9757 122962
9758 122962
9759 122962
9760 122962
9761 122989
9762 122989
9763 122989
9764 122989
9765 122989
9766 122989
9767 122989
9768 122989
9769 122989
9770 122989
9771 123089
9772 123089
9773 123089
9774 123089
9775 123089
9776 123089
9777 123089
9778 123089
9779 123089
9780 123089
9781 123445
9782 123445
9783 123445
9784 123445
9785 123445
9786 123445
9787 123445
9788 123445
9789 123445
9790 123445
9791 123875
9792 123875
9793 123875
9794 123875
9795 123875
9796 123875
9797 123875
9798 123875
9799 123875
9800 123875
9801 124275
9802 124275
9803 124275
9804 124275
9805 124275
9806 124275
9807 124275
9808 124275
9809 124275
9810 124275
9811 124567
9812 124567
9813 124567
9814 124567
9815 124567
9816 124567
9817 124567
9818 124567
9819 124567
9820 124567
9821 124912
9822 124912
9823 124912
9824 124912
9825 124912
9826 124912
9827 124912
9828 124912
9829 124912
9830 124912
9831 125242
9832 125242
9833 125242
9834 125242
9835 125242
9836 125242
9837 125242
9838 125242
9839 125242
9840 125242
9841 125800
9842 125800
9843 125800
9844 125800
9845 125800
9846 125800
9847 125800
9848 125800
9849 125800
9850 125800
9851 126341
9852 126341
9853 126341
9854 126341
9855 126341
9856 126341
9857 126341
9858 126341
9859 126341
9860 126341
9861 126753
9862 126753
9863 126753
9864 126753
9865 126753
9866 126753
9867 126753
9868 126753
9869 126753
9870 126753
9871 127277
9872 127277
9873 127277
9874 127277
9875 127277
9876 127277
9877 127277
9878 127277
9879 127277
9880 127277
9881 127803
9882 127803
9883 127803
9884 127803
9885 127803
9886 127803
9887 127803
9888 127803
9889 127803
9890 127803
9891 128181
9892 128181
9893 128181
9894 128181
9895 128181
9896 128181
9897 128181
9898 128181
9899 128181
9900 128181
9901 128376
9902 128376
9903 128376
9904 128376
9905 128376
9906 128376
9907 128376
9908 128376
9909 128376
9910 128376
9911 128507
9912 128507
9913 128507
9914 128507
9915 128507
9916 128507
9917 128507
9918 128507
9919 128507
9920 128507
9921 128475
9922 128475
9923 128475
9924 128475
9925 128475
9926 128475
9927 128475
9928 128475
9929 128475
9930 128475
9931 128294
9932 128294
9933 128294
9934 128294
9935 128294
9936 128294
9937 128294
9938 128294
9939 128294
9940 128294
9941 128309
9942 128309
9943 128309
9944 128309
9945 128309
9946 128309
9947 128309
9948 128309
9949 128309
9950 128309
9951 128253
9952 128253
9953 128253
9954 128253
9955 128253
9956 128253
9957 128253
9958 128253
9959 128253
9960 128253
9961 128185
9962 128185
9963 128185
9964 128185
9965 128185
9966 128185
9967 128185
9968 128185
9969 128185
9970 128185
9971 127968
9972 127968
9973 127968
9974 127968
9975 127968
9976 127968
9977 127968
9978 127968
9979 127968
9980 127968
9981 127684
9982 127684
9983 127684
9984 127684
9985 127684
9986 127684
9987 127684
9988 127684
9989 127684
9990 127684
9991 127284
9992 127284
9993 127284
9994 127284
9995 127284
9996 127284
9997 127284
9998 127284
9999 127284
10000 127284
10001 126911
10002 126911
10003 126911
10004 126911
10005 126911
10006 126911
10007 126911
10008 126911
10009 126911
10010 126911
10011 126670
10012 126670
10013 126670
10014 126670
10015 126670
10016 126670
10017 126670
10018 126670
10019 126670
10020 126670
10021 126243
10022 126243
10023 126243
10024 126243
10025 126243
10026 126243
10027 126243
10028 126243
10029 126243
10030 126243
10031 125843
10032 125843
10033 125843
10034 125843
10035 125843
10036 125843
10037 125843
10038 125843
10039 125843
10040 125843
10041 125151
10042 125151
10043 125151
10044 125151
10045 125151
10046 125151
10047 125151
10048 125151
10049 125151
10050 125151
10051 124504
10052 124504
10053 124504
10054 124504
10055 124504
10056 124504
10057 124504
10058 124504
10059 124504
10060 124504
10061 124082
10062 124082
10063 124082
10064 124082
10065 124082
10066 124082
10067 124082
10068 124082
10069 124082
10070 124082
10071 123486
10072 123486
10073 123486
10074 123486
10075 123486
10076 123486
10077 123486
10078 123486
10079 123486
10080 123486
10081 122897
10082 122897
10083 122897
10084 122897
10085 122897
10086 122897
10087 122897
10088 122897
10089 122897
10090 122897
10091 122501
10092 122501
10093 122501
10094 122501
10095 122501
10096 122501
10097 122501
10098 122501
10099 122501
10100 122501
10101 122350
10102 122350
10103 122350
10104 122350
10105 122350
10106 122350
10107 122350
10108 122350
10109 122350
10110 122350
10111 122191
10112 122191
10113 122191
10114 122191
10115 122191
10116 122191
10117 122191
10118 122191
10119 122191
10120 122191
10121 122034
10122 122034
10123 122034
10124 122034
10125 122034
10126 122034
10127 122034
10128 122034
10129 122034
10130 122034
10131 121860
10132 121860
10133 121860
10134 121860
10135 121860
10136 121860
10137 121860
10138 121860
10139 121860
10140 121860
10141 121571
10142 121571
10143 121571
10144 121571
10145 121571
10146 121571
10147 121571
10148 121571
10149 121571
10150 121571
10151 121259
10152 121259
10153 121259
10154 121259
10155 121259
10156 121259
10157 121259
10158 121259
10159 121259
10160 121259
10161 121086
10162 121086
10163 121086
10164 121086
10165 121086
10166 121086
10167 121086
10168 121086
10169 121086
10170 121086
10171 120952
10172 120952
10173 120952
10174 120952
10175 120952
10176 120952
10177 120952
10178 120952
10179 120952
10180 120952
10181 120729
10182 120729
10183 120729
10184 120729
10185 120729
10186 120729
10187 120729
10188 120729
10189 120729
10190 120729
10191 120585
10192 120585
10193 120585
10194 120585
10195 120585
10196 120585
10197 120585
10198 120585
10199 120585
10200 120585
10201 120641
10202 120641
10203 120641
10204 120641
10205 120641
10206 120641
10207 120641
10208 120641
10209 120641
10210 120641
10211 120614
10212 120614
10213 120614
10214 120614
10215 120614
10216 120614
10217 120614
10218 120614
10219 120614
10220 120614
10221 120721
10222 120721
10223 120721
10224 120721
10225 120721
10226 120721
10227 120721
10228 120721
10229 120721
10230 120721
10231 120830
10232 120830
10233 120830
10234 120830
10235 120830
10236 120830
10237 120830
10238 120830
10239 120830
10240 120830
10241 120994
10242 120994
10243 120994
10244 120994
10245 120994
10246 120994
10247 120994
10248 120994
10249 120994
10250 120994
10251 121144
10252 121144
10253 121144
10254 121144
10255 121144
10256 121144
10257 121144
10258 121144
10259 121144
10260 121144
10261 121124
10262 121124
10263 121124
10264 121124
10265 121124
10266 121124
10267 121124
10268 121124
10269 121124
10270 121124
10271 121261
10272 121261
10273 121261
10274 121261
10275 121261
10276 121261
10277 121261
10278 121261
10279 121261
10280 121261
10281 121514
10282 121514
10283 121514
10284 121514
10285 121514
10286 121514
10287 121514
10288 121514
10289 121514
10290 121514
10291 121656
10292 121656
10293 121656
10294 121656
10295 121656
10296 121656
10297 121656
10298 121656
10299 121656
10300 121656
10301 121810
10302 121810
10303 121810
10304 121810
10305 121810
10306 121810
10307 121810
10308 121810
10309 121810
10310 121810
10311 121916
10312 121916
10313 121916
10314 121916
10315 121916
10316 121916
10317 121916
10318 121916
10319 121916
10320 121916
10321 122085
10322 122085
10323 122085
10324 122085
10325 122085
10326 122085
10327 122085
10328 122085
10329 122085
10330 122085
10331 122158
10332 122158
10333 122158
10334 122158
10335 122158
10336 122158
10337 122158
10338 122158
10339 122158
10340 122158
10341 122405
10342 122405
10343 122405
10344 122405
10345 122405
10346 122405
10347 122405
10348 122405
10349 122405
10350 122405
10351 122747
10352 122747
10353 122747
10354 122747
10355 122747
10356 122747
10357 122747
10358 122747
10359 122747
10360 122747
10361 123123
10362 123123
10363 123123
10364 123123
10365 123123
10366 123123
10367 123123
10368 123123
10369 123123
10370 123123
10371 123501
10372 123501
10373 123501
10374 123501
10375 123501
10376 123501
10377 123501
10378 123501
10379 123501
10380 123501
10381 123963
10382 123963
10383 123963
10384 123963
10385 123963
10386 123963
10387 123963
10388 123963
10389 123963
10390 123963
10391 124279
10392 124279
10393 124279
10394 124279
10395 124279
10396 124279
10397 124279
10398 124279
10399 124279
10400 124279
10401 124160
10402 124160
10403 124160
10404 124160
10405 124160
10406 124160
10407 124160
10408 124160
10409 124160
10410 124160
10411 123770
10412 123770
10413 123770
10414 123770
10415 123770
10416 123770
10417 123770
10418 123770
10419 123770
10420 123770
10421 123544
10422 123544
10423 123544
10424 123544
10425 123544
10426 123544
10427 123544
10428 123544
10429 123544
10430 123544
10431 123514
10432 123514
10433 123514
10434 123514
10435 123514
10436 123514
10437 123514
10438 123514
10439 123514
10440 123514
10441 123572
10442 123572
10443 123572
10444 123572
10445 123572
10446 123572
10447 123572
10448 123572
10449 123572
10450 123572
10451 123666
10452 123666
10453 123666
10454 123666
10455 123666
10456 123666
10457 123666
10458 123666
10459 123666
10460 123666
10461 124099
10462 124099
10463 124099
10464 124099
10465 124099
10466 124099
10467 124099
10468 124099
10469 124099
10470 124099
10471 124434
10472 124434
10473 124434
10474 124434
10475 124434
10476 124434
10477 124434
10478 124434
10479 124434
10480 124434
10481 124598
10482 124598
10483 124598
10484 124598
10485 124598
10486 124598
10487 124598
10488 124598
10489 124598
10490 124598
10491 124831
10492 124831
10493 124831
10494 124831
10495 124831
10496 124831
10497 124831
10498 124831
10499 124831
10500 124831
10501 124880
10502 124880
10503 124880
10504 124880
10505 124880
10506 124880
10507 124880
10508 124880
10509 124880
10510 124880
10511 124962
10512 124962
10513 124962
10514 124962
10515 124962
10516 124962
10517 124962
10518 124962
10519 124962
10520 124962
10521 125008
10522 125008
10523 125008
10524 125008
10525 125008
10526 125008
10527 125008
10528 125008
10529 125008
10530 125008
10531 125305
10532 125305
10533 125305
10534 125305
10535 125305
10536 125305
10537 125305
10538 125305
10539 125305
10540 125305
10541 125323
10542 125323
10543 125323
10544 125323
10545 125323
10546 125323
10547 125323
10548 125323
10549 125323
10550 125323
10551 125447
10552 125447
10553 125447
10554 125447
10555 125447
10556 125447
10557 125447
10558 125447
10559 125447
10560 125447
10561 125367
10562 125367
10563 125367
10564 125367
10565 125367
10566 125367
10567 125367
10568 125367
10569 125367
10570 125367
10571 125155
10572 125155
10573 125155
10574 125155
10575 125155
10576 125155
10577 125155
10578 125155
10579 125155
10580 125155
10581 124752
10582 124752
10583 124752
10584 124752
10585 124752
10586 124752
10587 124752
10588 124752
10589 124752
10590 124752
10591 124398
10592 124398
10593 124398
10594 124398
10595 124398
10596 124398
10597 124398
10598 124398
10599 124398
10600 124398
10601 124194
10602 124194
10603 124194
10604 124194
10605 124194
10606 124194
10607 124194
10608 124194
10609 124194
10610 124194
10611 124391
10612 124391
10613 124391
10614 124391
10615 124391
10616 124391
10617 124391
10618 124391
10619 124391
10620 124391
10621 124229
10622 124229
10623 124229
10624 124229
10625 124229
10626 124229
10627 124229
10628 124229
10629 124229
10630 124229
10631 123616
10632 123616
10633 123616
10634 123616
10635 123616
10636 123616
10637 123616
10638 123616
10639 123616
10640 123616
10641 122996
10642 122996
10643 122996
10644 122996
10645 122996
10646 122996
10647 122996
10648 122996
10649 122996
10650 122996
10651 122242
10652 122242
10653 122242
10654 122242
10655 122242
10656 122242
10657 122242
10658 122242
10659 122242
10660 122242
10661 121163
10662 121163
10663 121163
10664 121163
10665 121163
10666 121163
10667 121163
10668 121163
10669 121163
10670 121163
10671 120265
10672 120265
10673 120265
10674 120265
10675 120265
10676 120265
10677 120265
10678 120265
10679 120265
10680 120265
10681 119341
10682 119341
10683 119341
10684 119341
10685 119341
10686 119341
10687 119341
10688 119341
10689 119341
10690 119341
10691 118322
10692 118322
10693 118322
10694 118322
10695 118322
10696 118322
10697 118322
10698 118322
10699 118322
10700 118322
10701 117277
10702 117277
10703 117277
10704 117277
10705 117277
10706 117277
10707 117277
10708 117277
10709 117277
10710 117277
10711 116119
10712 116119
10713 116119
10714 116119
10715 116119
10716 116119
10717 116119
10718 116119
10719 116119
10720 116119
10721 115055
10722 115055
10723 115055
10724 115055
10725 115055
10726 115055
10727 115055
10728 115055
10729 115055
10730 115055
10731 113889
10732 113889
10733 113889
10734 113889
10735 113889
10736 113889
10737 113889
10738 113889
10739 113889
10740 113889
10741 113076
10742 113076
10743 113076
10744 113076
10745 113076
10746 113076
10747 113076
10748 113076
10749 113076
10750 113076
10751 112077
10752 112077
10753 112077
10754 112077
10755 112077
10756 112077
10757 112077
10758 112077
10759 112077
10760 112077
10761 111380
10762 111380
10763 111380
10764 111380
10765 111380
10766 111380
10767 111380
10768 111380
10769 111380
10770 111380
10771 110968
10772 110968
10773 110968
10774 110968
10775 110968
10776 110968
10777 110968
10778 110968
10779 110968
10780 110968
10781 110718
10782 110718
10783 110718
10784 110718
10785 110718
10786 110718
10787 110718
10788 110718
10789 110718
10790 110718
10791 110573
10792 110573
10793 110573
10794 110573
10795 110573
10796 110573
10797 110573
10798 110573
10799 110573
10800 110573
10801 110573
10802 110573
10803 110573
10804 110573
10805 110573
10806 110573
10807 110573
10808 110573
10809 110573
10810 110573
10811 110330
10812 110330
10813 110330
10814 110330
10815 110330
10816 110330
10817 110330
10818 110330
10819 110330
10820 110330
10821 110410
10822 110410
10823 110410
10824 110410
10825 110410
10826 110410
10827 110410
10828 110410
10829 110410
10830 110410
10831 110757
10832 110757
10833 110757
10834 110757
10835 110757
10836 110757
10837 110757
10838 110757
10839 110757
10840 110757
10841 110999
10842 110999
10843 110999
10844 110999
10845 110999
10846 110999
10847 110999
10848 110999
10849 110999
10850 110999
10851 111369
10852 111369
10853 111369
10854 111369
10855 111369
10856 111369
10857 111369
10858 111369
10859 111369
10860 111369
10861 111548
10862 111548
10863 111548
10864 111548
10865 111548
10866 111548
10867 111548
10868 111548
10869 111548
10870 111548
10871 111678
10872 111678
10873 111678
10874 111678
10875 111678
10876 111678
10877 111678
10878 111678
10879 111678
10880 111678
10881 111871
10882 111871
10883 111871
10884 111871
10885 111871
10886 111871
10887 111871
10888 111871
10889 111871
10890 111871
10891 112256
10892 112256
10893 112256
10894 112256
10895 112256
10896 112256
10897 112256
10898 112256
10899 112256
10900 112256
10901 112800
10902 112800
10903 112800
10904 112800
10905 112800
10906 112800
10907 112800
10908 112800
10909 112800
10910 112800
10911 113716
10912 113716
10913 113716
10914 113716
10915 113716
10916 113716
10917 113716
10918 113716
10919 113716
10920 113716
10921 114571
10922 114571
10923 114571
10924 114571
10925 114571
10926 114571
10927 114571
10928 114571
10929 114571
10930 114571
10931 115309
10932 115309
10933 115309
10934 115309
10935 115309
10936 115309
10937 115309
10938 115309
10939 115309
10940 115309
10941 115659
10942 115659
10943 115659
10944 115659
10945 115659
10946 115659
10947 115659
10948 115659
10949 115659
10950 115659
10951 116254
10952 116254
10953 116254
10954 116254
10955 116254
10956 116254
10957 116254
10958 116254
10959 116254
10960 116254
10961 116637
10962 116637
10963 116637
10964 116637
10965 116637
10966 116637
10967 116637
10968 116637
10969 116637
10970 116637
10971 116949
10972 116949
10973 116949
10974 116949
10975 116949
10976 116949
10977 116949
10978 116949
10979 116949
10980 116949
10981 117131
10982 117131
10983 117131
10984 117131
10985 117131
10986 117131
10987 117131
10988 117131
10989 117131
10990 117131
10991 117323
10992 117323
10993 117323
10994 117323
10995 117323
10996 117323
10997 117323
10998 117323
10999 117323
11000 117323
11001 117583
11002 117583
11003 117583
11004 117583
11005 117583
11006 117583
11007 117583
11008 117583
11009 117583
11010 117583
11011 118059
11012 118059
11013 118059
11014 118059
11015 118059
11016 118059
11017 118059
11018 118059
11019 118059
11020 118059
11021 118372
11022 118372
11023 118372
11024 118372
11025 118372
11026 118372
11027 118372
11028 118372
11029 118372
11030 118372
11031 118819
11032 118819
11033 118819
11034 118819
11035 118819
11036 118819
11037 118819
11038 118819
11039 118819
11040 118819
11041 119392
11042 119392
11043 119392
11044 119392
11045 119392
11046 119392
11047 119392
11048 119392
11049 119392
11050 119392
11051 120148
11052 120148
11053 120148
11054 120148
11055 120148
11056 120148
11057 120148
11058 120148
11059 120148
11060 120148
11061 121211
11062 121211
11063 121211
11064 121211
11065 121211
11066 121211
11067 121211
11068 121211
11069 121211
11070 121211
11071 122006
11072 122006
11073 122006
11074 122006
11075 122006
11076 122006
11077 122006
11078 122006
11079 122006
11080 122006
11081 122886
11082 122886
11083 122886
11084 122886
11085 122886
11086 122886
11087 122886
11088 122886
11089 122886
11090 122886
11091 123795
11092 123795
11093 123795
11094 123795
11095 123795
11096 123795
11097 123795
11098 123795
11099 123795
11100 123795
11101 124673
11102 124673
11103 124673
11104 124673
11105 124673
11106 124673
11107 124673
11108 124673
11109 124673
11110 124673
11111 125501
11112 125501
11113 125501
11114 125501
11115 125501
11116 125501
11117 125501
11118 125501
11119 125501
11120 125501
11121 126467
11122 126467
11123 126467
11124 126467
11125 126467
11126 126467
11127 126467
11128 126467
11129 126467
11130 126467
11131 127666
11132 127666
11133 127666
11134 127666
11135 127666
11136 127666
11137 127666
11138 127666
11139 127666
11140 127666
11141 129091
11142 129091
11143 129091
11144 129091
11145 129091
11146 129091
11147 129091
11148 129091
11149 129091
11150 129091
11151 130117
11152 130117
11153 130117
11154 130117
11155 130117
11156 130117
11157 130117
11158 130117
11159 130117
11160 130117
11161 131053
11162 131053
11163 131053
11164 131053
11165 131053
11166 131053
11167 131053
11168 131053
11169 131053
11170 131053
11171 131894
11172 131894
11173 131894
11174 131894
11175 131894
11176 131894
11177 131894
11178 131894
11179 131894
11180 131894
11181 132902
11182 132902
11183 132902
11184 132902
11185 132902
11186 132902
11187 132902
11188 132902
11189 132902
11190 132902
11191 133973
11192 133973
11193 133973
11194 133973
11195 133973
11196 133973
11197 133973
11198 133973
11199 133973
11200 133973
11201 135001
11202 135001
11203 135001
11204 135001
11205 135001
11206 135001
11207 135001
11208 135001
11209 135001
11210 135001
11211 135858
11212 135858
11213 135858
11214 135858
11215 135858
11216 135858
11217 135858
11218 135858
11219 135858
11220 135858
11221 136661
11222 136661
11223 136661
11224 136661
11225 136661
11226 136661
11227 136661
11228 136661
11229 136661
11230 136661
11231 137348
11232 137348
11233 137348
11234 137348
11235 137348
11236 137348
11237 137348
11238 137348
11239 137348
11240 137348
11241 138045
11242 138045
11243 138045
11244 138045
11245 138045
11246 138045
11247 138045
11248 138045
11249 138045
11250 138045
11251 138387
11252 138387
11253 138387
11254 138387
11255 138387
11256 138387
11257 138387
11258 138387
11259 138387
11260 138387
11261 138722
11262 138722
11263 138722
11264 138722
11265 138722
11266 138722
11267 138722
11268 138722
11269 138722
11270 138722
11271 139222
11272 139222
11273 139222
11274 139222
11275 139222
11276 139222
11277 139222
11278 139222
11279 139222
11280 139222
11281 139731
11282 139731
11283 139731
11284 139731
11285 139731
11286 139731
11287 139731
11288 139731
11289 139731
11290 139731
11291 140162
11292 140162
11293 140162
11294 140162
11295 140162
11296 140162
11297 140162
11298 140162
11299 140162
11300 140162
11301 140730
11302 140730
11303 140730
11304 140730
11305 140730
11306 140730
11307 140730
11308 140730
11309 140730
11310 140730
11311 141010
11312 141010
11313 141010
11314 141010
11315 141010
11316 141010
11317 141010
11318 141010
11319 141010
11320 141010
11321 141003
11322 141003
11323 141003
11324 141003
11325 141003
11326 141003
11327 141003
11328 141003
11329 141003
11330 141003
11331 140913
11332 140913
11333 140913
11334 140913
11335 140913
11336 140913
11337 140913
11338 140913
11339 140913
11340 140913
11341 140813
11342 140813
11343 140813
11344 140813
11345 140813
11346 140813
11347 140813
11348 140813
11349 140813
11350 140813
11351 141057
11352 141057
11353 141057
11354 141057
11355 141057
11356 141057
11357 141057
11358 141057
11359 141057
11360 141057
11361 141471
11362 141471
11363 141471
11364 141471
11365 141471
11366 141471
11367 141471
11368 141471
11369 141471
11370 141471
11371 141738
11372 141738
11373 141738
11374 141738
11375 141738
11376 141738
11377 141738
11378 141738
11379 141738
11380 141738
11381 141996
11382 141996
11383 141996
11384 141996
11385 141996
11386 141996
11387 141996
11388 141996
11389 141996
11390 141996
11391 142203
11392 142203
11393 142203
11394 142203
11395 142203
11396 142203
11397 142203
11398 142203
11399 142203
11400 142203
11401 142093
11402 142093
11403 142093
11404 142093
11405 142093
11406 142093
11407 142093
11408 142093
11409 142093
11410 142093
11411 142137
11412 142137
11413 142137
11414 142137
11415 142137
11416 142137
11417 142137
11418 142137
11419 142137
11420 142137
11421 142404
11422 142404
11423 142404
11424 142404
11425 142404
11426 142404
11427 142404
11428 142404
11429 142404
11430 142404
11431 142540
11432 142540
11433 142540
11434 142540
11435 142540
11436 142540
11437 142540
11438 142540
11439 142540
11440 142540
11441 142661
11442 142661
11443 142661
11444 142661
11445 142661
11446 142661
11447 142661
11448 142661
11449 142661
11450 142661
11451 142951
11452 142951
11453 142951
11454 142951
11455 142951
11456 142951
11457 142951
11458 142951
11459 142951
11460 142951
11461 143173
11462 143173
11463 143173
11464 143173
11465 143173
11466 143173
11467 143173
11468 143173
11469 143173
11470 143173
11471 143509
11472 143509
11473 143509
11474 143509
11475 143509
11476 143509
11477 143509
11478 143509
11479 143509
11480 143509
11481 143714
11482 143714
11483 143714
11484 143714
11485 143714
11486 143714
11487 143714
11488 143714
11489 143714
11490 143714
11491 143861
11492 143861
11493 143861
11494 143861
11495 143861
11496 143861
11497 143861
11498 143861
11499 143861
11500 143861
11501 143853
11502 143853
11503 143853
11504 143853
11505 143853
11506 143853
11507 143853
11508 143853
11509 143853
11510 143853
11511 143801
11512 143801
11513 143801
11514 143801
11515 143801
11516 143801
11517 143801
11518 143801
11519 143801
11520 143801
11521 143880
11522 143880
11523 143880
11524 143880
11525 143880
11526 143880
11527 143880
11528 143880
11529 143880
11530 143880
11531 143938
11532 143938
11533 143938
11534 143938
11535 143938
11536 143938
11537 143938
11538 143938
11539 143938
11540 143938
11541 144076
11542 144076
11543 144076
11544 144076
11545 144076
11546 144076
11547 144076
11548 144076
11549 144076
11550 144076
11551 143945
11552 143945
11553 143945
11554 143945
11555 143945
11556 143945
11557 143945
11558 143945
11559 143945
11560 143945
11561 143663
11562 143663
11563 143663
11564 143663
11565 143663
11566 143663
11567 143663
11568 143663
11569 143663
11570 143663
11571 143603
11572 143603
11573 143603
11574 143603
11575 143603
11576 143603
11577 143603
11578 143603
11579 143603
11580 143603
11581 143539
11582 143539
11583 143539
11584 143539
11585 143539
11586 143539
11587 143539
11588 143539
11589 143539
11590 143539
11591 143223
11592 143223
11593 143223
11594 143223
11595 143223
11596 143223
11597 143223
11598 143223
11599 143223
11600 143223
11601 143275
11602 143275
11603 143275
11604 143275
11605 143275
11606 143275
11607 143275
11608 143275
11609 143275
11610 143275
11611 143179
11612 143179
11613 143179
11614 143179
11615 143179
11616 143179
11617 143179
11618 143179
11619 143179
11620 143179
11621 142750
11622 142750
11623 142750
11624 142750
11625 142750
11626 142750
11627 142750
11628 142750
11629 142750
11630 142750
11631 142559
11632 142559
11633 142559
11634 142559
11635 142559
11636 142559
11637 142559
11638 142559
11639 142559
11640 142559
11641 142220
11642 142220
11643 142220
11644 142220
11645 142220
11646 142220
11647 142220
11648 142220
11649 142220
11650 142220
11651 141880
11652 141880
11653 141880
11654 141880
11655 141880
11656 141880
11657 141880
11658 141880
11659 141880
11660 141880
11661 141535
11662 141535
11663 141535
11664 141535
11665 141535
11666 141535
11667 141535
11668 141535
11669 141535
11670 141535
11671 141106
11672 141106
11673 141106
11674 141106
11675 141106
11676 141106
11677 141106
11678 141106
11679 141106
11680 141106
11681 140705
11682 140705
11683 140705
11684 140705
11685 140705
11686 140705
11687 140705
11688 140705
11689 140705
11690 140705
11691 140304
11692 140304
11693 140304
11694 140304
11695 140304
11696 140304
11697 140304
11698 140304
11699 140304
11700 140304
11701 139697
11702 139697
11703 139697
11704 139697
11705 139697
11706 139697
11707 139697
11708 139697
11709 139697
11710 139697
11711 139249
11712 139249
11713 139249
11714 139249
11715 139249
11716 139249
11717 139249
11718 139249
11719 139249
11720 139249
11721 138841
11722 138841
11723 138841
11724 138841
11725 138841
11726 138841
11727 138841
11728 138841
11729 138841
11730 138841
11731 138290
11732 138290
11733 138290
11734 138290
11735 138290
11736 138290
11737 138290
11738 138290
11739 138290
11740 138290
11741 137408
11742 137408
11743 137408
11744 137408
11745 137408
11746 137408
11747 137408
11748 137408
11749 137408
11750 137408
11751 136769
11752 136769
11753 136769
11754 136769
11755 136769
11756 136769
11757 136769
11758 136769
11759 136769
11760 136769
11761 136102
11762 136102
11763 136102
11764 136102
11765 136102
11766 136102
11767 136102
11768 136102
11769 136102
11770 136102
11771 135259
11772 135259
11773 135259
11774 135259
11775 135259
11776 135259
11777 135259
11778 135259
11779 135259
11780 135259
11781 134211
11782 134211
11783 134211
11784 134211
11785 134211
11786 134211
11787 134211
11788 134211
11789 134211
11790 134211
11791 133376
11792 133376
11793 133376
11794 133376
11795 133376
11796 133376
11797 133376
11798 133376
11799 133376
11800 133376
11801 132279
11802 132279
11803 132279
11804 132279
11805 132279
11806 132279
11807 132279
11808 132279
11809 132279
11810 132279
11811 131034
11812 131034
11813 131034
11814 131034
11815 131034
11816 131034
11817 131034
11818 131034
11819 131034
11820 131034
11821 129952
11822 129952
11823 129952
11824 129952
11825 129952
11826 129952
11827 129952
11828 129952
11829 129952
11830 129952
11831 128519
11832 128519
11833 128519
11834 128519
11835 128519
11836 128519
11837 128519
11838 128519
11839 128519
11840 128519
11841 127130
11842 127130
11843 127130
11844 127130
11845 127130
11846 127130
11847 127130
11848 127130
11849 127130
11850 127130
11851 125607
11852 125607
11853 125607
11854 125607
11855 125607
11856 125607
11857 125607
11858 125607
11859 125607
11860 125607
11861 124115
11862 124115
11863 124115
11864 124115
11865 124115
11866 124115
11867 124115
11868 124115
11869 124115
11870 124115
11871 122553
11872 122553
11873 122553
11874 122553
11875 122553
11876 122553
11877 122553
11878 122553
11879 122553
11880 122553
11881 121036
11882 121036
11883 121036
11884 121036
11885 121036
11886 121036
11887 121036
11888 121036
11889 121036
11890 121036
11891 119258
11892 119258
11893 119258
11894 119258
11895 119258
11896 119258
11897 119258
11898 119258
11899 119258
11900 119258
11901 117755
11902 117755
11903 117755
11904 117755
11905 117755
11906 117755
11907 117755
11908 117755
11909 117755
11910 117755
11911 116248
11912 116248
11913 116248
11914 116248
11915 116248
11916 116248
11917 116248
11918 116248
11919 116248
11920 116248
11921 114835
11922 114835
11923 114835
11924 114835
11925 114835
11926 114835
11927 114835
11928 114835
11929 114835
11930 114835
11931 113664
11932 113664
11933 113664
11934 113664
11935 113664
11936 113664
11937 113664
11938 113664
11939 113664
11940 113664
11941 112759
11942 112759
11943 112759
11944 112759
11945 112759
11946 112759
11947 112759
11948 112759
11949 112759
11950 112759
11951 111717
11952 111717
11953 111717
11954 111717
11955 111717
11956 111717
11957 111717
11958 111717
11959 111717
11960 111717
11961 111019
11962 111019
11963 111019
11964 111019
11965 111019
11966 111019
11967 111019
11968 111019
11969 111019
11970 111019
11971 110599
11972 110599
11973 110599
11974 110599
11975 110599
11976 110599
11977 110599
11978 110599
11979 110599
11980 110599
11981 110499
11982 110499
11983 110499
11984 110499
11985 110499
11986 110499
11987 110499
11988 110499
11989 110499
11990 110499
11991 110372
11992 110372
11993 110372
11994 110372
11995 110372
11996 110372
11997 110372
11998 110372
11999 110372
12000 110372
12001 110403
12002 110403
12003 110403
12004 110403
12005 110403
12006 110403
12007 110403
12008 110403
12009 110403
12010 110403
12011 110831
12012 110831
12013 110831
12014 110831
12015 110831
12016 110831
12017 110831
12018 110831
12019 110831
12020 110831
12021 111397
12022 111397
12023 111397
12024 111397
12025 111397
12026 111397
12027 111397
12028 111397
12029 111397
12030 111397
12031 112236
12032 112236
12033 112236
12034 112236
12035 112236
12036 112236
12037 112236
12038 112236
12039 112236
12040 112236
12041 113217
12042 113217
12043 113217
12044 113217
12045 113217
12046 113217
12047 113217
12048 113217
12049 113217
12050 113217
12051 114510
12052 114510
12053 114510
12054 114510
12055 114510
12056 114510
12057 114510
12058 114510
12059 114510
12060 114510
12061 115850
12062 115850
12063 115850
12064 115850
12065 115850
12066 115850
12067 115850
12068 115850
12069 115850
12070 115850
12071 117197
12072 117197
12073 117197
12074 117197
12075 117197
12076 117197
12077 117197
12078 117197
12079 117197
12080 117197
12081 118571
12082 118571
12083 118571
12084 118571
12085 118571
12086 118571
12087 118571
12088 118571
12089 118571
12090 118571
12091 120252
12092 120252
12093 120252
12094 120252
12095 120252
12096 120252
12097 120252
12098 120252
12099 120252
12100 120252
12101 121985
12102 121985
12103 121985
12104 121985
12105 121985
12106 121985
12107 121985
12108 121985
12109 121985
12110 121985
12111 123797
12112 123797
12113 123797
12114 123797
12115 123797
12116 123797
12117 123797
12118 123797
12119 123797
12120 123797
12121 125420
12122 125420
12123 125420
12124 125420
12125 125420
12126 125420
12127 125420
12128 125420
12129 125420
12130 125420
12131 126998
12132 126998
12133 126998
12134 126998
12135 126998
12136 126998
12137 126998
12138 126998
12139 126998
12140 126998
12141 128563
12142 128563
12143 128563
12144 128563
12145 128563
12146 128563
12147 128563
12148 128563
12149 128563
12150 128563
12151 130053
12152 130053
12153 130053
12154 130053
12155 130053
12156 130053
12157 130053
12158 130053
12159 130053
12160 130053
12161 131177
12162 131177
12163 131177
12164 131177
12165 131177
12166 131177
12167 131177
12168 131177
12169 131177
12170 131177
12171 132091
12172 132091
12173 132091
12174 132091
12175 132091
12176 132091
12177 132091
12178 132091
12179 132091
12180 132091
12181 132721
12182 132721
12183 132721
12184 132721
12185 132721
12186 132721
12187 132721
12188 132721
12189 132721
12190 132721
12191 133402
12192 133402
12193 133402
12194 133402
12195 133402
12196 133402
12197 133402
12198 133402
12199 133402
12200 133402
12201 134127
12202 134127
12203 134127
12204 134127
12205 134127
12206 134127
12207 134127
12208 134127
12209 134127
12210 134127
12211 134602
12212 134602
12213 134602
12214 134602
12215 134602
12216 134602
12217 134602
12218 134602
12219 134602
12220 134602
12221 135051
12222 135051
12223 135051
12224 135051
12225 135051
12226 135051
12227 135051
12228 135051
12229 135051
12230 135051
12231 135556
12232 135556
12233 135556
12234 135556
12235 135556
12236 135556
12237 135556
12238 135556
12239 135556
12240 135556
12241 135902
12242 135902
12243 135902
12244 135902
12245 135902
12246 135902
12247 135902
12248 135902
12249 135902
12250 135902
12251 135912
12252 135912
12253 135912
12254 135912
12255 135912
12256 135912
12257 135912
12258 135912
12259 135912
12260 135912
12261 135721
12262 135721
12263 135721
12264 135721
12265 135721
12266 135721
12267 135721
12268 135721
12269 135721
12270 135721
12271 135700
12272 135700
12273 135700
12274 135700
12275 135700
12276 135700
12277 135700
12278 135700
12279 135700
12280 135700
12281 135617
12282 135617
12283 135617
12284 135617
12285 135617
12286 135617
12287 135617
12288 135617
12289 135617
12290 135617
12291 135582
12292 135582
12293 135582
12294 135582
12295 135582
12296 135582
12297 135582
12298 135582
12299 135582
12300 135582
12301 135338
12302 135338
12303 135338
12304 135338
12305 135338
12306 135338
12307 135338
12308 135338
12309 135338
12310 135338
12311 134982
12312 134982
12313 134982
12314 134982
12315 134982
12316 134982
12317 134982
12318 134982
12319 134982
12320 134982
12321 134685
12322 134685
12323 134685
12324 134685
12325 134685
12326 134685
12327 134685
12328 134685
12329 134685
12330 134685
12331 134077
12332 134077
12333 134077
12334 134077
12335 134077
12336 134077
12337 134077
12338 134077
12339 134077
12340 134077
12341 133399
12342 133399
12343 133399
12344 133399
12345 133399
12346 133399
12347 133399
12348 133399
12349 133399
12350 133399
12351 133090
12352 133090
12353 133090
12354 133090
12355 133090
12356 133090
12357 133090
12358 133090
12359 133090
12360 133090
12361 132914
12362 132914
12363 132914
12364 132914
12365 132914
12366 132914
12367 132914
12368 132914
12369 132914
12370 132914
12371 132871
12372 132871
12373 132871
12374 132871
12375 132871
12376 132871
12377 132871
12378 132871
12379 132871
12380 132871
12381 132946
12382 132946
12383 132946
12384 132946
12385 132946
12386 132946
12387 132946
12388 132946
12389 132946
12390 132946
12391 132773
12392 132773
12393 132773
12394 132773
12395 132773
12396 132773
12397 132773
12398 132773
12399 132773
12400 132773
12401 132318
12402 132318
12403 132318
12404 132318
12405 132318
12406 132318
12407 132318
12408 132318
12409 132318
12410 132318
12411 131970
12412 131970
12413 131970
12414 131970
12415 131970
12416 131970
12417 131970
12418 131970
12419 131970
12420 131970
12421 131492
12422 131492
12423 131492
12424 131492
12425 131492
12426 131492
12427 131492
12428 131492
12429 131492
12430 131492
12431 130778
12432 130778
12433 130778
12434 130778
12435 130778
12436 130778
12437 130778
12438 130778
12439 130778
12440 130778
12441 130258
12442 130258
12443 130258
12444 130258
12445 130258
12446 130258
12447 130258
12448 130258
12449 130258
12450 130258
12451 129810
12452 129810
12453 129810
12454 129810
12455 129810
12456 129810
12457 129810
12458 129810
12459 129810
12460 129810
12461 129564
12462 129564
12463 129564
12464 129564
12465 129564
12466 129564
12467 129564
12468 129564
12469 129564
12470 129564
12471 129070
12472 129070
12473 129070
12474 129070
12475 129070
12476 129070
12477 129070
12478 129070
12479 129070
12480 129070
12481 128574
12482 128574
12483 128574
12484 128574
12485 128574
12486 128574
12487 128574
12488 128574
12489 128574
12490 128574
12491 127991
12492 127991
12493 127991
12494 127991
12495 127991
12496 127991
12497 127991
12498 127991
12499 127991
12500 127991
12501 127502
12502 127502
12503 127502
12504 127502
12505 127502
12506 127502
12507 127502
12508 127502
12509 127502
12510 127502
12511 127200
12512 127200
12513 127200
12514 127200
12515 127200
12516 127200
12517 127200
12518 127200
12519 127200
12520 127200
12521 126856
12522 126856
12523 126856
12524 126856
12525 126856
12526 126856
12527 126856
12528 126856
12529 126856
12530 126856
12531 126810
12532 126810
12533 126810
12534 126810
12535 126810
12536 126810
12537 126810
12538 126810
12539 126810
12540 126810
12541 126809
12542 126809
12543 126809
12544 126809
12545 126809
12546 126809
12547 126809
12548 126809
12549 126809
12550 126809
12551 126360
12552 126360
12553 126360
12554 126360
12555 126360
12556 126360
12557 126360
12558 126360
12559 126360
12560 126360
12561 125932
12562 125932
12563 125932
12564 125932
12565 125932
12566 125932
12567 125932
12568 125932
12569 125932
12570 125932
12571 125274
12572 125274
12573 125274
12574 125274
12575 125274
12576 125274
12577 125274
12578 125274
12579 125274
12580 125274
12581 124572
12582 124572
12583 124572
12584 124572
12585 124572
12586 124572
12587 124572
12588 124572
12589 124572
12590 124572
12591 124119
12592 124119
12593 124119
12594 124119
12595 124119
12596 124119
12597 124119
12598 124119
12599 124119
12600 124119
12601 123847
12602 123847
12603 123847
12604 123847
12605 123847
12606 123847
12607 123847
12608 123847
12609 123847
12610 123847
12611 123275
12612 123275
12613 123275
12614 123275
12615 123275
12616 123275
12617 123275
12618 123275
12619 123275
12620 123275
12621 122632
12622 122632
12623 122632
12624 122632
12625 122632
12626 122632
12627 122632
12628 122632
12629 122632
12630 122632
12631 122134
12632 122134
12633 122134
12634 122134
12635 122134
12636 122134
12637 122134
12638 122134
12639 122134
12640 122134
12641 121325
12642 121325
12643 121325
12644 121325
12645 121325
12646 121325
12647 121325
12648 121325
12649 121325
12650 121325
12651 120514
12652 120514
12653 120514
12654 120514
12655 120514
12656 120514
12657 120514
12658 120514
12659 120514
12660 120514
12661 119505
12662 119505
12663 119505
12664 119505
12665 119505
12666 119505
12667 119505
12668 119505
12669 119505
12670 119505
12671 118528
12672 118528
12673 118528
12674 118528
12675 118528
12676 118528
12677 118528
12678 118528
12679 118528
12680 118528
12681 117408
12682 117408
12683 117408
12684 117408
12685 117408
12686 117408
12687 117408
12688 117408
12689 117408
12690 117408
12691 116110
12692 116110
12693 116110
12694 116110
12695 116110
12696 116110
12697 116110
12698 116110
12699 116110
12700 116110
12701 114674
12702 114674
12703 114674
12704 114674
12705 114674
12706 114674
12707 114674
12708 114674
12709 114674
12710 114674
12711 112802
12712 112802
12713 112802
12714 112802
12715 112802
12716 112802
12717 112802
12718 112802
12719 112802
12720 112802
12721 110950
12722 110950
12723 110950
12724 110950
12725 110950
12726 110950
12727 110950
12728 110950
12729 110950
12730 110950
12731 108946
12732 108946
12733 108946
12734 108946
12735 108946
12736 108946
12737 108946
12738 108946
12739 108946
12740 108946
12741 106860
12742 106860
12743 106860
12744 106860
12745 106860
12746 106860
12747 106860
12748 106860
12749 106860
12750 106860
12751 104862
12752 104862
12753 104862
12754 104862
12755 104862
12756 104862
12757 104862
12758 104862
12759 104862
12760 104862
12761 102771
12762 102771
12763 102771
12764 102771
12765 102771
12766 102771
12767 102771
12768 102771
12769 102771
12770 102771
12771 100821
12772 100821
12773 100821
12774 100821
12775 100821
12776 100821
12777 100821
12778 100821
12779 100821
12780 100821
12781 98877.4
12782 98877.4
12783 98877.4
12784 98877.4
12785 98877.4
12786 98877.4
12787 98877.4
12788 98877.4
12789 98877.4
12790 98877.4
12791 96808.1
12792 96808.1
12793 96808.1
12794 96808.1
12795 96808.1
12796 96808.1
12797 96808.1
12798 96808.1
12799 96808.1
12800 96808.1
12801 94649.7
12802 94649.7
12803 94649.7
12804 94649.7
12805 94649.7
12806 94649.7
12807 94649.7
12808 94649.7
12809 94649.7
12810 94649.7
12811 92693.8
12812 92693.8
12813 92693.8
12814 92693.8
12815 92693.8
12816 92693.8
12817 92693.8
12818 92693.8
12819 92693.8
12820 92693.8
12821 90862.3
12822 90862.3
12823 90862.3
12824 90862.3
12825 90862.3
12826 90862.3
12827 90862.3
12828 90862.3
12829 90862.3
12830 90862.3
12831 89103.6
12832 89103.6
12833 89103.6
12834 89103.6
12835 89103.6
12836 89103.6
12837 89103.6
12838 89103.6
12839 89103.6
12840 89103.6
12841 87520.6
12842 87520.6
12843 87520.6
12844 87520.6
12845 87520.6
12846 87520.6
12847 87520.6
12848 87520.6
12849 87520.6
12850 87520.6
12851 85967.3
12852 85967.3
12853 85967.3
12854 85967.3
12855 85967.3
12856 85967.3
12857 85967.3
12858 85967.3
12859 85967.3
12860 85967.3
12861 84420.7
12862 84420.7
12863 84420.7
12864 84420.7
12865 84420.7
12866 84420.7
12867 84420.7
12868 84420.7
12869 84420.7
12870 84420.7
12871 82864.7
12872 82864.7
12873 82864.7
12874 82864.7
12875 82864.7
12876 82864.7
12877 82864.7
12878 82864.7
12879 82864.7
12880 82864.7
12881 81541
12882 81541
12883 81541
12884 81541
12885 81541
12886 81541
12887 81541
12888 81541
12889 81541
12890 81541
12891 80407.8
12892 80407.8
12893 80407.8
12894 80407.8
12895 80407.8
12896 80407.8
12897 80407.8
12898 80407.8
12899 80407.8
12900 80407.8
12901 79427.2
12902 79427.2
12903 79427.2
12904 79427.2
12905 79427.2
12906 79427.2
12907 79427.2
12908 79427.2
12909 79427.2
12910 79427.2
12911 78697.8
12912 78697.8
12913 78697.8
12914 78697.8
12915 78697.8
12916 78697.8
12917 78697.8
12918 78697.8
12919 78697.8
12920 78697.8
12921 77900.8
12922 77900.8
12923 77900.8
12924 77900.8
12925 77900.8
12926 77900.8
12927 77900.8
12928 77900.8
12929 77900.8
12930 77900.8
12931 77145.8
12932 77145.8
12933 77145.8
12934 77145.8
12935 77145.8
12936 77145.8
12937 77145.8
12938 77145.8
12939 77145.8
12940 77145.8
12941 76411
12942 76411
12943 76411
12944 76411
12945 76411
12946 76411
12947 76411
12948 76411
12949 76411
12950 76411
12951 75778.9
12952 75778.9
12953 75778.9
12954 75778.9
12955 75778.9
12956 75778.9
12957 75778.9
12958 75778.9
12959 75778.9
12960 75778.9
12961 75260.2
12962 75260.2
12963 75260.2
12964 75260.2
12965 75260.2
12966 75260.2
12967 75260.2
12968 75260.2
12969 75260.2
12970 75260.2
12971 74698.3
12972 74698.3
12973 74698.3
12974 74698.3
12975 74698.3
12976 74698.3
12977 74698.3
12978 74698.3
12979 74698.3
12980 74698.3
12981 74216.1
12982 74216.1
12983 74216.1
12984 74216.1
12985 74216.1
12986 74216.1
12987 74216.1
12988 74216.1
12989 74216.1
12990 74216.1
12991 73723.1
12992 73723.1
12993 73723.1
12994 73723.1
12995 73723.1
12996 73723.1
12997 73723.1
12998 73723.1
12999 73723.1
13000 73723.1
13001 73420.5
13002 73420.5
13003 73420.5
13004 73420.5
13005 73420.5
13006 73420.5
13007 73420.5
13008 73420.5
13009 73420.5
13010 73420.5
13011 73181.5
13012 73181.5
13013 73181.5
13014 73181.5
13015 73181.5
13016 73181.5
13017 73181.5
13018 73181.5
13019 73181.5
13020 73181.5
13021 72897.8
13022 72897.8
13023 72897.8
13024 72897.8
13025 72897.8
13026 72897.8
13027 72897.8
13028 72897.8
13029 72897.8
13030 72897.8
13031 72344
13032 72344
13033 72344
13034 72344
13035 72344
13036 72344
13037 72344
13038 72344
13039 72344
13040 72344
13041 71957.7
13042 71957.7
13043 71957.7
13044 71957.7
13045 71957.7
13046 71957.7
13047 71957.7
13048 71957.7
13049 71957.7
13050 71957.7
13051 71799.7
13052 71799.7
13053 71799.7
13054 71799.7
13055 71799.7
13056 71799.7
13057 71799.7
13058 71799.7
13059 71799.7
13060 71799.7
13061 71948.3
13062 71948.3
13063 71948.3
13064 71948.3
13065 71948.3
13066 71948.3
13067 71948.3
13068 71948.3
13069 71948.3
13070 71948.3
13071 72433.2
13072 72433.2
13073 72433.2
13074 72433.2
13075 72433.2
13076 72433.2
13077 72433.2
13078 72433.2
13079 72433.2
13080 72433.2
13081 72924.8
13082 72924.8
13083 72924.8
13084 72924.8
13085 72924.8
13086 72924.8
13087 72924.8
13088 72924.8
13089 72924.8
13090 72924.8
13091 73453
13092 73453
13093 73453
13094 73453
13095 73453
13096 73453
13097 73453
13098 73453
13099 73453
13100 73453
13101 74000
13102 74000
13103 74000
13104 74000
13105 74000
13106 74000
13107 74000
13108 74000
13109 74000
13110 74000
13111 74584.9
13112 74584.9
13113 74584.9
13114 74584.9
13115 74584.9
13116 74584.9
13117 74584.9
13118 74584.9
13119 74584.9
13120 74584.9
13121 75457.4
13122 75457.4
13123 75457.4
13124 75457.4
13125 75457.4
13126 75457.4
13127 75457.4
13128 75457.4
13129 75457.4
13130 75457.4
13131 76605.5
13132 76605.5
13133 76605.5
13134 76605.5
13135 76605.5
13136 76605.5
13137 76605.5
13138 76605.5
13139 76605.5
13140 76605.5
13141 77930.6
13142 77930.6
13143 77930.6
13144 77930.6
13145 77930.6
13146 77930.6
13147 77930.6
13148 77930.6
13149 77930.6
13150 77930.6
13151 79302.9
13152 79302.9
13153 79302.9
13154 79302.9
13155 79302.9
13156 79302.9
13157 79302.9
13158 79302.9
13159 79302.9
13160 79302.9
13161 80584.7
13162 80584.7
13163 80584.7
13164 80584.7
13165 80584.7
13166 80584.7
13167 80584.7
13168 80584.7
13169 80584.7
13170 80584.7
13171 82046.2
13172 82046.2
13173 82046.2
13174 82046.2
13175 82046.2
13176 82046.2
13177 82046.2
13178 82046.2
13179 82046.2
13180 82046.2
13181 83591.4
13182 83591.4
13183 83591.4
13184 83591.4
13185 83591.4
13186 83591.4
13187 83591.4
13188 83591.4
13189 83591.4
13190 83591.4
13191 85371.6
13192 85371.6
13193 85371.6
13194 85371.6
13195 85371.6
13196 85371.6
13197 85371.6
13198 85371.6
13199 85371.6
13200 85371.6
13201 87099.2
13202 87099.2
13203 87099.2
13204 87099.2
13205 87099.2
13206 87099.2
13207 87099.2
13208 87099.2
13209 87099.2
13210 87099.2
13211 89091.5
13212 89091.5
13213 89091.5
13214 89091.5
13215 89091.5
13216 89091.5
13217 89091.5
13218 89091.5
13219 89091.5
13220 89091.5
13221 91212.1
13222 91212.1
13223 91212.1
13224 91212.1
13225 91212.1
13226 91212.1
13227 91212.1
13228 91212.1
13229 91212.1
13230 91212.1
13231 93650.1
13232 93650.1
13233 93650.1
13234 93650.1
13235 93650.1
13236 93650.1
13237 93650.1
13238 93650.1
13239 93650.1
13240 93650.1
13241 95855.8
13242 95855.8
13243 95855.8
13244 95855.8
13245 95855.8
13246 95855.8
13247 95855.8
13248 95855.8
13249 95855.8
13250 95855.8
13251 97786
13252 97786
13253 97786
13254 97786
13255 97786
13256 97786
13257 97786
13258 97786
13259 97786
13260 97786
13261 99702.7
13262 99702.7
13263 99702.7
13264 99702.7
13265 99702.7
13266 99702.7
13267 99702.7
13268 99702.7
13269 99702.7
13270 99702.7
13271 101391
13272 101391
13273 101391
13274 101391
13275 101391
13276 101391
13277 101391
13278 101391
13279 101391
13280 101391
13281 103070
13282 103070
13283 103070
13284 103070
13285 103070
13286 103070
13287 103070
13288 103070
13289 103070
13290 103070
13291 104653
13292 104653
13293 104653
13294 104653
13295 104653
13296 104653
13297 104653
13298 104653
13299 104653
13300 104653
13301 106225
13302 106225
13303 106225
13304 106225
13305 106225
13306 106225
13307 106225
13308 106225
13309 106225
13310 106225
13311 107991
13312 107991
13313 107991
13314 107991
13315 107991
13316 107991
13317 107991
13318 107991
13319 107991
13320 107991
13321 109668
13322 109668
13323 109668
13324 109668
13325 109668
13326 109668
13327 109668
13328 109668
13329 109668
13330 109668
13331 111089
13332 111089
13333 111089
13334 111089
13335 111089
13336 111089
13337 111089
13338 111089
13339 111089
13340 111089
13341 112552
13342 112552
13343 112552
13344 112552
13345 112552
13346 112552
13347 112552
13348 112552
13349 112552
13350 112552
13351 113985
13352 113985
13353 113985
13354 113985
13355 113985
13356 113985
13357 113985
13358 113985
13359 113985
13360 113985
13361 115487
13362 115487
13363 115487
13364 115487
13365 115487
13366 115487
13367 115487
13368 115487
13369 115487
13370 115487
13371 116851
13372 116851
13373 116851
13374 116851
13375 116851
13376 116851
13377 116851
13378 116851
13379 116851
13380 116851
13381 118007
13382 118007
13383 118007
13384 118007
13385 118007
13386 118007
13387 118007
13388 118007
13389 118007
13390 118007
13391 119203
13392 119203
13393 119203
13394 119203
13395 119203
13396 119203
13397 119203
13398 119203
13399 119203
13400 119203
13401 120590
13402 120590
13403 120590
13404 120590
13405 120590
13406 120590
13407 120590
13408 120590
13409 120590
13410 120590
13411 121429
13412 121429
13413 121429
13414 121429
13415 121429
13416 121429
13417 121429
13418 121429
13419 121429
13420 121429
13421 122145
13422 122145
13423 122145
13424 122145
13425 122145
13426 122145
13427 122145
13428 122145
13429 122145
13430 122145
13431 122732
13432 122732
13433 122732
13434 122732
13435 122732
13436 122732
13437 122732
13438 122732
13439 122732
13440 122732
13441 123551
13442 123551
13443 123551
13444 123551
13445 123551
13446 123551
13447 123551
13448 123551
13449 123551
13450 123551
13451 124483
13452 124483
13453 124483
13454 124483
13455 124483
13456 124483
13457 124483
13458 124483
13459 124483
13460 124483
13461 125151
13462 125151
13463 125151
13464 125151
13465 125151
13466 125151
13467 125151
13468 125151
13469 125151
13470 125151
13471 125712
13472 125712
13473 125712
13474 125712
13475 125712
13476 125712
13477 125712
13478 125712
13479 125712
13480 125712
13481 126175
13482 126175
13483 126175
13484 126175
13485 126175
13486 126175
13487 126175
13488 126175
13489 126175
13490 126175
13491 126856
13492 126856
13493 126856
13494 126856
13495 126856
13496 126856
13497 126856
13498 126856
13499 126856
13500 126856
13501 127704
13502 127704
13503 127704
13504 127704
13505 127704
13506 127704
13507 127704
13508 127704
13509 127704
13510 127704
13511 128303
13512 128303
13513 128303
13514 128303
13515 128303
13516 128303
13517 128303
13518 128303
13519 128303
13520 128303
13521 128605
13522 128605
13523 128605
13524 128605
13525 128605
13526 128605
13527 128605
13528 128605
13529 128605
13530 128605
13531 128896
13532 128896
13533 128896
13534 128896
13535 128896
13536 128896
13537 128896
13538 128896
13539 128896
13540 128896
13541 128755
13542 128755
13543 128755
13544 128755
13545 128755
13546 128755
13547 128755
13548 128755
13549 128755
13550 128755
13551 128711
13552 128711
13553 128711
13554 128711
13555 128711
13556 128711
13557 128711
13558 128711
13559 128711
13560 128711
13561 128758
13562 128758
13563 128758
13564 128758
13565 128758
13566 128758
13567 128758
13568 128758
13569 128758
13570 128758
13571 128760
13572 128760
13573 128760
13574 128760
13575 128760
13576 128760
13577 128760
13578 128760
13579 128760
13580 128760
13581 128939
13582 128939
13583 128939
13584 128939
13585 128939
13586 128939
13587 128939
13588 128939
13589 128939
13590 128939
13591 128740
13592 128740
13593 128740
13594 128740
13595 128740
13596 128740
13597 128740
13598 128740
13599 128740
13600 128740
13601 128192
13602 128192
13603 128192
13604 128192
13605 128192
13606 128192
13607 128192
13608 128192
13609 128192
13610 128192
13611 127939
13612 127939
13613 127939
13614 127939
13615 127939
13616 127939
13617 127939
13618 127939
13619 127939
13620 127939
13621 127900
13622 127900
13623 127900
13624 127900
13625 127900
13626 127900
13627 127900
13628 127900
13629 127900
13630 127900
13631 127845
13632 127845
13633 127845
13634 127845
13635 127845
13636 127845
13637 127845
13638 127845
13639 127845
13640 127845
13641 127545
13642 127545
13643 127545
13644 127545
13645 127545
13646 127545
13647 127545
13648 127545
13649 127545
13650 127545
13651 127231
13652 127231
13653 127231
13654 127231
13655 127231
13656 127231
13657 127231
13658 127231
13659 127231
13660 127231
13661 127067
13662 127067
13663 127067
13664 127067
13665 127067
13666 127067
13667 127067
13668 127067
13669 127067
13670 127067
13671 127191
13672 127191
13673 127191
13674 127191
13675 127191
13676 127191
13677 127191
13678 127191
13679 127191
13680 127191
13681 127487
13682 127487
13683 127487
13684 127487
13685 127487
13686 127487
13687 127487
13688 127487
13689 127487
13690 127487
13691 127511
13692 127511
13693 127511
13694 127511
13695 127511
13696 127511
13697 127511
13698 127511
13699 127511
13700 127511
13701 127280
13702 127280
13703 127280
13704 127280
13705 127280
13706 127280
13707 127280
13708 127280
13709 127280
13710 127280
13711 127152
13712 127152
13713 127152
13714 127152
13715 127152
13716 127152
13717 127152
13718 127152
13719 127152
13720 127152
13721 127257
13722 127257
13723 127257
13724 127257
13725 127257
13726 127257
13727 127257
13728 127257
13729 127257
13730 127257
13731 127433
13732 127433
13733 127433
13734 127433
13735 127433
13736 127433
13737 127433
13738 127433
13739 127433
13740 127433
13741 127837
13742 127837
13743 127837
13744 127837
13745 127837
13746 127837
13747 127837
13748 127837
13749 127837
13750 127837
13751 128155
13752 128155
13753 128155
13754 128155
13755 128155
13756 128155
13757 128155
13758 128155
13759 128155
13760 128155
13761 128303
13762 128303
13763 128303
13764 128303
13765 128303
13766 128303
13767 128303
13768 128303
13769 128303
13770 128303
13771 128581
13772 128581
13773 128581
13774 128581
13775 128581
13776 128581
13777 128581
13778 128581
13779 128581
13780 128581
13781 128659
13782 128659
13783 128659
13784 128659
13785 128659
13786 128659
13787 128659
13788 128659
13789 128659
13790 128659
13791 128831
13792 128831
13793 128831
13794 128831
13795 128831
13796 128831
13797 128831
13798 128831
13799 128831
13800 128831
13801 129045
13802 129045
13803 129045
13804 129045
13805 129045
13806 129045
13807 129045
13808 129045
13809 129045
13810 129045
13811 129122
13812 129122
13813 129122
13814 129122
13815 129122
13816 129122
13817 129122
13818 129122
13819 129122
13820 129122
13821 128896
13822 128896
13823 128896
13824 128896
13825 128896
13826 128896
13827 128896
13828 128896
13829 128896
13830 128896
13831 128651
13832 128651
13833 128651
13834 128651
13835 128651
13836 128651
13837 128651
13838 128651
13839 128651
13840 128651
13841 128562
13842 128562
13843 128562
13844 128562
13845 128562
13846 128562
13847 128562
13848 128562
13849 128562
13850 128562
13851 128496
13852 128496
13853 128496
13854 128496
13855 128496
13856 128496
13857 128496
13858 128496
13859 128496
13860 128496
13861 128232
13862 128232
13863 128232
13864 128232
13865 128232
13866 128232
13867 128232
13868 128232
13869 128232
13870 128232
13871 127579
13872 127579
13873 127579
13874 127579
13875 127579
13876 127579
13877 127579
13878 127579
13879 127579
13880 127579
13881 126587
13882 126587
13883 126587
13884 126587
13885 126587
13886 126587
13887 126587
13888 126587
13889 126587
13890 126587
13891 125746
13892 125746
13893 125746
13894 125746
13895 125746
13896 125746
13897 125746
13898 125746
13899 125746
13900 125746
13901 124887
13902 124887
13903 124887
13904 124887
13905 124887
13906 124887
13907 124887
13908 124887
13909 124887
13910 124887
13911 123838
13912 123838
13913 123838
13914 123838
13915 123838
13916 123838
13917 123838
13918 123838
13919 123838
13920 123838
13921 122653
13922 122653
13923 122653
13924 122653
13925 122653
13926 122653
13927 122653
13928 122653
13929 122653
13930 122653
13931 121333
13932 121333
13933 121333
13934 121333
13935 121333
13936 121333
13937 121333
13938 121333
13939 121333
13940 121333
13941 120075
13942 120075
13943 120075
13944 120075
13945 120075
13946 120075
13947 120075
13948 120075
13949 120075
13950 120075
13951 118496
13952 118496
13953 118496
13954 118496
13955 118496
13956 118496
13957 118496
13958 118496
13959 118496
13960 118496
13961 116997
13962 116997
13963 116997
13964 116997
13965 116997
13966 116997
13967 116997
13968 116997
13969 116997
13970 116997
13971 115247
13972 115247
13973 115247
13974 115247
13975 115247
13976 115247
13977 115247
13978 115247
13979 115247
13980 115247
13981 113654
13982 113654
13983 113654
13984 113654
13985 113654
13986 113654
13987 113654
13988 113654
13989 113654
13990 113654
13991 112213
13992 112213
13993 112213
13994 112213
13995 112213
13996 112213
13997 112213
13998 112213
13999 112213
14000 112213
14001 110865
14002 110865
14003 110865
14004 110865
14005 110865
14006 110865
14007 110865
14008 110865
14009 110865
14010 110865
14011 109474
14012 109474
14013 109474
14014 109474
14015 109474
14016 109474
14017 109474
14018 109474
14019 109474
14020 109474
14021 108012
14022 108012
14023 108012
14024 108012
14025 108012
14026 108012
14027 108012
14028 108012
14029 108012
14030 108012
14031 106586
14032 106586
14033 106586
14034 106586
14035 106586
14036 106586
14037 106586
14038 106586
14039 106586
14040 106586
14041 105041
14042 105041
14043 105041
14044 105041
14045 105041
14046 105041
14047 105041
14048 105041
14049 105041
14050 105041
14051 103504
14052 103504
14053 103504
14054 103504
14055 103504
14056 103504
14057 103504
14058 103504
14059 103504
14060 103504
14061 102103
14062 102103
14063 102103
14064 102103
14065 102103
14066 102103
14067 102103
14068 102103
14069 102103
14070 102103
14071 101059
14072 101059
14073 101059
14074 101059
14075 101059
14076 101059
14077 101059
14078 101059
14079 101059
14080 101059
14081 100109
14082 100109
14083 100109
14084 100109
14085 100109
14086 100109
14087 100109
14088 100109
14089 100109
14090 100109
14091 98940.9
14092 98940.9
14093 98940.9
14094 98940.9
14095 98940.9
14096 98940.9
14097 98940.9
14098 98940.9
14099 98940.9
14100 98940.9
14101 97776.5
14102 97776.5
14103 97776.5
14104 97776.5
14105 97776.5
14106 97776.5
14107 97776.5
14108 97776.5
14109 97776.5
14110 97776.5
14111 96820.2
14112 96820.2
14113 96820.2
14114 96820.2
14115 96820.2
14116 96820.2
14117 96820.2
14118 96820.2
14119 96820.2
14120 96820.2
14121 96017.9
14122 96017.9
14123 96017.9
14124 96017.9
14125 96017.9
14126 96017.9
14127 96017.9
14128 96017.9
14129 96017.9
14130 96017.9
14131 95349.3
14132 95349.3
14133 95349.3
14134 95349.3
14135 95349.3
14136 95349.3
14137 95349.3
14138 95349.3
14139 95349.3
14140 95349.3
14141 94692.9
14142 94692.9
14143 94692.9
14144 94692.9
14145 94692.9
14146 94692.9
14147 94692.9
14148 94692.9
14149 94692.9
14150 94692.9
14151 94362
14152 94362
14153 94362
14154 94362
14155 94362
14156 94362
14157 94362
14158 94362
14159 94362
14160 94362
14161 94009.4
14162 94009.4
14163 94009.4
14164 94009.4
14165 94009.4
14166 94009.4
14167 94009.4
14168 94009.4
14169 94009.4
14170 94009.4
14171 93804.1
14172 93804.1
14173 93804.1
14174 93804.1
14175 93804.1
14176 93804.1
14177 93804.1
14178 93804.1
14179 93804.1
14180 93804.1
14181 93390.8
14182 93390.8
14183 93390.8
14184 93390.8
14185 93390.8
14186 93390.8
14187 93390.8
14188 93390.8
14189 93390.8
14190 93390.8
14191 92928.8
14192 92928.8
14193 92928.8
14194 92928.8
14195 92928.8
14196 92928.8
14197 92928.8
14198 92928.8
14199 92928.8
14200 92928.8
14201 92433.1
14202 92433.1
14203 92433.1
14204 92433.1
14205 92433.1
14206 92433.1
14207 92433.1
14208 92433.1
14209 92433.1
14210 92433.1
14211 92103.6
14212 92103.6
14213 92103.6
14214 92103.6
14215 92103.6
14216 92103.6
14217 92103.6
14218 92103.6
14219 92103.6
14220 92103.6
14221 92104.9
14222 92104.9
14223 92104.9
14224 92104.9
14225 92104.9
14226 92104.9
14227 92104.9
14228 92104.9
14229 92104.9
14230 92104.9
14231 91955
14232 91955
14233 91955
14234 91955
14235 91955
14236 91955
14237 91955
14238 91955
14239 91955
14240 91955
14241 91967.1
14242 91967.1
14243 91967.1
14244 91967.1
14245 91967.1
14246 91967.1
14247 91967.1
14248 91967.1
14249 91967.1
14250 91967.1
14251 91896.9
14252 91896.9
14253 91896.9
14254 91896.9
14255 91896.9
14256 91896.9
14257 91896.9
14258 91896.9
14259 91896.9
14260 91896.9
14261 91909.1
14262 91909.1
14263 91909.1
14264 91909.1
14265 91909.1
14266 91909.1
14267 91909.1
14268 91909.1
14269 91909.1
14270 91909.1
14271 91667.3
14272 91667.3
14273 91667.3
14274 91667.3
14275 91667.3
14276 91667.3
14277 91667.3
14278 91667.3
14279 91667.3
14280 91667.3
14281 91559.2
14282 91559.2
14283 91559.2
14284 91559.2
14285 91559.2
14286 91559.2
14287 91559.2
14288 91559.2
14289 91559.2
14290 91559.2
14291 91809.1
14292 91809.1
14293 91809.1
14294 91809.1
14295 91809.1
14296 91809.1
14297 91809.1
14298 91809.1
14299 91809.1
14300 91809.1
14301 92317
14302 92317
14303 92317
14304 92317
14305 92317
14306 92317
14307 92317
14308 92317
14309 92317
14310 92317
14311 92737
14312 92737
14313 92737
14314 92737
14315 92737
14316 92737
14317 92737
14318 92737
14319 92737
14320 92737
14321 93157.1
14322 93157.1
14323 93157.1
14324 93157.1
14325 93157.1
14326 93157.1
14327 93157.1
14328 93157.1
14329 93157.1
14330 93157.1
14331 93457
14332 93457
14333 93457
14334 93457
14335 93457
14336 93457
14337 93457
14338 93457
14339 93457
14340 93457
14341 93690.6
14342 93690.6
14343 93690.6
14344 93690.6
14345 93690.6
14346 93690.6
14347 93690.6
14348 93690.6
14349 93690.6
14350 93690.6
14351 93862.2
14352 93862.2
14353 93862.2
14354 93862.2
14355 93862.2
14356 93862.2
14357 93862.2
14358 93862.2
14359 93862.2
14360 93862.2
14361 93947.3
14362 93947.3
14363 93947.3
14364 93947.3
14365 93947.3
14366 93947.3
14367 93947.3
14368 93947.3
14369 93947.3
14370 93947.3
14371 94208
14372 94208
14373 94208
14374 94208
14375 94208
14376 94208
14377 94208
14378 94208
14379 94208
14380 94208
14381 94734.7
14382 94734.7
14383 94734.7
14384 94734.7
14385 94734.7
14386 94734.7
14387 94734.7
14388 94734.7
14389 94734.7
14390 94734.7
14391 95119.7
14392 95119.7
14393 95119.7
14394 95119.7
14395 95119.7
14396 95119.7
14397 95119.7
14398 95119.7
14399 95119.7
14400 95119.7
14401 95468.2
14402 95468.2
14403 95468.2
14404 95468.2
14405 95468.2
14406 95468.2
14407 95468.2
14408 95468.2
14409 95468.2
14410 95468.2
14411 95789.7
14412 95789.7
14413 95789.7
14414 95789.7
14415 95789.7
14416 95789.7
14417 95789.7
14418 95789.7
14419 95789.7
14420 95789.7
14421 95959.8
14422 95959.8
14423 95959.8
14424 95959.8
14425 95959.8
14426 95959.8
14427 95959.8
14428 95959.8
14429 95959.8
14430 95959.8
14431 96263.8
14432 96263.8
14433 96263.8
14434 96263.8
14435 96263.8
14436 96263.8
14437 96263.8
14438 96263.8
14439 96263.8
14440 96263.8
14441 96393.4
14442 96393.4
14443 96393.4
14444 96393.4
14445 96393.4
14446 96393.4
14447 96393.4
14448 96393.4
14449 96393.4
14450 96393.4
14451 96433.9
14452 96433.9
14453 96433.9
14454 96433.9
14455 96433.9
14456 96433.9
14457 96433.9
14458 96433.9
14459 96433.9
14460 96433.9
14461 96356.9
14462 96356.9
14463 96356.9
14464 96356.9
14465 96356.9
14466 96356.9
14467 96356.9
14468 96356.9
14469 96356.9
14470 96356.9
14471 96371.8
14472 96371.8
14473 96371.8
14474 96371.8
14475 96371.8
14476 96371.8
14477 96371.8
14478 96371.8
14479 96371.8
14480 96371.8
14481 96316.4
14482 96316.4
14483 96316.4
14484 96316.4
14485 96316.4
14486 96316.4
14487 96316.4
14488 96316.4
14489 96316.4
14490 96316.4
14491 95893.7
14492 95893.7
14493 95893.7
14494 95893.7
14495 95893.7
14496 95893.7
14497 95893.7
14498 95893.7
14499 95893.7
14500 95893.7
14501 95131.9
14502 95131.9
14503 95131.9
14504 95131.9
14505 95131.9
14506 95131.9
14507 95131.9
14508 95131.9
14509 95131.9
14510 95131.9
14511 94432.2
14512 94432.2
14513 94432.2
14514 94432.2
14515 94432.2
14516 94432.2
14517 94432.2
14518 94432.2
14519 94432.2
14520 94432.2
14521 93693.3
14522 93693.3
14523 93693.3
14524 93693.3
14525 93693.3
14526 93693.3
14527 93693.3
14528 93693.3
14529 93693.3
14530 93693.3
14531 93159.8
14532 93159.8
14533 93159.8
14534 93159.8
14535 93159.8
14536 93159.8
14537 93159.8
14538 93159.8
14539 93159.8
14540 93159.8
14541 92645.2
14542 92645.2
14543 92645.2
14544 92645.2
14545 92645.2
14546 92645.2
14547 92645.2
14548 92645.2
14549 92645.2
14550 92645.2
14551 92245.4
14552 92245.4
14553 92245.4
14554 92245.4
14555 92245.4
14556 92245.4
14557 92245.4
14558 92245.4
14559 92245.4
14560 92245.4
14561 92084.7
14562 92084.7
14563 92084.7
14564 92084.7
14565 92084.7
14566 92084.7
14567 92084.7
14568 92084.7
14569 92084.7
14570 92084.7
14571 91841.5
14572 91841.5
14573 91841.5
14574 91841.5
14575 91841.5
14576 91841.5
14577 91841.5
14578 91841.5
14579 91841.5
14580 91841.5
14581 91440.4
14582 91440.4
14583 91440.4
14584 91440.4
14585 91440.4
14586 91440.4
14587 91440.4
14588 91440.4
14589 91440.4
14590 91440.4
14591 91248.6
14592 91248.6
14593 91248.6
14594 91248.6
14595 91248.6
14596 91248.6
14597 91248.6
14598 91248.6
14599 91248.6
14600 91248.6
14601 91353.9
14602 91353.9
14603 91353.9
14604 91353.9
14605 91353.9
14606 91353.9
14607 91353.9
14608 91353.9
14609 91353.9
14610 91353.9
14611 91561.9
14612 91561.9
14613 91561.9
14614 91561.9
14615 91561.9
14616 91561.9
14617 91561.9
14618 91561.9
14619 91561.9
14620 91561.9
14621 91883.4
14622 91883.4
14623 91883.4
14624 91883.4
14625 91883.4
14626 91883.4
14627 91883.4
14628 91883.4
14629 91883.4
14630 91883.4
14631 92279.2
14632 92279.2
14633 92279.2
14634 92279.2
14635 92279.2
14636 92279.2
14637 92279.2
14638 92279.2
14639 92279.2
14640 92279.2
14641 92949.1
14642 92949.1
14643 92949.1
14644 92949.1
14645 92949.1
14646 92949.1
14647 92949.1
14648 92949.1
14649 92949.1
14650 92949.1
14651 93941.9
14652 93941.9
14653 93941.9
14654 93941.9
14655 93941.9
14656 93941.9
14657 93941.9
14658 93941.9
14659 93941.9
14660 93941.9
14661 95076.5
14662 95076.5
14663 95076.5
14664 95076.5
14665 95076.5
14666 95076.5
14667 95076.5
14668 95076.5
14669 95076.5
14670 95076.5
14671 96315.1
14672 96315.1
14673 96315.1
14674 96315.1
14675 96315.1
14676 96315.1
14677 96315.1
14678 96315.1
14679 96315.1
14680 96315.1
14681 97721.2
14682 97721.2
14683 97721.2
14684 97721.2
14685 97721.2
14686 97721.2
14687 97721.2
14688 97721.2
14689 97721.2
14690 97721.2
14691 99423.1
14692 99423.1
14693 99423.1
14694 99423.1
14695 99423.1
14696 99423.1
14697 99423.1
14698 99423.1
14699 99423.1
14700 99423.1
14701 101491
14702 101491
14703 101491
14704 101491
14705 101491
14706 101491
14707 101491
14708 101491
14709 101491
14710 101491
14711 103545
14712 103545
14713 103545
14714 103545
14715 103545
14716 103545
14717 103545
14718 103545
14719 103545
14720 103545
14721 105638
14722 105638
14723 105638
14724 105638
14725 105638
14726 105638
14727 105638
14728 105638
14729 105638
14730 105638
14731 107726
14732 107726
14733 107726
14734 107726
14735 107726
14736 107726
14737 107726
14738 107726
14739 107726
14740 107726
14741 109915
14742 109915
14743 109915
14744 109915
14745 109915
14746 109915
14747 109915
14748 109915
14749 109915
14750 109915
14751 112106
14752 112106
14753 112106
14754 112106
14755 112106
14756 112106
14757 112106
14758 112106
14759 112106
14760 112106
14761 114316
14762 114316
14763 114316
14764 114316
14765 114316
14766 114316
14767 114316
14768 114316
14769 114316
14770 114316
14771 116403
14772 116403
14773 116403
14774 116403
14775 116403
14776 116403
14777 116403
14778 116403
14779 116403
14780 116403
14781 118677
14782 118677
14783 118677
14784 118677
14785 118677
14786 118677
14787 118677
14788 118677
14789 118677
14790 118677
14791 120914
14792 120914
14793 120914
14794 120914
14795 120914
14796 120914
14797 120914
14798 120914
14799 120914
14800 120914
14801 122820
14802 122820
14803 122820
14804 122820
14805 122820
14806 122820
14807 122820
14808 122820
14809 122820
14810 122820
14811 124646
14812 124646
14813 124646
14814 124646
14815 124646
14816 124646
14817 124646
14818 124646
14819 124646
14820 124646
14821 126487
14822 126487
14823 126487
14824 126487
14825 126487
14826 126487
14827 126487
14828 126487
14829 126487
14830 126487
14831 128311
14832 128311
14833 128311
14834 128311
14835 128311
14836 128311
14837 128311
14838 128311
14839 128311
14840 128311
14841 129672
14842 129672
14843 129672
14844 129672
14845 129672
14846 129672
14847 129672
14848 129672
14849 129672
14850 129672
14851 130693
14852 130693
14853 130693
14854 130693
14855 130693
14856 130693
14857 130693
14858 130693
14859 130693
14860 130693
14861 131690
14862 131690
14863 131690
14864 131690
14865 131690
14866 131690
14867 131690
14868 131690
14869 131690
14870 131690
14871 132686
14872 132686
14873 132686
14874 132686
14875 132686
14876 132686
14877 132686
14878 132686
14879 132686
14880 132686
14881 133628
14882 133628
14883 133628
14884 133628
14885 133628
14886 133628
14887 133628
14888 133628
14889 133628
14890 133628
14891 134443
14892 134443
14893 134443
14894 134443
14895 134443
14896 134443
14897 134443
14898 134443
14899 134443
14900 134443
14901 134958
14902 134958
14903 134958
14904 134958
14905 134958
14906 134958
14907 134958
14908 134958
14909 134958
14910 134958
14911 135383
14912 135383
14913 135383
14914 135383
14915 135383
14916 135383
14917 135383
14918 135383
14919 135383
14920 135383
14921 135665
14922 135665
14923 135665
14924 135665
14925 135665
14926 135665
14927 135665
14928 135665
14929 135665
14930 135665
14931 135761
14932 135761
14933 135761
14934 135761
14935 135761
14936 135761
14937 135761
14938 135761
14939 135761
14940 135761
14941 135764
14942 135764
14943 135764
14944 135764
14945 135764
14946 135764
14947 135764
14948 135764
14949 135764
14950 135764
14951 135838
14952 135838
14953 135838
14954 135838
14955 135838
14956 135838
14957 135838
14958 135838
14959 135838
14960 135838
14961 135682
14962 135682
14963 135682
14964 135682
14965 135682
14966 135682
14967 135682
14968 135682
14969 135682
14970 135682
14971 135409
14972 135409
14973 135409
14974 135409
14975 135409
14976 135409
14977 135409
14978 135409
14979 135409
14980 135409
14981 134910
14982 134910
14983 134910
14984 134910
14985 134910
14986 134910
14987 134910
14988 134910
14989 134910
14990 134910
14991 134234
14992 134234
14993 134234
14994 134234
14995 134234
14996 134234
14997 134234
14998 134234
14999 134234
15000 134234
15001 133601
15002 133601
15003 133601
15004 133601
15005 133601
15006 133601
15007 133601
15008 133601
15009 133601
15010 133601
15011 132873
15012 132873
15013 132873
15014 132873
15015 132873
15016 132873
15017 132873
15018 132873
15019 132873
15020 132873
15021 131914
15022 131914
15023 131914
15024 131914
15025 131914
15026 131914
15027 131914
15028 131914
15029 131914
15030 131914
15031 130980
15032 130980
15033 130980
15034 130980
15035 130980
15036 130980
15037 130980
15038 130980
15039 130980
15040 130980
15041 130369
15042 130369
15043 130369
15044 130369
15045 130369
15046 130369
15047 130369
15048 130369
15049 130369
15050 130369
15051 129963
15052 129963
15053 129963
15054 129963
15055 129963
15056 129963
15057 129963
15058 129963
15059 129963
15060 129963
15061 129355
15062 129355
15063 129355
15064 129355
15065 129355
15066 129355
15067 129355
15068 129355
15069 129355
15070 129355
15071 128523
15072 128523
15073 128523
15074 128523
15075 128523
15076 128523
15077 128523
15078 128523
15079 128523
15080 128523
15081 127573
15082 127573
15083 127573
15084 127573
15085 127573
15086 127573
15087 127573
15088 127573
15089 127573
15090 127573
15091 126482
15092 126482
15093 126482
15094 126482
15095 126482
15096 126482
15097 126482
15098 126482
15099 126482
15100 126482
15101 125566
15102 125566
15103 125566
15104 125566
15105 125566
15106 125566
15107 125566
15108 125566
15109 125566
15110 125566
15111 124757
15112 124757
15113 124757
15114 124757
15115 124757
15116 124757
15117 124757
15118 124757
15119 124757
15120 124757
15121 124042
15122 124042
15123 124042
15124 124042
15125 124042
15126 124042
15127 124042
15128 124042
15129 124042
15130 124042
15131 123251
15132 123251
15133 123251
15134 123251
15135 123251
15136 123251
15137 123251
15138 123251
15139 123251
15140 123251
15141 122328
15142 122328
15143 122328
15144 122328
15145 122328
15146 122328
15147 122328
15148 122328
15149 122328
15150 122328
15151 120966
15152 120966
15153 120966
15154 120966
15155 120966
15156 120966
15157 120966
15158 120966
15159 120966
15160 120966
15161 119599
15162 119599
15163 119599
15164 119599
15165 119599
15166 119599
15167 119599
15168 119599
15169 119599
15170 119599
15171 118580
15172 118580
15173 118580
15174 118580
15175 118580
15176 118580
15177 118580
15178 118580
15179 118580
15180 118580
15181 117660
15182 117660
15183 117660
15184 117660
15185 117660
15186 117660
15187 117660
15188 117660
15189 117660
15190 117660
15191 116805
15192 116805
15193 116805
15194 116805
15195 116805
15196 116805
15197 116805
15198 116805
15199 116805
15200 116805
15201 115860
15202 115860
15203 115860
15204 115860
15205 115860
15206 115860
15207 115860
15208 115860
15209 115860
15210 115860
15211 115017
15212 115017
15213 115017
15214 115017
15215 115017
15216 115017
15217 115017
15218 115017
15219 115017
15220 115017
15221 114271
15222 114271
15223 114271
15224 114271
15225 114271
15226 114271
15227 114271
15228 114271
15229 114271
15230 114271
15231 113345
15232 113345
15233 113345
15234 113345
15235 113345
15236 113345
15237 113345
15238 113345
15239 113345
15240 113345
15241 112432
15242 112432
15243 112432
15244 112432
15245 112432
15246 112432
15247 112432
15248 112432
15249 112432
15250 112432
15251 111469
15252 111469
15253 111469
15254 111469
15255 111469
15256 111469
15257 111469
15258 111469
15259 111469
15260 111469
15261 110647
15262 110647
15263 110647
15264 110647
15265 110647
15266 110647
15267 110647
15268 110647
15269 110647
15270 110647
15271 109925
15272 109925
15273 109925
15274 109925
15275 109925
15276 109925
15277 109925
15278 109925
15279 109925
15280 109925
15281 109254
15282 109254
15283 109254
15284 109254
15285 109254
15286 109254
15287 109254
15288 109254
15289 109254
15290 109254
15291 108863
15292 108863
15293 108863
15294 108863
15295 108863
15296 108863
15297 108863
15298 108863
15299 108863
15300 108863
15301 108276
15302 108276
15303 108276
15304 108276
15305 108276
15306 108276
15307 108276
15308 108276
15309 108276
15310 108276
15311 107603
15312 107603
15313 107603
15314 107603
15315 107603
15316 107603
15317 107603
15318 107603
15319 107603
15320 107603
15321 106956
15322 106956
15323 106956
15324 106956
15325 106956
15326 106956
15327 106956
15328 106956
15329 106956
15330 106956
15331 106709
15332 106709
15333 106709
15334 106709
15335 106709
15336 106709
15337 106709
15338 106709
15339 106709
15340 106709
15341 106761
15342 106761
15343 106761
15344 106761
15345 106761
15346 106761
15347 106761
15348 106761
15349 106761
15350 106761
15351 107069
15352 107069
15353 107069
15354 107069
15355 107069
15356 107069
15357 107069
15358 107069
15359 107069
15360 107069
15361 107490
15362 107490
15363 107490
15364 107490
15365 107490
15366 107490
15367 107490
15368 107490
15369 107490
15370 107490
15371 107680
15372 107680
15373 107680
15374 107680
15375 107680
15376 107680
15377 107680
15378 107680
15379 107680
15380 107680
15381 107870
15382 107870
15383 107870
15384 107870
15385 107870
15386 107870
15387 107870
15388 107870
15389 107870
15390 107870
15391 108215
15392 108215
15393 108215
15394 108215
15395 108215
15396 108215
15397 108215
15398 108215
15399 108215
15400 108215
15401 108874
15402 108874
15403 108874
15404 108874
15405 108874
15406 108874
15407 108874
15408 108874
15409 108874
15410 108874
15411 109453
15412 109453
15413 109453
15414 109453
15415 109453
15416 109453
15417 109453
15418 109453
15419 109453
15420 109453
15421 110115
15422 110115
15423 110115
15424 110115
15425 110115
15426 110115
15427 110115
15428 110115
15429 110115
15430 110115
15431 110866
15432 110866
15433 110866
15434 110866
15435 110866
15436 110866
15437 110866
15438 110866
15439 110866
15440 110866
15441 111531
15442 111531
15443 111531
15444 111531
15445 111531
15446 111531
15447 111531
15448 111531
15449 111531
15450 111531
15451 112233
15452 112233
15453 112233
15454 112233
15455 112233
15456 112233
15457 112233
15458 112233
15459 112233
15460 112233
15461 112953
15462 112953
15463 112953
15464 112953
15465 112953
15466 112953
15467 112953
15468 112953
15469 112953
15470 112953
15471 113650
15472 113650
15473 113650
15474 113650
15475 113650
15476 113650
15477 113650
15478 113650
15479 113650
15480 113650
15481 114351
15482 114351
15483 114351
15484 114351
15485 114351
15486 114351
15487 114351
15488 114351
15489 114351
15490 114351
15491 114794
15492 114794
15493 114794
15494 114794
15495 114794
15496 114794
15497 114794
15498 114794
15499 114794
15500 114794
15501 115509
15502 115509
15503 115509
15504 115509
15505 115509
15506 115509
15507 115509
15508 115509
15509 115509
15510 115509
15511 116324
15512 116324
15513 116324
15514 116324
15515 116324
15516 116324
15517 116324
15518 116324
15519 116324
15520 116324
15521 117057
15522 117057
15523 117057
15524 117057
15525 117057
15526 117057
15527 117057
15528 117057
15529 117057
15530 117057
15531 117423
15532 117423
15533 117423
15534 117423
15535 117423
15536 117423
15537 117423
15538 117423
15539 117423
15540 117423
15541 117577
15542 117577
15543 117577
15544 117577
15545 117577
15546 117577
15547 117577
15548 117577
15549 117577
15550 117577
15551 117824
15552 117824
15553 117824
15554 117824
15555 117824
15556 117824
15557 117824
15558 117824
15559 117824
15560 117824
15561 118060
15562 118060
15563 118060
15564 118060
15565 118060
15566 118060
15567 118060
15568 118060
15569 118060
15570 118060
15571 118355
15572 118355
15573 118355
15574 118355
15575 118355
15576 118355
15577 118355
15578 118355
15579 118355
15580 118355
15581 118536
15582 118536
15583 118536
15584 118536
15585 118536
15586 118536
15587 118536
15588 118536
15589 118536
15590 118536
15591 118688
15592 118688
15593 118688
15594 118688
15595 118688
15596 118688
15597 118688
15598 118688
15599 118688
15600 118688
15601 118650
15602 118650
15603 118650
15604 118650
15605 118650
15606 118650
15607 118650
15608 118650
15609 118650
15610 118650
15611 118742
15612 118742
15613 118742
15614 118742
15615 118742
15616 118742
15617 118742
15618 118742
15619 118742
15620 118742
15621 118800
15622 118800
15623 118800
15624 118800
15625 118800
15626 118800
15627 118800
15628 118800
15629 118800
15630 118800
15631 118973
15632 118973
15633 118973
15634 118973
15635 118973
15636 118973
15637 118973
15638 118973
15639 118973
15640 118973
15641 119147
15642 119147
15643 119147
15644 119147
15645 119147
15646 119147
15647 119147
15648 119147
15649 119147
15650 119147
15651 119143
15652 119143
15653 119143
15654 119143
15655 119143
15656 119143
15657 119143
15658 119143
15659 119143
15660 119143
15661 119120
15662 119120
15663 119120
15664 119120
15665 119120
15666 119120
15667 119120
15668 119120
15669 119120
15670 119120
15671 119395
15672 119395
15673 119395
15674 119395
15675 119395
15676 119395
15677 119395
15678 119395
15679 119395
15680 119395
15681 119626
15682 119626
15683 119626
15684 119626
15685 119626
15686 119626
15687 119626
15688 119626
15689 119626
15690 119626
15691 120086
15692 120086
15693 120086
15694 120086
15695 120086
15696 120086
15697 120086
15698 120086
15699 120086
15700 120086
15701 120402
15702 120402
15703 120402
15704 120402
15705 120402
15706 120402
15707 120402
15708 120402
15709 120402
15710 120402
15711 120655
15712 120655
15713 120655
15714 120655
15715 120655
15716 120655
15717 120655
15718 120655
15719 120655
15720 120655
15721 121049
15722 121049
15723 121049
15724 121049
15725 121049
15726 121049
15727 121049
15728 121049
15729 121049
15730 121049
15731 121654
15732 121654
15733 121654
15734 121654
15735 121654
15736 121654
15737 121654
15738 121654
15739 121654
15740 121654
15741 122337
15742 122337
15743 122337
15744 122337
15745 122337
15746 122337
15747 122337
15748 122337
15749 122337
15750 122337
15751 123004
15752 123004
15753 123004
15754 123004
15755 123004
15756 123004
15757 123004
15758 123004
15759 123004
15760 123004
15761 123706
15762 123706
15763 123706
15764 123706
15765 123706
15766 123706
15767 123706
15768 123706
15769 123706
15770 123706
15771 124476
15772 124476
15773 124476
15774 124476
15775 124476
15776 124476
15777 124476
15778 124476
15779 124476
15780 124476
15781 125374
15782 125374
15783 125374
15784 125374
15785 125374
15786 125374
15787 125374
15788 125374
15789 125374
15790 125374
15791 126233
15792 126233
15793 126233
15794 126233
15795 126233
15796 126233
15797 126233
15798 126233
15799 126233
15800 126233
15801 127294
15802 127294
15803 127294
15804 127294
15805 127294
15806 127294
15807 127294
15808 127294
15809 127294
15810 127294
15811 128200
15812 128200
15813 128200
15814 128200
15815 128200
15816 128200
15817 128200
15818 128200
15819 128200
15820 128200
15821 129062
15822 129062
15823 129062
15824 129062
15825 129062
15826 129062
15827 129062
15828 129062
15829 129062
15830 129062
15831 129815
15832 129815
15833 129815
15834 129815
15835 129815
15836 129815
15837 129815
15838 129815
15839 129815
15840 129815
15841 130668
15842 130668
15843 130668
15844 130668
15845 130668
15846 130668
15847 130668
15848 130668
15849 130668
15850 130668
15851 131671
15852 131671
15853 131671
15854 131671
15855 131671
15856 131671
15857 131671
15858 131671
15859 131671
15860 131671
15861 132757
15862 132757
15863 132757
15864 132757
15865 132757
15866 132757
15867 132757
15868 132757
15869 132757
15870 132757
15871 133519
15872 133519
15873 133519
15874 133519
15875 133519
15876 133519
15877 133519
15878 133519
15879 133519
15880 133519
15881 134419
15882 134419
15883 134419
15884 134419
15885 134419
15886 134419
15887 134419
15888 134419
15889 134419
15890 134419
15891 135460
15892 135460
15893 135460
15894 135460
15895 135460
15896 135460
15897 135460
15898 135460
15899 135460
15900 135460
15901 136354
15902 136354
15903 136354
15904 136354
15905 136354
15906 136354
15907 136354
15908 136354
15909 136354
15910 136354
15911 137313
15912 137313
15913 137313
15914 137313
15915 137313
15916 137313
15917 137313
15918 137313
15919 137313
15920 137313
15921 138242
15922 138242
15923 138242
15924 138242
15925 138242
15926 138242
15927 138242
15928 138242
15929 138242
15930 138242
15931 139041
15932 139041
15933 139041
15934 139041
15935 139041
15936 139041
15937 139041
15938 139041
15939 139041
15940 139041
15941 139809
15942 139809
15943 139809
15944 139809
15945 139809
15946 139809
15947 139809
15948 139809
15949 139809
15950 139809
15951 140582
15952 140582
15953 140582
15954 140582
15955 140582
15956 140582
15957 140582
15958 140582
15959 140582
15960 140582
15961 141333
15962 141333
15963 141333
15964 141333
15965 141333
15966 141333
15967 141333
15968 141333
15969 141333
15970 141333
15971 142154
15972 142154
15973 142154
15974 142154
15975 142154
15976 142154
15977 142154
15978 142154
15979 142154
15980 142154
15981 143232
15982 143232
15983 143232
15984 143232
15985 143232
15986 143232
15987 143232
15988 143232
15989 143232
15990 143232
15991 144310
15992 144310
15993 144310
15994 144310
15995 144310
15996 144310
15997 144310
15998 144310
15999 144310
16000 144310
16001 145018
16002 145018
16003 145018
16004 145018
16005 145018
16006 145018
16007 145018
16008 145018
16009 145018
16010 145018
16011 145743
16012 145743
16013 145743
16014 145743
16015 145743
16016 145743
16017 145743
16018 145743
16019 145743
16020 145743
16021 146417
16022 146417
16023 146417
16024 146417
16025 146417
16026 146417
16027 146417
16028 146417
16029 146417
16030 146417
16031 147100
16032 147100
16033 147100
16034 147100
16035 147100
16036 147100
16037 147100
16038 147100
16039 147100
16040 147100
16041 147745
16042 147745
16043 147745
16044 147745
16045 147745
16046 147745
16047 147745
16048 147745
16049 147745
16050 147745
16051 148636
16052 148636
16053 148636
16054 148636
16055 148636
16056 148636
16057 148636
16058 148636
16059 148636
16060 148636
16061 149344
16062 149344
16063 149344
16064 149344
16065 149344
16066 149344
16067 149344
16068 149344
16069 149344
16070 149344
16071 150287
16072 150287
16073 150287
16074 150287
16075 150287
16076 150287
16077 150287
16078 150287
16079 150287
16080 150287
16081 151126
16082 151126
16083 151126
16084 151126
16085 151126
16086 151126
16087 151126
16088 151126
16089 151126
16090 151126
16091 151506
16092 151506
16093 151506
16094 151506
16095 151506
16096 151506
16097 151506
16098 151506
16099 151506
16100 151506
16101 152114
16102 152114
16103 152114
16104 152114
16105 152114
16106 152114
16107 152114
16108 152114
16109 152114
16110 152114
16111 152763
16112 152763
16113 152763
16114 152763
16115 152763
16116 152763
16117 152763
16118 152763
16119 152763
16120 152763
16121 153310
16122 153310
16123 153310
16124 153310
16125 153310
16126 153310
16127 153310
16128 153310
16129 153310
16130 153310
16131 154019
16132 154019
16133 154019
16134 154019
16135 154019
16136 154019
16137 154019
16138 154019
16139 154019
16140 154019
16141 154817
16142 154817
16143 154817
16144 154817
16145 154817
16146 154817
16147 154817
16148 154817
16149 154817
16150 154817
16151 155542
16152 155542
16153 155542
16154 155542
16155 155542
16156 155542
16157 155542
16158 155542
16159 155542
16160 155542
16161 156295
16162 156295
16163 156295
16164 156295
16165 156295
16166 156295
16167 156295
16168 156295
16169 156295
16170 156295
16171 156894
16172 156894
16173 156894
16174 156894
16175 156894
16176 156894
16177 156894
16178 156894
16179 156894
16180 156894
16181 157150
16182 157150
16183 157150
16184 157150
16185 157150
16186 157150
16187 157150
16188 157150
16189 157150
16190 157150
16191 157556
16192 157556
16193 157556
16194 157556
16195 157556
16196 157556
16197 157556
16198 157556
16199 157556
16200 157556
16201 158140
16202 158140
16203 158140
16204 158140
16205 158140
16206 158140
16207 158140
16208 158140
16209 158140
16210 158140
16211 158977
16212 158977
16213 158977
16214 158977
16215 158977
16216 158977
16217 158977
16218 158977
16219 158977
16220 158977
16221 160070
16222 160070
16223 160070
16224 160070
16225 160070
16226 160070
16227 160070
16228 160070
16229 160070
16230 160070
16231 161323
16232 161323
16233 161323
16234 161323
16235 161323
16236 161323
16237 161323
16238 161323
16239 161323
16240 161323
16241 162390
16242 162390
16243 162390
16244 162390
16245 162390
16246 162390
16247 162390
16248 162390
16249 162390
16250 162390
16251 163079
16252 163079
16253 163079
16254 163079
16255 163079
16256 163079
16257 163079
16258 163079
16259 163079
16260 163079
16261 164077
16262 164077
16263 164077
16264 164077
16265 164077
16266 164077
16267 164077
16268 164077
16269 164077
16270 164077
16271 165058
16272 165058
16273 165058
16274 165058
16275 165058
16276 165058
16277 165058
16278 165058
16279 165058
16280 165058
16281 166063
16282 166063
16283 166063
16284 166063
16285 166063
16286 166063
16287 166063
16288 166063
16289 166063
16290 166063
16291 167233
16292 167233
16293 167233
16294 167233
16295 167233
16296 167233
16297 167233
16298 167233
16299 167233
16300 167233
16301 168346
16302 168346
16303 168346
16304 168346
16305 168346
16306 168346
16307 168346
16308 168346
16309 168346
16310 168346
16311 169264
16312 169264
16313 169264
16314 169264
16315 169264
16316 169264
16317 169264
16318 169264
16319 169264
16320 169264
16321 170239
16322 170239
16323 170239
16324 170239
16325 170239
16326 170239
16327 170239
16328 170239
16329 170239
16330 170239
16331 171058
16332 171058
16333 171058
16334 171058
16335 171058
16336 171058
16337 171058
16338 171058
16339 171058
16340 171058
16341 171627
16342 171627
16343 171627
16344 171627
16345 171627
16346 171627
16347 171627
16348 171627
16349 171627
16350 171627
16351 172060
16352 172060
16353 172060
16354 172060
16355 172060
16356 172060
16357 172060
16358 172060
16359 172060
16360 172060
16361 172453
16362 172453
16363 172453
16364 172453
16365 172453
16366 172453
16367 172453
16368 172453
16369 172453
16370 172453
16371 172671
16372 172671
16373 172671
16374 172671
16375 172671
16376 172671
16377 172671
16378 172671
16379 172671
16380 172671
16381 172819
16382 172819
16383 172819
16384 172819
16385 172819
16386 172819
16387 172819
16388 172819
16389 172819
16390 172819
16391 172552
16392 172552
16393 172552
16394 172552
16395 172552
16396 172552
16397 172552
16398 172552
16399 172552
16400 172552
16401 172461
16402 172461
16403 172461
16404 172461
16405 172461
16406 172461
16407 172461
16408 172461
16409 172461
16410 172461
16411 172160
16412 172160
16413 172160
16414 172160
16415 172160
16416 172160
16417 172160
16418 172160
16419 172160
16420 172160
16421 171593
16422 171593
16423 171593
16424 171593
16425 171593
16426 171593
16427 171593
16428 171593
16429 171593
16430 171593
16431 170799
16432 170799
16433 170799
16434 170799
16435 170799
16436 170799
16437 170799
16438 170799
16439 170799
16440 170799
16441 170354
16442 170354
16443 170354
16444 170354
16445 170354
16446 170354
16447 170354
16448 170354
16449 170354
16450 170354
16451 169940
16452 169940
16453 169940
16454 169940
16455 169940
16456 169940
16457 169940
16458 169940
16459 169940
16460 169940
16461 169275
16462 169275
16463 169275
16464 169275
16465 169275
16466 169275
16467 169275
16468 169275
16469 169275
16470 169275
16471 168270
16472 168270
16473 168270
16474 168270
16475 168270
16476 168270
16477 168270
16478 168270
16479 168270
16480 168270
16481 167326
16482 167326
16483 167326
16484 167326
16485 167326
16486 167326
16487 167326
16488 167326
16489 167326
16490 167326
16491 166603
16492 166603
16493 166603
16494 166603
16495 166603
16496 166603
16497 166603
16498 166603
16499 166603
16500 166603
16501 165896
16502 165896
16503 165896
16504 165896
16505 165896
16506 165896
16507 165896
16508 165896
16509 165896
16510 165896
16511 165278
16512 165278
16513 165278
16514 165278
16515 165278
16516 165278
16517 165278
16518 165278
16519 165278
16520 165278
16521 164643
16522 164643
16523 164643
16524 164643
16525 164643
16526 164643
16527 164643
16528 164643
16529 164643
16530 164643
16531 164076
16532 164076
16533 164076
16534 164076
16535 164076
16536 164076
16537 164076
16538 164076
16539 164076
16540 164076
16541 163832
16542 163832
16543 163832
16544 163832
16545 163832
16546 163832
16547 163832
16548 163832
16549 163832
16550 163832
16551 164021
16552 164021
16553 164021
16554 164021
16555 164021
16556 164021
16557 164021
16558 164021
16559 164021
16560 164021
16561 164034
16562 164034
16563 164034
16564 164034
16565 164034
16566 164034
16567 164034
16568 164034
16569 164034
16570 164034
16571 164662
16572 164662
16573 164662
16574 164662
16575 164662
16576 164662
16577 164662
16578 164662
16579 164662
16580 164662
16581 165516
16582 165516
16583 165516
16584 165516
16585 165516
16586 165516
16587 165516
16588 165516
16589 165516
16590 165516
16591 166840
16592 166840
16593 166840
16594 166840
16595 166840
16596 166840
16597 166840
16598 166840
16599 166840
16600 166840
16601 167810
16602 167810
16603 167810
16604 167810
16605 167810
16606 167810
16607 167810
16608 167810
16609 167810
16610 167810
16611 168763
16612 168763
16613 168763
16614 168763
16615 168763
16616 168763
16617 168763
16618 168763
16619 168763
16620 168763
16621 170064
16622 170064
16623 170064
16624 170064
16625 170064
16626 170064
16627 170064
16628 170064
16629 170064
16630 170064
16631 171398
16632 171398
16633 171398
16634 171398
16635 171398
16636 171398
16637 171398
16638 171398
16639 171398
16640 171398
16641 172461
16642 172461
16643 172461
16644 172461
16645 172461
16646 172461
16647 172461
16648 172461
16649 172461
16650 172461
16651 173688
16652 173688
16653 173688
16654 173688
16655 173688
16656 173688
16657 173688
16658 173688
16659 173688
16660 173688
16661 174794
16662 174794
16663 174794
16664 174794
16665 174794
16666 174794
16667 174794
16668 174794
16669 174794
16670 174794
16671 176131
16672 176131
16673 176131
16674 176131
16675 176131
16676 176131
16677 176131
16678 176131
16679 176131
16680 176131
16681 177228
16682 177228
16683 177228
16684 177228
16685 177228
16686 177228
16687 177228
16688 177228
16689 177228
16690 177228
16691 178178
16692 178178
16693 178178
16694 178178
16695 178178
16696 178178
16697 178178
16698 178178
16699 178178
16700 178178
16701 179182
16702 179182
16703 179182
16704 179182
16705 179182
16706 179182
16707 179182
16708 179182
16709 179182
16710 179182
16711 180232
16712 180232
16713 180232
16714 180232
16715 180232
16716 180232
16717 180232
16718 180232
16719 180232
16720 180232
16721 181345
16722 181345
16723 181345
16724 181345
16725 181345
16726 181345
16727 181345
16728 181345
16729 181345
16730 181345
16731 182330
16732 182330
16733 182330
16734 182330
16735 182330
16736 182330
16737 182330
16738 182330
16739 182330
16740 182330
16741 183078
16742 183078
16743 183078
16744 183078
16745 183078
16746 183078
16747 183078
16748 183078
16749 183078
16750 183078
16751 183452
16752 183452
16753 183452
16754 183452
16755 183452
16756 183452
16757 183452
16758 183452
16759 183452
16760 183452
16761 183950
16762 183950
16763 183950
16764 183950
16765 183950
16766 183950
16767 183950
16768 183950
16769 183950
16770 183950
16771 183756
16772 183756
16773 183756
16774 183756
16775 183756
16776 183756
16777 183756
16778 183756
16779 183756
16780 183756
16781 183308
16782 183308
16783 183308
16784 183308
16785 183308
16786 183308
16787 183308
16788 183308
16789 183308
16790 183308
16791 182382
16792 182382
16793 182382
16794 182382
16795 182382
16796 182382
16797 182382
16798 182382
16799 182382
16800 182382
16801 181910
16802 181910
16803 181910
16804 181910
16805 181910
16806 181910
16807 181910
16808 181910
16809 181910
16810 181910
16811 181390
16812 181390
16813 181390
16814 181390
16815 181390
16816 181390
16817 181390
16818 181390
16819 181390
16820 181390
16821 180112
16822 180112
16823 180112
16824 180112
16825 180112
16826 180112
16827 180112
16828 180112
16829 180112
16830 180112
16831 178915
16832 178915
16833 178915
16834 178915
16835 178915
16836 178915
16837 178915
16838 178915
16839 178915
16840 178915
16841 177691
16842 177691
16843 177691
16844 177691
16845 177691
16846 177691
16847 177691
16848 177691
16849 177691
16850 177691
16851 176358
16852 176358
16853 176358
16854 176358
16855 176358
16856 176358
16857 176358
16858 176358
16859 176358
16860 176358
16861 175083
16862 175083
16863 175083
16864 175083
16865 175083
16866 175083
16867 175083
16868 175083
16869 175083
16870 175083
16871 173770
16872 173770
16873 173770
16874 173770
16875 173770
16876 173770
16877 173770
16878 173770
16879 173770
16880 173770
16881 172769
16882 172769
16883 172769
16884 172769
16885 172769
16886 172769
16887 172769
16888 172769
16889 172769
16890 172769
16891 171748
16892 171748
16893 171748
16894 171748
16895 171748
16896 171748
16897 171748
16898 171748
16899 171748
16900 171748
16901 170411
16902 170411
16903 170411
16904 170411
16905 170411
16906 170411
16907 170411
16908 170411
16909 170411
16910 170411
16911 168995
16912 168995
16913 168995
16914 168995
16915 168995
16916 168995
16917 168995
16918 168995
16919 168995
16920 168995
16921 167387
16922 167387
16923 167387
16924 167387
16925 167387
16926 167387
16927 167387
16928 167387
16929 167387
16930 167387
16931 166059
16932 166059
16933 166059
16934 166059
16935 166059
16936 166059
16937 166059
16938 166059
16939 166059
16940 166059
16941 164834
16942 164834
16943 164834
16944 164834
16945 164834
16946 164834
16947 164834
16948 164834
16949 164834
16950 164834
16951 163566
16952 163566
16953 163566
16954 163566
16955 163566
16956 163566
16957 163566
16958 163566
16959 163566
16960 163566
16961 162269
16962 162269
16963 162269
16964 162269
16965 162269
16966 162269
16967 162269
16968 162269
16969 162269
16970 162269
16971 161214
16972 161214
16973 161214
16974 161214
16975 161214
16976 161214
16977 161214
16978 161214
16979 161214
16980 161214
16981 160304
16982 160304
16983 160304
16984 160304
16985 160304
16986 160304
16987 160304
16988 160304
16989 160304
16990 160304
16991 159701
16992 159701
16993 159701
16994 159701
16995 159701
16996 159701
16997 159701
16998 159701
16999 159701
17000 159701
17001 158621
17002 158621
17003 158621
17004 158621
17005 158621
17006 158621
17007 158621
17008 158621
17009 158621
17010 158621
17011 157609
17012 157609
17013 157609
17014 157609
17015 157609
17016 157609
17017 157609
17018 157609
17019 157609
17020 157609
17021 157335
17022 157335
17023 157335
17024 157335
17025 157335
17026 157335
17027 157335
17028 157335
17029 157335
17030 157335
17031 156917
17032 156917
17033 156917
17034 156917
17035 156917
17036 156917
17037 156917
17038 156917
17039 156917
17040 156917
17041 156613
17042 156613
17043 156613
17044 156613
17045 156613
17046 156613
17047 156613
17048 156613
17049 156613
17050 156613
17051 156199
17052 156199
17053 156199
17054 156199
17055 156199
17056 156199
17057 156199
17058 156199
17059 156199
17060 156199
17061 155887
17062 155887
17063 155887
17064 155887
17065 155887
17066 155887
17067 155887
17068 155887
17069 155887
17070 155887
17071 155603
17072 155603
17073 155603
17074 155603
17075 155603
17076 155603
17077 155603
17078 155603
17079 155603
17080 155603
17081 154921
17082 154921
17083 154921
17084 154921
17085 154921
17086 154921
17087 154921
17088 154921
17089 154921
17090 154921
17091 154128
17092 154128
17093 154128
17094 154128
17095 154128
17096 154128
17097 154128
17098 154128
17099 154128
17100 154128
17101 153609
17102 153609
17103 153609
17104 153609
17105 153609
17106 153609
17107 153609
17108 153609
17109 153609
17110 153609
17111 152954
17112 152954
17113 152954
17114 152954
17115 152954
17116 152954
17117 152954
17118 152954
17119 152954
17120 152954
17121 152572
17122 152572
17123 152572
17124 152572
17125 152572
17126 152572
17127 152572
17128 152572
17129 152572
17130 152572
17131 151908
17132 151908
17133 151908
17134 151908
17135 151908
17136 151908
17137 151908
17138 151908
17139 151908
17140 151908
17141 151321
17142 151321
17143 151321
17144 151321
17145 151321
17146 151321
17147 151321
17148 151321
17149 151321
17150 151321
17151 150807
17152 150807
17153 150807
17154 150807
17155 150807
17156 150807
17157 150807
17158 150807
17159 150807
17160 150807
17161 150407
17162 150407
17163 150407
17164 150407
17165 150407
17166 150407
17167 150407
17168 150407
17169 150407
17170 150407
17171 150130
17172 150130
17173 150130
17174 150130
17175 150130
17176 150130
17177 150130
17178 150130
17179 150130
17180 150130
17181 150080
17182 150080
17183 150080
17184 150080
17185 150080
17186 150080
17187 150080
17188 150080
17189 150080
17190 150080
17191 150164
17192 150164
17193 150164
17194 150164
17195 150164
17196 150164
17197 150164
17198 150164
17199 150164
17200 150164
17201 150470
17202 150470
17203 150470
17204 150470
17205 150470
17206 150470
17207 150470
17208 150470
17209 150470
17210 150470
17211 150865
17212 150865
17213 150865
17214 150865
17215 150865
17216 150865
17217 150865
17218 150865
17219 150865
17220 150865
17221 150982
17222 150982
17223 150982
17224 150982
17225 150982
17226 150982
17227 150982
17228 150982
17229 150982
17230 150982
17231 151219
17232 151219
17233 151219
17234 151219
17235 151219
17236 151219
17237 151219
17238 151219
17239 151219
17240 151219
17241 151560
17242 151560
17243 151560
17244 151560
17245 151560
17246 151560
17247 151560
17248 151560
17249 151560
17250 151560
17251 152139
17252 152139
17253 152139
17254 152139
17255 152139
17256 152139
17257 152139
17258 152139
17259 152139
17260 152139
17261 152818
17262 152818
17263 152818
17264 152818
17265 152818
17266 152818
17267 152818
17268 152818
17269 152818
17270 152818
17271 153400
17272 153400
17273 153400
17274 153400
17275 153400
17276 153400
17277 153400
17278 153400
17279 153400
17280 153400
17281 154266
17282 154266
17283 154266
17284 154266
17285 154266
17286 154266
17287 154266
17288 154266
17289 154266
17290 154266
17291 155361
17292 155361
17293 155361
17294 155361
17295 155361
17296 155361
17297 155361
17298 155361
17299 155361
17300 155361
17301 156416
17302 156416
17303 156416
17304 156416
17305 156416
17306 156416
17307 156416
17308 156416
17309 156416
17310 156416
17311 157843
17312 157843
17313 157843
17314 157843
17315 157843
17316 157843
17317 157843
17318 157843
17319 157843
17320 157843
17321 159034
17322 159034
17323 159034
17324 159034
17325 159034
17326 159034
17327 159034
17328 159034
17329 159034
17330 159034
17331 160040
17332 160040
17333 160040
17334 160040
17335 160040
17336 160040
17337 160040
17338 160040
17339 160040
17340 160040
17341 160647
17342 160647
17343 160647
17344 160647
17345 160647
17346 160647
17347 160647
17348 160647
17349 160647
17350 160647
17351 161300
17352 161300
17353 161300
17354 161300
17355 161300
17356 161300
17357 161300
17358 161300
17359 161300
17360 161300
17361 161768
17362 161768
17363 161768
17364 161768
17365 161768
17366 161768
17367 161768
17368 161768
17369 161768
17370 161768
17371 161833
17372 161833
17373 161833
17374 161833
17375 161833
17376 161833
17377 161833
17378 161833
17379 161833
17380 161833
17381 161556
17382 161556
17383 161556
17384 161556
17385 161556
17386 161556
17387 161556
17388 161556
17389 161556
17390 161556
17391 161028
17392 161028
17393 161028
17394 161028
17395 161028
17396 161028
17397 161028
17398 161028
17399 161028
17400 161028
17401 160517
17402 160517
17403 160517
17404 160517
17405 160517
17406 160517
17407 160517
17408 160517
17409 160517
17410 160517
17411 159753
17412 159753
17413 159753
17414 159753
17415 159753
17416 159753
17417 159753
17418 159753
17419 159753
17420 159753
17421 158799
17422 158799
17423 158799
17424 158799
17425 158799
17426 158799
17427 158799
17428 158799
17429 158799
17430 158799
17431 157809
17432 157809
17433 157809
17434 157809
17435 157809
17436 157809
17437 157809
17438 157809
17439 157809
17440 157809
17441 156442
17442 156442
17443 156442
17444 156442
17445 156442
17446 156442
17447 156442
17448 156442
17449 156442
17450 156442
17451 154856
17452 154856
17453 154856
17454 154856
17455 154856
17456 154856
17457 154856
17458 154856
17459 154856
17460 154856
17461 153083
17462 153083
17463 153083
17464 153083
17465 153083
17466 153083
17467 153083
17468 153083
17469 153083
17470 153083
17471 151329
17472 151329
17473 151329
17474 151329
17475 151329
17476 151329
17477 151329
17478 151329
17479 151329
17480 151329
17481 149420
17482 149420
17483 149420
17484 149420
17485 149420
17486 149420
17487 149420
17488 149420
17489 149420
17490 149420
17491 147242
17492 147242
17493 147242
17494 147242
17495 147242
17496 147242
17497 147242
17498 147242
17499 147242
17500 147242
17501 144891
17502 144891
17503 144891
17504 144891
17505 144891
17506 144891
17507 144891
17508 144891
17509 144891
17510 144891
17511 142170
17512 142170
17513 142170
17514 142170
17515 142170
17516 142170
17517 142170
17518 142170
17519 142170
17520 142170
17521 139476
17522 139476
17523 139476
17524 139476
17525 139476
17526 139476
17527 139476
17528 139476
17529 139476
17530 139476
17531 137162
17532 137162
17533 137162
17534 137162
17535 137162
17536 137162
17537 137162
17538 137162
17539 137162
17540 137162
17541 135257
17542 135257
17543 135257
17544 135257
17545 135257
17546 135257
17547 135257
17548 135257
17549 135257
17550 135257
17551 133451
17552 133451
17553 133451
17554 133451
17555 133451
17556 133451
17557 133451
17558 133451
17559 133451
17560 133451
17561 131835
17562 131835
17563 131835
17564 131835
17565 131835
17566 131835
17567 131835
17568 131835
17569 131835
17570 131835
17571 130562
17572 130562
17573 130562
17574 130562
17575 130562
17576 130562
17577 130562
17578 130562
17579 130562
17580 130562
17581 129298
17582 129298
17583 129298
17584 129298
17585 129298
17586 129298
17587 129298
17588 129298
17589 129298
17590 129298
17591 127915
17592 127915
17593 127915
17594 127915
17595 127915
17596 127915
17597 127915
17598 127915
17599 127915
17600 127915
17601 126489
17602 126489
17603 126489
17604 126489
17605 126489
17606 126489
17607 126489
17608 126489
17609 126489
17610 126489
17611 125305
17612 125305
17613 125305
17614 125305
17615 125305
17616 125305
17617 125305
17618 125305
17619 125305
17620 125305
17621 124440
17622 124440
17623 124440
17624 124440
17625 124440
17626 124440
17627 124440
17628 124440
17629 124440
17630 124440
17631 123612
17632 123612
17633 123612
17634 123612
17635 123612
17636 123612
17637 123612
17638 123612
17639 123612
17640 123612
17641 123170
17642 123170
17643 123170
17644 123170
17645 123170
17646 123170
17647 123170
17648 123170
17649 123170
17650 123170
17651 122929
17652 122929
17653 122929
17654 122929
17655 122929
17656 122929
17657 122929
17658 122929
17659 122929
17660 122929
17661 122730
17662 122730
17663 122730
17664 122730
17665 122730
17666 122730
17667 122730
17668 122730
17669 122730
17670 122730
17671 122825
17672 122825
17673 122825
17674 122825
17675 122825
17676 122825
17677 122825
17678 122825
17679 122825
17680 122825
17681 123155
17682 123155
17683 123155
17684 123155
17685 123155
17686 123155
17687 123155
17688 123155
17689 123155
17690 123155
17691 123570
17692 123570
17693 123570
17694 123570
17695 123570
17696 123570
17697 123570
17698 123570
17699 123570
17700 123570
17701 124178
17702 124178
17703 124178
17704 124178
17705 124178
17706 124178
17707 124178
17708 124178
17709 124178
17710 124178
17711 125026
17712 125026
17713 125026
17714 125026
17715 125026
17716 125026
17717 125026
17718 125026
17719 125026
17720 125026
17721 125956
17722 125956
17723 125956
17724 125956
17725 125956
17726 125956
17727 125956
17728 125956
17729 125956
17730 125956
17731 126852
17732 126852
17733 126852
17734 126852
17735 126852
17736 126852
17737 126852
17738 126852
17739 126852
17740 126852
17741 127654
17742 127654
17743 127654
17744 127654
17745 127654
17746 127654
17747 127654
17748 127654
17749 127654
17750 127654
17751 128502
17752 128502
17753 128502
17754 128502
17755 128502
17756 128502
17757 128502
17758 128502
17759 128502
17760 128502
17761 129345
17762 129345
17763 129345
17764 129345
17765 129345
17766 129345
17767 129345
17768 129345
17769 129345
17770 129345
17771 130249
17772 130249
17773 130249
17774 130249
17775 130249
17776 130249
17777 130249
17778 130249
17779 130249
17780 130249
17781 131496
17782 131496
17783 131496
17784 131496
17785 131496
17786 131496
17787 131496
17788 131496
17789 131496
17790 131496
17791 133085
17792 133085
17793 133085
17794 133085
17795 133085
17796 133085
17797 133085
17798 133085
17799 133085
17800 133085
17801 134651
17802 134651
17803 134651
17804 134651
17805 134651
17806 134651
17807 134651
17808 134651
17809 134651
17810 134651
17811 136189
17812 136189
17813 136189
17814 136189
17815 136189
17816 136189
17817 136189
17818 136189
17819 136189
17820 136189
17821 137579
17822 137579
17823 137579
17824 137579
17825 137579
17826 137579
17827 137579
17828 137579
17829 137579
17830 137579
17831 139030
17832 139030
17833 139030
17834 139030
17835 139030
17836 139030
17837 139030
17838 139030
17839 139030
17840 139030
17841 140398
17842 140398
17843 140398
17844 140398
17845 140398
17846 140398
17847 140398
17848 140398
17849 140398
17850 140398
17851 141866
17852 141866
17853 141866
17854 141866
17855 141866
17856 141866
17857 141866
17858 141866
17859 141866
17860 141866
17861 143408
17862 143408
17863 143408
17864 143408
17865 143408
17866 143408
17867 143408
17868 143408
17869 143408
17870 143408
17871 144527
17872 144527
17873 144527
17874 144527
17875 144527
17876 144527
17877 144527
17878 144527
17879 144527
17880 144527
17881 145385
17882 145385
17883 145385
17884 145385
17885 145385
17886 145385
17887 145385
17888 145385
17889 145385
17890 145385
17891 146247
17892 146247
17893 146247
17894 146247
17895 146247
17896 146247
17897 146247
17898 146247
17899 146247
17900 146247
17901 147059
17902 147059
17903 147059
17904 147059
17905 147059
17906 147059
17907 147059
17908 147059
17909 147059
17910 147059
17911 147872
17912 147872
17913 147872
17914 147872
17915 147872
17916 147872
17917 147872
17918 147872
17919 147872
17920 147872
17921 148683
17922 148683
17923 148683
17924 148683
17925 148683
17926 148683
17927 148683
17928 148683
17929 148683
17930 148683
17931 149449
17932 149449
17933 149449
17934 149449
17935 149449
17936 149449
17937 149449
17938 149449
17939 149449
17940 149449
17941 150168
17942 150168
17943 150168
17944 150168
17945 150168
17946 150168
17947 150168
17948 150168
17949 150168
17950 150168
17951 150569
17952 150569
17953 150569
17954 150569
17955 150569
17956 150569
17957 150569
17958 150569
17959 150569
17960 150569
17961 150820
17962 150820
17963 150820
17964 150820
17965 150820
17966 150820
17967 150820
17968 150820
17969 150820
17970 150820
17971 150824
17972 150824
17973 150824
17974 150824
17975 150824
17976 150824
17977 150824
17978 150824
17979 150824
17980 150824
17981 150357
17982 150357
17983 150357
17984 150357
17985 150357
17986 150357
17987 150357
17988 150357
17989 150357
17990 150357
17991 149796
17992 149796
17993 149796
17994 149796
17995 149796
17996 149796
17997 149796
17998 149796
17999 149796
18000 149796
18001 149364
18002 149364
18003 149364
18004 149364
18005 149364
18006 149364
18007 149364
18008 149364
18009 149364
18010 149364
18011 148728
18012 148728
18013 148728
18014 148728
18015 148728
18016 148728
18017 148728
18018 148728
18019 148728
18020 148728
18021 148081
18022 148081
18023 148081
18024 148081
18025 148081
18026 148081
18027 148081
18028 148081
18029 148081
18030 148081
18031 147231
18032 147231
18033 147231
18034 147231
18035 147231
18036 147231
18037 147231
18038 147231
18039 147231
18040 147231
18041 146217
18042 146217
18043 146217
18044 146217
18045 146217
18046 146217
18047 146217
18048 146217
18049 146217
18050 146217
18051 144926
18052 144926
18053 144926
18054 144926
18055 144926
18056 144926
18057 144926
18058 144926
18059 144926
18060 144926
18061 143739
18062 143739
18063 143739
18064 143739
18065 143739
18066 143739
18067 143739
18068 143739
18069 143739
18070 143739
18071 142854
18072 142854
18073 142854
18074 142854
18075 142854
18076 142854
18077 142854
18078 142854
18079 142854
18080 142854
18081 142269
18082 142269
18083 142269
18084 142269
18085 142269
18086 142269
18087 142269
18088 142269
18089 142269
18090 142269
18091 141765
18092 141765
18093 141765
18094 141765
18095 141765
18096 141765
18097 141765
18098 141765
18099 141765
18100 141765
18101 141244
18102 141244
18103 141244
18104 141244
18105 141244
18106 141244
18107 141244
18108 141244
18109 141244
18110 141244
18111 140472
18112 140472
18113 140472
18114 140472
18115 140472
18116 140472
18117 140472
18118 140472
18119 140472
18120 140472
18121 139736
18122 139736
18123 139736
18124 139736
18125 139736
18126 139736
18127 139736
18128 139736
18129 139736
18130 139736
18131 138895
18132 138895
18133 138895
18134 138895
18135 138895
18136 138895
18137 138895
18138 138895
18139 138895
18140 138895
18141 138159
18142 138159
18143 138159
18144 138159
18145 138159
18146 138159
18147 138159
18148 138159
18149 138159
18150 138159
18151 137643
18152 137643
18153 137643
18154 137643
18155 137643
18156 137643
18157 137643
18158 137643
18159 137643
18160 137643
18161 137254
18162 137254
18163 137254
18164 137254
18165 137254
18166 137254
18167 137254
18168 137254
18169 137254
18170 137254
18171 137071
18172 137071
18173 137071
18174 137071
18175 137071
18176 137071
18177 137071
18178 137071
18179 137071
18180 137071
18181 137309
18182 137309
18183 137309
18184 137309
18185 137309
18186 137309
18187 137309
18188 137309
18189 137309
18190 137309
18191 137369
18192 137369
18193 137369
18194 137369
18195 137369
18196 137369
18197 137369
18198 137369
18199 137369
18200 137369
18201 137238
18202 137238
18203 137238
18204 137238
18205 137238
18206 137238
18207 137238
18208 137238
18209 137238
18210 137238
18211 137543
18212 137543
18213 137543
18214 137543
18215 137543
18216 137543
18217 137543
18218 137543
18219 137543
18220 137543
18221 137997
18222 137997
18223 137997
18224 137997
18225 137997
18226 137997
18227 137997
18228 137997
18229 137997
18230 137997
18231 138734
18232 138734
18233 138734
18234 138734
18235 138734
18236 138734
18237 138734
18238 138734
18239 138734
18240 138734
18241 139534
18242 139534
18243 139534
18244 139534
18245 139534
18246 139534
18247 139534
18248 139534
18249 139534
18250 139534
18251 140383
18252 140383
18253 140383
18254 140383
18255 140383
18256 140383
18257 140383
18258 140383
18259 140383
18260 140383
18261 140957
18262 140957
18263 140957
18264 140957
18265 140957
18266 140957
18267 140957
18268 140957
18269 140957
18270 140957
18271 141334
18272 141334
18273 141334
18274 141334
18275 141334
18276 141334
18277 141334
18278 141334
18279 141334
18280 141334
18281 141531
18282 141531
18283 141531
18284 141531
18285 141531
18286 141531
18287 141531
18288 141531
18289 141531
18290 141531
18291 142073
18292 142073
18293 142073
18294 142073
18295 142073
18296 142073
18297 142073
18298 142073
18299 142073
18300 142073
18301 142885
18302 142885
18303 142885
18304 142885
18305 142885
18306 142885
18307 142885
18308 142885
18309 142885
18310 142885
18311 143752
18312 143752
18313 143752
18314 143752
18315 143752
18316 143752
18317 143752
18318 143752
18319 143752
18320 143752
18321 144507
18322 144507
18323 144507
18324 144507
18325 144507
18326 144507
18327 144507
18328 144507
18329 144507
18330 144507
18331 145377
18332 145377
18333 145377
18334 145377
18335 145377
18336 145377
18337 145377
18338 145377
18339 145377
18340 145377
18341 146201
18342 146201
18343 146201
18344 146201
18345 146201
18346 146201
18347 146201
18348 146201
18349 146201
18350 146201
18351 147126
18352 147126
18353 147126
18354 147126
18355 147126
18356 147126
18357 147126
18358 147126
18359 147126
18360 147126
18361 148066
18362 148066
18363 148066
18364 148066
18365 148066
18366 148066
18367 148066
18368 148066
18369 148066
18370 148066
18371 148927
18372 148927
18373 148927
18374 148927
18375 148927
18376 148927
18377 148927
18378 148927
18379 148927
18380 148927
18381 149607
18382 149607
18383 149607
18384 149607
18385 149607
18386 149607
18387 149607
18388 149607
18389 149607
18390 149607
18391 150546
18392 150546
18393 150546
18394 150546
18395 150546
18396 150546
18397 150546
18398 150546
18399 150546
18400 150546
18401 151723
18402 151723
18403 151723
18404 151723
18405 151723
18406 151723
18407 151723
18408 151723
18409 151723
18410 151723
18411 152592
18412 152592
18413 152592
18414 152592
18415 152592
18416 152592
18417 152592
18418 152592
18419 152592
18420 152592
18421 153505
18422 153505
18423 153505
18424 153505
18425 153505
18426 153505
18427 153505
18428 153505
18429 153505
18430 153505
18431 154127
18432 154127
18433 154127
18434 154127
18435 154127
18436 154127
18437 154127
18438 154127
18439 154127
18440 154127
18441 154805
18442 154805
18443 154805
18444 154805
18445 154805
18446 154805
18447 154805
18448 154805
18449 154805
18450 154805
18451 155563
18452 155563
18453 155563
18454 155563
18455 155563
18456 155563
18457 155563
18458 155563
18459 155563
18460 155563
18461 156601
18462 156601
18463 156601
18464 156601
18465 156601
18466 156601
18467 156601
18468 156601
18469 156601
18470 156601
18471 157671
18472 157671
18473 157671
18474 157671
18475 157671
18476 157671
18477 157671
18478 157671
18479 157671
18480 157671
18481 158776
18482 158776
18483 158776
18484 158776
18485 158776
18486 158776
18487 158776
18488 158776
18489 158776
18490 158776
18491 159176
18492 159176
18493 159176
18494 159176
18495 159176
18496 159176
18497 159176
18498 159176
18499 159176
18500 159176
18501 159157
18502 159157
18503 159157
18504 159157
18505 159157
18506 159157
18507 159157
18508 159157
18509 159157
18510 159157
18511 159393
18512 159393
18513 159393
18514 159393
18515 159393
18516 159393
18517 159393
18518 159393
18519 159393
18520 159393
18521 159819
18522 159819
18523 159819
18524 159819
18525 159819
18526 159819
18527 159819
18528 159819
18529 159819
18530 159819
18531 160324
18532 160324
18533 160324
18534 160324
18535 160324
18536 160324
18537 160324
18538 160324
18539 160324
18540 160324
18541 160621
18542 160621
18543 160621
18544 160621
18545 160621
18546 160621
18547 160621
18548 160621
18549 160621
18550 160621
18551 160741
18552 160741
18553 160741
18554 160741
18555 160741
18556 160741
18557 160741
18558 160741
18559 160741
18560 160741
18561 160961
18562 160961
18563 160961
18564 160961
18565 160961
18566 160961
18567 160961
18568 160961
18569 160961
18570 160961
18571 161192
18572 161192
18573 161192
18574 161192
18575 161192
18576 161192
18577 161192
18578 161192
18579 161192
18580 161192
18581 161425
18582 161425
18583 161425
18584 161425
18585 161425
18586 161425
18587 161425
18588 161425
18589 161425
18590 161425
18591 161245
18592 161245
18593 161245
18594 161245
18595 161245
18596 161245
18597 161245
18598 161245
18599 161245
18600 161245
18601 160778
18602 160778
18603 160778
18604 160778
18605 160778
18606 160778
18607 160778
18608 160778
18609 160778
18610 160778
18611 160300
18612 160300
18613 160300
18614 160300
18615 160300
18616 160300
18617 160300
18618 160300
18619 160300
18620 160300
18621 159743
18622 159743
18623 159743
18624 159743
18625 159743
18626 159743
18627 159743
18628 159743
18629 159743
18630 159743
18631 159555
18632 159555
18633 159555
18634 159555
18635 159555
18636 159555
18637 159555
18638 159555
18639 159555
18640 159555
18641 159364
18642 159364
18643 159364
18644 159364
18645 159364
18646 159364
18647 159364
18648 159364
18649 159364
18650 159364
18651 159095
18652 159095
18653 159095
18654 159095
18655 159095
18656 159095
18657 159095
18658 159095
18659 159095
18660 159095
18661 158513
18662 158513
18663 158513
18664 158513
18665 158513
18666 158513
18667 158513
18668 158513
18669 158513
18670 158513
18671 157948
18672 157948
18673 157948
18674 157948
18675 157948
18676 157948
18677 157948
18678 157948
18679 157948
18680 157948
18681 157364
18682 157364
18683 157364
18684 157364
18685 157364
18686 157364
18687 157364
18688 157364
18689 157364
18690 157364
18691 157112
18692 157112
18693 157112
18694 157112
18695 157112
18696 157112
18697 157112
18698 157112
18699 157112
18700 157112
18701 157139
18702 157139
18703 157139
18704 157139
18705 157139
18706 157139
18707 157139
18708 157139
18709 157139
18710 157139
18711 157079
18712 157079
18713 157079
18714 157079
18715 157079
18716 157079
18717 157079
18718 157079
18719 157079
18720 157079
18721 156781
18722 156781
18723 156781
18724 156781
18725 156781
18726 156781
18727 156781
18728 156781
18729 156781
18730 156781
18731 156420
18732 156420
18733 156420
18734 156420
18735 156420
18736 156420
18737 156420
18738 156420
18739 156420
18740 156420
18741 156253
18742 156253
18743 156253
18744 156253
18745 156253
18746 156253
18747 156253
18748 156253
18749 156253
18750 156253
18751 155957
18752 155957
18753 155957
18754 155957
18755 155957
18756 155957
18757 155957
18758 155957
18759 155957
18760 155957
18761 155247
18762 155247
18763 155247
18764 155247
18765 155247
18766 155247
18767 155247
18768 155247
18769 155247
18770 155247
18771 154466
18772 154466
18773 154466
18774 154466
18775 154466
18776 154466
18777 154466
18778 154466
18779 154466
18780 154466
18781 153651
18782 153651
18783 153651
18784 153651
18785 153651
18786 153651
18787 153651
18788 153651
18789 153651
18790 153651
18791 153212
18792 153212
18793 153212
18794 153212
18795 153212
18796 153212
18797 153212
18798 153212
18799 153212
18800 153212
18801 152891
18802 152891
18803 152891
18804 152891
18805 152891
18806 152891
18807 152891
18808 152891
18809 152891
18810 152891
18811 152452
18812 152452
18813 152452
18814 152452
18815 152452
18816 152452
18817 152452
18818 152452
18819 152452
18820 152452
18821 151828
18822 151828
18823 151828
18824 151828
18825 151828
18826 151828
18827 151828
18828 151828
18829 151828
18830 151828
18831 150607
18832 150607
18833 150607
18834 150607
18835 150607
18836 150607
18837 150607
18838 150607
18839 150607
18840 150607
18841 149395
18842 149395
18843 149395
18844 149395
18845 149395
18846 149395
18847 149395
18848 149395
18849 149395
18850 149395
18851 148147
18852 148147
18853 148147
18854 148147
18855 148147
18856 148147
18857 148147
18858 148147
18859 148147
18860 148147
18861 146934
18862 146934
18863 146934
18864 146934
18865 146934
18866 146934
18867 146934
18868 146934
18869 146934
18870 146934
18871 145819
18872 145819
18873 145819
18874 145819
18875 145819
18876 145819
18877 145819
18878 145819
18879 145819
18880 145819
18881 144857
18882 144857
18883 144857
18884 144857
18885 144857
18886 144857
18887 144857
18888 144857
18889 144857
18890 144857
18891 143994
18892 143994
18893 143994
18894 143994
18895 143994
18896 143994
18897 143994
18898 143994
18899 143994
18900 143994
18901 142871
18902 142871
18903 142871
18904 142871
18905 142871
18906 142871
18907 142871
18908 142871
18909 142871
18910 142871
18911 141575
18912 141575
18913 141575
18914 141575
18915 141575
18916 141575
18917 141575
18918 141575
18919 141575
18920 141575
18921 140363
18922 140363
18923 140363
18924 140363
18925 140363
18926 140363
18927 140363
18928 140363
18929 140363
18930 140363
18931 138956
18932 138956
18933 138956
18934 138956
18935 138956
18936 138956
18937 138956
18938 138956
18939 138956
18940 138956
18941 137397
18942 137397
18943 137397
18944 137397
18945 137397
18946 137397
18947 137397
18948 137397
18949 137397
18950 137397
18951 136091
18952 136091
18953 136091
18954 136091
18955 136091
18956 136091
18957 136091
18958 136091
18959 136091
18960 136091
18961 135086
18962 135086
18963 135086
18964 135086
18965 135086
18966 135086
18967 135086
18968 135086
18969 135086
18970 135086
18971 134138
18972 134138
18973 134138
18974 134138
18975 134138
18976 134138
18977 134138
18978 134138
18979 134138
18980 134138
18981 133118
18982 133118
18983 133118
18984 133118
18985 133118
18986 133118
18987 133118
18988 133118
18989 133118
18990 133118
18991 131956
18992 131956
18993 131956
18994 131956
18995 131956
18996 131956
18997 131956
18998 131956
18999 131956
19000 131956
19001 130770
19002 130770
19003 130770
19004 130770
19005 130770
19006 130770
19007 130770
19008 130770
19009 130770
19010 130770
19011 129760
19012 129760
19013 129760
19014 129760
19015 129760
19016 129760
19017 129760
19018 129760
19019 129760
19020 129760
19021 128850
19022 128850
19023 128850
19024 128850
19025 128850
19026 128850
19027 128850
19028 128850
19029 128850
19030 128850
19031 128397
19032 128397
19033 128397
19034 128397
19035 128397
19036 128397
19037 128397
19038 128397
19039 128397
19040 128397
19041 127934
19042 127934
19043 127934
19044 127934
19045 127934
19046 127934
19047 127934
19048 127934
19049 127934
19050 127934
19051 127492
19052 127492
19053 127492
19054 127492
19055 127492
19056 127492
19057 127492
19058 127492
19059 127492
19060 127492
19061 127160
19062 127160
19063 127160
19064 127160
19065 127160
19066 127160
19067 127160
19068 127160
19069 127160
19070 127160
19071 126756
19072 126756
19073 126756
19074 126756
19075 126756
19076 126756
19077 126756
19078 126756
19079 126756
19080 126756
19081 125943
19082 125943
19083 125943
19084 125943
19085 125943
19086 125943
19087 125943
19088 125943
19089 125943
19090 125943
19091 125108
19092 125108
19093 125108
19094 125108
19095 125108
19096 125108
19097 125108
19098 125108
19099 125108
19100 125108
19101 124413
19102 124413
19103 124413
19104 124413
19105 124413
19106 124413
19107 124413
19108 124413
19109 124413
19110 124413
19111 123998
19112 123998
19113 123998
19114 123998
19115 123998
19116 123998
19117 123998
19118 123998
19119 123998
19120 123998
19121 123699
19122 123699
19123 123699
19124 123699
19125 123699
19126 123699
19127 123699
19128 123699
19129 123699
19130 123699
19131 123637
19132 123637
19133 123637
19134 123637
19135 123637
19136 123637
19137 123637
19138 123637
19139 123637
19140 123637
19141 123897
19142 123897
19143 123897
19144 123897
19145 123897
19146 123897
19147 123897
19148 123897
19149 123897
19150 123897
19151 124176
19152 124176
19153 124176
19154 124176
19155 124176
19156 124176
19157 124176
19158 124176
19159 124176
19160 124176
19161 124487
19162 124487
19163 124487
19164 124487
19165 124487
19166 124487
19167 124487
19168 124487
19169 124487
19170 124487
19171 124960
19172 124960
19173 124960
19174 124960
19175 124960
19176 124960
19177 124960
19178 124960
19179 124960
19180 124960
19181 125523
19182 125523
19183 125523
19184 125523
19185 125523
19186 125523
19187 125523
19188 125523
19189 125523
19190 125523
19191 126212
19192 126212
19193 126212
19194 126212
19195 126212
19196 126212
19197 126212
19198 126212
19199 126212
19200 126212
19201 127350
19202 127350
19203 127350
19204 127350
19205 127350
19206 127350
19207 127350
19208 127350
19209 127350
19210 127350
19211 128461
19212 128461
19213 128461
19214 128461
19215 128461
19216 128461
19217 128461
19218 128461
19219 128461
19220 128461
19221 129644
19222 129644
19223 129644
19224 129644
19225 129644
19226 129644
19227 129644
19228 129644
19229 129644
19230 129644
19231 130776
19232 130776
19233 130776
19234 130776
19235 130776
19236 130776
19237 130776
19238 130776
19239 130776
19240 130776
19241 131797
19242 131797
19243 131797
19244 131797
19245 131797
19246 131797
19247 131797
19248 131797
19249 131797
19250 131797
19251 132941
19252 132941
19253 132941
19254 132941
19255 132941
19256 132941
19257 132941
19258 132941
19259 132941
19260 132941
19261 134217
19262 134217
19263 134217
19264 134217
19265 134217
19266 134217
19267 134217
19268 134217
19269 134217
19270 134217
19271 135629
19272 135629
19273 135629
19274 135629
19275 135629
19276 135629
19277 135629
19278 135629
19279 135629
19280 135629
19281 137370
19282 137370
19283 137370
19284 137370
19285 137370
19286 137370
19287 137370
19288 137370
19289 137370
19290 137370
19291 138833
19292 138833
19293 138833
19294 138833
19295 138833
19296 138833
19297 138833
19298 138833
19299 138833
19300 138833
19301 140321
19302 140321
19303 140321
19304 140321
19305 140321
19306 140321
19307 140321
19308 140321
19309 140321
19310 140321
19311 141534
19312 141534
19313 141534
19314 141534
19315 141534
19316 141534
19317 141534
19318 141534
19319 141534
19320 141534
19321 142677
19322 142677
19323 142677
19324 142677
19325 142677
19326 142677
19327 142677
19328 142677
19329 142677
19330 142677
19331 143591
19332 143591
19333 143591
19334 143591
19335 143591
19336 143591
19337 143591
19338 143591
19339 143591
19340 143591
19341 144172
19342 144172
19343 144172
19344 144172
19345 144172
19346 144172
19347 144172
19348 144172
19349 144172
19350 144172
19351 144492
19352 144492
19353 144492
19354 144492
19355 144492
19356 144492
19357 144492
19358 144492
19359 144492
19360 144492
19361 144715
19362 144715
19363 144715
19364 144715
19365 144715
19366 144715
19367 144715
19368 144715
19369 144715
19370 144715
19371 144714
19372 144714
19373 144714
19374 144714
19375 144714
19376 144714
19377 144714
19378 144714
19379 144714
19380 144714
19381 144911
19382 144911
19383 144911
19384 144911
19385 144911
19386 144911
19387 144911
19388 144911
19389 144911
19390 144911
19391 144845
19392 144845
19393 144845
19394 144845
19395 144845
19396 144845
19397 144845
19398 144845
19399 144845
19400 144845
19401 143991
19402 143991
19403 143991
19404 143991
19405 143991
19406 143991
19407 143991
19408 143991
19409 143991
19410 143991
19411 143105
19412 143105
19413 143105
19414 143105
19415 143105
19416 143105
19417 143105
19418 143105
19419 143105
19420 143105
19421 142197
19422 142197
19423 142197
19424 142197
19425 142197
19426 142197
19427 142197
19428 142197
19429 142197
19430 142197
19431 141213
19432 141213
19433 141213
19434 141213
19435 141213
19436 141213
19437 141213
19438 141213
19439 141213
19440 141213
19441 140329
19442 140329
19443 140329
19444 140329
19445 140329
19446 140329
19447 140329
19448 140329
19449 140329
19450 140329
19451 139446
19452 139446
19453 139446
19454 139446
19455 139446
19456 139446
19457 139446
19458 139446
19459 139446
19460 139446
19461 138637
19462 138637
19463 138637
19464 138637
19465 138637
19466 138637
19467 138637
19468 138637
19469 138637
19470 138637
19471 137675
19472 137675
19473 137675
19474 137675
19475 137675
19476 137675
19477 137675
19478 137675
19479 137675
19480 137675
19481 136553
19482 136553
19483 136553
19484 136553
19485 136553
19486 136553
19487 136553
19488 136553
19489 136553
19490 136553
19491 135659
19492 135659
19493 135659
19494 135659
19495 135659
19496 135659
19497 135659
19498 135659
19499 135659
19500 135659
19501 134885
19502 134885
19503 134885
19504 134885
19505 134885
19506 134885
19507 134885
19508 134885
19509 134885
19510 134885
19511 134213
19512 134213
19513 134213
19514 134213
19515 134213
19516 134213
19517 134213
19518 134213
19519 134213
19520 134213
19521 133451
19522 133451
19523 133451
19524 133451
19525 133451
19526 133451
19527 133451
19528 133451
19529 133451
19530 133451
19531 132967
19532 132967
19533 132967
19534 132967
19535 132967
19536 132967
19537 132967
19538 132967
19539 132967
19540 132967
19541 132667
19542 132667
19543 132667
19544 132667
19545 132667
19546 132667
19547 132667
19548 132667
19549 132667
19550 132667
19551 132633
19552 132633
19553 132633
19554 132633
19555 132633
19556 132633
19557 132633
19558 132633
19559 132633
19560 132633
19561 132609
19562 132609
19563 132609
19564 132609
19565 132609
19566 132609
19567 132609
19568 132609
19569 132609
19570 132609
19571 132730
19572 132730
19573 132730
19574 132730
19575 132730
19576 132730
19577 132730
19578 132730
19579 132730
19580 132730
19581 132572
19582 132572
19583 132572
19584 132572
19585 132572
19586 132572
19587 132572
19588 132572
19589 132572
19590 132572
19591 132675
19592 132675
19593 132675
19594 132675
19595 132675
19596 132675
19597 132675
19598 132675
19599 132675
19600 132675
19601 133227
19602 133227
19603 133227
19604 133227
19605 133227
19606 133227
19607 133227
19608 133227
19609 133227
19610 133227
19611 133895
19612 133895
19613 133895
19614 133895
19615 133895
19616 133895
19617 133895
19618 133895
19619 133895
19620 133895
19621 134467
19622 134467
19623 134467
19624 134467
19625 134467
19626 134467
19627 134467
19628 134467
19629 134467
19630 134467
19631 134960
19632 134960
19633 134960
19634 134960
19635 134960
19636 134960
19637 134960
19638 134960
19639 134960
19640 134960
19641 135560
19642 135560
19643 135560
19644 135560
19645 135560
19646 135560
19647 135560
19648 135560
19649 135560
19650 135560
19651 136165
19652 136165
19653 136165
19654 136165
19655 136165
19656 136165
19657 136165
19658 136165
19659 136165
19660 136165
19661 136369
19662 136369
19663 136369
19664 136369
19665 136369
19666 136369
19667 136369
19668 136369
19669 136369
19670 136369
19671 136569
19672 136569
19673 136569
19674 136569
19675 136569
19676 136569
19677 136569
19678 136569
19679 136569
19680 136569
19681 137112
19682 137112
19683 137112
19684 137112
19685 137112
19686 137112
19687 137112
19688 137112
19689 137112
19690 137112
19691 137578
19692 137578
19693 137578
19694 137578
19695 137578
19696 137578
19697 137578
19698 137578
19699 137578
19700 137578
19701 137812
19702 137812
19703 137812
19704 137812
19705 137812
19706 137812
19707 137812
19708 137812
19709 137812
19710 137812
19711 138090
19712 138090
19713 138090
19714 138090
19715 138090
19716 138090
19717 138090
19718 138090
19719 138090
19720 138090
19721 138476
19722 138476
19723 138476
19724 138476
19725 138476
19726 138476
19727 138476
19728 138476
19729 138476
19730 138476
19731 138710
19732 138710
19733 138710
19734 138710
19735 138710
19736 138710
19737 138710
19738 138710
19739 138710
19740 138710
19741 138929
19742 138929
19743 138929
19744 138929
19745 138929
19746 138929
19747 138929
19748 138929
19749 138929
19750 138929
19751 138945
19752 138945
19753 138945
19754 138945
19755 138945
19756 138945
19757 138945
19758 138945
19759 138945
19760 138945
19761 139022
19762 139022
19763 139022
19764 139022
19765 139022
19766 139022
19767 139022
19768 139022
19769 139022
19770 139022
19771 138887
19772 138887
19773 138887
19774 138887
19775 138887
19776 138887
19777 138887
19778 138887
19779 138887
19780 138887
19781 139065
19782 139065
19783 139065
19784 139065
19785 139065
19786 139065
19787 139065
19788 139065
19789 139065
19790 139065
19791 139030
19792 139030
19793 139030
19794 139030
19795 139030
19796 139030
19797 139030
19798 139030
19799 139030
19800 139030
19801 138949
19802 138949
19803 138949
19804 138949
19805 138949
19806 138949
19807 138949
19808 138949
19809 138949
19810 138949
19811 138826
19812 138826
19813 138826
19814 138826
19815 138826
19816 138826
19817 138826
19818 138826
19819 138826
19820 138826
19821 138860
19822 138860
19823 138860
19824 138860
19825 138860
19826 138860
19827 138860
19828 138860
19829 138860
19830 138860
19831 139008
19832 139008
19833 139008
19834 139008
19835 139008
19836 139008
19837 139008
19838 139008
19839 139008
19840 139008
19841 138930
19842 138930
19843 138930
19844 138930
19845 138930
19846 138930
19847 138930
19848 138930
19849 138930
19850 138930
19851 138650
19852 138650
19853 138650
19854 138650
19855 138650
19856 138650
19857 138650
19858 138650
19859 138650
19860 138650
19861 138619
19862 138619
19863 138619
19864 138619
19865 138619
19866 138619
19867 138619
19868 138619
19869 138619
19870 138619
19871 138672
19872 138672
19873 138672
19874 138672
19875 138672
19876 138672
19877 138672
19878 138672
19879 138672
19880 138672
19881 138360
19882 138360
19883 138360
19884 138360
19885 138360
19886 138360
19887 138360
19888 138360
19889 138360
19890 138360
19891 138303
19892 138303
19893 138303
19894 138303
19895 138303
19896 138303
19897 138303
19898 138303
19899 138303
19900 138303
19901 138317
19902 138317
19903 138317
19904 138317
19905 138317
19906 138317
19907 138317
19908 138317
19909 138317
19910 138317
19911 138371
19912 138371
19913 138371
19914 138371
19915 138371
19916 138371
19917 138371
19918 138371
19919 138371
19920 138371
19921 138398
19922 138398
19923 138398
19924 138398
19925 138398
19926 138398
19927 138398
19928 138398
19929 138398
19930 138398
19931 138398
19932 138398
19933 138398
19934 138398
19935 138398
19936 138398
19937 138398
19938 138398
19939 138398
19940 138398
19941 138226
19942 138226
19943 138226
19944 138226
19945 138226
19946 138226
19947 138226
19948 138226
19949 138226
19950 138226
19951 138143
19952 138143
19953 138143
19954 138143
19955 138143
19956 138143
19957 138143
19958 138143
19959 138143
19960 138143
19961 138067
19962 138067
19963 138067
19964 138067
19965 138067
19966 138067
19967 138067
19968 138067
19969 138067
19970 138067
19971 138324
19972 138324
19973 138324
19974 138324
19975 138324
19976 138324
19977 138324
19978 138324
19979 138324
19980 138324
19981 138329
19982 138329
19983 138329
19984 138329
19985 138329
19986 138329
19987 138329
19988 138329
19989 138329
19990 138329
19991 138510
19992 138510
19993 138510
19994 138510
19995 138510
19996 138510
19997 138510
19998 138510
19999 138510
20000 138510
20001 138711
20002 138711
20003 138711
20004 138711
20005 138711
20006 138711
20007 138711
20008 138711
20009 138711
20010 138711
20011 138714
20012 138714
20013 138714
20014 138714
20015 138714
20016 138714
20017 138714
20018 138714
20019 138714
20020 138714
20021 138553
20022 138553
20023 138553
20024 138553
20025 138553
20026 138553
20027 138553
20028 138553
20029 138553
20030 138553
20031 138457
20032 138457
20033 138457
20034 138457
20035 138457
20036 138457
20037 138457
20038 138457
20039 138457
20040 138457
20041 138521
20042 138521
20043 138521
20044 138521
20045 138521
20046 138521
20047 138521
20048 138521
20049 138521
20050 138521
20051 138796
20052 138796
20053 138796
20054 138796
20055 138796
20056 138796
20057 138796
20058 138796
20059 138796
20060 138796
20061 139031
20062 139031
20063 139031
20064 139031
20065 139031
20066 139031
20067 139031
20068 139031
20069 139031
20070 139031
20071 139151
20072 139151
20073 139151
20074 139151
20075 139151
20076 139151
20077 139151
20078 139151
20079 139151
20080 139151
20081 139388
20082 139388
20083 139388
20084 139388
20085 139388
20086 139388
20087 139388
20088 139388
20089 139388
20090 139388
20091 139187
20092 139187
20093 139187
20094 139187
20095 139187
20096 139187
20097 139187
20098 139187
20099 139187
20100 139187
20101 139072
20102 139072
20103 139072
20104 139072
20105 139072
20106 139072
20107 139072
20108 139072
20109 139072
20110 139072
20111 138861
20112 138861
20113 138861
20114 138861
20115 138861
20116 138861
20117 138861
20118 138861
20119 138861
20120 138861
20121 138518
20122 138518
20123 138518
20124 138518
20125 138518
20126 138518
20127 138518
20128 138518
20129 138518
20130 138518
20131 138192
20132 138192
20133 138192
20134 138192
20135 138192
20136 138192
20137 138192
20138 138192
20139 138192
20140 138192
20141 138057
20142 138057
20143 138057
20144 138057
20145 138057
20146 138057
20147 138057
20148 138057
20149 138057
20150 138057
20151 137957
20152 137957
20153 137957
20154 137957
20155 137957
20156 137957
20157 137957
20158 137957
20159 137957
20160 137957
20161 137767
20162 137767
20163 137767
20164 137767
20165 137767
20166 137767
20167 137767
20168 137767
20169 137767
20170 137767
20171 137270
20172 137270
20173 137270
20174 137270
20175 137270
20176 137270
20177 137270
20178 137270
20179 137270
20180 137270
20181 136663
20182 136663
20183 136663
20184 136663
20185 136663
20186 136663
20187 136663
20188 136663
20189 136663
20190 136663
20191 136010
20192 136010
20193 136010
20194 136010
20195 136010
20196 136010
20197 136010
20198 136010
20199 136010
20200 136010
20201 135114
20202 135114
20203 135114
20204 135114
20205 135114
20206 135114
20207 135114
20208 135114
20209 135114
20210 135114
20211 134362
20212 134362
20213 134362
20214 134362
20215 134362
20216 134362
20217 134362
20218 134362
20219 134362
20220 134362
20221 133813
20222 133813
20223 133813
20224 133813
20225 133813
20226 133813
20227 133813
20228 133813
20229 133813
20230 133813
20231 133269
20232 133269
20233 133269
20234 133269
20235 133269
20236 133269
20237 133269
20238 133269
20239 133269
20240 133269
20241 132652
20242 132652
20243 132652
20244 132652
20245 132652
20246 132652
20247 132652
20248 132652
20249 132652
20250 132652
20251 131882
20252 131882
20253 131882
20254 131882
20255 131882
20256 131882
20257 131882
20258 131882
20259 131882
20260 131882
20261 131193
20262 131193
20263 131193
20264 131193
20265 131193
20266 131193
20267 131193
20268 131193
20269 131193
20270 131193
20271 130527
20272 130527
20273 130527
20274 130527
20275 130527
20276 130527
20277 130527
20278 130527
20279 130527
20280 130527
20281 129674
20282 129674
20283 129674
20284 129674
20285 129674
20286 129674
20287 129674
20288 129674
20289 129674
20290 129674
20291 129159
20292 129159
20293 129159
20294 129159
20295 129159
20296 129159
20297 129159
20298 129159
20299 129159
20300 129159
20301 128738
20302 128738
20303 128738
20304 128738
20305 128738
20306 128738
20307 128738
20308 128738
20309 128738
20310 128738
20311 128575
20312 128575
20313 128575
20314 128575
20315 128575
20316 128575
20317 128575
20318 128575
20319 128575
20320 128575
20321 128705
20322 128705
20323 128705
20324 128705
20325 128705
20326 128705
20327 128705
20328 128705
20329 128705
20330 128705
20331 128770
20332 128770
20333 128770
20334 128770
20335 128770
20336 128770
20337 128770
20338 128770
20339 128770
20340 128770
20341 128679
20342 128679
20343 128679
20344 128679
20345 128679
20346 128679
20347 128679
20348 128679
20349 128679
20350 128679
20351 128469
20352 128469
20353 128469
20354 128469
20355 128469
20356 128469
20357 128469
20358 128469
20359 128469
20360 128469
20361 128265
20362 128265
20363 128265
20364 128265
20365 128265
20366 128265
20367 128265
20368 128265
20369 128265
20370 128265
20371 128124
20372 128124
20373 128124
20374 128124
20375 128124
20376 128124
20377 128124
20378 128124
20379 128124
20380 128124
20381 128204
20382 128204
20383 128204
20384 128204
20385 128204
20386 128204
20387 128204
20388 128204
20389 128204
20390 128204
20391 128266
20392 128266
20393 128266
20394 128266
20395 128266
20396 128266
20397 128266
20398 128266
20399 128266
20400 128266
20401 128815
20402 128815
20403 128815
20404 128815
20405 128815
20406 128815
20407 128815
20408 128815
20409 128815
20410 128815
20411 129395
20412 129395
20413 129395
20414 129395
20415 129395
20416 129395
20417 129395
20418 129395
20419 129395
20420 129395
20421 129670
20422 129670
20423 129670
20424 129670
20425 129670
20426 129670
20427 129670
20428 129670
20429 129670
20430 129670
20431 129660
20432 129660
20433 129660
20434 129660
20435 129660
20436 129660
20437 129660
20438 129660
20439 129660
20440 129660
20441 129636
20442 129636
20443 129636
20444 129636
20445 129636
20446 129636
20447 129636
20448 129636
20449 129636
20450 129636
20451 129526
20452 129526
20453 129526
20454 129526
20455 129526
20456 129526
20457 129526
20458 129526
20459 129526
20460 129526
20461 129237
20462 129237
20463 129237
20464 129237
20465 129237
20466 129237
20467 129237
20468 129237
20469 129237
20470 129237
20471 128973
20472 128973
20473 128973
20474 128973
20475 128973
20476 128973
20477 128973
20478 128973
20479 128973
20480 128973
20481 129087
20482 129087
20483 129087
20484 129087
20485 129087
20486 129087
20487 129087
20488 129087
20489 129087
20490 129087
20491 129062
20492 129062
20493 129062
20494 129062
20495 129062
20496 129062
20497 129062
20498 129062
20499 129062
20500 129062
20501 128604
20502 128604
20503 128604
20504 128604
20505 128604
20506 128604
20507 128604
20508 128604
20509 128604
20510 128604
20511 127585
20512 127585
20513 127585
20514 127585
20515 127585
20516 127585
20517 127585
20518 127585
20519 127585
20520 127585
20521 126262
20522 126262
20523 126262
20524 126262
20525 126262
20526 126262
20527 126262
20528 126262
20529 126262
20530 126262
20531 125011
20532 125011
20533 125011
20534 125011
20535 125011
20536 125011
20537 125011
20538 125011
20539 125011
20540 125011
20541 123855
20542 123855
20543 123855
20544 123855
20545 123855
20546 123855
20547 123855
20548 123855
20549 123855
20550 123855
20551 122662
20552 122662
20553 122662
20554 122662
20555 122662
20556 122662
20557 122662
20558 122662
20559 122662
20560 122662
20561 121313
20562 121313
20563 121313
20564 121313
20565 121313
20566 121313
20567 121313
20568 121313
20569 121313
20570 121313
20571 120005
20572 120005
20573 120005
20574 120005
20575 120005
20576 120005
20577 120005
20578 120005
20579 120005
20580 120005
20581 118596
20582 118596
20583 118596
20584 118596
20585 118596
20586 118596
20587 118596
20588 118596
20589 118596
20590 118596
20591 117069
20592 117069
20593 117069
20594 117069
20595 117069
20596 117069
20597 117069
20598 117069
20599 117069
20600 117069
20601 115105
20602 115105
20603 115105
20604 115105
20605 115105
20606 115105
20607 115105
20608 115105
20609 115105
20610 115105
20611 113129
20612 113129
20613 113129
20614 113129
20615 113129
20616 113129
20617 113129
20618 113129
20619 113129
20620 113129
20621 111278
20622 111278
20623 111278
20624 111278
20625 111278
20626 111278
20627 111278
20628 111278
20629 111278
20630 111278
20631 109783
20632 109783
20633 109783
20634 109783
20635 109783
20636 109783
20637 109783
20638 109783
20639 109783
20640 109783
20641 108557
20642 108557
20643 108557
20644 108557
20645 108557
20646 108557
20647 108557
20648 108557
20649 108557
20650 108557
20651 107442
20652 107442
20653 107442
20654 107442
20655 107442
20656 107442
20657 107442
20658 107442
20659 107442
20660 107442
20661 106459
20662 106459
20663 106459
20664 106459
20665 106459
20666 106459
20667 106459
20668 106459
20669 106459
20670 106459
20671 105501
20672 105501
20673 105501
20674 105501
20675 105501
20676 105501
20677 105501
20678 105501
20679 105501
20680 105501
20681 104148
20682 104148
20683 104148
20684 104148
20685 104148
20686 104148
20687 104148
20688 104148
20689 104148
20690 104148
20691 102840
20692 102840
20693 102840
20694 102840
20695 102840
20696 102840
20697 102840
20698 102840
20699 102840
20700 102840
20701 101907
20702 101907
20703 101907
20704 101907
20705 101907
20706 101907
20707 101907
20708 101907
20709 101907
20710 101907
20711 101292
20712 101292
20713 101292
20714 101292
20715 101292
20716 101292
20717 101292
20718 101292
20719 101292
20720 101292
20721 101206
20722 101206
20723 101206
20724 101206
20725 101206
20726 101206
20727 101206
20728 101206
20729 101206
20730 101206
20731 101237
20732 101237
20733 101237
20734 101237
20735 101237
20736 101237
20737 101237
20738 101237
20739 101237
20740 101237
20741 101361
20742 101361
20743 101361
20744 101361
20745 101361
20746 101361
20747 101361
20748 101361
20749 101361
20750 101361
20751 101691
20752 101691
20753 101691
20754 101691
20755 101691
20756 101691
20757 101691
20758 101691
20759 101691
20760 101691
20761 102256
20762 102256
20763 102256
20764 102256
20765 102256
20766 102256
20767 102256
20768 102256
20769 102256
20770 102256
20771 102913
20772 102913
20773 102913
20774 102913
20775 102913
20776 102913
20777 102913
20778 102913
20779 102913
20780 102913
20781 103505
20782 103505
20783 103505
20784 103505
20785 103505
20786 103505
20787 103505
20788 103505
20789 103505
20790 103505
20791 104205
20792 104205
20793 104205
20794 104205
20795 104205
20796 104205
20797 104205
20798 104205
20799 104205
20800 104205
20801 105128
20802 105128
20803 105128
20804 105128
20805 105128
20806 105128
20807 105128
20808 105128
20809 105128
20810 105128
20811 105990
20812 105990
20813 105990
20814 105990
20815 105990
20816 105990
20817 105990
20818 105990
20819 105990
20820 105990
20821 107099
20822 107099
20823 107099
20824 107099
20825 107099
20826 107099
20827 107099
20828 107099
20829 107099
20830 107099
20831 108005
20832 108005
20833 108005
20834 108005
20835 108005
20836 108005
20837 108005
20838 108005
20839 108005
20840 108005
20841 108698
20842 108698
20843 108698
20844 108698
20845 108698
20846 108698
20847 108698
20848 108698
20849 108698
20850 108698
20851 109640
20852 109640
20853 109640
20854 109640
20855 109640
20856 109640
20857 109640
20858 109640
20859 109640
20860 109640
20861 110562
20862 110562
20863 110562
20864 110562
20865 110562
20866 110562
20867 110562
20868 110562
20869 110562
20870 110562
20871 111558
20872 111558
20873 111558
20874 111558
20875 111558
20876 111558
20877 111558
20878 111558
20879 111558
20880 111558
20881 112864
20882 112864
20883 112864
20884 112864
20885 112864
20886 112864
20887 112864
20888 112864
20889 112864
20890 112864
20891 114134
20892 114134
20893 114134
20894 114134
20895 114134
20896 114134
20897 114134
20898 114134
20899 114134
20900 114134
20901 115413
20902 115413
20903 115413
20904 115413
20905 115413
20906 115413
20907 115413
20908 115413
20909 115413
20910 115413
20911 116741
20912 116741
20913 116741
20914 116741
20915 116741
20916 116741
20917 116741
20918 116741
20919 116741
20920 116741
20921 117394
20922 117394
20923 117394
20924 117394
20925 117394
20926 117394
20927 117394
20928 117394
20929 117394
20930 117394
20931 117963
20932 117963
20933 117963
20934 117963
20935 117963
20936 117963
20937 117963
20938 117963
20939 117963
20940 117963
20941 118488
20942 118488
20943 118488
20944 118488
20945 118488
20946 118488
20947 118488
20948 118488
20949 118488
20950 118488
20951 118917
20952 118917
20953 118917
20954 118917
20955 118917
20956 118917
20957 118917
20958 118917
20959 118917
20960 118917
20961 119442
20962 119442
20963 119442
20964 119442
20965 119442
20966 119442
20967 119442
20968 119442
20969 119442
20970 119442
20971 119808
20972 119808
20973 119808
20974 119808
20975 119808
20976 119808
20977 119808
20978 119808
20979 119808
20980 119808
20981 120336
20982 120336
20983 120336
20984 120336
20985 120336
20986 120336
20987 120336
20988 120336
20989 120336
20990 120336
20991 120979
20992 120979
20993 120979
20994 120979
20995 120979
20996 120979
20997 120979
20998 120979
20999 120979
21000 120979
21001 121514
21002 121514
21003 121514
21004 121514
21005 121514
21006 121514
21007 121514
21008 121514
21009 121514
21010 121514
21011 122243
21012 122243
21013 122243
21014 122243
21015 122243
21016 122243
21017 122243
21018 122243
21019 122243
21020 122243
21021 122589
21022 122589
21023 122589
21024 122589
21025 122589
21026 122589
21027 122589
21028 122589
21029 122589
21030 122589
21031 122875
21032 122875
21033 122875
21034 122875
21035 122875
21036 122875
21037 122875
21038 122875
21039 122875
21040 122875
21041 123008
21042 123008
21043 123008
21044 123008
21045 123008
21046 123008
21047 123008
21048 123008
21049 123008
21050 123008
21051 122858
21052 122858
21053 122858
21054 122858
21055 122858
21056 122858
21057 122858
21058 122858
21059 122858
21060 122858
21061 122616
21062 122616
21063 122616
21064 122616
21065 122616
21066 122616
21067 122616
21068 122616
21069 122616
21070 122616
21071 122224
21072 122224
21073 122224
21074 122224
21075 122224
21076 122224
21077 122224
21078 122224
21079 122224
21080 122224
21081 121688
21082 121688
21083 121688
21084 121688
21085 121688
21086 121688
21087 121688
21088 121688
21089 121688
21090 121688
21091 121215
21092 121215
21093 121215
21094 121215
21095 121215
21096 121215
21097 121215
21098 121215
21099 121215
21100 121215
21101 120418
21102 120418
21103 120418
21104 120418
21105 120418
21106 120418
21107 120418
21108 120418
21109 120418
21110 120418
21111 119558
21112 119558
21113 119558
21114 119558
21115 119558
21116 119558
21117 119558
21118 119558
21119 119558
21120 119558
21121 118811
21122 118811
21123 118811
21124 118811
21125 118811
21126 118811
21127 118811
21128 118811
21129 118811
21130 118811
21131 118082
21132 118082
21133 118082
21134 118082
21135 118082
21136 118082
21137 118082
21138 118082
21139 118082
21140 118082
21141 117367
21142 117367
21143 117367
21144 117367
21145 117367
21146 117367
21147 117367
21148 117367
21149 117367
21150 117367
21151 116880
21152 116880
21153 116880
21154 116880
21155 116880
21156 116880
21157 116880
21158 116880
21159 116880
21160 116880
21161 116081
21162 116081
21163 116081
21164 116081
21165 116081
21166 116081
21167 116081
21168 116081
21169 116081
21170 116081
21171 115407
21172 115407
21173 115407
21174 115407
21175 115407
21176 115407
21177 115407
21178 115407
21179 115407
21180 115407
21181 114593
21182 114593
21183 114593
21184 114593
21185 114593
21186 114593
21187 114593
21188 114593
21189 114593
21190 114593
21191 113891
21192 113891
21193 113891
21194 113891
21195 113891
21196 113891
21197 113891
21198 113891
21199 113891
21200 113891
21201 113287
21202 113287
21203 113287
21204 113287
21205 113287
21206 113287
21207 113287
21208 113287
21209 113287
21210 113287
21211 112530
21212 112530
21213 112530
21214 112530
21215 112530
21216 112530
21217 112530
21218 112530
21219 112530
21220 112530
21221 112063
21222 112063
21223 112063
21224 112063
21225 112063
21226 112063
21227 112063
21228 112063
21229 112063
21230 112063
21231 111850
21232 111850
21233 111850
21234 111850
21235 111850
21236 111850
21237 111850
21238 111850
21239 111850
21240 111850
21241 111723
21242 111723
21243 111723
21244 111723
21245 111723
21246 111723
21247 111723
21248 111723
21249 111723
21250 111723
21251 111628
21252 111628
21253 111628
21254 111628
21255 111628
21256 111628
21257 111628
21258 111628
21259 111628
21260 111628
21261 111683
21262 111683
21263 111683
21264 111683
21265 111683
21266 111683
21267 111683
21268 111683
21269 111683
21270 111683
21271 111998
21272 111998
21273 111998
21274 111998
21275 111998
21276 111998
21277 111998
21278 111998
21279 111998
21280 111998
21281 112434
21282 112434
21283 112434
21284 112434
21285 112434
21286 112434
21287 112434
21288 112434
21289 112434
21290 112434
21291 112830
21292 112830
21293 112830
21294 112830
21295 112830
21296 112830
21297 112830
21298 112830
21299 112830
21300 112830
21301 113574
21302 113574
21303 113574
21304 113574
21305 113574
21306 113574
21307 113574
21308 113574
21309 113574
21310 113574
21311 114340
21312 114340
21313 114340
21314 114340
21315 114340
21316 114340
21317 114340
21318 114340
21319 114340
21320 114340
21321 115363
21322 115363
21323 115363
21324 115363
21325 115363
21326 115363
21327 115363
21328 115363
21329 115363
21330 115363
21331 116346
21332 116346
21333 116346
21334 116346
21335 116346
21336 116346
21337 116346
21338 116346
21339 116346
21340 116346
21341 117338
21342 117338
21343 117338
21344 117338
21345 117338
21346 117338
21347 117338
21348 117338
21349 117338
21350 117338
21351 117986
21352 117986
21353 117986
21354 117986
21355 117986
21356 117986
21357 117986
21358 117986
21359 117986
21360 117986
21361 118942
21362 118942
21363 118942
21364 118942
21365 118942
21366 118942
21367 118942
21368 118942
21369 118942
21370 118942
21371 119982
21372 119982
21373 119982
21374 119982
21375 119982
21376 119982
21377 119982
21378 119982
21379 119982
21380 119982
21381 121136
21382 121136
21383 121136
21384 121136
21385 121136
21386 121136
21387 121136
21388 121136
21389 121136
21390 121136
21391 121895
21392 121895
21393 121895
21394 121895
21395 121895
21396 121895
21397 121895
21398 121895
21399 121895
21400 121895
21401 122430
21402 122430
21403 122430
21404 122430
21405 122430
21406 122430
21407 122430
21408 122430
21409 122430
21410 122430
21411 123210
21412 123210
21413 123210
21414 123210
21415 123210
21416 123210
21417 123210
21418 123210
21419 123210
21420 123210
21421 123960
21422 123960
21423 123960
21424 123960
21425 123960
21426 123960
21427 123960
21428 123960
21429 123960
21430 123960
21431 124464
21432 124464
21433 124464
21434 124464
21435 124464
21436 124464
21437 124464
21438 124464
21439 124464
21440 124464
21441 125203
21442 125203
21443 125203
21444 125203
21445 125203
21446 125203
21447 125203
21448 125203
21449 125203
21450 125203
21451 126050
21452 126050
21453 126050
21454 126050
21455 126050
21456 126050
21457 126050
21458 126050
21459 126050
21460 126050
21461 126897
21462 126897
21463 126897
21464 126897
21465 126897
21466 126897
21467 126897
21468 126897
21469 126897
21470 126897
21471 127408
21472 127408
21473 127408
21474 127408
21475 127408
21476 127408
21477 127408
21478 127408
21479 127408
21480 127408
21481 127911
21482 127911
21483 127911
21484 127911
21485 127911
21486 127911
21487 127911
21488 127911
21489 127911
21490 127911
21491 128316
21492 128316
21493 128316
21494 128316
21495 128316
21496 128316
21497 128316
21498 128316
21499 128316
21500 128316
21501 128555
21502 128555
21503 128555
21504 128555
21505 128555
21506 128555
21507 128555
21508 128555
21509 128555
21510 128555
21511 128756
21512 128756
21513 128756
21514 128756
21515 128756
21516 128756
21517 128756
21518 128756
21519 128756
21520 128756
21521 128812
21522 128812
21523 128812
21524 128812
21525 128812
21526 128812
21527 128812
21528 128812
21529 128812
21530 128812
21531 128962
21532 128962
21533 128962
21534 128962
21535 128962
21536 128962
21537 128962
21538 128962
21539 128962
21540 128962
21541 129056
21542 129056
21543 129056
21544 129056
21545 129056
21546 129056
21547 129056
21548 129056
21549 129056
21550 129056
21551 129337
21552 129337
21553 129337
21554 129337
21555 129337
21556 129337
21557 129337
21558 129337
21559 129337
21560 129337
21561 129447
21562 129447
21563 129447
21564 129447
21565 129447
21566 129447
21567 129447
21568 129447
21569 129447
21570 129447
21571 129218
21572 129218
21573 129218
21574 129218
21575 129218
21576 129218
21577 129218
21578 129218
21579 129218
21580 129218
21581 128927
21582 128927
21583 128927
21584 128927
21585 128927
21586 128927
21587 128927
21588 128927
21589 128927
21590 128927
21591 128794
21592 128794
21593 128794
21594 128794
21595 128794
21596 128794
21597 128794
21598 128794
21599 128794
21600 128794
21601 128962
21602 128962
21603 128962
21604 128962
21605 128962
21606 128962
21607 128962
21608 128962
21609 128962
21610 128962
21611 128767
21612 128767
21613 128767
21614 128767
21615 128767
21616 128767
21617 128767
21618 128767
21619 128767
21620 128767
21621 128415
21622 128415
21623 128415
21624 128415
21625 128415
21626 128415
21627 128415
21628 128415
21629 128415
21630 128415
21631 128238
21632 128238
21633 128238
21634 128238
21635 128238
21636 128238
21637 128238
21638 128238
21639 128238
21640 128238
21641 127938
21642 127938
21643 127938
21644 127938
21645 127938
21646 127938
21647 127938
21648 127938
21649 127938
21650 127938
21651 127527
21652 127527
21653 127527
21654 127527
21655 127527
21656 127527
21657 127527
21658 127527
21659 127527
21660 127527
21661 126964
21662 126964
21663 126964
21664 126964
21665 126964
21666 126964
21667 126964
21668 126964
21669 126964
21670 126964
21671 126433
21672 126433
21673 126433
21674 126433
21675 126433
21676 126433
21677 126433
21678 126433
21679 126433
21680 126433
21681 125688
21682 125688
21683 125688
21684 125688
21685 125688
21686 125688
21687 125688
21688 125688
21689 125688
21690 125688
21691 125134
21692 125134
21693 125134
21694 125134
21695 125134
21696 125134
21697 125134
21698 125134
21699 125134
21700 125134
21701 124814
21702 124814
21703 124814
21704 124814
21705 124814
21706 124814
21707 124814
21708 124814
21709 124814
21710 124814
21711 124666
21712 124666
21713 124666
21714 124666
21715 124666
21716 124666
21717 124666
21718 124666
21719 124666
21720 124666
21721 124762
21722 124762
21723 124762
21724 124762
21725 124762
21726 124762
21727 124762
21728 124762
21729 124762
21730 124762
21731 124830
21732 124830
21733 124830
21734 124830
21735 124830
21736 124830
21737 124830
21738 124830
21739 124830
21740 124830
21741 124852
21742 124852
21743 124852
21744 124852
21745 124852
21746 124852
21747 124852
21748 124852
21749 124852
21750 124852
21751 124723
21752 124723
21753 124723
21754 124723
21755 124723
21756 124723
21757 124723
21758 124723
21759 124723
21760 124723
21761 124654
21762 124654
21763 124654
21764 124654
21765 124654
21766 124654
21767 124654
21768 124654
21769 124654
21770 124654
21771 125034
21772 125034
21773 125034
21774 125034
21775 125034
21776 125034
21777 125034
21778 125034
21779 125034
21780 125034
21781 125821
21782 125821
21783 125821
21784 125821
21785 125821
21786 125821
21787 125821
21788 125821
21789 125821
21790 125821
21791 126682
21792 126682
21793 126682
21794 126682
21795 126682
21796 126682
21797 126682
21798 126682
21799 126682
21800 126682
21801 127411
21802 127411
21803 127411
21804 127411
21805 127411
21806 127411
21807 127411
21808 127411
21809 127411
21810 127411
21811 128181
21812 128181
21813 128181
21814 128181
21815 128181
21816 128181
21817 128181
21818 128181
21819 128181
21820 128181
21821 129291
21822 129291
21823 129291
21824 129291
21825 129291
21826 129291
21827 129291
21828 129291
21829 129291
21830 129291
21831 130426
21832 130426
21833 130426
21834 130426
21835 130426
21836 130426
21837 130426
21838 130426
21839 130426
21840 130426
21841 131563
21842 131563
21843 131563
21844 131563
21845 131563
21846 131563
21847 131563
21848 131563
21849 131563
21850 131563
21851 132863
21852 132863
21853 132863
21854 132863
21855 132863
21856 132863
21857 132863
21858 132863
21859 132863
21860 132863
21861 134189
21862 134189
21863 134189
21864 134189
21865 134189
21866 134189
21867 134189
21868 134189
21869 134189
21870 134189
21871 135761
21872 135761
21873 135761
21874 135761
21875 135761
21876 135761
21877 135761
21878 135761
21879 135761
21880 135761
21881 137581
21882 137581
21883 137581
21884 137581
21885 137581
21886 137581
21887 137581
21888 137581
21889 137581
21890 137581
21891 139345
21892 139345
21893 139345
21894 139345
21895 139345
21896 139345
21897 139345
21898 139345
21899 139345
21900 139345
21901 140975
21902 140975
21903 140975
21904 140975
21905 140975
21906 140975
21907 140975
21908 140975
21909 140975
21910 140975
21911 142461
21912 142461
21913 142461
21914 142461
21915 142461
21916 142461
21917 142461
21918 142461
21919 142461
21920 142461
21921 143709
21922 143709
21923 143709
21924 143709
21925 143709
21926 143709
21927 143709
21928 143709
21929 143709
21930 143709
21931 144779
21932 144779
21933 144779
21934 144779
21935 144779
21936 144779
21937 144779
21938 144779
21939 144779
21940 144779
21941 145858
21942 145858
21943 145858
21944 145858
21945 145858
21946 145858
21947 145858
21948 145858
21949 145858
21950 145858
21951 147341
21952 147341
21953 147341
21954 147341
21955 147341
21956 147341
21957 147341
21958 147341
21959 147341
21960 147341
21961 148683
21962 148683
21963 148683
21964 148683
21965 148683
21966 148683
21967 148683
21968 148683
21969 148683
21970 148683
21971 149705
21972 149705
21973 149705
21974 149705
21975 149705
21976 149705
21977 149705
21978 149705
21979 149705
21980 149705
21981 149975
21982 149975
21983 149975
21984 149975
21985 149975
21986 149975
21987 149975
21988 149975
21989 149975
21990 149975
21991 150177
21992 150177
21993 150177
21994 150177
21995 150177
21996 150177
21997 150177
21998 150177
21999 150177
22000 150177
22001 150430
22002 150430
22003 150430
22004 150430
22005 150430
22006 150430
22007 150430
22008 150430
22009 150430
22010 150430
22011 150862
22012 150862
22013 150862
22014 150862
22015 150862
22016 150862
22017 150862
22018 150862
22019 150862
22020 150862
22021 150946
22022 150946
22023 150946
22024 150946
22025 150946
22026 150946
22027 150946
22028 150946
22029 150946
22030 150946
22031 150808
22032 150808
22033 150808
22034 150808
22035 150808
22036 150808
22037 150808
22038 150808
22039 150808
22040 150808
22041 150450
22042 150450
22043 150450
22044 150450
22045 150450
22046 150450
22047 150450
22048 150450
22049 150450
22050 150450
22051 149967
22052 149967
22053 149967
22054 149967
22055 149967
22056 149967
22057 149967
22058 149967
22059 149967
22060 149967
22061 149721
22062 149721
22063 149721
22064 149721
22065 149721
22066 149721
22067 149721
22068 149721
22069 149721
22070 149721
22071 149321
22072 149321
22073 149321
22074 149321
22075 149321
22076 149321
22077 149321
22078 149321
22079 149321
22080 149321
22081 148723
22082 148723
22083 148723
22084 148723
22085 148723
22086 148723
22087 148723
22088 148723
22089 148723
22090 148723
22091 148128
22092 148128
22093 148128
22094 148128
22095 148128
22096 148128
22097 148128
22098 148128
22099 148128
22100 148128
22101 147322
22102 147322
22103 147322
22104 147322
22105 147322
22106 147322
22107 147322
22108 147322
22109 147322
22110 147322
22111 146572
22112 146572
22113 146572
22114 146572
22115 146572
22116 146572
22117 146572
22118 146572
22119 146572
22120 146572
22121 145847
22122 145847
22123 145847
22124 145847
22125 145847
22126 145847
22127 145847
22128 145847
22129 145847
22130 145847
22131 145226
22132 145226
22133 145226
22134 145226
22135 145226
22136 145226
22137 145226
22138 145226
22139 145226
22140 145226
22141 144665
22142 144665
22143 144665
22144 144665
22145 144665
22146 144665
22147 144665
22148 144665
22149 144665
22150 144665
22151 143636
22152 143636
22153 143636
22154 143636
22155 143636
22156 143636
22157 143636
22158 143636
22159 143636
22160 143636
22161 142851
22162 142851
22163 142851
22164 142851
22165 142851
22166 142851
22167 142851
22168 142851
22169 142851
22170 142851
22171 142146
22172 142146
22173 142146
22174 142146
22175 142146
22176 142146
22177 142146
22178 142146
22179 142146
22180 142146
22181 141961
22182 141961
22183 141961
22184 141961
22185 141961
22186 141961
22187 141961
22188 141961
22189 141961
22190 141961
22191 141854
22192 141854
22193 141854
22194 141854
22195 141854
22196 141854
22197 141854
22198 141854
22199 141854
22200 141854
22201 141692
22202 141692
22203 141692
22204 141692
22205 141692
22206 141692
22207 141692
22208 141692
22209 141692
22210 141692
22211 141430
22212 141430
22213 141430
22214 141430
22215 141430
22216 141430
22217 141430
22218 141430
22219 141430
22220 141430
22221 141186
22222 141186
22223 141186
22224 141186
22225 141186
22226 141186
22227 141186
22228 141186
22229 141186
22230 141186
22231 141114
22232 141114
22233 141114
22234 141114
22235 141114
22236 141114
22237 141114
22238 141114
22239 141114
22240 141114
22241 141246
22242 141246
22243 141246
22244 141246
22245 141246
22246 141246
22247 141246
22248 141246
22249 141246
22250 141246
22251 141268
22252 141268
22253 141268
22254 141268
22255 141268
22256 141268
22257 141268
22258 141268
22259 141268
22260 141268
22261 141018
22262 141018
22263 141018
22264 141018
22265 141018
22266 141018
22267 141018
22268 141018
22269 141018
22270 141018
22271 140783
22272 140783
22273 140783
22274 140783
22275 140783
22276 140783
22277 140783
22278 140783
22279 140783
22280 140783
22281 140695
22282 140695
22283 140695
22284 140695
22285 140695
22286 140695
22287 140695
22288 140695
22289 140695
22290 140695
22291 140433
22292 140433
22293 140433
22294 140433
22295 140433
22296 140433
22297 140433
22298 140433
22299 140433
22300 140433
22301 140317
22302 140317
22303 140317
22304 140317
22305 140317
22306 140317
22307 140317
22308 140317
22309 140317
22310 140317
22311 140075
22312 140075
22313 140075
22314 140075
22315 140075
22316 140075
22317 140075
22318 140075
22319 140075
22320 140075
22321 139959
22322 139959
22323 139959
22324 139959
22325 139959
22326 139959
22327 139959
22328 139959
22329 139959
22330 139959
22331 139830
22332 139830
22333 139830
22334 139830
22335 139830
22336 139830
22337 139830
22338 139830
22339 139830
22340 139830
22341 139538
22342 139538
22343 139538
22344 139538
22345 139538
22346 139538
22347 139538
22348 139538
22349 139538
22350 139538
22351 139187
22352 139187
22353 139187
22354 139187
22355 139187
22356 139187
22357 139187
22358 139187
22359 139187
22360 139187
22361 138625
22362 138625
22363 138625
22364 138625
22365 138625
22366 138625
22367 138625
22368 138625
22369 138625
22370 138625
22371 138124
22372 138124
22373 138124
22374 138124
22375 138124
22376 138124
22377 138124
22378 138124
22379 138124
22380 138124
22381 137394
22382 137394
22383 137394
22384 137394
22385 137394
22386 137394
22387 137394
22388 137394
22389 137394
22390 137394
22391 136655
22392 136655
22393 136655
22394 136655
22395 136655
22396 136655
22397 136655
22398 136655
22399 136655
22400 136655
22401 135942
22402 135942
22403 135942
22404 135942
22405 135942
22406 135942
22407 135942
22408 135942
22409 135942
22410 135942
22411 135267
22412 135267
22413 135267
22414 135267
22415 135267
22416 135267
22417 135267
22418 135267
22419 135267
22420 135267
22421 134605
22422 134605
22423 134605
22424 134605
22425 134605
22426 134605
22427 134605
22428 134605
22429 134605
22430 134605
22431 133866
22432 133866
22433 133866
22434 133866
22435 133866
22436 133866
22437 133866
22438 133866
22439 133866
22440 133866
22441 133027
22442 133027
22443 133027
22444 133027
22445 133027
22446 133027
22447 133027
22448 133027
22449 133027
22450 133027
22451 132343
22452 132343
22453 132343
22454 132343
22455 132343
22456 132343
22457 132343
22458 132343
22459 132343
22460 132343
22461 131785
22462 131785
22463 131785
22464 131785
22465 131785
22466 131785
22467 131785
22468 131785
22469 131785
22470 131785
22471 131425
22472 131425
22473 131425
22474 131425
22475 131425
22476 131425
22477 131425
22478 131425
22479 131425
22480 131425
22481 131072
22482 131072
22483 131072
22484 131072
22485 131072
22486 131072
22487 131072
22488 131072
22489 131072
22490 131072
22491 130927
22492 130927
22493 130927
22494 130927
22495 130927
22496 130927
22497 130927
22498 130927
22499 130927
22500 130927
22501 130706
22502 130706
22503 130706
22504 130706
22505 130706
22506 130706
22507 130706
22508 130706
22509 130706
22510 130706
22511 130635
22512 130635
22513 130635
22514 130635
22515 130635
22516 130635
22517 130635
22518 130635
22519 130635
22520 130635
22521 130408
22522 130408
22523 130408
22524 130408
22525 130408
22526 130408
22527 130408
22528 130408
22529 130408
22530 130408
22531 130330
22532 130330
22533 130330
22534 130330
22535 130330
22536 130330
22537 130330
22538 130330
22539 130330
22540 130330
22541 130464
22542 130464
22543 130464
22544 130464
22545 130464
22546 130464
22547 130464
22548 130464
22549 130464
22550 130464
22551 130951
22552 130951
22553 130951
22554 130951
22555 130951
22556 130951
22557 130951
22558 130951
22559 130951
22560 130951
22561 131620
22562 131620
22563 131620
22564 131620
22565 131620
22566 131620
22567 131620
22568 131620
22569 131620
22570 131620
22571 132195
22572 132195
22573 132195
22574 132195
22575 132195
22576 132195
22577 132195
22578 132195
22579 132195
22580 132195
22581 132813
22582 132813
22583 132813
22584 132813
22585 132813
22586 132813
22587 132813
22588 132813
22589 132813
22590 132813
22591 133281
22592 133281
22593 133281
22594 133281
22595 133281
22596 133281
22597 133281
22598 133281
22599 133281
22600 133281
22601 133662
22602 133662
22603 133662
22604 133662
22605 133662
22606 133662
22607 133662
22608 133662
22609 133662
22610 133662
22611 134055
22612 134055
22613 134055
22614 134055
22615 134055
22616 134055
22617 134055
22618 134055
22619 134055
22620 134055
22621 134677
22622 134677
22623 134677
22624 134677
22625 134677
22626 134677
22627 134677
22628 134677
22629 134677
22630 134677
22631 135259
22632 135259
22633 135259
22634 135259
22635 135259
22636 135259
22637 135259
22638 135259
22639 135259
22640 135259
22641 136029
22642 136029
22643 136029
22644 136029
22645 136029
22646 136029
22647 136029
22648 136029
22649 136029
22650 136029
22651 136751
22652 136751
22653 136751
22654 136751
22655 136751
22656 136751
22657 136751
22658 136751
22659 136751
22660 136751
22661 137441
22662 137441
22663 137441
22664 137441
22665 137441
22666 137441
22667 137441
22668 137441
22669 137441
22670 137441
22671 137640
22672 137640
22673 137640
22674 137640
22675 137640
22676 137640
22677 137640
22678 137640
22679 137640
22680 137640
22681 137645
22682 137645
22683 137645
22684 137645
22685 137645
22686 137645
22687 137645
22688 137645
22689 137645
22690 137645
22691 137550
22692 137550
22693 137550
22694 137550
22695 137550
22696 137550
22697 137550
22698 137550
22699 137550
22700 137550
22701 137635
22702 137635
22703 137635
22704 137635
22705 137635
22706 137635
22707 137635
22708 137635
22709 137635
22710 137635
22711 137625
22712 137625
22713 137625
22714 137625
22715 137625
22716 137625
22717 137625
22718 137625
22719 137625
22720 137625
22721 137536
22722 137536
22723 137536
22724 137536
22725 137536
22726 137536
22727 137536
22728 137536
22729 137536
22730 137536
22731 137243
22732 137243
22733 137243
22734 137243
22735 137243
22736 137243
22737 137243
22738 137243
22739 137243
22740 137243
22741 136774
22742 136774
22743 136774
22744 136774
22745 136774
22746 136774
22747 136774
22748 136774
22749 136774
22750 136774
22751 136072
22752 136072
22753 136072
22754 136072
22755 136072
22756 136072
22757 136072
22758 136072
22759 136072
22760 136072
22761 135180
22762 135180
22763 135180
22764 135180
22765 135180
22766 135180
22767 135180
22768 135180
22769 135180
22770 135180
22771 134238
22772 134238
22773 134238
22774 134238
22775 134238
22776 134238
22777 134238
22778 134238
22779 134238
22780 134238
22781 133184
22782 133184
22783 133184
22784 133184
22785 133184
22786 133184
22787 133184
22788 133184
22789 133184
22790 133184
22791 132164
22792 132164
22793 132164
22794 132164
22795 132164
22796 132164
22797 132164
22798 132164
22799 132164
22800 132164
22801 131166
22802 131166
22803 131166
22804 131166
22805 131166
22806 131166
22807 131166
22808 131166
22809 131166
22810 131166
22811 130079
22812 130079
22813 130079
22814 130079
22815 130079
22816 130079
22817 130079
22818 130079
22819 130079
22820 130079
22821 128643
22822 128643
22823 128643
22824 128643
22825 128643
22826 128643
22827 128643
22828 128643
22829 128643
22830 128643
22831 127209
22832 127209
22833 127209
22834 127209
22835 127209
22836 127209
22837 127209
22838 127209
22839 127209
22840 127209
22841 125489
22842 125489
22843 125489
22844 125489
22845 125489
22846 125489
22847 125489
22848 125489
22849 125489
22850 125489
22851 123922
22852 123922
22853 123922
22854 123922
22855 123922
22856 123922
22857 123922
22858 123922
22859 123922
22860 123922
22861 122243
22862 122243
22863 122243
22864 122243
22865 122243
22866 122243
22867 122243
22868 122243
22869 122243
22870 122243
22871 120841
22872 120841
22873 120841
22874 120841
22875 120841
22876 120841
22877 120841
22878 120841
22879 120841
22880 120841
22881 119618
22882 119618
22883 119618
22884 119618
22885 119618
22886 119618
22887 119618
22888 119618
22889 119618
22890 119618
22891 118403
22892 118403
22893 118403
22894 118403
22895 118403
22896 118403
22897 118403
22898 118403
22899 118403
22900 118403
22901 117096
22902 117096
22903 117096
22904 117096
22905 117096
22906 117096
22907 117096
22908 117096
22909 117096
22910 117096
22911 115790
22912 115790
22913 115790
22914 115790
22915 115790
22916 115790
22917 115790
22918 115790
22919 115790
22920 115790
22921 114597
22922 114597
22923 114597
22924 114597
22925 114597
22926 114597
22927 114597
22928 114597
22929 114597
22930 114597
22931 113411
22932 113411
22933 113411
22934 113411
22935 113411
22936 113411
22937 113411
22938 113411
22939 113411
22940 113411
22941 112370
22942 112370
22943 112370
22944 112370
22945 112370
22946 112370
22947 112370
22948 112370
22949 112370
22950 112370
22951 111500
22952 111500
22953 111500
22954 111500
22955 111500
22956 111500
22957 111500
22958 111500
22959 111500
22960 111500
22961 110765
22962 110765
22963 110765
22964 110765
22965 110765
22966 110765
22967 110765
22968 110765
22969 110765
22970 110765
22971 110022
22972 110022
22973 110022
22974 110022
22975 110022
22976 110022
22977 110022
22978 110022
22979 110022
22980 110022
22981 109590
22982 109590
22983 109590
22984 109590
22985 109590
22986 109590
22987 109590
22988 109590
22989 109590
22990 109590
22991 109401
22992 109401
22993 109401
22994 109401
22995 109401
22996 109401
22997 109401
22998 109401
22999 109401
23000 109401
23001 109313
23002 109313
23003 109313
23004 109313
23005 109313
23006 109313
23007 109313
23008 109313
23009 109313
23010 109313
23011 109216
23012 109216
23013 109216
23014 109216
23015 109216
23016 109216
23017 109216
23018 109216
23019 109216
23020 109216
23021 109251
23022 109251
23023 109251
23024 109251
23025 109251
23026 109251
23027 109251
23028 109251
23029 109251
23030 109251
23031 109331
23032 109331
23033 109331
23034 109331
23035 109331
23036 109331
23037 109331
23038 109331
23039 109331
23040 109331
23041 109547
23042 109547
23043 109547
23044 109547
23045 109547
23046 109547
23047 109547
23048 109547
23049 109547
23050 109547
23051 109591
23052 109591
23053 109591
23054 109591
23055 109591
23056 109591
23057 109591
23058 109591
23059 109591
23060 109591
23061 109856
23062 109856
23063 109856
23064 109856
23065 109856
23066 109856
23067 109856
23068 109856
23069 109856
23070 109856
23071 110152
23072 110152
23073 110152
23074 110152
23075 110152
23076 110152
23077 110152
23078 110152
23079 110152
23080 110152
23081 110267
23082 110267
23083 110267
23084 110267
23085 110267
23086 110267
23087 110267
23088 110267
23089 110267
23090 110267
23091 110376
23092 110376
23093 110376
23094 110376
23095 110376
23096 110376
23097 110376
23098 110376
23099 110376
23100 110376
23101 110360
23102 110360
23103 110360
23104 110360
23105 110360
23106 110360
23107 110360
23108 110360
23109 110360
23110 110360
23111 110234
23112 110234
23113 110234
23114 110234
23115 110234
23116 110234
23117 110234
23118 110234
23119 110234
23120 110234
23121 110257
23122 110257
23123 110257
23124 110257
23125 110257
23126 110257
23127 110257
23128 110257
23129 110257
23130 110257
23131 110388
23132 110388
23133 110388
23134 110388
23135 110388
23136 110388
23137 110388
23138 110388
23139 110388
23140 110388
23141 110495
23142 110495
23143 110495
23144 110495
23145 110495
23146 110495
23147 110495
23148 110495
23149 110495
23150 110495
23151 110610
23152 110610
23153 110610
23154 110610
23155 110610
23156 110610
23157 110610
23158 110610
23159 110610
23160 110610
23161 110576
23162 110576
23163 110576
23164 110576
23165 110576
23166 110576
23167 110576
23168 110576
23169 110576
23170 110576
23171 110670
23172 110670
23173 110670
23174 110670
23175 110670
23176 110670
23177 110670
23178 110670
23179 110670
23180 110670
23181 110618
23182 110618
23183 110618
23184 110618
23185 110618
23186 110618
23187 110618
23188 110618
23189 110618
23190 110618
23191 110241
23192 110241
23193 110241
23194 110241
23195 110241
23196 110241
23197 110241
23198 110241
23199 110241
23200 110241
23201 109730
23202 109730
23203 109730
23204 109730
23205 109730
23206 109730
23207 109730
23208 109730
23209 109730
23210 109730
23211 109255
23212 109255
23213 109255
23214 109255
23215 109255
23216 109255
23217 109255
23218 109255
23219 109255
23220 109255
23221 109035
23222 109035
23223 109035
23224 109035
23225 109035
23226 109035
23227 109035
23228 109035
23229 109035
23230 109035
23231 108964
23232 108964
23233 108964
23234 108964
23235 108964
23236 108964
23237 108964
23238 108964
23239 108964
23240 108964
23241 108973
23242 108973
23243 108973
23244 108973
23245 108973
23246 108973
23247 108973
23248 108973
23249 108973
23250 108973
23251 108952
23252 108952
23253 108952
23254 108952
23255 108952
23256 108952
23257 108952
23258 108952
23259 108952
23260 108952
23261 108816
23262 108816
23263 108816
23264 108816
23265 108816
23266 108816
23267 108816
23268 108816
23269 108816
23270 108816
23271 108758
23272 108758
23273 108758
23274 108758
23275 108758
23276 108758
23277 108758
23278 108758
23279 108758
23280 108758
23281 108894
23282 108894
23283 108894
23284 108894
23285 108894
23286 108894
23287 108894
23288 108894
23289 108894
23290 108894
23291 109004
23292 109004
23293 109004
23294 109004
23295 109004
23296 109004
23297 109004
23298 109004
23299 109004
23300 109004
23301 109295
23302 109295
23303 109295
23304 109295
23305 109295
23306 109295
23307 109295
23308 109295
23309 109295
23310 109295
23311 109910
23312 109910
23313 109910
23314 109910
23315 109910
23316 109910
23317 109910
23318 109910
23319 109910
23320 109910
23321 110461
23322 110461
23323 110461
23324 110461
23325 110461
23326 110461
23327 110461
23328 110461
23329 110461
23330 110461
23331 111074
23332 111074
23333 111074
23334 111074
23335 111074
23336 111074
23337 111074
23338 111074
23339 111074
23340 111074
23341 111589
23342 111589
23343 111589
23344 111589
23345 111589
23346 111589
23347 111589
23348 111589
23349 111589
23350 111589
23351 111983
23352 111983
23353 111983
23354 111983
23355 111983
23356 111983
23357 111983
23358 111983
23359 111983
23360 111983
23361 112444
23362 112444
23363 112444
23364 112444
23365 112444
23366 112444
23367 112444
23368 112444
23369 112444
23370 112444
23371 112984
23372 112984
23373 112984
23374 112984
23375 112984
23376 112984
23377 112984
23378 112984
23379 112984
23380 112984
23381 113523
23382 113523
23383 113523
23384 113523
23385 113523
23386 113523
23387 113523
23388 113523
23389 113523
23390 113523
23391 114228
23392 114228
23393 114228
23394 114228
23395 114228
23396 114228
23397 114228
23398 114228
23399 114228
23400 114228
23401 115058
23402 115058
23403 115058
23404 115058
23405 115058
23406 115058
23407 115058
23408 115058
23409 115058
23410 115058
23411 116011
23412 116011
23413 116011
23414 116011
23415 116011
23416 116011
23417 116011
23418 116011
23419 116011
23420 116011
23421 116732
23422 116732
23423 116732
23424 116732
23425 116732
23426 116732
23427 116732
23428 116732
23429 116732
23430 116732
23431 117352
23432 117352
23433 117352
23434 117352
23435 117352
23436 117352
23437 117352
23438 117352
23439 117352
23440 117352
23441 117983
23442 117983
23443 117983
23444 117983
23445 117983
23446 117983
23447 117983
23448 117983
23449 117983
23450 117983
23451 118530
23452 118530
23453 118530
23454 118530
23455 118530
23456 118530
23457 118530
23458 118530
23459 118530
23460 118530
23461 118981
23462 118981
23463 118981
23464 118981
23465 118981
23466 118981
23467 118981
23468 118981
23469 118981
23470 118981
23471 119437
23472 119437
23473 119437
23474 119437
23475 119437
23476 119437
23477 119437
23478 119437
23479 119437
23480 119437
23481 119823
23482 119823
23483 119823
23484 119823
23485 119823
23486 119823
23487 119823
23488 119823
23489 119823
23490 119823
23491 120405
23492 120405
23493 120405
23494 120405
23495 120405
23496 120405
23497 120405
23498 120405
23499 120405
23500 120405
23501 120922
23502 120922
23503 120922
23504 120922
23505 120922
23506 120922
23507 120922
23508 120922
23509 120922
23510 120922
23511 121151
23512 121151
23513 121151
23514 121151
23515 121151
23516 121151
23517 121151
23518 121151
23519 121151
23520 121151
23521 121452
23522 121452
23523 121452
23524 121452
23525 121452
23526 121452
23527 121452
23528 121452
23529 121452
23530 121452
23531 121550
23532 121550
23533 121550
23534 121550
23535 121550
23536 121550
23537 121550
23538 121550
23539 121550
23540 121550
23541 121877
23542 121877
23543 121877
23544 121877
23545 121877
23546 121877
23547 121877
23548 121877
23549 121877
23550 121877
23551 122133
23552 122133
23553 122133
23554 122133
23555 122133
23556 122133
23557 122133
23558 122133
23559 122133
23560 122133
23561 122536
23562 122536
23563 122536
23564 122536
23565 122536
23566 122536
23567 122536
23568 122536
23569 122536
23570 122536
23571 122827
23572 122827
23573 122827
23574 122827
23575 122827
23576 122827
23577 122827
23578 122827
23579 122827
23580 122827
23581 123050
23582 123050
23583 123050
23584 123050
23585 123050
23586 123050
23587 123050
23588 123050
23589 123050
23590 123050
23591 123526
23592 123526
23593 123526
23594 123526
23595 123526
23596 123526
23597 123526
23598 123526
23599 123526
23600 123526
23601 124165
23602 124165
23603 124165
23604 124165
23605 124165
23606 124165
23607 124165
23608 124165
23609 124165
23610 124165
23611 124680
23612 124680
23613 124680
23614 124680
23615 124680
23616 124680
23617 124680
23618 124680
23619 124680
23620 124680
23621 125282
23622 125282
23623 125282
23624 125282
23625 125282
23626 125282
23627 125282
23628 125282
23629 125282
23630 125282
23631 125916
23632 125916
23633 125916
23634 125916
23635 125916
23636 125916
23637 125916
23638 125916
23639 125916
23640 125916
23641 126597
23642 126597
23643 126597
23644 126597
23645 126597
23646 126597
23647 126597
23648 126597
23649 126597
23650 126597
23651 127572
23652 127572
23653 127572
23654 127572
23655 127572
23656 127572
23657 127572
23658 127572
23659 127572
23660 127572
23661 128738
23662 128738
23663 128738
23664 128738
23665 128738
23666 128738
23667 128738
23668 128738
23669 128738
23670 128738
23671 129845
23672 129845
23673 129845
23674 129845
23675 129845
23676 129845
23677 129845
23678 129845
23679 129845
23680 129845
23681 131019
23682 131019
23683 131019
23684 131019
23685 131019
23686 131019
23687 131019
23688 131019
23689 131019
23690 131019
23691 132074
23692 132074
23693 132074
23694 132074
23695 132074
23696 132074
23697 132074
23698 132074
23699 132074
23700 132074
23701 133133
23702 133133
23703 133133
23704 133133
23705 133133
23706 133133
23707 133133
23708 133133
23709 133133
23710 133133
23711 134492
23712 134492
23713 134492
23714 134492
23715 134492
23716 134492
23717 134492
23718 134492
23719 134492
23720 134492
23721 135665
23722 135665
23723 135665
23724 135665
23725 135665
23726 135665
23727 135665
23728 135665
23729 135665
23730 135665
23731 136894
23732 136894
23733 136894
23734 136894
23735 136894
23736 136894
23737 136894
23738 136894
23739 136894
23740 136894
23741 137944
23742 137944
23743 137944
23744 137944
23745 137944
23746 137944
23747 137944
23748 137944
23749 137944
23750 137944
23751 139311
23752 139311
23753 139311
23754 139311
23755 139311
23756 139311
23757 139311
23758 139311
23759 139311
23760 139311
23761 140606
23762 140606
23763 140606
23764 140606
23765 140606
23766 140606
23767 140606
23768 140606
23769 140606
23770 140606
23771 141884
23772 141884
23773 141884
23774 141884
23775 141884
23776 141884
23777 141884
23778 141884
23779 141884
23780 141884
23781 143278
23782 143278
23783 143278
23784 143278
23785 143278
23786 143278
23787 143278
23788 143278
23789 143278
23790 143278
23791 144202
23792 144202
23793 144202
23794 144202
23795 144202
23796 144202
23797 144202
23798 144202
23799 144202
23800 144202
23801 144691
23802 144691
23803 144691
23804 144691
23805 144691
23806 144691
23807 144691
23808 144691
23809 144691
23810 144691
23811 145300
23812 145300
23813 145300
23814 145300
23815 145300
23816 145300
23817 145300
23818 145300
23819 145300
23820 145300
23821 145958
23822 145958
23823 145958
23824 145958
23825 145958
23826 145958
23827 145958
23828 145958
23829 145958
23830 145958
23831 146507
23832 146507
23833 146507
23834 146507
23835 146507
23836 146507
23837 146507
23838 146507
23839 146507
23840 146507
23841 146795
23842 146795
23843 146795
23844 146795
23845 146795
23846 146795
23847 146795
23848 146795
23849 146795
23850 146795
23851 146987
23852 146987
23853 146987
23854 146987
23855 146987
23856 146987
23857 146987
23858 146987
23859 146987
23860 146987
23861 147099
23862 147099
23863 147099
23864 147099
23865 147099
23866 147099
23867 147099
23868 147099
23869 147099
23870 147099
23871 147075
23872 147075
23873 147075
23874 147075
23875 147075
23876 147075
23877 147075
23878 147075
23879 147075
23880 147075
23881 146934
23882 146934
23883 146934
23884 146934
23885 146934
23886 146934
23887 146934
23888 146934
23889 146934
23890 146934
23891 146706
23892 146706
23893 146706
23894 146706
23895 146706
23896 146706
23897 146706
23898 146706
23899 146706
23900 146706
23901 146564
23902 146564
23903 146564
23904 146564
23905 146564
23906 146564
23907 146564
23908 146564
23909 146564
23910 146564
23911 146085
23912 146085
23913 146085
23914 146085
23915 146085
23916 146085
23917 146085
23918 146085
23919 146085
23920 146085
23921 145508
23922 145508
23923 145508
23924 145508
23925 145508
23926 145508
23927 145508
23928 145508
23929 145508
23930 145508
23931 145043
23932 145043
23933 145043
23934 145043
23935 145043
23936 145043
23937 145043
23938 145043
23939 145043
23940 145043
23941 144580
23942 144580
23943 144580
23944 144580
23945 144580
23946 144580
23947 144580
23948 144580
23949 144580
23950 144580
23951 143790
23952 143790
23953 143790
23954 143790
23955 143790
23956 143790
23957 143790
23958 143790
23959 143790
23960 143790
23961 142889
23962 142889
23963 142889
23964 142889
23965 142889
23966 142889
23967 142889
23968 142889
23969 142889
23970 142889
23971 141949
23972 141949
23973 141949
23974 141949
23975 141949
23976 141949
23977 141949
23978 141949
23979 141949
23980 141949
23981 140878
23982 140878
23983 140878
23984 140878
23985 140878
23986 140878
23987 140878
23988 140878
23989 140878
23990 140878
23991 139963
23992 139963
23993 139963
23994 139963
23995 139963
23996 139963
23997 139963
23998 139963
23999 139963
24000 139963
24001 139380
24002 139380
24003 139380
24004 139380
24005 139380
24006 139380
24007 139380
24008 139380
24009 139380
24010 139380
24011 138607
24012 138607
24013 138607
24014 138607
24015 138607
24016 138607
24017 138607
24018 138607
24019 138607
24020 138607
24021 137513
24022 137513
24023 137513
24024 137513
24025 137513
24026 137513
24027 137513
24028 137513
24029 137513
24030 137513
24031 136388
24032 136388
24033 136388
24034 136388
24035 136388
24036 136388
24037 136388
24038 136388
24039 136388
24040 136388
24041 135491
24042 135491
24043 135491
24044 135491
24045 135491
24046 135491
24047 135491
24048 135491
24049 135491
24050 135491
24051 134662
24052 134662
24053 134662
24054 134662
24055 134662
24056 134662
24057 134662
24058 134662
24059 134662
24060 134662
24061 133808
24062 133808
24063 133808
24064 133808
24065 133808
24066 133808
24067 133808
24068 133808
24069 133808
24070 133808
24071 133033
24072 133033
24073 133033
24074 133033
24075 133033
24076 133033
24077 133033
24078 133033
24079 133033
24080 133033
24081 132297
24082 132297
24083 132297
24084 132297
24085 132297
24086 132297
24087 132297
24088 132297
24089 132297
24090 132297
24091 131571
24092 131571
24093 131571
24094 131571
24095 131571
24096 131571
24097 131571
24098 131571
24099 131571
24100 131571
24101 130723
24102 130723
24103 130723
24104 130723
24105 130723
24106 130723
24107 130723
24108 130723
24109 130723
24110 130723
24111 129918
24112 129918
24113 129918
24114 129918
24115 129918
24116 129918
24117 129918
24118 129918
24119 129918
24120 129918
24121 129371
24122 129371
24123 129371
24124 129371
24125 129371
24126 129371
24127 129371
24128 129371
24129 129371
24130 129371
24131 128848
24132 128848
24133 128848
24134 128848
24135 128848
24136 128848
24137 128848
24138 128848
24139 128848
24140 128848
24141 128304
24142 128304
24143 128304
24144 128304
24145 128304
24146 128304
24147 128304
24148 128304
24149 128304
24150 128304
24151 127834
24152 127834
24153 127834
24154 127834
24155 127834
24156 127834
24157 127834
24158 127834
24159 127834
24160 127834
24161 127434
24162 127434
24163 127434
24164 127434
24165 127434
24166 127434
24167 127434
24168 127434
24169 127434
24170 127434
24171 127130
24172 127130
24173 127130
24174 127130
24175 127130
24176 127130
24177 127130
24178 127130
24179 127130
24180 127130
24181 126726
24182 126726
24183 126726
24184 126726
24185 126726
24186 126726
24187 126726
24188 126726
24189 126726
24190 126726
24191 126297
24192 126297
24193 126297
24194 126297
24195 126297
24196 126297
24197 126297
24198 126297
24199 126297
24200 126297
24201 125750
24202 125750
24203 125750
24204 125750
24205 125750
24206 125750
24207 125750
24208 125750
24209 125750
24210 125750
24211 125258
24212 125258
24213 125258
24214 125258
24215 125258
24216 125258
24217 125258
24218 125258
24219 125258
24220 125258
24221 125159
24222 125159
24223 125159
24224 125159
24225 125159
24226 125159
24227 125159
24228 125159
24229 125159
24230 125159
24231 125157
24232 125157
24233 125157
24234 125157
24235 125157
24236 125157
24237 125157
24238 125157
24239 125157
24240 125157
24241 124862
24242 124862
24243 124862
24244 124862
24245 124862
24246 124862
24247 124862
24248 124862
24249 124862
24250 124862
24251 124327
24252 124327
24253 124327
24254 124327
24255 124327
24256 124327
24257 124327
24258 124327
24259 124327
24260 124327
24261 123730
24262 123730
24263 123730
24264 123730
24265 123730
24266 123730
24267 123730
24268 123730
24269 123730
24270 123730
24271 123100
24272 123100
24273 123100
24274 123100
24275 123100
24276 123100
24277 123100
24278 123100
24279 123100
24280 123100
24281 122482
24282 122482
24283 122482
24284 122482
24285 122482
24286 122482
24287 122482
24288 122482
24289 122482
24290 122482
24291 121970
24292 121970
24293 121970
24294 121970
24295 121970
24296 121970
24297 121970
24298 121970
24299 121970
24300 121970
24301 121504
24302 121504
24303 121504
24304 121504
24305 121504
24306 121504
24307 121504
24308 121504
24309 121504
24310 121504
24311 121168
24312 121168
24313 121168
24314 121168
24315 121168
24316 121168
24317 121168
24318 121168
24319 121168
24320 121168
24321 120687
24322 120687
24323 120687
24324 120687
24325 120687
24326 120687
24327 120687
24328 120687
24329 120687
24330 120687
24331 120011
24332 120011
24333 120011
24334 120011
24335 120011
24336 120011
24337 120011
24338 120011
24339 120011
24340 120011
24341 119270
24342 119270
24343 119270
24344 119270
24345 119270
24346 119270
24347 119270
24348 119270
24349 119270
24350 119270
24351 118763
24352 118763
24353 118763
24354 118763
24355 118763
24356 118763
24357 118763
24358 118763
24359 118763
24360 118763
24361 118319
24362 118319
24363 118319
24364 118319
24365 118319
24366 118319
24367 118319
24368 118319
24369 118319
24370 118319
24371 117893
24372 117893
24373 117893
24374 117893
24375 117893
24376 117893
24377 117893
24378 117893
24379 117893
24380 117893
24381 117863
24382 117863
24383 117863
24384 117863
24385 117863
24386 117863
24387 117863
24388 117863
24389 117863
24390 117863
24391 117917
24392 117917
24393 117917
24394 117917
24395 117917
24396 117917
24397 117917
24398 117917
24399 117917
24400 117917
24401 117879
24402 117879
24403 117879
24404 117879
24405 117879
24406 117879
24407 117879
24408 117879
24409 117879
24410 117879
24411 117902
24412 117902
24413 117902
24414 117902
24415 117902
24416 117902
24417 117902
24418 117902
24419 117902
24420 117902
24421 117618
24422 117618
24423 117618
24424 117618
24425 117618
24426 117618
24427 117618
24428 117618
24429 117618
24430 117618
24431 117440
24432 117440
24433 117440
24434 117440
24435 117440
24436 117440
24437 117440
24438 117440
24439 117440
24440 117440
24441 117579
24442 117579
24443 117579
24444 117579
24445 117579
24446 117579
24447 117579
24448 117579
24449 117579
24450 117579
24451 117824
24452 117824
24453 117824
24454 117824
24455 117824
24456 117824
24457 117824
24458 117824
24459 117824
24460 117824
24461 118368
24462 118368
24463 118368
24464 118368
24465 118368
24466 118368
24467 118368
24468 118368
24469 118368
24470 118368
24471 118973
24472 118973
24473 118973
24474 118973
24475 118973
24476 118973
24477 118973
24478 118973
24479 118973
24480 118973
24481 119559
24482 119559
24483 119559
24484 119559
24485 119559
24486 119559
24487 119559
24488 119559
24489 119559
24490 119559
24491 120028
24492 120028
24493 120028
24494 120028
24495 120028
24496 120028
24497 120028
24498 120028
24499 120028
24500 120028
24501 120454
24502 120454
24503 120454
24504 120454
24505 120454
24506 120454
24507 120454
24508 120454
24509 120454
24510 120454
24511 120943
24512 120943
24513 120943
24514 120943
24515 120943
24516 120943
24517 120943
24518 120943
24519 120943
24520 120943
24521 121568
24522 121568
24523 121568
24524 121568
24525 121568
24526 121568
24527 121568
24528 121568
24529 121568
24530 121568
24531 122442
24532 122442
24533 122442
24534 122442
24535 122442
24536 122442
24537 122442
24538 122442
24539 122442
24540 122442
24541 123444
24542 123444
24543 123444
24544 123444
24545 123444
24546 123444
24547 123444
24548 123444
24549 123444
24550 123444
24551 124345
24552 124345
24553 124345
24554 124345
24555 124345
24556 124345
24557 124345
24558 124345
24559 124345
24560 124345
24561 125070
24562 125070
24563 125070
24564 125070
24565 125070
24566 125070
24567 125070
24568 125070
24569 125070
24570 125070
24571 125778
24572 125778
24573 125778
24574 125778
24575 125778
24576 125778
24577 125778
24578 125778
24579 125778
24580 125778
24581 126154
24582 126154
24583 126154
24584 126154
24585 126154
24586 126154
24587 126154
24588 126154
24589 126154
24590 126154
24591 126506
24592 126506
24593 126506
24594 126506
24595 126506
24596 126506
24597 126506
24598 126506
24599 126506
24600 126506
24601 127005
24602 127005
24603 127005
24604 127005
24605 127005
24606 127005
24607 127005
24608 127005
24609 127005
24610 127005
24611 127562
24612 127562
24613 127562
24614 127562
24615 127562
24616 127562
24617 127562
24618 127562
24619 127562
24620 127562
24621 128317
24622 128317
24623 128317
24624 128317
24625 128317
24626 128317
24627 128317
24628 128317
24629 128317
24630 128317
24631 128867
24632 128867
24633 128867
24634 128867
24635 128867
24636 128867
24637 128867
24638 128867
24639 128867
24640 128867
24641 129320
24642 129320
24643 129320
24644 129320
24645 129320
24646 129320
24647 129320
24648 129320
24649 129320
24650 129320
24651 129832
24652 129832
24653 129832
24654 129832
24655 129832
24656 129832
24657 129832
24658 129832
24659 129832
24660 129832
24661 129994
24662 129994
24663 129994
24664 129994
24665 129994
24666 129994
24667 129994
24668 129994
24669 129994
24670 129994
24671 130300
24672 130300
24673 130300
24674 130300
24675 130300
24676 130300
24677 130300
24678 130300
24679 130300
24680 130300
24681 130704
24682 130704
24683 130704
24684 130704
24685 130704
24686 130704
24687 130704
24688 130704
24689 130704
24690 130704
24691 131116
24692 131116
24693 131116
24694 131116
24695 131116
24696 131116
24697 131116
24698 131116
24699 131116
24700 131116
24701 131570
24702 131570
24703 131570
24704 131570
24705 131570
24706 131570
24707 131570
24708 131570
24709 131570
24710 131570
24711 131920
24712 131920
24713 131920
24714 131920
24715 131920
24716 131920
24717 131920
24718 131920
24719 131920
24720 131920
24721 132201
24722 132201
24723 132201
24724 132201
24725 132201
24726 132201
24727 132201
24728 132201
24729 132201
24730 132201
24731 132306
24732 132306
24733 132306
24734 132306
24735 132306
24736 132306
24737 132306
24738 132306
24739 132306
24740 132306
24741 132467
24742 132467
24743 132467
24744 132467
24745 132467
24746 132467
24747 132467
24748 132467
24749 132467
24750 132467
24751 132339
24752 132339
24753 132339
24754 132339
24755 132339
24756 132339
24757 132339
24758 132339
24759 132339
24760 132339
24761 132433
24762 132433
24763 132433
24764 132433
24765 132433
24766 132433
24767 132433
24768 132433
24769 132433
24770 132433
24771 132371
24772 132371
24773 132371
24774 132371
24775 132371
24776 132371
24777 132371
24778 132371
24779 132371
24780 132371
24781 132390
24782 132390
24783 132390
24784 132390
24785 132390
24786 132390
24787 132390
24788 132390
24789 132390
24790 132390
24791 132344
24792 132344
24793 132344
24794 132344
24795 132344
24796 132344
24797 132344
24798 132344
24799 132344
24800 132344
24801 132325
24802 132325
24803 132325
24804 132325
24805 132325
24806 132325
24807 132325
24808 132325
24809 132325
24810 132325
24811 132221
24812 132221
24813 132221
24814 132221
24815 132221
24816 132221
24817 132221
24818 132221
24819 132221
24820 132221
24821 132060
24822 132060
24823 132060
24824 132060
24825 132060
24826 132060
24827 132060
24828 132060
24829 132060
24830 132060
24831 131881
24832 131881
24833 131881
24834 131881
24835 131881
24836 131881
24837 131881
24838 131881
24839 131881
24840 131881
24841 131805
24842 131805
24843 131805
24844 131805
24845 131805
24846 131805
24847 131805
24848 131805
24849 131805
24850 131805
24851 131524
24852 131524
24853 131524
24854 131524
24855 131524
24856 131524
24857 131524
24858 131524
24859 131524
24860 131524
24861 131323
24862 131323
24863 131323
24864 131323
24865 131323
24866 131323
24867 131323
24868 131323
24869 131323
24870 131323
24871 130935
24872 130935
24873 130935
24874 130935
24875 130935
24876 130935
24877 130935
24878 130935
24879 130935
24880 130935
24881 130604
24882 130604
24883 130604
24884 130604
24885 130604
24886 130604
24887 130604
24888 130604
24889 130604
24890 130604
24891 130557
24892 130557
24893 130557
24894 130557
24895 130557
24896 130557
24897 130557
24898 130557
24899 130557
24900 130557
24901 130497
24902 130497
24903 130497
24904 130497
24905 130497
24906 130497
24907 130497
24908 130497
24909 130497
24910 130497
24911 130411
24912 130411
24913 130411
24914 130411
24915 130411
24916 130411
24917 130411
24918 130411
24919 130411
24920 130411
24921 130177
24922 130177
24923 130177
24924 130177
24925 130177
24926 130177
24927 130177
24928 130177
24929 130177
24930 130177
24931 129925
24932 129925
24933 129925
24934 129925
24935 129925
24936 129925
24937 129925
24938 129925
24939 129925
24940 129925
24941 129591
24942 129591
24943 129591
24944 129591
24945 129591
24946 129591
24947 129591
24948 129591
24949 129591
24950 129591
24951 129571
24952 129571
24953 129571
24954 129571
24955 129571
24956 129571
24957 129571
24958 129571
24959 129571
24960 129571
24961 129563
24962 129563
24963 129563
24964 129563
24965 129563
24966 129563
24967 129563
24968 129563
24969 129563
24970 129563
24971 129765
24972 129765
24973 129765
24974 129765
24975 129765
24976 129765
24977 129765
24978 129765
24979 129765
24980 129765
24981 129972
24982 129972
24983 129972
24984 129972
24985 129972
24986 129972
24987 129972
24988 129972
24989 129972
24990 129972
24991 130456
24992 130456
24993 130456
24994 130456
24995 130456
24996 130456
24997 130456
24998 130456
24999 130456
25000 130456
25001 130889
25002 130889
25003 130889
25004 130889
25005 130889
25006 130889
25007 130889
25008 130889
25009 130889
25010 130889
25011 131186
25012 131186
25013 131186
25014 131186
25015 131186
25016 131186
25017 131186
25018 131186
25019 131186
25020 131186
25021 131616
25022 131616
25023 131616
25024 131616
25025 131616
25026 131616
25027 131616
25028 131616
25029 131616
25030 131616
25031 132417
25032 132417
25033 132417
25034 132417
25035 132417
25036 132417
25037 132417
25038 132417
25039 132417
25040 132417
25041 133073
25042 133073
25043 133073
25044 133073
25045 133073
25046 133073
25047 133073
25048 133073
25049 133073
25050 133073
25051 133969
25052 133969
25053 133969
25054 133969
25055 133969
25056 133969
25057 133969
25058 133969
25059 133969
25060 133969
25061 134895
25062 134895
25063 134895
25064 134895
25065 134895
25066 134895
25067 134895
25068 134895
25069 134895
25070 134895
25071 136050
25072 136050
25073 136050
25074 136050
25075 136050
25076 136050
25077 136050
25078 136050
25079 136050
25080 136050
25081 136948
25082 136948
25083 136948
25084 136948
25085 136948
25086 136948
25087 136948
25088 136948
25089 136948
25090 136948
25091 137477
25092 137477
25093 137477
25094 137477
25095 137477
25096 137477
25097 137477
25098 137477
25099 137477
25100 137477
25101 138152
25102 138152
25103 138152
25104 138152
25105 138152
25106 138152
25107 138152
25108 138152
25109 138152
25110 138152
25111 138835
25112 138835
25113 138835
25114 138835
25115 138835
25116 138835
25117 138835
25118 138835
25119 138835
25120 138835
25121 139730
25122 139730
25123 139730
25124 139730
25125 139730
25126 139730
25127 139730
25128 139730
25129 139730
25130 139730
25131 140844
25132 140844
25133 140844
25134 140844
25135 140844
25136 140844
25137 140844
25138 140844
25139 140844
25140 140844
25141 142029
25142 142029
25143 142029
25144 142029
25145 142029
25146 142029
25147 142029
25148 142029
25149 142029
25150 142029
25151 143006
25152 143006
25153 143006
25154 143006
25155 143006
25156 143006
25157 143006
25158 143006
25159 143006
25160 143006
25161 143888
25162 143888
25163 143888
25164 143888
25165 143888
25166 143888
25167 143888
25168 143888
25169 143888
25170 143888
25171 144729
25172 144729
25173 144729
25174 144729
25175 144729
25176 144729
25177 144729
25178 144729
25179 144729
25180 144729
25181 145770
25182 145770
25183 145770
25184 145770
25185 145770
25186 145770
25187 145770
25188 145770
25189 145770
25190 145770
25191 146605
25192 146605
25193 146605
25194 146605
25195 146605
25196 146605
25197 146605
25198 146605
25199 146605
25200 146605
25201 147381
25202 147381
25203 147381
25204 147381
25205 147381
25206 147381
25207 147381
25208 147381
25209 147381
25210 147381
25211 148249
25212 148249
25213 148249
25214 148249
25215 148249
25216 148249
25217 148249
25218 148249
25219 148249
25220 148249
25221 148941
25222 148941
25223 148941
25224 148941
25225 148941
25226 148941
25227 148941
25228 148941
25229 148941
25230 148941
25231 149330
25232 149330
25233 149330
25234 149330
25235 149330
25236 149330
25237 149330
25238 149330
25239 149330
25240 149330
25241 149601
25242 149601
25243 149601
25244 149601
25245 149601
25246 149601
25247 149601
25248 149601
25249 149601
25250 149601
25251 149809
25252 149809
25253 149809
25254 149809
25255 149809
25256 149809
25257 149809
25258 149809
25259 149809
25260 149809
25261 150129
25262 150129
25263 150129
25264 150129
25265 150129
25266 150129
25267 150129
25268 150129
25269 150129
25270 150129
25271 150077
25272 150077
25273 150077
25274 150077
25275 150077
25276 150077
25277 150077
25278 150077
25279 150077
25280 150077
25281 150221
25282 150221
25283 150221
25284 150221
25285 150221
25286 150221
25287 150221
25288 150221
25289 150221
25290 150221
25291 150542
25292 150542
25293 150542
25294 150542
25295 150542
25296 150542
25297 150542
25298 150542
25299 150542
25300 150542
25301 150705
25302 150705
25303 150705
25304 150705
25305 150705
25306 150705
25307 150705
25308 150705
25309 150705
25310 150705
25311 150961
25312 150961
25313 150961
25314 150961
25315 150961
25316 150961
25317 150961
25318 150961
25319 150961
25320 150961
25321 151093
25322 151093
25323 151093
25324 151093
25325 151093
25326 151093
25327 151093
25328 151093
25329 151093
25330 151093
25331 151049
25332 151049
25333 151049
25334 151049
25335 151049
25336 151049
25337 151049
25338 151049
25339 151049
25340 151049
25341 150855
25342 150855
25343 150855
25344 150855
25345 150855
25346 150855
25347 150855
25348 150855
25349 150855
25350 150855
25351 150888
25352 150888
25353 150888
25354 150888
25355 150888
25356 150888
25357 150888
25358 150888
25359 150888
25360 150888
25361 150705
25362 150705
25363 150705
25364 150705
25365 150705
25366 150705
25367 150705
25368 150705
25369 150705
25370 150705
25371 150408
25372 150408
25373 150408
25374 150408
25375 150408
25376 150408
25377 150408
25378 150408
25379 150408
25380 150408
25381 149945
25382 149945
25383 149945
25384 149945
25385 149945
25386 149945
25387 149945
25388 149945
25389 149945
25390 149945
25391 149464
25392 149464
25393 149464
25394 149464
25395 149464
25396 149464
25397 149464
25398 149464
25399 149464
25400 149464
25401 149066
25402 149066
25403 149066
25404 149066
25405 149066
25406 149066
25407 149066
25408 149066
25409 149066
25410 149066
25411 149006
25412 149006
25413 149006
25414 149006
25415 149006
25416 149006
25417 149006
25418 149006
25419 149006
25420 149006
25421 148925
25422 148925
25423 148925
25424 148925
25425 148925
25426 148925
25427 148925
25428 148925
25429 148925
25430 148925
25431 148869
25432 148869
25433 148869
25434 148869
25435 148869
25436 148869
25437 148869
25438 148869
25439 148869
25440 148869
25441 149027
25442 149027
25443 149027
25444 149027
25445 149027
25446 149027
25447 149027
25448 149027
25449 149027
25450 149027
25451 149195
25452 149195
25453 149195
25454 149195
25455 149195
25456 149195
25457 149195
25458 149195
25459 149195
25460 149195
25461 149268
25462 149268
25463 149268
25464 149268
25465 149268
25466 149268
25467 149268
25468 149268
25469 149268
25470 149268
25471 149679
25472 149679
25473 149679
25474 149679
25475 149679
25476 149679
25477 149679
25478 149679
25479 149679
25480 149679
25481 150019
25482 150019
25483 150019
25484 150019
25485 150019
25486 150019
25487 150019
25488 150019
25489 150019
25490 150019
25491 150391
25492 150391
25493 150391
25494 150391
25495 150391
25496 150391
25497 150391
25498 150391
25499 150391
25500 150391
25501 150853
25502 150853
25503 150853
25504 150853
25505 150853
25506 150853
25507 150853
25508 150853
25509 150853
25510 150853
25511 151298
25512 151298
25513 151298
25514 151298
25515 151298
25516 151298
25517 151298
25518 151298
25519 151298
25520 151298
25521 151764
25522 151764
25523 151764
25524 151764
25525 151764
25526 151764
25527 151764
25528 151764
25529 151764
25530 151764
25531 152264
25532 152264
25533 152264
25534 152264
25535 152264
25536 152264
25537 152264
25538 152264
25539 152264
25540 152264
25541 152973
25542 152973
25543 152973
25544 152973
25545 152973
25546 152973
25547 152973
25548 152973
25549 152973
25550 152973
25551 153395
25552 153395
25553 153395
25554 153395
25555 153395
25556 153395
25557 153395
25558 153395
25559 153395
25560 153395
25561 154089
25562 154089
25563 154089
25564 154089
25565 154089
25566 154089
25567 154089
25568 154089
25569 154089
25570 154089
25571 154720
25572 154720
25573 154720
25574 154720
25575 154720
25576 154720
25577 154720
25578 154720
25579 154720
25580 154720
25581 155338
25582 155338
25583 155338
25584 155338
25585 155338
25586 155338
25587 155338
25588 155338
25589 155338
25590 155338
25591 155831
25592 155831
25593 155831
25594 155831
25595 155831
25596 155831
25597 155831
25598 155831
25599 155831
25600 155831
25601 156052
25602 156052
25603 156052
25604 156052
25605 156052
25606 156052
25607 156052
25608 156052
25609 156052
25610 156052
25611 155864
25612 155864
25613 155864
25614 155864
25615 155864
25616 155864
25617 155864
25618 155864
25619 155864
25620 155864
25621 155692
25622 155692
25623 155692
25624 155692
25625 155692
25626 155692
25627 155692
25628 155692
25629 155692
25630 155692
25631 155394
25632 155394
25633 155394
25634 155394
25635 155394
25636 155394
25637 155394
25638 155394
25639 155394
25640 155394
25641 155030
25642 155030
25643 155030
25644 155030
25645 155030
25646 155030
25647 155030
25648 155030
25649 155030
25650 155030
25651 154752
25652 154752
25653 154752
25654 154752
25655 154752
25656 154752
25657 154752
25658 154752
25659 154752
25660 154752
25661 154517
25662 154517
25663 154517
25664 154517
25665 154517
25666 154517
25667 154517
25668 154517
25669 154517
25670 154517
25671 153923
25672 153923
25673 153923
25674 153923
25675 153923
25676 153923
25677 153923
25678 153923
25679 153923
25680 153923
25681 153079
25682 153079
25683 153079
25684 153079
25685 153079
25686 153079
25687 153079
25688 153079
25689 153079
25690 153079
25691 152140
25692 152140
25693 152140
25694 152140
25695 152140
25696 152140
25697 152140
25698 152140
25699 152140
25700 152140
25701 151099
25702 151099
25703 151099
25704 151099
25705 151099
25706 151099
25707 151099
25708 151099
25709 151099
25710 151099
25711 149871
25712 149871
25713 149871
25714 149871
25715 149871
25716 149871
25717 149871
25718 149871
25719 149871
25720 149871
25721 148659
25722 148659
25723 148659
25724 148659
25725 148659
25726 148659
25727 148659
25728 148659
25729 148659
25730 148659
25731 147418
25732 147418
25733 147418
25734 147418
25735 147418
25736 147418
25737 147418
25738 147418
25739 147418
25740 147418
25741 146067
25742 146067
25743 146067
25744 146067
25745 146067
25746 146067
25747 146067
25748 146067
25749 146067
25750 146067
25751 145122
25752 145122
25753 145122
25754 145122
25755 145122
25756 145122
25757 145122
25758 145122
25759 145122
25760 145122
25761 144192
25762 144192
25763 144192
25764 144192
25765 144192
25766 144192
25767 144192
25768 144192
25769 144192
25770 144192
25771 143513
25772 143513
25773 143513
25774 143513
25775 143513
25776 143513
25777 143513
25778 143513
25779 143513
25780 143513
25781 142632
25782 142632
25783 142632
25784 142632
25785 142632
25786 142632
25787 142632
25788 142632
25789 142632
25790 142632
25791 141956
25792 141956
25793 141956
25794 141956
25795 141956
25796 141956
25797 141956
25798 141956
25799 141956
25800 141956
25801 141645
25802 141645
25803 141645
25804 141645
25805 141645
25806 141645
25807 141645
25808 141645
25809 141645
25810 141645
25811 141621
25812 141621
25813 141621
25814 141621
25815 141621
25816 141621
25817 141621
25818 141621
25819 141621
25820 141621
25821 141658
25822 141658
25823 141658
25824 141658
25825 141658
25826 141658
25827 141658
25828 141658
25829 141658
25830 141658
25831 142014
25832 142014
25833 142014
25834 142014
25835 142014
25836 142014
25837 142014
25838 142014
25839 142014
25840 142014
25841 142503
25842 142503
25843 142503
25844 142503
25845 142503
25846 142503
25847 142503
25848 142503
25849 142503
25850 142503
25851 142784
25852 142784
25853 142784
25854 142784
25855 142784
25856 142784
25857 142784
25858 142784
25859 142784
25860 142784
25861 143129
25862 143129
25863 143129
25864 143129
25865 143129
25866 143129
25867 143129
25868 143129
25869 143129
25870 143129
25871 143894
25872 143894
25873 143894
25874 143894
25875 143894
25876 143894
25877 143894
25878 143894
25879 143894
25880 143894
25881 145051
25882 145051
25883 145051
25884 145051
25885 145051
25886 145051
25887 145051
25888 145051
25889 145051
25890 145051
25891 146025
25892 146025
25893 146025
25894 146025
25895 146025
25896 146025
25897 146025
25898 146025
25899 146025
25900 146025
25901 146834
25902 146834
25903 146834
25904 146834
25905 146834
25906 146834
25907 146834
25908 146834
25909 146834
25910 146834
25911 147772
25912 147772
25913 147772
25914 147772
25915 147772
25916 147772
25917 147772
25918 147772
25919 147772
25920 147772
25921 148831
25922 148831
25923 148831
25924 148831
25925 148831
25926 148831
25927 148831
25928 148831
25929 148831
25930 148831
25931 150167
25932 150167
25933 150167
25934 150167
25935 150167
25936 150167
25937 150167
25938 150167
25939 150167
25940 150167
25941 151374
25942 151374
25943 151374
25944 151374
25945 151374
25946 151374
25947 151374
25948 151374
25949 151374
25950 151374
25951 152114
25952 152114
25953 152114
25954 152114
25955 152114
25956 152114
25957 152114
25958 152114
25959 152114
25960 152114
25961 152657
25962 152657
25963 152657
25964 152657
25965 152657
25966 152657
25967 152657
25968 152657
25969 152657
25970 152657
25971 153038
25972 153038
25973 153038
25974 153038
25975 153038
25976 153038
25977 153038
25978 153038
25979 153038
25980 153038
25981 153735
25982 153735
25983 153735
25984 153735
25985 153735
25986 153735
25987 153735
25988 153735
25989 153735
25990 153735
25991 154390
25992 154390
25993 154390
25994 154390
25995 154390
25996 154390
25997 154390
25998 154390
25999 154390
26000 154390
26001 155178
26002 155178
26003 155178
26004 155178
26005 155178
26006 155178
26007 155178
26008 155178
26009 155178
26010 155178
26011 155681
26012 155681
26013 155681
26014 155681
26015 155681
26016 155681
26017 155681
26018 155681
26019 155681
26020 155681
26021 156111
26022 156111
26023 156111
26024 156111
26025 156111
26026 156111
26027 156111
26028 156111
26029 156111
26030 156111
26031 156303
26032 156303
26033 156303
26034 156303
26035 156303
26036 156303
26037 156303
26038 156303
26039 156303
26040 156303
26041 156338
26042 156338
26043 156338
26044 156338
26045 156338
26046 156338
26047 156338
26048 156338
26049 156338
26050 156338
26051 156465
26052 156465
26053 156465
26054 156465
26055 156465
26056 156465
26057 156465
26058 156465
26059 156465
26060 156465
26061 156291
26062 156291
26063 156291
26064 156291
26065 156291
26066 156291
26067 156291
26068 156291
26069 156291
26070 156291
26071 155596
26072 155596
26073 155596
26074 155596
26075 155596
26076 155596
26077 155596
26078 155596
26079 155596
26080 155596
26081 154958
26082 154958
26083 154958
26084 154958
26085 154958
26086 154958
26087 154958
26088 154958
26089 154958
26090 154958
26091 154814
26092 154814
26093 154814
26094 154814
26095 154814
26096 154814
26097 154814
26098 154814
26099 154814
26100 154814
26101 154902
26102 154902
26103 154902
26104 154902
26105 154902
26106 154902
26107 154902
26108 154902
26109 154902
26110 154902
26111 154959
26112 154959
26113 154959
26114 154959
26115 154959
26116 154959
26117 154959
26118 154959
26119 154959
26120 154959
26121 154636
26122 154636
26123 154636
26124 154636
26125 154636
26126 154636
26127 154636
26128 154636
26129 154636
26130 154636
26131 153774
26132 153774
26133 153774
26134 153774
26135 153774
26136 153774
26137 153774
26138 153774
26139 153774
26140 153774
26141 153035
26142 153035
26143 153035
26144 153035
26145 153035
26146 153035
26147 153035
26148 153035
26149 153035
26150 153035
26151 152506
26152 152506
26153 152506
26154 152506
26155 152506
26156 152506
26157 152506
26158 152506
26159 152506
26160 152506
26161 151974
26162 151974
26163 151974
26164 151974
26165 151974
26166 151974
26167 151974
26168 151974
26169 151974
26170 151974
26171 151605
26172 151605
26173 151605
26174 151605
26175 151605
26176 151605
26177 151605
26178 151605
26179 151605
26180 151605
26181 151072
26182 151072
26183 151072
26184 151072
26185 151072
26186 151072
26187 151072
26188 151072
26189 151072
26190 151072
26191 150500
26192 150500
26193 150500
26194 150500
26195 150500
26196 150500
26197 150500
26198 150500
26199 150500
26200 150500
26201 149430
26202 149430
26203 149430
26204 149430
26205 149430
26206 149430
26207 149430
26208 149430
26209 149430
26210 149430
26211 148554
26212 148554
26213 148554
26214 148554
26215 148554
26216 148554
26217 148554
26218 148554
26219 148554
26220 148554
26221 147807
26222 147807
26223 147807
26224 147807
26225 147807
26226 147807
26227 147807
26228 147807
26229 147807
26230 147807
26231 147018
26232 147018
26233 147018
26234 147018
26235 147018
26236 147018
26237 147018
26238 147018
26239 147018
26240 147018
26241 146141
26242 146141
26243 146141
26244 146141
26245 146141
26246 146141
26247 146141
26248 146141
26249 146141
26250 146141
26251 145132
26252 145132
26253 145132
26254 145132
26255 145132
26256 145132
26257 145132
26258 145132
26259 145132
26260 145132
26261 144250
26262 144250
26263 144250
26264 144250
26265 144250
26266 144250
26267 144250
26268 144250
26269 144250
26270 144250
26271 143960
26272 143960
26273 143960
26274 143960
26275 143960
26276 143960
26277 143960
26278 143960
26279 143960
26280 143960
26281 143270
26282 143270
26283 143270
26284 143270
26285 143270
26286 143270
26287 143270
26288 143270
26289 143270
26290 143270
26291 142133
26292 142133
26293 142133
26294 142133
26295 142133
26296 142133
26297 142133
26298 142133
26299 142133
26300 142133
26301 140884
26302 140884
26303 140884
26304 140884
26305 140884
26306 140884
26307 140884
26308 140884
26309 140884
26310 140884
26311 139884
26312 139884
26313 139884
26314 139884
26315 139884
26316 139884
26317 139884
26318 139884
26319 139884
26320 139884
26321 139185
26322 139185
26323 139185
26324 139185
26325 139185
26326 139185
26327 139185
26328 139185
26329 139185
26330 139185
26331 138654
26332 138654
26333 138654
26334 138654
26335 138654
26336 138654
26337 138654
26338 138654
26339 138654
26340 138654
26341 137978
26342 137978
26343 137978
26344 137978
26345 137978
26346 137978
26347 137978
26348 137978
26349 137978
26350 137978
26351 137340
26352 137340
26353 137340
26354 137340
26355 137340
26356 137340
26357 137340
26358 137340
26359 137340
26360 137340
26361 136917
26362 136917
26363 136917
26364 136917
26365 136917
26366 136917
26367 136917
26368 136917
26369 136917
26370 136917
26371 136245
26372 136245
26373 136245
26374 136245
26375 136245
26376 136245
26377 136245
26378 136245
26379 136245
26380 136245
26381 135676
26382 135676
26383 135676
26384 135676
26385 135676
26386 135676
26387 135676
26388 135676
26389 135676
26390 135676
26391 135120
26392 135120
26393 135120
26394 135120
26395 135120
26396 135120
26397 135120
26398 135120
26399 135120
26400 135120
26401 134858
26402 134858
26403 134858
26404 134858
26405 134858
26406 134858
26407 134858
26408 134858
26409 134858
26410 134858
26411 134458
26412 134458
26413 134458
26414 134458
26415 134458
26416 134458
26417 134458
26418 134458
26419 134458
26420 134458
26421 134154
26422 134154
26423 134154
26424 134154
26425 134154
26426 134154
26427 134154
26428 134154
26429 134154
26430 134154
26431 134003
26432 134003
26433 134003
26434 134003
26435 134003
26436 134003
26437 134003
26438 134003
26439 134003
26440 134003
26441 134076
26442 134076
26443 134076
26444 134076
26445 134076
26446 134076
26447 134076
26448 134076
26449 134076
26450 134076
26451 134446
26452 134446
26453 134446
26454 134446
26455 134446
26456 134446
26457 134446
26458 134446
26459 134446
26460 134446
26461 134986
26462 134986
26463 134986
26464 134986
26465 134986
26466 134986
26467 134986
26468 134986
26469 134986
26470 134986
26471 134990
26472 134990
26473 134990
26474 134990
26475 134990
26476 134990
26477 134990
26478 134990
26479 134990
26480 134990
26481 135388
26482 135388
26483 135388
26484 135388
26485 135388
26486 135388
26487 135388
26488 135388
26489 135388
26490 135388
26491 135987
26492 135987
26493 135987
26494 135987
26495 135987
26496 135987
26497 135987
26498 135987
26499 135987
26500 135987
26501 136847
26502 136847
26503 136847
26504 136847
26505 136847
26506 136847
26507 136847
26508 136847
26509 136847
26510 136847
26511 137435
26512 137435
26513 137435
26514 137435
26515 137435
26516 137435
26517 137435
26518 137435
26519 137435
26520 137435
26521 138032
26522 138032
26523 138032
26524 138032
26525 138032
26526 138032
26527 138032
26528 138032
26529 138032
26530 138032
26531 138919
26532 138919
26533 138919
26534 138919
26535 138919
26536 138919
26537 138919
26538 138919
26539 138919
26540 138919
26541 140138
26542 140138
26543 140138
26544 140138
26545 140138
26546 140138
26547 140138
26548 140138
26549 140138
26550 140138
26551 141525
26552 141525
26553 141525
26554 141525
26555 141525
26556 141525
26557 141525
26558 141525
26559 141525
26560 141525
26561 142686
26562 142686
26563 142686
26564 142686
26565 142686
26566 142686
26567 142686
26568 142686
26569 142686
26570 142686
26571 144038
26572 144038
26573 144038
26574 144038
26575 144038
26576 144038
26577 144038
26578 144038
26579 144038
26580 144038
26581 145347
26582 145347
26583 145347
26584 145347
26585 145347
26586 145347
26587 145347
26588 145347
26589 145347
26590 145347
26591 146833
26592 146833
26593 146833
26594 146833
26595 146833
26596 146833
26597 146833
26598 146833
26599 146833
26600 146833
26601 148477
26602 148477
26603 148477
26604 148477
26605 148477
26606 148477
26607 148477
26608 148477
26609 148477
26610 148477
26611 150271
26612 150271
26613 150271
26614 150271
26615 150271
26616 150271
26617 150271
26618 150271
26619 150271
26620 150271
26621 151748
26622 151748
26623 151748
26624 151748
26625 151748
26626 151748
26627 151748
26628 151748
26629 151748
26630 151748
26631 153185
26632 153185
26633 153185
26634 153185
26635 153185
26636 153185
26637 153185
26638 153185
26639 153185
26640 153185
26641 154554
26642 154554
26643 154554
26644 154554
26645 154554
26646 154554
26647 154554
26648 154554
26649 154554
26650 154554
26651 155746
26652 155746
26653 155746
26654 155746
26655 155746
26656 155746
26657 155746
26658 155746
26659 155746
26660 155746
26661 157067
26662 157067
26663 157067
26664 157067
26665 157067
26666 157067
26667 157067
26668 157067
26669 157067
26670 157067
26671 158606
26672 158606
26673 158606
26674 158606
26675 158606
26676 158606
26677 158606
26678 158606
26679 158606
26680 158606
26681 159873
26682 159873
26683 159873
26684 159873
26685 159873
26686 159873
26687 159873
26688 159873
26689 159873
26690 159873
26691 161105
26692 161105
26693 161105
26694 161105
26695 161105
26696 161105
26697 161105
26698 161105
26699 161105
26700 161105
26701 162093
26702 162093
26703 162093
26704 162093
26705 162093
26706 162093
26707 162093
26708 162093
26709 162093
26710 162093
26711 163267
26712 163267
26713 163267
26714 163267
26715 163267
26716 163267
26717 163267
26718 163267
26719 163267
26720 163267
26721 164467
26722 164467
26723 164467
26724 164467
26725 164467
26726 164467
26727 164467
26728 164467
26729 164467
26730 164467
26731 165304
26732 165304
26733 165304
26734 165304
26735 165304
26736 165304
26737 165304
26738 165304
26739 165304
26740 165304
26741 165885
26742 165885
26743 165885
26744 165885
26745 165885
26746 165885
26747 165885
26748 165885
26749 165885
26750 165885
26751 166244
26752 166244
26753 166244
26754 166244
26755 166244
26756 166244
26757 166244
26758 166244
26759 166244
26760 166244
26761 166888
26762 166888
26763 166888
26764 166888
26765 166888
26766 166888
26767 166888
26768 166888
26769 166888
26770 166888
26771 167626
26772 167626
26773 167626
26774 167626
26775 167626
26776 167626
26777 167626
26778 167626
26779 167626
26780 167626
26781 168571
26782 168571
26783 168571
26784 168571
26785 168571
26786 168571
26787 168571
26788 168571
26789 168571
26790 168571
26791 169511
26792 169511
26793 169511
26794 169511
26795 169511
26796 169511
26797 169511
26798 169511
26799 169511
26800 169511
26801 169968
26802 169968
26803 169968
26804 169968
26805 169968
26806 169968
26807 169968
26808 169968
26809 169968
26810 169968
26811 170256
26812 170256
26813 170256
26814 170256
26815 170256
26816 170256
26817 170256
26818 170256
26819 170256
26820 170256
26821 170759
26822 170759
26823 170759
26824 170759
26825 170759
26826 170759
26827 170759
26828 170759
26829 170759
26830 170759
26831 171606
26832 171606
26833 171606
26834 171606
26835 171606
26836 171606
26837 171606
26838 171606
26839 171606
26840 171606
26841 172594
26842 172594
26843 172594
26844 172594
26845 172594
26846 172594
26847 172594
26848 172594
26849 172594
26850 172594
26851 173697
26852 173697
26853 173697
26854 173697
26855 173697
26856 173697
26857 173697
26858 173697
26859 173697
26860 173697
26861 174632
26862 174632
26863 174632
26864 174632
26865 174632
26866 174632
26867 174632
26868 174632
26869 174632
26870 174632
26871 175846
26872 175846
26873 175846
26874 175846
26875 175846
26876 175846
26877 175846
26878 175846
26879 175846
26880 175846
26881 177175
26882 177175
26883 177175
26884 177175
26885 177175
26886 177175
26887 177175
26888 177175
26889 177175
26890 177175
26891 178544
26892 178544
26893 178544
26894 178544
26895 178544
26896 178544
26897 178544
26898 178544
26899 178544
26900 178544
26901 179994
26902 179994
26903 179994
26904 179994
26905 179994
26906 179994
26907 179994
26908 179994
26909 179994
26910 179994
26911 181261
26912 181261
26913 181261
26914 181261
26915 181261
26916 181261
26917 181261
26918 181261
26919 181261
26920 181261
26921 182575
26922 182575
26923 182575
26924 182575
26925 182575
26926 182575
26927 182575
26928 182575
26929 182575
26930 182575
26931 184339
26932 184339
26933 184339
26934 184339
26935 184339
26936 184339
26937 184339
26938 184339
26939 184339
26940 184339
26941 186264
26942 186264
26943 186264
26944 186264
26945 186264
26946 186264
26947 186264
26948 186264
26949 186264
26950 186264
26951 188123
26952 188123
26953 188123
26954 188123
26955 188123
26956 188123
26957 188123
26958 188123
26959 188123
26960 188123
26961 189567
26962 189567
26963 189567
26964 189567
26965 189567
26966 189567
26967 189567
26968 189567
26969 189567
26970 189567
26971 190682
26972 190682
26973 190682
26974 190682
26975 190682
26976 190682
26977 190682
26978 190682
26979 190682
26980 190682
26981 191356
26982 191356
26983 191356
26984 191356
26985 191356
26986 191356
26987 191356
26988 191356
26989 191356
26990 191356
26991 191808
26992 191808
26993 191808
26994 191808
26995 191808
26996 191808
26997 191808
26998 191808
26999 191808
27000 191808
27001 192667
27002 192667
27003 192667
27004 192667
27005 192667
27006 192667
27007 192667
27008 192667
27009 192667
27010 192667
27011 193781
27012 193781
27013 193781
27014 193781
27015 193781
27016 193781
27017 193781
27018 193781
27019 193781
27020 193781
27021 194547
27022 194547
27023 194547
27024 194547
27025 194547
27026 194547
27027 194547
27028 194547
27029 194547
27030 194547
27031 194686
27032 194686
27033 194686
27034 194686
27035 194686
27036 194686
27037 194686
27038 194686
27039 194686
27040 194686
27041 194409
27042 194409
27043 194409
27044 194409
27045 194409
27046 194409
27047 194409
27048 194409
27049 194409
27050 194409
27051 193969
27052 193969
27053 193969
27054 193969
27055 193969
27056 193969
27057 193969
27058 193969
27059 193969
27060 193969
27061 193480
27062 193480
27063 193480
27064 193480
27065 193480
27066 193480
27067 193480
27068 193480
27069 193480
27070 193480
27071 192595
27072 192595
27073 192595
27074 192595
27075 192595
27076 192595
27077 192595
27078 192595
27079 192595
27080 192595
27081 191660
27082 191660
27083 191660
27084 191660
27085 191660
27086 191660
27087 191660
27088 191660
27089 191660
27090 191660
27091 190826
27092 190826
27093 190826
27094 190826
27095 190826
27096 190826
27097 190826
27098 190826
27099 190826
27100 190826
27101 190253
27102 190253
27103 190253
27104 190253
27105 190253
27106 190253
27107 190253
27108 190253
27109 190253
27110 190253
27111 189678
27112 189678
27113 189678
27114 189678
27115 189678
27116 189678
27117 189678
27118 189678
27119 189678
27120 189678
27121 188852
27122 188852
27123 188852
27124 188852
27125 188852
27126 188852
27127 188852
27128 188852
27129 188852
27130 188852
27131 187737
27132 187737
27133 187737
27134 187737
27135 187737
27136 187737
27137 187737
27138 187737
27139 187737
27140 187737
27141 186378
27142 186378
27143 186378
27144 186378
27145 186378
27146 186378
27147 186378
27148 186378
27149 186378
27150 186378
27151 185262
27152 185262
27153 185262
27154 185262
27155 185262
27156 185262
27157 185262
27158 185262
27159 185262
27160 185262
27161 184600
27162 184600
27163 184600
27164 184600
27165 184600
27166 184600
27167 184600
27168 184600
27169 184600
27170 184600
27171 184110
27172 184110
27173 184110
27174 184110
27175 184110
27176 184110
27177 184110
27178 184110
27179 184110
27180 184110
27181 183799
27182 183799
27183 183799
27184 183799
27185 183799
27186 183799
27187 183799
27188 183799
27189 183799
27190 183799
27191 183534
27192 183534
27193 183534
27194 183534
27195 183534
27196 183534
27197 183534
27198 183534
27199 183534
27200 183534
27201 183220
27202 183220
27203 183220
27204 183220
27205 183220
27206 183220
27207 183220
27208 183220
27209 183220
27210 183220
27211 182598
27212 182598
27213 182598
27214 182598
27215 182598
27216 182598
27217 182598
27218 182598
27219 182598
27220 182598
27221 182338
27222 182338
27223 182338
27224 182338
27225 182338
27226 182338
27227 182338
27228 182338
27229 182338
27230 182338
27231 182377
27232 182377
27233 182377
27234 182377
27235 182377
27236 182377
27237 182377
27238 182377
27239 182377
27240 182377
27241 182593
27242 182593
27243 182593
27244 182593
27245 182593
27246 182593
27247 182593
27248 182593
27249 182593
27250 182593
27251 183005
27252 183005
27253 183005
27254 183005
27255 183005
27256 183005
27257 183005
27258 183005
27259 183005
27260 183005
27261 183333
27262 183333
27263 183333
27264 183333
27265 183333
27266 183333
27267 183333
27268 183333
27269 183333
27270 183333
27271 184010
27272 184010
27273 184010
27274 184010
27275 184010
27276 184010
27277 184010
27278 184010
27279 184010
27280 184010
27281 184954
27282 184954
27283 184954
27284 184954
27285 184954
27286 184954
27287 184954
27288 184954
27289 184954
27290 184954
27291 185658
27292 185658
27293 185658
27294 185658
27295 185658
27296 185658
27297 185658
27298 185658
27299 185658
27300 185658
27301 185854
27302 185854
27303 185854
27304 185854
27305 185854
27306 185854
27307 185854
27308 185854
27309 185854
27310 185854
27311 185977
27312 185977
27313 185977
27314 185977
27315 185977
27316 185977
27317 185977
27318 185977
27319 185977
27320 185977
27321 186252
27322 186252
27323 186252
27324 186252
27325 186252
27326 186252
27327 186252
27328 186252
27329 186252
27330 186252
27331 186471
27332 186471
27333 186471
27334 186471
27335 186471
27336 186471
27337 186471
27338 186471
27339 186471
27340 186471
27341 187281
27342 187281
27343 187281
27344 187281
27345 187281
27346 187281
27347 187281
27348 187281
27349 187281
27350 187281
27351 187986
27352 187986
27353 187986
27354 187986
27355 187986
27356 187986
27357 187986
27358 187986
27359 187986
27360 187986
27361 188413
27362 188413
27363 188413
27364 188413
27365 188413
27366 188413
27367 188413
27368 188413
27369 188413
27370 188413
27371 188998
27372 188998
27373 188998
27374 188998
27375 188998
27376 188998
27377 188998
27378 188998
27379 188998
27380 188998
27381 189738
27382 189738
27383 189738
27384 189738
27385 189738
27386 189738
27387 189738
27388 189738
27389 189738
27390 189738
27391 190418
27392 190418
27393 190418
27394 190418
27395 190418
27396 190418
27397 190418
27398 190418
27399 190418
27400 190418
27401 190850
27402 190850
27403 190850
27404 190850
27405 190850
27406 190850
27407 190850
27408 190850
27409 190850
27410 190850
27411 191442
27412 191442
27413 191442
27414 191442
27415 191442
27416 191442
27417 191442
27418 191442
27419 191442
27420 191442
27421 192039
27422 192039
27423 192039
27424 192039
27425 192039
27426 192039
27427 192039
27428 192039
27429 192039
27430 192039
27431 192749
27432 192749
27433 192749
27434 192749
27435 192749
27436 192749
27437 192749
27438 192749
27439 192749
27440 192749
27441 193627
27442 193627
27443 193627
27444 193627
27445 193627
27446 193627
27447 193627
27448 193627
27449 193627
27450 193627
27451 194205
27452 194205
27453 194205
27454 194205
27455 194205
27456 194205
27457 194205
27458 194205
27459 194205
27460 194205
27461 194613
27462 194613
27463 194613
27464 194613
27465 194613
27466 194613
27467 194613
27468 194613
27469 194613
27470 194613
27471 194652
27472 194652
27473 194652
27474 194652
27475 194652
27476 194652
27477 194652
27478 194652
27479 194652
27480 194652
27481 194258
27482 194258
27483 194258
27484 194258
27485 194258
27486 194258
27487 194258
27488 194258
27489 194258
27490 194258
27491 193984
27492 193984
27493 193984
27494 193984
27495 193984
27496 193984
27497 193984
27498 193984
27499 193984
27500 193984
27501 193963
27502 193963
27503 193963
27504 193963
27505 193963
27506 193963
27507 193963
27508 193963
27509 193963
27510 193963
27511 194071
27512 194071
27513 194071
27514 194071
27515 194071
27516 194071
27517 194071
27518 194071
27519 194071
27520 194071
27521 193919
27522 193919
27523 193919
27524 193919
27525 193919
27526 193919
27527 193919
27528 193919
27529 193919
27530 193919
27531 193699
27532 193699
27533 193699
27534 193699
27535 193699
27536 193699
27537 193699
27538 193699
27539 193699
27540 193699
27541 192540
27542 192540
27543 192540
27544 192540
27545 192540
27546 192540
27547 192540
27548 192540
27549 192540
27550 192540
27551 191408
27552 191408
27553 191408
27554 191408
27555 191408
27556 191408
27557 191408
27558 191408
27559 191408
27560 191408
27561 190484
27562 190484
27563 190484
27564 190484
27565 190484
27566 190484
27567 190484
27568 190484
27569 190484
27570 190484
27571 189428
27572 189428
27573 189428
27574 189428
27575 189428
27576 189428
27577 189428
27578 189428
27579 189428
27580 189428
27581 187959
27582 187959
27583 187959
27584 187959
27585 187959
27586 187959
27587 187959
27588 187959
27589 187959
27590 187959
27591 186362
27592 186362
27593 186362
27594 186362
27595 186362
27596 186362
27597 186362
27598 186362
27599 186362
27600 186362
27601 184785
27602 184785
27603 184785
27604 184785
27605 184785
27606 184785
27607 184785
27608 184785
27609 184785
27610 184785
27611 183114
27612 183114
27613 183114
27614 183114
27615 183114
27616 183114
27617 183114
27618 183114
27619 183114
27620 183114
27621 181387
27622 181387
27623 181387
27624 181387
27625 181387
27626 181387
27627 181387
27628 181387
27629 181387
27630 181387
27631 179204
27632 179204
27633 179204
27634 179204
27635 179204
27636 179204
27637 179204
27638 179204
27639 179204
27640 179204
27641 176840
27642 176840
27643 176840
27644 176840
27645 176840
27646 176840
27647 176840
27648 176840
27649 176840
27650 176840
27651 174706
27652 174706
27653 174706
27654 174706
27655 174706
27656 174706
27657 174706
27658 174706
27659 174706
27660 174706
27661 172776
27662 172776
27663 172776
27664 172776
27665 172776
27666 172776
27667 172776
27668 172776
27669 172776
27670 172776
27671 170913
27672 170913
27673 170913
27674 170913
27675 170913
27676 170913
27677 170913
27678 170913
27679 170913
27680 170913
27681 169235
27682 169235
27683 169235
27684 169235
27685 169235
27686 169235
27687 169235
27688 169235
27689 169235
27690 169235
27691 167396
27692 167396
27693 167396
27694 167396
27695 167396
27696 167396
27697 167396
27698 167396
27699 167396
27700 167396
27701 165285
27702 165285
27703 165285
27704 165285
27705 165285
27706 165285
27707 165285
27708 165285
27709 165285
27710 165285
27711 163154
27712 163154
27713 163154
27714 163154
27715 163154
27716 163154
27717 163154
27718 163154
27719 163154
27720 163154
27721 161639
27722 161639
27723 161639
27724 161639
27725 161639
27726 161639
27727 161639
27728 161639
27729 161639
27730 161639
27731 160187
27732 160187
27733 160187
27734 160187
27735 160187
27736 160187
27737 160187
27738 160187
27739 160187
27740 160187
27741 159257
27742 159257
27743 159257
27744 159257
27745 159257
27746 159257
27747 159257
27748 159257
27749 159257
27750 159257
27751 157960
27752 157960
27753 157960
27754 157960
27755 157960
27756 157960
27757 157960
27758 157960
27759 157960
27760 157960
27761 156338
27762 156338
27763 156338
27764 156338
27765 156338
27766 156338
27767 156338
27768 156338
27769 156338
27770 156338
27771 154586
27772 154586
27773 154586
27774 154586
27775 154586
27776 154586
27777 154586
27778 154586
27779 154586
27780 154586
27781 153233
27782 153233
27783 153233
27784 153233
27785 153233
27786 153233
27787 153233
27788 153233
27789 153233
27790 153233
27791 152310
27792 152310
27793 152310
27794 152310
27795 152310
27796 152310
27797 152310
27798 152310
27799 152310
27800 152310
27801 151629
27802 151629
27803 151629
27804 151629
27805 151629
27806 151629
27807 151629
27808 151629
27809 151629
27810 151629
27811 150934
27812 150934
27813 150934
27814 150934
27815 150934
27816 150934
27817 150934
27818 150934
27819 150934
27820 150934
27821 150165
27822 150165
27823 150165
27824 150165
27825 150165
27826 150165
27827 150165
27828 150165
27829 150165
27830 150165
27831 149772
27832 149772
27833 149772
27834 149772
27835 149772
27836 149772
27837 149772
27838 149772
27839 149772
27840 149772
27841 149441
27842 149441
27843 149441
27844 149441
27845 149441
27846 149441
27847 149441
27848 149441
27849 149441
27850 149441
27851 148954
27852 148954
27853 148954
27854 148954
27855 148954
27856 148954
27857 148954
27858 148954
27859 148954
27860 148954
27861 148584
27862 148584
27863 148584
27864 148584
27865 148584
27866 148584
27867 148584
27868 148584
27869 148584
27870 148584
27871 148405
27872 148405
27873 148405
27874 148405
27875 148405
27876 148405
27877 148405
27878 148405
27879 148405
27880 148405
27881 148147
27882 148147
27883 148147
27884 148147
27885 148147
27886 148147
27887 148147
27888 148147
27889 148147
27890 148147
27891 148015
27892 148015
27893 148015
27894 148015
27895 148015
27896 148015
27897 148015
27898 148015
27899 148015
27900 148015
27901 148361
27902 148361
27903 148361
27904 148361
27905 148361
27906 148361
27907 148361
27908 148361
27909 148361
27910 148361
27911 148848
27912 148848
27913 148848
27914 148848
27915 148848
27916 148848
27917 148848
27918 148848
27919 148848
27920 148848
27921 148658
27922 148658
27923 148658
27924 148658
27925 148658
27926 148658
27927 148658
27928 148658
27929 148658
27930 148658
27931 148604
27932 148604
27933 148604
27934 148604
27935 148604
27936 148604
27937 148604
27938 148604
27939 148604
27940 148604
27941 148689
27942 148689
27943 148689
27944 148689
27945 148689
27946 148689
27947 148689
27948 148689
27949 148689
27950 148689
27951 149156
27952 149156
27953 149156
27954 149156
27955 149156
27956 149156
27957 149156
27958 149156
27959 149156
27960 149156
27961 149830
27962 149830
27963 149830
27964 149830
27965 149830
27966 149830
27967 149830
27968 149830
27969 149830
27970 149830
27971 150472
27972 150472
27973 150472
27974 150472
27975 150472
27976 150472
27977 150472
27978 150472
27979 150472
27980 150472
27981 150985
27982 150985
27983 150985
27984 150985
27985 150985
27986 150985
27987 150985
27988 150985
27989 150985
27990 150985
27991 151090
27992 151090
27993 151090
27994 151090
27995 151090
27996 151090
27997 151090
27998 151090
27999 151090
28000 151090
28001 151119
28002 151119
28003 151119
28004 151119
28005 151119
28006 151119
28007 151119
28008 151119
28009 151119
28010 151119
28011 151384
28012 151384
28013 151384
28014 151384
28015 151384
28016 151384
28017 151384
28018 151384
28019 151384
28020 151384
28021 151839
28022 151839
28023 151839
28024 151839
28025 151839
28026 151839
28027 151839
28028 151839
28029 151839
28030 151839
28031 152132
28032 152132
28033 152132
28034 152132
28035 152132
28036 152132
28037 152132
28038 152132
28039 152132
28040 152132
28041 152386
28042 152386
28043 152386
28044 152386
28045 152386
28046 152386
28047 152386
28048 152386
28049 152386
28050 152386
28051 152759
28052 152759
28053 152759
28054 152759
28055 152759
28056 152759
28057 152759
28058 152759
28059 152759
28060 152759
28061 153165
28062 153165
28063 153165
28064 153165
28065 153165
28066 153165
28067 153165
28068 153165
28069 153165
28070 153165
28071 153439
28072 153439
28073 153439
28074 153439
28075 153439
28076 153439
28077 153439
28078 153439
28079 153439
28080 153439
28081 153681
28082 153681
28083 153681
28084 153681
28085 153681
28086 153681
28087 153681
28088 153681
28089 153681
28090 153681
28091 153988
28092 153988
28093 153988
28094 153988
28095 153988
28096 153988
28097 153988
28098 153988
28099 153988
28100 153988
28101 153978
28102 153978
28103 153978
28104 153978
28105 153978
28106 153978
28107 153978
28108 153978
28109 153978
28110 153978
28111 153786
28112 153786
28113 153786
28114 153786
28115 153786
28116 153786
28117 153786
28118 153786
28119 153786
28120 153786
28121 153901
28122 153901
28123 153901
28124 153901
28125 153901
28126 153901
28127 153901
28128 153901
28129 153901
28130 153901
28131 154112
28132 154112
28133 154112
28134 154112
28135 154112
28136 154112
28137 154112
28138 154112
28139 154112
28140 154112
28141 153986
28142 153986
28143 153986
28144 153986
28145 153986
28146 153986
28147 153986
28148 153986
28149 153986
28150 153986
28151 153738
28152 153738
28153 153738
28154 153738
28155 153738
28156 153738
28157 153738
28158 153738
28159 153738
28160 153738
28161 153412
28162 153412
28163 153412
28164 153412
28165 153412
28166 153412
28167 153412
28168 153412
28169 153412
28170 153412
28171 153360
28172 153360
28173 153360
28174 153360
28175 153360
28176 153360
28177 153360
28178 153360
28179 153360
28180 153360
28181 153350
28182 153350
28183 153350
28184 153350
28185 153350
28186 153350
28187 153350
28188 153350
28189 153350
28190 153350
28191 153493
28192 153493
28193 153493
28194 153493
28195 153493
28196 153493
28197 153493
28198 153493
28199 153493
28200 153493
28201 153588
28202 153588
28203 153588
28204 153588
28205 153588
28206 153588
28207 153588
28208 153588
28209 153588
28210 153588
28211 153518
28212 153518
28213 153518
28214 153518
28215 153518
28216 153518
28217 153518
28218 153518
28219 153518
28220 153518
28221 153083
28222 153083
28223 153083
28224 153083
28225 153083
28226 153083
28227 153083
28228 153083
28229 153083
28230 153083
28231 152884
28232 152884
28233 152884
28234 152884
28235 152884
28236 152884
28237 152884
28238 152884
28239 152884
28240 152884
28241 152933
28242 152933
28243 152933
28244 152933
28245 152933
28246 152933
28247 152933
28248 152933
28249 152933
28250 152933
28251 152853
28252 152853
28253 152853
28254 152853
28255 152853
28256 152853
28257 152853
28258 152853
28259 152853
28260 152853
28261 152592
28262 152592
28263 152592
28264 152592
28265 152592
28266 152592
28267 152592
28268 152592
28269 152592
28270 152592
28271 152384
28272 152384
28273 152384
28274 152384
28275 152384
28276 152384
28277 152384
28278 152384
28279 152384
28280 152384
28281 152320
28282 152320
28283 152320
28284 152320
28285 152320
28286 152320
28287 152320
28288 152320
28289 152320
28290 152320
28291 152052
28292 152052
28293 152052
28294 152052
28295 152052
28296 152052
28297 152052
28298 152052
28299 152052
28300 152052
28301 151864
28302 151864
28303 151864
28304 151864
28305 151864
28306 151864
28307 151864
28308 151864
28309 151864
28310 151864
28311 151848
28312 151848
28313 151848
28314 151848
28315 151848
28316 151848
28317 151848
28318 151848
28319 151848
28320 151848
28321 151720
28322 151720
28323 151720
28324 151720
28325 151720
28326 151720
28327 151720
28328 151720
28329 151720
28330 151720
28331 151411
28332 151411
28333 151411
28334 151411
28335 151411
28336 151411
28337 151411
28338 151411
28339 151411
28340 151411
28341 151327
28342 151327
28343 151327
28344 151327
28345 151327
28346 151327
28347 151327
28348 151327
28349 151327
28350 151327
28351 151158
28352 151158
28353 151158
28354 151158
28355 151158
28356 151158
28357 151158
28358 151158
28359 151158
28360 151158
28361 150961
28362 150961
28363 150961
28364 150961
28365 150961
28366 150961
28367 150961
28368 150961
28369 150961
28370 150961
28371 150570
28372 150570
28373 150570
28374 150570
28375 150570
28376 150570
28377 150570
28378 150570
28379 150570
28380 150570
28381 150091
28382 150091
28383 150091
28384 150091
28385 150091
28386 150091
28387 150091
28388 150091
28389 150091
28390 150091
28391 149613
28392 149613
28393 149613
28394 149613
28395 149613
28396 149613
28397 149613
28398 149613
28399 149613
28400 149613
28401 149105
28402 149105
28403 149105
28404 149105
28405 149105
28406 149105
28407 149105
28408 149105
28409 149105
28410 149105
28411 148670
28412 148670
28413 148670
28414 148670
28415 148670
28416 148670
28417 148670
28418 148670
28419 148670
28420 148670
28421 148617
28422 148617
28423 148617
28424 148617
28425 148617
28426 148617
28427 148617
28428 148617
28429 148617
28430 148617
28431 148465
28432 148465
28433 148465
28434 148465
28435 148465
28436 148465
28437 148465
28438 148465
28439 148465
28440 148465
28441 147954
28442 147954
28443 147954
28444 147954
28445 147954
28446 147954
28447 147954
28448 147954
28449 147954
28450 147954
28451 147545
28452 147545
28453 147545
28454 147545
28455 147545
28456 147545
28457 147545
28458 147545
28459 147545
28460 147545
28461 147244
28462 147244
28463 147244
28464 147244
28465 147244
28466 147244
28467 147244
28468 147244
28469 147244
28470 147244
28471 146971
28472 146971
28473 146971
28474 146971
28475 146971
28476 146971
28477 146971
28478 146971
28479 146971
28480 146971
28481 146684
28482 146684
28483 146684
28484 146684
28485 146684
28486 146684
28487 146684
28488 146684
28489 146684
28490 146684
28491 146732
28492 146732
28493 146732
28494 146732
28495 146732
28496 146732
28497 146732
28498 146732
28499 146732
28500 146732
28501 146755
28502 146755
28503 146755
28504 146755
28505 146755
28506 146755
28507 146755
28508 146755
28509 146755
28510 146755
28511 146498
28512 146498
28513 146498
28514 146498
28515 146498
28516 146498
28517 146498
28518 146498
28519 146498
28520 146498
28521 146409
28522 146409
28523 146409
28524 146409
28525 146409
28526 146409
28527 146409
28528 146409
28529 146409
28530 146409
28531 146416
28532 146416
28533 146416
28534 146416
28535 146416
28536 146416
28537 146416
28538 146416
28539 146416
28540 146416
28541 146489
28542 146489
28543 146489
28544 146489
28545 146489
28546 146489
28547 146489
28548 146489
28549 146489
28550 146489
28551 146772
28552 146772
28553 146772
28554 146772
28555 146772
28556 146772
28557 146772
28558 146772
28559 146772
28560 146772
28561 147292
28562 147292
28563 147292
28564 147292
28565 147292
28566 147292
28567 147292
28568 147292
28569 147292
28570 147292
28571 147909
28572 147909
28573 147909
28574 147909
28575 147909
28576 147909
28577 147909
28578 147909
28579 147909
28580 147909
28581 148683
28582 148683
28583 148683
28584 148683
28585 148683
28586 148683
28587 148683
28588 148683
28589 148683
28590 148683
28591 149561
28592 149561
28593 149561
28594 149561
28595 149561
28596 149561
28597 149561
28598 149561
28599 149561
28600 149561
28601 150580
28602 150580
28603 150580
28604 150580
28605 150580
28606 150580
28607 150580
28608 150580
28609 150580
28610 150580
28611 151488
28612 151488
28613 151488
28614 151488
28615 151488
28616 151488
28617 151488
28618 151488
28619 151488
28620 151488
28621 152190
28622 152190
28623 152190
28624 152190
28625 152190
28626 152190
28627 152190
28628 152190
28629 152190
28630 152190
28631 152983
28632 152983
28633 152983
28634 152983
28635 152983
28636 152983
28637 152983
28638 152983
28639 152983
28640 152983
28641 154042
28642 154042
28643 154042
28644 154042
28645 154042
28646 154042
28647 154042
28648 154042
28649 154042
28650 154042
28651 155287
28652 155287
28653 155287
28654 155287
28655 155287
28656 155287
28657 155287
28658 155287
28659 155287
28660 155287
28661 156580
28662 156580
28663 156580
28664 156580
28665 156580
28666 156580
28667 156580
28668 156580
28669 156580
28670 156580
28671 157798
28672 157798
28673 157798
28674 157798
28675 157798
28676 157798
28677 157798
28678 157798
28679 157798
28680 157798
28681 159292
28682 159292
28683 159292
28684 159292
28685 159292
28686 159292
28687 159292
28688 159292
28689 159292
28690 159292
28691 160539
28692 160539
28693 160539
28694 160539
28695 160539
28696 160539
28697 160539
28698 160539
28699 160539
28700 160539
28701 161876
28702 161876
28703 161876
28704 161876
28705 161876
28706 161876
28707 161876
28708 161876
28709 161876
28710 161876
28711 163468
28712 163468
28713 163468
28714 163468
28715 163468
28716 163468
28717 163468
28718 163468
28719 163468
28720 163468
28721 165146
28722 165146
28723 165146
28724 165146
28725 165146
28726 165146
28727 165146
28728 165146
28729 165146
28730 165146
28731 166638
28732 166638
28733 166638
28734 166638
28735 166638
28736 166638
28737 166638
28738 166638
28739 166638
28740 166638
28741 167799
28742 167799
28743 167799
28744 167799
28745 167799
28746 167799
28747 167799
28748 167799
28749 167799
28750 167799
28751 169022
28752 169022
28753 169022
28754 169022
28755 169022
28756 169022
28757 169022
28758 169022
28759 169022
28760 169022
28761 170072
28762 170072
28763 170072
28764 170072
28765 170072
28766 170072
28767 170072
28768 170072
28769 170072
28770 170072
28771 171001
28772 171001
28773 171001
28774 171001
28775 171001
28776 171001
28777 171001
28778 171001
28779 171001
28780 171001
28781 171899
28782 171899
28783 171899
28784 171899
28785 171899
28786 171899
28787 171899
28788 171899
28789 171899
28790 171899
28791 172818
28792 172818
28793 172818
28794 172818
28795 172818
28796 172818
28797 172818
28798 172818
28799 172818
28800 172818
28801 173586
28802 173586
28803 173586
28804 173586
28805 173586
28806 173586
28807 173586
28808 173586
28809 173586
28810 173586
28811 174313
28812 174313
28813 174313
28814 174313
28815 174313
28816 174313
28817 174313
28818 174313
28819 174313
28820 174313
28821 175106
28822 175106
28823 175106
28824 175106
28825 175106
28826 175106
28827 175106
28828 175106
28829 175106
28830 175106
28831 175606
28832 175606
28833 175606
28834 175606
28835 175606
28836 175606
28837 175606
28838 175606
28839 175606
28840 175606
28841 175864
28842 175864
28843 175864
28844 175864
28845 175864
28846 175864
28847 175864
28848 175864
28849 175864
28850 175864
28851 175777
28852 175777
28853 175777
28854 175777
28855 175777
28856 175777
28857 175777
28858 175777
28859 175777
28860 175777
28861 175495
28862 175495
28863 175495
28864 175495
28865 175495
28866 175495
28867 175495
28868 175495
28869 175495
28870 175495
28871 175407
28872 175407
28873 175407
28874 175407
28875 175407
28876 175407
28877 175407
28878 175407
28879 175407
28880 175407
28881 174799
28882 174799
28883 174799
28884 174799
28885 174799
28886 174799
28887 174799
28888 174799
28889 174799
28890 174799
28891 174127
28892 174127
28893 174127
28894 174127
28895 174127
28896 174127
28897 174127
28898 174127
28899 174127
28900 174127
28901 173192
28902 173192
28903 173192
28904 173192
28905 173192
28906 173192
28907 173192
28908 173192
28909 173192
28910 173192
28911 172097
28912 172097
28913 172097
28914 172097
28915 172097
28916 172097
28917 172097
28918 172097
28919 172097
28920 172097
28921 170691
28922 170691
28923 170691
28924 170691
28925 170691
28926 170691
28927 170691
28928 170691
28929 170691
28930 170691
28931 169340
28932 169340
28933 169340
28934 169340
28935 169340
28936 169340
28937 169340
28938 169340
28939 169340
28940 169340
28941 168209
28942 168209
28943 168209
28944 168209
28945 168209
28946 168209
28947 168209
28948 168209
28949 168209
28950 168209
28951 166873
28952 166873
28953 166873
28954 166873
28955 166873
28956 166873
28957 166873
28958 166873
28959 166873
28960 166873
28961 165457
28962 165457
28963 165457
28964 165457
28965 165457
28966 165457
28967 165457
28968 165457
28969 165457
28970 165457
28971 164172
28972 164172
28973 164172
28974 164172
28975 164172
28976 164172
28977 164172
28978 164172
28979 164172
28980 164172
28981 162800
28982 162800
28983 162800
28984 162800
28985 162800
28986 162800
28987 162800
28988 162800
28989 162800
28990 162800
28991 161217
28992 161217
28993 161217
28994 161217
28995 161217
28996 161217
28997 161217
28998 161217
28999 161217
29000 161217
29001 159562
29002 159562
29003 159562
29004 159562
29005 159562
29006 159562
29007 159562
29008 159562
29009 159562
29010 159562
29011 157993
29012 157993
29013 157993
29014 157993
29015 157993
29016 157993
29017 157993
29018 157993
29019 157993
29020 157993
29021 156403
29022 156403
29023 156403
29024 156403
29025 156403
29026 156403
29027 156403
29028 156403
29029 156403
29030 156403
29031 155168
29032 155168
29033 155168
29034 155168
29035 155168
29036 155168
29037 155168
29038 155168
29039 155168
29040 155168
29041 154181
29042 154181
29043 154181
29044 154181
29045 154181
29046 154181
29047 154181
29048 154181
29049 154181
29050 154181
29051 153397
29052 153397
29053 153397
29054 153397
29055 153397
29056 153397
29057 153397
29058 153397
29059 153397
29060 153397
29061 152713
29062 152713
29063 152713
29064 152713
29065 152713
29066 152713
29067 152713
29068 152713
29069 152713
29070 152713
29071 151574
29072 151574
29073 151574
29074 151574
29075 151574
29076 151574
29077 151574
29078 151574
29079 151574
29080 151574
29081 150550
29082 150550
29083 150550
29084 150550
29085 150550
29086 150550
29087 150550
29088 150550
29089 150550
29090 150550
29091 149927
29092 149927
29093 149927
29094 149927
29095 149927
29096 149927
29097 149927
29098 149927
29099 149927
29100 149927
29101 149736
29102 149736
29103 149736
29104 149736
29105 149736
29106 149736
29107 149736
29108 149736
29109 149736
29110 149736
29111 149525
29112 149525
29113 149525
29114 149525
29115 149525
29116 149525
29117 149525
29118 149525
29119 149525
29120 149525
29121 149275
29122 149275
29123 149275
29124 149275
29125 149275
29126 149275
29127 149275
29128 149275
29129 149275
29130 149275
29131 149105
29132 149105
29133 149105
29134 149105
29135 149105
29136 149105
29137 149105
29138 149105
29139 149105
29140 149105
29141 148977
29142 148977
29143 148977
29144 148977
29145 148977
29146 148977
29147 148977
29148 148977
29149 148977
29150 148977
29151 148855
29152 148855
29153 148855
29154 148855
29155 148855
29156 148855
29157 148855
29158 148855
29159 148855
29160 148855
29161 148937
29162 148937
29163 148937
29164 148937
29165 148937
29166 148937
29167 148937
29168 148937
29169 148937
29170 148937
29171 148769
29172 148769
29173 148769
29174 148769
29175 148769
29176 148769
29177 148769
29178 148769
29179 148769
29180 148769
29181 148538
29182 148538
29183 148538
29184 148538
29185 148538
29186 148538
29187 148538
29188 148538
29189 148538
29190 148538
29191 148484
29192 148484
29193 148484
29194 148484
29195 148484
29196 148484
29197 148484
29198 148484
29199 148484
29200 148484
29201 148692
29202 148692
29203 148692
29204 148692
29205 148692
29206 148692
29207 148692
29208 148692
29209 148692
29210 148692
29211 148973
29212 148973
29213 148973
29214 148973
29215 148973
29216 148973
29217 148973
29218 148973
29219 148973
29220 148973
29221 149179
29222 149179
29223 149179
29224 149179
29225 149179
29226 149179
29227 149179
29228 149179
29229 149179
29230 149179
29231 149182
29232 149182
29233 149182
29234 149182
29235 149182
29236 149182
29237 149182
29238 149182
29239 149182
29240 149182
29241 148974
29242 148974
29243 148974
29244 148974
29245 148974
29246 148974
29247 148974
29248 148974
29249 148974
29250 148974
29251 148705
29252 148705
29253 148705
29254 148705
29255 148705
29256 148705
29257 148705
29258 148705
29259 148705
29260 148705
29261 148517
29262 148517
29263 148517
29264 148517
29265 148517
29266 148517
29267 148517
29268 148517
29269 148517
29270 148517
29271 148879
29272 148879
29273 148879
29274 148879
29275 148879
29276 148879
29277 148879
29278 148879
29279 148879
29280 148879
29281 149363
29282 149363
29283 149363
29284 149363
29285 149363
29286 149363
29287 149363
29288 149363
29289 149363
29290 149363
29291 149486
29292 149486
29293 149486
29294 149486
29295 149486
29296 149486
29297 149486
29298 149486
29299 149486
29300 149486
29301 149194
29302 149194
29303 149194
29304 149194
29305 149194
29306 149194
29307 149194
29308 149194
29309 149194
29310 149194
29311 149179
29312 149179
29313 149179
29314 149179
29315 149179
29316 149179
29317 149179
29318 149179
29319 149179
29320 149179
29321 149544
29322 149544
29323 149544
29324 149544
29325 149544
29326 149544
29327 149544
29328 149544
29329 149544
29330 149544
29331 149923
29332 149923
29333 149923
29334 149923
29335 149923
29336 149923
29337 149923
29338 149923
29339 149923
29340 149923
29341 150287
29342 150287
29343 150287
29344 150287
29345 150287
29346 150287
29347 150287
29348 150287
29349 150287
29350 150287
29351 150574
29352 150574
29353 150574
29354 150574
29355 150574
29356 150574
29357 150574
29358 150574
29359 150574
29360 150574
29361 150562
29362 150562
29363 150562
29364 150562
29365 150562
29366 150562
29367 150562
29368 150562
29369 150562
29370 150562
29371 150832
29372 150832
29373 150832
29374 150832
29375 150832
29376 150832
29377 150832
29378 150832
29379 150832
29380 150832
29381 151208
29382 151208
29383 151208
29384 151208
29385 151208
29386 151208
29387 151208
29388 151208
29389 151208
29390 151208
29391 151409
29392 151409
29393 151409
29394 151409
29395 151409
29396 151409
29397 151409
29398 151409
29399 151409
29400 151409
29401 151392
29402 151392
29403 151392
29404 151392
29405 151392
29406 151392
29407 151392
29408 151392
29409 151392
29410 151392
29411 151375
29412 151375
29413 151375
29414 151375
29415 151375
29416 151375
29417 151375
29418 151375
29419 151375
29420 151375
29421 151462
29422 151462
29423 151462
29424 151462
29425 151462
29426 151462
29427 151462
29428 151462
29429 151462
29430 151462
29431 151482
29432 151482
29433 151482
29434 151482
29435 151482
29436 151482
29437 151482
29438 151482
29439 151482
29440 151482
29441 151546
29442 151546
29443 151546
29444 151546
29445 151546
29446 151546
29447 151546
29448 151546
29449 151546
29450 151546
29451 151606
29452 151606
29453 151606
29454 151606
29455 151606
29456 151606
29457 151606
29458 151606
29459 151606
29460 151606
29461 151442
29462 151442
29463 151442
29464 151442
29465 151442
29466 151442
29467 151442
29468 151442
29469 151442
29470 151442
29471 150915
29472 150915
29473 150915
29474 150915
29475 150915
29476 150915
29477 150915
29478 150915
29479 150915
29480 150915
29481 150588
29482 150588
29483 150588
29484 150588
29485 150588
29486 150588
29487 150588
29488 150588
29489 150588
29490 150588
29491 150299
29492 150299
29493 150299
29494 150299
29495 150299
29496 150299
29497 150299
29498 150299
29499 150299
29500 150299
29501 150103
29502 150103
29503 150103
29504 150103
29505 150103
29506 150103
29507 150103
29508 150103
29509 150103
29510 150103
29511 149891
29512 149891
29513 149891
29514 149891
29515 149891
29516 149891
29517 149891
29518 149891
29519 149891
29520 149891
29521 149463
29522 149463
29523 149463
29524 149463
29525 149463
29526 149463
29527 149463
29528 149463
29529 149463
29530 149463
29531 149120
29532 149120
29533 149120
29534 149120
29535 149120
29536 149120
29537 149120
29538 149120
29539 149120
29540 149120
29541 148798
29542 148798
29543 148798
29544 148798
29545 148798
29546 148798
29547 148798
29548 148798
29549 148798
29550 148798
29551 148632
29552 148632
29553 148632
29554 148632
29555 148632
29556 148632
29557 148632
29558 148632
29559 148632
29560 148632
29561 148750
29562 148750
29563 148750
29564 148750
29565 148750
29566 148750
29567 148750
29568 148750
29569 148750
29570 148750
29571 148927
29572 148927
29573 148927
29574 148927
29575 148927
29576 148927
29577 148927
29578 148927
29579 148927
29580 148927
29581 149307
29582 149307
29583 149307
29584 149307
29585 149307
29586 149307
29587 149307
29588 149307
29589 149307
29590 149307
29591 149959
29592 149959
29593 149959
29594 149959
29595 149959
29596 149959
29597 149959
29598 149959
29599 149959
29600 149959
29601 150616
29602 150616
29603 150616
29604 150616
29605 150616
29606 150616
29607 150616
29608 150616
29609 150616
29610 150616
29611 151186
29612 151186
29613 151186
29614 151186
29615 151186
29616 151186
29617 151186
29618 151186
29619 151186
29620 151186
29621 151654
29622 151654
29623 151654
29624 151654
29625 151654
29626 151654
29627 151654
29628 151654
29629 151654
29630 151654
29631 152444
29632 152444
29633 152444
29634 152444
29635 152444
29636 152444
29637 152444
29638 152444
29639 152444
29640 152444
29641 153376
29642 153376
29643 153376
29644 153376
29645 153376
29646 153376
29647 153376
29648 153376
29649 153376
29650 153376
29651 154405
29652 154405
29653 154405
29654 154405
29655 154405
29656 154405
29657 154405
29658 154405
29659 154405
29660 154405
29661 155726
29662 155726
29663 155726
29664 155726
29665 155726
29666 155726
29667 155726
29668 155726
29669 155726
29670 155726
29671 157265
29672 157265
29673 157265
29674 157265
29675 157265
29676 157265
29677 157265
29678 157265
29679 157265
29680 157265
29681 158586
29682 158586
29683 158586
29684 158586
29685 158586
29686 158586
29687 158586
29688 158586
29689 158586
29690 158586
29691 160117
29692 160117
29693 160117
29694 160117
29695 160117
29696 160117
29697 160117
29698 160117
29699 160117
29700 160117
29701 161947
29702 161947
29703 161947
29704 161947
29705 161947
29706 161947
29707 161947
29708 161947
29709 161947
29710 161947
29711 163389
29712 163389
29713 163389
29714 163389
29715 163389
29716 163389
29717 163389
29718 163389
29719 163389
29720 163389
29721 165043
29722 165043
29723 165043
29724 165043
29725 165043
29726 165043
29727 165043
29728 165043
29729 165043
29730 165043
29731 166495
29732 166495
29733 166495
29734 166495
29735 166495
29736 166495
29737 166495
29738 166495
29739 166495
29740 166495
29741 167828
29742 167828
29743 167828
29744 167828
29745 167828
29746 167828
29747 167828
29748 167828
29749 167828
29750 167828
29751 169320
29752 169320
29753 169320
29754 169320
29755 169320
29756 169320
29757 169320
29758 169320
29759 169320
29760 169320
29761 170682
29762 170682
29763 170682
29764 170682
29765 170682
29766 170682
29767 170682
29768 170682
29769 170682
29770 170682
29771 172180
29772 172180
29773 172180
29774 172180
29775 172180
29776 172180
29777 172180
29778 172180
29779 172180
29780 172180
29781 173331
29782 173331
29783 173331
29784 173331
29785 173331
29786 173331
29787 173331
29788 173331
29789 173331
29790 173331
29791 174113
29792 174113
29793 174113
29794 174113
29795 174113
29796 174113
29797 174113
29798 174113
29799 174113
29800 174113
29801 175213
29802 175213
29803 175213
29804 175213
29805 175213
29806 175213
29807 175213
29808 175213
29809 175213
29810 175213
29811 176342
29812 176342
29813 176342
29814 176342
29815 176342
29816 176342
29817 176342
29818 176342
29819 176342
29820 176342
29821 177666
29822 177666
29823 177666
29824 177666
29825 177666
29826 177666
29827 177666
29828 177666
29829 177666
29830 177666
29831 178568
29832 178568
29833 178568
29834 178568
29835 178568
29836 178568
29837 178568
29838 178568
29839 178568
29840 178568
29841 179327
29842 179327
29843 179327
29844 179327
29845 179327
29846 179327
29847 179327
29848 179327
29849 179327
29850 179327
29851 179894
29852 179894
29853 179894
29854 179894
29855 179894
29856 179894
29857 179894
29858 179894
29859 179894
29860 179894
29861 180190
29862 180190
29863 180190
29864 180190
29865 180190
29866 180190
29867 180190
29868 180190
29869 180190
29870 180190
29871 180197
29872 180197
29873 180197
29874 180197
29875 180197
29876 180197
29877 180197
29878 180197
29879 180197
29880 180197
29881 179850
29882 179850
29883 179850
29884 179850
29885 179850
29886 179850
29887 179850
29888 179850
29889 179850
29890 179850
29891 179215
29892 179215
29893 179215
29894 179215
29895 179215
29896 179215
29897 179215
29898 179215
29899 179215
29900 179215
29901 178294
29902 178294
29903 178294
29904 178294
29905 178294
29906 178294
29907 178294
29908 178294
29909 178294
29910 178294
29911 177708
29912 177708
29913 177708
29914 177708
29915 177708
29916 177708
29917 177708
29918 177708
29919 177708
29920 177708
29921 176693
29922 176693
29923 176693
29924 176693
29925 176693
29926 176693
29927 176693
29928 176693
29929 176693
29930 176693
29931 175785
29932 175785
29933 175785
29934 175785
29935 175785
29936 175785
29937 175785
29938 175785
29939 175785
29940 175785
29941 174889
29942 174889
29943 174889
29944 174889
29945 174889
29946 174889
29947 174889
29948 174889
29949 174889
29950 174889
29951 173701
29952 173701
29953 173701
29954 173701
29955 173701
29956 173701
29957 173701
29958 173701
29959 173701
29960 173701
29961 172559
29962 172559
29963 172559
29964 172559
29965 172559
29966 172559
29967 172559
29968 172559
29969 172559
29970 172559
29971 170731
29972 170731
29973 170731
29974 170731
29975 170731
29976 170731
29977 170731
29978 170731
29979 170731
29980 170731
29981 168952
29982 168952
29983 168952
29984 168952
29985 168952
29986 168952
29987 168952
29988 168952
29989 168952
29990 168952
29991 167623
29992 167623
29993 167623
29994 167623
29995 167623
29996 167623
29997 167623
29998 167623
29999 167623
30000 167623
30001 165908
30002 165908
30003 165908
30004 165908
30005 165908
30006 165908
30007 165908
30008 165908
30009 165908
30010 165908
30011 164392
30012 164392
30013 164392
30014 164392
30015 164392
30016 164392
30017 164392
30018 164392
30019 164392
30020 164392
30021 162601
30022 162601
30023 162601
30024 162601
30025 162601
30026 162601
30027 162601
30028 162601
30029 162601
30030 162601
30031 160820
30032 160820
30033 160820
30034 160820
30035 160820
30036 160820
30037 160820
30038 160820
30039 160820
30040 160820
30041 159084
30042 159084
30043 159084
30044 159084
30045 159084
30046 159084
30047 159084
30048 159084
30049 159084
30050 159084
30051 157748
30052 157748
30053 157748
30054 157748
30055 157748
30056 157748
30057 157748
30058 157748
30059 157748
30060 157748
30061 156797
30062 156797
30063 156797
30064 156797
30065 156797
30066 156797
30067 156797
30068 156797
30069 156797
30070 156797
30071 156096
30072 156096
30073 156096
30074 156096
30075 156096
30076 156096
30077 156096
30078 156096
30079 156096
30080 156096
30081 155889
30082 155889
30083 155889
30084 155889
30085 155889
30086 155889
30087 155889
30088 155889
30089 155889
30090 155889
30091 155787
30092 155787
30093 155787
30094 155787
30095 155787
30096 155787
30097 155787
30098 155787
30099 155787
30100 155787
30101 155737
30102 155737
30103 155737
30104 155737
30105 155737
30106 155737
30107 155737
30108 155737
30109 155737
30110 155737
30111 155575
30112 155575
30113 155575
30114 155575
30115 155575
30116 155575
30117 155575
30118 155575
30119 155575
30120 155575
30121 155746
30122 155746
30123 155746
30124 155746
30125 155746
30126 155746
30127 155746
30128 155746
30129 155746
30130 155746
30131 155981
30132 155981
30133 155981
30134 155981
30135 155981
30136 155981
30137 155981
30138 155981
30139 155981
30140 155981
30141 156272
30142 156272
30143 156272
30144 156272
30145 156272
30146 156272
30147 156272
30148 156272
30149 156272
30150 156272
30151 156719
30152 156719
30153 156719
30154 156719
30155 156719
30156 156719
30157 156719
30158 156719
30159 156719
30160 156719
30161 157039
30162 157039
30163 157039
30164 157039
30165 157039
30166 157039
30167 157039
30168 157039
30169 157039
30170 157039
30171 157703
30172 157703
30173 157703
30174 157703
30175 157703
30176 157703
30177 157703
30178 157703
30179 157703
30180 157703
30181 158321
30182 158321
30183 158321
30184 158321
30185 158321
30186 158321
30187 158321
30188 158321
30189 158321
30190 158321
30191 158536
30192 158536
30193 158536
30194 158536
30195 158536
30196 158536
30197 158536
30198 158536
30199 158536
30200 158536
30201 159000
30202 159000
30203 159000
30204 159000
30205 159000
30206 159000
30207 159000
30208 159000
30209 159000
30210 159000
30211 159077
30212 159077
30213 159077
30214 159077
30215 159077
30216 159077
30217 159077
30218 159077
30219 159077
30220 159077
30221 159249
30222 159249
30223 159249
30224 159249
30225 159249
30226 159249
30227 159249
30228 159249
30229 159249
30230 159249
30231 159663
30232 159663
30233 159663
30234 159663
30235 159663
30236 159663
30237 159663
30238 159663
30239 159663
30240 159663
30241 160281
30242 160281
30243 160281
30244 160281
30245 160281
30246 160281
30247 160281
30248 160281
30249 160281
30250 160281
30251 160340
30252 160340
30253 160340
30254 160340
30255 160340
30256 160340
30257 160340
30258 160340
30259 160340
30260 160340
30261 160137
30262 160137
30263 160137
30264 160137
30265 160137
30266 160137
30267 160137
30268 160137
30269 160137
30270 160137
30271 159735
30272 159735
30273 159735
30274 159735
30275 159735
30276 159735
30277 159735
30278 159735
30279 159735
30280 159735
30281 159130
30282 159130
30283 159130
30284 159130
30285 159130
30286 159130
30287 159130
30288 159130
30289 159130
30290 159130
30291 158546
30292 158546
30293 158546
30294 158546
30295 158546
30296 158546
30297 158546
30298 158546
30299 158546
30300 158546
30301 157932
30302 157932
30303 157932
30304 157932
30305 157932
30306 157932
30307 157932
30308 157932
30309 157932
30310 157932
30311 157541
30312 157541
30313 157541
30314 157541
30315 157541
30316 157541
30317 157541
30318 157541
30319 157541
30320 157541
30321 157144
30322 157144
30323 157144
30324 157144
30325 157144
30326 157144
30327 157144
30328 157144
30329 157144
30330 157144
30331 156690
30332 156690
30333 156690
30334 156690
30335 156690
30336 156690
30337 156690
30338 156690
30339 156690
30340 156690
30341 156189
30342 156189
30343 156189
30344 156189
30345 156189
30346 156189
30347 156189
30348 156189
30349 156189
30350 156189
30351 155440
30352 155440
30353 155440
30354 155440
30355 155440
30356 155440
30357 155440
30358 155440
30359 155440
30360 155440
30361 155025
30362 155025
30363 155025
30364 155025
30365 155025
30366 155025
30367 155025
30368 155025
30369 155025
30370 155025
30371 154755
30372 154755
30373 154755
30374 154755
30375 154755
30376 154755
30377 154755
30378 154755
30379 154755
30380 154755
30381 154789
30382 154789
30383 154789
30384 154789
30385 154789
30386 154789
30387 154789
30388 154789
30389 154789
30390 154789
30391 154989
30392 154989
30393 154989
30394 154989
30395 154989
30396 154989
30397 154989
30398 154989
30399 154989
30400 154989
30401 154929
30402 154929
30403 154929
30404 154929
30405 154929
30406 154929
30407 154929
30408 154929
30409 154929
30410 154929
30411 154993
30412 154993
30413 154993
30414 154993
30415 154993
30416 154993
30417 154993
30418 154993
30419 154993
30420 154993
30421 155201
30422 155201
30423 155201
30424 155201
30425 155201
30426 155201
30427 155201
30428 155201
30429 155201
30430 155201
30431 155338
30432 155338
30433 155338
30434 155338
30435 155338
30436 155338
30437 155338
30438 155338
30439 155338
30440 155338
30441 155233
30442 155233
30443 155233
30444 155233
30445 155233
30446 155233
30447 155233
30448 155233
30449 155233
30450 155233
30451 155472
30452 155472
30453 155472
30454 155472
30455 155472
30456 155472
30457 155472
30458 155472
30459 155472
30460 155472
30461 155567
30462 155567
30463 155567
30464 155567
30465 155567
30466 155567
30467 155567
30468 155567
30469 155567
30470 155567
30471 155849
30472 155849
30473 155849
30474 155849
30475 155849
30476 155849
30477 155849
30478 155849
30479 155849
30480 155849
30481 156376
30482 156376
30483 156376
30484 156376
30485 156376
30486 156376
30487 156376
30488 156376
30489 156376
30490 156376
30491 157057
30492 157057
30493 157057
30494 157057
30495 157057
30496 157057
30497 157057
30498 157057
30499 157057
30500 157057
30501 157821
30502 157821
30503 157821
30504 157821
30505 157821
30506 157821
30507 157821
30508 157821
30509 157821
30510 157821
30511 158190
30512 158190
30513 158190
30514 158190
30515 158190
30516 158190
30517 158190
30518 158190
30519 158190
30520 158190
30521 158323
30522 158323
30523 158323
30524 158323
30525 158323
30526 158323
30527 158323
30528 158323
30529 158323
30530 158323
30531 158437
30532 158437
30533 158437
30534 158437
30535 158437
30536 158437
30537 158437
30538 158437
30539 158437
30540 158437
30541 158502
30542 158502
30543 158502
30544 158502
30545 158502
30546 158502
30547 158502
30548 158502
30549 158502
30550 158502
30551 158834
30552 158834
30553 158834
30554 158834
30555 158834
30556 158834
30557 158834
30558 158834
30559 158834
30560 158834
30561 158825
30562 158825
30563 158825
30564 158825
30565 158825
30566 158825
30567 158825
30568 158825
30569 158825
30570 158825
30571 158787
30572 158787
30573 158787
30574 158787
30575 158787
30576 158787
30577 158787
30578 158787
30579 158787
30580 158787
30581 158504
30582 158504
30583 158504
30584 158504
30585 158504
30586 158504
30587 158504
30588 158504
30589 158504
30590 158504
30591 157998
30592 157998
30593 157998
30594 157998
30595 157998
30596 157998
30597 157998
30598 157998
30599 157998
30600 157998
30601 157497
30602 157497
30603 157497
30604 157497
30605 157497
30606 157497
30607 157497
30608 157497
30609 157497
30610 157497
30611 156781
30612 156781
30613 156781
30614 156781
30615 156781
30616 156781
30617 156781
30618 156781
30619 156781
30620 156781
30621 155698
30622 155698
30623 155698
30624 155698
30625 155698
30626 155698
30627 155698
30628 155698
30629 155698
30630 155698
30631 154283
30632 154283
30633 154283
30634 154283
30635 154283
30636 154283
30637 154283
30638 154283
30639 154283
30640 154283
30641 152664
30642 152664
30643 152664
30644 152664
30645 152664
30646 152664
30647 152664
30648 152664
30649 152664
30650 152664
30651 150608
30652 150608
30653 150608
30654 150608
30655 150608
30656 150608
30657 150608
30658 150608
30659 150608
30660 150608
30661 148367
30662 148367
30663 148367
30664 148367
30665 148367
30666 148367
30667 148367
30668 148367
30669 148367
30670 148367
30671 145775
30672 145775
30673 145775
30674 145775
30675 145775
30676 145775
30677 145775
30678 145775
30679 145775
30680 145775
30681 142596
30682 142596
30683 142596
30684 142596
30685 142596
30686 142596
30687 142596
30688 142596
30689 142596
30690 142596
30691 138717
30692 138717
30693 138717
30694 138717
30695 138717
30696 138717
30697 138717
30698 138717
30699 138717
30700 138717
30701 134444
30702 134444
30703 134444
30704 134444
30705 134444
30706 134444
30707 134444
30708 134444
30709 134444
30710 134444
30711 129922
30712 129922
30713 129922
30714 129922
30715 129922
30716 129922
30717 129922
30718 129922
30719 129922
30720 129922
30721 125205
30722 125205
30723 125205
30724 125205
30725 125205
30726 125205
30727 125205
30728 125205
30729 125205
30730 125205
30731 119974
30732 119974
30733 119974
30734 119974
30735 119974
30736 119974
30737 119974
30738 119974
30739 119974
30740 119974
30741 114575
30742 114575
30743 114575
30744 114575
30745 114575
30746 114575
30747 114575
30748 114575
30749 114575
30750 114575
30751 108748
30752 108748
30753 108748
30754 108748
30755 108748
30756 108748
30757 108748
30758 108748
30759 108748
30760 108748
30761 102755
30762 102755
30763 102755
30764 102755
30765 102755
30766 102755
30767 102755
30768 102755
30769 102755
30770 102755
30771 96336.7
30772 96336.7
30773 96336.7
30774 96336.7
30775 96336.7
30776 96336.7
30777 96336.7
30778 96336.7
30779 96336.7
30780 96336.7
30781 89673.6
30782 89673.6
30783 89673.6
30784 89673.6
30785 89673.6
30786 89673.6
30787 89673.6
30788 89673.6
30789 89673.6
30790 89673.6
30791 83093
30792 83093
30793 83093
30794 83093
30795 83093
30796 83093
30797 83093
30798 83093
30799 83093
30800 83093
30801 76455.6
30802 76455.6
30803 76455.6
30804 76455.6
30805 76455.6
30806 76455.6
30807 76455.6
30808 76455.6
30809 76455.6
30810 76455.6
30811 69969.5
30812 69969.5
30813 69969.5
30814 69969.5
30815 69969.5
30816 69969.5
30817 69969.5
30818 69969.5
30819 69969.5
30820 69969.5
30821 63649.5
30822 63649.5
30823 63649.5
30824 63649.5
30825 63649.5
30826 63649.5
30827 63649.5
30828 63649.5
30829 63649.5
30830 63649.5
30831 57559.2
30832 57559.2
30833 57559.2
30834 57559.2
30835 57559.2
30836 57559.2
30837 57559.2
30838 57559.2
30839 57559.2
30840 57559.2
30841 51526.9
30842 51526.9
30843 51526.9
30844 51526.9
30845 51526.9
30846 51526.9
30847 51526.9
30848 51526.9
30849 51526.9
30850 51526.9
30851 45797.2
30852 45797.2
30853 45797.2
30854 45797.2
30855 45797.2
30856 45797.2
30857 45797.2
30858 45797.2
30859 45797.2
30860 45797.2
30861 40337.6
30862 40337.6
30863 40337.6
30864 40337.6
30865 40337.6
30866 40337.6
30867 40337.6
30868 40337.6
30869 40337.6
30870 40337.6
30871 35132
30872 35132
30873 35132
30874 35132
30875 35132
30876 35132
30877 35132
30878 35132
30879 35132
30880 35132
30881 30296.4
30882 30296.4
30883 30296.4
30884 30296.4
30885 30296.4
30886 30296.4
30887 30296.4
30888 30296.4
30889 30296.4
30890 30296.4
