# Supplementary material for: Adenovirus maturation establishes the transcription competent packaging of its genome
Source: EMBO Rep. 2025 Oct 21;26(22):5589–611. doi: 10.1038/s44319-025-00598-z (PMC12635127; doi:10.1038/s44319-025-00598-z)
Supplement: Supplementary file 3 — Source data Fig. 2 [file 44319_2025_598_MOESM3_ESM.zip]

Archive with 114 entries (108 files):
- figure2/
- __MACOSX/._figure2
- figure2/CDE/
- __MACOSX/figure2/._CDE
- figure2/A/
- __MACOSX/figure2/._A
- figure2/B/
- __MACOSX/figure2/._B
- figure2/CDE/yeast_bar1delta/
- __MACOSX/figure2/CDE/._yeast_bar1delta
- figure2/CDE/yeast_bar1delta_free/
- __MACOSX/figure2/CDE/._yeast_bar1delta_free
- figure2/CDE/AdWT_free_DMS_1_footprint_DATAHEATMAP_binsize700stepsize35.csv
- __MACOSX/figure2/CDE/._AdWT_free_DMS_1_footprint_DATAHEATMAP_binsize700stepsize35.csv
- figure2/CDE/AdMUT_free_ts1_DMS_1_footprint_DATAHEATMAP_binsize700stepsize35.csv
- __MACOSX/figure2/CDE/._AdMUT_free_ts1_DMS_1_footprint_DATAHEATMAP_binsize700stepsize35.csv
- figure2/CDE/AdWT_virus_DMS_1_footprint_DATAHEATMAP_binsize700stepsize35.csv
- __MACOSX/figure2/CDE/._AdWT_virus_DMS_1_footprint_DATAHEATMAP_binsize700stepsize35.csv
- figure2/CDE/AdMUT_virus_ts1_DMS_1_footprint_DATAHEATMAP_binsize700stepsize35.csv
- __MACOSX/figure2/CDE/._AdMUT_virus_ts1_DMS_1_footprint_DATAHEATMAP_binsize700stepsize35.csv
- figure2/CDE/AdMUT_free_ts1_DMS_2_footprint_DATAHEATMAP_binsize700stepsize35.csv
- __MACOSX/figure2/CDE/._AdMUT_free_ts1_DMS_2_footprint_DATAHEATMAP_binsize700stepsize35.csv
- figure2/CDE/AdWT_free_DMS_2_footprint_DATAHEATMAP_binsize700stepsize35.csv
- __MACOSX/figure2/CDE/._AdWT_free_DMS_2_footprint_DATAHEATMAP_binsize700stepsize35.csv
- figure2/CDE/AdMUT_virus_ts1_DMS_2_footprint_DATAHEATMAP_binsize700stepsize35.csv
- __MACOSX/figure2/CDE/._AdMUT_virus_ts1_DMS_2_footprint_DATAHEATMAP_binsize700stepsize35.csv
- figure2/CDE/AdWT_virus_DMS_2_footprint_DATAHEATMAP_binsize700stepsize35.csv
- __MACOSX/figure2/CDE/._AdWT_virus_DMS_2_footprint_DATAHEATMAP_binsize700stepsize35.csv
- figure2/A/AdWT_virus_DMS_1_footprint.wig
- __MACOSX/figure2/A/._AdWT_virus_DMS_1_footprint.wig
- figure2/A/AdMUT_virus_ts1_DMS_1_footprint.wig
- __MACOSX/figure2/A/._AdMUT_virus_ts1_DMS_1_footprint.wig
- figure2/A/AdWT_virus_DMS_2_footprint.wig
- __MACOSX/figure2/A/._AdWT_virus_DMS_2_footprint.wig
- figure2/A/AdMUT_virus_ts1_DMS_2_footprint.wig
- __MACOSX/figure2/A/._AdMUT_virus_ts1_DMS_2_footprint.wig
- figure2/A/AdMUT_free_ts1_DMS_2_footprint.wig
- __MACOSX/figure2/A/._AdMUT_free_ts1_DMS_2_footprint.wig
- figure2/A/AdMUT_free_ts1_DMS_1_footprint.wig
- __MACOSX/figure2/A/._AdMUT_free_ts1_DMS_1_footprint.wig
- figure2/A/AdWT_free_DMS_2_footprint.wig
- __MACOSX/figure2/A/._AdWT_free_DMS_2_footprint.wig
- figure2/A/AdWT_free_DMS_1_footprint.wig
- __MACOSX/figure2/A/._AdWT_free_DMS_1_footprint.wig
- figure2/B/figure2B_data.csv
- __MACOSX/figure2/B/._figure2B_data.csv
- figure2/CDE/yeast_bar1delta/XV.wig
- __MACOSX/figure2/CDE/yeast_bar1delta/._XV.wig
- figure2/CDE/yeast_bar1delta/X.wig
- __MACOSX/figure2/CDE/yeast_bar1delta/._X.wig
- figure2/CDE/yeast_bar1delta/VI.wig
- __MACOSX/figure2/CDE/yeast_bar1delta/._VI.wig
- figure2/CDE/yeast_bar1delta/VII.wig
- __MACOSX/figure2/CDE/yeast_bar1delta/._VII.wig
- figure2/CDE/yeast_bar1delta/III.wig
- __MACOSX/figure2/CDE/yeast_bar1delta/._III.wig
- figure2/CDE/yeast_bar1delta/I.wig
- __MACOSX/figure2/CDE/yeast_bar1delta/._I.wig
- figure2/CDE/yeast_bar1delta/XIV.wig
- __MACOSX/figure2/CDE/yeast_bar1delta/._XIV.wig
- figure2/CDE/yeast_bar1delta/VIII.wig
- __MACOSX/figure2/CDE/yeast_bar1delta/._VIII.wig
- figure2/CDE/yeast_bar1delta/Mito.wig
- __MACOSX/figure2/CDE/yeast_bar1delta/._Mito.wig
- figure2/CDE/yeast_bar1delta/II.wig
- __MACOSX/figure2/CDE/yeast_bar1delta/._II.wig
- figure2/CDE/yeast_bar1delta/IX.wig
- __MACOSX/figure2/CDE/yeast_bar1delta/._IX.wig
- figure2/CDE/yeast_bar1delta/XIII.wig
- __MACOSX/figure2/CDE/yeast_bar1delta/._XIII.wig
- figure2/CDE/yeast_bar1delta/IV.wig
- __MACOSX/figure2/CDE/yeast_bar1delta/._IV.wig
- figure2/CDE/yeast_bar1delta/XVI.wig
- __MACOSX/figure2/CDE/yeast_bar1delta/._XVI.wig
- figure2/CDE/yeast_bar1delta/XI.wig
- __MACOSX/figure2/CDE/yeast_bar1delta/._XI.wig
- figure2/CDE/yeast_bar1delta/V.wig
- __MACOSX/figure2/CDE/yeast_bar1delta/._V.wig
- figure2/CDE/yeast_bar1delta/XII.wig
- __MACOSX/figure2/CDE/yeast_bar1delta/._XII.wig
- figure2/CDE/yeast_bar1delta_free/XV.wig
- __MACOSX/figure2/CDE/yeast_bar1delta_free/._XV.wig
- figure2/CDE/yeast_bar1delta_free/X.wig
- __MACOSX/figure2/CDE/yeast_bar1delta_free/._X.wig
- figure2/CDE/yeast_bar1delta_free/VI.wig
- __MACOSX/figure2/CDE/yeast_bar1delta_free/._VI.wig
- figure2/CDE/yeast_bar1delta_free/VII.wig
- __MACOSX/figure2/CDE/yeast_bar1delta_free/._VII.wig
- figure2/CDE/yeast_bar1delta_free/III.wig
- __MACOSX/figure2/CDE/yeast_bar1delta_free/._III.wig
- figure2/CDE/yeast_bar1delta_free/I.wig
- __MACOSX/figure2/CDE/yeast_bar1delta_free/._I.wig
- figure2/CDE/yeast_bar1delta_free/XIV.wig
- __MACOSX/figure2/CDE/yeast_bar1delta_free/._XIV.wig
- figure2/CDE/yeast_bar1delta_free/VIII.wig
- __MACOSX/figure2/CDE/yeast_bar1delta_free/._VIII.wig
- figure2/CDE/yeast_bar1delta_free/Mito.wig
- __MACOSX/figure2/CDE/yeast_bar1delta_free/._Mito.wig
- figure2/CDE/yeast_bar1delta_free/II.wig
- __MACOSX/figure2/CDE/yeast_bar1delta_free/._II.wig
- figure2/CDE/yeast_bar1delta_free/IX.wig
- __MACOSX/figure2/CDE/yeast_bar1delta_free/._IX.wig
- figure2/CDE/yeast_bar1delta_free/XIII.wig
- __MACOSX/figure2/CDE/yeast_bar1delta_free/._XIII.wig
- figure2/CDE/yeast_bar1delta_free/IV.wig
- __MACOSX/figure2/CDE/yeast_bar1delta_free/._IV.wig
- figure2/CDE/yeast_bar1delta_free/XVI.wig
- __MACOSX/figure2/CDE/yeast_bar1delta_free/._XVI.wig
- figure2/CDE/yeast_bar1delta_free/XI.wig
- __MACOSX/figure2/CDE/yeast_bar1delta_free/._XI.wig
- figure2/CDE/yeast_bar1delta_free/V.wig
- __MACOSX/figure2/CDE/yeast_bar1delta_free/._V.wig
- figure2/CDE/yeast_bar1delta_free/XII.wig
- __MACOSX/figure2/CDE/yeast_bar1delta_free/._XII.wig
