# Supplementary material for: Adenovirus maturation establishes the transcription competent packaging of its genome
Source: EMBO Rep. 2025 Oct 21;26(22):5589–611. doi: 10.1038/s44319-025-00598-z (PMC12635127; doi:10.1038/s44319-025-00598-z)
Supplement: Supplementary file 3 — Source data Fig. 2 [file 44319_2025_598_MOESM3_ESM.zip › figure2/CDE/AdWT_free_DMS_1_footprint_DATAHEATMAP_binsize700stepsize35.csv]

periods_int	350	385	420	455	490	525	560	595	630	665	700	735	770	805	840	875	910	945	980	1015	1050	1085	1120	1155	1190	1225	1260	1295	1330	1365	1400	1435	1470	1505	1540	1575	1610	1645	1680	1715	1750	1785	1820	1855	1890	1925	1960	1995	2030
200	4034.0119107431983	4962.379755798083	3341.986560120126	1092.2483045555196	89.06928699081742	353.48625642890545	308.7688986903536	354.590082151847	440.56399973404683	336.9279917592427	554.3490856134508	170.6301805163799	33.62312950881503	100.34865531832335	101.06745719379752	98.8987062724391	4.891981607679327	430.5565248539368	522.0048103104757	564.1938933914722	230.75464788322782	136.52469067957085	118.91441147183627	1210.7549989196827	868.1767792792097	881.3181269659431	993.5232553440832	1039.8832410891866	134.20310222066186	1424.3205693296509	1666.9701160782756	850.0660600127446	624.9542455892094	1230.0064674328487	974.1420099405282	193.92167464757208	42.74586924738679	40.648844811175024	595.8548491381268	1082.5631216445418	1141.109161810561	1134.6437371044758	462.5819797041672	276.1636538834525	1157.1989401213182	1783.4820001572161	1427.5656028404424	1118.0114582548372	328.8020914496311
199	3870.691153876789	4775.167753264643	3234.334158389024	1099.7917642751445	99.92776148357216	347.6207318638362	301.2823841309219	388.2692531222461	509.659099689182	309.1389735487355	535.0605802125336	164.17889067336205	35.62866036314796	90.33201674360849	93.6820770548518	72.63167285527453	3.0437794993075453	410.59610122268595	512.2674331824635	604.1430090042263	245.62674190028238	154.96252060920844	132.31968112961744	1247.18923692718	898.7785391158891	864.5647891171066	948.0153923523334	936.8468046692133	128.73913539010047	1359.908671203123	1557.1013854612388	723.6095086217484	559.910399414408	1111.5051713891003	902.2725318861085	175.87661289777049	42.512313067693206	34.79645404421866	595.3920519233037	1108.5119565151922	1143.723723963325	1157.0242947173942	475.43362268405565	316.2929024138955	1214.0016025435598	1780.1580839434578	1394.7689585303274	1068.3474276122738	320.1146782683977
198	3739.7346689616725	4625.039377144727	3148.1926150570366	1101.0618957972854	108.29805559711032	342.9540992213072	294.7600654866742	415.0768556024041	562.9171027195941	288.4171509497885	519.1930806131115	159.2879387796646	37.25389765304141	82.89997980536062	87.93063478461683	55.114593491335214	2.83699548168395	396.38985335670145	504.9675578134121	634.5095753143128	256.8731619099721	169.6433151545564	142.96458305203427	1271.2871188216336	920.7439878816031	851.0434067850272	912.9290492607739	861.4137980570567	126.42941104301703	1310.3205980934154	1474.100084482683	633.7963829838349	513.2600683694195	1024.2348014627992	849.0162846205282	163.45058632846556	43.35802069021492	30.653237303315404	593.8101991667361	1125.3255048875803	1142.308947282999	1170.4848451019038	483.94235284633385	347.6679672581789	1253.7306234027012	1771.6344141590794	1366.0548063628294	1027.8947184746921	311.43490998267697
197	3601.3613646249687	4466.542329651552	3057.5623422370736	1097.9533499579436	116.84206061598687	338.06811984322815	287.39653419812	443.3536257781682	617.1522422535909	267.9835936975246	502.0913572658782	154.40518849455287	38.98986060451117	75.6064514709463	82.02574738568418	39.99267550068083	3.8320932016576	383.1355254832041	497.8029756944213	665.1119246947396	268.18887510046034	185.1727599680879	154.19420365795918	1291.9292340118968	941.5035076400043	836.5977592419833	877.0520282014193	788.2280006227982	125.71013217011455	1259.6840095484265	1390.9843893448765	549.5309050820512	468.8615072586523	939.062969285982	796.6508040152205	152.04002517982735	44.98633838795932	26.758168816373505	591.0819435068893	1139.2969029888623	1137.5360805133732	1180.5560022125592	491.33160480798176	380.23000954349004	1290.3847698966488	1757.317599523516	1333.7359039486646	984.9047453335481	300.72197182031766
196	3408.441401333246	4245.927975477964	2931.984122201201	1088.0437557553323	128.39129934879014	331.3237993550654	276.5605423501131	482.878565983581	690.1369712338048	241.33079470407972	477.8774376128848	147.98385931758872	41.436978388298286	66.14156185983254	74.03239360033497	23.271272600782176	6.778121183323554	366.9672109603896	488.6032766494477	706.0002035322238	283.3399592373914	206.99702445658104	169.93505087221996	1314.583967624771	967.2877870308764	816.1514097177526	828.38612728942	694.1417706585776	126.60261581498496	1191.079561592593	1280.6449500690082	445.18524227168666	412.80641314760555	828.9355967775668	728.3400186197723	138.06290488839812	47.9033482416965	21.917918735278537	586.0451441033492	1153.9142862369404	1126.7593160876706	1189.4197923218676	499.72452884363736	425.1007421048665	1334.9268130251705	1730.8839921077702	1286.5612617707347	925.1379676833826	283.9474370029734
195	3207.2350985631856	4016.4806403349385	2802.234500017735	1071.376919776369	140.03540537136107	324.3765119939869	264.6440480247019	524.3902092802446	763.1542326340068	215.61458873127515	452.2605483932568	141.75847039716456	44.02373042284954	57.07536196191472	66.00234009883111	10.931172294340154	11.671393686637874	352.86334927351504	480.0272768570112	746.7125235182983	298.534288279756	230.13685838161663	186.57913455151984	1331.1405254553047	990.4651093252635	794.3434619433194	778.997173502089	604.7963715197785	129.39233106806546	1121.5387246191267	1171.6222702851328	351.081260855005	360.6691693766062	723.6636966898549	662.2194180308782	125.43773272530638	51.38544820532186	17.54908114507876	579.4949579701226	1163.499225681659	1110.8119855710074	1192.8005609796082	506.4277099008603	471.5555785739182	1374.0431571982226	1696.1594173989079	1235.3914707443373	863.5983097992624	264.4993124769156
194	2999.866509453881	3780.879179244488	2670.044075578455	1048.2167651887562	151.6625018934688	317.30517584005304	251.82494681551736	567.6184233388917	835.3128109608551	191.06494670816278	425.5806361380594	135.82449089790816	46.7270466941225	48.50296947795519	58.06455380406035	3.2056085570382735	18.498741010455795	341.0910697018637	472.29196546113	786.9295280985282	313.7358377964125	254.54914527495714	204.09980275920515	1341.37330430154	1010.6732895767193	771.2489055411518	729.1985855279472	520.7535185711454	133.71153228699723	1051.4818326886264	1064.7293201826415	267.8184017128093	312.59082910291386	624.0424932704038	598.708571495464	114.02293717717497	55.08927915796502	13.726614086695083	571.6282766786653	1167.8570148913514	1089.8888058604027	1190.7462892442004	511.53449443461886	519.4006347215641	1407.5248700837144	1653.8070642615426	1181.2856695497485	801.6425295928693	242.79082977489855
193	2841.661683680751	3601.8038845944093	2570.312742450132	1026.9749577690943	160.30879438813255	311.96458614895334	241.75167540194713	600.9430186617327	888.4080730477847	173.49093937007177	405.09415555048923	131.60429895476682	48.81448091362813	42.431815881028335	52.24221989379938	0.3919893063891734	24.81123426431715	333.84732054750907	467.12664797965186	816.6082634125662	325.1224509001825	273.6226803273696	217.7702623303643	1345.0104384632143	1023.787932621241	753.1676979416378	691.7647088258157	461.3058380121361	137.70997067548595	998.8436495029943	986.3149119807288	212.4054860755886	279.13161729783167	553.2661293180452	552.9272746553274	106.14646880506149	57.83765407907783	11.251769153186247	565.0153916937626	1167.7831305423083	1071.2199465731437	1185.8640243312225	514.429482128919	556.0421258145956	1429.0291511122648	1617.6689871923923	1139.457121004409	755.6633909678002	225.34899000941178
192	2681.9494394632065	3421.8175956641153	2470.9102219506967	1002.0881462759908	168.8158809217095	306.6241840738153	231.33108532324928	634.9811374966054	939.9983070452847	156.84681741443666	384.3185877761291	127.65797020672356	50.94891384809722	36.7656291637485	46.62641832282628	0.6233612267119508	32.289579295088814	328.29766159768496	462.6986475258004	845.6298685271736	336.4758357624929	293.42190410783786	231.9491936895308	1344.5644057729635	1034.690053295261	734.3727991690218	654.4153149737529	405.67421744612363	142.27732679678	946.33282458505	910.0564748034841	164.21425110927385	248.32019741694776	486.80641577742904	509.2080196808575	98.88851104887695	60.409225397134335	9.227026370499278	557.7998097671948	1164.3235626289036	1049.733178420544	1177.7236064268814	516.4624366859033	593.3249389462881	1446.8694523857357	1577.5756095150828	1096.9636706733231	710.9155464507526	207.02189044494781
191	2468.5307745550226	3182.5393428734114	2339.9958172933875	964.3978168966712	179.88446874636807	299.5488675612761	217.1292568942549	681.0382045477929	1006.1513347585679	135.99275604113825	356.47876834702015	122.81269131626351	53.84049368142129	29.8093510793553	39.516796096909474	5.034309960505247	43.76841408393177	323.27364470024236	457.89778402013735	883.2216493059382	351.54464377775855	320.72645943415057	251.49868606672294	1338.51782303966	1046.0708980933855	708.4270593923397	604.9506359138047	336.84188986238337	148.88437234257003	876.7781733676834	811.7521136322671	109.7420500366791	210.81372859287262	404.4062283828575	453.9289170235328	89.95552800573506	63.43460809873419	7.2123792189197715	547.5201640338985	1155.1813632451278	1017.5691550055421	1162.6724327369052	518.1332844635431	643.7283986447144	1465.7321234221304	1519.4274127678834	1040.1857911936618	653.8663196295354	181.79829009122443
190	2256.3534831485863	2946.3434031560832	2212.387014644507	921.7753976181996	190.5166307648674	292.5756148980218	202.74995061286376	727.5413632472303	1068.4168082676438	116.83324264345252	328.7599120522774	118.52007610602303	56.76718547298864	23.63722060147198	32.985524033540294	14.366755009756588	56.98680819991462	321.2046862505632	454.5447409138387	919.221751561693	366.50073415669067	349.030576848568	271.7744555686959	1325.9839794137827	1053.4497575389346	681.5013010295911	556.1466550230987	274.66128432312115	155.84054897618688	808.1126936699361	718.0481886009987	67.07829706776624	177.62878889709162	329.950287222699	402.5598665901692	81.82856598555503	65.81010688024597	6.127219704189448	536.6182006723811	1140.6367905519637	981.5111423477169	1142.8012288619932	518.7004302484489	694.7609224938893	1478.6813915940465	1456.371814507783	984.1569471168568	601.0844403921399	156.1263162467082
189	2047.4060219742728	2715.688622232188	2089.5505684442214	874.8229634605054	200.58956900803372	285.7516028089676	188.41543050589974	774.0505001578158	1126.0031125179462	99.43674161917818	301.4781322881997	114.82998453496666	59.707708004265356	18.31905260658128	27.175221182403774	28.55957342584191	71.85055754972115	322.1676538253183	452.75620200838944	953.3334100927462	381.30931626093445	378.2200663651696	292.7154421964385	1307.0983864369032	1056.6189054238662	653.6950377174481	508.28936158470293	219.32981473268057	162.85958122827657	740.7079333638294	629.5183559101724	36.1711284597476	148.77480242703598	263.9239251301088	355.40842158899386	74.41857819698575	67.38700000471245	6.097080447716376	525.2773960126422	1120.785313173314	941.9631163352074	1118.400626168736	518.3400948005187	746.1819844035997	1485.7594312526041	1389.2462285840868	929.854019367227	553.8016693773544	130.5951021140421
188	1843.572145137732	2492.8962840942586	1972.8416209208606	824.1977119312073	209.98184084779678	279.1154409618714	174.34806437979887	820.1005162455474	1178.1721890164752	83.83578963846573	274.93117600208996	111.78006279370273	62.64257889007037	13.918712369889949	22.22723066139367	47.48682489576076	88.25047715029555	326.19090893649695	452.61884958483716	985.2717304633381	395.93442142979035	408.1646971077081	314.2519830500422	1282.0755825121832	1055.417070658647	625.1127344655232	461.6507123484433	170.9592289734025	169.68525935226918	674.9176491007986	546.6685115137377	16.82621806356638	124.23272891929474	206.7258689423045	312.74720893849883	67.64792449272886	68.0617636149039	7.246419431200929	513.6686458187585	1095.7851944882495	899.361226572496	1089.8049963940862	517.2384289444025	797.7415219399238	1487.057959983465	1318.891519425321	878.1921434416186	513.1662211988394	105.80963905627249
187	1646.6077167988487	2280.1223629510823	1863.48828994634	770.603041856712	218.57501840376162	272.6970440205082	160.7667004976696	865.2074930676448	1224.2501853695799	70.02848368810498	249.3942725520441	109.39541609667391	65.5545606795101	10.494215543424776	18.27995935967586	70.9599659668736	106.06382919241058	333.25354087209524	454.1874831872363	1014.7660781455079	410.3384470992218	438.71860573759704	336.30566954410176	1251.2062090803684	1049.7326595828918	595.8635853454808	416.4859840067373	129.5762287557068	176.09444728311357	611.0756482280741	469.93321763862554	8.711669820126964	103.95570432796049	158.6636448772121	274.8108030473486	61.44990118829352	67.77529772901012	9.694303334787145	501.9477857713523	1065.8552399412915	854.1677940865179	1057.3876718856295	515.5881535123382	849.1806099302781	1482.715129272199	1246.1400858375814	830.0115819405528	480.22512463360636	82.38173013754195
186	1458.1199385043533	2079.3325264123246	1762.5783859017693	714.7790883525097	226.25543641441766	266.51770216943504	147.88311422838834	908.8754154484932	1263.6374584463827	57.980593975521955	225.11637970185453	107.68848921728085	68.42906435366268	8.097912724247323	15.467213271403379	98.73093411152487	125.15586736126599	343.2853282478281	457.483630767922	1041.5623782936195	424.4817512661058	469.7209394538064	358.78931093065967	1214.852994276513	1039.5063097103534	566.0612607215095	373.03130407593653	95.12415459729856	181.8994051132565	549.493827837365	399.67299007621284	11.364658359977138	87.86982892402054	119.94997018789438	241.7929211822613	55.76812872308843	66.51149316796399	13.550297495857727	490.2536240865005	1031.2718247278194	806.8650816167467	1021.555767238735	513.5851485480379	900.2323235318034	1472.9121131369511	1171.8046636834188	786.0661573389491	455.908259810098	60.92088079576674
185	1279.5492459506133	1892.280182022375	1671.0483893914104	657.4928406573085	232.9160010103894	260.59034616180963	135.8985800786569	950.6033550923244	1295.8177857479805	47.62824712397123	202.3168820487113	106.65915525771698	71.25450459284214	6.776747467462009	13.916550488912115	130.49605291734377	145.38147732474062	356.1674309137419	462.4946766964127	1065.4253043448816	438.3223054135615	500.9967310773453	381.6070087746758	1173.4456998704304	1024.7327256830895	535.82361743458	331.501394153265	67.46570652182932	186.94941029900093	490.46042215759616	336.1724620996686	24.19970857539268	75.87509452401072	90.7001827485654	213.84397998452306	50.55581614297263	64.29516836834614	18.91062707224571	478.70649312067826	992.3652375691614	757.9489155980931	982.7446642778345	511.4250346290555	950.6227955611344	1457.8694417923052	1096.6679828596775	747.0133743147856	441.0142758589411	42.02524252368447
184	1112.1540857257246	1720.487813057453	1589.6747869608612	599.5279745449066	238.4580296362073	254.91999958889727	125.00062286722059	989.8930103151386	1320.3666476793246	38.88111599220124	181.18279091393845	106.29501031154282	74.02260218165922	6.572575518635134	13.747674234208633	165.90069843113187	166.58689280898764	371.73380477970994	469.17352402423353	1086.140334463873	451.8154132850787	532.35800080125	404.6543460000454	1127.4751027692575	1005.4617583258935	505.27236540238994	292.08755722342636	46.3866578277996	191.1316734450827	434.23846759947116	279.63943015366596	46.51848365757391	67.8464427481086	70.93074873597844	191.06904981726083	45.77492251478458	61.189413845251956	25.854669048634058	467.4073168022403	949.5153852242346	707.922240565553	941.4122267544968	509.29978981010277	1000.0724697989826	1437.8431282261017	1021.4733968114871	713.406332973902	436.19856407380325	26.272724357901634
183	956.9987359273923	1565.2318006040655	1519.0678266527625	541.6745342196258	242.79309065790756	249.50440784405038	115.35999932732909	1026.2564893333792	1336.9584535799813	31.626044592176292	161.8664877364052	106.57186889665857	76.72862997149139	7.522532198408238	15.070888322485816	204.5446563115766	188.61146643473296	389.77332212239776	477.43880098652676	1103.5156559028778	464.9135020768013	563.6050763019896	427.8186930425888	1077.4860968383255	981.7986985453781	474.53268436199477	254.95593787468465	31.600506594596002	194.37155595506107	381.064492816904	230.20477582674278	77.52093171576166	63.63494656814645	60.55887644022017	173.52624019366243	41.39523616339309	57.29239037843759	34.441828991889956	456.43718112065307	903.1469107718012	657.2886872879436	898.0328147707484	507.39444579563894	1048.297548722697	1413.120635820972	946.9165843186149	685.6875054726625	441.9634311596118	14.212384484913365
182	814.9442862075755	1427.5308780573882	1459.667719794371	484.71859995590427	245.84481000382914	244.33483020569656	107.12795815847275	1059.2242184601687	1345.3725964624916	25.731030077189903	144.48404538439658	107.45445234525161	79.3715999086736	9.659434281643916	17.985637123891344	245.98809010183436	211.28947448110927	410.0325701493794	487.17561410720236	1117.3838986236208	477.565991717561	594.528120104783	450.97963251860665	1024.0700140609406	953.9037692560455	443.73278496699584	220.2460809856449	22.753997631954633	196.6321079047096	331.1474391863154	187.92324818565015	116.31762397858651	63.06910780718006	59.40325160645472	161.22554557609288	37.393393048085514	52.73363468501503	44.70885002668007	445.85738585711607	853.7237864243953	606.5462354648649	853.0911717256597	505.8839065029393	1095.0116307322328	1384.0167348521943	873.6384037751986	664.1844192863158	458.65058506161415	6.356210402890561
181	686.6428435046294	1308.1383120511682	1411.7432803721754	429.43207724638467	247.55061154438113	239.39697864105858	100.43382253311191	1088.3528522443657	1345.4982352939808	21.049478725797194	129.11415364397394	108.89725976966014	81.9543897435763	13.012202383436392	22.579151417862093	289.7580327456583	234.45193496976634	432.21929115713834	498.2368425605582	1127.603681007598	489.71924693474415	624.9088504070842	474.0095026524542	967.8562759101231	921.9908103756055	413.0034091552151	188.06981070323553	19.433436500550208	197.91295502844548	284.66781513683986	152.7750804557713	161.94310294580907	65.95626366681768	67.1858967194772	154.12817638057345	33.7518556708633	47.66993330296978	56.66759446210432	435.7099474027959	801.7434485950123	556.1810503009037	807.0762584802492	504.929931169636	1139.9275284719538	1350.8692948666785	802.2189599695928	649.1072611367135	486.4360126296056	3.17139087985458
180	572.5349802407205	1207.537851199378	1375.3929592100312	376.56274088735955	247.86335784352275	234.6720843793526	95.38293435164877	1113.2330601295212	1337.3377191714021	17.424649324739015	115.79766655754436	110.84560881094689	84.4838091413958	17.606289799566447	28.925220521554408	335.35530655183743	257.92841891049807	456.00641865776555	510.4449607339786	1134.0609521570861	501.3166157711828	654.5224390237124	496.77405851348044	909.5034960672722	886.325164041971	382.47726562045364	158.51044739973372	21.171707182498775	198.24857354944075	241.7770858096598	124.66840539690267	213.3700468985391	72.08409575938359	83.53514344824862	152.1463951114218	30.45787364321495	42.280831540878324	70.30333095571966	426.0185150169767	747.730549033551	506.6615697221106	760.47511040497	504.6783225929312	1182.7592563668309	1314.0350586237753	733.1729227781734	640.548386807082	525.3272944461855	5.073176490523155
179	472.85039283196903	1125.9434316340723	1350.5481974068255	326.82466329348097	246.75285842109508	230.13807106020965	92.05499419335227	1133.4970636677604	1321.008584690689	14.694195400277108	104.53778038943945	113.23683114984834	86.97060600085257	23.464103949922976	37.08310972935793	382.2617712547085	281.54883520862825	481.03665548699627	523.5943683396454	1136.6701171399322	512.2985571348469	683.13956775415	519.1332489012257	849.6901641382626	847.220779387113	352.2883973426901	131.62237582924647	27.45589609586923	197.70600059016263	202.5972975994975	103.44242466703082	269.5240480360216	81.22223548330615	107.98969422510373	155.14387223559004	27.502446444164548	36.763849560009916	85.57355216138602	416.7896563427248	692.2304009960637	458.4329154541167	713.7667929918933	505.2563589690807	1223.2241720433392	1273.8854414908787	666.9461165358935	638.4836941479507	575.1633680092768	12.418417879019243
178	387.6116907077648	1063.3025768895372	1336.9789925562304	280.889150457906	244.20721375227123	225.77081136552488	90.5028250064507	1148.825799727432	1296.744075979317	12.694717378794566	95.30084190509118	116.00160574420357	89.42941483335092	30.605407036120994	47.09664043869937	429.94779569724767	305.14517058985837	506.92753225886145	537.4542000437225	1135.3749335389366	522.6028588407723	710.5286223156419	540.9421054980169	789.105046656023	805.0365682768954	322.57147943957125	107.43097296546122	37.73541754644449	196.38203594493604	167.22093525172767	88.87127909728831	329.29879529349284	93.12395987767832	140.00373580428368	162.9365707409617	24.879307999734184	31.3294818669119	102.40733958439964	408.0144625186095	635.8022035322997	411.911696684277	667.4165307687133	506.77050514693144	1261.045252950064	1230.8023979742243	603.9133784533606	642.7757899106307	635.6167165782537	25.499862180604687
177	316.64119036223315	1019.3033799122747	1334.3015425774001	239.37630144666423	240.23396488982138	221.5454425209682	90.75158120036942	1158.955588483375	1264.8921560135032	11.266236963655679	88.01777748965843	119.06541097644117	91.87865004461153	39.04768324074142	58.9934483782085	477.87984603105053	328.55316693423504	533.2768777049557	551.771579522694	1130.1491698098116	532.164946454998	736.4580010605379	562.0517396901797	728.4374463161903	760.1720552087121	293.4610470781727	85.932899061636	51.4305294958329	194.39999796986442	135.71100736969748	80.66855921795683	391.57144967190726	107.52797230378863	178.9530547881914	175.2941623698407	22.583951525757136	26.196059642112854	120.70528397662875	399.67041887747155	579.0121300159658	367.48126964009043	621.870082345187	509.3044359412877	1295.9534862881428	1185.174394469765	544.3776646217939	653.178856000527	706.1979278316671	44.54127835366809
176	247.0016440556352	989.108470379491	1345.15614369091	194.37835836102724	233.34614734527779	216.423682916692	93.53313539056084	1163.7769736299767	1215.3192390963434	10.045118916858081	81.44990890786286	123.1926083330353	94.9592417920427	51.4118354362234	76.46887155832084	537.3637817595107	357.3236432748255	566.2388462498026	569.9024581435715	1118.2201820314406	543.0002355531769	766.529861105743	587.2567915655083	653.4769031979431	701.0400282482285	258.1009054518991	62.71650400940834	72.37307669599906	191.23116245138368	101.68754385219489	78.67214732548736	471.214120305029	128.57484600185123	236.16139258591883	196.6164145411609	20.160140488820293	20.514117322721994	145.4042722076512	389.78318956245994	508.34941739799154	315.31847013231345	566.6524472673176	513.9587584989059	1335.2086212148972	1125.2083675045922	475.09880298386435	674.0746186225082	807.4056331477253	76.75302508457338
175	198.78557138348287	986.6062311443569	1371.4700243793507	158.46266933480354	224.2901312856356	211.44882873850048	99.1654256458659	1160.3729318114752	1155.3522403285028	9.224011990000974	77.61091339821111	127.515619545356	98.11281554873622	65.94292773535287	97.0042518583707	595.3386000738619	385.2235854740592	598.4078827955584	587.7526090439721	1099.991238286049	552.3828287112435	793.4039198715254	610.7674357175936	580.8221846444363	639.2124238426778	224.20991211886948	43.698683792999944	96.6474140413244	187.57104045559842	74.00359815802139	85.65876798583368	550.843070477458	152.66128289728127	301.9496305308784	224.25464482616343	18.255353850868467	16.121827155913017	171.95355622135313	380.4508824769897	439.150687977757	267.72020652051197	514.209146932107	520.4261829647489	1368.8164848002648	1062.5332049965164	412.1844230591762	703.4103115072849	922.3742908717053	119.02176616131771
174	173.7188396571404	1001.9321639722068	1401.914797233786	136.4021793917695	215.67911713506902	207.5453058354723	105.513782598451	1151.1628851676614	1101.2643430175885	8.681668140557106	76.16536422498545	131.0013087889606	100.72388779191051	79.05028393340976	115.46595844120347	640.0505610011378	406.76943295950775	623.0493661651814	601.4520169331632	1081.241896997456	558.8149161988633	812.4577138631784	628.2275594248741	525.0755358153201	588.5754614493621	198.25914672814082	31.20580661179399	117.51837504649555	184.55143410412677	56.106543268127936	96.74076313439556	613.1343858463896	173.59966943058174	359.3002536427602	250.1588627071544	17.07649877949509	13.752925275265508	194.1993955658349	373.2924816083397	385.4908266487494	233.05394247854838	474.5854702018903	526.825246162343	1391.5856857835688	1011.0620289660933	366.2568915450161	731.8683246199294	1022.3969652364101	159.60699869621914
173	159.9590312191369	1031.6372121683041	1439.915466094833	120.73473451527636	205.93382358864105	203.6986945665472	113.43596608836	1136.3970667809763	1042.4721898666103	8.141789288605253	75.99203343818077	134.4294420026437	103.44975658541208	93.51632625319677	135.72507030009115	682.7594651849734	427.4747434758728	646.2565347216254	614.3043749188324	1058.820494654202	564.1976865256192	829.0752998900574	644.3015340059269	472.09885557718053	537.4116909940957	173.49452940447716	21.06153928540222	139.07319537708946	181.65352080731378	42.00788589155243	112.30013075401973	673.0702674178365	195.73569193509235	420.0154249698262	279.0827563447849	16.20415988348066	12.626773178109508	217.13484826678405	366.3540918648235	333.9185781721859	201.6924094807043	437.3979618862205	534.3035593208915	1410.3981211175274	958.7748607399938	324.3345889568005	764.1942474534937	1128.574069695155	206.22110568255914
172	156.7853686297647	1086.391730825723	1496.3234556708237	110.26269038103577	192.37380213594864	198.96145596722894	125.3264618888867	1110.4904748276128	963.8175511855487	7.366626973285644	77.21421761535332	138.5283999215043	107.06628758050005	113.48010826017874	163.42410200779443	732.7769708591798	452.03003448319936	672.7105198242424	628.7689537189672	1025.9488793263151	569.3843610910545	846.2257907950346	662.2725347783963	410.44714401764463	473.48780421695074	144.33955523550577	11.405434918638637	166.11323373419467	178.4863510017197	29.478056362791264	137.15317892619325	743.3746871666801	224.6071785815657	499.2146606162869	318.7536686713352	15.521979257532823	13.175445204831457	246.41225722800291	357.8999840412156	273.02416147828575	167.2365326687791	394.63201120619647	545.0457946536293	1428.213204167956	892.8165274212337	277.3518461723942	808.9117681548856	1268.0044764794436	272.4821436511918
171	167.9483803170171	1158.8018261011825	1561.1382444875167	110.80140849647566	177.47178251446178	194.3152827397455	139.28390385118	1076.2094442967489	880.9567200107734	6.390965693754916	79.6951244967475	142.27741734496442	111.00304392449674	135.6814377267662	193.76644689662578	778.0858415190446	474.8172969682926	695.4143384551392	640.7756490308886	987.6861119054773	572.6208671700813	858.7699872681577	677.4596067228993	355.0829854775668	410.6053945918772	117.52446237731185	5.009454921614071	192.20480993678277	176.23917202843495	22.7428035305375	167.34465200917327	806.5545419462736	254.30215902477204	580.5175005843545	361.67752430680173	15.298795151092815	16.313827780665527	275.91958670690656	349.5957950652723	217.20491002000006	138.5490730331063	356.6509130659256	557.2580260017792	1438.9992168397898	826.8134545256198	236.54608810250102	857.2814735003328	1412.8453110571895	347.6239107614997
170	184.96152889521636	1226.371272411004	1617.1777819824065	118.72090058029136	164.86489736180116	190.6776511332859	151.63046135355228	1043.5248558229034	813.1924736719328	5.459867678646297	82.22254503332704	144.96331635098366	114.42106749009602	154.96441250209764	219.69648863770487	810.7238927912058	491.7341482438441	710.5858108467069	648.3530913937473	953.6929409837005	573.8074753651617	865.4946293660264	687.5473199830018	315.5525112500849	361.6709646419051	97.7875917891806	1.8641736227789336	211.77223001973573	175.3143889381982	21.091831919261853	194.38395429087052	851.2752008556272	278.21404853381193	645.7546430135268	397.5796025736647	15.41072056111749	20.72400820785006	299.3326270893066	342.9855229556693	176.50152768616894	119.53751568051169	329.697582224038	567.8648189950106	1442.7128337247223	774.4033560678472	207.8622753172487	897.4297194105632	1530.5842535865866	413.25469131020157
169	214.35696285781844	1320.0494450582744	1690.661159795833	137.86741352373338	148.54203341551155	186.2673220639362	168.25736105907754	996.711275508084	728.3226594083864	4.141150538422514	85.69742623376497	147.85687764485778	119.09206633043706	180.9755481458369	253.9991734886166	846.6123772072887	511.1283630946116	725.3437037097053	654.8979786783839	907.3287450928552	573.4482683939096	869.5759101255264	697.387677371373	272.55270448017455	302.9633909403569	75.39688888755937	0.10075465828254007	233.90577709150375	175.52329360563778	23.447252856603715	230.93388985479314	898.9045085730806	307.83761783556514	726.122786982041	443.64229594071105	15.884664429749815	28.725815229693517	327.9381717552572	334.6941054609441	131.08073212037536	100.64748746266011	300.43152727316493	581.9428243238885	1441.0809998216205	709.8382713991232	176.63552801839995	948.2145226707586	1677.9234076774633	501.48697446525136
168	250.81822227849582	1420.930289035281	1765.910239469267	167.60761333354236	131.95810524778923	182.08906323219531	185.91282700598958	943.8061598396727	645.4490340090782	2.7461924507747604	89.09841946761284	150.13638566155817	124.31517561022045	209.2418966823574	290.2799722030494	876.324137617594	528.3446852711921	734.6311012070166	657.5418193439251	856.8907206041708	570.8102535549187	868.3651011478814	703.7359071466594	237.5464920271842	248.04896860010723	55.849549824219864	0.5057939409763299	252.53215508130364	177.6586592545154	30.66481306761824	269.6581367198953	935.742364930503	336.5781121012638	803.3441945029278	490.1184137398453	16.709799663243317	39.73717517335255	355.2263715633576	326.2969300983807	92.65032653302708	87.34998513198695	276.4555545331913	596.6540956387942	1431.942847888296	646.9218296996168	150.40559704315848	998.1705153390471	1822.6764562181968	596.0024955330853
167	291.36154600119744	1524.8685900649086	1840.6022521592722	206.62560364402054	115.55468365744885	178.21608823375496	204.13317464228444	886.3480795162302	566.5613591890725	1.4449250989248614	92.02478536843985	151.81320897384336	130.12731279751983	239.58458678334225	328.1165989258524	900.1020100727094	543.4787295858731	738.3330949898838	656.2211252643226	803.2242376736049	565.984571015904	862.1511103664623	706.6753620393864	210.14779318068747	197.41757292885325	39.04409985114981	2.5213828223236385	267.3161561764602	181.8351501076865	41.98733203697359	309.3726015771946	961.8822201850944	363.97477446613425	876.037155810597	536.0229053118536	17.810858775310024	53.51352705465833	380.7862596200753	317.75138685914266	61.07391030766334	78.95529792422536	257.3132907111972	611.5853238083574	1415.8612650484029	585.9872003847228	128.2876819112348	1045.9096012802772	1962.3662784394842	695.1883586274212
166	333.7710697757217	1628.2889813521642	1912.4064380889208	254.95612286256454	99.83004553283601	174.79953443785533	222.5431612549978	825.2775248819461	494.29693471646425	0.49040510586833463	94.04344665962411	152.83451047452445	136.66359200406148	272.1616597620525	367.32446002107633	917.3576248928366	556.3169222006609	736.1735638661505	650.2993999816027	746.6833866940297	558.717304994664	850.4610595581066	705.7576904888562	191.03281702559846	152.16586052518616	25.302087281457997	5.856221292132716	277.44629684630684	188.4517222793914	57.307438492058594	349.105617870677	975.9339872433893	389.3747063573859	942.1838704601689	580.2955346839926	19.15234097239011	70.17613900606358	403.94060108443887	309.0146991116824	37.20937536416871	75.48659246834706	243.2321974692049	626.3211021914824	1392.3330469723164	527.6346494573149	110.05352398765322	1089.7529884587725	2093.7491351924086	798.0815506200474
165	375.67720582923346	1727.8244562090495	1979.5519278487563	311.0445700340235	85.19375777514317	171.9433820570163	240.7443644586415	762.2121231878525	430.2175626772845	0.17691295325175202	94.86309341611864	153.2825735013426	143.94693135526376	306.77772331055627	407.4942198515005	928.6451516344614	567.0316769980067	728.0275098076594	639.9349098503767	688.0988891284079	549.1502024683349	833.7312454730782	701.1640402478329	179.42420213639576	112.45351691868221	14.441531382012768	10.023487453157223	282.97914539278014	197.47684751746698	75.87850361110998	387.93964382503043	978.6331656312982	412.4664249656834	1000.9057301378497	622.1613320938098	20.657509334768033	89.31919831372713	424.414019181528	300.0960501556066	20.59535243175337	76.12840342464214	233.5606066090579	640.4509714635464	1362.0828276527052	472.0103577854574	94.87134450983312	1128.7218008234565	2214.9799303692353	903.0571047115494
164	414.8370461985733	1819.6883605133878	2039.6655264862495	374.4711956346688	72.24521431665934	169.86966404746212	258.3229658202047	698.5492580894828	377.1375353932227	0.7878378329520541	94.29119441724367	153.18529327044644	152.12305865209686	343.56413285719657	448.36739072533055	933.6799574011413	575.477821555419	713.5584440739538	624.6540444860841	627.992088859723	537.067750105686	811.6370011088331	692.5084987340456	175.59770482479513	79.22393295857015	6.7216135430360255	14.69357415636565	283.3836750756959	209.2127255123176	97.47489426424177	424.88787834747205	969.1233298434263	432.5997495796032	1050.2665575040364	660.5017819343177	22.27379020608875	110.858745241372	441.5345996565527	290.99985851029646	11.82721724444189	80.6722348695481	228.2768841681659	653.4458989478961	1324.8097946279308	419.64990854295735	82.43161186246348	1161.1715854824033	2322.7161479560637	1008.7588903708354
163	449.6598815641132	1901.539246689557	2091.6410338476326	443.56910477622495	61.32272001874144	168.69946341130242	274.9887059031828	635.8508701581428	336.0408302855839	2.7347713010400283	92.12743852908106	152.69167081555557	161.1982763144199	382.30501567189714	489.5746292477503	933.2706493939504	581.8896604486664	693.3814364815171	604.8412818255451	567.1385778521949	522.6669251397633	784.7498452891424	680.0736270857267	178.46795763534044	52.29045977011584	1.8825089395040266	19.484031407219714	279.0755015296811	223.48267371574582	121.39327270497992	459.33609298861455	948.6814055959544	449.6258281472194	1089.9510348827164	694.8069350650807	23.930539629656284	134.26695282007412	455.2020348480571	281.7790686663454	10.162787097937041	88.25437398987171	226.82377875785946	664.9463383503405	1281.376480884293	370.52994388787226	72.03101462649364	1186.6140624976842	2415.9081884829193	1113.6748499086216
162	478.13694219653877	1969.734772390977	2133.258004653435	517.5076199036263	53.09014260942306	168.7232439220022	290.3424959536442	575.8903125579814	309.7077857858826	6.512621829840932	88.22950635278134	151.92749084813047	171.32585739119236	423.09293038838007	530.8057978219571	927.4586414547184	586.1950986956235	667.3117457463389	580.2468530336698	506.20374746933453	505.7902313642941	752.9239704030347	663.5654033162343	187.894571328413	32.356215678968034	0.1025489091315608	24.06915167470178	269.8615906953105	240.4611675483158	147.31008332827895	490.3584450687857	917.0375891968572	462.9368650599182	1118.2595467333383	723.9866380973303	25.56497215234758	159.25021595609564	464.816362937333	272.48750584526505	15.900988816140337	98.47157751336155	228.2828263759526	674.3500377005976	1231.7113036415776	325.1038825049868	63.354193034229894	1203.5907503231163	2491.3767690015757	1216.1404866934677
161	499.53264524973224	2023.105504252329	2164.1235444118456	594.6399480177969	47.77755756667776	170.06064490395323	304.2344815009401	520.0341630112472	298.7313242196141	12.391832887243053	82.76670191149358	151.09733926128106	182.49432880023633	465.6885385701446	571.7558456708435	917.2284123629449	588.6725315410248	636.2019725778189	551.4651280854528	445.8703455219408	486.6913074555867	716.8443737600144	643.365946741026	202.595837647891	18.90352286335076	1.0522607455437474	28.193831919944184	256.452600309787	259.8447744959765	174.59381123277288	517.6557942575247	875.8683647176048	472.55333939173426	1135.4589575771865	747.833840833494	27.120792435446273	185.21446793682784	470.4772857793482	263.2057673193916	28.08436603624699	110.49026931475977	232.48971679869732	681.3937881784497	1176.7795213223294	283.203358606957	55.87438924651017	1212.134507625001	2548.9631954692168	1314.875289477776
160	514.0055623329573	2063.7974996292396	2184.763268614402	689.7283886154729	46.08441462567483	173.82831745650068	318.57958203794146	461.0381345535624	307.7103897439441	22.998886854960453	74.23829971961437	150.33560224269345	197.45080675984408	519.1842513789411	620.0805388662936	899.7570891634824	589.2948491189313	592.6000428790304	511.5699348228779	375.2996910446721	460.8054568016213	668.1516628550675	614.1421294626982	226.30449375463354	11.63468376226504	5.816771456641375	32.17318581803145	235.19922156289633	286.24026476922626	208.55557059959858	544.5395352510258	814.6422123303191	478.62933121731595	1140.0174366282342	768.2733653649881	28.801010143599154	216.9776432877814	471.55901223286355	252.21066218015767	50.98801884419201	126.49536828130591	240.17666668916775	685.9636224010535	1104.317671863674	237.94746747668142	48.09641893903085	1209.992051300355	2591.31547093056	1426.0326494623264
159	516.0602564238056	2076.5830577509128	2187.4759870947573	769.3452351457379	49.04255681934229	179.05958062201913	328.4394123693232	420.50399005306326	335.566454655741	35.32253154061502	65.82775905496098	150.23057493843783	211.29077097694733	565.5884180109572	659.3287000383941	881.8521578029481	588.0669381015707	551.8944799506155	474.4513190617639	318.86771793337226	436.935075034277	623.6599438872609	585.8707477278255	249.84012861239393	12.600191792598228	12.585477924247567	34.46430570765639	213.98544953640135	310.5712488497388	237.28157112673185	561.6206756252532	755.3348757881513	478.9747089541378	1130.2811906893971	778.0310033300824	29.988664260297185	243.23295043129292	467.6729349297929	243.29085109617847	76.19649904966991	140.33720275665434	247.9586330964678	686.0816167501342	1039.302083198081	204.4337446254159	42.28914454637602	1197.6464848280891	2603.2924604310097	1510.7977595335915
158	509.3697871878054	2070.434825759186	2177.401930232031	847.8866036213818	56.07140311402392	186.31642860666574	336.45463626462805	388.84528181646493	381.25738900141175	51.03587544547557	56.69864879487432	150.88655970483603	226.37271244144603	613.402368222165	697.44973799871	861.9510047334973	585.534623017513	508.2584932045763	434.60879697914095	265.14496473592055	411.27524600023605	576.3580988163488	554.4939484032618	275.5089401007817	19.13039010016883	21.53389519196214	35.761539257068385	190.54347152346313	336.6246285986004	265.9075222474792	573.9153776651702	690.3576697631207	475.21994477053596	1109.1056684684518	780.8759924606252	30.95887546193892	268.70103912620084	459.76902367191013	234.68225106426848	105.927968852125	153.97568201760282	256.2437314163071	682.7223145580599	971.0530360322898	174.4802240365199	36.87821896816175	1176.2945571069895	2594.8626418739336	1587.484567340788
157	489.3951175652637	2036.1655589012596	2147.321392759214	938.7312633235289	70.56860833214267	198.1732529075212	343.5406031205727	365.1585503403929	461.35997353205056	75.14783274214257	45.468184395957955	153.21347071281136	246.2923175664839	672.5008985051478	741.3138479641381	836.5648862500543	580.962534923346	453.0875640826025	383.9711611818024	205.36835892228143	378.29037720734794	516.5192169337541	512.9380347228624	307.70305940073627	33.91846959246936	34.96723664082681	35.856828176118206	160.524452105407	369.8465299195007	299.5037568026621	581.8281695991844	606.6228762837304	465.0119837022882	1068.2963848166262	776.1073184638949	31.788680114535715	297.31558571097236	444.9408454138397	224.9270026622605	146.8219905317259	169.23182470620915	265.9613658492009	673.4791133570677	885.7391245934032	143.4009246416175	30.803198733611115	1138.4553588120398	2556.1949368600626	1666.5088804040697
156	457.5620267402758	1973.5317632203275	2098.340343314028	1023.808451091168	91.86662187656063	213.74436684022714	348.1159296132259	358.84226644951116	568.2798909488038	105.40695967395648	34.99412402313545	157.79233997793392	268.255331383478	733.1040103986048	782.8687645722312	811.1265107179169	575.1128478879031	396.5813745339649	331.6276616262229	151.61124744469043	343.39304772877216	454.49274501148443	467.8265545582731	339.51515595911684	54.95927306228967	50.817566436247446	34.412598865562856	130.06150648240606	404.5759778565109	331.6162168614665	582.4433282972666	519.4054170127764	448.87886029409395	1012.1572459507494	761.2143302708646	32.25124200204087	322.88354826973995	424.9090678188614	215.93598384527132	191.90720817989865	182.43034643499462	274.3996598976266	658.37617082609	798.1510926083699	117.32714491350373	25.14584215476519	1088.3534987531784	2487.666886942526	1729.868380419797
155	422.9794941976037	1900.3276967688244	2043.4821369501608	1088.7055987149693	115.03220695802543	229.84183430520426	350.2487645285157	367.9951869569012	677.5274617744617	135.7202115846058	27.812345017860086	163.85468040187104	288.21491290535664	784.4774987044784	815.5293567504053	791.0982067729419	569.5390251663218	349.8458244218442	287.81956632167004	112.20604202023976	313.22008312851267	402.0329889297814	428.0377241392729	364.3264109374435	76.28775148342785	65.50649386727041	32.11864797064707	105.62613236721138	434.20158573324994	356.7440796568569	577.4538637894425	446.1518290327777	431.08299839751686	954.6986884941599	741.5950217654997	32.36813123232869	341.1307602977072	404.72434399793934	209.13239968742394	231.61463946681408	191.2581047810425	279.69993511662034	641.1347489249547	724.5110340613631	99.28507687842759	20.82836992434168	1037.9785661805022	2408.463521094441	1769.3713017586288
154	382.6881401544427	1810.4292848688265	1977.3536394299174	1147.403753927699	142.85318157723378	248.76480313060023	351.2369294887921	390.52548691280754	803.1175918881293	170.57577093099457	22.793730948493558	172.24144549111438	309.64503793789646	836.3392023013558	846.4122866394316	772.9893704301093	563.5991587610858	304.5410025801396	244.80157235777273	77.92312054028557	282.45973948586004	349.6784461307815	386.8687172404823	386.66679040179196	99.95736126741573	81.1347259197035	29.035143195130907	83.03590818852193	464.0241708289475	380.1385134125021	567.9852363272059	374.0604888529063	409.84090643963975	889.2931551623062	716.203079543908	32.28751139760401	356.2813835369447	382.0861850905729	202.97267483839167	272.2739347877549	197.87135042275497	283.0133761458268	619.9193696111454	651.2015285001211	84.21228384431551	16.968111919837433	981.1038875161817	2311.5956887937946	1796.8064860339616
153	328.3491595103897	1681.647320180872	1883.601405260828	1207.8902656808252	182.64468725235267	275.58408000649695	351.34084236182696	436.75106102318404	974.9042428428509	218.89081080498505	21.074566411672265	186.12527556425263	337.4868800208861	898.8624712491693	880.9197762292662	755.1548980146483	556.2843848924213	253.7835448050432	195.68163847842757	44.57151954394468	245.26642405596982	288.11512753960534	336.3126186761311	408.7539813339306	130.29311820492697	100.7277968220463	24.512596305511575	59.939972051946256	499.5466620209521	405.37627604942554	550.8090598855827	291.4137733119811	380.036140918514	801.6536437740456	678.4303733763234	31.988788051454655	369.58016193970195	352.37751627144564	196.5230359878293	321.19413630689576	202.35411439763803	283.62772766782604	589.0568140553223	564.9352547930121	69.98315875364297	13.205559866929997	905.2150825573524	2172.922134666586	1812.1924307058027
152	270.24630096108376	1534.0227235385958	1776.3577655054512	1256.484523335986	229.01600899702063	306.91892952563546	351.01026153609183	503.81296180730027	1166.5999695398702	274.16882886896195	25.55353162891775	204.76298252240446	367.6813529141749	961.1966582117218	912.692142935473	742.793473004891	549.1452119184596	208.77091716546104	150.925576815778	20.184250217658825	208.46829575991183	229.24828659352605	285.5196584940998	424.53523635717244	161.08329317357507	120.65651682080717	19.525648073311213	42.76142875521352	534.175611143696	427.16770455750293	528.0668054554725	215.3810092186655	346.33615356467897	706.8170969703086	633.9827296825514	31.596180767657046	377.17179961443003	321.13689352830926	191.08628517095656	368.90391435093215	202.90041817219546	280.12431345140476	552.7544953187368	481.93192308084576	59.506790467405	10.696977865484206	823.0593376761672	2013.4581435019236	1808.4001425234467
151	211.35568753705584	1371.8560494096591	1657.9141733739905	1292.2301600592552	281.5015731840184	342.7916252892615	351.1024703437211	591.4576718528333	1374.86144973861	336.26034352431276	37.93515734333344	228.8215158688111	400.3022864283821	1022.7899091099637	941.8080458409798	737.076929248442	542.5574189151675	171.3959453986131	112.28819343554422	5.280438028014742	172.84819343361718	174.48874328692426	235.60842902019536	433.03209381289224	190.67147920448429	140.3482012253528	14.586318212486027	33.05864418688171	567.3275192424329	445.17299043280786	500.5602857849818	148.2923626406738	309.6269795667055	607.750993131065	584.2886224027009	31.276018279525086	378.77698070100445	289.7375824477351	186.61463696205377	414.1157630436607	199.47122226746623	272.17373152722803	511.55644926851323	403.62446066288305	52.36375193325768	9.89968138294744	736.7906666318999	1837.0924164605447	1785.4438002884726
150	154.74399020313808	1199.917200436777	1530.7689996875554	1314.5201276827547	339.4672372780176	383.12046321965107	352.55254531130265	698.8647063090264	1595.8516750161866	404.8522278964508	59.92478289557235	258.9278002844799	435.41838979247274	1083.0652010143076	968.4221659188922	738.9542391707083	536.8738023049499	143.43400298203952	81.47949778850696	0.8025091055947207	139.23935518745643	125.23319205646966	187.76337570055327	433.64293436519824	217.49423779908264	159.26399083552576	10.268507083134601	32.2053638186979	598.4933479624525	459.1418738645242	469.17443759495075	92.15856811830668	270.9112308967075	507.59905975683824	530.9805698957512	31.23334714544092	374.36510141375976	259.65455229403284	183.00844186513345	455.7005217553556	192.24192636294558	259.67551064575025	466.18311583108067	331.34867341366083	48.12124439307496	10.87917897488763	648.6534863197061	1648.131284349781	1743.769891810526
149	103.43638208861465	1023.2846649522381	1397.547467169567	1322.923017140002	402.12119349009816	427.71322103549994	356.34093792525215	824.6519965364146	1825.3358224742374	479.47587520054964	93.17226500420807	295.65061117147786	473.0920441445579	1141.4299379505678	992.7568118120637	749.1206002260424	532.4179666125555	126.49233879056933	60.117047921732926	5.315078098991055	108.5144107541035	82.83778697440592	143.2174482025858	426.17908522116517	240.1472762841674	176.91887536177038	7.187167117088284	41.3414790901283	627.256873434331	468.91382944416415	434.8447141036097	48.616214998027445	231.2884516442888	409.5930715362401	475.8536051455772	31.70958934114667	364.17297797573895	232.42619709010472	180.12087635758078	492.72063256164165	181.5962847914386	242.7660965324261	417.51756238331916	266.31127530242605	46.34236825688793	14.232716070777052	560.9099405928474	1451.1792777085564	1684.247276956784
148	60.288727749397665	847.1790840916722	1260.9231435707977	1318.071736178087	468.5295588904979	476.2635357683301	363.4579279359095	966.8975228855115	2058.789019157623	559.521180658093	139.2140119977807	339.48279258638917	513.3774340073015	1197.2867686380034	1015.0911974582751	767.9947336446364	529.4790632599784	122.01802526496927	49.679526416849946	20.598328735221497	81.57280801754192	48.591885771367224	103.23277367546851	410.8871680960362	257.44804157986465	192.90136863273722	6.097625449077298	61.331402776358	653.3089377628718	474.41659297994397	398.52497798870104	18.886437000227478	191.93221089864196	316.96128569751215	420.8182875571537	32.979014965561134	348.71488701842196	209.6128578403084	177.76616253145465	524.4565891508514	168.11314619668897	221.81877217711175	366.58614599857947	209.56053534678333	46.594486536044826	20.097930191876404	475.7694118136009	1251.0134682449864	1608.146682483441
147	23.851758605628262	649.4723361178343	1100.785534680239	1295.4188754223817	549.3552857489282	537.3800507997171	377.3230283176406	1150.5402101511736	2329.8083081816367	658.8284727578953	211.12390548765916	400.2423286326823	563.7725133909164	1258.44446262899	1039.035583293685	801.2950818493514	528.417508877031	134.06971302089596	53.21429502380035	51.41377791957214	56.21972397980753	20.67633150090175	64.14433344670275	384.01619147129117	269.5830663466022	208.98278378357702	7.8113333849703945	99.2568807540203	679.98451912427	475.40493758068715	354.89107618815626	2.8806348740387073	148.02563518907203	220.01840848628956	359.422771056521	35.88782941199975	325.0522076279757	190.73349217811847	175.4078026158726	554.0892310486153	149.79665867020742	193.05727522639825	305.83993306230434	155.10386152625142	48.910803599171516	30.316955620893083	382.60463688269397	1019.9528743341559	1500.4442565531788
146	5.018555004691759	467.13414694831965	943.5871127081782	1256.385661731217	631.9697506557882	602.3647397958263	398.2874019870635	1348.355217048583	2592.475808007424	763.0816006778888	303.63529615950415	471.4458424742144	617.750401476622	1314.588234596172	1061.296720414595	846.0675975680954	529.8490326832541	165.5017382957267	74.66938029701097	95.49577512391758	38.54016773791992	6.879644997984957	34.77908844936864	349.44870268322495	272.5412393431636	222.10268956840255	13.912791275770573	152.68720012551069	702.6984803425855	470.87711705287626	311.25043513752587	6.755219673699347	108.03413366750463	138.9548566234465	303.86348599350055	40.76597312037978	297.11960901092664	182.06540037265611	173.12314298344472	575.710031896386	130.12791274817138	161.01450553966703	245.5315793807672	113.83398392846541	52.751454955993594	44.03500890988178	298.6349710422082	798.3757354244129	1375.9489812528125
145	5.238934158256171	328.9800719346613	814.0990270489755	1210.7520235684246	702.7634567322062	660.4504163688864	423.01011697521676	1525.5510364329295	2805.170338535792	855.4041617190835	400.80717193460436	541.2252567280303	666.9683666848808	1357.9545693335601	1079.4383297741572	893.2486394205772	533.5364918459171	208.86983858183493	108.69206715380643	143.77524007309793	30.754688458912117	7.74560039523161	19.048168867482953	315.441986051891	267.3806394664461	230.84440761432975	23.301963303772737	210.99403307934818	719.0021239899925	462.6850576656418	274.82396867995914	26.14297871097739	78.44552825067622	85.64972102086566	263.3469724580569	46.97773588819803	271.3047052017817	184.62804781252407	170.96040742572606	587.7385413905461	113.40898887681841	132.1021852505317	195.76136448170982	89.75975274376397	56.84656863552003	58.460436105672315	236.17607577884192	621.6285621671404	1258.2238449391614
144	21.440525452785526	211.69267201192298	691.6787342972533	1155.391590887851	772.179859036473	719.9025496844861	454.5470014104874	1705.846026227423	3001.796696944761	949.414322664775	514.7598114676065	618.9825763265119	718.860683465148	1396.4659327500244	1097.1094736960963	947.6077829784176	539.5141341532509	267.334534364153	157.46194665926672	201.13788567417234	30.596361189641495	20.981361761385653	13.545486593418428	279.5798358122753	255.50879711890565	237.3943638984389	36.988314409999376	280.1285584575342	732.6241554648337	450.8278671938712	240.06134236354012	59.47295470293976	54.389930757510186	49.47109373730368	231.2369993013478	55.41720859413659	245.4741243616492	197.5512895194812	168.40448524001056	594.172929677261	98.01128739010726	103.1478924166005	149.14810312774884	76.14906901695946	61.31112181820309	74.96400217045989	183.82636326054381	461.29592055990526	1133.1564145736072
143	61.1768060976818	106.07157842054325	560.4019197898875	1080.4117478421217	849.6664941160277	789.8545509709807	500.6000178441873	1914.917602726712	3205.1815369823003	1059.9432644657472	669.1609013546303	719.6564521501307	782.748089872671	1434.6295640837093	1117.5849953525897	1018.7302208202939	549.4930646090502	354.43345583916306	233.33600100294206	278.8576132221732	41.2182071698434	52.95142205323248	20.22469727632106	238.56022651822948	234.10212062188822	242.57435478190337	58.951004922819834	373.3678023400961	745.5078076598713	432.7435530968209	202.44994338060644	114.65010446494092	34.86641840150148	31.947326197861976	206.70603165956703	68.58363324092457	217.73642731320882	227.1385144404723	164.72374741715478	595.3036580982251	83.30513903733728	71.111673939018	100.54807617054988	73.46928195234395	66.57909772856047	96.1953477756112	137.02178168655433	300.1367134019233	981.5596754043374
142	122.1171392192346	36.757707063098955	443.4293002240145	996.9561262478493	921.6873043023875	859.0870376767233	556.5760307999176	2116.9191146348944	3376.2668389089413	1170.0004521377364	845.3193118534489	830.2182091385378	849.9942157628848	1465.2419511196158	1138.3455711815034	1095.9857691208101	562.6242214772446	460.2687878377089	328.63903908347146	366.81184636652745	64.13296149756648	102.63157858918092	43.192053173574024	202.17719067901635	206.53977781920594	245.78142871981422	87.54959765435446	477.9171310896295	755.8304533561417	410.7618677905368	168.60132847173247	184.65052779189818	25.648827215827286	40.49268346495838	198.26828776054836	85.70460513500242	195.27699521336592	272.8503528832214	160.20294630948905	590.9127167403662	73.6598383976551	42.92117384672089	59.749179611946	84.01365983463495	71.5266297227553	118.55237314950598	106.05185899767376	170.43070491417308	828.1309452220944
141	190.5393848271927	9.202394974164935	356.38378552628194	920.483613273634	977.5259913508086	916.6874114093564	612.6183729294812	2279.5792055587835	3492.870003125965	1262.903095611733	1013.1087986660604	932.4861811791276	910.2282685039714	1484.9811053644628	1156.658835686198	1165.462922202465	576.4297751034038	565.142862248043	425.5557188481811	449.6431499227285	94.58221186568333	159.8711160053867	76.82444931627887	178.08785678982915	179.77123495944397	247.58537096196017	117.68050213901093	574.9861130181913	763.129137756572	389.20885971500115	143.08172314338944	254.66924016582243	27.163004366409993	71.08477455305282	203.8950322242366	104.00212294299801	182.7110469238661	325.7318708506801	155.64981362464093	583.7458468379468	71.15643880276873	23.59603173998658	32.497510269850245	103.17879633305597	75.24489808955134	137.72939974726447	92.86803251953435	87.93960167539714	698.5009663789217
140	286.84063865587444	15.297953457522357	271.5278876075304	827.9455269921018	1034.2663374257131	980.4396835646039	686.8975075192734	2451.7177815674113	3590.6766635418717	1368.4908899744119	1226.450771627707	1059.5355233902383	983.2500591481368	1500.2148407217137	1178.8612606893305	1247.9863377775087	595.4038025920554	702.0227502491025	554.9858860133388	553.6724352258137	143.38469737338275	243.52707222461055	133.13423115470465	162.29409689502126	147.73383932372784	249.6215148496746	159.39706110780452	694.3694571119979	770.5635551152882	361.53261226047124	117.66196313082608	345.0919638722436	40.76258170763067	133.3616647314269	228.51330379859155	129.97362182005745	178.87564202683302	403.47375723764213	149.71210182008542	572.9638901526139	75.28083249055675	8.650618667357655	11.048708296551645	136.1412088536796	78.73590380927688	158.8999290911651	92.99129026245629	27.520237793211855	553.4470430983308
139	397.07519776774586	60.98901525441318	204.90679460322568	734.3229585601914	1080.9048091098432	1039.174609228626	769.5282380235045	2600.4247782340353	3646.531654855245	1470.1832575432218	1455.410635523094	1193.370545492213	1058.7681513722025	1507.256523261041	1202.0422221248743	1329.5810471119491	617.2070816078354	851.5958293711792	699.568303633442	664.008704734231	206.5016889146211	344.2064561078482	207.75332755951237	163.3167843253437	118.2077466559372	252.82671634384377	207.77911745465636	817.3104858847248	777.6182798033701	331.8780262352568	96.86289852167093	441.4126418963521	67.22563082171757	222.31950258883165	271.6727583995826	161.10284049613315	188.354991802231	497.5099637640314	143.45498674347752	561.327244335741	88.95695466003338	3.7896631404424435	1.4491833908102503	178.66195705051038	81.18487384677807	177.5335101345767	108.73127490316634	6.9005068162929195	418.6659239254842
138	517.482735860527	146.0793657166908	157.6846595844002	642.012840113264	1115.8310187595853	1091.1738530440684	859.3780244527549	2719.8182995839943	3657.4273943106	1566.9445941100007	1696.8791844347966	1332.5727596285356	1136.3648667504258	1505.8775108007612	1226.2023448971922	1407.483285323729	641.7267915406549	1011.2435451723396	857.3112075325282	779.2699776676516	284.7684866795245	461.5737662935211	301.6095378591385	185.93576932306604	95.3819987454632	258.79692021380765	262.6961545344118	940.6463452196988	785.0672339939641	300.9013770785531	80.7588217489314	540.2093909722628	107.24153158485711	336.85576792923564	333.9568632164501	197.875773748827	215.05183507783187	607.4424223472308	137.42250501641226	550.6669792607433	113.20401809465713	10.164271117086127	4.97650050136412	229.22886467863913	82.47044279435084	192.1444006469133	139.6573230289021	24.27291099529046	298.4703080397894
137	661.0228276024282	285.9638932534774	126.69290731759753	540.7837637095784	1140.7596252952828	1140.8429469272564	968.2207428445836	2816.376291594378	3618.1594975395265	1670.8563252926401	1982.0981584752415	1495.558876759128	1226.703744485894	1494.6675297646698	1254.7094434550386	1488.8354378417835	672.6342812522687	1201.2808125028964	1049.359388184847	914.7010623946435	392.1313544980868	613.717853854968	431.39717672850907	241.9023073436873	82.89103935992492	271.01489387129857	332.4624076865386	1077.8600985086473	794.9223511485307	264.83788754728454	67.5481175458153	651.4974521462545	168.68084497199024	494.06543686568995	426.696691015254	246.79762354018453	268.53463093058315	749.8570492992917	131.7367363049346	541.8806056489805	154.16448087201857	33.69714054559421	25.032181201394373	293.9577892371775	82.59819533924875	202.51500704732626	191.19073126504782	91.947947778951	182.7270672709226
136	786.2525943576841	440.70157383285044	119.43364884958243	457.8635878319718	1148.8661176680325	1174.4506373546928	1066.3661640481537	2862.782839319722	3539.6901335549674	1755.4866076307244	2234.357200661179	1639.2157395169083	1306.369269305833	1476.9350957840747	1280.0252482579901	1550.7360153724899	701.877454933299	1370.2194075816938	1224.02186140349	1034.5782084108348	501.31681225017445	760.6433689039653	563.8909760724116	320.21390512815134	87.88909953413447	288.2839019454529	398.80464029523193	1191.1780461181825	805.3059744102917	233.43939090034982	60.04182854996493	743.7707847747249	235.32186452394473	650.174905668959	524.9244317922125	295.64803070543576	337.13819191020474	886.737023286124	128.7985770560979	539.015088290657	201.6993630189201	69.14487203120106	56.45707685874289	354.3451962691257	81.69816638265964	205.00079241993592	248.55461060214907	189.28070337819642	103.4109796154371
135	905.6040637610974	620.4597235693224	129.69591675778594	381.85360755318976	1143.9322742885756	1197.5065778011794	1164.5188580762892	2870.648523701922	3422.4708593371656	1833.825812085723	2483.376887003711	1781.323025949578	1385.6698780174127	1452.251754409129	1305.1214832966207	1601.512431998428	732.8934152690667	1537.663573170982	1401.1406320731185	1153.9227695051795	624.3651915219099	918.5317778285068	713.3227743550381	428.7248688138329	113.18092932934667	313.6977753660849	469.27359062263565	1294.8299987029113	817.7608259452254	202.86444632825317	55.82957603678281	827.8277303541735	312.98516051860906	818.8733144756573	637.0743569486699	350.1549554349866	427.6258164427104	1032.4740664280205	128.9234115048855	541.6871650574627	260.0791676079943	119.29196700917468	100.57847504183093	416.05924378622313	80.11950547405368	200.59139880336073	315.65937357417926	319.6101404136183	47.544838355506386
134	1028.7942577212468	847.3370109385846	161.82101020581544	304.38551239829155	1122.8883903972555	1210.3614104171043	1273.099021575818	2833.2094249456727	3247.976274817502	1915.7998643541878	2756.824307628197	1938.6595632743702	1474.560924276695	1416.749297952851	1332.6715893029045	1644.2417734659307	770.0322975924123	1722.475356625575	1601.661989982171	1287.5062733151842	780.066351636066	1108.8710449018185	902.1254983060417	589.5983491526183	170.59130652681358	354.4475958718069	553.4425240524031	1398.4998985240338	834.6125849469295	169.61077820533365	54.16291108070358	910.7619504439922	412.6214304205722	1019.6243369111733	777.9984080100483	418.76629277377316	557.0558516708035	1205.48608736625	134.11399488134614	553.0003926343227	338.59443240362975	193.83519582341265	164.7293698927324	485.6190243929212	78.0344023538876	187.17761259606857	401.4091798794599	502.2590255684386	13.454854856735647
133	1131.657339281393	1087.3805988822269	213.91403262913673	237.73047412277697	1086.2980099233378	1208.0395818697186	1373.6757471521034	2746.8361837253206	3037.293921556842	1989.7001173580434	3010.0823597668195	2086.8366975337703	1559.9759007926887	1374.610579975059	1357.8811571475403	1668.8888155035668	808.5420165973023	1895.1823034153288	1794.8099397777453	1415.7272025346638	949.9499534542585	1306.0478561424052	1107.3620170868705	789.538548567986	262.8869906896419	409.75213984684785	640.0471143840234	1483.288671115811	854.0993529173227	138.84507865087318	54.8740654005849	976.5960077139682	520.9173997843168	1220.6651722722504	927.6991951257528	493.4739719868858	713.2087772398642	1380.454814790242	146.29863949390625	573.6078657100031	427.9522147134895	285.8437173887807	241.5586828802626	551.6503790439342	76.43232829400665	165.47801086479674	494.2243375557432	714.1067294973461	12.484968414572446
132	1208.9827558834972	1329.8263995606371	284.0364408369941	181.98689898269788	1035.665856693123	1190.3359064673111	1461.9302754034538	2614.601916042133	2799.343710165218	2055.659228172166	3234.724231996076	2221.9267103914317	1640.0811770583432	1327.219066981744	1379.4544398401158	1674.4649445417658	847.9711385626574	2050.9069532772587	1975.1749485850942	1536.2394578655355	1131.339789833563	1505.7572027436927	1325.2536535617237	1025.975741739398	393.14386980037824	481.2113432881938	727.5241391620733	1546.9609040567093	875.6365818123104	111.13547330670042	57.14915955110355	1023.1179564718259	634.1149633300878	1413.0918116327357	1080.3330890068873	573.2466062932157	893.2836185224035	1551.76901548376	166.99702483832425	603.3689550441613	525.5684067201194	393.30334803147093	328.31453748034585	612.0451582729445	76.3683037219034	137.21853512997862	591.5372474543365	946.9635222715407	44.70501949539812
131	1257.1436362478598	1564.0969665901257	370.1689577530111	136.67861372424102	972.9489397252939	1157.553301866185	1533.793657880287	2441.406418138917	2543.701558393515	2113.7700216101916	3422.877780020933	2340.085799669613	1712.9373048604637	1275.9984391150542	1396.0486987470247	1661.3143506536453	887.9078216342663	2185.408016729677	2137.7610886160746	1646.8546685245724	1321.0644137377353	1703.512612648196	1551.4268567035679	1294.3585986859898	562.7593191056641	569.8123158001752	814.3685762252389	1588.2812952948873	898.2505623617008	86.90278364914437	60.15281807312553	1049.098894530619	748.0333748917537	1588.2171251282011	1229.650221721743	656.7547706741905	1093.0071942734432	1713.6656870457439	197.46440066726223	641.3234304631312	628.3216882508152	513.3759920249602	421.8301856857454	665.3611636157734	79.13841633102106	105.19246193224372	691.2011179058459	1192.2752785061816	109.14804200774275
130	1273.5582525167329	1780.2994815083912	470.2702010961799	100.86790705833451	900.4557236245546	1110.498041637411	1585.6655766968806	2233.7516778807494	2280.113279187423	2163.9785839677315	3567.5832012772257	2437.683118855366	1776.557104982087	1222.3440739564787	1406.3548590569021	1629.970215062844	927.9918745909565	2295.2340866909153	2278.178039946385	1745.5793443810578	1515.5179296524332	1894.7695149071844	1781.0152806766414	1588.2565814989655	771.224324845017	675.8014117154867	899.1911437059866	1607.048334333273	920.6238431229231	66.42277002882307	63.25005714640737	1054.2797687757507	858.2416539374383	1737.9938211474484	1369.271232726138	742.3815050344541	1306.737828275213	1860.4634810128625	238.55044907585045	685.7196354186907	732.7023852193445	642.5248121098558	518.7006067231551	710.9341909542475	86.27761750494265	73.24516880352573	791.5997701686084	1441.5115510964747	203.9231942683305
129	1260.6490550999406	1969.6661114733424	582.3047421179508	73.29218779067119	820.7311940739486	1050.4532122530577	1614.6179857724576	1999.4309297601774	2018.014227359134	2205.9926958648075	3663.1271837593204	2511.432501636724	1828.9753682171172	1167.557247420269	1409.0765046969846	1582.2295634003967	967.9233520143001	2377.838367759444	2392.804691699501	1830.6491922695827	1710.7385984107323	2075.0518403932265	2008.7843870806032	1899.5623207912604	1015.9855925094873	798.583646941226	980.7604541976546	1604.0668366322643	941.1662497923207	49.83624197174231	66.01366768233366	1039.3138853913392	960.2532555309265	1855.4123429326235	1492.9791045055058	828.2446955338611	1527.6486256826872	1986.8005613441887	290.5711272878822	734.0968908957283	834.9868877107863	776.682915428577	615.4801391415883	748.9516344295097	99.54909819658519	46.18997888381617	891.7117670089926	1686.5274294653668	326.36539367980674
128	1218.139987195626	2124.9166350706673	704.2424605221274	52.513943623113576	736.4343604013172	979.1314789232415	1618.5718648827888	1747.1579410932854	1766.081019838779	2239.2158881771397	3705.3374161600505	2558.52281707507	1868.3283395160229	1112.786306161188	1403.5337419200903	1520.489556092796	1007.4675551893881	2431.65011152607	2478.917154464651	1900.5608526781152	1902.503881395678	2240.078218240722	2229.275640419093	2218.7865072545887	1292.4099025059409	936.6571371081955	1058.0269720905553	1581.0614049646715	958.107429437669	37.166533717316824	68.24827287159991	1005.648370429719	1049.7348863356513	1934.8540465053966	1595.0128741878852	912.2323760923719	1747.9854537842157	2087.867056104372	353.20478624796294	783.4193451849901	931.4288386985845	911.4573385257593	708.8909770379526	780.4823335894712	120.92348838862671	29.655235395909386	991.126763264	1919.882874884018	473.21253666042463
127	1150.6150352287145	2240.528504740856	834.0338559670554	37.07312096879654	650.2150799966927	898.609290080873	1596.436503769769	1486.1558365606145	1531.8395770355382	2262.7158836026206	3691.8227290571467	2576.190596456172	1892.9404224240604	1058.9788419909369	1388.6944827473417	1447.7285366702627	1046.4564771749413	2456.100768412486	2534.775886704475	1954.101256486102	2086.4399110283994	2385.88416977128	2436.966484321424	2535.4329382743426	1593.857929237718	1087.5889378888478	1130.127481529809	1540.5365275398349	969.6054895569705	28.343503763535622	69.99746444991044	955.396190907037	1122.7201632983617	1972.382043932003	1670.3496469385832	992.0517186559869	1959.3906252842405	2159.622390119739	425.4231404586951	830.2554531159831	1018.4573468989477	1042.3579560505405	796.0313195129464	807.4594205454487	152.54640279589324	29.867007732366964	1090.0152129524008	2135.1065312110813	640.8000219171656
126	1063.425855850485	2312.9053314381144	969.568270594606	25.63118770072883	564.5970212704644	811.2455672178958	1548.2024888937244	1225.7267895382308	1321.3502840162048	2275.2339034653896	3622.1462559134266	2564.594620526411	1900.8781989322406	1006.8484122464831	1364.2839890297012	1367.3477605506507	1084.7868895004804	2451.6052419546213	2559.668781024762	1990.3746757268286	2258.142761844149	2508.936846258649	2626.4414899166977	2838.4370514684615	1911.8691204894835	1248.0369449417858	1196.3704345614753	1485.5923533907358	973.5924115813033	23.232894198746592	71.53479445771522	891.1691815702603	1175.8180362740393	1965.9550311293192	1714.9616194849323	1065.2920905533986	2153.2794329437584	2198.988325663161	505.46613536092343	870.9944766011538	1092.8720317452307	1165.039312072142	874.571496190538	832.6152351026928	196.6932884878151	53.375946150765074	1189.0555995848604	2326.8948448841375	825.2616921256567
125	950.0541049941132	2339.560665179994	1126.1298522337834	16.177155012988845	471.7984055012578	707.9711359811583	1464.3470399673536	944.4043955444915	1118.0738311434022	2274.387968189524	3479.113401134572	2514.053366675717	1890.5368114377623	950.7551237032825	1325.4835045507473	1272.3572523302707	1127.074970387192	2413.8429151004634	2551.316631599905	2010.0083247104617	2431.500144909	2616.687987492524	2811.6785744728077	3149.426529869585	2276.990012990725	1434.6826131650462	1263.2634685995292	1410.9372959653608	968.0707687285062	21.823944179587937	73.6080332235924	805.9387823870359	1208.7419440893536	1906.565967388835	1725.249612542348	1136.8642012526868	2340.3018301645116	2202.447413071162	601.7566765634542	905.2355444316097	1158.3770470052598	1288.448985468537	950.7953724049052	862.9716360945822	264.1145445421016	115.53815350695601	1301.9898446178881	2509.9463014619732	1048.06753575736
124	830.4736648792671	2312.50489380364	1283.7452035880715	9.422390264239088	385.5121263934433	602.9985109335091	1351.7960152181863	686.991036723962	954.3224117534439	2255.0423857409824	3271.7266746100095	2424.141825170142	1856.9052528810048	897.6903273185599	1275.1161745807922	1177.626487634869	1168.4819338983325	2343.906855719381	2505.6629354556235	2006.5797118826856	2577.843525737764	2688.109197029041	2960.340890051986	3413.271590799528	2634.3973519975607	1621.0325050037422	1321.2924930872364	1327.4816235720446	949.0241748255004	24.46269951426096	76.98032717774043	711.0524171077105	1210.5138785053218	1793.9985661483947	1690.6839665594243	1193.4188053861517	2483.0170443949974	2161.0294718239456	700.3938275795762	922.5274252321951	1201.6315408061591	1391.5261047362878	1013.0704253920359	901.1202527951268	353.9648540930698	224.84762162061546	1418.451839655273	2654.175973222889	1282.2435491529411
123	715.554250183152	2232.0584676111034	1438.7005382576206	4.946849325422991	307.7141975640473	500.0353284653283	1216.0592463066516	462.53756957268115	829.7417260975657	2215.224337636106	3010.0100133239416	2297.70660470694	1801.1763570972826	847.5212141871843	1214.8113343740288	1088.1573302850727	1209.1111309262585	2246.7484581514386	2426.903581170947	1981.0234254371721	2692.750884459294	2721.9294804791953	3067.836600840261	3617.6410793136965	2967.608001422721	1799.3217082175083	1370.0891787061278	1240.3331962109762	915.8249148469326	31.296772908329643	82.73987503271263	611.1032141671394	1181.3139737384274	1635.6852546927585	1612.8606753796248	1232.2167785506438	2573.3814012072585	2077.030812648822	796.1886595681731	919.745132531601	1221.8693916255152	1471.456289198997	1062.3866367716826	952.9608172101028	468.8422323343982	387.6828903332166	1540.400535951741	2759.0325811379184	1522.8978841932949
122	615.9209510374783	2104.5222483997836	1586.7895978268402	3.237316894291789	240.10977663196488	402.6630913688298	1062.8931555268791	279.3553126006999	743.2017513541568	2152.244640557822	2704.173941050646	2137.375548080176	1723.9045126961828	799.9877614103045	1146.405286089734	1008.7045196965637	1249.0746096328435	2126.777947449667	2318.7885109148765	1933.820703047485	2771.1014755416263	2716.251960523059	3128.868165979153	3749.67467950703	3258.9246751298597	1960.9137770652035	1408.7779289912119	1153.807801250031	867.6728109467592	42.271650799855166	92.2036633805846	510.19272235293477	1121.682984319059	1439.663287258458	1493.7489558798811	1250.1072848726333	2601.8121088045077	1952.815639712624	883.4031434041965	894.177900152637	1218.715497855095	1525.9241805215374	1100.756046603467	1025.1868476491693	612.2672925945122	611.2648892327329	1669.9340300453664	2824.037626523502	1766.2535741520778
121	540.1833480997918	1938.8852635907158	1723.8229943167628	5.010766629339117	183.2313936942318	313.8129492657502	899.9153023246124	141.1140858528961	689.4853240397284	2065.196194922389	2368.9055452696866	1948.9551783749234	1627.7317961556598	754.5554358681084	1072.7503089853947	942.8091101873125	1288.5419807560706	1990.0083676614458	2187.389788167035	1867.1485274370732	2810.6086572982977	2672.363838633414	3141.9380874646095	3799.7557086798347	3493.6948379110545	2097.9791783275477	1436.8466766307267	1071.2794165193097	805.3733504116323	57.445546474508674	106.52609797453688	412.08285888683656	1035.5179238827297	1218.1069391342232	1339.7019850901909	1245.6246305497837	2570.4617670564585	1794.750203849188	956.7549479339658	845.9351230138492	1194.4740026922202	1555.6226526761993	1132.2750541474345	1123.1805236317364	785.8722274640501	897.5503263670662	1808.3911331056597	2852.3776308927727	2009.2945088276938
120	493.09206664895754	1720.65605133905	1857.2235642340368	13.316386180864749	132.99937107777745	228.38915077289712	716.7212128288041	43.386119328965385	661.5849747038959	1939.2279168399912	1980.1860963738277	1714.0215944540373	1502.2672503792564	706.0035573391878	988.5850360854632	889.2959140468479	1331.9966775202456	1824.9334293891175	2020.9216338951915	1772.6612476164835	2805.779050406642	2579.980693925575	3098.1314887115677	3763.258280234907	3670.2885892259746	2211.45495489484	1454.1733809755697	987.0565465373863	720.9765285186745	79.79603629612616	129.69534589233015	310.41215424407466	914.2716542834953	957.4264672836462	1136.1669516543295	1212.6096982289778	2459.132372894794	1587.7118184182966	1015.6159667506997	767.2108023019279	1146.408131434505	1561.4619037792602	1165.5926208365859	1269.1208807395296	1016.8070648525224	1291.2669376871227	1973.9830130379944	2844.597069314302	2276.5365100801396
119	488.8886228091995	1504.6218855748302	1955.0603428118266	28.59709331379797	98.96989499286687	165.60907951584846	558.8856516446501	4.502434101093636	657.1473062591419	1800.692110067383	1634.2782771267957	1488.362424641637	1377.4582951724942	663.6987151525925	914.8199480901771	860.910122398074	1370.9089807698729	1670.8164745504673	1859.706261832713	1672.590868016543	2757.068784816958	2460.8773397920186	3007.408924391587	3637.9413375217528	3741.556381124602	2271.0919265560383	1455.9742333622567	918.9654327536864	634.0038780450886	105.56845537364383	158.25320596626855	228.59371797417145	789.7416580939093	725.484537362606	934.5650100819296	1157.7283771428802	2295.882361262579	1383.2404680606783	1043.8796865769286	678.0050357369126	1089.4517937373198	1546.559937632921	1201.2534107993415	1438.2081191103898	1259.6921895976525	1710.775037575653	2133.677603164246	2807.615672170618	2513.368012626452
118	521.5213013681766	1280.5615832759706	2027.5929716818725	53.27030039121288	74.44911876023859	117.16635627461235	415.36850125686874	7.439203654832171	664.3016529211604	1641.5893529984946	1309.185248750971	1258.6515824976198	1247.0532996397867	622.7219616974809	846.8916081355103	852.298340506989	1409.7530268270891	1516.8703209207856	1694.2681284000296	1562.209108130325	2668.215579412479	2312.5817968634483	2872.0810859171543	3433.6143889539203	3724.502758056664	2285.2969474966526	1443.5552276776914	857.5886878620016	540.0965878804649	137.5144026191152	194.8600956024906	158.1153772808252	659.1844485630421	510.54448871072475	727.1134217725019	1080.832764799255	2082.0310380055216	1172.4953491747492	1046.859973390746	577.8563416640495	1025.8555355928265	1518.5113335424737	1249.5379798896197	1644.7860067350557	1534.8073086506315	2184.862743139709	2302.4339193138535	2748.3689332200943	2746.551895240335
117	599.4463669371603	1033.5438216447883	2072.998083662236	94.28449283566559	57.15852695065382	81.00425533830399	281.16938713546494	53.27624265885225	677.7649143277765	1446.0626990297117	992.4948688233796	1010.52613196315	1103.0681837567536	579.4486465365086	783.250948369575	864.0012653630635	1452.9133385370674	1351.6643690998812	1512.5882815755465	1432.3115826279668	2524.888834699153	2119.3879664950564	2674.5699425366934	3122.4696555646165	3597.72816076544	2244.948275358048	1411.0145338270902	795.4056222289872	432.3565276340475	181.75705470465007	245.9260308166295	95.66562547882212	518.0330435455498	308.4642463256831	504.2150557113592	972.5818872427787	1798.338101838864	944.5655107791946	1019.8563491241449	463.3601590917125	955.6716826302649	1479.9902048242236	1327.3393086467972	1919.577163978368	1877.0119087062185	2765.5551587669356	2498.580116400031	2663.05932452972	3001.8104666749773
116	714.3615731616012	799.7270610397296	2077.206300389667	151.58111257725292	48.61373247731099	62.945796323327535	180.50796690165063	133.27998226881564	689.3798328792236	1240.0287788819787	741.8710784212424	783.5008552070907	969.2283492238483	540.149792957569	737.1720033693373	898.3308506049585	1496.0924521527581	1197.7626104119736	1340.2103463245774	1300.9947617548391	2340.7216617130916	1904.78124252554	2436.902034408552	2739.752627535362	3362.3872124513996	2143.0871334652193	1357.058132664935	736.1267083620897	327.1768588359315	236.90268652151988	308.4075162458715	52.015102971684996	393.75907351276965	160.7266693590656	305.6063502597703	846.3734765437983	1486.7322651429308	738.6705741277079	964.3756793090419	358.60522283857875	895.9171979650386	1444.132038006213	1439.9254167206946	2239.4016184740003	2253.4493059299375	3386.291274474605	2700.1989254735586	2565.1297608698906	3254.1307375728306
115	855.7630424146109	588.4957065998495	2037.3253420712626	226.30897273274152	47.19288553547419	61.66955376929449	118.19162086110421	235.29272584873763	693.7206110967797	1035.5858304039018	573.9761604758245	591.5982877555315	855.5144687238916	507.552676370765	713.5422699068708	952.0608573920167	1539.230988660501	1059.337421163185	1183.2683063990335	1175.0831081183305	2123.8848680610354	1678.37649560351	2170.814267925073	2307.035573366744	3030.2439295778345	1983.301293973187	1280.2959324236042	675.6103641873422	231.33914489959994	304.89995053183	382.54738791895034	29.270337041236125	299.3276363440791	80.36385262571186	147.47259712681458	710.5207091415033	1171.9416020698177	570.4766952099734	887.6410112261235	278.82974958856875	856.9508191577498	1422.1320739173357	1595.773464761887	2598.724807212673	2658.0181287192145	4026.6240400772863	2902.591683022862	2462.124194405007	3504.725614963112
114	1025.9696099623839	390.5288022962959	1941.41908112712	328.5189537811847	52.33546173717434	77.18336585118729	97.87197811505344	357.93008605791147	688.3629499254191	829.9434259579334	503.49499193402255	437.194732864132	765.8261537822359	484.1591926828808	718.5948191407347	1029.70985948928	1586.4733098376205	928.589194748459	1034.2925934953378	1051.3822258334303	1859.7194432129015	1428.0905515188547	1861.5685649330883	1803.290197018314	2575.526492245561	1749.0844667104452	1168.8403503001268	602.7661926139135	145.0695272238197	396.9498698049657	477.5763528901664	31.05980932618297	244.31329109185316	80.52432306383304	37.91738596377225	562.528714642933	854.802379978832	446.63499394671	792.1673240704167	241.6807969486623	850.0258257926789	1427.0860875170565	1824.8845623568645	3029.3263761762482	3125.860148097865	4725.889770137777	3119.585308178248	2351.0553058255464	3779.3939509280444
113	1192.4362948199775	233.2982582993279	1793.980580141175	449.2385402286142	63.40001153668028	106.77406615826547	120.97489012206962	476.36723513817554	673.9970726763763	664.5819938223074	548.2618760704052	356.29413262684795	724.7836408909109	480.03586229464315	759.8090717691567	1122.0257887916266	1633.2475163977729	822.4763988100806	914.0816296627232	951.9910910760977	1584.073275121894	1190.0810739086637	1554.2030915750802	1305.3294073846873	2060.724858309997	1469.0028036085669	1030.6570371418888	519.6164900154617	87.0527911932126	509.0798536024973	586.2056085082813	63.45930829644945	252.24740680370334	176.8485307165591	9.95865871569848	431.77941611242915	603.4749984098625	403.4511967123802	704.3746912939469	270.09353909337995	891.2166916315211	1474.4241193763232	2117.664352905274	3481.79662304434	3604.4948166747763	5388.723158441237	3323.4396222404885	2249.6076210291412	4053.0456644014835
112	1323.897982521608	127.7514902053622	1619.734853134291	571.5577953676997	78.41418452554508	142.7044921078318	179.40488264943178	569.2548022778111	658.787286314283	567.9909150027094	700.8464024701782	357.76561392087393	739.4561653819536	499.8265342877637	831.3119753005348	1215.0292377581475	1675.095421123861	748.7652061812499	832.3596860448803	890.5117965295406	1337.8691086097087	996.2486034780255	1293.7031639619956	888.1972435961756	1573.675296253458	1191.100574470463	884.7341459725128	433.74119952568986	66.87421897018892	630.1658804232118	696.4287636527084	122.49309463886254	322.4020782214204	346.9971138648144	65.42782052922493	343.3802950071702	462.74082134167503	441.4589095777122	651.3751306413831	375.4194228773118	978.4911847479727	1563.0747264243912	2439.1783732753565	3896.951742218267	4036.086247636376	5932.126507050037	3490.974640462806	2171.0292538608396	4299.565491409888
111	1430.1941554472867	51.60772691426574	1392.9237918584863	713.9885852215991	100.81002008563956	188.42745324439466	274.5249598318685	646.2833413440999	650.0537353156051	541.4704210427935	981.1492857800598	449.61076588069466	820.751808294975	555.5326893527786	948.2929438822105	1323.7053408702227	1720.0837519263175	693.1955961475678	773.8794313373365	863.438915627587	1088.6240640985598	820.1399118216785	1046.7944883724335	500.2180764687857	1058.0046690850052	882.5407625282196	708.3389709004257	329.96536430676895	83.22112417712725	785.2964608488173	829.6027991356416	222.9620343902196	472.7179842307779	616.3240788615983	220.30113536765657	298.6576567647845	433.457850248479	580.7267576825539	647.0689108209526	590.4467552794287	1134.7145080426849	1716.4791327303528	2847.931147673285	4338.881908198008	4491.049611326356	6436.815486269458	3649.530351967604	2104.006918908898	4564.858548969278
110	1485.6057352106816	11.604934024518313	1118.638460732801	869.733483686977	133.4066048556416	241.56308662075313	401.27162197668247	694.9644873711898	662.2564153511653	621.4223327381776	1402.882492048679	660.2779325278888	992.520393874382	666.3111106044662	1120.3254248721282	1446.6147431816476	1767.599276742823	662.9659812173431	747.633926045178	885.0084395853205	862.249393596383	685.2061164811302	845.2911767679293	193.7961194719222	569.3224472261575	572.983826336488	508.8594521876956	213.1090246344737	155.93288591066965	980.2495924690154	988.0289977646939	377.8748503549156	721.7628129121273	989.8548491201337	499.203134721771	329.0328741814873	576.8103773893936	848.9028156581237	736.1385158234808	953.0353879887099	1378.7948691068464	1951.7124065513956	3345.7241196166447	4779.95796023307	4943.907943454582	6848.546041155591	3786.141947172897	2057.649714189477	4840.711396169247
109	1472.7198052962588	8.597468808855407	859.0946172466283	1003.5068534122257	172.2078946748109	290.1731164149711	524.4115795816905	706.2368217815815	709.2232540922769	810.7013234955087	1872.4081258348056	952.071566903579	1227.466081257955	822.0416093042536	1315.9358567707925	1561.5484887812602	1809.5071266635853	663.3029427519256	756.1993959424561	960.1960831989564	713.7722074785326	624.1233657579564	739.3112855105959	43.337837841708925	232.5449635519753	343.23286680063995	334.1982449277615	114.36148369860135	274.69708411965087	1180.8004243654152	1144.2022266452748	563.4673502913091	1020.5034497064876	1383.6400838278093	847.788114271745	450.37868504907385	883.3392760907378	1197.7387961734562	929.0619844217184	1405.2643661139875	1668.0507762892285	2225.9680741193315	3831.675005253879	5125.596452371134	5300.782862383666	7078.757885825772	3874.4418809747563	2042.7751511221413	5072.838386387282
108	1397.1115639361578	31.554608041304434	609.3354938935288	1119.372100970067	220.97493781231717	336.67632038875115	640.5845916180367	692.5609409141034	802.3764688410544	1114.957411909094	2393.8918915197887	1330.729729765274	1534.1236884312016	1036.6132440158285	1543.7961912885903	1678.2311270856958	1849.7432520692078	691.3481217949635	796.207339026542	1090.122946809398	636.9276556572115	630.9061030571374	721.6185042632551	32.875092029290585	38.92226791895486	192.8491502387099	185.00947350561884	39.56787232441973	444.40332328191505	1399.1659009994642	1309.6358217365123	791.6693611951231	1374.4042749964374	1802.5772779968597	1272.402762005343	674.4889852316678	1361.2762690177751	1636.6567704246825	1249.1599276756886	1967.782433572026	2014.7035848815874	2548.471687834804	4324.4421395135705	5396.3379134221	5584.716393643967	7150.0337967266105	3925.5675056783707	2053.0699193688843	5275.0430245044945
107	1250.9039135861053	78.24181543706726	367.78012734413846	1216.2574515552553	286.3055557457321	384.0886905621944	745.9865785216913	656.6686200096433	965.4474764183898	1570.2529203658578	2985.5582272738293	1825.0352281051623	1940.2145246444945	1340.9788870345717	1821.9820875022783	1808.1473170578274	1891.8678021770493	754.4119738894731	873.6235534749919	1292.837687223592	646.0987180819898	719.2873111966798	809.5469490350467	182.93725948520452	17.077797976488753	146.8468944085322	73.26196404586724	8.667653464879798	684.7630689218328	1651.763188480148	1498.5643961150363	1086.4513122075589	1802.3859012255225	2258.831579404674	1799.4527682853966	1043.4698960540823	2062.61774581623	2199.437428857391	1754.2463333075689	2689.440588157965	2446.478811625517	2940.0753804941796	4841.841099207621	5591.549002972506	5796.68191721841	7062.985482404242	3939.5633343286922	2095.4715175335295	5449.694390504663
106	1053.1356741105374	140.1027952472282	177.91948922210662	1274.4674306553288	364.180205979997	428.42735084179105	818.4574195478278	613.875995820038	1196.2777910388222	2136.136516031098	3561.704727703328	2380.1080558766544	2405.7478609211457	1718.7722848117742	2122.5518774903076	1942.2450123239028	1932.5049335442359	853.4847164758485	985.3823606118384	1555.0317298437626	760.5230947677251	893.1016838901592	1011.1486520185601	493.48404673148536	207.94590026607267	236.85854922971652	41.5613334254856	49.34569750041468	977.8579497163141	1911.4025733968817	1693.5209079458893	1423.4265652853387	2248.3708466477983	2684.362612702048	2365.155497730063	1543.7040036630906	2922.3070620520703	2825.2842844511356	2423.484751083489	3496.9918427347247	2918.8369876975094	3353.7865071953524	5307.3071953527715	5669.72143404517	5894.078176345332	6795.658563044572	3915.030935340512	2168.0686493012795	5563.084736589368
105	825.6644377692427	210.6009407651419	55.67197724731622	1288.6789343312098	452.87646928189577	471.4055344979424	852.469178387945	580.17017754735	1489.9321195340258	2781.219369655292	4083.6557571496505	2965.438333450632	2909.5313109251115	2164.281124953316	2435.505874473305	2082.100557181281	1972.2989276524736	991.0281552564195	1130.8059789005363	1868.3740070723334	981.9253646448983	1148.3894071908153	1320.2319726274898	943.1864551318874	608.1189306037393	481.4599417290461	108.47184255488847	192.53531880537466	1315.6832356576183	2168.1132243920038	1890.6171537936507	1792.511038736214	2683.366882207853	3052.146490147024	2937.393070940656	2165.8236690686663	3894.050410864971	3483.531154092585	3242.7117665560895	4353.527622174736	3412.858574485004	3767.060358206124	5690.700348901593	5632.284251589159	5870.234150287946	6372.949908804099	3854.9037644393484	2267.796343506	5600.618090119198
104	575.0699393100681	290.8741599967718	14.408615222107983	1255.840021112962	557.1032524732506	519.5437732130906	847.0523810765292	571.3460206294236	1862.4737598613629	3520.740045083635	4549.496873835774	3594.3129889824795	3469.144963076996	2709.4493973591175	2776.1818192927394	2241.182558554264	2015.5062816748127	1186.0031941657694	1325.6950588818388	2251.5983306704884	1336.0304163928738	1506.687378036669	1760.0748386068124	1549.8671604121746	1251.2943504010836	915.5131327499578	320.6695630866508	483.5860422453272	1719.8374381969325	2430.053448997275	2100.710705214055	2212.003717082034	3109.1259034765685	3361.658616878223	3526.9041631985933	2953.126536641178	5005.149161089277	4193.994139281726	4264.051073564978	5286.420949283367	3948.7156523462018	4187.960384646592	5984.266905268869	5461.802899912202	5708.187271621036	5773.540641628631	3757.5971560518356	2400.7075966690513	5552.428955861445
103	351.9276470887408	370.7426044302416	61.1946509229761	1175.105682974971	663.3886239053686	573.3065798986107	806.4856178545471	606.5722815709529	2263.8997567004726	4241.315892074535	4878.869314175339	4173.80604058614	4008.5693736165263	3297.8300351556645	3104.994688943714	2407.763145458348	2060.232844319172	1431.0138346787621	1558.9394706348169	2662.006175592215	1794.5567747509149	1934.559002086466	2284.2298942300386	2231.8574227131576	2064.5782720912557	1508.185552350401	692.2587402410453	931.5592882934238	2148.09424579022	2660.5236268730237	2299.3213434952495	2629.651077485086	3454.993188646279	3561.7764357562473	4045.954743895266	3819.6538958522897	6094.325086192101	4858.019495566268	5369.000550134232	6166.077659804399	4459.221315515433	4554.595349047817	6127.283188730273	5172.353468928901	5412.381217403839	5069.868838486396	3634.6192155318276	2550.9841233925936	5397.001326424395
102	183.71466282687118	447.1088940842173	199.2263062964263	1057.4766470583352	763.5812432326604	636.4617850073167	747.5195616568151	694.0652904950393	2657.366819895377	4877.628545648124	5053.677650770166	4662.461727767939	4492.478002135727	3899.562501134339	3408.6486883615994	2579.071954766135	2108.094354695321	1725.0558662781043	1828.1956177554891	3077.6165418043724	2332.3690192986587	2410.110876741356	2858.6112598811737	2932.325113612345	2977.902789462172	2222.162603250319	1222.8809954915755	1534.0406803212973	2581.6844089024567	2845.8227760230207	2477.1989961737486	3019.622629342799	3696.422594833504	3648.400630669986	4461.90617465165	4712.081678949208	7075.277862204255	5433.798413491011	6483.653324176636	6934.871446667742	4919.672732593865	4846.145965614876	6110.387323247866	4789.256858921256	5002.333385219559	4311.697556775456	3493.8744374721373	2706.8353889523546	5137.897603418097
101	90.7320722457463	517.6891888504888	409.87656774439404	916.471827886231	848.7491512016373	711.9806990765057	691.2400015570472	835.1358518871234	3002.074519930253	5366.397828588328	5066.301916111253	5022.909017913409	4886.776681801895	4480.25019597587	3674.1109646698433	2750.01357401804	2160.8622736070374	2064.9487362646005	2130.023131037421	3475.339602180192	2919.2633279644356	2908.9934907753614	3445.7994634703655	3594.8626722801737	3912.4756983233046	3008.562219610254	1899.2627582176833	2273.924864192195	3000.1357036100126	2973.070045491143	2623.6423255815935	3354.547127122557	3816.1799521096423	3625.3872417555367	4747.931246156603	5568.802858366408	7865.0962062206545	5882.453737915229	7524.834255324176	7538.83788838856	5307.055909627405	5046.981448578655	5933.954378731312	4341.406619809172	4502.343055093592	3546.7140639335767	3341.49184976578	2854.054077349322	4781.540667368062
100	80.64628299263511	580.6315066681155	668.9942430544804	768.2765118758866	910.9047757799378	800.8224030820259	660.0216121607111	1021.5540158089447	3259.952662806113	5659.092796270236	4926.448278376629	5230.266872243289	5164.88183196896	5004.040711290569	3890.5990008344475	2913.488334618736	2220.121446668924	2442.4343564115543	2457.57422156688	3833.0152686459064	3519.265475297976	3404.313646435541	4006.6622420616745	4169.1036977840295	4786.394884453979	3806.806531209134	2687.3263647774106	3112.148343589746	3382.2424034055	3033.7777381318397	2728.5488604162697	3610.2453136136482	3810.8705382640114	3507.8198494644907	4890.0552989028865	6325.450233095658	8399.245650800158	6175.812430797668	8409.831276944142	7938.924816940053	5603.994162592512	5151.27343189508	5615.065886110102	3861.7035933013485	3943.981972485726	2817.739758502418	3182.1716684609264	2976.9423017886256	4344.05069289958
99	159.39430970295243	637.4348673890162	970.4988183063673	618.8877053647255	944.6467754828271	910.1570408319678	677.7010068700881	1256.0334962863924	3403.3574622411734	5715.960727724747	4626.70292639306	5264.628436823825	5310.767654588193	5463.906409971041	4057.7089233073953	3071.549499768449	2292.8728915683882	2877.438396180401	2828.276367774774	4149.866857468487	4137.079780277007	3902.6683487006976	4538.087884236164	4640.570764957488	5571.984818386156	4605.606961178781	3605.432089634151	4062.5608958535854	3727.82081312741	3018.1940585774587	2783.6551633665927	3773.1771443891366	3671.5369711663852	3297.4671478169416	4875.311305589237	6955.648624545205	8622.81914393995	6288.553588372051	9099.240897488608	8102.6645362667305	5806.128394185946	5155.479140800127	5141.529997883741	3345.171233839641	3314.8661504780575	2112.750735224053	3006.06516363465	3063.2287397544274	3806.3329150421473
98	313.1107735565364	680.0068167120612	1259.5744964825951	496.75486273998627	940.106949003585	1028.9944473053479	765.2820310648445	1500.0289380181339	3384.0275494642674	5494.4327765632725	4208.4561847761615	5103.52727323116	5286.329694083777	5779.59656287972	4148.048330337244	3200.8912183610337	2376.038813030368	3322.028874182937	3201.909322287598	4376.280577670556	4680.910042417799	4333.598406217365	4954.932253787587	4925.991997398615	6121.686461567847	5264.773696983025	4518.592777984971	4978.87382708349	3979.8601163633807	2918.4362383074686	2769.8797642640397	3804.5129527975573	3414.519614269493	3028.4685854411496	4694.359553396517	7330.087765749789	8491.270826931608	6198.3867180926245	9443.551491832532	8002.97131837699	5871.293760509658	5056.644210502402	4575.969303772403	2861.8787108236966	2696.775903374813	1519.2868337481382	2827.1858195788395	3084.079841275279	3232.5421842507258
97	513.3260954844334	705.2350564629678	1503.246585921085	413.53236963170383	898.0616944941494	1149.4659144348516	928.1292255829468	1724.3617225688326	3197.328629977051	5014.937657300986	3715.1054756145563	4764.9519483836175	5094.207687932149	5924.786914886001	4156.743185971139	3293.0844828155755	2470.012673983996	3751.9365509295276	3559.280204637833	4498.869433285597	5110.387944176576	4669.596288269705	5226.730141971873	5005.460204168393	6385.789252472078	5717.08442325065	5338.841925430707	5768.15616153207	4115.572937076137	2740.2948877193526	2682.367943366423	3700.5216826228225	3070.5458959512594	2728.8064728255563	4366.798331767531	7403.00522544938	7985.3109137099	5895.204933968802	9400.07235451487	7631.634744794059	5810.275452753791	4869.273286883272	3966.4807228750974	2436.936853722283	2125.6674600004867	1052.1338448293125	2646.7286709315504	3026.367331551062	2659.5640774579556
96	741.251841427857	709.8735147230097	1685.2840613539543	372.6422903830016	818.0023584815406	1268.4302209258935	1175.9576210802325	1910.8151064752017	2830.6546030459376	4272.868891812386	3154.2982878812945	4244.356522858952	4721.620363853484	5877.559092165791	4074.9176251876497	3345.1988203779833	2581.938658853115	4166.2346004725605	3900.1854512971076	4508.737468406052	5407.728175199989	4900.16920356091	5330.59971127401	4881.005549550921	6332.0976568223905	5908.891242283742	6014.654103012077	6371.026475081089	4111.971265469994	2475.6286820287723	2507.7543904259064	3449.314810740253	2646.628445438458	2400.64777794971	3886.3607317894175	7125.616735253161	7094.169276227918	5364.860161115113	8917.936422827828	6981.649422621286	5591.019280727565	4589.37008837178	3317.527239830475	2062.4994508014574	1597.701051274677	693.3812662328996	2453.3661169821444	2871.704753570928	2088.4833049475037
95	944.4297576435547	689.6809806424236	1769.545700535205	377.2728896828341	714.115047970174	1362.7958783135282	1471.1678280027984	2014.9332603603016	2336.7620233696907	3386.639789008888	2609.56445942709	3618.2156354477415	4213.920539573462	5628.44987493635	3905.24849433523	3349.7881497094672	2703.0421000988745	4502.3679766979485	4173.438079988885	4397.623361384319	5510.0784758294585	4978.924807633912	5255.891771326988	4554.513834288195	5953.57405665762	5800.609094034766	6392.80228140051	6638.175322382073	3944.585663126075	2154.8134518051434	2259.286068922557	3080.233242224969	2209.426701247935	2085.332246683514	3315.730753363307	6500.655743420812	5939.052801079474	4666.540971065344	8033.077509351664	6138.243458083816	5229.36559871412	4247.465911147609	2718.70204380428	1774.062874319274	1176.6247197104888	469.01760881008033	2263.4176618365095	2629.1173055619092	1600.5547130796647
94	1091.84914092399	645.0006204131716	1753.4244881754848	415.0340333918688	601.9086109033666	1417.7817189429022	1770.9942090363409	2019.356291146391	1777.688177690759	2465.4274967776782	2121.6926372394128	2952.9253881176783	3619.4414305191585	5203.497975889335	3659.6977054795257	3313.6287768269726	2829.135311833423	4732.495088710368	4356.729661466183	4178.188532697342	5424.448953413168	4912.553792669478	4996.536320176194	4074.49235581985	5307.503758126738	5374.963215894444	6409.5008364130845	6516.588605052523	3614.3830640843626	1801.4040210747062	1954.139914126501	2630.369526238246	1798.0463315252596	1794.2978107156564	2701.7459176274847	5584.180231074078	4641.253349164048	3856.699991429074	6835.262344328587	5182.243808296034	4741.976301223263	3859.156230411097	2202.269357367449	1562.9480374241318	870.8949019766903	360.8594216664743	2082.9518169801677	2320.970484588559	1227.8528425880268
93	1169.9499850404814	574.6818317754471	1640.569518456076	470.6827665929543	490.86188629020273	1419.6898839006622	2039.0579797899386	1912.0616873205818	1189.0884758071577	1568.362220167654	1693.342949084619	2276.171362619135	2953.0728154232193	4609.687524654029	3336.3627296682143	3245.1993099905685	2962.1482627793685	4839.268543238812	4434.232859658942	3849.91045126887	5124.582948252074	4679.775902045754	4556.632722373534	3458.2501148903043	4425.648117563229	4637.9399374190725	6012.646062261505	5956.8698991015135	3104.8405890793747	1416.8976318988473	1594.5758580540682	2111.5606231264546	1419.110199612126	1513.6317930464907	2051.26857885275	4394.154378434957	3250.498399104899	2944.609179921242	5360.330550618153	4137.227597920086	4112.574557304923	3406.630635936741	1756.110914862721	1402.2241588535337	665.3036152244676	348.97918914712	1910.582519075565	1963.3878267022437	977.5338855647758
92	1166.9057304308842	489.039400130333	1456.3100539452437	518.2744186672721	403.5224952244468	1354.1590991487983	2196.30902166554	1702.925701108275	685.7524007340045	868.6755103997862	1373.3264429417486	1702.6548293826822	2318.744503052578	3940.1621961265823	2978.7223838752543	3165.622442478882	3084.1582150125614	4796.006463289395	4390.95470021033	3455.8876075521425	4647.997644379012	4307.26099194568	3995.501957556363	2805.5234778448357	3467.850385747678	3704.553344365415	5228.156806695492	5015.400865910793	2475.0697079463853	1052.1679678109433	1234.4924997415296	1603.5474178313139	1118.9234165338398	1260.6671663904929	1453.4219271535226	3125.595470908592	2001.1527063948915	2061.811524434421	3856.3763472308574	3162.4062273479085	3407.7031405424186	2923.042817941139	1412.2628136355174	1283.5228408438866	567.5673942739419	423.38640989193425	1771.5773982568157	1634.6836655123461	888.4179141972147
91	1101.2315303359055	399.3138431756872	1234.7677611735935	535.7270393700323	347.5719969238946	1220.3258176459371	2199.283512111485	1421.110876166337	326.4269806054193	437.2290444888454	1157.8964545208162	1282.862736047269	1774.1891754609044	3271.46795037262	2620.5786583266836	3095.1035850609987	3183.728089706212	4603.164283975928	4223.709968167919	3030.5606180688474	4044.3059187751187	3830.1106624123013	3369.100663667393	2184.5159327739193	2559.375387568585	2699.933399224743	4160.137791767395	3818.3620478956236	1787.871483176706	730.50347127912	910.3252693415277	1149.6434391035027	897.974442503127	1030.5539145383511	946.7461872632282	1932.5527820132763	1014.6132688689903	1282.5591067666994	2499.245501921008	2338.143943803182	2673.823000093849	2416.5490149400975	1148.883011437987	1185.5658620768284	555.7047276447719	571.3550384392927	1679.342817696755	1400.9695371218122	938.5031044215383
90	996.0026318943677	313.40630822771567	994.7319004412637	512.0459744766302	320.61085097567616	1013.3010302080432	2015.011640493019	1085.770172941841	133.0514953741884	302.10566759745547	1024.3089493832276	1030.7043000597446	1339.270602395717	2640.264409567674	2277.1733243261997	3047.0844178414895	3251.1905371647936	4255.585568785554	3931.6715622144025	2580.223843156633	3329.07070509196	3255.7533208564737	2694.3688386371073	1621.519564302659	1765.507212783006	1704.202907074807	2887.8001431007783	2460.005245383453	1080.8537848545561	454.16710934444274	640.9637461166676	757.9058607838053	735.4794086684951	809.1092144037364	536.3129246376544	903.6079634208606	337.3021948115078	634.1216835249337	1380.6563510514457	1686.7051401193507	1921.314561072884	1868.0923001601607	926.0600991799553	1092.2870144037436	614.8327498578191	805.6584020333769	1648.2105918295429	1330.2345949781263	1126.854010453162
89	890.7993504932299	250.74712336783585	778.3207156666381	441.39764337789626	315.1473664421496	761.3853938978307	1656.7630494499285	763.413991057864	126.38152094544004	429.66626767367336	960.1465435524408	973.6510098095882	1075.192752051269	2153.7564575552856	2006.389366751689	3034.5186317241546	3264.753920269609	3794.023813403502	3550.666653376572	2162.390045197333	2607.793758636848	2663.9532023513575	2067.5702070012976	1203.8468859599343	1232.5583659511983	927.9231566151567	1688.4323657352147	1240.2531831068977	495.0381727940027	256.37341920880897	476.22420385297534	472.11318936362164	624.1666028726277	616.9384024497116	271.53273525954194	243.32335841936327	69.32383068618319	216.94796726856765	708.1593827412723	1294.5696150786998	1263.8999994336396	1337.2947281466463	736.3521754687864	1014.9472881031863	734.2143421476294	1124.7918750884637	1686.764768724695	1479.0435608493724	1409.4234106840545
88	812.9028818366565	220.90354354100654	599.667287128618	341.7034077747974	312.6259765856955	497.5851034928973	1186.8449125733669	500.69207439094447	260.1090223902167	751.9336010949909	933.4386818950703	1063.8161585753223	975.8218836946148	1843.5513204508081	1830.4916056059676	3048.0558778539535	3212.875881400122	3261.273740565548	3116.0175861843354	1798.0645821169064	1943.7055106255618	2103.843926851081	1531.3431271448233	952.4504044996062	992.0516316771913	479.54892875915436	774.7173287330905	372.04205753385475	119.48992221572588	139.7899383858607	431.04906818336775	284.4748808374091	540.1733151639997	467.27603448292604	148.58550377027498	23.43273764837371	162.92529387951097	48.01980993247697	528.422076179212	1156.6636186321023	767.5586187065168	869.3910916239249	572.8054866886397	977.9586057489412	912.6923908792888	1535.516281359873	1804.4309109035853	1881.6027176802513	1738.723657936827
87	770.3957519151011	229.53537767373317	451.5561376092521	236.89234502852347	293.4234504848027	249.0306786945731	671.0384834925314	327.88983084161595	479.6566156900411	1157.6137043800757	915.9309866941595	1257.4350108107565	1011.1855190876945	1704.8499451760551	1754.7375134130903	3069.488514177812	3078.406059058711	2668.0219077095385	2634.687856747571	1482.4496737351708	1355.9103811347784	1589.1491854332794	1089.617005550391	871.6539610485663	1037.3810911041962	424.31181826700845	306.3530045917785	32.81760742318827	25.25286085295964	105.55492749488351	494.5218651466313	170.81372075918392	464.3518214040485	375.596961468154	154.89396243463085	198.29961097077557	560.7875336756605	118.42636670420335	781.3324281838453	1233.0865069143874	483.192574369224	510.8435846864225	451.05219053674614	1016.6405149051703	1179.9887426966873	2072.4036552667585	2005.3220011548067	2554.7202467727725	2089.419955833293
86	756.0511089652529	276.427627787263	333.7669827043178	174.4542875840837	246.52426871992054	79.10448075064306	262.34425920071294	288.3902799253335	695.6882089714532	1487.3199265944288	887.3992384132304	1465.108256223607	1135.0513152171438	1718.7818201623638	1776.8484669804823	3061.685275956396	2862.570588108416	2091.50194709287	2164.278298315897	1239.9352967889029	917.7849052100328	1184.2267849620418	783.4786853350089	944.7069547171262	1320.3890718484665	786.9037302534648	449.48101824511065	292.39045898267887	269.2498586479641	148.1119654206469	658.8422661270697	116.33014913363832	399.5520910063889	371.5458337674203	268.9775978107928	739.4211554305454	1121.305899896892	404.26921807298237	1405.9087136313858	1487.9803254030712	493.7158326042525	380.39363801111125	436.2010220015409	1187.1454018567076	1550.1781951558507	2700.0883220072374	2267.8264701016797	3405.374907864488	2401.1203208936363
85	737.9065853148049	356.78212294106214	226.35797694223297	198.33349568806986	174.82787666298458	32.98594987331478	86.6776237916535	394.56066401080034	847.8971721714227	1628.8667512373372	832.9480338492604	1613.3083986041584	1283.0730162502743	1820.5130134274234	1865.3905592958122	2979.4881939648453	2559.1522079486194	1543.183624132356	1704.9142953769772	1056.3796100757545	624.6481687319434	887.9116086887284	594.3211996634429	1159.2677521373798	1764.6097483239469	1525.1355950926015	1236.9753958630818	1222.9574793176243	863.0038426169926	277.0797516335577	892.3484227524148	99.43917962113103	357.17887486722054	471.06221980753236	461.2697683456356	1504.3986151679185	1725.5640406490102	858.9348365669437	2254.6982330889527	1864.3335048025453	842.5167319410783	546.9096386627637	617.2973789878915	1547.972455173166	2074.0752038548726	3421.6503065836055	2585.346053009567	4365.7788144668775	2659.0826336526998
84	678.6022209604588	453.2797917636315	128.30184568375714	343.78304674067164	112.54300837462024	143.23041972155676	225.8598911295721	638.243276499738	889.0831729171465	1535.3284454484203	751.8263943563969	1627.981903508839	1374.975936442699	1918.0963500216872	1961.94586421757	2789.946329380315	2206.0792491749803	1087.0902131861994	1298.800565769837	937.0547155820996	487.0771460435642	717.7974038254717	516.1513459675645	1455.6358668864398	2233.7254146470245	2458.1101014809415	2500.9688199928664	2586.1594836167687	1694.6165989774895	478.7142374644497	1133.8506775707767	111.44808578046977	365.62525772587884	663.4899497123365	677.5567240550926	2250.793327938997	2204.430673434077	1376.745562539878	3083.5230108814426	2271.495729677262	1507.3077197965424	1094.7257001055027	1076.5083653894906	2105.488416679469	2735.9621097677236	4138.060030426759	2912.8558803910373	5232.667812931357	2834.8487192337902
83	555.954189915471	550.1582294208646	48.13489602476209	616.2203917393596	111.39697557756266	421.41771330134986	725.11630606752	985.0052576636565	840.745874096084	1219.6552297133899	649.1401894760115	1488.0855658810326	1358.2414707574567	1929.4467781199883	2001.3168406842708	2485.6697944310654	1845.1073729998811	743.4107661114172	955.8030440151841	875.4037424245927	473.1200691470243	652.2632509127943	521.2701874837953	1779.4118796804169	2620.5954413160325	3382.225960097617	3953.187822021022	4062.4930452080994	2601.590798405711	739.1343674729924	1332.789506904017	161.379064887798	446.4604658228915	910.3427781706112	871.5612647735272	2785.8065465446975	2474.8296557875965	1867.2180259421157	3711.2668990086863	2644.534712160171	2407.893268098744	2003.5795102160994	1853.6717287153297	2830.2477915338322	3504.027514849412	4765.846350737525	3218.962691963814	5854.989875242058	2936.715870281367
82	370.87597715982764	639.5133174665996	13.52201338047394	1012.0258817418144	237.00047357866936	859.9120719905819	1544.0929836452008	1408.6007461016013	747.1948605699661	768.5212445299665	526.7599663159419	1201.3449579182634	1205.0038140616102	1797.8354151698181	1941.6948021090957	2071.6955191251973	1513.3826356596492	515.7346674621543	674.939248872053	872.7108656780315	553.5469396042924	666.2046533745292	594.304166637936	2098.9976277366122	2864.3583761749333	4135.52907969717	5316.586030385624	5355.670742979095	3430.7298514794215	1051.981876986953	1455.7842338547127	269.32724228793404	613.4321030113513	1164.381006640422	1012.9585458199924	2983.2055042968796	2521.2370885513465	2276.323553740498	4036.2292687292393	2950.6513633358522	3469.42359889589	3246.9323351472376	2979.20452876174	3689.5225595721877	4347.2840306162325	5238.487343171169	3488.8591848942997	6121.943644959896	2988.381517014406
81	174.74152001953044	712.6379573735747	66.10497777001443	1483.2358444501167	556.7265363376086	1407.3046661449882	2541.3755699330295	1848.290225410948	687.0671246823946	324.15610683372216	393.24541225501184	821.6366030388432	921.5523240252481	1504.8039232454591	1739.9966717625102	1608.9058855196704	1285.9402895839144	441.1980868682429	493.09119488657655	948.2820554471969	713.3471965082011	746.3360916225283	738.9225240946897	2371.5631234528164	2913.039306953633	4517.23735148242	6199.688773731252	6068.32941161967	3950.5086709157963	1380.4478124930936	1467.174143935374	453.8581242664355	850.1491921238973	1344.951468571619	1065.5630508235738	2809.3522639040634	2366.959727350351	2537.1179192005	3977.0905731754615	3142.2072485565727	4514.507807628741	4659.911663247506	4356.748883295828	4557.581160773067	5139.83922517723	5430.57580649641	3690.558912900824	5959.502655099277	3015.5048018370576
80	77.37445321437829	766.1361373670479	254.48315887941675	1920.9196085570302	1069.335739524679	1937.338654348341	3429.2804563299433	2204.8391781030723	718.0867145685831	52.02656980959681	267.27434229436983	465.05587474446895	585.1129560856839	1121.588326518629	1437.929124657131	1226.3792315725175	1244.790797204936	529.1680916733726	467.57646938668245	1120.7807375423563	943.9249759466428	885.7713470927196	966.4911653273582	2560.9924338336978	2777.3902679070707	4419.903736401613	6293.894909276058	5926.427047617244	3967.3775657738383	1647.4083742626894	1359.732873983677	695.5590910182123	1084.5542723433011	1371.18794702787	1028.892701550436	2326.517649028425	2114.894801595191	2611.4717440384884	3574.352534854561	3181.4389729689865	5279.6840502629	5897.380832735507	5686.557724708864	5220.710566978627	5681.277338677816	5302.178467450047	3794.586366551578	5373.043086149224	3048.2993293575646
79	159.07700015860033	808.0219085255884	581.7297034486396	2232.5536086851357	1705.5628445519317	2335.2196852464017	3971.44822392455	2405.88518817536	847.3570280478509	13.504595092325125	166.30308533453928	230.4953377587339	294.8235884333179	763.6935370340138	1128.8492916170853	1037.7015442085647	1427.02853196706	802.6558012723635	645.0189426618307	1404.105089334571	1263.9739569479782	1100.7766850089386	1303.0056796109968	2673.706760093655	2528.0088600302443	3921.7542949990343	5611.24859738477	4991.486150491718	3469.1629262722577	1784.0062154544933	1157.0408603746932	942.9269121613567	1233.4526845948933	1221.5447823688542	920.7199409949773	1754.8483344939484	1879.4107953805237	2542.7142938377974	2959.646116682437	3062.5510274308813	5583.568520994813	6672.758267544718	6673.80029298351	5518.809307656225	5831.235058499509	4831.66543137653	3799.6163161035574	4523.9205142747605	3109.093500270775
78	523.621414543624	851.9766258525877	1055.7840346124615	2336.678014926285	2389.0416991902894	2496.062636877748	3991.429835847638	2383.7339339338087	1025.1430667404827	194.75648860929542	118.36150399851383	192.32559949823676	153.07163956503462	549.6004830052213	931.5881427166119	1141.5502068504684	1884.112400096917	1304.7187694943623	1116.324843558777	1844.7221265139926	1757.5664196071102	1465.8008579331304	1827.0184704771998	2740.997240952862	2228.007316830484	3140.0003623155862	4263.029198354623	3408.980620092375	2483.892734133782	1716.550374779367	867.2306155216144	1129.678987408833	1216.2453401352127	897.7604776502658	775.7040982216981	1281.8946148233808	1727.2534040716205	2350.8617475303317	2210.152711024022	2756.5066173854766	5343.311462751322	6747.447885857001	7028.545154643181	5347.7363139741	5499.450196459513	4022.2982575981123	3702.245569444627	3524.732294599956	3214.2833681142347
77	1125.449473936449	902.4966312554898	1552.8776134598431	2183.7515910113225	2855.915037297639	2347.3751338142656	3403.803181724324	2087.5726516766367	1113.519462070995	467.07157440657977	167.9816608978874	404.45511219536667	257.58258228690687	633.9613820885634	1023.0951881873506	1598.0608578425533	2553.3016622548266	1985.595884998013	1878.4870345804131	2398.3506521580703	2434.5605238270678	2014.3100067518565	2521.529514243834	2800.3602284583744	2006.2747775269077	2425.3001612855483	2807.924909803586	1814.6423029321952	1350.56825080228	1402.1693691278642	557.5723953626054	1137.7417563397908	985.9739600474774	519.4291548590322	666.4902715007606	1152.0919937371532	1697.3238361444674	2110.802376890059	1521.0271299652693	2294.9926908868233	4499.157442803166	5953.712606765031	6553.539189410813	4634.234810835336	4666.642163757163	3054.6529681948823	3521.3879101413354	2686.753116843456	3343.536008655598
76	1813.5395226776538	960.7374470354337	1952.358840667819	1779.3133717769047	2932.9893061888106	1884.0978822354323	2390.4842099760235	1561.484410424484	1027.2543119944207	672.4993607560169	369.559289393482	829.9755649919664	655.9070118904328	1054.380025973714	1493.0849595869777	2331.6272062334892	3324.6520287563844	2775.677735162334	2865.0566347124786	3012.429090400254	3290.7955409647393	2769.109831436773	3353.2641446443195	2904.020326324551	1948.875436574588	2079.615917117002	1805.5053510386192	796.5121479847269	446.50516998355766	902.7772651575133	282.1994120993477	930.8456981797914	609.44834360341	235.32097414478656	645.7184075572707	1362.3289556296315	1718.7040346732717	1868.9312113058186	968.1346503312277	1735.6161018461137	3258.424211021152	4471.558808277614	5245.849913984123	3524.484719903792	3517.915129904865	2103.840634532502	3288.7752746703427	2162.3795042083466	3460.6644004074524
75	2400.1900031392865	1022.1953955843742	2165.0438902229193	1205.3676674103942	2537.9593300285183	1208.422607138556	1229.0338300088852	897.5336290290779	733.3322512443476	729.6969851792724	766.0110081811508	1416.9537792843107	1321.2881447250604	1773.7852553102732	2350.1342888055224	3219.54773948169	4083.31514109842	3602.344737249915	3978.924973322803	3634.941847069143	4300.493086054768	3736.8276583884244	4276.076791266851	3094.8883713133555	2097.5583205952335	2261.1604779009785	1648.7330241340123	756.053238506639	111.84436924180582	356.1658115053632	93.87872665372498	555.999436429872	231.00328017243316	180.3790142521343	741.8452323493245	1795.396550342372	1688.892845751408	1625.122627710065	551.6187949414123	1144.7674162426829	1862.2611103757708	2620.266118958344	3397.5941993194488	2211.6756324875514	2270.0825145906524	1300.9788359353163	3026.5430320319488	1979.4196856862532	3515.6061682693044
74	2656.445350749559	1071.4335729513723	2145.2106862683495	636.4484750798049	1774.1359009981961	540.3497866107134	351.9323448631128	312.55648076181967	370.86476962496175	698.4706181589876	1339.4700654721175	2052.90990945089	2118.6067963094897	2610.6012802558516	3412.384228822219	4009.953742901228	4634.654648453409	4294.149861445281	4963.897331130962	4143.895351264651	5279.016152011764	4767.051287365627	5115.437452544444	3367.382939364694	2463.1270845832505	2993.217100103019	2460.622914505412	1798.327323699254	494.00499324661723	41.245575514267045	79.37170900062115	205.5411746959541	101.95951891161585	446.01066006953795	941.9895812525125	2171.4754667597076	1513.4631266513484	1367.778969120738	282.82306038251966	667.5888621488091	717.3414081926535	1004.1161905847292	1620.5695982124694	1065.396464717442	1276.878918303372	812.4858012003972	2772.4402327308653	2047.5051097540468	3460.579643361458
73	2537.7784238825184	1098.0579907059214	1961.8793329604275	235.84223225841623	894.1560095081915	86.11129032928432	67.01636182716352	20.88870936588055	183.755352786522	759.304373344211	2050.320709288967	2680.1941389634426	2919.2515671611213	3382.7003291000424	4451.962095405834	4511.225558888053	4842.41967284976	4736.813316250887	5619.53832235335	4462.421648553101	6052.595326495141	5700.162940471136	5730.025070697959	3682.6796844686296	3002.526823732656	4075.8278114478157	3983.018265249507	3644.5118905782806	1646.2722478401402	227.26089686477755	332.46246486406875	139.31292654921376	412.8057512460253	1037.7880643327082	1208.9329587233124	2256.4609772823133	1168.4339575089186	1054.8919742805228	146.46085304450457	411.6389749096108	91.27827762033643	82.3158612553053	455.8031287886122	356.1594850941813	747.1885081777937	689.9759607322466	2527.9615360843977	2213.7312408302837	3236.404474023435
72	2153.2304804151645	1100.9689229247138	1787.3446165005466	189.80047904023422	318.5698091319143	60.413900941960186	477.3092408323366	205.72344025907014	401.8562653143265	1166.8359387391326	2770.5566700248482	3231.181506183208	3543.360472044317	3867.049381642467	5135.615629199821	4544.088441939709	4653.627297407993	4806.371783578317	5725.589910364179	4500.700766304165	6347.795731415161	6263.232970162892	5911.728568250163	3934.9369269032936	3597.1261142330604	5114.252415715834	5606.777290331466	5648.941848641136	3282.841498570337	1183.408875859591	961.3551509001426	657.4929533582781	1342.4477712053535	1865.3904892369715	1483.717962465331	1944.2399048924585	748.4682754652534	684.9413720008754	169.0420652234548	479.5523567056744	185.21065535430034	215.96110077701718	403.00388528720026	327.6272089288383	807.312210841199	915.178998849805	2282.9642773246896	2283.40783724609	2817.5102044842497
71	1904.968650683603	1111.176513486196	1868.159515315654	611.6367201356736	470.87570567369085	557.4368975473441	1503.7265721810645	956.0859682891802	1202.8028267359878	2051.6782667524194	3314.2353595737372	3649.9168156677815	3835.4465536915613	3909.491765135437	5179.708848209357	4058.258825491459	4023.8797126180452	4456.640304289112	5187.966929383358	4211.60861338516	6016.578472807088	6190.364205860897	5559.019669435352	3975.241538990092	4051.251676287766	5612.206342220206	6565.925629893287	6996.814930556689	4920.468598201807	2949.831526806576	2027.3179455187546	1932.8929017321502	2829.73849544924	2761.2201610253815	1723.4809300578604	1403.0632611822002	470.9168609196648	338.0735030974159	388.0856326314657	883.6394471305422	959.2063627683683	1372.2132691413835	1561.0524199883034	1015.720259170509	1361.7819703301996	1402.280572199551	2004.4615345797004	2153.3937588120916	2221.4608813188343
70	2232.187825662989	1214.6692258661883	2420.928377970974	1467.0828925805085	1537.0361933468644	1469.5657472429502	2710.410875383065	2078.515275827316	2385.6632938467737	3238.639657336513	3487.06457970371	3875.5213398857477	3728.2856076768353	3492.350610274761	4496.266882619691	3169.9907575484604	3090.115743235091	3749.073665243809	4108.490676666097	3610.94947420219	4963.233905338916	5351.305415688373	4611.878745629839	3666.4376884138846	4135.286730983878	5292.868257644214	6325.286524278816	7090.124186968313	6035.217422790589	5220.958748565728	3470.4077222795604	3853.112851479942	4571.564687566071	3551.1699897222334	1940.7187025786534	1076.622528236996	598.370354281664	212.13054354572955	812.7772253515623	1513.0899128741517	2099.160655702355	3045.9784645495565	3455.244603409813	2172.4211368801443	2101.22005354445	1951.618704478109	1654.9802882746067	1814.4945123167622	1524.346896850233
69	3477.6419504630053	1543.663371852075	3467.664304175719	2505.9806254770842	3211.3237565760937	2457.861008288432	3559.1345209436	3115.2522680971583	3401.9908507720734	4190.556964007464	3249.252831773213	3837.027961441683	3273.7921979904468	2771.3435588237116	3316.762235648708	2159.6790884025168	2093.857794414497	2868.5788303322593	2815.8879929204104	2811.7658244538397	3464.5442956961515	3925.0570276236585	3291.653403537203	2990.418163036984	3704.2188686155937	4153.708837418692	4982.46020875887	5945.829332593668	6287.606470359733	7279.955087529687	4996.345210072645	5895.867635894721	6039.296377072189	4107.91653010136	2201.3021600850607	1356.9553163608803	1269.0854573834813	513.5687920031808	1367.884604814907	2146.352392347577	3085.634691034259	4392.647426182917	5102.084960331977	3270.899217926165	2613.606513651658	2315.9738289005627	1241.2614726364977	1402.6975690641193	871.1199199007258
68	5537.780235715838	2265.6183790724094	4882.196726225111	3444.950130675471	4923.893773065038	3197.5849192285596	3764.982980571453	3632.7795682566193	3705.547579053754	4383.232827523619	2631.751095778026	3480.5955058608583	2598.316333470822	1931.2363701273873	1988.4935868643533	1247.3671648244822	1204.9834650445814	1961.2360463041873	1598.7280690831246	1920.5313058203758	1876.843511146685	2256.4082386936966	1866.003832321312	2037.1786822396293	2775.203113350459	2593.411702684468	3146.451974251852	4116.022354205853	5753.403233672258	8476.288050544745	6273.916441095985	7505.785506935779	6847.038920185364	4430.894330228259	2600.647332288852	2454.2212787618555	2439.535315501387	1450.4464162793342	1971.936547188701	2629.82110299056	3516.1201424089486	4774.824427845453	5629.594411329712	3816.236178973502	2645.5264405796815	2324.1562805560698	793.5267289767237	1027.2494140271506	358.6220411589913
67	7829.686366917327	3492.9185210259407	6345.960617421138	3989.766498961927	5953.889791354804	3423.13701320804	3382.798688622103	3396.3440904667495	3054.4916519131025	3533.8867064913866	1841.5503154703213	2804.440602315122	1873.376129911404	1162.091574235064	899.9289403357939	601.8042082708953	564.0607833494157	1161.1972588016663	703.4360203975826	1089.8449184840301	665.7864952894588	863.7613780663642	706.4201800834907	1048.556195893309	1587.9067292875357	1219.9810651546068	1683.4675414020146	2425.2225737131216	4684.605694459311	8274.484834436691	6841.148654112189	8062.7712999211135	6726.055155295786	4509.837818589194	3162.966713162221	4072.6278285427943	3835.2147938501416	3006.6435385456493	2550.4801189519576	2902.1119866672266	3259.8426898830717	4032.0070146055027	4729.2626571071805	3513.262018683408	2143.6386465552296	1896.054631014234	396.649302941443	731.5578028837494	68.48942464320609
66	9450.984555870007	5149.221867386883	7457.697269892412	4034.3579194787317	5866.551492078856	3200.1824517987384	2764.6849751380923	2516.052378621858	1688.6488261460581	1968.5004481441497	1141.7849752070113	1938.476558964377	1266.0079703016781	587.778939483873	267.8049769195477	253.64892957663974	209.91518613497811	540.1466521001119	202.5241889885292	474.4635513052691	197.6479898406282	204.89015224015586	127.0902355479704	341.88057362312475	575.1908017438823	564.2678275791741	1232.935957854701	1510.4412421003458	3482.7309494231645	6667.129252730534	6473.447242901819	7393.9624378474355	5710.810305680985	4317.060651529054	3773.4439326223956	5535.014378150899	5025.246031035288	4863.187215676824	3114.1035040234974	3057.970586440987	2436.958118039601	2503.4562083956157	2710.942115744274	2390.8397865840398	1327.7765789726504	1145.05761753808	133.52948625275633	470.86158561952766	6.599323934068716
65	9632.355919507483	6857.32501000025	7848.295826532456	3767.342232099297	4843.816675689613	2802.5727504286897	2438.3248758538602	1575.1991444151784	453.5243933059478	568.6474740338194	741.0774382229072	1151.55135071518	890.0370257234638	259.3523875102129	42.766038129745056	125.59706221865865	104.42256012846862	136.1597894981576	13.842883996506968	203.37409571458136	449.88742608496574	413.8968851264873	233.2893560438126	168.28767833763533	185.1922073477635	745.7528990050648	1625.4972592379124	1411.875981660292	2428.3802535950854	4278.348290074809	5130.701472629744	5585.725428823565	4119.250040271545	3776.1074934320877	4182.416257300299	6104.818340888306	5601.980798017452	6419.84210371642	3738.2392437898343	3265.033483685461	1555.6634676709123	1096.9277566900678	806.1412162472677	1047.8014423010777	604.6458889032789	399.3085402891752	30.06848503472329	213.556183549751	93.11922628437213
64	8260.460345488047	7954.685204355574	7453.750873310337	3592.798952381272	3661.1303040825715	2680.1027584857293	2619.499818970164	1257.5864671966397	184.1541401070359	227.33492921409334	694.952663253799	752.6322775776905	790.2832789651334	198.87479315274413	19.78503643144468	134.8878205382603	173.19250428107836	24.2018503655491	34.80857352173724	313.86588316405164	1147.1119335345832	1188.462206628701	822.4558314296303	508.9568503204978	473.01873041529063	1354.0852927677506	2212.831882256481	1583.2426747010009	1608.0841941398853	2139.895680287176	3339.503457410565	3342.1097087724274	2458.702104628599	2932.9623660955685	4138.847904864537	5650.923730568593	5402.17339661864	6988.701531270353	4402.286916206518	3576.2409378044067	1191.0111344372408	691.2758784543705	326.0285323605051	417.7190722004347	405.8765226457208	130.0466131777478	52.2644092104816	90.81909190620385	249.80392682205175
63	5870.511239033483	7904.293039683448	6268.581948697047	3748.624882668882	3039.8602428455333	3016.5664509313906	3152.853390437959	1699.6144983581733	1012.9351171656004	1075.2629420700846	900.8386474096247	860.0039812883183	902.8090487073656	424.80882867365193	78.4000922148622	282.9476469895556	424.7739149400703	277.990002476452	274.3332791257045	776.7897537832538	1812.6645530891994	2001.636269875115	1523.0977819580205	1132.6703529259107	1212.4596097781953	1782.3619211271082	2223.354832006459	1436.3179071489674	932.00311915664	911.0848539558193	1715.2230091099923	1331.9641950966761	1091.508340780418	1974.441666210937	3581.3107297334436	4428.099087357344	4535.42509052432	6414.675030449152	4917.361206516151	3846.274592757913	1520.9212694233672	1447.5257260527385	1718.6426027669465	1013.5475414976535	937.5225973921316	585.8676614394683	188.99867162531567	323.267109703655	458.542313123465
62	3293.023862424002	6437.684372680086	4521.487049621936	4173.998886396345	3221.255362858964	3641.073411951868	3493.9919773208176	2590.8822979587894	2306.3769869031394	2498.510975600869	1221.368113473779	1374.1310432077426	1176.850465126427	969.4570079606406	342.39642857939356	667.2280978608825	910.516890775057	1036.9732647204282	875.1913785961801	1482.2495420033201	2072.9901524370625	2363.7861202204103	1956.9801190908788	1646.3625435007796	1840.4914355791402	1605.4608219871175	1424.115253114187	789.1175590143941	395.07684821446753	753.5084135958056	837.1048214211085	168.2251250719748	321.26299171293346	1265.445238030201	2669.173590556653	3079.4411741288814	3266.747061103796	4707.817630841093	4887.655596704042	3773.6945493014173	2510.315497794719	3084.284665072859	4478.26204087238	3065.3676233322685	2291.6764037592493	1914.48125628544	562.9978377234667	1206.362937997775	790.8382473831593
61	1386.869088566708	3995.942746966261	2644.2729141736418	4281.157343859618	3651.1591989172257	3914.214439096401	3158.588196294373	2972.0777162679183	2852.2055030148645	3288.944521254308	1532.333254537625	1923.9340564859551	1485.3880501813946	1744.7637070298906	1069.4061928258177	1346.1467389725135	1633.571115364498	2224.5534054089876	1907.5638252203503	2208.646418613002	1893.4099119326625	2146.8588857334366	1896.799766879436	1679.9270649699502	1844.944892481251	918.3415430105877	394.1785144665094	123.91471320335323	182.15748612578705	1239.0846951089625	999.9831537079214	278.22640169496043	387.3302544056105	1199.1398170411564	1805.6440784818262	2122.3488523765773	1974.547337762058	2572.6706383955766	3966.5666168633716	3126.254090013112	3609.0546685920835	4654.202668643204	6972.109197098218	5681.181460082044	4142.512189694713	3690.3302815732122	1398.670918218393	2650.2384699291088	1318.5983079270861
60	526.7376296954601	1861.4401572209313	1233.4079698907249	3485.0286854884935	3376.539375088761	3354.6615489472124	2083.9027090457876	2327.0417077346447	2209.0388148420734	2895.8602296610507	1749.936054994304	2071.245393148268	1666.204596469307	2411.8094653754983	2186.5002085644883	2110.4909073423614	2366.827551854476	3358.204078710026	3030.5614574247693	2653.2281449310826	1522.5279708531677	1607.220082328829	1479.7500169324367	1237.3588683553676	1297.0090288910496	392.8161799168454	113.16923772982051	139.34005292096714	381.69300513038206	1638.1181567005106	1835.9310527998525	1444.409900414611	1185.530858315693	1722.6179227133075	1378.6063505218121	1587.9399096686816	1018.1748418092282	958.8791516744925	2429.6239227602982	2112.3213216800846	4071.489646773777	5156.861753645715	7461.694533653265	7168.970521544348	5610.185331572142	4979.6745422045715	2658.223639492341	3938.4674855888034	1928.9272554962347
59	417.21895892470906	1001.044818664489	537.1367186394849	1941.8794853683798	2099.2580444608075	2007.9597400963896	867.0624618344375	958.8201914308073	908.8598943329308	1824.7480431430135	1822.0660339434812	1739.5968515629077	1619.459723361377	2604.680779136661	3169.888501613139	2594.6940766733196	2772.6133558034644	3849.0678444854284	3675.6971060405126	2646.9062886739557	1273.1556835631905	1158.7377917634458	1028.1028669329767	736.7175648699708	844.7464044451901	547.2084320734241	814.3804177307774	865.0091502988271	869.2261895686659	1626.627127155717	2600.162416975937	2834.3168548591734	2197.564803936163	2270.1038890015034	1352.190360865563	1130.9173020303715	451.1585875502676	181.24225364294384	978.8361841626995	1167.3063084948376	3660.179427300582	4460.35665429734	5702.23494252624	6525.976134882395	5826.453153604791	5067.186214045325	3876.906478167919	4296.739400396189	2383.091103656153
58	752.0255895089177	1416.625658968906	533.1877549049639	688.4428833614647	635.0114052941842	769.2157532593014	313.28262577507826	55.05589213985404	231.25911256729546	1112.1470324974568	1684.1508919422895	1147.7274114495149	1324.717105492602	2143.969260175945	3270.915364018122	2430.708880170062	2557.2865951815666	3398.5155488976143	3358.7545361101384	2142.739529354784	1177.5963883342865	933.9633811144673	767.7194216914879	720.2004578913804	1111.0521632143177	1326.1702493441805	1857.9568499405664	1626.9611445633245	1179.1062376259056	1296.1229340276107	2609.621197640278	3306.378903797737	2596.4349762409065	2194.106580672616	1402.8034347173507	621.5755362524055	198.2576745147636	8.157739113084373	224.92632968576498	591.3950777172679	2404.4465558756947	2786.9530909234136	2773.2591143405034	3897.389055714599	4289.569777526271	3723.4591552699458	4217.096253964879	3446.8627021762604	2464.372788286403
57	1365.5739556929518	2325.037807744377	947.6287783091707	1032.265334300891	461.13673949387675	868.40614137619	794.8691088171096	514.7757740363402	629.315665167621	1108.5805913277325	1284.3458759267332	695.1789260940751	911.1174701206539	1193.553828443034	2219.410930270565	1600.8002030449554	1693.4864854316177	2106.069600706112	2099.7446192211446	1339.6012015121983	1054.16329825678	800.0984349316016	723.2814021468575	1421.3941215346601	2131.2896670311625	2066.031139149768	2196.3357489643095	1661.8519908995647	976.449067547851	842.2164626781316	1693.7456198609975	2295.4550009044074	1917.6924060166127	1379.135523175195	1225.5786286190532	259.2562597068538	141.5348676222974	1.1393605194458196	132.55816927609706	311.05533859090565	949.1739388838198	1031.3693630268365	593.4232205302445	1080.286046084589	1747.6459307747616	1669.7629436019558	3194.5451834233672	1921.885793888324	2274.8697442375037
56	2125.5911992689958	2643.3554322648906	1532.4987478765142	3096.9625042863045	2203.9619720730043	2767.6373289026506	2198.4700840302967	2120.287852154596	1470.1617123235371	1110.1156335626856	760.6714749198534	555.3852482354048	582.1551296120801	313.87246864967693	729.0515653495418	575.5115674359492	635.931923127951	796.2555030051838	671.3761831887746	622.814064068765	864.6401478522519	711.81845179065	819.0539048039495	2442.9115378786637	3111.6177575748015	2187.4236687220746	1635.86346723108	1091.1659830536264	395.7018893105571	336.3805738444936	488.5990551149404	536.8554274249047	583.1652958937968	492.4230910446542	806.0979517760002	143.97689638841945	219.29217251103185	107.49467300302251	114.41584881377466	98.32492334553288	62.96836264987003	179.3033819104196	331.3422195931203	205.6367517183026	188.2919903932508	284.7678643630211	1555.7292494588492	908.3643605512723	2286.8040738165846
55	2668.5731408634865	2293.6368173911014	2216.0528683578455	5254.235780909999	4709.260136238776	5391.060466935704	3681.2766946677043	3525.9257746025637	1752.8857051261664	619.1847005519745	415.4551014955209	576.4832029471036	490.7482605274412	55.861427278476505	71.17952458483538	68.27152882644306	81.47022231992543	359.29760322192226	109.62903537693528	426.46725303155574	934.837240607365	915.7676015134653	1099.023647635216	2908.610066914165	3126.9381671185192	1731.1755638233408	866.6202939934659	841.2788966043913	157.4540634815083	107.6846683786058	204.80957722585867	130.8621630274319	200.55266876622355	429.6836746381588	472.83899093973366	137.27244507759258	580.3788690999231	785.1857166852403	120.27848490353604	210.30864828096554	369.28422388960837	791.7908221038074	1732.5127805786424	1794.121313996815	1190.2962853955548	829.8326279608004	1088.7744251593854	1257.7947297599621	2845.0027647952816
54	2634.6097221821688	1878.9645742390485	2884.7898935452204	5595.16281518801	5873.719800295393	6670.39056337707	4344.787144309177	3792.3608089800296	1719.30045799119	401.3837895630428	433.889079221036	536.6236967373025	560.599039316709	371.2055857620395	558.7787705172781	315.1354139659861	307.91664580546376	757.4261469714377	569.7655843369936	783.1535371408497	1494.4025441687857	1604.2706059487432	1578.1259904397143	2426.790994859761	2085.950875166961	1164.6047905567943	674.3811711506376	1342.8848419597412	719.0989959401612	766.4765814209213	1564.5774735683317	2193.407154438516	1812.997022934591	1350.0473835515688	520.5199500745043	401.8053354091654	1418.4761292677533	2255.7063218391268	1039.6158859561122	1268.6295008150996	1890.3178561751547	2810.572278412461	3489.036647549614	4473.046183598911	4446.880182066219	3240.5574130078194	2736.106623874053	2716.0738620690154	3606.9003007917036
53	2044.5749480211875	1756.876728476641	3030.3078829519213	3757.9847488971354	4776.794088599512	5495.171551148544	3763.3827433247598	3055.6751065060917	2063.2650479492313	1372.936119171704	683.1965470176431	374.22561379345956	618.8893888703375	813.8113409676685	1500.6376076719241	1016.251159166409	984.6762669911986	1242.4083282159327	1417.9779974930198	1243.563481670733	2006.0652700658438	2135.070729098571	1847.3705138582473	1279.1128454952684	816.9636780421974	765.3099138163966	968.6828658945908	2003.7222494829389	1885.7774667951535	2561.874886883281	3773.0018788359816	5013.778440820632	4327.824248061277	2515.750103627065	1054.9730156599883	1648.3790845843905	2575.951333566532	3716.9701499837934	3269.227410603524	3141.778117587343	3845.929164633611	4868.476812759065	4246.293300541658	5665.08785069578	6969.095708096638	5770.930870900436	5157.586648033799	4168.005314422886	3709.050326699644
52	1377.3530523127265	1541.105521676459	2271.241827095433	1377.5461538127745	2136.605111457018	2546.4192606658653	2079.1598964632108	1968.8165913132332	2347.92158934592	2522.4983053987266	790.9233379258594	232.98589207108108	568.9882080661524	885.6979788675241	1749.6697112406282	1477.3266006443966	1324.9909052376165	1022.7141713939268	1568.8025101863623	1125.0857731476895	1632.4608115587816	1689.4000127875772	1437.2451310127192	496.8453265402499	303.87327575410086	545.8415829641908	1242.7713461295405	1961.2778488600188	2762.382861838529	4051.5018445098067	4625.435662730471	5409.062410523628	5098.149777218759	2957.4114663764362	1962.4865551793798	3748.876434843612	3261.306243663352	3849.670238003991	5066.0805678637535	4232.609967505214	4852.628515281227	5277.2486218135755	3701.022975363476	4622.699438650853	6236.359752391879	6151.291483436837	5759.085016874829	4486.967489547717	2819.577646324604
51	1030.626437796302	1254.7273564503269	1217.863658557404	92.29047312049936	182.86456510537874	477.4511246339961	454.2805393789633	848.9107148769262	1482.7454238284772	2013.2404636520414	622.0915739552179	245.10794124078635	455.5737538437014	606.232167964753	1186.3416681263311	1305.8374401544056	1062.4692320056774	405.94750180635026	917.4935746975648	429.12312888164774	498.9944839522474	494.3599105475949	555.1900901116226	582.4016587798517	608.8923075185842	664.0456527626565	1465.9295688025632	1430.884350767345	2707.1637699535013	3551.5618051693027	3224.171620788461	2973.7218445328567	3316.884367631802	2484.968724522254	2794.8925403333983	4691.797250756119	2823.156642653351	2437.2239853652927	4306.019750881004	3466.2510919809883	4238.220633283725	3688.661601173355	2272.8444266099777	2321.1161703844173	3107.2319015356193	3936.826191958631	3882.30499984375	3353.583260719166	1594.7079684857986
50	1086.0405250581796	1620.4993382373113	1060.5201826828206	389.4503247797686	498.9278491603824	929.0198801140582	210.3130877401432	285.7004544244852	97.3075778722937	449.6932472152449	463.15269451943766	445.36095341331793	378.52490347510945	310.3499558065764	403.48830117583054	602.3264952065634	579.4019694560814	398.05027911250147	501.99936724592624	85.19653891578854	151.5868412949	221.7521635904764	434.2788160525237	1089.1844234322898	1222.0340340014618	1227.7174416965038	1788.9144453432812	1106.549997875791	1742.7652922608509	1523.5436229841864	857.7486668555639	615.5876496727113	888.4660437330049	1328.175757127129	2616.0654357716976	3005.2641292761723	1367.3919575529476	723.9388284443919	1629.3363608617533	1469.2828717332047	2315.0690792460155	1430.5902387298152	939.9698296417907	580.6395964674704	539.1709269767397	1093.4132210744867	1484.0778161597225	1415.2820861533205	753.0356802463061
[truncated: 905 more columns]
