# Supplementary material for: Adenovirus maturation establishes the transcription competent packaging of its genome
Source: EMBO Rep. 2025 Oct 21;26(22):5589–611. doi: 10.1038/s44319-025-00598-z (PMC12635127; doi:10.1038/s44319-025-00598-z)
Supplement: Supplementary file 3 — Source data Fig. 2 [file 44319_2025_598_MOESM3_ESM.zip › figure2/CDE/AdMUT_free_ts1_DMS_1_footprint_DATAHEATMAP_binsize700stepsize35.csv]

periods_int	350	385	420	455	490	525	560	595	630	665	700	735	770	805	840	875	910	945	980	1015	1050	1085	1120	1155	1190	1225	1260	1295	1330	1365	1400	1435	1470	1505	1540	1575	1610	1645	1680	1715	1750	1785	1820	1855	1890	1925	1960	1995	2030
200	22.04889074888792	611.3200258312814	1047.5201689235716	1013.9730713139454	2103.993935859042	1774.6603613024718	2738.6063422029956	3320.843992181849	973.4471324463793	2227.602342802278	2052.229885177298	721.764691798739	193.98966797855954	13.240852790440297	79.40277086793347	439.005328971557	617.7459086891984	123.71257175350345	519.9099339813461	319.00274982306587	335.9325118936183	586.4546041696115	796.7697127568711	440.14511579681397	178.30095912755024	135.8904073986773	104.27835285895998	450.50832670251987	808.3019869222169	1081.619043748466	743.0233006841095	511.4934960092338	229.7353997720194	39.08891539645904	364.42162556960227	285.7192929212261	727.3858965560052	678.543793729329	894.7799564083782	1092.5750060539997	119.07623576889377	47.41796833232175	16.97370762587824	7.592909616551888	66.78154521238542	463.9830344887466	447.39627156710634	245.47399012223497	178.43552687560407
199	19.96023347944927	503.87213843260616	919.1166984792568	987.4852405878095	2115.1572620439924	1850.046417126725	2598.3592743647105	3334.351971517731	1039.7137407821642	2273.681525604623	1940.1199514828108	723.177085249298	198.98952687520972	11.361036499349972	73.63168576322566	423.712643677727	610.9729052099199	134.06894069454012	537.4698179707877	336.60128744914834	314.7327237742842	571.0724088272368	795.8276817410958	414.57304468820587	117.26362207881988	183.7739480925619	93.53627005941962	450.96691579294475	796.0417769512044	1042.0151738635645	761.9048515391183	535.0296440804896	228.64717241572515	36.34076398344411	330.57962708460116	296.7288014992963	829.2644350552239	729.4575813907388	915.5048584544871	1159.346383814552	112.53424493607221	23.76369342766165	8.45830450736565	6.629905514164863	68.9942287290069	451.6739650056302	418.9466261611998	240.80322943547975	181.97154411252507
198	25.351706109427074	434.66398619518355	833.6585569049021	970.1795128423674	2119.332447450017	1909.1694751686516	2499.8755312764893	3338.3846103649034	1087.2325985552197	2300.052298107471	1851.1714418018325	721.608120627076	202.63327146769365	10.100925051796663	69.45731408997673	411.2940486798492	603.7685943926248	142.08274035917205	549.2878201862525	350.2889832036655	299.2931568019594	558.811835511449	794.1878182262727	399.2346218097244	80.17087498854202	222.06069180030335	85.97479950678115	450.51273832311455	784.9774584563727	1010.8210528128138	775.5124131812114	553.0343990622035	228.04117012657974	35.50089087397953	307.88421914034933	308.2817773582677	907.5413436088121	765.4764707995582	927.0091777431976	1204.4868036184346	110.12761043911995	11.244213519100805	5.366644886664357	6.289779232294649	70.94067979468736	441.5344917816459	397.39026898117305	236.97358780395555	184.37628943203012
197	37.19271314710619	376.34984606090677	758.5395501161447	954.9927590244158	2118.94214101779	1969.7426765416246	2408.556661780549	3336.0157286579133	1132.195015241458	2318.0019146183286	1758.2468198679676	717.4443945707669	206.18729898342878	8.98110210405975	65.47456518564059	398.02976515039745	594.5070364724556	150.32245922648679	559.5812610769372	364.2286397001926	284.3627900679158	545.8354209033025	791.448121829367	387.6395224245073	51.66294965458296	261.9697365801743	78.88360646237909	449.2580231879447	772.1070029780788	978.312962936054	788.48882373036	571.3213713151367	227.65798924950013	35.79045490933062	287.935449594082	322.95959059034345	986.9483168463673	799.0149802248335	934.4223356728944	1244.1989855698514	110.03561785982768	3.788205180165702	5.3463507485727	6.274052923735589	73.1129315117916	430.5091805989796	375.73446895643406	232.8417370080327	186.51963516328794
196	60.885144765211145	312.41923542385234	671.4316049324393	937.0051184721567	2111.9456345563362	2050.964192178775	2296.8806855018693	3324.035185295129	1188.2653427556238	2330.509972576371	1630.2691410988173	708.5092508133017	210.82522448509462	7.662330500389359	60.46789860603786	379.3602685086646	579.5315656952498	161.57697035531527	571.0704659167834	382.83676279346673	265.2084740879254	527.6240673344352	786.1500576177252	377.0183304958108	24.879540995188417	316.3836457253027	70.03618384220005	446.5351433301404	752.6543693601848	933.465169491679	804.8490212822848	595.9796468199258	227.46048231824585	37.561801159645086	265.04418828659266	346.44135188366283	1093.3469775384688	840.0523328461272	938.8585447101842	1289.3567491384156	112.73613676672079	0.33637135228916404	9.092711776816587	6.6136514519406635	76.23051778335213	414.6702634660478	346.8864373121477	226.9644741385663	189.01281078752402
195	93.21286672656072	264.16853210842373	599.0411243498392	921.0890384256804	2096.8345345303933	2131.0218616105913	2197.8254036170183	3301.2676147883412	1239.154938513783	2329.2104796371677	1498.8919259692452	695.6415165051217	215.36006552082185	6.53770200620183	55.88033558862857	359.68802299561594	561.573746575632	173.10715588519813	579.6695678417063	401.1007680733967	247.05501220737614	508.4150392885283	778.7178761961368	371.9971003726874	11.20822075977784	371.14841517573495	61.90924818794152	442.59679623372654	730.6270137370213	887.1219205988418	819.9638323190525	620.8404844752544	227.6576869020481	40.85535219203224	246.61282839039387	374.28157717567973	1199.203771533891	876.2819566597356	936.8545963737474	1324.6252354437738	118.49380745363676	4.3006361545145735	16.957929118216885	7.306025240017985	79.52051144445045	397.5322085343092	318.2581699398738	220.68953477161946	191.05256226489644
194	133.1912496101334	230.50276845796378	540.2328909331618	906.5558595894116	2073.356555682919	2208.0444081027354	2111.8501002522835	3267.6480851323395	1284.313972746242	2314.149789819316	1365.8327863231916	679.0262113622197	219.80568007119058	5.590645630227451	51.77019489401712	339.2200124525882	540.8597824085994	184.8529214823556	585.184091402322	418.6095021071054	230.02175534038855	488.3585883466043	769.0329989447916	372.3150635685229	10.132439193921186	425.10087068544146	54.508378660727544	437.5188333832471	706.2642300494776	839.6450018729804	833.7079149421595	645.7497174015463	228.2695600810302	45.51905073087215	232.60690012283527	406.0682609470513	1303.209365027251	907.3253116207505	928.6203303907109	1349.5380498950153	126.91839968541808	15.197030254137918	28.453925051355903	8.267599458629046	82.88028848268817	379.1893147852862	290.0595443577043	214.06932592215105	192.62474504769364
193	167.41365778601372	213.74305534917696	503.97034781291364	896.170777555946	2050.4562476696897	2262.9466210081678	2055.71703008548	3235.704464400939	1314.3308047381565	2294.3648018106605	1265.9220058806948	664.3438341897478	223.08765880699931	4.982783353711004	49.01526404550792	323.48583091470147	523.7417329722373	193.76029481714662	587.3100452861169	431.05314541419256	218.01551543168466	472.8910208062578	760.3322337511579	375.73613193544844	16.861905792184874	464.4732077385933	49.42198282758179	433.0522772570713	686.6827009229767	803.5294289351539	843.0947644412915	664.3738856273221	228.99769862541024	49.79565133026461	224.82433451179435	432.13579674063817	1379.3615974089294	927.1977583398481	918.7170394153466	1361.5792411213547	134.6859196188152	27.407691681502833	39.070147685315604	9.115678190928799	85.3900014465784	364.7399687273512	269.29005940193576	208.91784843208103	193.5061387927618
192	205.3300207727015	204.8258000687042	474.8891105485492	885.9803450856571	2022.2750259726517	2314.080779811051	2008.0256636090126	3197.1723260071367	1340.2564665680775	2266.2860797109024	1166.8143540030069	647.58048027646	226.31647608882395	4.4694709407031485	46.61437123120503	307.4824566441523	505.19579472843475	202.72546284580415	587.3689063338325	442.6044557304898	206.84864587381048	457.1230714487917	750.2009957046585	382.17534384671904	30.742869924838722	502.2265920722863	44.81658673445207	427.99328446958293	665.9591897462294	767.1073051213853	851.5004371200473	682.84918697776	230.00417223817243	54.780403427411585	219.6956167482737	460.18055959037326	1452.9947764532667	943.5305935549441	905.3010828766372	1366.8911284661638	143.68302351359517	43.33651327267709	51.400812545472874	10.053714115473618	87.83858600961972	349.66805301325655	249.00612566371876	203.6100050777065	194.08651527964344
191	260.08603317864436	202.50962121090026	444.79309948632203	872.2673421546344	1977.7675866386207	2376.1275387131045	1955.7083619132711	3137.3103508894	1369.0963532379733	2218.1599134031007	1036.93370378765	622.6637539610647	230.54308189135386	3.9016948352983656	43.91610857564173	285.93586812411274	478.7874142874481	214.69809190712505	584.648727492633	456.56218164664733	193.17400363316688	435.88954932019976	734.8414581761012	394.55476471063207	58.2144127818822	549.7858471322426	39.346483206166056	420.5590992258726	637.0484629337133	718.4022787877968	861.326498006634	707.1596645958808	231.72796397868862	62.28718447101623	216.2749364081153	499.86436996406985	1546.9698763766196	960.4680719160926	883.0761265111792	1365.0007295044807	157.02700141353714	69.07585864118941	69.75255224414516	11.380980369631835	90.95790161176602	328.8457148923179	222.74184077217578	196.36453954062458	194.45760978832072
190	319.02074677191774	210.6070820796356	424.0323368613069	857.9931881429791	1925.1790734621604	2429.6130362362655	1916.803697395876	3067.7510828232635	1390.7932049948704	2157.7790136814365	911.1424786342808	594.943182232916	234.65844449339562	3.464052715888876	41.85288676820157	264.3150190942906	450.6479462705722	226.61947620782033	578.5595338212496	468.50739622114816	181.07055814507984	414.65919876415205	717.3829990347416	411.1996236057886	95.69410979224162	593.3716927588953	34.7219205141596	412.433511707701	606.914494837916	669.8409159100124	869.4155529009888	730.9296689938222	233.92095635272966	70.73987462138201	216.7768378467029	541.8723034125878	1634.9539540916876	971.5167197706367	856.1280129865622	1352.4777720397783	171.64360383663762	99.63888276463615	89.94983955253204	12.75494497091585	93.83123368745996	307.28783323742766	197.56405539645374	188.9649762334277	194.34729318201798
189	381.1620432231546	227.8838010200577	411.38087357537523	842.7503302391495	1864.8964817752285	2473.3188447031825	1891.033168125734	2989.1847824897786	1405.1070746433675	2085.932399307975	790.9295805340948	564.7567038588568	238.6338666161604	3.1471493582772956	40.454042040383925	242.81487273893364	421.1196628606209	238.40053320532195	569.1348328827729	478.153047728036	170.66529995813613	393.7475833987595	698.0262723580977	431.7725341531308	142.2659625101398	632.3782829846714	30.99445801674126	403.7843284959155	575.9321649664403	621.7724923497024	875.6877660182004	753.9829300397956	236.5934788158205	80.05645936015614	220.9623705007367	585.7116064147751	1715.9471532335485	976.6546198308849	825.0731994767655	1329.62808179562	187.14887850063562	134.3392001235736	111.48975284080481	14.131623408986588	96.38351806236112	285.1620650410782	173.62943616218595	181.4652027486299	193.7616767296368
188	445.55868104428146	253.10980636570628	405.6347380092586	826.2003737892328	1797.4250041522316	2506.2101529778383	1877.9546951913214	2902.439016315104	1411.8765219501277	2003.5512187829404	677.6763529007146	532.4645097613952	242.43055149512583	2.9437578413852012	39.74113348207287	221.62118714519494	390.55812969361295	249.94836664490055	556.4576301359438	485.2518072300562	162.07933203399267	373.49184720935	677.0354842257062	455.928963721165	196.95767368234786	666.3412513789801	28.218245919991567	394.79098645528813	544.4912956200837	574.5315079793116	880.0758771459796	776.142609945432	239.75322695628577	90.17459992029262	228.55800004489595	630.8863307653316	1789.052527780927	975.9368488897699	790.5919511369489	1296.920229699525	203.17444261262636	172.46909191285127	133.8845505992577	15.475108615913474	98.54747120904871	262.647556831922	151.07757768121598	173.91754282355026	192.7111490772024
187	511.2866886570075	285.07150185248736	405.62561930653555	808.0743055622181	1723.376282703117	2527.444482279783	1876.967576972726	2808.462623805762	1411.0206216829727	1911.6963958242663	572.6396310136699	498.4443043271774	246.000014087851	2.8488899778090744	39.72767255757766	200.908476374411	359.32711252194457	261.16749184914784	540.6584577091273	489.59938393309324	155.42520797268654	354.24421643034833	654.7332618645358	483.32043803665	258.7533721917003	694.9387642385111	26.44723626331823	385.6411160410132	512.9906484227976	528.4338816728779	882.5258655011899	797.2330592824455	243.4051411504801	101.05202167533321	239.26052753514216	676.9024676770316	1853.485582924731	969.4926254663774	753.4166987161937	1254.9771741373534	219.37185719584465	213.30832500512736	156.66750207445233	16.75702788160553	100.26406298576882	239.93277340707215	130.0296112970601	166.37214359758522	191.2101942061551
186	577.455556294213	322.58297377664655	410.2334885328946	788.1717551626216	1643.4555946520913	2536.37778442538	1887.3196245517397	2708.3078942064417	1402.5402135234958	1811.544688201503	476.9369100043041	463.0864649590782	249.2847902762416	2.859804124913807	40.4189624353441	180.83817948781314	327.793369320837	271.96114650219477	521.9127563607302	491.03724663088076	150.80438859515363	336.3652295359782	631.4945219758727	513.5975017291955	326.6064412459736	717.9901212279703	25.73248710197506	376.52709171140236	481.8318625283086	483.7735042857546	882.9974907685157	817.0816163952337	247.55130769423647	112.66637643532397	252.74231166535486	723.2728696125787	1908.5822651822377	957.521615730162	714.3197960773773	1204.5657317481603	235.41653960663535	256.1328721819583	179.39816934032996	17.955905726387975	101.48292938036296	217.2131886035795	110.58709406039068	158.87641454695205	189.2771662424994
185	643.2141655588447	364.49653006986495	418.39802420653905	766.3593455186384	1558.4481758747881	2532.5678876171996	1908.1164024376617	2603.1112629160652	1386.5183682445186	1704.3733397554647	391.53379753485535	426.78916270372633	252.21943375501283	2.97595309221873	41.81204978532797	161.55706053761287	296.3214064901148	282.23266307236355	500.4376624771659	489.4547183732428	148.30485213585982	320.2168005214434	607.7394325385449	546.4124089359232	399.4522804261914	735.4519804140057	26.11960987671776	367.6426188432746	451.41342261727925	440.81919312511025	881.4647050012487	835.5204278840828	252.19088026860362	125.01458730625875	268.6567098511226	769.5219106729272	1953.8053162947408	940.2894651066996	674.1008598396354	1146.5840354655347	251.01117274380056	300.22343193935785	201.66708311532804	19.056454035885153	102.1627252616908	194.6888718164434	92.83119288434295	151.47452566741936	186.93402395275837
184	707.756396660273	409.7123743293815	429.1287283635396	742.5681936272177	1469.2048930685164	2515.775288901329	1938.3324683970027	2494.0728599662734	1363.120051073	1591.5435227482203	317.2338820433959	389.95350583274524	254.73178432839384	3.1988759824541724	43.89578992814094	143.1958590869698	265.2682787903596	291.88687785300556	476.4882598670157	484.7904197776179	147.9988902819484	306.15522260640677	583.9255760551616	581.4215237662817	476.2208370024756	747.4123215058877	27.64640661664475	359.17940453703284	422.12474330288137	399.8120843945519	877.915930426579	852.3882670422472	257.32001982906775	138.1116944503491	286.6436517959272	815.1898416161819	1988.7489274564568	918.1226308142116	633.5738770318519	1082.0471661762697	265.8885778040642	344.87365107790845	223.0997652298772	20.048811416764867	102.27141709927893	172.56200527954238	76.8221741562452	144.20697146955646	184.20602834048324
183	770.3263553340107	457.1873315860994	441.5136401389499	716.7906318480223	1376.6274782795322	2485.9613260735837	1976.824477022201	2382.43525927946	1332.5909701362682	1474.4827824631398	254.6711099125165	352.97876651556567	256.7444856568694	3.53203882720599	46.65102443891546	125.86820710458186	234.9785124136851	300.8315508844133	450.35336294230154	477.03304497023237	149.94111898926565	294.5242199462033	560.5394343862082	618.287416295557	555.8487490119523	754.0822958075378	30.340739567954664	351.3239570863168	394.34045384006436	360.96349263562354	872.3541996150129	867.5323266385544	262.93185127639265	151.98922935908655	306.3352584262431	859.8368011895225	2013.1416530968063	891.4025972873267	593.5542677174507	1012.0711693970349	279.81402611910045	389.39795929663444	243.3600617158109	20.927753944810178	101.78651551824211	151.03436790982676	62.59920427096972	137.11020625017508	181.12140728555028
182	830.2231642240187	505.94255701390125	454.72657550280974	689.0762279171954	1281.653539633339	2443.2837947106077	2022.3459841859813	2269.4617881320405	1295.255605268774	1354.666708027156	204.3047267423638	316.2577482343687	258.17672520797885	3.9806297880749577	50.0508685469651	109.66982414514771	205.77922912094698	308.9787707626825	422.35090354595343	466.22146287746557	154.16672946948432	285.6481538968685	538.0873258245915	656.6806457249481	637.2909518422267	755.7861433761897	34.21867115057792	344.2545557272878	368.4149631369757	324.45325841082143	864.7971559324028	880.8099622602856	269.01643556445543	166.6931539676782	327.3614196083912	903.0464513358809	2026.847566474269	860.5595619570894	554.8460880313236	937.855690418455	292.5869744894301	433.1389320252455	262.15276185732716	21.691899251828673	100.69524742392686	130.30482176711166	50.18046167828066	130.2163549266014	177.71099164006398
181	886.8052670522309	555.0701736693962	468.0328439746138	659.5271884287122	1185.2415593726928	2388.0901077151075	2073.5637641106186	2156.414761095032	1251.5144201839075	1233.6000626088387	166.41679964388834	280.1723484067493	258.9461643657281	4.551315477372043	54.06110395977644	94.67799863236105	177.97554669416093	316.2463185490374	392.82299811966845	452.44414537537136	160.69000103519113	279.8254878710683	517.0859337461196	696.2812283211554	719.5316113141457	752.9493866971195	39.28290689701832	338.1384286361324	344.67738006427754	290.42859750484746	855.2769136799291	892.0903625796262	275.5607562160158	182.28140895611784	349.35524586778797	944.4292098967666	2029.8656624309579	826.0656831350468	518.2295550039926	860.6654801283967	304.0422173746866	475.4741056399745	279.2254900368939	22.342925245197776	98.99466727316937	110.56683690282765	39.56355617955174	123.55300248684982	174.00782760272637
180	939.4941981904217	603.7388004927946	480.7934155325819	628.2932357549382	1088.356084803952	2320.90812489799	2129.0754278152226	2044.5340016441714	1201.8402690281687	1112.7976123444935	141.11229968340893	245.0893668566098	258.97102242908636	5.251965597386924	58.64067110561193	80.95135886548657	151.8463270893265	322.5589656623058	362.13077506032545	435.8379325315715	169.50309366871335	277.32261088589775	498.0525728989603	736.7797936340339	801.5942593182465	746.0855353967568	45.52156831153855	333.12917307620995	323.42685803309934	259.0034568914664	843.8397788278711	901.2561233869917	282.5487195414416	198.8211227695991	371.9583123884478	983.6250605827347	2022.3275354976772	788.427984772321	484.44906801508284	781.8110389424564	314.0504581748059	515.8221778934029	294.369868654029	22.884823690797777	96.69170690102976	92.00608956981674	30.726246444372578	117.14306383895804	170.04677053210787
179	987.7777752463035	651.1979469885607	492.46753321895096	595.5660522173732	991.9533096213256	2242.434808299145	2187.428111536181	1935.016007656984	1146.774016562767	993.7648964879547	128.32168685605885	211.3566063735895	258.1722746581175	6.091353595399846	63.74225326046663	68.52993313436446	127.64033868323521	327.84968175687015	330.6490439590931	416.5861537255962	180.57513430082042	278.3681146013628	481.49534406348437	777.8784381931509	882.5510227134233	735.7815577609806	52.907316497529976	329.3644471785093	304.92842586232666	230.25837474995427	830.54583274852	908.2047030472265	289.96116817823975	216.38553913440896	394.82561782699474	1020.3059261359645	2004.493383828264	748.1810146263645	454.20189282988883	702.6286777288014	322.51831051120666	553.6485357197433	307.42196161817594	23.323207441078612	93.80316314795027	74.7981674578129	23.627442119238786	111.00473455738984	165.864065623461
178	1031.2126779286193	696.7812660350714	502.6137888096665	561.5733877613991	896.9672324883152	2153.522884826065	2247.1379866555394	1828.9941042696614	1086.9193995826186	877.9791813350466	127.80590477053317	179.2993066972722	256.47592167181404	7.07884137655018	69.31294362768612	57.435494111999645	105.57289295858769	332.0607301396568	298.76088895011014	394.91613170091557	193.85160689926482	283.1476120589116	467.90333034655174	819.2912913119692	961.5308522039275	722.6823917973742	61.396841035751656	326.9639581434552	289.4093591905954	204.2408340419077	815.4683828370501	912.8497381763357	297.7759078814114	235.05072604636405	417.6301858634429	1054.1775966808752	1976.7464108877834	705.8793528794613	428.1276630724059	624.4602821576984	329.387748763903	588.4700624193765	318.2620187524633	23.66468828595232	90.35562238685053	59.10641382911547	18.208472539884475	105.15152174411482	161.49692105959906
177	1069.4263827039572	739.9086709488006	510.88970006667853	526.5729284426561	804.2965669037901	2055.1657210506523	2306.710328986003	1727.5199092699236	1022.9371655999437	766.870837447728	139.1636590862144	149.2169479311569	253.81528541730478	8.224056304660364	75.29498519520396	47.672178559510414	85.82300895188439	335.14463023628093	266.85226763102855	371.0961044782306	209.25405262275365	291.79917854768604	457.73698872415264	860.7448126947965	1037.726675012726	707.4747810430638	70.93072205860402	326.0277667531741	277.0561382278248	180.966091695356	798.6932853615244	915.1221997982567	305.9677477873105	254.89213328649691	440.0672438465633	1084.981211168747	1939.5857171422028	662.0900675407428	406.79884084771936	548.6330704288004	334.63503501849766	619.8591864412908	326.81355173424583	23.91634028199055	86.38532093657673	45.07994018630788	14.39460000282564	99.59235296709824	156.9830793511086
176	1109.5817314901403	789.7296874158512	518.311428878553	481.8465054861368	692.8758343110306	1920.8617142912433	2378.8297302907	1608.3090497537016	938.3198606396147	636.3967911554371	168.87384077923247	114.72156628964623	249.0812722878736	9.88634062692386	83.2481465666344	37.27912266167209	64.52423161949167	337.39739691738606	227.49529815739828	338.810669582575	231.28024080744655	308.06073132626386	450.35097021947274	912.2388130463806	1128.0764147904042	686.6014829312596	84.1738074099388	326.9846123466258	266.17339107696375	155.6195868240421	775.5325894256807	914.6278271961991	316.6850210885754	281.41444225802064	467.2045561213507	1118.9458879345773	1881.0777723082044	606.1392107280357	387.38027030567446	458.9437844884856	338.97845489560547	653.8435026350122	334.30790767410986	24.117691010025784	80.77053508477081	30.02905865015651	11.704127482046525	93.0540572668393	151.19406133014428
175	1140.3248984774532	833.9626917268165	522.0160113655393	436.5501576130066	588.1894825696154	1775.5383323946216	2445.3707921747136	1499.7017077808064	849.6953090660741	518.3190023785602	215.5233148566777	84.35275485522294	242.59994538060735	11.838969421646464	91.63649752729856	28.9666288096753	47.41021758760688	337.7130871812881	189.48807738699682	304.2254047843275	256.3314283061094	330.80244473068035	449.9647324094451	962.8726991930723	1211.3842238970549	664.9210032995102	98.80303496681533	330.55795800962926	260.8528557615688	134.60454655643133	749.9953071169115	910.1376681729341	327.9054854129669	310.0898238250753	492.7941218568818	1147.1986010628887	1809.7166024772498	549.8549571184291	377.29297130916956	377.652827211091	340.79031993075114	681.0464267171279	338.0486108664609	24.19823476489518	74.4947690246174	18.12910980094982	11.267640471013877	87.00049883881799	145.30422876981964
174	1158.3745815247205	865.1825455461908	522.4175200837453	400.33643073815153	509.9176602706531	1653.5698295961702	2493.0103685720132	1420.8722007926453	777.1323082334402	433.75802714504243	263.17878163320313	63.10860179444854	236.19742927045394	13.60843718057855	98.55275021419257	23.663718645432574	36.611759682476105	336.6431759907258	160.46610643482984	275.49297541218914	278.2151795824735	353.3255916126705	454.78998671491695	1002.4912771191082	1272.5313463371522	647.9571628444477	111.3014997759235	335.22314609477195	260.4105662945507	120.61931408821809	728.1157126819547	903.833437134354	337.1769813333662	334.5506619746411	511.9457720395379	1165.7551389901082	1744.9975035148077	505.3307175035768	375.9273947678433	319.7990377754835	340.6264018429483	697.9240721189731	338.56951132358324	24.18885895100213	69.11390230937103	10.860494037934014	12.293849872225666	82.4797932059553	140.57204784899864
173	1170.4206459341285	892.4056186236271	520.550985347068	364.4767161912564	437.2683396226936	1527.8912730211164	2534.1940358681013	1349.9048675327167	703.9312725261962	359.2721677304206	319.189526002234	44.80343153879745	228.68013352799142	15.573889060041237	105.58292126592804	19.52146768401235	28.441276309178317	334.3770810389518	133.0581094460934	246.21608441146702	301.5831305541292	379.6685137368063	464.5236413322791	1041.0689494194085	1328.1879648986892	632.0503229911037	124.39243069938527	341.5312401146587	263.41901334510254	109.09043213251488	705.0561789059861	895.0820664710839	346.6769447139868	360.4257161915813	529.7194275576751	1180.534008651053	1674.2886886800052	461.82813421065805	380.85448261349654	269.55875893361736	339.10599399390185	710.2012323478693	336.9385303270003	24.118046579688496	63.48569881352405	5.709377811832901	14.440522696221226	78.24314692227927	135.85852469532057
172	1177.2575043276422	920.7751534083526	515.2979543594502	320.5904049504979	354.9351092577929	1367.7843990492374	2575.063210003654	1272.5145944884355	612.7768302445284	281.28883328571703	399.1200444571842	26.13480318825759	217.7683905997524	18.308437416537814	114.4269151825938	15.83588474541189	21.775304100125084	329.92757019221597	101.47025774882476	209.47763733364096	332.53969398608587	417.59745059801963	483.6593451308768	1087.5555320307099	1389.6624941004934	614.5258567943887	141.37518334889808	351.6404247241826	271.829740382584	97.86863390363844	674.8099297596888	880.8348293834995	358.8073691337307	394.72813485761424	549.8524051435521	1193.7321731316888	1579.0554883196376	409.59000717554255	395.7852046935031	218.54445272803946	335.52451315651683	719.1015128798568	332.11612871511005	23.951999361034265	56.23259933986797	2.2464535146241973	18.478593724000902	73.32147623631899	130.04081571336252
171	1174.5714961833394	942.4023490568909	507.0013645301955	278.39337593065613	283.41262752930413	1206.942369929253	2601.3372392488436	1208.841606929153	523.6741712184163	222.55631601653963	488.5191515375084	12.594411462364919	205.13371565838344	21.37891780457788	123.20576025096346	13.758139959114114	19.125809403519213	323.63145757795814	73.58395547596909	173.40086133274883	365.12758932798863	460.9716160777368	511.15333458509065	1131.6064318743909	1441.0201950397868	600.8621333003865	158.81069973114603	364.2820721729708	285.51158608222636	90.12709587031073	643.1630077351066	862.7978996017615	371.15626291372723	431.31500154689377	567.3490801752714	1200.6641346397219	1477.6719063000962	360.79042441216416	421.0235511052716	182.93172055550775	330.23987230501837	720.3606041876212	324.29058731780793	23.702916645297528	48.900701897478285	2.3389030058154754	23.865250150357234	68.81510691642373	124.37124002059946
170	1166.2006773943012	955.2062664712262	498.6609957996722	246.14884593323308	233.90268916481577	1079.6655968428208	2611.284654504608	1167.1891807704756	454.88252867952247	189.30418790853594	564.8488348041317	5.281103111553853	193.93696986616038	24.06545732302159	130.098594094166	13.070588427868003	19.55071373391595	317.4056535524474	54.102339735687494	145.55373858115837	391.98506102078034	498.9591222688005	538.7683266870563	1164.951278423211	1475.0063560290707	593.1592616851003	172.86851261099542	376.0127453861247	299.8100034180485	86.07395655870428	617.0925437043079	845.9130585702428	381.1235710295873	462.07347539709934	579.4976412293713	1201.9959432743465	1393.753029930995	324.6368437330916	448.0050943767474	165.65221758265534	325.07071078092383	716.2698069616757	316.22016641083474	23.45335088330838	43.1121925513137	4.813231544196487	28.91748723264874	65.47050285619716	119.97341304087408
169	1148.32645840624	965.7783715901024	486.60255943389143	208.12852114244546	181.92661258854704	924.467265986472	2608.756238014543	1126.4586636517574	373.2599863475102	165.43623232710047	664.355320319827	0.5305442540910503	178.7092393164968	27.711420662003828	138.45665252807842	13.291055865636439	22.997742373152626	308.2284008293455	33.5992101646241	112.66726133061323	426.1462298727641	549.9945045517378	580.1168282419932	1203.9888155270064	1508.4589678512757	588.1279672433573	190.34275424932488	392.5485886186302	321.5523042557484	83.41340575440738	583.7953524893842	821.8996188175003	393.61984523145856	502.26757614517334	592.3593613791076	1198.4820367989296	1286.9316147409354	283.62600540586783	489.83090279562464	159.3189402282459	317.69536962163005	704.9735927381229	304.1557028719056	23.086423098717987	36.134723952001444	10.860828277871654	35.96892028810153	61.58945121612213	114.68773826108422
168	1122.2791301136563	970.2945399154082	473.3154993462015	173.250092681837	141.78763453685437	776.4724669986304	2587.4923452644916	1098.448378512638	298.3202886258888	162.77625862169253	766.2547552386613	0.8829531008803626	162.24005388512973	31.693631988054214	146.39819708134178	14.611284840422677	29.48741412488072	297.54068863607057	17.961049004987355	82.85772314967306	460.4797309257918	604.4085730136846	629.0975955439019	1239.5725190900034	1531.2080384736314	589.0235836762413	207.40520738646288	411.0668956912674	347.3791958763116	83.24249793897414	549.9554830974909	794.694371012087	406.06369263937006	544.3147172284448	602.5316348093593	1189.0250521572173	1179.834779534182	248.17365748043906	540.527909394579	169.53134787862038	309.58339960764727	686.7319909995763	290.13853510422916	22.667313802341177	29.67754377656245	20.295449834313924	43.66000117551973	58.02901210802088	109.6957633583726
167	1089.3564097961214	969.6765813152931	459.61816988673877	141.6343423576618	112.48066919187653	637.4703094958533	2548.295411470879	1081.2281875751273	230.9335224502673	179.6074931067559	868.0274983665975	5.7920855775013065	144.88029221758663	35.97876649918704	153.85772375553844	16.780240232483706	38.33983494569323	285.6116446753771	7.037090074801444	56.629544780475285	494.44849146997757	661.0563712835651	684.515199879855	1271.6644415854619	1544.193518641973	595.6427635101153	223.8097778011164	431.1565788391993	376.4362668266323	85.02396670461061	515.8982144762522	764.8138194785756	418.3630238366728	587.8048731563479	610.3415315818015	1174.3105509272343	1074.3615486538295	218.3361354938812	598.5508719796637	196.8265690945047	301.12471903491763	662.5355307218698	274.6986724956487	22.21666619462046	23.91624608676784	32.712124589958535	51.736954672326206	54.73271945370553	105.01081960076456
166	1049.8139299262634	964.0902511173817	446.28360370450173	113.8626812410042	94.56454719800033	510.49956202298773	2489.442720958996	1074.3506838732865	173.09733073708333	217.03117219883922	967.2213212305886	15.395037374920928	126.88690648915582	40.57997739358094	160.70356360697093	19.699791028068937	49.217507056850884	272.5224255807123	1.3636471395374419	35.02331014783407	527.4434988870995	719.0721493270441	746.039059713743	1299.6617345999412	1546.884100138149	608.4619960673512	239.21946933383043	452.6326843105707	408.34086808758707	88.55168664047821	481.90581149101195	732.3648329121683	430.39904809948524	632.4932806941747	615.7895421994895	1154.2073272722012	972.5778351636952	194.9661898461486	663.3789038013824	241.61475087403682	292.6423063636202	632.4935150152186	258.1272784277081	21.757009655382664	19.148205160703483	48.15607463747231	60.037444493658384	51.690614479326484	100.6898648354975
165	1004.9996520865433	954.532887746059	434.02253946776034	89.8473498510745	86.64787101556884	396.48936492422087	2412.6495629179226	1075.5396216918757	125.20102254680303	272.6134803360021	1061.9032158444716	29.046766037385172	108.65884518984411	45.45878860836254	166.91232471333396	23.1718134701084	61.44020113946899	258.5454560608539	0.5831902744498829	18.301266478878958	559.004032630993	777.3160868739558	812.2286435596309	1323.6063670697702	1540.4520103823806	626.7626041092659	253.47455759770344	475.07173218845617	442.2271310316025	93.36447449093419	448.24088138051366	697.8763407999289	442.092071064155	677.8868753142725	619.2885868200539	1129.4581184245476	875.8568233265147	177.79595544902358	733.2951588458654	301.8562298768236	284.4460676076245	597.697958023088	240.8775023471465	21.320493518104414	15.520136763993177	66.16992426137939	68.39296992737201	48.85723900055222	96.72724154245338
164	955.4466530981349	941.3937353242244	423.68858663981456	70.03495195306613	88.8007572860005	298.1955589273082	2317.1114391855767	1083.644191803596	89.10700318272113	346.54893770731786	1149.5739906977528	46.71726559825839	90.60141545745674	50.62035571436447	172.37150446539124	27.113541428919785	74.5332036005977	243.815103973508	5.0581246515382166	7.4485627516308215	588.4382760587251	834.6365600791602	882.2453103720431	1342.8825979379094	1524.6647736490486	650.4720697815139	266.25892875956004	498.1893877263185	477.5240307952025	99.23968355562658	415.20556487225815	661.5618906931617	453.3047183046841	723.5418222046774	620.9701479153056	1100.0740576461521	786.2376933800938	167.44668023935841	807.2913068627904	377.6823975875569	276.86574244303733	558.5264639141587	223.2648960254697	20.954739913009362	13.367662086208771	86.68814257671875	76.68047567819241	46.22751557923574	93.16965805724392
163	902.4544321072304	925.6405875099316	415.7842157783043	54.14454220001485	99.38568722709202	215.6368110516104	2205.3097108770544	1096.3082949307845	64.68135586204164	435.8839537169002	1229.0115335188236	67.71411758427601	73.12766473657234	56.02486732081458	177.09965805913177	31.394675368493566	87.88683721576307	228.58606421528376	14.2624625756296	2.4563713829417284	615.3971713873132	890.0016683471675	954.5280929938381	1357.609926063634	1500.8119434459088	678.4653549943389	277.5211635796335	521.5849283967889	513.4269593313702	105.81940676819211	382.98869930608413	623.9316535766868	463.9741047580039	768.9201554037011	621.2715275285091	1066.8093276669078	704.4841525115553	163.5816896128752	883.6381973264674	466.4950160623529	270.10529243686824	516.0823929708768	205.6312341072145	20.70851293852775	12.799272094668819	109.23335701175031	84.82185550792393	43.771078462369594	89.9953781449195
162	846.7706003716512	907.8155463450848	411.1312471586593	42.45830307717803	118.01743562999414	151.06810569678544	2077.4515379195973	1111.8366995272495	53.50981475392675	539.8967472859632	1297.88169461075	91.85893808773841	56.778622893116676	61.67244857058685	181.01192103901735	35.97374787563855	100.95122322036296	213.03004594559323	28.373617020007714	4.178295091755544	639.1467770075401	942.0536691276591	1027.769313047917	1367.1717730502583	1468.9118878619204	710.1043123481168	287.0068507848737	544.8980379515451	549.2301072397606	112.90181015692522	351.89346704034074	585.2874410042161	473.9487277102054	813.3852748961102	620.4157921515562	1029.7971393836276	632.4366596604318	165.90577519831257	960.9277657841685	567.5163555039315	264.4639215582539	470.96531970126443	188.2736046214501	20.6660743124136	14.161869449154363	133.6424368989056	92.75587853964686	41.49440980757892	87.24009237038446
161	789.5570246623545	888.7706221353101	409.9588257572707	34.535657595458105	142.96503689990095	103.6261771461905	1936.5693959451653	1128.0633341155099	54.92795700206951	655.3503608217319	1355.7278582397062	118.46267386648347	41.941138859940054	67.52642583971623	184.1651746681956	40.79450021228908	113.2504924560592	197.36494059702923	46.74648595875445	12.327435653736067	659.4796549398793	989.9675213147823	1100.4324937771366	1371.7687627917185	1430.2669524114156	744.0183539850664	294.78443897564284	567.7826346755791	584.2554932955139	120.24613787345854	322.0286113802614	546.0903660861486	483.1868188032353	856.4045330927723	618.805375194836	989.7627283434464	570.2193132538093	174.2880599469885	1037.5772255572056	677.8259809570743	260.02842720522386	424.2065946000234	171.40564806622774	20.895330555660646	17.517563658830234	159.45096974218427	100.49003612306456	39.38405363587381	84.86996527073886
160	720.1303891500388	865.184467093331	413.95759945627316	30.01319148913875	179.9875518159434	70.87219109699434	1752.4206718094074	1145.704622769332	74.42351326683028	806.4786876623991	1408.2763653109043	153.14704616834038	26.96201576300613	74.81662642156088	186.9032359290619	46.92127436664469	126.27854066078855	178.68363563837738	74.27294665924158	31.261531329495334	678.4949909765439	1040.1610954780804	1184.5940709508416	1370.0881991266383	1375.497774011559	786.0826813468011	301.71150176681635	594.140444194479	624.2339242962627	129.19599979126622	288.16108583367065	498.8367039647708	493.1082414545724	905.0790646080134	616.2581240292847	938.1448285527766	510.2219907519327	191.9590044120341	1126.4515289124367	819.9447314525542	256.57953431835796	367.01615796174997	152.1238620437295	21.69881636765129	24.59791059234062	191.89672988409876	109.53679230028007	37.09810364211209	82.55577752558041
159	662.7871031673224	845.7200559735686	422.0990002500459	30.060187084204582	215.13300000477147	63.41052826814263	1589.5307452417817	1156.5359433154927	105.32793786871531	939.6575042669639	1437.1416463023324	183.7403356302473	17.45713102410943	81.09656488651284	188.34949393540705	52.36204005816016	135.19459095131828	163.4331067407175	101.27919095093748	54.645670755017065	689.3955204845768	1074.6750769010423	1250.2238929328648	1362.5181034598493	1323.7980516129721	820.5438342394666	305.5447378128099	614.7634085880634	655.049246423524	136.626739781057	261.76192431851166	459.75332202834204	500.2963775700873	942.3549413349824	613.9783743776458	892.7271170281244	472.8964259892198	212.39668147366058	1196.0383340687872	943.4031376246226	255.36885536766715	319.51236245528776	137.0331671068711	22.961699816038234	33.253900669042906	219.73749039030866	116.96921057812132	35.4223427216225	81.05594671758882
158	606.7612902460373	827.0101010407853	434.46932420456574	33.0405424560507	252.6279072106121	72.31074228023473	1421.361367707793	1162.307650384538	148.39766026309616	1076.2696081810873	1452.8279949274913	215.28746535445862	10.998477576467254	87.54351154673881	189.12526414117298	58.16897484975844	142.12277766498516	148.61562195552432	131.32077934599081	84.39800805456169	695.7486113548508	1102.0268377786133	1310.4086723543624	1349.5619354246942	1267.6648597049436	853.0285601100081	307.8344772476021	633.9163936477332	683.1390058791358	143.96887695332543	237.04339323841597	421.29105499957046	506.477619181296	976.14203396734	611.8135428091463	845.7148105393924	446.5231176095836	237.12143953838688	1260.3349330976425	1068.5226466329589	255.61787575672955	272.96974529191664	122.87392994510542	24.876018398729425	44.41921517955237	247.92476051356095	124.41897738774311	33.971949993611645	79.91007127404252
157	542.4924736556858	806.3369273609298	455.17619486364447	40.17773239877285	299.06883319271907	104.48377635731708	1216.3605290481173	1160.0344475413315	216.18139804650713	1241.0327936079702	1453.1185815412878	253.80416145194397	8.481896715864774	95.51078500668527	189.20288242531615	65.81341783091526	147.33406873530882	131.63623245902747	170.9392118167362	128.6173206422781	696.6794997345695	1123.7598662039438	1372.885162458898	1326.4085930770748	1195.1386193864885	887.1787785722453	308.6031676149224	654.4370813999371	712.3196261623546	152.6347642354099	209.85336561071688	376.4856666451113	512.3846263813981	1010.8892831564747	609.6523688121599	787.702618031989	429.9403220019524	271.82542326459713	1328.2167226853712	1217.1962278806227	257.94039204222	219.55925340719767	107.24867823002873	28.310793853841272	61.496056809078624	281.7751202249287	133.58198840310737	32.60080430331879	79.00913105109629
156	482.5565024389829	788.2815925575509	481.85601513612494	50.42152281806449	344.97156370285325	157.463778023719	1013.0607328590352	1145.8847958228512	299.69477554363107	1401.992429980204	1433.970494362827	292.26837709436694	11.316510864990105	103.73496447166401	188.4891192577615	74.43231506951349	148.85431465061677	115.7060611445709	213.5413461645329	181.28017788885316	690.1909065817699	1132.5809546234684	1422.6052961916612	1295.1262521028796	1118.2574767174176	913.8077382787758	307.9066208571732	671.9012882439204	735.9523072650871	161.19900334801994	185.39997099579787	333.6380799148385	516.5724784611709	1038.4128158159738	608.1810595186332	728.6990455906767	428.7405298605048	310.6772027110436	1384.2157259063779	1359.8383952899437	262.3357130850013	169.95410297242316	93.08694242786966	33.25728592930073	82.65485631025963	315.14478739198853	143.26446623654363	31.703231948170473	78.58990486751873
155	436.7359561269394	775.7034331491293	508.3103700488837	60.78834442530882	381.29043135749066	215.67547999560065	848.9989298161338	1123.7293170648932	380.01832737576854	1529.6043108522858	1403.6096949074124	323.730652855994	19.071917214108375	110.80758259166322	187.38971907550993	82.60804459971536	147.67818005879715	103.36065527776921	250.69660576553477	231.04337518378253	678.9381419016449	1129.457999075085	1452.5242132549633	1262.840414972577	1051.6739946048124	928.4737329441149	306.40127413645837	683.8069254617653	750.9137488199601	168.3551599837312	167.17721682682992	299.8021373682608	518.6634374277098	1055.0191015579478	607.5712046215943	679.2892260544036	438.7824630028326	345.24968318143095	1420.3720850709112	1470.6589052792744	267.48575978312726	132.40467997414459	82.3743284643994	38.8012349164304	103.52312800894208	342.21889123886626	151.98350128821755	31.39447506642513	78.59553660908128
154	394.9226600041611	765.4823823229968	537.9258321824844	72.25498605453633	414.8823851429133	284.0405806899212	692.6208742703483	1092.1788045633234	468.1450824536721	1648.9792441841082	1361.7232465409381	354.2948106297143	31.537675125516735	118.09293133935122	185.95355348748586	91.8439381235361	144.0950166762242	91.87447954403979	288.7501427112093	285.1985735622388	662.7097866764884	1117.0337787012477	1471.527319187717	1225.382344289492	983.5739337323107	935.5512005090715	304.52705110478246	693.2760360172427	761.592592399636	175.64106157840504	150.79268389136814	267.79788396734585	519.4889130343115	1065.7194295509553	607.4776411698967	630.06157790508	457.34579378539877	380.87521756363776	1446.7416507533235	1572.1168889074922	273.782364000428	98.66528685178554	72.52791359630335	45.765854359965736	127.17362025591534	368.41476080370865	161.4657331151709	31.523821662696616	78.89177371022454
153	350.8396523369621	756.7213356365165	577.0955479068041	86.899808567225	450.0684217422918	377.3654495047813	519.8742446444585	1040.9955090481283	582.5997530452366	1777.2603560541977	1296.7945984357282	389.2278287820988	53.42361211089162	127.18276456112078	183.90257896289287	104.72996984477557	136.9802472239625	79.3450711480219	334.9616883229386	355.29670215974954	636.4544880188407	1089.1349296633466	1477.8015249422754	1173.5263661791257	900.5708576914272	932.13329954184	302.34088861736467	701.0590694586767	768.2378638550628	184.76545039921115	133.6536198705714	232.21268330063026	518.7959492774431	1069.4855328063852	607.965536901804	571.7465287896981	489.96095588214854	423.92921601415753	1463.914031138037	1677.6163081971622	282.73186086345345	64.17366207019681	61.8047949581971	56.40301104885069	159.40313248923079	398.32160077477863	174.20919418018298	32.38536930029218	79.63875705546897
152	313.64161129191444	751.8014296770573	619.0707336040504	101.74453440227167	478.4824378032179	479.1141885442453	367.64607675928323	975.9946031680101	703.4942910985579	1885.8647323322452	1218.201253670023	421.7983807747974	82.9859844132523	136.72108137177065	181.6779910874359	119.94238412146953	127.4171324676247	68.17964885343724	380.9572991199942	429.5203774672258	603.3131067899828	1047.6423780938726	1465.7907534028582	1114.8114167620324	817.1225515118157	914.8739089852781	300.964363510745	704.8857057051966	768.2360945989577	194.56858359056986	119.11634208363431	199.87083057412815	516.18632024699	1063.8648510315172	608.8304365903405	514.7861851755921	531.5200695108866	465.94792871121393	1465.0726713800493	1762.463336534385	292.901815293503	36.728727264594674	52.09759458576985	69.82586280308392	195.63084871419457	426.3029714963734	188.75989966656863	34.11813893149781	80.79302642966233
151	283.46355667979145	750.6493480672376	662.596911214556	116.05883684022385	499.1065005748201	585.3354063109616	240.15015344488725	898.3752828900251	827.5967415812714	1971.558823607178	1128.3486687191394	451.5866769933067	120.32317070094017	146.80703908855298	179.46905293793543	137.89862694436331	116.19237525471539	58.359974488281516	425.95513505787017	506.3505919645185	563.861598210506	993.2896158423789	1434.757781810977	1049.9727708262417	734.1391761744089	883.2062973590108	301.21602470082763	704.7172746700879	761.7304073053148	205.35466136703405	107.03714180717908	170.9137486984742	511.71760972429075	1047.8058959926243	609.6689320033328	459.68690506350356	579.5844733083152	505.5703675154129	1450.1436136515415	1823.8972813139735	303.9988192184165	16.799164778689516	43.25064443337165	86.38163905372953	235.64453540260425	452.13355148260837	205.4567266063307	36.84302946794021	82.34980167496043
150	260.204808645562	753.0375457163348	706.340763237749	129.18411011816042	511.26807860352903	692.0676227815595	140.93089635551445	810.0418575339775	951.5225883158594	2031.768752795746	1029.8350463090364	478.27326227217594	165.351825513874	157.55915252837724	177.4655481302861	159.0059609909976	104.27184056655636	49.834543799173034	469.24143186215036	584.1919649864246	518.8575939245596	927.2112883731739	1384.9833319157963	979.9293443406746	652.4873870897522	837.1938794459961	303.9365110310146	700.602270331246	749.0391445469853	217.4332632604004	97.24046979792541	145.39193529893473	505.4487354300638	1021.54770204448	609.9620343298274	406.8942955629561	631.5762360652659	541.5267250364989	1419.5205338247713	1859.8777094153288	315.737376247839	4.668772092336674	35.135323522964555	106.39409458243594	279.14782009365297	475.66587214185006	224.60099592961168	40.678504610262344	84.31341133464622
149	243.54372174380796	758.6024861434647	748.9427346991243	140.5521317415607	514.5024163053021	795.4639194613053	72.74596611672301	713.5350465971287	1071.8256558019434	2064.652291743005	925.3606586722067	501.63906675963244	217.80143754014367	169.11343924946442	175.85394770122215	183.64387355018926	92.77115335616897	42.527899149169365	510.18018249038334	661.4138742934713	469.23204322619813	850.92550724529	1317.245204539784	905.7857581548476	573.0099356108489	777.56504345414	309.96153027743503	692.6716591389505	730.6387121527131	231.1009888644747	89.5280308572092	123.26942198345186	497.4726758549636	985.3272225576959	609.1090072725866	356.794139972491	684.8661473519879	572.6699015516309	1374.0489014429836	1869.0712134149364	327.85683897756866	0.781648849427805	27.6704957229136	130.14950308307243	325.7615350112191	496.8287057888038	246.44044042433214	45.73619379341339	86.69779613488959
148	232.95898052896976	766.8660554922941	789.0699041658002	149.6998010123221	509.27810418070317	891.9104755073494	37.472271911604196	611.9363586920051	1185.0937020838371	2069.1504037434756	817.639681198695	521.5624870152333	277.21426387000014	181.6206773426571	174.8141379258069	212.14669908506846	82.92004823176492	36.35141276218281	548.2192676572906	736.392332423186	416.0766228595542	766.3049299397202	1232.9292649946735	828.8291065418126	496.5471272151967	705.7227441601527	320.0939971430618	681.1321731143804	707.1417608121623	246.62395519809684	83.68852146201698	104.43120934659981	487.91657737450777	939.6475095495721	606.4347838852717	309.7146871091797	736.8615748747651	598.0030739743189	1314.9961131268078	1851.2954190216485	340.1364300171996	4.050358147291352	20.840413029243614	157.8823449322666	375.02694223671244	515.6228585050453	271.1546930735074	52.116539358473496	89.52646591667535
147	227.41720834388894	779.1738339941528	831.0189507985391	157.06965943830065	492.3535540538512	991.1184802590717	39.56890664031292	491.69926859409395	1303.7909383932742	2037.851489219729	691.416009672008	540.3734530488107	354.5417347883609	197.65158253179715	174.56695867443483	250.70499154455598	75.3150431856644	30.467507545821732	588.2642990246827	818.8567286936848	351.2463056677925	659.9349227568911	1116.1165994225057	737.4558269380059	412.3675329780941	609.1569620876985	338.17021723288633	663.436236911969	674.2093646697062	267.4001311177516	78.97715646473208	86.39493667382531	474.97055134917014	875.3345306198987	600.0403169450062	259.0187828923501	792.5115832309941	619.0248634298744	1231.0177201322667	1796.4314652390808	354.4416976410073	17.958135725090962	13.776873869243815	195.5439858739025	435.15922882288675	534.6172913658343	303.7900441971874	61.36506541128949	93.43915343310644
146	227.7343053063567	793.3253634208917	866.2645814782376	160.68585361599344	465.34827838567077	1072.3769133017809	86.52275351307698	375.26224579654985	1404.0411372346705	1969.4109789100253	568.2489319849996	554.6524358289576	439.0125745117347	215.43199291288246	175.5492797042642	295.06919025784083	73.71679148841967	25.851232488086087	623.2471765863264	893.9349393082548	285.4883731068385	549.2225308363387	983.8691513227578	646.821091808088	334.75953552396936	503.31378734373266	363.7126519219816	641.8181494320593	636.7090204385875	291.17883813775325	76.15824496180464	72.1116591890705	460.43814080813485	801.0704587462213	589.2286496454329	213.05703661136104	839.6549894881407	630.2543467659973	1134.2406123993503	1708.0445018949515	368.5806741645059	41.426967582601826	7.9011850799962975	238.85706932022381	497.17150998392674	550.741556171689	340.38702859283416	72.58925333101816	98.05127044339436
145	231.66843522611498	806.150842359503	889.8576565917256	160.60889137356472	435.12286947352266	1124.63568765546	162.10571546535826	283.3003976765017	1471.6306194371361	1882.0922077169037	467.88899155668634	563.3396833007229	516.0871993751748	232.31410747923996	177.58339620452352	337.9674504373858	78.84858091227859	22.87655102406597	648.7378941961871	950.6179672910463	230.13556304743173	454.001315792519	861.6045782983456	571.8815939920579	274.7995989586456	408.9677764851018	392.35986320910234	620.5314006695622	601.8532370986503	314.11380239028057	75.07430931075174	62.60567520417144	446.9552838842449	730.8198808231776	575.5821578714343	177.7559962326398	870.7512379113174	631.3742033635286	1043.514858071788	1607.3975274924903	380.53178449800447	68.78514712865228	4.164511579227094	280.59774411262975	551.0631297945569	562.4179498044048	374.8777126172832	83.8787941727127	102.63596221613476
144	237.8591809460122	818.87296599844	906.662774061462	157.6861108542912	399.7547483832407	1159.3470872763296	267.5085848943558	202.6096955796522	1520.1445517435557	1771.1225870650635	374.37480706281093	569.0045630585545	596.2173976315016	250.87084924210578	180.84302470373495	385.28664800587785	91.2188246887178	20.78917596366238	669.9146554658091	999.0676590726447	177.35123041554894	361.50426507184983	735.0235240785636	501.46473962914325	221.9393109751218	315.35294596676243	427.5640042861352	597.1771234235235	565.4595541647145	339.3644822773249	75.04269841156488	55.267329572732166	432.8121047298304	656.1885101377628	557.3820821482327	146.33248489927408	891.6807728147295	624.5641420016755	948.3198384931915	1487.195216907961	392.37981106546516	102.10268445179837	2.0101204273538396	326.40923617147257	604.8616961015008	572.3621327285518	411.98419279928703	96.70288910652006	107.85149945506986
143	246.55317319203303	832.6620736947028	916.9971794659442	150.8770518200039	353.8559337707924	1175.8382032805473	424.1096024742418	127.76071352964468	1550.1704423610317	1615.6845835310332	276.226046915766	572.1039532459251	691.9106573922345	274.86681554102324	186.3713661127536	445.9392029636924	116.37040794570211	19.549059469967887	688.9443831027409	1043.7967233128388	121.19573707196977	261.00268890968687	587.1835926660044	427.7558097999389	170.8632268544634	212.6840419997124	477.2729033516206	567.8929423780829	522.207390585521	371.63526416420984	76.19812532562786	49.049800260543904	415.85801287281856	565.8815365259002	529.8305597456749	114.75554767223261	901.183337058197	606.6015300346487	835.0410584680474	1326.9365139559523	406.23166684327674	147.64473702390077	2.1547659732084075	384.7063770117709	666.4797147862762	582.0657161583799	458.1642065217031	113.59635307763605	114.81226246049434
142	255.30920101254077	844.4214917350289	917.4098163012177	140.93108181269167	305.3634357681817	1168.2763190086264	609.7510061259585	77.64212583437745	1551.0308291134834	1438.6440033386473	191.35441239296574	571.9710386938693	787.9790521490296	301.50388807472785	193.85333700082842	511.8770395970383	154.01004946466287	19.712776428726748	701.9701031566157	1075.1963949699764	72.98925788213077	172.40005067911775	445.23962278825616	365.7433031946189	132.57631685363395	123.11636653652938	535.9996761086142	537.1429553261765	479.31059641272293	406.54901134772183	78.5064227816194	44.84892502685249	398.8807099976345	474.9408010370829	495.42963700413827	88.58160377582978	895.3757734532343	578.642027327909	723.2035929561251	1151.8766801029608	420.3737563320711	199.0594232749185	5.870736636597111	447.5044398387022	725.7703826457564	590.1334253572173	506.7184450609638	132.42810638257973	122.75735848235965
141	261.74081450365213	852.1423463900763	909.7403411275983	130.27388457213524	263.56935891214636	1141.6519890905454	786.8928309659154	58.05183506245993	1527.4602175639852	1274.3016109853086	130.60170231889268	569.5804845582879	869.0030282013489	326.63091799823366	201.98391188343712	572.2604525964467	197.3196645597496	21.21729142437424	708.2049514669908	1090.630990829117	40.01365776531909	109.49776514317755	333.4993274275574	324.5211428218729	111.7484749855205	62.247237763676345	593.5128680687748	510.1185478568501	443.70920523858194	438.30369211647	81.42426800093159	42.59963545942561	384.6994145684651	398.8366215947053	460.3780492464255	70.63951062325155	876.6231276542386	547.1009794097907	631.5092876604097	995.1151798065436	433.00256975182816	247.0248807617606	12.713374272262199	504.41681773209797	773.7492679124806	595.9754587264244	549.644423841752	150.05880140129642	130.42528346105777
140	266.80441836793784	857.6830525712578	891.9884326662768	115.99486394085314	216.80625606292008	1089.253188419069	1006.7230116216732	65.01103535290545	1472.2826858969388	1074.6790103120984	74.50178684630279	564.6025132017149	960.0321717217226	358.7237537990902	213.59538538646876	646.4621961127177	261.27472321801565	24.926898779434012	709.7495153831337	1094.8094408733787	13.315726448094274	54.938758828716644	220.74919901386588	292.99846704743067	103.95743553262264	15.69627898824919	668.4030915374622	478.4338216158929	404.433888634537	476.9551329472986	86.00700601143376	41.27400315007646	369.0735595192723	315.10789672553324	413.4519290069186	54.99038169294184	839.5643272296576	502.53668278390194	532.7273612135484	811.2652920031327	448.6936980022974	306.40360644168555	25.88116574398918	573.4917962189468	825.314666258017	601.8285663162079	600.3498378125619	172.19250272280544	140.4146972156575
139	268.33283687197115	859.0226459989464	865.986255964071	100.51147659120686	174.2869552947877	1017.2748229939416	1231.8144393288198	104.34929076870205	1390.0477378382138	874.065472410263	34.125353399398655	557.804008004491	1045.4976432590718	393.75502517742564	227.53768931368774	723.6499762739188	339.3250106389855	31.150227196539362	705.6166019124802	1085.3492346783728	0.7435896800685029	23.207550236901834	132.1499680460539	281.9019630513424	113.0549420540249	0.9112391924301522	750.5398112404401	447.17426478022753	368.23769574654415	516.6491809634093	91.9997473016169	41.1396914896823	354.90617130154726	239.5613515069964	361.1148123034279	44.880583233262975	787.8780807145196	451.22762811072204	445.4812342172361	633.3780955457328	465.76361768870566	368.23728795401337	45.382091803503336	644.2547307057256	871.2275582124537	606.9136751153018	650.6945701571151	195.73713526217446	151.51316436236783
138	265.4207014548232	855.5093889792365	832.7837607498972	84.61254473258208	138.33513787113856	928.734000517831	1452.7879452842546	177.24817275681144	1282.8833636922855	680.5642610065428	9.990142339099425	549.5943697921534	1123.1923830508613	431.813873580972	244.02383222013822	802.7547475001559	431.611440552188	40.62642641213179	695.6215404317611	1061.6988033776634	4.60209392905883	18.122430662509306	74.47540644423685	292.21868931118297	143.773560162023	21.675072006844843	838.9392738515666	416.9493585983658	335.82293947489427	556.6530508231801	99.76713697096915	42.22026892951541	342.80883428001647	175.60713493865387	304.5958253767417	40.57321067812953	723.0260934723923	394.658199287319	373.0130460243636	469.12422328198573	484.66012984192025	431.45617393576833	72.43457520637371	715.384924800874	910.1833798663536	611.3811600699062	699.463931307831	220.45841283959584	163.75744992769586
137	256.2127274239202	845.3613909200876	788.4098298851108	67.00482356357861	107.30953598297268	813.5910200553315	1688.5827970608839	298.0813952264102	1136.4374741331958	477.91965732036124	1.5321896043345506	539.0888908274321	1200.5384677922018	478.753777813895	266.0263415433948	893.7614465762523	552.7075231884216	56.24309635293673	677.6421857786572	1019.4080592603158	30.175235802246902	46.55263547069268	52.78018508347183	334.17083903732885	205.7679958291245	95.3059721356968	945.4270087631929	384.2882494399822	303.6886147670667	601.7061478183693	111.27410822838347	45.098416139851125	332.1199480525232	119.82981711478737	237.487548792646	42.524415784274524	636.7156578996326	326.2585894160426	310.3876487861477	306.15881718192713	508.8223267416281	503.9910999640272	113.35160527606814	795.1829254990653	945.2571356388187	615.8596715766741	751.7654912999574	249.6847934970337	179.05091244222197
136	242.92598614389217	831.0040281654194	745.9863928476879	52.945920123795574	90.42590400108614	706.0423140118543	1870.8022819403413	432.8383973604134	993.3293558137354	324.85105341441226	8.568071474077952	529.3263499857206	1256.6139702724818	522.6079337085073	288.156587300334	972.3852112033978	670.6311123882757	74.95320441687964	656.5353855576288	970.6391453968147	71.93963008010655	102.58485006248618	72.6826694924844	397.7538507996548	284.85579924907887	204.8641224637871	1041.4344690935932	357.82529123708565	279.9738242417081	639.6606055794026	124.19114858285289	49.43320588502296	326.06088973446134	88.79453374454158	179.15001707205147	50.30086248433077	554.0472790853169	265.4357272982815	274.71474797441283	191.50570846022822	532.4178466044987	566.6675288210823	158.5511129552086	861.951259201455	966.8525902433134	619.208661105483	793.1978319217835	275.70835031992794	193.46992704861356
135	224.8917410174704	811.4566560549587	702.213240329624	40.948663694745086	84.68733301813661	597.5833055143065	2021.540708120488	590.1225484980309	842.7722593628206	202.29460555880684	29.814926607497313	519.3601918924921	1300.3082841992307	568.8067031952877	313.16022578626007	1048.465587307951	797.8112736108258	99.39848737250551	630.6903488032499	912.4953197018983	132.63116223825554	188.6960618489492	136.26329113140187	487.57329577259827	388.59260088474934	358.2487985724229	1138.044690419266	333.77512279326993	260.37782543715446	675.3686235224059	140.4757246806717	56.09765272053957	323.77433708666047	77.49961677430991	124.16201209141373	63.92657026054259	468.41245864926657	206.07147122150252	258.0665473161109	108.6890340235708	558.4109678875152	627.6818257686352	213.1365920876019	924.0013299926356	979.0848579924732	621.8780154253516	829.2046535345764	301.7376257160101	208.73655098797286
134	199.40781432228317	783.2527816720301	653.0623819130273	30.45583253915781	90.66743244423152	479.2344194741331	2148.2943880479816	788.5537062256167	671.0399028662675	105.75278685748967	68.99099975982567	508.05977296295055	1334.5465877442316	623.8786686804642	345.268759812304	1130.5143179600382	950.8892310600777	135.1891529542711	596.1344279401833	837.5632394963077	224.0571844956615	321.63871003002276	260.1563221409001	620.8025597483609	536.5113414808975	583.6950646322377	1246.5103388804582	309.5056141187603	242.52246391597276	712.6192577124496	163.91712462384055	67.4212489477392	325.86129974436824	88.09502686064994	69.25500662221033	86.48854526782135	371.9556184105097	142.8590678320843	261.4319361113329	55.97492909970154	590.7645396582104	694.5340454627496	286.65915792681403	987.2057366907222	981.4772372496984	623.8353248299823	862.5341097985075	330.95974912732174	226.94959282629583
133	169.94492989718952	749.2765331165477	607.3975068503137	24.084148551273575	111.01947015164814	373.928425187524	2219.493780291848	996.752930462012	510.4447914337538	62.33558076427069	122.7068597179402	497.143678564348	1351.3501181177228	680.708074598444	381.2970361465282	1205.283052636371	1108.1448148048771	180.4937712967265	556.9836645835508	756.7148028896411	337.8777850223953	488.9065386035495	437.9050326984051	785.0276927980944	715.0202587059932	858.2466856362787	1349.8971349144417	288.98519878507364	228.99821116683003	745.2310533892946	193.52754013856102	84.01306061525713	333.8607588899831	126.9501661171556	27.5527540511039	116.6276536427487	282.53674434586475	87.80196604199898	287.6680983466159	50.73947176879507	625.4415771639099	757.4741504279064	371.61733860504876	1039.8949187075686	971.2139872103751	624.1772652666675	886.1289235770068	359.01616973332136	245.65059200707873
132	138.19614225401108	710.2836943878053	567.5201542633155	22.368284938064114	144.35431620765365	288.2607442443516	2231.2145993195627	1202.9440882704366	372.5278265121785	76.46806304938102	189.55289610921898	486.8472230902968	1350.7652873715633	738.452282394561	421.34039352120067	1270.820100826643	1264.8187262442884	236.24720534760036	514.2563362279617	673.50247628025	471.69448855681287	685.9313668671863	665.560202629692	976.8236631978702	921.703630377506	1173.8962982468645	1445.1505475546828	272.42693772790085	219.13605806778168	772.5966305186375	230.3364184781708	107.42210343141758	348.1339184207094	193.80591774725076	4.059345593946479	154.4007609620939	205.75471139946256	44.0987703609286	334.53805607385976	92.97815315249863	661.5531564169838	815.8360100962982	466.8016403570802	1079.9597531030895	948.4754237822385	622.34318787959	898.88925772271	385.2800388084722	264.41708618082845
131	106.10497330434131	667.1803664075286	535.1921566750416	25.284519570080246	188.91199874748122	227.6628454686068	2182.840878774292	1395.1687011578445	268.4822927818846	150.1372449740421	268.3854453887494	477.35762235275024	1333.4469049342777	796.1735323007958	465.45385613957956	1325.4170812041991	1415.9512875712953	303.111970519541	469.16477726641017	591.5035766412464	622.1463248162947	906.6654333739065	936.5791265453216	1191.3521165222487	1152.6642151003575	1519.9587687133949	1529.4448264204934	259.9792852585317	212.29194886996817	794.4050581969736	275.33361972803175	139.33984174701624	369.03528356689264	287.9277779440892	3.6375271919420586	199.861536073112	146.71205108718425	14.711301414079925	399.0470575853474	180.1920052143542	697.8815916298288	869.1339219604588	570.3536259294539	1105.6252510701809	913.8237972042205	617.7109150453553	900.0620574515989	409.1467267250519	282.7660264166313
130	75.72587279031256	620.9803972950963	511.52090117610453	33.0201161304704	242.33920109655404	196.11385032677094	2077.128135704617	1562.0772755034534	208.58214304386948	282.80392381220383	358.366352549701	468.8410593424395	1300.610537472629	852.8700182807786	513.6355767896927	1367.68045906838	1556.6107128648746	381.39407306536714	423.1313983164149	514.1742911977685	784.990172096044	1143.793529613863	1242.033561335406	1422.4614159974208	1402.4977192496972	1883.5258881091395	1600.318093710233	251.75714255264893	207.960089551166	810.6719034703311	329.41506931595734	181.5123767142717	396.80881331482726	407.599013669943	30.74533099759247	253.04927336612366	109.76526541041413	2.4870834738132657	477.6996144714923	307.5859291519554	732.9285019125903	917.0410645434413	679.8014790571099	1115.2446866705932	868.1893142487766	609.646365020721	889.2812851960514	430.0506451454522	300.1685840693791
129	49.077907250003435	572.7654898813236	496.8909512005647	45.22676829119119	301.83936276429904	195.93835495194878	1920.0815759840636	1693.704487185745	201.62786676387447	471.42569236029465	458.94685599151956	461.4709553217204	1253.9605987084096	907.5113611059843	565.8086014367457	1396.5888363602583	1682.1225104758691	470.9704095425166	377.79329375586906	444.71394874910595	955.2256580840364	1389.0078336337308	1570.9445742539547	1662.8575207467215	1664.3554588800625	2250.067055534846	1655.7931901035902	247.8747067178275	205.8783571022662	821.7512502705864	393.3291999820759	235.64198041618582	431.5859441794701	550.1926096758364	89.17484324376588	313.9749930716713	98.91750508798862	9.031723681541324	566.784119804284	468.4029298790929	764.9915818913344	959.3662390933986	792.1371552153031	1108.9058984305466	812.8418180263841	597.5563747679807	866.5907540677116	447.4804439625418	316.0686304136225
128	28.001082075691972	523.649881184784	490.9467212329846	61.43411691212833	364.3420262956595	227.69961484282481	1720.653978061283	1782.1758841860594	254.43786355132187	710.5878719690935	569.7986956179541	455.45479125285885	1195.5989930437308	959.076841635909	621.8022786136596	1411.5331317019838	1788.2874780828433	571.2330644145077	334.99142957434367	385.945116472897	1127.2621885808608	1633.334916814959	1910.7315933682457	1904.3427380855296	1930.1019021509628	2604.1461950434705	1694.478294942413	248.47781820434176	206.11779248313326	828.3290676296613	467.62663917712166	303.2828269550656	473.38676201778617	712.2814526386912	181.80756174296147	382.605313480919	114.70298087584307	36.75076300013683	662.6665568078954	654.3740817533135	792.2668022326814	996.0314327204704	903.9329032313449	1085.4498477345023	749.3491140365304	580.9412509283674	832.4485455089097	460.99221525407773	329.90412797962006
127	14.024529800485602	474.75078770109997	492.627571307608	81.01356725117633	426.6807877820876	290.19173183620455	1490.277832735685	1822.296973555844	371.4121650130078	992.7343701539822	690.6999147294609	451.05697773190184	1127.9200947332256	1006.5945523210656	681.3348023262001	1412.3377319058498	1871.5763996469566	681.0551459315635	296.7413805724484	340.2140677791898	1295.1234496956968	1867.5018841632805	2247.7568104116945	2138.1156230744587	2190.568034792604	2930.2176768878435	1715.6423302535163	253.7735117284335	209.14901187802545	831.398418082491	552.6154943936183	385.7362484548811	522.123976476206	889.7806812669412	310.40042974018917	458.84468332278334	160.04904990424092	86.69778711957795	762.0741329998046	856.2570440545887	812.9707087584441	1027.0522634500967	1011.4923072322267	1045.5554865036079	679.5235430056698	559.4435743841719	787.7129526145791	470.22048436710577	341.13047958112014
126	8.355201874941377	427.16509634807335	500.2532823316228	103.22480786571015	485.7691659550877	380.52890778937046	1242.255559007839	1811.9820575214735	554.192887547497	1308.486239913608	821.386811252928	448.6155880659276	1053.4984173206772	1049.1795178178031	743.9984402130791	1399.261744993802	1929.290902430841	798.7817942338083	265.1839056481125	309.3149608604913	1452.6825513892368	2082.3266188655734	2567.940742459111	2355.121644427555	2435.895257943328	3213.4585504244787	1719.2613878659195	264.0545883668916	215.8796820611658	832.2180415775581	648.3243776982019	483.9510468561432	577.6092346013726	1078.1146738927482	475.41545905138844	542.5166645060623	234.31749160217126	159.59292996736704	862.3501396774586	1064.4304983275456	825.475688590195	1052.5227562347955	1111.0285705599454	990.2297034257167	605.3589431168728	532.889994974247	733.6108261807391	474.8869119426282	349.24473686828253
125	12.231552148695739	376.4907879610724	513.2158288029843	130.35080870377354	544.9021432139658	509.7955890078165	960.0469384516239	1742.1337701802038	836.2296191265855	1690.2987311634727	979.4388168314356	448.711531585979	965.0115543478065	1090.2971744832748	817.5403420762287	1368.9096064666653	1961.7319435222191	937.9376760511806	240.32690545214402	293.6118334334074	1610.3160292114278	2290.3797320182853	2891.1404684253916	2568.3983086807107	2681.4750134460614	3464.996994460062	1703.3776977337777	282.03106152784613	229.51495256314954	832.2778494911545	768.3752920748185	613.7670806554341	647.6952617320746	1296.852717302326	703.0989033979342	645.1310986653571	350.7266160820087	269.02656951418095	973.9705107277133	1294.586140335403	828.1832932204929	1074.7873395900847	1208.9652877221558	911.675010763385	519.3591449947435	497.07280327521056	663.5331078367647	474.49544862108604	354.1428203409309
124	27.489243593041294	330.30541774785803	527.4057624540833	158.64612006195176	592.74330358409	660.8862494922721	695.0597856449539	1616.3176975168094	1194.1584807412326	2084.237544668789	1148.135856328876	452.586875818335	875.0048610737812	1123.2574067694063	893.3916852409177	1323.1984076979402	1958.2341225467535	1080.6148309632606	230.13558963445962	299.1821413685697	1738.9668751756117	2451.3828452509088	3156.4607524884073	2736.7909919297317	2880.477228021269	3629.175799220572	1668.0104726760178	307.64901739269794	252.19726009503012	833.6710271202265	900.8992450032949	764.3496821889568	725.5318871640701	1516.0119040283307	972.5851799815321	756.3313197044688	499.364305863627	407.40477036951853	1083.2420202612127	1508.5937920926117	817.4410467605526	1090.4808565130716	1287.1005028553927	818.6505682552762	433.5828917634301	455.2620873671092	586.0677381445239	467.9090846008313	354.00143534809627
123	52.868197079556	289.82287865072857	539.1168870877152	186.99393370435013	626.9624801836271	823.8796598025476	466.7751172923739	1447.5878099182767	1614.947475893042	2472.65947017975	1325.1057641379996	460.9742517723735	786.9282840528467	1147.6972337922182	970.3003288362916	1264.5171752634405	1920.3685092284845	1222.407364329138	236.53227179159694	325.26993504714835	1832.520427641098	2557.6172261976126	3349.7350811542397	2851.276059804976	3021.4379669110763	3695.468320349024	1616.6866004582887	341.6211895833981	286.7352752503381	838.733266885078	1044.2020532997035	934.2275419118386	810.2960703064857	1728.7018646617296	1277.0673212261656	875.1275698807501	674.8851033537065	572.5131196082733	1190.766297475924	1697.1928773076713	793.2431800959487	1100.1854616511596	1342.0551607776988	715.4034617346375	350.9602953001512	408.3971121564607	504.23703684959736	455.32438598633735	348.6341280578062
122	86.84198298834437	256.4379576487892	544.6827958802917	214.40791018593137	645.5189384566854	988.6829217292156	294.1241722915112	1251.1033195244954	2084.2316730048733	2837.8112669115253	1507.2773319997877	474.9088181789817	703.9446108301063	1163.1458803556552	1046.858855187329	1195.0026954857858	1849.5981768921954	1358.4438272515358	262.8602192167259	371.18622878386725	1884.668647583979	2600.976014651844	3456.8917307063202	2902.481404717461	3092.284644711336	3663.664469064808	1553.0402896726723	385.2336136042585	336.88119807919156	849.9396717882762	1196.613324082616	1121.9107227966094	901.4107261716456	1928.1813877157917	1609.3172302873281	1000.6636361519229	872.2377604734675	762.6005351285761	1298.7481374089455	1852.9860027271015	755.9952129333908	1104.2923700768765	1370.482480366386	606.2743047791048	274.3693252720587	357.538708114928	420.99367127692125	436.8038820882192	337.8000949002459
121	126.75292593513991	231.09149209923336	541.5035805169396	240.11871083821634	648.1242954658378	1145.0572855411344	189.77004949831846	1046.2826819723418	2581.6600725096655	3164.0726758213077	1690.1514311603416	495.1760659104698	628.5020490280424	1169.8847128322745	1121.5105288771122	1117.5651802134912	1750.3657007332336	1483.954387543861	310.1609060177181	434.4482324752959	1893.0050180919775	2580.622119325683	3472.449949559376	2886.968537729699	3087.4489398217925	3530.9355758866022	1481.979912927012	439.40621713643	405.72381328764294	869.2901170790535	1355.5666222640439	1324.1041269681184	997.90886129352	2109.075651658827	1958.9740069443417	1131.503332215988	1084.6801770525922	973.9193535764565	1410.80756027948	1973.7023368062166	707.8693086637954	1103.5773321345787	1371.7226784814475	496.25045740598546	206.07642593739513	304.25504189971775	339.358964581671	412.8576898334932	321.74105345057126
120	174.51030165082142	213.75157750999634	524.9198079695561	265.9333147707445	632.3816844093782	1296.9729973701023	166.77533269486986	833.6351017586767	3140.946126603179	3462.475747828363	1887.3217810339518	526.3342618647646	556.1845577663477	1167.4328206760517	1200.101392287239	1025.4473279975089	1612.021520506454	1604.8926696043702	388.7710107722897	522.1031640187034	1848.5218369747154	2480.930801762166	3377.384199246523	2788.1491241661747	2987.6435381662277	3275.636830421625	1400.3981964963668	513.6813505034427	508.5838038236663	902.7826341685252	1536.616573632617	1561.454930861167	1110.4752777391811	2282.057231452188	2354.6264334392454	1281.3225257763997	1330.81000060402	1229.3211850208334	1546.0624693100203	2066.9556554487795	645.1377240945509	1097.9592793473043	1341.0127562725959	379.0357157953584	142.54584698688876	244.27159343027597	254.07273561133297	380.4180783278551	298.07445389714127
119	216.8706901709353	209.0780265746711	497.4322002482322	286.2759533099591	602.8503747509999	1404.7171909555955	233.9064533355454	678.1564189016428	3623.713634283883	3660.0517043413447	2051.906905592713	562.9934089771319	503.1192708589722	1157.0255878883086	1264.946525026706	940.1268746261528	1468.5735427685077	1692.0419683633745	482.69550819528826	612.9112914509436	1761.5964055545992	2326.185487744022	3194.229425186315	2628.2883820164443	2814.3204204612266	2964.9454765384967	1330.5110964890628	594.49197340834	628.0101229101942	945.3177919127704	1700.112838040452	1781.3607965468261	1215.5415010946153	2408.489331625204	2703.699814138555	1418.1345245160328	1554.2992285754865	1472.6708156653915	1683.5658368480936	2119.314136267436	584.9879462135254	1089.5520588024099	1286.7455025030677	283.4733941948869	98.13872495690876	191.69346085107006	185.0775632304729	346.74170055805456	272.16995133076034
118	255.27404671017197	214.62155862137098	458.88925706134745	303.76520627362197	561.102658583028	1478.8365156588766	380.450159292984	574.4865595333738	4062.855546516961	3782.6511577465208	2196.9705651566414	608.224670871223	462.21213826198823	1139.9154108788712	1322.5361741695208	855.1738882717989	1313.768318750986	1755.079412800503	596.7129377700082	711.0103698266234	1635.0026583942156	2118.153134482867	2929.179039229232	2408.7097549324403	2569.7613405056077	2599.293841097463	1269.1897754381218	689.3091454152391	774.4217368256194	1000.3219842077107	1860.7720886898364	2001.7968537450508	1323.0904486905756	2505.2815109255757	3033.7289482093943	1554.6940440038547	1773.625500814096	1723.4290456695676	1841.3803247137832	2150.5525750854154	526.5636345218696	1079.039555332078	1211.4428665499868	201.63455481782975	66.5424267893386	142.39181245813577	125.53388892778266	309.75332882336255	242.77789748668263
117	289.5538095898119	234.40241181299515	405.43279778144404	319.8168192688186	503.30528400455427	1515.8354943515	628.0268286674094	541.9899381575591	4471.011086678307	3819.153507917659	2325.4847910143008	669.0277438168245	431.8600164700537	1114.2231668834954	1375.8601084082966	763.9851947608425	1135.7484700652778	1792.7737520236576	744.0921824078066	823.9141095882742	1454.7305564996634	1835.8836824604766	2553.9382870581485	2105.55073708908	2226.833709399334	2156.9271505061074	1217.0794576112435	812.2657944485685	970.3276194052229	1076.7497033217394	2031.7986700504014	2240.5131351083455	1444.2985906543695	2576.09015048381	3363.286224489445	1703.3871395030606	2006.1125325997775	2004.2997076797765	2046.963250315534	2173.182360524079	470.6159429867997	1066.1446277065431	1108.9264227158073	131.57628947038364	47.11216700653465	93.77338397162804	72.71750330586535	265.89793046648606	207.12947773908212
116	311.83876012761	268.5406580408658	345.5786465656656	332.5471410805557	437.49975607484504	1503.0165558735077	945.8620761378033	596.7580350548309	4769.0673216018195	3761.4215784624325	2409.992916336394	740.7215913303817	417.41783767449925	1083.1323641604495	1416.0901286334072	678.6805945511845	959.2788058323025	1794.2943008326306	907.8387084436054	935.584971216008	1244.4967015112238	1517.4698035480046	2118.9847057417396	1758.339708554002	1830.9177132506013	1712.8196285309966	1187.1560912447444	954.0641196446862	1200.2256227296718	1168.8521528871124	2190.584190614435	2465.0400323592826	1565.8741041274927	2608.6308340184764	3639.7214559624504	1845.7116186006347	2221.2663360749198	2279.9919631936737	2288.9755128284623	2199.770824208937	431.9075289876642	1053.4372681050331	995.1318416894444	87.01260174209175	43.706225350416176	53.79045056800883	35.366743355377146	220.64848980368214	169.83121268403085
115	319.5746831993423	317.02763743406547	285.9328956675297	342.30604241554244	367.85706898297815	1441.566472314664	1308.5578768579928	752.2974731386812	4935.598677329188	3601.422686825986	2439.9955761736974	822.5741909711395	418.57554748092997	1048.3182928472415	1441.6302828925766	601.27392584164	791.4942929640808	1759.1601378783528	1080.9246170028212	1040.7314221805418	1018.6698457334708	1183.6423825296404	1654.709624161619	1389.3852237441554	1409.7529181833197	1305.209297357382	1183.6519105557381	1114.3930757412602	1461.086416033936	1275.4189623233765	2332.872641919743	2667.6771044267275	1686.3150262869694	2604.6691870818227	3850.8853673296007	1978.2987793084114	2414.7092068644215	2542.6705539060004	2569.5766534709833	2247.9405169589604	419.0172512914668	1042.3560661345196	879.7983993102558	71.23349071460144	55.15011198751554	24.244734471583385	14.191227037211595	175.70619073596615	132.54102641002245
114	312.0675391671159	386.43425518251644	230.10434718905677	350.0786817719077	291.54658275166037	1323.2514365996826	1723.43441399812	1026.854472460977	4950.1337704554935	3322.255271200247	2408.2085847843427	922.7394610091651	437.2187526808648	1007.6228443828322	1450.7428253330881	526.9682794270402	623.9479017443518	1679.9941004540315	1272.1170048191973	1142.9553004608329	771.5851801692501	825.5612735671145	1150.1977402508155	988.4188162996055	955.5186269542812	942.9383323031083	1213.4860822491898	1310.7481238849657	1777.3693369725534	1406.956904272606	2465.7270952325507	2856.711246811665	1815.6361624084407	2561.777411147717	3996.969379784239	2108.849589952402	2598.683984170001	2807.301951679916	2921.1545245401526	2345.348570496246	439.9136119299984	1033.55192457557	763.2359522248023	84.03088176260857	82.69885763458382	5.2929648571738825	9.562351655110323	128.8479900257986	93.60040182171457
113	288.05812723914244	471.18615438505617	195.30460371126222	355.2745742127359	219.880881662862	1162.3885385553422	2114.0240134940914	1385.459246238321	4785.378129788116	2954.1708514068537	2300.3631874062844	1030.816445206057	472.84342085641873	966.2331804469516	1441.635561122423	464.9435196126586	479.2833343029416	1563.8023306764585	1452.4916199694987	1225.85698169275	547.2283966786391	505.74429020232606	695.2968435850088	625.6027973786632	553.5095702666899	709.5457799052746	1278.9237165525042	1524.829372520534	2113.99977338285	1549.7396916324599	2570.193868258514	3003.147186513422	1939.70215859115	2484.447517215702	4046.0163290744426	2219.612294194257	2750.4661331714765	3037.6159608168023	3309.739110012848	2504.5726335494387	505.72035716509595	1029.3974225149068	669.3643481499687	129.6416310167198	122.61164984040495	0.9895385188293546	22.768099138386265	87.14318624968462	58.969878364784776
112	255.3963056350602	559.968704663649	191.54071164993042	358.0797695648398	161.7827527223942	990.0393424891183	2413.078001477293	1755.1667343880767	4485.289471162155	2561.5345884762137	2139.0098516887806	1133.1377723251617	519.1830325128211	929.2661206524144	1415.867398703981	419.80142489119106	370.6531887384654	1432.1896182102919	1596.5632562604667	1280.345474646643	381.3053756093248	272.3425987912776	360.9131168450138	357.26815478625934	270.5719390576575	639.8701366927718	1368.1030371225402	1731.1636619877427	2426.7948448221246	1685.6018647289216	2637.727138567839	3093.8362589690296	2046.1267334022791	2389.4826106908235	4010.608365307079	2299.8569069206505	2858.9466810758613	3209.6234268745984	3684.116762481531	2711.4616011973762	606.5148826438777	1030.1676855389362	612.8613076708348	195.2856127394337	166.6060401654134	9.69485335542082	48.830236452582156	56.00242461141068	33.057649517087356
111	213.1189575951715	667.8750267067255	227.19863993202893	359.28329920979013	107.85223063983912	786.0359808555822	2646.9125973024884	2168.197931555601	4010.9577468433336	2091.9285639280242	1900.1878938953987	1246.4060774977756	584.3403542657151	890.3458371258648	1370.1237243738856	382.68359100155635	277.48715210618883	1268.3117715162145	1722.3195337054367	1314.1209646184016	258.2810143024277	101.19279684786717	113.69462928476516	157.0250994353646	86.00788554097996	725.812603185082	1494.5573389275582	1965.2940543315226	2763.9294555962797	1836.8662842352016	2680.2803230683617	3143.5887678785675	2154.2814222265088	2264.6325947539817	3882.5621036469233	2362.9260258837485	2944.9718130131705	3351.0150151909	4101.27126277985	3007.3950990098565	760.9645200240348	1035.7433980746214	590.8211546111716	288.08167554078375	219.7437581148905	31.99375985460434	90.15150002794635	31.68180108100166	12.447417209292754
110	168.01688090804464	793.6868017729739	321.34883173636854	358.61751667573697	62.21284533441862	564.2550878875313	2757.7391079960544	2571.3311600944944	3362.8492461294636	1569.0924952636403	1584.6992869727496	1365.8825697035945	670.6566922049094	850.7021986100078	1302.1019269235758	357.15791637216455	206.57337190360948	1080.3426479737207	1809.809280183033	1317.6567964683397	213.71132825336872	39.85073691477908	21.67268615406117	80.60127788397841	67.53052673623179	1024.3293937131125	1658.0530785654078	2220.682523205346	3104.718610119472	1997.698595099295	2688.8277276840563	3137.6351209925465	2259.4850311536866	2112.5556796161845	3652.525646247662	2399.7093312445472	2998.349543229808	3442.5507094669147	4535.876872977358	3399.385225812343	973.9003290917645	1045.9850061143215	613.2361059439245	404.6609554076002	278.8612615779954	69.09176689414929	146.37779867671372	20.013503706589614	1.099398407118844
109	136.5065185347769	912.0184403900244	462.10314417078365	356.1686042760593	32.739418763495195	377.44942492890436	2717.800880541317	2847.8151812518945	2697.6973025686475	1112.481368972291	1268.0958080447901	1467.0178034426904	762.0038146546483	817.2804214228016	1226.358636286571	347.8483908501323	168.22944328584032	913.1866398480836	1836.3107894001448	1289.7449802705466	256.0329294359982	97.8436228095495	98.78700668301398	141.70916200409783	235.39213936656256	1465.4793965855665	1821.606392063732	2445.6399025694304	3374.782410377341	2135.186943983612	2663.182371313998	3078.9342210441823	2342.275164797942	1966.0795212104078	3375.425652936307	2403.272259829795	3008.876186780324	3464.17039119256	4887.520297208839	3800.327441388457	1198.2131766809978	1056.7735123900318	679.005155706286	516.1848712659862	330.24618371433684	112.05954421351397	204.32166044503873	24.70522741133019	2.199062823782818
108	124.08490861431878	1028.499112892539	654.8223446337156	352.0162896390466	14.814058912423974	219.91937802076745	2536.731197602321	2993.82807718029	2018.8569761513293	707.8161241800085	952.376144813925	1555.8533269721838	863.0493415645619	786.8049703598874	1141.5369283349473	352.697231147966	154.5188450198088	764.3776308616618	1810.7838435321733	1232.6895518970375	388.5706906490376	278.0670999296195	347.0557866201647	344.3987885283673	582.8492402537189	2035.4522240118986	1987.2774661551734	2652.1080447589393	3587.9985161955756	2257.1484722283903	2607.746361415523	2973.344771363696	2410.1935803597507	1819.5267567822434	3053.7854315439454	2378.1894579942596	2980.4396438781296	3428.978783271834	5166.015497926135	4211.1204229687955	1435.0609908429087	1065.5835882267133	780.7992774891502	622.8513935064411	375.7010121825104	160.73237955818345	264.7906051671322	46.90227519924481	15.312076512172808
107	138.02038490596033	1147.9256587439475	917.2698356927783	345.74865114986085	7.800297119868498	92.48202344200106	2201.9144670853702	2976.7971620515436	1328.1921567392537	354.6053994395426	642.9556720952921	1635.0606810154163	981.123700777267	757.0232395297393	1043.7790513994262	375.6856574694376	164.0354904058903	636.7293328599258	1722.8490755619157	1140.7093889752737	624.4573716296582	597.0197576698189	786.0227992169762	707.753243405233	1144.9645009964706	2748.8392741819102	2156.8761686779017	2845.5653130281908	3741.8353087863507	2366.4434768911597	2518.1039364145354	2813.329923329804	2466.0261831213584	1666.3487842711193	2676.6666106250386	2320.7629228974897	2903.162562155024	3324.256932986151	5358.69263736913	4628.8985340091285	1686.3406447141156	1068.2927213060461	919.907671516745	723.9527253523064	415.8525668245487	216.9823195750746	329.8337433153764	92.13207565070934	43.7068505187725
106	190.47590906519326	1253.5692847378455	1222.0372326405711	338.12768022582725	12.356311482187687	19.356470955560294	1762.373765461947	2766.517926659486	756.8419216587506	119.20084369396324	406.49730271243743	1692.9714116472323	1103.2743786777041	731.3523689939886	946.3136787433449	419.5368605079723	200.9139581110717	558.2160569687383	1581.0054651937373	1023.0331708521694	939.1946103746468	1020.6370522471987	1364.088489957478	1192.2365388757896	1857.5105704698963	3489.2921335359197	2300.3245733922267	2994.7883057995423	3800.1578740922573	2444.8834249172887	2403.852250238054	2617.1967918325654	2501.61244096023	1526.4587625912814	2297.4467532862946	2235.840467403169	2775.205960552582	3157.8832813557956	5408.270925165402	4967.77371933482	1905.7065254776053	1058.5997712511999	1070.6925288235914	800.3436570860697	444.2366234824742	273.52081713151654	390.53991084763607	160.17060328775523	87.04236227961167
105	284.50991594333885	1340.060437242486	1551.4244884486707	330.0421555758845	29.445064078912814	4.002417382800925	1273.6405669565709	2381.154843492898	364.57174885374087	20.631360904360385	276.4896425916272	1728.5453886079313	1224.3750755580877	710.968410755934	855.2718391106772	487.4398427730095	266.4147784627197	539.431993780536	1399.2276499093782	887.5739668244541	1307.2589011388432	1514.1303147367626	2028.2971749109593	1755.6313657254575	2659.1749203624277	4180.626956636119	2403.7472317993925	3090.2757420121707	3764.7121298636057	2487.394072753487	2272.0543039425274	2397.6896753024785	2516.286887193387	1405.316450875568	1939.9210237208617	2129.076476615979	2595.688016961012	2940.03023657456	5307.174872222975	5182.173828960602	2068.613668401571	1030.936060965082	1212.2908028210136	845.6448307972867	460.07212382880624	328.1091519324541	444.3195457803653	250.78074011269072	145.14100345645627
104	432.95996054555525	1407.21693476435	1911.48373138721	322.3532917696461	62.899991416374874	50.37798477355164	764.1265289849309	1819.6608871439305	199.44767390438363	72.67627277278314	284.5855781783279	1742.5561771091939	1347.7384080354466	697.3622707883244	770.8787769474478	592.2283232325726	374.14533939895597	591.1250080551015	1179.3499638762294	732.6445925121249	1729.6054444812535	2078.1673051195	2772.1074370112724	2394.336807379854	3541.4680537710233	4790.0122476835395	2457.377001371634	3122.702131014622	3616.622305037028	2488.8949418063908	2118.2746753414053	2149.0218854242926	2509.262966308922	1300.34576944832	1599.3478858044691	1996.838221565908	2345.5316285078634	2662.0760540207643	5018.46940035672	5232.945121797731	2157.5433782297714	975.7523144810572	1331.1415473731106	856.193167415483	463.55520278303294	383.81478370267916	493.00953010746554	372.6717362646472	224.1344698695988
103	624.6928740019114	1442.8840183204811	2246.55784115835	318.132821635691	114.62973108337266	157.28385031184564	359.90742348630954	1194.443382039326	310.5866056983023	291.6580985377424	465.67731149282037	1736.9425536635476	1455.5020762092363	696.9721218305338	708.7254010820011	734.2338308503108	527.5786261396154	722.2748868890058	963.7074946090514	584.7778643246891	2133.8721445509746	2614.9541475167207	3458.245117845416	2991.0163870186657	4337.189092338103	5176.199021648904	2439.451765670586	3086.2398479327776	3368.88126985054	2441.5444347429648	1962.5074158016073	1905.2299602295625	2478.9731268787486	1227.4548222436379	1324.7405354202617	1856.9969232332382	2045.1212495301693	2361.5163598902272	4562.027758760485	5068.12235022405	2136.9483555937195	890.9234942345344	1390.887615561765	826.9789849091273	454.502587478307	436.186609423557	531.100724788265	516.0745564698851	319.0599447239533
102	848.5426574752839	1445.8971172789131	2529.467518451274	320.2021756002589	187.98507464113993	314.37698131211084	136.86846973791293	614.6158220650375	715.4526037731488	656.9453785562254	816.2010072671706	1716.8958780888877	1541.1818095459955	715.7028285951839	675.4629209570468	916.6542445055948	734.3451007650768	927.7209425313854	782.8322062633042	462.2092169877925	2478.591539357381	3067.500784946196	4008.605089594268	3475.3711075151978	4949.810980964837	5279.899635319324	2345.9513616802005	2975.454075853063	3044.882068815835	2346.720393789237	1813.939639224259	1681.091915612484	2427.999041206873	1189.8191848337385	1124.245503033739	1720.0956278888505	1710.7494490258166	2063.494543451065	3977.3430291797804	4690.81819520309	2002.037611410713	776.9489196672773	1376.1233261543796	763.6012516935597	436.0058368239421	487.05688018587483	559.4859918775362	675.7579785976156	428.523822216019
101	1090.1697046050008	1416.6479472040683	2736.1825058622762	331.7609139400528	286.9830905608118	510.95763455101996	155.8123110962658	195.6950534756183	1373.8554574107034	1139.9114428019232	1316.5369072573835	1692.134254278355	1599.8388805459358	761.4583180555355	677.8473141789734	1141.888594456662	1002.5273058946386	1199.7110118281737	667.0150962991611	385.62755727369307	2728.0684207691993	3385.232466881088	4357.197439930017	3785.270877415357	5296.3353572691685	5104.095513326351	2177.59684392518	2801.623475948807	2673.754142627529	2208.147640414908	1680.90361803968	1489.2206509683392	2359.2406515776147	1190.4399588927972	999.7684412118396	1596.6812965024951	1366.4827544758045	1795.1750870565875	3318.796207440512	4128.606137871432	1759.5141854975777	637.8810260035864	1279.8756019565576	674.7786137609439	411.77209251428474	539.4094159237889	580.0121792779278	845.4956765431169	551.171074364878
100	1332.6909473001538	1358.4569349745857	2851.3583219771585	355.63084354689596	414.0842914462216	735.0311814401625	444.0877200117194	52.825578942877804	2219.032564359998	1698.9880861616787	1925.358670244638	1673.3232310963156	1630.4659096538937	842.5097021036743	721.1635885830584	1408.831653040851	1335.920692279748	1525.179572155797	640.9932513318419	375.37147638226634	2860.6986282011994	3535.2877124062807	4459.792361626424	3875.673682768607	5329.0218299639355	4640.100533415411	1943.6545383666833	2580.8881369370824	2290.469586213536	2034.3035391657306	1569.9821421175013	1338.3065974177496	2276.7843461221596	1230.3595619105483	945.0584920618078	1496.341528293608	1044.682668315382	1583.2653798265292	2655.1594279808173	3440.966092618484	1432.9194310911944	482.8298870064426	1108.825213048992	572.6164434093414	386.1481097046245	596.7731543902145	595.6025034535809	1017.8262377176472	684.9669995771808
99	1575.5103156747573	1268.6899120511	2863.565806590432	397.91317439869886	583.2982478419199	994.6166143529991	1054.022481321844	244.43187735332876	3240.751266932388	2332.3807870644796	2641.0529076093503	1672.6404574640917	1635.463508308954	979.7567041016404	819.7324569819551	1739.059380338058	1768.0905968324282	1919.0595475668401	735.9219696059829	462.37961326135473	2863.6694761870167	3491.042930605647	4300.903792638961	3726.013917940605	4995.6318383429425	3882.9271581371886	1635.2476537254895	2314.523226693759	1905.4585208801084	1820.9993643874639	1481.3816326758345	1228.4912475793144	2177.6702932699136	1317.9763804239394	953.7817367929832	1424.234761501289	768.0298118383168	1447.9070083615918	2019.762013067962	2651.069523776226	1027.1890708952355	312.962406231513	860.9375553795379	462.8875557401918	362.1608908634373	668.1501255326607	610.7572921069498	1197.249183429517	838.9026122030468
98	1781.1397650664708	1158.4778436625445	2762.8206502050202	458.8900506427829	782.4644495685994	1260.4526189365063	1925.0928816146065	876.324026213978	4256.87906463896	2936.2499341228195	3342.277571166361	1705.202746250544	1621.8029791608478	1178.3736375172805	976.999040230176	2104.694261526091	2267.40833042365	2338.5501021614336	970.2868377322504	672.2786839724187	2735.299657872573	3244.9305871906486	3870.758653169741	3320.3037432505644	4318.378550146893	2957.278483434418	1294.7328395268341	2049.5019666841386	1590.8019794081295	1599.9408867698648	1428.8375859301893	1176.0479922561333	2073.782704956714	1450.2405739588608	1018.6637001591743	1399.8784965517232	614.7487561336975	1434.8323015381347	1553.5004852191296	1924.6241909124237	621.1816513452392	160.4909298481888	582.6308131848361	369.8323458476171	347.3358801032347	752.589655400058	628.6789778115376	1360.6642427305094	999.3584357857321
97	1935.772360531465	1036.4345767388843	2563.365857212914	538.2992763300009	1002.7506117740155	1520.2163512939094	2966.7307765556448	1901.4261130386092	5143.380805834408	3449.4338667872044	3950.5336358850714	1782.1086324673429	1606.6009686875889	1445.529935117495	1196.5352366974744	2492.5642712118697	2815.97299064984	2764.496016499134	1344.1952108054381	1020.9051885377515	2511.2350973924913	2838.6306386833735	3243.115618438279	2720.760069046306	3388.238412631689	1988.5202037887211	955.2089849727656	1819.982623050449	1381.9705872823572	1394.7493070026997	1415.5778648405428	1180.3221227234162	1971.2533939178772	1623.481214895498	1126.7953202628141	1424.1309802027401	634.4658057987131	1562.9758294239903	1330.1172698544851	1379.6058653958305	277.595240112471	48.670447346383305	319.84921721222094	308.37575299693265	346.82649451044216	851.3649701155505	653.7132259138762	1499.0816148798763	1161.6988959875162
96	2036.3757228336167	902.2892690100948	2266.8436898705263	641.0480859072327	1245.8359757970024	1777.4340716321453	4134.050479889327	3321.6632264073855	5825.843494721181	3838.4927336947158	4421.888401505985	1922.350097075574	1614.4706128784148	1811.0295901616423	1502.5600527838733	2913.840642507218	3427.7868284443066	3208.3203532587577	1885.6625381139197	1556.2631598275525	2226.7159602047104	2304.357803729363	2465.457257096561	1966.2794625267234	2264.5950107924473	1056.1748647043096	634.7674987515368	1651.4570879981507	1309.3634779861272	1222.4540819309418	1441.8446304786403	1244.120703858484	1869.700594962579	1847.7942523079364	1280.3408221373938	1514.9692955321811	892.6869857004542	1866.5528852549483	1414.378916426574	1119.7220936205995	47.708066064865385	3.57256375806085	112.30881655557165	291.76626375683804	367.30589710314416	971.6947330851328	692.6104626835113	1611.2365884561605	1331.3815655545932
95	2067.964210866644	773.7847604050052	1920.1857109591897	756.2645223196363	1473.4863489764177	1996.6068435954635	5192.713149314735	4882.7797451102115	6142.140444350285	4017.551253821055	4653.260587667685	2125.264279941203	1677.8036377504222	2253.954796675504	1879.299304025689	3318.497852527611	4023.9442596415442	3621.7632893106033	2543.405464374245	2251.5147010591304	1975.0795875500778	1775.0684346527303	1723.1690812347683	1232.9776190752034	1203.1458487886673	381.3300018554563	403.83336881391494	1599.1049282080226	1387.3237430270333	1130.7420387385275	1511.716452567932	1362.7322665394142	1783.2941593999149	2101.9077377316466	1467.7082723613464	1671.7905378498829	1419.0377813339762	2334.9680677280844	1844.6426639196147	1248.7318064952835	18.08836922482665	48.45601039488361	40.4633117923604	330.9589583260874	413.6042325289824	1102.1971067792397	746.9186946511778	1680.34151994888	1489.125187198026
94	2042.6674477696224	658.4006667247837	1560.5085308741814	875.693854513696	1659.060152964878	2158.6560842005756	5983.204301856683	6347.214424816302	6047.5091356901885	3963.604446581472	4622.511142492565	2388.010378015955	1827.792952850083	2762.1391963324772	2320.275266092388	3682.7069617395064	4558.468434799477	3989.890676571625	3278.2695390664485	3084.258812040288	1840.1752154175401	1371.2216870652055	1168.299174728701	672.0339550469553	406.88452335052955	93.51252721435671	310.4804507400055	1680.109305549497	1628.819956126324	1150.0496655697186	1621.8036480484034	1529.5573405902214	1718.3595444588705	2373.3026027509836	1689.7770034961804	1893.0090472217646	2209.5480086175057	2945.614046796617	2588.6058210087754	1813.2431781520174	225.99914456973752	209.45378413864847	133.76118231717317	431.5770971819087	488.82001956324416	1235.1595129759044	818.0480298661723	1701.859872074102	1626.4869034582198
93	1962.357278002854	555.1941273064424	1199.8930506316606	996.3711515454181	1782.3559570322668	2246.941283231581	6394.408965002117	7534.059678402594	5518.30333941862	3660.820314313042	4326.72501835247	2722.102901607059	2109.4386313493924	3351.0108138440064	2846.071084042459	4002.7203459063585	5011.796386867347	4319.781392914436	4093.86507237126	4075.868355154814	1903.5678879379257	1215.038948479518	942.6160137766396	429.7623733287853	56.842289710775596	258.28420812123824	384.3462097169787	1932.5058830977705	2033.2174266561524	1317.4388309445803	1779.5810933273356	1752.4205009497255	1678.7966092010363	2665.415649613402	1968.7028486830366	2192.536028545349	3292.948498626507	3705.531654148325	3631.8718476616814	2829.227681068879	710.731719444039	508.2211318720645	451.49995283382077	600.2969345250607	601.843371771716	1368.762095431251	911.3759910298342	1679.0184062797439	1741.5752440632255
92	1847.231268076259	475.29058654780397	891.6817421896031	1097.5512142188084	1805.4460530741385	2226.7696343841135	6282.026242687766	8103.393752243169	4637.937720288316	3151.2497996454094	3829.945805803528	3092.0315446179557	2529.971004797725	3952.753233896783	3405.400662073189	4231.887668266343	5302.150014859203	4573.2370159991115	4883.980037407786	5104.980191586233	2236.0920957293174	1408.493841961401	1157.190788059022	634.3982241886013	304.40527615901124	936.5964848831932	675.087768632184	2345.113467331953	2545.2523539251233	1649.9018142149498	1975.0286941347388	2014.0689232171783	1675.8015797716953	2942.347504313905	2293.9705394680896	2545.3049508015865	4529.4525170459265	4509.703880682756	4789.456299221985	4137.1199382278355	1427.8108764432877	924.8426805370432	979.2005939386006	820.9052974327088	747.3603353782952	1481.8566537287468	1019.1791504890914	1609.5332120298174	1815.920453681832
91	1714.9304078411858	418.850238798942	650.9713799397493	1167.5289235737382	1717.9518467613643	2084.235249848455	5655.1299080647605	7927.101390587082	3556.016395371709	2515.9533437774767	3239.4934311434163	3471.4867408180708	3081.4761296669058	4524.057302354489	3965.90507559415	4357.679579187989	5397.316801832755	4739.844783724846	5590.8322850204295	6085.6516590705705	2849.2039305463495	2033.226446535486	1885.9932256122602	1375.9710288726042	1227.484310314457	2042.3078264112246	1179.5269107551526	2888.7178687744395	3108.95076371079	2143.452621478398	2204.0375410370207	2307.1733229564275	1714.8435439959771	3186.6294010751435	2661.4543426689597	2932.877462579921	5785.639584405848	5275.722051638366	5888.649498167787	5537.021408460831	2296.3664296727893	1427.5526680547237	1670.5892450766619	1076.388402959086	920.8778389691588	1563.6792818946194	1135.4433658372632	1504.2517133454694	1842.3826336697991
90	1569.9588693433252	382.6696240939486	469.7157716163025	1197.112457763574	1512.4517394546247	1799.2520935858597	4538.324569528995	6940.813672897283	2387.2888790544494	1820.0420747440514	2646.469619197832	3851.822177180996	3774.557571144088	5046.681988107501	4519.573598128655	4374.860493112507	5298.388668627234	4808.707039567598	6192.910280303671	6971.682275008181	3763.950743158022	3132.213244402861	3149.247946180078	2697.8903572397885	2834.018842650656	3522.8284410772767	1923.0507949664707	3557.0058203691233	3698.7105689664418	2817.4924162619773	2479.452129811375	2644.7485987821606	1807.9168610557815	3393.870586281959	3080.6868345256667	3355.901585935112	6972.116800454726	5951.78007798147	6802.235546710593	6871.173756118818	3261.37161822149	2003.1725026391453	2498.3102108190856	1363.433654287425	1127.2297268992218	1608.2503754908073	1259.5741425337785	1366.1446124845359	1819.9410291842337
89	1427.7737769604862	368.1838632618194	352.80335546600384	1179.1550625532761	1222.6751966022096	1400.0111966866757	3164.127470246065	5321.891279517755	1410.6988421393735	1235.8624832823966	2223.881669485129	4172.7834737413505	4512.840592833214	5431.414132757107	4980.760680084496	4279.142278697066	4994.613982266257	4764.3918096497455	6589.708454020881	7593.094931340253	4847.760668436063	4569.797131244379	4761.191378808412	4428.182311585681	4862.243182203105	5098.463014890516	2824.537013302016	4249.1997249317665	4215.418521813185	3595.7266774355185	2782.6598550275676	2999.5355240189338	1959.6749817647922	3534.2988637262306	3496.232111454192	3756.536210767712	7831.617416483168	6392.344113872896	7287.894642891366	7794.535076896544	4124.341312226899	2554.339576544683	3308.475779488117	1641.3330879969253	1343.5314563259603	1605.9255045176014	1374.20948492257	1215.4810343594122	1743.6807632777193
88	1288.0387381647654	372.46269046765315	279.7169716363061	1113.9073232134222	902.8913531264027	939.0172240390374	1800.4084369581878	3418.5189088758725	798.6620373861856	884.9116129982488	2077.901147222998	4402.187582068859	5209.48776932008	5638.985019185436	5303.156514506078	4089.104209502851	4537.453120090524	4594.916026082093	6735.8200479690195	7863.366004804129	5950.623252140574	6154.711437127406	6486.299705329903	6331.599141117602	6992.065740435281	6532.777604515809	3800.4937040603186	4889.559323813803	4609.6453456508025	4407.980898094683	3106.62095284639	3359.413508737609	2173.6759562007583	3602.193014561699	3862.8255954976435	4097.619158330475	8230.086245979881	6518.936726580942	7250.973680795947	8102.465378913105	4749.128003244834	3011.0890788121	3981.992506777415	1885.4360594631974	1553.8252349087702	1560.142816991076	1469.6308263151843	1066.3092621828816	1623.2014657983143
87	1136.7162019546151	395.60816987073974	228.6511419366278	1006.8349395689935	606.4928621490837	468.9335101527716	668.4849398883892	1561.8656624899338	660.8676061456993	864.6104096113219	2240.622074500623	4516.700692766179	5797.0884096270875	5639.262952482869	5446.948424955146	3812.544837777598	3951.502427904191	4284.729456418546	6617.621229661508	7730.815316111594	6950.428686302315	7729.876977655329	8137.332275895676	8221.448938523283	8971.31838338894	7666.573848654913	4806.0687850289605	5433.484552772294	4859.57019129727	5216.94550977335	3462.281310835543	3730.014493696268	2470.0479398800494	3596.4586813317146	4144.279525743316	4353.739651617509	8072.605479698471	6307.211897957124	6631.060290919005	7734.302354927815	5026.738404205691	3323.5917023990423	4432.252635777208	2082.5543998698363	1750.54691406642	1473.657352644803	1540.8405376213443	922.9975969992847	1460.8722523242368
86	974.8102542015034	437.45179398531917	190.56164955426448	883.2224648074239	433.86972829441066	124.33601953280949	110.91791149754607	339.73573557109853	1054.3516259096639	1240.0610917546503	2721.5300040403536	4482.209781931794	6132.458569268158	5412.888237409592	5379.019052433671	3492.2824974955706	3335.5037606961414	3857.7175939156746	6189.75422284337	7152.611125963116	7591.591184070371	8914.544286896673	9309.890244365119	9652.417686478515	10307.233474101844	8239.646579241557	5665.582129144818	5777.955823315963	4925.008350483375	5882.617236510108	3817.0780072808507	4070.959435882633	2834.9198173804243	3522.7561294446396	4273.138451230268	4469.492794702022	7346.374532914329	5727.146495610531	5515.531656530191	6650.52211308983	4891.470757643691	3408.4359163450417	4535.853047844563	2196.6645909092217	1901.1140486032011	1362.4708432434472	1575.891472240149	804.6805823374042	1280.2181162519703
85	789.785328393324	503.13293148593857	163.6880035446572	768.101405169074	458.99443876982326	20.83198565178028	297.57741011889976	110.29957715694492	1930.4587440644573	2016.3518714960494	3441.1914549536004	4281.306189591269	6137.924833467735	4956.84373499454	5068.138153962667	3144.5390186811615	2728.0995630879142	3318.884532463323	5438.964511174761	6135.441480302202	7725.049107446213	9458.962069816029	9747.260259701694	10363.686151399783	10720.06498741173	8165.9613702177585	6299.464955708283	5879.913424451986	4819.999827769512	6345.7626109772955	4171.328687738949	4376.8802414152005	3283.084337807378	3395.3390805980143	4227.684072418837	4422.490553653514	6113.855290819791	4814.782681644279	4017.3855553832936	4982.705911241245	4295.524100422002	3250.8660355994402	4256.560947231865	2212.977280670037	1992.3197933909598	1235.9605228865544	1572.5429791691458	713.8379638331485	1089.5964081977422
84	597.8772976783171	593.1265690265133	164.7370564360629	707.1186353506004	733.7171169552394	243.15397302781972	1253.403152513993	1074.7497440630964	3055.10414049748	3039.1957629417752	4192.021343528065	3927.6694176817573	5766.146317148925	4337.073131134988	4558.055355310872	2821.4303293960056	2222.333782205679	2750.097202317867	4449.939327392113	4842.442710886507	7238.38716753826	9183.924692596273	9345.658046952467	10111.46804646333	10142.858553200349	7454.962776773315	6574.002326879679	5737.897993781986	4565.340085139926	6502.430250977632	4482.044878529754	4607.589989763804	3773.753119790961	3252.210761728268	4027.9847924574456	4214.401505568019	4664.712068316206	3746.996322315771	2479.3049756552114	3134.417400422815	3366.9311284683154	2855.3220140794515	3632.0354120568254	2119.601594491456	2004.2401526092685	1116.6567577718367	1532.2350979347225	661.3010834079189	917.1080287798574
83	418.29310970349104	710.2127912967492	217.321766155205	737.5798401752414	1245.530856949029	835.6278251033712	2774.67961637741	3026.4739625509096	4150.518327078561	4097.214758908865	4771.787706130008	3453.3808767933824	5059.757054566364	3631.6781478028415	3920.39002343626	2550.439395869475	1851.8394352277198	2227.4033761983	3331.9191136689005	3463.24428242003	6179.485512967505	8046.6135870324915	8073.80786416006	8906.758022281927	8631.18133211054	6272.452301110687	6463.618920566674	5363.50555279571	4214.709379234726	6367.237004684437	4725.121453137568	4747.958050447251	4273.744494033812	3135.760735636879	3755.3410217827004	3890.4019913104853	3313.8762335498172	2713.330405068404	1194.7258590754236	1500.2375142524302	2289.733104388522	2297.7015214158605	2785.266757772066	1926.2323861479663	1937.4065911492294	1017.2795891929721	1463.6245598090277	649.3250828510033	776.4470555571659
82	272.70040059525763	865.2323012255506	352.3599399280508	898.0858447269115	1964.2018949581131	1774.0123570337778	4604.776259317894	5602.170898611768	4982.58270632231	4990.653107535169	5004.409768576614	2874.9817541106995	4070.9736840651985	2890.0991979089536	3212.7070559074973	2340.467970047356	1616.8988346201359	1813.6771572127027	2176.2716607377556	2145.256865871664	4631.2821078000925	6156.179968902132	6093.873370058001	6868.288099248134	6452.395500974286	4781.938574724429	5975.237796146567	4797.606763095198	3801.151660971055	5921.395432877344	4885.107779591853	4788.692385913057	4763.227597278175	3092.5295374457282	3518.5018871142975	3508.0916381158813	2318.447533657611	1868.0660066174505	361.5719919897889	370.58842421900704	1225.2389141466779	1648.1274277481948	1831.8666900586873	1642.4661249952428	1796.9403587748993	942.465081165031	1373.4962544762034	679.1315552523301	671.5535055383652
81	208.88035586906656	1065.8184113875332	595.7630214248163	1222.106966287564	2779.1584626444173	2917.209958980083	6281.030217479549	8084.697562251125	5248.418978888616	5419.649259954019	4774.954322788108	2247.260221166434	2940.842259620021	2206.8367419702336	2545.2042552492762	2212.116260090113	1535.6185793371376	1616.441650495041	1190.6583532269206	1137.3037436805591	2841.6751062847165	3836.166791775355	3763.6219626522384	4354.108280436814	4079.650718298669	3260.8572856029264	5173.038486704408	4109.0687473501785	3377.3339084541585	5217.159978633277	4926.003921032894	4724.924292715815	5177.1957150386	3167.844461599284	3476.474648681005	3176.2943726542426	2011.928056755057	1425.5961591709652	186.88190087691177	73.89676145033266	414.30397309419214	1036.0373968762442	966.2887881726784	1304.1547395977093	1602.3720829856982	901.3189094581995	1273.8933786139464	761.1684296896399	614.1428186938643
80	257.1029812762705	1308.9277558297	936.9688147175829	1692.5842992943785	3487.901090044932	3950.6441640408207	7245.061660453375	9550.886538254725	4878.572501309616	5224.506740021143	4043.0978690861825	1670.439597595434	1915.0253898532837	1692.1725388411664	2052.5014582510744	2176.8361330781117	1589.5691263903468	1697.9986261253973	641.0001222029616	677.1251397268938	1265.5514828833225	1728.4746948916072	1721.7752058927854	2056.2638595708154	2201.074669118184	2067.80197672273	4253.524298222271	3421.579862775734	3013.108623336194	4390.743357632535	4837.770341949063	4556.90276385658	5428.50585247808	3399.9702368458093	3759.168315150898	3035.5929365327524	2430.913549002764	1516.4636123070914	673.2280788212412	608.4912183869819	81.65561902437402	625.7381734010937	411.17057188140814	988.5081086412051	1400.899352084998	901.158336240532	1183.269893235812	897.1366671736466	614.5093346852561
79	452.86627015546156	1600.4688275183182	1352.1338486929644	2266.7164530993564	3947.4400251868765	4604.3723073711035	7238.477670672893	9529.73290741168	3910.829532971179	4386.015485076902	2984.9618845611512	1207.4028268697157	1154.9505413008346	1375.3384019185908	1782.1771143748679	2211.85630728793	1768.2263129311702	2058.202357557168	661.8253937655165	806.2890800121307	249.8600851363395	356.1968294095477	449.19189228361614	528.034111714087	1230.5565249992974	1379.3576063390208	3410.9924465100676	2813.8667229451676	2740.746802060457	3563.3804981065946	4619.672253567534	4308.304860463229	5473.234906547281	3769.4110403793065	4378.990482609355	3136.2951535743855	3472.0349622039485	2072.380856091125	1584.4556124027383	1747.323006716362	236.50003677744547	511.61787803849074	265.15237439374687	762.8779475176664	1235.3714307602056	945.0894137292358	1113.231655575536	1088.2841634110905	677.7863331384648
78	851.2671319936826	1987.9030172242744	1863.4829664350016	2939.6664035340173	4074.193704430103	4678.005504489087	6145.384282511661	7820.28074481265	2493.725933747421	2987.265038685423	1740.1947534300916	884.2526183422405	729.1984593129691	1241.5881771545733	1727.431347598731	2305.583952268452	2072.515899152614	2678.198691950525	1363.925632421392	1523.5472844789347	49.88712624752526	105.60612627663534	283.5774577063911	166.4839282369162	1378.287411130117	1261.0704718597342	2767.03634793849	2299.2097945981477	2568.4956652928813	2769.1844580355264	4259.754887546402	3970.5422749966583	5265.438292297806	4259.802691284644	5312.6407693783	3533.143362945957	4862.286792658955	2978.333959040173	2675.3641812626806	3158.571971305298	879.9351086610925	712.6549270943142	527.3941492968228	691.1172066654538	1135.958732373995	1050.2126688913477	1071.7930108621126	1357.9126239383334	829.714407809498
77	1464.346077757439	2466.268202413114	2429.9217065092116	3571.670945430187	3880.7354358257385	4087.872738892737	4322.222248537644	5027.029749545317	1129.4203498898319	1516.7171567518135	732.7828010198464	784.6456102024945	718.2490045274722	1272.332415086095	1838.047302196096	2408.7079049703843	2445.432405477053	3367.610098135185	2612.3667857190253	2591.888366265029	852.895941095062	1229.1350364283053	1418.851484336968	1241.3506898094913	2587.6609229378923	1710.2158603970204	2537.618070043041	1970.1173033376508	2533.449827834943	2163.4926975147514	3814.7833800045873	3593.6686036132037	4818.682171282664	4710.980132912118	6231.30064670729	4094.8912422673675	5958.004842252073	3834.381919728027	3447.704178126137	4188.226050787999	1772.1888272644505	1223.6712737594999	1139.4032353978278	822.0106952488132	1143.6485033200813	1221.1524011155764	1078.8461289460554	1676.8298605410341	1078.6911759625875
76	2333.11763566369	3062.766541594886	3096.416149549061	4095.5546899308492	3529.0266826019642	3106.4423255148085	2435.1516985866174	2266.701462438204	228.9022901064316	461.47485311562355	220.15315885816472	881.6018014963563	1013.8171728480507	1391.9111669247163	1992.2042793039423	2468.639754051865	2815.985833027962	3924.9699666178003	4071.2676683846976	3682.681695618997	2455.5659791106486	3397.424307184775	3522.7698814294918	3434.849020183294	4368.121148782484	2526.1527458285955	2689.904213230967	1833.774050940921	2629.6886082044894	1772.6155607100586	3335.5117882295963	3207.880121445223	4214.0703215392605	4967.654895069441	6791.538831171934	4600.636088254207	6267.91872527902	4273.686673530416	3618.622651507381	4444.348583571355	2629.5702594602353	1897.137847104085	1894.5247252309068	1160.4841497217144	1253.7810718729993	1457.9334986240908	1146.7237260700774	2018.1050204672883	1426.845631948151
75	3574.5842269723744	3842.0461155074636	3997.825872413806	4510.392325505905	3311.6909329880655	2189.488956270522	1162.4327143253186	640.3594091574721	67.90055174829745	207.17041134875532	326.1174179474042	1171.0435951652544	1476.074768047135	1537.4158392175655	2074.8843368059524	2437.216174635885	3094.1429343399823	4161.514802802091	5358.009894991745	4508.872386956422	4524.7539618432	6075.589071955282	6104.661589894829	6218.457855158698	6188.151364440049	3510.791537155468	3175.583236225417	1888.482769875811	2851.100483542261	1588.6748499676826	2858.2930764552625	2833.9145213896145	3549.245135559655	4893.079595714086	6708.097448125514	4795.378216305055	5624.1871502328495	4068.091300893463	3128.5552729377814	3878.0052871308553	3231.5141447094084	2590.2524104194154	2615.9586157677413	1658.3725196305859	1444.5099628726925	1758.6380487444217	1292.2214394145954	2355.2112170748615	1873.697975503977
74	5221.01351723926	4807.245947796695	5228.636730316493	4846.629403965517	3515.054515823538	1978.5802113776192	1167.7344222099287	1074.876903766924	760.9206845973955	960.625215650976	1021.6823451249161	1580.8718606162133	1933.3765237343694	1660.1189495881513	2024.4469661384064	2278.48033627157	3144.2657940086065	3973.982810662844	5973.220440940328	4768.160860918671	6423.385593022637	8350.54273132979	8335.454365953556	8672.498140718708	7415.656994892398	4399.228172039571	3797.4669690140167	2143.477068750489	3165.802723284781	1624.1048792591396	2467.5068467198444	2540.2175075414234	3007.5570448394174	4427.154752956643	5870.748039236103	4518.755198664982	4115.156026994611	3180.190463807204	2170.183242503697	2707.663017284897	3386.4829054288903	3102.0257766071254	3098.509869005924	2188.6642985949566	1660.7695547479457	2075.4372688507137	1513.4299480116476	2620.9184120587047	2349.8019918351665
73	7379.425174337325	6016.325021918845	6937.5681226864235	5243.35534605789	4414.374599864812	2968.349769899278	2687.629624889457	3705.3296655776644	2196.39426417892	2622.0136268780984	2145.1722363265108	2055.8969456485042	2302.7074257583604	1757.2324608914926	1844.0568163536755	1983.9504169781562	2867.467640035767	3302.81045053585	5686.951095650084	4434.049418705719	7657.652060336275	9574.664863029711	9637.389061883963	10123.899331865578	7741.393910841906	5055.10032408338	4387.75248719546	2613.267167572417	3549.19497033061	1897.944176298608	2222.05287975762	2393.8430563750035	2726.91692699701	3640.70121137116	4441.302223907069	3695.39254442078	2223.8826276628083	1849.1714875479906	1104.1460469737383	1409.4148964159622	3113.06957387339	3310.7117923142214	3246.8924360646693	2636.7201561667	1853.8477622941343	2359.7747968412277	1801.1426906879658	2768.2726743242397	2782.491348606391
72	9987.291375497067	7457.57264583027	9119.676686237151	5875.7377049686165	6057.063285477337	5362.173984532638	5498.779370795519	7836.057464312477	4047.0984238515466	4748.419564462963	3415.91502849832	2519.666779020326	2559.2171112304063	1849.9822946422312	1631.951993898261	1591.9297143488448	2234.1425563936223	2276.28421149122	4461.216512226892	3527.673590875655	7782.757115370131	9295.960155750721	9574.172996757621	10037.838327049069	7145.4945671467585	5373.105048015158	4788.4113792866965	3297.409404968992	3953.8404059126174	2455.7325596303267	2217.6453338538236	2483.6629670040197	2844.0863033016367	2802.265353916694	2922.9877895075488	2564.855181130062	712.0252219557219	589.3384191112849	394.9411580706336	555.9358374629976	2488.145480738867	3180.5630642672736	3067.864062567299	2867.254340625333	1969.1430002637508	2528.953926178907	2104.536121126699	2740.529728575911	3045.939430270252
71	12756.849677491415	9042.254361383006	11542.637641178051	6893.998761953524	8191.34843305609	8767.304032146461	8791.518683967395	11956.122338754278	5823.93473306781	6629.993169654725	4509.855916568937	2895.5887350549983	2748.111681002768	1968.5984982446162	1540.3506820052635	1193.6280344295642	1372.8862982707587	1163.851381585459	2696.1504736338366	2346.9132096400876	6717.291824771042	7650.3933578789665	8196.350735527838	8410.568915356853	5839.383024565208	5342.815072761145	4923.735039627438	4150.833591862905	4324.512676422248	3326.459989231976	2552.878342483138	2920.9972143373484	3405.6922937034633	2380.6793882521806	2065.1648968878726	1640.2725154533764	339.00851998943597	71.42230045355653	391.25307806823446	537.8766551880843	1734.662057813992	2710.516513893309	2586.5965930974135	2794.4054989496476	1970.6288920154632	2501.7502453619445	2330.521805193825	2507.0124372519876	3017.2017697248584
70	15137.032918139423	10572.740554539027	13708.990955606385	8297.858897837341	10255.43415417289	12170.598153596016	11402.737194756413	14363.937173916882	7031.532559330413	7556.154185770447	5164.182189146693	3116.968448307265	2923.024419824925	2116.2783793483522	1652.244324524609	907.6391907194131	580.8115525400242	311.5754705439166	1097.3505763885973	1288.6876867679266	4886.443878827566	5415.588465318364	6112.05133436518	5872.927458388969	4318.768396878117	5046.999107730029	4854.410998057063	5064.199808656776	4614.74939891436	4465.764113045936	3293.9332178515815	3744.096843545838	4321.219597276574	2758.061222158478	2474.3993813463567	1551.736365792146	1403.8260707774402	616.950768919058	1116.9113826065864	1319.5031760625093	1085.2581717753992	2038.8626663656883	1938.6338250200652	2423.536207404093	1852.6795052453667	2235.773888290536	2365.2787066134406	2082.337485279654	2638.6764312783307
69	16390.374184160442	11706.110151896813	14930.049366319174	9777.158418601139	11515.07252216439	14228.47468179742	12227.291822940762	14076.931420720546	7324.539540698249	7220.316892717929	5256.189206779905	3134.7908767406443	3061.488388541245	2237.8793212626824	1947.7210409555212	829.2606128502133	236.5591430680749	23.476491760823688	401.8327049100717	727.9720831796235	3203.0684254786092	3766.5068370930703	4345.442292863378	3577.2105709278603	3115.933173266259	4654.8950193711225	4686.6864780764945	5848.274787264523	4800.598129599896	5665.582473566716	4373.570666102392	4837.205189066233	5324.367142503106	4136.683391250488	4227.653963896744	2644.891953563674	3472.186864306317	2192.041314494992	2171.53903629059	2381.0792807882326	701.4152516547778	1361.5999360751553	1289.191739368167	1876.6254100704782	1647.6723665728896	1779.89237861427	2139.473047739024	1553.5482446527876	1999.2616172241196
68	16033.60841032486	12119.023321731274	14742.97286543383	10897.783428726127	11526.425577278307	14160.932868050613	11143.110248723799	11393.583723308695	6738.851182926477	5810.273518621558	4835.190565682362	2929.3270523481297	3057.1257400131776	2245.473544432342	2245.5249074579588	933.0198543030947	466.59546243263316	289.46967673870125	777.105873899696	800.7667368101556	2555.0557706175946	3502.0083080916093	3726.688393400903	2488.3773646196505	2506.627832260991	4337.856148186609	4540.596663177616	6377.194355264694	4912.13446911119	6708.663968587338	5654.886688494524	6019.184675998503	6153.376061614777	6207.104078370528	6724.7987828781415	4743.414028336983	5629.359628798605	4137.283785039167	3032.265854431529	3124.81959389034	579.6418994530561	796.6671743808961	734.5770518198088	1285.9009701454609	1390.5823063190032	1229.8707327550778	1670.8568944149522	1007.0997412779827	1264.6808598464502
67	13856.723148178413	11601.570897818712	12923.259356506349	11074.941716279995	10139.194912076417	11851.956006580831	8350.076655939589	7539.826551429312	5421.142965096187	3930.1125157203387	4027.6447080787225	2498.4268924694866	2757.822994361631	2043.3475398516991	2296.215252087893	1130.8493732692418	1219.5640446530483	1005.7487640468426	2036.8123998047718	1472.2896950925149	3373.34986092093	4862.979695793282	4514.211496133556	3081.910093036419	2650.40690211261	4272.867882794724	4493.381464229445	6535.335281084249	5000.57626425991	7318.819316591016	6829.057953247473	6970.661400790706	6518.083366210051	8187.534765811109	8810.667500743628	7045.054947997414	6780.708742738343	5500.219989453711	3232.127327545277	3117.710844433783	618.8190456380868	420.0114517517711	363.98752504087673	782.9958722108629	1120.0129719357562	736.2503522548651	1093.496207957198	553.8985975825676	668.4027208108085
66	10250.267998097253	9933.921431141975	9774.989421683746	9901.274778916679	7703.4258966007255	8172.688411049881	4951.691341852225	4111.893333550408	3771.0335332427057	2317.629421619259	3029.235345775227	1890.594099630629	2100.400152400339	1600.573660842359	1932.3697350450657	1235.727610733069	2050.975238398887	1807.3346035909644	3454.9715012798824	2518.2291096556764	5643.251246650774	7230.542272446963	6516.482356732297	5257.950814256491	3537.7451861545787	4575.440543894481	4569.360316224845	6360.217923194063	5133.075533887861	7339.082559330164	7507.016071032659	7337.613890246189	6311.315691151589	9023.852045635198	9293.213875536145	8355.859116339012	6306.441340835619	5505.462996039328	2654.8282707761427	2381.273628581082	699.3207724907205	228.51402629172748	226.25112375954765	438.0549471439281	864.7358115722352	439.5623771283835	630.2875353957843	278.36801533607473	390.4872032214595
65	6159.9660536625515	7362.279590562555	6098.756194630838	7450.199752100152	4941.696519707859	4574.167527666186	2149.529332289584	2133.8710510641895	2231.6557040202206	1444.706592775943	2059.5317428177045	1221.9525115963227	1222.7341300817307	1001.2230443167389	1218.4157928289594	1126.8549405226452	2397.3780904444443	2331.767261060535	4312.5026837483165	3621.40018913332	8330.511067576403	9386.53452632848	8692.106277820101	7985.142656681359	4978.590826042259	5229.578379591339	4819.155341632273	5941.152939832167	5362.363339078956	6846.670691837873	7398.804663833805	7013.714678334538	5562.597294652012	8248.010020529138	7700.524864991776	7808.215898736824	4429.238809137558	4086.7894366482706	1614.9180705666736	1358.8821715511663	714.931817512529	166.79246047882086	287.03109096823744	247.36323812557254	640.5599446576975	398.1003756957459	484.8731342555743	206.46694570046725	445.7745107549298
64	2792.634271912216	4540.113398553969	2963.3730163624123	4474.1466721780525	2666.049400172536	2294.6025688103555	696.2417269825983	1552.3261705188602	1175.598857419111	1284.4147596719329	1333.0603010889133	675.9973097948	462.769708374527	445.6214988785945	481.25183038640716	794.8909291154432	2083.051337557674	2408.941457096082	4359.8322464419325	4453.217465242629	10012.313703817494	10119.33577161708	9827.69097618439	9856.22295694943	6510.816391621996	6021.995391284522	5282.213997338224	5485.517764568147	5682.48118639779	6159.015976046627	6557.090627867077	6075.552819578183	4599.34317843031	6040.794369146256	4839.157537408261	5555.143843120906	2261.785652095189	2090.918784114958	670.9407796233711	589.3511473092253	640.30191387684	175.10341682441373	458.20345784120036	167.36378642591322	459.61650088955184	539.830593148866	639.7852372363691	266.9929984522465	655.3772813793084
63	724.848376826467	2096.24473393635	927.7463217008027	1837.7299301229516	1187.8462115920831	1430.4751439279082	424.2725616497515	1512.2758235989374	677.2078735066525	1389.6046403300013	928.0771379124142	379.7906171973666	88.6467684146752	100.63639617265608	44.56591163424567	407.74190937771215	1302.1956328144968	2158.760593702932	3925.855282018989	4810.587604952316	9829.754300117878	9243.537323794686	9334.357152329101	9964.835909746818	7601.049319236896	6667.030926030433	5975.964615156872	5129.3770754684	6036.782186485106	5584.006382932779	5366.312293748828	4918.898554365401	3765.848253976555	3577.197855958567	2181.138734881681	2788.484608626942	870.2430678118135	587.0939903344129	158.72354476838854	249.50443810430772	508.8999710825114	224.29069623954356	606.514922893607	151.86771144769756	318.3360746962499	705.7587949956949	924.8295323606244	366.67716883001975	776.7103062449759
62	26.138756335257483	595.4874143290153	135.41768902679888	300.9981120598518	476.6726671942871	1317.8913639858083	664.4060517737166	1253.807754511823	638.808489702617	1358.92309644973	843.9962879993067	394.2749307169125	196.09264480396317	63.790544137193976	80.08272454316523	197.54965633598394	668.3694729404543	1836.5787601937664	3483.226602056402	4585.79732242532	7723.4863794513	6970.810075776641	7206.182765894715	8056.936041856756	7680.887921446289	6836.735231834005	6765.247714768515	4933.701108928701	6292.403165649988	5273.369556066644	4393.4830473893835	4011.5014944924505	3371.485645774491	2299.635284499215	1261.7644181742507	1206.8417046280797	838.7712624724161	342.0073056875939	111.4905540367259	204.24253535867172	370.32918015527525	318.0617707836874	638.5402529834535	176.59935716836634	218.87074669281952	727.6585919356057	1028.1858805847896	395.4174671760144	677.5332372308171
61	186.01890820329854	300.27222719056533	252.49203874326503	144.65005494796847	260.8229583949539	1056.115844476518	719.7128061735768	615.1202919071402	795.3679286389213	1034.619528577625	947.4836475573956	636.8116541340323	585.226877250159	287.947561497703	447.95543530638514	296.43900394518886	711.2945813216946	1658.784822990487	3218.032328184648	3704.78407328985	4762.8713649501	4380.683374715244	4336.092698475091	4918.47708619288	6510.889311418451	6309.372205972953	7192.2136979850275	4861.263296540862	6227.2171238961855	5116.569360657459	4145.520444397229	3756.9648016795463	3532.353234093047	2981.4823051252447	2451.555563330202	1982.988474831818	1921.458528677042	1311.947892487075	310.75562504385704	228.0852516944494	269.6208731911555	459.8731716839357	579.1239402921004	225.04922972019682	170.65939951316324	524.048800054496	773.4757189121058	293.91436188271416	376.31306751814265
60	497.44695401716103	798.9437575902157	597.8754847795083	770.5204149453637	247.42465505496796	460.7279780999904	402.54506682268476	86.41246683775807	839.6795965170162	642.0618630469261	1023.2997974158823	868.4102068802956	845.9498062579559	556.2496293687426	732.6722781728186	578.4641321693675	1240.1232930786477	1570.5514182891104	2826.2728497631397	2511.9815220405744	2659.2183487461743	2590.951999070552	2121.339404644894	2266.369585255874	4724.332170585945	5190.219203043216	6796.63120627826	4758.005956750185	5659.6907407988465	4806.98021068775	4493.015984132275	4032.548896192778	4044.4959886912234	4976.220657001168	4732.102132141717	4594.58687634924	3132.8921107202923	2523.3823551090036	562.5851722468631	364.2283125169042	232.63280197333899	620.4412897962752	600.5317030790222	269.03459011632265	181.91365917434635	231.4154670271962	329.11197465695363	120.99044578507485	125.47822894220701
59	586.7150255562603	1328.860206319893	706.7183134176362	1276.8995888637799	351.79376094693106	215.82650458918522	172.15538189622157	54.14618378800682	670.8036951903395	413.7701262722003	934.3722742422608	913.2786029779785	774.4906077704817	677.9160058236379	684.0746136677544	715.0054234800059	1479.3494306599023	1315.9385155937343	2018.883535667651	1506.7264806821915	2073.4424970340237	1792.1687400672106	1149.1501821595195	1175.2891124691591	3234.1989212716135	3792.107291522217	5338.201334675472	4408.340333994879	4552.511716259724	4133.794938229642	4758.250675776467	4388.86281333622	4475.060865637988	6493.796204581178	6207.9013422470525	7013.151714214719	3821.5974133015116	3207.764000918426	986.0463658103688	917.9016542589875	262.43826928412744	773.3601095667394	846.9315999491168	315.5806856531449	252.95265978469155	108.7948687790056	129.46512482954938	12.437503043652148	109.98545810699508
58	530.0238835099381	1338.5310976388023	539.4720414026026	1176.8633206423847	609.4086081349749	873.8085065122773	435.55912980657934	458.5012838158752	405.80522217709716	345.0850608189344	646.7458955274599	757.9669695384102	468.6676233638341	617.3715568739075	392.0718601917097	532.3084633736087	986.2930356898405	809.1947148170487	1120.2730946014653	1200.8316679769136	2351.4959199868126	1584.4291878123968	1172.9169632332791	1529.2786053448688	2528.404054474775	2426.102785635576	3185.303936522394	3617.070979597267	3050.7909208200454	3149.9350455397444	4334.462477317533	4252.602414589092	4403.226173229086	6155.58193787116	5759.973048463713	7373.210748784168	3953.4486078187247	3366.6320565488054	1809.3372180087767	2030.6946050364854	393.381080607007	909.244671222523	1262.052788680075	430.923442484999	376.86276295196706	306.78139636983553	392.4046104424849	82.72143208750349	332.6810260750948
57	460.8659890328206	822.5946440453642	274.9454714065278	671.6264342273846	894.2231335939302	1991.9580651802373	1093.5025632182717	892.2075647438497	263.88567170213844	258.00928828733146	295.1423831950118	537.2412908572061	205.02352347274942	471.2775362817978	209.30354145409314	148.48232858118573	184.71200596734582	440.97968716989953	942.1150384172405	1617.0949559438168	2399.7697369298307	1376.6951197442822	1338.4867175079428	2212.770507147353	2227.9261263569415	1340.8996272584884	1248.9241251821886	2426.076629527819	1588.518440499515	2163.125306810439	3116.6265657713984	3416.296540603559	3639.573728495428	4099.261135012171	3794.8764279054717	5398.893228996987	3826.8290099744227	3511.5720567705507	2860.6259961187975	3206.288303194386	642.264490157509	1019.2548987159214	1518.9155214117704	675.3262260029463	514.6645849740443	753.1119716708362	942.5840053023085	346.74034522362746	603.5664972854081
56	350.5898179516327	243.19935788755583	97.05390719022279	302.2550697656143	917.7120238862196	2248.996024803188	1373.4623292125816	1008.8854143842017	315.9642508197407	118.04501016706553	63.42837639313147	348.8490519732878	123.7550940279296	402.80029623129644	320.5532685943451	30.958061063012693	209.47796324823042	694.4989680268737	1662.810540314535	2215.1887613868835	1598.6145236051007	869.0136818264848	1064.1437958892548	1954.9044626813793	1537.9753299606018	576.361119465555	217.66362649794837	1173.3871965007188	573.3803903683029	1384.9790184218577	1812.943690359946	2196.0576962870673	2367.5729702691133	1759.4981557842511	1689.8419493501065	2609.882284572153	3457.659484904667	3758.274918338043	3469.8302256886914	3623.0951331889855	954.2210290999092	1055.9448905615834	1354.579120693299	973.7119626948333	605.273247200614	1041.5293519954744	1170.6263543718103	637.4922208837299	710.2280873449245
55	143.29040626733587	10.366112137220735	32.90030111809548	320.10553126181867	566.8474804153664	1183.0176566941886	899.9703040276908	699.3055313144441	454.4317637558796	186.2462214882052	127.0233896623796	189.98139112347906	161.10685683660364	445.2469633741856	611.6834602965189	511.06290274004664	1407.1475298733621	1553.6444693190679	2226.1996413296	2137.146959911673	520.3817587763438	279.5255268292131	470.628739686367	822.0400967717684	504.74574258139614	183.56143019225107	121.86960491756824	424.29563354755595	228.99032999187037	855.3241208473578	1154.073566482386	1215.3874346367636	1139.1482648946017	449.1090574942292	503.72731127168424	798.3165248789978	2620.0481182094427	3502.479727245788	3103.475900670238	3042.592987581067	1119.531007796109	929.6074781975105	802.6451050269216	1064.9489257219057	584.2522821176024	871.38927677501	825.3290778807707	715.0044718456304	594.4936750805471
54	41.31702682183541	33.08889677604569	30.51507742044095	484.298190241513	193.21944270672037	187.66421243484672	220.44079289113915	158.8755903293253	547.2306330033532	685.003667610797	534.4336259502782	131.80581934737165	312.87842638598823	521.8540041156971	806.4631835398479	1371.5556833114206	2618.09288592428	2083.749326318671	1698.8490161301174	1208.9271338658098	23.08155666013345	58.306372689382286	227.5187456932464	176.49775753693507	116.1301192204719	177.10793551503605	343.3076172640569	381.6232462173426	322.7408099406657	485.44860822388534	1053.007799679132	795.2458483101341	467.46512273791905	131.1939910853792	148.1356653244551	227.5142064302658	1385.1549837788266	2288.75155320258	1929.942630153133	1934.097445681268	967.3671624825135	598.8414416034531	260.2115995488001	778.0500673064162	436.1303898178181	351.4578121883874	233.5925715294839	505.8967059185963	308.6117421915422
53	300.3990483541518	29.298335039431443	104.90858785533987	506.8786752615713	337.2816362483877	794.9243366824768	454.46391489878533	94.639856067283	605.0490860846985	1387.0469782378373	1088.825583688358	453.5021128825897	703.3110055333342	569.3856186534346	828.9456890838036	1920.7845348107824	2413.875766635996	1596.4058391755361	474.7979522698354	214.64398748867336	206.02870339610388	335.88027148689116	505.02384139127787	723.1444618072596	725.9763599987584	407.21290678648074	350.6173613404986	641.0072132542098	448.26669386125116	268.50975329400353	911.0438643700579	783.4572069478704	509.2731399841361	166.57514801513116	145.71936585755492	106.02076578199028	376.22629668152405	825.0428032286845	942.2574799622261	1185.3737653626292	530.717815327712	223.90408286528532	52.802423421580954	303.999780565073	222.59391398249335	13.770951192418595	32.829155456351465	195.05080585838942	57.64777176117863
52	847.3118888599968	144.39104797526653	356.7177016638549	428.80236378090274	1013.8375518305417	2463.910619365178	1569.2376252491383	1117.9411933691088	689.1167322627056	1683.9535382754095	1341.0542121947774	1223.200170694284	1262.4439803148894	696.0553518023611	812.8106343535877	1695.5392483407666	1123.7339619861234	544.5233529093931	154.8497892919499	58.51655420059805	576.5347802625017	734.5081693448614	790.4866228465617	1520.009683572618	1229.9997801657953	491.3977701864483	151.43035684314333	592.2962841328936	349.3269686766305	206.2718779331316	529.6205746483337	755.3505073881117	812.139256895581	334.56271185790985	318.60466982907445	49.46523450391171	30.87717926561464	196.16334799102242	750.003314042192	1023.4153159256439	254.92489164768836	76.09912380714762	93.45086819653177	117.24990943093526	75.14206418058043	93.97890820629668	180.0357767836498	53.81539797183234	35.77256813235919
51	1284.801329851376	886.4116923765055	871.3952477315075	464.56237224041956	1585.220264177583	2916.5072190511783	2097.152426381009	2433.1869915782318	725.003143815865	1359.2982275485924	1091.8086418503244	1785.200465129499	1526.903382806107	1011.0642433676906	830.2872011245151	937.6064328423984	356.92488872436843	282.7525571721163	927.3276849627416	648.3769949440274	660.2030875208178	641.9236495389634	609.6777809891523	1134.6685985701188	699.9773183085399	245.5922660119794	12.110230941833702	233.5502953514698	121.88723597755993	185.62732795440604	235.43360978366454	474.81665577104206	740.5068759031344	590.1501682219128	563.9633271350485	339.1703163714894	26.23492502300259	259.3420063834194	835.1149315014693	964.4646694989303	401.5762467170948	174.20418078104794	134.01536211999885	306.40936237974233	102.09849086725299	205.88374812278016	191.40044898646528	75.14464381400802	161.14487032751563
50	1394.5354342732526	2054.076928550297	1489.8520441444498	718.5341915641477	1450.9454115034616	1553.3978294272563	1245.037148232482	2190.9910011987176	559.1667203850345	641.5992233739994	515.0335478795485	1400.6863647673222	1188.344955057138	1253.6502993929448	812.0891094346858	331.10727730602207	546.9718495508812	957.148414945636	1351.2705519641327	1174.835340611391	347.0967478384125	233.6987616107038	338.4335453617354	236.5765707514484	60.088483891426	55.849956672139854	36.49666086997263	54.08601486241099	61.41760083340371	107.06454794186001	111.20152973314411	95.37275712903369	225.30485107053283	477.20870779970795	506.50653464581876	725.8306610703224	6.540513188150644	156.0814541541485	527.673056247794	586.4764262260503	718.9044096495518	325.8844575713065	109.3386028902597	566.6115012165791	302.6503607641775	91.80127540994943	25.382018529324128	63.077226270969774	111.06726941559708
[truncated: 814 more columns]
