# Supplementary material for: Adenovirus maturation establishes the transcription competent packaging of its genome
Source: EMBO Rep. 2025 Oct 21;26(22):5589–611. doi: 10.1038/s44319-025-00598-z (PMC12635127; doi:10.1038/s44319-025-00598-z)
Supplement: Supplementary file 3 — Source data Fig. 2 [file 44319_2025_598_MOESM3_ESM.zip › figure2/CDE/AdWT_virus_DMS_1_footprint_DATAHEATMAP_binsize700stepsize35.csv]

periods_int	350	385	420	455	490	525	560	595	630	665	700	735	770	805	840	875	910	945	980	1015	1050	1085	1120	1155	1190	1225	1260	1295	1330	1365	1400	1435	1470	1505	1540	1575	1610	1645	1680	1715	1750	1785	1820	1855	1890	1925	1960	1995	2030
200	851.686601433023	2329.868384164044	3654.3533573157674	4160.854281739797	1046.5208991319128	2700.0770391123488	3543.958820614479	1499.948601120413	238.16043543871126	327.19389930827293	1733.7980590277673	3577.8812497851495	4064.7707163195782	2593.5019203003717	580.4852711683063	72.24114557867338	1041.9619078257438	1477.919500913616	1467.94658196406	3436.062191858822	4510.04914579475	3608.872699562637	2514.2261385001343	2744.2023905692704	1919.215641538273	1026.828543500561	480.0200037497242	237.43810920064215	2435.8397019389495	1027.9452469524344	511.92542501915216	784.8677338705966	670.393677911949	739.6124486780545	501.262627249231	249.96097795377702	225.43070101395764	445.2096304805008	423.74484655867286	142.041146315571	960.9693916662	3248.201397620107	3342.161616020264	1617.7918833723202	1187.211450075084	190.3002787481787	147.37291409800184	612.6015465066666	1449.1613928555369
199	844.9744138603912	2307.4831629873743	3570.360361131898	4370.326960665476	1018.7999008364125	2364.2726942507875	3411.4624929697493	1622.3984958649507	337.70154149447694	350.915446385727	1774.6137844032703	3574.4760977088827	4111.813935054546	2639.0703564938585	615.8714009562476	35.97125626461377	1020.2163494310271	1544.2775990598666	1611.7365081207192	3553.8030000824283	4335.01915493518	3381.739392536475	2337.9579043294857	2746.734432690936	1963.0633976758786	1020.6297467794849	536.9608877166363	328.35805524008356	2673.525738601627	987.7698488105466	478.95753052162746	734.5143091350546	633.5260999356143	681.0959278221294	509.89636074950545	274.8356988839785	261.9590145468019	476.2822613247972	422.47502375938484	118.4692113367731	932.0058962506876	3076.3345931062977	3242.298368094616	1655.69328442414	1241.1134481497363	214.57807291686078	141.55580365974504	572.4357951982315	1407.751195771271
198	837.3247130296976	2281.1141099289653	3491.575466743297	4510.002705566291	1000.1823884200104	2119.1923262611335	3300.1249387439034	1714.1684377064016	425.39864274620925	367.6425695920847	1801.4808635854	3561.4173772113145	4133.266641139047	2663.4751545380177	641.9077750408421	17.210884096632185	1004.7614340160909	1593.6653674487643	1723.2584873208853	3635.7198682176813	4196.218752126328	3208.1135297692426	2207.3329603619236	2745.5022431305215	1994.0591398630554	1014.144410046161	581.539200702556	407.7753087900802	2852.0305968187777	956.04917502971	454.4133541365494	696.3860320684005	605.3809360315718	638.3086290768645	517.266836715168	295.998374820672	290.02519286659026	497.8973596811745	419.8870706682768	101.61481663318898	905.8225143908229	2936.103772855288	3154.7459658176253	1680.91494455776	1279.6051308411609	232.91814114552457	136.42116064637298	541.4112541721377	1374.1222648878834
197	827.2072000879489	2245.614864894703	3398.114887305023	4630.99555311424	984.2764404532481	1883.6142118084765	3178.0142559766828	1805.3472109972804	525.3959588150583	382.97070023200325	1824.6788003003792	3538.3403453041465	4141.046175077772	2678.2740309982532	667.5456656204758	7.51689114727005	990.3741846547156	1642.5393720958518	1838.0147343186068	3710.708679877733	4050.603482204854	3032.2177150232574	2079.1668334284764	2740.495809765448	2022.3609447207286	1005.5521853972143	627.5391878634584	497.9910291785207	3029.2509601606243	922.9650381801291	430.1787547628313	658.1284140090688	576.8993794805554	596.8724324216626	525.3531914455918	319.5034982433516	318.49870463997934	517.5407608185942	415.61676186380794	85.82927908176441	875.5396739173788	2786.181937127413	3055.5105384237067	1702.8061224348266	1315.955259931909	251.27312432095226	130.57317443753413	509.9030945544733	1338.4344418767853
196	810.6706541021931	2186.847704776973	3255.613921225016	4766.040423316109	967.3634408514533	1585.6719704945572	3002.5993021394715	1925.4160355080976	673.9483114685836	401.1279082107167	1850.876703141741	3494.9874535197446	4133.564533565137	2685.5688660817113	701.3864052074744	7.417873653893759	972.8814653821728	1706.8397794949024	1994.6710914210173	3800.7932919033397	3848.373595002668	2796.0289088370664	1912.6887042292583	2728.006544552366	2055.4866962796555	990.9828512563658	690.1660132745872	631.9510804697061	3261.8309213066295	877.3377991896996	398.4344990881639	607.2468936547735	538.6823987107523	543.7278227013976	536.833480593843	353.705227563485	356.65066680890607	540.7665061808389	407.6548366124453	66.52151352272352	830.2438072050464	2575.684121234686	2909.0694572629063	1727.4198226767903	1361.3283148048195	275.62041169874806	121.919173675607	467.8176781484897	1288.8224912724547
195	790.8198735308056	2115.395029765272	3093.8666033312775	4868.282032942813	956.3545344271356	1311.0870835804703	2814.3641033292106	2042.8115906833964	839.1415409251058	416.09754033954346	1871.6516322730013	3437.597301116243	4105.297392807978	2678.5522065133136	735.0927641665926	23.4678946759772	957.7110563268893	1769.8831327705566	2154.8280790249974	3878.276973984715	3637.728894559645	2559.5022210787915	1752.793603510478	2707.708365361119	2081.940497277291	972.3866226606508	753.630040114026	781.2722263629138	3487.6189055712744	830.2552212495991	367.5410944033317	556.8657888245793	500.41804222315506	493.4293040808018	548.8299920711329	390.979853033925	394.5986718820059	560.0826068458559	396.9859284944198	49.657863654350976	779.7692633196572	2355.369506624561	2747.5772939004937	1746.422799255542	1402.7473591274374	299.65394544643414	112.36873821118101	426.33645831022216	1237.6667146010452
194	768.0922953972043	2032.5915610740674	2915.598417478346	4936.703126974171	952.0120701405974	1064.0735440705785	2616.11858914907	2156.5348659620513	1018.8937918928664	427.427000323387	1887.3634460565615	3367.5173425065886	4057.1732852256655	2658.100500435174	769.0323492647909	56.37190564324968	945.1641013216555	1831.4152228863104	2317.399085562035	3942.4309424123066	3420.1928667424327	2324.5340126796955	1600.8667090786203	2678.786908698715	2100.5313276066363	949.5190395887105	817.131721498778	944.5719446593588	3704.0518433206325	782.1275189276193	337.6697311747122	507.3606882749748	462.3754901298357	446.29617802137074	560.964476155616	430.8668474338617	431.85668264771186	575.152779427307	383.6776585987988	35.61421076493433	725.0064365232363	2128.6551326543463	2573.362727394082	1759.719396677408	1439.9866339558168	323.2029989291531	102.091192262487	386.2530754322122	1186.0052566498948
193	749.5089694316725	1964.1959683991454	2773.146682001759	4966.562012551944	953.2774444941681	898.1521890333158	2462.7975229283365	2238.9878513750855	1161.5583049139907	433.4405172205763	1896.21255461807	3307.825106036839	4009.2760264691956	2634.9317794066797	794.8572223656013	91.87495148348167	937.5369034996163	1876.478655179742	2440.199707369959	3981.8722491379935	3253.597439473505	2150.3140440406078	1492.6035026088218	2651.3424130330854	2108.978347370729	929.6151459595606	864.3581459489142	1074.9322050195187	3859.200174701642	745.5988451564566	315.98670617673355	470.9727852490117	434.1244421174332	413.0723352658767	569.9423403613274	462.1398174640493	459.10813088934594	583.6552563069081	372.1109043633986	27.02858620235083	681.7686653693038	1956.5188802801154	2436.093903216921	1766.0954564018994	1465.2071037188066	340.4770593968925	94.03050036676068	357.4939110288686	1147.5159071466205
192	729.6643198172851	1890.3674585848585	2623.581577600793	4974.88046536589	959.3504609051997	753.4529851388113	2306.523420170635	2318.064522357361	1310.72783804671	436.80569044917604	1902.3851817337718	3241.84946054172	3950.2687194077835	2604.5776185773416	821.2951876092206	138.39424008891382	931.8125038266514	1920.3132966452672	2563.1990616166204	4012.3554111724734	3084.4472632055576	1979.119257118069	1390.6620242386552	2617.868546657058	2111.4255420486093	906.9258282286103	910.779588786156	1212.240794124369	4005.929556259616	708.8518124696379	295.09397798696966	435.5061751241858	406.2909062330424	382.0948319127339	578.5891370525561	494.47598471434446	485.4147533907134	589.250234851165	359.0486591750854	20.550090977857884	636.8995860211267	1784.1879937142703	2293.6139893192285	1768.8664204298718	1487.6478422184114	357.2870349761554	85.72727095752907	330.45836627926883	1109.8540982239235
191	701.9057621682966	1785.8935588574088	2416.913320815346	4957.448591764312	974.134580104315	591.0001135950076	2096.525962771646	2418.2999322960513	1516.3930188913068	437.6056836965182	1907.423195362569	3146.6862586237185	3857.80600979769	2555.4732637845427	857.7051310585198	215.22365151293627	926.8427183362143	1976.9275590830684	2726.522652234674	4040.759765541927	2856.7177761409275	1756.2232833026815	1263.9316963854378	2564.953620241246	2106.1309553277515	872.9859459572605	971.0908984078904	1403.232489031327	4188.820392716642	659.8408145308513	268.3680583816689	389.66762678387454	369.9101809300221	343.91065941810166	589.4054929458327	538.594875752308	518.9081020920711	592.7440316153444	339.7912092282543	14.897849464067203	575.6275376520134	1556.6717131376756	2098.6030493315347	1767.7692570899699	1513.8011052322445	378.99121151201757	74.48861339749638	297.250127251163	1061.4908514557078
190	673.0565146308397	1675.6787258847573	2204.259844869969	4906.38610876826	997.1399393783151	467.3178296429644	1887.3772190554537	2511.487091736204	1727.8031402290121	433.8770994150566	1909.1136323035807	3044.3477351725082	3750.1350816380154	2497.237573109386	895.9300410733011	309.78326505548415	925.1756760242695	2031.1082589138994	2887.8657340953023	4054.225037070618	2627.8265778929226	1541.312744320163	1149.0302519802153	2501.961113012063	2090.044713546694	834.7361086708053	1028.9297674200507	1601.9951533463607	4354.765066878908	611.1290600695979	243.07368473458342	345.8120855745241	334.6043008875073	309.57509847363247	599.0537042165115	583.4036067076611	550.1380191512852	591.436253178214	318.5443610191837	12.991091546486118	513.5005489134923	1334.8210444020979	1899.86917918902	1760.9699682196288	1535.396621100253	399.7496416744916	63.24423188281129	268.0671710496393	1016.2243295143137
189	643.6523757957125	1561.4756949507841	1988.7148219196426	4822.771302158191	1028.4292588348349	384.40075066548576	1682.2950438189532	2596.747344785177	1942.1542462692028	425.6009591560229	1908.0357565824493	2936.526294019707	3628.8772739908786	2431.35401027852	936.460576197246	421.8332519076424	926.8823767866703	2082.5834529091585	3045.856030789396	4052.585847135546	2399.469880912671	1336.0891743947595	1046.7303076922017	2428.9148712524925	2062.7463069924966	792.4016848243343	1083.6952809938334	1806.4588654902436	4502.104078730306	563.0602666867862	219.27527192263142	304.1888747097042	300.5864981047059	279.1604320794701	607.1962892728686	628.2998758845158	578.7173820462394	585.3533057861944	295.59739820356157	14.955673136598065	451.51942254654205	1121.8976560260169	1700.0690907319276	1748.555534751148	1552.432267904065	419.4691992405858	52.22486421681491	243.57251546665753	975.0123163972617
188	614.2199905534842	1445.050802661915	1773.3226542521102	4708.100238396534	1067.8784643846134	343.6470748811564	1484.4672355920814	2673.2635922648356	2156.591093906425	412.8747614037711	1904.7897852135816	2824.9172410070896	3495.734792164547	2359.3724217966624	979.7845015479932	550.9099492013386	931.9746015954809	2131.078327644569	3199.095963152865	4035.8145861861312	2173.344423270549	1142.1619086418023	957.6418446378275	2346.042289846593	2024.0192445214902	746.3097523793092	1134.849952302006	2014.4692092735318	4629.444526887479	515.9547828855882	197.01543538057618	265.01524470476596	268.054537133473	252.68677524821345	613.5239230587412	672.6745594861557	604.2970099478994	574.6033968012676	271.2769082179551	20.847482205648173	390.66339104023064	920.9902459031077	1501.8279962820693	1730.6462869083969	1564.9462776680116	438.07308224169776	41.6664311453376	224.3721536458762	938.754693897998
187	585.2664521696421	1328.1558276347505	1561.034604466933	4564.25834094534	1115.1736852530985	345.83971774370184	1297.0073434335213	2740.2929286701074	2368.251747725377	395.91657406785447	1899.9868876644082	2711.1932305172822	3352.463625981437	2282.8833994415068	1026.376216723015	696.3281789986092	940.4040101864425	2176.3160161733176	3346.178569149848	4004.022651625497	1951.1328072798026	961.031403654026	882.2069735155117	2253.7733177239843	1973.856349213609	696.8847760299843	1181.924193998822	2223.8149604368164	4735.675357662592	470.1071963821968	176.31625014488912	228.47570004773308	237.1898397024891	230.12437382318356	617.7611499488899	715.920960132337	626.5703067252643	559.3741597789489	245.9409623197161	30.65008034919027	331.8746875330945	734.9698355044098	1307.7031710627764	1707.3934896311393	1573.013017627426	455.4999895444864	31.80678662824966	211.00651791945654	908.2805690993462
186	557.2696340628036	1212.5009100725222	1354.667796068728	4393.487627233779	1169.8123045810748	391.13668168953404	1122.9114819798338	2797.1789574417353	2574.31326626955	375.06740484126135	1894.2395000249553	2596.9799887181844	3200.8469771591786	2203.4930090671587	1076.6868222158982	857.1870219814869	952.0622549585764	2218.018663372785	3485.7040362347975	3957.4600993314807	1734.488657099452	794.0734316808242	820.696876887778	2152.7360587510466	1912.461768015456	644.6428259334323	1224.5195503929149	2432.2564204616474	4819.978223805021	425.7843169382661	157.18071099055237	194.7216748643528	208.15670935123939	211.39641488579346	619.6713451080027	757.4439214194716	645.2772435436669	539.9290347507334	219.97278297919217	44.273783639459324	276.0441475132336	566.4488729566301	1120.1491382707368	1678.9770838448085	1576.738558609691	471.70311564470967	22.882458668503215	203.94291953451736	884.336512137622
185	530.6693998307339	1099.7289227678268	1156.8675883388412	4198.350089873564	1231.1080374857352	479.0707575219243	965.0167526436494	2843.3636120949704	2772.0377968659145	350.79176118752986	1888.1520795518197	2483.833640836885	3042.6695647146535	2122.798238084656	1131.1348622403939	1032.378983449892	966.7821267384501	2255.9087619602096	3616.296650756338	3896.513718441741	1525.0217315354112	642.5243362331216	773.2109557965101	2043.7490325246645	1840.249653846238	590.184413733004	1262.3106904844553	2637.5540220058056	4881.833862580589	383.22354572003644	139.59436106447097	163.87154517408334	181.10165449431793	196.38229209260066	619.0608509042493	796.6686756614324	660.2076321463051	516.6024649713424	193.77400206155846	61.55619686249361	223.9980292234983	417.7446926425773	941.4849225387879	1645.6035987466055	1576.2561215609712	486.6489913542028	15.125418187825158	203.56905699271206	867.5760540759162
184	505.8598222847607	991.3916362275222	970.0737653294841	3981.6877474815496	1298.1999391614718	608.5585176742003	825.9618474832246	2878.39831045522	2958.818376367164	323.6763365787043	1882.31241393378	2373.2199380372476	2879.6931538207555	2042.3634937186123	1190.097867028878	1220.6024362488151	984.3397322453366	2289.7107768030714	3736.6219603517384	3821.703559576512	1324.2831337659948	507.4675295396214	739.6781780284405	1927.81021072461	1757.8395269568093	534.1860387189126	1295.046182090994	2837.4968288437703	4921.023971672677	342.63163864517804	123.52705567964253	136.01096275589458	156.15280915880143	184.921266150704	615.7822309178538	833.049298250064	671.2036511772474	489.7939893851596	167.7576192219187	82.26418860536006	176.4862174988978	290.8478103887825	773.8637822882688	1607.5042417760349	1571.7214922302655	500.31619983932876	8.759912957337619	210.18767035879884	858.5505759324222
183	483.1825226947831	888.9279864312757	796.4909100843417	3746.579924990476	1370.0651758607069	777.918424783812	708.1503828057478	2901.9542712219436	3132.2237258186515	294.42678598845396	1877.2835870840825	2266.495644056025	2713.633625691953	1963.698459581093	1253.9048014558937	1420.3771739848003	1004.4576871329247	2319.153070117547	3845.4039391448223	3733.677966607129	1133.7507638783773	389.82140258237484	719.8605956633658	1806.0829941480376	1666.0483707720914	477.3905530162578	1322.5480863959633	3029.930556694465	4937.628629584466	304.18386659138673	108.93482767080512	111.19349332105773	133.4194514718896	176.81645835937945	609.7366006827343	866.0766500665591	678.1615995117314	459.9613268200708	142.34077425524902	106.0972684346576	134.17195073433317	187.39545860556964	619.2457912643997	1564.9331647552879	1563.3084914886783	512.6939987257488	3.9994027201297704	224.01240264810224	857.7016995073475
182	462.92122045242957	793.6447157838872	638.0632628618116	3496.2983502412267	1445.5353250483374	984.8977454362988	613.7174724051445	2913.8318263618194	3290.041328590566	263.8625811931827	1873.596689730148	2164.8923032390157	2546.1398743354557	1888.2375897044747	1322.8295095233093	1630.062859142031	1026.8092926160423	2343.9701345223975	3941.441942008721	3633.207181126826	954.8151628131543	290.32880651440763	713.3589704626676	1679.8793425651202	1565.8795653399984	420.59646956193717	1344.7104301364757	3212.7847497303615	4932.019373768415	268.02357076622815	95.76182091430374	89.44153963547717	112.99162078895012	171.8391137136124	600.8750112645945	895.2856989163074	681.0328623318865	427.61256318447533	117.93744973594684	132.69230204117486	97.62318421890623	108.65068604337637	479.3735949942036	1518.1658969968964	1551.2045847731342	523.7808797046202	1.0436303922341073	245.16491250749596	865.3552689361277
181	445.29756128401556	706.6996167223772	496.45428738132017	3234.2606726869317	1523.315908749841	1226.7078305484795	544.5000059666274	2913.9685694410673	3430.3180940815237	232.9099647668163	1871.7443487801554	2069.502570630686	2378.7747809133593	1817.3214874286914	1397.085226126745	1847.880105216584	1051.0236481541187	2363.905134779059	4023.627233261429	3521.17560668668	788.7658974857562	209.54825020200587	719.6204176046591	1550.6403134164016	1458.508808187864	364.6463501685472	1361.496629046047	3384.0987607562556	4904.848113626736	234.26210703103698	83.94225926583326	70.74752845398947	94.93983511097767	169.7330694682795	589.198878829963	920.2621218894956	679.8240874493308	393.29756650062177	94.95122111894929	161.62947614950633	67.30567560701	55.48726330378672	355.75161966844564	1467.497929143861	1535.6067087809847	533.5830972534559	0.07586261328711638	273.67326509555187	881.7169891791634
180	430.4682693541248	629.0875638458032	373.031093099235	2963.983021039836	1602.0088071181854	1500.0672025143328	502.0110471930345	2902.446188933547	3551.3979326719573	202.59305037129556	1872.1751346352812	1981.2692419526638	2212.9984785875863	1752.1803819784482	1476.820208902695	2071.9338904485267	1076.6916376896847	2378.7127524960115	4090.958876967732	3398.572836388079	636.7786364128281	147.84694256023374	737.9479516433491	1419.9143054818933	1345.2672171946713	310.41442302707213	1372.9359508556831	3542.0462008307204	4857.032115883693	202.9791685875249	73.40241924731527	55.07533862765587	79.31491111448824	170.21936527664406	574.7594702182862	940.6481026894259	674.5965809598706	357.5987662559358	73.76817054947364	192.4394026126774	43.57785025948197	28.380549115949655	249.62895973137594	1413.243425275043	1516.717386907273	542.113197723465	1.260330956626385	309.47161058339896	906.869764262002
179	418.52364546689785	561.6294750267531	268.85378541077216	2689.032219602976	1680.137148443409	1801.2517766839574	487.4187093157399	2879.4958467441184	3651.955601985742	174.0231456295123	1875.2888905237605	1900.9770773191844	2050.154080662295	1693.9198787570283	1562.1145241307859	2300.2389637784445	1103.372712755575	2388.1623212122076	4142.558780530957	3266.4835623602585	499.90306306255064	105.39579041070698	767.5117937324057	1289.3333394057918	1227.6218523895193	258.7935894345593	1379.1191189392562	3684.9575462261155	4789.735355760209	174.2234722270452	64.06257629108723	42.361946523414275	66.1478896776979	173.0009320104371	557.6564709210651	956.1472511275954	665.4649425550043	321.1214431232513	54.75007796056698	224.61123080564738	26.687476011987567	27.404384906060628	161.98611699816712	1355.7340355007887	1494.741197132408	549.388579155626	4.739902822246497	352.40114227719664	940.7727543341686
178	409.48741046707767	504.9642954304994	184.66974060479603	2412.97827790347	1756.1722280308486	2126.1514425974246	501.5298036252323	2845.501975592026	3731.02622933754	148.38640209772353	1881.4330127907185	1829.2474680478413	1891.4560032152958	1643.5091209117327	1652.9780019287762	2530.7468718490736	1130.6023825829282	2392.0412322149205	4177.68569044377	3126.0764988093715	379.0517703325413	82.16644296016895	807.3622764619549	1160.5877378377431	1107.1539327794749	210.6819882249585	1380.1931684071578	3811.3406167744515	4704.346578092434	148.01378936010298	55.83889619361878	32.519263951564795	55.45007020910571	177.76729809923623	538.0356775371138	966.5285859549608	652.5949715532533	284.48368245087295	38.227998670846304	257.60161953530013	16.77014903583507	52.23399760477426	93.52570916243077	1295.3177769938661	1469.8816472752314	555.4301107895927	10.634008449545787	402.21230924098575	983.2621468509062
177	403.3178702324316	459.5440514070134	120.91272946453873	2139.3477552419317	1828.5619722722486	2470.332140103487	544.7784903486847	2801.0043844019	3788.0299699640236	126.92992420518078	1890.8996961108683	1766.5359515949772	1737.9809708487653	1601.7714601912912	1749.3493576126557	2761.374209695825	1157.9003093642373	2390.158584313378	4195.747948865589	2978.5924615443855	274.99027401915515	77.93045287589058	856.4441624143692	1035.399593500127	985.5350598269824	166.96929322249002	1376.3556749840282	3919.8986694639552	4602.454457325053	124.34029933543044	48.64524560578876	25.43614312560834	47.21315734646233	184.19925464404767	516.0858714655182	971.6295367699603	636.2008848047114	248.30614994700397	24.49633069726268	290.8444044923722	13.84956525766449	102.15480420035396	44.66720986617881	1232.3579482291643	1442.3385028815103	560.2608393505648	19.03684762763089	458.56824170349614	1034.0536137283173
176	399.3922501445031	418.60273744420056	69.46717438871137	1805.6309059881526	1911.7919299830128	2920.2410488306214	638.9631256568201	2731.958904464757	3828.7103760024333	107.73759924885393	1907.640190942266	1700.958901312509	1554.6662541139049	1562.4911102340916	1877.191051240872	3046.787468459375	1191.4079999525243	2379.64444253069	4194.245196640235	2786.398800403315	168.87651063494533	98.11978412910393	928.821215745592	886.3138826346362	834.4548079064273	119.63560885879032	1365.159018152959	4029.521084380402	4454.9648360847505	98.18088381317123	40.9434818289309	20.183686142778903	40.25957415502995	194.05943335337582	485.77933398447936	970.6151646632865	611.2415899728879	204.60698563280485	11.532825210070344	331.9035994900377	19.688225878238534	197.45272497718588	10.727566136077439	1150.7100235867636	1404.5009044906856	564.6693420381497	33.086444070504996	537.3981655179509	1108.369809409608
175	399.6040873993189	396.45665304785865	50.9632951803256	1488.1009055766904	1983.53902402937	3383.908510998848	779.80657810257	2648.7494440109162	3833.8754233572063	100.12886658818434	1930.5038041223752	1650.7159950543721	1382.9022758370174	1539.3880735820048	2013.3371973284852	3324.819188973641	1223.250341721115	2359.2339966086524	4163.84118974617	2587.5645952966997	91.89000528072523	147.1536356426345	1011.8437251959551	749.2593243768454	687.9359573956863	82.53343737784155	1346.951954010804	4106.7364141238595	4287.425542455116	75.95010122428283	34.601139646330196	18.889446578909396	37.159524245942464	205.4455950269853	452.6012866964892	960.8510255974439	581.5985531859217	163.85254382820767	3.915683315731822	371.25463934805055	36.333000959648714	328.71007560526834	8.474521230459722	1066.339377574946	1362.992986894331	567.1978181122736	51.39359417071627	625.1496882762599	1194.4530535298738
174	402.2664106956102	391.2459473085096	57.73081318991812	1249.0618158811108	2031.3064851174577	3757.579273100807	922.9921511124588	2573.968615220395	3815.022507002729	103.63244371634241	1953.0725602860184	1620.799912163847	1254.0841227969547	1532.2569053639113	2127.4958785863255	3539.637915027479	1246.9811739639918	2336.0883504746625	4119.9246670332095	2425.821888633801	50.309239181896295	204.763236507884	1083.7767484915798	649.8978964769487	576.1470925675536	60.77904095781518	1328.0585549334874	4145.846772802981	4142.505979961382	60.704899669954	30.339591934411665	20.308204320511756	37.19513462560373	215.17248924017093	424.50873571833245	947.2127875025665	555.1692223859133	133.97270124176276	1.6222529886588857	400.8351068468338	56.53825981029755	455.5981736369538	27.455990297685943	997.532481166239	1327.531173120717	567.9775531251039	68.92329144797196	700.6186963506375	1270.4368062356152
173	406.8910628576862	397.0206624245297	83.20107885079415	1026.6196832963356	2068.9514532054322	4128.42620184871	1092.6146989170504	2493.000382209335	3776.637739826944	117.24729234164323	1979.569544868882	1599.9706040249052	1133.5258822882306	1535.5787487426924	2246.03907902462	3745.5509579425507	1268.6600838882837	2306.6976130628263	4058.3974888812004	2263.129415775409	26.942188973900294	277.9487880967529	1159.3232839550924	561.499637405092	471.140790591794	46.95701576311633	1305.5928487042804	4164.063313842527	3989.9322999314613	47.64800384421251	26.734607738640843	23.760936449881648	39.42172286482936	225.1388487695295	395.3502173898404	928.4386044527357	526.6744425748952	107.10866610286052	2.8636481558048876	428.1165158994517	82.55355999007925	600.0505017243828	64.48258910831164	927.975319934211	1290.19195032402	567.6487906881243	89.04095512029858	780.1831582461928	1352.096994951939
172	414.8922062105094	418.56401475028116	139.1310925557692	775.0713931867026	2100.423062538732	4580.90918375071	1338.6715120457834	2385.249946617407	3704.32567504652	150.02927864755912	2018.0620171245753	1585.8680175849556	994.584024259554	1554.0508962274796	2399.634510953864	3988.15237659702	1292.347975008018	2261.37601107571	3957.848343829144	2060.4938507828238	22.534537779246765	389.0271912317678	1256.7823913754703	468.11481241359144	351.6591782196973	41.883134507435194	1273.1174402172524	4158.084914341606	3791.826303228349	34.14438032321925	23.02678832798887	30.586653345769946	45.05960503883411	237.50457185461204	357.9314900740013	898.2350902470216	488.8062548865119	78.33980019642567	9.297155381096527	458.3253180316621	122.31044376043688	801.176918565351	134.0313632139813	840.6164857120077	1241.1598157139301	565.7394859752668	117.65411790589317	884.2382615720883	1460.7607020806684
171	424.8144878669316	455.672126672323	220.8944788532594	559.1155176562869	2111.6213335499747	5011.045228445724	1621.1440324881253	2272.664941330171	3607.5101248038063	203.79801243801384	2062.7506150599047	1584.862742817479	869.7790935683754	1589.057387100253	2558.702427312115	4210.216711296822	1311.3165794297156	2206.0241716012883	3830.55113870894	1861.400434822976	46.72282202948602	520.5018658599072	1355.246391823859	397.35492885831036	249.16357202014083	50.838952739832436	1236.154782991959	4118.640559938521	3589.161035101486	23.685007477508428	20.13707275161711	39.97929187233001	53.82602654125932	249.2376946330083	320.04336978137303	860.6453792462084	449.1044386319255	56.01454824333017	21.400934711978184	483.05765418737786	169.46191616902536	1021.3626924925787	228.52355936885647	753.6103005660998	1189.6198513693928	562.0878782195987	150.17634830917135	992.2652455317091	1575.4385159378423
170	433.54685153881456	494.77757400420694	301.73181716099293	412.8584959170521	2105.887397297638	5334.1063143709325	1868.771022823682	2181.4452691195	3516.9075159951713	262.49900555589664	2102.523788335421	1592.0932415333855	779.4915389841759	1627.79145014403	2688.967353644624	4372.16288338318	1322.9112780886676	2155.1097086501572	3711.6969646604202	1706.2903604357798	84.68635719043104	637.4172095072531	1433.0008812130004	357.4347948903833	180.56313021181643	68.90817861395331	1204.022389431022	4065.1317298342483	3426.708053047401	17.169232003687174	18.30449858082136	48.953754012968574	62.7695878626333	257.87242349552264	289.87478921589997	826.0491926104403	416.6759043290681	42.931178416372305	34.76932829268396	498.6263221755039	211.31555463031967	1206.6320481453413	318.98070722547516	684.8186482228084	1146.8682453591548	558.0023571597338	178.6715817859445	1080.3418801077833	1669.9718141032686
169	444.8470188506856	553.932249962076	419.38743180667086	265.3779528642566	2079.609622862124	5705.2678017178	2201.4109307184367	2068.6206405804437	3391.839449567102	357.03119072169454	2156.9927538328284	1610.0587884283798	678.3723317310071	1688.860523601396	2854.68775708043	4553.2244508770555	1332.5927469375952	2083.462019748048	3543.465143922232	1519.5879500828682	154.23283963261622	795.6078941651971	1527.030913954153	329.6515399933189	113.50501079411505	105.07184714802067	1161.1943688486085	3972.0327215315674	3226.3343613189936	11.082147687233286	16.539054014623748	61.67023296794971	76.1202141619954	267.3907953952299	252.8659695017993	777.7969232479544	375.9828526574524	32.9033237057872	55.807158844429985	512.3363528104356	267.69627614151585	1445.0181088094105	447.96981864099394	600.5185527141177	1091.7269494592524	551.4532786456816	217.14241079192712	1191.2701321973236	1790.063552932229
168	455.8334983001646	623.1302463794318	553.0289717075113	161.6491120386804	2030.3361348078765	6030.64495685557	2555.8757882535256	1960.7197529191521	3259.336988821564	478.2527075323681	2216.648655700046	1637.0264296871228	590.6664656337558	1763.6785164480993	3022.654799809977	4707.3364407274685	1336.32418220731	2002.8577924898098	3354.433968333794	1343.7472392534196	248.0323220078012	964.5052544658388	1615.0825674022794	329.1181733365315	70.60388346868471	157.47343714316094	1115.8715279596838	3849.9991743757582	3032.8140739761584	7.092480392789676	15.318409170045527	75.74535172068906	91.70493772557228	275.03642186602224	217.31908847903205	724.5502517364279	335.9523751199527	30.627976394648247	81.4842858776593	518.8078758751674	327.41210782601433	1685.5006100280916	592.0924035808921	519.0631061209413	1034.817853487432	543.2117191860082	258.61652756920716	1301.607097924193	1910.3989042897315
167	465.8125581603214	699.4323226702585	697.7371207162286	99.42767363757602	1959.98190471462	6307.790668682778	2924.827043470719	1860.8651010310527	3126.827748770281	625.4354305440309	2280.6123613360874	1670.7230617015941	514.7402613879117	1849.8284793058915	3191.526612599609	4835.463272301189	1334.4820484748607	1914.6157951436458	3148.9324546462512	1180.0657919104272	362.08974428229493	1139.7229932711791	1695.6380404929614	354.31752101233513	51.562646074298804	224.76897840380283	1068.833468121403	3703.6682533286616	2848.8682833206854	4.713999125435202	14.543934424531638	90.6834809479728	109.01019149910401	280.66003393130666	183.688040251474	667.6672150737639	297.33171311635357	35.601133048993255	110.87651610925289	518.342605209712	388.74908968217903	1922.185871311	746.4039188361188	441.0423372957319	976.5114044373712	533.4163868562227	302.45804751280633	1409.8925032967418	2028.9799323200712
166	473.97981436232726	780.986385497491	850.3405333645985	82.44389025221321	1867.60822740206	6527.509470686733	3303.051209816728	1773.588747192161	3002.2233163825103	801.771603970674	2348.66432612782	1709.958725269999	450.7915650679902	1946.6001207715244	3360.089968404578	4934.891297971677	1326.7335711469946	1818.956906846051	2928.9434295370506	1031.6508784721013	495.4261689210083	1317.8220017294027	1766.1942690725377	407.41054844514497	59.49554313789283	307.75720678495475	1020.5124300461994	3534.083038441143	2678.3892818645045	3.7354023184099914	14.210403915848637	106.14817564130783	127.78989298459919	283.84964100240046	152.67661892789815	607.9726737874412	261.0595746767517	48.31871954439114	143.56568794858464	510.3001908182963	450.25690330063236	2148.706150847493	907.4907460532543	367.59561217296806	916.9518983752948	521.945969788304	348.37396698226775	1514.376860669981	2143.542272949505
165	479.883193732616	865.1073319919168	1006.4564759269293	106.65479877958413	1756.2462061777214	6690.6742800797765	3683.7782812435644	1701.4881922559186	2892.4934051780215	1005.5766669020276	2419.921215166157	1752.710507846931	397.1076587779323	2051.5353499451526	3527.181508480939	5007.909884553099	1313.8575959064606	1717.4006086898823	2698.9893603050227	899.0480298259818	643.817112152358	1494.8915135460636	1826.0506762961963	485.71966425343476	92.83599794823111	404.5226841972963	971.4765404739958	3346.206194687921	2522.773927495161	3.7425621652240215	14.260336254088044	121.74085186483282	147.55923858540845	284.6342482948038	124.51215431781937	546.76649622516	227.66096624927465	67.90471688687728	178.54251620816487	495.39877377900405	510.4870647843916	2360.5233948561386	1070.8378363034835	299.12873803455847	856.4895741735556	508.9385902735255	395.7140852405029	1613.969401702031	2252.500441161717
164	482.80140468014457	949.5766584817027	1162.3869461573522	173.98981245992775	1626.4125507885215	6790.221682969905	4060.65140827133	1649.619841998302	2807.2147173780536	1239.265644944427	2494.012875583002	1797.6213653502564	353.66382049701815	2163.460368211097	3691.4194798311682	5053.0795368305535	1296.016744337242	1610.6649304247635	2462.2346427234133	785.1739872157026	805.2762804454676	1666.8925994356532	1873.0549364541166	590.1475654284512	153.6203064802786	515.1092300493967	922.0992201124693	3142.2691558636234	2385.3685881685906	4.5071221449504755	14.716125643534655	137.11134346508436	167.99084759277025	282.7179325613431	99.80107291985357	485.11998118211807	198.06552963819854	94.4297109034487	215.10351530633153	473.4328997421883	567.8469678977953	2551.0880678100702	1232.33912772443	236.83182167288496	795.3473689312306	494.28162174317305	444.03135389185206	1706.8779301761756	2353.445221344022
163	482.5857822327132	1032.2130338704458	1314.627701062481	279.00541459817816	1482.0092286817871	6828.449119533016	4428.029339706885	1619.8018083876368	2752.1451475148	1500.216121467337	2570.130775699538	1843.1197345582648	318.8867243795812	2280.1055643520294	3851.9048406425904	5073.824341697251	1274.3482400001374	1500.4228288868	2223.1047580342524	689.8182976903114	975.6162567522648	1830.671157625756	1907.3431920166647	717.047135838751	239.09813776567324	637.1496727073583	872.7380923464407	2927.184096230835	2266.2284649107114	5.708611931727717	15.549771429221556	151.97174842286668	188.6543510396202	278.2856473091158	78.52719392302012	424.1706651495917	172.54158354425118	126.7341475647461	252.2549156566863	445.4711539015444	621.2759062449692	2717.6146420973737	1388.286189923044	180.8950871883255	733.8798436640611	478.1242197335608	492.70707336394247	1792.462101928128	2445.3306408343706
162	478.71211029850895	1110.6936390505236	1459.3284607724916	421.76351839689687	1325.081934698081	6806.380554872873	4778.968576891135	1617.3104736670348	2737.8151741478805	1789.8344896046663	2647.8191344859397	1887.9153106830063	292.72865820508713	2400.0159525308654	4007.1841194776825	5070.130629939421	1249.588420410097	1387.9386670051363	1985.8110817338465	615.5656740271647	1151.971003869515	1981.8981511953364	1927.3028790996323	865.9416693519818	349.9943660346578	769.8810270400345	823.6763377613242	2704.1627868168607	2167.879128419955	7.1326144177654225	16.80740744925728	165.98540943465062	209.16318571485317	271.17479574239405	61.13757659170187	365.14601156646864	151.93870385412566	164.4539131463625	289.0723570235756	411.7842489072955	669.1917772949101	2853.985411919941	1534.2673648682655	132.4986829945001	672.4248926060551	460.37843978522784	541.1684471522774	1869.0255595627984	2525.7843275028545
161	471.3594184278318	1183.5271106003977	1594.0967510817522	595.9113891478651	1160.049195521603	6725.551022033351	5109.417903028401	1642.9641952192574	2768.084988369582	2104.662722159982	2726.408238979876	1931.0244773413458	273.9279781750804	2521.301162445421	4156.683782642882	5046.263397689329	1223.149658954053	1274.9690259520846	1754.3827255018348	561.4938072821493	1330.4649325655914	2118.411563745609	1933.0203842928886	1032.5061711045666	482.577837579337	910.6518351030151	775.0866025260457	2477.7026800717	2089.143571146378	8.563472016664353	18.47725605880284	178.9808307684947	229.16477638240553	261.6943656291281	47.38360393881418	308.93371409233714	136.25693755735224	206.26387755819098	324.67956095951473	373.68501552976375	711.0015104931776	2959.3958759810776	1667.6753096076181	91.59043639910072	611.3562203151905	441.2154494627019	588.8730346192103	1936.4220206061427	2594.380380885154
160	457.75174150539664	1260.7398562155258	1738.112425676984	842.9406339301082	956.3282048359825	6553.682519587188	5470.2309377763195	1716.9295748950515	2876.190298856579	2515.2016294077757	2821.2367110225714	1979.2398438454898	261.02695329132365	2666.533986335252	4326.7128730387485	4993.625542893918	1191.0947548222707	1141.2672498525753	1491.0550851269431	525.4735029874832	1542.607350307011	2257.517887887278	1923.2265633435097	1252.6044361500349	668.6151989354702	1087.8097686231506	717.6331303219597	2206.8199565226673	2021.9570216406253	10.056134117948561	21.096157285817743	192.86228272890148	251.94740289757823	247.23899812351934	35.887841011476716	246.83442617353683	124.7284951687349	260.66305324253943	364.42265091743974	323.2926439710386	751.3889742655349	3039.142729248302	1805.7577468981337	53.62590536085631	539.2297197981135	416.33636972132877	644.250920384118	2003.513459181198	2658.516232452258
159	442.7126557125845	1314.9695425516552	1840.5798380394153	1074.732869725775	787.209846497542	6354.047964654619	5735.756646689109	1817.3417753911503	3033.26611043503	2881.767682290363	2900.119823401763	2015.8320654938366	258.01600235665796	2785.539844974049	4459.61975282013	4934.0605298430055	1166.1229367390379	1033.805071087525	1288.9868942755836	519.692830871475	1713.3049055413007	2349.737789257108	1899.6424773632252	1448.4204251363162	842.4298762570098	1239.401637581203	670.5664551258201	1986.6812847484312	1987.9235354825535	10.960303179607342	23.827127920045235	202.80467210159958	269.4998314219108	232.90570488016374	30.28190444217624	200.6799796484483	121.40820169818578	308.0935170027469	393.9804208603199	278.88702750456065	776.0525487541206	3064.7594299695256	1899.1816812430172	31.693590497351643	480.68796904290224	394.15220104349174	688.157234555639	2047.362948010544	2695.745954026305
158	424.90759891693364	1359.5496272487208	1926.2204255271317	1323.6891372639886	623.2488511173807	6112.154489257632	5967.532301216187	1952.7640587862081	3252.572949313574	3266.5307381124726	2978.4868621674245	2049.123963246143	261.62045902984863	2901.5753788180145	4584.336469090214	4864.9116771458885	1144.4485992903008	931.8078410354221	1106.0737660066284	534.5529913312214	1875.3396539261594	2419.5811437596203	1864.352838817514	1650.9422811527274	1028.8990475046712	1391.8787554606217	624.2294468487746	1775.1206890691474	1971.5812758370475	11.493059606330306	27.05667842540888	211.23860492303584	285.51570482638084	216.8875842550399	27.822341151952735	160.13094037797615	123.53514969515751	356.10912967316597	419.68803427514155	233.71776211690724	792.5386633921162	3054.770522913827	1971.883312388541	18.315712988270896	424.02280767523274	370.846667845739	729.6156606511397	2080.6299536614288	2718.4825682971145
157	400.47393191072615	1398.6900435306482	2003.654842975767	1639.0187745346354	440.30899590441913	5772.786787495081	6194.557283707954	2165.96961464214	3607.8988593439817	3749.265363700402	3071.3693328200807	2084.599370166307	275.54792106978607	3035.251669543347	4721.807368361642	4774.351183519836	1125.782289744196	820.1037335685514	919.0929569286865	580.7124256663556	2053.1057386568586	2469.939067616216	1807.3783562976062	1897.5646721262967	1264.9974957378079	1572.438919862846	569.6466961750847	1538.1745653656192	1974.5426366910874	11.563333941459389	31.664335213081067	219.1530944246585	302.20539009047184	195.75264832008435	28.788790237578475	120.27071241073713	133.63470847892017	412.82263239546364	444.1761506504276	180.35986666355137	800.3764416219564	2993.4577615007283	2027.8945489974362	14.386497206761355	359.46821101775726	341.52478239279026	775.2632444837982	2105.714852535037	2725.0561114335997
156	373.9598974183729	1422.089744114009	2052.713973696445	1963.1423652195258	279.8977325076377	5394.142604130148	6363.812443614024	2434.453507098324	4065.6627975488223	4248.670999588369	3162.648995968505	2115.9916455369894	300.6131948319396	3161.721150263145	4845.612010651829	4682.849635474783	1119.023804200448	723.5532020941212	773.2108421187141	656.1353526572798	2208.0959566280967	2482.796586122553	1737.3174032838183	2141.0496007803085	1507.4835757486296	1746.0529422080394	516.1276514841419	1324.592970302164	1998.497271458717	11.037811405483444	37.08556497334073	224.67037413786818	315.8113297780436	173.1486034219897	33.260150825855185	90.72303277920047	151.54784308812052	466.5686925798301	460.91608533326695	130.19932467438719	795.8736465288479	2881.484124364616	2047.917476881626	23.394594312381805	299.6320587951699	311.05679712664846	815.8095286503362	2115.1044383605454	2709.4293634593505
155	351.36984615276145	1429.5835179046455	2071.2557162609683	2233.1228983926976	169.54379615394498	5059.30310810531	6458.87392213626	2701.042521842428	4527.7273677101675	4672.868631235069	3237.3154171575106	2139.9505526435223	331.1876571125661	3260.8937674659082	4937.881851343132	4611.550184226778	1123.6568156189896	657.8033401491256	688.0103790582165	740.599293587398	2316.1834302457546	2464.2929982459436	1671.1286638822355	2336.098694666013	1708.9638789976432	1881.9777242655177	472.3272414241602	1168.3027681024473	2031.9250283609315	10.201702538289137	42.24640790060618	227.43906160311542	324.5252580374249	153.6541757027139	39.10098057659411	74.60738434045405	172.20583631512375	507.57546829588676	468.3130823492588	92.64091306947344	782.4223408144569	2751.69098443408	2038.6394835955325	40.73115698433477	254.28072423687428	285.05720390554325	845.1680388485022	2111.6855654525207	2679.5171337121737
154	329.3458814457339	1427.3453679008323	2070.92685113329	2497.7122652612725	83.41033743745473	4717.096346797215	6514.678148170085	3003.560121081355	5058.055824356368	5099.883157761699	3310.7599109344856	2163.0743579304935	371.12356608219665	3354.5256052333793	5020.744019549814	4548.882634772115	1140.9112233264052	606.9379612112314	636.9946039166368	842.4934286753818	2404.006963854905	2420.8012800587117	1600.328618815304	2520.330579472227	1905.5372057647119	2007.8867169960372	429.2013557943002	1032.8919119487973	2074.4672572213353	9.111991510583973	47.95555837900227	228.7114828675707	330.8660611223514	133.9897819151121	46.24365717394223	66.00729666024617	197.41511362558987	544.2900157973123	469.84860650521256	60.02406725719515	761.1948649432068	2593.748916459672	2005.0448912265697	66.1665277459276	213.4728050490822	258.78709643470313	870.4424940459477	2098.887192448915	2635.69710657533
153	305.2191947656802	1412.3101142638805	2045.1399425806796	2800.6380874502597	19.292719904835767	4309.199601684101	6528.257997594038	3414.7656077089664	5786.6696225135565	5610.381106268296	3397.287173527534	2191.4907033666796	433.97010445462047	3459.1996832758077	5107.116553523225	4491.686479311241	1181.3187180417303	569.8689875492922	627.1752812117564	987.4025149362097	2478.6080604980016	2335.2236713642706	1512.076383878048	2720.9053340721703	2128.4771466379075	2141.673897115723	378.41860645345344	902.1227981680727	2134.7349776546025	7.6169586290429105	55.55255358411609	228.30125931386442	335.0571677182833	110.71566641742427	55.904470813509135	66.30257930394919	233.4247506768915	581.0547267674762	463.3935023969603	29.48442612557144	725.7002608379158	2370.238012080468	1933.3094697052559	107.36632572015968	171.8170386883348	227.28040986036137	894.7663244072781	2071.7829980529805	2564.7989948956747
152	285.4311378112592	1386.068553163856	1994.0249387990789	3080.2667045013372	2.6173190402876103	3919.4675929152986	6488.0179474052	3873.9367395354284	6607.559252009478	6111.86220961578	3482.369367375125	2223.1466529445624	515.2894172042946	3556.1356903137525	5179.840850144249	4460.311005691853	1246.1873669901377	562.0373563857675	675.7167426178643	1154.26243603875	2518.2459022712296	2216.6320089605597	1424.240207776988	2893.808534358327	2330.688075983792	2253.444717095856	328.76922684146547	807.4077402968794	2200.688118880432	6.162098167926205	63.901565465928904	226.06304428069993	335.567978565296	88.44640214418048	65.8843314114767	77.83009033340856	274.7777373409129	608.7670813113806	448.2478314209769	9.908275443170735	680.7689513280588	2117.7753959032875	1830.4306122948565	158.99472482079196	139.1000124171633	196.30569728421546	912.4599307455989	2033.749196079402	2476.022865787806
151	271.9730797983664	1351.2325551565386	1920.1777481780914	3329.4756375747115	37.812832252314905	3563.0646138498937	6399.053253427895	4375.986049657723	7511.125137677839	6597.2025018365375	3566.4522902542717	2260.9811436954806	617.9730448088027	3646.2659589426544	5239.5015575341085	4460.860256811563	1338.777879872866	586.9172102568563	784.9767524781943	1340.4923890369946	2521.9174384145444	2069.0638294867877	1341.0707871445213	3033.9848046871984	2505.606992492122	2340.1354021890243	280.45047423531935	749.8957433590218	2268.1173936924793	5.0350835476757645	72.92870827802749	222.31574127612478	332.4857060177987	67.84995128892334	75.35735597424618	100.17507035639424	320.5265713532879	626.4948367750667	424.9685729178683	3.3917497015218774	628.021424951792	1845.0691452446956	1700.0253194294005	219.7529707005187	116.41169241630583	166.44197743780754	923.4874823606184	1986.767389461066	2371.5539373654387
150	267.25730056902233	1310.8273362354387	1826.7237390376727	3542.202077919717	127.9022924017983	3253.9578395610415	6267.898291839634	4914.576441520695	8485.067476682016	7059.602790307411	3650.1274927553536	2308.141948255735	745.1281578763819	3730.894842751229	5286.886273814047	4498.530308814777	1462.0210296909495	647.6623084261762	956.1495199410609	1543.391375720007	2489.771076935183	1897.6875557722924	1266.8632228622453	3137.4819494988537	2647.5062599573457	2399.3753446340365	233.77876666309604	731.153174278264	2333.145262410234	4.5834335256266145	82.5356884345877	217.43160192411491	326.00532311969846	49.56109515108494	83.59848687814605	132.66961929724374	369.6673427999068	633.7182221694729	394.46571096231486	9.240002082877089	569.2927111860997	1561.5115061507906	1546.6049337051495	288.1123972062138	104.74115138842369	138.30384175448748	927.9904843650418	1933.0257308201965	2253.8867020071843
149	271.8032019388193	1268.1719748035584	1717.1764080758928	3713.575852762192	274.36012944308806	3004.4510335117134	6102.294478671946	5482.218284787881	9514.653017569826	7492.7862052233095	3734.1103850209947	2367.864233606656	899.962910419942	3811.6290912402383	5322.95486646697	4577.4391156518905	1618.4268183657218	747.0205758202434	1189.224623694145	1760.2063837643889	2423.1477689768008	1708.7035464583453	1205.8536215559543	3201.6193407641304	2751.7223867408297	2429.5959776823033	189.20317740460575	745.9805065373232	2392.3854716544056	5.022915495266019	92.60203231790442	211.82548970394186	316.42517122285903	34.168000755309905	90.0220644512735	174.42168033578852	421.17382348361144	630.3619853278337	357.9845449859265	29.920626768815147	506.56733861916365	1276.8661567734478	1375.4235665479182	362.34500246942474	104.93316494352166	112.52882135598895	926.2882569354921	1874.8546213039845	2125.746375343397
148	288.64876919447994	1226.750511753557	1595.2920137969006	3840.0123614351287	477.0171875913597	2824.7745518510897	5910.919379044938	6070.399349290332	10583.061889766277	7891.185521913815	3819.214862896904	2443.3446933664845	1085.6613866128444	3890.299393998085	5348.806711791678	4700.488700782185	1810.0014415058454	887.2526791873873	1482.9731261405523	1988.1969804827067	2324.5935102985036	1509.2162325476413	1162.1213572035283	3223.916121188446	2814.8577043326577	2430.121241330046	147.31231738528783	796.9079285243618	2443.078890465468	6.778351575268764	102.9884950512164	205.9433746671494	304.13971809584126	22.20070880231201	94.21477750589717	224.3495185288041	474.03090796397277	616.8122726909361	317.07628040537793	65.03507412701063	441.9116505001829	1000.9453213895342	1192.3056243088981	440.5611761063309	117.64496904517671	89.76284632021505	918.8740794929938	1814.659556723675	1990.0058443707997
147	325.4106486425734	1184.7914858646068	1442.5872357326116	3927.1328672626087	782.607541162794	2714.852127610706	5667.44887453358	6770.016325818315	11853.833191726257	8305.217818936082	3921.1461864577477	2555.6580508711063	1345.8588778905537	3982.1371705649385	5367.562226975204	4902.511737729645	2080.3479171462627	1105.3566108831808	1899.8023761698596	2264.834193540769	2173.989004079963	1273.8179706113663	1138.6966176406663	3201.0181580325175	2832.5270336734266	2393.2509780684145	102.87303541024386	896.950781920364	2488.595986642446	10.871044378891696	115.30484906072007	199.36324718495268	287.01101954747435	13.241833466462353	95.86002707951843	291.3554266249831	536.1018230400191	589.1690724302268	266.18745506590983	124.03092312343311	366.8480148215797	703.1584314899231	971.8983670805103	534.1599962864873	149.03848578667083	67.91660249259917	903.8359149053729	1745.13331205663	1825.9346444413636
146	381.65874688959263	1154.4364601267803	1284.4857400745689	3950.168522262691	1154.8803053280665	2715.9693383885888	5417.0164096834515	7468.803192910685	13120.970120117097	8661.129664627411	4027.193377570834	2697.2326887331196	1655.4401858481472	4076.9965319315465	5376.298096331914	5165.580918426526	2400.607795053742	1381.770123281386	2388.4966655942285	2548.8859209511584	1993.5547924191671	1048.0667667721143	1148.1819031290865	3126.019800955403	2794.310897808721	2319.35020797678	64.34373606870433	1034.3333533513965	2518.2735142330453	17.487165670401982	127.58949387958306	193.76843679130303	267.7889416523927	10.313727928331177	94.51973093854866	365.5175483697912	597.2926130642983	551.1532414754255	215.0073211772523	200.6483295169641	295.1200947446459	443.50449661821636	753.7975973019197	627.1619948857942	197.89756999396383	51.881334532665036	883.3488072127556	1679.7651026750336	1660.1624030691748
145	446.7585829615621	1141.697244060471	1148.8723410610555	3918.086227369977	1522.1783858623317	2810.1821434378726	5208.144162332373	8054.35912692488	14179.54226983718	8915.740608969294	4122.593323241546	2845.3281042772287	1964.02793756943	4163.162512133008	5377.146959217713	5439.435385815073	2716.072583639555	1666.8788057399813	2860.5056670311074	2795.6417623686975	1821.7795439487502	873.1390726793709	1187.7695207770425	3024.260551066904	2715.2288243375287	2228.621955839785	37.377467338693826	1177.8672038090735	2530.4716626289614	25.49592096672026	137.89386470857423	190.33968920259608	250.34290986161733	12.418368564353273	90.95113971644707	433.2581457276254	648.0801161148167	512.2002850129627	173.55905779428582	279.2353765119045	238.6423666462795	261.7217814520597	576.3825351693979	703.8794173618387	253.88091850360095	43.584523678880444	862.4859885507045	1629.7912450466933	1520.0209669818644
144	527.602716758493	1143.9716417181342	1016.6741423326837	3840.813450374041	1925.9928898814633	2987.9957504304075	5014.274842835033	8616.190037487315	15191.192955700995	9123.315810404378	4223.066087113248	3019.6519314028883	2313.8008344888585	4255.722784569206	5373.350963088399	5754.306004017316	3068.0684040853007	1995.389713792926	3374.662665430801	3043.150607853504	1641.9859857752647	724.7457697799829	1258.5372291819258	2893.8095801896065	2598.177918681856	2116.730022318424	17.117950239020225	1340.118261977034	2531.3525411258074	35.814344922917066	147.82089926195093	188.62979762828232	232.72005558314035	19.64403430866116	85.81012840313895	503.2789218921809	696.6580122628989	469.74917018363067	136.7648613564348	367.76578400908784	188.53003192099962	124.18903766507098	414.14226335275924	775.697156866149	322.15115507975105	41.081666441886846	839.7775896255459	1587.463691948011	1384.4065689708252
143	641.8142530687153	1168.7564440957376	870.6938011794621	3697.303631353592	2432.2893310053605	3295.9571747726036	4818.536763268857	9226.812344206142	16284.634450973455	9306.11466392559	4347.902083338921	3257.9419504818507	2775.6432808122236	4374.069641796159	5364.761998636356	6168.110947851985	3523.2058695401884	2432.2062694526467	4018.9654518144007	3330.37039167373	1432.858587268588	597.5620935412444	1383.6428479375518	2714.034384442096	2420.1624750534593	1965.4786766243212	3.647835296475001	1546.8046190306527	2520.1146511485313	50.93780741578261	158.71830381286568	189.38289278561524	212.867019590021	34.43586629376399	78.81155832074433	585.9719331392395	749.8327986086334	419.13873631032345	102.90028102515905	480.87838938866224	140.14095833722058	27.096453108404376	251.82708593279278	850.6392205625757	416.22948247850775	45.10087340857717	812.5504388572491	1550.1757201210228	1235.0888455031218
142	775.8555519711878	1218.8754950533933	736.771679654111	3504.3155869181187	2961.37363491226	3697.748711121401	4664.980392639734	9775.619689493711	17260.59278240239	9429.796028930768	4481.759768369328	3533.111122690419	3293.5876848149933	4505.147264108321	5353.663681252846	6622.175708066188	4021.2550877580793	2921.6460146758477	4698.466181815555	3613.7028729933168	1236.9811838102805	530.6454122134658	1555.219653479829	2517.0571275064194	2208.873285233523	1800.760930563699	2.54462600377449	1764.5290829550045	2499.563193019507	69.32370745828162	168.71351331820844	193.52517441013367	194.7489046887137	55.89437120199752	72.13744562772106	667.7660810219818	798.8628979116718	371.3437129789892	81.70046072012236	600.7371570444361	103.91581398320355	0.928105298495481	124.76366568811339	913.8577736044447	523.4592865236635	57.75844847428078	786.3912759727128	1527.5319935156222	1097.8977168029235
141	905.7143378166837	1283.637772151958	634.068295405789	3304.3423246539423	3421.2144789329172	4106.958909813215	4574.83776489597	10183.745636011738	17980.871412227203	9491.206434039303	4604.629281822291	3798.720726728628	3782.496235607937	4629.116053707423	5343.509544108685	7036.408586587181	4479.638806403063	3380.7327389396173	5299.939967698371	3851.837593892981	1090.7909106917882	532.1177628600434	1741.4765840764667	2344.8175893649745	2010.4045381092187	1656.1494527591312	13.190586565551211	1954.5034642008018	2477.933361779466	87.71302346606483	176.41630193333197	200.21688294763752	181.43278226025257	79.68449379794784	67.99716440839366	735.672331408725	837.2743667697863	336.06490280775245	76.70694462045259	705.902166513804	83.81870751711406	38.49301735388335	49.611177458939345	956.6711219580062	624.1778514772269	75.67943809364795	766.3869445248087	1522.034177479306	992.1303732255383
140	1072.4107806140619	1384.6866739280235	530.1316085106898	3038.985869191528	3949.511899504798	4641.8037279844975	4523.757697122022	10574.85666612914	18665.5617070401	9516.660941629936	4758.0981503881785	4141.485516489855	4402.484110229345	4788.1110357624875	5332.496694491827	7537.910182264559	5045.573419439709	3956.9003116082076	6011.435225403343	4122.739405682878	958.8173264748887	612.3099086360296	2004.8664239002696	2153.92227203975	1772.4733795148327	1493.5775622566346	40.779814592624085	2173.5920236724587	2453.1210251445405	112.06981471656053	184.29365788717416	212.01426177502597	169.3577781874856	113.52074473325855	66.80510861476225	810.77446855679	877.8586496373401	305.60849769359197	87.5959065605942	827.5455418318786	73.94777145263211	151.53515675240743	5.578186108923811	991.717364229851	749.0525524933444	104.90428325457657	747.7151025964205	1530.5696004670094	884.1391013632514
139	1252.0556980844422	1511.2170596842316	443.7311874305421	2749.0985974600626	4453.4348565953405	5215.504099264356	4532.059138171919	10866.651600113579	19172.234097520624	9504.84426015042	4922.485222109646	4515.579090360538	5069.793565919826	4962.296288125962	5323.806393546767	8046.426226852991	5637.4468346361355	4568.639958940264	6720.3312900736	4385.402268608665	880.3008866514994	782.5535095362121	2315.8832987093606	1988.265316447871	1543.306685343632	1348.2818458857264	85.70832390575218	2384.1653387223328	2434.339720902038	139.18811468187187	190.9677140904908	228.1866164681305	161.67483079368262	153.37485440835124	71.11785987589123	880.2584363726768	914.2433631279561	290.242986580727	119.10025344229439	944.2080838722528	77.84092198677259	333.1565756948625	9.688196441589271	1010.1092789597412	878.2451961433599	142.66776791131431	735.7104948895121	1557.122461756683	793.1820529648639
138	1441.3887800646376	1661.7789326278526	375.7974118457179	2443.742813415226	4915.010862663911	5804.356993789651	4602.210255248583	11045.829663575845	19481.943384030877	9462.472423735833	5098.296642210635	4917.821090655612	5779.80767995492	5151.843096239309	5318.973574662322	8548.427044362918	6248.207379578964	5208.878901664539	7412.483265719267	4638.775796819542	871.356529019234	1053.301890720776	2675.123231185739	1865.2317455384155	1341.2740101789354	1233.2890532399506	150.12592636553933	2580.362177018682	2428.5878535949723	168.7897084763838	196.40507906490876	249.0095520155528	159.4648369754164	199.028999757826	83.32756911477253	942.7344606057824	946.709075645093	294.52785705227603	173.2490638656093	1051.6155289188546	96.10905639296439	579.1898611830208	64.833344078717	1010.5988474610776	1007.8277260384782	188.93838841577747	732.689336478664	1601.4073622150406	720.306243660395
137	1663.8898138914233	1857.665158778977	319.34374233115113	2088.818240937071	5372.489309475808	6462.241331360241	4751.519766081867	11106.030645754678	19589.49141889414	9393.73856334849	5312.3747947548545	5403.950728432001	6631.575465822736	5385.277802878647	5319.619146232279	9096.961724230583	6957.545631497658	5962.493873922882	8166.618676876567	4916.901941756276	959.6750171052488	1487.0873555822013	3140.1827270478448	1794.9604450943987	1165.6028645831057	1153.1477089391724	248.28380528453317	2782.107953915015	2443.5179264173944	204.97016637296412	201.26472421895255	278.2575751538122	163.4945797577082	257.3909951182914	108.97725573198538	1004.7663250387977	979.9665776508652	326.9132463217692	262.9215103537062	1158.8055234237409	132.55801445110473	924.4998222070774	186.93206037413495	990.1276412944885	1150.8906014652307	251.14105100641927	741.3571828018858	1671.7730609423452	658.0199086106114
136	1858.988605034358	2044.6750967433857	287.1275717504904	1782.9958356353116	5696.824045107729	6996.756725505751	4935.394405611345	11037.733790170596	19486.76027770744	9329.251765423056	5510.4015911811175	5845.488437381045	7401.622342402654	5602.347145172238	5326.745871640181	9540.597463814644	7578.161111489116	6630.137079329428	8780.718468427827	5150.248525351614	1134.7249362570033	1976.3687720182927	3591.585211597131	1810.2533855366846	1079.175646156311	1140.1473026540696	356.37990375195045	2935.814078239171	2482.30149089185	238.1068897237072	204.51046489020476	308.38731544230626	173.60024056381488	313.1891665691434	143.38140628997724	1050.3045685836457	1006.5387004406996	381.92237755924714	365.46323083041926	1235.7592902866131	176.4040654273351	1269.6174282483023	341.88287249044555	954.8414328509409	1266.894038363349	312.81517231658034	761.5281421736754	1748.81736215971	620.7806665751656
135	2049.4159362192318	2240.553292170849	269.57278375823887	1490.5590662069287	5936.265822498153	7465.565001225541	5160.09530928503	10845.372628917405	19186.82202481676	9273.899971590392	5717.500706053284	6295.003201299289	8183.633862064438	5829.311979815251	5341.168460946515	9936.214542712016	8188.625817780161	7294.373599119399	9338.78371540025	5374.223515188023	1412.7923813198981	2568.6542473657923	4081.8656797993976	1912.2383393341026	1074.78507029515	1192.9410639315684	486.0745536473164	3065.921207228386	2549.862852531689	272.05708646475114	207.04231535124364	342.4930602250921	189.9790740941487	372.8068339393884	190.59371316775508	1087.2160171275418	1031.5907364524076	464.11338818492857	489.9165924985481	1294.1377023496489	229.6330690157799	1641.1004629334002	537.5079016922134	904.6570088224839	1369.4454016590205	380.3499934954523	794.7565340134279	1838.3482543338341	598.4578892672841
134	2255.502052446456	2466.7891670034246	264.52542163578846	1181.1163481886788	6098.858022089442	7895.521984272926	5449.832978962251	10487.434369006978	18636.11759308746	9236.544751233698	5962.988609028127	6808.714764499817	9076.149965318527	6097.058772751374	5367.312291631577	10317.676342074266	8862.297842273523	8035.776286075623	9897.717513460613	5619.576573310348	1860.1559823067828	3360.751941662961	4683.024211655597	2143.5409790763233	1185.038899106961	1342.1652136338073	659.6040081196188	3186.3681026386394	2664.662216858106	311.09392821925513	209.47709476338363	385.55616161398234	215.98159907406009	444.5736194638383	260.697503722448	1119.217542408761	1059.5157850314479	590.7078646428249	655.4775487165621	1337.075511055294	298.67659597478985	2077.676527481379	800.5517536668327	832.6548756400637	1465.5419159319113	462.9766565558501	849.0938495663115	1952.0499493135928	588.1347148806827
133	2442.839164797142	2686.025142193017	272.0026399363866	906.0069800372312	6134.90731099806	8186.139907780644	5755.116069836166	9992.149384684892	17891.037576384864	9241.943407978652	6215.222225704221	7311.804096751348	9949.30312660806	6369.675703800365	5404.777239235049	10610.777141825114	9497.403913203372	8743.192666436109	10360.82054082447	5854.190477840569	2450.439300896783	4264.310723467307	5321.529267831236	2506.5774837022836	1434.778712965473	1595.7533229989776	859.2224091033556	3277.9667794349484	2821.1928926382557	349.6160733102704	211.93404975077885	432.1379288060648	249.32943212885573	519.2384944719356	348.39435971277936	1140.62774374957	1087.822351406237	751.1304685815322	841.86077724278	1353.559576326551	372.9973312731428	2505.231380025284	1094.301962009852	749.1397274357879	1533.9886341653005	549.6274546790276	921.404452553252	2073.6694272211535	590.955551517561
132	2605.3809914852827	2888.1035729054083	289.4693410669156	670.8028668926194	6045.004557574284	8317.690583	6053.225171617383	9376.553056488672	16990.093527488272	9302.937504829453	6470.791518826425	7793.47812443739	10783.596935394098	6642.6385747591585	5454.366910671351	10806.096243136244	10081.464280794653	9401.65094723927	10719.71280309818	6078.811724989182	3181.96008902792	5261.408088139495	5989.77147996921	3004.1447383785676	1834.5178115361016	1958.751129764237	1082.8743652227718	3343.997285432748	3017.8367784365723	386.9002755008224	215.0333012835503	481.16384582185196	289.20113342606527	595.7565194835129	452.94262276384484	1152.0690040160184	1117.5373330716586	942.0729128906453	1043.287124378054	1345.373633346942	448.68878044739375	2901.1287271700344	1404.7798458043906	659.3645891689725	1570.7019039329195	638.283630850935	1011.410391949106	2198.281796830972	603.3892504159367
131	2737.9721429289234	3063.284479119441	313.9343981385215	478.42096398221264	5831.946659159135	8278.764373431362	6320.970691092336	8662.326331504839	15977.56511470238	9428.609731584653	6725.815949325783	8243.8173602227	11559.711843200972	6911.469391638728	5516.73807633611	10898.198863686954	10603.342480324596	9997.425298145303	10969.431314549176	6294.093702834016	4047.3301749755537	6329.78704069747	6679.6009401480915	3632.5574635094363	2388.0043823532305	2431.449213098531	1327.6594980084283	3389.0183092629404	3249.808828809153	422.3599696301177	219.4568136210653	531.456005784051	334.5227310387777	673.1406479076679	572.57528945661	1154.2986055285933	1149.4170868476585	1158.33279420817	1252.898379074924	1313.9039978977435	521.879245932201	3244.4626332789935	1717.095561944905	569.1431949548614	1573.04047846394	726.9385303704573	1118.1514124064292	2320.806461000589	621.9624907777802
130	2836.571157888098	3202.75242624301	343.102094229688	329.21561057533484	5506.3661751989	8066.878673542084	6536.11063531384	7874.939731732167	14901.20521381378	9623.594324087939	6976.048974267975	8654.229151909625	12259.213198951607	7171.943677944669	5592.414781755322	10885.809528975671	11053.593684947245	10518.508864023788	11108.48220284145	6500.507006957594	5033.4187406577785	7443.566100854094	7382.414643946749	4381.481105665316	3091.6033020817613	3009.016114504513	1589.879092775295	3418.364257125838	3509.2453102375334	455.5865856301492	225.93004327188814	581.7924675229377	384.0425610267206	750.4946396676119	704.532099618702	1148.120732444986	1183.8751513124603	1392.9950709973443	1463.0480376870673	1262.9960118344352	588.9203986863665	3517.2025628844294	2016.2110762234151	484.57477481443914	1540.05956330704	813.7005730038658	1240.0043773367374	2436.2268146675115	643.5246157765239
129	2898.4150928063464	3299.0729921226557	375.277678551936	221.21507241890808	5083.205635552171	7688.580624533107	6678.724982905143	7042.608293423773	13809.768519900474	9887.613410720136	7217.0018417745305	9017.826505869267	12865.241265125162	7420.256799689658	5681.792060305523	10771.77850842568	11424.741828891296	10955.023593387634	11138.322932697318	6698.2747550222875	6121.554078643616	8574.115290461583	8089.221221281514	5234.087113086491	3934.0243613003927	3681.3542191202478	1865.1085696075247	3437.5980872594055	3785.4970671220253	486.3827049203297	235.20508745656295	630.972990737177	436.42052841319986	827.0427015099494	845.1567873589285	1134.2795604273133	1220.9334323941896	1637.7155919953434	1665.642749820588	1197.1853829322524	646.5562089836878	3705.1715489865087	2287.7046190442543	411.7487166081652	1472.691409737633	896.8924553860245	1374.7288560804805	2539.7979635927186	665.4547747507505
128	2921.4914868014175	3346.575204223257	409.3893922321485	150.47891346630453	4581.482930908636	7159.042290195214	6729.898340503209	6195.10190399298	12750.499281511064	10215.273660989835	7444.084145080684	9329.713274630409	13363.154022987983	7653.139449882507	5785.128988442307	10562.849888703327	11711.475650141118	11299.548928814878	11065.330431033792	6887.334748135525	7287.96584027857	9691.065668752737	8790.68957512217	6167.531783750413	4896.424377470033	4433.198099314627	2148.2915104692283	3451.9580928308137	4065.614549515047	514.785706666625	248.04673580402738	677.8887792119194	490.32734537340656	902.1553219200923	990.0562939183924	1113.4143677198422	1260.2000224660394	1883.0945697141688	1852.5186439442919	1121.685438643739	692.0654607394903	3798.804976393836	2518.4979502783217	356.44428213969877	1373.8372229660154	975.140738832747	1519.5371442128048	2627.2336463532565	685.8278152640202
127	2907.701898429018	3341.6409114518565	444.9359451083906	111.54667751531338	4023.259592431205	6501.175475115138	6685.601747632323	5362.4637611282815	11766.716677645914	10596.144509677048	7652.75799465628	9587.16228124014	13741.096042078123	7867.917046092625	5902.532094965303	10269.25048229736	11910.75786136065	11547.355099344868	10896.12919056699	7067.328761030635	8504.459657553865	10763.413961369843	9477.191060455187	7153.743887724424	5952.89247081247	5244.464249136102	2433.850706693109	3465.8374806458687	4334.999654824791	541.0811276908582	265.2225369704152	721.5935139456395	544.5485473777956	975.3708016107798	1134.3148604440955	1086.0084153774528	1300.8753316503526	2119.122722760353	2015.8346647584108	1042.030319153089	723.3729502261488	3793.6502486395784	2697.5102244206155	323.84100425359304	1248.359275012799	1047.4503222086983	1671.1859452182953	2694.8650785424943	703.5256143509948
126	2856.5546354109656	3282.887543691798	481.8697008750348	98.08988973121886	3432.463401441576	5744.320495264092	6531.812388389746	4573.695577760711	10895.631400341581	11015.124509294626	7838.702028578215	9789.67938473491	13990.470296293735	8062.5127351513975	6033.931282567231	9904.127961029071	12021.845909862113	11696.531205093492	10641.532202766824	7237.617841088077	9739.30587130729	11760.679381223397	10138.846950970066	8160.490834888224	7071.308639462386	6090.849402561673	2715.8118714488955	3482.3338703738395	4578.189219343231	565.8055421017986	287.49759747700847	761.3726907433103	598.0875851020936	1046.4119959901616	1272.7523852923136	1052.3794286149193	1341.7866492798003	2335.678483618215	2148.4638701172626	963.7012802810195	739.1264184280723	3690.5824157028237	2816.2064653704747	318.2549461962549	1102.9670963448264	1113.2589760180758	1826.0860202869735	2739.766245646637	718.2881401522059
125	2758.689801277357	3154.0812648508427	525.3669282074691	104.16928813829033	2759.2722447665565	4817.313942044661	6231.460171820691	3771.0967713933173	10085.172954033507	11508.132602458547	8016.0784394553675	9954.41667820324	14111.24031555895	8255.604390134007	6198.030722479419	9427.390377928275	12043.980833419275	11743.501739438254	10268.914738078813	7416.580562376356	11108.252464049807	12758.145286570949	10841.339311957157	9274.301386092635	8357.363168924157	7050.63903871189	3021.076370413003	3505.731389314668	4801.703799424674	592.7206531674111	319.54909204255756	800.959260564052	656.6821913891177	1123.6578283489262	1415.2566017547222	1007.3634162155715	1386.2612123622105	2544.2758521809524	2253.8483027378466	883.3551795435025	737.6801233387998	3466.035811308019	2867.9138622107876	347.9826522389721	926.0362890373098	1179.4669719131703	1999.5227491559936	2759.412549343721	732.1555553859826
124	2622.6883486144206	2962.333046725854	571.4216020461516	123.99451235011082	2110.0324659397666	3860.611267260882	5802.241037445953	3091.7397024403654	9484.197523612147	11993.124201927112	8154.498894047515	10056.501381455568	14061.906097733108	8419.379720848585	6378.9459818247615	8903.171763892318	11960.396844104389	11680.786671672657	9822.68349610423	7580.4341574173395	12405.822271356474	13585.489450788938	11484.473746884123	10316.86817575366	9616.4036628455	7976.482452638906	3304.561953365144	3533.5345507896272	4951.088306694263	620.0994845783068	360.2134720679355	834.9316455533381	713.1710884411264	1198.2114908483713	1536.8066779114863	954.691597908201	1426.6546869549281	2702.988404252503	2305.692638270535	817.2978353475919	715.9053196216689	3140.2749613486094	2839.115659367686	419.1417867204774	748.2848528649301	1237.804545398636	2166.617048173659	2748.261617354904	745.0572675259777
123	2456.214575177653	2717.0967073031134	620.2190552593645	148.26052850851252	1514.47221213111	2927.867289283396	5264.641367672392	2557.4014397560704	9098.672077097974	12435.90061812004	8251.388994149174	10105.565157574627	13848.31359898594	8553.581746216543	6575.11450659915	8357.403562791962	11781.761938386308	11505.800870941266	9325.397458542051	7727.892999619621	13584.358072675852	14216.902591743845	12055.538480876507	11239.294514865418	10789.3636906441	8825.317153021695	3557.905223532729	3561.868083957663	5006.311152027077	649.6790488319617	410.37454553526567	864.0034145849924	767.9852146472047	1270.6422793410038	1632.2298977639796	894.627470332268	1460.4843699378982	2803.1555048366117	2301.642556371714	769.4980408602428	675.7878235358822	2738.1863520546226	2723.8287243802406	531.1963453554981	584.6887612180586	1289.7140325233663	2322.1333360289677	2702.9180764233306	759.9806790705719
122	2266.38689856433	2428.032653496624	671.5248608451122	169.63348803927147	999.8687077437612	2071.045856235808	4641.91689374001	2187.995534252035	8928.352929678804	12799.511803867475	8303.582684040277	10110.782455761411	13478.820057356443	8656.748038064543	6785.278228513612	7814.5394835075585	11516.490076592934	11233.949740586062	8797.427480448318	7856.862593924301	14593.230877025519	14624.880993010469	12538.700003567803	11990.339107684362	11813.867460362331	9551.099659572861	3771.561833028094	3583.9668543714342	4965.835451758207	683.5724612904766	471.4307238468074	889.3522745140486	822.3081171105982	1341.7262912696299	1696.6422100755901	827.2211260948152	1484.9912968002604	2834.771167739672	2239.694464348624	742.7795887634684	619.4963254911939	2286.007079656605	2530.9901936297447	683.3401843731032	451.38724727051374	1336.9318341031385	2460.597080204947	2625.053436109475	780.7115936819348
121	2061.946975467087	2109.065071649283	724.2006623809948	182.9365127836537	583.1970762462158	1332.2433386433086	3967.6289164595146	1985.7404696041767	8947.07062557825	13052.70814226459	8311.746168078336	10084.8636305922	12973.929089078834	8728.968232235795	7007.052320491898	7297.282824127904	11179.058886091712	10883.139314416336	8260.114639193847	7966.334480495776	15395.364169808363	14801.81203478085	12923.33277335627	12533.399475170432	12639.196383966299	10117.088783487747	3938.5015355425207	3590.4884268591945	4811.397572488093	723.8722866376465	544.3079977568259	913.0340814042386	878.1633396647343	1412.5778174112713	1728.6091362393015	753.2241780506264	1498.149941369087	2801.280369005533	2123.8515919507176	736.8917202457424	550.8929950934616	1815.4917286826665	2274.4447208006527	870.6654293817966	362.51738926265193	1381.8676817456812	2577.9059279506832	2517.823600182748	811.043607724207
120	1827.4358130981686	1736.5081727861602	781.867952006955	184.5200434295723	251.20748517378166	694.7867476429914	3200.6225500816154	1955.5973357787955	9150.750773695698	13159.548721838508	8270.041619343488	10034.013626755836	12278.159570552833	8771.255225092329	7264.286260910919	6777.795487341704	10734.74661054135	10420.642896285157	7675.636798392537	8063.3518410949755	15998.61656916439	14718.886555564637	13219.201168408192	12849.418954057792	13261.40638322232	10513.530430159804	4059.435509961338	3568.3218634286195	4508.787724845286	779.15930237344	640.9677013422059	940.6370530962145	945.5158814137113	1492.6500446286666	1725.5314096436996	664.532375841731	1497.0934738592252	2681.9889569029824	1937.9979000981737	752.5930553634117	465.1443064512806	1309.6266633412372	1932.8799650601604	1113.5107716440662	335.21696569532116	1432.2223683237564	2678.3487307918017	2367.8652455800293	860.8990601605691
119	1618.5365733437527	1401.5716171653464	829.6436212005481	173.48420175846127	74.13775307879284	311.75784104920575	2535.9665765112277	2087.6533058695823	9447.229553242783	13094.547341433152	8190.740635958366	9982.103603073301	11560.149067750599	8773.985348801925	7502.327372813313	6378.530569488118	10288.528693314202	9959.986811238869	7180.333227780451	8127.933080287245	16255.96612182352	14401.329412414067	13357.015709198764	12852.302706268942	13516.707123104334	10626.76232851655	4103.234427736474	3508.0283824978396	4126.368662791258	841.0432259985391	743.6105521504619	970.3556307403694	1014.8360377460758	1567.6201710333605	1690.9607603463853	581.0128691079358	1480.9389028694036	2508.54611421568	1729.3789465498085	782.643330561375	384.725100416279	903.7204821838948	1595.7842234660152	1354.7305970684215	381.3428886763726	1480.8484169078552	2738.624838280384	2210.062183061411	923.9594222497356
118	1418.8688369502802	1081.9029639191615	869.7177190263799	152.54914190609858	8.28894909526979	115.89266738804027	1931.8206336260364	2343.8778034327443	9794.884084828718	12846.297645389555	8078.2823639382395	9936.115378247268	10786.968323185043	8742.588239604438	7743.241472550298	6055.547899894036	9813.999940670092	9477.463351007043	6728.850637130954	8171.5993540439595	16235.53440069725	13876.404459228683	13369.166752953242	12585.678236312568	13466.984190540043	10514.69787683887	4082.774996006184	3400.4612757884233	3656.198924612784	916.6132057684929	862.2962717735021	1008.5405479609866	1096.3816748840045	1646.9509853191723	1632.034812549461	496.922648967591	1450.6098577339344	2283.589729574478	1494.2391779924603	822.0535893329292	306.4381394036505	571.4642137296231	1252.1314027724588	1607.9229444436455	506.1963536486	1535.0076780930422	2768.9958677830045	2036.1422866311063	1006.2933621849157
117	1215.3228804767828	761.3138005416541	899.8552751004844	121.66931095858766	45.585465572622006	116.37293112137661	1371.3291977425438	2738.9512543840824	10174.70601302607	12357.834059563493	7923.011167907837	9904.13612666981	9900.565902520251	8665.412694176419	8010.380229337093	5797.7025790349635	9270.018654908456	8937.62283924881	6294.304528498824	8196.542769234353	15882.64270184418	13079.917597847452	13229.971550680828	11975.807492999991	13041.600576906862	10097.454571539767	3979.2187582315937	3215.014319728583	3054.9555528348546	1019.6683799431485	1015.1760654243261	1066.2289647339442	1206.874084004596	1742.315259823348	1546.5804427050557	407.46194755174616	1401.3046498370986	1988.7414117556305	1218.1582409095504	869.590923340651	228.18428124444236	316.7210266251014	887.9785664664187	1891.7804720314748	740.0356973330848	1604.1550781388214	2766.1272457041746	1830.2549406724063	1121.9853658917086
116	1037.197064712515	492.2332367877676	908.3314646573534	89.00924280354253	183.15220977939188	321.31950960279494	959.7570744676898	3200.6986107584635	10476.937199610767	11659.903964694273	7748.674440451703	9902.719515483097	9028.756480181282	8542.740397916346	8272.671968970815	5650.794129974439	8726.050716531417	8416.555054882989	5942.29507185539	8199.774585765947	15204.291531231931	12109.774298606648	12934.365922634255	11065.981561802051	12245.775059900172	9394.245432064841	3790.968996662152	2955.064687816616	2407.6111317308078	1145.4609553633109	1192.068126366108	1145.7512750655453	1343.966704923869	1847.3396329326933	1452.8287322582287	328.6018345240188	1338.7183461968473	1669.3549170181502	946.875790930716	912.8217968773423	165.54451388285503	201.37865877019442	568.7830588607527	2165.1828849131093	1070.7069108911487	1684.3373211161559	2725.445203812828	1618.5525013582421	1262.2248422232226
115	889.0090852077907	286.73247641263873	892.8424454520277	61.63780050654487	388.7343283641694	689.8443370740334	718.3258988285493	3674.956292295399	10638.787199187671	10782.80019302589	7570.526906269089	9939.538866815168	8214.940766904456	8374.430723877762	8526.09385399923	5616.093346821717	8198.396236123217	7934.634326606371	5681.543595863237	8185.989091862803	14240.355042073783	11026.942780288251	12493.380287004835	9904.549876317258	11121.591776372175	8438.136225719578	3521.258056597132	2621.789045963893	1757.92328470683	1296.472693218442	1394.95218549161	1253.0306266342361	1513.1584193939352	1963.9386712683784	1365.768038203469	268.2461403165053	1267.695196961217	1351.6192941486677	701.9685360921154	944.3131569613046	124.52019746771452	234.2709542132866	318.22649991418456	2415.240437523015	1488.222340989514	1775.975311784593	2648.963824982148	1408.4959627603428	1423.8250127597466
114	763.8347647248177	143.56308802994332	840.9102866782066	45.743308742997364	654.4497570113444	1220.1490468273814	659.7267711154684	4146.48534692081	10598.648178724005	9666.36543280424	7390.580136249897	10029.547755356365	7435.520232770303	8138.693718191266	8790.610430543315	5698.375817259355	7654.056271031752	7469.991630572034	5506.621473917393	8158.927207019935	12919.158400709945	9787.24256618664	11863.26660818074	8414.59342782938	9583.687234112342	7155.476089590848	3139.1811877964747	2181.795157603272	1097.7389883429387	1494.2510773356294	1650.3217477699745	1409.7338352099428	1741.9306167953846	2107.417902933077	1297.0625577291028	234.04571776525694	1187.6137516747262	1037.285129609637	488.2782845374428	958.5113506493221	111.60426550440366	437.9938700918031	144.11424692115637	2649.4337044937092	2027.437037003094	1888.7217972667854	2527.408379330873	1187.7016458033745	1619.601609491971
113	678.8894215249352	92.05915360056625	753.1277942756784	51.27891982776905	920.074590525077	1801.4901316195912	794.5016635060881	4504.402338245157	10302.227453001386	8470.22434328976	7250.035577009736	10172.219685258904	6820.716618109842	7857.073667996813	9037.58578581313	5899.297062772632	7162.520612906119	7089.116989444099	5452.483462862423	8130.222740982076	11423.052694240241	8588.632568672056	11119.47450802502	6806.87221011657	7844.574478460702	5721.007271632974	2684.4856205986907	1690.1006081007145	554.9761571889354	1726.5867491066817	1940.5286899584614	1612.0979438983782	2018.6443710606145	2267.79020125762	1277.0339440451871	245.13802908589057	1115.5893465932033	793.7664920504561	355.97141665657733	950.8465872403917	133.1709504338609	794.8631254183771	92.74310112564275	2829.5075338306847	2619.083018513625	2010.3110751036006	2372.9477004229675	985.3262713804825	1824.1078424589941
112	636.4650402406098	116.65666217426995	644.8623949141962	78.6840552148379	1129.4867036441065	2304.7475377738187	1065.2349811478346	4686.592620762965	9808.240967090145	7391.399618284604	7176.985402155223	10346.634581455866	6438.354745476609	7570.955606919447	9245.786717754681	6174.176932751824	6773.534219068196	6826.0953596180225	5501.75756518237	8114.031089117727	10006.111624268291	7614.618108362454	10384.849371182221	5341.419923563069	6200.751704379408	4374.143413231464	2226.6951724713113	1229.1461340641943	214.96132854302115	1968.9755439628411	2235.48306100315	1839.5644921322828	2313.4850113080984	2428.6268532416107	1316.2066575263789	305.38158932356765	1067.1574414983795	661.8494588213053	325.94952277979166	925.3564336943781	188.4663969320688	1224.3198216110918	147.7650748127467	2938.2342329534963	3170.8367745364053	2123.76981864411	2209.6543191871697	823.2057906558445	2007.1679586537316
111	626.6395009767031	222.02795167784296	502.5807281371292	134.013478701567	1297.0078828792064	2759.226083895873	1475.875500671743	4698.498304780109	9050.4639002373	6307.304978064864	7177.943474968245	10583.767669817149	6237.2715599125695	7240.664442246716	9457.921513965379	6565.2038492460815	6420.075108391515	6634.445151131777	5670.035946873233	8121.74907858878	8501.71685334121	6752.758298052364	9568.044409102808	3840.0888145145063	4460.9763696887	2955.9633143493074	1702.1431851815432	751.9381740076574	64.7020735635521	2269.771307426042	2593.4729669656876	2139.0862764728163	2683.7571324535065	2621.2574658222647	1438.3635101168798	437.1642563574716	1045.7381475752336	639.5018192171633	398.984279524159	885.2480718958686	287.804092192764	1769.1034765996365	325.30409158969064	2992.867423611815	3753.429027028372	2244.665311157973	2012.2133820556573	673.6734694971758	2192.515248130875
110	655.5743106698421	411.124396745455	335.4778595685191	220.7761332106353	1384.9733981584802	3069.211751774342	1986.5823276902959	4476.391280169593	8044.699240513183	5356.227576849836	7297.696740668307	10890.263652703907	6294.659660673867	6891.449779518528	9673.427466531528	7082.370959569109	6133.992803541091	6544.418417859268	5981.085551955681	8180.073529444268	7067.820804595623	6146.449928517119	8742.520946525565	2467.432424596278	2811.0056941422727	1619.7324752994728	1145.9737236448698	330.4849500713507	184.35460794203232	2636.8045920793347	3020.9141365635523	2522.674525980539	3136.1412452844543	2847.5930240357898	1675.7699758053145	668.2569714728227	1069.1834856311891	779.9219037280136	617.618589175105	842.568806326262	439.46104041579804	2389.6001081555314	633.6501109274975	2974.7792868062616	4311.441522722651	2361.7651005559346	1784.7673009673426	548.3387709235947	2360.087446147009
109	716.6362428996606	634.2137931976964	190.51754543555833	318.0792722343171	1373.021050423509	3141.103164318095	2441.1753735235507	4072.0226325299673	7054.289788259765	4787.753671062855	7532.803663104907	11209.960010631026	6603.072226735351	6616.694474771001	9862.835884866536	7627.9874136320805	5972.677898982479	6569.509513828949	6378.595237522167	8298.77048056312	6069.630296939929	5966.198623168625	8120.885084865078	1563.8306367277012	1670.3255153996877	707.5649479969566	694.6057589110925	98.5540837571789	597.2243488455321	3005.9109356404515	3441.762667141345	2921.5029778611415	3585.908910736375	3066.3343093978156	1992.305743112898	965.4403053022727	1149.2069149718216	1066.6090713731478	940.9200038175974	824.3163464771291	613.3870489632611	2925.364809408293	994.0092316714363	2890.3972169918206	4709.500176772226	2445.3861197390993	1573.3398815207186	469.5283873195578	2468.595876090672
108	808.4136369724774	885.5636209034569	75.23687898167954	424.25097925407124	1278.8731004232682	3001.514163082776	2816.8461584899896	3512.8560448798435	6106.626004027326	4594.804243863183	7899.783384465283	11563.789764854235	7147.99124081814	6426.77233684935	10053.113942488839	8234.116980210538	5922.116555715429	6698.3402619354265	6880.608845904284	8499.876128570228	5484.515081496216	6165.727006264569	7702.629207389212	1090.7338743371592	1007.7708612308084	197.83097043885016	346.1294791439668	76.57871205795495	1299.4372616446676	3402.0591592391556	3883.6555612400916	3357.745679658182	4057.0333359578467	3291.2590534082165	2400.324434181078	1345.6584001467972	1293.502158902118	1500.8561344446666	1371.8428944917898	843.434888219933	814.0560603374255	3377.672091798857	1396.1553846219292	2747.1912763414343	4963.298208695984	2496.314472070211	1366.1993829367302	425.08853785064605	2522.9082688098742
107	940.9623264275365	1168.8337313556374	8.344245528345088	540.1956289120083	1104.7489367175262	2627.2878808610203	3077.780056819119	2798.2882185066223	5246.878726247408	4809.742272065169	8452.96342489222	11987.222479027616	7982.215316546849	6368.882400434368	10273.85113722244	8956.261384925074	5990.044223210991	6953.043513159784	7541.331515813426	8832.64646942482	5403.082779584551	6851.103180892589	7560.362058837058	1124.284711804188	918.0360358163939	177.33474094287635	134.90701824977353	348.0043322776073	2370.8299472614644	3857.4938619603	4378.698982441455	3862.619583317423	4577.491355046386	3537.084385903687	2934.803384295319	1848.1094927604995	1529.3730077820678	2120.8651474432972	1941.1322309777315	933.4122843986938	1052.845159006828	3730.1402388260967	1840.5331711183235	2535.421184534869	5045.160108355563	2505.474986337772	1151.7258544500687	413.1493263925993	2513.433117096727
106	1105.6227418611181	1438.9288514206696	28.156270933308427	647.4215654382994	888.110709145292	2080.1809698876705	3140.53539043128	2068.6975239411713	4691.045507568932	5520.138985521552	9162.100787448937	12452.07884052624	9026.109311047887	6515.456689564971	10523.107919016205	9736.170096716998	6210.574178387986	7325.962367978775	8315.336418447989	9303.291737893991	5963.55182393603	8002.033526342118	7778.649154217934	1761.2997435520892	1541.7121433111975	765.0245453926567	154.09598278291668	974.2534058486949	3716.5116248263707	4327.367664930447	4873.06277712037	4380.183528022807	5083.443331882734	3775.4944131975976	3539.598195005613	2429.0027646961466	1848.6458546209292	2859.392584543756	2582.604975858093	1115.4058849182002	1299.7066373869989	3901.6737860827843	2247.2109329465384	2279.000357109331	4928.467809845084	2458.4539919179715	954.6875103500615	432.62404698372956	2429.1719430917274
105	1300.5316102956124	1675.9646301492412	154.80534113341344	740.7363490314326	667.110984025895	1448.456675406193	3002.153068969663	1432.3697427932577	4542.972236743497	6675.670770159577	10013.789598293202	12963.593282611679	10226.2086673527	6928.7799694433015	10816.81532006832	10567.772421664016	6591.669315574302	7817.370891917409	9196.291892841595	9926.65855925478	7179.300244218747	9570.317872793548	8432.54814682611	2984.447821002765	2872.3112236093048	1961.2140830614449	450.46682859328047	1976.712870145461	5268.248215018093	4799.109429709142	5349.544213494717	4889.376037304956	5551.598722692312	3997.843487224245	4183.317964970562	3067.3790307251215	2246.334717990235	3669.416754041889	3257.5458000125827	1403.6631750577283	1540.5103512922265	3878.941046813234	2576.576365772413	1992.8357786094336	4601.7760180806235	2351.2524227082936	778.7073509659874	478.26737305374945	2273.3147709042955
104	1542.8251555355123	1878.4147780098174	424.7668967126339	826.8584427690477	465.6826838658338	792.0477103636749	2649.009389053554	971.3054212145895	4875.573693785289	8334.433771395743	11071.269972628901	13578.226588959606	11631.978617065279	7725.068150489609	11202.71724966112	11517.823445295642	7197.434677685137	8485.285284688323	10261.191310490933	10782.76802113491	9189.750163740027	11649.319430461017	9633.861923532431	4895.553179304624	5031.526642471756	3882.1681513578023	1120.864212107677	3473.798602980051	7083.324404372251	5295.2542725437925	5823.746873690778	5405.377004851364	5989.768986458957	4210.735379995847	4882.469820805946	3792.1507847357666	2751.81061526566	4564.540440695116	3978.333784887048	1839.52613812421	1778.3994103209375	3646.6608519977203	2812.4028493123396	1666.3408378983133	4047.8980552420944	2168.2917242416775	613.6762659414125	546.682883254297	2034.62836024707
103	1812.7892999982516	2012.5702475755688	832.6908056259119	906.3625960290404	342.3229571984533	304.06470776894275	2161.1408117645706	865.0830361937351	5748.6391344683	10271.209647944372	12233.138281656327	14264.46161664453	13068.603401902315	8922.231713872767	11676.287367787514	12505.205602063412	8015.586667345728	9298.829804766585	11427.128588880958	11826.912587517403	11816.97999963686	14000.070857115383	11324.671591725659	7289.906335199198	7789.482494442518	6332.347492245392	2173.4910187710707	5344.88319773197	8920.607182121967	5755.064795571298	6229.328486296373	5855.4064028168505	6329.473632880186	4384.326395531861	5535.566299083069	4511.862648908763	3312.560659978797	5406.820369356592	4636.850745911939	2393.190584669798	1976.332217891712	3235.060147260615	2898.8118990302637	1339.5965363608511	3338.4681348580357	1922.7028724554798	475.4255010425423	623.2380972984386	1740.9176439840703
102	2102.1253496895197	2075.3974162414347	1358.7559033862187	996.4228661790739	320.73007683617834	124.00924212132391	1651.7565517760058	1191.1044697414268	7075.37176177219	12299.238137315457	13453.696763870514	15025.68711759879	14456.250286327433	10522.531559335457	12248.65611662557	13509.031686777249	9047.747684189526	10258.41832182953	12671.985352528938	13041.476447053477	14884.977588006093	16470.37278168976	13424.651714594711	9987.315770648811	10925.817963611993	9124.39841632247	3588.3779019498247	7483.528073736661	10657.350887018421	6156.644020935868	6543.153752168819	6213.359812486721	6550.414340714979	4510.632576501995	6096.72062511018	5183.543631594488	3897.249773709217	6128.501995977279	5187.21729723329	3034.068263441619	2122.0618458868657	2706.8443069678424	2846.2342992934227	1027.7340753019723	2547.1958660896307	1629.2861592424188	361.804452948288	695.6633043856816	1416.1911770816337
101	2399.3404431631852	2069.1915507064296	1969.3184294589582	1120.1528100623545	409.5933320870922	303.83103153290716	1253.4275511142118	1987.8501612898408	8723.017441624694	14220.838084106654	14684.71417290722	15859.332850150895	15720.925062250906	12502.613163955879	12926.61103925312	14502.374506529079	10291.704275312935	11363.547828086093	13968.685578663393	14397.539990694055	18183.873920823542	18901.79621356677	15818.366213291472	12788.66265053174	14191.867129822796	12041.552810017602	5318.385583421503	9750.958260288222	12175.936037587624	6476.529105667143	6742.8355740672505	6455.296465314374	6633.920352378276	4582.858348995122	6524.430699267639	5764.1995103955105	4469.576103545294	6669.690008666509	5590.612775400838	3717.8240871605117	2206.909092238781	2135.321540057409	2665.0919774600184	743.7950479245658	1755.1599856957318	1307.4020295873106	270.09679450201	752.3644985069021	1086.2042510772471
100	2689.1359815787837	2003.3186776894067	2615.598642999334	1301.4663435637847	598.1953584136132	929.044257562396	1110.9822910326639	3227.2943456985736	10505.02066278237	15850.540713244342	15877.2521021141	16750.542774962854	16803.062780811724	14793.254092702422	13706.331669405337	15453.59965680434	11728.985333967685	12602.789450435474	15282.282383515476	15847.821212016173	21473.36640988189	21140.3625969546	18347.640903535364	15485.339795552132	17324.683015971623	14848.588699702328	7273.933748506366	11979.25781943638	13380.345131858006	6694.543623881452	6807.294304476252	6566.229861033431	6582.570166835939	4598.201751437378	6790.44991693607	6218.027884074781	4990.88756612625	6990.822332022826	5824.130642963617	4387.92858820083	2227.2700883888106	1597.5416384399875	2397.2446220236648	497.8869461413905	1043.0858951361736	980.9747279870382	196.60853902201114	783.9974493059328	776.5101109600514
99	2971.8531168489467	1879.1918776402376	3287.450138078558	1585.7529458451195	886.9760027739582	2073.073214894404	1322.7574977252852	4969.76878757026	12338.511343867029	17097.96916705125	17064.99753836079	17744.443183713913	17709.941530153865	17493.884464925428	14646.97398286095	16391.26584864632	13460.945690283525	14065.276118460035	16669.739268751782	17447.276014165633	24726.63835793744	23173.450507418842	21018.481034639088	18046.115839673825	20264.458234451307	17486.90356229598	9498.766300601725	14130.828229079552	14237.195253577038	6789.013866512378	6733.011422640198	6528.127548455995	6369.487984391611	4550.037998158227	6869.693035725634	6531.361707050981	5450.770413232387	7063.706837177538	5872.2110185210295	5023.750683697086	2187.2732384600185	1135.5377489247057	2068.15455533781	285.6986630179661	447.6723659950454	653.4879297829218	134.24561940370612	782.3315408028583	491.80636095294545
98	3199.9252755150214	1717.2221274753304	3864.238629812635	1976.8338553759959	1225.5263498043635	3616.1274056396455	2041.4184633476689	6973.980471219539	13837.51826123211	17693.587342013787	18103.154312900708	18724.758345198297	18315.553831225236	20274.093737416566	15664.80529165352	17199.53093170212	15329.1454928278	15619.607204401947	17975.18579434518	18998.904957046354	27406.89155541863	24677.90206472239	23405.957030800066	20049.179697125666	22503.741735148586	19489.284743728444	11673.283022630292	15819.09951397213	14571.078988571335	6736.65159529118	6488.828066345859	6327.550511775072	6009.571633697828	4438.0792857912875	6747.7711333542375	6637.787769841507	5764.19478977007	6855.2272232638	5715.691597818818	5499.081063119464	2088.6973817200746	857.1474423272091	1763.773914524059	136.2097490560706	92.16891580057786	380.81977222554787	86.06479212785123	740.8983451530225	278.653052499657
97	3349.319246338995	1534.7138159244369	4282.572502026414	2472.5772314115443	1572.3715886583727	5404.016905507836	3260.8932118551393	9030.747351040685	14793.686845933415	17589.12224540026	18950.424725439414	19627.2054191888	18609.00809565722	22941.819533520502	16719.422351841094	17845.492437319674	17260.219381953444	17207.853680088356	19142.463044647666	20406.02601841795	29285.35004256444	25556.712788113175	25290.949338786108	21345.113040935114	23864.457424224027	20679.723270375798	13607.146946172594	16869.232546236755	14405.24753031062	6515.976043175156	6090.29052304465	5976.352225515996	5526.388578381301	4268.835951638469	6423.206056234854	6551.771093223023	5897.059051702805	6393.341585238141	5377.700991166134	5754.267887611335	1951.3931444773261	794.7306103993403	1547.5714533155265	55.82265425955133	10.076178742750647	188.94700389505132	50.19691149295707	663.1570426370295	149.8560343258014
96	3395.4273746167055	1333.5217333588014	4502.523767718085	3093.3330981652125	1913.7674507232837	7364.470453739218	5038.157734054025	11031.516688117621	15046.695775781976	16744.367474557836	19611.37352353359	20423.266932131883	18590.104726723304	25445.852997652113	17831.02047967483	18334.31940390377	19297.44332925758	18863.93673960474	20179.17987206023	21642.25877164546	30231.262159914753	25747.87125045491	26546.727912203834	21830.48658616398	24228.027239467647	20946.778236804468	15203.194232238673	17139.42716241898	13659.485186290625	6101.161746021385	5515.137564234443	5458.1620612787865	4907.149824842862	4034.2499370333035	5890.704136332265	6244.254842722037	5824.64581517242	5675.061967376922	4856.259677520311	5741.338065240916	1785.368810980717	963.3787303735703	1474.3756844357222	51.09370536298719	208.19151124475215	93.83619238669783	25.22374844830803	551.4068662292452	112.08536659112133
95	3321.013495388007	1140.2777171537546	4463.241843444193	3752.402167124868	2198.8000576616478	9114.015193813231	7112.869585332516	12565.184053503466	14508.430938634596	15290.750392048943	19995.697689735924	20953.435385835324	18266.46708741698	27361.60264043211	18851.22666066725	18609.83948153336	21182.795019161793	20373.52943628028	20942.49030162887	22494.590026184218	30006.60740296632	25185.44800801419	26862.529611899245	21474.055555618354	23577.324106296237	20209.44845584038	16130.32045845013	16535.41048451792	12420.40737495433	5520.887735001253	4824.165115408028	4830.975344304901	4226.078048002617	3757.8511215598382	5218.407518801148	5759.643025455684	5525.2878966982835	4807.461674422252	4226.523620202933	5426.303508397391	1625.1272108171415	1327.501885034453	1573.5308435135883	130.86310033766563	655.6070563360063	121.48892730562775	16.40624044762936	430.8775632797303	161.5357791262082
94	3111.146827746559	964.2301714134236	4171.83845232561	4373.091685966501	2420.4460156046175	10406.422407327145	9220.029487395106	13416.220774413468	13199.61970626536	13446.137411213476	20084.14444080951	21117.87025194064	17691.643918704096	28495.59615762034	19698.30187376065	18680.859405860945	22787.30262597848	21628.252661385304	21389.24437181495	22870.662408401673	28642.868810898588	23925.348745472635	26220.43846448984	20273.582989022405	21972.791644778357	18572.96469764609	16264.846746823681	15068.14695957474	10800.647666263561	4806.461475888389	4062.974104545503	4138.318848568245	3527.6332545407295	3453.2617621192103	4464.382853044666	5150.60814275528	5021.537238170715	3880.604624427188	3548.88456058135	4837.837843808833	1492.1966689790536	1806.8137188652786	1855.5316561359627	291.2597666906539	1259.4085474867802	268.40575397867565	25.804853738345955	329.3028328495578	291.18213386631953
93	2756.744268204282	800.1896062967515	3633.1948035043442	4894.617332594712	2599.258655754278	11080.105656177206	11164.722255983559	13443.012925752133	11181.558257905457	11341.588453314238	19869.623427739327	20864.992875722164	16876.26718118447	28715.8745407109	20322.289806756628	18585.458544525387	24055.74692820319	22575.403418615762	21492.60615770046	22703.314244328874	26113.929015133126	21957.482290081647	24500.5225512072	18288.401244377063	19519.61175498361	16109.26268438212	15512.323122055459	12764.94931243578	8817.705315496632	3948.4137077253718	3231.500922586356	3379.585580394862	2810.2098436129872	3112.4149546880717	3637.402662330604	4434.457717951687	4309.943567172677	2925.258027166379	2838.6757931585316	3986.5676526488196	1394.5401332897109	2331.183674332514	2297.5729035477593	537.5244002934929	1947.3621643150364	535.024013654954	63.27360780426779	279.4456607929535	489.42438178004886
92	2298.571474863211	661.5082167211233	2939.8485392343414	5172.590145644557	2741.1225658192543	10920.642600937337	12463.079414191794	12553.840888961116	8819.126688737982	9390.275804686109	19326.83050992168	20091.98208139357	15927.233816809494	27875.11181029256	20561.10827577624	18344.75563933884	24745.771726055526	23022.20172422598	21209.976458011366	21926.2498627034	22761.130304853446	19530.614967650734	21901.39771358516	15833.825996540987	16651.558637314985	13252.042392534126	13926.927877103806	9997.84388950883	6756.6439387149385	3054.9684694454936	2439.028616203025	2650.760960362265	2161.602705861018	2768.64261043611	2849.332137700222	3721.978363954383	3490.00319749628	2089.645879636095	2198.225308869012	3014.3476926031663	1343.9802229135137	2750.967271616222	2794.292026315593	838.4974821243096	2545.9837202819854	880.2849490637558	135.27347052276264	319.4872365981644	721.6871681012524
91	1782.2533927360416	546.3991537761449	2189.8613621737095	5133.037499563396	2865.8996289952966	9954.603131120759	12839.31744790301	10887.445114652797	6444.129462689945	7829.116059510676	18476.51216612893	18823.633264686352	14910.16161127139	26046.696830513323	20383.13422255007	18009.224982913736	24771.42700765021	22906.1196539212	20554.676472025585	20585.30983812686	18943.905781248053	16854.97506309833	18693.940867814126	13201.203201352779	13739.14465903912	10382.175610855164	11726.22332343949	7131.592688718845	4806.027881747913	2195.459499125748	1738.3001149906147	1994.02830147657	1610.7197735849682	2432.8634619569093	2149.453559384145	3076.1730573366767	2646.2510306149898	1432.4554843812728	1667.9377257222304	2046.6465724932234	1327.8213868588987	2969.5081370975213	3232.469993078629	1161.915829265783	2942.5108783452188	1260.1005168816703	248.68882799514654	487.2445928789807	961.8258423179383
90	1229.209575782716	447.14784439197877	1436.7608940820608	4712.695145392946	2983.6084673070472	8222.020621968657	12198.441451305667	8560.535291695363	4234.545273537072	6742.243055805122	17262.057672086587	17002.669821137843	13805.996257793997	23221.71115216125	19661.18373509764	17579.544196796785	24030.977564891964	22147.11207824207	19490.450022767323	18647.585053506402	14797.040462728126	13969.153925271665	14979.403571019273	10519.441462656156	10958.408353621006	7705.147387294021	9064.789156932213	4387.549495521928	3042.402694667901	1392.134907683268	1137.4456143186367	1406.983230364505	1148.8270172094055	2093.4011810811735	1536.531983228933	2511.117444485726	1817.1368211535587	956.6896499586744	1247.0521212705282	1153.271289920951	1321.5610904830753	2922.7140828038496	3511.84534725509	1487.8235579654454	3061.8723117890045	1650.7043960880528	420.96884448350073	822.4081927643307	1203.096860892229
89	733.48826600754	370.0687172300393	816.6653326561323	3937.246982021844	3062.1973103987475	6067.031931201338	10491.672129690432	6062.942323119044	2589.1318749511256	6253.524184417878	15762.464651580742	14815.807747999384	12703.236592853093	19785.362039409272	18402.628004149068	17072.840052427597	22518.32399295786	20764.622913738258	18098.682157201154	16334.662171015225	10952.992574565546	11249.627849399752	11329.727459450261	8228.772654027282	8779.422755693471	5720.67787683886	6497.072745733063	2322.920503260977	1754.595153239926	765.2435339309648	710.126071078043	950.3102347488034	816.1765056051488	1777.5215553340106	1072.5892346224136	2093.446335507975	1141.1253249064298	701.015601503068	973.4771341960782	502.59325605908566	1292.5805342893132	2588.8901468596387	3503.2485444383333	1750.4277366633182	2889.0110685868995	1981.0239274526725	651.1862776387312	1319.9236316913211	1415.2161363694695
88	346.8828815984275	315.7272738859434	378.70675281134316	2918.6089928335127	3053.777672474235	3871.141826898413	8054.274230411666	3826.3173285221324	1600.8353559670413	6226.897809748309	14029.881401596753	12427.124999052377	11601.094129011604	16094.369455238302	16663.333068566557	16451.004489344024	20329.9656827016	18850.28465961673	16441.9272929373	13831.97186600153	7713.184877705358	8855.163716545378	8075.396568760133	6512.469435885284	7338.574330140626	4588.933342725491	4439.983311286708	1174.9320525574844	1035.89795949801	353.6821264667746	457.11063234738197	621.611244377437	599.7778909224278	1488.2260996772375	750.2560563837576	1814.70700046065	672.4762584769369	624.5818062091585	826.1862130779094	145.26752620973133	1211.224975029831	2035.8621572592183	3172.738920318808	1913.2153807218003	2468.792130158343	2218.585240735622	939.4182456636971	1954.203245487787	1592.3874848224991
87	94.90369149613203	287.05876478120496	122.53453951792727	1762.316741596904	2888.28299133436	1918.2640748550882	5187.208684917335	2154.8277649894135	1222.9978393698245	6450.845792584633	12013.284591115265	9871.387960821648	10412.340952468694	12291.382060953702	14407.06981543535	15590.4855391726	17443.001896374437	16383.692669175374	14465.928605471703	11177.328238709535	5134.234381297267	6780.60722807126	5316.7829657173925	5414.252651219617	6616.398394622401	4331.888286356038	3181.145212637963	1041.9283200309633	923.6323148419726	166.06442665319153	359.9215125427127	396.6115124799751	474.0900730502771	1212.8510933949917	540.3801200506169	1636.1764584976088	422.78400677881643	661.7700139089782	771.670325358764	81.3494380933524	1051.6590353890786	1339.0580247790608	2514.3955911947996	1953.1881354856716	1901.6964055449666	2353.7153876639513	1302.9299992598144	2722.2545814615387	1742.8898573733109
86	24.700214746981977	294.8962992164409	50.91834353740035	760.2682256362662	2522.672991720299	696.6740364990281	2641.693745938121	1495.6090763043421	1333.9663601529883	6629.948078830958	9904.711402989587	7477.315831337618	9169.925347716966	8928.209978496345	11888.331645321861	14432.24964003387	14203.620146898771	13643.967045543037	12333.660486663859	8700.706326156263	3462.9590226533624	5210.188187742238	3381.3448818514103	5039.150654985934	6571.99558813985	4857.958768731277	3055.9345337685522	1893.0318036924357	1412.7883946404663	210.66800199971254	391.6753109148743	270.28412175560004	424.5078356703963	970.3708716508218	430.98940619657566	1523.4655631354708	400.33843649727623	752.6118560959686	776.6479234024207	272.9190800107857	827.1186944632718	690.632324458593	1671.3363408610182	1867.2525708246344	1386.6970080413303	2377.932549455804	1713.7346501794443	3513.0726186628794	1861.4322730634299
85	117.22001845169461	352.0648085532363	103.93692735996396	121.97311412658297	1943.47256270232	424.0033743361382	928.9501762039065	1895.3538496858969	1723.0805032818548	6499.0621510723095	7701.7371047498655	5289.857896352114	7775.8626487126585	6095.3172382012535	9159.300236923526	12811.30052098487	10695.779755862011	10664.074467802115	9996.143014011119	6425.334268595692	2559.1666360832105	4057.274518990279	2198.599875337183	5252.010251710064	6993.73401566695	5951.746916678123	4105.730651257834	3515.660831123986	2413.7739753911646	449.13305290933	511.5465661243502	210.25018177215193	421.55282387838565	751.0861184422558	383.69795017285315	1413.4622945318679	550.1973494169831	830.1086323799336	799.5661222021085	632.8366011059376	565.1312173118483	230.38837428437546	798.526994988104	1676.0645890368455	1083.4972005717013	2315.9525081977217	2176.074297547616	4277.281319495133	1960.76371948264
84	366.14668297876165	468.1582160613917	242.73497103549016	102.48281894907215	1290.0285879413666	1180.8741085385143	633.0861551781421	3297.627277011913	2134.0235709170456	5883.428105416382	5653.454177224832	3546.951481044335	6301.878971431002	4079.270247863948	6583.828271522808	10774.873211030335	7400.306179077511	7796.872786302048	7665.2243711767715	4571.8730437350405	2299.739649739635	3319.957196520094	1727.7679359582764	5899.3882420262225	7587.580025173126	7195.263757891254	6047.447272235915	5396.977998539229	3661.061674469784	795.104873424987	657.161751095453	195.08079598814282	440.1666370282264	569.7179494199887	368.6052260623807	1263.0712928166238	774.8377414136651	840.438802365413	803.407977779526	1018.9141975367934	352.12138401029546	123.17597485154516	188.5208266923851	1455.3232907122438	1148.47393530052	2213.061657502506	2636.519178254894	4878.855792588095	2042.9905245344307
83	723.3486704016905	649.4867472048106	434.6508895895032	776.9254821640677	784.1504104298405	2773.7396142278158	1848.8244211453311	5279.218556315564	2414.4818499506955	4815.358560631333	3881.5270265514177	2270.170318737849	4793.730730407113	2814.4465770438337	4363.983419429698	8414.355406933191	4588.629054513718	5220.804655490907	5454.739977691726	3148.490325159615	2388.13537289498	2873.9681446824707	1735.1283962687276	6721.3815636354775	8084.11324563757	8222.557968683826	8367.094554451247	7035.596260359269	4868.162367681625	1150.4662251693617	777.0222240465596	201.3514899889808	459.2170438463639	425.57139209317	357.1907901224708	1049.4888144368067	969.0450902856229	767.7090627694731	766.4098582890496	1317.4629989846158	279.3778754103216	411.8574405597596	50.53364861607385	1290.9489331394532	1603.311779554192	2120.188345700486	3058.256785544551	5251.163613967251	2117.532239422497
82	1171.615489394793	911.0910957101889	704.8748078298231	2149.022360970932	708.0362777777409	4934.559842755534	4440.19089414655	7425.540426094934	2548.796528018465	3418.4811623158357	2409.1316629924822	1373.353729209964	3264.9256832468336	2094.9719880485673	2566.4524156057078	5802.4965818456185	2366.2166630114666	2976.8475060667283	3401.7068327549314	2065.395498772323	2616.384688897291	2591.853202915384	2010.014197625871	7528.029552760892	8303.329172254591	8799.88145718748	10577.610590906046	8071.209517005167	5805.677472880439	1438.2284171928604	839.0955794816359	218.85390786990047	465.45433047684185	310.4905352668167	330.40368838057947	767.5722939309095	1049.7129824629078	618.3742777632616	678.4505054083965	1467.5239360688097	406.31175685930003	1081.5359394191182	509.1571151945472	1260.7698349441712	2398.5544272163115	2077.715356480855	3420.6845884635227	5361.711074001417	2199.8312913335103
81	1683.8663850807036	1255.3390333018901	1112.1962660993681	4050.0181106027935	1425.3187840841383	7184.926629851379	7873.339572764683	9136.53563781946	2618.93626405544	2001.9674941997364	1343.915873118878	812.3535572682863	1866.6736820233027	1742.9812419866278	1357.3679853280953	3273.80062033535	975.0621073032448	1266.3554542766753	1724.5882432594449	1311.9950725200956	2833.0960609330878	2409.7387811943345	2407.19366369117	8110.473922900951	8156.083427743265	8746.435000086844	12036.75372724003	8168.735308748776	6173.992910489218	1566.5083127945215	818.7525362185826	241.37027764839587	450.9807863408404	223.17006997212505	278.74304202564895	454.74070755800375	974.8242161200317	424.83620479333746	543.9307777658121	1436.0435656358372	811.8141966113946	2018.7523036171442	1603.0121861055025	1435.8404253224169	3356.00719724973	2108.6367915322667	3674.949226367631	5216.382822857528	2307.9524537420543
80	2210.6198505537623	1650.9324556328215	1697.2699858535766	6009.929493499961	3090.8168270987535	8874.552015138444	11065.912420723882	9812.522874806637	2769.9687238605184	980.9707160411654	751.734839083884	515.1767783147045	835.3704492021467	1560.0862479510856	830.8642664122135	1372.6384013341658	576.5421732532578	310.43355734386853	713.9671306407081	894.4130663362862	3015.1263978177976	2321.4494807839924	2857.75281760445	8308.395381072329	7654.354236783502	8122.598101579313	12275.52893223939	7331.934238019585	5900.567370832372	1500.6426811612055	720.4710286976106	262.7151151078191	412.1126980448646	160.71981300265392	208.03410764544225	191.67915149439446	752.1705292140441	247.22037018422165	390.9918862889166	1262.9099307802421	1436.4191487290411	2955.4940713078504	3061.0650881068923	1806.0350686744555	4152.446043344835	2209.7107916417167	3778.7477113603186	4858.633937273164	2460.0445191573594
79	2726.046407363453	2066.431692630218	2461.42200641534	7581.7398444336895	5537.141495308058	9610.992821601112	13126.21879597075	9385.869820245542	3083.4837534188573	536.0644106428168	556.4933351398291	389.26405307818095	288.8883922707917	1413.2476460571518	885.7815004738377	434.4810890082689	971.6636476800307	148.39110539057646	493.58685430404125	802.55090905999	3285.216160961592	2371.690512736558	3424.6766791199266	8158.270578813247	6952.25381722869	7197.848403541201	11375.137771181318	5937.996325200461	5048.591462299054	1259.1325378399408	573.0908569332228	274.19673409601927	351.74823127472996	113.97222234197227	133.5200953748179	40.137217153253324	477.73448445409826	129.09885798998536	249.43919991969406	1029.2292201972164	2144.8831589405754	3652.417665713997	4486.68890510103	2280.600603311487	4543.243203078587	2335.7898303886045	3740.6951604985125	4405.282354451144	2675.224626834229
78	3233.27756162079	2497.368550282023	3405.8325092232717	8426.392580433872	8543.162440039794	9229.1869057301	13443.180529433448	7765.321588151755	3535.798875480897	649.5714767663605	660.1298795041507	417.5757379648445	308.05274998687594	1306.6075921970819	1446.0044270438275	708.0692685246418	2134.7453395715816	864.9210445612689	1185.2513452997907	1100.6480942061416	3888.331256004325	2694.5987544435875	4313.675646868165	7656.942752551941	6140.621329361744	6220.595343957864	9621.628843856259	4402.295659225237	3816.1711067496085	888.8174714193813	399.69712188056064	262.98465183874083	268.0472284210116	75.59063691303555	73.01991498999524	43.31125536825728	252.15587348969643	95.8967257640951	139.58124813183207	785.5110473857733	2801.91077393008	3918.3954388548323	5527.018195451956	2755.584379984897	4361.229490530692	2434.9467542414495	3570.4465379958683	3922.2431902622156	2991.3028665272104
77	3607.981106145786	2848.5880542932923	4250.167829775201	8142.837145432004	11004.983583705995	7717.179544915051	11713.093026143144	5490.615181041216	3849.1348076596983	1071.1486029866178	1003.7355240516108	666.68723601069	926.9233878296641	1389.735371177567	2343.73786449907	2238.4657154758406	3687.040100784482	2391.7503034868855	2730.8730440522895	1878.817693982445	4960.826204460464	3398.663271659234	5563.759405576531	6966.8212066782025	5433.845221454633	5615.467457472106	7916.475080490371	3502.0132436250947	2737.509219664334	542.687297972337	262.81912696306483	214.48599441672613	181.07647709728587	56.01075008201759	63.61235726430268	216.22385819455909	218.62827253007904	152.7341260469139	102.9791273050902	595.3278511888504	3112.4003604405757	3657.8611387001138	5666.807527589508	3003.2558909009745	3599.053007147489	2429.9434865508965	3330.947899395396	3539.920034075871	3368.956616320167
76	3746.964660209068	3069.2342318880674	4730.8074617752245	6800.491242417849	11963.040983369607	5524.530529183243	8553.9635631887	3195.717972927742	3728.9498245239247	1395.2878606679465	1542.526989445029	1231.0656455782505	2007.216560056142	1858.225853634845	3432.6236853727723	4625.731447854877	5275.576977606794	4488.306590960816	4829.24243533069	3131.8955590257315	6471.337879517758	4508.865025092564	7094.486859725218	6231.026088352573	4898.706469726012	5540.985279259052	7077.386780286198	3635.735048632092	2246.474455358014	365.3592088792409	212.4501185404481	135.3577996235722	117.99083639502322	70.74960915047654	129.24928757628632	505.5724051777321	412.63814968460986	279.3414085872132	140.50012485972343	450.90391705680673	2967.713710315991	2906.488082603682	4839.757784914206	2901.959501263348	2499.517441966126	2288.790457928033	3091.2843894386924	3276.3902051299756	3746.468578662776
75	3591.886079893049	3123.845875326423	4636.196013686982	4680.370529004944	11025.899897282381	3118.553484339902	4853.937025209492	1342.3310994386948	3004.9263164177055	1358.491171886607	2355.2094914142594	2235.3571888633173	3417.5247762826048	2866.7736759637837	4670.160750921347	7379.582863860365	6656.637598051806	6897.645355471886	7148.7467750504	4815.156865004714	8233.108162395021	5978.630684777507	8693.768461359898	5514.438373514991	4509.727354097689	5949.51905485831	7484.744770753462	4855.45883266125	2520.3007288973095	464.51312002913147	281.3695278211119	61.21521729886367	121.7776261796505	153.99119218990342	286.95797300805793	846.1080835239152	784.4615102415273	443.88991760193727	256.34882880421117	316.8981723158997	2348.714754207574	1870.9978107252466	3255.451505644867	2422.530717572752	1356.1711098946564	2012.9398261943115	2892.6818428046636	3072.500323815136	4038.8384262368145
74	3091.6910453325745	3004.4164691433525	3919.6971446489697	2451.0709540395956	8110.649676633888	1183.292369182338	1917.4844679530024	339.0687380557862	1869.646031829853	1014.1327546128101	3513.265044242373	3656.7914188135574	4907.9478034833055	4348.836610267456	5939.14314759889	9711.645106487678	7543.52301277944	9066.003682792201	9096.799644965868	6601.164026502094	9716.316519776927	7487.044835550838	9858.771946500896	4883.384583963365	4234.826666935454	6570.98049965957	9033.933090757771	6715.200820155389	3526.881422539276	919.1853424022046	522.5558678259065	76.40623157599077	253.9334464087803	337.76500585947394	522.734797998948	1145.6410815217923	1172.6136870415062	605.492692297812	419.25107374050265	186.91503752610788	1467.5467704486184	900.7115685929604	1527.0458241905417	1698.2712663698915	547.0598316277787	1666.7367783556288	2754.9808863984813	2843.364558092788	4113.149609164922
73	2346.306180279162	2738.217276634449	2790.814970794193	731.4347125547571	4139.71549401316	117.91303073483623	563.1608680638733	190.5037921547395	822.5123926583171	815.617610998934	5140.008252716265	5433.87250438907	6375.938906648518	6135.536996913475	7202.56372265444	11136.503325009944	7836.141966399159	10589.026675554891	10286.958625737347	8159.675718787917	10407.420730214717	8691.548234779875	10158.550136787726	4293.986280006296	4000.3277342274773	7042.8342827375645	10978.78502146241	8543.153670072003	4881.676209303329	1736.344485979068	977.4821353400496	299.3932806043482	589.6915401722035	659.452625281842	813.8502364697474	1367.517426503837	1414.3058215756218	746.6449180598369	596.2107020935539	91.20461539315552	609.960503252709	268.6749437405549	272.5825320813916	932.9778941589219	255.16638484343304	1318.1424119851167	2632.151488018906	2483.7193324710015	3880.3022487403227
72	1646.05777091468	2430.5187783081046	1781.0178537778168	229.75672251228468	834.631330329923	226.3563101395126	1119.1777277596473	763.1666445591492	637.0512451778593	1392.8500123490498	7188.716795512518	7301.016526311831	7704.178649452049	7840.896501584858	8294.842368823633	11292.465239332303	7555.533256643063	11000.970164167307	10373.339899915247	9017.371947944217	9942.205287641085	9093.234938178546	9306.869817276114	3701.3375324149124	3753.080566505242	6968.223207322146	12107.037203596612	9461.070499759328	5963.756994817766	2828.9485060723414	1671.1740077594425	864.1557902125355	1197.666179670941	1134.9028913724212	1113.2702422648515	1510.0310161065267	1384.3317884739474	858.2691004771109	743.5000767766296	114.41839802652369	132.4775239910237	207.8806958242232	72.3477443361528	403.46639177060916	446.11676705207316	1046.3507660944126	2442.0452811738896	1945.3084964989948	3289.6168166414313
71	1479.476299740998	2292.815654549823	1635.4674744351655	1289.5452780687228	209.6280362186646	1505.0964136350026	3363.653423541223	1829.6476444483274	1924.4620444606676	3358.533725097983	9353.948075212676	8853.165786645546	8805.41647741024	9012.04933330977	8959.248673444494	10204.114205734177	6741.896051496776	10158.2942703925	9301.819111399624	8804.576004477287	8124.931284523103	8425.099663196874	7305.1326563232105	3059.4670028468718	3437.9502462137775	6101.478004326029	11430.04702042047	8915.801005501995	6162.797504836519	4001.3049064906745	2578.7054366662414	1849.835402541646	2099.536980040381	1742.5872750732765	1377.047375970691	1626.8429475973157	1116.8786093591712	952.6090923121906	833.3358623293797	340.9591911305756	272.5795498866581	751.1016895686512	1075.787335489318	320.7188653845411	949.8682592431346	890.9719272089401	2095.1258735808956	1277.1850356316495	2419.43881555354
70	2399.3501363561268	2571.1866354465405	2997.9413313974073	3902.421352588549	3512.9928682637574	3633.2597716881437	6380.609225681368	3238.1527823453553	4604.191008801309	6555.606698577137	11061.12140931036	9661.445512017533	9567.064138755666	9299.557854103441	8916.09867137462	8261.941159899294	5598.023768649172	8181.756718719202	7368.3197289949685	7462.2749425460925	5427.0242007572315	6605.079585872363	4697.2878671157205	2351.645167925628	2984.0823483169374	4499.278399199306	8566.706792131154	6819.384372424993	5243.452536110104	4978.833520103324	3594.597595119276	3200.1365387091196	3226.462593281899	2414.9068294762856	1598.3036757225013	1799.0017650251439	851.2598017687546	1067.6909547805176	885.0985187714632	771.3988894359703	987.4457290542749	1669.9448651552107	2810.441442504586	701.2926597337128	1416.9013384209409	824.8947792930467	1559.6731385402627	626.3107466898671	1473.9182128412601
69	4661.379497066308	3572.3924301926513	5898.423319443691	7267.280893648252	9952.177340266167	5990.6845740381605	9089.162579546995	4893.691224030307	7566.443016942833	9792.985495259001	11597.990454935327	9456.159414583728	9781.399756945071	8688.595007587348	8051.169565892804	6102.418457702736	4390.174737426583	5725.016476749704	5198.75791609469	5424.512992053071	2828.2522684307432	4233.90059170724	2401.826147727168	1630.190428883057	2345.4987259005584	2626.0672597425782	4625.368855060606	4006.337787765201	3637.128187603882	5471.615731466376	4494.786677017353	4625.341439034834	4354.491671505453	3025.4059523754977	1820.2391242389715	2070.71604675371	935.2408967008084	1258.5437370245381	980.8885593066384	1255.9885709814992	1891.9660183408387	2504.385050892606	4290.826351760876	1301.343566234603	1573.5789442461355	769.6778498378193	937.1673852497186	181.55827127103484	737.5375801817765
68	8173.263057892274	5496.227328447732	9844.75071270208	10473.320351032764	17269.5700275036	8107.89174138167	11008.61062372639	6781.920616869975	9460.828243777582	11627.36910260578	10732.625952235976	8248.655199124174	9282.443770648606	7329.153057599049	6467.687058841102	4100.170384590904	3266.9868141558454	3374.1561566402393	3264.0877921078445	3274.1859714338484	1152.7452248046	2064.3643987534188	1058.4930919465814	935.1489849212259	1508.2152726791116	1005.3358871012374	1226.8157800208508	1490.9069445819305	2110.6480303637977	5345.356127123757	5084.712142434721	5808.404030240431	5259.617440716979	3485.362658147007	2135.5482997345366	2431.567952636109	1606.8780554182215	1597.831542089425	1250.9329059606196	1612.5143631117708	2539.6896099340324	2829.5533315514685	4699.167283269521	1789.903399413437	1422.2774198780805	647.1385184104056	376.75871684349625	17.210296162054686	355.343860940418
67	12247.433117327051	8318.226411867727	13738.500574528389	12473.696091153695	22164.94626646463	9545.117589300526	12024.502180038347	8587.988962674992	9185.205939676489	10854.651501972092	8402.045975694376	6281.130729343529	7845.978394728803	5528.275149045772	4519.482838942212	2477.296979472794	2357.0086752788707	1644.0146079692222	1907.5964166269216	1670.844035598638	963.3171307100566	949.4918749764465	989.0676146239954	374.1204066574954	635.4724902517933	203.46993707627698	116.1829583579947	261.5228477487827	1501.3790811568608	4596.231212640684	5155.5673049862735	6330.3843820574775	5627.926368196759	3690.120431149982	2604.284926110873	2789.638270852679	2831.819627414159	2130.672103150232	1811.3234148866572	1708.029709798291	2574.2508083694343	2485.1330521999917	3782.7604303372486	1864.8274452312248	1073.4974363178453	437.8268642966696	57.196039539621104	74.92930783841467	338.0725843522408
66	15709.543138336514	11611.702628566381	16299.223685961526	12621.012626169302	22113.684799287803	10027.786363904266	12277.216441254477	9670.528547694925	6835.126132551865	7526.308290314213	5297.640838516223	4013.770861059476	5576.58927825602	3596.5172934058055	2683.779085730662	1269.1415390577808	1707.4388131664393	695.9748051885053	1160.362180893786	1019.9006356016293	2116.729833376222	1333.5635461240636	1913.126761965373	115.561534702791	92.10266946729152	506.9633587568219	1566.4706997925132	674.1927301969833	1989.1803221374857	3436.478727011837	4622.669480416788	6004.810275609231	5322.988467128575	3596.9839187305743	3179.7106418881713	3010.4197863888153	4199.830382910803	2819.5793406585594	2665.136483448089	1636.4424993661519	1974.368366587892	1525.0167670659946	1991.4511357410101	1445.8415846191508	737.7199401615951	201.57934663101435	44.73856094966304	200.9702809986631	499.64270032325635
65	17258.450015827268	14501.731950657468	16648.08022517823	11056.163726097962	17116.46414570287	9623.06325842617	11891.652377387081	9347.49053936575	3848.911015543824	3293.2667489489586	2445.8391256080195	1982.6706239365253	2988.652025818338	1813.0898680772298	1309.8302298806288	482.49147840643013	1287.839116243902	333.1207325307795	805.6809959076709	1231.7873540939913	3772.0886452212044	2899.7862142592357	3096.3564162587263	309.3347187778378	306.14064219009396	1722.0807271810359	4683.240171784744	2201.125990108893	3134.946822837479	2234.1360612587	3598.516593569775	4793.590243530112	4282.86131256831	3200.8333551026426	3667.223650271355	2984.102451310746	5077.209270800187	3495.172398772783	3616.162718938282	1662.896954857817	1084.1314336980336	499.58186190286506	447.8037593600073	759.4716126885223	523.6381142794093	38.665574137995364	214.81117584157528	215.6833682221545	567.3296642368157
64	16391.484333441516	15806.446933859677	14804.505915173439	8793.992591428387	10232.607835958186	8458.653910714518	10711.069650804984	7523.133365442266	2075.206281945905	499.5929604807209	790.2346398189536	671.2678314803784	978.8772768108001	520.1051556995092	484.18234766505384	237.26134370320256	1031.3133736102134	254.723727106269	609.4465163523737	1877.8575573984422	4826.72565493764	4589.712064621304	3768.474243290047	1081.7125466339335	1408.2837317245376	3145.9169105965693	7118.415002207838	3683.950420359589	3849.9774445051007	1365.6174360795644	2412.386252158729	3133.48269500125	2853.5837884901403	2605.4569662529984	3790.5094928332655	2696.2283253272826	4983.727890303746	3868.7416461083076	4270.691584207412	2019.1508819031283	407.72015707408735	107.73539453510934	106.1132440420858	261.1348821724755	431.7373742074446	11.28917721337321	314.45867278287335	95.33072012614923	419.4045767212564
63	13189.396171275683	14955.051289259687	11482.61618071658	6951.01785536599	5053.828170565658	6876.5261914235725	8668.820118473323	4857.54281057774	2127.8240208071115	212.00711588719074	552.1842029878318	276.6836948232468	250.822148530339	52.17727044916928	64.12461384010746	570.4192698030137	866.8006446873165	329.51636490671706	521.24681897065	2457.0949095664782	4696.120245966391	5327.475743810006	3625.8408254156116	2323.1966951918203	3059.0563609856113	4036.703776385914	7317.249486874084	4176.03950785166	3492.2263026054634	933.9184438572654	1364.5647583215907	1509.5250405652714	1448.3260236496574	1922.7635221645583	3389.96647710859	2210.841021208498	3929.2345128525685	3708.951925659917	4288.384184581194	2623.132706789309	229.31967185105754	601.7593575253036	1034.0275470669121	341.8483447586399	474.39176400153633	100.14293371579656	223.31531780282538	12.274197141107729	171.240666928669
62	8605.522514909197	11599.129446948842	7616.838833391148	6194.229063626833	3883.763327364658	5265.760703392469	6055.020629426491	2512.076528944504	3164.529021998973	1811.893669758029	1446.095827803695	725.8092982803539	914.1087212831326	634.283655079538	74.73506238484089	1507.723288364749	803.9706286711703	731.4658933264068	685.8996951636785	2649.1826562773917	3433.1756165146307	4676.73887281793	2779.5893240323458	3633.717959197993	4474.356359697573	3864.8622771318956	5149.6912918948165	3496.1846104984206	2096.1968814422275	822.0093165832095	680.8538251802263	381.2735301667784	486.6231891245679	1270.4975322735454	2471.8554510005065	1622.6423919143526	2326.436540623423	2908.4859802531073	3481.911713091212	3020.559080389818	519.9235792421725	1936.108267875631	2533.21261970668	1218.530941269929	807.9994368861278	272.7065281497574	38.62017885164874	191.40400391702735	162.40991563213146
61	4219.562674773012	6753.553189586147	4239.2754059471745	6174.88789139788	5893.214683433127	4096.888581683996	3768.074748594206	1582.3475389224973	3417.475465107088	3203.1325421500997	2731.1267292019684	1823.9118244567062	2577.366304750482	2322.294386779062	805.9820443980873	2613.1108513238814	911.3968435155704	1638.2012588217494	1325.304792780609	2443.6818948548225	1768.9634557467273	2849.8655012340587	1679.2367640522211	4197.478822296632	4691.212767694328	2683.5542712773704	2253.478137578959	2076.3565006799063	619.3810904578789	752.0509425705585	437.19840034172677	62.459788799984786	242.65257451645832	764.4872749057266	1341.6378048097504	1047.1686029104972	892.9755735611514	1681.8634000054747	2072.225759751474	2711.2583922094213	1090.318915933104	3317.2481125301474	3479.7386091209482	2693.9337975194007	1610.0470498179618	564.3540182692338	172.54131119602147	806.9238888091751	731.3010168431638
60	1633.0899914457354	2685.3240452200225	2120.537855705864	5656.1145850287785	7338.453896918849	3572.2527056979175	2672.975953178133	1811.3007517036326	2145.018439032036	2829.1647788300434	3539.584665328094	2848.908576941877	3858.386408168506	4113.420061073768	2301.6446350698943	3118.058349137125	1261.7474544242123	2747.7696659500043	2262.5340635431844	1998.4304307348389	628.243925120275	1108.0613003365747	833.294297159518	3598.5710212994254	3531.5211695828475	1357.4699277527607	859.9179401075692	1051.1528516049084	143.36557767576977	532.9539120804809	474.1112645308169	341.7004495742911	485.7285977163919	453.9564047685733	494.4662239317214	589.1037311207821	171.09211267879618	605.5574674373938	772.6591619699095	1663.1995033302464	1610.5184169279528	3731.745923544113	3292.680031756616	3978.5947023790495	2633.7969141511794	1060.3834396134566	930.7261215268245	1618.3549147576405	1790.8332355339276
59	1182.8505908265688	1106.9878591144827	1299.9482941986948	3867.1268109582443	5878.140704065085	3289.4751487042613	2522.8029626759326	1987.5138026691684	518.6467611995579	1486.3771800146633	3472.039459316383	3146.0312904064303	3834.2952714115386	4732.878867210507	3897.661212911132	2720.7069638556477	1760.0013920365295	3389.976568699328	2998.56194423434	1519.4939407291595	195.44711641788086	197.32895121813553	367.68263486773265	2059.742915254183	1936.9326413327794	758.8219294985324	1309.060093762385	918.2611863122029	544.7742079492436	244.7033242982275	526.8394791514461	794.5156013734234	763.531190568669	265.0349757166442	129.89806859564268	260.092368538095	38.32228826071335	59.15190705810251	99.20621059242406	552.6723047105609	1901.9125742301162	2985.794710716362	2417.756466090124	4271.023427524299	3194.489261499599	1748.0705967901295	2109.4504964124735	2227.0170733716814	2893.833298791148
58	2469.6981102078216	2210.5225031544455	1623.6120535735586	1777.9157925306076	2180.105913295337	2737.1468404014395	2483.7329856235037	1223.619732886336	70.056851230223	1011.066785591267	2482.6956625608163	2457.49290572897	2506.33186662086	3601.045864652577	4274.432726170557	1554.960031073538	2117.089294451507	3045.354008848584	2960.4062395102783	1115.6331285866006	152.8452780503573	8.35698759306202	221.69076718089133	923.862848873589	1349.541156202975	1099.646574909647	2409.4792773542176	1407.6556151727034	1064.4801028109382	93.3058428747434	437.4558975733958	925.926725599008	675.2216999350146	127.06030974601838	156.0960432640486	65.57808989952514	80.3167715714663	49.47543618510903	99.35440179317102	88.10327269330534	1801.4545101523331	1522.9814271391858	1571.3633880482175	3137.0502552615744	2735.9706530311414	2302.463063732854	3031.3913260667287	2319.15292788115	3530.8492990323275
57	4486.604680512668	5041.434578004381	2905.9237511124284	1914.5136709196918	649.6689535842628	2285.274863954356	2349.1727079157004	444.05652377982	685.750825228908	1714.4594102442857	1038.9858548147329	1171.2075383813362	988.2236423641709	1343.0829745620583	2675.5837036864195	515.321432670471	1970.6254561708834	1868.009709197775	2028.5865397117175	865.4079977011614	272.2940893382379	20.370649835701325	335.5060620643674	1586.1406147918644	2429.9928266097627	1985.2150981861403	2615.1725914358876	1837.8817738986625	958.6860882428308	113.56825294930637	192.7656692584216	593.2249982357955	271.5409131867438	47.09136908507475	292.17929472169766	19.385010778196794	53.066399344057736	201.10577497083173	302.78802486412576	229.51507626941066	1220.9367726916007	413.9601497082112	1089.3805362740159	1206.6626577768764	1390.4297348452992	2189.5398211374745	3045.166900741026	1930.8583374710552	3488.850133355537
56	6233.642885303675	7526.954081528411	4820.321202909348	5821.418906877517	3995.7094470394986	3473.6981690858997	3253.36428839512	1545.2078060864847	1022.9889598163072	1879.2813267233573	133.5388667021952	409.1995462082043	573.7756893069077	94.5754011392273	442.8796154567773	401.04728349383305	1303.5851277498318	888.7072470589646	846.5271266823653	820.7817865968693	945.6510563861909	399.69111333262333	918.259809890886	4175.6192094945945	4540.766254423808	2691.1604224444573	1889.0700084949278	1974.5719816794863	595.9849035966126	91.04310775586575	14.418473795634979	215.22602030234378	70.87096045645788	100.00997181048369	336.8814714573879	106.58734178109788	62.39786981041841	193.72676564458152	270.478696360044	316.9112329346939	426.2558137191278	269.64963858023685	793.9811735314852	79.59745673208155	548.0079688317383	1362.804003204621	2350.004843822994	1440.8497954337527	3016.0928150748314
55	6986.482351952496	8237.553616464862	6801.853475170201	11453.307147095104	10834.333594136218	7985.669818415422	6506.232218758712	5511.564458346687	1333.7235559371125	792.6499598166383	767.1691100303051	983.3039813116897	1620.6697153939085	1126.5667138012286	438.2514997358894	1261.8899280530086	748.6548962042901	1063.9711641495655	504.2327803141296	1081.9234881107063	2692.2112246339584	2127.6260782061345	2271.8140344486155	6609.682633535126	5749.442851811175	2959.264772567072	1470.237953565472	2245.4786857160116	873.6914699151602	18.349549993468415	206.3780363576243	491.9337931162863	501.8220460464138	348.21828481169524	307.83141595988116	312.05467961222337	369.0579169441101	214.11421552098386	227.109156468048	51.23230940413686	175.90685320924115	844.8165150651874	706.7402330585419	840.5384286089361	1249.7126996692848	820.3968808381142	1966.1865308624836	1270.7638471404107	2460.18674092957
54	6668.416867190743	7364.863226486089	8095.047750804476	14113.709872624846	15654.89282839395	14177.371707198492	10836.89917353966	10103.147841198886	4222.2844790723575	1453.0739162308007	3175.225958087147	2828.890992593918	3303.9163087204743	3830.7624635272487	3658.001769571846	2369.112917131247	1149.750261596219	2256.4647777517175	1544.3401578067333	1827.4236171764474	5018.46721447591	5293.836356044007	4303.2488515302	6532.871203786452	5021.871510029392	2964.2553383348977	1825.8885126372152	2952.1882605961714	1908.5130941673149	387.65972315117966	1003.5487689712313	1715.15875228693	1511.8671035228654	720.4392803655	292.2517672844134	600.9843528997162	950.2901263077733	715.2360749655711	802.550854559724	203.31127980549144	989.3695215104285	1439.3172402339146	1182.3449594305926	2963.952587455128	3095.0264542907626	1606.9102890676077	2452.3247756650303	1497.4124386025073	1896.368903504308
53	5580.16480465389	5554.480000609359	7802.963306907242	11487.254585709135	14119.163110877951	16390.54973365953	12219.627526064698	11480.429062771702	9914.29679072911	6590.363982128383	5720.799689399053	4555.382317674788	4317.143179595689	5468.7996105136735	7196.292047037076	3013.250718432304	2842.6463746622417	3441.994526745163	3480.734807726156	3065.8408141480504	5970.139109899776	7402.451621973314	5756.208904826304	3762.1201459161066	2753.718178186478	2629.8259674206406	2180.7871811049954	3387.7897144522185	2598.5378054173825	1712.9192504538335	2102.1012660428205	3064.5160472685684	2341.074179044249	1034.951339821896	356.92466309516544	914.1274242241627	1392.326396512155	1593.390398192134	1927.8050570588146	1384.9929118330363	2319.417750965008	1631.808905416518	2071.8241531066333	3949.137236997264	3940.7498028020013	3631.485517590028	3314.1238250329807	1974.1367335494851	1315.356191288141
52	4435.021120270953	3770.9215448563414	5840.73369617026	5396.036451575558	7500.417482816281	11341.17574912836	8495.26840390073	8430.023376148265	12413.853163082142	11726.44515752582	6121.1241119233255	4760.273436116512	3995.0732830871125	4714.552311444827	7218.571464262787	3250.2332009641323	4798.963425009676	3890.685662944915	5029.78069462178	4074.379157582825	4486.17289363335	5999.39624183428	4984.272612353437	894.3244447407668	727.917455793341	1703.5107736233142	1835.7356717170217	2700.4951685268275	2239.799953527147	3243.69795821963	2639.380060003026	3195.920559136972	2288.6060225495717	1145.1910691866638	599.8898473985357	1153.643635080035	1284.9176877558884	1923.5656835491218	2377.421560834372	2422.9505190697105	2747.74808594761	1496.8575618434654	2322.9832049576708	2728.230930223693	2969.0792335638116	4630.585023720821	3279.93782822109	2318.9345237087077	949.7356288179936
51	3763.830429025091	2916.9357284825	3514.446633943665	974.6501997167452	1303.6124246147224	3136.127544909049	2608.3084738801927	3400.715185006451	7671.121356157281	9449.845447931752	3981.899058031725	3360.005132965024	2669.4225081380328	2706.0986883751734	4155.31469886583	3470.392638541939	5523.321091319131	3873.89745797873	5390.142101187965	3733.5341054946166	1837.1826924098505	2166.458224311157	2157.906841525318	60.59657235532195	34.13215742891238	586.0703588067411	1251.0154723369471	1112.0642119380605	1323.5968265497177	3463.1865184720514	2165.9830052996367	1879.8528329717224	1436.2616535549541	1071.6849164374712	1076.4699089520286	1225.5422667341627	725.4370590291128	1252.5904009373412	1539.6976483741519	1856.4655624681673	1924.5175186623314	1087.3376304547328	1387.3626292348363	732.2002302810589	1343.3282297674118	3413.7101205421786	2092.78856086235	2180.9981232968785	1017.6393671959847
50	3563.2484450278375	3382.438616855734	2568.1884968730733	749.5337604435224	516.2639482811176	636.2944652698916	172.9844933210984	733.8287543625274	711.9374554580106	2006.8537704984155	1453.211389604389	1710.8749431186316	1429.6490964979366	1419.6778124263296	1500.5652247889602	3472.1003871883063	4812.892309141809	3845.68760540476	4831.400509549544	2091.510640878319	1144.7416564832438	878.3255844840548	588.7923043961208	520.6963884617112	297.9326942031664	256.24870088194393	1095.787809279071	264.8284257133407	726.5427274283463	1984.3690869290406	988.8517200055082	410.03054099736	487.3642497872584	852.2940442394239	1465.7926322692197	1092.6568401368982	326.39892344651594	329.2477835842502	387.5825097604497	335.35838081602935	882.9455685700577	488.65790160084725	228.07395717681982	350.89933549953605	759.987994914587	1150.1080321226639	719.8410727210082	1480.9297271636883	1269.1259402858832
[truncated: 905 more columns]
