# Supplementary material for: Adenovirus maturation establishes the transcription competent packaging of its genome
Source: EMBO Rep. 2025 Oct 21;26(22):5589–611. doi: 10.1038/s44319-025-00598-z (PMC12635127; doi:10.1038/s44319-025-00598-z)
Supplement: Supplementary file 3 — Source data Fig. 2 [file 44319_2025_598_MOESM3_ESM.zip › figure2/CDE/AdMUT_virus_ts1_DMS_1_footprint_DATAHEATMAP_binsize700stepsize35.csv]

periods_int	350	385	420	455	490	525	560	595	630	665	700	735	770	805	840	875	910	945	980	1015	1050	1085	1120	1155	1190	1225	1260	1295	1330	1365	1400	1435	1470	1505	1540	1575	1610	1645	1680	1715	1750	1785	1820	1855	1890	1925	1960	1995	2030
200	526.2309760400253	585.36900186416	2367.1944940171343	3566.3851860763425	4003.858583640439	2703.740786659855	4648.833038511639	5094.025750128971	2522.40206498973	5826.330563027821	3845.775367107799	1117.1036795973416	1099.6976668657903	672.691775430122	958.3274586620744	2603.061266121118	2783.5717777140853	609.213560604408	744.7000769345415	317.886205784344	216.16319187598577	112.71840559900461	35.77850483314038	658.4325964495033	1282.8529185694338	1233.5468608745841	149.56732571124186	12.121276679868998	8.134483532876827	361.6000855005739	174.05227317512325	131.22389133859508	365.22887301123126	1465.6214867905087	769.9728423219813	1005.8371205586487	410.4303353858616	1022.1984723090579	1019.7000714127605	291.54634033285294	1158.5796041704712	898.8687704239235	2215.5112285471687	2416.999863382223	2524.6499134797323	1336.6597772359455	1782.564176958021	1679.4658128363224	1003.9363735975867
199	541.1796051094407	467.1615976725369	2067.0687481864884	3402.4057444389696	4058.9012930396484	2697.0364400171957	4532.516558144425	4992.615143625631	2703.132480337119	6024.494833618182	3620.811205266995	1113.3186612582335	1125.7937326324534	639.9873616907181	948.5792399050977	2581.7384193222024	2795.7198874475334	653.1986669948253	760.3607715342024	306.75025431301117	245.63327268113932	150.16678866749407	54.86233835368121	623.9017231818461	1304.8303536037265	1310.913561792726	192.87296547743182	14.574894219614002	9.163882443555865	328.3165149012599	160.2322314755855	108.5647640934813	343.10137648469356	1382.6439746382125	709.3589977928162	934.8144827018018	367.59984853158426	970.989867003329	939.4829398168688	258.9730677076302	1087.760438941788	874.8108449904961	2231.8652641833196	2331.942948050872	2487.7888895418246	1359.366852227084	1822.448963012325	1639.2891491997711	975.1200323536069
198	556.7644556611745	389.5856527678779	1858.7366487304205	3289.1910669099752	4100.297786024784	2693.1486291475167	4441.644766893136	4905.8996798034095	2834.4402806260346	6152.466376837956	3445.108614182837	1110.8819755364602	1144.182403254928	616.1987211872676	942.4158257515991	2560.8103232267977	2798.3471556692143	687.671961567518	770.372533599658	299.89016491925935	270.9078724342801	182.2864841034211	71.70901974433065	598.5629080369959	1322.347940264096	1366.0492027549503	227.81036916474554	16.695164270001488	11.14298805828365	305.95849103317244	150.27009405924187	93.11178695796505	327.00939390720094	1319.1056719395558	666.5284697657413	883.0346534195961	339.95627472986934	933.9416839648754	880.803930140159	237.3801124513218	1035.218623511659	858.345350105605	2238.118795165362	2262.6904505022667	2454.094108866903	1374.5355031296804	1848.9588495740045	1606.4028900201192	952.8342219857037
197	576.2132805723943	322.32581551658234	1667.0479138385813	3185.3881798347147	4140.699688213795	2689.9348356163273	4347.546552828917	4808.94621151588	2960.428259152698	6258.576320628865	3263.9365354843258	1108.821567236482	1161.342439653154	593.2111706119542	937.4596564316145	2535.1307453357376	2794.475415260559	723.6314221705062	778.5931786593892	294.4637228375884	299.06694172404326	218.05962957189163	90.8809136731189	573.9684606994304	1340.6465255592645	1417.6546289704484	264.73685242365536	19.076376056458166	14.185655302547971	286.31093303453173	140.71688398157787	79.18674504768043	311.4106209467995	1254.6522749072	626.5416670065972	832.9991883245052	316.7185027370734	898.3153367451071	823.7935863645005	218.35975746914414	983.3948769309263	843.3965902549376	2238.189623125334	2188.5908183998054	2414.6457736816556	1387.7922594066827	1871.916896313432	1570.9634904259929	929.9815495094488
196	606.6426659934452	245.35451162449442	1433.3369287900869	3058.978371938087	4191.811053508147	2685.94607000418	4218.37030165931	4666.737009871462	3119.9152150969485	6369.574324490408	3017.122755375085	1106.5307180343675	1182.530561794557	563.69829621714	932.5156815005424	2494.8347865814303	2780.6874177597874	773.5347407792251	787.1308537446196	289.0494083792679	340.06085123305803	270.1095589029647	119.27189230363254	542.4183420132497	1365.7686996469722	1480.983560343122	315.98204514952937	22.574240169932672	19.466230883402652	263.8301237477117	128.5298821464283	62.62408332109274	291.2643782364038	1168.0407829976325	577.2752326092201	768.9418004823638	291.4721199432123	852.7802532809196	750.2396191860657	196.07468782520203	915.4503160032148	825.3899613619733	2229.8960528421417	2084.1939814693824	2354.8247493450567	1402.8634041731807	1897.6230241310116	1520.5861238625503	898.8935872242995
195	641.7176260718244	182.35944790976328	1225.3148863028923	2946.2139525076645	4237.969866653071	2681.619758086814	4085.495101015418	4510.031540249474	3267.5822629862614	6442.749320752635	2766.4653793946327	1104.7209012900034	1201.6310831285823	535.618212843747	929.6038292188902	2447.641477817644	2756.6678960713953	825.7241507155302	792.767970377837	285.6972455246059	384.70282897143977	326.75027166440265	150.7406140709922	512.6586646472762	1391.4078007773335	1536.9220646412114	368.8569066009552	26.42973369538783	25.98075103014414	245.8826728930244	117.00694507337417	48.409135673307716	271.90446834046776	1081.3028018318612	533.1418486918363	708.451868950182	272.9018621361644	809.6737767390615	679.9043995849524	177.05828523985485	849.1274604384921	809.5593906989034	2211.465068238424	1974.1644252620295	2286.931935036023	1414.7568178856743	1917.2773282861838	1466.805732809224	867.2242756267459
194	680.6213829636222	131.88106146221767	1042.151539993205	2846.1612265051554	4277.403673397786	2676.204504374802	3949.829152924199	4340.19065644158	3401.6644424217266	6477.101594894429	2514.7522160108215	1103.3032787065044	1218.5859642427754	509.0328878383001	928.728821264556	2394.0110754305547	2722.634025590484	880.0877109604046	795.5678873789425	284.2520473377949	432.4220166263934	387.2544414958759	184.93888433841562	485.0260948988299	1417.198325479166	1584.6709066947205	422.46429643213605	30.60842540301507	33.46264530514965	232.4976670776007	106.14843494608377	36.45810279350549	253.34716017782216	995.240446970804	494.4118464179486	651.9404360537865	260.7223664035555	769.0554710126161	613.0746438092679	160.84001476588782	784.6976103456147	795.7338661102588	2182.9311045334207	1859.7779192218968	2211.7069558445182	1423.428904303339	1930.732944487268	1410.0287895886167	835.1490210809726
193	711.7701156723526	101.05327095167937	919.765415319391	2778.519306282263	4301.873400164018	2671.0768528638787	3846.8517499384097	4205.43742310588	3492.8297251664417	6478.292388797163	2326.806270502227	1102.4303020039179	1229.933035890026	490.0538044999744	929.3288549990302	2350.0347507759375	2691.011721707109	922.1354708824673	795.9583471070034	284.2680493895048	469.8187425144159	434.6496325080411	212.11140073808824	465.8097633259868	1436.457656972968	1615.003837453102	462.6402491015033	33.92524928271873	39.535006658710465	225.29579333116683	98.41820393290789	28.854592016363743	239.94616234770052	931.5634171514363	468.86496252739494	612.2543369843034	255.40217486247232	740.1692857725253	565.2893837759707	150.17750295104634	737.7059945449691	786.5156040088544	2155.29845171648	1771.975161792254	2151.1376950611575	1427.9046143020892	1936.8944744203436	1365.7995848487867	810.9304200846934
192	744.4936359158087	76.47945485197559	811.7284395751993	2717.698866017282	4320.411028063158	2664.5256595034057	3743.1766177642357	4064.231545161413	3573.7627845015954	6454.842507656944	2141.157015889715	1101.6871662561816	1239.886224090053	472.05273070516154	931.1493427972989	2302.590010105934	2653.496471479989	965.3517633967701	794.7307675715765	285.2860177919106	508.50548378787175	483.6674865782565	240.63468015752983	448.2721815215384	1455.4783198760501	1639.5779706664675	502.30780516337677	37.40512842245336	45.9281766233633	220.8858657715359	91.09828397877106	22.547212051298875	227.08376779540697	869.2081539928326	446.9169669972381	575.4612454549034	253.69512721235498	712.873154211433	519.9760344901549	140.78169415397753	692.1910585950149	778.3383992470681	2121.5780768326013	1682.87388395063	2086.8726420027615	1430.3456822436015	1939.0946985356582	1320.1526732455302	786.6365156393377
191	789.7325036878733	51.04754765946541	685.8590114925742	2644.9035414926398	4336.228750696777	2653.4574454208105	3604.730543498956	3868.675879397895	3667.022631775454	6390.956939396538	1898.5565981734408	1100.7826537324722	1251.2694341683705	449.37020852058686	935.1313252214334	2235.103084163468	2595.9442129224035	1024.3591743774618	791.0929708266892	287.84228666365254	561.3859348637325	550.6704386897231	280.2489837187859	427.3407570247667	1480.3463218678285	1664.4011747025484	553.900159223497	42.235093903802394	54.69982099887879	218.62910244422443	81.87884913148903	15.770743944373633	210.68878871419446	788.4330342108959	422.5479562937634	530.499429724865	255.94272541388762	678.6021901172189	463.01808054281736	129.6520036040108	633.6641672976577	768.6687257668041	2068.773863378443	1563.2877417416423	1996.887936422527	1430.8906789546531	1936.7387249183348	1257.7060641588919	754.2534162714329
190	836.3539684865293	33.257405908802696	580.5560832226296	2581.0881765422328	4340.326108540397	2639.120002073551	3466.894114022907	3666.065574943774	3741.6346443084585	6288.598815546024	1664.0075541426295	1099.8714798694568	1260.3564687069425	428.2782805725061	940.8631524466695	2163.0365096648948	2529.8045258220855	1084.7869733285042	785.2794135580054	291.6672746903587	615.322908547762	619.0412236426621	321.51816033521	409.5880061690476	1504.4528415390387	1679.5100345925507	603.2218824152885	47.259156660483995	63.561815575470185	220.55488925806628	73.29758657255586	10.8302793057966	195.25253599710123	711.2125370869707	404.12646106033833	490.70930274123407	263.23947695808994	646.8695325353159	410.3888064070969	119.88157076484131	577.9514923663279	760.2852604982256	2006.977859595619	1443.8769128709223	1902.5212619794818	1428.2011702522195	1928.0663467750599	1193.7250092039726	722.0035389413979
189	883.7847728925526	21.853090834668937	494.2897362032969	2525.122416508205	4331.6908112235305	2621.0408993322553	3330.6485883335477	3458.4103207631306	3796.558388576167	6148.97073729466	1439.7984665567694	1098.8222650608063	1267.1161737961293	408.7758821532519	948.1815924883404	2086.9675907821884	2455.6569991011283	1146.3188708206312	777.5864328116711	296.5625106206387	669.7532991921025	688.1068045092879	364.1811491776129	395.2571934942646	1527.649155998553	1684.8468143430484	649.5014621032763	52.43676238899569	72.29148021127827	226.4244160168959	65.34007027440856	7.574303978666814	180.84442536253167	638.3487220899046	391.6878204248072	456.3490491483976	275.1262398311675	617.6470226444295	362.2666852989282	111.14601772656732	525.2979625008124	752.960032933525	1936.7710452940148	1325.880732751731	1804.6722882240888	1422.3118416122388	1913.159308251587	1128.624448769811	690.0172716081925
188	931.5086737558155	15.665585640154095	425.4389536516871	2475.8764802320234	4309.517873295179	2598.8215634865755	3196.955430161922	3247.7891860207765	3830.967437640091	5973.746979607507	1228.029100463403	1097.499512068966	1271.5216122786642	390.85218768969537	956.8914670225065	2007.4835206925777	2374.1465774940543	1208.5973473007084	768.3476587940231	302.32763315010743	724.1290471521661	757.2220898212029	407.9980392728638	384.5582256134186	1549.836782727876	1680.5205047468462	692.0253552472244	57.72548903470209	80.68314456448708	235.9467052432089	57.98927224161767	5.842755486579687	167.5424834163715	570.6156791599093	385.2132242558613	427.635197238684	291.12059053023097	590.8892494566239	318.8029704266259	103.1690259277926	475.93547211422685	746.4605619426795	1858.8380190225016	1210.4824392241455	1704.245028783324	1413.2735449901102	1892.1500117875235	1062.8122682950734	658.4138068704997
187	979.0659352284983	13.6238826301905	372.31621215450014	2432.2358520145576	4273.217339262183	2572.139503343342	3066.743482301887	3036.3205666702547	3844.263950529952	5765.053030810685	1030.5881367615004	1095.7656259953033	1273.5497302398194	374.48818456879934	966.7687769973066	1925.1755130838553	2285.976203686383	1271.2269461781002	757.9273062366419	308.76335197249625	777.9215178663194	825.774672272458	452.7497033689842	377.6641959609848	1570.9661340579091	1666.8020796326973	730.1474078088283	63.081090652241784	88.55022431874099	248.7829839053781	51.22584552308126	5.46955587940993	155.4316152089558	508.7492235550302	384.63017405360085	404.74040511162065	310.72265380560583	566.5346320405711	280.12079056867714	95.72590036279249	430.0800677346574	740.5529300766664	1773.957253835752	1098.7936340852234	1602.1367177922066	1401.1526539381698	1865.2203289695915	996.6864309463119	627.3009472484698
186	1026.052199087249	14.763987972900146	333.19201127495876	2393.115003705788	4222.418965868533	2540.7495773611363	2940.896632037058	2826.131651112172	3836.0905951795794	5525.439034511708	849.1342009506161	1093.4829196912535	1273.1811908362333	359.65820097518554	977.5642890671905	1840.6330536509545	2191.8987732577853	1333.7783113073365	746.7129985009534	315.6743907669196	830.625585658177	893.1890101901694	498.23700375188	374.7085269538194	1591.034239804847	1644.1173524680987	763.2973168568274	68.45764738342416	95.72699449942803	264.5517396515122	45.028416379703316	6.285149224451313	144.60165444301327	453.43678980839525	389.8134773743665	387.79156269025805	333.42091804475336	544.506602355749	246.314374485043	88.64604791080629	387.9291074539633	735.0048309547904	1682.9900740403289	991.8400416572332	1499.2270720026804	1386.0303492536764	1832.5999065087685	930.6323243602171	596.7750123505014
185	1072.116793225413	18.235790114752994	306.31902629271156	2357.470006830273	4156.973842133398	2504.484322261542	2820.242150164509	2619.327866520621	3806.339602249761	5257.847477756388	685.0803722219092	1090.5155787095478	1270.400381880213	346.33135940371824	989.0075264722095	1754.438334345481	2092.7085067490843	1395.7929084894213	735.1082448448669	322.8723650307654	881.7633850028478	958.9300222478205	544.2796029863835	375.78273315726653	1610.0815832158223	1613.0375556240238	790.9880157354557	73.80781739493898	102.07004401470039	282.8343920472653	39.37388199952403	8.119004319960723	135.145227349166	405.3076681928178	400.5867638741787	376.8682316754237	358.69796872295467	524.7148754159564	217.44841241419948	81.81433709480964	349.6584347129433	729.588548238246	1586.8685057715008	890.5487523416621	1396.3680766993139	1368.0018472198212	1794.5639884559182	865.0203363414369	566.9208435019456
184	1116.960542569724	23.307770943105478	289.9555806049483	2324.3099149364602	4076.9529687567156	2463.253373190334	2705.539875020091	2417.96276592076	3755.1587716763224	4965.5755492102435	539.5823063706816	1086.7315612533662	1265.1955988712175	334.4729302561949	1000.811101025465	1667.1609302990996	1989.2318518390573	1456.78835960498	723.5246966678271	330.17854861124215	930.8876960312962	1022.5060737758871	590.7144183672929	380.9348186603167	1628.1881098728659	1574.2677973673071	812.8218771159056	79.0831841242341	107.45940009844897	303.18150032119104	34.2377101893736	10.80204410805382	127.1554646924037	364.92372568003935	416.72450512212095	372.001443280375	386.03607508665436	507.0567930047189	193.55756293745702	75.17132486673937	315.41960999447235	724.083825940821	1486.5821706001077	795.7371161349895	1294.3744241073805	1347.1755824366833	1751.4307815490379	800.2036712693186	537.8119014719418
183	1160.3331489424497	29.369571331212132	282.38814954846157	2292.7068176401535	3982.642858902338	2417.042014439834	2597.472399299766	2224.008807598383	3682.954291385139	4652.232665315039	413.53005340790503	1082.0044102205916	1257.5594004166585	324.04556303564664	1012.675316931711	1579.352775772989	1882.3180356773182	1516.2643080908135	712.3743118641469	337.42648445806304	977.5849354897193	1083.4713410594316	637.3937640680908	390.16831169754573	1645.4684828931845	1528.6335820983447	828.4956448075318	84.23468988658186	111.79931596162727	325.11942124320836	29.594237561866684	14.168964794275666	120.72359935700715	332.77074992477947	437.95451462419425	373.1728711292071	414.9225687667433	491.41872681020516	174.64611340162298	68.71235459805646	285.3372456872668	718.2805917038099	1383.164405446223	708.1034260040467	1194.0147218834238	1323.6723569868273	1703.5583959905375	736.5164158232224	509.51045302611124
182	1202.0302075805653	35.93245425032053	281.9526262038216	2261.8044897891696	3874.538261544182	2365.90890791311	2496.6364015612226	2039.3294630769317	3590.3902678584673	4321.69372976688	307.5435979900495	1076.2149563316793	1247.489128305463	315.010376058867	1024.2929723484715	1491.543491236734	1772.8293927616044	1573.708725828485	702.0615575954126	344.4643974911472	1021.4777291724274	1141.4275481032419	684.1832294965445	403.44192977801924	1662.066670431572	1477.0656070632785	837.8040226518107	89.21314484432287	115.0187196073613	348.15732411616784	25.416962877837534	18.060409819562338	115.93648943024903	309.2505493125064	463.9608990846799	380.31439403666616	444.85495728247986	477.67752663414166	160.68780186622615	62.485548045917696	259.50649043348875	711.9814971390871	1277.6778036727585	628.2195042033992	1096.003576704958	1297.6244672525647	1651.341398915838	674.2718595287756	482.06784213849494
181	1241.8899281841045	42.627738748381745	287.05410181881234	2230.8255814798813	3753.332145994792	2309.983053850942	2403.5352463293584	1865.65306795789	3478.3849106140988	3978.0487513418075	221.97209863195468	1069.2528934418553	1234.9875799837334	307.3278892578431	1035.3542810085187	1404.2361088077907	1661.6315972853936	1628.604564261487	692.9757808243934	351.1573705157422	1062.227046949671	1196.0250783914034	730.959346146914	420.66985934576326	1678.1499629363182	1420.5830733447538	840.6418674223228	93.9697985697926	117.07132636838386	371.79446454579875	21.678832395242857	22.324966544092725	112.87410862486556	294.67393462788334	494.38742688721163	393.3080605309882	475.34572032412797	465.7019992576862	151.6258081698511	56.58873238072084	237.99070964229938	705.0042423846685	1171.1993811704501	556.5252764548538	1000.9946441174993	1269.1748191130994	1595.2070222722646	613.7610725972434	455.5248417984083
180	1279.7896275551152	49.203306362073754	296.18493850225894	2199.077316982875	3619.903121439228	2249.4600448038204	2318.5729569969217	1704.5488017360774	3348.103356627232	3625.5494962160355	156.89675085594746	1061.018209437712	1220.0638169221534	300.95878847095065	1045.5518339194293	1317.903237851774	1549.5839305550987	1680.436646807118	685.4838728537661	357.3892477777426	1099.533886853725	1246.963472070266	777.6070982268122	441.72262544135833	1693.9025276480234	1360.2757700224279	837.0049521537198	98.45695997963065	117.935422217943	395.5276147494426	18.35251431346714	26.82095674943016	111.60704721192067	289.25469850124443	528.8412751682015	411.9864639535516	505.92674221720586	455.3544036156317	147.37292118150248	51.16536111675596	220.8194085068241	697.1836555747163	1064.805577384282	493.3253898056389	909.5747208617138	1238.4760415152173	1535.6110707236508	555.2517406153739	429.91208243079143
179	1315.642059177414	55.51830757014736	307.940939418475	2165.955692667712	3475.3004978141325	2184.5976793772306	2242.0496445113513	1557.4051487167903	3200.9471657093072	3268.553892769277	112.13715066964718	1051.4224585693205	1202.7340884442779	295.86451357011845	1054.5855201907234	1232.9837066261173	1437.5297138534804	1728.698695468616	679.9233489369072	363.06423497908526	1133.1405001997632	1293.991326643049	824.0173344921166	466.4285190813556	1709.5186162947166	1297.2852076926492	826.9892864518254	102.62865030655476	117.61332922500961	418.8585457269204	15.410659683446756	31.417995793996347	112.19406735205473	293.10469757514124	566.8971127419572	436.13353378992275	536.1533399896239	446.49194813572126	147.8118886100483	46.39950470644821	207.98644278183357	688.3735019453513	959.5573044664842	438.78790035242014	822.2589401124707	1205.6896075489983	1473.0335784830295	498.98725287967375	405.250552997745
178	1349.391642556272	61.53621937357636	321.0354514528641	2130.9481854514224	3320.7272237860193	2115.7110068838706	2174.1584524950904	1425.4111529098568	3038.540563259181	2911.468938828292	87.2609887217082	1040.3898636348135	1183.02284708154	292.0076667645026	1062.167326437624	1149.8797095234122	1326.287035003853	1772.9003820461644	676.5959568629708	368.10816930284386	1162.83115533185	1336.9056265861743	870.0841400154384	494.5755432243019	1725.1955486805628	1232.7850907993059	810.789000813586	106.44127302457676	116.1305686120078	441.30145568406135	12.8261474749461	35.99829940762862	114.67975679516789	306.2301294315852	608.1014725740428	465.4857455787442	565.6078528950446	438.9682764381165	152.79595488321337	42.51000237272313	199.4485607522131	678.4480017154973	856.4852580088778	392.9450272822564	739.4871136454753	1170.9849711890115	1407.974266613618	445.18603858956146	381.55217085191657
177	1381.0106518752348	67.31642570809538	334.3112667915612	2093.6350038440023	3157.5209635220826	2043.166877688383	2114.984056299377	1309.5407358698126	2862.713552003861	2558.6928829502003	81.59686277514699	1027.858239077299	1160.9638285045767	289.3522413981497	1068.025935975217	1068.954482819172	1216.6398928930926	1812.5742935309615	675.7619193851632	372.46943815792883	1188.4324432246895	1375.5505341900598	915.7022270236376	525.9138323319492	1741.126599767217	1167.9614272660851	788.6928225196231	109.8542842670106	113.53474067294553	462.3902396850094	10.5723118478906	40.45772161666049	119.0923243557582	328.52908188912113	651.9773645340034	499.733748332114	593.9027659967696	432.63492805577624	162.14959157612316	39.74388121016713	195.12431724746543	667.3030406278078	756.5757000839963	355.69594025587537	661.6212481427626	1134.538726802	1340.9478542958527	394.0411427475765	358.82041635918733
176	1417.600706672709	74.43066903436555	349.68373182996856	2043.3527534322168	2943.757906176002	1948.0598014056045	2052.9613033312407	1187.944408764492	2627.415382595917	2129.9361194531652	99.62148630458637	1010.0638094847619	1130.2266083942657	287.6347669784369	1072.6174061382953	971.2601062280041	1082.8498123348259	1855.3068109529745	678.4554949874436	376.9422035231018	1214.6227660109214	1417.8282755385367	971.951880413117	569.0589147249285	1761.6536212534484	1088.1980474134866	753.5203306124682	113.51778276679842	108.85980256306861	486.25252998991687	8.171956512220124	45.73617806220205	127.27066329676228	368.7035778704937	709.7744327449587	548.7600141862735	627.1633727771941	426.1382353813622	179.552788943606	38.36120123433219	195.3357937315	651.5778283483259	637.3823955478878	320.61133671788184	571.4413637375808	1086.8523341358928	1255.223236527041	334.00441028969277	331.7282510115648
175	1450.7619787137614	81.86508786776983	361.97352617955903	1988.3408819401043	2721.485859981016	1848.6102708753779	2004.766319929715	1094.7202852480832	2378.057028157621	1723.7137776213458	145.1171226321889	989.6935736277128	1095.8629979698721	287.74629516667994	1073.5533026398048	878.1864850641675	954.2442371388481	1889.1679399586487	685.8616549192259	380.25608663138183	1233.7856225029836	1452.8658565885253	1027.0697216848039	616.2743207043247	1783.215339869719	1012.1477051171573	710.3451340430324	116.4075683243137	102.67023125215118	506.3879462595075	6.215924126350918	50.52506823092144	138.56812487503893	422.75724841405656	770.0692494216344	604.3543314524568	657.3252206884351	421.03250765170657	203.2504640496527	39.533050079080496	201.8626279677907	633.6272573193096	526.5528696698624	298.37009575215086	490.0819710636457	1037.0174890357612	1168.2327724653142	278.8364522022342	306.1750559049758
174	1475.0196351075379	88.42579021016839	368.83709455352033	1940.9717378732248	2540.048211063691	1766.7605090624293	1975.2212602973748	1039.5961715487783	2172.1434017256024	1419.1857100511193	198.35313767592137	971.6369535183549	1066.0125637737208	289.0317036427233	1071.5823290007165	807.149725256924	855.6760213683584	1909.7995851178966	695.0957918877796	382.1556554648314	1244.3111453892334	1475.976499601133	1070.2395619280314	656.3385058518139	1801.335696593731	955.2447663751475	671.1232916847487	118.16166252026099	96.83723035308951	519.5109888967112	4.920669721070496	53.952552559357855	149.6657771916432	474.7901884468466	819.313667394475	652.6924263121116	679.001077715941	417.6985548064748	226.12395424274118	42.87700147463441	211.08273291413138	617.724202168965	444.53046369382935	288.61770793027824	431.0977226078471	995.9507459172692	1098.479053204237	238.14035698461842	286.7490573411324
173	1497.2669446165783	95.91966996129656	372.47793542266277	1890.5209526144567	2357.088303097806	1683.3808786976597	1953.4696304927015	1002.0659576647101	1962.9969385377658	1137.1303299275	265.29830993356006	951.9850107105569	1034.1106477737735	291.3713720001625	1066.980879832755	739.4094603448614	761.602778513839	1924.2569149871483	707.3653124680909	383.4252773889792	1250.4768871036667	1494.6443814424724	1112.4305797480633	698.0851999013771	1820.3454570436957	902.9818733314311	628.3152283912037	119.3880932972504	90.33641282742838	529.6045242499681	3.8468142339895515	56.972833761539256	162.56607990565536	534.2028672831577	868.923342182303	704.031187890933	698.205506896596	414.8976717424009	252.25054745924092	48.602170102519935	223.66991109987168	600.4175981489923	369.2184574569502	285.5292221932332	377.6781036545973	954.0044923416665	1029.1317070279786	200.65486622948185	268.2208515209007
172	1522.399984320214	107.13717688597261	372.1154366633035	1823.3023501702658	2128.744113853494	1577.837672134612	1936.3085471943157	978.843475149361	1700.8109867713488	820.322078785287	365.4342447236251	925.2574189227953	991.5645304866132	295.6996395587076	1057.4500098706808	659.4563100681939	650.8670160813716	1933.5066780550608	726.8219099614296	384.25204350269854	1252.2576038192585	1511.9623064032123	1163.6161708396794	752.0017859316549	1845.403743767457	845.3508588881497	570.8781584219802	120.1766677985203	81.4943417902191	537.7038804858267	2.778467676490825	60.15520370306026	181.03634169794714	617.6240212875076	930.685085020653	771.5816251912685	718.5416947121532	411.93195887651376	288.9274504021123	59.41499218985256	243.6087006306163	576.8881288196469	285.065643401554	289.8100880123095	318.46654468394223	900.6565002203487	943.7496286248579	158.291867793599	246.25260352463224
171	1544.4992534027388	121.33659990444272	365.63161006097323	1751.4366134860782	1904.0525138439598	1471.8029161805516	1929.9039946993335	982.4388492489779	1442.7295248085306	551.4776857665163	481.6065623133158	896.0483682348085	946.1023614121575	301.6233689203328	1043.3189065993474	585.2470553016032	548.9695077713234	1932.018729510421	750.9465215817554	384.36411440211134	1247.200441807603	1522.3557402727988	1212.6627165558593	807.1621619543819	1871.9934260961643	798.3378449560516	510.2303766608537	120.07429725505182	72.09662614365375	540.1205763877117	1.9964661395386663	62.6222340053398	202.04495203928542	710.3438126952626	991.167406190602	842.0681210418574	734.2643620659388	409.3488673236386	329.70547891161425	75.00480035302998	267.8752861666038	551.2104683326374	213.4804153446865	302.194581285554	267.93022286708594	846.6248593625871	860.863186727357	121.29459727883305	225.63001240957655
170	1560.2155609153883	135.25807150015885	356.30083659270076	1691.068909146296	1728.8978768465404	1387.3667904849394	1931.2152575138625	1002.3434579609686	1242.41518322411	372.13426542642344	582.9912010692495	871.0734021154523	907.944251589227	307.39669558413567	1028.86654231506	529.820496735641	473.81693500208434	1923.442573864285	773.1852180615462	384.1200058021451	1238.6849887509397	1526.1463558994947	1250.227246538536	851.5743018035791	1894.2292926216992	768.7625130773159	460.5492230784648	119.39163844914029	64.40918620128075	538.0647264461315	1.541626768651517	64.1200586299938	220.37583835428057	789.6639323061993	1038.0431398203345	899.7004417947286	743.5882721651831	407.3827394578919	364.6405599556209	90.96955487928895	289.7378693710125	529.3074729052903	165.06020401099943	316.47916296184786	233.1072175495038	803.2088853487332	796.8606679826357	95.33317530544002	209.99741517238274
169	1577.5118444711402	156.47702186119633	339.69762659379745	1612.4266401048278	1518.0638688991658	1283.1458660473565	1939.8048693967585	1046.8332266822877	1003.5674419308704	195.6446074830095	717.4038282210412	837.9538807850698	858.2578257382038	315.8480854695763	1006.8973118624799	465.4597548616752	388.13760021519283	1903.4708745030593	804.3018936715272	383.59907306088326	1222.6894114605127	1525.4567760067562	1294.8060995627577	906.7855698471587	1923.052168897447	742.5843841470355	398.19964678234106	117.8021351610952	54.837005146123325	530.4552042548958	1.1624575728643676	65.42685006020137	244.92475574047364	893.7767148177763	1094.0341022324465	972.3995228966544	751.0879440167864	404.87986422608066	410.63461668111245	115.52013000339566	319.5186215737147	500.37037138207666	115.77363506075622	338.4466778525192	196.18185970486024	749.0203246193512	720.4167619137837	67.39438048004763	191.48426355596294
168	1592.1580062621504	182.9286670330888	317.8356282918514	1530.642051135767	1319.5948359314189	1181.516326531108	1955.122039490598	1111.9653169649628	783.0568968574601	78.28160572657386	857.2413368798041	802.7549503057814	806.571628122251	325.67651764612674	980.4400803122371	406.8370894182325	312.4281909042206	1872.6927664441992	838.7758297030201	383.10457347555223	1200.723784448775	1518.6765131676175	1336.1847728938767	960.8056229772918	1952.7446881118558	729.7766109724969	337.0832033624329	115.3763930679504	45.626380946579644	516.9683200743743	0.9803139830494114	66.12287264509405	271.01322775535726	1001.7664558766157	1146.097570352577	1044.7234447457745	753.6450704119659	402.12761023810504	458.63611460571076	145.67891036470957	351.3754458808404	469.8106446619763	79.71716033171555	363.51263537746456	166.45079143938378	695.3343629329945	648.9700012391069	44.70389484044385	174.11807872245458
167	1604.469238607249	214.8260698543798	291.91454733403464	1446.628854023042	1134.9800300306397	1083.227111605006	1975.1427259915065	1193.3625141308207	583.7438353147136	17.097460237434305	998.607822660517	765.8238780139975	753.41478906789	336.68636828340163	950.0422932049399	353.3700118877994	245.95184947690578	1832.2088794698786	875.7038938962052	382.9349351136374	1173.6354294043329	1506.6130360156676	1374.2051350859492	1012.9338014855194	1982.788652441803	729.5757609082445	278.54981066692767	112.22551460112186	37.05354467818974	498.2733624293365	0.9577563072114302	66.30532154587983	298.0967695278161	1111.3177502956419	1193.7774352681672	1115.5794933182603	751.6803980486762	398.9764903153406	507.7580319483196	181.06576882238636	384.31534435892377	437.9973448062161	55.55816133499307	389.7388114036387	142.69638759224077	642.5056660176257	582.8304171533849	26.73629033990812	157.74916832432706
166	1614.3550005219126	253.16339279025658	262.69137753888634	1360.9890596703694	967.6724979212004	989.5149566216498	1998.5843913669069	1289.032872097157	411.608499512021	17.21030693630823	1138.0028009990724	727.2462947143367	699.112044352079	348.86462411369894	915.68360350894	305.2704383895972	189.31940871694175	1781.6708232629287	914.4922136148355	383.41451287878556	1141.4614408890957	1489.2123732784744	1408.1232813222894	1062.1808541089297	2012.590099382415	742.9207874111073	224.3054465143412	108.35534421550247	29.490448750878787	474.3342516482901	1.088231815240302	66.0864064977205	325.74908610047964	1220.304414064356	1235.973109367385	1183.6402069695687	744.9379164782065	395.2362637225111	557.2897682546155	222.01638330614227	417.49664267341154	405.1225214718669	43.64788930131155	415.43428702222684	124.63533798063153	591.0308277697984	523.102406710467	13.711256510672932	142.40163936800838
165	1622.0806419820358	297.8104497319543	231.59407430552935	1274.6037680112036	818.1205322483019	900.8384232258749	2023.635994575547	1394.576737303874	268.00532458002516	73.16490341885708	1272.4157866023934	687.381609320241	644.1973945438469	362.0042562255958	878.0236082187344	261.8781317431004	141.4707199087795	1722.418407459436	954.1906683440959	384.82570991978747	1105.0504364327135	1467.2492516045593	1437.809190821682	1108.0345096886783	2041.4818931218103	768.3183293930265	175.29870764657326	103.89483145414061	23.13873804572388	446.0581593079633	1.3454120458248153	65.52654180405372	353.4216886859169	1326.6632231051667	1272.5114557034713	1248.0323360388745	733.9569475207609	390.8305838534791	606.457092285915	267.86610444714125	450.0302156633305	371.56373843109367	42.20831686551364	439.08091289960987	111.07816500247029	541.1961636017993	469.81972043227694	5.055166578959348	127.95185216878073
164	1627.5298147910783	349.51592390606845	199.87325681708734	1188.2370350959163	689.3061836364942	818.3974753490913	2048.791652729383	1507.0872495414533	158.45185886556197	187.5310656643942	1398.2836861547885	646.3941201418249	589.1361707931561	376.04070980707456	837.2416303277197	223.27703943475734	102.64751278912557	1654.4893599949355	993.94296695222	387.558072229576	1064.5679518174486	1440.7373549931021	1462.416029992064	1149.466238812938	2068.532238285555	805.8983087790582	133.20581445206332	98.88696418305486	18.37907009318159	413.7745331933519	1.7283849374233062	64.71845123785789	380.53949913643225	1427.9111015214041	1302.3796070449812	1307.3164879953747	718.630374668875	385.5990702213669	654.4342767025812	318.597945707876	480.9259239547272	337.6032109609579	50.95407949479265	458.9701426705609	101.57882162973623	493.5577789225048	423.9901696398911	0.8895781289544732	114.43946575440457
163	1630.9165056389002	407.77808361936684	168.94805299283698	1102.6353213890548	580.6254661753203	742.3369427000334	2072.5950022081684	1622.5317699218099	82.64227797315063	352.8101868141083	1513.6511348664994	604.634319663992	534.4407435346319	390.7550719271409	794.0479159295326	188.78982397038797	71.57808328459731	1579.3756670458622	1032.8544319544194	391.79245312386985	1020.8176690695004	1410.3826242991017	1481.876920916361	1186.179727521256	2093.0085786510667	853.5971104924505	98.48495110404681	93.46804177965923	15.32264781877908	378.5446637279376	2.220667021397747	63.768453077943306	406.5960521606132	1522.407564547829	1325.6865968074972	1360.8942495142908	699.5642162738859	379.5318980371103	700.5955871863063	373.2963723127661	509.46889930860846	303.59557309771867	67.84032387007623	474.14204644856756	95.08405215144711	448.32960982332054	385.38507219204047	0.6203151050095059	101.77434551105348
162	1632.088210386427	472.99155949433236	140.40051696608032	1018.6340083954045	494.3637011995781	673.7466748419722	2093.474495736225	1737.3966067261983	45.165497464103076	568.8296472039065	1615.1938653238046	562.3352177521913	480.7058999515913	406.0224741836819	748.7948527276544	158.40998686990238	48.16310303262996	1497.4908229822518	1069.8803867542897	397.93311953619946	974.0630492464736	1376.235463180618	1495.276955916316	1217.1603599410719	2113.674816860008	910.7042681011651	72.62048432048083	87.71396226716602	14.332350236782183	341.05371313303607	2.8283453056925265	62.75013947256536	430.900956323692	1607.496940499066	1341.561293920074	1407.2962062531426	676.7827933373526	372.5062883498738	744.0419348355167	431.5447745096211	534.5989392919154	269.8934960070092	91.99800133482708	483.0834965898191	91.08624745208115	406.12106607194903	354.8768688727886	4.278781515203575	90.02652479620805
161	1631.2139072328919	544.3066996527177	115.42842228649866	936.7715868811453	428.9439894601368	612.4574164760571	2110.4334124658817	1848.3620931307166	44.03104057289169	826.6799600539521	1702.0812438147552	519.8190775792835	428.3909363928572	421.61676236786195	702.1775155094655	131.4970576824865	31.042147730183444	1410.3770260916021	1104.2792829831064	406.0595622207933	925.0264508176299	1338.9122619901273	1502.653042425362	1242.3420778737097	2129.8374946875774	974.8039982698826	55.537651965062196	81.7571811563906	15.422013995328255	302.41876225255487	3.5436412031084905	61.73577597499325	453.03847455184865	1682.106538595952	1350.3776002669647	1446.2416549283578	650.9104221865472	364.5692578311973	784.3262792165542	492.24787363203023	555.8398645077692	236.80279116035948	121.31862001982432	485.4331700273254	88.7537267182086	367.07029741929927	332.00311193818857	11.275200497767665	79.14347436785741
160	1627.2697037405844	637.6912425979264	92.39289356404096	842.3976506435753	379.186176659858	549.5449537579151	2123.7431313289417	1971.4164773557188	93.82101625774511	1186.011804411664	1783.6722971040792	468.91202144407686	368.3904939236239	440.4942626844624	645.1332709993405	103.59288813629534	18.081734034029733	1300.1250077567106	1140.635385580337	418.86119708070606	863.6927594695368	1290.1219221535675	1502.4912790824058	1263.8137656577057	2141.451748098236	1058.688388509556	48.44645561979084	74.48614086887703	19.84186659852342	255.94200166340164	4.560662474034748	60.598338188914816	475.78955570713003	1754.6089508028108	1350.9481940603569	1481.4732138815207	616.0654116536717	353.76355659697754	827.3472151450453	567.1344872467075	574.9236626594875	198.4259100920363	161.3344818198324	478.40337555445035	87.47400838058003	325.1607165765869	315.34014293436275	23.901559697960614	67.35312991754282
159	1621.5211875887903	721.1419441136898	80.51797835815627	767.6240394748422	360.7482993837542	506.18181192398254	2127.8434019828487	2061.8155085653384	177.16474956575811	1518.4827369034838	1831.4391538811528	426.94771199790557	321.3936281911651	456.0864799847278	597.382676322499	83.61876204644778	12.476175502330548	1204.9589041685958	1165.8152208556535	432.24456901577446	811.1046839261533	1246.4881725487994	1494.398567297212	1273.975295869861	2143.3637181637714	1131.6833456706913	52.3942475173052	68.46661060033088	26.246322960739654	218.48297921644115	5.553301499602176	59.75777993877408	490.9280406209575	1799.0591907919224	1343.1124765788463	1500.4688556939318	584.3456495789019	343.7142090766524	858.051188631911	629.8808767117189	584.7781028993109	167.96194618378416	196.55613141711868	463.94185350471605	87.09408197172404	294.8149742823996	310.4128856832288	37.547832066064295	58.66715760698714
158	1613.6073456476124	808.5363485403549	76.63180282757466	696.603183416691	360.875545864707	470.6207857493164	2125.2517136945216	2139.1357019000766	294.9307439553221	1871.6801441893826	1861.2507248938828	385.66813226561743	277.51731365139364	471.3233406456835	550.004891227755	66.17777603679049	10.420978826122667	1108.1969052333736	1185.8704755405583	448.03922812052485	757.7148555264108	1200.5734046852476	1479.186716444479	1276.868185876577	2137.621275506227	1204.9965132393586	66.12403487780203	62.59482158411177	35.04732302213666	183.2501046125562	6.685876452398885	59.02092475268416	502.318455275215	1828.652561402396	1328.2892819949761	1510.0892930574505	550.7262268090839	332.80910645070776	883.8310881173221	691.7277509444868	588.9204240035107	139.1160579379126	231.653005035855	442.2229714097599	86.95557065501306	268.74937854082407	313.05309092436016	53.54015769392936	51.04937582295442
157	1600.9844061729189	917.478439036773	82.17581842004594	617.0907013591817	384.82876657239376	438.7313349145354	2112.122531170708	2210.4916505315027	481.250514277187	2313.287912793302	1871.2072025364866	337.4885830737255	229.96353028691541	488.76813842558033	494.4039388388299	48.46456158423536	11.573014357584686	991.559187419059	1201.883193362287	470.3961234143127	693.1366144297464	1142.6281509064045	1450.6654307951044	1271.2814160283929	2118.73593158986	1290.0700428050245	94.99460682468191	55.90897678720659	48.99654010014573	145.67507178823135	8.270560382985026	58.26672576669342	510.17021209772236	1841.2841526212444	1301.066426094927	1508.0418216715873	508.28234127502196	318.60754556942635	907.2654004272927	762.9398268805777	585.7495727440947	107.1897319010504	271.27446129032194	406.59703349804863	86.83861331783595	243.93902379251247	326.5446254255818	75.54877416110149	43.569146312691686
156	1584.88592770384	1028.8578460704455	101.80742882189753	544.0597117614217	431.1387747087702	418.02327910321674	2087.88951599394	2256.0285281392644	710.7357399949568	2760.2839334292503	1855.455423785753	291.21140786389816	188.6703139686858	504.90587195887673	440.9250459166129	33.88890270996548	15.266860895729987	876.3272841974988	1208.4186923972704	496.32123191952763	628.6848716314094	1082.010839083094	1410.9534173663017	1254.6285873346635	2085.6954066720346	1368.1145406624373	136.13021973214126	49.78002256216976	66.5503850022319	114.96171075708207	10.14212824903103	57.59876288120532	511.25305503246085	1831.3009332355693	1264.3178537577767	1491.1599386826588	464.23612812610986	303.3363214778741	922.0878746488323	828.8494267841326	573.3776845767493	78.61578986596	305.7070353143368	361.97460442591415	86.67871632142398	226.59119111365015	350.6572395663741	100.03171711156072	38.107443654582006
155	1568.6633526112444	1121.9449829092005	129.13388262401108	488.37884893535227	484.2952907508354	409.0146924080443	2059.0933327329626	2272.380512310583	930.6589778007497	3126.3094530640046	1822.1539559909002	254.4576474573694	159.68613454548338	517.0243207005692	398.53460894154523	24.016432510357667	19.306881204105487	782.8468903460093	1206.108763789971	520.548990052401	575.5574685123347	1029.6975723707105	1369.1599661449102	1232.4988397517554	2046.351022826164	1424.7565769668392	178.8535836793048	45.228543118855455	83.9137661072116	96.04390601116333	11.96914183388883	57.042847835142766	506.60079212033867	1803.1084175169105	1226.869984510106	1465.5793245615323	426.7742089356211	289.89555498404354	927.4189453635381	878.0603564962373	556.0407988266232	57.75634560785522	328.65709144179505	319.1866763977208	86.63970472399389	218.32580676372638	378.58620393225135	121.94492173292483	35.345820181776645
154	1549.953202076237	1213.9347260141258	165.96730837171083	437.1411137401044	547.5163964627586	406.7281088082878	2023.1833123335782	2269.595711707089	1170.7255232442444	3478.6560801111127	1773.020575805653	219.49742221223784	135.7299852792159	527.7685566134548	358.3462553854552	16.021531806247324	23.49481817915967	692.5981696504696	1196.8895315467548	546.8401708661738	523.277343440924	976.05613318644	1320.0385181057181	1203.452453673527	1996.453040354819	1472.0841338633993	227.75675558967987	41.24093236859308	103.53511870834915	83.80995693490352	14.06733215347456	56.42109578616068	497.06923508433374	1758.772054029819	1184.1184834265769	1430.3333854874854	389.0307945837356	275.94584060490587	926.578337608073	921.1997552690741	532.9257535369715	39.68088144880326	345.58843364109543	272.9754167805438	86.93014240505755	215.9563503685962	412.84727302929434	144.84234289456458	34.46694890733113
153	1523.9098385364912	1320.8859347259918	223.23238069304008	381.7509513374897	633.8755564748164	412.2203127771383	1970.8006732769709	2239.3699846484246	1480.0345372093796	3871.4772466096083	1693.936694818224	180.36906752306152	114.45374938869134	538.43262437367	313.56483357211914	9.039591601395845	27.950771546159356	590.1434429938986	1176.133289852072	580.9291431308034	462.1767850123756	910.1325434148221	1251.2073656286227	1159.2855428566793	1921.5155940915397	1513.1992676873758	293.3708741157852	37.35521536172327	130.07989386789404	79.72493353342793	17.035332098639586	55.47676694201306	478.80144358462263	1683.8600392457677	1126.2686012117697	1375.0506583329093	343.83583060130604	258.65295152705636	916.8572189732533	962.9742365760911	497.7181739040331	22.225274951427	356.33944841148724	215.02358194872176	88.28809579750569	220.60350062886886	462.2311348375725	173.2844475755013	35.799654098801696
152	1493.9041011512945	1421.9311750543782	293.7495051926528	332.60767799143895	727.1140654742914	425.85456609358613	1909.5757001827344	2181.133029390411	1803.1871597362842	4220.343378172957	1596.158198425115	144.60326200679614	101.5653522076972	546.3882133898893	272.7628866413061	4.932821209537624	31.108738442418975	495.29543277714134	1145.1882567710559	617.2303169248157	403.31902547238826	842.9271156194014	1172.4657237868826	1105.759842519605	1830.5252757640017	1534.901748259569	364.1616212846817	34.54903284865941	159.60641100623812	88.05383920566705	20.58402357107351	54.190887293796685	453.42698977060735	1587.363093182857	1062.5534598480726	1306.7994221810986	299.29635846775915	240.96814508656877	897.8886587346275	992.5298063473745	455.567219557761	9.690053749061713	356.01998423488163	157.45936772207097	91.58977004989718	234.68844729632838	519.7272593187054	202.30727678960181	40.59387301268204
151	1459.838879027433	1514.8385616220255	376.25363182413406	289.28915798336186	822.6833626483782	446.2986552175314	1840.9775144067332	2096.6654015519393	2130.389366827753	4514.3602904685495	1483.077498859884	112.51357882696506	97.76085669225834	551.3593618343465	236.085797606588	3.88256640651905	32.528350664783474	409.1907128006768	1104.5425830412482	655.1181985253382	347.1784226097254	774.8817617386962	1084.8013301243693	1043.716898446095	1724.0756589181112	1535.1260077572924	437.62050044515917	32.92959452403192	191.83688934082286	109.90080291080508	24.834580242477767	52.43859937847758	421.41107444365633	1471.692520710845	994.2833725681912	1226.9012193483472	255.95745298724634	223.1117216706301	869.9573249481657	1008.6406211720694	407.93957182366324	2.4657480194328834	344.412735589305	103.78918842374553	97.94531678055665	258.2269219226891	584.5215311634846	231.4829185390726	49.128427595218966
150	1421.6477124973917	1597.5319467953811	469.01987151774995	251.2734282190752	916.1753862905448	472.23389735560806	1766.730622791639	1988.6405409164065	2451.590871474746	4744.409627887211	1358.383235260281	84.37432152070865	101.76320574323414	553.0073589938038	203.5240073281615	6.163751543201783	32.06577766559063	332.6690649051471	1054.9567810542248	693.8861703698484	294.20156449117343	706.5012799075674	989.4922637359849	974.1989512518767	1603.3122519075318	1512.5780581887877	511.160045412264	32.59367794250064	226.46593558831265	145.88712518393908	29.929318537601485	50.12206776189701	383.477304917327	1339.9002174519694	922.8640169909546	1137.009854422217	214.3383874378196	205.31234277893324	833.5454271885312	1010.512051832315	356.6608374172737	0.9444447571526137	321.9929823937015	57.738189447236074	108.64393075754049	291.47831178253006	655.785532082449	260.436796667295	61.85517069868991
149	1379.3021359265672	1668.1558024509418	569.9226972639618	217.97204518362693	1003.4630708369463	502.2787893639367	1688.7405967671066	1860.5040721588218	2756.7876447543094	4903.4261044760415	1225.9337957182622	60.4203054641262	114.82580287568999	551.6252816895658	174.92510487158847	12.129741654406272	29.875435355466507	266.25821429878965	997.4349045641691	732.7672089542903	244.8177323282325	638.3708436948381	888.1029529185813	898.4434986565041	1469.9471556100802	1466.8091864021492	582.2128613439427	33.632374579124686	263.17072711904467	196.34812164828176	36.033529681898735	47.188930666726044	340.60726591855297	1195.613295174073	849.7764410502123	1039.0915078812134	174.93902698753809	187.80464632259907	789.3273974329857	997.8439767214935	303.89016101205806	5.530597927815569	289.9443089587839	23.134044820773784	125.10685006305475	334.62868512730165	732.6959010171504	288.8554281589536	79.23561488529874
148	1332.8183863070287	1725.1319213273946	676.5092038458157	188.76409285867308	1080.8290110349085	535.0236379346044	1609.0141256290315	1716.3274867393236	3036.3296590206005	4986.612187645261	1089.6338057469306	40.847246509549386	136.21991817501922	546.7880136664753	150.012738461081	22.193597675087748	26.39999445379305	210.16918718308077	933.1872581906192	770.9570061369523	199.4493660847732	571.1709179489159	782.4716333543402	817.8756265913655	1326.255957512897	1398.2625313746253	648.3318936286977	36.13692992632813	301.6208022171171	261.2776823917795	43.33713494913529	43.65097651465085	294.0330196291476	1042.9519852222872	776.5579894591449	935.3981931452067	138.24789645341187	170.8277983392666	738.161084427042	970.8806185219228	252.08427903368985	16.651697561849417	250.15044994343296	3.785753967893793	148.8349658626693	387.78452505836594	814.4513224519526	316.4938556221182	101.73000250904529
147	1273.3949804442952	1772.4799107274157	804.4331488380557	159.07461908271523	1154.0966926132737	574.7638583027372	1516.540090662325	1533.8290716411411	3317.4794317265078	4983.694885652249	930.9159032520181	23.822009355624388	171.1953223257509	537.037648355896	125.14162195738245	39.787550110624466	21.688633459175065	157.76379251485855	851.5183138032542	813.5148513561893	152.23144230020034	495.0418887286298	656.6832686879052	719.9286249465488	1149.3017055889075	1291.0964456744887	716.147713923728	41.06666977502577	348.26105256762776	355.0149838871627	53.6870596315611	38.88574773724295	236.9813375158002	860.3298635072535	693.1207309248557	810.4766362960465	99.56601229963621	152.03198077509649	671.0040901205246	922.3221153603912	196.58618249468677	38.60732563101723	197.35318893206716	5.692249970658264	187.8789187281435	462.60655934761485	914.9831716311022	347.5164687428843	135.1165279269173
146	1208.744702615585	1798.6320477885934	931.9008899235789	133.1105108726958	1205.9816937195517	614.1228065941543	1427.4799231074044	1343.49076195783	3540.1239165571037	4877.081695177107	777.8217875700273	13.028884948985397	215.6822732263485	523.3290299337453	103.98745442371552	64.1693480505114	17.714558484046684	118.3289671706476	765.0329901220445	852.8172988583464	111.61639502270008	422.6238815804924	531.6577480507286	620.4760048802457	967.5757224043003	1159.0113691993715	771.4962917124211	48.259409661533354	396.2952083367005	466.454406422974	66.30662278476463	33.75852669029243	179.59694045614143	680.0697894543331	614.0976247347608	685.45563476062	65.91438389614719	134.6552092845436	597.8233267103781	858.1072112182665	150.52813907338802	70.67745238154633	142.64633762502447	38.0675041547529	240.94656822055708	550.6720281928463	1019.8479558995613	377.15182807207276	176.56914704983413
145	1149.2727593960212	1803.1164496026922	1037.2983851379781	113.29844485328015	1230.7943028569616	646.0135917270429	1356.087559595641	1179.7952534327421	3675.0331190887146	4704.234402833899	655.2144378515106	8.98982777991843	260.6571787053288	508.7515380010244	88.32989271012528	91.18303494866748	16.494114927530468	94.32732428392079	688.8102582711477	882.9236423374527	82.7785126066752	364.8500794126429	428.162138706995	536.3315687185124	812.511374600348	1029.2596362913564	806.9744219534066	56.45057936226626	438.2524470672813	575.2300490459533	79.31984279695166	29.464707441757184	132.42377314149303	533.5063480110005	551.9214686882183	581.7238989403296	41.82280554750282	121.23500313214039	531.7727815466566	792.7658364326811	122.47876935100528	107.1458349742744	98.74866249013225	94.38130389065869	299.60265523204805	636.8116450695838	1112.5084124534585	401.43678388871155	219.17816691627377
144	1086.3796130838984	1791.2164774441653	1136.1551580513626	95.26979075125229	1236.6500186521089	674.9833520657219	1290.8449212600513	1020.6705999697818	3753.620818055534	4463.029308885327	543.6035415284797	9.752629781260579	310.8662447500795	492.10612826086464	74.42980835649776	124.20957465691126	18.175275929983783	78.26024548165265	612.3229079966097	909.0332403355454	59.90908912167995	312.235298816591	330.85923251399356	455.40590808329557	662.5792570914016	888.7712875263073	830.5523538311079	66.67392069198218	480.633473112538	694.6397127723717	94.66413914573572	25.761085986056308	89.2793573809799	399.5416240735823	496.5242224195741	484.3629129394942	22.652674079403422	109.44613947619095	464.2577633053106	720.934476264965	108.17447818856203	152.46491023386844	62.09917344946169	179.3344241339014	371.56317457028456	732.366333305002	1207.0785971447779	424.8292925837443	268.5920531590711
143	1009.0958157378409	1756.9625361890219	1239.532844987402	76.10365853539312	1219.1195889774858	703.6736925431371	1224.2284795041169	846.852047097122	3769.201353935944	4105.2761816437405	430.80303775276343	16.782769802477056	374.6706771155517	470.87312116649196	59.893861827582384	170.86710839279198	26.37753694401175	68.10062579044458	524.7561294013896	933.5978985209099	41.54044372871758	259.1640012834325	228.9814035799564	368.0768692686115	500.3114459513769	717.6905681973897	842.2938291101439	81.48579383481606	530.2853945937748	845.2863913805496	115.99934166893436	23.03090360211639	47.03358163133933	265.9892059142741	442.70306619590326	383.1318191177721	7.37264936866403	98.16388128935911	385.76012090624795	633.326813587653	113.21628662350574	217.54960044016923	34.78318036329341	317.4077367442738	473.82766101555137	855.3215160744445	1319.1432914984357	451.2885976724989	335.277776967922
142	928.3384230521242	1702.6305639411603	1326.9884779264219	58.6288408262785	1177.1946438713264	725.8076479212405	1168.7402706373177	691.014704988176	3703.8488655931314	3682.7028576473513	339.0544043879868	30.173461058263534	442.232653024776	448.80368493929456	46.64685623431651	226.33048004937072	42.92962246969205	65.24032109682777	440.9012247620662	951.3392181410005	32.606146101716895	216.73127227449982	143.25227321274562	291.428407166875	357.9686624375548	546.9269933314266	838.3892834099931	99.68253662651654	579.8404378093056	1005.0228719591066	141.4429216468461	23.06990053572198	16.45562330313477	162.88572804367726	402.418287864725	299.30607813116694	0.4048697944279958	89.90832753335874	309.9436120167298	547.2483771183598	145.2033183900587	296.40938561825953	30.410355808548598	497.61168828757275	596.1898877895785	989.489144922438	1432.3468196650704	477.36593004498803	411.64127768749563
141	856.84938389671	1640.9614986029962	1386.4869303246312	44.98575675070843	1122.978348917851	738.6161789518943	1130.8234474847036	576.0096659395161	3582.617143770155	3281.523149030649	279.452440902958	46.79566584127993	501.77008501818443	430.18524672033806	36.13001163688641	281.2196867260835	65.57625113852907	66.68621516378653	373.48413659982697	960.5569983303126	33.3301179616466	190.77255024343413	86.2255706893811	237.235493398001	257.8221160709067	407.6608828644995	823.000042724745	118.4257869679539	622.0174963918369	1146.9596619569822	167.08416935740155	26.456030919788095	2.465885770369474	104.539510117769	380.8099437167809	245.3645142178586	2.070218863888872	85.72086767260014	249.1804123556116	479.6756243680188	197.98035216600803	376.2005408342378	51.07342801105841	686.9443321783575	718.002413978633	1112.940182762063	1529.8306420595106	499.9301799106641	485.1412161655667
140	771.6123558597941	1553.5401313464895	1435.6617733536007	30.755454986065203	1041.5561074904476	745.7436219907817	1097.7941955493138	466.842219957442	3369.820356400007	2787.1877086988407	233.45593367140503	72.04005674873186	571.3426241916434	410.1172486501756	24.823065654226163	353.7482593220531	103.58570987045374	71.65080470131582	301.40595453151764	963.8106208098118	44.702234194965826	174.6679247295038	42.49252518476533	190.6943199206974	172.83973842918687	261.95016268913196	793.4031441544485	144.47787405764848	670.6583946808145	1315.302744439547	202.04692648435667	35.808509464813945	3.462668336294552	77.90237776641578	373.36035775068933	207.45582341082462	13.967148183636622	84.75777731817982	185.66932614265238	414.4125116296634	292.52706002533455	484.59589209113744	110.03357082995046	947.587835259035	879.8339364697745	1265.7422883507356	1643.5763473502118	527.2915116259364	580.2443536578241
139	685.3880869652071	1452.5072407353089	1462.258920898012	18.59464123185094	945.2543966989526	744.4124438957319	1075.7608105102315	385.7637404357153	3090.4740108993983	2286.057234114806	212.6097305756055	103.18410392899062	639.2583503894443	393.1744941132095	14.797018669291479	434.80538697876193	155.10910950309537	78.00427955865666	237.20378387180736	960.0909752655508	67.77171616698158	175.3598751868698	26.631880911419284	164.74116159913189	126.98928577057227	142.20402633322902	754.8538215375631	175.48776505199115	718.5335818841672	1483.3156118707686	242.8751627060887	52.4659013891707	25.407688961833347	95.13211854378272	384.65357093313827	199.49821944915823	37.36497186800922	88.4667217681527	132.31288169206752	369.84744616538353	424.25692878160527	610.0224135675501	211.18203170048128	1247.5055651860844	1061.6241686225746	1426.4462445253066	1756.8707406125295	556.677448596089	684.9151464003312
138	599.2643266320329	1340.3930349212305	1464.6254522596341	9.100265682348313	838.7313144363709	734.3024900100504	1063.7300894617847	334.5659725742413	2753.786734128448	1801.1948949721973	217.85027383254385	140.18223123107748	703.5855701795641	381.0744234923285	6.7566012392116725	524.0890279098531	221.8290125942325	84.06105036109933	181.89018154997547	948.5180923799742	103.72336390406286	195.60936845738598	40.355380966705965	163.51985435430424	127.55916226355413	58.37675272295025	711.3813884226897	212.38394318851198	765.4603744015229	1647.4870968484822	290.4778525948788	78.70910032335644	72.00581051319446	165.1266333307011	419.40575669281725	226.50479556618978	74.02522900710545	97.84743444012378	92.17658798981081	355.33035220341486	596.9301837985631	754.2777001561678	361.7203075339262	1584.5204440926977	1262.871899114779	1593.8248566712136	1869.2132042991252	589.359890982424	799.1595962564818
137	502.4985719197219	1203.2088183187398	1438.8551894853392	2.2318360058224664	712.162276939824	712.8353920993277	1059.3545123936365	310.42280610968635	2319.718835469907	1295.2281086899739	253.81526881786613	188.96959332783112	770.7118630175602	375.1488343294937	1.2126469260578772	634.6842855704351	316.82946827049796	88.9076295244932	129.51341879624349	926.9700483584593	160.81496753992013	244.2565179707065	97.00277457413638	195.19664830842305	188.9935594090765	15.888589203689047	662.3242778162657	262.52408807698373	817.8235472971342	1826.3468664694105	353.7507802319044	122.67524268405606	157.51287410658892	308.8164843739174	488.7514408850873	302.87224298198475	133.33403163081607	116.40093998281002	65.1893371365477	378.3088600648872	844.3983479789096	942.6900493833965	597.6016672215623	2007.262823969751	1513.4661359316374	1790.8867908038605	1995.8804131290822	632.2831608661497	940.3701342251327
136	420.6770624129855	1078.7931912997044	1392.6697386855194	0.5160974867260093	603.6785755728629	686.2074010103333	1060.653746876381	316.1582264882295	1915.4756625702591	917.6672981911117	310.01153834415885	236.8851797251119	822.2987961096917	377.9868461137654	1.0167421521749451	737.5781705824613	416.2601443345306	90.2593869276866	92.93190403798988	901.675088859377	225.14730828066706	310.661325438611	183.1373086598935	254.45972331496102	299.14633932668494	30.680645458352853	626.0201897583145	314.23576709808856	862.4476968170712	1971.8925989785498	417.5345933751275	175.56582833940766	262.42915666208006	490.6211780661735	577.2437192578623	412.08080670418207	201.86095180047135	140.55871268488423	60.620079374154685	443.188788996598	1104.8052369974066	1128.9022214587649	862.4807547666669	2403.2096009175766	1747.925519080452	1966.377505415961	2104.685510777768	676.2228167378679	1072.4238888146133
135	343.03313079552856	953.5735517960595	1325.9307717590686	3.644729624938698	503.7305010612722	653.2041255069726	1064.0686960524495	344.0276869247282	1508.125327874734	623.091530674264	388.0199186679812	289.28661096986724	865.7745092441188	390.44224786427617	7.065798382394577	844.7106254952391	530.5533525128403	88.7599444052911	64.60558770770444	871.2410160733623	303.4014049328329	400.9841655523603	304.9332105149144	345.9900721161363	464.9357983456183	102.47619231998004	602.3809567425751	374.33695888250725	905.8679985258293	2104.0284960890826	490.0069236938022	244.40005393696657	397.42337381673025	724.9848178219715	694.1250026777491	563.7238957074583	287.7170350847547	173.53283841052092	76.65290650613127	555.2046427448836	1406.1118696554427	1336.0524913616355	1184.2427898055855	2816.351624985241	1993.5829539718252	2142.7193551469845	2210.9844060334754	727.8446912760551	1211.652761231735
134	261.0067081762859	813.2760581211405	1228.774352479093	13.985198439433146	406.72470324691363	609.6643130437168	1066.2500812263736	395.69614402347634	1064.4086379947073	405.0940324402484	500.3515419278161	353.762031544405	904.7795528238034	417.2972655534169	23.800232547694126	969.9042812221934	676.9785756910356	83.57498804838946	40.8956464504817	831.815212039259	409.0897738298014	533.0569393620904	485.7257331210175	490.2867815762754	719.8022340383611	255.19097745084315	597.88122013473	453.9559680612797	954.0218670968577	2236.2578731515223	583.7574806151824	344.24974073106716	587.819394784405	1051.6285444719833	863.0696617580379	788.2931774319563	407.9101999932717	223.29740528949134	121.89345948793991	743.7815598338412	1795.9024140943752	1597.6529903991964	1617.7457810012916	3298.5957312055707	2282.9688406356513	2342.6623801976652	2328.7542757842257	797.8112637751128	1377.920743448014
133	188.12166814051668	679.700622069462	1113.872031410455	32.43970365485737	335.121948470726	562.1176669421749	1062.8709741424973	460.76960035180036	672.5145508636676	335.90246024097104	634.34575454322	422.243138117507	931.6482745885149	458.8822362695323	53.942441274357	1095.2647212442048	837.4303740783539	75.95585828112445	24.96752624010524	789.15914488071	531.4398264257793	695.6779360285284	708.8453157753677	677.5761813084547	1041.4720645080793	484.9155572081844	625.3998545130139	546.287801386841	1000.578999113688	2345.8359152490166	689.7794267428176	468.9698385488388	816.3549360089032	1435.4147013109223	1071.4632716250712	1067.6184444802052	553.3060094559403	288.03377247831787	198.45448869889697	1000.3806027214246	2229.3267226515663	1885.3101078185655	2117.073037060909	3779.5268513904048	2575.9643419471395	2537.9393205938586	2441.60778278206	881.5406584278978	1550.1802977769821
132	126.3248217345392	556.1157441142632	986.8067772085917	59.68802825849178	294.7186037077828	513.1893500738422	1049.2688631712672	530.4736871189511	360.9449910028287	412.4958788088538	786.4177388411266	493.6259662705959	946.285845638842	515.8778937772717	100.47981797640335	1217.6365479004467	1007.8588918902722	68.00537911913543	15.081866544810984	745.2084470633408	668.9464033924291	887.1425327846755	969.9674872111361	906.6510896296893	1423.098043269651	789.0571585387995	692.1287877409361	652.1207611863523	1045.5559308436327	2431.0382234920025	808.3991778995228	620.1431939458143	1080.9562993517848	1867.8047364598715	1320.1980179152965	1399.7275249029667	725.1261802107213	370.0021312512738	308.3932470501841	1325.3271035956352	2698.975743084163	2197.439267295157	2673.782621015749	4246.015002923702	2866.220936062384	2725.4131527024474	2548.4604248766645	980.8954911963428	1726.4804176169864
131	77.4229405780507	445.0602916103395	853.4315921300092	96.09857481928694	289.49448638036966	465.63614335976536	1022.250105867596	596.2957891434759	155.31890617154784	651.247727279245	953.0113971601356	566.6908132489502	949.1770930608027	588.355221709641	166.1857529661998	1333.767584173898	1183.4491870720485	62.62638576708825	9.594307427409273	701.8721982140414	819.4277340712082	1104.4692488757973	1263.0377839981422	1174.6597267923626	1854.7919447895847	1161.3077208056197	803.754212905138	771.9579580879433	1089.0090972295327	2491.0216436743376	939.6876449272811	798.5995042520492	1378.2351828813003	2338.493985730151	1609.5101887424635	1781.0970822005847	924.2163631444582	471.6335483315946	453.33910718664674	1716.052234663519	3195.728761835461	2531.5044052534313	3276.32805659658	4685.110482283146	3147.249532624591	2901.9823069209538	2648.1068791305506	1097.4292325327904	1904.7629670987212
130	43.01184872676045	348.3129744016803	719.5128143976822	141.6756414544372	321.3769814416022	422.2160638939217	979.4640846902234	650.6777567314987	80.305587105406	1042.6282676800402	1130.6967649171715	640.1165478999048	941.3787214016074	675.7282552460977	253.38316944175756	1440.4377661077774	1358.8427433990726	63.35963878461655	7.165957549678869	660.9350804036233	980.0215033237271	1343.3830825676391	1580.4149723576074	1477.043281395614	2323.8981647118553	1591.8113169233898	964.0273956047768	905.9445163669989	1131.047171994544	2525.8046378611766	1083.4221977924271	1004.2900633842609	1703.5571086864975	2835.8393828607504	1938.8826236040795	2206.709146015838	1150.9743114875412	595.4822146558586	634.4888596007861	2167.0677994884827	3709.026993183714	2883.9665528242585	3910.409521857977	5084.555050876052	3412.663533588381	3064.6477874240227	2739.2391855461483	1232.2693517275238	2082.917713566352
129	24.405921156696323	266.91512706965295	590.3915587471824	196.03175408092136	390.1272441940637	385.55692256804195	919.8200125851886	687.6343658251366	141.3921926644539	1573.996123456572	1316.2138245080882	712.5016664523823	924.3914610732995	776.7361972609306	363.7138313013089	1534.5909699485412	1528.3951519000843	74.17298900504719	6.952112051106873	623.9713118927883	1147.21827807103	1598.362273811776	1913.0919085016303	1807.5422358895876	2815.41680219228	2067.5170237032003	1174.4237957557011	1053.8048609130271	1171.8476616017224	2535.6545339134595	1239.0547222200553	1236.1944650287785	2051.1621555526744	3347.337384353081	2306.9486703548646	2670.156135777843	1405.2897853094623	744.1596784399233	852.6069102765703	2670.089064121452	4227.219012794752	3250.27516962998	4559.471164387398	5433.258497345216	3656.415018027542	3210.5801805914543	2820.4786562004497	1386.0040161716483	2258.836057697407
128	22.57129491127087	201.24184120740762	470.6851543683267	258.38638880932854	493.3533899881354	358.02921294017654	843.6393721041301	703.060559860478	357.7704577123957	2225.6969874510646	1506.4659782635626	782.3922905944261	900.1323485930537	889.4571681004027	497.9293461544351	1613.4633297613311	1686.4551513833142	99.21329993246991	8.753884775212544	592.2759169228708	1316.934705383458	1862.7521221271281	2250.9882666371013	2158.279855962634	3312.561949017212	2572.7022539972095	1433.9126721581883	1214.79489862923	1211.6760317751289	2523.777125142502	1405.6877979466362	1492.2663783952335	2414.333993894026	3860.1281478130704	2711.4038826795636	3163.7915460595887	1686.4993581809576	920.2508396605066	1108.0267118417619	3214.3038848114275	4737.964764231343	3624.9073602870467	5205.323527334981	5721.719261068291	3873.0130892676557	3337.1846309659923	2890.4196114172073	1558.5781290109976	2430.4605089831566
127	38.06636364595607	151.11334948657148	364.0476309599952	327.59057968196555	626.6482691726341	341.62867617003496	752.7154391080905	696.0295801446537	727.7140423611124	2972.0233461198295	1698.4712567672238	848.3168480743334	870.795867280883	1011.3543037216298	655.7192263325771	1674.701779760554	1827.6489001130267	142.53500465895257	13.119671010447954	566.8176882554118	1484.626603846467	2128.946087135784	2583.305688235495	2519.9279584516553	3797.433289280352	3089.6424790461524	1738.8537747023472	1387.6733597554535	1250.9051260751776	2490.645546821843	1582.0608606872586	1769.423741920294	2785.610934846287	4361.501117884264	3148.932416360174	3678.9217731677436	1993.3583543898358	1126.2123367231848	1400.6497097098568	3786.7781256152375	5228.681616184169	4001.457757486033	5828.863280622647	5942.371043009655	4057.7147155803455	3442.1618764977684	2947.6821840629236	1749.2047406224742	2595.8272595875032
126	70.9932037101609	115.93607550536525	273.00430565545696	402.17518255811206	783.8423864366024	337.9309883258523	650.2728304460159	667.0358802569059	1245.1807159087302	3782.4701274692748	1889.2833386287252	908.8266960744902	838.7398435832824	1139.3532142068389	835.5897850400673	1716.4670563837542	1947.1530039799004	207.820766936432	21.386560904474347	548.216683359462	1645.439606738838	2388.630743563179	2898.9325090601856	2881.956083395593	4251.772362232625	3599.3954029004344	2083.031115056664	1570.6957129850966	1290.0322811642095	2439.4262631865518	1766.5479382541357	2063.5865724948294	3157.0306802134883	4839.377623628354	3615.155397982923	4206.033017881748	2324.031076233999	1364.254900980551	1729.9383548798855	4372.97942553542	5687.013407942294	4372.7791856626245	6410.857001381409	6089.841377626633	4206.68014939312	3523.5635153238445	2990.970764158064	1956.2978217721643	2753.099708379499
125	128.2436782644249	93.0694507196104	190.6778553114119	490.3519768519357	979.7217853094464	349.82385709529234	526.9267080918487	613.0540798906829	1985.4395774737875	4728.758384534176	2098.834414568584	968.7777292105901	802.3880517803424	1286.2808922375511	1060.766188150153	1738.8211383054063	2050.920652187304	311.0585699697551	37.921980734332934	535.7607905205989	1812.067137936269	2662.331051242417	3220.7101902393542	3275.662449080662	4704.800313992902	4140.633172375779	2506.170159035403	1785.88965238588	1334.7123047961743	2363.9453392158566	1981.2875606735975	2408.5567549180278	3564.980148699074	5335.602448547226	4166.985038187947	4800.867263742197	2721.3288520587307	1672.3870672789421	2142.695111364829	5029.684490015137	6149.88895250433	4774.835098382035	6993.511523674016	6165.208621786066	4328.394969338178	3585.2535036150607	3021.667900053584	2205.8261203236707	2918.3523343708407
124	205.9812587718411	87.12253993071843	130.0472624233704	580.482028277174	1184.1037644890657	379.6136875962834	402.727635168626	544.4938039008753	2866.145495117361	5662.674454421532	2298.4319258736577	1018.2194244607667	768.9259622028769	1431.026304202463	1304.872787162092	1733.8638565216756	2117.5091449140027	449.3080499194881	66.21010050693381	532.4624477185364	1956.4678188765258	2903.898946247984	3492.135974379727	3638.114821694544	5072.269376263327	4621.036187011308	2952.892577712503	2007.3325291824	1381.2067595853093	2273.5801996286573	2200.5180344007176	2760.5268268730397	3950.9046565070744	5774.019333395977	4739.034940804512	5383.181265151194	3141.690513766668	2025.7950116104073	2598.974733116852	5661.335241617288	6541.360349074375	5148.7490368542585	7474.798786850555	6142.355494705693	4398.3350558665325	3613.2025057487726	3031.1720725916953	2468.5298651253115	3068.8952351870466
123	301.6137875622609	95.87966439476035	88.93195491262736	669.7517843915455	1384.0166218767313	426.19406953681965	286.6770594341474	472.9676204616801	3843.8965129755484	6534.981782299352	2483.4935122899733	1055.917036427874	741.1683234404635	1568.0677495849948	1559.9894614596758	1702.5748829913146	2145.139133678036	622.8817534896939	110.683202357503	537.264376304219	2072.8498289507306	3102.3883507168093	3701.599455089255	3953.4515402263382	5336.573662572649	5018.229681343318	3404.8928796277974	2230.520946206971	1430.7828186120403	2173.165473767907	2420.4012767887384	3110.2466304514164	4304.489543052228	6145.50228614258	5319.942277818347	5938.737589778486	3579.522652035784	2424.0916524971135	3094.770566506561	6247.111176443809	6851.059911554341	5483.887092222602	7837.018201613342	6026.751319607741	4415.294998607142	3607.449041382736	3020.5112933770033	2738.1316461085007	3203.2126644931805
122	412.6800473966093	119.47151769094458	64.69876379619822	755.3752463884186	1566.4926076736483	488.28944633648604	188.58452137380465	411.74156819579133	4872.089628300677	7296.826396263405	2648.268236478627	1080.4179127483048	721.6770035816896	1691.5803975348506	1817.2170760573676	1645.733032402335	2133.619829281559	831.7666808043457	176.9766563515144	549.922344004549	2154.991403079609	3246.0322828197213	3836.9319419422027	4204.468101114929	5479.762945435656	5309.664938731918	3842.5278982928376	2450.6317025523804	1485.04246594601	2066.8837791123224	2636.7619560225316	3447.8064948523697	4614.8890839401765	6440.781581085323	5897.338250879919	6452.525905502685	4029.375212230075	2867.752406853915	3627.100035807674	6765.967506603946	7067.778987135219	5768.1778620914765	8061.467515736173	5822.794173958422	4384.762548512311	3567.1412552829916	2987.3049732223353	3007.5047128973283	3319.2220890637254
121	535.3295894240482	157.0089643861209	52.980141749064245	834.9723183666736	1720.5091961401115	562.9074188916686	117.0028137493793	374.01868776647376	5896.6424315358145	7910.775302675268	2787.606210694371	1091.3432488041171	711.9584990248159	1796.7676476360648	2066.5172486703013	1566.3734814970012	2084.466522205988	1072.091949208266	269.5681784287048	569.2214847085369	2199.657944013686	3327.698876298185	3890.2197089807455	4378.991177291135	5495.434192440297	5483.001586444123	4246.426195890872	2662.8098912083383	1545.471468604715	1958.8917815179004	2845.3603016139405	3763.794360110684	4874.825971617066	6657.502003650016	6457.915490926249	6912.5917541836325	4484.624998910919	3353.4742655856985	4190.1799706638	7203.210549503735	7188.398034101262	5993.039633067879	8137.035007788076	5542.176972386458	4305.04739512121	3493.880032107861	2932.6713349864835	3268.593252038116	3415.935143849798
120	680.5328965843814	215.72969212955908	49.727684224373164	913.6483352145325	1845.9784134670647	656.4878100352522	78.70768363940785	375.49597159722634	6963.239350128489	8377.57601867422	2904.7888954710384	1087.0344227306239	713.9895298103337	1886.269182654215	2321.126971631326	1455.413977622089	1989.7138842847312	1370.2555533602974	409.23815851960603	597.5032122766166	2201.6349487712037	3337.2912075803188	3855.1116726803434	4468.199221054124	5357.152258494959	5523.8285242418115	4631.603115566138	2883.0906947382655	1621.9841798776001	1841.2415723139081	3062.4165969505566	4077.6374022227333	5095.429041594244	6803.273665348277	7043.260183153512	7345.496013116588	4988.518430776967	3938.429366054238	4845.08182083233	7576.573555440168	7205.861183160844	6161.760980915077	8054.847295170139	5153.63135270326	4164.996642199118	3375.0072063610837	2847.187627934699	3538.032594891614	3498.7814235530004
119	814.3912805063514	284.89951779289095	50.61039971086048	973.8824373557236	1910.1302423975214	745.6309117893431	87.88638975830852	427.1169993382857	7798.6488023025395	8580.310972902458	2969.77918776755	1068.7666348611574	727.515529409438	1938.2116227951124	2518.4600072410817	1339.668070055368	1874.1579339558475	1658.4604089140328	571.6321727673052	628.3056373981915	2160.131117687426	3270.0118619051004	3732.367244932415	4446.279945652206	5097.347799070683	5421.874949476911	4901.993785552905	3062.2901900709285	1701.0047517989296	1740.8768009320224	3239.6058277727298	4317.016882244043	5227.727674538215	6850.56710159443	7520.029200125973	7653.885058943206	5432.2049468966325	4498.806237195182	5452.532313686765	7803.1244077473675	7119.5409409206695	6233.652020135419	7821.813213250454	4750.43848821267	3998.5120302067753	3236.8510149744934	2749.300029514361	3751.73328824262	3549.894047199801
118	946.6587860754408	370.697625301176	52.13779439372708	1023.2431986142076	1924.8497896117833	834.6258681237599	140.92970127057785	531.9344499866951	8468.757414670694	8571.353175072958	2989.8716448204455	1038.0833263292836	751.2535852294892	1961.0776347968317	2676.3878783939067	1213.942311705353	1737.0717817052075	1955.9088067959858	769.6854432043689	663.6514977757381	2080.2298551384597	3133.2031287576074	3531.709697974409	4326.586780449604	4723.145754444069	5196.203836554416	5087.32744173025	3219.6754434835407	1790.819770124338	1648.1876131602662	3395.6544897990407	4508.933869486075	5296.339562532451	6826.345985574218	7935.646050738043	7879.149487760127	5859.150076030026	5082.334062278211	6067.768498274147	7925.631393090762	6944.826501450005	6227.360815637734	7454.923995168713	4312.757815254548	3800.661442282548	3072.716587828015	2633.6538241317476	3929.444746753721	3578.0940735341437
117	1086.479962513699	488.0183511745509	52.2742246801153	1064.6345520281654	1882.9968419130437	927.5135466189291	252.28012942197333	713.6250933177913	8967.521853320128	8312.484481378624	2958.529130895827	991.031020622196	788.1336732748929	1950.4155155903293	2794.9803917011986	1068.4505398955862	1567.9479286464637	2284.846466557563	1031.5090677358182	708.3052802150382	1950.5832654650455	2904.2194569023895	3226.5879013555677	4079.794764756092	4192.574365485064	4812.520421061971	5180.070265533139	3364.639383995026	1904.6409422049765	1556.7092291617266	3539.243022414459	4658.7884253684915	5296.970643274824	6719.899640144389	8308.058287487733	8024.178224132597	6304.317531363782	5745.669440871994	6748.141593962131	7941.343326043304	6657.14521216519	6125.912502702084	6906.902747923321	3803.783195703722	3551.4793179653357	2863.6412729940325	2486.519104752805	4073.6718160834644	3580.8296584463346
116	1213.6384003897401	630.7653386192596	50.93738270107227	1092.2684210024079	1783.8148300558619	1008.006345195925	413.96337038698266	958.0947183347911	9166.180451454375	7813.605189005013	2861.6906716570206	933.1853718624089	833.343100279592	1902.3779837673317	2846.21494433058	923.6944861777969	1391.3606127711844	2597.3982360932455	1332.846003881018	759.0799317211081	1786.5180375858924	2606.501620911009	2852.510144832198	3724.252154719576	3573.3891955542604	4314.30210647554	5148.4522589076805	3475.4899507709015	2033.6637089108044	1479.1507914284766	3647.4723282908144	4737.716901545194	5222.063619084895	6541.669371232102	8571.08868078889	8055.996748445867	6708.8088584401685	6408.019390809243	7409.504522398552	7841.838814319258	6288.500043803835	5928.4180421024585	6240.176907321764	3290.6580685064987	3280.747291759083	2632.002890153929	2323.103954328332	4152.473058474539	3552.3937560592285
115	1323.7551512109892	801.067061638918	51.33411917782557	1107.2925606481597	1637.0017148112665	1070.578053579548	616.6212909596799	1251.8413674033804	9063.17952672766	7111.286092817964	2699.842514696072	868.0496712307108	883.5160908044468	1819.2622569647212	2825.873076028767	786.4031961097955	1217.3316856461395	2878.3321346785133	1665.750966733113	816.9829050107819	1599.2826416768892	2257.2483205811372	2431.5109606531223	3277.9224775159664	2904.0857654909173	3734.050588387933	4994.22841167893	3551.043745751528	2177.467866368138	1416.8077857902704	3717.1376646556996	4744.193614388618	5078.247608155093	6303.666822522107	8711.546902631952	7975.196315648595	7062.385679460055	7049.668827891347	8033.915832571125	7644.0501351865005	5859.130939428533	5641.94758554951	5489.111976776664	2791.7174361469383	2997.733917541019	2383.842302967573	2146.9828873484785	4158.168229134758	3491.6842483394307
114	1421.474466557771	1021.8738870307436	61.529833324797416	1111.167712917368	1436.5619702310214	1113.5762800204582	870.6296204960207	1606.9848016261385	8586.305998499633	6162.765993480672	2449.6524894959666	792.7818546041376	939.9736687244052	1692.103487933212	2720.8367954855585	651.3650078642794	1039.4996706683048	3133.569571188741	2054.640153949311	890.5631833659202	1382.525381732571	1839.2536828815994	1944.5743843906434	2711.5689247143578	2160.4900941786527	3046.012753712843	4694.4564104945875	3594.082168052535	2350.8925008434417	1366.7945171396982	3745.2629169089378	4669.577270780976	4851.1728173320225	5987.020983438519	8712.977898657824	7760.883055414169	7380.314753238206	7705.187903553298	8654.416643418343	7338.108363753072	5342.508240900323	5236.993302793253	4610.337301592076	2278.0697906261976	2682.627907051721	2099.3586090364447	1942.9061024683808	4074.166487398542	3386.5258907102116
113	1493.2351180526978	1277.1723248007468	93.73996649392024	1105.92115773952	1217.001433639815	1126.0082752803946	1135.3293854429257	1961.5012737286397	7775.659007776591	5107.789881399996	2133.9933610187695	719.272806021587	992.9189070141202	1535.1631741919505	2536.7291420937495	539.3658360615318	884.6042715884456	3317.7376938237444	2448.3030358008423	976.1301557369057	1173.1460980442785	1417.6622908537618	1467.534463475752	2105.9827014579264	1463.7391445848264	2357.634661776116	4282.847880634526	3599.0350636027033	2536.4539346545575	1336.420327303279	3727.436017918994	4517.096242738928	4566.964271014136	5627.876187951622	8550.854503486058	7426.695654138557	7612.78372969414	8279.214001927128	9180.174821265005	6970.704626206439	4807.487964146001	4757.643715075038	3725.672662710765	1816.2082139037423	2373.4664769260207	1811.2116891462974	1732.6503395642376	3895.8376847512077	3241.3493305794595
112	1536.1677091848264	1537.512785814495	155.26259706362515	1095.549128592801	1021.0805614272275	1112.8111170582492	1364.7589259650501	2250.3683723686063	6801.58950404013	4126.977387584177	1802.8342233274216	658.875428124943	1033.9952153954805	1373.8289169415407	2310.555402894204	462.15050631846395	769.1422477641706	3412.565599754096	2791.482546514691	1065.610087620026	1005.6881166954538	1060.320649179717	1072.6934119019581	1559.031091440486	916.2918958871753	1775.7675329061308	3837.7553606514794	3574.983705881796	2711.2353140680893	1326.5067792103146	3668.151594981144	4319.23919875322	4272.027050813691	5274.841137777416	8261.28530097822	7029.509476092814	7739.265188545739	8703.317611372639	9551.801151373596	6608.830163057042	4327.099676744756	4275.596184371073	2956.4126810275675	1451.0488968635598	2104.9764737274645	1553.1614272287495	1539.7827623413868	3654.692523384184	3074.812486123522
111	1561.7897424530486	1850.1785936833191	274.1140122480001	1082.0420185140713	832.6406803652386	1071.6943716877754	1582.3980630017254	2495.437646035815	5555.437508407594	3103.9942307334923	1410.5439646146501	604.6534846785339	1067.6322022245347	1184.8977962490794	2013.8645331820876	407.3883015709221	672.5942569488786	3430.55299413995	3130.5257531153648	1177.2042076103196	863.4964170844785	727.3415279988326	711.8184579663628	1005.1453489593243	450.95913724415095	1228.6067094467262	3306.7187747368507	3524.4315054332556	2903.700212721187	1333.4568831206225	3560.6665318211662	4049.6790318380017	3922.921672625379	4866.940495888131	7795.334718519718	6506.17344158832	7773.387985141644	9034.609232846718	9819.149847234894	6206.003604256605	3825.8915977525103	3717.4715269461904	2187.342629642151	1114.8050779150049	1829.9385827244623	1281.1386301200898	1329.4485562203456	3312.38422589998	2855.6866562141604
110	1570.2597762386845	2213.5174638212966	482.8826913119391	1069.4744445077997	684.8501008705938	1004.4607079897085	1755.6850411439223	2640.0633601679574	4113.9506046382485	2142.9000557309214	980.2900924576868	565.3928034781286	1087.1644782020908	976.1474078760851	1658.114179317622	386.0226106136573	602.6370245420433	3346.7704320334046	3428.60896470035	1313.0359529483521	774.7934382610852	469.13180483618726	435.7321761008401	507.86149693655017	142.72639965173693	785.4329374746359	2726.369173449978	3451.1673986712435	3104.7772415241934	1362.9607266436255	3399.99145524476	3712.61684601299	3530.8120088563496	4407.394547573889	7131.986340817431	5855.129142077818	7683.499025984484	9206.319184575908	9910.94761152544	5784.938621053766	3329.5055992172156	3103.582779199255	1475.5352128320303	826.0412427817155	1559.6190543595715	1006.7718762489303	1106.139061106497	2866.3340686632046	2578.813155052888
109	1568.5863479033392	2556.06574232902	761.330820751504	1064.5204324453173	622.3900823588676	933.5217999679965	1841.1444129737442	2637.606363286382	2843.5395047196175	1473.0882372018734	616.3861863052839	552.3656348739929	1087.2758562841198	791.797605596299	1327.7152489728678	398.06872404713226	567.2417445611578	3180.494163334105	3614.4529357420924	1446.8436033054484	764.8363682788903	353.3206636066014	310.3999273852668	190.528367879527	68.06986610407465	548.1553130398547	2238.1412938072003	3377.8662508142334	3271.855528624749	1408.668581141145	3221.033962008633	3382.58278628797	3176.0610695552073	3978.466266267644	6407.574523521783	5207.092483225757	7472.556391967885	9168.297829570703	9810.835614591962	5429.339632792759	2930.325460373359	2560.6692052865446	960.8098885907563	628.7050518433211	1342.4272863730096	782.7055846840578	910.4402787540905	2413.917073775524	2297.2664427324944
108	1566.7924198705748	2895.1724265164066	1133.439467646468	1068.9162357536852	644.6627392280087	867.7848909147408	1850.7982468094451	2498.5339218465074	1744.1615947593584	1056.6926592959726	315.13190206032175	561.7233337474934	1069.4042293774455	621.9898540141	1017.5291802181315	441.5896904648827	553.926033508123	2938.770298050209	3699.5902267780184	1583.645282340105	827.8419789661317	368.95162320457587	317.7203572618018	36.35310477135901	176.386515443484	490.9057481767826	1831.9309154185394	3308.733649539832	3413.5597026406836	1471.0586901675342	3020.8555447307463	3049.821029159398	2837.949476150633	3546.069389304239	5601.875459230336	4531.558553089992	7136.495655709935	8928.290754256319	9503.717628999844	5106.372819519142	2587.1012794322205	2057.324771386494	586.8577982412467	488.8642766578032	1156.3631619714351	590.9108353134218	726.5941915188889	1946.3281000266	1998.4028381745072
107	1575.4006994777128	3245.8240530014873	1647.607496671898	1089.4984578324415	772.6000242342059	820.7040367414289	1783.6352242740281	2208.2929788474703	859.2152114812243	926.653386677506	92.25674705212094	600.6578925777985	1030.2049441724816	459.63971104540065	726.4296488694447	519.269744642464	556.6878393080372	2608.48879440495	3668.802121595272	1726.75014274679	974.9190490962139	536.9457108297215	471.8369441370819	68.7871368690787	501.64096748520103	614.1975978045708	1516.9430607490867	3248.3088411283607	3531.0959128267377	1555.8728673838364	2790.337051773498	2701.8302807839273	2497.956418854709	3074.3722867124834	4671.670016975673	3787.983417386845	6631.324540013076	8436.47142806129	8941.819358820674	4783.290450229372	2269.8686626053754	1570.0413732795264	330.80682213073146	389.65259902062724	988.3626285001599	423.13535401133413	543.0666074664314	1452.7808298275322	1666.889118992505
106	1607.265832921907	3559.902303428539	2268.101289922083	1130.3811718783395	1009.2592817731932	821.0117384162786	1658.0048348294115	1813.7353256220767	404.2632442151606	1111.0475240650417	16.125403012695294	667.7226464272969	972.3157511431132	325.62467002559555	505.39036846509157	623.1535486942132	569.7943267527604	2232.6586524236554	3507.4915507919823	1850.9100401834387	1191.064427844578	850.720582319426	761.1138052175436	309.8178854359052	994.8438537020944	921.6363937374012	1361.3619509644393	3212.5553395105244	3603.327791810632	1655.5745748140193	2560.192527596908	2385.7457794697475	2195.1347060857224	2607.803109895888	3733.6062307807506	3062.0886908239327	5990.41457813791	7715.8985933011	8155.813656722557	4473.173601567421	1999.6177487761684	1158.750449946728	212.74218731447127	332.84460665295546	855.3653083498734	302.79174166881756	381.86280491763875	1013.6094193307954	1347.9021009452117
105	1672.4846708001028	3822.114244153556	2976.604832729606	1195.4976749491493	1346.2110487950972	890.7239725771524	1511.8166706854577	1379.9339811847913	441.52541087859095	1611.0329609214878	94.84148847918419	759.7795284082397	898.9600966955834	221.84905798688624	367.6561521325818	747.0953069556416	587.0983877378947	1838.7783834322622	3225.6172222942287	1941.8641168472636	1454.4565713325196	1281.8302278894598	1153.4145031077874	736.649968360389	1596.204836028815	1368.6382710419011	1375.1310707695084	3207.9265102166073	3626.0325492327497	1767.0768956478146	2343.7290078404994	2114.0510059573357	1932.9736134427599	2154.068137946816	2834.894816979481	2377.2570762454143	5231.882362282318	6795.85040989124	7176.103244667995	4151.803718748066	1758.835644340007	827.2008089800426	199.91550847802796	304.89640139828424	754.4588054467529	232.5456290870651	248.54610893092809	665.3577127531244	1063.0471854348402
104	1789.2205573539686	4033.8254317691362	3809.554969326087	1297.3869233098612	1805.502210376711	1066.871912226213	1387.34174566096	961.1021979226357	1049.068513818888	2436.632100467011	378.345421005026	881.9618153936894	807.0040894967952	143.1770940080419	320.90628289841374	896.9396139497256	607.1591099875143	1423.5731194095902	2808.560586932988	1984.718919923535	1760.0171712352123	1831.8175595506034	1644.3644345254922	1358.252774831526	2288.0475559653783	1948.5594287763515	1571.9704783749758	3241.6043782703227	3601.283162141756	1897.5683041042596	2138.8545023580155	1878.5762849633804	1695.2985169068813	1690.0493461811982	1956.2906354858085	1705.7633818592085	4309.918278293524	5628.622428290349	5951.956150526784	3762.481916776604	1510.1651864574767	553.3985069791491	259.46451432030256	293.70399619993435	676.9140129003551	215.0859375352064	143.31901522470778	427.00060517639105	819.6992048213806
103	1958.7324764856432	4159.973656060116	4663.415469156421	1435.920072810573	2336.2002763128976	1366.982548187988	1368.214481233364	709.1769912104478	2199.253262396312	3468.5282530212453	853.1719937515518	1019.9835750753928	708.3771438390979	98.06678810587887	361.7776357769372	1056.3639518043344	629.8905703736086	1051.843687154074	2311.7554285038723	1961.5062738244426	2046.2788108429675	2402.842463800089	2141.701294449057	2072.0063236981746	2930.756979961551	2554.1115575910862	1929.6879820455788	3315.765651474713	3529.7885789642114	2034.9934005836055	1978.4723599604677	1708.7979514599112	1504.637719089143	1274.424013996043	1224.7122912562781	1131.4280829319114	3330.646266105803	4361.5746518310225	4637.550895131497	3306.7271259688114	1255.7364825592467	357.00109137987806	346.921712784953	292.0871600648361	627.4825142594816	256.60195545585736	89.32384138210608	366.42030448673	673.974144952298
102	2179.179662974603	4195.980604731238	5482.406792941713	1613.4009756663718	2905.076138555771	1799.1006271421497	1522.7681043853877	730.9359386357698	3769.1066775164927	4595.539325254085	1483.6512622826338	1165.12776988834	610.6771863032203	85.11746121338382	484.707358457926	1219.7954589715034	661.6719331987548	748.8628012210435	1782.0141684029704	1857.8553615649887	2272.448714162242	2922.15147093154	2580.044790303059	2788.015314410575	3440.3805132770576	3109.9462079263	2398.859038401516	3426.196081425835	3429.538835892431	2177.5003442789975	1872.9088051974375	1603.0964455729995	1358.3407767043498	931.3638244416542	675.5615776635292	673.9223508705808	2355.99830942054	3093.1730708701684	3332.9331742025447	2777.9196637711248	986.0293481281781	220.33603170665393	419.52987640455683	294.4745470904195	600.5818430099481	357.4807433977441	97.46489237755925	492.8567134917347	651.6047082145309
101	2443.995040631975	4151.980976951971	6208.105821037112	1831.4017288996956	3478.2297602614954	2362.621299759786	1911.8027894682216	1115.918782040391	5593.517491015026	5703.885763516171	2217.7724735504644	1309.1510394799298	522.5654169213738	101.04320723457978	661.9360600661855	1383.4848899580973	713.3393920607778	533.2656165216731	1268.6755212364421	1675.4253882691287	2401.762560054307	3318.869219340425	2898.7852067445565	3413.8912704677814	3749.169923129824	3549.3140391709535	2921.314718764938	3566.8818948443886	3322.6429526043703	2325.863189527649	1831.6592767953757	1558.1135680983266	1256.1718248101618	690.3084443422579	335.6824950155967	353.35440643375614	1459.2711936863154	1933.4860757739832	2150.0920984347645	2191.0096595495584	704.4941662972509	126.64453681553533	447.33100973098095	301.23906706389835	592.1687686433265	515.0029320263374	180.64862397670535	816.633445196587	775.5707256924974
100	2740.402385666821	4031.5371115683165	6788.668413854926	2088.224327652148	4022.8475624696875	3040.8042593246637	2568.9674232539396	1905.9249323813674	7470.0730120491	6686.696999874743	2986.7092048451664	1445.154302845812	453.5518638242441	150.52652000528926	866.3362995234488	1545.3909522339702	797.5027736667694	412.53549839540034	818.6800466701262	1426.274793302428	2410.2512340664452	3537.2798259015076	3053.7250694404124	3868.645498907421	3819.2255789714873	3825.5633644723225	3434.0473365384346	3729.8293831403626	3235.480414509535	2483.964749378367	1855.5725257379222	1567.8587296028013	1199.6362499267739	579.5569154310066	220.92658113875365	184.67648415402795	719.2222557518564	993.3350427386112	1201.1887455245674	1588.4500902415293	429.8611196173508	61.7960009554778	425.37136712155075	317.9741301533849	597.6880866721623	725.0355874355268	349.3120769189109	1319.7020720850321	1056.9852445505278
99	3076.5560029015105	3835.367222202469	7201.20822796163	2403.601376884293	4543.205315050416	3867.1995059380574	3585.693555431452	3206.7049964592634	9311.014757943922	7499.090529845938	3768.0485923717615	1577.1904287829902	413.17539826448643	246.8017789851081	1089.5573657887264	1717.1284664067314	939.2865240041721	388.81718932372144	451.7020602243617	1109.081375579173	2271.499718506915	3529.748589423241	3006.626828679585	4094.9277260875615	3628.8555957062085	3904.5667289458274	3908.4115410953113	3921.766452023198	3199.594380143423	2674.1280939534618	1960.1035321940735	1634.889140750241	1196.8121421800242	636.2329985103007	327.4223407405533	191.2686980712127	193.07315687704292	350.5601353670322	566.0342550216797	999.7599619780387	180.56716413891513	17.358353076236774	354.99449006424504	359.18560195105624	619.0041796231835	1005.6053135242269	637.8260304993576	2030.4479926010251	1539.7361827364105
98	3407.697375786905	3592.1252272075776	7354.258285496447	2749.118943310501	4964.741299565265	4741.694799064041	4883.891615951188	4893.901093778677	10734.165895989494	7976.06214956634	4412.267111306208	1692.1647264679568	422.34218580366985	398.3520079354154	1295.5297621557393	1886.8069416706264	1145.5463550402771	464.40622099766716	241.60125155963834	782.9985872217958	1989.5978746183357	3261.2835069385137	2737.83072007981	4011.768401327089	3193.727426421708	3778.269653959732	4245.895664527202	4123.20139750229	3244.742136401094	2898.9118852898687	2143.834767066585	1757.7606341720239	1265.6040076416818	900.6679556131172	679.2485674987602	407.5355080238043	54.078911269900544	199.14714461640347	438.98442571608916	581.019307920234	35.37191395648147	5.036999308245664	277.09280282572433	441.3598040734453	657.5939183701881	1336.468752694713	1043.0586328148108	2864.8508394749815	2194.7590123689683
97	3710.8648607063938	3324.7250925111975	7258.563547225753	3109.3468020105893	5263.115994019785	5599.012603122911	6376.881415082015	6816.518216542845	11557.350771251527	8072.427006719456	4844.075777339158	1791.9665892637136	496.50052189012547	619.2401132421895	1476.825946327804	2055.670757881842	1420.8552453756047	620.9420236486505	206.51330892148033	501.1227561263138	1598.1831301112904	2761.7145294471457	2280.439113988213	3628.458357714188	2595.259704579322	3463.589064886755	4411.690435685095	4329.2972846787225	3407.8733785172976	3176.245351514288	2402.9843581463588	1937.9557505197704	1421.3775779134833	1384.3402030705965	1244.1447411270576	844.3159394271353	339.3432798036416	615.4631983228644	893.0278890331213	464.9938163103798	59.83519345651151	40.880337337796185	251.78830880460637	584.2379869413166	719.4882936128342	1710.8935938617794	1564.2134725263616	3759.6689858255295	2991.3958577182534
96	3981.7579164232848	3035.2222973526987	6876.095863014511	3488.232736388548	5425.965188562949	6415.176064939047	8045.44130084375	8902.32074826911	11656.528809247153	7747.3289122806045	5005.261711362802	1888.6725961783561	665.3480862719421	949.6274305518779	1652.8063392079637	2236.7763459633748	1786.624416222583	852.9222995733525	362.225650981835	314.29474947798076	1119.964389413488	2048.971479373018	1654.54924854837	2951.2938001792954	1896.1982611709423	2995.984886500044	4390.337528164418	4553.464521329104	3726.9011026569533	3553.8481479733928	2757.9178440505602	2201.2188111786736	1703.9138809761707	2140.693558821111	2049.984040699725	1562.0377396078227	1215.992112380025	1725.4022696949173	2051.0467820812237	773.816756548505	347.7620185919891	172.58901434063074	363.9506285178087	827.4905640057123	824.094389063371	2152.171730128478	2240.496574861756	4708.200999090488	3949.448354394454
95	4179.943163339657	2762.594448920148	6261.187909768289	3830.670120614581	5414.95821951533	7038.7953278450095	9596.018893854938	10734.720770679996	10944.13696628246	7023.364623004967	4873.344569825181	1985.465417407312	941.1937358598228	1389.9292013128813	1836.0516898028754	2417.8590769748007	2206.1531081438966	1123.2470968366326	693.9930555915488	310.8580984464525	665.349691347935	1275.9121230008157	995.2762768121585	2122.8410793040453	1283.060928270498	2492.4007829586994	4189.566212068389	4782.2969576694695	4194.628998768457	4034.697415384109	3183.518389728244	2546.518210981517	2122.389937844184	3113.2890018813277	3020.073451043314	2529.245908558071	2672.4445713010086	3484.011272959762	3854.6995523221563	1663.5237240234403	965.1336196072165	447.18437657549737	701.675660159458	1184.3157949203066	986.626378952573	2625.3842378683503	3015.0438151892668	5568.802379606637	4944.963235791724
94	4295.877568141771	2520.970464723945	5483.211136013196	4104.13793465277	5223.9436864065465	7388.753831559312	10823.007319789689	12033.20877031103	9523.649382682264	5981.133246831909	4446.434492571904	2095.1991571610024	1334.7753463537942	1946.1917747381153	2064.138906011964	2596.509864858398	2648.547506194731	1406.7167125654905	1162.93916385302	544.0989677703949	328.62440010564995	591.7548988735402	427.26367822151747	1305.2575992708498	899.284038663341	2061.758777618655	3863.266145621643	5018.55848860513	4792.730673070842	4633.259996444091	3669.722351374072	2984.7054490860014	2688.1777968015467	4251.946147294164	4111.631112784631	3724.5740103939283	4661.270516538927	5788.637559836601	6187.530904534166	3170.6733731863014	1946.6957545750088	917.1873591349008	1333.7640072715874	1671.5662952340017	1231.5415018013418	3120.8648571797366	3854.1052587976883	6273.40775925713	5898.040110362754
93	4328.581892274229	2305.3574461774465	4568.09845247191	4286.596407545217	4828.89939819565	7399.266742949412	11574.311216824519	12564.648290041747	7470.772978858991	4650.606965327201	3765.169992945818	2240.185768580423	1883.8870811547567	2656.476700067256	2399.207291586828	2778.7263438332507	3101.3878708588536	1701.245430835108	1756.32919082367	1079.5927673289486	204.5665416673175	127.9195266364334	57.30845069717712	641.4939606503201	864.7746976326762	1794.4150113874935	3462.2778312985683	5280.518304996587	5529.128798716411	5400.8993219977365	4240.545235869981	3559.9603611619805	3450.5653834098284	5568.453730134375	5359.490387497688	5200.586164063368	7232.840902007046	8644.680598909468	9039.088728124638	5406.950571042307	3379.9229768533874	1679.018160268031	2367.399219276483	2342.278178723569	1612.468156486897	3662.5488702483294	4771.422898226439	6802.050348386501	6779.5403030276275
92	4285.399791460819	2135.861526696289	3662.359276790674	4328.169163326489	4256.324422363376	7008.657608614287	11603.382349958794	12165.942983002624	5188.845499148012	3251.8018907517076	2977.8518319715035	2424.5904880268563	2552.1148782424316	3456.666629424164	2860.5321812616316	2943.2626359355745	3485.8445554537175	1972.0087593360042	2382.8456332584446	1898.4321520370272	371.7393484176354	85.87053578277843	45.92803390655344	393.619813147438	1285.835069138659	1813.6517104771156	3102.903918645893	5550.121257730323	6301.592425816309	6281.3972946891745	4847.45383128452	4242.281171222365	4356.102956497098	6891.914640225528	6640.812545213375	6807.5528646818575	10058.124256823176	11636.633845425142	11976.275225926165	8133.52898152008	5141.321364018351	2733.9028441198357	3759.64195283558	3165.061841650324	2146.43132061951	4206.49163908471	5656.20780208053	7075.777508457588	7441.360239562386
91	4180.721630378908	2012.1025858184482	2851.425904111028	4219.417040379951	3545.1818150815716	6241.9239831347395	10866.05435165852	10793.162668439138	3034.117972552366	1951.2041187252735	2230.334157311895	2652.0363536494438	3306.5952685005004	4293.381654223352	3453.0153316127225	3078.444539556375	3758.0569386748257	2209.730897429649	2982.562950294766	2939.6411028178472	889.9240361592929	554.2607300630224	459.03773541417854	643.2431789309702	2154.019391179394	2164.1191718913797	2873.8791390723563	5817.453742134336	7031.376024959691	7229.318028575646	5468.076906599994	5011.536693555277	5362.490042893805	8117.637936992391	7897.772059024146	8441.87389430519	12864.41575408329	14445.867810934047	14671.713822423948	11084.048006446901	7100.549470040602	4068.419231430119	5439.6249102975635	4121.015070964388	2855.4987992049323	4742.028176924081	6453.44990317494	7102.396819690051	7826.592824687692
90	4032.199784409643	1930.922408217692	2160.760973424493	3945.779208201327	2705.552617040814	5106.749619605454	9337.581376884433	8534.644660921762	1235.9783209899315	847.9001834831929	1628.8743221112031	2934.2150785388	4145.581701057223	5142.558359132599	4191.130304628994	3175.7152386173393	3891.03609390656	2420.393059460354	3535.4744278506428	4171.812473512969	1790.295261450707	1614.3282322202786	1360.425493948157	1550.7636302289304	3467.6715821397024	2888.9057581292677	2843.391094328201	6078.758650546646	7671.367604486695	8233.791539098958	6112.220099876104	5881.9709306932955	6473.659746983879	9205.224918835645	9134.779566536427	10071.271362124875	15492.176458335596	16878.279818668918	16919.444816241332	14086.6487830401	9202.90310884757	5727.499399653427	7402.060545279291	5244.046123207397	3808.5804358188675	5291.524666341461	7153.706740425337	6902.1040530602795	7907.386989067684
89	3874.2678633396117	1907.9896673407025	1683.1979114756086	3548.1305674648647	1877.022685510728	3798.485992674476	7287.742923893646	5873.971169015095	207.83146674470856	179.62607177034027	1340.1384188359407	3239.214097172043	4945.144099800906	5854.316265690933	4961.319956399966	3208.6731248248716	3849.389981000396	2582.4338455053926	3958.2009475250848	5373.002611858801	2960.16982765917	3150.3138610792703	2653.2935344676453	3033.165431467999	5006.642645880101	3906.765543424861	3064.988558260674	6286.861941821138	8090.025139408785	9134.611412528175	6702.931490966255	6744.238255470305	7539.545544001425	9978.342125385441	10184.33592292689	11434.662689747935	17416.756720115354	18419.905416772475	18224.643918266436	16528.23249872792	11093.069628373461	7516.356550841099	9359.691598758905	6420.409787701239	4952.286007470936	5811.693734769211	7666.032073026076	6534.537370933005	7664.147874958533
88	3731.733911747699	1949.635164909439	1420.4196574612713	3094.7034209165595	1180.9219036238517	2526.423598386809	5095.99331104699	3347.9580261169926	53.53535456277154	39.16016781039977	1408.2323149443812	3536.581011102596	5617.287977950855	6335.378330123088	5649.369573321343	3172.693090284967	3646.039018638154	2688.864336237175	4223.1552749965	6368.333259178296	4246.97371172689	4950.430702738393	4170.394023115299	4897.133819681595	6544.536273693099	5093.619101747937	3521.741508742005	6408.373880040458	8222.763715432975	9823.899162253054	7198.723010509232	7522.450265861154	8464.83739877799	10378.209307840922	10955.399200463218	12385.563223450985	18372.33402259128	18834.30881207624	18404.984257870754	18035.63484580788	12546.134154762716	9272.986345189944	11106.488404300375	7577.267020308317	6238.872669928475	6294.95416750715	7978.284824491071	6082.785070751457	7156.372843334888
87	3616.565163426308	2087.6614056771773	1358.2321252652168	2654.148992023151	735.8351779869495	1474.767761221767	3110.7648790602198	1415.321296018008	782.9805064848814	501.7665877303649	1836.6534580405762	3801.2068562655263	6094.65866997798	6496.157085012877	6148.804171384697	3046.595923642993	3290.6410440845666	2726.999045636002	4305.423004344306	7023.52690345656	5531.107726563576	6837.22210534752	5782.249888117013	6981.972794210544	7921.745146919191	6367.6512712048025	4198.656189774858	6407.8143874105945	8057.905329796557	10213.206198785421	7572.807691314948	8167.906506186647	9191.365040766968	10366.667090985115	11367.727998780589	12794.8711529637	18154.923367802097	18041.932402332743	17326.936015587864	18331.74664593068	13408.155724154902	10897.723201472038	12514.511821680308	8690.608171770436	7671.183482086446	6757.957152462864	8096.773158479893	5599.649995179971	6426.988969482447
86	3548.2468256494435	2342.955010292268	1467.0743310409175	2373.465019236084	733.459724488411	987.2310380335791	1964.5591612255198	782.4929684101593	2196.2279674988085	1541.8597614609373	2515.296965373314	3968.8160777043277	6240.459977986035	6295.801225231261	6278.483885931325	2835.2572946676305	2846.061259053944	2683.396315945251	4199.585280880679	7148.097022850165	6516.2134169861365	8362.16459413719	7133.971969816285	8820.363337635301	8832.126692557722	7481.21637834128	4972.42698067753	6250.74589974132	7568.4335017130015	10173.434953393524	7748.891247076164	8552.19943351324	9576.683106807519	9924.942709334504	11283.674314679789	12558.562075251379	16680.544048420437	16013.486920493078	15102.459168508183	17221.762317424083	13464.772110516173	12083.707655983866	13304.439226567658	9594.281311328805	9054.359066937066	7160.863884588786	8042.499727765335	5183.198368350694	5620.160873191213
85	3531.1977085830417	2762.034049265756	1743.7040684359013	2380.067751337104	1326.174172317325	1263.358722959625	2080.1291321657045	1639.04299118569	4053.1400677207703	3115.7207417187064	3316.66630322351	3997.123665468952	6030.854508973375	5662.419305691728	5970.652280020662	2534.6935151815333	2345.4551411897573	2533.316490103421	3864.462508054761	6668.704087635897	7032.042727719825	9255.05774517636	8023.054088331022	10127.95259513478	9137.422890337835	8314.128483412926	5764.8705403133845	5910.4275514991095	6777.754433561042	9636.342303889705	7686.623122224469	8617.00292442087	9561.46729588025	9053.626418875698	10615.185084343106	11568.315406688678	13984.801201998202	12887.069320547727	11883.587416061666	14724.066597507428	12662.392019014529	12691.857587409604	13375.920235573474	10225.67125456273	10305.454397808293	7505.44934796863	7835.353155771625	4861.5711920801405	4812.31976030011
84	3567.3267663131483	3347.3232488643125	2158.3602200985524	2800.741486865261	2561.9563501113985	2468.9095939513136	3723.5741472339164	4111.467474659251	5870.970326293672	4937.663454301474	4002.442440361986	3846.8512170851923	5423.084175179227	4695.350978404531	5193.411220005277	2182.4477996155792	1870.9589616330888	2286.5147823206876	3332.4081502548866	5649.632465174882	6900.78479929659	9223.612046523267	8201.550223964608	10513.921220886632	8843.755018637667	8685.60669706499	6407.869605651051	5414.3548596519095	5810.10338872509	8637.087392004814	7360.688824039058	8317.25787687779	9111.930011086682	7867.741730907707	9389.849159686015	9951.431087354194	10557.630986359874	9254.620440840183	8301.940277541693	11341.799113879295	11135.81924795956	12561.107739047733	12685.781357258013	10443.40889702229	11185.158941170763	7745.552717961524	7530.261485516243	4667.7227162516165	4151.022196034415
83	3663.921047879593	4098.666369412083	2709.479152746081	3691.368689450722	4368.1565877489775	4525.174944491157	6754.453518356034	7695.0888366397885	7305.272111588807	6715.487053932022	4408.62211757375	3515.999771458927	4506.352888153774	3535.5761343012664	4076.528529955546	1815.629457734091	1462.5763234158874	1971.8008102126719	2652.029098661833	4285.119098472591	6132.901066582126	8268.27030457322	7647.008404407865	9978.090972315105	8019.180433889107	8560.32592579455	6803.917672887322	4810.309356692473	4782.732796616094	7290.034034811151	6789.4923532696885	7681.837122982036	8274.286615806119	6490.625605881891	7734.960100603146	7922.95377028401	6965.335556165806	5697.0879807532	4935.218653491333	7721.43034657584	9158.439871187526	11719.009169314095	11354.597120322127	10250.585661401208	11549.86552413066	7849.191723730886	7163.901160402458	4575.498640974578	3693.6223894459745
82	3844.5553697619825	5050.464568566053	3448.8260929017383	5117.469865703491	6673.663468433966	7335.76607221232	10924.982010283089	11868.846990401467	8189.167868117924	8217.569322964355	4448.515434481578	3004.310027456474	3353.1732606331866	2296.693221782786	2757.546839778124	1458.7993973172647	1123.2414873640355	1624.4318718835448	1864.6962480510447	2768.6488206262966	4800.303557112875	6505.390588967497	6424.444895299139	8506.02899013722	6852.067854748475	7947.16213720409	6895.178278296298	4129.0271452743345	3755.767355482207	5681.9929875294365	5978.717499935841	6730.288191165577	7075.578860372667	4983.588438996854	5769.293374438711	5660.322288934989	3645.370926817199	2623.2154030135575	2171.5531759729483	4388.714417240151	6958.999460607314	10223.695765283293	9486.186462355421	9582.519782262829	11339.525766462411	7787.03917206817	6728.016882676182	4537.174366961124	3437.640849058099
81	4156.032878546593	6193.926891202688	4414.589562389069	7044.455217441	9194.127809210762	10521.070738572702	15517.445087029037	15697.644737835475	8386.442569384139	9093.04518321768	4086.5462208368963	2353.7160190192326	2133.282967426048	1180.9821922582871	1503.7357198769741	1162.5010298821796	867.4330908595236	1324.492478310614	1094.8786551070157	1425.911469980546	3135.8724008717973	4291.469905613849	4763.4486552115295	6383.588369307194	5611.217278558407	6913.676022308717	6624.261396856626	3445.6785753526474	2837.5412961366073	4013.7778436218023	4986.085555194079	5540.18917351954	5616.094999262029	3504.0355618206504	3798.274763217219	3525.0545167914793	1251.7168710722037	609.1750819177062	523.2669601989007	2067.522315363391	4914.602154191984	8262.630651778058	7306.354256959704	8463.347212317065	10431.408930032194	7489.254974426906	6206.231636338073	4503.92302643252	3377.9672828005787
80	4649.574470344309	7446.432313631265	5571.790470150003	9216.027779856355	11413.067067425049	13351.384935828362	19315.854895442833	18082.330452215934	8037.73635022135	9083.340279601116	3444.111136278355	1678.832373983129	1105.9606998286638	411.7227805731602	643.7558132475125	978.8990006479825	704.646064907042	1174.9329503237036	542.6346327089213	613.4366115615533	1596.231771645665	2296.2549171204264	3146.8259419616707	4214.26489112285	4632.525617966359	5679.664203859233	6014.161796159377	2864.5785730575435	2140.886665390047	2580.6975421128664	3956.482422874972	4291.056483995415	4121.377393668017	2288.793873373742	2283.6076042141694	1983.8989468939153	322.968883407538	56.46053255367654	244.30095099426325	1310.849476265756	3443.5230901954155	6244.929602279309	5205.658270756263	7056.166280064595	8947.266553005753	6938.782653362211	5596.903281227036	4438.417892845091	3452.525964139353
79	5398.954291573926	8777.648954327891	6893.287399371388	11389.239461349185	12999.944142739112	15282.742208266201	21481.248097304702	18582.109127507807	7372.093535759242	8225.937499058278	2712.57424924745	1073.9832297765004	415.9534560809707	45.071982023485184	315.93249922210754	914.8529437808628	624.1143174309856	1225.706795483236	357.58751300791374	443.93874720894604	544.7211468883688	1037.6425408388704	1980.4300790252057	2523.0673285092103	4066.695709554042	4453.257667769572	5150.155865491849	2423.1868970732476	1675.4396137654664	1522.3566374356442	2990.503333682903	3106.571505583449	2753.6736182739114	1461.1348650162383	1495.4345871514297	1245.8982828549767	733.4127605272259	685.0689335297955	1063.3672098013963	1854.4685527032716	2659.7614056611183	4488.762616759628	3423.239200138014	5538.716652931077	7099.719893607711	6152.168650561685	4890.738828530251	4335.785316461088	3606.0216768696964
78	6615.789112268741	10315.153563026463	8488.925976525112	13497.979348595036	13842.798418055056	15922.22696435975	21492.570266822397	17103.339024931236	6601.33214171392	6593.963064367292	2015.4774002367074	579.9447832683448	114.29975730122233	45.45798995064821	486.883525596327	946.1124325013682	622.5376586417715	1500.0459828729504	592.7586944674051	897.6696078366037	240.92099514947307	840.0947334669706	1562.0167712546104	1637.338517854078	3924.5621180952344	3322.455284729753	4045.2224693075887	2105.5045400469985	1408.3063598542444	845.7811405977218	2092.334792659356	1995.7412630510514	1561.2409841904237	1095.9616298860665	1584.5863934861968	1385.8487642163295	2301.6374240091973	2275.0632468088497	2602.3546735612545	3433.180780267961	2496.9250816280696	3124.1085739938326	2003.9350938063483	3963.790362438577	4967.561408107034	5087.711981609389	4038.312106261786	4213.24545671908	3821.698339433505
77	8354.260030471156	11954.511014885828	10224.966337285834	15122.316993175033	13910.55709249844	15184.116227534538	19282.853944636496	14332.353310897584	6001.929643475145	4738.960150821512	1558.0121693433475	309.63476586376834	209.57075909073444	293.4735618302691	986.2386507617523	1021.8880982138747	698.3208282711944	1900.4523466921291	1257.2589388986905	1709.3260604097482	775.8171463775166	1809.3163435150739	1993.7902994600768	1860.9222557692447	4082.977530523619	2551.2665393962084	2945.8888956626492	1939.1255744397527	1359.4572212574124	624.6512019263131	1409.2051276472632	1163.0557930804875	811.6273121106285	1262.2913500411682	2519.2111176169396	2290.2510408666603	4198.333703316119	3969.687149283085	4030.544157054099	5049.181473654452	2743.6271306534936	2437.5290428354165	1184.952648058806	2673.5802841868012	3049.4086780441953	3940.210693437819	3200.505136583011	4134.172371998506	4088.3624051751044
76	10711.04549325805	13741.869715491208	12161.5941296821	16210.39584285627	13704.501937920548	13436.053414170696	15833.4998158251	11505.382068260305	5650.850547826388	3241.5345904071164	1362.9810722170487	262.43800738587174	555.2061683768077	580.9079118333627	1453.6614146643533	1054.6561862212425	818.8156325670998	2254.763984633125	2096.875316345493	2460.718659097944	1945.8357165113289	3477.8271761527785	3124.097680527274	2940.547911570332	4316.297142740637	2190.667677831573	2044.8212798506386	1905.7330116902842	1511.5953644874648	731.5814093579145	958.3989960046288	675.4789155573797	603.221400463531	1901.7585660784637	3914.2939264737406	3550.181132507023	5581.1522183274155	5023.936796742798	4670.844992603048	5809.358542276716	3041.1792201091644	2348.20766194344	912.3468661580253	1799.6653028376704	1607.7439403703847	2878.744325042755	2526.873475182716	4141.272371689934	4428.194116104583
75	13881.777340825836	15823.653018514055	14555.135181960613	16922.408492107883	13941.477415961614	11582.739559122223	12484.700197167753	9810.70434885569	5545.060518916777	2614.873930421485	1383.3192743535296	410.27437594124336	978.2107955839067	759.070399086808	1594.6375706911097	983.7532867596265	926.8149348331597	2373.429400268109	2798.7691825478173	2778.8263626483	3315.912929365095	5206.904290968443	4522.668680204453	4428.313345357327	4396.0345524093445	2217.2200851266716	1518.480802169191	2022.0794095589908	1894.6319795605673	1116.0041798850734	752.4485158984464	603.9190800063573	946.0336515425306	2875.648359513695	5329.912967942952	4751.410001416194	5891.2961544326445	5000.862053564542	4282.213219507965	5337.821658734403	3090.0083953646676	2664.514393480421	1036.7614256445017	1377.4210226709274	757.3418594850169	2045.0760833018542	2163.3883379852587	4241.073165250833	4859.898321773629
74	17748.43897077635	18171.295094997255	17543.55296270121	17526.659792711675	15387.544126555178	10930.030478876086	11084.799704447818	10285.465718924865	5691.925326672399	3112.773211721077	1583.7776260805476	713.8101590789934	1325.2941881786194	782.1849326503861	1323.9791887724432	781.9793611063674	935.3151711923513	2141.468806623595	2981.561165221488	2508.424493971843	4282.849586262887	6202.228066355154	5604.600769190752	5662.937408409359	4227.422303328665	2563.8085099745604	1581.3316371534088	2352.5972425229193	2536.4053705101833	1758.0503814556123	855.281964726755	1059.4128447096343	1898.31753077626	3941.6028196410343	6254.044892362426	5458.871139660636	4993.76852246137	3901.0848083271103	2946.5690014906804	3697.5800337002825	2772.4333539980307	3129.595638556506	1434.3435351823925	1413.6639621456115	582.5861474133012	1628.286604600577	2250.721468725079	4379.72421766634	5304.102321051311
73	22340.778489287877	20895.36798873125	21449.702621597782	18478.51951482731	18596.25652367116	12385.668010305319	12532.103342657392	13246.571881840839	6262.170902413009	4869.430820872626	2026.2212499361785	1181.6719079078168	1595.5537658470423	775.2911018238569	805.7121068402969	510.7158739425649	783.9543207382811	1539.2936666747087	2492.8247890715775	1673.26842392567	4454.669432727474	6066.969196021469	5975.644719115793	6173.3888327798595	3851.087601162197	3143.1309248964194	2350.972235581115	3012.53297191212	3498.708909384776	2784.5880084196992	1412.015398503037	2168.245363552763	3439.6826106120247	4956.966239977337	6495.697184187351	5550.304155578032	3340.394084984392	2222.1944936950626	1260.9227784533448	1632.3529235829974	2216.2517877777655	3546.156760575394	1961.1395176427732	1821.3239552335626	979.7045530291298	1682.6031700288904	2797.9273762819334	4458.89383946738	5631.596286214966
72	27337.47194281933	23930.657643812694	26289.273163129037	20217.299924229672	23561.35974946468	16733.97949493704	17486.40125983359	18274.98530739464	7551.121571880283	7566.889888096178	2913.842082791473	1882.4084788338348	1928.829233064143	999.7920302691971	546.3350517588847	348.31819215453686	499.7617132269207	785.1986815395443	1432.681757596904	663.9649053430412	3701.972942873833	4863.52192481969	5600.0690047874	5815.268430468218	3482.5694024542354	3859.4328224432215	3831.8306284647274	4109.136310389842	4782.263106634505	4368.855388758511	2632.3599395990313	4020.1998759949015	5463.769047184611	5832.656321187007	6252.206490343857	5182.551374317014	1888.391114746567	884.8138587169634	136.02922813515937	294.25437925809416	1776.432149487378	3803.8460270377886	2497.766229394376	2479.720648684339	1823.1203794417038	2183.1949595100587	3666.4286452432866	4375.803427654857	5630.4603963083755
71	32105.62130862355	27048.93732337728	31611.037239834186	22963.466050978343	29424.273467743267	23487.22037440197	24802.2986010835	24113.276701859733	9871.916072799399	10615.906090051394	4536.374114069917	2949.8979642668437	2590.7491146066295	1754.802042426954	1054.097297395657	515.7696854020909	294.29501426364783	305.30135348434715	352.311391245172	64.06293143267688	2419.673469756496	3337.1552972684476	4753.513522747776	4765.921276298333	3416.6748195747205	4625.6207642953295	5804.076885011338	5653.0059519026345	6288.7100926418425	6604.193319222673	4707.123340072278	6551.568309888513	7727.439820095888	6644.9760182061145	6059.080248403958	4872.722264559041	1768.3693634559581	893.3117107849141	440.2090053343751	736.481516215236	1893.547223807387	3932.8183472365317	2968.2984789039656	3237.712208988505	2923.8030297567184	2966.2493045808355	4548.9244036365135	4041.329670191346	5122.008143817962
70	35712.19014138646	29799.954629253123	36352.413303328154	26448.006554082625	34533.43117235282	30896.445232022343	32023.915696076336	29030.642239238412	13247.19737248099	13323.670361563425	7078.992173991785	4519.9960642112665	3826.707394867871	3187.217276829686	2742.960318496642	1277.9031615282229	508.82432336098987	560.1252281302976	67.08705271070772	357.31786355140514	1499.8567926143444	2729.5078396344093	4277.218090571202	3730.1761857743577	3890.37166400786	5377.625967161501	7820.756351893092	7468.262444310192	7800.6632947546	9312.333298464442	7631.410086225853	9440.666929212837	9848.589520859632	7613.57767742026	6589.304757335054	5192.189772534304	3654.482943860835	2780.6931601636243	2495.764615548142	3237.2915973319696	2828.5146024024352	4066.1302141937595	3360.4922421045253	3952.350921383599	4105.828911011087	3780.8387099631386	5082.124590379024	3488.7528076824483	4105.749465187655
69	36994.34383640483	31467.278524401696	38935.737541409195	29660.943727628408	36853.57589409685	36155.64461279085	36049.19377744465	31354.10112245465	16971.03990221394	15091.29701655684	10248.145370478072	6523.65428523055	5586.0704127453355	5052.392054293605	5236.436583311968	2626.1713152821094	1513.618011401259	1765.469394298293	1169.2286297180444	1640.2658376588952	1926.8383981599704	3844.904383633043	4868.818870877922	3531.7093592631363	4910.459596610664	6049.983594260111	9284.256373165	9116.98579464425	8980.189933150901	11841.21951924941	10894.804533690633	11998.178217831864	11325.92039339766	8879.614200502352	8219.97213591509	6499.987966641909	7073.090197607426	6031.2644380933725	5631.410175538014	6800.62416779476	4368.631964553639	4312.924320458536	3710.434321845526	4499.940610576338	5183.591268189426	4382.218002520265	5046.796433947942	2885.8985705912	2896.178203157573
68	35553.32237599093	31413.521149546632	38169.64994154039	31373.049708247483	35493.206371203174	37173.25337742823	35071.54196118402	30410.8052282788	20033.707674961566	15746.62936531158	13503.302160453159	8776.622303401171	7585.006170756051	6917.689168548168	7753.487233706061	4348.338969790322	3394.655638587648	3714.2261678413865	3624.3418703148745	3554.979164348973	4194.217510366993	6947.686360391631	6991.219854543948	4653.520141608336	6321.922651369536	6636.744699465398	9816.994277762187	10202.536620667068	9602.02299118034	13483.989967207443	13807.013092173407	13608.71551257215	11821.69293504279	10384.008724209325	10576.538215104141	8547.878829137326	10761.447137261965	9478.46525987193	8694.892004710293	9913.489513878198	5992.4571482799065	4661.347611573366	4096.819561274182	4846.302493841507	6058.30437826751	4709.551727746632	4520.227161945575	2402.9781411722643	1902.914829443481
67	30848.717337748014	28986.261332751117	33352.11167332198	30358.4567890487	30059.907900256632	32823.63215844497	28797.049559080097	26108.84009171155	20996.746063380182	15341.375067873876	15873.768197068253	10759.798551379858	9201.363318910571	8152.762486547929	9197.877904671075	5914.832456458888	5734.9785282365865	5719.869898627325	6588.249352406809	5409.449966431891	7941.304258514781	11037.893958446246	10214.240249948512	7046.050852118983	7790.746481416644	7093.100460899818	9362.0763662789	10333.135800762348	9474.713285726228	13472.550978368572	15278.348796909559	13630.434527750558	11223.222989804744	11602.738236622143	12530.032094517212	10463.149423497387	12940.521842988759	11541.23228150704	10298.204015988846	10937.881442736068	6967.968458289217	4927.092881287412	4530.123657963043	4945.993624718769	6544.706861255726	4807.087618686448	3810.5571894481836	2174.9110847231777	1559.4700323281352
66	23547.949390924987	23986.527707435875	25070.268629918075	25769.05613191627	21845.6732629735	24086.710237174397	19158.72175223026	19349.218403263054	19168.955687987098	13887.909352991795	16419.39880855868	11777.39087867957	9712.745362162968	8273.539612526954	8812.941931377014	6628.471201296235	7581.8992698976745	6848.2451289865585	8646.944339926493	6504.077295590034	11783.540861749552	14319.634109044837	13319.734820981788	9944.735985488856	8896.00220281921	7355.148634768237	8046.542554872976	9394.141159399143	8586.004985150314	11534.979969851349	14536.295090509479	11823.084457638184	9513.174750469647	11682.412174294901	12670.204924994181	11022.764699067975	12316.969057020757	11100.518212335854	9649.147536351935	9503.5274984987	6762.575921310623	4833.662805731801	4885.545110440318	4781.154335628951	6424.228256777875	4774.938386752701	3290.3997412232898	2179.9595207832326	1883.103649387021
65	15105.429455567108	17015.178103383303	15288.269617709433	18219.330681782245	13050.104934885445	13866.432708245517	9506.932335710604	11760.578145703523	14562.021435968241	11538.220701468383	14773.911029048137	11328.088241593257	8868.487607464584	7227.186177658719	6729.144230697631	6138.3198527354525	7873.411894690113	6438.6299589273785	8628.011011908693	6510.201166617286	13820.00160325855	15078.305111605707	14680.62872588445	12091.120990466068	9213.891534889673	7350.695388214009	6387.082050723649	7658.952942361136	7142.402615960071	8234.506797063546	11358.253489404065	8591.952146541096	7122.503413486791	9933.88224010438	10242.465180350833	9511.780494178405	8977.52179743573	8244.265648283432	7022.324929872498	6201.202203683389	5386.037181216856	4194.817554704454	4886.677028058535	4288.226399906072	5544.377846424126	4597.4598674384615	3094.1976307039417	2217.0985834125477	2545.9288462553586
64	7639.871476079749	9770.336229890607	6896.385318848152	9946.73178307485	6063.129617779718	5786.199131238274	2992.7255359402166	5403.6595174204185	8901.615532950047	8609.714347199846	11492.531716599948	9407.440232294353	6836.668380951608	5502.219752853915	4059.9380841616903	4502.48068468933	6255.463017280787	4664.632999383783	6552.5542299675435	5643.135763882014	12940.770569255626	12865.259709566737	13599.235747522174	12317.517478721697	8574.526533430937	7048.617581128368	4944.950117303924	5760.914251905402	5585.016064348296	4956.455379466441	6926.041771142284	5066.844172229876	4729.520547182486	6616.639794765266	6065.5595597672445	6217.701959280765	4632.3731466438385	4449.128547472805	3800.5371110664946	2893.8078244355574	3477.1902104724277	3128.007982880142	4268.996711353346	3476.2562848264893	4030.028174224814	4111.299543217604	2965.72933440316	2046.5070883497954	2826.155085653999
63	2430.219118440548	3873.8533670392803	1618.3689245433386	3256.936316718436	1797.24740773357	1449.4214211517333	269.2437088567875	1389.1430268808515	3927.653820415128	5447.586436590812	7590.635996005926	6575.904411232424	4329.784774372979	3692.9024529216663	1955.6998071422681	2417.6343608637935	3435.9997229869364	2389.417565036936	3589.544581205005	4362.908312960609	9382.12485520297	8723.820406716755	10141.224713134585	10281.029601828244	6979.11883159237	6481.206622816077	3999.2864714229186	4234.921987939971	4316.842117742548	2914.6236325434297	2892.2145925999857	2349.9818672284646	2856.134362924164	2886.7781284384296	1961.6730211370477	2499.53018123181	1205.6948470385682	1356.8507267559746	1281.3620655155078	784.9397471766766	1746.1799808862074	1970.9939187019215	3001.092422680422	2392.398033627657	2228.618334879063	3121.8890311519554	2468.1010160851065	1537.1586348995736	2385.1911530589573
62	179.96645606377706	821.2980826449283	201.5021287689899	139.66775680293054	313.93968694671685	631.8875510161497	233.99025194718786	73.47001480578957	902.1405003331918	2593.309969491124	4134.079981450874	3687.771546950575	2121.3831324922494	2247.774243987008	1057.5224424893822	776.8072093633764	887.3806822213191	712.375175948969	1326.288486091671	3040.8573392167955	4815.678641972685	4519.6900271473805	5706.377824164605	6519.175636554388	4857.766612019135	5751.9269259486755	3698.318436334429	3453.62023899397	3709.7544479371472	2810.121231843048	1027.157222656282	1438.038940771917	1971.8141898737454	531.0523333152721	112.69082753587523	175.42043871528367	74.24847112135686	96.90369294994703	150.21689892448225	72.76890196940624	694.4771026985035	1193.1265430174394	1461.9253441110664	1235.4910204126409	712.7571593905657	1684.4312792215505	1402.0245341125508	797.5409749872808	1297.8586050571148
61	722.1779715184924	1261.144367400755	1545.2357941691155	1124.3511702647904	817.6809710110542	1369.3647146095452	778.8783362831767	479.7965904086983	48.46537687957522	710.5840559045007	1977.433449795094	1693.049289858279	824.1500903048357	1333.7823998534311	1104.5803539731767	318.2998434831434	183.57378414930866	369.63143514342687	841.8863754611865	1906.0127080398372	1780.984769625697	2206.0992722361893	2381.1459286690697	2754.64811082552	3157.688617311349	5056.951489845326	3984.1913288661012	3508.1292091605887	3922.00112342834	4307.227774941305	2037.877833779312	2472.9428425801593	2351.6061075013286	1134.9383011882344	1392.7001924560213	725.635410495139	977.0785349698585	540.6126286938452	165.78473155965435	31.801705992017872	461.42910963066595	1213.7218355659252	612.0476545820053	487.53282212001136	205.82751495527188	459.69190655308415	264.4610731049939	211.95210441747443	397.30704254412365
60	2716.84554529464	3861.2931596283606	3680.9020195863895	4237.855721516578	2253.6523441192967	1846.9988663468562	645.6218788698293	1035.3619664235516	217.79426394772196	50.02197099550519	1280.3035868107927	1011.0605360645573	476.86650546993025	818.1633920806833	1140.9650490589984	728.6835521944954	1134.2417304879293	941.4769474919656	1573.016935152737	1165.401734165453	1768.859568123596	2269.8552254765664	1591.6974379595244	1154.0348256682146	2846.3772163538606	4556.455678596309	4641.447030600237	4043.813670304176	4608.916599517122	5908.193620146024	5000.1595793961515	4778.376596811445	3816.537751498642	4255.235612056123	4769.223146369908	3699.844667428639	2630.7249807368935	1581.1704406801864	469.1152728074658	9.907174803408953	752.7416419412224	1993.7912070723564	1181.909087765936	699.0176231269588	850.5393159712444	473.57546005604854	125.73848484643244	212.34852132439204	527.3470470992992
59	4681.25803307094	6327.782828125249	4766.393702135497	6592.990101896406	3760.8913749729118	2097.0302035804143	577.1346479606771	949.7330760097637	393.44736522797655	156.40343987225472	1433.7894104284246	1173.6660204746595	565.960077893289	518.6737236872716	660.6494447225031	1107.2801882364192	2157.505914622079	1342.7279273863733	2127.024534065748	1074.7990064245041	3719.5498616342147	3372.9228746683375	2543.075822770399	1986.3413220196003	3821.7508493317073	4117.305356624718	5091.931586376582	4506.186433235098	5028.091503022271	6332.987127578634	7708.248115873594	6895.984135674778	5679.283544184234	7669.187026404048	7649.36148862295	7106.878358045757	3811.187137596547	2339.0830986452	787.1461125872663	383.4343493482602	1377.6395746476842	3064.2748640450723	3150.5161937710263	1975.1250449771135	2286.093405789472	2063.6820372916955	1492.6838396739645	871.4715881308473	1603.1491628946274
58	5525.973918135274	6847.072860926026	4342.213674655195	6432.036924035708	4767.150932836638	3363.775426988992	1900.9226434897594	1054.8095157451182	443.9085930666698	518.9954119120239	1755.5942308225397	1562.5046712194298	728.5611406866103	511.09210512728663	95.83190317967828	774.1584386921952	1690.1815755356488	1134.3885444181055	1957.5143728847065	1957.2014121685975	5336.379488129169	3830.0078812131655	3575.9750026831907	4072.7913689799666	4849.347305797464	3396.4482676197636	4687.673616675499	4372.444948949981	4592.156774750232	5314.986018883602	8437.203264113748	7544.517655620711	6937.710056921647	8917.636682355223	8207.196995793282	8792.175408321937	4590.039779238383	3122.066698797993	1811.3340489169718	2133.4237662701667	2290.8039190192058	3822.8171621125766	5302.924164926562	3783.473821842953	3602.669855647113	4417.012888976185	3709.1376545235244	1884.8420101868955	2730.550671382204
57	4929.105836191807	5142.2840896281905	2954.024385978352	4248.626978598817	4711.929676112167	5655.166082181628	4236.09101085064	2507.7252452888793	882.0878921347881	897.3700047948518	1608.7046655099427	1672.5750106129929	848.0170641077614	939.4937174411448	328.8854368970663	70.29007208739607	299.5238115934676	990.6455542061304	1881.3409994472368	3571.9571490464386	4862.731161444675	2969.424122795793	3177.515367847262	4807.939281472427	4303.777792777201	2174.188663663794	3056.2845683502273	3425.63251463215	3155.6400163350713	3600.015240028532	7108.788707389986	6399.155378983085	6624.211838348541	7492.983617622597	6497.066562275865	8001.9656465867	5677.920959859491	4774.204945020481	4202.613525890095	5088.262562893981	3272.3870685413153	3809.965983401311	5906.1167437151125	4840.63723498487	3876.750803551746	5546.342850272579	4912.295594648717	2612.851244752859	2908.492063727336
56	3095.4673472583527	2551.374963120684	1564.78950513994	2107.4470724129496	3426.087193620112	6635.286661977725	5125.499584083776	4503.857270459906	1745.1261609050412	1314.17306958678	826.7724369635616	1346.6749964971004	1003.5054624277868	1688.3620877938297	1585.4977934196036	460.3024007540265	601.8007712910753	2111.7823959359844	2925.670582062648	4894.146625943661	2739.6041960757348	1395.2249972728791	1724.93925043696	3306.001945309451	2032.347369204184	735.9491128231323	981.3603157821954	2040.4703788133354	1551.0239151498636	2260.1912636175502	4992.929124819053	4112.223007137282	4772.812720588307	4634.412952497916	4077.2130846768287	5541.8223390411	7067.195228725488	7229.272299681956	7281.619519956256	7481.864529269952	3747.0519390974673	3044.494306010626	4425.450618380569	4251.84196458536	2878.66667701845	4454.091398146453	4045.5904176867007	2547.106048671694	2083.0835227173357
55	1163.5971980982986	767.2609769739146	806.1294136795036	1592.879782649797	1663.8013543109678	4547.398542837139	3122.2319605626935	4300.760568202939	2157.7131388677462	1672.7390379871783	226.29433884338283	743.0654025255969	1228.3138318054462	2320.571610451782	3052.662980779819	2826.5798290850885	4011.848489990376	4307.84963655517	4421.559693252597	4743.544771184608	902.8427544376204	627.8693689570669	1153.5510604143649	1390.2388877140475	270.28905872204285	44.339595161101684	164.00986405385225	1195.2202982150861	1013.8140497090612	1762.8706857243205	3655.376110831744	2344.766085562744	2878.6155258828185	2592.86239024567	2391.260005528908	3206.8022731791834	7475.909553886852	8658.083620624646	8739.531000125346	7468.203070836199	3332.3231696376106	1992.646788900928	2031.0417181567364	2260.318394847156	1314.3326457599233	1833.209131716344	1708.1221392613757	1670.328164525878	1048.946014209759
54	443.89642863484414	318.6819933773517	786.5280952632274	2268.392634085313	896.9930301745812	1254.7913637616955	301.78754190775186	1385.7303528887257	1741.901299551844	1971.4385903077741	1085.7003615938602	544.8701067939412	1595.622061005332	2543.7938212519994	3814.2247250464047	6006.207462615051	8080.956613731034	5607.021191355754	4561.420633047634	3118.576129209032	513.950094725689	1285.1004173913973	2438.168241022569	2023.4859163076662	1149.9473806862368	618.5067543403725	1139.4324128008348	1575.4692974878367	1779.2550132059694	1767.9732852212164	3412.9972275093905	2257.4892891082013	2742.1136167530017	2041.2859011107237	1729.4029748489434	1899.5714700602102	5916.883024280061	7574.791662420304	7413.778158538715	5493.767810335171	2293.436515737641	1178.9651251736798	640.9662178364795	524.1973300155518	269.83715758830203	161.45750592568749	104.58949329075455	548.8014092006787	373.6977128011499
53	1402.7938821679095	699.3973114245186	1445.5689630582403	2893.053448779881	1896.330783179394	1829.844208518647	1094.788152080414	202.07822304453765	1432.2856428333557	2840.4991552962306	4094.5166677432844	1909.4504290581958	2397.353609092307	2542.7408296589656	3659.51384180768	7237.803634487808	8547.402665301632	4633.927598483742	2932.4801440709025	1346.606976967531	1155.6224994431795	2829.7523266723547	4243.047552935701	4894.552003932218	3798.296757537966	1988.9449031540817	2734.4505797277193	2842.682092533074	3007.4800608897135	1831.56028055527	3479.8716857145882	3563.150704765684	4482.768762398618	2254.707343241642	1940.5413035612232	1567.433362542925	3137.7850972590213	4240.9509703124895	4167.119081604463	3705.6200725565313	1663.9334652888829	854.6197369871306	870.8896803840444	451.7599370888031	345.268371876256	665.6781894214298	420.472807723654	36.80788098541521	65.27036638845567
52	3554.7996548171323	1812.195261361691	2678.015827822189	2979.6964009988137	4110.213141741585	7068.58643349928	5803.468716818845	4838.276963677065	2587.5207298689506	4789.088560620124	7144.442511233775	4965.535717390753	3770.578638663401	2789.043810258529	3086.9030766101714	5624.322714030555	5126.182249021808	2324.0447965851777	1545.9641262114453	713.5771987268474	1788.7122784559056	3347.8987042727135	3942.5140613327635	5743.388275081036	4390.694085477227	2451.6829210895994	2837.5327767848567	3607.06213175961	3353.274155571817	1847.8695294812544	2998.4223457570492	4378.559166757635	5549.628674174108	2657.4329469930162	2728.8607967357366	1741.0684076154878	987.2524844115171	1351.4340092133018	1942.346775721548	3110.170726096713	1779.1480074796962	817.6232175472318	1407.7498911197438	1442.2555731950279	997.8909200706162	1821.697342165948	1406.6468776765869	386.74187628949113	214.79990148559096
51	5667.398269993607	4096.898858065371	4348.617940270011	3153.5205370242284	5674.374483447793	10812.79707873374	8907.1672499467	11071.140868982437	4602.26039683103	6360.297956188121	7199.350893468647	7388.628526205462	5026.464541376208	3425.808463844523	2642.1582556390463	2842.644734950004	2116.1206123472944	1358.2257840971447	1834.9067290698247	947.0046109824316	1663.3350882555521	1882.3729050057354	1503.8766998187882	2623.900917403633	1810.0760996576646	1418.9711338677507	1652.9070991770645	3245.429522200253	2861.58654399538	1914.9589470127257	1779.0425502809826	3488.677943859346	4112.618340551187	2825.0189980483265	3086.716438152461	2001.2097623657808	193.381654820015	549.5051328211155	1696.9654862784873	2593.762878073867	1798.0733580407168	698.9961051176241	1085.269601678308	1681.8653691961067	1190.9651250722939	1585.3236144357293	1332.2459319971113	1064.2869646548247	958.4212415070319
50	6796.984835924315	6998.69545292511	5899.943692126462	3885.007280033752	5406.934818712703	8411.989667904105	6634.554572099045	10212.925863450731	4885.066709162238	5103.160057280744	3832.85938886047	6113.765480354192	4743.883407614059	3774.026571164367	2515.7999962140975	1490.1445024711718	2021.9786021509217	2030.014189926047	2618.7530005956014	1232.600516846314	585.2777165417226	230.60512835367902	332.3872346536941	373.92053915211943	253.41734731518576	469.0361791115221	1291.8629214905063	2333.1428871569406	2454.202073826067	2062.533349249844	781.0300177827432	1464.6808286878086	1207.3712930039578	2073.4573208488464	1967.1683983355492	1679.7134763083	265.3295624076981	807.7748485462932	1748.4283280663371	1444.6870600217856	1137.8272007987478	410.5390502249448	257.14125657389866	674.9755552756757	607.4355576826981	357.2263677052516	369.73284659457164	1031.7159556869692	1364.8194679389808
[truncated: 814 more columns]
