# Supplementary material for: Adenovirus maturation establishes the transcription competent packaging of its genome
Source: EMBO Rep. 2025 Oct 21;26(22):5589–611. doi: 10.1038/s44319-025-00598-z (PMC12635127; doi:10.1038/s44319-025-00598-z)
Supplement: Supplementary file 3 — Source data Fig. 2 [file 44319_2025_598_MOESM3_ESM.zip › figure2/CDE/AdMUT_free_ts1_DMS_2_footprint_DATAHEATMAP_binsize700stepsize35.csv]

periods_int	350	385	420	455	490	525	560	595	630	665	700	735	770	805	840	875	910	945	980	1015	1050	1085	1120	1155	1190	1225	1260	1295	1330	1365	1400	1435	1470	1505	1540	1575	1610	1645	1680	1715	1750	1785	1820	1855	1890	1925	1960	1995	2030
200	404.56861638883373	642.0138489146696	567.6026260268029	475.7808179245983	1117.4292552714949	685.4896067105985	1621.391088202211	2179.1639456770426	1477.3059871310766	3413.1736455537994	3193.7540091923584	2350.067076093285	1091.5359980694946	189.13513738211986	272.98803147821826	1101.4861898324566	1326.8584676358037	382.38907677358327	790.546497216681	367.6002238868943	23.03601751830021	103.74049238467705	436.47425764273584	527.4371053337451	327.2117561910422	645.4051832174332	84.37073572641049	230.24917532456882	872.1111905771011	1372.7435546228974	1099.699060498969	585.9264880651601	75.15758039194995	17.287652087076346	389.61069202792964	364.5015517824204	1132.2214124281136	1029.1195206498937	1033.3250371628458	1529.6948915197731	443.58824811475904	475.82019255431726	201.2612100014896	172.25286255027254	184.55578235629454	680.4834576369606	562.3663908026674	199.19620896210938	87.042210171538
199	426.84721100545846	647.3983080492067	562.5335934607081	505.0990490057794	1169.7181426621082	775.5354866768488	1423.721801460983	2108.570578040025	1573.938291201558	3512.1723601789877	3052.6060984352016	2389.8639649598354	1114.579124681571	198.57245420895214	279.34131205300116	1093.5448569754699	1366.8801310384627	425.7706195492127	816.641702755484	369.86909499188937	16.576305828166827	79.32418218531073	377.2155020670597	427.02070323999	292.1773878714579	727.2655380868578	75.29829247180413	239.0415732057821	873.0207799368688	1325.7307317626107	1166.3638259605802	638.2635838200449	86.98095208875039	18.25803026606644	362.6378670271873	389.23950613486613	1258.2192409327024	1070.8917226433841	1067.5031035511906	1583.0212320622352	414.5698837579396	398.8266214380751	171.57323715974178	184.25715040012753	204.9881933959009	699.6471641566392	566.1848722313209	211.9806931139541	93.50391137099393
198	446.5735817149555	660.253224466238	567.5730397076912	525.3621992955024	1204.010380495444	845.0831288126693	1281.494523795083	2050.5837044259174	1642.8190970547535	3573.6567555386446	2939.0397199185104	2413.240185049065	1129.7504482213126	206.28948440107217	285.1415126683396	1086.2757098494694	1394.0876240140085	460.33490995977166	834.5514225198066	372.3414607090851	13.911490827255891	63.862223917093786	334.71795856838577	357.48004637658954	275.668330672666	789.5534604395561	69.39377893828221	245.18468680719084	871.1156589011022	1287.7938476713875	1215.0067313704315	678.6055321927173	97.28977180692576	19.223774456600093	343.7869608602952	409.76739863894653	1353.135321512161	1099.1081547344731	1089.0437942636654	1616.8350160057114	393.6447433917749	344.8992273986176	151.30024234684407	193.80630059303962	221.6278986156893	713.1837903784296	568.2368309701142	221.5111635845308	98.420625829058
197	468.7736526434438	681.2208288876645	580.7665899920114	543.4977884657183	1232.8622853808351	915.5482270407126	1146.288539024481	1987.831499424096	1707.5078855909715	3621.804529972892	2818.910209658552	2430.0442580311174	1142.8488703208036	214.6273229179572	292.0026976460582	1077.7297468701013	1418.2966037300328	496.8500287805666	850.6711860907924	375.51060582317444	13.433916976176558	51.38861937706838	294.47352148220347	294.2443137486948	268.847116213611	851.8920684166601	64.27665567444426	250.87538903444062	866.7273207545279	1247.5471191964737	1262.0209295832515	719.8969925152405	109.10651871581241	20.412874372094088	326.40816317707004	432.16695543447327	1447.736141998854	1124.0251157893708	1106.3662870405788	1644.1524183579754	373.56687799721556	294.99568513442114	132.9494784809608	203.82185558751507	239.47568874946086	725.7509755835235	569.4289210217386	230.91747795146784	103.39075210340752
196	500.96233639439436	719.0064392367603	608.2663685701873	564.3837272122998	1263.5170600846259	1009.3040670306845	976.6106164698338	1898.2688927344768	1787.417813564829	3667.632614284438	2651.5669551097826	2443.624561447595	1157.6175266552855	226.55088289111288	302.5926170650205	1064.6853086281963	1446.3584931335918	548.006004349854	869.6356273846925	380.55706374083786	15.732050984595173	38.92893135930198	244.24525119420971	219.00590654351885	272.47706969026177	934.0230866151346	58.35804572355488	257.87392590630293	857.7438596231107	1191.3119911413073	1322.1851799987126	776.0154483397694	126.95075942195652	22.29616680642924	305.30139414733026	464.37448597644413	1572.4788311440002	1152.6440431829221	1123.742604368685	1671.5947176372802	347.9314505211681	234.0487008957223	110.93901283544874	217.6889803319342	264.7226188220774	741.044230397461	569.8155098636672	243.20509905275657	110.06501751424824
195	535.4301328551946	767.3525324628962	646.4544097894723	580.8618505215202	1284.2775421689712	1101.1825356880481	821.0010467674713	1802.2917938163055	1858.878667714884	3690.9325551547126	2477.561465048996	2446.6249870598117	1169.2496729183563	239.4200312373777	314.9354219964396	1049.7289519215756	1469.1420102834127	601.932958823244	885.432387374821	386.4496749737301	21.584986534601065	31.701962488026275	198.66465570887988	155.40535810821677	291.0470440845289	1013.800187457526	53.35714922366935	264.2005606965841	845.2604057599617	1132.6106525154435	1378.924799502502	833.1475681109612	147.38050267512244	24.561526321419258	286.76831983953025	499.18818586645057	1694.4042622876536	1175.548117054067	1134.2246737061348	1688.0027861676185	323.658115253579	180.02226308448212	91.7393776381553	232.03864662756254	291.49616409024236	754.3883472669323	568.7007014628409	255.0822032118973	116.76662709797485
194	571.2661544386792	824.8065752005483	693.9191983519693	592.5238190984037	1294.7324486624752	1189.4012721994118	680.839253600397	1700.7613373401666	1921.014720005272	3691.4057424571015	2299.140667919317	2439.151919105804	1177.8733570930585	253.21301077966396	329.04549501243685	1032.9433929507763	1486.4510877395783	658.3746145097265	897.9530882343188	393.02173038129195	31.04200371464838	29.965975275452422	158.35437433475263	104.22461739223795	324.07348724545994	1090.0118526284507	49.09357752430002	269.91450982124525	829.6192105595383	1072.158897559668	1431.8111252931694	890.9740723103741	170.46832086189653	27.266221755028685	270.88810698713354	536.3562933995846	1812.2352610357639	1192.583201908566	1137.8751065634067	1693.2292134847778	300.7406832442428	133.08856805987054	75.18364712445148	246.7167152731035	319.53127486843994	765.5769762397263	566.0299066363157	266.43019743014884	123.4609371978209
193	598.5220937004947	872.7787740919023	734.5298605780447	598.0972715610676	1296.005680965657	1252.3621023222636	586.0284112821606	1621.668672127662	1961.3598789494006	3677.4724875216743	2163.796364975716	2427.109498320716	1182.5372718091671	264.12494021527397	340.73364095201566	1019.2588959284903	1495.9344531478694	702.118254846499	905.2615286323124	398.2813114789273	40.42018491256139	32.235175532544055	131.76248788457647	73.98662906937605	357.5596088269042	1144.3543449027875	46.26511342703827	273.85918655010266	816.1248678764026	1026.1164269274716	1468.8498133473197	934.5935466290872	189.47466282089678	29.616722034509635	260.6631221332771	565.5568992300745	1897.3756960828066	1201.6419287017775	1136.429292648221	1690.1605707269828	284.3938077354273	102.37744354088622	64.3243367374178	257.84556092194714	341.1904186514398	772.5176393120315	563.0310805993169	274.5473526779361	128.4578706725521
192	625.7057946575437	924.8126927481931	779.3601836829927	600.3944383278321	1290.680666245654	1311.2712462154473	502.07737856321063	1540.205910305012	1995.074009282492	3649.3721178079486	2028.142608321512	2408.7857259242433	1185.4780476708524	275.59523567530476	353.52123549272636	1004.5295435971877	1501.8736290888196	747.0971977177837	910.4784274663386	403.77592197261527	52.12183987366503	38.21111889686603	109.16153026202133	52.23548240664445	399.39284754964336	1195.3732589045078	43.722363232030816	277.51403905910087	801.0972703702619	979.7549351104453	1503.0631005088696	978.2696303879347	210.18946631174697	32.35256707944968	252.13489803892458	595.9270548539848	1978.6406474428313	1206.968199274378	1130.936205527798	1680.1839461283903	268.87960514526924	76.17384778034724	54.92543731414084	269.0095428915989	363.3171684612877	777.914208706229	559.02012051076	282.2098699892771	133.41167204918628
191	661.2900598596555	998.5111152289614	843.70470810157	599.0289499272335	1274.8682864020398	1383.383491080041	405.2046307021876	1429.2505306400085	2030.7645582448745	3593.3655129439685	1848.4508548356991	2376.2477542226725	1187.2121349885078	291.6229902031115	372.0190938070941	983.5677824328338	1505.048134150805	808.4583893086779	914.6664585924411	411.28832212735443	70.87838066170201	51.294360956660526	84.81464535790673	34.936583227121204	465.7470897073026	1258.4040154747427	40.61370390669269	282.0790641132062	779.3455833434457	918.0135295249718	1544.6744052491122	1036.3128747509004	240.09538374058656	36.61936457005963	243.02204867948277	637.764472436306	2081.0193324811707	1209.118822808451	1118.4615184293057	1657.8840426804982	249.2905362707012	47.22056966375219	44.21043099164608	283.82848590142265	393.2117393778825	782.9416185160201	552.3101236851425	291.7432773730169	139.93359082744206
190	695.4529765686259	1076.086926894606	912.2803219033781	592.3673589784089	1248.848787446127	1446.6698472153741	326.9167728488325	1316.5294353351258	2054.9371199939433	3515.754053917002	1672.026017113431	2334.3727871105057	1186.455046805841	308.5198949696081	392.21998134822036	961.1071456485032	1502.5575207936556	871.1541305646488	915.5978582972125	418.87446136469055	93.49261340335157	70.7108035643141	67.96643156891244	32.06168260437178	544.0647587558922	1314.9068965163415	37.73962929822234	286.3789993845577	755.9530555235741	856.9369304329275	1581.2249887225319	1093.796518692669	272.734858847856	41.77887735337589	236.59177450801707	680.9473959351596	2175.3283852596405	1205.4117795691304	1100.1733716259507	1625.1655871331395	230.99887291665897	25.360620088177033	35.52021991678355	298.4330204618896	423.2886538479502	785.2559845738867	543.962004791829	300.3699483869402	146.32544574584347
189	727.5358389192334	1156.069501106922	983.681170856047	580.5281272661539	1213.0633039177187	1500.027190968944	267.5758871952087	1203.2784513635538	2067.250274310192	3417.5189254431916	1500.8931189344053	2283.6787939945784	1183.3562878355692	326.27271418287165	414.07024818141514	937.25246676344	1494.4913346798585	934.7813393482272	913.3908575287917	426.3691815441981	120.05036666447552	96.66431276388798	59.234742944899	43.94588950399046	633.4481949731517	1364.4354671251037	35.001015809661915	290.5434620172854	731.4147101408246	797.150039517991	1612.466596969608	1150.3358231150667	308.0732885697828	48.02749928566455	232.78980172055645	725.1632363031104	2260.6269121015957	1196.0009133183448	1076.567964239502	1582.5966234838902	213.98207479221878	10.428432949447052	28.68043002714358	312.67113956784885	453.2088025482831	784.7538630986404	533.9847029741807	307.9982699227745	152.55354136911433
188	756.9499229395819	1237.0268650858375	1056.544754987135	563.7320334563394	1168.1177208908398	1542.5409852747307	227.29399072750977	1090.7679533193873	2067.501460227428	3299.904603567861	1336.9542162932714	2224.7561616850808	1178.059183321567	344.8672997232331	437.4999224931747	912.1127226893955	1481.0013837805964	998.9156039476476	908.2108652764377	433.6170439601216	150.63755835282245	129.3330606750885	59.212674815579916	70.80830567472863	732.9377602772374	1406.7266908911329	32.320846184064166	294.7107157943432	706.2387714435081	739.2332245617017	1638.1982484342416	1205.5406029669557	346.0494769186079	55.586662416803435	231.53853159288644	770.0940218386769	2336.080975709273	1181.1017020069999	1048.2187833792264	1530.8873616129226	198.21676070180388	2.1898629355163046	23.522382631944417	326.3939088963856	482.6257873479369	781.3597143852217	522.4017653092599	314.54614505041195	158.58559159984418
187	783.1797342668999	1317.5799588728441	1129.565514502373	542.2939605038823	1114.7689866934336	1573.4937017286818	205.9319311027586	980.2830815439836	2055.6311710646323	3164.403667874956	1181.9659912345144	2158.259334186564	1170.697849983939	364.2874102479879	462.422672297033	885.8007774357964	1462.299280191086	1063.1160741030224	900.2676809804179	440.4755185029447	185.33631672095385	168.86415488114048	68.45891555574251	112.74763662111273	841.5231883411998	1441.6985976602955	29.644831618136518	299.0248907885667	680.9386339985806	683.7151873670596	1658.2676935779477	1259.018989539059	386.57515182494876	64.69911911934847	232.73997144685217	815.4192968548691	2400.972495932412	1160.9872364874623	1015.7672325850051	1470.879537478661	183.67943869976074	0.3461111115806498	19.884991604042824	339.456357650738	511.18976832908083	775.0270823879321	509.2512668706855	319.9420884313779	164.3911320449665
186	805.7853563040126	1396.4160074727974	1201.5073404557943	516.613631786484	1053.909631738089	1592.3706067999062	203.10190076200524	873.1035657552804	2031.7255437010517	3012.7384328005683	1037.5198941870178	2084.8980008563603	1161.3947123934074	384.51350814448364	488.7359715060248	858.4331362604054	1438.653112622222	1126.9305880308925	889.8120373740478	446.8179758647074	224.22077599620465	215.36823378830604	87.48785791141148	169.73870259354493	958.1548381759744	1469.4447281077164	26.941633909411678	303.6331761112539	656.0248334114665	631.0668212196781	1672.57231734694	1310.3813286523432	429.5347522554123	75.62457875129175	236.27884384240903	860.8189374445002	2454.706634856723	1135.9835971067291	979.9123747590653	1403.533930790696	170.34708194937636	4.5382899226754905	17.6162649643322	351.7183539353773	538.5514811877929	765.7394489688595	494.5856193954822	324.1262082132817	169.9419095486651
185	824.403887179735	1472.3008638583296	1271.2148874086251	487.16545595122034	986.5507341643964	1598.862857992842	218.17353378677745	770.483470715464	1996.0172826264552	2846.8396230211165	905.025048369308	2005.427950380081	1150.2586017120561	405.52156351912515	516.3214759234936	830.12970952523	1410.383306822524	1189.9009620575684	877.1315366630413	452.5364360917355	267.3526227639262	268.91412219759985	116.75961364749043	241.62990559963873	1081.7547072563304	1490.2254979917875	24.202693790930184	308.6830285346469	631.9971385116313	581.6961347562356	1681.059482278797	1359.2441695124687	474.7854958816862	88.63476548920724	242.02580981675277	905.9758584869819	2496.8175848472615	1106.464698526493	941.3999384784324	1329.9162159692428	158.19754430110657	14.352570880096627	16.574405437794173	363.04547047042354	564.3663837703355	753.5107566564861	478.4712739612966	327.0510615459842	175.21224333918883
184	838.7499655983822	1544.0901953589469	1337.6235832348011	454.4876481511959	913.8035895553687	1592.8678895742212	250.2834974170678	673.6311835989083	1948.884877790962	2668.8223564297623	785.694085871398	1920.641708646831	1137.3834612881228	427.2818944818402	545.0456114235033	801.0135853140664	1377.8577438420318	1251.5683675011992	862.5460520411126	457.54403032928036	314.77647573850584	329.52364410779035	156.67008301774644	328.1417021935759	1211.2270707706066	1504.4566744759036	21.441677441330867	314.31943828856345	609.3368820817152	535.9443008448873	1683.726316704514	1405.2342962006605	522.1577347032534	104.00797542362544	249.84074122556638	950.5785886016986	2526.972699462037	1072.8466779029056	901.0107456676092	1251.1813453917707	147.209813348196	29.325852514597216	16.628513120716477	373.30984639680105	588.2988876182997	738.3855978615295	460.98832361134146	328.68237242807254	180.1793528501695
183	848.6153972467739	1610.7394021572704	1399.7682501055274	419.1708005998621	836.8603549855513	1574.487101528172	298.348438838075	583.6899608722485	1890.8500946777638	2480.9597334678438	680.5320395760626	1831.3590777280779	1122.8476709103647	449.7580725487175	574.760373233727	771.2108096645509	1341.4862175313283	1311.4787185850137	846.4026743128585	461.7771367385179	366.5151868546352	397.16669112311615	207.54123622694215	428.86612487382655	1345.468625951868	1512.6952030265093	18.693558718253257	320.6822913040479	588.4996425515403	494.0828701969664	1680.6189590308836	1447.9927516037787	571.455602981777	122.02322126170318	259.5759775910641	994.3236924710767	2544.9749290886098	1035.5819052975698	859.5487255165933	1168.5566843990882	137.3641024758146	48.951881234095794	17.658901703420348	382.3910505586832	610.0266279489882	720.4390725306769	442.23001227607824	328.999602309087	184.82364794792932
182	853.8679047151636	1671.312173950891	1456.790270245479	381.8460781673258	756.973946964325	1544.0208992798573	361.08109856429627	501.71934567031406	1822.573735112792	2285.654363073177	590.3283688546419	1738.4176908239551	1106.7139888369252	472.9059210490786	605.304331855868	740.8501730667238	1301.714322797271	1369.1879954302926	829.0702897323915	465.19715623952743	422.5651555977139	471.7566447213974	269.6117675135646	543.2673873440585	1483.3780344571805	1515.6226654098732	16.013359871738555	327.9038646449576	569.9083828166733	456.31217023006536	1671.8312754018725	1487.1788021077236	622.4579586661016	142.9540618586439	271.07950431977986	1036.918022788121	2550.7635454563306	995.1526978632771	817.8286841711189	1083.3241349971117	128.64178712470914	72.68775356393694	19.557047595613277	390.17695098304034	629.2447235306698	699.776320131965	422.30215663806587	327.99636571718827	189.1289780126993
181	854.4490347309029	1724.9876090716323	1507.9432500271278	343.17321510518093	675.4374783806015	1501.961165009453	437.0093552284801	428.6777549213284	1744.849687880413	2085.408182824482	515.6521506521431	1642.6636943081844	1089.0300982360773	496.67263300368256	636.5038378199747	710.0630016852233	1259.0168747575763	1424.267427561017	810.9338799816636	467.7918988795907	482.8917510831461	553.1462490202591	343.02828362027765	670.6836007055153	1623.8647711399701	1514.0266865716299	13.474578280595765	336.1064888843511	553.9471445796692	422.7608904961811	1657.5030740639163	1522.4737906331588	674.9196162097336	167.0622211451863	284.1979916948462	1078.0807869853047	2544.4131615412975	952.0648209480355	776.6640020479545	996.8014993997344	121.02519407505267	99.96072491162936	22.225198663664386	396.5645943207821	645.6699764666232	676.5317356091347	401.3224877764875	325.68068513004437	193.08283707107614
180	850.3712667571313	1771.0658392383007	1552.5971560846233	303.828486965463	593.5635213098192	1448.9812736458152	524.4979235041633	365.4065189950031	1658.5973089933823	1882.790953634672	456.8504218442325	1544.9426629627312	1069.8297326267964	520.9960330620845	668.1744142270247	678.9829515769115	1213.8909659184892	1476.3084658299113	792.38863844514	469.57655717344596	547.424937524682	641.1240275535129	427.8371871595529	810.3296188974759	1765.8572040241397	1508.7806401238317	11.167331054067809	345.4004078037875	540.9553874764977	393.4868370770649	1637.8178454309268	1553.5848256143142	728.5728653471706	194.59110670385263	298.77963763038554	1117.5454168321562	2526.1310755123814	906.8408597980853	736.8544306176099	910.3233453094634	114.49725595511615	130.1752475138656	25.575675982657938	401.46109779006554	659.0449610121701	650.8678824706556	379.4199195190258	322.0750813336733	196.67652294650304
179	841.7143765403071	1808.9721224031412	1590.2409171154682	264.4928274578579	512.6634805349865	1385.9237974759399	621.772387888256	312.6156356454637	1564.8521922205364	1680.4078272685274	414.0496142635868	1446.0908482466489	1049.1343434906566	545.8040057800899	700.122322944738	647.74580400374	1166.8487737395194	1524.9274742086754	773.8339985542849	470.5942486350255	616.0551983568679	735.4113329495806	523.9774116785676	961.3010224392817	1908.3098475378229	1500.8220282987832	9.196253097072173	355.8818620813132	531.2230518857806	368.47882002512677	1613.0000620971186	1580.248254331916	783.1292670422575	225.75934216730906	314.6767617403206	1155.061231907806	2496.2529889710636	860.0135450369319	699.1741581602897	825.2216419697334	109.04104632978508	162.7201586100415	29.52990791549548	404.78455469629444	669.1419502444779	622.9741194507066	356.733750430624	317.2164975934337	199.90524917122468
178	828.6211168779109	1838.2593855840128	1620.483504634621	225.8402534787729	434.0273569328985	1313.7860723408273	726.945220718808	270.8714747968762	1464.7554109526309	1480.8663977883439	387.15998118316884	1346.926852104271	1026.9552626349437	571.0141098199149	732.146287437651	616.4892597860672	1118.4102343701184	1569.7700774187033	755.6676699709567	470.9161158384984	688.6298523725715	835.6601123236843	631.2741590694667	1122.5792398143835	2050.209748788381	1491.129932163959	7.67818740176541	367.6314196521403	524.9864128855766	347.65962047144814	1583.3120778220434	1602.2328706194198	838.28171449291	260.75442969145416	331.74810374502914	1190.394890824232	2455.237170531187	812.1191135877984	664.3603093801311	742.806439439493	104.63921356670494	196.9759391520115	34.017240855515894	406.46495292763234	675.7666297081842	593.0649601572917	333.41280629195217	311.1560580662539	202.76820917428591
177	811.2922856125037	1858.6092189031988	1643.0535248996566	188.5267529851467	358.9041706035025	1233.7038252403124	838.043403608907	240.586641640192	1359.5413324281599	1286.743655587268	375.8828738973009	1248.243810511748	1003.2963022955994	596.5333946089006	764.0393525833158	585.3527305083949	1069.095699898121	1610.5151058426766	738.2797767753273	470.64097862699	764.9498518012367	941.4514637104279	749.4337813825518	1293.0377957430032	2190.5819845414844	1480.7019413313074	6.739708862338498	380.71257124054	522.4247804970676	330.8899676940889	1549.0506687611705	1619.3428093637735	893.7067438143758	299.7266589457135	349.860785526664	1223.331626861113	2403.6571554934553	763.6907842379646	633.1020369294929	664.3468631811722	101.27333415871374	232.32196350305748	38.97357502306792	406.44510397737895	678.7615480862518	561.3781877748415	309.6145297765504	303.9586629857364	205.26859301340622
176	784.1781567186298	1871.4879787178054	1660.4993832329528	144.6359042040398	271.5548023676604	1124.5082575709623	982.1122077542766	218.84288683148978	1222.9008727643538	1055.1888072076388	382.5202425331599	1126.654268848103	971.6865829887532	628.7067666222881	803.4194652560566	546.8019193694656	1006.9935916206076	1655.4009837979333	718.1619488755341	469.6602607181581	865.1364868500343	1080.595266939312	911.457944434345	1516.9457730771678	2362.594496252614	1468.0967411408396	6.5581170751541205	398.95972988582264	524.4468360068424	315.2077084324823	1500.4127565849856	1633.8001389748733	962.872077424101	354.0639357630867	373.75548327414367	1260.9242740813834	2325.6501397044003	703.1817435142457	599.8314858152338	573.4653632155896	98.46094058064752	277.11115212359397	45.72829952289451	404.0201348404992	677.3459118065676	519.7028510808875	279.450645700421	293.51280752613906	207.9061447987683
175	751.21562736791	1869.4433366379722	1665.1839231550698	105.12264961052844	194.07676611396028	1007.2264768355426	1128.3331786501808	216.24508584513603	1082.8986482492014	841.3973142639275	412.2738689851117	1008.5326342143399	937.6673243049362	660.9804955802166	841.8133746953297	508.96426163297895	945.3111489455295	1692.6822047678465	700.6417785437625	468.2288825145765	970.3820978736039	1226.786064211925	1089.3174475515525	1751.0714165991385	2528.8256794548633	1457.855265185802	7.816953938090665	419.49138766966604	532.7359608104956	305.26862793412374	1445.6016418395693	1639.853058957985	1031.2219604647591	415.14191314431923	398.9194842531076	1293.956459960501	2233.187582004803	643.682654141963	574.4850294791304	493.24956784147	97.25199882032356	321.4575182880289	53.03712760031668	398.70828015737595	669.7037649742385	476.12935641545425	249.1301432309416	281.5341566928677	209.98980031925817
174	721.3482485886009	1857.8324100744185	1660.4307961798477	77.16407492996036	140.06968882884644	909.8394886731594	1244.0822894814632	226.94340356229904	970.5117799847467	685.3341238006349	450.53425019398634	917.2493369720542	908.8232636115456	686.7016164751138	871.5838598088746	479.36522501384917	896.8673495910322	1717.111819547746	688.8116359809749	467.01826799343337	1057.5198456301366	1347.6517847492955	1241.395248635078	1943.4173072006072	2656.82036169359	1452.4360256395018	9.98253118149966	437.4635656649371	543.5807088371276	300.8041527104167	1398.075988902327	1638.924169335995	1084.8796135242674	468.55183781899507	419.7841097519025	1317.1022630405878	2150.596575982931	597.3958737560704	560.1778949816601	437.616615615092	97.33455106363701	355.88188065494194	59.189232562366094	392.4942561893496	659.3561319289984	440.37783231388266	225.00257579835025	271.05242220858474	211.3027745279009
173	688.7109609204147	1837.3948332367495	1648.1836404819305	53.01043091924183	94.2184024165899	810.8150675918046	1356.6060946369014	248.90478892757054	859.3294241879969	545.0521241551394	500.79960080922547	829.522928656346	878.5092216221053	712.1897959352141	900.2766572291146	450.52877011999493	849.7064386154816	1736.4909408926433	679.2770974287052	465.96640229891403	1146.8787332155903	1471.3044877513353	1401.4745505675535	2138.760933799218	2779.4739712068967	1450.389778220641	13.346689833028044	456.81838187491735	558.1594059684011	299.1441527167407	1347.6318113075067	1632.7348311978585	1137.224619555774	526.0133732311203	441.22905820400524	1337.136912137638	2061.189502590961	552.7744153472113	551.6833102924927	390.6726256261597	98.33751434887753	388.77730169391873	65.56209024660284	384.50628623575363	645.20167287856	404.14598833398827	201.18628332359788	259.87769440838304	212.31516679499686
172	644.7057170458504	1800.21269164534	1623.0386533552457	28.615226888886724	49.166285878339465	687.0221040866223	1490.0451081585788	291.10154278420424	724.1561542844902	394.07976035705894	578.373974478543	725.5405855364437	838.6278055021295	743.520051955375	934.369081245105	415.742065124148	793.1005510145652	1753.641650743707	670.8858968171099	465.19831988926205	1260.9277752192243	1628.5460212633436	1611.1503727509355	2384.791794206035	2924.423654978498	1453.4851138308725	19.392202406682337	482.8498983357398	581.2924833781972	300.38154740186394	1281.1641504219697	1617.8145381792172	1200.323670938498	603.201836652574	468.7331728498758	1357.7582400014078	1941.547979590609	499.88396721318605	549.4443718933887	345.0121515694738	100.80242517261509	427.0629188644541	73.75124306568222	372.1264896659476	622.4089445225113	358.6663596249904	172.1154805179761	245.14102979272363	213.20167679412805
171	597.7440550872277	1750.1687048067383	1587.0809580681594	11.667932728624745	19.699795550279152	566.19937698732	1611.4842845787268	349.38632230810396	596.3165732206137	275.00504487106184	670.7864763341743	629.1804307432327	796.4733204471415	773.9309144902636	965.9947008534142	382.72389034541425	739.9521048694799	1762.363444138041	667.0735348186313	465.54724725812673	1376.7051469596238	1787.2813016216005	1829.986012759357	2629.891372385483	3058.2372110706056	1464.3548410014819	27.852098300558744	510.9271115655732	609.8050702824323	304.76948957478385	1211.4783469720537	1594.5675721340135	1259.9710102845854	686.3065896383619	496.95350779472824	1373.0088470682854	1814.6646449584473	451.1157379231287	557.4127222307959	315.8577158740445	104.61378172429295	461.11524776038755	82.08985588767172	357.01704554970144	593.8794493837931	313.60469036543805	144.23750287921473	229.7593166864096	213.69282614521126
170	558.7514958856912	1702.1623526540088	1551.6562414918922	3.443561978936736	7.199778801706008	473.53313736587984	1698.3664528223292	405.7790697487635	500.88005728122175	203.05844621983394	752.8897372167805	557.7776481084517	761.2922398361702	797.4324192534789	989.3903550993246	357.69616527924495	700.1707488814645	1763.6565158327867	667.3402695050775	466.9177800011	1469.7163454404053	1914.0765442499276	2009.6323098830107	2823.190885542858	3156.984599708365	1478.8536830374878	36.40110308360415	534.6607821498746	635.892956831109	309.88269981839625	1154.1044279483795	1570.5084154080064	1304.8927367420229	756.4144274644198	519.955975074948	1381.5075233314315	1709.6954402263243	415.30964825934325	570.7558092041843	304.24040720725634	108.5076352066028	484.96260656956474	88.77840885226327	343.17904814704355	567.4435532510213	278.278028196572	122.99102981650914	217.2041802486412	213.85777600278556
169	508.9074801852401	1633.189157901361	1499.937386022673	0.3879965194020796	5.753538887590349	364.9092934738757	1791.9232428578025	486.9230530676006	392.2142652495955	143.79648519078253	863.4510406609174	476.12896093139284	715.6298702788519	825.532167342691	1016.0030078682308	328.3651009189661	654.2416832646845	1758.2729846813243	671.9957244167455	470.3989144637485	1585.479221475157	2070.8489659956535	2237.8421269612413	3058.8148124683435	3269.2408012954197	1504.5981994397898	49.46212775052128	565.7553609864348	672.091501630902	317.6610757098855	1080.9938043507939	1533.88691381199	1357.034011908955	848.0192391893315	549.1881950851993	1387.4636768775686	1575.8495538129619	374.968291876181	596.0346564955626	304.68954297268914	114.34150830865367	510.0042794785843	97.05486079565912	323.8435077735066	530.2883545637364	235.53620920684742	98.04117323945802	201.42388933152986	213.82961655066302
168	458.59918197716604	1555.0336653802447	1440.6652725301194	4.804315887334491	21.139397843380877	267.4390966583841	1865.3311399449678	578.4274642513176	298.581252339023	122.07773846933162	980.4267389012423	403.9517020341449	668.2065168094166	851.8148033103097	1039.2221765221893	301.61895562866994	613.1606059757976	1744.8481344659326	681.8819180427806	476.4860280922408	1699.315119705339	2223.6393116150757	2467.5521348123125	3284.168677766302	3367.390935213045	1539.4597279363963	65.48376335229044	598.2962035186767	711.7951564086773	326.3213091776054	1007.0244891319887	1489.9714885063036	1403.8175365297443	943.4644847741614	578.9321681741172	1387.8991117254532	1441.0144267537871	340.2499106803711	631.1127986441711	322.8902067806566	121.18947127320713	528.8743961972973	105.08495532982975	302.3367911257708	488.8972518385484	195.11055597797014	75.35200410479686	185.83320776171004	213.59322707244644
167	408.6435618267503	1469.883021663324	1375.702349274663	17.03403485391321	51.79631532764578	182.59112627569564	1918.3112186633855	677.128878737434	221.0051583476457	135.62348818130306	1100.4510764176441	340.84485832034704	619.4447796048839	876.128003601053	1059.0729013118591	277.522432899274	576.7879745242006	1724.3126742794018	696.61784117891	485.4731969672421	1810.0153962417814	2370.8238211403573	2695.768679910851	3497.0256616072115	3451.7621905443775	1582.4909692512458	84.35073406932213	631.9092592970833	753.9487280132148	335.1054970241974	932.9945583419974	1439.833732697974	1445.1008533038262	1041.5009832703272	609.1030693831505	1383.2759104239965	1307.265679863675	311.00266387395254	674.6737861881536	357.1748589233548	128.8353186725273	541.6575300182521	112.7340443525295	279.1021691573279	444.2975049705674	157.42938913098948	55.09000802088953	170.70123900763366	213.23473584935388
166	359.8630214319257	1378.8561160920979	1306.0290980476047	37.030970748869436	98.31872832750733	113.6212593732694	1947.7648515744845	780.8757767557983	162.89154710834032	187.2608242501148	1220.7207388434322	287.7583361307556	569.6235539613766	898.0047781793295	1075.0677798861443	256.5763652240728	545.6344700767404	1696.507451827282	716.5179142439423	498.11919801035083	1915.7926719295956	2509.8211663395496	2919.1119086361396	3693.1914435980034	3520.507991491496	1633.6905250152327	106.3754328847124	666.3694880687061	797.8390565989216	343.3478000594116	859.645505956955	1383.5942026600676	1479.884983326886	1141.1705888427077	639.6880086725935	1373.260006300202	1176.7551253465176	287.8553845297567	726.5806365667819	408.14053657815805	137.18015195356537	547.5817336255575	119.79174080262635	254.35016906514556	397.09103272190725	123.3531282338883	37.81349668339735	156.37062875943604	212.82318166202657
165	312.8387095173258	1284.0277281181689	1233.3789986260012	63.7477395973365	158.5343946393711	61.0203362284447	1954.7526364346022	886.6342486631727	124.35281813605988	273.28032316386856	1338.4982149886573	243.96572944356265	519.2568310836732	917.3714382103734	1087.358972361983	238.79076979789707	519.2933293427225	1662.465782829099	741.0069656976088	514.5921394420043	2015.5897624263193	2639.3199046358627	3134.876659227102	3871.1839123714853	3574.289200696919	1691.4463382982399	131.341510223652	701.3009466013477	842.4472869537105	350.54581148874564	787.5642609242235	1322.3777259600765	1508.2319499564294	1241.1552377953699	670.6037322541046	1358.3854413305132	1051.010510650927	270.38378661342773	785.2232243662523	473.4668134257137	146.00543192801845	547.0715268661187	126.13039959847133	228.57281125184946	348.3672061194624	93.15837122348442	23.607219183699	143.0539388100228	212.43769987164524
164	268.36222547197553	1186.8599262557227	1158.9885569093537	97.08423070072271	232.20807928542754	27.59715688118202	1937.2224249227365	991.6547666148025	108.38249310394627	394.94775092594347	1450.807236731989	210.1455520398541	468.8502416397061	933.7645904954568	1095.53723116751	224.6937890020214	498.0367503711519	1622.2537922558936	770.1729941912081	535.6535658199198	2107.3495505804194	2756.474245499041	3339.065337440554	4026.705164782236	3611.3866383820296	1754.8602742576245	159.47280234829486	736.389406490777	886.8535513157792	356.131268445831	717.4834288412118	1256.5415924063116	1529.2092988508657	1340.0862199333883	701.8059790745433	1338.4170027392997	932.1754788536654	258.98167004383686	849.9218001656861	552.8510760768045	155.16159030399643	539.640311041537	131.49737028296568	202.1446881440092	299.0479754011802	67.72791055962306	13.047892258726126	131.12030768375425	212.1629461744423
163	226.75154193442174	1089.1602528206379	1084.3336571235498	135.78650907974244	316.7608549512244	12.820744724879962	1897.4493514680216	1093.319893320583	114.13770889300265	547.4093066184913	1555.7136927449792	185.32588858602708	418.98601647825654	947.2100216171218	1099.8769127820465	214.23700427163013	481.25608418342216	1576.9385799656086	803.3030868695408	561.3095241159043	2190.2747647020874	2860.4138195937617	3529.487879640929	4159.142523236355	3632.7452882427683	1821.8637448109453	190.4624924610355	771.2877535302897	930.1715714107389	359.89080835685763	649.7639707085119	1187.195883648535	1543.0938547072776	1436.6876372151808	733.1849279407209	1313.9356202369763	821.147382106947	253.00146190380346	918.9205527946218	643.5276028206343	164.44147048818724	526.005475283621	135.78978333278778	175.58541027547952	250.2086667620335	47.169950820813206	6.130883984838968	120.7113578857511	212.07633193670796
162	188.70096844318226	992.595478355033	1010.7845078838484	179.3620331532116	411.15573806449584	18.800087210667797	1834.6213180769298	1188.5463307359262	143.9544031582523	730.2645561316824	1650.3239470719834	169.91564134425235	370.4122590761566	957.2856679543031	1100.0717271688836	207.96650077521537	468.9898689151979	1526.7816481000696	840.2629215238157	592.2639988036901	2262.153762435849	2948.1916210718914	3701.7524124438796	4264.340877480952	3636.7965818596613	1890.692438827586	224.43186955113038	805.6141882274167	971.3598404168929	361.4384653526299	585.0820791452127	1114.8988172012425	1549.072947039686	1529.243510907364	764.627892568351	1284.803509160969	719.8901969098387	252.5838667946209	991.0470323590133	744.3112562926403	173.65516255240863	506.00394203002634	138.73268746212733	149.44062574401954	203.05818927507534	32.351338049031355	3.4322187183616775	112.20197618491903	212.24578928146587
161	154.26342940038876	898.5827465773916	939.4638707222038	226.47307510137196	512.6439459652292	44.028677588935594	1751.992725378519	1275.3851723651264	196.0625109250841	937.8932047893828	1733.6017805161753	162.78426849739068	323.7382150247551	964.1319932050843	1096.50506102941	206.09279216604622	460.50964556171965	1472.8161765203474	880.2676721963539	628.3374006826664	2322.5536298966226	3019.4913397978607	3854.3974888288462	4342.639765173057	3624.730802461156	1959.0942121860976	261.0038763779674	839.0783196507176	1009.7471584621386	360.84945971808264	523.5746796094376	1040.6780561528994	1547.6360285365015	1616.6407969982151	795.9778822466349	1251.6245501202502	628.6412732744635	256.9207395628135	1064.5606452568834	852.2395017757971	182.62429184413259	480.57985156956244	140.27160195972252	124.23039010760782	158.57652113958744	23.20451317163225	4.853044589932669	105.65333927324181	212.75325016425245
160	118.32282617911928	791.383742716177	858.6139235359756	286.42915869626256	641.196914911235	100.70738674340791	1628.057765749684	1364.5895395448845	289.26049247202894	1216.1523195059779	1815.4652102018883	165.09638057737715	271.5088442582114	967.7315285657835	1087.1353539158438	209.13262989844546	454.98551179427596	1403.7168305675425	931.7386630181273	679.0047660929899	2377.254611797083	3079.9782089473115	4006.221500716766	4396.902668189607	3587.637154878574	2037.2471184507867	308.25917303512074	877.5526570649738	1050.7640752972554	357.207642852481	454.6363930941586	950.0961494931598	1535.4976940691151	1712.2208484512457	833.1815668303673	1206.5418063249892	534.2282799579198	268.0910945006195	1152.4325899873222	988.2737345571963	192.785826217077	443.3345084527585	139.95310823451288	96.14890265663388	110.58371468706595	20.62910993831774	12.610739850871058	100.80537126486054	213.927505824917
159	93.01207412610144	708.3492657790739	796.4410174165484	337.8384778625202	751.0418327681996	168.88294025210882	1507.3130745810668	1423.9255047705867	391.43061622715425	1466.8260030663819	1867.1326383135033	175.36021527615688	232.17262125135989	966.8773326176783	1075.3100702800566	217.15883837083322	453.63713869318246	1343.3888363202086	976.7675179665205	727.4481008918476	2406.7155549395284	3108.0246704639403	4103.556409447796	4407.767362897202	3537.977334438292	2096.063275335523	350.1603291791299	907.8160873823203	1079.8593244521594	351.9450707267128	401.51871521668	874.3619048357291	1516.8041119785069	1782.3556862636888	863.5255371310636	1164.9598229348412	468.72603412249777	281.6653775711153	1223.336615318729	1103.842660685912	200.54154673101874	407.58336953002674	137.74812157335865	75.35218059133638	76.51785141538994	25.806375436901412	24.32673877382014	99.47001836313913	215.46613947367297
158	71.69630700258593	631.8600747939994	739.5997831360453	389.3200847332393	860.7831505207807	253.69445243296954	1374.6077168794402	1468.7249323979454	513.2897744364087	1728.8041230219835	1903.7701100931583	192.12922570637917	197.3001603970272	962.7807374748841	1060.277306992076	229.83108729709065	454.5526261011861	1281.4040402078058	1022.9904673655468	781.1814631912024	2421.482650991551	3115.527067949577	4173.73538435173	4388.596532829326	3472.4475564099835	2146.9924649016616	393.96094313887437	936.2391857539259	1103.9885305166847	345.08132184070774	352.25294168764833	799.2080939958614	1490.9437899764096	1842.9764063624777	892.9990535327506	1120.2635664619893	414.7292564352832	298.25508103892054	1290.6128333017923	1218.6084182701916	207.53513155459916	368.6301828304343	133.81265252470558	57.4571396921847	48.67551742575859	37.45417526077554	40.674373250983585	100.57990949176724	217.55353582625852
157	51.59033359868484	550.569743684805	679.843143485083	449.5749408488786	988.9276477457763	376.30660074023024	1203.3192298948948	1500.3667984264869	684.6057798103778	2051.91413115326	1926.0552884975384	220.40786934878506	162.94303819828275	953.5124228478007	1038.149776973357	251.74306796501259	458.0875180181071	1205.640068389812	1079.222244971239	852.8592245712174	2417.7270274089788	3096.5908745085503	4217.525964645973	4323.399205301793	3372.061473181255	2193.7123228158484	448.7814245931898	967.3943736926138	1125.3189108910633	335.20925452910353	298.61013821108355	710.8808745743511	1450.2889940020734	1900.66600944712	926.6455205479873	1062.746525347796	365.9418006672816	321.4133772344157	1364.0585580332017	1351.42551395257	214.6869828491281	318.70477487512045	126.64711719559394	41.00110698229336	25.50164116412265	60.6582089008467	66.89998626603864	105.46405633522131	220.9167958983719
156	37.05058371003314	481.75125505034697	630.0200121596512	506.3467058239515	1109.3806583830299	517.7138751977553	1025.084594603677	1506.9831311083203	879.1798930063015	2375.7974391185553	1924.9836750844433	256.26913038975584	138.0594355517321	939.924526119895	1012.1927455833604	281.0333942502024	463.413205309552	1129.4356963581772	1135.2111782288805	931.8251332714885	2390.3183206167378	3045.747620096624	4215.957461867215	4213.656923233387	3249.159868300027	2221.3455241695524	505.52770731830844	995.0010647349848	1137.9167955130029	324.4788683327615	250.811476352114	625.6715708883934	1399.981024752853	1940.4348508084984	957.7697082635358	1001.6560707173799	333.7443756509618	346.8527052118536	1427.2662037259024	1474.6548437645645	220.36294762099382	267.0211481894805	116.94417253599103	31.050906064174715	14.963392673267698	93.82365717952754	100.27969841824782	114.24750732718266	225.29813022017586
155	28.919907422122286	434.7624275946499	596.6706410756445	549.5975526872921	1200.9219814781789	646.977976897994	875.9840090137116	1492.6464219797886	1056.092076470151	2639.598609462375	1906.3071272512489	291.14590800040014	125.77928582845942	925.6098350710492	988.0665170045429	311.29414202586054	468.6732518267918	1066.3335607549693	1180.8797593460372	1002.826182239585	2348.9569545075856	2979.083998037826	4178.4815374312	4088.756278710006	3130.0505752206145	2227.031398906769	553.9204481905683	1014.9999247303347	1141.3814699941015	315.68582485852744	215.41863759020072	557.8652928598494	1351.1936906625695	1958.496397986461	981.1561237591584	948.436998822809	319.0429766468176	368.8684646508285	1470.2729212073227	1566.7045172425815	223.8864733621482	223.93445331004048	107.04267376118545	28.683659006383852	17.170994661578487	129.1691101428835	133.65616778596137	124.62484903756197	229.81079471433384
154	23.86704190713332	396.9438528061252	570.4928783238641	588.4114751728343	1282.8532289242105	783.2755933192782	730.1997116074349	1461.491861984249	1242.7448123415886	2893.0511450686554	1873.0219231374522	329.6067576737886	122.11760114036557	909.09246424008	962.212769027157	346.6291736235161	474.26389339431796	1004.0987929622222	1225.1098040365387	1077.8097599591274	2291.9248216833275	2892.106584928627	4109.874707950016	3936.628416352168	2997.440982954141	2216.2541636823885	602.9553044998186	1032.2719609202534	1138.7799575727884	307.7260673010082	183.69175752218047	493.3222336494155	1297.1180218316306	1962.962276392569	1001.8596056784272	893.6107923212461	314.50356715026703	390.8379309818108	1503.842393243173	1647.359229172405	226.3780097006636	181.91357293340425	95.78626631098584	32.04475601901958	29.58047816792672	171.01658219813106	171.74756834947638	137.6078139402402	235.1109204948623
153	21.56359221001763	364.49416149731724	549.1153324681754	627.6019846358244	1365.204830131099	952.5393461766832	565.1345846569101	1401.5346595196615	1475.9081372465885	3175.860199141716	1813.9416249545397	379.83778335039636	128.74097445104067	886.7946083484354	929.3853559555624	396.17130228251	481.0384594430119	931.2768185109693	1275.4066508671017	1172.5697969143819	2202.2751557137303	2760.5577983850053	3984.615013287439	3718.679637883064	2820.7893610378746	2178.6296941936507	662.2858572126371	1049.0344643115084	1127.3246399700924	300.3925225773733	150.49261309394953	421.03362634992686	1225.7761189957312	1948.6926039301231	1022.2138312522297	826.0996455158431	319.7034190790468	416.1174411796496	1529.591327454171	1725.3892737110823	228.0005509753307	134.50074988150575	80.78123297102123	44.95507677438756	59.64803549172009	230.0898092911421	223.91872462620591	156.7668602289364	242.63433030539042
152	22.558029353335307	345.6563857749953	538.2180484311874	657.7244195578885	1427.9654382160509	1122.8412558463403	416.5278390942341	1319.3346463488394	1713.3326473877462	3428.3147282556083	1736.3415203015709	433.3891979224991	150.13424981207325	862.6688168609741	895.3870623085456	453.3497546052142	487.5906404224248	861.1012393418695	1321.9128328291429	1271.3679214609597	2091.2886201318847	2602.027383433924	3815.1302819513594	3466.8087790332074	2627.3060005183506	2113.419663699883	721.6889899263306	1061.4535138965216	1107.3691311311945	296.7076562561862	122.15298526072425	354.8135734576672	1148.7689809890524	1913.1313991508553	1036.870256817193	757.3772314059776	336.34651894553303	439.09247442719953	1537.7263234865072	1780.5610077987365	228.34389787032904	92.07853448373336	64.78573429160197	68.30077353709063	106.76151292449258	298.2475851354701	282.767293884422	179.62883159051322	251.46638875391335
151	26.069792550624953	340.36406418928834	537.2434724852034	677.8644226841118	1469.1507741155672	1288.82734859611	289.9852071573966	1217.7444998280534	1948.9953205958275	3643.449606379908	1642.6971120533915	489.2518227368133	186.60094626780756	837.6875936952437	861.03674458194	518.0843607929925	493.83355250769796	794.1333716815498	1363.8950034334812	1372.9347625098162	1961.005192042689	2419.445804478002	3604.3946252453316	3186.0135310227497	2419.376769377044	2020.4434996492453	780.7454357055275	1069.5141114614364	1079.6127835683797	297.9845301063127	98.25635290762986	295.03370551706564	1067.512517223823	1856.5282215569048	1044.910076494706	688.1053377698241	361.5682828179687	458.6664128934483	1530.0885817114327	1810.6882151198145	227.7120331970889	56.41106574533317	48.599184297023704	102.92118986008548	171.41169720756773	374.9477344380205	347.9465359125953	206.00323464297892	261.661275029411
150	31.289386240010078	345.94596100887344	545.3850149060487	687.4279215411275	1487.4567897515565	1445.241041960509	190.39476457569333	1100.3829878682782	2176.812639463961	3815.3633569131357	1535.811400389963	546.5166959501547	238.76863785402043	812.9230981656877	827.1668882716014	590.2247179498748	499.92066782856585	730.8168199241223	1400.7466122986748	1475.8820940477676	1814.0588751568955	2216.4359663995565	3356.519564542017	2882.067236489623	2199.775374989793	1900.6162166218826	839.1013370106976	1073.2872965385486	1044.9898779306916	305.47231835405415	78.3706003160659	241.87517769889223	983.5186984617679	1779.6874078691478	1045.4562980239955	618.9482063011025	392.9475790331947	473.86823018795246	1503.8241354162446	1814.3702326954362	226.52472629449193	29.146835636058597	33.18046028560702	149.5002339639113	253.7279270890907	459.53106505088493	419.0170412558601	235.65159749384492	273.2619355885497
149	37.43087196009516	362.8002542396915	561.6255848924194	686.1561722823815	1482.3003843233805	1587.092369995214	121.75773510457041	971.5172982322459	2390.81412820301	3939.392160218695	1418.7178254463934	604.3855053046427	306.98590809890345	789.5276546062368	794.6101541733775	669.5483644439306	506.2525641589715	671.4880949315581	1431.9936341070586	1578.7340458167746	1653.6442845814506	1997.2591663498538	3076.700583519835	2561.418757507589	1971.666708797855	1755.9835585634385	896.4796180640434	1072.9263243153102	1004.6363984088166	320.30543136324394	62.07386850351959	195.3376406985351	898.3679912385385	1683.9727574214398	1037.714701237218	550.5710738579251	427.99836278717	483.87875123426534	1460.061420556396	1791.0446682672175	225.3157736847068	11.77934083818745	19.63592772381597	208.5383016390494	353.46047595467576	551.2302045768782	495.4489019870206	268.29470195352656	286.2998075345224
148	43.75830258978404	388.81335829541155	584.7798688485641	674.1304886848338	1453.8381195978725	1709.8202554675584	87.04922218936355	835.9216876276012	2585.317693522205	4012.24989250036	1294.5838105725054	662.1763982991464	391.2993320953263	768.7113591141378	764.1868308855568	755.7598347851657	513.4734680126647	616.3920924346279	1457.2955665287084	1679.9615589715222	1483.4659688278477	1766.7423650784008	2771.1327233086517	2231.073696944963	1738.5995694277376	1589.7165906925995	952.6884356585571	1068.6609593237135	959.8505269049718	343.456680328389	48.979482606840094	155.2549441419294	813.6803497124066	1571.2967836425792	1021.0170790063548	483.63933215990164	464.2562988672154	488.05291417332575	1399.5751516034204	1741.0141264477163	224.79375760619828	6.238936903201117	9.20065847008414	280.3264174723452	469.97139467342646	649.1793683355464	576.6251975987071	303.6203582263063	300.794461031711
147	50.486534476165644	428.46122299779506	618.8354678944972	646.9500103522362	1392.1216154479234	1823.1853994866735	92.33934682113721	676.1277585265764	2780.2450189052543	4029.165922092163	1145.13969769291	728.7386119062555	509.83989691975785	749.4177900146183	732.5033028457678	864.6331597542305	524.2415388444365	557.7539447284101	1478.9401108444554	1793.8776104784283	1278.133018639685	1490.5771647090357	2391.449436057771	1843.4338162249733	1465.7144635047302	1373.96405597099	1016.639402698888	1059.1079924562487	903.8739878261281	382.1289470281166	37.35229869027077	116.30809467370283	717.6917904473114	1421.5255620740013	989.4281270875475	408.3066681807491	504.8947315978998	484.86182576069405	1309.4038708225062	1650.1754862420694	225.84721616918642	14.187235924156209	2.830353340420414	380.4333677487352	625.9121471218837	770.1329134346754	676.4339525197415	347.80013228251016	319.5752670868444
146	55.737220296705296	475.013864368459	658.1981119724649	607.1813304258014	1303.1303976099703	1900.7982273128584	146.12244446586806	522.4276681263444	2935.193726551156	3975.9951229922235	995.4902188561719	793.7666439535036	648.5011000867156	737.1612613588887	705.9060572846205	981.5018258166217	539.0726079919459	505.1772608188803	1492.262176483401	1901.2066865372722	1072.3702123039004	1215.230378176645	1999.1484722837827	1464.7666471086159	1198.0873224150268	1143.3354926418951	1078.8973993225127	1045.3158204373185	846.1925698926407	433.703606327385	29.18615937740648	84.87573289637172	626.9893703308932	1256.997072590689	944.833529457976	336.8227909075601	540.6587952290481	472.93616111853225	1201.392379609616	1528.5433050230472	230.07060285109964	40.39710455868716	4.590308412321952	497.27468054254433	800.605499847601	896.5338574113497	780.418688398686	394.55461820513443	340.29681601863007
145	58.52915323505841	518.1952178918942	694.5847926676083	564.0612500424019	1207.3277261067824	1935.235918347544	231.06322369838176	402.01638702606624	3030.787720885552	3873.9250181862285	870.6712571683662	847.8624407253473	782.7017376911988	734.172348895354	688.1424112056194	1087.6118610075512	556.6676417330198	465.2089611681782	1496.9025057157571	1986.0536736646093	901.4347665461529	987.0540414547895	1662.7417680394165	1156.9598780523597	978.5181306097954	940.9628168790975	1130.9901321982911	1030.5158877435929	797.1610431844001	488.7665490693986	24.873324130157272	63.47783573669675	555.4467364456642	1107.964737530517	895.959560526812	279.5133817514657	565.0768724181926	455.55194012022594	1096.832145351115	1402.5297195186868	237.31744567238448	77.97061794054724	14.516063679992765	610.5531016003871	963.5351162097334	1008.0197575121322	871.9480153484461	436.3067309299141	359.62531531725887
144	59.37644047870232	562.2400258850321	731.8895632000209	514.1459521539081	1096.916916774075	1939.0315615004736	349.21437442845047	297.2961054591439	3089.5921185375823	3724.0138766529626	751.9867231351498	900.2327243891799	929.5188512320402	738.5016080595486	675.6768029136105	1198.507852834912	580.2316912748392	430.0084496221633	1495.518217477532	2062.954108002049	740.7374995251109	772.4828952220397	1335.6494783366193	872.6793704116171	773.0356275517958	741.7378096422466	1182.1239552157429	1013.4872501854139	750.0642182843904	553.6471946526208	23.00546822905776	46.53894846397033	491.12075196433204	955.6585495905867	837.7338432805017	226.53317828416928	582.1996663690111	431.8891049063896	984.1009993288906	1260.5740490059975	248.8718182168555	129.5710284788662	33.64848843978379	734.955895418975	1136.1739015494911	1121.1352270798193	964.6880993148826	479.20074125443637	380.3436141023175
143	58.0830420961249	612.0939413370643	774.7580864767402	449.399832683249	954.2766628594942	1904.0783175759843	524.9249803765747	201.3613657158914	3107.930866000628	3494.589825068295	624.7884599381118	958.9681507479379	1114.7182835114122	755.3536589826233	668.7169364171315	1333.0998764686788	617.3831506511644	395.23210991454255	1486.5424541316302	2140.926088693972	573.0754009820881	547.670603261548	978.1790809956551	581.1421763640938	558.0086352656831	523.4777727967099	1240.9230611569924	991.4379010689136	699.448091865825	641.3343275438915	24.126286447623116	31.70821864022577	427.11140430710185	779.3162943825862	758.8286376491492	171.16525094086904	591.331194557625	396.9169906055041	846.0755246557212	1080.458354114697	269.13650253248113	207.5660525507975	69.57320146755453	892.7895095367251	1346.578264352292	1253.5468369731461	1073.1102049422934	530.2151419328688	406.2139066016482
142	54.14768815612171	657.7055578948015	815.1315780538555	380.4405789673069	802.9827847260221	1829.3789301309648	733.6719786332195	138.50853437525228	3077.3183823078357	3217.4128427325986	512.5704579050699	1015.1816506896522	1311.6764884006368	785.5689225460522	670.452288805982	1472.0781839618312	666.8108856691714	367.3303365643664	1470.3587007163892	2205.2217353157134	433.1006760965631	357.86245612632365	658.8183927056085	341.51875245480255	375.9614629227372	331.1867064382941	1299.3169135334997	967.8467987650763	655.1311231362577	740.5041943581252	29.080866768163848	21.27239337580492	376.35470804091517	610.550675231236	670.0743306874841	123.49969383211463	588.4010084811802	355.29084111632574	705.77068694977	892.1932525565878	297.8126172703036	303.55158551710053	121.47577683270701	1061.8201289112678	1562.3322173941292	1384.6258473232924	1180.2953976853942	581.7379855490439	433.7467172465729
141	48.923722047178316	691.3652008242439	846.3587060415582	320.1285339029254	671.2551497256998	1735.1005220950465	933.3273395877652	115.5248384878532	3008.969499833902	2949.587058885292	430.93123058745795	1061.3232145393822	1487.6267490019045	823.3914900773577	679.6473808430778	1593.8798078939162	720.9970718716359	349.4232842632534	1451.0291452941678	2248.2083997524933	341.25807275925	230.2996086154064	426.5057902127944	186.1633165419352	252.77782489996332	196.77980436575183	1349.4935139023028	946.9666763733235	623.5558883038115	833.7538870755594	36.96158670639087	15.432507864363512	344.95618501333126	477.23713204426514	587.6983444117603	89.776428197332	575.6609081993519	315.24450829954776	587.4602475083855	730.2278058928385	330.31654909721635	399.7808803663227	180.32766972933393	1213.8878901752096	1748.1171435826498	1494.3987024049836	1269.9175875016456	625.9236621077349	458.59672122239533
140	41.16071859596997	722.2948006846746	877.4857123018705	251.15682491962198	521.4633722680238	1594.2529903447744	1181.6767459912055	127.8052257208999	2884.8458589620127	2614.16018988197	354.8373102875801	1112.8828571111187	1697.920405526193	882.300146562088	699.9506049006211	1737.9285085494855	799.9042496443071	336.1409320167354	1422.745576063957	2283.535199234595	272.7451821389909	129.25571246210527	214.9678557571886	70.82850372456056	153.93522331944632	85.81064606947231	1408.769231749788	922.5551356890248	595.3505289132208	950.3597320650342	51.17571661625212	11.837890749874296	323.6356974510098	340.9861209646059	486.99371248064585	59.72510291365266	549.4269225015952	265.04242198194765	456.3134912604986	548.1119710996659	378.5489274633697	526.9316009790923	266.8717146106332	1396.8819706463667	1961.4136580221505	1617.6754247393924	1370.3548130482993	677.0557167026192	488.87500043138266
139	32.33174425820269	742.9218939962344	901.9680390755274	186.4450734042122	382.0231688145812	1427.10412323592	1436.5878811863088	182.3879041168038	2719.8626613904635	2268.323229211852	300.41348307872846	1162.2344477778893	1909.9606468272036	957.2089140850632	730.7381816227798	1882.7746895421262	896.8068780793826	331.8949061953363	1389.1868211919596	2303.1357144773992	251.02540492866817	83.78813038218162	75.34382897157592	33.52500869277906	107.86765607630527	32.074274461199764	1469.4154035471015	898.7841740600858	576.9415567104916	1072.9772739407938	71.59394177768698	11.45687734524795	319.18116792489883	230.65281009333998	384.84647716339026	40.34692900976862	512.5516331737564	213.09251890252324	336.8472046932721	380.6587128715942	438.40134863270214	667.8295521058429	372.7637616576015	1582.5485818516054	2166.551093459325	1734.1878702590836	1464.997755920161	727.334621785213	520.2857574168559
138	23.294606467914406	751.4217581812122	918.612835869305	129.14797386347408	260.00731877690623	1240.4142550054871	1687.5276202340306	280.87137092951707	2520.3576497959334	1927.3368530044786	269.89122494995706	1209.5030870721853	2119.9007176600526	1049.0551142201264	772.8876760836292	2027.0575328655532	1013.8133614046243	337.2018140302122	1350.979063428696	2306.5344989110845	277.66409692663296	101.02189636406938	21.222880408670388	72.01441862319169	122.35782775696367	46.67737493876368	1532.120360723774	876.3982558324269	569.222271518825	1199.2254268602496	99.7060810718277	14.605500226650653	332.92303116537596	153.17501990442483	285.4917673380773	33.54859513994162	466.67692829686473	161.64102593042986	234.19027332310384	236.37365524837824	511.00989481382095	820.7256007222065	498.9956727489598	1767.2329948459706	2358.2203858644343	1841.7700919921551	1552.0046622652292	776.2987415924559	552.601776715419
137	13.994912993050946	746.3270400265687	927.5859088238622	75.91712469634936	148.86206454846962	1015.1033791051445	1956.3090851136446	442.94947844247224	2263.829470689708	1563.3505801334932	264.44397467303224	1261.348970631177	2352.4861269077264	1173.9816946189467	834.9836745487855	2189.5200475444954	1172.4262940052763	357.32874567414785	1302.9384340451165	2292.2190968261566	374.34609139644203	198.97701134906507	63.15947689047283	220.26796340907816	216.21108359914112	152.70870323838335	1606.9235213808827	853.2790797445571	572.9063633944313	1344.301227177116	142.68792688031138	23.133149864773365	370.56441941138104	110.04164781228539	181.32991713689262	40.74348242793234	407.04042868481804	106.58923453199662	142.03995754367463	107.96605357960124	609.4996280176005	1006.4304611338048	666.8222507102062	1972.1464518193388	2555.300003350095	1951.8668493855193	1640.4629917350007	830.2015184822594	590.2069011970846
136	7.8994176979975474	728.4246771411684	926.3619012803049	42.62090832286036	81.91871005269915	817.8815570761504	2165.264466387672	623.8699829663916	2026.7500250510102	1283.8591111961837	285.83493940102153	1305.0763408812613	2545.648557339704	1300.168412179464	901.7509408244194	2328.0661424900677	1333.1461506693308	388.50733671186316	1258.1372281678207	2265.045346903276	516.4642430393789	354.1844555742812	199.12770230891147	437.37768180723145	368.73679803391326	327.6937675105894	1675.584485576027	835.8202403090344	586.7139634493402	1468.8843738453043	191.32497697502154	35.979629044627146	422.55646661216383	116.38989775265958	103.99667775211473	62.299070128556174	352.1273744138947	64.52317955913873	87.15663568786539	34.00469847473241	709.0920346684388	1175.4885535826631	833.0010251206493	2141.7268639851163	2703.853783989303	2035.192795638469	1706.7702760783866	875.1768073623035	623.3064279960208
135	4.887855145642898	698.2049332962788	916.444221437859	24.1826393189816	48.48114468158714	631.2188978361548	2339.986929745919	836.4509958360675	1791.021675768211	1057.1082959632638	332.3913993993309	1347.4961013085494	2725.3036492087576	1441.5688117902873	980.6154050965683	2461.7214344522113	1514.3611836401349	434.42851239024316	1211.8279729972246	2225.701387105036	713.0515152503667	574.9726074121318	429.46052259063515	735.1404839617189	589.7138051795412	582.5484290644783	1747.619442068797	821.5455867554342	609.7588549721054	1588.2536194978	252.09244972398085	55.50077571918439	492.3572156995554	168.23199590449195	45.75111141937158	99.22355761188108	298.5818964566991	31.188264238094206	59.92076629119477	2.2520544037795194	820.9487441806718	1347.7316843801138	1015.7243729478896	2297.7107505316644	2825.3680809179314	2104.442355515517	1761.099959981388	917.67993641351	656.1547692546385
134	6.350232139497502	650.3012827511865	895.1557285148244	22.612908674791	53.657633809370395	442.94035933026476	2490.5432414745433	1108.189772995771	1540.2080067869351	876.6797610803117	415.15407960206585	1394.7452923855567	2910.8910226036223	1619.5415608141502	1085.1666960136358	2607.056328151303	1744.156044561972	506.53594947607075	1158.6311793210566	2169.1087630928405	999.0358145425878	900.9299198685096	801.066727807482	1163.8165165402352	921.7924990669737	965.5491445886207	1834.0534935794967	809.5248301289512	645.5998017402685	1715.2265273991432	337.69845447516934	88.02084911028606	592.2565290952602	283.5827772457096	8.87949914541832	160.8222982561453	244.11196712406993	6.8639086445239315	64.01439648614485	19.139612312636803	961.9992256926187	1544.6114493275986	1240.8596032629184	2454.9848531094185	2928.123558451085	2165.2485504680967	1807.6383913523794	962.8923716615175	692.8176733226344
133	14.272536819266035	590.0774814648429	863.8795706961936	43.30864239338882	107.5371270116241	294.63946362421535	2581.947145395523	1399.73957436203	1328.46718231775	795.7781888454192	529.0426880272674	1441.0437370700515	3071.907141738182	1812.7475685984086	1205.1525590752515	2742.77133454088	1995.490303881617	602.0752400614496	1107.026029411142	2103.691090506384	1344.6157608656113	1298.3233344415453	1280.5069295861476	1675.714256612569	1334.2981699769298	1439.136639633338	1924.7172932863723	802.5720590400824	689.7323647400565	1828.8743045953438	442.43990553291496	134.51537743617976	712.2653072040018	459.65642190668973	11.544371682278083	244.434434664835	202.65774585783646	1.1175708666806377	107.41327960997907	96.25258168228254	1115.1138623979946	1737.4763587142393	1478.9021238911255	2584.754718430657	2988.697709757294	2204.8653445522464	1836.2815998937488	1004.0128818017671	727.8368063481385
132	29.61115024337618	520.3089092252277	823.6490349229609	86.73441089757736	209.99757565211678	198.46081171027612	2609.6188002563676	1698.4714787154076	1175.2952967013232	825.5059037110224	673.0688764690494	1486.8227855745738	3205.764192920202	2018.189565341221	1340.3147115320962	2867.3223108127354	2264.2437073504743	723.2817243487303	1059.2532937622216	2033.818349714917	1740.3425304797165	1755.7736521351571	1853.621957993565	2254.633253377161	1818.2130896400313	1989.8260220788075	2019.064079554157	801.0589243350282	739.9433576907895	1926.5116159075228	567.8341541468343	198.48489763568296	850.3610764205266	694.6607248354574	61.16807875985208	351.06284836686484	180.18048329547437	17.258873606303293	190.26907574096447	232.8192548372815	1277.353748859673	1922.3175907188038	1724.0716234024012	2682.546745886156	3004.331427484907	2222.1733475015653	1845.6358454145561	1040.5291907614433	760.4250722138843
131	52.95823936319716	444.230324363598	775.692181733788	152.45439734143017	358.6342173114148	166.40808815225165	2580.010498761949	1991.6622937143443	1098.6605377836636	972.9883120114953	846.0401946872464	1532.5780554575229	3310.8962845912683	2232.475904889782	1490.2190589505049	2979.3835545102875	2545.307039485393	872.0267484598205	1017.8495942919827	1964.1994782654324	2174.2888836035636	2259.021652437517	2501.6788588455834	2881.1260225075753	2360.940727914174	2599.549848447363	2116.1934739704966	805.1839227250161	794.0372735516817	2006.2399350056785	714.9680651240151	283.63068372994985	1004.2194974235025	984.6571148949699	164.2528306622013	481.4786581038518	182.2490960198253	58.88142088720008	311.47735087785185	425.7280853059581	1445.1898721631887	2095.531158866162	1969.8764761733742	2744.799351233394	2976.2642545590006	2216.511814032573	1836.9413253196267	1071.9000349392904	789.7561247177575
130	84.4936863833089	365.3620088656364	721.3557420535483	239.16985782220056	548.876646366804	199.2007923913457	2493.3354463585015	2267.3141936526245	1114.0704533506519	1239.8642784979247	1046.5757159744703	1578.8986645788084	3386.7904834333717	2451.934159524004	1654.2395295891574	3077.875844443121	2832.760894909431	1049.6348309415855	985.660224806958	1899.7044638669286	2632.4871097054947	2791.4291089894405	3202.0447805348235	3533.180635396594	2946.5660077844873	3246.388357945847	2214.8744975119307	815.1747827051446	850.0338240552729	2067.0399147497264	884.3997727335975	393.6414870206952	1171.3093604892488	1323.7050297182363	326.02033977339966	636.1713068838229	213.79184829534177	128.74175685372714	468.8395208446383	669.4674855170656	1614.6387673686104	2254.0442317502684	2209.3709297880723	2768.401220894896	2903.4785013550645	2187.7149401419924	1808.5456238335478	1097.5484740192667	814.9835007601496
129	123.96197138360102	287.3309549138569	662.0385051159665	344.79105330529103	774.209592568028	307.00863974253	2360.611595021348	2514.9355863739074	1233.7180991404334	1622.7377837419633	1273.0804472534546	1626.4953180918744	3433.969658716457	2672.7343801367233	1831.5385553873884	3161.987624063787	3120.0988217076538	1256.7083553436191	965.8267985863074	1845.1764526270304	3099.4786970453333	3334.6031560865626	3929.0631806945944	4187.037372330815	3556.300413176601	3905.5349807098196	2313.5892855897882	831.1356882139195	906.3529449490097	2108.8169479729913	1076.0787482327955	531.9599442489994	1348.9886640221278	1704.0912443150528	550.0828813771825	815.297925957462	278.88895465551184	229.18890804407133	659.2799570254845	956.4865887274265	1781.4330846578562	2395.417541416162	2435.4517792133374	2754.041924106028	2788.977721119345	2136.138668940912	1761.4629799432755	1116.8623856425402	835.2636059731582
128	170.67493610057036	213.69620777144826	599.1376550223385	466.5384134962495	1026.484744377442	488.02628239941157	2194.544521358654	2726.232137504626	1465.7501971624602	2113.1637780924457	1523.6832314302019	1676.2233007150655	3453.929744107423	2891.016566143908	2021.0460439229837	3231.1887059863784	3400.4831651469967	1492.9711643962264	961.7436630640283	1805.241223963962	3558.953356295814	3869.120452412186	4655.098164434556	4818.109859858467	4169.104555683734	4550.451008007336	2410.595571109867	853.1648700738481	961.9747664459373	2132.3985680939577	1289.2882721450874	701.5409572779474	1534.5974412445585	2116.632737809083	838.1636990715829	1018.6341699990264	380.614690372308	361.99281907429304	879.1033078152786	1277.6685460360704	1941.219810445048	2517.9201632821128	2641.1806930402267	2699.8904965902416	2636.5588360890156	2062.6760220651086	1696.5985848329374	1129.2033209545943	849.7820950954651
127	223.53982615338288	147.7867251582503	534.0101065438572	601.0667115750871	1296.306616410918	738.9638660371178	2010.5644352700074	2895.661642001547	1813.6958971075364	2697.9716239008626	1796.1469651821271	1729.0966940280136	3449.0364165195856	3103.016751166501	2221.4391282612464	3285.2361795309675	3667.020176934787	1757.141960870647	976.9790326963426	1784.1214576957814	3994.4497947173295	4375.322133462438	5351.70359016244	5401.975199781129	4762.470337366331	5154.151724403441	2504.004913446606	881.3642454734627	1016.5633769955575	2139.0854155666116	1522.613418655446	904.6153309235107	1725.5433339486353	2551.038231405896	1189.8830220657771	1245.5289627701786	520.934221974364	528.2905173278426	1124.274679137797	1622.8881793600938	2089.776792508821	2620.5741013842567	2820.1162258935974	2608.056242974223	2451.305479385722	1968.7591190154094	1615.289701444497	1133.7517692976894	857.7829693912656
126	281.1105625318356	92.55897285126181	467.94943593788923	744.6054415583969	1573.472084959275	1053.0228856857736	1825.9564731639862	3020.814210035194	2276.088215167489	3359.793448872135	2087.7633187407705	1786.290680206645	3422.3882030383666	3305.18625080466	2431.125261235241	3324.172521730642	3913.040001627016	2046.8472988985834	1015.1593397007234	1785.4629902171075	4390.0866256372265	4834.146252939308	5990.866223554727	5915.3930113567985	5313.334659516677	5690.557751198456	2591.87271743956	915.8646635585185	1070.5452225390377	2132.557152492861	1773.936538476536	1142.4722199961757	1919.376434805795	2996.31089478348	1602.623372062237	1494.8657387485455	700.656818894706	728.5480400502562	1390.7039361372986	1981.6207132685568	2223.2365474669277	2703.167338751985	2966.6382412966796	2481.3673206917456	2239.3998558025223	1856.346332327038	1519.2796894165867	1130.3969271649457	858.5995112311773
125	349.33614849736097	46.12612315964972	394.02219304879014	911.8108595640953	1881.056205703277	1468.8764115566814	1639.8110588045136	3110.2375068246797	2923.890306770589	4170.087169176823	2434.519015135665	1857.3954815526297	3371.0960883831285	3517.0017859100894	2675.747889924202	3350.4307130106417	4157.882340343888	2398.748026223605	1089.6933949280692	1817.1994154452213	4769.995904675769	5272.464838316252	6609.458394996298	6383.556898087973	5854.848452901814	6184.927031467848	2681.808403984174	962.3842404034975	1132.0706692426436	2111.9850277604464	2074.5925271669707	1451.5265280763986	2138.115141798847	3496.294304643404	2133.330297981154	1800.0239867624707	949.1859906003905	993.864756993382	1710.9312387476202	2388.6077089998475	2351.426521805243	2772.941964717656	3087.496842652621	2302.5479354001977	1978.0358994196558	1710.9491046518326	1396.4151971827505	1115.929773714704	850.3207193905287
124	418.5901730336831	19.19213884599103	322.12299754614116	1079.3656205894522	2169.615178488907	1933.9581951316338	1501.7955562849265	3150.451623283358	3692.384296484509	5018.246156225328	2795.819149028332	1937.8271301299214	3302.5169595849984	3708.0900354762202	2926.7370955074975	3358.2138585013226	4360.7985433580725	2772.086879469194	1202.7996558633022	1884.2943679423852	5062.320238066566	5605.618150019626	7087.444320557831	6709.1039817881365	6282.79957789117	6533.785962868611	2759.6883769860788	1017.5721166827943	1197.3041530494902	2082.736589727482	2389.7236588152837	1803.5996772604844	2354.8294090389763	3979.762134560296	2725.4129789147946	2128.747722370359	1245.5867342844904	1300.984046704272	2048.562840154837	2786.1978990059015	2452.529306655134	2819.5527710833044	3156.7403238857255	2092.0796880483995	1702.6233086865648	1549.2389940900405	1260.9575302663654	1089.4825455019527	831.5913425553008
123	485.99835285472295	12.990774537859	253.74207413858667	1241.464684038794	2426.074984136998	2425.4348998084533	1433.5330011477881	3153.4345348810225	4554.28603865128	5867.711057073264	3164.52737294852	2029.510012018932	3223.1004934117664	3875.8189768318884	3180.4524958996512	3350.318139869779	4516.788180503834	3158.1224195141644	1357.2803733882954	1987.1536448439513	5255.948234280868	5819.545798162958	7402.253582492321	6877.074094809437	6574.74890032245	6720.018025556139	2823.736015691561	1081.6853155194733	1270.0307478225889	2050.6096254601657	2713.266527715997	2193.8190498667605	2567.227444666784	4432.460712851008	3363.9210241896553	2476.615150205038	1585.0550722595956	1646.4356670059922	2399.445149481519	3163.654850392995	2525.26482386309	2846.314082018772	3172.9246467970033	1859.7556417744377	1424.7207903210701	1376.3374106275546	1117.056223895762	1050.9215220607207	802.4210285583467
122	548.6414593972193	28.28781635509315	190.50101204037702	1392.3483083229214	2637.5890692353287	2919.594771347448	1455.873817241734	3133.1930774209213	5480.310826905601	6681.338831558905	3532.6661430595723	2134.9340055575312	3138.7351940616	4017.274249130829	3432.9882927861536	3326.7462144627916	4620.384722191453	3547.315579014507	1556.776206914331	2126.269902855208	5340.098447866052	5898.429608307221	7530.849594234822	6872.511143645346	6707.6589257042	6727.727855311045	2872.0419952924312	1155.5434560735398	1355.2174418069665	2021.3877075867108	3038.8932573649777	2616.9651125131595	2773.276992372743	4840.253520923083	4033.342096584796	2839.345105580036	1963.5929864400928	2027.583966441218	2761.3627273154034	3512.3450560914953	2568.7315653861133	2856.348030572489	3138.663154522459	1615.411299396272	1155.6586464492566	1197.2806898195151	968.7294595668519	999.8436990388418	762.6480020790195
121	604.0535322207605	64.44074261533622	133.76597220167284	1527.3192061270352	2795.868406606582	3391.873279941582	1579.583890468551	3107.3619418398916	6433.050935475696	7424.935349683509	3891.2239552189635	2255.7887723010276	3055.248107037313	4131.705248961207	3680.178993973608	3290.045279035688	4670.65180231564	3928.9461972161016	1801.1721153149917	2298.698346157336	5314.9671482811	5846.856437124603	7471.939961641386	6697.256176301837	6673.687782845572	6559.682635769932	2904.1215561825743	1239.5807808512661	1457.6525798277478	2000.5074756914992	3359.738815171599	3064.1519006705644	2971.6966028839256	5193.3188013005465	4714.510998258767	3211.207887436693	2374.276112857776	2439.080289280628	3132.839509704556	3828.5258967736927	2584.683915954466	2854.1359233222383	3056.0898458319875	1370.0798105465433	905.7173462485976	1017.6923189257069	820.3605985473199	936.865901788969	713.0009331023161
120	654.2944175032374	127.69828057057735	80.36858875463929	1653.0418948129713	2900.196523063375	3861.26828983433	1845.2797704648392	3095.662487045054	7475.302598380056	8128.113519628299	4266.0057440810015	2410.6349119699444	2969.8620883624835	4225.966933027382	3943.004844618217	3236.0495459302324	4662.6743013758505	4330.098317865184	2125.1280552704943	2525.454241453744	5161.016030484777	5631.060518078336	7182.359483791725	6306.942738298775	6433.147199111131	6174.26351217137	2920.2599242237343	1346.0038890245864	1598.3558388480988	1993.8403439420592	3701.8978379438418	3577.459860871155	3181.7885296252534	5510.03463586149	5460.970345716116	3627.8874866612723	2860.693530335135	2925.904417885286	3557.025366117584	4140.262757756681	2575.8920698312127	2842.434394641822	2915.719408541709	1109.6394113676533	662.353346697267	824.3747281707126	660.7347833572298	853.6839584669955	647.1321342374459
119	687.4569186913379	202.95643107497511	42.750029640779005	1740.5396612782993	2925.1235786695725	4209.683227535143	2197.4172269221963	3116.0242592956124	8353.052333138221	8619.505634607016	4570.3780872496345	2569.9345724910627	2904.589840049837	4281.596319575418	4163.802522518081	3177.9824738446723	4600.230785956164	4657.793154438635	2460.184140530224	2755.185537097146	4919.957736808539	5307.661808199392	6735.335109293021	5797.366817330356	6041.792598027004	5670.5023884682105	2918.0236922447216	1454.3297329533125	1754.4127448046154	2006.1507586256848	3989.1425567751867	4041.285464379368	3360.765330201085	5720.957741029724	6100.487406266891	3998.6882392157722	3317.427710987188	3383.70299392152	3950.1695295907903	4388.71643858723	2548.356531311823	2828.5307311518786	2755.5583211806743	897.8340705440339	482.9843165243934	662.1377736600658	526.4582045375162	768.4992990488581	579.6913733843132
118	708.363970194928	292.37753330774854	16.490010881519748	1801.646969731264	2888.6111269937337	4470.773487084591	2644.0600517955822	3184.374493528955	9134.131043666303	8957.490767894413	4833.479892595422	2748.446292438121	2853.679161576969	4311.171326800471	4365.345766012687	3113.41314014686	4490.3023918231665	4943.355268342531	2829.8501760016543	3001.8731341381076	4599.267576813156	4881.778548525582	6138.5957089515405	5165.378798868901	5504.775267340902	5050.461317821906	2901.736709679919	1574.9656678067777	1941.6432971994213	2039.9440239583741	4250.386580236936	4493.957160631544	3529.9025208642615	5860.412398976492	6689.452533136782	4358.496478487908	3784.1157846174324	3852.70099603991	4355.455094165643	4613.87687593542	2509.983652531515	2815.7407890966774	2574.936064897273	716.6327030446669	346.5029968122765	516.0983093073896	404.9078257328918	675.7710195926941	506.442600833133
117	716.1867490076168	404.6739941526712	2.84919182816144	1836.2538680512787	2775.44004082149	4640.451048205409	3230.724821576571	3329.1084353259853	9842.233246463116	9132.737121754088	5064.648163242398	2969.5599410251502	2817.3574412267085	4314.998625763251	4561.060494083653	3036.702096045466	4318.1392812826525	5198.4646435608665	3271.8647846636886	3286.5770860289012	4172.540525367821	4314.853052859412	5336.297143200343	4355.700969175418	4765.997583182089	4267.595208793901	2869.603502633608	1724.2435955114263	2189.6870235130755	2104.9474181743	4502.35201391467	4967.7034241977135	3705.757236416193	5930.6155418410435	7260.781367090422	4736.538307972655	4305.3101081068235	4378.0501711669685	4822.165474121869	4847.230767945727	2463.9338470750954	2807.2647508159594	2364.4770569757793	561.3611805240675	250.498946742052	378.7669380521041	289.3063279505062	566.9591156691223	420.74312965462826
116	709.6780624417122	525.8609340241197	7.540955271718559	1835.4563059647587	2595.6120954219737	4674.031745000054	3878.0147735801334	3552.7692738839064	10342.225663954116	9090.40178600307	5220.661603791817	3213.0691140438403	2804.9917861937597	4291.340320775898	4722.066972722138	2957.842910663646	4102.693987967404	5377.869290961771	3732.4223072537407	3570.7255419563567	3704.0763304389734	3687.850823648645	4441.526598845269	3483.6787733536944	3924.526029407708	3442.929179295791	2826.6103258943963	1889.6601757526148	2480.1703317193655	2199.474676739644	4707.511728843662	5393.773862500587	3868.707258696734	5916.434073380854	7723.542547475642	5082.518498757991	4819.255449215779	4897.294042090054	5307.309384721527	5077.037371266325	2425.410777632165	2808.5492532747608	2160.480679004506	461.9968870696753	216.4741678513072	272.60261337499674	197.99541633888032	456.4389560453525	333.8928996133333
115	689.2029876806238	651.1409374791649	32.47388750784397	1800.0771868390493	2361.003028259318	4569.860847361157	4543.39486325408	3853.225792127567	10602.979700890108	8833.978517353282	5293.080097188565	3476.0797812215237	2815.3217833932563	4243.5885869773465	4843.890377490302	2879.898774155188	3854.554042739497	5473.915865094505	4194.084783597156	3841.7259254703863	3229.7575268680234	3044.495036968022	3516.188946662154	2605.977868155116	3036.7720496653874	2638.214173391642	2777.31409431877	2070.842221037254	2810.6375956823504	2322.455276016146	4860.5679914058555	5755.927547238615	4018.4401638961845	5825.5857248620605	8060.131768512467	5387.370368154683	5315.830303163034	5399.261482674885	5810.460174533847	5318.103664801351	2405.614961967216	2822.0359318171836	1979.5251704213792	424.79942195266875	236.5694583368033	201.4493535973848	134.09508284426013	349.41607655390953	249.7714264351227
114	653.9090777759441	788.2546729726569	85.18365582840183	1723.67024027976	2056.726501237388	4304.490804814372	5239.526036238646	4257.928520731707	10591.583297894325	8322.038123460563	5270.677407176666	3782.6967841866176	2854.8945311788607	4167.411834714404	4928.4377058200125	2798.763719058648	3557.2444027271094	5478.60490845767	4679.655765602392	4109.434506537018	2745.0605007692775	2372.715933178243	2541.1229272172804	1703.9912545047068	2081.347477732849	1849.283760349095	2721.633943274036	2287.0744105641693	3213.4717580958377	2487.197606220243	4964.451926739735	6063.541157311327	4167.254446142864	5649.213579837084	8269.900663021144	5665.193078023074	5829.962396506265	5917.844311487379	6381.015398499214	5612.091132393376	2417.5047349660017	2851.903106842841	1824.8045821087517	451.38241499706464	322.67220855320284	166.46896624883672	98.04907143793818	242.71661434055426	165.44712693022154
113	609.439595354646	919.5610529747056	165.1753842708059	1612.799273618006	1724.7437891882712	3903.580970360726	5837.715679368596	4711.127532252238	10269.817620795004	7605.669956050458	5143.848287497349	4099.722071917806	2921.022794962386	4071.260923171228	4957.844184849081	2725.9486506732924	3249.1915075039865	5380.22534266751	5116.0838090048155	4330.589660907402	2342.159512952595	1794.3067366008247	1690.9263841025813	938.4313972527813	1228.3507172926434	1229.5642056602096	2670.545587798003	2518.2450872925906	3645.1671750936544	2676.5234927970587	4998.750262631525	6264.046382621117	4298.740001084287	5409.249488110126	8307.154682965427	5874.822614485664	6298.40404601563	6387.62096331071	6960.759824518166	5947.67780027438	2473.8403740774565	2895.896917389164	1730.4075194286386	549.1844033758097	462.7504783145761	176.66962490782453	98.52272759834747	155.20700995863027	95.14527816972296
112	565.0066296567057	1030.1384941335061	261.9619389617976	1486.6386437314295	1416.4010877935882	3445.983917835886	6245.966417942213	5131.822368083832	9721.092011479679	6814.197726864592	4944.126170548343	4389.073901978006	3001.9436025623972	3970.002796501285	4939.874577274704	2670.0094811972103	2971.887150411902	5206.769397673513	5447.246745087431	4479.014833513141	2080.3198045075337	1394.5352764701302	1091.096158429744	416.8399619648164	609.355489689952	864.0959156972652	2632.9513612418846	2738.1671212420165	4049.1904711786233	2863.511265539436	4973.535526512449	6345.216519377577	4401.971723724658	5149.736492760706	8191.353167132954	5999.678146464492	6673.192837599545	6760.00032446091	7484.021806311607	6293.409723089321	2568.8681441732333	2945.0205294717034	1707.7070487227397	691.6140741307786	626.3831671784232	224.1462883646758	130.677128176444	99.34467436620893	48.37664718873896
111	516.4733813753355	1139.0114626228572	393.77422573443414	1326.4189465603986	1088.5331920179856	2875.741467387691	6500.78510016724	5559.527217441445	8873.963731730895	5841.724575951752	4647.090185920191	4698.506420869412	3110.2365276894475	3847.110704480758	4867.696905723849	2622.8307191996046	2682.34188736	4936.74531634614	5717.076543477164	4573.964824610376	1933.8902002485765	1132.2690279827198	677.8020290299595	81.82194024983409	163.08316022553777	725.2885987849941	2605.5809287606744	2985.8030359292306	4487.943844592432	3076.7557503553885	4883.3820736645375	6321.3859113675335	4496.099325817958	4834.824486952574	7909.896370107328	6060.517396308736	7017.140905669572	7097.345008965198	8037.2057511098465	6714.219986088374	2721.746628875183	3003.3299739533195	1747.379101469996	894.7274283711224	832.0459577617798	314.39093138952296	199.06584695692416	71.51328298628849	20.851858055422156
110	469.52055238906695	1240.2066688110035	564.5536551269407	1134.866912826763	763.3690018861963	2221.7997165229162	6512.286392923077	5927.958625546296	7729.2023923451015	4729.642970896208	4258.603432176549	5012.534695619327	3246.1628777178566	3703.3962853142757	4733.281555007194	2591.841189583677	2398.164764740677	4570.782792348034	5878.419157937935	4588.144864286905	1959.4146581805653	1086.540878441973	566.7836889042608	33.745262316318744	18.732534275812462	871.6770874194501	2596.124708983438	3255.165241298061	4935.337236108021	3306.711732046693	4720.482300166054	6166.542766490011	4573.698762926035	4474.398225440111	7442.319423107116	6035.4415222170455	7296.832861715013	7366.8501362372535	8586.53014731683	7204.400878876861	2938.9761885504986	3062.900170426643	1869.5764058164423	1152.5643149347989	1068.6629368173274	450.7065242899343	308.86766019766793	86.87154791218548	24.58586810727577
109	436.6719176759108	1315.6722432703561	741.3903165028887	952.3740895352007	508.8253495235326	1637.7061712705743	6265.6718721386815	6126.507236395356	6556.668937371024	3729.579910106238	3875.195368163482	5266.646649109728	3381.8814993695455	3566.161930077134	4565.417748829991	2585.2259962824924	2177.4473737000912	4195.7247427980665	5892.271260342598	4515.836811379463	2153.6306567618153	1274.6951807113492	780.2144348003818	289.0145264985528	195.3910300550422	1293.4972415408402	2605.3126492460187	3493.1332143423565	5293.482607087634	3503.876006318284	4521.525746512245	5917.945679707407	4619.8463325651755	4143.181195919275	6894.057583448549	5929.766072834656	7452.501948158501	7513.711045934577	9010.943311868914	7656.004015741794	3171.4665262910817	3103.9611606579056	2038.882853158779	1402.5288818334275	1280.2329170562175	601.9210100373145	436.7972825114913	149.2579798348349	63.06284571178593
108	417.4435969365097	1374.1750403762749	932.0360843172105	771.4817853357376	305.0312604782823	1108.5424621007446	5780.86636627388	6152.216856459722	5351.89689209794	2810.0262916443016	3500.5952122269127	5477.048266153472	3522.9632034946526	3426.7118089001597	4362.501712346233	2602.4301619241996	2004.0643158786738	3810.8346488448406	5773.861556812044	4362.689149241118	2498.5237810196804	1675.3670960275779	1296.1608204635866	816.9629473760117	696.6097419755843	1947.7086340732976	2632.0743463292156	3713.6161664867295	5580.007153078512	3677.2125010267728	4285.643408467941	5583.042461443055	4639.920304200969	3822.7487717960967	6261.616675291905	5749.041361031237	7495.05772589594	7553.051599823677	9328.327178796984	8075.420447630177	3417.820715930131	3120.643537646072	2244.575847326356	1645.958304658025	1472.0305906387352	769.1558940075527	585.242883982701	260.78960386248707	138.2575274149975
107	414.7940201449346	1419.4667959165145	1147.6028889570111	584.8354709157616	143.86568862711675	630.2863313679629	5022.80774381684	5960.961176287083	4102.2565982279275	1958.8286071167038	3142.945299903765	5646.940442547497	3676.560423382164	3275.7234514162415	4112.614522766126	2650.7860350154333	1876.4972002288432	3413.3987291995495	5504.927772175644	4112.587896513664	3011.3022773242296	2318.086367506305	2148.197502736314	1652.506224867459	1557.4183563374202	2854.1769728770023	2676.10395422824	3924.2431755192456	5791.903078498575	3828.524419034695	4000.542653695812	5144.641189925121	4631.21397546096	3494.981729782683	5515.098935002547	5476.038292044404	7415.830353969379	7481.954697841085	9521.176054026826	8451.599749728935	3676.3135717708255	3103.9078629266533	2482.9905873427915	1883.2336322402607	1645.5401011941854	958.5633711703784	762.8975215971509	437.8801529295562	263.0746877146253
106	433.04621857875077	1446.5317157268455	1361.6146067508694	417.98338021931283	45.40711564752105	283.76677858852224	4092.4366911698494	5538.627728417476	3022.360856104544	1319.1321038561343	2880.087477186077	5746.4314099006615	3822.864143841972	3130.3745261883723	3845.862060382577	2732.6725414687453	1821.2041881776236	3074.2391754787113	5112.534811180918	3790.5011625532625	3617.144183246867	3119.108424942257	3222.968898740837	2682.7617022799227	2670.5397562116814	3867.7855328077812	2728.6149311972813	4093.172730497833	5882.798224558164	3930.3391985381495	3701.6439531879837	4658.904465706262	4589.291231724721	3196.9429023616985	4749.855050778253	5135.879922605003	7185.435016430754	7280.312453270679	9523.673451633798	8692.71741321063	3893.4216737218703	3036.957735610219	2704.3110001757864	2071.7263889800024	1771.3475121769516	1143.8027532721821	948.7617212566079	669.5202718636167	432.1900300945463
105	472.37848380012116	1456.6513087588105	1563.900079664575	278.436012067852	3.4727053095859275	83.77944294005903	3080.6717538904604	4912.7365961393225	2202.0844678421104	927.8135498804288	2747.7226549027805	5770.476784753011	3954.6751289831004	2996.2354712275283	3576.374195738058	2850.1576817942723	1843.4697654112151	2825.429849750769	4632.9156141514695	3418.0917156198802	4254.52361424461	4002.791291998542	4414.1961960385	3807.360487437122	3927.8306870293036	4878.659736517971	2780.357979534683	4211.214989917743	5847.756173387974	3974.6795939561684	3404.3815508575444	4157.024149985717	4514.462569617361	2932.768752038682	4004.365505367303	4743.718650666502	6806.717830244059	6957.147061908947	9314.953595143834	8750.47573603469	4037.6189030807595	2913.3548756976825	2876.146409182164	2196.624444362398	1843.6298545667441	1314.321395986166	1134.4629563986077	948.3361879000232	642.8029782075439
104	537.1389790259877	1450.9618940277503	1758.6084991985606	164.58479293765924	10.620767105310124	34.900295102728	2012.418517743547	4071.2712390737024	1680.9897688782141	811.5104549549599	2779.1845086096914	5716.197054891057	4073.2232889032744	2871.4782997654306	3297.6931167581133	3019.014199110931	1962.2802474683215	2687.003922129967	4068.9944350480746	2989.284891408589	4905.386715084583	4954.589019471776	5697.5256153191185	5002.673517538738	5305.06738030241	5843.568168341166	2823.6270101703103	4274.282308345079	5669.718742781766	3953.623954984729	3100.5624881154586	3629.4144692231907	4398.136986057746	2686.9066455739103	3256.326197285769	4279.83963076798	6238.277468155474	6483.711147507549	8843.310532879212	8571.005613580135	4077.1357146155583	2711.7391406896168	2974.178436974396	2248.0269442527288	1860.7097036720254	1472.7842436084422	1326.553072205777	1290.7960222917125	911.7151931846709
103	621.7660915928218	1428.745724129828	1917.0472666894718	94.44411262650323	59.0746070306904	134.8902073574409	1104.6814109073764	3160.891549509077	1588.230698236001	986.6979879283128	3005.9782793620607	5582.131430448405	4158.743662785189	2778.7581243745212	3049.9331472163835	3231.962546086801	2185.134034915114	2707.1923568971674	3525.1360036730857	2572.8685426175425	5438.137987239623	5792.8611284653625	6822.688579200656	6033.914785578832	6531.770800566594	6549.575271568448	2839.76872699079	4265.77705360463	5362.526061595583	3858.423941466975	2831.1290706253167	3150.9488874901667	4248.473427700565	2484.285098343411	2601.3349470788553	3797.2394891495123	5526.406692255716	5903.485112478906	8127.090336088544	8111.630506120089	3977.5941787525326	2440.999810200023	2954.512640032728	2217.2996052948356	1818.5465884245923	1596.6240890527379	1500.8390293302718	1658.1110266161677	1214.1281347644015
102	721.2743270539629	1391.6894497690487	2031.4210235984756	70.4427418245664	134.73819089932624	359.7512028129544	474.619604802858	2306.944765224039	1917.532867104213	1445.299761412784	3416.5630167210875	5384.745649169991	4205.91087894135	2729.9515451353454	2848.5348296213156	3487.4292974313503	2513.7266494209935	2892.456818972134	3070.3260815201165	2210.9447887213028	5791.413832887568	6421.791956993938	7656.214972566374	6777.832214625917	7454.43333491692	6907.085025340965	2820.5978345689105	4188.761368724801	4957.328599673023	3694.790755139109	2607.9015521684673	2746.2593941995124	4071.282829327148	2325.0560030146553	2058.0697382988533	3318.756783594489	4710.262214368243	5248.8620471528175	7206.400923201512	7385.16588377854	3721.379243321766	2110.834594573727	2806.8925613584192	2104.55522460694	1727.2875191733717	1683.0213254595599	1651.0210214361825	2029.555382765083	1537.7793060006413
101	830.0989509405297	1340.5694799061364	2096.1899748757824	88.10587287371735	226.63651518934935	667.0089831376066	223.43563797411534	1641.5507552850895	2627.3065462037557	2128.4728987503095	3982.1446361799754	5143.673685740289	4211.629253999583	2739.0602536421775	2708.1162748281104	3783.011449193081	2948.8460491060023	3239.255118412931	2770.1204165411427	1946.8247374534621	5917.608469177036	6765.194299724588	8092.459735967932	7136.952155067518	7946.382841499087	6862.228361728825	2755.2918827579783	4051.3452777168595	4493.1049842470675	3472.5886458195578	2440.111635969648	2432.6100789074203	3873.2291036048546	2211.108386190602	1636.9653272503144	2866.54867701279	3841.467450347137	4558.259960360275	6140.4872790887675	6429.838796221735	3315.8045771987386	1736.5809750222957	2534.5113967288835	1926.0217242662957	1599.5738153762122	1732.2251989959423	1772.4057081235364	2383.3182968391147	1868.924949083136
100	941.9768885883735	1276.3108885636202	2110.231565986408	146.61892832590925	327.11232894770575	1012.9362476804354	375.5235914118449	1279.7013313572943	3628.0022688795793	2963.7151092495737	4652.100909472868	4883.623168969603	4177.98645473426	2818.7168139830997	2639.6567641435327	4113.357157546401	3484.088863994622	3727.312820466419	2679.702090561262	1818.2144026580888	5825.136049149957	6787.5652784510075	8082.522447882332	7067.173959996482	7941.481935760154	6420.244206244466	2642.6222329706407	3869.648931331378	4016.4569487795566	3209.005123864959	2332.056904059632	2215.906205866718	3662.5510114337803	2144.438446414641	1336.746590082537	2460.7123915972925	2985.4142319032176	3877.1048082480984	5011.758136293213	5320.432059950678	2787.2731269237906	1340.7027624996745	2159.778956217785	1702.5350705440542	1450.4028176608012	1748.0914245987242	1863.169446320737	2698.5896850141276	2192.4686994699177
99	1058.7020671514665	1193.220879915103	2071.5719488202726	246.90962958884995	441.1707871501168	1383.7303544209558	1017.5378813979843	1331.8142641985535	4901.309147401906	3941.7328254586682	5420.048827012177	4612.421579518537	4105.273204414273	2997.768151485512	2657.7625154478287	4500.226563321281	4160.428000959031	4378.052784080071	2837.2074983133903	1869.639059154104	5484.316253858838	6451.9472672885895	7571.9262764033365	6513.2523855003565	7366.354219779665	5555.738561826465	2471.883331698607	3648.797339333825	3544.1124852482767	2904.062256260132	2286.2149400668495	2090.102214161509	3431.3703273185815	2130.1881323558077	1142.7980921962599	2097.269579670988	2162.4760596320634	3210.675192314332	3833.9262292872663	4064.8997809369384	2127.9884127999644	920.6961132630579	1681.771254266158	1437.9781512619602	1282.2130052323937	1737.1082704470618	1926.2898691652229	2973.188026184604	2514.688274567761
98	1164.1740401510492	1097.1487456888137	1982.776437093256	375.6027428218892	561.638986165336	1714.6134787163696	2084.425232973019	1889.039601434654	6215.331173701753	4897.641491985676	6153.258987680543	4382.149770939042	4010.4729685674915	3283.9067120656537	2778.86103376594	4908.014586117841	4917.275181409954	5111.29011101974	3287.1404330991354	2144.5323303710898	4962.479257734838	5799.829998186028	6620.179942531192	5537.645209869232	6275.430294076016	4408.695004113089	2262.6049750522393	3434.077201403325	3168.7283923878135	2610.5204620338045	2307.4950137759906	2065.318537436604	3206.512695029746	2180.5503183196515	1074.4832590924798	1829.8159377978345	1534.8113961539443	2674.685483779717	2816.0151189159687	2886.496633089983	1444.6249352403797	543.0897081772055	1183.6399342488003	1177.871583183545	1121.9934239332167	1704.864921879484	1955.718935159355	3162.716777861872	2791.927343955528
97	1251.5540407373267	990.1819576038454	1853.620751654932	520.9465470847582	691.6554528900743	1981.0588504853795	3454.645804335836	2928.5640299980123	7403.958001161845	5731.496640471008	6771.1595825396025	4221.522192146843	3916.7443681948184	3681.659177822298	3007.362706293947	5322.795734850516	5721.612622866602	5872.902866469794	4002.014521606844	2654.040272002709	4353.769621690644	4937.553826564797	5371.53699733609	4279.017110626518	4823.787826272317	3143.0654505486914	2035.8716293312934	3261.5341345565253	2935.8020202552084	2366.3966849678477	2395.4709151111438	2125.7958927858604	2998.5817727468457	2300.0358004645454	1110.47171885602	1675.3573176256757	1190.018494997011	2327.1447585816477	2072.900857165391	1931.096653873731	818.2034201677436	244.34143400335992	729.8369988735219	949.1593026084408	982.4365339117691	1662.0134621685045	1955.2976821465475	3255.6621547446885	3008.224250994008
96	1318.420426908533	866.8201931197365	1682.9775319715027	681.382426008501	845.3984342958493	2184.6974157509367	5071.062679098595	4465.749339401269	8371.356883373257	6392.926779848983	7230.610102613467	4155.199580564561	3850.5293949874663	4227.295731450704	3371.588071079768	5756.871143588422	6588.198816167432	6657.403061363994	5002.317302406609	3451.1238789491463	3733.4245956232994	3944.823743723764	3925.53798417709	2829.675747429039	3116.0293562855372	1865.638155621381	1805.714346947665	3164.187600402657	2880.3470464449	2204.491610913967	2555.1750988589592	2265.521217435554	2805.764667311065	2507.338856014716	1265.0556515633532	1650.5563127765618	1213.0906799910713	2226.680781191152	1685.991162166673	1301.9512927677495	303.5642720693098	48.90583180281175	363.81190170048023	763.1386535674297	865.5621357648853	1614.0811400589728	1927.160480678268	3243.8109897889153	3158.173581936683
95	1352.4464204342112	738.9859758234932	1492.5727513581649	833.0515454792993	1014.8459282301378	2309.5345314889782	6616.566068750278	6240.832886398112	8896.367172675446	6744.351720718762	7433.950951509997	4201.190534255775	3857.2181327682565	4878.706300566519	3852.138764927636	6160.015166256787	7401.6634672814425	7348.263131647951	6150.16897494463	4470.936375002422	3282.531722264132	3076.144675716283	2628.7922631170113	1529.4023407702844	1550.9725606678705	882.121315785927	1627.9415178808304	3193.6229081174033	3031.2278594757854	2188.3915429717194	2773.5558461933124	2463.6025514802477	2654.0943923146187	2793.7888608134494	1528.885368142354	1780.514078161979	1683.9281720831139	2416.5756606007917	1782.7450483342393	1186.285463196174	34.510395756246105	10.65511242049021	181.8663734822028	653.7075489958063	787.3182398853314	1571.1065492340251	1876.6369164985115	3123.0368711312008	3213.1439062526824
94	1349.8407219111623	612.0781146523595	1294.675125350088	963.78751855256	1194.9039735232514	2370.8663442836505	7866.853772894587	7998.287631661287	8908.282776651773	6747.260103653831	7367.651975084613	4372.035113117246	3974.2683841435037	5606.062413058982	4435.704854324904	6510.7982023485	8098.613855931273	7891.7121414520625	7330.987280916573	5653.482833627142	3136.2276825718827	2527.326817668178	1740.9011137091743	633.000576405949	432.99576287300465	375.4237321254832	1548.1674890274824	3377.9050098999714	3383.1083780338345	2355.1488594927932	3042.190396932625	2706.7756132289414	2553.2380390433873	3151.1992971742548	1899.8162910213935	2070.0151537172205	2602.4537295939467	2932.9070693129	2373.0355769648163	1633.0878850322092	73.99625430650747	146.928494054155	224.48558317960627	628.8820194566251	748.8608888922304	1536.2959071350494	1809.290110697147	2907.375286527787	3176.109854024261
93	1305.7798031868213	484.0989705648369	1086.4846099613274	1069.8879553897282	1384.1044286525093	2386.898920069644	8674.113766710147	9550.206854055428	8367.830919774784	6377.37036120909	7034.141826579531	4671.315017864976	4250.965664818774	6416.662654998368	5144.700572536395	6805.408950437177	8648.439457737448	8267.111004568025	8491.465511890656	6998.639658382484	3365.521226607454	2466.5370782363757	1484.7869423903778	365.539975253566	33.67058666695337	481.95426422458075	1604.2944374909796	3756.2497389532587	3935.82716078699	2756.3469044198446	3374.2779467610035	3007.947525423007	2512.1906259751413	3592.173517359999	2409.4011942175616	2547.090401974593	4003.731953957994	3802.7847570112394	3475.2477542624	2685.0599071895876	478.9151324718039	481.699990251292	524.8844421953054	685.8600700024524	748.7585830144704	1507.0645972392886	1724.2803562583226	2598.486141691267	3035.117154054157
92	1221.0850000816667	369.94169588450745	889.4339449923039	1134.2033026866904	1546.8553487313452	2371.13420983317	8809.17317058657	10491.421996817608	7348.603605761975	5681.750110358924	6503.612224079674	5058.91586129193	4698.132734774521	7201.111797806865	5904.0055853521335	6997.759793047534	8942.555899523815	8399.704355169219	9420.68438957178	8312.780834523666	4058.2963248965743	3051.0131310011875	2036.2211455341721	902.1402528429123	538.9556554257796	1286.355547569121	1850.6149258164896	4312.867000227338	4607.4750000881595	3388.9515812911022	3744.1920846068033	3351.8348317348523	2542.1694403739857	4068.474094941522	3027.511269271093	3178.294590538081	5703.067402372537	4928.776079164383	4921.790835899717	4194.713465104805	1232.4145180205076	988.5900545816542	1059.8197834294065	819.2407563679561	786.2420090199123	1481.2353907534803	1629.6234411564408	2239.5590943009647	2805.8730102914606
91	1101.4489462428423	274.51193448459037	708.5242253423091	1151.7525901518438	1654.4085782341547	2325.713929538687	8252.306533420975	10637.635911297579	6014.821335568729	4767.090291658849	5879.369813148924	5488.437237253085	5302.927664278794	7890.24510195893	6662.198950792945	7069.511899904657	8947.119592015457	8304.130212849137	10017.497075932628	9468.291738216698	5152.171934271371	4278.8754652556645	3435.2185932905104	2305.0016847674015	2045.6266181205065	2708.0151007008426	2302.6593044833153	5013.821923530956	5319.468576824449	4225.22831955043	4142.676964915932	3742.2655072046173	2655.8432570226905	4547.710307927793	3732.5555856210476	3927.8834443351843	7505.557325982862	6194.727640783286	6507.758803901302	5941.788466298981	2253.6803013871977	1622.0782206739207	1764.0653483875549	1006.7487567384077	856.0005445870795	1452.187895328124	1528.0213073013892	1863.999483929856	2510.302728136682
90	946.3059883872565	196.6350016072279	536.8148274398252	1122.271129268973	1677.8961264578481	2236.8685013898303	7012.643455673078	9876.58157915796	4481.773494132151	3710.401331368645	5236.196821816797	5930.522812960437	6069.728354589675	8443.285672778326	7399.217532800447	7014.493426051411	8630.2821634484	7948.1400816472	10204.750061844146	10388.070680403953	6613.633838174975	6155.553355880472	5667.74980374325	4578.4835682857165	4533.979114051478	4694.88241114787	3003.9650164337654	5854.523649829824	6031.156429222544	5273.697736008208	4586.2929504499125	4211.644422592812	2871.684494772592	5022.14149528169	4534.492211454135	4796.194907540992	9283.378846599311	7529.757871981489	8085.121498521847	7759.8306869318485	3492.006884022334	2363.877394479789	2596.4039497678286	1239.4202399259032	959.9772890118788	1411.1616262391829	1414.618328295187	1480.6567169805871	2153.4244331500995
89	776.1275040273254	143.24606861928257	387.90690691875847	1041.6958320837043	1585.794266559581	2086.529759026811	5336.489321380044	8303.672932322459	3075.741398038178	2744.581587209856	4725.504005187595	6293.119330339156	6880.253542344211	8743.762486547494	7988.987537032477	6812.889078416645	8011.952259661608	7371.436870119574	9973.046167936269	10872.852304871074	8169.841595108458	8362.923449399826	8345.339583799601	7355.33232247595	7577.1174284887675	6885.393024236289	3901.089286347952	6710.766633987965	6614.177921633336	6392.589271519257	5037.175742784884	4734.3357752419615	3188.6410831625026	5423.520294537952	5327.100986536918	5661.584963926967	10659.016953650633	8666.883757049814	9285.120545870555	9220.551994221827	4710.126901008276	3091.2314748158874	3396.290133665748	1480.8289033752453	1089.6430990580538	1355.9734785080946	1297.944185822047	1141.825378832458	1785.4776352167096
88	606.6998511265695	111.24173849357528	262.9143129929865	916.7783044139074	1376.219035558499	1857.2584525585573	3541.1046279997045	6231.073693926586	2007.4456983010245	2036.6415009407913	4418.319964028857	6518.812411983584	7623.884248462072	8747.861177826046	8359.298153859338	6477.758305961393	7159.461190110038	6625.035847707976	9310.359246580128	10852.080227942877	9570.04418685623	10551.133983287404	11034.566706578384	10215.99360623667	10688.549775552478	8956.719612486851	4931.323601723649	7490.4577921407445	7009.368406661436	7467.3311308949205	5478.451293029257	5294.689587202035	3603.5121361394818	5723.168709406749	6032.918861754489	6436.119400362472	11422.588455612155	9431.031176391323	9897.878934270762	10061.665927052178	5725.22594939473	3716.9139627012282	4050.815596165962	1708.8748460511079	1239.1802706633305	1288.121895378123	1181.5103942527967	865.4615976211974	1437.7864556461964
87	444.6373729743392	94.7831512670711	158.33305584593643	745.1923862183032	1050.198094977514	1525.9552510948758	1879.0130495203573	3952.5422763616857	1398.4410079365625	1721.2582828114364	4339.081001424822	6560.1498990627815	8206.080933023506	8410.2320332649	8445.831050334382	5996.884558953609	6099.098085828261	5712.8781951758865	8247.900898111466	10258.326399462825	10615.413711029836	12434.383348618358	13390.29829553879	12835.49643747869	13493.189388075236	10692.252860910317	6074.17348352603	8136.227127235066	7188.570114956128	8427.200843155777	5912.676992946428	5896.396036598107	4138.84400116125	5910.291942502955	6598.941255901891	7059.950331070302	11426.529306722961	9669.522272720727	9774.498558845964	10100.083641071846	6406.794787616747	4183.3603962562765	4488.168322609536	1916.9613315364402	1411.0517483000965	1209.8491676748035	1064.3068604006378	649.2692541162057	1119.4430805046154
86	313.4369399369176	88.5036928687154	83.47209695017612	547.5520125071989	671.8877547736323	1133.5251096467937	792.2578257461524	2094.691212951842	1372.4857578634112	1883.127097181996	4452.181640703849	6372.867425088933	8446.876125176099	7742.692083473328	8180.58501105596	5417.0224024105655	4990.406675543531	4746.129096994356	6938.78046619269	9132.76416541368	10977.724016797945	13496.813411024406	14789.178816615715	14568.650192753192	15293.43716202775	11706.927372266597	7156.676769631851	8518.96852943422	7123.614119911513	9086.511686899305	6286.381087485617	6458.145095020139	4749.719709275856	5958.749375431963	6908.715720355415	7398.940666876974	10604.314693916123	9295.629619977573	8864.1178383354	9247.0392868103	6566.390534214189	4383.290772758793	4601.629065333634	2076.611711795187	1584.7484095659615	1137.0929421873736	961.3927874306521	508.6409162718618	870.1339501468996
85	215.05508604379673	84.78353442930764	36.010147380271746	333.558799907755	301.41408158921087	727.274123574377	513.4771408264205	1048.480288402045	1899.8537656649796	2578.4059721604744	4684.32207067984	5929.166391764646	8265.339664389678	6746.660853046576	7522.234967972758	4739.13662534513	3885.13323489193	3743.8049166518826	5436.948194753756	7509.355134196205	10564.163402732464	13460.493983914357	14913.224373969475	15051.152455030853	15739.73363951796	11864.024292472344	8105.2917901198925	8588.167426722048	6826.620285196808	9354.64369964955	6584.20442813845	6945.118078741742	5436.035512074635	5882.600754066146	6924.684167332616	7394.701126148738	9007.555859396856	8229.295649717491	7217.646697015922	7554.071941193515	6162.974822797118	4285.295083493655	4389.540139041221	2180.9868209574142	1752.1631563969804	1080.9055775327056	878.3821049620668	430.181118774035	687.7595951455398
84	154.3084759067845	78.59020693202271	16.205163247756868	145.8700697901635	56.74074398370911	436.98346514065	1108.9711730301358	1172.1434238474094	2801.1537254923464	3648.094353978675	4882.890085390356	5267.72073953447	7592.8134691321675	5557.492928636367	6534.972146087801	4040.903578516	2937.7776111348758	2833.3306593472757	3954.959470786561	5653.059611572111	9309.09048076554	12195.760735369628	13609.10831224098	14162.505702464998	14719.653523619856	11124.680719689974	8741.713459557908	8312.4553626205	6359.41663755404	9192.438052710399	6754.298001301567	7262.9498159311925	6108.326054015859	5701.942284859255	6653.098980412808	7025.914037765984	6987.086752278734	6662.044968007084	5181.549263835473	5396.422091729387	5239.854968673776	3881.4976704792953	3872.517958617108	2209.1051033256517	1881.7643724072266	1057.8577428764552	830.8988083883582	408.0904372271815	580.2843032373434
83	118.73995994697938	69.65983395730171	15.238295365410659	24.170279481608592	21.234365958808105	375.81704481906263	2453.064624879417	2398.0455734789693	3815.5454193578234	4850.1862297759435	4911.076680800641	4447.908075212405	6499.673555382398	4301.043191907392	5326.6986624762285	3369.119417442789	2200.031536203789	2078.655351210121	2615.917615826292	3812.989775885198	7421.499047024779	9908.71123348036	11126.034561338754	11983.923737447818	12437.370214068094	9679.756861276432	8974.156188558842	7735.054796358285	5795.955193550852	8597.580137726161	6774.478139770386	7358.181407543687	6698.369177051705	5462.414748535779	6190.264525423767	6365.337550289276	4952.65781228758	4870.035156414791	3143.328228276986	3211.436687937756	3981.4854984790336	3239.8739959194854	3153.743849599361	2158.426052726216	1951.9959355092365	1069.0859165636334	824.8134277325937	424.66729065866025	530.6642334068611
82	89.83046275251675	65.14645610915053	22.643395668526757	13.07736359196452	256.52285555009655	640.1745573774732	4273.962004382945	4463.242621695149	4713.623367243224	5944.208306979703	4659.924564779878	3498.479196185136	5051.56752909748	3043.8090164112127	3974.1980042155237	2734.8344183177915	1656.962301024325	1503.71285643332	1466.0644981896623	2158.1372454236143	5099.781934898323	6878.569103661604	7802.027002740932	8835.340804164192	9279.700311348655	7728.953442777753	8795.879002860393	6892.577230436385	5176.308227068775	7625.072655901021	6624.795810039968	7224.490884216961	7154.037387052871	5197.138368274087	5657.247988041606	5504.721447917971	3236.3429327110625	3102.6251031463835	1403.8429922076994	1343.383362983808	2554.544430374871	2421.2415222221152	2306.8818123574583	2012.6344394811313	1944.991245609633	1113.0276685390327	862.4531523176979	477.15301189020863	519.177288913058
81	53.16435128369403	82.46250479347908	31.137315158571646	175.76398505420232	790.1634309775746	1280.8215301040314	6095.974375497583	6772.759246149892	5210.249207104636	6577.695489659465	4063.4344274372493	2506.363019994364	3438.2773099310875	1924.5809557736359	2652.060327039914	2185.686832170234	1312.3158169871044	1175.2417859056166	634.9722577003155	966.8647929716286	2758.295590276565	3711.8093481113615	4331.718487111641	5341.83188008363	5932.6930330788055	5621.288444947506	8142.78016964089	5874.562729967707	4565.048112743766	6387.969862857052	6287.44768388493	6817.608257880951	7369.684445163036	4952.526087954802	5241.9887146063365	4630.719392676479	2267.476186872496	1757.0571460525039	357.9505185262947	230.15998025957254	1239.4306345615464	1553.5225464384162	1454.453746054343	1766.0610887582436	1842.4217144211575	1174.984568781899	941.4614513584343	567.5628198955687	530.9001504177826
80	12.999650288484323	152.87056954572364	47.37601700129989	544.1102343065758	1527.959437606354	2170.8980941484388	7292.430557865411	8431.592746183054	5109.288706086128	6459.366878297261	3197.3290923821796	1615.260392325672	1985.5365788009249	1097.1428490169956	1596.3884003937092	1775.4712927291264	1144.3116509712747	1131.1428420989664	254.25204173513782	471.9772989044087	983.7306326116299	1299.189320110806	1709.073158977025	2474.7285611585594	3337.017475596058	3840.4099645909646	7139.804913589303	4850.676364180967	4041.4356705233313	5114.963547065825	5795.023470390627	6199.77470718295	7278.486117613602	4774.671597561943	5136.294012485128	4003.739175951582	2293.916963391103	1215.7754776110457	241.1464689671651	123.82246749133034	359.3124769414548	830.5443820945816	752.9333894287283	1446.2281272613159	1654.405102633958	1229.0404109733372	1044.1894765901427	699.7241530689573	563.2380589205688
79	4.8207439659229125	312.90521305781056	105.492113233603	1109.2747466949477	2323.608393945315	3078.438353241183	7515.766537441608	8832.511936298386	4436.885121997054	5565.233674018216	2208.084060815743	898.4382856498339	893.4694229806366	583.4875709569353	901.9292641184588	1500.1549076624387	1101.6748759498746	1333.8662717976986	346.98789793908	648.5289426513123	112.78727258347602	182.32058345962446	538.1417272901108	865.6291038717217	2005.1664161306755	2644.5349397046452	5955.254469864778	3926.889172181838	3628.979006494841	3963.295366329719	5196.0491670815545	5449.040989667202	6862.927651031675	4668.48467068811	5381.741567693088	3780.7898412936033	3160.090367861712	1481.225384136417	919.744684185739	867.6042206590106	54.57197414156283	369.95079514356013	272.14309364549865	1094.9198280128844	1412.4233309232852	1256.2368765703618	1151.388048303352	881.6460529729225	627.1662310208498
78	120.53265015501316	640.8138767230273	297.0488881295813	1897.4114641614935	3076.366031380262	3775.0233928937196	6572.335170543683	7734.257493330695	3247.447809485043	3924.1267007258166	1187.3185128028704	365.628531443314	225.0309115117567	340.23601895319655	561.3323759318612	1325.184021494676	1145.876709873406	1752.9147987906026	957.0584772261955	1443.8841580510993	348.62330627390793	677.2248373306143	1098.8511204441402	879.8599467454226	2138.4126434184564	2123.125386075505	4667.086299408689	3108.089335142749	3315.0760404127573	2958.714369013025	4486.138202369301	4570.363934032523	6098.681446153101	4607.0733958053825	5963.064795353637	3987.772126601605	4602.158919019226	2517.4596442595175	2171.9555014213147	2207.8832946781695	303.25932842837494	245.20421550342394	33.48163144809713	741.8312037630411	1137.5174119575022	1249.9573091492216	1257.0886022242623	1143.0982292497115	763.5595537055153
77	499.88175994167955	1179.381361035286	741.3520570162273	2758.383875933012	3562.5584312587284	3910.271862867579	4720.738169540278	5380.8019518098035	1929.8209324867648	2071.3706675726685	422.9372514611842	112.360550130996	79.66931240172833	334.5148284391085	553.9073477221634	1232.861537832256	1267.3977813591591	2246.6909609857084	1961.876474659063	2540.3726981613577	1673.223821537975	2681.4810302425976	3293.6920348115245	2556.8832883136774	3571.5551343956204	2302.5489686397755	3596.832140300916	2523.0238877922684	3147.1788105324817	2266.2006070433963	3795.7370742842577	3724.3225632103918	5143.468457340797	4545.9458669351625	6607.400203616249	4549.841076131921	5901.538847289428	3822.3684837180967	3392.936505298153	3490.13788474706	1022.3792287570137	479.0770732509466	90.15726256197641	502.1303072609004	911.7969033977669	1224.808522157179	1346.7717468449582	1461.9325149294373	1003.6723056295455
76	1293.447092407883	1972.5940774643773	1571.2931240717098	3573.4737744701115	3751.4856082677734	3449.380285080828	2613.1612019092136	2749.1016513308887	869.6767022778122	597.3781058852416	38.61666339527386	125.48865603843305	282.48370718299975	456.0014537695165	709.1937302723929	1168.2633120976668	1438.0565125148576	2665.1891306891803	3119.6593219659053	3564.186536741666	3657.8054924580383	5465.5484171970875	6295.439138832802	5233.828601808049	5591.98840248537	2971.5379903776147	2891.588718097307	2171.881459752394	3127.6578134742304	1873.111359514006	3195.386106426771	2986.95175487868	4180.665185208492	4419.528631327548	6987.5853100782915	5158.794460156608	6429.160848804444	4807.188909722796	4072.196995025879	4185.088051903135	1904.384910980487	1000.8520565455553	410.8706597314376	448.23685432356046	785.2219014656798	1220.4774448941266	1434.0768653300688	1814.4688399689635	1366.0610380153757
75	2684.8788638347796	3094.723067699842	2951.8845212664255	4281.5627022344615	3754.706372732994	2619.356251486395	970.9997588695526	901.9693083095046	403.31615056580745	43.64971346742569	79.13457075297586	385.90356831441215	669.4152677734057	625.7663185107406	867.5201821522598	1084.6916073507969	1620.3233346792829	2872.4302814198263	4151.482298709922	4214.904423606899	5789.689304864951	8185.002464616406	9190.314416851976	8098.790468001685	7471.804159338328	3860.5303735182533	2607.7599436345504	2049.779067073841	3265.555907307202	1753.8485664205878	2727.5703833950092	2402.8150723936387	3380.1773343059554	4173.213013353685	6833.5855920519425	5479.241979578456	5951.933035126605	5004.368727645334	3923.425033663734	4018.2507690874	2681.8600234822097	1682.9746814332088	968.0528773095537	626.6569750356301	786.922443118172	1287.1101123802985	1550.767606645968	2177.7726977243083	1855.8856955558867
74	4682.073050158176	4505.964449612788	4874.462041859511	4828.541400095812	3807.0399175971934	1994.6903646825597	601.9938816720528	903.6673626013203	725.1512728970043	650.3911939884124	533.03178591285	851.4909177192551	1057.124724936201	800.6961222152718	922.4402407516758	968.7185538107	1729.3967083232085	2767.5691461386923	4659.141073365385	4245.872184494056	7331.340615047812	9795.261849605038	10874.909195903452	10075.471754250908	8460.515527170788	4652.081957813444	2724.40216739721	2154.113061746075	3555.947759928091	1890.7953670257282	2474.556736210344	2081.853115349618	2972.013075349643	3824.4957313235805	6062.76783031588	5274.682776478323	4466.6041787029935	4203.496849353814	2982.1556712828424	3057.065243408324	3084.1652353051295	2327.819829109434	1666.5280649541166	1036.7676439009533	924.4861618849493	1460.9152139324087	1721.5082588560654	2489.0068670658584	2395.8073605150134
73	7285.149554995309	6218.430573467724	7327.896776691775	5318.268515686797	4220.975445997929	2248.4730776743077	1911.4373627048649	3147.8340873271877	1966.945306489696	2512.632041175199	1359.0252018754038	1500.0894696664548	1404.8551074670233	1010.3006607888908	907.2840761128762	838.9921852208852	1676.3698536400204	2305.482191761626	4422.236464335744	3630.825821992248	7779.201627652055	9778.044336725823	10821.342982002454	10542.211976913874	8274.064252495955	5167.449374335952	3169.206076802679	2537.290572621214	3988.683044729651	2347.6999543815773	2486.5709424007905	2114.686196850067	3074.5826851357474	3456.2638961015887	4855.51528711941	4476.307408512937	2498.145120646723	2623.5641455446353	1612.014215995991	1691.1633762343947	3023.85873902763	2803.3046886350235	2418.8235644998163	1637.4398774794013	1184.3058418838089	1755.1525210109417	1966.1322913195525	2713.508726416606	2906.4190760979477
72	10240.758002224575	8125.070640116861	10063.303386874237	5928.965099161593	5271.528732942057	3994.8499937417378	4867.828276414889	7263.364720312767	3979.7962834710056	5164.8213043945125	2488.0240246664534	2286.628806936298	1788.5184032257084	1324.2370784969028	958.5745240735968	767.4772266545282	1396.7166870972862	1562.6548962433333	3369.0614409672116	2528.8589041573164	7001.390799178473	8091.151843776571	9004.44721438666	9270.403203621494	6977.976890383058	5289.42357629605	3804.036458573099	3231.4482116331333	4515.12262826261	3180.996303869692	2837.287744730289	2631.3246092473782	3740.006163002029	3281.209698554984	3709.38779351411	3380.942012326319	909.95849969724	935.7834972169669	454.4558589415589	558.3178772171391	2543.209571603182	2986.439291731265	3065.5206006103367	2323.6947565233304	1534.6422094476493	2133.099422343129	2264.261733564718	2809.395996058498	3262.297295819396
71	13069.280651146522	10020.579990084661	12631.839116849944	6876.386949648053	7023.560382568765	7339.094775249003	8764.73199007626	11952.021063562235	6377.29932806118	7794.674345450077	3810.378273042232	3136.77363791284	2371.239224075067	1816.4022111637282	1302.8603851052362	841.0739531707104	943.2602065626374	748.6677066610785	1821.0853727732856	1306.612723520821	5133.652193020234	5465.358270199608	6193.192770626651	6703.007944334108	5062.767463283607	5062.716292139858	4481.411174823579	4230.273631930897	5048.122490839389	4401.399740051037	3578.9638555028646	3712.575934149346	4861.170177301662	3526.7452060366077	3327.299407528987	2597.8697242350345	592.52456769289	135.05345618953965	180.01266713129664	285.58113099796907	1851.6151691640148	2878.1695986013087	3426.132166112841	2948.3825325206553	1933.7774457234514	2507.3447498256774	2547.7663136661668	2769.0255433929033	3354.1995097787953
70	15145.070145738751	11608.523875094708	14468.063822837325	8261.840326112131	9187.237405671847	11560.800006797323	12351.970213694682	15434.907994455218	8564.668817063339	9491.40627041058	5146.254862967638	3933.37130181719	3262.2320715893866	2497.1306618131784	2085.577365525486	1159.5376421180738	542.7781248533362	175.43910277106468	451.2211251642942	428.8518060128239	3037.207776940667	3207.3154144757245	3730.420936726733	3920.1022486153843	3232.2761594059584	4624.541148952809	5087.415297071489	5432.117627334832	5481.492023598852	5877.434896872099	4697.0130795159885	5293.907439885204	6162.747278866067	4443.772075679584	4119.090066359244	2807.832060178982	1965.0951045365427	825.047211351158	1119.6490947388552	1131.7770893274833	1247.8608151583667	2532.3972344195145	3375.2290838365107	3366.454338282367	2341.2450582580814	2769.351352565398	2718.2985446774237	2606.4691181058015	3175.9828551891087
69	15827.884021907095	12528.51539638428	15020.586773790365	9847.924169055363	11062.32365728223	15083.024833251664	14238.614975936416	16253.186276386201	9851.647245996784	9660.700349715375	6187.695133766379	4499.998587397817	4315.797280947785	3231.6574958176825	3182.365600628039	1709.3290194395013	537.4611080740979	145.47979263402533	55.90802829730906	284.32159612609956	1901.579508537016	2637.1003243758078	2996.499021654683	2242.2398877822634	2142.4319318641847	4234.169115221519	5553.50934051695	6582.832922067679	5723.741902218746	7250.328512411039	6002.9946292031	7021.302067978277	7224.809726896648	5929.570015946583	6031.490101169732	4262.430748631627	4506.795021345116	3066.8128829321263	2924.846006130062	2741.5816929652783	1007.2489791957996	2127.85406774261	2953.1243031306685	3478.175725781697	2707.7921714287186	2838.506881463906	2701.86222264188	2381.31912163108	2816.234892061715
68	15040.192044200738	12570.576970089503	14240.18070441006	11197.558705132296	11960.533029848479	16423.565937745636	13752.169030324063	14268.841909413783	9845.736005604584	8353.342470904641	6645.421269868374	4687.302736541514	5211.997024435454	3832.54374033818	4279.999952324851	2400.5114587491057	1177.0843008807065	788.70630323132	941.6400673578264	998.4744257202636	2507.7873312578904	4208.502689514268	4340.565101645161	2428.039483219219	2062.0630100366316	4124.9219631078495	5898.909865939956	7461.616326778645	5769.964790197484	8181.965582562223	7255.871207591253	8473.082410384442	7723.934164501729	7635.049923926732	8315.861647784737	6582.76305109681	7135.18332147218	5955.508549946503	4837.143991095696	4411.452678834333	1171.599041620779	1809.2550234174973	2353.521106893756	3315.5045584419795	3009.3969077205566	2741.253338626226	2509.578458066212	2143.924489371372	2438.3097090563683
67	12722.510973311746	11596.659311746209	12110.179675633986	11614.67546984877	11422.842066582141	15008.059188463812	10932.066981506749	10231.037471992586	8404.5438582429	6087.729209116194	6308.507099441109	4416.815688970631	5465.131542433626	4033.0421147145053	4893.426143656014	3026.2416075227675	2449.443527768689	2017.025714888124	3009.6838311099755	2465.6274354587576	5171.019783329011	7542.920981176197	7490.21224968048	4604.238708791329	3062.9139690380093	4461.523265423221	6135.36379700275	7820.310023984935	5674.982597518377	8352.515979598025	8065.2153999435195	9067.470277712608	7457.2592530186475	8868.962115923267	9786.898191601249	8710.453646725799	8469.17589455387	8045.800990497679	5901.3547640021525	5316.069277605014	1688.8702203684047	1681.3684603385059	1876.5598666157134	2923.061087241958	3192.195876399858	2544.751096225204	2243.487143577592	1938.0752656971733	2200.4958883470317
66	9439.29911754417	9699.541815773007	9138.032645751813	10634.856782922088	9301.719293953563	10915.163782081203	6789.0511569719	5789.418056768923	5880.387230646988	3676.979093435544	5068.664611778971	3627.827136046125	4804.779937098751	3707.032761828468	4644.997912340652	3325.6534882328788	3923.1942022657927	3457.5034488445217	5409.800906164928	4315.301565073873	9095.913444437934	11232.485763572455	11012.369373311823	7990.854677867084	4971.454153741422	5310.559621838287	6268.108149111261	7618.357490753043	5560.728456951246	7722.066679291075	8068.364265565647	8565.130233262593	6396.188797336808	8889.706046638308	9405.710231939887	9313.160459952534	7756.340371200557	8078.3713088614295	5512.0174414239755	4968.11867469775	2301.628039235305	1734.3777106566815	1769.7395999581167	2423.5672246545473	3189.376409625389	2368.556747504357	2064.3987080387105	1778.5262589636095	2156.956200705069
65	5981.610136899753	7226.039624355177	6009.163732803667	8177.696555123856	6222.95554194509	5962.867416310899	2900.6295153467618	2500.4980745612806	3076.566683349567	1808.951079729993	3252.94096537748	2490.222557903029	3314.0275841687107	2842.686352458152	3535.692614933373	3155.2246207577346	4880.710381951723	4564.131237602121	7041.712794862348	6011.1669481308045	12611.636631462121	13555.237247065124	13190.440831555345	11156.653559942399	7358.442960732717	6493.084500540036	6297.1110804365835	6935.113351560707	5563.482815608394	6625.106957118041	7155.628674356642	6959.796753994579	4849.088129724827	7377.615779960039	7010.728247961599	7771.674741908466	5190.218154915854	5871.927664439641	3830.8604095255296	3525.7724759012035	2712.8971790935975	1876.607676894459	2035.5524701382801	1930.9841655719856	2943.175456636012	2276.9243917216436	2077.7522957492333	1644.458720940882	2196.685892250912
64	3178.8215864130993	4764.473115633347	3437.4556028138763	5055.070538715468	3285.914495680664	2346.106047855975	662.4850007079838	1067.9664842072293	985.8570259501905	767.7215926892794	1508.3792042760715	1338.2716144713345	1644.984737468807	1752.0215208218972	2058.3090535640754	2525.517929891881	4760.194143947408	4854.632884775196	7194.103875717054	6988.496681573495	13834.075683161198	13415.825399832629	12923.248330845017	12564.487185246264	9435.739778720046	7585.610366825825	6246.756202005406	6098.9318430605945	5748.5991598309265	5648.231392907348	5692.956753646403	4990.8195029469625	3376.7380891830735	4909.324515121273	3741.3457434546335	4665.74600121413	2239.348589015026	2735.747488525886	1806.591808623983	1771.093113870004	2721.481416832442	1948.9904877486476	2375.6108462961793	1523.3992369967739	2459.0862445708826	2218.006049143214	2212.24841209263	1494.7420472611993	2124.4558342913388
63	1315.197513825029	2712.3819797383553	1668.840331304446	2245.9571322018987	1275.4176585729488	1095.2803648565484	316.3843932460248	1015.4840504518975	92.10516437006898	349.5973747969653	348.8734386392307	451.17974232660083	438.44545137919584	770.0923854085606	790.3079926561616	1654.9411033071544	3600.6022260770296	4294.542861362487	6014.51807838004	6946.54023890937	12348.956079054422	10973.76075362347	10349.062675230121	11716.537817489869	10348.382619689786	8140.19982772309	6152.665805212637	5371.523061612686	6064.790635009888	5175.775453062673	4301.675020289306	3468.7942880519518	2451.228855393413	2613.3251109126	1189.1617501287635	1636.2050386166766	362.49400133770763	417.5412760873602	394.8017664081596	470.6734356376068	2325.8264936506034	1863.5251296959957	2420.893083305101	1187.3069433967012	1789.8043630372913	2043.7692539059906	2238.3008651348773	1279.3412854463463	1775.0607054287987
62	369.95701564304875	1335.4428204293035	705.1102125948603	615.9445442475574	569.6959118889491	1659.084372503005	1216.309215562832	1449.563301734784	350.14627681755144	280.6182901457569	62.340532042515264	28.555845470417502	98.2654412241164	178.59934849200312	145.3800000900642	829.9437637610052	1983.5739008512537	3077.064045455376	4186.924454043247	5774.576903086002	8436.454263311865	7232.815565953599	6471.297499554843	8596.793156473504	9523.502536656455	7804.337853611814	6027.708066873383	4890.174014067575	6333.820567253373	5243.2922832401055	3680.869461231166	3072.0696156759714	2420.917208847106	1831.8772888614294	731.8386549933155	603.7173083710909	430.84446909251426	208.40420989217012	140.94984673125708	110.15773318903183	1661.5977732274478	1577.069631420523	1973.9006291302767	879.8668640165008	1045.8113362122072	1606.3839223839589	1893.0639937014084	964.8022004558119	1148.238896062091
61	84.353410265377	696.7852639716583	345.3165642475836	460.807745522908	819.6865726730595	2611.618216864347	2049.5360436032315	1537.2141240970338	1104.9675692708583	357.94174988531734	443.4542345361138	90.1293210621855	414.6888831942995	78.14107011243222	139.2910030595789	320.052678371924	832.7574979040236	1780.9250377915853	2600.651398966035	3782.699048892172	4159.714822204018	3797.2765608877876	2944.458472134997	4512.97507740968	6792.869544888941	6419.388517178282	5786.967121714747	4612.441748757231	6251.653781834726	5428.0676678398095	4066.819230514988	3841.22775239725	3306.233682075051	3058.2965267171576	2626.9730591669145	2289.177309507656	2144.9994694825405	1987.4496780815568	841.5560235764891	547.2573667011033	978.2747571705683	1180.197783252369	1249.9618437007355	583.3407049193775	423.23989183343383	919.0849125536491	1123.2461991084444	571.7481087328437	466.2375565307105
60	102.15455878802716	551.5080110838846	264.61123706305295	1080.143154872213	1249.798147247331	2392.4311700665426	1822.948625001494	1070.083549687015	1411.1842716698857	483.9421324415873	956.1406394923652	387.8632424171743	802.446018153958	260.5885827422996	337.1290736375327	173.40909585583367	619.0665102036686	969.120540116098	1712.8307664055856	1869.6471577321713	1806.332109296418	1931.2528215275938	1105.0919624228836	1505.9041370394673	3661.925588196127	4505.580563500789	5248.534971593014	4329.486750230484	5583.528286139503	5191.484941197441	4988.605368726003	5013.255161411516	4543.377816871838	5465.369248579906	5279.016906120584	5571.926307407578	4010.0840106045084	3932.6811755452263	1630.4746688136229	1242.4581013956908	505.98994384152866	852.5259860480321	821.4476544385454	364.41161854212874	127.06727352095852	291.4475577006971	334.05637817951197	213.66876868056409	64.28768366755078
59	215.68266003137055	521.5907873772314	223.5333873571692	1456.2126347929657	1226.079281624341	1173.0441787370912	799.7386442413459	430.33256870630146	1043.0375457101609	543.1884238962541	1113.6544715182972	631.7936349823826	788.4245676129683	417.05547045008825	356.30478668036375	178.31235020469398	846.486575114973	676.8471460876749	1271.1092971109742	807.6994621404205	1704.5235167148412	1501.0777655035095	814.0480764996719	624.221240930593	1731.5659914563068	2708.437784886807	4233.197351975747	3815.60469788029	4318.957305599072	4289.781091288729	5389.204084977768	5522.723880658783	5406.740251635507	7161.452989751144	6764.966068354986	7973.250434047246	4910.14814853035	4509.025700561986	1986.039823877489	1714.2929593272647	258.1507033366713	699.8561840003747	974.1029838731307	321.63176424234075	190.05851715055707	73.79987245010767	51.30907321699681	13.273295928337213	49.676601232702964
58	378.23560236558626	391.51622592506624	162.98032738956954	1182.877833974299	746.0156519617256	300.4744705888337	37.0326803297537	133.4188538695504	363.343002908829	432.11219315389525	858.5512102445833	674.8073851415354	434.50770664551936	392.9135381166865	199.64984088480657	136.1648449199036	785.5412109374745	656.2919764613468	1048.9502358049313	960.9584631964854	2585.5610359095035	1622.7621550678507	1190.4627843873334	1379.386183029772	1641.4584502206014	1499.2504023268884	2756.408988057146	2976.132999936698	2697.273232707038	2999.3424833363542	4700.915797842603	4937.11731115918	5301.016362112628	6768.2409489395895	6171.36248993431	7769.27008156083	4721.031325668742	3854.1337926268525	2114.360838800065	1986.77388891274	186.88646447451003	730.4881605432718	1474.2374210682092	520.0395155238722	498.8689598020783	355.7371575633888	426.91407486123217	78.74816371068192	305.47554367071643
57	518.3025972604947	180.9777306890965	122.98708329923909	510.5828900334178	314.66062676171157	678.2268774437505	333.72176268906776	365.2459072203988	131.28950545758806	193.29480677206118	410.14392823877927	545.5665529516417	142.68873216256205	267.81272408493635	152.6928921889851	24.01824206595667	350.5762429314035	716.9207839554922	1158.299550152958	1882.8580221876455	2692.775725388519	1489.4090330583274	1281.706844282196	2378.0803981085896	2318.5191100635434	934.6114213359868	1254.7143391142645	1964.7710397567905	1257.5370083150997	1876.9668381477597	3123.95377286404	3452.8899026023987	4125.152689357032	4509.271896717028	4058.5923411464064	5255.017448841324	4113.768415988947	3267.4343564091814	2579.50092282707	2411.013889353092	279.693645568444	840.3847718374961	1677.1038508504962	842.687681499075	771.2224602758436	896.8867784920494	1112.1400615814819	381.5983950465517	559.2714019063172
56	505.81630968064053	45.011348122464014	134.8191156022439	75.76799067335637	325.50416071295336	1631.6488406232047	1262.234896208419	905.9347739512054	472.6762239718596	132.2075235827596	82.09838110994855	343.9180201091864	95.38938516123244	219.57243020005018	354.13967638510974	45.99916054994222	333.12564804607575	962.6524245564195	1666.5926127124355	2514.560832551795	1569.8032045213754	841.0394885695468	828.8541495751435	2128.4099780867496	2044.6448277178893	623.0868484208866	271.0918182909426	1076.454923523172	423.6662111832235	1195.4097782789931	1726.8468460979516	1964.2855201843786	2385.336879469421	1967.041951649408	1884.8131976907644	2321.4432856574076	3581.297999674909	3607.239293131771	3432.4914001132875	3123.5666920687418	613.3354591246963	884.2571021214728	1309.7440753678243	1009.0082278890243	749.347659496939	1106.620871407395	1324.920245004223	690.60325436893	605.2605724881776
55	302.9378056033703	70.2518092194232	171.24133966430986	108.49188670320208	614.7290755174378	1643.67895933144	1553.3410712784907	1091.5642619079354	869.2384499472948	437.60505229915094	41.73477484109935	148.2648141935128	112.27696382017024	279.8488152382018	591.9383501905088	396.5950631700091	1300.4031187947794	1479.6246883199528	2019.6522523934545	2159.8174428049288	331.73721582731974	168.1628557513883	318.91620838104814	862.3500492727467	691.4090742170704	307.5612049706387	111.77163429095967	654.6385982516367	307.58951188487276	862.8539370744163	1284.87128013142	1163.8499012080576	970.5036649030947	591.4366204519079	640.7225418463613	629.2806880517783	2926.1149845591754	4042.0033432903956	3809.654806168669	3564.013398014352	1094.5190281545588	799.0637389494757	675.4040743869712	872.3311042902585	443.05842974375616	744.0510601794045	790.6851179758617	688.5996065973467	414.2983123411053
54	78.61162288220096	147.95148212041647	183.0089721852433	319.6412378612328	684.5055109102482	610.479980368161	774.6598026779185	607.7604695755265	757.694990675469	830.4153717510519	294.2599099322412	78.3071120344994	122.61861668850729	349.236711675606	629.102608198441	990.2548426905773	2476.624932659077	1857.603611454631	1611.5439798727352	1034.9654620763927	32.80169183980621	92.3730376533506	279.3101601235642	285.2987403585584	70.33814412430745	168.52760339019952	473.4325758468506	743.3809812813855	568.6149148538103	629.6476806289211	1380.9487751206789	979.4455818010156	461.49524537091696	340.01890387040396	219.3401315748692	150.51770771922241	1818.9050243902693	3227.5759890483782	3054.0301653164997	3106.463047816913	1363.3230140729006	615.5325027245685	340.46899926803223	573.2957740269151	180.7316984142941	155.31045564000988	107.58698877079928	327.3536798648706	127.70135820851382
53	56.78219919536491	153.3814462678501	192.77107566143235	387.73454180433777	379.1862507979194	107.4519952031771	57.07166855524469	37.01750926678723	324.29228782123334	899.4717106326852	716.051032876237	345.5251416136931	461.6008193377687	410.0816611332285	540.6931516351151	1427.5756471549553	2415.4884051980125	1528.6808672865577	586.7918872578168	149.34582188458972	459.6211269438911	695.2928994882193	658.7462273975646	1171.914625245708	1131.2402743014954	424.18819946522683	727.490330075366	992.5561586453789	717.6532560195628	421.8985781005852	1230.9482228545148	914.2473765608675	681.2956158169923	391.0992721738504	222.0668292956828	109.14717954071594	628.3460818807594	1277.743909908404	1493.9556352910884	1729.0827087127122	1133.7871958855872	423.3849105187477	349.83719667125547	483.90700274615654	277.26469854414665	67.52803620532717	117.66029984459087	26.902873638616718	13.699207749402657
52	284.18422891779426	255.06212492197045	341.55683081649863	279.80420740242687	195.6989842062362	862.2338234569471	511.3166553336767	390.58290625481095	199.34125757101978	811.1016671697022	1015.7366337070408	985.7417334833633	1259.80797042068	654.2615170584893	568.63307869646	1352.8094154661574	1116.0452957559928	593.895209205038	133.18286999996167	55.64708700384458	821.6400648941947	1219.7740221927904	854.3534636467606	2177.4234355436593	2286.200362513745	810.7965216298227	575.773281758957	935.2281946935001	569.0266472465692	286.8677587694374	651.6311422450182	633.4700793111942	947.8066195092779	454.31099086038347	442.30831448769237	198.50012254852058	55.524075931067436	101.8520761014751	495.0927668064026	601.5687362356281	547.9938752093046	259.57780842802225	303.9585352644738	613.9444750446115	566.7935243494663	550.0642884989461	701.1150236545194	226.28011147295229	231.46295812512403
51	711.5980081191268	848.940324326951	768.4337257804453	148.48456259954904	538.4893128704314	1702.0216582232622	1597.8903298591126	1544.234497807163	482.2272842709762	956.2167774410634	945.8237441335745	1483.3213391086347	1836.1037344260656	1133.3228022801406	736.2997341047485	862.6613588302381	171.77403177919442	146.0467483590024	502.6355765477317	356.1162055356548	813.4582767563434	936.3737652151729	563.8254319730099	1577.3283365132766	1597.2569304849571	722.2616024150958	219.89341343906574	549.8401491724156	274.01734010442203	213.14699826386587	157.93736752157292	231.56042933550765	713.9789214533721	607.7147648056915	581.8782937480172	437.1007194726004	70.66547181238356	309.3315330240975	515.1098514805101	501.030415652628	200.05678864664745	111.16142268964583	114.42554463237755	559.7594733610915	564.295093444194	810.9906240765499	910.9534320620434	768.1899462545458	595.3141722562311
50	1268.4633940376846	1807.9223781785433	1321.7343364490175	310.93778557348594	1168.179671349863	1304.777500680831	1642.4084207516676	1898.949537406664	664.924147345618	1071.3969196359676	567.4368277040006	1210.48351325584	1475.646662713949	1367.0255553555503	846.7231268398535	388.2149396985494	387.182987510035	568.4147735410183	873.4990083672362	533.0713787711351	424.2516570483589	144.36783110029748	109.40096701681199	178.50618369941242	113.30586525049766	239.1440995512418	104.9562930785017	225.42042275917498	167.1486262839191	198.22927130799752	9.239327516792654	55.32896059793918	228.05899199212752	558.190572262836	312.1178325958666	411.8434703387565	108.10064724835863	551.1741534796228	660.4847132718446	737.5840859666505	293.16411099433674	17.786660459095714	51.03927112886769	181.85362149688876	178.92678406582763	427.67874731932636	422.8074674617923	884.5584676075006	591.0769398235643
[truncated: 814 more columns]
