# Supplementary material for: Adenovirus maturation establishes the transcription competent packaging of its genome
Source: EMBO Rep. 2025 Oct 21;26(22):5589–611. doi: 10.1038/s44319-025-00598-z (PMC12635127; doi:10.1038/s44319-025-00598-z)
Supplement: Supplementary file 3 — Source data Fig. 2 [file 44319_2025_598_MOESM3_ESM.zip › figure2/CDE/AdWT_free_DMS_2_footprint_DATAHEATMAP_binsize700stepsize35.csv]

periods_int	350	385	420	455	490	525	560	595	630	665	700	735	770	805	840	875	910	945	980	1015	1050	1085	1120	1155	1190	1225	1260	1295	1330	1365	1400	1435	1470	1505	1540	1575	1610	1645	1680	1715	1750	1785	1820	1855	1890	1925	1960	1995	2030
200	3366.7023184858153	5022.042317534104	3797.8329272849965	1507.1679942095625	143.49839958308468	412.07294146576146	403.5698957284973	600.1210784232021	366.54173743543447	368.9796050868301	592.8772524411208	242.00685209025082	118.21056278555754	140.07894352970413	69.14233527026572	160.04143250832675	373.4526280598431	82.64291479262	94.21719192733205	398.5304008244204	780.131686302372	915.9427226317822	706.3840979985999	1065.2205792298719	416.1059065585341	137.80975585648065	315.0883161467832	30.841852270705843	526.1896911802544	628.9075319899372	758.081281893202	1641.5857525394704	1811.2405576174142	2497.979127372415	1480.6817885515661	797.602894094648	235.72260690696294	99.54661639664192	1524.6662519047584	2209.485580041219	2161.9792633014495	1263.6623770049596	501.186164334397	526.6409302948152	1497.6644426611165	2124.8588864657168	1000.9531114950424	399.87975254105163	155.6157599038491
199	3217.445118726978	4789.9789091709845	3650.8894464004015	1531.354218288075	164.0278882571104	397.9592280187244	383.6248147381367	638.9380099193304	417.309457616486	340.54125375857734	599.5172260441196	242.40913425720467	122.5551499796753	135.44110653460996	73.40483224674256	191.9601968247813	413.1194877606504	99.78230816752493	109.01435468191414	416.52784848218903	761.1680671228263	888.7583137789538	699.4863797661426	1082.0314287609704	443.9328970720711	128.08624119962965	300.7154071698876	19.827663061899358	578.7491535122333	628.0025856522242	736.9671319445689	1539.186521902211	1777.7877289711219	2436.0695938988374	1458.2522004448538	784.7112724339455	227.71495851365788	105.97054995915155	1552.6337252476583	2252.162834782157	2160.103589521428	1293.1090458195586	542.1352500616624	579.7199554758399	1595.356442980507	2165.802602311667	1008.6969368845556	371.58192568229464	147.90654434351245
198	3098.443312278656	4604.9753429534285	3532.12042632554	1543.589852040952	179.9710835674132	387.15976365823326	367.7610034436677	668.2868374409175	455.9220056841702	319.3748233529472	602.9992273643917	242.5662513572467	125.89402959761819	131.87291868843735	76.91881640530062	218.35478754115087	443.21555150244126	114.24112251258425	121.05814098094426	430.03421442627683	744.9819493514783	865.9892421111538	692.6398137132893	1090.5887474836177	463.8839810403468	120.86004988582188	289.4694773782606	14.390478168256974	618.2397068709278	626.5515176017825	720.2187623476411	1460.1212748905932	1747.8413670230068	2383.139726801166	1439.1790127226673	774.4294839795309	222.2492893120143	111.83462812760932	1570.4949191729006	2278.254591663137	2152.7190408326846	1312.8834839005156	573.2581821614841	622.0071417398913	1667.0683913969258	2191.2084711658445	1013.6572475947356	351.9578870651463	141.6698461148433
197	2973.398587019401	4410.709621820522	3405.940012879051	1549.8022203875912	196.3584064635873	376.26494993044616	351.13378782412667	697.7652851415041	494.7435871033149	298.55447674945276	604.9987280951304	242.62732227536344	129.3349140843625	128.24042204605286	80.74993758496154	247.12444714165474	473.4677605121256	130.29379992390014	134.04461328561115	443.49756228182537	726.952628427146	841.0103381020074	684.154585347656	1094.9571213327986	482.7213566641681	113.75724894452854	277.8752661151029	11.976340097048372	657.5652064540253	624.3538583181015	702.6773838113772	1379.3855682568794	1713.2204435445542	2324.060779315043	1417.9481025586008	763.5504477574094	217.330714667885	118.76399809136929	1585.187347740009	2298.208152064405	2139.466016780827	1330.2938977800081	604.7713513069805	666.8287125608522	1736.921877291882	2211.3511905635005	1018.1246266021099	334.63939758630227	135.20731272994018
196	2800.0256995292375	4141.694647377139	3229.426365525159	1549.9754893693766	218.65248663887573	361.77078716197565	328.15235889806786	737.0970475442014	546.3452815330531	271.4830971003735	605.7243458942696	242.64503336267146	134.0887871191256	123.34593191975692	86.27774652438654	288.5072586745631	513.7525887552674	153.78445148140213	152.59985459155277	461.31934744400803	700.634773057192	805.0092140130589	670.7160745334597	1095.0704014150688	506.1042456044527	104.52615783841074	262.1157416770774	13.022879015084447	709.4697462788595	620.4660304540078	678.3918069407019	1270.3117161895557	1661.1214923465013	2237.625943235025	1386.906152190395	748.2734913087297	211.51279097718003	129.44232968880573	1600.5048847486282	2316.3973527067074	2114.179251941856	1350.3065622923539	647.2924598080469	730.0331794664751	1827.2054341903367	2231.297378070397	1023.9104396672114	315.5688989603372	126.63028456288558
195	2620.4154942152036	3863.597915446134	3044.9846160607262	1540.4191976121206	241.28908881902515	347.5057913663615	304.462390649246	776.2834427820512	597.2310593923376	245.4883570695302	604.1828147803378	242.66201700330964	139.07912030679478	118.4322662965954	92.30133392581833	333.3035391819799	553.6592673759419	179.70451731095352	172.60688528007478	478.89553601109424	671.8175552523307	766.0981525972968	654.8162031032643	1088.2519954886684	527.1254271736713	95.66989788872316	246.19773719728346	19.427921537305387	760.3773383472752	615.4782525498641	653.221107629447	1160.4865958043424	1602.3108304057778	2142.7178913689404	1352.775731674882	732.1042221815416	206.59650452375166	141.86002913265315	1610.6686187404664	2324.290904223687	2080.0756755872403	1366.4454361476014	690.4102804758286	797.4265592214249	1913.6442240839428	2243.139683368131	1030.0820195343113	302.45032722210436	118.54785463306555
194	2436.5827535486283	3579.805568806307	2854.954109994822	1521.2465536822717	264.0367452246184	333.6845529804376	280.38546401002594	815.1190157867906	646.813860398685	220.82651011475014	600.4631783570012	242.7620444721153	144.3494691933613	113.5485610215805	98.80725454937274	381.22191701334737	592.8242786267035	207.93455832205706	194.00587223479445	496.11869920192373	640.79097259897	724.6735857290091	636.5746261570475	1074.4983627404085	545.4873767932861	87.28548869787798	230.3562396416864	31.414383459632354	809.8893563664744	609.4505901241047	627.3810378555033	1050.9955470132281	1537.3249631178735	2040.2447998179973	1315.7989722604016	715.0848591275494	202.59661301017871	156.0173913463006	1615.6813830725082	2321.7581031963186	2037.6018781898752	1378.7040471593966	734.1294490959767	869.0512423806663	1995.7975231679304	2247.1574272961006	1037.311039202978	296.5436868755493	111.50842056641143
193	2297.1740438911456	3365.2670945716977	2710.234695328977	1500.9785887188568	281.03380679562906	323.7106094906465	262.27004574014023	843.9137961450319	682.8751814040313	203.28645061340225	596.3704676858849	242.93275924121835	148.50143083237182	109.93191609872524	103.97835099404354	418.92862855417474	621.5364717215351	230.4672841001369	210.8820756526252	508.7546703383687	616.3092043857405	692.2628801564638	621.5052359794755	1059.8944102591636	557.4494386904568	81.34305857094681	218.65225704215956	43.98468110085491	845.942799374763	604.3146293122292	607.6981332239244	969.6677190920336	1485.0520300412102	1959.1994240558165	1286.431067030396	701.8139410449533	200.17657049766797	167.71428785039308	1616.2412557730993	2313.3229508410654	2000.7995030460925	1385.4858244504367	767.3037798521352	925.422617387362	2054.5148828195624	2245.4644014585606	1043.7538711357245	297.2863942992524	107.1979804937606
192	2157.326108259922	3150.893284560819	2564.618621419757	1475.0024233401416	297.8287561324516	314.23948812722864	244.28744683694833	872.2647795894056	717.5128006110046	186.80840059349728	591.041855350372	243.2404402843133	152.87695587075967	106.38942973788207	109.42892531791384	458.1975397084484	649.3918546721545	254.2588349961661	228.5318721757867	521.0467848065618	590.793651731534	658.748436130953	605.1326198373279	1041.0955516526853	567.4723054853453	75.79502670147221	207.2540915412262	60.19601496219005	880.7186854167181	598.5997651379657	587.824495223269	889.6945115323613	1429.6011981145161	1874.5368685341136	1255.5815220391048	688.0630727667512	198.34191173713296	180.47206707648434	1613.6388031931829	2298.385915124159	1959.371430827673	1389.8846390866456	800.8778811666765	984.4383959577514	2110.13787357767	2239.27650953406	1051.565090342673	303.8339986529095	104.18754383886079
191	1971.7062068979417	2867.7239068845047	2370.9880812952542	1433.0725102136234	319.76260347942866	302.423120475319	220.74777375717696	909.3276020812207	761.4238504713448	166.37063384958708	582.3890034356455	243.88438977707386	159.0415317608866	101.80330998225779	117.04975023935181	512.3375773490642	685.1359773675734	287.5012185458223	253.01147340743438	536.8927376370522	555.6419751236008	612.9193266266084	581.6904702801284	1010.6259538717043	578.1036889204231	68.98451629932234	192.63304409668908	86.70287873231555	925.1376372125171	590.258255507676	561.2158720292421	785.591467882614	1351.9389986633628	1757.6353755303867	1212.68997808346	669.1255886727324	196.68050382453325	198.8590359585935	1606.0252917457797	2269.915686778178	1898.4394560757892	1392.6324729632142	846.2024043469542	1066.6160095689143	2179.944139043088	2225.3461733402323	1064.2433092386864	321.0911405466435	102.36095063283504
190	1788.758989272148	2590.6066408215906	2180.013211982181	1382.8543216618082	340.9131405760953	291.7413493291728	198.04865554504948	945.332895575619	802.1925087008888	147.8839275003515	572.0091610359129	244.86476787967678	165.64137724583495	97.42913077157785	125.06821413339418	568.2247350879595	718.9104032803803	322.3520195203952	278.5087680529433	551.9828782765055	519.4396433430518	566.121614461792	556.4787703776683	973.9724896544884	585.3143671822243	62.9465633694811	178.90060082184567	119.07019713433615	966.9460683538732	581.1126151418307	534.6394195865987	685.3433656988897	1270.4515457189832	1636.9169305927248	1167.9599063175174	649.5104565398834	195.96132236097407	218.83457672035513	1593.553731453554	2231.401459708646	1831.2891119316946	1391.736018772198	892.2347706716324	1152.9061661679307	2244.2797435580146	2205.007402418693	1080.1266031561036	349.4448946705312	103.71264438568188
189	1610.2969103141772	2322.687886330149	1993.944508863997	1324.9736316494027	361.01346347877177	282.3654889989769	176.5520209697155	980.0924887671174	839.3887186621487	131.44321625370333	560.0621233690886	246.2389177848182	172.7199228217738	93.32270678145454	133.4506932266396	625.3840790931422	750.3948216123059	358.53637018998603	304.87066989465166	566.1979200415187	482.5448412699305	518.8224457057306	529.7010321224059	931.5626739067737	588.9846256089563	57.75323222050973	166.2725610393652	157.223925684018	1005.8613898025635	571.2350068589049	508.27305285663454	589.8294947879336	1185.9146069482995	1513.5630910360815	1121.713396178652	629.2716175052989	196.1784300673646	240.3049070075689	1576.3842756401327	2183.1885036687345	1758.6700853504344	1387.332035884023	939.0215903437327	1243.183349104681	2302.9110381800783	2178.754326941745	1099.7228345857347	389.7768153475245	108.87727867055588
188	1438.0170240731986	2066.945583035096	1814.935015059098	1260.1528298684043	379.79818753055895	274.4519499608086	156.61645161175613	1013.4292219071444	872.6388505819613	117.10846903415523	546.7171366550112	248.0563571188414	180.31947284479065	89.54208209382314	142.16031386039157	683.3146362409249	779.2900709163517	395.7507747678851	331.9248659493584	579.4185202701158	445.32116096385755	471.4914501791652	501.5763367527825	883.9120132239416	589.0445160700718	53.469510674996684	154.95182862337884	201.01939368179114	1041.6341596599236	560.6986227766658	482.2820412999878	499.85438843751035	1099.1349672911747	1388.7794474414577	1074.2819952387367	608.4642052526095	197.31757304881515	263.1517462741576	1554.7086754081297	2125.7215947970744	1681.3752512089986	1379.5851119892757	986.6116843295772	1337.275773446196	2355.651041421458	2147.1049692782426	1123.4744783100114	442.83603313608506	118.48287811886294
187	1273.4797044632787	1826.152338691366	1645.0151607594423	1189.2019322937044	397.0074262693977	268.14081648157514	138.5925834177205	1045.1797292697033	901.6324421916595	104.90656355951745	532.1504800486077	250.358451488573	188.48085734415966	86.14785652912774	151.15765719341115	741.4959082000025	805.3219351534326	433.66632164595444	359.4810057858324	591.5264083732408	408.13381678696487	424.5957533357605	472.33782414725965	831.6181799749689	585.4762083834325	50.15297822078619	145.1255443754893	250.24145631698286	1074.049744137354	549.5770925598648	456.81790894101084	416.1394400567848	1010.941306126537	1263.7812100967567	1026.0033918970894	587.1441740668364	199.3550736271693	287.2319433638455	1528.7487530332426	2059.540159797144	1600.2307653801527	1368.6855421229184	1035.0530891558437	1434.9631896769467	2402.3588061474466	2110.5928971462745	1151.7504663498394	509.2250668772525	133.14099417234286
186	1118.0899256793011	1602.8417857489223	1486.069606605602	1113.0085401251981	412.39092868667865	263.5546845181665	122.81856433443757	1075.1972246168666	926.1282296192535	94.83378745194983	516.5430535609029	253.17827472991024	197.2431149949293	83.20352021734698	160.40157909557692	799.3947643924682	828.2446660927226	471.932337538033	387.33219301085234	602.405588039439	371.3458216870934	378.59500504117875	442.2310054121215	775.3539081478809	578.3156005751873	47.85357769766615	136.96242806927583	304.6055341126694	1102.929489180758	537.9439059302076	432.0175506960263	339.31570187586055	922.1747717362257	1139.7786409513178	977.218035415337	565.3680001949074	202.25688559021484	312.37758218787997	1498.7547400153167	1985.2723223829562	1516.0858741561187	1354.8469353884939	1084.38996614612	1535.9752967650265	2442.938427549242	2069.759256977065	1184.8393570861424	589.3875988230129	153.436887027618
185	973.0813293112283	1399.278575523534	1339.8163470155475	1032.5268749500017	425.7123115691775	260.7977685791179	109.61562781838322	1103.3542436454281	945.959369456775	86.85889808492817	500.0780090056318	256.54065570343	206.64321041423335	80.77578608598995	169.850139916881	856.4726215142734	847.8441910895456	510.18044690268687	415.2567748359676	611.9436038232146	335.31416557700436	333.9364789623991	411.5119057723963	715.8586989215366	567.653147978217	46.61348688656135	130.6103707286813	363.75954185846854	1128.131404190975	525.8718540853408	408.0025666433422	269.91794015455724	833.6793639581626	1017.9625182204377	928.2657353357336	543.192458005717	205.97783497705	338.3965783956624	1465.0034809101583	1903.627925332194	1429.8025711106789	1338.3035744459971	1134.6594691569853	1639.9908158915705	2477.3377190818264	2025.1452929351894	1222.943911039387	683.59838220692	179.91986456371933
184	839.503258561997	1217.4323651337697	1207.7882948800614	948.7660291624995	436.7533196992232	259.95528198862434	99.28384083154609	1129.5452957922423	961.0377618100246	80.92666388645623	482.93846014495557	260.4624083709422	216.7157883825795	78.93490953946626	179.46163649880313	912.192812478199	863.9409694158599	548.0289941591848	443.020421605804	620.0328609635383	300.38603743857857	291.0502960347037	380.44504736087697	653.9294421683508	553.6338820744782	46.46708446984155	126.19431397661357	427.28669766309736	1149.5503663060192	513.4324945282848	384.878812974507	208.38000426474136	746.2922395334351	899.4898217625514	879.4822830794365	520.6744708408339	210.46106699533112	365.07377221848026	1427.7965035785983	1815.3906144291827	1342.2452338411335	1319.3075562146255	1185.88862643204	1746.637267077822	2505.5465850958217	1977.285444289649	1266.1771326342955	791.9554207122619	213.09390799786058
183	718.2108914027478	1058.9560938560965	1091.3175323170171	862.7775800632207	445.31804377004084	261.09309076557753	92.09808296316456	1153.6893769299065	971.3573944625934	76.96180185907853	465.305306805088	264.95273885298195	227.49296700075647	77.7549843677844	189.19572646817872	966.0280441395876	876.3924648546499	585.0877807709392	470.3784840432973	626.5719859832619	266.89513302096736	250.34482464444616	349.3012840330463	590.4100769287265	536.4566015133482	47.44100309661711	123.81444896554186	494.7091911686923	1167.1178604126271	500.69564361723803	362.7361655407216	155.0315493864572	660.8340568862387	785.469825822218	831.1961386942369	497.871034887175	215.63771680144248	392.17251478175046	1387.4579563137227	1721.4090823853212	1254.2703726241202	1298.1257453412031	1238.091292903121	1855.4914810586472	2527.595120323238	1926.7010999612405	1314.5598136554227	914.3745276758425	253.4087112960671
182	609.8585547500877	925.1687837300633	991.5223737828405	775.6427235030137	451.2370240645745	264.2576371892209	88.30431057870811	1175.7322944318103	976.9966399346591	74.87321976837939	447.3552058074028	270.0138202566543	239.00417118426452	77.31420386104949	199.01463255766396	1017.4678410358956	885.0952071379706	620.9630643229236	497.07861180061593	631.4672144339427	235.15808977522545	212.20230875406185	318.3555028798222	526.1804290781918	516.3722297250752	49.554260750954775	123.54476254967713	565.492678460226	1180.801276339137	487.72890090791043	341.64848923268323	110.09613463270148	578.0994778818972	676.9507816814285	783.7252253000586	474.8392129118992	221.42681870379852	419.43673724208764	1344.3324124683545	1622.587581337666	1166.7166208579465	1275.036574749246	1291.2652291110032	1966.080868183527	2543.5514674087485	1873.8950743380929	1368.0195903804272	1050.5863399844052	301.25125700166575
181	514.8962516006502	817.0430350033366	909.2973483269355	688.4590883558619	454.3711672990277	269.47612513052366	88.11615642648738	1195.6487568491764	978.1194500524208	74.55846689379038	429.2587191362645	275.64152331982416	251.2760072797463	77.69507622495595	208.88441247349328	1066.025871653917	889.9864199428266	655.2627623331766	522.8636127527851	634.6337910943903	205.4710899670191	176.97477321001043	287.88420962730794	462.14437770316056	493.6813458298472	52.81846031500477	125.43195305529851	639.0515599331814	1190.6027904624295	474.5972090775797	321.6738039404334	73.69070042945714	498.84794345437774	574.9073662197811	737.3738727611596	451.636193301411	227.73546491177586	446.59348422727004	1298.7825437179513	1519.8758216084616	1080.3950932798625	1250.3267299678496	1345.3893618859242	2077.885455028352	2553.519464322896	1819.3468531170943	1426.3915029248233	1200.1358279369808	356.93804518568805
180	433.5693832802447	735.1973212538222	845.306167702446	602.3273964281384	454.6154045807941	276.75695544378004	91.71191097123727	1213.4441820326483	974.9754065089754	75.90829449771118	411.17866687216116	281.826288381878	264.33217897114923	78.98458369416595	218.77627772249105	1111.2470544516077	891.0451984913525	687.6017997769362	547.4745283925504	635.9973670241357	178.1066717311058	144.98025292920886	258.16301756339743	399.2175129075604	468.7309079460307	57.23804616972619	129.49473233639713	714.7549865076221	1196.557864161366	461.3624528932563	302.85463556258446	45.8264111628614	423.7948378669142	480.2290634150196	692.429950501252	428.31940856276856	234.45922129127368	473.35588535466593	1251.186663965027	1414.2583819401416	996.0802323934209	1224.2877559033423	1400.421280026541	2190.340687935116	2557.6361137674753	1763.5086422622203	1489.4200224979131	1362.3843083282195	420.7080847392298
179	365.921600313838	679.8931226845525	799.9777069686243	518.3381336086871	451.9020201892372	286.09039619146336	99.23192692549914	1229.1561799438186	967.8986006174446	78.8112262881393	393.26870909542754	288.5541219003202	278.1934440364479	81.27427522523224	228.6679428583131	1152.714343003674	888.2932252621699	717.6075362222525	570.6538967399126	635.4953771326699	153.31078617928756	116.49938957609803	229.46406197424346	338.31445671641626	441.9102003486403	62.81060590491217	135.7235248579009	791.9335292511005	1198.733396101326	448.0831003178405	285.21853849826005	26.410831695601857	353.60315277257007	393.70963451791397	649.1622271847692	404.9467062966752	241.48280374911565	499.4265311898457	1201.936147115662	1306.7437623034837	914.5012563961211	1197.2126262242843	1456.295015462692	2302.840991030544	2556.0689066062546	1706.8022374408774	1556.7624903922424	1536.513934123552	492.7167473086996
178	311.8006686259637	651.0368700751055	773.5049846790506	437.5583971255977	446.2035838522497	297.4494692673569	110.77648307508179	1242.855669621234	957.3053308423446	83.15804013051073	375.67217725613966	295.80769871907836	292.87761092749867	84.66028331601626	238.544984852524	1190.0550931898417	881.7950178385026	744.9252061274934	592.1491704289319	633.0783813674112	131.30013655623227	91.77243574819036	202.05336426785675	280.33602528170354	413.6460480420069	69.52720473369357	144.08056842406785	869.8864378456283	1197.2255691839428	434.81388844093067	268.7787742826178	15.251389573058141	288.87575719961956	316.0378191409912	607.817992236192	381.57656465371474	248.681014901867	524.5012129915124	1151.4327235223661	1198.3532145352447	836.3343132595155	1169.3923165511549	1512.9191568135743	2414.74405458199	2549.013030948956	1649.616715771417	1627.9938919256706	1721.5346008094161	573.0305739293929
177	270.86719352789817	648.1866070932244	765.847091269001	361.0190807231952	437.5354233373084	310.7910321331734	126.40413761387035	1254.6475937603886	943.6906225425655	88.84606507796214	358.52117145986495	303.5675495869196	308.39957358429945	89.24325633910719	248.40219077888614	1222.9469202609237	871.6577084262373	769.2233042754416	611.7162541385204	628.711352261613	112.2598328693114	70.99670261608335	176.188171966198	226.15641462222027	384.39735401026564	77.3727400350415	154.50041496426692	947.8894045473014	1192.157436099954	421.6055564781848	253.53512953597036	12.060058798554273	230.14837314241836	247.78939397280385	568.6209708899282	358.2683434537877	255.91993664169428	548.2729790759151	1100.0856617665	1090.1094884433337	762.1954356023299	1141.112423151536	1570.1753379020083	2525.3758180050627	2536.6884978086437	1592.3069366463972	1702.6128695187117	1916.2931772605054	661.6231129668425
176	237.07542667423184	679.2320222380966	781.7404530631565	272.5998802503378	422.7066061276124	330.10879045401765	151.5734134336706	1266.968812020934	923.348579197526	97.66716246331748	337.86907739238137	313.9339046971136	328.9713552637541	96.77061258025483	260.70476744505027	1257.559878271393	854.2011639207503	795.005513280037	633.1874954328355	620.5439836216926	92.76194526099778	50.678733209794686	146.33822186632892	164.865943095372	347.18852774147905	88.70126184308327	170.2261234106622	1044.3865905270184	1181.142095860728	405.24621749897614	236.10606829263986	18.473643032660487	165.65676829457507	176.09239476625552	522.8639629083048	329.30622428058274	264.8190548980165	575.7527003387539	1035.3433847715635	956.4778107307079	675.8554464577386	1105.5324266654377	1642.4002871949056	2660.8988564695246	2514.3910234570753	1520.9618324501266	1799.7119529548966	2171.2273405360556	783.5636534921697
175	222.45309896182744	748.9375462470259	826.70209145115	194.5185849105008	403.3801465114998	352.40447138951964	183.33291932084512	1276.7794355146652	900.3363736569529	108.36535515939241	318.35190554638615	325.0497988772984	350.94220901489325	106.63650006085807	273.0225437996877	1284.110032701455	831.4716016102327	814.8534529278581	650.7150649234684	609.1765741645495	78.56168579770265	37.22844091705729	119.86473932814873	112.67722883943685	310.1964573209339	101.77514349053456	188.90705152462283	1138.2468285522168	1164.9294283178676	389.14556569980175	220.54736380591675	36.2621317555967	112.41929445401863	121.08351905669362	481.25837354956496	300.6694953465219	273.2553989455215	600.0142801338368	970.7463612601459	826.7370340238135	597.9018378266034	1070.1894392117852	1715.0493773402213	2791.7510319960656	2484.460186879901	1450.502607196365	1900.0885675016025	2436.894572520036	918.2785563528626
174	222.5955482698265	828.9115747424547	881.3405762670866	140.13526262586882	385.09503908037084	372.1426539424956	213.0898895324875	1283.2136369386444	881.0597865667347	118.12354402886115	303.6270790521393	334.427085587437	369.4737167289114	116.26173560711509	282.93228430153306	1299.7327807197016	810.0350368220998	826.4292579394028	661.8184571615258	597.9441219060166	70.8767392867997	31.1730426109361	101.24613110759353	78.00277718987218	281.43034723935494	113.37239021087169	205.6569228478736	1210.5762430361472	1148.6936832600036	376.48763703441216	209.31709170673852	57.46157137442712	77.80577463371807	88.58687420752642	450.96095869527767	278.0648498247301	279.492788295056	616.872567257928	919.7087198464011	726.8228264408164	541.7113615960229	1042.3967479258663	1773.1759033834549	2892.3054395737136	2455.717419194378	1395.050115526694	1981.6924523148143	2654.5929618921373	1034.237402402544
173	232.44089165945354	928.9911864248375	951.9056148136699	93.8697598683574	364.4768855992197	393.5058415341142	246.65934258625876	1288.6300491187394	861.8136487913125	128.94045822962795	289.7932125277604	344.2307127509408	388.8766273918803	127.58608663612792	292.9462419347287	1310.2022769476814	785.9400483186702	833.9173412528276	670.0972051262786	584.812713000674	66.55956633064599	29.381660119934992	85.1519891962131	50.40479731150955	253.96737449921508	125.96376710070192	223.86504530789682	1279.6302871078128	1129.710020496234	364.06477435376746	199.14258221720505	84.33135338780531	50.626584583063135	66.57040006109233	423.48693786331233	255.80785084606856	285.1042563778841	631.1326082726462	869.6819843977667	631.3820765644712	491.4350283018904	1015.2782376162302	1831.0494876916828	2988.326355882896	2422.924458167283	1340.6442604526583	2063.6962081003103	2875.175176947261	1157.150365115008
172	256.475961659629	1078.7484975779998	1060.2981478126849	48.11279560739189	335.8899537792046	422.2892404741703	293.6042585202948	1294.4158030190138	838.9861137971407	143.90973978916026	273.8224892317037	357.05961446922083	414.3297234288901	144.25211637378442	305.70486480838343	1316.2486634617785	752.629142086696	836.999086792643	676.3702127266378	565.8803608588331	65.77154001025224	32.91259128240432	68.74118577469642	26.38352661031304	222.17750405236916	143.00732264823444	248.35019694927144	1360.426245768019	1102.5229247042998	348.89724425210284	187.79548227967723	124.71993355139932	26.986524770145415	53.28148897480518	393.1299940683206	228.56555109856896	291.0397868475416	645.0365455699898	809.1137557976207	519.4478712567673	437.01071756796154	982.5986248382392	1902.6443267230281	3101.0531073000875	2376.806587233621	1274.3249252756154	2165.630357385554	3152.256539304077	1319.5330244697407
171	292.0541992508842	1253.2146586187378	1189.9161838798711	17.61819979731482	304.59984108605056	453.3102178004548	346.0058792286076	1299.6504879140125	819.2617867821981	160.6345132313292	259.52019795111096	370.5652923621703	441.1978314579087	164.12110291335196	318.91477260238355	1314.19150604408	716.2304142621667	834.1202112140738	677.6417664466537	544.1411926389703	70.31756539044895	43.03515131518589	56.97070836658705	15.52172252919257	194.3504401461277	161.499676706563	274.46621011302904	1433.4127146832875	1071.6948073424523	334.1969271820831	177.94806156470585	171.72888679536157	15.50873393724201	56.29623393381655	367.55844940933537	202.14818529723306	295.419604584505	653.9031066818773	751.6063517658827	417.6968875351875	392.74336463042414	951.6955437831748	1972.7671738286563	3203.7632232290493	2325.232704736333	1210.2729352565098	2265.363016346453	3427.332209114141	1490.95019882851
170	326.6861498181286	1406.2677884212658	1305.9961199444501	4.06311402252709	278.2212956404494	479.48672327193276	391.2735662787801	1303.9151896628216	806.7249050767845	175.26987124649466	249.2668008441504	381.83770137292186	463.6459739839639	182.3449208737034	329.92560204554053	1307.3127100983602	685.5244020821079	826.735655769525	675.200833594487	524.9953386108541	77.43460049795846	55.373475299100704	50.83082120048019	16.109077999801578	175.38650574208123	177.20560126009877	296.16875603913235	1485.7102778682304	1044.8757093082718	322.7738241473119	170.99689009080691	212.81501366187968	14.39133436443041	69.21543165604051	350.3502129430844	181.6723754159724	297.69160878537093	657.3624933642898	708.147094282443	344.0785456607525	364.2225888776194	928.3649956199276	2027.4359090054966	3278.2449276112748	2280.69245875408	1160.7151652420084	2342.6213621452785	3643.5480084851915	1633.193984993327
169	375.723308883261	1610.4248879578245	1464.0644376638554	1.0595685391143446	244.19699973769647	513.7222668816784	451.5759665388186	1309.9025016687888	796.4468534497151	195.25633834022196	237.99165992650777	396.5397517781216	492.89081048781975	208.22162381478773	344.4335183355149	1292.5918419860811	645.7856131908569	811.7640950645084	667.8113080520172	499.0772158476767	90.46581558607285	75.76077330903288	47.36016277500031	28.668049267490268	156.46214752821737	197.89096193287006	323.9501941882009	1542.6214227307694	1009.0181415336071	308.93319351366176	163.35763119587727	267.32217130322556	22.722107989881312	97.67784328488513	332.8651204100045	157.02209411861844	298.63504920857025	656.9507893520812	657.5234857171621	262.67424627704764	337.066998958661	901.1135196388865	2093.443612774753	3360.740995637812	2221.3964411290017	1101.0103763602033	2434.84178355468	3906.0987517236226	1816.0712191967932
168	429.0679049786306	1824.5015265237996	1634.0832361651208	14.758269928897107	209.80564889031086	549.5135236235589	515.6167618024521	1317.408444443721	794.2159938584039	217.45149927442293	228.59779266615755	412.01996567495894	523.5237958287123	237.98960466517696	360.10102105865076	1271.3167987868865	605.2790035531016	790.2955470638913	655.3686166864834	471.12206664165626	108.03629791289558	101.4994655525901	48.91558739136015	55.22645788436526	143.92589625622242	219.70171688248354	352.03829176818766	1588.5996171584582	970.8574028967274	295.62281071043435	156.81739243677845	324.025707604784	41.91121802237477	139.41797526790413	320.0359890367189	133.64963184289212	297.6611424898505	650.7929884783225	611.8729514756095	194.7463057377327	319.6281507770761	876.2742203441132	2155.9777925598373	3429.535262953921	2158.4234333227087	1044.0934292081656	2520.459675278856	4155.884783459346	2003.119198016012
167	484.0427901202811	2042.5761274014717	1811.7396959804646	43.83490794145817	175.98210131042444	586.5169043915229	582.4204781076478	1327.0553816581096	800.9790607339169	241.9339067925643	220.9913804529423	428.2945440250411	555.4248114820093	271.56579126507154	377.14563645840093	1244.7874661071614	564.8998307245758	763.241401544486	638.4284027067181	441.63097564368036	129.3945251509705	131.60052869713775	55.11172455765037	94.4709506296503	137.890854511127	242.4277149082944	379.9572339936272	1623.732424547875	931.0012462869724	282.8057951782773	151.15387929899066	381.3015749390781	70.33442928684988	191.97999098150532	311.3583862471134	111.62001021052147	294.27722385964836	639.2881463375544	571.332311481093	139.9504637383714	310.69303135156196	853.7457324090233	2214.581579289576	3484.665542499908	2092.626507240802	989.8561731993899	2598.6479955908303	4390.466440300686	2192.1216547627123
166	538.3728705480036	2259.4229117960595	1993.9138749565045	89.22547579252473	143.80968976269202	624.5983901601177	651.4218441378051	1339.8315959545453	819.0823134980005	269.20992769697455	215.37500769423974	445.5397696204087	588.6836399595538	309.48901083395856	396.05465820510744	1213.57470465313	525.5850178362	730.7381989840758	616.9131827451413	410.8997636881568	154.35098179072833	165.7214016971455	66.24371996235716	146.89710908960313	139.405544842339	266.0010944207129	407.21064460618703	1646.4932313358513	889.7577842040631	270.51901459396237	146.2930818305462	437.6776686168632	107.7220946453493	254.50977245215884	306.9700674511098	91.23004143710968	288.33811861620757	622.0716992082985	536.8100515373858	99.8826716827436	310.30318396816733	833.7370108575608	2268.125671430595	3524.0474971583203	2024.367838863176	938.6155031871813	2667.459768513767	4605.055244416997	2381.06359986675
165	590.0486336327373	2470.1350359987937	2176.7845204605733	149.09788807310963	114.14786355256423	663.4678356059502	721.6863306761535	1356.2371724608006	849.0072975438857	299.38774629794995	211.6495007077633	463.8073656885442	623.1805065818596	351.6142096189673	417.0608699574116	1179.08288316709	488.1134680882976	693.8942658272374	591.5535331932007	379.4570011139553	182.11097011203591	202.84265294798288	81.77728938181336	210.7114421359512	148.21230115841684	290.2143040491621	433.42013771116126	1657.4409273710285	847.6289417552251	258.71126709945946	142.0419622913253	491.8975217487624	152.28329376512073	324.47839159818733	306.3127658707067	72.5307660750376	279.9769375625752	599.7752653530766	508.2116732901935	73.65188596732264	317.06099577146347	816.0052452762195	2316.2567061181066	3548.174067328843	1954.3656473454207	890.2166902552276	2726.5179469466325	4798.158071889988	2567.8599402275995
164	636.8603761609376	2669.0448267097595	2356.710150480226	223.75291417149793	88.28774074732385	702.9803997492713	792.4698689356001	1377.351803554558	893.033162545247	333.0827391857366	210.0423868624496	483.34745939863114	659.0018292144978	398.4748407855167	440.77888129548694	1142.2779067783222	453.5638996761614	653.2397939933855	562.5584036330151	347.7567614784	212.29992978713548	242.3936278932253	101.83051790498504	285.7350910534043	165.09025896272422	314.9553302672078	458.06074385228493	1655.3836598877156	804.9425372897931	247.4049434164577	138.316717517112	542.4622816276859	203.28637594465727	400.47977251549923	309.41819056795384	55.861490997736254	268.9899634847393	572.3216524950906	486.3352441055937	62.42219995380344	330.6415425522179	800.6173424203423	2357.7317882197435	3555.1900866440947	1883.016806484729	844.9747635961055	2773.988348876711	4965.011565918408	2750.0136707986403
163	677.5982642304137	2852.622535976886	2530.6174926936446	310.98722941269847	66.92759439668572	742.906466616924	862.9448511410715	1403.4927849941018	951.0889954730604	370.3776063966826	210.47098079975254	504.2380707612102	696.0305921557441	449.8525853413951	467.4294366825446	1104.5559259149259	422.5469600113666	610.0101117418847	530.7988628628291	316.3273782014795	244.13951653755416	283.39931737309007	125.7575950024257	369.83427540289813	189.41155608897637	340.02079179124615	480.88067086772054	1641.327273608904	762.0862078923207	236.54088330051073	134.96117767790076	588.5607603382173	258.9141214407685	480.11797115693076	315.71991857582094	41.25383647663727	255.6414264466034	540.5491011616695	470.8566404931827	64.83473645891983	349.58850708044343	787.2226658192374	2392.3571742882814	3546.056766305934	1810.894742915746	802.72153936113	2809.984068083989	5105.211294773044	2925.7276097735435
162	710.3626538937174	3015.2463073936688	2694.6245225203547	410.45537662245897	51.48350105705788	783.1029173719925	932.2439743921328	1435.7538816762167	1025.2060129312788	411.9496011024352	213.21569567779494	526.8074425015877	734.3518119021835	506.25078245727394	497.74183567825503	1067.219760547111	396.22760104121255	565.1343301766426	496.79832182213613	285.7764299090419	277.10585305756257	325.10962598188496	153.48483480620928	462.151846540359	221.59458751561476	365.24934619298784	501.3688580097667	1614.5045026852317	719.3877492600934	226.12986135122512	131.89219450548904	628.8026803131802	318.04318972360517	561.5807244433206	325.1725408731261	29.08677109352846	239.87990041454043	504.71363043992426	462.41339728311624	81.56932468816393	373.27360385340194	775.7441392955054	2418.8424964837104	3519.265438079112	1738.4056803545996	763.7946082121291	2832.90802163022	5214.323995807407	3092.153671470327
161	734.7864371957387	3154.998258143412	2846.5931927010283	519.7445742753299	42.41263439810409	823.4010640283153	999.7048827543822	1474.2180845890036	1114.7142383342998	457.799499236082	218.22615364187564	551.1452920250454	773.8526263961203	567.3690023654082	531.892506490925	1031.5415312067387	375.00667575953634	519.8893058038435	461.5184928059638	256.6008613866534	310.4961600357336	366.66631201118633	184.29490395481974	560.3876294817277	260.676434790954	390.44372942568083	519.4176815535086	1576.3091757384316	677.1222766549304	216.11074518818896	128.99361983176925	662.8599543331936	378.9726630787453	642.7977519112646	337.244694439177	19.365485837348988	222.09679983808766	465.81317274662933	460.4665165445809	110.90898314893064	400.30565384975625	765.7651174476576	2437.203364621157	3476.225636591001	1665.9763281279982	728.029079552856	2843.36035773025	5293.097040020806	3247.9265972613475
160	751.4901105291942	3286.3695145198362	3008.2736833872123	662.2321708138375	41.67730137548849	871.7097660237795	1077.040264372507	1529.737194365579	1244.1033702345173	519.2402241077733	227.6452026083747	583.174149856081	822.8870997710342	647.3883523729745	578.92286408699	992.963840866349	357.7142861214922	466.8904305081868	418.6857874527231	224.37287975875145	350.26663619183813	415.1662687236164	224.87680631096973	683.8784773084234	316.43825438411415	420.3408384111897	537.3193290070973	1515.4617178924136	627.3862474789494	204.5961715523117	125.6346713375709	694.205213573506	452.4950113770614	737.1878547173028	354.98739117244526	11.406716770239145	198.34598875549563	416.0225197022001	467.0769075493509	162.57950916016716	435.9097964897528	755.4359305671389	2447.0746604401947	3402.2320734122823	1579.669036631191	689.6856217025235	2838.1522338784926	5343.417498370684	3417.0306264837504
159	754.5439048932299	3362.613005312567	3122.8365174628166	788.1306093998269	50.474897370084435	911.7791787248053	1137.624947435328	1584.2621340087771	1370.2531142898276	576.1056240695914	238.58480797090073	612.5410740646801	865.0962488606749	719.6420530366939	623.7411162893293	965.9970453102092	350.9371509351681	425.47983482797474	383.8199973965484	200.60422345922638	382.4069824412607	453.4759980122823	261.02237276887666	788.9594630347316	369.3684250410573	444.70665659955637	548.8807562204383	1453.2955176697978	587.0511824104899	195.38891719316354	122.84715033170511	711.8848509750899	512.2773522646377	811.0427011145791	372.1486896594803	8.108521420658398	177.01620511698655	373.11668672916187	479.7792476297021	218.09861764558065	466.9054079967368	747.762224988817	2444.587756161018	3322.588548850454	1508.6594489812628	661.6884160925448	2819.0305796055154	5347.614381590853	3540.7135405947947
158	748.35361385379	3408.6845481177265	3218.1074342015518	918.1973578199635	67.98863226872234	951.5840278526716	1194.2823890959278	1646.1111181801866	1511.806475707495	638.0141971358285	252.41713216731517	644.4744044360219	908.4497315791892	796.6277143237476	673.8394835444225	944.7589453745401	351.2908374390332	387.83831334329176	350.7455405014128	180.11222166448786	413.11543412666504	489.2494465953307	298.5712545176124	893.7942071643058	426.9149899880411	468.3727688084229	557.4447812273198	1382.3506180032239	547.8781419653906	186.48676191491998	120.01190205075338	722.1304457118406	569.3620008607737	879.1216371065686	391.100184938332	7.862137387834632	154.8350711406686	330.05755185568347	498.3305806579199	283.1228635952246	498.01585293328725	740.5127307656892	2432.5546701853855	3228.2789978285937	1438.718369813066	637.2040656852754	2787.4596444846948	5319.256417889193	3647.8598364748086
157	728.5840245766688	3420.4416325581465	3303.217775941543	1077.2654265759063	101.90834658479893	998.8543530448446	1256.0292443840717	1730.723624351159	1702.3515340064678	719.5095387818869	273.46509940455803	686.7745255580434	962.0628728916988	895.4999381889291	741.947232580615	928.9742798979537	362.39189734954635	349.944354562895	315.15803122675067	160.98437913588202	447.23714621006803	527.7108534158452	344.73006952050923	1016.2661192057593	500.92104952876645	495.4560940231137	563.4500860170353	1286.6336978708587	502.75258174306794	176.19576792882532	116.48131931656387	724.0465994677015	632.2311138743689	950.7096575403809	416.0572563014888	12.09877024573431	127.79435985825228	279.7748147321171	528.1934332373935	372.6366567737044	534.1837688103259	731.8676562220307	2404.413967410571	3095.936783890023	1356.6206343251902	612.9119598959772	2732.746632277368	5240.115950107526	3751.1234063966353
156	696.8433537241881	3385.3140721015634	3355.1610761374163	1236.1423527454635	150.20125555328144	1045.4650121210723	1310.3708330417287	1826.3807421282106	1913.478041247984	808.7361201108948	299.8173061304078	733.7909550011587	1017.3638297952783	1001.072630692282	819.2478053663896	925.3728479107793	385.5839202782936	322.1887643110035	285.90508408657405	148.71667285653743	477.70008993117045	560.4613893679681	391.0308137358665	1131.7044287764088	578.2283001875919	520.7185530060135	564.8987527267087	1181.835251692842	459.9061133964494	166.28779740565557	112.76214256852845	715.2284747180469	687.0969402772243	1009.5054633124656	443.1204154076138	21.478324024092	101.33219005141997	232.9761411485961	565.3523998288608	472.1541825001182	567.7060314013137	722.6512601210725	2361.41871801654	2945.0041691021447	1276.8065342364666	594.260033077429	2661.029848401358	5114.068580715151	3825.1347018834895
155	662.4460962866367	3320.3959074802974	3371.8068946390495	1365.7800201477316	201.80584174146628	1083.704860364548	1349.4782181981036	1914.3957280269035	2103.7776874666415	888.9728261383509	326.37103055177647	776.9781944041395	1064.7491415098398	1093.9867257431833	891.2316703654831	933.0483019667424	414.67933765994314	308.7175810539246	267.98441481015595	144.57989726621366	499.7814668094877	582.7381322570052	428.92504105368323	1219.8518633322653	643.520971696074	540.0267144020424	562.6624569513447	1089.3560472378676	426.1517450268798	158.3060207527925	109.49216803092656	700.1013426317575	725.2806214283419	1047.4046521404211	467.17201616244756	33.497878517427786	80.62521287121464	198.29653427393248	601.2200223694687	560.9968705066376	592.6576899160132	714.0589687721756	2314.09043091915	2806.5370136317133	1212.262544924932	583.2246928734207	2589.070300090062	4974.3403826958365	3862.7733635646846
154	622.5465572274258	3226.289301054657	3365.4137605160063	1491.0795525457468	263.09476760714347	1121.363490820818	1383.0760347608627	2009.1324056007659	2304.8060561170555	974.036484458136	357.2595767750773	823.8470316395897	1113.2398450257106	1190.858678692112	969.9574504384105	950.644701634984	452.3215863376579	305.0321044974486	256.7835408699484	146.21036922415914	518.7696370721824	600.3915905268229	465.6255052414718	1299.2269052169554	708.1640162387762	557.5821427449376	557.6126558128169	994.0465124624309	394.1934300900234	150.54649514396894	106.06773128510133	678.9374661601066	756.1697557024485	1075.204206376357	492.45543578529066	49.2604388435561	61.82725089709279	168.59057227112154	640.6139843586906	653.4245289692476	614.4685657930397	704.3493054307489	2257.0964164655916	2658.736056843415	1149.5130396701295	576.1181201189977	2507.6098104972966	4806.7597158038125	3879.107820654514
153	569.0667586624717	3075.355289500658	3325.8220057384096	1632.7475596268266	349.84176198514734	1165.6507134478406	1415.539182946883	2131.4399064157583	2558.4648308992128	1082.4112710388222	400.9875552941715	885.5558759261356	1172.9598043884448	1312.1785052166294	1074.11222355646	986.4650468612314	509.54237511479363	315.33150651086953	254.36625995049639	156.9491156528242	537.009675779215	614.8369889400459	507.2042975298161	1379.8445707896803	782.8220842582275	575.8360335376161	547.8837659474747	878.0022427006305	358.51549822795005	141.53453793222207	101.74333793825797	646.2052079856984	782.1553769306255	1094.0535207084076	524.5262241374546	73.58195715957814	43.06688910754792	141.67255713348098	691.7956024607622	767.2943999253739	635.6401822382861	690.7202326747001	2175.6491365512875	2470.658984736585	1076.8224242697906	573.4363927470233	2398.0629708256747	4569.923178831039	3868.3490219938835
152	512.2846684153877	2888.0708129855702	3253.120332503332	1762.2476765658266	449.9735230253898	1208.8606252139332	1439.6093454011007	2261.7871453304915	2821.979916640029	1196.8080294611507	452.58036498397445	953.4370335575965	1234.2961036701456	1438.2854430889008	1188.779463486218	1038.6668721904564	579.5865011334138	343.8570388206188	265.572639324265	177.8424225650474	550.3146596797093	621.9835060403285	545.3039722948819	1442.4089021131126	852.0011303505718	590.6648836189246	534.6207450005174	762.8935497324694	325.87407683098075	132.83817253286847	97.20211655188267	607.1613889442849	795.6222021562058	1097.4603311699786	558.5522176580566	103.85149591700839	29.75416469281861	126.12568252598939	745.8825178327064	881.9703964639826	651.0044793928681	674.5698736856169	2081.0234422873245	2274.0427312518036	1006.9819763711251	576.0052968596857	2277.8127587227295	4299.276326888528	3824.974025430533
151	455.1411331419121	2669.9567150020066	3149.1681922153525	1876.9238403975644	562.329103033634	1250.868016072051	1455.5152009937187	2398.634145032521	3091.3794644245986	1316.2740673284986	512.807621334464	1027.7478790432965	1297.216099435087	1568.3981817799597	1313.9133567391225	1107.5079226090293	662.1564089872574	392.0284288764333	292.1412870244849	209.54962809717833	558.8383460427672	622.0214240365751	579.1789019991453	1484.9654047684835	913.3259394042934	601.6639150431905	518.3118369750977	651.5270095636906	296.4425968441217	124.46125234142312	92.46892860137632	563.6268056954262	796.3403078381348	1086.1309319579177	594.737987624921	140.18013378058941	23.35606557004256	123.92900307153562	801.4909106638372	995.1261536156526	660.3950479565266	655.5902954632343	1974.326785600996	2072.0778074101577	939.9900717695767	584.5932414353829	2148.9936201467153	4000.104650110044	3749.504321074488
150	400.58599713799146	2427.3444903209884	3016.4973653240468	1974.5031158877916	685.3814697404259	1291.53030308706	1463.6858783580778	2540.1648284467633	3362.3954303746596	1439.673774576926	582.4271975452314	1108.6590632206835	1361.6768774376985	1701.6327215360086	1449.2572739628795	1192.82740682854	756.7485941929094	461.12415478058523	335.60903908864844	252.5936358649836	562.9667985514318	615.4252769735097	608.2484443897989	1506.1652719067695	964.5847627196162	608.4662726002554	499.5060878895813	546.6024628787205	270.39238262738445	116.41663272977404	87.576532844606	517.5759728915722	784.5440488781161	1061.3606549457334	633.380189003647	182.62129620470742	25.33630286629821	136.87867149924415	857.2237607409552	1104.6269654806222	663.906893584765	633.603023593989	1856.9228190482954	1868.0118090954143	875.7924705002202	598.5713955546112	2013.8052701407305	3678.2019613355496	3643.084986775459
149	351.45218035917304	2167.166297093176	2858.2246688825567	2053.1420734466	817.2642698004404	1330.6824432278743	1464.7341829969623	2684.3186291840043	3630.562512268848	1565.7159196206198	662.1574291976195	1196.2420633982033	1427.622491361069	1837.0109302338506	1594.3303150408635	1294.0441066469768	862.6636757818862	552.0470048818626	397.26348365980033	307.34596818143547	563.3173109952526	602.9508974341983	632.1251964910767	1505.3218787741807	1003.8112740318174	610.5120598132252	478.7963058959941	450.6428438251413	247.89656401352565	108.72509579252221	82.56266093728782	471.0711991745009	760.927113592863	1024.988107240584	674.8523490001011	231.1657787521185	37.117149154000984	166.53225815400455	911.7089369172653	1208.5778912479389	662.1048190972235	608.5701979541162	1730.406860841714	1665.0728220096078	814.2911218556972	617.4647596146704	1874.4536979794016	3339.730623364917	3507.4636981831977
148	310.337208669529	1896.7321268351693	2677.954165210393	2111.460652420996	955.8090702681217	1368.1332264424161	1459.4345716403366	2828.8299450872564	3891.3241904080987	1692.9880848947444	752.6470910747058	1290.458332565599	1494.9810993267217	1973.4714337081468	1748.4185290651385	1410.1658600045507	979.0197729274029	665.2880480902809	478.0991762885729	374.0142223101167	560.730859235393	585.6249989948245	650.6392078566934	1482.448553980373	1029.3624530907578	608.2948899731952	456.8021227095741	365.9291700925261	229.13208797617807	101.41385736385573	77.46745181826668	426.19494747190595	726.6231242683424	979.3309828537102	719.5851976348839	285.73748792045274	60.039586941005965	214.15673316879625	963.637319339325	1305.3625018769606	655.5542320010569	580.6010188165852	1596.5744443253188	1466.3932039286246	755.3534888207846	640.6279045162083	1733.0958051920256	2991.0756081383547	3344.9555263280454
147	275.66251234876574	1578.2931164934948	2444.988830540966	2152.347267123767	1122.6359593912216	1409.350353233931	1446.3890678060502	2994.5680335219613	4179.901982608	1841.0038717224331	872.7045760883028	1408.6292583398072	1575.2464411693509	2132.5105038800093	1938.3937702644043	1562.7743447166713	1126.6692437937563	825.9582081961787	597.7949308675961	467.05297345037974	555.4076994343138	560.9749061840455	665.4954889500964	1428.6623999379085	1039.1810650303328	599.135652336932	430.36081728502086	284.1443319910012	212.25476307961952	93.41359851597133	71.47417534942431	378.6892245098933	675.0735533975625	917.9288457912362	776.5741951368116	356.90091808683724	102.67069564225649	293.92258774036435	1019.3133082099373	1407.357804404501	643.1881516273324	544.5803617475367	1433.7681900778155	1244.0684417076336	689.6530005576586	671.9765974632628	1568.4120684410743	2580.1071414177254	3124.9069754048805
146	257.4361005955018	1267.5616628068701	2194.663810878033	2164.04456714951	1291.0075257523438	1447.6155874566757	1427.6833606002951	3153.6040616622395	4445.738830131895	1986.2905918363847	1008.4564040827664	1534.9714174483345	1657.0960040570503	2289.630783195494	2137.238692980495	1730.6472289914445	1284.960438957899	1015.7440518142087	744.346325646963	575.7647266613353	549.5273639996457	533.9432821519603	673.827781507388	1348.8460385734843	1029.6485825493492	583.3569347072851	404.01934004266906	222.46835570068066	200.87718741767728	86.01619503036748	65.48677044636241	339.0315165171912	614.3372784723373	852.503474349105	839.2598994835754	435.5511904035901	163.39307158729605	399.6771076794942	1068.3244322176254	1496.576983680065	627.5708867487865	505.63816395052527	1267.0639925934315	1035.5618881581352	626.8921609463962	706.3565063907167	1406.7472850473891	2174.0765599928395	2877.9785909427305
145	256.77488096620516	1015.9661904806572	1971.1803761916754	2151.263693431819	1433.2505144077168	1477.6520107510457	1408.3184238242804	3281.3092045129056	4649.981825651316	2106.765697650328	1137.9626563730706	1649.4464637702065	1728.3828038369677	2421.248342000043	2313.2100270197293	1884.5275977980668	1427.7615223615892	1201.1712263225425	891.8115247501619	681.3764812804892	545.7527229267839	510.9105449805955	676.3653707974867	1261.782543656787	1003.2572309323158	564.5020150503428	382.2510965936905	187.51739127462156	195.85791996881616	80.21176701016361	60.40297000058294	313.53841238683515	557.4422216649572	797.0203371660145	898.1990176793573	508.7429547734962	231.27481358224668	511.73592573313107	1103.811432178754	1561.8495350372002	613.0681796587035	470.538690839944	1123.5708280463311	871.0267287270158	575.299683478396	736.8962777899721	1272.7011532225554	1837.4617818152535	2648.756322714327
144	270.412885100703	784.6716301090412	1744.3232645369544	2117.419251556484	1570.5711161918673	1504.8405953015001	1387.1132149244506	3398.4252196411344	4828.703301415902	2222.00940806011	1279.4701906450496	1768.943671891694	1800.5175577265843	2548.742911185447	2492.4388224781255	2044.9730564805532	1575.5170600895683	1405.8133914468517	1058.5695791266603	797.7325173042148	544.8036522236838	490.0315347578905	675.6617727339498	1160.8391920747627	961.3386236450533	541.0321379487839	361.83593865500507	169.679051345536	195.339807806932	74.93006440484773	55.39831682442709	297.3505589266352	498.7829888742313	745.6065129683348	962.2941300551698	586.7923122024187	314.19495848249966	642.8994716999462	1132.640245551715	1616.6395540492263	599.0149078615493	434.6068896820147	981.8444543424142	721.5387049115606	525.5387747749668	767.0049156880043	1144.3598286095728	1517.3624907418098	2407.8245360544265
143	304.5248484383277	548.3872396112649	1481.3127405318337	2053.037740760776	1720.660078016967	1532.4801168999725	1361.5408149632756	3518.1864526788668	5000.251641005383	2348.0090463035867	1459.5481767036863	1913.7825432787404	1885.4775021067974	2690.524337641041	2703.1300277580513	2236.992536166228	1752.1400925029163	1666.45412543896	1276.3057287208094	946.1660668231539	549.563700452557	471.1684299712842	672.298852301546	1030.1935998214194	894.0245555809671	508.3020068990261	340.4778126563848	171.04672502459727	200.68898801232686	69.47022796539864	49.701150152279766	292.23865090319794	431.67140416848423	695.2175574635107	1044.0297939043771	683.4102393664934	430.47004965036524	819.0878623686385	1157.1973849158271	1667.297540409662	585.095461704329	392.7128335120991	821.650273317789	568.4259471352219	469.62344800587084	799.6346942257023	1003.5932518225803	1172.052711964504	2117.6008374555786
142	356.634989531383	353.8811017581935	1226.1414225262358	1964.9506323656676	1856.2462330825854	1555.3732357549748	1336.651904192292	3617.000995203782	5129.440889255205	2463.5602482157665	1654.4902699671316	2063.019280489704	1970.9218966092778	2823.2636893140943	2912.476231848811	2430.04328585301	1930.8724165786118	1946.4304203602019	1516.0117926188664	1106.4450770034252	562.9260804190787	461.0614081423512	668.355339077669	892.0436726977804	809.9370200209332	470.8323254521754	322.41042413774704	195.21438063324848	212.42356878735376	64.7675854049139	44.19165534110523	301.5735363610785	369.83684839300554	659.24021398962	1133.223557845143	785.0195720785551	566.9834878997832	1017.4004653058573	1172.0365972385812	1704.6834000021902	575.7298223349329	352.12885049663316	669.7877003551993	439.05633439924384	415.7699683847565	827.4873392589105	873.6234301012332	862.7063451761352	1824.2455883599323
141	414.5532530097296	225.70365007190358	1018.5207648202177	1872.2586364924252	1957.5462943104997	1570.6958726138323	1317.0455383945289	3682.038189739781	5203.077294425062	2552.954131129419	1832.8083418503597	2193.3579857907825	2044.2229830932683	2928.2150911952094	3088.188423453311	2593.0003463352896	2083.874649925965	2198.930134667791	1737.1830340996742	1252.2085649569572	583.4670278660292	462.0624388426133	666.4548378256486	772.783695419078	726.7972811710739	435.7288060453555	310.1728407420092	233.83803920608784	227.81938225228257	61.366275671718455	39.65462436528547	322.77778179022215	324.2911455522605	643.4387890531095	1215.7623038635213	875.4550511193698	700.0696706010561	1203.310031554731	1176.8749344629302	1726.5935923377356	573.2526826769057	319.5272451453701	548.6968454097641	348.34300083416724	371.2141264610606	845.6528003464789	771.988177038948	631.620166599697	1575.4772106516637
140	494.9320480882018	124.40319668605787	794.2705201979156	1747.2347924861278	2055.127200179576	1583.0893415823134	1297.3983259870386	3732.4788265021616	5244.0423118200015	2645.0968245716795	2052.296059391081	2346.634024997317	2129.352041198972	3038.790670919675	3285.5511515020935	2776.169400091532	2259.8313554518472	2503.5470066835287	2010.1265740561157	1430.1849411756034	620.3655028826295	477.37456134707884	668.5796867852507	639.4165989814246	620.9927271509392	392.6560278058727	300.2874386074104	298.1756196813946	252.03967809050238	58.12324173154312	34.615718513895196	362.52893121054655	283.3546921690082	645.6901663358115	1318.8148071227538	983.8371592556095	872.8624280453365	1435.4110339920678	1173.8227419067266	1741.5551251024199	577.2734913740933	285.393585160856	420.3837010838124	266.12575971889476	321.07551684545376	858.1339680262918	665.5584036630282	405.9869404688377	1294.5285271004486
139	585.314740521369	74.84188432684213	593.1513050723349	1608.1001349938717	2128.5140357401324	1589.3266960060982	1282.1009800781096	3754.404949799494	5237.599808440701	2724.093874281523	2281.602056780885	2499.3955508187078	2213.5474770043456	3135.542127737945	3471.5785146431353	2948.196695208259	2430.842816105014	2813.5949942650545	2294.6387628623693	1614.3423523080155	672.9244713423521	510.1347363951674	678.0623446744243	519.0090212961558	510.87309110251823	349.0200209745948	295.54704962054694	380.4339955405387	282.724192410978	55.60748274474297	29.883684239439233	417.2866699378988	258.2699956939122	671.823471563952	1428.2372092256967	1094.078944884683	1062.1221646150132	1679.3614768206191	1162.5516093061628	1746.8325263418278	590.7647903345609	256.6586442688973	307.59430279875295	207.92154830961047	272.92617537520186	859.6587737433503	572.2632096324896	229.18715420800157	1029.1493917897137
138	681.841032765494	78.62112558681805	420.09546244882733	1458.3410955693207	2174.4197135722875	1588.7322765588083	1272.1116799360102	3745.137204690718	5182.519617210717	2789.3771832313187	2518.277007521031	2649.511576172384	2296.119363262367	3216.497910218857	3642.1135327012735	3104.625416929288	2594.2732104336687	3123.3997338391564	2586.2892298052357	1802.4526264319995	743.8815708972842	563.7014391550074	698.4355322031589	419.62235362430647	402.30574966558777	306.8942120435274	296.7543590429817	478.4186679310036	319.9431152026011	53.79443589570569	25.52400700893932	486.28936337175935	252.76548778838537	724.2534653171147	1543.1474871814326	1204.893400031359	1265.8900308320449	1930.6375645200326	1144.009899734905	1743.9542401176764	614.6406624779089	234.90890684946515	212.6924084934908	173.32040563144938	227.04138071217108	848.0644398991296	492.89451850499336	105.04889813448341	785.962695842119
137	793.6278024271592	142.94571671438985	259.4142816025439	1279.7579531841175	2191.3376696813248	1579.5166866563582	1267.6528287849326	3696.5966683098695	5064.401607481165	2848.3123538515065	2793.297298057501	2815.137965924964	2387.650812178719	3288.7943061789065	3814.15138813711	3260.4206475344417	2769.175773505097	3469.5162535255486	2921.3983053691154	2018.8278944223107	848.9295773701665	652.3611328523756	738.7001260156976	339.89687656522625	288.29395144135424	263.5024715745377	305.92421974015906	604.8734824775925	369.80829677042186	52.46085979201081	21.06392631611675	579.5215551049762	271.4829399707616	815.581344234857	1679.0136291725175	1330.3809901821996	1511.882226951029	2219.604979958491	1116.173840100148	1732.905887011941	654.6638548111038	219.84200764247066	126.93355640756263	159.773332733406	177.71197418519642	817.7239423919841	418.78592276123686	26.084120456683205	541.0146455445927
136	887.6608963011395	246.75034999440436	153.36194852670954	1121.3236710413225	2177.4074583439156	1563.746484497862	1269.5354212088862	3621.0683216710536	4916.374027888756	2887.2091173516415	3033.841317054669	2952.424787323135	2464.4167846531254	3333.4115075342106	3941.1774578885306	3373.471951855808	2909.5942003533555	3758.8862866877057	3210.2160935151032	2206.469241130722	963.0300240363736	755.6351729870528	792.0624756667843	306.49835463514836	204.59692181797706	232.42279758727568	321.3834840729228	724.3132294896922	419.31180180715694	51.838299779439225	17.701509556306586	670.8896470942723	311.55642822661275	921.6608588255235	1799.7338529453307	1437.5203024087923	1734.4671552577379	2467.795333635322	1087.923991167847	1718.2570440972045	700.5442045176961	216.27054023278032	72.34773544418589	166.4038757166838	137.78839122325962	775.6395861822498	368.36742413895814	10.73455224573505	360.2438743026084
135	973.2163111664094	389.5172614805093	81.50297893415714	964.8478685034211	2133.258691724711	1540.4653471490096	1276.9747748421557	3514.7940250289184	4730.145367422743	2915.3882246596004	3269.87760089708	3079.930264138242	2537.088232152606	3359.4721574052037	4042.513851857959	3461.722154300328	3035.907343835255	4028.997653165029	3488.772727181462	2389.581720362706	1099.0457164343352	884.581362315015	865.7916402733242	313.6351952027039	143.50946285624929	210.80978962790567	344.63209615704807	848.2611815570667	473.7523865857426	51.62908087395775	14.958929111075498	768.419668969694	374.2793802272603	1050.1836941887188	1919.6939284291634	1540.4010421836845	1959.4894639178208	2705.180786063653	1057.9472807031498	1700.3135483084125	755.9701753294817	222.53074497062119	37.39134921470043	189.20162641020977	101.66116474310857	718.8434856332799	331.676674271963	44.35761939807665	215.39060320651404
134	1055.7165608007253	589.2032451129996	39.88273201424976	792.7115103284216	2049.8538765472367	1504.9950936438972	1291.0405721694037	3359.096552352001	4478.792986743472	2937.0076659744946	3528.682624032682	3211.167596970614	2614.1375287924	3366.6771947028346	4124.727809229033	3531.1721567034656	3161.4922060707518	4307.762575003577	3787.8386016937156	2590.0563686058113	1280.38104965106	1062.6410907377203	977.1833103570625	374.92139016641465	108.68532758487825	201.32120679397167	381.2713904448882	990.655435711848	540.7866375632759	51.72826883677027	12.706609728581988	882.8935760038114	471.57936699454604	1218.8602339848635	2052.4417234443663	1650.8458045556633	2213.543577170114	2956.1552334312587	1024.0279602213964	1677.2700054972909	828.8700271213775	241.89506605196587	20.002388609433275	229.8658336147247	65.90845186007188	637.8331027379513	305.9312852479605	136.23997271241444	95.54869158533486
133	1116.9818541920824	816.0125886367432	40.38552839693385	631.9660813207222	1934.0994196103472	1460.2658615308637	1309.6491946737292	3170.16486634634	4194.595719833325	2949.8835375899985	3769.308359284188	3323.7741311319332	2683.40418702428	3350.1162533011047	4168.1694424844745	3565.77354457809	3265.04255874036	4547.2449554575915	4058.6425550390395	2777.4206417822743	1488.4167844907058	1272.8129826449153	1120.1948333889839	496.7507244834656	119.6383596674059	210.35879391507945	429.7151411186783	1129.0492092801112	611.6303886849455	52.059291587246975	11.596411749122495	995.5588150669485	593.5139943217364	1404.0009142763079	2176.3200482449984	1751.2990009664882	2457.2207796178345	3177.3094471463164	992.9402681868904	1652.4773909999785	909.3721076396513	274.2999094234329	25.34740753262341	281.8980256680784	37.482738231983326	542.3367335438128	298.11111564549367	279.0409754120568	26.76197161813983
132	1153.3200221545096	1056.256139484838	80.12965070425373	486.21607785139656	1790.5121638281692	1406.8123881370839	1330.8606530030454	2952.8684862487216	3887.353798783611	2956.894471430476	3985.0232949301326	3414.771532523026	2743.4580990547947	3309.80063806542	4171.0808864173305	3565.6358044051053	3345.098618126261	4741.056404517449	4293.9194645113	2948.080814218919	1720.8080706862008	1512.8485606242707	1296.2766772484106	680.1070738664113	183.511417734896	243.1512887099745	491.0339079956773	1258.9378531651462	684.6318624068783	52.49657878786853	11.866961358058834	1101.0289925331504	735.4562596922102	1596.8306719382601	2286.667807084188	1839.3513510598168	2682.9505946131812	3360.9495110518583	966.9116796154926	1626.327444631172	994.0244002630825	319.13004600577057	51.15470116007531	341.01175308510943	18.064881349821036	436.80875522113377	306.9688460282756	464.6155331972261	9.961541280884646
131	1162.3653188799858	1296.1019631758572	155.05317578802365	358.15980750906954	1624.6731740492419	1345.4037721399395	1352.4136568207073	2712.959525039756	3567.1498775498176	2960.765196816788	4169.335005601171	3481.493222032615	2792.8523302744265	3246.854906157411	4132.797105479065	3532.0550993968145	3400.68715184797	4884.101290804064	4487.316303594567	3098.7784869783263	1974.079286152403	1779.2019545618425	1505.5828438395338	923.2309683792805	305.5780829151531	302.41376834227634	566.3275550512265	1376.5760733018756	757.9741125456708	52.97414714160262	13.796235525213843	1194.1068367068858	891.3961109091863	1787.5591869892355	2378.750431759332	1912.671110885288	2883.2532054454277	3500.3774170834095	947.6148438825974	1598.5287419569686	1078.9209175870678	375.22767247240404	94.68257376368928	403.54152409313974	9.690222440079491	327.17031728530606	334.50242820126243	684.0279947563218	42.253644502292815
130	1144.7718546564533	1522.2976682535007	260.122298322864	249.5642486525315	1442.969679039747	1277.0228515127942	1371.8560086926668	2456.832922368365	3243.8816424752013	2963.8243708787013	4316.251794946042	3521.6694868314908	2830.157051484377	3162.6543471912746	4053.793394799559	3467.409575927217	3431.324076561408	4972.753614500045	4633.62786856877	3226.6718833072314	2243.6867209490265	2067.091397591	1746.838672835953	1221.6173089926751	488.8648667950631	390.73070324040737	656.6676293533407	1479.1215047728083	829.7319474961428	53.50787233001368	17.702877633965144	1270.0445707836257	1054.2261915021813	1965.9057649331385	2447.979173265944	1969.065186705665	3051.0355581358504	3590.180260489636	936.0229213959507	1568.1490885164808	1159.9324006483962	440.9539094208299	152.9347079337034	466.7132715556354	14.112250698575934	220.68345726865323	381.0346848116466	927.964646898518	122.79736376450577
129	1101.1224756713727	1722.8326680049772	389.5549614489548	161.2886541000381	1252.2988890534934	1202.8344586552032	1386.6853959898538	2191.258559616076	2926.8155287383925	2967.7846098131963	4420.541900209526	3532.932857475892	2853.998361116612	3058.938748512399	3935.688747941339	3375.008222641588	3437.005872885898	5003.66613207437	4728.989093790759	3329.4037974277444	2524.127126741017	2370.611432335137	2017.2643505623828	1568.140342307444	733.8625585400754	509.8509182056204	763.0152333290895	1564.7170437503032	897.9380390120349	54.22198400689037	23.947475172334613	1324.7861077617572	1216.100147014996	2121.6709941206027	2490.1448016181307	2006.5461298182863	3179.892391658409	3625.8153604701556	932.5305172468718	1533.7142190533027	1232.9578352238018	514.2825000922454	222.89230723059717	528.8613526552741	33.973962881055044	125.7405396263969	447.64514250963373	1187.1284470566789	247.30339575410505
128	1034.9396111153173	1887.5076354204853	537.0509284452667	93.35174218569918	1059.748937395951	1124.1441396644618	1394.492819541489	1923.0984924252598	2624.1850300354945	2973.561957797611	4477.978483449076	3515.754305074875	2862.76970493775	2937.752356759567	3781.2041431732423	3258.902460748853	3418.190749129116	4980.381041593806	4771.015209982559	3405.154420877657	2809.089129648085	2682.8928726895606	2312.561324017324	1953.3009161005	1038.3446561653159	660.5171458669158	886.1172015024131	1632.5083598530405	960.6551992602599	55.37458545992348	32.9341908001989	1355.1804045329886	1368.8465360650596	2245.3248416630568	2501.2177983330794	2023.4044848809312	3264.4003373396745	3607.122716441698	935.7964224761342	1493.357608717306	1294.182526729234	592.9212735676365	301.749555986086	589.5784213068425	71.54348557291178	51.57381182160566	535.604865663461	1452.599148093996	411.14516622226904
127	950.9186463726362	2008.38478904091	696.0205735581943	45.035182575842946	872.2734257929881	1042.3495261801927	1393.1007940857114	1659.0233683750503	2342.8545754174293	2981.1500495459986	4485.558701478376	3467.7704419821207	2856.337818372944	2801.377814825739	3594.076946171577	3123.671347781049	3375.7706057703845	4900.217494946303	4758.8833394948715	3452.67790060808	3091.642639844292	2996.30560909009	2626.9662551183987	2365.585168682836	1397.3061521695995	842.3244650071272	1026.3856905932753	1682.5971358508218	1016.0514643741483	57.380668029854604	45.11306109934766	1359.1567650279667	1504.4179134516316	2328.579346369689	2479.764099599033	2018.2855097342253	3300.1220358384194	3531.8303568235115	944.9753276556738	1445.0130026247405	1340.3279987609521	674.4551011442011	387.13827955040557	649.7879541233085	129.25752234585616	7.894647113665078	646.269875732896	1716.1450315232978	609.0652861098156
126	854.9306123886655	2080.100197655836	859.8059592284187	15.014486161804363	696.3763785850014	958.8870153662294	1380.6887849205586	1405.2421768571644	2088.066255403254	2989.561108238865	4441.685784828622	3389.563063390775	2832.7741804926454	2652.2673870661883	3378.934753797514	2974.192348301243	3311.034931749164	4767.307629046407	4693.351805065848	3470.934396825707	3364.459706573076	3302.6975568530033	2953.3742276776443	2791.9185030359877	1803.030465901783	1053.617433394063	1183.7684284576394	1715.9347066874375	1062.474493659187	60.83104432898704	60.983135167210975	1335.8546792036277	1615.3521674016583	2364.701762149936	2422.7830501203453	1990.2687524453236	3285.2041687434803	3402.2562075439937	957.5748520454874	1386.638504393943	1368.879333944067	756.5025428626464	477.3278046279489	711.7332777623451	209.5272465135056	4.476493145588821	780.9478197901876	1970.4760343464472	835.462787742001
125	740.9314368016671	2099.0833129478956	1041.7846229515528	0.7678955098177601	519.2968093307048	864.7538996209469	1351.9871405010824	1138.6975515968822	1837.145575339119	2997.5738562157985	4331.208826355905	3266.563299920604	2785.4803384571746	2472.5331174636817	3110.2300738077024	2795.180241912421	3213.7369824841244	4560.423409073962	4559.08133662672	3457.952839729721	3650.627244671496	3628.721954311381	3324.665815269274	3270.8789314456512	2302.362903187804	1322.6582660944116	1380.3317115760372	1735.5829546085758	1102.3309168861092	67.39188852224298	83.90014113739772	1277.8131840531262	1703.0418097029822	2344.8628960797128	2316.4942416712533	1931.0776893338411	3206.2100901955305	3196.4967895321174	972.2463256968709	1306.8897731683662	1377.2055720923888	846.7395654802025	583.3751107882952	787.7754477122481	329.44034181887764	59.941369598489985	962.3281786127766	2238.125133658089	1117.0236042211345
124	630.2501632457502	2052.5520081821546	1212.720009259759	4.654343873643201	371.19707043228567	772.236481716245	1306.3216256340042	898.894330528339	1626.8012288648913	2999.9499288626334	4157.185666195381	3107.8258464302726	2715.2598145572474	2283.486325354189	2821.035696398383	2611.1157982193945	3092.79525672566	4299.500163470982	4364.860790549753	3408.3397223103316	3904.138996528258	3922.9354490707265	3687.4910890457045	3728.7829472182743	2830.3772344276513	1619.3828251126124	1595.938932549328	1738.9953441324344	1127.3650166835273	78.23104081602818	113.13942010244773	1188.0340136220984	1743.9552385945935	2256.9942441615976	2166.162573468144	1842.374885412974	3061.9071812740945	2933.869421807095	982.7978702160963	1210.2775323063856	1362.4996669363873	932.243582354334	694.4653665137689	877.0872585803238	484.2094158760221	191.1352476607891	1176.9248788448294	2479.1497822571278	1419.9810243441002
123	532.4196981584165	1946.0750460992867	1365.0488598817249	23.080633871901785	256.1054311112921	682.9869459545821	1243.9549744388876	689.8469174730541	1455.3849511007586	2991.8213319039687	3926.0912316156737	2917.3573758269363	2622.708100911229	2088.9537207699987	2520.648818605967	2428.234693007779	2951.938292405339	3995.2776172335125	4119.471991037837	3325.029886423211	4116.0815397491915	4174.9281866806	4028.2774117083536	4146.037169053089	3366.0831188757106	1935.0575363439507	1826.8443962244453	1729.988347424612	1136.2685482296624	94.93521634545984	149.5077675886145	1071.8643623307887	1735.2827115848368	2105.1675675685283	1976.5963600151463	1726.264426002825	2858.362936009262	2626.2802398161193	984.4422159496529	1096.7195462864854	1323.657800474375	1011.3953605043878	812.0570655335396	986.94988966598	675.4424906523573	405.87801991645995	1424.1146206701897	2689.4661475771113	1736.8685952873318
122	456.54388372904566	1786.639902808131	1491.4004842045592	53.21981403395565	177.52992110125058	598.5423931658227	1165.3151818970232	515.1813831010584	1320.607905962851	2966.972732780952	3644.1154160163014	2698.690702176813	2507.9582877328194	1892.3581591252075	2217.897323163632	2251.917412236571	2794.196158735046	3657.464724235411	3830.7770996358718	3209.7104253159036	4276.587120089709	4373.297765035523	4332.124601151198	4502.480833924124	3887.1241545150424	2260.1207274241638	2068.615016893997	1711.7393606090097	1130.665829555894	119.67360779301558	194.27699820821675	935.2444454934197	1675.2070889489507	1894.7188343411674	1753.0727800252855	1584.6962097579765	2601.8646150616833	2285.781278807068	972.2626960597094	966.9148181123305	1264.4662573760866	1083.2972041764583	939.4719238851641	1126.3066969480278	905.8932992673879	713.1060970873602	1703.8040172467583	2865.554823377527	2061.962625209319
121	408.9321227469297	1586.4955333727492	1586.9612881363444	91.9131046807087	135.04436828311978	519.886254227011	1072.5421560511302	374.9621128862863	1216.3731925571242	2920.054639821371	3322.166139713654	2457.7308245657223	2372.9170484993733	1697.0380071480959	1921.4274134960976	2086.1375047805823	2623.6043343443393	3297.9856261685236	3509.8708831800186	3066.326786948578	4379.790445944061	4510.807642907656	4586.407678438956	4783.305710676824	4371.288356001885	2583.2005949996574	2314.87799705496	1687.4817974301304	1109.1224823187554	154.4575409529218	248.41544966780074	786.6868735503375	1568.0027941554017	1638.137915024153	1504.766956116951	1422.110334012613	2304.2022196417115	1927.8422653616194	942.8743657685031	824.1805599875405	1190.4838498826548	1148.5347154210065	1080.857192776498	1302.613801245943	1175.5808751280572	1113.6630328300341	2013.0836202081755	3007.446474499358	2390.3381797963966
120	395.58988542983366	1331.5130409048102	1651.5161570753266	142.08297917516344	128.8591922683785	440.31446535643255	955.7643578211234	259.1218577714199	1128.8229792169172	2835.1414959955805	2931.004342787956	2170.9274758639485	2201.2558917158567	1485.3032203409505	1609.251888144753	1918.0689523484332	2423.2689914280254	2886.4196267059733	3127.982143356876	2878.1360079093697	4417.787602932344	4582.909684905006	4794.613403036592	4989.107437911494	4838.223731056885	2924.961245016915	2584.6651806964614	1656.1426031608767	1068.4963487027835	208.03899724325947	321.3348962554261	618.7966024617507	1400.928767034388	1316.4283260451452	1212.129207176134	1222.7098174459377	1940.5930502070055	1528.934976102828	886.8940469697812	656.264668760699	1098.8554142920348	1215.0744639992429	1261.318113559345	1551.7415689534967	1522.0400507939707	1668.8150657932706	2387.7612765183667	3125.3882180140627	2754.9330845437307
119	420.32424907721276	1088.5444787935635	1668.7095663356422	191.4708857436688	156.11970801357091	376.16348073006213	842.0117154576928	187.8846291320988	1067.1158675130418	2724.7307991712064	2563.603317744989	1903.4226320100543	2030.5911842058185	1302.6706221425115	1351.574205249848	1783.1261765225474	2237.3985029869227	2517.1075930708403	2773.6332642454263	2687.5703099871425	4384.770799216933	4570.58853651004	4903.471056672841	5068.77711838448	5172.029312537516	3203.0947816830753	2814.307127296237	1625.4462935962724	1019.0494543380648	272.48383632097404	399.9945210522684	476.5523149342283	1218.9925115195826	1014.4001086305153	947.4057137032871	1033.6969831407457	1601.2479313527397	1187.4934812636893	815.2386746342204	504.67471541039794	1016.8852696483225	1272.7858875149855	1451.5468362935744	1830.471207646068	1874.5985708908179	2261.1701538928974	2747.382663875773	3198.4340781555225	3080.4342892749423
118	478.83616033087674	847.56787153672	1649.6968414662774	243.30248284110687	208.53585139075793	318.98901718805837	724.0427746649636	143.29686254739465	1013.6912278538206	2580.5100827443125	2196.2970756716686	1634.89293126997	1848.6838950142164	1130.065231965091	1121.3430162592276	1663.7557549321969	2049.9976022260958	2158.817800450219	2420.0390773489366	2482.030191991252	4283.589835243386	4484.998728313044	4929.6830460012825	5045.8824587182235	5408.086460888147	3441.4250836480746	3022.013700040276	1592.6531351283172	960.268615726872	354.53782388662495	492.2505406814744	353.318337756953	1021.4177552782944	721.6444207621165	695.2468050002401	843.7953119313806	1268.38124913085	879.3424967741171	726.0422337630148	361.8634599819581	944.4313808821017	1332.4541441632127	1673.9128225871273	2163.6868643122984	2262.4613605194213	2929.2582686040673	3121.45921497126	3244.236200773939	3402.4443108307796
117	578.9066894722347	598.3756044767986	1583.7502921224	302.63624735826653	288.9611644326515	263.46598690610864	592.7724989930391	119.56104871908194	956.0997916272415	2380.2547092803206	1805.7369728102742	1344.9296027928717	1638.5874850074315	953.1563359673091	903.4028156461164	1548.851560186254	1844.0185597108048	1784.09956130303	2039.6418522122433	2241.6969299904113	4094.438296354093	4304.213578471353	4860.223245544255	4898.771154391037	5538.231273350771	3645.205627816974	3214.6562877605616	1552.6691483090472	887.7393868988452	469.5615879388772	612.7763082885513	251.7242921995998	802.5223869064974	433.4925768634638	447.39269555900955	642.6969906749883	928.6672807081181	595.9036810583968	612.0841303927825	226.6786886622733	886.478825935542	1406.8534256459702	1966.1610505539659	2600.0263426579454	2730.748391635124	3744.0148286465414	3545.321776380574	3267.7747091953975	3755.880361759026
116	706.899574885692	383.86348506470284	1475.6546846471615	363.0483670359478	383.1385181515252	215.65194979150084	466.53298772544974	115.5831463805267	893.4361595795892	2142.31995240884	1452.0034136671081	1074.4156186677822	1426.9979008030589	794.7468166641058	728.5582683031491	1450.3934429484239	1644.4208707840235	1442.7314438548483	1683.1877557998164	1995.4665868982986	3831.1589783376244	4039.6739121080723	4681.256572455127	4631.824474523496	5520.271570800118	3772.7845978771807	3354.7223858286675	1506.6720548425874	812.6814409909252	612.2367485452588	754.0403992447468	199.9436550619077	607.3609543104615	212.10298943183048	252.28903425789545	465.2233040330861	645.2505270620395	393.07784166371664	493.136816501385	131.87778210936565	865.1111383945894	1496.7018763745816	2311.4877932855898	3102.2661650465343	3230.847313430188	4609.53398604026	3966.723162924562	3268.9545464372713	4105.2316440540335
115	851.085094638872	216.10100021732777	1331.5096932877898	424.15958067192986	481.23544557991437	174.65858443883982	350.25280512063074	123.91721152566939	821.4413081303801	1875.2580477026581	1152.3454188460337	833.9971450399697	1221.7099887467516	657.6510714007212	598.1397456295915	1365.3865237415619	1454.7921244568397	1141.1125184871123	1359.4871496304036	1750.0837060026602	3503.5283618233684	3701.4451571234476	4399.15523251626	4259.294047004671	5352.479237306691	3812.8101978429545	3430.6534334509365	1451.5616374787378	740.8656437088231	784.6884905273587	917.780926355947	209.3632315435255	460.1100173822738	83.47025910741648	128.28225776076704	325.88658495467416	442.5249266234098	287.1470937222214	383.96108314232833	96.52621762915223	888.0082682641852	1609.2862661103388	2713.224927712685	3662.064888795883	3753.2709399327528	5495.548045584808	4373.579789298025	3254.396652656268	4451.1088197103145
114	1012.3786314476343	94.88978119771878	1140.8993425195954	491.9353582691392	582.7555041870057	136.33260674196947	238.81734074910068	139.2848782381961	730.5163370714876	1563.1402724403051	902.7813159172426	616.2819618491135	1013.1892997093314	534.7668722346284	505.2133445387779	1283.4069564815682	1261.2772707280149	859.5943253610283	1048.678400772068	1488.9760995479296	3084.067757105511	3260.5506103876523	3982.042572821204	3751.333713140016	5003.078033937824	3757.372297941234	3429.1106182177123	1376.5992566517934	673.1044538302102	1010.3967922959503	1125.6136191395349	301.2384628411173	381.8729359167136	74.96578347052153	95.29490256468218	234.6793198306089	340.90073993393474	297.5700174315908	297.1472748608015	139.76180127981235	978.9919134266213	1767.5813090129368	3220.233886602935	4328.356057338415	4340.048175205346	6453.72410872705	4789.60699023129	3227.827330768554	4827.644869053049
113	1159.117252856712	42.5977321793312	929.5117249045772	559.9063695360718	668.0559812988345	103.90610213972633	148.16312498981026	154.27623508329714	631.1833401355017	1253.0708752890437	749.5217949330245	457.747813056759	833.3194352053993	443.982235454269	461.12791079498453	1209.1516675742878	1086.1491731540464	630.8435584321714	788.7257256664606	1244.756003858763	2623.2825361682794	2770.0652460192823	3475.2831458714872	3173.4942459726003	4504.263061900325	3593.227466729527	3333.2466449423328	1283.911055103256	625.1668271612028	1273.4641689818995	1363.1316487022114	484.3401402123696	412.79180647724485	222.24875120338626	180.11450420475717	225.93921141664293	383.0045080585337	448.4182692179755	271.5722563911617	293.4998845616606	1144.4240360205315	1968.3865444787646	3788.7292134719714	5023.646500729341	4922.60468487168	7350.7583965941785	5158.34116141469	3197.7723438045045	5198.740307879822
112	1265.8418304860038	53.318529174489655	731.1406271990287	621.2085473579893	725.2826477895053	78.89035727270333	85.80531673541334	163.6756278523414	540.5313832725101	994.3451849745593	704.1463823739548	373.11494096311895	704.1342857513634	392.32474990483325	459.3556977078182	1145.3152009315306	944.7285199706726	467.1639646846544	597.6279219533104	1043.7964945099286	2187.462286612973	2302.1712790226225	2959.626980904906	2618.0283681018304	3947.22768400651	3358.1872702622945	3163.143103129097	1183.5206901253982	606.6213464166703	1544.0625522334644	1605.1590091723676	732.8027721730315	554.8593072759414	499.9428618191206	374.19118137962334	305.02157968530776	565.5542246222487	710.9566168581975	325.03632194234086	541.764125622307	1363.1719165344407	2192.1045901726347	4349.237736139262	5656.494355461839	5432.362503818828	8074.709024377046	5440.559494212564	3173.020911839884	5528.248400488096
111	1341.6783032425456	121.28853642179556	520.0708798290209	686.8011100160103	762.3036043113548	55.88663264995276	39.49147777401214	167.59553199505274	451.6323292666741	760.3407067809443	750.898020063002	351.8916326912473	609.0653358937302	373.5132515071508	493.2305370478292	1076.7264965450486	809.6507469032886	331.025201865157	434.8216128355541	851.9881967350555	1712.188363669026	1788.9881231752433	2363.280205368285	2010.2147677016353	3260.0140318223694	3021.230385023677	2891.915894694138	1058.0751450303637	620.1213552463732	1872.914840905684	1898.851431612116	1093.2178791918864	845.2919582997208	959.9224164211255	717.9453772827669	501.06965463602734	931.0602299795107	1132.8898783243144	495.7158936826058	943.4569734736751	1677.5983863251045	2484.4740854013394	4996.481440760263	6322.71944936589	5952.414203779172	8732.121354079296	5682.430021734711	3153.6685565982125	5876.122104240772
110	1364.6848594197954	247.27972840489542	314.67857530720335	753.8127892393172	771.4593910594579	36.25380350976316	13.562234845504468	165.91649491683538	383.42127546020754	594.1301146219301	919.1361214843	413.24528913972784	572.4825195390627	396.38700773509265	564.3964310192437	1002.5665677569347	686.6976571182124	226.80187682177927	307.8321392399044	683.5619069424295	1225.9978269012831	1262.3030197816447	1719.7089274128843	1393.8513694175208	2477.0693469800763	2588.4279525076727	2514.4877120123756	911.8684690001296	684.9888329333978	2262.1177791155487	2248.39511403482	1579.4508846154708	1320.6951463265827	1626.2451048988282	1242.2475085674482	855.2113615554586	1522.8105488145204	1736.6640194343959	840.777388962086	1536.7597026569874	2100.6481836291746	2854.8507919728054	5711.395059627473	6975.485886705521	6448.7007967292575	9246.424533681879	5856.40759497498	3146.8015668857647	6227.8829650878415
109	1332.785468826611	393.4521214487179	163.01594186903887	808.2082187691705	755.1959995023027	23.9167924743721	9.053615786902798	162.5260852592673	363.9530885845372	550.1890236944822	1165.586557473516	547.9114127012098	600.7457827631719	462.7837988637589	653.4525330087124	935.5860663776766	595.7508597193435	163.9584672901674	231.14179405098199	571.1326342393631	834.0123521981109	837.8145701846943	1175.7677647265964	908.1340523432995	1783.3360519524208	2164.130627335635	2119.2469327535314	782.3144715843747	796.7547901348324	2638.536864637852	2590.411130907996	2095.3696744845142	1889.8218654420214	2358.45553323259	1846.468915186834	1312.7718285008107	2229.3432725332955	2401.1126449251815	1320.8009633605948	2216.38444334431	2550.0165658307733	3233.873601689902	6344.416638101879	7471.308773636915	6818.261319102073	9506.07518464945	5929.364253863414	3154.7002113336816	6512.407748077472
108	1249.802129430584	551.6520856982409	57.756243812847586	852.5587747236827	720.3134996979919	18.182195998096066	18.859519345765246	163.22403797146467	394.4254141927541	616.2713659554862	1482.9380984493603	751.67231158	697.8441036444087	572.7191939214891	758.9542712737327	871.3777889143912	524.764485377006	125.48071248279996	185.9574695719627	502.4613402279009	514.6921061755456	494.02048352061274	713.150737542124	528.822686043347	1165.036338075116	1748.9030474962142	1708.6709394904315	674.7508592374743	964.1554539294915	3023.897468797083	2946.270369034767	2659.6149688626465	2565.0393562597537	3169.4868609669934	2549.325423453134	1896.2411202436867	3071.56770238157	3146.8011698968658	1967.228749849276	3011.7673024783	3043.416614506198	3639.4794846476157	6923.35879744701	7838.048130211477	7087.675714200941	9547.202981231383	5918.569034468452	3178.517025760658	6745.972810265193
107	1114.8344622623563	718.6828276689996	3.5134093751878694	885.897742844943	670.3942690363065	20.878464276454956	40.21801672810348	176.20290303636264	498.9303520669116	831.5164195351701	1883.1158969815874	1040.381249201837	878.1916488007795	740.915644144756	886.4680732457139	807.7103222114295	468.28057355219596	104.43082333517043	165.08044021383324	480.2724497699812	266.78482094648564	231.88917885683634	336.0838979845027	259.1282329290233	628.2701860922796	1348.1682771956578	1286.108562551078	606.5008087397227	1212.66865603279	3441.124033014249	3339.7914100513817	3303.1217572193655	3383.97459518507	4091.502446094476	3395.4033939109167	2662.498978049168	4106.014094351285	4016.9005111585893	2854.984338631499	3981.6458389797635	3610.4216699691588	4094.723492384477	7457.170131448983	8066.935714206744	7253.140475583921	9345.460929972589	5816.900614733053	3220.8176220758314	6926.279809451826
106	951.1160383537781	862.377109139772	16.491644635734154	899.5881500717073	618.2238673563943	34.79232604060222	67.07949578034274	209.84718776654114	679.6706410591854	1186.8370295242823	2308.839029525747	1382.0319997990186	1130.9204866550854	956.6855286244424	1022.0998351658193	754.8913915135538	432.15245085307345	101.07679989038209	168.27419563213556	509.0274233089844	137.79791782972555	104.42856513645927	122.3194507837886	158.7886567834235	281.0283280345538	1045.200569737788	938.6698906495283	618.1527289054629	1530.5018988902584	3839.484697799762	3725.6656270288217	3944.673896974846	4240.358839603443	4993.563737724538	4283.91407960525	3541.8721821594863	5212.076965975391	4905.361547592622	3912.4501273061023	5018.399414244952	4183.39670290633	4542.003102598763	7852.27640293422	8099.870147027361	7273.058212721707	8900.594187805229	5629.945094851444	3276.980968658626	7010.897469931071
105	780.2260872885734	969.2890147197425	94.76732955955544	892.1062230005141	573.5164940418958	61.479655950262625	94.56898927111092	270.4980600203693	931.2761857554331	1661.696938574762	2727.2681165177023	1755.7853613261623	1445.2432886200559	1214.3591579752724	1162.4014512275191	717.225043969454	415.11745814479275	114.49762546047332	192.37544949542922	591.6625562667587	134.67911666499157	120.00457003789373	90.66355924051109	219.0854728899912	160.82422432487678	878.3696577398136	715.0793696314649	738.4742730758426	1914.1041268826261	4202.301543695197	4088.476473563809	4551.003301322552	5078.507257724466	5815.941570807747	5168.571133831956	4500.965943587613	6331.477120924032	5768.53394935062	5100.254055118186	6072.435135180023	4737.320115533761	4958.0087788246055	8077.9889020576675	7932.9272170588965	7143.1566675174945	8243.252325855918	5370.200691195649	3341.5181804414146	6984.226580811901
104	612.1235678067591	1034.9167854401878	243.9796003188977	857.8634833669845	542.0262528548825	105.86524125574915	121.36623185204687	370.202086244088	1266.4352720263807	2270.682569570939	3136.7404170856857	2169.997359700318	1837.0239364093568	1530.8245214573074	1317.128614367824	697.6157556398853	417.5059891148558	151.0479299974508	241.9744407770503	736.081106401615	271.9835272795163	296.6257714293616	266.88452453664655	466.4084943979546	278.8684327445054	883.0963068008056	660.5511212239885	1018.8962235723702	2394.4008408314985	4536.547621621806	4436.622744002787	5131.350562416112	5901.247430936642	6555.898266059461	6067.824751498583	5580.9418807082675	7487.95675231821	6626.233448582526	6469.685131888335	7170.721279358347	5289.115338015442	5347.563415435181	8108.524749833239	7539.283706419652	6838.262410501552	7342.040221854825	5023.910585099921	3412.092941143699	6817.681552420316
103	485.2256165337828	1045.9569776378405	444.3355062801744	797.8891782796243	533.6276731303573	166.4937462548593	143.6850750145249	504.2052557690496	1637.8445551157197	2921.3213299885947	3467.460338672243	2564.013440135491	2257.8996672893954	1872.2723675743032	1472.8014243195812	703.1467169047514	442.2652241741672	218.11647589556904	319.8967825732633	931.3946574769002	546.3826979426235	627.870902751596	651.7326294560331	873.9549277982173	667.3796214435537	1099.8867572339839	839.9742472556995	1475.6327853868286	2926.460146514676	4790.527250507388	4717.169176456384	5596.013871757217	6570.513402673356	7085.371562284219	6848.467366765917	6642.666648852593	8509.452563769217	7354.384749647062	7840.421224585598	8153.6669726240525	5765.289945592901	5648.690860391038	7905.665178896015	6952.859806154873	6376.340700508335	6307.619900326514	4629.132353216062	3471.5241898783806	6501.664535998067
102	415.05878233200895	1008.1500859413322	673.5466984977404	716.4737137162315	546.7470190306964	241.67679885046647	163.00175713853292	664.8533948114303	2007.2757889581846	3546.342439169797	3696.074624271166	2909.306958293653	2678.9389598124008	2221.0107204324163	1627.3751675058495	734.4572448354015	490.966626088906	325.615869281821	432.3265576031733	1168.0283846812533	936.8975211713082	1087.9062554023396	1212.5846165662401	1401.61704214618	1280.7373405615083	1522.9071758898885	1266.1341306978964	2109.0314262257875	3487.068115840984	4949.739614564673	4911.913923342742	5918.040317701503	7036.1894041743035	7373.502998859631	7462.02989488891	7620.012591820793	9327.926779187435	7913.520292935777	9116.638452633179	8956.81162652489	6147.196887823719	5844.310003693466	7481.959417389005	6221.739093807037	5784.701566076708	5212.620432927719	4205.917214157399	3506.262523892995	6043.249035720317
101	408.1879936570301	931.6304860843351	907.2977416789422	619.8563602120037	577.589832193619	328.42195798988723	183.15834077723284	839.6047152606211	2332.8187466861714	4076.972669112078	3807.897794965882	3180.343909387693	3069.727611047835	2557.4138716445214	1777.8526661571168	790.8320724942894	567.0240992111965	485.3336651055636	587.5527386657227	1435.4788185237587	1418.0400627389977	1644.8507514234263	1905.5995340151517	2004.2823241934304	2063.2588603795457	2128.5957127861184	1930.814985581511	2902.7453232391003	4047.785534771454	4999.53496505013	5004.182569789564	6077.088855007465	7261.884226735963	7406.105948875917	7867.64590405799	8445.506213063716	9883.78444859224	8270.793305317446	10199.542424858208	9522.08414316428	6420.5199878088915	5922.362625145139	6863.86458361095	5401.281124358653	5096.23405131638	4126.758786262387	3771.9537842176032	3501.49780700216	5457.596469364587
100	458.877456624478	830.63478299881	1121.3785225446827	516.3279596966215	616.535333174912	421.9714385670995	209.46840655865412	1011.64135813592	2575.522175161867	4454.276146507383	3802.564951757998	3359.6542553110376	3401.6609566071897	2861.5568941173215	1919.9408759842152	869.5752617693139	674.1192469407968	706.52491229469	792.2062378679503	1721.1221129664655	1957.2409834538119	2258.3988710313556	2673.138200763591	2631.729556945005	2940.017570868652	2868.4243033580015	2792.496451095662	3814.8349888344324	4575.632148005883	4944.010311558946	4984.865043122454	6067.853030119634	7238.216062683615	7196.798095162225	8043.626443697435	9061.504488044297	10141.329198187814	8403.509835341778	11003.870054431	9812.54258927372	6579.844061898922	5886.625991452521	6098.770707392392	4553.566457312568	4352.014176678414	3111.945093213569	3342.6876478658305	3444.1661952770883	4773.599764994203
99	561.2680112972138	711.0504816319333	1305.556499542442	407.1785616354949	654.7572109100486	523.6983984544794	251.1952629652846	1172.609511617076	2706.780581800128	4636.49424037032	3675.6150743222634	3433.923584477906	3663.7638934420415	3130.973309711486	2056.857788018566	976.2378326003644	829.5063154310739	1021.3676315515994	1073.5496047194163	2034.1830041869387	2564.1156842722744	2934.3833224654036	3512.912615445335	3279.663490608568	3897.5982174517794	3743.2905066213384	3867.72738448545	4860.484599992836	5065.939750419385	4758.054641754556	4833.943292259436	5873.398989215343	6943.321255466056	6733.300779630994	7965.054005436266	9433.88706323684	10062.129995861831	8308.75996238616	11476.469696393833	9792.19854891189	6620.016402237279	5726.1682110609345	5175.049641151631	3678.1801534842966	3536.835429345328	2155.9615725270364	2900.0201852513837	3310.6090925109866	3968.2425776395494
98	686.2333565068946	596.2798363198089	1423.2807994876823	310.56728048570653	675.5799957731792	618.4961392518439	312.2253021073727	1287.0442704011261	2680.229895109182	4561.572099406964	3446.7591868763357	3395.5543902569066	3804.424224805184	3321.170896343967	2169.0402968355256	1102.5859695093532	1031.1845963813387	1416.4384005067852	1418.0491529952155	2336.7029899102804	3156.2052418581416	3574.9625728768106	4291.707041405258	3845.807913969331	4771.425725237081	4607.592670475728	4989.663422624444	5877.057451390276	5431.9126365221455	4454.21869598097	4553.34358977825	5507.759605010811	6408.143977160681	6079.071219823761	7620.290359884032	9468.384986043113	9621.472449922136	7957.273776381954	11491.10321488677	9429.811568287065	6533.788424979964	5460.2030150883	4225.9168301377895	2904.179090880846	2758.5656886080587	1381.862200225479	2489.4151034040515	3095.34092481066	3144.525441941384
97	802.8983987770517	498.4195206825188	1463.8927822135581	234.55224127534441	668.1979750664658	698.2540875020604	394.9551514427668	1337.7835681786366	2492.9257554146616	4235.713232871721	3148.505584831804	3244.6641427378654	3811.4619393607427	3419.303251524029	2248.6527889474705	1247.6008760661089	1282.4758113449438	1884.0720306095966	1818.8092243788503	2613.090999408669	3693.902846724357	4132.901046412388	4941.897990436437	4286.83946204638	5474.404664813643	5364.638408200334	6035.442557027389	6757.366489176497	5633.730381128218	4050.1179813289614	4158.061630210179	5003.140201063251	5692.660237700261	5301.711301331034	7040.467825036879	9154.176568398221	8855.683657967887	7382.072851202842	11037.785890381549	8755.909111538316	6324.67913072995	5114.910788539737	3329.0871810836397	2277.9962460466686	2063.103365185782	808.3142875756656	2119.8587828153472	2799.397966571582	2359.3809145612686
96	886.7966031853332	419.6712979819481	1429.7869128663597	181.05886811499101	622.8993031330479	758.798184451601	505.25679108004255	1311.860755857937	2136.174482443051	3655.4335722742994	2793.5701514433185	2987.411975999429	3671.7044494565143	3417.611811566888	2291.6146599634667	1425.848992948329	1607.3453899569568	2446.3196038228116	2294.201895944602	2864.6960714553115	4171.289621894963	4595.27973736491	5436.220715091116	4587.128569839075	5964.240394862266	5956.103900769718	6931.289712502419	7430.164028164307	5633.186979616204	3533.285380613911	3634.9396529855994	4354.734187980806	4808.539114097177	4411.25802044285	6212.526023810695	8451.778501754148	7744.718312179768	6562.861685330536	10072.565714676422	7751.472057404584	5978.373861818662	4689.0078623563095	2501.7677974910202	1798.5520042852477	1449.8897711243578	413.2592518807999	1777.220617605667	2406.261280705806	1622.931519254309
95	905.8698255126641	368.3622538987672	1325.8446776184855	156.35630381516108	541.049121335522	787.3507255047548	629.1549990644734	1204.5978591835371	1667.53772388123	2922.475103788339	2444.9865483498106	2668.8006124189183	3398.556419772702	3313.679447129403	2290.2367242335945	1633.3099830260114	1985.0012679616655	3040.804778996897	2791.424452557764	3058.029430151818	4517.245287730798	4887.525403189177	5685.285487725738	4690.909575394088	6135.842939215051	6241.8399203186245	7471.196829472714	7717.347439259799	5391.949949221088	2964.668302781917	3047.759756387584	3649.649516842614	3893.563386313535	3536.535201818886	5243.414661469398	7432.029093820709	6433.163121983058	5595.739766083075	8708.75469825323	6547.342162691324	5521.1689776782505	4236.578583969463	1866.3214857934183	1515.0591130048365	996.7087101748589	218.67611464912088	1495.649328136546	1963.5274763363536	1048.5828989540303
94	852.6128024887726	339.30824753776176	1178.7796594096064	155.46845733575591	432.4776906734999	780.1062200586092	752.1513283949189	1030.2925990730805	1154.3987299883559	2146.210630861721	2140.1463209101817	2332.2341951962517	3025.1765886859976	3126.9586591583075	2251.1723143299478	1878.5819422004238	2405.3546102305545	3628.2057693666593	3278.4984972861284	3184.418927484513	4711.7524375878265	4987.639712202426	5676.671989066955	4612.275354601346	6005.035618312824	6175.063372234183	7565.677471989908	7569.819431119793	4913.060651883914	2381.8635705696934	2441.2246716968707	2942.150354050433	3030.857962056897	2737.972082430896	4212.223034503699	6184.027295260887	5034.062151348764	4549.872154326222	7082.385184296539	5249.211337602295	4968.553722652143	3781.7793445336224	1448.4812069253792	1400.7611707304206	710.4932311581001	186.0520461879654	1281.0934270164362	1514.205950197259	677.0145690044974
93	729.4422828640872	322.33765701627823	1008.5591562716345	170.04914899325348	305.6092991225786	733.2990931073994	861.8608815840872	800.1055719776243	642.9010125455854	1400.3378376291498	1891.8968738478547	2002.9189716613967	2569.4045500631764	2872.031501410089	2186.1147797020026	2190.880371736983	2881.331282983853	4198.406752927864	3748.470802069689	3242.9215262167077	4746.88286937012	4905.297372194607	5405.173073573113	4340.395857300323	5555.90691853711	5721.874852543207	7149.911740077741	6911.213333798983	4178.3575291106245	1786.2054732139513	1824.9003932825026	2238.0679043152204	2238.180924422194	2011.8875125605168	3132.5012041755926	4730.8063677257	3575.8551465756127	3429.2475692161634	5244.730097193104	3883.977449405358	4295.303380786221	3309.5323142144734	1228.534855438621	1408.5913026239318	572.6117793653796	276.9920847405622	1130.6219706997617	1088.380519357529	527.946735783564
92	569.5544874293788	307.9781688453589	858.0115679696539	187.2615911451782	188.9599253993889	650.5171096301158	927.4262536860182	562.699112564965	249.613082994049	856.9613946901966	1737.2111858118353	1749.003076510965	2116.5925731600446	2604.066371691483	2124.823219405382	2561.083357751724	3358.5660674080705	4660.9843809333415	4129.468606405562	3225.8342565985795	4611.703467902693	4632.103287511438	4910.679454498006	3921.769917074347	4877.570336871318	4936.141114524307	6251.321560270881	5810.93879480312	3282.0581239581315	1255.8404197400655	1289.6734866229167	1627.7296351125392	1618.6353222187936	1432.8914662012878	2154.8666882145117	3296.0124354294358	2275.671571153641	2383.675155563596	3498.064367368106	2654.409774317072	3561.2463608946027	2854.2052452267153	1192.0644674981713	1480.1739196958247	573.5753172756368	448.11731859863005	1064.9020268461486	786.8528951872927	609.9121721396003
91	416.00610670939807	286.4565878145763	751.7628630125145	193.83845944452966	101.56844645916453	540.2402012455998	931.0144890670251	358.26160849855074	33.66253303268891	594.6680505224122	1673.4416592877724	1602.232538752115	1729.283699264616	2369.970544900022	2102.807553622086	2985.852273877592	3803.6432105594085	4973.83811003835	4390.901938405694	3142.562581952314	4327.5898707090455	4212.139119238413	4261.495067278391	3412.4703845550894	4080.1000344234562	3933.902543535539	5002.791662048189	4415.093947777248	2322.600897327224	821.1747631568815	874.8167422718141	1135.076528291003	1179.0265132124437	994.763783835048	1342.5404851557305	2019.0471911807085	1230.7040045518547	1482.8584934444693	2019.3608532348176	1651.8613628602761	2799.1579996926557	2410.0948568829754	1262.4292608432088	1546.3554480377961	667.640043917269	660.8693347433267	1084.9903275055458	682.6220342094309	905.9339172421276
90	306.24361032146794	250.43926863746523	697.7514766475715	181.5027031712017	52.59092998360936	405.85177762120827	857.914497259377	213.84824253304237	23.738034022496628	646.6996071651395	1686.0447842413364	1577.7883914960792	1446.7184186732093	2202.9743411648255	2152.654508443288	3478.7975601255494	4201.336060896986	5106.279781251648	4517.300678150794	2997.397519116467	3898.2492973879353	3659.152525361316	3487.301363972296	2840.3097226783807	3232.4378990862756	2801.243102008433	3511.450540130487	2834.0567274747345	1361.5638011533904	485.2533432209018	591.4117080576543	745.7234695244672	882.0367792012426	659.04125712439	702.3738275546364	959.3918937448157	464.39037962170664	740.8791581086855	882.3105777538232	895.7257478576851	2003.954847710834	1941.0398739932398	1360.0961001222317	1553.675904496318	817.5992685880974	909.1408333081963	1196.9500064600347	818.8319740063807	1386.4416561810883
89	284.72328356582614	202.41091160691263	695.5224177652219	146.10665395900378	48.102800998206654	269.46268280693585	711.3860963689546	169.8804709224155	219.88284322322085	993.088818172353	1750.441498360417	1680.2241696196636	1338.2893719488145	2153.59635880162	2310.076473845087	3978.6462311803816	4480.642239617333	5035.578455388795	4481.782541157143	2813.4633398915184	3382.369018553272	3056.544178263922	2711.2663560485416	2305.9709001943947	2507.8515497437315	1790.289983936251	2116.077518440087	1418.2573333635555	595.9147797703529	287.85753584254314	476.15490454634744	481.8385613598818	709.6588637972047	425.6922377207486	305.5779335416381	288.2625828882565	71.28606023876941	254.74063660521384	264.68139154295994	476.0504298508357	1280.3060508751496	1471.5795950690726	1395.033313045184	1469.8535481393546	975.6210539222657	1176.4339863721593	1393.5561648700518	1258.497684196011	1958.3905088758447
88	356.84642710422867	150.75147655961158	718.2429393324311	96.62099240378997	73.631212710374	147.83050546688548	515.9466773359599	219.90774997430205	555.6344631641653	1521.1561015843672	1830.461148181183	1876.5736588333455	1398.8778725731552	2218.512060185932	2577.8054407600707	4433.708776509718	4609.076583321883	4759.158878931174	4296.687801398001	2612.025673391313	2829.758861225739	2462.9581230537815	2004.7771518167494	1869.9844437542654	1997.20586398189	1073.0298232591044	1071.8894609792058	415.19431014672875	138.1107045499021	226.70248215770124	511.17448359510945	316.5619654918682	602.7043752946064	266.2458929523205	132.9327371316767	28.06968490077608	15.90884734244367	26.50923719238793	147.4403692332003	370.3338031026735	689.7621891035387	1014.2846092666776	1327.3102873565967	1310.0979649783617	1118.3105573241096	1473.89467412714	1658.929331482588	1974.4316412085655	2537.170943553112
87	507.903571335765	106.22887295952836	729.065439565483	47.99313184701395	108.50026580901941	53.151142390516576	299.8490299187372	363.3841405638469	960.2665465893065	2115.571186001837	1895.7565274895721	2132.77419450373	1628.9011779935352	2398.0315817543296	2956.8931883248542	4799.603973605903	4557.757244516466	4283.302636185945	3964.5399337403155	2401.327405973437	2257.7546197814327	1898.897224584741	1388.1229627758348	1565.6819116013774	1742.3840229111893	780.465937007788	564.2931313207073	29.530717236882086	67.34934081135434	279.5576220769697	673.82971296457	216.3257419725085	508.33267269986266	160.54157608959505	149.0967995408901	135.75140623914504	244.9794992650509	39.77121516177303	468.28959141121345	503.42008404842244	276.8052386987156	581.3271527784767	1141.5670376662672	1115.9888553680846	1255.3695934276682	1841.028578495594	1992.5786264785013	2964.1313560524545	3074.719509832755
86	677.8187847157892	89.19048601935478	692.1218050893532	30.94188768637564	124.65099957991656	11.287556882544475	132.14534752701718	558.3613503990072	1301.2339563141259	2574.29095181894	1912.4144921374827	2372.478471924861	1958.7812270021052	2634.6258815322585	3374.8889249193085	4979.546453071715	4312.491127942612	3677.179987418741	3532.044453969369	2212.4422362040086	1749.0159032937177	1443.0892526886562	937.718354956196	1456.4809546545046	1778.5931907377744	975.7926350850496	763.9654403371135	329.5192876863392	430.3205923591929	437.09338353746955	911.0196050294813	163.32480076828702	405.21606309721454	117.20603818794987	303.1694658596439	542.4490492294323	654.1299523529212	258.2389289166715	1076.4121871184939	816.3226785546274	146.5867797590037	264.01307552382076	910.54290287725	985.7145259954818	1408.4472169469632	2275.7451956425825	2353.1288731741674	4070.778073033627	3471.2131012361124
85	800.9507389732194	112.52688992884497	575.7228373057392	74.27556220153525	110.07717132675086	35.69256074208393	77.22672469613764	770.4873597653855	1491.614902619272	2754.451979567719	1860.3062397527299	2537.599662187282	2314.8180227533176	2865.183690522993	3764.2568847079942	4913.915683367561	3869.544825417313	2974.0698360267975	3016.0994584761224	2053.12205343591	1325.9319533095845	1108.4071094503768	653.2679472222318	1539.529071361158	2074.1777521160648	1691.3451382149715	1685.300275131106	1388.0239288016755	1203.9087564555625	674.4712273526045	1177.0419511560865	139.392174343104	291.64109619727265	141.92165301155558	535.089779650398	1123.3540589694205	1144.5425242835888	627.6006541591028	1814.3015520659974	1218.384911523407	316.85766812829775	149.31921608172735	749.5808294661185	1023.1564869028153	1640.5543166092323	2804.356605641852	2732.123340984792	5197.064042759721	3699.0136219139604
84	804.3050374291528	189.272516075376	392.5986362644497	207.84422916940605	70.4620097187472	143.5030551787284	185.0151775372086	946.721018973666	1462.2677785113103	2600.853449241849	1733.7105067489565	2559.3977004688613	2569.758151413337	2989.2824137486423	3995.735318784496	4572.05787524995	3295.7089725122055	2290.5064818759793	2490.5540287041167	1946.639161925116	1052.6949115059374	936.3486389292531	563.5231865675333	1816.9044858628465	2533.284395216445	2742.1064163852466	3100.8229881081743	2910.7964548480572	2209.16738529439	943.3682835763896	1398.859828065265	144.82303488010336	208.0036191414536	248.56269431160146	762.697601236758	1682.1483276167942	1571.7864941936505	1044.8805543901296	2449.337862182744	1594.1782253581123	817.6550451392951	308.8057907454406	825.8826702373981	1321.4197762203328	1998.7232982974663	3373.2824509604075	3080.947135986663	6102.413662872581	3729.963675739656
83	669.22409697908	317.6588206613835	190.75215461972863	440.90785794396277	49.64640141495503	336.4358911998957	491.7758682336272	1065.3808463279138	1235.9164527170542	2119.5967019315876	1541.9115660358043	2413.15230340114	2630.3247009178767	2937.5812124344416	3982.9057399463836	3990.869032599415	2674.17062100574	1706.3353337041017	2004.3763903179724	1902.8629958847346	955.622320327046	928.405983416245	646.2058909894621	2236.99387152097	3041.684763783848	3885.3824307066607	4661.2537325452995	4516.226150557239	3221.816391634342	1203.3143300745903	1531.7882348227852	188.4190972592674	200.5047100980879	428.7339741909208	929.3496550209277	2073.20144389729	1850.601201493489	1423.4190592584916	2839.4292220875836	1876.0032945787739	1574.4874784509873	816.5322241020867	1266.9974879652086	1908.4801288580193	2513.6185651752803	3924.8629239811653	3376.1427555449322	6636.218094937919	3593.2989194905963
82	425.8429223268239	497.6791960377065	40.54809849200396	783.1335652647095	108.86182885211983	623.3420896641089	1003.0163356428413	1134.1399756123565	880.2409401063705	1420.5496386611258	1289.2968646506893	2092.001540539137	2441.780695132607	2663.856979774143	3669.4814024660873	3223.8272757211357	2076.75937315637	1270.0734518749452	1584.484894712491	1927.3236108736119	1033.9228828768023	1089.5957822498954	924.9238542633258	2767.4561689178245	3518.5610554248306	4910.637296486166	6045.073924265836	5853.360501451722	4042.730712232013	1426.654902247296	1552.0538235264391	286.6750817338367	308.8742496360139	665.6812705737465	1007.3709757924548	2210.0013813571704	1943.4320619622586	1711.1121729878732	2925.1037056029363	2041.0849626374509	2520.9944194887944	1691.9881284082771	2170.1877646803905	2785.0368735554675	3207.462808879908	4406.006226246076	3610.941524342562	6706.306156459373	3325.75977448037
81	182.68962209304837	716.2890014053334	51.403160596404184	1213.8739006945204	347.3061031935495	994.399330259896	1672.2487358149942	1177.4762128184907	524.6559823286306	696.1051351472057	996.5086311235891	1629.0485099723287	1978.115821999329	2167.853802707248	3057.943596520904	2415.337161744637	1634.8094567618107	1072.1920892995265	1297.6515960895572	2041.6490755072007	1329.2079836785724	1434.8348941563402	1420.1592882142877	3346.9649099444705	3871.220572639749	5545.8165052788945	6836.628975049205	6459.245717573179	4389.4505895965885	1565.9622008360823	1442.1824333706272	447.2395268816955	545.510579799094	906.1837079834013	981.653172991541	2079.407542053351	1860.1287006855935	1854.4372986852597	2691.956163335831	2075.7533145182338	3498.850045441768	2866.283286197782	3514.646729019374	3842.2750454360635	4017.620779442513	4710.541852040327	3760.1051145723773	6238.178058535801	2982.61445606778
80	119.49393307787122	940.3753061835943	311.04121935808786	1660.2137964935228	815.0484507538735	1397.5586954680261	2355.4135734827178	1235.0640854698577	330.47763890245426	197.03478877271883	711.7136522396984	1134.7856314624787	1349.0851344397554	1565.3000611485795	2308.3612494457557	1802.6269005670706	1498.6207322458497	1156.9621226941056	1223.941082577062	2251.337667429424	1821.9797822439684	1947.5824770651052	2117.173281156194	3883.746755413732	4041.6417989663237	5613.960581718587	6765.799446154981	6127.543069813515	4164.689986566458	1575.6949073776527	1222.9124162638916	640.6518379639505	845.4059060546587	1064.6309350489596	877.4877008247752	1739.3459121483054	1648.4766986082905	1843.8639321698727	2238.241770765456	2007.795262347408	4262.720105498638	4083.78662399217	5021.655721804724	4818.206991317475	4760.379688161196	4737.688060133845	3798.4446995258995	5327.149631732707	2648.2636259270766
79	376.9868328195325	1145.5975351332604	829.9592719948412	2054.111395612972	1495.1685292344991	1779.560061370691	2913.505306715951	1334.8727245362243	373.41033452613925	60.13574540146456	479.6784702215515	726.013180182222	727.8550758845822	1017.5515390640851	1648.1088806796613	1572.0207418616715	1701.0139911213003	1539.9871648540634	1396.0946458707954	2557.156934484993	2485.5574162316116	2609.195224432799	2992.0213383011537	4335.894015984478	4056.8701210773816	5183.609910332476	5928.156842928345	4935.602690896919	3373.712197728021	1441.2673595828671	935.9341892221105	814.4545013818001	1102.9758184315479	1084.4026828594945	747.7377157586004	1355.1536355607018	1409.9602275606205	1729.7121702810746	1706.277779483577	1875.7642384943133	4653.447231777186	5077.166799368935	6343.660700212897	5479.716196463378	5258.68430555617	4462.653153655288	3729.2509494328956	4174.598411419651	2377.080900368024
78	1084.7512414151745	1324.749333282812	1613.7236615833012	2348.6585370318126	2367.32268907677	2103.133054126497	3238.656954333751	1482.858965601568	667.584334769798	278.8942430867736	356.251186098676	519.2181103333412	291.6774665838079	686.5583390553456	1333.3987668544219	1827.8812922474679	2337.1189214951446	2257.6495606887315	1903.8805471988508	2993.2428357523736	3365.1475116926154	3470.484215392564	4090.8064040753798	4716.379693729596	3971.977233148463	4404.96399066692	4530.1825935212255	3137.345237883158	2148.3055603483444	1140.591841717332	600.1865304755075	902.9399459884528	1201.4755122860065	930.8526399514229	642.7100806434061	1067.943470521835	1215.4628673407228	1569.492283263192	1173.053685428705	1695.5440828145279	4556.346878267128	5615.943430660178	7164.15984997246	5632.3667829965925	5346.308885019149	3848.322622772891	3526.534931208522	2908.082784015244	2187.0372200369698
77	2125.5665310680542	1437.9069392545216	2443.638350385924	2434.008407405681	3160.7296865885564	2259.4947765027027	3181.064388627889	1610.6349880950086	1081.2820744081616	774.9550555329895	434.78308138366606	649.1639679440412	325.7045728616484	808.6362033285412	1607.4707229172654	2641.6192380068	3300.2180340474274	3200.8347817316785	2721.6025621360627	3506.165982785265	4337.930718846771	4411.895506660151	5220.107224984554	4986.194863402428	3878.4130867298672	3693.429355334428	3224.9653495670896	1517.4198810950065	962.8473559228098	737.0641241157671	302.8142340491	841.152566646681	1062.141192208044	651.260303739643	631.1625702114269	1044.5306238053538	1148.0540363744408	1456.8987477380633	772.698205208662	1495.7766272659612	3941.1448006111236	5417.86920527058	7035.176797400341	5109.8819599439685	4873.796041816123	3009.9349802316565	3212.326979935043	1891.1103382477647	2112.594989304815
76	3224.3998158058102	1470.1376756640984	3096.9504790353185	2301.442744604888	3632.5810616507065	2203.396401727766	2749.171230275255	1629.9830315484874	1427.4632041302998	1325.9976028597753	805.1877910064306	1199.6102934371922	948.1877703202005	1456.5993351011398	2590.7586032912704	3835.198466859174	4416.263245692553	4242.024081046413	3765.9003531890226	4044.7736766801727	5311.9769141770885	5338.185186970087	6223.225916793861	5164.675954676792	3854.730764989144	3426.4837066990754	2571.962015737611	745.7633071802528	241.4222497955103	336.9849897607743	102.97296349371753	618.0135005747122	703.545210178844	367.4840153137983	737.3438153784414	1294.2317457119498	1191.7319718713418	1441.0245597890619	517.9178411957189	1280.8410566528373	2964.806650877126	4497.374692004238	5925.948742358401	4013.578881390199	3908.5759307516787	2095.36307797287	2823.524528273244	1278.026654314815	2131.057800068208
75	4055.1434575503645	1419.11214823386	3377.7494519475554	1931.682828666715	3593.5814862653506	1917.7557778612872	2017.9135235679398	1464.5579449978563	1561.634006293685	1793.452793931171	1541.470300325841	2193.050777487375	2184.181717623834	2617.464361812008	4176.23404573197	5188.0400931510685	5508.491598266765	5263.349271951828	4932.7715926639485	4558.146572168294	6203.7647732254845	6157.043650027098	6960.259585118502	5264.616170023962	3934.6470238443308	3740.393987141565	2855.900772816425	1148.9638184108435	280.81997801366686	76.56606067638984	56.19573027713433	314.55380975221834	289.7123495841194	233.43789066413223	957.7418842899651	1726.4203207578055	1298.5948741451912	1518.6337980469104	375.736295925843	1050.5290263497095	1826.8117097836318	3043.5582320721733	4044.6729686796193	2552.5509803519517	2617.641612211861	1231.589390365633	2396.941326291012	1093.4986293417383	2203.9365888872017
74	4245.10380705416	1273.1734858626082	3198.2865524061317	1402.4342284042334	2981.6094321961145	1455.84421417588	1197.2273360203021	1117.1624499806508	1473.279502851699	2130.5806011604955	2606.6099531569444	3504.9378925211477	3806.9710380883876	4053.3082045391225	5949.184302594393	6309.813581598022	6292.767166963364	6037.900233901856	5959.417341983179	4934.596338383586	6822.347875686769	6680.593960397879	7224.29768834698	5261.145889856345	4090.3209042050703	4626.401350706862	4022.6864928428195	2734.034321145011	1166.132142298384	138.11131017164908	224.89469872705945	124.52629263203914	123.75630500968077	367.64845701401606	1239.8556509561931	2138.474110090625	1376.1081720423113	1625.5124184771507	331.61929704977285	847.0078360984583	857.3099642330208	1534.0892673720323	2023.1677859255842	1171.0420534206346	1386.31967316045	611.0137980903685	2015.7640730603823	1224.8927355668811	2274.9169471258674
73	3661.9114533136667	1033.123932058061	2560.580477804519	803.0590842171457	1926.1926334361888	902.7913682000241	481.9984960452438	684.8268904149016	1278.6983482834867	2484.170614007161	3927.405510234158	5000.370065381046	5543.3015111434315	5506.789294635921	7479.303690593054	6932.308234330615	6579.625419636525	6420.912169683868	6641.733793032741	5089.829732986201	7013.141737208096	6782.581261635907	6981.27022829053	5102.651086865488	4239.491745254188	5747.1711714749235	5617.432774111989	5004.742912181038	2713.027225752375	665.1366689641771	661.8998989307698	259.1328170102344	442.7548436650124	866.5786671933447	1528.822450831151	2345.2400254396457	1354.6547967043189	1663.5406542423202	379.01081233657004	723.8881112780031	269.0868604174579	412.94996289063187	496.20321812504795	231.10470170553	534.9936247220625	327.78494217973787	1724.068070528924	1528.8160783312976	2285.8556344100493
72	2447.0227799350923	719.4857183918024	1683.6748102028725	287.3922102594641	786.0352352135826	408.6373893699401	92.57719644786629	388.8367072296831	1251.93498793777	3072.719635020923	5264.727985115371	6395.23589151457	6956.47462662333	6602.697708676276	8232.141400165125	6831.025285307961	6298.152707698878	6267.238512751781	6745.9983268360265	4962.842143975868	6667.269051629079	6341.317896853704	6171.226003776831	4710.611748082956	4247.909450996283	6556.333316872497	6881.31747190809	7084.074009376207	4456.514854290737	1720.742307983399	1390.5601595955725	950.3752117227008	1482.3599258651877	1690.5160372563791	1759.1867060959532	2241.3796841717353	1214.428129728852	1546.8023528561905	562.6550592294526	760.7333351299552	224.01348030296808	131.66990024478878	118.34352911969853	73.8705439429381	363.25099265843266	438.63539216824876	1555.3208147678881	1801.8179081680287	2176.2517095412486
71	1130.6525361597014	395.4222583832974	931.5725396295383	38.97377044240841	70.31842755231128	143.359106236637	163.8735520051463	496.9704537311525	1658.5171515983652	4029.0077833778623	6257.875921011243	7327.413169900206	7594.835840704594	6976.2638058115335	7895.695300803619	5984.0340527555745	5405.977752952282	5543.408016231169	6156.503082999421	4496.707540367276	5678.716935375632	5344.556428996679	4932.81663988565	4024.2481592436993	3972.302716064275	6501.062947088996	7064.54438853069	7981.95002961738	5776.566826206717	3183.600039851882	2361.559781576117	2263.224218052758	3158.5216010834974	2683.7148728280154	1895.2152259489967	1852.629099206428	1026.8376377155823	1250.0722467545709	904.2996582892874	1009.0211965714923	703.4213895135179	799.368207959164	1137.3772488555446	789.5766431525999	936.4450228639851	913.573625658722	1487.1515231677654	1891.7399916276604	1906.5027533535713
70	504.31463727793687	188.66720084761835	715.5473203263605	176.10128961618358	216.19345990303012	233.69032767847446	679.2383787187529	1164.4582636278064	2547.1064650813732	5188.211529058794	6519.6463356195145	7455.350115473622	7257.229547086657	6544.723911959163	6472.886047778312	4601.112612957504	4109.710102323992	4369.905545688976	4955.198574261734	3740.3893939118034	4182.377550462799	3938.7376804112555	3505.375503702549	3055.79893694555	3327.45850048142	5337.2876874675585	5861.380161549222	7328.8767155173455	6145.900206510145	4713.055757169313	3425.7175437935302	4002.4767794833747	5067.925739616356	3615.52795073571	1958.0745642235306	1412.1062064181533	955.1400221207778	900.5285455116577	1359.672541300537	1439.9280288737787	1488.2995244795977	2168.3615953054823	3154.4456302443605	2108.308354012084	1992.0734814684579	1587.5745246520014	1439.4784487832385	1776.1983507230275	1482.6916947309471
69	1040.3582106474057	287.50320132774584	1244.5576824180876	728.2757190973239	1279.4785927440014	681.131875131313	1437.3914135671166	2230.2508213130996	3571.253747445244	6008.298353206908	5897.102088791871	6644.942236671978	5989.890124289897	5359.849809448433	4484.803522384824	3099.8290150386674	2755.736850037839	3049.8566818960535	3478.7787391658026	2846.022569748977	2558.8600373712598	2475.3110670831006	2216.9795493238125	1970.6265867267282	2391.0928570323567	3427.786377974836	3759.8286464406547	5329.898955024179	5538.850864375767	5796.413541394143	4317.235674375892	5648.127012454698	6538.1377514492	4252.413768474935	2022.6196448820813	1249.9940251665325	1155.4865317830968	774.7630982741771	1787.3773132271804	1912.2825269032855	2206.6373631501274	3518.6226880989066	5104.3956999931	3402.811861948585	2972.7644218745236	2176.7172867591044	1318.3507523925773	1496.0849895080446	990.0961214837688
68	2913.777892010749	896.7634933405285	2548.693077290814	1584.9574091775555	2927.342436683931	1388.4245546877455	2216.2029117611055	3316.5087959154994	4216.277184634096	5929.086970017771	4457.6779060160825	5021.1857869082105	4155.260513453502	3736.8546079674684	2493.3744301676365	1774.6044400307123	1579.4588097420776	1824.8372285924859	2045.2841311438328	1945.862236882381	1183.371906957923	1255.4209566608315	1242.7271993675713	949.7793159272865	1327.5794557564222	1450.3618742187832	1636.6558829882329	2923.49846740655	4224.202934974651	6072.524205592437	4831.818556028394	6713.830502734397	7053.582045989301	4499.938088518217	2181.4348291363312	1529.6956793852796	1743.469691129481	1121.6259732915858	2077.654034018669	2286.624410637134	2560.6507868010153	4186.353741509016	5932.8298520456165	4071.9964081840762	3359.667685135502	2411.3136876231424	1068.5389528558487	1129.2518332938462	524.9714856436901
67	5557.851995269732	2178.9014547329048	4365.488221429752	2533.320860273798	4514.241552692458	2176.775100775462	2808.4949760907857	3890.0476670238986	3988.4761766766505	4640.809796751139	2615.839624377266	3005.631917955237	2290.923231925019	2087.749280840384	1016.3292387103095	836.8935820215743	759.5593758545529	909.5570182547758	961.393951615038	1200.384189498767	455.05649015588637	577.6587437122445	710.3659040078047	238.98985981012643	433.68540187499553	225.85431051522593	448.4120266416227	1189.517745935342	2805.184792255079	5434.716878794519	4796.253567165738	6765.492714541548	6483.354184497843	4366.248439035676	2486.402204477382	2298.3335694133334	2676.218760939145	2141.4502687709714	2221.699115193318	2470.241897262825	2405.2411683075597	3827.58711792136	5174.894855090842	3750.3332966810194	2954.8962500919274	2155.161315459225	714.7449067042329	726.0894185776549	209.70051325395255
66	7962.74715744738	4101.755081838999	6231.2701005747895	3345.7396643103443	5393.190982756405	2862.831891192025	3133.8854474532636	3641.9198274879222	2841.696148883116	2517.293111342571	989.1059134371228	1239.43984595537	932.9682217954899	808.6475351004917	244.45710123863788	310.36904495328235	316.1508196464422	369.346425535763	354.8035708420336	725.4730284817482	541.9161739009	551.8243761828693	617.4503218945338	24.077838130713168	20.51867129783681	210.38313504389953	603.6631049685064	768.7290655886975	1820.2641929315746	4084.747896834437	4204.559134345067	5716.70904059404	4933.7050905184005	3863.783676328	2899.9364734739383	3304.211277907095	3740.0875262504233	3703.1935461161947	2407.7748217596327	2518.080253160004	1791.5526928313448	2551.254897841217	3021.326992854734	2476.7367849999127	1821.7761922885925	1386.7389306865145	353.28319822435947	327.074815170276	130.6946343776163
65	9109.372831285102	6310.619249083301	7612.823890386518	3914.6190507463707	5311.209601567243	3353.2210249027967	3268.5874262436337	2705.773076585542	1371.5044036105387	604.175692542233	131.98777050122413	315.3959097172515	403.25506000937827	151.15126807326436	12.790518401891354	88.48775065267304	143.90708283633415	125.52627944908286	142.6624526255567	562.6330391817169	1237.1563052848524	1018.8836085858507	840.122261242184	253.62242151154766	200.13189988528302	1151.1775551032688	1641.9729611208159	1332.5870293070234	1446.022605571686	2613.3622063290986	3252.546769795802	3919.801449367287	3035.4643309894236	3095.3660721625747	3288.0958815658487	4174.642466945359	4602.648024873762	5328.901169954041	2923.7049125904296	2614.8353275046447	1060.4909774168723	1104.075687636833	823.7440662785407	951.3566215264784	600.4453879285389	471.49144626127065	95.48778979983636	37.84202656637154	276.2560409956802
64	8649.318925994465	8087.799804036747	8045.45329378161	4305.1213675840245	4608.492526970293	3677.1069376195846	3366.2272796696147	1776.5835576400991	554.4749593219087	56.03684235437916	226.1754107668949	440.54357065597145	603.4276318624352	154.6119837136128	33.30000090091144	68.80600038193086	123.57841938091562	68.22700605942069	136.7521377211297	638.2315745305309	1996.718795995776	1588.2349676283372	1164.10842006429	750.5656593136987	824.933879204315	2172.421697475015	2513.2482380723986	2005.381545566946	1425.243227681963	1641.903903458244	2296.721408696184	2079.258624782289	1484.3002173360387	2241.338512265428	3472.2040539872514	4596.793860413198	4925.131506752032	6322.653447106553	3839.437528585918	2905.859161251865	704.8544468810364	439.6422196471687	181.8805746881498	246.86312381925052	128.88477634810283	30.944316345727497	24.700776318048504	77.8947888103564	583.2400163045507
63	6874.804127745675	8739.567430175204	7494.818777728141	4686.701498229324	3897.015169430596	3956.72436482165	3523.531529563087	1533.3879891214394	916.1901785848476	1051.3880530317208	979.7327648453062	1291.5592265112082	1226.9129563362171	661.1384502108349	193.5189135395175	243.71563338014622	222.75796807658932	154.14003938388544	211.57233941228344	861.5436544097108	2299.3395697001206	1889.9647602173502	1388.3966393318028	1205.399255110548	1495.728680414947	2469.921235444444	2465.4624167025	1982.2607820177977	1349.975364926307	1383.0584706413115	1606.1754519655794	751.4095211837858	595.0437373993569	1505.5411866683007	3373.141799987834	4507.047219258936	4647.706001513429	6240.59916829256	4856.897202218993	3339.253156327903	1013.3879884176207	941.7984684359847	1675.3139372016165	935.0156124827936	792.3697122430261	474.6075284465476	183.87690349390024	690.0334316007949	981.3777260340087
62	4520.749761252559	7935.257960969852	5938.141456931264	5086.944333759917	3644.6953808008675	4252.65928452168	3678.5619114241335	2246.9899869105566	2319.1909470902237	3003.6244786767957	1870.3092149275653	2248.414286351079	1848.739744757496	1439.5501831954157	641.6234884523038	693.6026129973902	516.8113790656707	493.34858223322294	400.26783552006805	1116.576724901714	1967.815880387408	1736.123136642881	1360.7811976653916	1346.0886044957392	1752.4619171015206	1808.3356580658324	1463.1559197394745	1149.133851849825	991.5099329042167	1597.0324342300244	1356.0819581372996	324.17760079105733	415.5122663798712	1156.2401901706862	2968.305878733344	3970.8905771360214	3752.87988496861	4979.987688465584	5293.763093378341	3624.7082301737073	2180.4931390589654	2654.3952331118494	4932.764915213207	3267.5766923916985	2770.4394614313806	2106.338520614772	738.4716222996137	2011.2816204104272	1461.2188373221315
61	2426.109962869599	5636.246978538703	3823.8608934935623	5199.556698478163	3750.4769047800905	4420.822197965888	3591.1026043998418	3371.3153676856036	3684.3057470753874	4360.5038877172	2321.5252027385563	2593.037812320074	2082.3787412245356	2144.3807972257046	1522.0589589887006	1407.7842642895305	1061.041719992277	1164.3947456424467	819.8782253677936	1296.1012901942747	1165.5109045686775	1194.5950182462398	1049.3801990121608	1088.1778477896737	1413.9822136265666	678.8975408142429	320.91171557376384	214.16970860901202	514.5926830561231	1833.9225197026733	1504.3771945999529	746.5630656160133	759.7851263712628	1327.4487497514594	2369.639159263768	3135.9271011227297	2523.1604836671963	3019.2148245630374	4643.446100656697	3431.306755763105	3870.874589703216	4782.855030396298	8075.019760954832	6267.507707976056	5367.385287578642	4459.393259845024	1900.1225558239703	3751.77736031608	2034.7116287202182
60	1112.0786687766283	2977.495265944326	1916.8085194133407	4556.70188328505	3634.664673415327	4198.96490443871	3039.6671792381667	3736.1337458275593	3789.124617250246	4009.2963411536	2145.759629031829	2176.304561028412	1867.7057440427634	2389.788302842517	2500.905821262537	2074.715279616038	1674.475700746635	1952.2350469353864	1429.3105231156173	1330.3035238875527	532.883535503892	660.3103127374959	630.1342430505038	596.9988827315092	727.5057591697603	125.65850319888901	33.069711619018186	47.93842232518294	325.4759771194298	1724.058827871755	1840.5817692778228	1639.2909898727498	1302.99643141776	1797.6334536372524	1770.0480319989483	2209.6274010693014	1409.4297718321768	1324.0056909350528	3045.1186689291417	2732.80371298649	5208.2998866833605	6129.422565897294	8929.74183636686	8115.0841110134	7221.419777896695	6316.718217399615	3572.478480471227	5063.674501090816	2619.5559858099723
59	461.09847061505616	1017.4875910174617	645.8299307166777	3047.77803153664	2779.573665561624	3320.1669340333056	2037.38733773767	2840.093045867835	2547.0813128753753	2382.922146001193	1553.3976572283937	1319.1974714092157	1318.0348335495896	2097.5864418540305	2899.810726610417	2279.647785765119	2017.792859499286	2431.4857970068233	1971.8699092476622	1212.3143500228778	402.1616790657396	410.6031152650663	310.34965728761773	227.94189402509167	327.8719965669188	453.54721694970436	636.6565549707957	614.5723403449795	479.06725155301126	1335.0648747387997	2000.809743294993	2308.8517446997384	1697.6430608394353	1999.139362947436	1257.8820679287455	1323.6503391133665	652.5907270327449	406.02060259790056	1481.833503518913	1931.1169545881485	5435.0430522165025	6048.566242502369	7178.24303387485	7700.578101909279	7346.576312609581	6700.063855127666	5215.796818667759	5269.037553083102	3063.5217976606136
58	293.8074791528557	276.72150387445197	90.66913222060515	1223.4936033858398	1325.5167554591635	1907.9059083810278	891.8078096605136	1153.9919076456893	904.1617040695096	765.2417714170506	902.0111456805527	602.1144149323194	714.1853647814701	1339.6460006048753	2332.954035880472	1807.1193661671712	1812.9328431596487	2209.1682565060373	2058.847264638857	954.7759995212109	600.6941963857109	436.22165399115494	189.85380646366508	300.3922370366264	603.2945170346545	1280.0767889299852	1393.6699718756458	1138.970444668924	684.9337492683579	937.4538053450115	1728.560461499829	2150.8817275229694	1583.684281583674	1573.8686366629	867.7199102362674	640.3424372954237	309.2632600981759	210.69557286696397	776.5292965842505	1411.0771907936426	4208.210890068967	4508.129442895648	3858.987409876632	5108.9622494897485	5443.811411851721	5259.112171780267	5793.378419062137	4183.786978343856	3177.6188408237495
57	467.1870664111286	412.93195236132453	28.757513488460066	259.51099787699405	179.66050269054327	688.4148456778449	174.41969023616232	74.47787561951228	83.72159431381041	138.4173245976532	450.0609689829959	358.85290031817055	345.2738794317624	570.000669413517	1038.0462204563635	857.7562176388645	1068.3597758260355	1321.5321122143566	1490.1021143082246	624.709118719793	688.8218955685546	496.0102725141053	220.30820409815843	886.1088068321164	1467.593958271254	1695.6840271278072	1482.1752523370233	977.0077963444677	543.6287259760292	629.1964002912434	963.247822899232	1103.3833230072128	851.1383605744528	692.4134921478455	642.9619871701863	301.28777756836143	272.32440088221296	256.1317703036959	808.9753228037978	1125.8945836111097	2113.112036947012	2302.727103412936	1151.6717928700302	2003.0689171133708	2511.571969325171	2785.150461871884	4701.261203185856	2482.248833321547	2972.0421825555595
56	878.2455297799527	655.9637595559611	230.86601714400211	726.00463850445	204.9310656692476	581.6578745504979	288.13850982435235	408.10325365293295	277.67620609655944	186.70937209157506	227.02388431885208	425.14692486673437	337.6145525284537	220.75883652061577	82.30866009369583	103.80394983811995	281.83367540134594	413.7740568028315	567.5659485619144	357.0315897363511	633.5059101847695	499.51720866063476	386.31986209469665	1695.424816698394	2238.0071719672524	1442.4922899628486	932.4087513536492	539.7003593761993	134.76191692123467	327.61083846151803	238.0988605350276	71.63532180429735	85.68434393662766	225.8557719568123	604.6684511876365	217.8317506452522	382.1027318994261	298.68270528810893	669.4922999495709	661.4070032465763	402.34060519449883	619.2528497740122	357.2414576312357	377.37591926719335	364.4317507637084	736.9993233443024	2430.8035696015213	1213.446986290461	2709.2971004094616
55	1228.6894220072131	682.0642784597824	730.7794564908435	2112.0719045294436	1440.238609632972	1921.045341015933	1170.3489589673054	1527.4941130565376	709.2595294067592	156.4976808831908	190.30946849302944	509.41122770912284	579.27774228862	340.64085509561227	200.1072209547823	100.25683949044098	80.60508389626597	256.92317671400593	73.30005963683074	368.86268987494384	923.3434106180072	749.5978940582322	863.4840430864085	2190.3670128302797	2285.198808164437	905.059027453462	470.22713638810444	817.459588045546	166.90108445185598	338.60385240076425	508.5136833704664	544.8422247176869	478.0804050715849	738.2478501322482	723.2883451109304	229.7760360592615	612.9186316948906	619.449791431625	185.0304964577196	119.78795326728837	213.9466305494446	481.2300906070967	1011.636409330793	953.3574274133546	486.1580205347616	354.16328303106246	927.5456188117578	1051.480508095561	2649.4172127012807
54	1266.4682477442416	808.4832974734325	1534.4697881463928	2991.1915729971006	2951.7421833989983	3762.52540926869	2235.5501637620837	2099.0951304553505	849.1074438522716	149.07691291334095	288.467810815804	465.9904591502552	744.6497962934752	585.3114476228444	940.7174153789742	689.465328270722	605.6290875513095	915.0280442437092	480.1433618526625	776.1021086022215	1937.2470613113064	1565.364820448276	1752.7220622795521	2043.5236606296403	1638.6174249285027	612.6208695941189	581.3364620105936	2006.7546797215173	1183.8344524489376	1381.9990943392472	2240.115712207624	2963.554234100074	2547.51534617312	2074.514775579575	936.3148490760803	487.50674696055415	1079.1327343646672	1555.2173550984612	552.9588805721617	410.0411052098209	1475.146161220046	1849.330025468398	1987.704858633579	2680.6062529071814	2486.218064059867	1586.8613820086966	1406.2443264279846	1713.199868963199	2601.276452706038
53	1018.6036705194301	1223.4277163646618	2137.0727847048447	2595.8973153642355	3435.617481614794	4307.4342670629285	2631.5285212312383	1776.3632125300314	1034.664677165615	806.6241751075042	428.1793283863939	314.45518502207244	608.2570544330299	555.5991854178867	1272.4361527274436	1178.45447039513	1343.8578599743737	1601.7466993761382	1575.740031463457	1332.8899764877187	2892.6480993869864	2513.5316137863338	2525.1283962542884	1434.6609976345537	904.2748303211747	649.7604221077997	1180.6243727874235	3054.5199746565604	2779.329195902443	3419.168776466201	4399.47537423989	5486.945515580497	4900.007620123322	3178.1941110166963	1274.6574127144058	1438.6613468096307	1775.9118167294582	2659.93342677654	2553.064512090773	2044.1773921309757	2961.9377576595516	3494.719630507239	2288.7904855115444	3582.7769609480993	4255.2571381279395	3172.036152078229	2875.5179823273656	2349.4897224559872	2099.572358886444
52	770.3114586095393	1461.3085882470816	1916.515860833549	1371.6226606009445	2428.886320188345	2802.303179833246	2028.6319123433134	1205.6265087519762	1462.3216385232404	1685.2846443732146	466.7939676604712	137.69188068612064	262.6037074459181	302.55781622742313	1008.9144150935872	1110.970215609538	1525.6993999902684	1471.0755466867042	2092.159084895922	1435.7843083962669	2563.300499142197	2530.7622588663635	2345.0971995780005	1000.5402454899443	722.9995938345065	1064.27386270774	2041.278872176807	2980.4061317216374	3725.340942023193	4607.370221571784	4869.816522142624	5393.9212007545375	5108.893670005055	3223.3841957002187	1783.0429934520714	2858.663200077261	2307.3465281213735	2862.4533123048386	4375.515339091685	3615.9828294363074	3398.554697844009	3895.2136347697283	1937.2407276306287	2979.710042448535	3970.913522846768	3595.147200132831	3173.344225256067	2297.7546549878175	1160.3840364212745
51	746.1942228402486	1348.285559555783	1173.5361950938054	311.19920038875466	697.5617554150999	706.7544400341969	791.8414546772722	871.9888757419669	1393.172068521587	1509.2501896803901	347.3632221790904	59.50291416636483	51.14200818016799	124.6279949342485	624.3182348660753	674.9148019425625	928.2313145797887	634.4723784211408	1382.9773382403419	811.5024440379286	1202.1542288509838	1464.9173231807117	1452.680069226225	1185.5018935704966	1259.004840424915	2093.67917309355	2977.5320413434365	2088.851802524011	3337.779425797474	3628.3578546848576	2984.0641111295677	2647.33893232855	2790.710480744632	2229.842612577412	2112.792634302363	3365.678130861632	2123.3650478175214	1833.1278579530128	3631.2935105138067	3235.939078910791	2797.6763888308337	2767.8271625997945	1309.7540213820635	1520.3377690765228	2096.5008496656724	2570.9160314776755	2041.5984412726539	1574.5403460698703	448.8109367448938
50	1037.6325551527984	1448.3349773460209	966.5924336549848	63.27711790912359	98.58261408189233	253.2085161315871	101.15455284196244	456.3868845430758	454.24839011076864	364.5754623330788	162.66138559786452	139.6959515243297	28.465287744490155	58.08075164428409	303.01310384872545	203.91730763588527	136.2993174829661	52.155760444906456	184.8121658281874	137.5999061795154	647.6795774584722	836.3515428130197	1309.5272063217972	1831.0353352894174	2119.165017331232	3223.3883943444516	3287.6585413047032	1243.5731199042461	2006.4922338314796	1486.5279435812108	750.0697346537353	253.71169684031128	388.90670975897217	843.766327713656	1629.4333676335536	1966.8778986401471	1105.1725938475536	502.23914540381975	1102.8604042486586	1328.1068368630963	1745.1574553034682	1139.778984265025	827.7105952015604	445.6190773456543	503.65130521458514	1101.9461620032105	1258.7930769528657	711.6006470879626	364.3020459613899
[truncated: 905 more columns]
