# Supplementary material for: Adenovirus maturation establishes the transcription competent packaging of its genome
Source: EMBO Rep. 2025 Oct 21;26(22):5589–611. doi: 10.1038/s44319-025-00598-z (PMC12635127; doi:10.1038/s44319-025-00598-z)
Supplement: Supplementary file 3 — Source data Fig. 2 [file 44319_2025_598_MOESM3_ESM.zip › figure2/CDE/AdMUT_virus_ts1_DMS_2_footprint_DATAHEATMAP_binsize700stepsize35.csv]

periods_int	350	385	420	455	490	525	560	595	630	665	700	735	770	805	840	875	910	945	980	1015	1050	1085	1120	1155	1190	1225	1260	1295	1330	1365	1400	1435	1470	1505	1540	1575	1610	1645	1680	1715	1750	1785	1820	1855	1890	1925	1960	1995	2030
200	368.18525131550496	402.47669852456465	1449.5804497767556	2057.2423936910727	2948.3823537354324	2028.4381288665193	3616.281946325532	4021.7876229795324	2357.792403556892	5222.705404079172	3100.287111028477	853.4174968662896	517.4625234334665	133.9628075223726	367.01612007008583	1749.26586839801	1917.449181477452	351.3349586675281	382.84558568372074	51.21843961007623	189.81841520292886	313.3127144377143	286.22095589772056	207.07594624331983	755.3289788005445	797.1605714656953	139.44004684922697	233.27982223644648	267.86141258126975	983.9731602090762	462.34594448684913	141.51534230634894	76.73710514217328	935.9015303931915	473.9019477997937	681.9329279727762	50.423795599128525	179.43600542726023	249.9173142220137	439.4556369062259	952.207225779579	389.4199903666631	935.4094723803312	1040.8156641601522	1178.9253438450523	823.0973539170957	1531.266390268568	1087.6060045564582	827.1563715394002
199	345.70327912668324	302.4516423681028	1222.70347942704	1960.304736981282	3031.8532464142927	2066.306326994982	3530.4779824176576	3990.48454838956	2524.032320110051	5385.184414446927	2917.7258385040577	865.8789842626782	532.8237891104482	125.24830176016555	361.5426742190618	1729.2246889752378	1935.0341618489483	378.96937672574063	403.26638162587665	42.96232006303178	235.29458518431483	375.26179249311224	321.1829955763574	194.18974803804775	757.8942898837853	862.1975746772521	146.0741607277964	234.38196268506664	248.73051740221055	923.2728125781591	468.1099099830188	132.28014225361852	64.97359175189224	851.6937716035981	408.81474758930733	608.4343564138089	28.22119500480691	154.0206601695533	210.20949011332152	461.2030426440509	889.2433453650724	340.77871535498514	928.2640984193499	974.2917091223028	1146.3487833468382	849.6834057130877	1572.1833528509346	1072.7721966761292	795.5584852530425
198	334.52088380333305	238.51733252626582	1069.2459525793238	1897.4126364296844	3093.1646979838856	2097.280350664889	3468.186424557327	3960.628195749318	2642.975808284735	5486.4656690686115	2774.3178696342356	874.3356684922354	543.8885359829827	119.33905772699289	358.70404625391126	1710.8687582405298	1943.231066981636	401.43154147551695	417.2530607617432	38.483141692196234	271.2789346419828	424.05683930364427	348.3732416852008	186.12659374240584	762.4107122538428	909.378331567125	155.10468561039536	235.45555516363936	234.90670257354742	878.2393882046573	472.24466780451814	127.18219436814347	57.72470015753179	788.6661446250712	362.5965981031241	554.5168373340372	15.782029703530064	136.94926639749073	182.63914124871388	477.2392504553821	841.318959017318	306.4940099272606	920.0912564424963	922.616333866253	1119.3132348505274	868.5087353166878	1599.4106435518895	1059.75085964328	771.0549210343426
197	328.5587738631126	184.8261725538801	932.0539783813722	1843.7494362601508	3152.083320754281	2130.0207275866037	3408.082996546219	3924.2909638709743	2755.1076079993877	5566.162284532122	2625.7884348935004	881.834568626818	554.5426185995511	114.03071094638614	357.1797316608215	1689.356563684891	1946.3695607416744	425.666236598283	429.8308486741283	35.701655537859395	308.81578233188185	474.7303324727123	376.2782586879672	179.77778180971512	769.4282779575419	954.3814010383398	167.86086306339277	236.75369606530282	221.60378573770657	833.975417777407	476.1396258162789	123.88422725840807	52.08563545953484	726.251469920623	319.27310818339436	502.1736724072249	7.482089453823759	121.87581492807728	157.28837402231886	492.50615452863553	792.887955958913	274.5247679330951	909.0470668333649	869.6960736365675	1089.9462619872465	886.1149628202706	1622.9746480106537	1044.9030195169564	745.8633452186888
196	326.95802044384936	125.74162039979095	770.0970112439377	1783.6704002611816	3226.065096616056	2174.9813480568596	3331.022618784265	3867.186744870368	2894.1743042733215	5642.601336650452	2422.7748285540956	890.4743158927786	568.2652023632845	107.71961163759173	356.9431282079346	1656.7114639429024	1943.7727965495264	460.35893306633943	444.6512012163786	34.21819038988596	360.508248045954	544.2049410117803	414.12927058158766	173.7408322397605	782.009155535784	1010.786143712433	189.3541662734224	238.75213989586285	204.55563691305176	776.3315396553819	480.9462807756711	121.82906302840593	46.762912706220874	644.5176486312951	265.74318625294154	434.97029844620204	1.8045917885615421	104.439831246557	126.44402538368364	511.22070444385264	727.9227415132634	235.12586124077035	890.4716160395025	798.2091004522497	1048.0678596085795	907.8310236193047	1649.2707612875413	1022.7723279828922	711.5121794408499
195	332.24700256016314	80.25551479353632	632.2773269774855	1736.3019837528764	3293.005491372085	2220.295070485744	3257.833615942699	3799.8265490829963	3019.18418563483	5682.373428022504	2216.0315921105084	897.3972408824817	581.488050808242	102.28835249446998	358.88829491219855	1619.6294737232815	1933.0572018429123	497.88703271278973	457.08796533221454	35.33752576689957	413.67215155287806	615.2780123245163	452.4217606779531	170.77522143382276	798.3405613099596	1062.1397029443924	215.60593692648763	241.0312759840939	188.32723806136715	720.7262322624772	485.2117741682238	122.49233658067894	44.136061240914444	565.3885387277885	217.71613400049	371.4510587480083	2.4025342180958464	90.18161537724328	99.12830013964988	527.2900176491147	662.8583264253775	199.74144028841243	867.3170563599274	726.4978516280494	1003.4081287537676	927.2851724978054	1669.1757158502198	997.9738925663753	676.4296913765604
194	343.6044819103504	46.755894206277645	517.268558561108	1700.3886098380242	3351.278160871647	2264.633633466807	3188.700774516603	3722.5210789995544	3128.534105058976	5684.912002560373	2008.1057984949198	902.5187204006593	594.3015435120953	97.69386791744725	363.0164105854947	1578.49553788802	1914.3166593613864	538.180261039329	467.1391265613633	38.95902938256336	467.75262539758694	687.1863587689156	490.8234538140441	171.04224729534184	818.3045921869773	1107.7315074708192	245.8615471855134	243.54244313054653	172.9101947946102	667.5657678575685	488.8522134681988	125.7444617954211	44.27472733034952	489.81733376400257	175.6364810649872	312.2649356275043	9.019549855997326	79.06683791454088	75.3028067025219	540.024182890663	598.1448438033837	168.504130933762	839.7048222076669	655.5719656970713	956.5399624003385	944.3160781834456	1682.4612208230649	970.6704985328466	640.8219644949266
193	355.47527072432496	28.24757980269001	444.4663454321105	1679.9066617179687	3388.761750723885	2296.5898508454115	3139.475220835404	3658.5821990493882	3199.9684766078585	5663.478445943918	1852.794360554065	905.195475529184	603.7033728054591	94.7496802797528	367.46129025166397	1545.3332077083323	1895.3362582566572	570.0638845735981	473.2109392793524	43.171625577013195	508.5937231126582	741.2412937174146	519.5377897195062	173.33919022991412	835.4932559318305	1138.0078426951013	270.62477744325133	245.54295057843734	161.84998307619702	629.4229015283714	491.14879562237974	129.71834891226925	46.144910656736016	435.88708988588587	148.0151259848847	270.9289383242069	17.585162903964324	72.66866585845122	59.586299596574015	547.1625755819471	550.0884984283099	147.72350709910188	816.3159848680241	603.4111080635195	920.3278897540779	955.4934070863959	1688.1923325855628	948.7222636420073	613.8981269217562
192	370.2703119502317	15.496590142549021	384.2501633807381	1665.1595791633413	3419.312987473268	2326.6034630837066	3092.9488614393476	3589.0214422318704	3260.1296168467825	5618.88551986856	1699.4519124052445	906.6773862603778	612.9410318303779	92.28875429912136	373.2233068829474	1510.0875544237124	1871.5599917593568	603.520623551389	477.8652281397094	48.80170060737158	549.4367193827321	795.0434762671324	548.0371613949355	177.79553044665766	854.8524664712554	1164.1250751552725	297.0158565267594	247.63154490391963	151.28806330609933	593.1824764254496	492.9717563495507	135.13255541494465	49.817980794133646	385.22755575297026	124.5298482730565	232.97969175238137	29.577606628966407	68.17422408684521	45.987062849697836	551.6148666547424	502.7811951472338	129.62795994421663	790.3922565752791	552.8097531610147	883.3760531340149	965.0011085380457	1689.6247204808424	925.4038079874393	586.8635484197788
191	393.3437540824206	5.0598406853389575	319.513129846443	1652.1799015160855	3449.9860215939643	2363.23549747928	3034.592067562852	3489.330553204784	3324.5250450501453	5529.110848498838	1499.3351425639128	907.0301877279062	625.0912999544763	89.63190192859923	382.59889562827095	1460.62810730607	1833.6858123935194	650.0720420435928	482.277358947149	58.078856138468105	603.5448058239773	865.9735572086029	585.6154832182692	186.68024031672343	883.5110529679697	1193.1823939614437	333.77316665997114	250.49372043763213	137.86471809424603	547.5971771395921	494.72251679866196	144.1326460990973	57.16580277265395	322.7295709686023	98.96100768083463	187.3206400571829	49.881995263278455	64.66516710424283	30.623546749429767	553.6813036109024	441.07479344170315	109.10680398840186	752.6888051160272	488.09011463085983	833.5458178578752	975.3643595136932	1685.7567367401907	892.626503164636	550.8083869604965
190	419.79692044741466	1.2201078750286176	271.8933543199586	1646.0686274696436	3467.7643168898076	2394.9320671126106	2980.7172376548638	3382.0833455749626	3369.1689583659363	5404.011487483288	1306.381813848007	905.4121792354573	637.0943675820848	87.70653972983607	393.9055478622898	1408.5913106485482	1788.728288709973	698.7284146935502	484.68762071447117	69.3215374500909	656.8381482237144	935.4161581492496	622.5711807717012	199.1472503738579	915.5416487036028	1215.1798659622832	371.6893129395228	253.39936975481993	125.22704059164812	505.4892999632517	495.6057545983574	155.08916290919552	67.50575068003488	267.0935790008769	80.51972190471449	148.07046928310587	75.03748640256234	64.06046847261896	18.510942979496583	550.8541431867814	381.4664470651653	92.91510632650231	711.5626255675098	427.4236152527805	783.5424702384645	982.8600712276791	1674.9505961722843	858.0029105996887	514.9026934675744
189	448.93647712176744	2.5894655837853975	239.57004909648734	1645.5280984871474	3471.9008026539086	2420.7975006918623	2931.3681847896005	3268.2813712097022	3393.39823324342	5245.218320956522	1122.688025643318	901.8114719977488	648.9968685812403	86.50000224766812	407.0018275089704	1354.4154047378843	1737.1190757522454	749.1879784704136	485.30412393065956	82.33259510332843	708.897224990515	1002.8293797262799	658.8183664699682	215.22370102068942	950.9084065681534	1230.0960668186535	409.9437401282647	256.2909597849582	113.36995257813047	467.03089439868137	495.5701901975202	167.78211291902252	80.8904137246742	219.20566089346534	69.42249596853435	115.74186833012425	104.65135064080232	66.26284025363672	9.56202491171868	542.9619977925921	324.47925511895573	81.0213552529162	667.4620287778539	371.6052678176559	733.9191504027095	987.4008966031074	1657.259416996464	821.743586219485	479.32223843260107
188	480.1104249434518	7.8777197742277565	220.68421862793048	1649.294079756915	3461.8634523485484	2440.0539160568587	2886.548682341396	3149.0378951954262	3396.798742099047	5054.813117293698	950.172719820159	896.2320368114591	660.8281940541021	86.00848809084052	421.71849832890376	1298.5375870455941	1679.3536258706167	801.1036608381476	484.37078410698814	96.90025805877997	759.3409951478768	1067.7326862717105	694.3230222419022	234.9012103818597	989.5884199516865	1238.0616547271197	447.7349567252729	259.1102483015487	102.28966402392913	432.3365623391353	494.5737508909076	181.97985631310843	97.36330323219136	179.903913899648	65.82763220083517	90.801341905127	138.31297156413882	71.16440263396959	3.6859318396489047	529.962335919434	270.63451249865	73.35667529077355	620.8901254401392	321.34360009783734	685.200943328653	988.9190368586001	1632.801490742468	784.0676284436829	444.23386295490536
187	512.7115214439496	15.905575230888179	213.36443452603686	1656.149213521203	3437.3363003744453	2452.0458016495572	2846.220286802009	3025.5585990912755	3379.2137610467644	4835.300992060075	790.5556268418079	888.6932578299495	672.5986174313211	86.23718463697926	437.8609336649537	1241.3895121284315	1615.9851116937427	854.0871430007098	482.16201222491355	112.80117446102422	807.828775967419	1129.7093601220581	729.0999269998672	258.13519471176437	1031.5683835028447	1239.3535665721806	484.2923709210639	261.7988890990729	91.98368837956843	401.46329640061884	492.58404534490603	197.44246975124997	116.9566754891411	149.9664115809166	69.833544170849	73.66387712948605	175.5983671947668	78.6479286731693	0.7905262770013279	511.9419900896834	220.4444434205621	69.81535822834287	572.3961192190227	277.2492313068768	637.8773212530864	987.3670970487851	1601.759773486936	745.2018751375101	409.7948777140208
186	546.1800835857376	25.615562051430665	215.75185838431608	1664.9352443163207	3398.2176716124873	2456.2430478739834	2810.300749218753	2899.1209761725186	3340.7491800602083	4589.577009946217	645.3384691989736	879.229346123322	684.2978987648758	87.20008839313857	455.2119272744113	1183.3929757488115	1547.6175716555827	907.7136624137263	478.9769413101531	129.80362153592944	854.0615532240449	1188.4080092675895	763.2087436207682	284.844833994959	1076.840701707653	1234.3868639371353	518.8875962072093	264.29908606174087	82.45077524151442	374.41115699179306	489.5787131073646	213.92514642123376	139.6893000955443	130.09946531659628	81.47759280665693	64.68792328135822	216.07460905264983	88.58806472055626	0.7845427289226141	489.1155378272608	174.40478178382824	70.25578304737573	522.5658077111653	239.82504443383453	592.3952951503138	982.7188099186778	1564.3807023816967	705.3800651731547	376.1525537409258
185	580.0061660663497	36.080636918629324	226.02420510873296	1674.5639115516767	3344.615705396037	2452.2424425048594	2778.6630695524	2771.052764009407	3281.7753946408084	4320.887371924337	515.7896173803115	867.888623334316	695.8943968165308	88.91952684841647	473.534861700844	1124.9558322204975	1474.8983730364862	961.5274772384291	475.1332881138725	147.67083274865792	897.7827234395393	1243.5431314202483	796.7493369079793	314.9136618704571	1125.399118911378	1223.7043708620713	550.8450576736046	266.5542835639144	73.69076489099325	351.124771515472	485.545643719291	231.18157884703024	165.56421180460688	120.92635523780183	100.73545532243315	64.17074005103815	259.30408756199506	100.85251300511226	3.5794884839011143	461.82156971875145	132.98730259694477	74.50171457898796	472.0114402106767	209.45810786429314	549.1533780364948	974.9696277336675	1520.9723527337715	664.841958178989	343.4437058332726
184	613.7311165855567	46.51041005480911	242.41835967735443	1684.0264258222123	3276.841288499373	2439.7676611338966	2751.1352371674293	2642.709771857473	3202.925800061881	4032.7857103515626	402.9323407754255	854.7326869195655	707.3347077338378	91.42539344890562	492.57718419501134	1066.4681908967646	1398.5100982717547	1015.0479052527086	470.960954631097	166.16438892522524	938.7782745453446	1294.8947499199353	829.8564052186514	348.1907476008097	1177.2339547553697	1207.9642785520923	579.5517398159693	268.50987948227464	65.70437084361436	331.49562737942256	480.48306181632836	248.96727111965959	194.56648566833752	122.97669710939627	127.52103222058095	72.34416791252337	304.84857654485853	115.30316413145326	9.091261549117549	430.51689065233444	96.63241260288763	82.34396674460372	421.36109281663425	186.4134738591485	508.49645013903887	964.1371829645203	1471.901958674985	623.8324066401564	311.79436959907446
183	646.9485158928555	56.25498453655113	263.25138395158626	1692.4014667856002	3195.3985427043763	2418.6677996868675	2727.500688687084	2515.4534667130447	3105.0918530538115	3729.0850841175616	307.5367419982483	839.8354694769896	718.5438390278075	94.75411288100713	512.074134579424	1008.298934035349	1319.1619694906406	1067.775840948444	466.79547816025354	185.04761942762582	976.8764183654821	1342.3071489648044	862.6935185162579	384.4924273860218	1232.3270381678835	1187.9259229363543	604.4659289336216	270.11394624135374	58.49289807092076	315.36511926666947	474.39947646022415	267.04272871130144	226.6610766144146	136.67660781562836	161.6868922694192	89.37087188543073	352.27305415887446	131.79716858440366	17.241456026511628	395.7687319542898	65.74191070317687	93.5424125339815	371.24773067715074	170.82995377594622	470.71160196935085	950.2616197975656	1417.592827893519	582.600375327236	281.31957321435993
182	679.3045165797284	64.80642980219065	286.939676973878	1698.8616620415721	3100.9730411619394	2388.9145111437383	2707.4995017756255	2390.6286824465956	2989.4147108297952	3413.8063271961255	230.11540891936767	823.28220549983	729.4259173943349	98.94735908005354	531.7526647742936	950.7925940438295	1237.5809337259352	1119.2006472650617	462.9714407436757	204.08895969693071	1011.9466951137944	1385.6867472934482	895.4466644052934	423.6045330750881	1290.6464408684267	1164.4339686056953	625.1248177606517	271.3179447778258	52.05790593433513	302.52830053626656	467.31349485127635	285.176476400484	261.79076532187196	162.33982586380296	203.02525005352038	115.34110708410282	401.14924277480566	150.18793783493703	27.9583309260202	358.24508292702177	40.67202973773346	107.82831947914224	322.2981339499554	162.717940782394	436.0250162568643	933.4057993917833	1358.5206878977988	541.3979040598779	252.12320502353285
181	710.4976004014827	71.79794521931888	312.01608170840166	1702.678527928681	2994.4179537591426	2350.597822603834	2690.8303302655377	2269.5418111922017	2857.273503038959	3091.1234562343716	170.92276500202522	805.1683195639841	739.8654188335021	104.05055320570064	551.3354860561446	894.2666233848499	1154.5025368580596	1168.8073127444109	459.81594909561807	223.06521253269938	1043.8985766333035	1424.9991605207083	928.3174111016345	465.28505841260824	1352.1411176721062	1138.4012568045985	641.15085664326	272.0774161094424	46.40082608213314	292.73827884399	459.25350251687865	303.147858043156	299.8742524171072	200.15993474509406	251.26946551609885	150.27005103608647	451.0588358702	170.3260672304824	41.17742455291255	318.703279770044	21.726870572870883	124.90698633540445	275.121868243849	161.9593206436889	404.59993376467514	913.6553826077843	1295.2095077579634	500.4790110436129	224.2979780785584
180	740.277779357924	77.00080202059468	337.1447629796971	1703.2258742160175	2876.7383447380053	2303.9207216283885	2677.153072651809	2153.4398252606784	2710.2703379676923	2765.306885346433	129.95804612467757	785.5982504477338	749.7288996920688	110.11117316850314	570.5451775786703	839.0090852642269	1070.6617180350531	1216.0837609251025	457.6422945218543	241.76466234014003	1072.6796012988316	1460.2655126963484	961.5158021830546	509.2671965045056	1416.7355655861472	1110.7905954628513	652.2567541191261	272.3526353393699	41.52254657861121	285.7111872251245	450.2572140228543	320.74957592260796	340.8044425610011	250.20382615608645	306.0960499228779	194.09574381658024	501.5963859498636	192.0601745209887	56.841803096974296	277.9770175920587	9.152337253816626	144.46065400542403	230.3004817959228	168.30948039407184	376.5357314453611	891.1187945822348	1228.2268451427517	460.09853543024036	197.92549258906604
179	768.4452707871708	80.31918232186041	361.13371498109996	1699.9816950383229	2749.0738656273134	2249.1926122511964	2666.0922525575415	2043.490461463239	2550.2121894739776	2440.6652284537454	106.97178168851849	764.6842260030484	758.8671978539052	117.17691008579669	589.1082883034032	785.2767877035544	986.7836579784703	1260.5281965829513	456.74389889484706	259.9899942159428	1098.2730792788675	1491.5580671869716	995.2531022640892	555.2626772947201	1484.3246166694926	1082.5957854201363	658.2490499074547	272.1092134166938	37.42297434220013	281.1316540904021	440.37110018642977	337.78993213848867	384.4469589338765	312.40652709612414	367.12715793327754	246.67767261077768	552.3718336994475	215.23764959614476	74.90193879530317	236.9619767745019	3.130678181968969	166.1516614588271	188.37711038163764	181.40139376589656	351.86812445103965	865.9270760121709	1158.1787736688775	420.51091932163774	173.0763970270734
178	794.848681294636	81.78306190274031	382.94479168206226	1692.5285878431523	2612.6801029309704	2186.8217510785225	2657.2410765644026	1940.7638781736168	2379.0898551128803	2121.4864908604172	101.47561015496305	742.5450037482588	767.118064491145	125.2937102302067	606.7593642996525	733.2938777849483	903.5748142128358	1301.656372998913	457.38864753311384	277.56097311505573	1120.69541213468	1518.9952555562436	1029.7345153820086	602.9653305810441	1554.7684807960634	1054.8221887789148	659.0302047897873	271.31863280262456	34.100588549952825	278.65868895656513	429.6496996555241	354.0947398766907	430.6389269469273	386.56749985416036	433.9335410222073	307.79603240951826	603.0126649394479	239.70531276572177	95.3152199355971	196.60027792787946	3.7757328940333545	189.62581552144684	149.84666693368013	200.75173158523393	330.57048643029964	838.2336263466509	1085.7044500445663	381.9689311359758	149.81064828740517
177	819.3827384171409	81.53930859553853	401.7011892703598	1680.5527603485257	2468.9088527957465	2117.3067824245854	2650.166122024771	1846.2160690921364	2199.054218079351	1811.9794619497197	112.75521488778824	719.3045921374585	774.3091787142871	134.50374356083634	623.2448343918809	683.2509068253796	821.7142738426303	1339.0086658005632	459.81370293492853	294.3168423881551	1139.9930754537704	1542.7361906276274	1065.1519988215798	652.0547984970485	1627.8881537663358	1028.467152537375	654.5991743378413	269.9587043463182	31.551998007415243	277.9318953524985	418.1548245314687	369.5088783512676	479.18806372410995	472.34850705551924	506.0379334039187	377.15168919793757	653.165688375538	265.30998068095516	118.0451019075699	157.86399972799936	11.128977086104175	214.51594194007004	115.14678608601172	225.76891538576967	312.55626557324774	808.2138442614109	1011.4703841671944	344.72233405393285	128.17787084143012
176	847.3923565807443	79.2599941298181	419.9231763040066	1659.0608343409167	2281.1283443337206	2021.4364714453134	2643.1029249421645	1740.4716561896923	1965.0801715077	1444.301577781374	148.56728294337682	688.9260721360406	781.5805075920214	147.5718716378152	641.9041003937782	623.590151886412	722.175356234407	1379.886897573503	465.58411130150387	313.9398869050105	1159.9264935990643	1567.6133966933544	1110.9591308118775	714.8424553197297	1722.6413860716116	998.8810204831761	642.036085897334	267.45380393350365	29.421822051434557	278.881418564953	402.8221112383884	387.3570326168137	542.7909657527314	594.8524727273484	602.6931344304032	474.6193378249321	714.7042891802938	298.65732892435665	149.59696828582696	113.10972249569949	29.490722765054674	247.02817132458642	77.5759578919076	263.8248189415839	294.3424723396174	767.7777459282644	917.2586837604163	300.3015160905398	103.43947748745572
175	872.2323047583732	75.35054903187225	430.9797122632825	1629.6710145562242	2086.701427739547	1916.2416033232591	2637.228212050197	1650.7078217558387	1725.2160991843093	1106.760845880995	207.81450143454987	657.2320252631273	786.4687873585485	162.5302482015636	657.8445072918441	567.5740564156524	627.0767297650641	1413.1539778645872	474.89203938467233	331.7846041084121	1175.1037867525895	1587.2584193477442	1158.8504682896014	778.6598056254415	1820.818925248056	975.0323802615715	621.5665488146697	263.98348375248344	28.52184241583024	281.2902210354692	386.49429483776476	403.3142931626419	609.3406894105996	734.1756186048178	705.9578375459741	583.9103336688061	774.2859324582648	333.29605259881464	184.80494445434462	74.58153991332688	58.44640761165846	280.45313444837024	47.41859253935981	308.3662183267947	280.82059151443593	724.3306194613128	822.7367499036975	258.86881140924595	81.47825387961657
174	889.9935111282796	71.71264562376373	434.55406876683764	1600.8215323785616	1928.6569611052118	1826.730122059182	2632.7013567193585	1590.3506114489878	1532.5957675424706	861.7775915425443	269.32184290051623	631.1598782373293	788.5296849109629	175.7960785318321	668.5080501088105	525.3311835700927	554.7023767885604	1434.1803150266296	484.8715916893396	344.7475431827248	1184.1853371582697	1599.7606355937555	1198.7054048398472	829.9640762042133	1901.238785091427	960.9320059369352	600.2378174799551	260.55488198052456	28.618230249405602	283.7093450193318	372.86226938653397	414.68785462950467	664.1921214053657	855.9833921919491	792.2465233971851	678.6203130016863	820.2576649648566	361.6839649563319	215.41110567902075	49.21494774841901	88.4995060855615	307.3082550364278	28.567009552778067	347.24717131777004	272.84457042245435	687.8557698162281	747.8457044730515	228.04671996176006	65.81435867027093
173	905.9025978139919	68.16361001714105	433.1960837387338	1567.2291225463093	1769.9500882622606	1733.1757204496953	2627.8225202620115	1540.7248200028987	1341.975192869107	642.9324792229444	342.0746126083259	604.575547225749	788.7258454828063	190.24372483594868	677.1036781636535	485.4686762074907	486.18805614297776	1449.8378598980612	497.2103968277934	356.46040084666004	1190.6303489892616	1609.621125473685	1240.0186763951765	881.1386493676787	1982.948296046833	952.1336873201657	574.8258076964112	256.5428145680555	29.439445153703588	286.1877135884781	358.7993564902122	424.73107465482883	720.1651769927528	986.2118218132516	881.2009014897069	779.2755714159484	864.4202082054175	390.53019932833496	248.2053932770297	29.75187127423764	124.4927039676658	333.86784720580437	14.61477986496365	388.09613659525763	267.13664312788603	650.1017726742875	674.3698660454243	199.56887223559272	51.89339463869804
172	923.3771747987435	64.68074312168696	424.7687990111439	1518.9879560203012	1572.8442530666268	1611.8616149986713	2620.5511808873684	1493.6296704403162	1110.1026734614604	409.37764743660694	446.12853146251274	570.8304403947301	786.1717831833471	209.9070031825527	684.8162181132101	438.92651299563596	406.42958477082897	1461.716308818777	515.8813411997728	369.34590559412004	1195.277050105307	1618.7080389750033	1293.6718091397336	944.4460231985787	2086.2013586582066	949.3301253748915	538.1376305765198	250.749607631205	31.433048289295662	288.8590935696692	340.7504799687683	435.3993248424493	791.1582224242757	1159.0313636666156	995.0920253491017	912.2439966925024	916.8004024050438	427.00467818459526	292.1596630797336	14.735122879405969	177.08908962224632	366.1236121928529	3.9187855935890163	440.4541977408697	262.64094183810414	601.5668317258925	585.4986829430459	167.4960077223261	36.89349699702498
171	938.2322486521292	63.49638593225136	408.78408667653434	1463.8720533198848	1380.0775157801013	1487.013059977984	2611.008084808708	1464.064243945897	890.5782834669734	227.6177447619707	562.361510021916	536.7240295157515	780.0290558915717	231.40190968653883	688.7597671023223	396.222764495064	334.24398056102825	1464.2179578334253	538.2889431734283	380.1656991309127	1196.1945225868371	1624.4890049280857	1349.5999439455186	1006.3485181786414	2189.7798908277355	957.1531342329566	496.69419213896305	244.0839346340814	34.52174921362253	290.39984249992654	322.3096178772127	443.80688788281424	862.6200912577793	1341.4074996470058	1110.8432079766153	1052.1586560667135	965.445754275601	463.6903536027169	339.5355704958564	12.132109611953187	237.7598752880789	396.5751570274871	1.0089507690022177	492.42885525009547	260.5792215137923	552.0394213964953	501.48367284975484	139.9621940361167	24.725558617533096
170	948.5267767716177	64.9151630498973	391.35150427828967	1415.5607537167907	1230.62382698068	1385.85913676168	2601.270166945237	1451.951987039175	726.4349915219034	119.66963827401378	661.2660071715491	509.3558571754496	772.5247003239845	249.76881161461057	689.2838135421628	364.58944051852774	281.9337981704981	1459.7718781282438	558.6052188816817	387.4676790464138	1194.6096873720378	1627.2163293364315	1395.7337910540646	1054.5150020252765	2272.1138170397517	971.0464355731087	461.1190027013672	238.20217954750507	37.695944757642536	290.487039110796	307.4009911593706	449.0080945928747	919.5683090552113	1492.0742662985488	1203.787095550122	1167.69314129314	1001.5958753522173	492.99393716444786	379.6849526139489	19.25627365312104	291.0412054463021	419.2740895322928	3.6969525073889935	532.4569317333091	260.09706678391626	512.1721737943407	438.4378524169435	121.23946171318357	16.897584555736522
169	959.6468106773693	70.5820798753835	364.52300925555306	1350.4944147925887	1051.7357052379957	1259.120528281036	2585.8631194820914	1450.5746687380151	539.0285985620274	33.5083903227951	789.538083729866	475.22168659791566	759.7609398088804	274.07795614636035	686.6142699045234	328.0893929899904	223.57644886270938	1446.1528049930912	586.7435510819345	394.99894334532445	1189.9656732890546	1628.6231718504998	1454.867629449833	1112.582784644304	2373.4091198680844	998.2178924890088	414.62934012358676	230.22215120998743	42.49165808455479	288.78436900363414	288.6939545618536	453.639280035799	989.8125139310453	1684.228552762156	1319.3178720193882	1315.2463826932428	1043.0846804340008	529.3508833192805	432.58071133795045	40.39909695336042	362.6195418229713	445.0935493284972	12.87856912644992	579.0874135577953	260.3908960959422	462.55626288273197	365.8170698636966	102.20829243315004	9.477462425924351
168	969.0226966071843	81.98291611807922	332.9504167784561	1280.741915921242	884.4957346882828	1133.6387982966608	2565.953423858038	1464.2913787019918	376.6141631404629	6.332687703562289	919.8245914469358	441.3921090981217	742.8766294398633	299.79695322860863	680.0410227462778	294.9887516159142	173.65519271256773	1423.1495078394398	617.7160925202826	400.8174799151784	1182.4584373813766	1628.0857794765784	1515.2624816875655	1167.5943058532791	2471.471576602523	1036.9707725915728	367.0848690475642	221.5859590458243	48.19335749017458	284.5522563627126	270.0514074933776	456.137054428544	1058.0666662617862	1878.0430998513943	1432.7210941859835	1464.6832278417453	1079.9398206236256	565.1153317154038	488.51282169690023	76.63367619677084	438.74673339028584	467.34941930901357	28.19453035318911	619.9422753621743	261.05437851216044	413.8939350180209	301.6738002216451	88.6108898371759	4.825224709516368
167	977.1082447259168	99.68718397833543	298.3567433898342	1207.5380189773944	729.9548998154823	1010.8115835197605	2541.328606007849	1490.5152028161308	240.71018945928932	33.793180093116376	1048.69708304989	408.0371317879915	722.1379704798097	326.59567519440594	669.95550323174	264.8044775645348	131.48601286778165	1391.7609974256466	650.8248043086742	405.268552497949	1172.5616870220442	1626.099495899688	1576.2440498603326	1219.3152343536608	2565.1952487401363	1086.0761258113398	319.8840804776395	212.43641116649025	54.65449095005574	277.7087248898431	251.60214687625918	456.7555587886907	1123.6093336819717	2070.5238550973236	1542.8631230550159	1614.0311362674872	1112.302496720302	600.0746107657085	547.0464971552997	127.09989668438739	517.6841434662825	485.85359377868275	48.29625016407191	653.9156784487369	261.37345961903657	366.8117435694666	246.40124852754752	80.24569908315232	2.701170052537893
166	984.1399122863681	125.17696180842	262.1298171221681	1131.5852757984096	590.9450477784449	892.3807913726445	2511.1226854669812	1528.4420507829109	136.68030882481557	119.33475144197776	1172.6642164877626	375.38755302495633	697.2550637034487	354.2761538653907	656.2376783295188	237.51203312844967	97.49835348429042	1351.7462352128239	685.6393800704444	408.51609983391245	1160.3184715311488	1622.8401642440253	1637.1002479895446	1267.0126516588384	2652.674995981854	1145.6412089403757	274.4770204025721	202.83931306910998	61.8486018569769	267.8621671650753	233.4927755194808	455.49719369997854	1185.2505097372032	2258.383370858477	1648.105567102942	1761.251232285831	1139.6062700686543	633.8855397725407	608.124714461517	192.92738813559862	598.072345801548	499.8787455889674	72.47580053293134	678.9766411234307	260.91955460005	322.22734002951603	201.76129364388913	77.73129601285024	3.289997379668634
165	990.5039897019885	158.58533154017405	226.0065558274523	1054.0224095957649	467.5900032348873	779.3034161407419	2475.45662914625	1575.2478488799031	64.41517976479864	256.33756708740333	1289.2027591858111	343.5485657120613	668.6558885074555	382.4651922144542	639.3855198851375	212.62797999369891	70.71699446173115	1304.32096167976	721.4032195766212	410.94285071863857	1146.0990344927552	1618.5999806496525	1697.028879415017	1310.6176240050343	2732.9215539778934	1213.8334092892253	231.99812028665804	192.9344942298428	69.63241661087869	255.19870517419974	215.80305012898668	452.61170833503127	1242.3990454550524	2439.0327427231455	1747.6128477344855	1904.6119047195216	1162.0953453582072	666.3848125230243	671.2445968354202	272.53726090192606	678.278953948825	509.4700859581255	99.28831303762887	694.7031102973376	259.11750365337764	280.694489238177	167.77405258310506	80.73824465137423	6.365221938338861
164	996.4507583075974	201.1639985453328	191.79509777603488	975.7087453939517	362.24046301631125	673.282764892279	2433.698519549236	1629.395292962404	28.38712010592777	445.52358810949215	1394.8575109458186	312.74028786451873	636.2436743820642	410.8334229034399	619.4339943606608	190.0659658071279	51.21733226790374	1249.6006787668318	757.4625673625449	412.8239742255214	1129.9014049016332	1613.4117972511003	1754.9634340611856	1349.4306017176937	2803.7179431495624	1289.903528943925	193.9862894667006	182.81365453730655	77.95855217456679	239.57018190813062	198.66443852015948	448.12336304817137	1293.7297507848184	2608.726233167946	1839.6658747290012	2041.745352132893	1179.2443867305	697.1943258428855	736.17669121415	366.25244776117233	756.6197848107779	514.0371052264597	127.63964751331117	699.4325345179572	255.56154549780544	243.2940249684318	146.105342371473	89.80072348080566	12.125759560475736
163	1002.2646097653068	252.55764031073073	161.0067135298419	897.5883550369471	274.1328472743116	574.79229522633	2386.2979870523936	1688.102192693678	26.82518253380776	678.5726821979998	1488.1635119447083	283.00636959767337	600.5919427739911	438.9929617921659	596.93863824803	169.38866453954708	37.83960481647632	1188.9274389951183	793.0862096697948	414.5356869779845	1111.9882562341636	1607.367897739917	1810.064507650013	1383.533615083447	2864.3096558208226	1371.6079648425314	161.1881618314782	172.60211502165157	86.69632122695376	221.40332450989817	182.106729916947	442.29239399629495	1338.8405045357595	2765.495543899532	1923.7694964673447	2171.275073931109	1191.3753363278079	726.1996349727319	802.3512417826722	471.8865371743833	831.7115222657732	513.8589440637436	156.15742875785762	693.5039328378692	250.18685869242367	210.48280259806197	136.4061416718315	104.4705703471739	20.370388429985862
162	1008.1652338151976	313.6404478670217	135.66487788765863	820.5810811662209	204.98346217818943	485.38153654573796	2332.932451733922	1749.2788150114675	62.906463317861984	953.4235124250035	1566.0018088423221	254.54934018235406	561.8280657953956	466.4929078071167	572.0702543617604	150.4909865817615	30.33578665083988	1122.751348265997	827.4536752527495	416.4353455154944	1092.2906796591878	1600.3202228643156	1860.9520954687782	1412.2725516586818	2912.2859244951997	1457.3619228931982	135.06646893981502	162.40793432971543	95.7866041913035	200.83420604281434	166.23690873990446	435.14689899621925	1376.342376563613	2905.382968227904	1998.206213111749	2290.6266536887215	1198.0001908288577	752.9905254450628	869.334008836301	588.8712970570757	901.6838480362833	508.5399328999962	183.49365396149886	675.8637426100954	242.7968949870303	183.49062902370122	140.18144865781971	125.1759984196527	31.330288261501522
161	1014.3156648125757	383.5777292812146	116.8582809845544	745.3698434023033	153.25297163549953	405.03696170609305	2274.344343522046	1810.4533988299004	133.30245883242867	1260.7727997540449	1628.01704697429	227.35816242279552	520.6369373925131	492.9663658489575	545.3891104174079	133.01894423333565	27.541903332245436	1052.4387402226148	859.9409200422297	418.85061131208676	1070.9756219363683	1592.1931174618271	1906.8569314620458	1435.8593956955463	2947.2480378482583	1544.7557096118985	115.8971715246962	152.33254694085875	105.12128983853428	178.47937502419987	151.0392085097607	426.9044063749292	1406.0767640252946	3027.223695462765	2062.8475124401302	2398.880036236927	1199.4992705916509	777.5027281903413	936.5041379696786	714.594101670064	965.5364107008155	498.58110505483995	208.5195069737629	647.6166053354101	233.66824751857789	162.65420997735654	156.73776679734837	151.36614365540663	44.83789347811428
160	1022.2183059322125	479.41696810482887	105.42834650737957	658.6317914737747	114.92655853464723	322.0469670551459	2197.371385779904	1880.602162687118	264.04438726870575	1665.0810493974016	1678.6604721911467	196.6030812345567	468.57906304056564	522.6706465602354	511.40969099643235	113.7828885702524	29.349764399327952	963.7342708977596	895.270151448473	422.95680112727644	1043.1201671653664	1580.5855015768261	1953.3441098170567	1456.7178779621395	2969.142553449121	1648.60737028162	103.49641590564133	140.54993280695388	116.55914116837687	149.9507308373541	133.77199801310235	415.62063636466297	1429.913850439308	3144.9459941535083	2125.604004983003	2510.9344912264223	1194.090705726014	803.3936509064545	1016.4559964471904	874.7231263250176	1031.734473682029	480.46284368711224	233.6541080344642	599.7564962106923	220.73237741096673	147.4137871526573	194.80205042766724	190.26771634489995	64.70871104937378
159	1029.318716378104	568.4875859186836	106.68274107819721	590.033677963515	101.7982664046935	264.47478736760036	2128.426517369194	1933.6373218746098	409.0176296894406	2022.053031532799	1700.2030156645205	172.60492089792902	423.7738528649203	545.1546397966432	481.9680080208718	99.01832551030286	34.22106350411556	887.5287142771992	920.8207193763212	427.7858036966414	1017.9559123381446	1568.9738723687212	1983.5147540372327	1467.7412114624367	2969.2512440731484	1731.2583761839505	102.48435019845438	131.1019113955762	126.20987118569558	125.58671123399168	120.19666145988936	405.15334928420117	1439.1854931051644	3216.88946453249	2164.7621155638244	2587.6086851539258	1183.5775282884333	821.7516478605198	1081.6585678723063	1012.9640263900731	1076.7937495186998	460.66703776174666	249.23117803833645	549.5353633185362	208.94632265263704	143.84325573223035	241.7807427295101	228.66815883126105	84.43565216149568
158	1036.8649967518854	664.62639516448	118.1543949993329	525.0956984655794	103.68358749377481	216.96374992466366	2056.121599130639	1980.0133406677037	582.0497883353191	2388.0551796909194	1703.8170163560685	150.04607510520333	378.43415081223196	565.2587809139025	451.9667938453135	85.24787538950594	41.04153610503772	810.4457569895035	942.4134487908755	434.1158070384149	991.0486699800858	1555.3220564912929	2005.251375408392	1473.2280939212176	2952.858730336421	1808.0676215528383	109.6202484482076	122.05535010246822	135.91537375303272	101.48060365711147	107.31006420555204	393.82639774304266	1438.9135789568916	3264.8269405953065	2192.161252781079	2648.6710504686325	1167.93990576942	837.1349635880005	1144.8703700316723	1152.75446943784	1112.2489764231216	437.33046090865236	259.3461992094239	491.92572065060267	197.0235770326536	148.88904116117325	301.77955820227305	271.94791354412365	107.0013693685635
157	1046.4633712632042	788.428974337988	147.20188958565765	452.83193480862286	125.01840687140431	173.94556549904323	1965.887009166682	2023.8772398621722	824.0133120453343	2828.1843849678125	1683.4084942328204	125.02989513210844	324.308946959838	585.4797575210997	415.7191153426869	70.07268620048153	50.75389879286778	718.2028978291629	962.0282486720275	444.16855599010364	956.1964407139681	1535.494090786083	2018.1275392669413	1471.9951265013917	2909.0936851069373	1888.6148625529188	129.458554560352	111.86445678870133	147.5998427932076	74.088549296246	92.78329130813654	379.06555202581546	1424.780075927465	3285.986352007322	2208.1100821696264	2698.6011743226877	1142.0706879114425	851.149343471369	1216.7957499913418	1318.8999613352205	1140.3887376338337	405.2298129129989	262.8197189520778	415.09102166884696	183.82510472921223	168.0784842541485	391.7380292731297	330.30319528622385	138.2705630753561
156	1056.447112614112	919.2309633055164	193.27601426824677	387.0716290653363	164.1123918140293	145.5136391315683	1873.5641194239183	2052.7031611188577	1095.85153006902	3255.5128242177907	1637.6414826314397	102.24414676260342	271.7570987656807	600.908304047156	379.7868677862076	56.39835471791908	60.79273116591798	627.9074541495723	974.1700387160961	457.19158686238734	918.4426031496012	1511.245558631842	2015.410502937632	1462.3717190549796	2838.8137007454343	1952.8568135076628	160.81127685024936	102.49128082037596	159.31667876548272	49.814636815289646	79.21908770717657	363.0515331539365	1395.59418149185	3270.6412948706834	2205.6485417396166	2722.191110942679	1108.7223142599369	860.1020837663382	1283.1152341258053	1478.7969362801027	1152.4367870520443	369.9613302835914	256.91817650778063	333.74755770555055	173.66155115781004	202.54846054005998	500.4192390987998	394.98813493967646	174.33543594140826
155	1064.8372993543069	1031.8744454636599	245.00108095355148	337.51480495699445	208.18324098977683	132.62291654480805	1796.3756304282585	2063.6091120317133	1339.5208349698908	3591.236673527448	1581.2264852817789	85.0033444134499	230.19811087674339	609.6338724995819	350.4833319938203	46.300294410980705	68.51505922341552	555.3809504718968	978.0597622715675	470.5433732910982	884.6130883278081	1487.0374144208217	2000.1123008890845	1447.8673297518185	2759.50577751231	1990.9902013852911	195.13502937954246	95.38662969127753	169.1335135264519	33.201038970097684	68.63100776838023	348.7014467649101	1359.5991975245825	3226.5234327452695	2189.3015323831114	2720.707227593477	1075.264529382208	863.4263247515121	1332.9160396811142	1603.6991507639132	1149.8737057992494	339.21942713232517	244.34972872665696	265.82658038097577	169.22071078347	244.04186997389	604.9934818272507	453.3475644403802	208.39837809081587
154	1073.0569430748121	1146.1097636406364	307.9011126582622	292.4875165972896	260.17359423583713	128.98421978066432	1720.0893132663912	2062.534496021585	1592.6929589058473	3901.801124702337	1510.6407028997353	69.26526464541318	191.33988910227478	614.56808802608	321.9869932295359	37.47960329652938	75.10247082885483	486.03096616966593	976.4070794305009	486.1247869926053	848.6877807922139	1458.9889397197078	1973.1302022407936	1427.8782075325885	2662.674157101894	2014.0848295312903	235.67290257692932	88.9355141967872	179.0447407288501	20.622758369900637	58.635164745024625	333.4499633076657	1313.8125938043534	3156.7680531266	2160.897890512135	2700.8933641601834	1037.106289933972	863.0790720692523	1377.1754162146312	1718.8441741634026	1136.7775824090613	308.30099664803583	225.68244551019424	200.7119045073614	169.6836836879704	297.11781770169455	721.039349807095	515.1392796726316	246.14385496427184
153	1082.2948849743993	1283.1597108405213	398.2364482478884	244.7061327931751	330.85463038830886	134.5557293419571	1631.4014614374998	2043.9775770281872	1902.112225322255	4229.394932662871	1408.6296189513725	52.48790025214222	149.5619009658322	614.9390545253613	289.2079273569329	29.00070972072443	80.7940736337669	408.2825550481829	966.555898067497	507.97810515922686	802.5996488571342	1419.4545669517547	1923.9929325622277	1396.3805436385562	2522.818595592591	2018.668419819274	291.611068849125	82.17103741978329	191.18016576269957	12.471683851937183	47.45555381167859	313.8187898670138	1245.7362855988522	3038.465261188202	2110.4631063712154	2651.6112766795627	985.0231272785333	857.3952703171045	1421.3655014182539	1839.988667143702	1107.1884902022118	272.4766887788198	195.7596196774821	130.92268092641748	179.3067928162038	377.8346572940036	875.4835901060053	593.5361864014284	296.97595546899635
152	1090.3455304729891	1417.4400676087932	503.0681692113684	203.37394539500363	407.11659233018526	151.34369907278585	1547.6275067642457	2006.977085513109	2208.204291899641	4498.43720691144	1291.4740679054185	37.97661581111799	114.17875165017863	609.2221689264458	258.1916686152615	23.244808865103924	83.6319899412669	337.3908340028114	948.3563399773572	533.1474646605636	753.350336684319	1373.1667051550496	1856.840676569101	1357.1194886185606	2359.2825521292407	1996.7121036277945	353.44262315168805	76.5257174782214	203.75388505389557	13.22409224672012	37.16251887387349	292.68653776341483	1164.6016603588084	2885.4972114155576	2043.4308732558368	2575.7314931699607	926.6272812037887	845.9867770180524	1454.7070559154358	1939.3771507789102	1064.3557325235815	239.97899957622286	159.61072243789962	75.5612461858505	201.387114173091	477.6352498358538	1045.053080728622	675.8224897064132	354.22885450885013
151	1096.6198883193017	1546.1042161609664	620.4163059721706	168.099813809061	485.6120033525513	177.25530981573388	1470.6120666748548	1952.2911589226158	2501.202969929614	4700.098795154814	1163.062689554716	25.74590252069456	86.32939736299991	597.4474938647812	229.0910859382571	20.811730503201485	83.41840802983137	274.13166683483485	922.1221852913418	561.4495406390629	701.0852267155261	1319.8414056271754	1772.112610576195	1310.5005533688407	2174.5234320902764	1947.2526040677071	418.95012644476316	72.08246759380631	217.00796992957206	24.297800069934222	27.814189372540422	269.99754163941293	1071.8381650499364	2701.314074702641	1961.089132129822	2474.633833033461	862.4837025159679	828.8572472141348	1475.9914220043868	2014.0127331674464	1010.6260950948792	213.0040540209689	119.85667880944186	40.506661706365556	238.87531168944244	597.2534193605562	1228.4407523818325	761.3273701290475	418.44377839055085
150	1100.4978430648762	1666.3920284606168	747.8507000405134	138.3891486928007	563.1962389491842	210.66654865143462	1402.046605742441	1881.353623356374	2771.601575769508	4827.726139542126	1027.5098679373712	15.822410056582001	67.00891910795656	579.8407928119715	201.9605597248484	22.27754908760543	80.28033205975282	218.99986471696994	888.388842354196	592.5879891313161	646.0922703195045	1259.4385312627514	1670.7926215692826	1257.0602198170402	1971.7351311079526	1870.3003977886249	485.7838695609849	68.94150792902529	231.2401319987427	46.95880783228373	19.52760735853599	245.74652674478358	969.2567191831481	2490.2872656782406	1865.0569670857217	2350.3364773709873	793.2941270006909	806.1148245844643	1483.88489024523	2061.7164286121288	949.0020735630673	193.88349102845004	79.82960440554389	31.653709435790745	294.73975148629046	737.258018314173	1424.2536469452962	849.4203838427442	490.1849517389405
149	1101.35098992282	1775.7127390145815	882.5721312297482	113.67876047638673	637.0267653206128	249.91167412258127	1343.4071806549537	1796.205931581502	3010.4585027982334	4875.740786923756	889.020619405211	8.2492276253318	57.03765090595916	556.8321730828568	176.76866889835222	28.41556672175156	74.66921914599686	172.20493183499622	847.8915447681549	626.1633445498428	588.8232078977003	1192.2026467819928	1554.4251661276958	1197.486232153229	1754.8214805293958	1766.8941257905171	551.5636926310883	67.23109543930973	246.80027237792774	82.28333030279767	12.491311395377522	220.00629559117561	859.0360169691646	2257.630046164452	1757.273553818945	2205.4841292721753	719.9132677068072	777.9862367507135	1478.5463358813588	2081.2506471478064	883.1003865446816	185.0537503340357	43.526668575886056	54.745208409150116	371.88011888960614	898.0350314537476	1631.0404680837885	939.5344324567177	570.026198232258
148	1098.5662611452587	1871.720880246347	1021.5050446736814	93.37196437443801	704.6490737451852	293.33645802509596	1295.8980829598363	1699.4070981872185	3209.6928224452113	4846.4014088000395	751.7599274685465	3.0892401902167914	57.035230131528195	529.0590095359381	153.41627357600885	39.92763105580668	67.34795999397144	133.67735062362635	801.5365314942768	661.6864395786632	529.9099136074369	1118.696091011845	1425.1151883340387	1132.6388430854993	1528.347864012869	1639.1225883249153	613.9855347462808	67.11864256464385	264.08513926522045	131.12521474741064	6.976749404351902	192.95598900006394	743.6996458206506	2009.2954187481096	1639.983445165538	2043.323205976004	643.3636024803728	744.8307523641628	1458.5426776898598	2072.4171195917133	817.0911138423421	189.02198973188763	15.538903509006772	115.20300955439903	473.0390566413986	1079.7705429350174	1847.3173980135227	1031.187928794005	658.5358960150501
147	1089.8902327833916	1963.971651083355	1184.5336984006672	74.49615814164511	772.9220065944669	347.1747217424717	1255.8734990426492	1575.6587230294592	3382.128860593727	4709.835954850458	598.6343725910314	0.27035381462633756	70.29762368357947	491.7310228485848	128.32404316151073	61.21195006675326	58.07075784408202	98.82218942199671	741.4006049726322	704.8474150185373	460.21282661967075	1026.184255595314	1261.3662674865884	1051.6977807443477	1258.9850573460903	1463.2602318070462	679.6472413589929	69.33035101594187	287.05234229446125	206.18599053165948	2.9914223274611524	160.16167402031977	606.4934607454923	1708.5383466824865	1494.4705094508809	1837.2546552371846	551.661047046947	700.4266403273962	1416.6773392113105	2027.1864016317497	746.3064414831322	213.47047634387545	1.163539413583881	240.1707491498038	625.1327170069146	1318.518780499065	2109.7307823323454	1139.580715814674	773.6165461256553
146	1074.8162158386353	2033.2383636444126	1343.6801154724897	59.82868407460773	828.0375859250797	402.17968312965604	1232.6194323402583	1445.4276063479583	3484.1009100921638	4473.727495631539	458.22685816048386	0.9545430565773622	97.59757799045761	450.8153532770289	105.24007362502972	91.69898668138784	49.96822208648202	73.62802910877117	676.6289603330678	748.8892443520448	391.0351627994639	928.5348369674006	1088.8863120480353	967.1384878102996	992.62202872774	1265.6469214269123	735.2175887075518	74.40707048073183	313.63190310194517	300.5529678945989	2.2611075545707338	126.80413237984699	471.1242393740662	1406.6614995589118	1344.050389618458	1619.9948988413662	459.53691717274313	651.0550656341264	1355.8739674307765	1948.735356436587	689.430992933256	262.30525933985916	11.857743874819192	428.08367897992997	815.8856816352862	1584.727048623688	2380.5072284936273	1249.1590002312041	901.7639473255194
145	1056.149991707752	2072.3238158622835	1472.9768353790505	50.12557932378199	863.4751851576881	448.7227825666023	1227.1735626304276	1332.5946610667518	3507.361704622729	4197.441372214571	352.2687903258694	4.581753097493802	132.3763178870589	414.3001991418181	86.92812165524181	126.13504298238658	45.83412658209167	59.001296048148966	618.7478311978552	786.5749363989424	333.66576365431234	842.6425560056736	938.3299483249518	893.5430698437785	774.1256215193932	1084.6556460268373	772.9297470467421	81.54900137945424	339.9719261665067	397.2960261073114	5.02128938461653	98.58570475805958	360.6577196277186	1155.910932909618	1214.797209465109	1430.425600642484	382.1869427771635	605.7027981263918	1289.0652678462907	1858.3268700070605	658.5127956262336	327.1661296229314	50.22792361894433	644.8536241172599	1013.1470881260409	1834.7967362564962	2617.732188958268	1343.9603290322043	1022.862866614459
144	1031.9273881228953	2092.14719441106	1592.4821412202625	42.62132962896756	887.8905139106882	493.54773236271694	1232.688048607031	1222.3019272877689	3475.872704363772	3863.2891750813956	262.4233472302433	11.154061244420172	177.13489075025686	377.9717122728744	69.86092015811728	168.7063473206395	46.05603704006358	49.70929260913478	559.9956199070526	823.4939648758543	279.5859601247416	756.9347434379732	789.674662070907	820.8492946987599	571.3731121135115	899.4965988865282	800.7006989238412	91.71612253938002	370.09096166024784	508.18960296212146	11.6284663240831	71.68340922722042	259.0438313440171	920.5153400707644	1088.7743922531179	1243.3984088346197	308.27325596610007	558.7161957102431	1210.1201056831087	1751.6798112106283	649.8375658717295	415.54486897881765	120.92034226483023	914.9445608520012	1242.4401821254862	2103.9729833123392	2858.1512508721075	1439.6530950560104	1154.6161603543922
143	996.3625566772428	2090.398800787303	1715.58467759704	36.29827089158482	902.799054439652	542.4870655026507	1254.4004726263547	1101.2909838687	3362.6197275600753	3414.8322848146236	181.21330818745776	22.82667258401112	241.2375281672159	337.92934579073903	51.53017180174204	229.28935987413234	54.2607731831194	44.23278622248277	491.91842445906997	864.7059891429255	222.882248346936	660.4345583712823	624.6918431013639	740.0080980584029	363.7131584395679	687.2758973691894	820.1177327176988	108.17812798998557	410.7256663499476	654.8081213189889	25.376177373596732	43.54814062412926	156.74914042380612	675.687754697175	950.6305995321661	1035.9994643517907	229.22556091583175	503.54400817844214	1104.8405369541379	1614.2955786058485	674.9794382015423	551.6843335585554	252.4038765159316	1299.7409679771072	1551.5789854879445	2440.9080002510213	3140.899711474767	1552.7914934502035	1322.274021497109
142	953.1773926385023	2063.113488991324	1818.1299939960154	32.291570877469596	904.8874055288283	587.0497863526521	1289.4846902785794	992.5637232973688	3175.5972611617694	2924.2875071784974	127.02023655936055	38.95721945482322	316.4792166998511	302.7138204637426	35.01097267693413	301.58941579077543	73.29170869182222	42.834074423729305	425.8941084933151	903.0915246548615	175.38155969378272	571.4854792118942	475.2560670674411	666.6955547724863	195.44112938088873	489.4568235317581	826.3038962395717	130.36192878799648	457.7776683007136	818.1025557175202	46.788241457334514	20.83275284024731	76.73306926544682	472.4823340841576	827.062867728449	848.2317656595892	160.95450438080746	450.165214487859	989.0542158320862	1473.1169202631	745.010491397546	725.1657584985497	442.7907922286378	1757.142960936622	1903.9523168201838	2799.6904633822137	3424.1444419252075	1668.130222241979	1504.6583453048406
141	910.1002346524181	2019.6441398712027	1886.800564781785	30.734823913670734	897.8398777999097	621.2499408488342	1328.6226841610041	912.4536811136221	2960.2710935276764	2486.533215193991	103.99415438701458	56.68203626922475	388.8470914993249	278.5018944524982	22.64536994893539	373.23374507050585	100.46538855834665	43.44698578980237	372.1208485411736	933.0196047758088	144.41180390612	504.91454305652985	365.5338318498425	613.0946483117257	90.79091755316058	340.5534446378847	823.0660646876391	154.93838757068733	503.89437715397025	970.372063490616	72.67032778316266	7.753683093133815	30.720789051161976	340.5747194069525	737.5881604460006	710.3486999964359	114.18580830774482	407.9089614988381	884.441513882147	1357.894394436512	847.5731619807007	906.5661483826374	660.0724498077376	2207.2165735272097	2240.502911223339	3123.1475004677686	3665.8845640644686	1769.5258107501115	1673.058544480474
140	853.2679131131523	1947.2115412004887	1942.4654398951075	31.271244017265154	881.9672458840107	656.4004528105926	1382.0677847862194	837.0417694960524	2654.5978612781096	1977.7522758141195	105.05320907827678	82.19168546005751	480.6802988979412	259.62801795163557	10.928417674609108	467.85757510260953	146.94485190044657	45.170537309872074	313.79924930192965	963.8044309687455	122.33225205190533	442.9151740025454	265.56043447752023	565.3037568179725	22.824685545178248	201.5007037109135	810.8586085778791	191.25829596937916	564.9892559256964	1160.3438546897269	113.2545112315616	2.9971789725400417	9.180337580237577	244.7301344682014	657.8217104117956	584.6370664885064	77.0331979312337	365.4324418676306	760.7866098564263	1241.7648584065169	1022.9996982610267	1158.2927767080296	982.3978177992751	2796.07173524874	2671.1419617313113	3516.2520639094637	3945.0523155455626	1891.886979916826	1883.3414304204578
139	790.3354193287939	1854.3983765805872	1971.4407750356795	34.60405097725767	861.2733710574648	686.887588447737	1440.4362440872885	782.3245427970721	2304.6942417043792	1493.7543596091882	135.0030622614546	113.00943373526421	578.2521449829545	253.36016217548715	2.930959013135629	573.4263374791739	210.58183608952078	46.64476845416638	260.94488806124434	989.7587160767906	117.5812046474727	401.7523034882608	201.15477521500574	537.1078573455271	18.287998112827346	108.82541662051956	794.0327105591269	236.82951383859367	634.1392254500136	1360.8336499979682	166.38627642991798	10.968089514860983	22.949151575409346	217.2103724485716	609.2108765247182	503.6243020752517	62.44075939779189	333.13573749281557	640.8283038013434	1156.820067153523	1261.7417473095666	1453.225373971981	1380.8577913957147	3445.5763560593714	3138.061301330106	3922.5042185432053	4219.659130128309	2019.8175983791753	2107.517003049769
138	722.1695528549483	1743.3767151109714	1972.2983389762956	41.3934044733971	839.3871622809822	713.2220491765743	1500.1211430547837	750.0893490147378	1925.261987507176	1060.2550430690562	193.93556533030272	149.61431176688848	679.4781954687589	261.0986418642943	0.3356037919638112	689.3942607246483	293.4646451634288	46.90423802789515	214.41652337256772	1010.290198069468	133.6647487360311	388.35725894307353	181.81448275378432	534.0845642041627	85.9964704508694	77.08268643745934	777.542042677481	293.52303507060117	712.0418702917914	1569.4433095264478	234.5264499414734	36.90589746083599	80.74687967410908	266.905976085878	599.2580525524427	479.5429248613642	74.24667164099077	315.1198613467071	531.3101727160661	1118.305318357378	1570.6415604757017	1793.9404547645427	1861.4657674394196	4149.709079783854	3637.906454772426	4338.421349757136	4487.8601845438025	2155.1932600118153	2345.2903837314607
137	639.8017541007484	1599.1414410189177	1940.7524083422684	54.11165936406122	817.9395456817639	739.7027489260544	1564.9553503758093	740.0399932956205	1480.059724442603	653.9085166485788	293.37905600652573	198.5748237768314	796.5317242580986	290.9139683409686	4.978826687643286	832.5462995689729	411.92308511422857	45.14459241943101	169.12818808502965	1027.0770883122134	179.9273790232488	407.6780417335461	214.3255724411763	566.4743373538081	254.58888535059805	116.51006136427344	766.8133871691311	373.4534289947637	811.7354287936814	1813.7209649939284	332.67055907381695	92.03252632310972	202.6425249441267	422.072435605175	639.8990872804422	522.1123878737753	126.39906687777315	316.46365601026406	427.54195668803334	1143.6580230607335	2010.0935001217983	2237.6293692229137	2509.0230752378247	5006.139364038079	4240.7606552135285	4819.687281917489	4784.772943887952	2320.975228923454	2631.6945634317754
136	565.5776272026254	1461.6537205350678	1886.4769556142337	70.38842115225974	806.4256266025114	761.1183814747003	1614.601833569506	751.9113307047705	1101.933003148456	398.2550006498474	405.8191010513539	247.77466056409094	897.6697394283681	336.6175043303129	18.332074147661938	965.2248404727359	536.2536405659938	41.852463078000355	136.3820021585708	1035.9468179613739	246.98785452612645	462.4618008845504	299.6117280990899	630.9651670372409	484.11774253554233	230.92611199447526	771.2774703677451	458.2540243392135	908.3379766076217	2029.2942161899832	438.2752372986222	166.50256203520644	361.0798742671587	646.3779426893534	727.3926711119241	633.1952642167377	209.96161784315765	341.2739078098504	363.5304261561492	1240.6502410849014	2470.6987957261335	2672.269342016643	3159.4916673963103	5787.700002830143	4788.443166864975	5240.911308479271	5034.5343754345495	2477.645873982613	2893.5179096368147
135	491.23189570966645	1317.2719464094976	1809.2222911641666	92.4393540991436	805.6362912141731	782.4295230707313	1653.6257078146073	782.2342505790734	756.7610141712673	256.6964108606985	539.6135572216033	303.10454707343024	995.2637663926687	402.39396904171633	42.56288581423135	1102.8435351747005	679.5219009175229	37.519761345293944	109.9560754123805	1039.4088516362965	341.1713011545381	556.0211467610641	440.9038754192519	734.4794363958581	792.1482256066608	424.95353754713904	796.8762917171904	558.8635033640589	1013.8108294689054	2243.373171867654	564.6738315471324	269.97956673233386	571.0882224743843	956.0550428643619	869.5277748715505	818.8681856819626	334.3065878260521	393.35767574089306	333.5845142757095	1419.7330967347057	3002.6885432826607	3149.399567082777	3885.6577099058113	6585.834575846128	5347.267872276561	5656.952793672421	5273.060244058712	2647.33292329944	3164.2163568064457
134	408.6286595832113	1148.6879924241543	1697.7028954414764	125.43080280186811	821.2424366296398	808.6457833336549	1681.653661674527	834.0193432984079	427.17304882273015	246.36588967120275	713.8643257883944	373.4859957415981	1100.1296227839343	502.1170019154223	85.8642080567173	1263.027699459677	863.5709194533604	32.84154601065779	86.6652408865547	1037.6037511422273	482.0119485294272	711.7689537441356	670.0835334827786	903.3487072435	1233.7652366068432	743.4738790088165	859.9273705140442	694.2513579308754	1144.508143039593	2482.5300634437517	735.7308255142702	426.8701944437354	873.0228450219283	1408.7375257168842	1101.9244779998771	1124.1260078978055	529.5541021581566	490.7809295900162	349.247838919666	1731.8056155473523	3690.568049147577	3741.3160314746665	4796.158090923554	7499.331518251824	5988.523489954177	6119.749813443606	5530.4424333827665	2858.7281562835515	3481.4965730007225
133	331.4628560546912	981.06470424358	1566.4189966885974	167.69031062581956	857.742063951504	839.0200067294295	1688.2451683804989	898.6466064556164	194.08765794370993	409.55241472350144	906.4722778561522	451.21507042101456	1195.518883145493	628.1347525874635	148.91211931100236	1422.7674992760574	1065.940230887026	31.0185654200312	70.00376523618915	1030.2257013208655	658.53670473253	921.4317292319702	970.8266715728964	1129.9782393276196	1764.0398302260437	1164.4619116947767	968.6162187189602	853.0825419886262	1285.4905980346052	2711.9187549352264	937.0957296710948	629.3411208443805	1240.5990629761823	1961.5784418745793	1414.011336880973	1532.0877767277348	786.4876833784738	635.0170937262742	429.41398370566685	2166.650738575873	4455.888007363883	4377.669631583493	5779.325258527375	8393.233928061987	6620.250072660399	6561.579338217871	5769.3760567217305	3090.7537387043694	3804.026579126669
132	262.80348601849784	818.9794959635726	1421.3690303724557	219.90008026977523	917.076039943694	875.6180545573495	1671.3487064952803	969.7135116091956	82.15723708040844	749.0210017735392	1112.6020724787645	535.6957263640501	1279.5557677168804	779.2735705060505	234.57253743220286	1578.105097086513	1281.7937483023366	35.00383654091985	59.111832735541455	1018.3278329325187	869.3308127107248	1184.3767904128322	1338.8128939495095	1416.0769657704766	2370.877311828319	1681.5211258440986	1131.5255540528685	1036.4495177057318	1435.857256415061	2927.912291556646	1169.9460404062397	880.6732550008774	1670.804530734354	2604.81946790234	1808.8901990350228	2042.6422442360647	1108.8618127124946	832.1488876397585	584.2161484580354	2727.1780544193643	5286.406190170863	5050.817486924667	6816.53264727227	9245.301460443283	7229.246833484966	6974.78351851962	5987.68309395106	3344.740589967638	4128.048516889241
131	205.62524241328128	666.3567837867886	1268.6866274266604	282.4140176264252	999.6357717317048	920.1370648632947	1629.5314314157054	1040.7991585292039	111.11614365632491	1258.7647171857684	1327.6360928619251	626.0847714706201	1350.9855241120767	953.2875939559431	345.24979285575773	1725.0237793719289	1505.3524469775634	49.03703869415355	53.29195193432405	1003.0418645252155	1111.5161424784617	1497.6816008124315	1766.7074028944594	1761.1795610536262	3038.4499465797107	2283.599890339161	1355.4426068018768	1244.86043900401	1594.5279442732117	3127.4180449718824	1434.7529279947796	1182.953538710593	2158.6615181691286	3325.707942027312	2287.9148253920184	2652.7351877592378	1499.2594838819855	1087.818355849347	822.7196772039301	3411.171726644173	6166.867631617681	5751.580701588638	7885.7477554618345	10033.991084802807	7802.509335164557	7351.9301393705955	6183.1775330668825	3621.2387028824924	4449.557258089649
130	162.6864108013499	526.3745210802683	1114.286596498993	355.20038397774556	1104.1973435333166	973.7640050097093	1563.4098747348012	1105.9760008108392	294.5327588937661	1924.1992692912377	1547.2990376839343	721.2919880671554	1409.2004488951452	1146.896989893292	482.65408935348944	1859.603274635687	1730.1494001266356	77.26506502311065	52.17216665999604	985.5567686162826	1380.742549864317	1856.0580668180164	2244.299166803118	2162.3701125666094	3747.6723403139713	2955.3022266407097	1644.8025640984094	1478.138289817823	1760.2965806733762	3307.953797889893	1731.1819112650949	1536.8483723797365	2697.3192010029265	4108.979172125108	2850.504537793553	3356.3529672811646	1958.9186888038003	1407.0129685267102	1152.4204062470044	4211.143246965732	7079.455370605296	6469.392148928653	8962.21232842685	10739.23833304179	8327.660495439764	7686.001543045173	6353.681953468242	3919.858327382252	4764.391948985748
129	136.41207378598162	401.42789932473477	963.5434146928897	437.80889276546947	1227.9553993100235	1037.0637743054272	1474.9991012152313	1160.2782801740432	638.8362655673898	2722.79267311705	1767.7187457156265	819.9916159929973	1454.2290805158032	1355.8738670678829	647.5842406478919	1978.175463550901	1949.328941401117	124.06529123662112	55.846303644442415	967.0543069559258	1671.2499249987904	2251.886052558386	2758.7750695193618	2614.098445794989	4476.8454569731475	3677.4199711745437	2001.2280182924446	1735.342203554717	1931.890948522984	3467.6942661912276	2058.0158585393656	1941.4221165397528	3278.215180322368	4937.427917786452	3493.993805572876	4144.600872400372	2487.5906352507736	1793.8457260009627	1578.8788792600649	5114.435255848075	8004.363011062294	7192.500662780496	10019.273047638993	11343.17907351083	8793.358118508848	7970.581088085223	6497.059174924556	4239.139498784392	5068.332532256696
128	129.13462630202258	293.14814746317603	821.022179406758	529.3639113151798	1366.6544196084678	1109.9030278357382	1367.7662906086293	1200.0915570040263	1142.6771302812203	3625.0964800555516	1985.4262131328865	920.6454923759268	1486.6903611311093	1575.1732871115864	839.7412878528096	2077.473274516392	2155.9733787407763	193.64896064429706	64.97843798945104	948.6523049168934	1976.0027651897647	2675.361936727423	3295.1234860502427	3108.110672072906	5202.446622007947	4427.664854196734	2423.1952646277705	2014.7171872864342	2108.0351952951723	3605.488163097264	2413.105213636919	2394.0130864235007	3891.301415274605	5792.541765490167	4213.526926144441	5005.8753918205075	3083.435981199854	2251.3356107624713	2105.3994339332926	6103.577206787018	8920.466679553414	7908.228859116374	11029.32932574473	11830.781418987593	9189.662505886863	8200.030906077662	6611.257829785571	4576.458766424557	5357.197221597149
127	141.26970113923284	202.4706838828321	690.2782258293719	628.5837081718339	1514.809460080361	1191.414024065187	1246.4608336754277	1223.4332027829187	1796.6645306604444	4596.124570855494	2197.303111805161	1021.5375726919842	1507.7166140209365	1799.1045162035628	1057.58767177436	2154.7658482302304	2343.4389653446824	289.7727986685817	80.86090138172113	931.3596761887043	2286.8954073727664	3114.7625166052294	3836.6543483185787	3633.510843078407	5900.034854574747	5181.568501968521	2905.8522881125173	2313.6773377734726	2287.5110290861517	3720.847397245975	2793.3494358475664	2890.177101036834	4525.326994811136	6655.166886264691	5002.006448352649	5926.126114363932	3742.9638688667756	2781.195357946877	2732.7672410679106	7156.880329177985	9806.068764333999	8603.27933377302	11964.858174476029	12190.361872902628	9508.34980198482	8369.65471427578	6694.369642843011	4927.980855808438	5626.936978204563
126	174.71234021923402	129.74373588639094	573.736890355415	733.8240515339744	1666.0033577148215	1280.0007374453817	1116.8612411212703	1229.778391332345	2583.5055705191016	5597.008071924596	2400.4896178390472	1120.8189750932327	1518.8509489599383	2021.5355750856074	1298.2647006080151	2207.9736864176484	2505.682195718776	415.4594854114325	105.41812267038885	916.0461686476419	2595.022261744738	3556.8187345137694	4365.616777296684	4176.964443321888	6545.2340892750035	5913.509391659503	3441.005673944672	2628.826134528287	2469.2135002013647	3813.911276659574	3194.7125036501907	3423.7056329226443	5168.1676996096	7506.175968761743	5850.102977677806	6889.199658189498	4461.016832191738	3383.6339708010582	3459.054433731515	8249.246455163773	10639.681850222914	9264.081504817008	12799.47132733586	12413.965448297611	9743.15944369185	8475.839698721506	6744.695284110227	5288.661423320805	5873.723349893216
125	237.4602499926585	69.1079109081856	461.008718795359	856.9760292283422	1831.1060687764773	1385.24867409705	969.1907402360885	1219.8001548153684	3595.9815083061944	6708.186832296947	2615.4180588978525	1228.2288757157355	1521.6462661918586	2262.1946092013136	1590.945816595269	2237.6117064642876	2651.966933107633	594.4270589519978	146.43516496364563	902.0445776242619	2926.851894280596	4039.6456873710854	4923.519192189242	4790.786967828861	7180.312950619864	6679.353379749853	4091.3349758738714	2997.4761176261472	2675.117469216812	3893.019981739087	3665.2549325232435	4058.5723986781627	5886.30498593797	8427.123185781526	6860.836468153776	8001.5514730915265	5329.933015081909	4145.704724711148	4387.6635528518655	9490.68724503471	11490.639471759456	9950.283028523292	13588.919017764974	12493.838144448326	9902.716219287566	8514.570910373695	6759.127994131953	5697.659293252354	6119.775165169863
124	326.5844326001387	30.750484601255057	368.19153132247595	982.2267048312206	1980.819929995981	1492.4563812637543	829.0217533241462	1194.982830608577	4701.677476715065	7746.284039220557	2811.837396297694	1328.3060454240488	1517.473235490521	2483.731092250932	1899.4838900713798	2233.99909905056	2753.7406689025984	814.9232401233579	206.08842537467882	892.2977474417141	3229.47333168593	4486.071389919749	5416.622440727486	5383.307373163319	7688.199478778501	7348.966159705882	4773.592518167117	3374.5679253501376	2881.60428692125	3946.2619240708846	4148.227365759793	4717.561524378261	6581.184277627767	9284.929529679517	7913.581797671257	9118.350709280712	6252.9285712567635	4993.913211087438	5425.607479167144	10705.316360771874	12222.017619564358	10556.756414121985	14188.148638729044	12405.730997435574	9945.56721403389	8472.386344932176	6731.2723414309785	6099.924925593006	6327.380839988833
123	439.69223459095286	13.36965472436669	293.4214802317449	1106.3054381148052	2105.894910113288	1596.7984042310882	705.5389651010072	1162.7320861891874	5846.391530841868	8658.867057398584	2986.2476284219147	1418.5884482962456	1508.60263531679	2678.2446944462363	2213.9443306429775	2198.5716463963295	2808.737927767349	1074.8222041803936	288.5510913271306	887.2851000277377	3490.823349468314	4876.362128471724	5823.5364689401395	5929.602951248393	8047.409886539238	7893.969297713476	5463.264702934712	3752.3103474832697	3087.955181070658	3976.6330228813995	4634.188390771865	5384.892038423546	7235.952871786451	10059.954207084893	8985.431773827295	10211.63407578572	7214.591234450656	5918.30099157433	6554.862708142698	11853.281084665758	12814.611115312508	11068.78631186492	14579.030943023583	12144.32189167912	9880.03839976248	8344.612221178488	6656.888485142871	6484.057871191977	6493.728462199212
122	574.5816004215455	16.779936520680675	234.57502123734542	1225.886040526415	2197.0433786678323	1692.869519321854	607.7843651731996	1131.134602335601	6972.8066164179345	9393.9669072933	3133.7604877747413	1496.3431465766428	1497.827702106399	2837.4229787507147	2523.279191457977	2132.5082139905494	2814.782050977411	1371.574253159336	399.17588817862384	887.574394246282	3698.077471088257	5189.453368636949	6121.857893718274	6402.332207908446	8235.684930470368	8285.384302726368	6133.767639770374	4122.443628834732	3293.7857145675907	3986.1525523307214	5113.0597221635935	6043.819298634642	7832.965188464323	10732.10653318136	10052.142316450856	11252.229121613142	8199.444288041344	6909.45004692098	7757.701488917277	12893.65411570283	13247.489415567255	11469.19624542875	14740.513397755976	11723.519640496328	9703.480716380034	8134.475243518595	6536.348622290085	6836.813693232443	6614.697822402059
121	727.1383878716691	40.05037521727248	188.11626533256975	1338.0383053967698	2248.4142150900675	1775.572644864465	541.9223892102966	1108.6622307398359	8022.921882418429	9917.530715432526	3250.493564900971	1559.7754641821175	1487.3890938882291	2955.9527730779955	2815.8586847537063	2039.676729697277	2774.453922097245	1698.5358250813708	541.5295722973594	893.4065762596288	3842.9850834284202	5410.60003200071	6298.792387331812	6779.073619435467	8246.637358255999	8508.611496464328	6758.511211989743	4476.947308825887	3499.023454081123	3979.4191401845537	5574.682220789353	6677.35225019714	8359.17216286008	11290.326520590002	11088.193111456294	12214.464943262477	9189.328735673396	7951.557726948809	9009.151479915372	13794.922957289733	13513.288268528437	11749.046179713763	14673.203962590793	11164.572430659999	9427.618087833891	7848.789655372914	6371.600969726053	7146.081391554069	6689.141985063424
120	912.4638609695228	89.62418914352018	147.30094374845916	1450.4684648713348	2252.7093940147593	1845.3002727024127	513.9789006143533	1104.2974624354006	9029.137130302122	10214.035346746043	3337.564585445154	1611.119983501568	1478.1838887227937	3033.5282550599013	3106.202098599846	1909.7381117303112	2678.839118668061	2088.099175902636	741.689454301233	906.9790044567275	3921.0087062946336	5530.662371805269	6338.131957787006	7056.8364554558975	8044.618346114899	8543.396865435723	7365.482296162974	4842.388841246654	3726.5206769376587	3955.460854635509	6054.199275599594	7329.8842733685815	8844.434576913698	11763.212051879676	12170.22908278211	13159.221602908417	10272.106605957802	9149.029857393942	10425.272700355137	14595.742760164874	13595.425553230838	11905.881516641608	14326.800343650673	10405.05876819307	9015.22625627824	7449.457783440235	6137.885060648647	7422.14853813392	6712.269058627723
119	1088.098129621745	156.11762587678862	117.18606089761913	1538.2160445115705	2207.3821936838594	1883.1484298554833	526.9982389086954	1125.9518889001074	9733.12682015689	10209.578188764895	3372.185049106362	1638.8694954845307	1473.112625613498	3051.1363485202314	3323.338064648343	1774.4080302069308	2553.5640942531386	2451.22669992363	961.7618515736945	926.1090916598002	3912.33111818613	5516.469805121316	6227.7870626285785	7161.012889476416	7677.9171786492825	8381.608987694704	7806.100657083892	5137.479050063901	3931.0457841914895	3923.0981361054	6444.391745542687	7852.638583217129	9181.327747980635	12050.83582423399	13052.276567044593	13872.559746341252	11209.300988176119	10239.664933641005	11690.442659471573	15113.022558581732	13501.270451895523	11903.451947608672	13784.503321310276	9624.603254656875	8562.968085186698	7025.931347864325	5884.9398749440315	7596.457419772885	6684.946890640296
118	1266.7649588768072	243.8958403106881	91.43046832935138	1611.8190217512808	2117.8210464606736	1892.927794842439	578.6862721546345	1175.2249591557995	10206.866924686443	9954.025230630667	3361.555483269699	1648.284697330112	1471.3942687161907	3021.0684416109325	3488.8827747442747	1627.851451579684	2399.426279994456	2814.343032088569	1219.018203849784	952.3048708797885	3830.054735402653	5385.821248048438	5984.823069557499	7118.64773958877	7155.450114098167	8048.5481082369015	8127.581970482285	5394.714605663765	4135.578821750446	3883.948488786038	6786.541344408176	8300.396738450992	9419.114829478436	12209.534995847918	13823.110466995706	14439.406436318955	12091.574767520684	11319.030043657684	12915.757514463397	15428.945124011187	13237.806995999254	11767.25632591596	13048.83418853724	8781.190895790289	8049.914245279423	6552.9971266655675	5596.011826325761	7691.149067467954	6606.79516871694
117	1462.7155949230962	368.3484193816453	67.69431760681984	1675.5853424563861	1971.0308313514754	1872.2187090501393	675.0641420883443	1263.4635743210288	10412.804224043211	9389.322126053765	3291.261239545841	1639.3133822569225	1472.457801586033	2930.67985303464	3601.1442270919415	1459.038792996252	2204.1637544113587	3202.78401819694	1546.5572120030913	990.813489571236	3655.146001799084	5105.742666286481	5568.374982610017	6891.370225089053	6418.340675138728	7494.87506092383	8324.250798093153	5629.440786291506	4362.877971745245	3835.9427885605432	7099.377989734992	8693.46913221293	9561.673744246205	12235.908815986288	14518.648409103871	14876.820949300081	12982.577797569951	12474.671059378734	14191.74224329589	15527.818902039804	12769.56134652709	11461.209380522432	12035.008316867577	7801.915105389843	7425.9652770673565	5982.100781092053	5237.36246218218	7691.290019902811	6462.982859894125
116	1649.5677747709174	522.7393363964478	51.10117162870908	1720.226340295705	1784.6245495751773	1813.312561935621	802.603838123371	1382.3445283041328	10294.03448442925	8569.567522529169	3156.737268038074	1609.0645191786266	1475.5785787929474	2785.8985284040687	3629.2397101327865	1292.1693285369633	1995.9317132377435	3558.7914795561255	1911.4583534669782	1040.4106095529653	3402.727984767803	4697.3691052723925	5020.35644797458	6481.106943815633	5558.9728236856745	6782.745594737733	8341.807762646322	5806.594228099436	4589.797915337216	3786.738556360309	7332.9652750992245	8965.120021749824	9577.884064504464	12114.122422164524	15019.334828172412	15100.276008226936	13755.357559277327	13549.872826195186	15337.50839096506	15397.661739261534	12143.48966443594	11004.406893650368	10861.649786253993	6813.631934571028	6766.570673331863	5379.5273216369515	4846.160424221378	7574.361325514845	6261.716286612016
115	1821.485777409878	708.6169889610767	46.4514826340186	1746.44861476245	1572.1202486296684	1719.2854965505123	948.201766590926	1522.1034871635566	9824.876051632686	7550.659309479176	2957.6160121198095	1560.410588692924	1478.4212845631794	2593.9948951670012	3575.237287631294	1135.2773440359422	1787.0055610365005	3865.932165025608	2303.728174488617	1102.4792366237334	3087.845958435002	4182.3812774381395	4371.215595555775	5905.159077719185	4627.559485426441	5956.038199260704	8179.331552773401	5924.715029695673	4815.226447351077	3739.418385602752	7480.958897628212	9107.962481731509	9473.309161445175	11856.810191018509	15303.999610039187	15104.129873302105	14386.470538878168	14508.320087110626	16313.48777278562	15033.627968887142	11391.534885144736	10413.792629615977	9581.978942750133	5849.552103966679	6092.789434735123	4761.959261860295	4430.195770716881	7337.843976324589	6006.269189419076
114	1987.6142707401966	950.5520717437953	64.04871376973506	1755.3425217302956	1327.4498402605914	1580.3759723229905	1110.9416993229565	1682.5933690482113	8947.917907096537	6281.214630604385	2667.6161225982287	1489.285724210522	1478.0569927571662	2339.5339056459206	3417.2011771031184	982.9171610226044	1569.736513255821	4129.619828221403	2750.8257241902434	1186.7698647090501	2692.266195726166	3527.6193208143513	3584.5171751568823	5114.475741869257	3585.205483419897	4974.552311439526	7804.4149973497515	5988.0473214876565	5059.080398325336	3692.5299713903237	7537.1047130456	9113.689502363439	9230.000800801587	11434.89982800922	15350.136366340408	14856.144272103085	14891.6313855962	15384.535776740755	17147.49270732291	14409.137867436948	10460.840933104424	9635.122162141975	8118.399188595166	4851.567804303741	5358.555621500065	4084.9820296758203	3953.946042686544	6942.65479480924	5667.684273203415
113	2125.7945496364587	1230.6365826139102	117.32711145790557	1748.4340036271547	1093.7148176097762	1413.656894099389	1256.1834531005989	1827.3670630839028	7764.062608320156	4954.596659326542	2313.9040202272013	1404.8845556510482	1470.5892227577035	2054.034372370853	3168.543876020645	859.0352705861352	1376.9807524150829	4301.889910987417	3193.379694007892	1288.781547383232	2274.2810557580456	2826.6878869596303	2775.4012388608303	4211.762958488199	2594.823934074644	3986.7199155234175	7254.101137594532	5988.263860540615	5294.920288400818	3653.3296216421354	7494.0706579945345	8968.177006918488	8871.045298285064	10890.597384323963	15113.667596051699	14359.499515071937	15179.727149189795	16034.702648996365	17696.040212178457	13601.688307158765	9469.087321296716	8755.45638784136	6667.090685600237	3947.146012223798	4653.575931393238	3430.1008088354392	3469.3168214523307	6419.301897389796	5276.537654631182
112	2224.958404772824	1516.3700856205526	209.09653520761682	1730.1733806749157	910.3854054979172	1248.0656932217623	1356.487472132551	1923.8807541008903	6499.1091893501	3785.024512681312	1950.0119155941818	1321.4509563212096	1454.7326478186324	1780.1511561234176	2876.6894724423055	776.3673710052859	1230.4526847675672	4369.539805327293	3571.4697509033185	1397.312824440354	1901.314391259017	2192.6685851256916	2068.086852087578	3346.1492441972805	1798.1993738438475	3142.142715332436	6634.802311246222	5941.064997112053	5497.933790362792	3625.819268918105	7362.485116466334	8713.882690487095	8460.988289259896	10307.356872120139	14654.925149693805	13707.95631264396	15236.860140873678	16395.19890563603	17919.007364585148	12754.010940806584	8552.461423192362	7897.986456990348	5415.103200527296	3225.1087951920595	4054.562718508414	2869.707637943064	3030.979933075314	5847.589161738955	4882.26357938391
111	2304.9095293157925	1859.7096651467696	371.09391793556586	1701.7853808819254	760.8337734374895	1064.4385400150181	1417.6162134581846	1966.851259009662	5009.281565295696	2629.7278800943386	1524.024300261382	1228.2269834107417	1424.8238203500466	1477.410538371124	2503.9327675582626	721.6864197143848	1105.0172938568678	4342.129362043064	3937.4078877785205	1532.9697115049685	1528.1505417576234	1548.5550581020077	1372.4107571244422	2410.2384765577963	1091.3819045747182	2331.6243049236646	5871.387904919826	5848.75775376232	5702.8898405861455	3605.282868818673	7128.416461527403	8318.19083002353	7939.721237258089	9589.302480078091	13898.970378229578	12799.332758623244	15065.14674578757	16501.71577011607	17844.251019147134	11749.178464681449	7565.620341389529	6926.451445877521	4165.223578273355	2552.2029907641727	3455.500758899528	2306.4033682751415	2561.6084737265974	5138.680148270598	4415.983574802422
110	2360.0180567633115	2259.1329403342525	634.2011486598965	1666.4733993423524	679.4976705239171	881.1571937742474	1416.2875713413343	1927.609607113812	3412.231947885532	1619.7687261004219	1060.0466443670148	1132.0628745438135	1375.5940959246873	1161.3733535523634	2065.5469224139597	706.8779629135033	1010.8692713718851	4194.143792873454	4250.565529864334	1696.7451203927944	1197.1269748797463	965.6396209774084	765.5974986267422	1489.2734213338572	571.1609812303988	1646.973435571757	5007.335876486316	5716.727796517717	5896.891414939642	3594.533604989866	6782.48708909838	7777.036392097673	7315.07628343903	8738.928083582789	12810.55319444172	11622.144854769256	14597.263941577803	16281.133801385373	17378.338903631964	10625.26689883244	6551.174088303627	5873.875679336053	3000.5858004745173	1964.8678421212385	2884.0568373017013	1768.7815603896938	2076.491686262113	4308.55525768293	3882.89229827925
109	2385.295301533086	2636.338336288293	963.675452704412	1635.2245821716576	693.2999318741365	746.9832246100718	1352.629227473998	1796.557130846285	2109.8153011684867	991.2734966192094	668.3575242591845	1055.4479959944333	1314.850042003861	897.4658058245575	1664.1495361322347	731.2768741589376	960.1516108932514	3959.300150367421	4437.078991466129	1855.759655077012	987.6522246843263	586.0498826219531	388.6010735615291	807.0056389466868	351.5452232627061	1241.2301212271386	4250.139358506078	5583.38501652751	6040.167272334091	3594.845484744707	6400.052303927094	7210.202174915533	6715.73387141687	7918.273004035785	11614.17645921576	10416.229388957829	13917.381844328496	15739.312911598241	16608.95597491084	9614.282610992368	5702.087076780031	4949.891104801839	2142.649702615876	1555.1005184298222	2440.8502357624434	1355.6560880878608	1666.5874181719316	3536.002652928413	3387.090732837668
108	2391.3043697631733	3010.498417420058	1381.69353168219	1609.7606950909749	799.2660322961001	662.7902935122343	1238.5622757724645	1580.3286438398206	1084.9043646144175	691.1948749307842	342.80437139828587	995.6430530062285	1239.9857284336772	668.133442684311	1291.5108298163643	790.9263298943021	937.4758913447918	3643.2158369729596	4507.1598899681885	2015.5198006986416	884.8333183397251	388.167067926586	209.5338802559169	338.59240499636695	385.952416525471	1070.3525227200248	3585.092946077014	5453.841582362318	6143.340867909439	3604.005496972133	5974.081820598671	6605.114264383047	6112.349054104667	7075.969706705047	10276.625543490438	9132.948425553433	13009.675159816443	14885.116162059221	15533.139796118236	8652.949478978735	4943.388286506588	4092.9414578043625	1495.9669678644382	1257.0495404303747	2076.23833997086	1024.821817285716	1299.2531143715864	2794.327769161793	2901.206143994115
107	2384.767246449772	3398.128086312304	1932.5538927551559	1593.2131979440805	1018.1340261242872	644.450248346159	1080.3892652417928	1270.482510713398	389.1132793611322	746.89387355813	98.03935214985083	954.5469483640763	1145.05741244423	463.9743639545574	945.610390889261	889.2522279603411	935.2096770390262	3228.946710082133	4453.963967851218	2179.30761279163	899.3250694924769	395.02846060684834	245.16082158232678	114.65320692655246	689.7821463582725	1142.3987988622594	3018.880454637048	5332.670116043384	6204.944958496524	3622.513881602311	5483.927911268342	5934.968390453095	5470.473879209703	6151.755094467599	8723.044971791242	7697.661895762374	11790.717594339661	13629.811402639549	14059.441837733477	7678.782657641055	4218.760624378395	3255.87895343148	1017.4416141027341	1037.6233872438083	1762.902163428792	758.1605918597868	955.3295607598818	2067.2601853433207	2403.1412035307294
106	2371.208972069219	3745.5837960195718	2567.715344376983	1592.6657266146206	1336.231069878479	717.6413460745499	922.5842726102439	924.5045156696212	219.42017235318	1183.1345646171444	5.97241674992754	943.4877267524163	1040.469554396325	311.60984403825034	686.6519628151348	1014.9618091851196	946.5086444762815	2769.313455123943	4254.472699576585	2318.059464859614	1040.577534720715	632.8571073281294	509.48023720735404	204.98738388065144	1226.314165361696	1462.443075568638	2662.4262627476637	5246.276239861633	6209.87012370413	3648.336116504179	4992.275401255336	5286.055322985892	4863.427551909299	5241.64856068403	7142.994429494405	6279.075297616901	10373.616966558464	12086.06401578883	12336.482985510784	6786.042899633984	3592.1427483864354	2534.9170252179574	746.2305892926913	904.1874661889785	1529.5615014139767	587.8965955673496	679.21037137808	1472.967763168172	1962.2504251480534
105	2358.6838135959615	4034.8438088744224	3261.5933053730914	1611.5071392661157	1736.5855463500047	891.9504351644398	810.3910918048377	600.7718000352149	584.400959034284	1945.6196780069677	75.24744070342136	962.9567159131698	931.7060287080126	211.08480143285692	529.6316711723205	1159.7732251655711	962.6920902225122	2294.174366165125	3923.6144327482243	2416.517662856448	1289.320089394896	1076.049065032963	967.0485461490974	605.1184475636984	1926.5340801268762	1979.8992871235846	2545.30669129694	5204.307834052386	6158.632087974462	3680.1301788167775	4523.524588408462	4685.38012581996	4304.387805653056	4366.230621497983	5610.291704605877	4928.7800363446	8812.869291431849	10325.588183184851	10446.659661251495	5964.151446559679	3045.0284850160897	1933.6413857553557	636.5928831755662	830.7979095257888	1364.5135720952785	508.25177235683213	478.3692466242813	1052.4139923408015	1603.460692842153
104	2353.7312199274825	4265.355090858808	4039.509625779499	1656.3409947897007	2236.0441426104244	1197.845267529981	796.7253745912809	354.3404557607068	1572.4064984612935	3044.336953443006	357.84777772835133	1021.4464247270676	816.384489253658	157.30049613670275	482.13019589230095	1328.847943687317	979.5373087503012	1795.3740881269	3443.4124611320394	2459.2998944714686	1643.7802250353595	1732.1489191702428	1617.1482836753783	1334.7080404456656	2772.8497114321617	2686.019435342565	2665.734316491508	5213.963324173448	6046.03206470779	3720.634422236655	4066.087890006185	4111.5387749095435	3762.339884305305	3481.8448125120026	4081.7815784222453	3595.678343954114	7036.0358023033705	8277.687730947679	8320.764415005997	5131.183710115576	2515.98298608749	1409.9276442729683	637.5889204101456	791.7854853598702	1247.0780729061844	514.3776960734939	352.9172644140322	826.8414003113654	1334.9038019458292
103	2361.738266284672	4395.692203999206	4793.749232818489	1728.0862072430405	2770.342297671321	1620.7127724832717	954.615584834507	305.5990473902925	3071.7843126700404	4303.463895760617	842.8116587083878	1117.2425201388037	712.0101081292635	155.968868644939	545.8842754628785	1501.8718532429443	994.5921458634418	1345.3101946488587	2875.345408488368	2427.307019692052	2037.3640001807655	2490.6996282235295	2343.5565929664226	2284.028645354202	3599.953824601447	3449.832358159769	3035.411091390951	5280.482624601437	5886.54681293364	3768.3732540849433	3682.9251150950568	3632.924188692444	3292.3924419746268	2693.5680459882333	2764.669162375721	2447.3557142506543	5262.693645730962	6211.060653363616	6240.657442404469	4332.695816319173	2027.63968362667	1003.4001110316742	696.6137381748914	772.109267663066	1176.9020656710036	605.3189881222472	330.9339700457564	862.8243896622929	1220.5735326201045
102	2385.3972220285546	4420.753549310416	5469.579107161194	1826.0233927527377	3302.630516603651	2143.3779238961397	1329.2165428445612	530.5199260235694	4913.450307336701	5583.825337250039	1495.6452902135147	1246.9580885713597	627.0245458934501	200.96629548296258	708.5017471757666	1671.8466041277113	1012.9680605206986	969.0355409107432	2269.0070762993264	2307.9158337893864	2413.407421078872	3253.330126200453	3050.456499093899	3330.7139171213357	4301.846193420931	4173.440237438784	3587.443902839978	5396.363927295073	5700.070153428465	3826.3392993344464	3388.5487297558034	3253.5861898946423	2895.7831112682875	2031.208030874313	1713.5490832103264	1521.2238936640545	3596.096474721002	4266.249992471311	4338.5430390118745	3550.988370026127	1561.6779660480765	690.5669606642143	753.9972804761147	756.5825300014565	1137.4807042164962	767.2693989168881	416.5949407624879	1157.9552902430416	1276.138431851014
101	2422.947901854227	4340.838230409786	6012.988587823427	1948.1677787700703	3797.3478701374006	2741.435586315548	1949.9481987864729	1086.101898197518	6894.573731053425	6751.024719791599	2265.452406163221	1406.7088858631762	570.297228818823	289.0461386133262	939.4867606658909	1834.1996083776621	1045.4552059389132	684.7809384130013	1676.599914322988	2104.299474014099	2716.0892360369653	3918.987142353968	3644.3273147544883	4340.498201087386	4789.194104330295	4768.42379407686	4246.517459593233	5550.868424912989	5510.960008936447	3900.4645343687725	3192.8942241603636	2972.0235043379917	2574.0904634478447	1527.9774692777758	969.5879938403223	849.9890799963296	2145.733859760279	2587.4118244572837	2745.7542268151883	2787.3964400390887	1114.7227760429814	449.9710809411648	768.4342688222033	739.8560031719317	1116.0789359021117	988.7460124186334	614.676894214442	1695.3277621547913	1520.4599024727133
100	2469.7270593948388	4166.110596421421	6381.534813886775	2089.9907378502116	4223.871737220499	3380.6581571721467	2813.2223660243235	1984.6289236992136	8792.177054645763	7690.680447468727	3083.721798282263	1591.1778361717281	551.7753991695637	419.0180631586238	1206.580223672885	1987.0489423166148	1106.126408330054	499.7307240057538	1148.1927949248443	1830.677286324069	2899.651913226436	4398.709911145197	4048.129506402291	5182.836758584409	5007.572736098253	5169.553124847163	4925.862468735505	5730.095608461542	5346.586540360638	3999.073813277301	3097.4508635934117	2779.442004858212	2327.6654043611525	1211.5529965116114	546.8273051830563	450.9566826174632	1013.3748081174853	1302.7178761370103	1572.7681762722734	2067.4030504884317	700.2665931017395	263.2236317927813	723.4078032779742	725.9148024993941	1103.7895454526235	1258.2959701417933	924.7245322926617	2433.712676333861	1952.0470364415023
99	2522.8203386659825	3888.571665240554	6539.200171133239	2257.5998901571893	4577.523658116837	4069.967235557415	3979.108499225785	3305.0053030901604	10497.57386694849	8345.235994244704	3933.4285787956414	1811.758050840302	578.8452109209087	609.7769734722539	1501.272457178597	2141.283304103556	1220.7650035298113	412.12980700573166	701.2937871543995	1485.9669870738094	2926.5643658665754	4621.902834236224	4193.619370499729	5773.676886463994	4916.991388809821	5331.540210625031	5584.030901020428	5935.444532284047	5229.317918128978	4145.662323316103	3104.690907260904	2661.429613998316	2150.976568491727	1117.1813683308458	452.33308122062783	347.3287499249714	261.3056348230068	491.268848713122	888.7636513259648	1401.929509482052	327.1728672361856	113.16455788293949	618.819369397502	728.0518715157806	1096.8879091453196	1592.5855843744148	1381.9024046590482	3393.443554225907	2615.7591572883184
98	2569.2146096795896	3542.808323161291	6456.718595801525	2430.1921282438057	4800.269555877906	4707.501201096278	5309.856254460212	4894.2655325343	11638.368293553232	8549.709286977142	4660.759854256213	2048.935187644812	670.5891572536806	861.0453941797857	1776.4781862072787	2287.250123072413	1402.2200328344668	431.1198291019192	420.0791679790691	1133.7050391556481	2763.124700786743	4515.320941340807	4050.212964061158	5935.137930594514	4515.468838221251	5226.864724976841	6079.590360279382	6139.4962895851995	5204.145918327872	4349.812171685612	3217.5774923478907	2627.8888691292836	2073.5050039353287	1276.6345964271234	709.0986157279277	565.7549905022188	85.46646720677336	368.2362293322084	878.0345056247912	943.6319604455516	87.45586300958674	20.37609000983206	498.7491317621798	770.2484831206687	1099.5041909546298	1963.8416929115194	1957.8435606784587	4443.901379593772	3455.3256612827554
97	2599.468582865053	3156.1129198366934	6122.282162488254	2594.7177418085134	4875.34405244336	5239.220992279904	6689.181100339803	6599.671368467075	12053.9072545322	8341.732985840146	5188.466074048716	2297.1663612608318	835.4716557348867	1183.6595362927158	2019.110548834124	2428.5817051285726	1659.7655322387632	541.3887472926524	333.73672003434973	829.1412923853936	2424.6593390999683	4069.1130653406467	3598.5181972439705	5672.91015880451	3877.254279843397	4868.65469593922	6352.0737276164145	6332.483557980734	5294.119698385014	4628.146431335145	3424.6273836700643	2665.925300667258	2106.307391211894	1717.5667197365324	1278.9493068579159	1116.492393996194	546.3056001265242	980.7726101367857	1568.1129993510683	818.1273100167738	51.43971116348769	5.7269526562345	434.703112725628	879.3628155323188	1122.1159104178862	2365.369400732434	2636.978778133901	5498.2424887954285	4423.668753387088
96	2605.3477291698664	2726.6638583855292	5531.508974509358	2745.0291366585516	4801.667057805074	5634.843019890055	8061.19512307482	8337.621935214296	11689.893994434218	7641.911078837903	5473.739436626537	2570.006544498143	1104.0549198212777	1620.7583802358415	2247.075159528242	2578.9125652514576	2019.1481558893004	739.9354329112839	438.57916931092876	623.6119729147905	1918.7460503876553	3287.9489665245073	2858.1123997230343	4928.257892889625	3058.3219701410153	4289.619306220104	6368.590930966429	6522.246129451006	5531.255494361138	5025.476202838976	3736.470352819746	2794.3478061641295	2278.924588747642	2482.1040376307874	2182.1557776211	2047.1867661736696	1765.3339270665779	2438.907826222455	3054.688834102575	1142.3615669370424	319.7221025612176	117.22910426422771	510.5096074604538	1101.3767557345686	1188.381272334842	2823.089782940542	3453.2400140329755	6536.587747844163	5534.442016805341
95	2578.8770896575847	2309.190143271506	4767.58354386894	2850.0113082890884	4562.043705207661	5800.4048897216035	9150.126575298224	9741.173211421697	10509.05348700361	6562.752864468417	5451.669696826488	2845.0249161431857	1475.3539345931536	2159.5904107033557	2464.981435114059	2730.854586120936	2448.745843525428	998.6940394962007	748.5974616603492	608.170024565434	1349.0716241434777	2323.967248293206	1975.8816682973568	3850.514418877617	2259.721655101851	3623.3657696232845	6119.839055558942	6695.893184645039	5908.693208633781	5535.778429324515	4125.336246049682	3017.8749345966435	2607.3036602485727	3509.7321679114516	3321.7809313089174	3289.3467552617917	3684.0088973345064	4626.523566270919	5206.125621178286	2080.814168461365	970.9327494501449	412.10957328494845	840.4144512926111	1458.6376635493923	1324.827169308797	3303.0837769510936	4324.738946458237	7395.081853195289	6636.109938195936
94	2519.5498672303584	1925.2901703369307	3912.5817681015997	2888.530144250274	4174.158544401967	5714.243025963104	9792.620133621564	10582.665430045508	8704.39762209182	5234.147635167183	5146.008682272792	3117.5297409406394	1953.520713758012	2799.059830759422	2709.1113847310444	2884.4913208425596	2918.935896644411	1297.4074647951363	1219.7136457099218	836.2585950965747	820.7672221505991	1349.9485514555822	1106.614342412375	2637.6134274946075	1646.4571529285136	2999.8547516433673	5665.061401553442	6859.090704243456	6403.710380985617	6160.965824154548	4576.715536994245	3349.643930321271	3102.3313255110925	4741.089450511174	4632.160001397069	4788.6222660628155	6191.247769618539	7375.806777715994	7854.1694282467015	3673.7647501953243	2044.3642132857472	946.8989769263555	1499.9502559799523	1971.049078964887	1563.3577789149113	3798.7631414022408	5207.836742344645	8006.841130500899	7638.071470635459
93	2425.911775133936	1567.5726501709273	2998.9014912288676	2848.667273654948	3623.5307175962	5326.461153908753	9862.695705866372	10691.008195658786	6400.105038214639	3717.6302401697108	4587.706468106204	3399.821549415143	2574.863551743526	3572.880298302195	3041.952279710411	3046.354979358235	3418.81226148558	1640.6004643816918	1840.8209170439643	1373.0596848756327	425.1724533481422	512.6330299667817	376.44452589033904	1461.1617923948904	1358.814382919515	2520.4084040354446	5059.024757344128	7029.354753332063	7012.941045289205	6938.412364176784	5110.281722098896	3835.080962124632	3811.7796579722785	6186.293663892669	6142.478517274421	6584.422744057374	9302.193989348816	10655.033866716973	10963.45534805536	6046.2078438592325	3637.3823991874788	1827.5434251911158	2606.0592509736925	2693.807780794984	1963.6736345969794	4335.576934164108	6108.517768706794	8350.073022958046	8503.714997701602
92	2311.9713892934687	1270.4214049734978	2176.1082393737215	2707.815219086383	2967.332286066443	4661.190518694382	9249.373281912583	9925.145756009639	4071.5891440695814	2284.6124694504174	3908.1985360315502	3666.351384372306	3292.052854414025	4402.3141264650785	3484.1218172647937	3197.82431140406	3862.8165827997173	1993.017590078095	2517.524650290612	2198.944752947555	320.0193403387185	87.1691921472848	19.360708506564045	679.0734584971353	1524.0910419229383	2358.777014894783	4454.5493538880455	7200.075298761967	7639.546992088419	7794.397319468522	5679.920443324541	4461.9454936627535	4690.511390937332	7656.695753114154	7692.867800442999	8472.610590540697	12580.245725203667	13959.908960776487	14051.453785220248	8953.443537128183	5612.400026256721	3048.7624304403826	4111.759227547727	3587.5798988523547	2543.6596442998675	4869.428083318926	6910.304207602661	8370.825955825869	9080.654347639547
91	2192.3633801854503	1034.6070441178977	1515.1356400326238	2470.3610326805	2252.5874109881665	3778.807167838739	8011.074857481195	8377.887461148071	2080.8703735802956	1107.6031501017742	3244.2380588885685	3908.0443569566755	4069.4454479025776	5227.832066906611	4044.9714408026894	3326.8723175392365	4198.877664739997	2340.2532754233544	3183.115967444879	3251.36373086541	564.4722723137506	221.43747958073448	152.87765339980817	512.4924245236884	2193.676396745485	2547.5616058879973	3974.1313121487565	7367.732863060075	8206.776216705122	8672.04028536272	6264.75949781616	5219.835662295067	5699.196826884447	9034.362980771402	9204.844579862387	10321.179661782038	15693.889055378044	16934.216523351526	16784.013547097573	12118.288189704279	7820.306524446194	4587.155828140545	5933.834447738327	4622.1356686698555	3318.899294763689	5387.3991989982005	7562.774143855317	8103.352077950347	9315.391825297007
90	2076.1345606573745	848.8583567373146	1032.545574241823	2130.104411331631	1493.8768067570707	2708.877555397469	6199.840207893162	6150.977003954155	652.0340743905236	288.0852289809424	2695.1874121106343	4125.273212301261	4903.387667109413	6018.3065051154035	4741.311196885018	3423.881550272303	4393.870661210795	2686.967135561067	3813.1457002239686	4498.286943460549	1243.5963642809554	1037.014044878323	876.0436757959018	1138.4638715119686	3376.387937560969	3173.1926427684384	3702.752834158658	7526.698493081701	8661.160096600803	9546.162473064895	6874.334963298029	6133.18569166537	6846.326631565388	10274.207347132224	10678.11591703486	12082.54965529651	18448.929511133283	19365.9293202218	18957.775305281622	15362.438229627494	10196.777901363144	6486.076677015937	8057.351090554389	5822.167676958539	4351.026635899714	5905.646467062027	8051.717757750936	7574.913424766407	9193.471702453158
89	1986.7911793255444	728.9218345213543	782.1381553471134	1735.3433456744592	816.9932426892119	1645.2596450408264	4183.951481756309	3745.53523739917	142.41208972465654	30.22795139047475	2412.0376961736297	4286.372903160027	5668.5970382280775	6626.03775971971	5466.651505295327	3461.5389385199637	4397.659367065846	2990.0115665946428	4308.601679260417	5715.594815628872	2295.6453090279247	2482.69828525601	2140.5721969295696	2575.9843832348506	4883.830394068256	4159.286389691533	3734.23380075516	7636.829776936287	8889.143769604736	10262.163747842384	7434.821411776318	7094.889089558552	7981.276708841506	11175.453738522558	11911.049973087385	13466.399601671463	20283.342367116886	20737.695971714646	20096.37314822519	18026.642213604762	12337.190949158266	8514.193982662033	10160.323594793914	7053.643263864571	5564.476834484302	6376.171531441646	8307.809796467764	6889.424349950243	8708.756725258761
88	1934.9414716558924	679.2410798092178	733.5372966293647	1340.0346074172369	311.82505566548525	750.773946773327	2341.5298572512174	1654.9454054615992	493.34999012214297	315.35106721439	2432.4343422877973	4375.629987859346	6280.165501708601	6967.507616056559	6110.996794994512	3432.1395594959786	4215.299608837984	3225.150413705339	4630.81066208446	6727.055871302609	3588.1452467974527	4358.42790903206	3780.0854799477875	4636.562836312943	6490.260542600471	5374.958624412956	4060.013102232782	7661.254504921248	8845.852969283173	10724.929599666768	7903.510963550959	8018.836427654988	9002.390412356088	11666.695590828884	12799.14474062816	14326.595336206736	20909.656739221333	20877.126476158744	20049.139643302242	19701.161986243485	13983.553333344937	10481.57892366139	12011.73803274705	8231.936587157601	6892.071534865639	6787.02140197218	8336.453058237094	6149.098191455855	7946.505280860028
87	1926.0358396086965	707.4663309225516	842.4181745941032	994.3354780932602	75.23411626909756	167.63555029516837	1001.3065945397651	294.3766591166483	1701.099751360033	1213.9606463208254	2748.650012789628	4374.768200490928	6669.46631120647	6971.471782472033	6568.12225491148	3314.6599285575808	3851.2470267498393	3370.9523382822695	4747.5062327724145	7397.9302758251315	5013.431352110935	6488.05834380409	5660.394819525729	7147.633343301727	8033.770090369905	6729.028987469049	4655.985778008454	7551.625768728008	8490.098398322825	10845.326604950242	8248.76264025181	8848.256011026157	9847.662068463136	11700.925071028929	13251.327611489605	14541.071866446984	20273.672569733335	19653.803654098552	18696.90907476044	20077.7334610981	14958.333862348056	12267.874280028902	13465.162841515099	9323.834153717311	8317.899066896343	7146.108247246466	8148.794837182844	5404.383419113271	6954.808784083498
86	1962.5253398796533	839.436485073499	1053.932448315768	806.0785659887591	203.8916912923835	113.40164142993869	664.2344880544385	181.8695814947298	3414.1737647415657	2579.43270655789	3254.0407590582136	4262.693624776806	6721.987268816696	6585.220993236017	6670.587718188052	3112.1301491601857	3367.775575328122	3385.493436409714	4644.6310905772325	7535.01231539208	6253.219716133032	8372.566103233548	7371.538596978318	9542.359999331695	9174.769731010807	7949.836325253504	5388.047844911223	7270.462461150657	7845.354206508051	10550.270876198098	8386.206427409792	9417.553487221361	10352.590647716197	11246.335961842535	13114.184001800117	14003.990888174198	18249.062697601457	17196.982352114377	16192.62076517889	18926.228981217733	15015.491890336658	13525.984165493566	14223.438571067816	10160.398079474811	9631.784870261241	7418.687066477428	7791.071750874074	4775.0866596820215	5910.1815002870635
85	2043.0148382728198	1107.331162426429	1329.1432645552195	864.4692979506551	825.4551124909183	733.6171739177363	1547.1970873461592	1549.0398301380949	5329.4677384064835	4309.892584180565	3816.452572085306	4016.8154101171513	6375.854408874641	5790.612468158786	6316.475310688062	2820.3726993701916	2800.8616321528907	3245.0008876733636	4280.19890332926	7062.772979126497	7109.16925662319	9692.176854839141	8665.006827778561	11445.959850058905	9768.207012209492	8897.622650832353	6151.205217702513	6775.648911301561	6925.558781191645	9770.94536277315	8281.055323273311	9629.036105567913	10443.452804501034	10297.252168422776	12289.227234092661	12652.938762223628	14970.345046634215	13656.918461121815	12693.83759395399	16250.328272096156	14090.004985805204	14076.99052192012	14182.003310374954	10678.497527972191	10740.769066178145	7603.595444006322	7299.987686102883	4279.011765557979	4888.990475627106
84	2157.8170328408182	1520.0774531771835	1627.321217630944	1252.3737219342133	1925.4319628668693	2047.3440926370054	3722.1012890629445	4223.1992585734215	6934.093301977066	6064.317794691138	4224.504948931881	3645.0397831769287	5642.637762172855	4702.413789062888	5504.365855689712	2475.689162916799	2246.0966372698904	2956.809013968953	3693.8597084413636	6041.1111149512135	7318.579800896381	10026.147356033205	9179.983113451552	12326.906613069976	9691.441995740586	9360.81279266568	6755.880457325014	6099.607957715222	5866.836156456683	8586.39579789631	7892.431817209328	9439.040816522624	10059.090539462171	8974.525904060803	10815.673466983482	10665.799660004375	11042.860986923608	9695.564076016675	8860.29962145986	12577.352479764917	12330.955410477245	13805.363829352305	13316.214766400637	10765.099221989069	11420.841221820843	7668.2830481620185	6761.622652453023	3956.4255765529847	4054.9199675401846
83	2302.5635319197686	2081.355496020428	1951.4219759172918	2002.0485538708617	3414.931863411879	3933.6241233188193	6860.767908709524	7678.1302546739425	7932.465271032312	7558.879390623225	4332.000155535091	3164.960139834173	4608.887823078651	3471.759035406463	4350.572324042156	2113.7389823468493	1756.383181335205	2562.873203669872	2946.560098174388	4659.98118471455	6834.396416988365	9359.341071212575	8876.017330109491	12013.818587548933	9032.603397526302	9286.533440318355	7092.699719392432	5296.603921093281	4784.610769683298	7123.062509606107	7243.134746726773	8813.24184737302	9230.45102151029	7414.313175366958	8843.137590825809	8302.068701359118	7092.005413430654	5913.230455044373	5275.482076807235	8600.905800490045	10044.081589162515	12698.174473135947	11774.548564097044	10400.595843227211	11562.920594881925	7609.583220135706	6226.022998739356	3776.4108541586256	3459.388421351836
82	2492.072620806506	2820.5175279945497	2350.1710013033326	3160.9371970875363	5212.4697488181855	6266.710073795386	10610.16397690945	11360.301433334935	8203.36431104995	8586.974191248028	4090.7965911929623	2577.878828244276	3352.335989856767	2210.9683378060204	2988.1895118406132	1756.34557739795	1341.727391671347	2111.3024851971804	2089.30430563386	3106.525250149254	5665.810550711038	7698.704135064407	7732.863365503742	10512.871997394048	7929.528285196047	8674.954069742835	7104.302619258697	4401.0819738388545	3732.716381055885	5464.736305593195	6337.9209613659295	7776.871403388119	7974.078617851427	5684.2672006222165	6504.88791056375	5762.158612704285	3569.462238243549	2706.179897727571	2321.6628993136055	4887.224520112563	7481.656649657214	10843.579468074022	9680.19549608331	9564.5886493268	11098.2353041047	7382.705273628162	5688.745676488649	3687.0889061013827	3082.80917573416
81	2753.085697045012	3732.928492744834	2874.573494287691	4700.155383395617	7068.999231414631	8688.758313002081	14228.54085262656	14367.882204103198	7788.132363307987	8855.358896454054	3480.078349714876	1924.2418776821353	2055.5785184576744	1116.4225926640586	1683.4732487872122	1448.8468178038333	1024.9421956761983	1700.8481905791853	1258.38269141433	1700.26124641321	3996.26755448825	5383.982566216848	5965.228255194161	8073.115074159226	6624.307994562067	7587.805468052017	6746.456580818788	3510.7503549385624	2814.997149961632	3806.4149362951516	5241.19514927129	6410.420158760533	6385.200168051914	3961.8376582304695	4149.8333248983745	3442.169631163532	1132.886479973859	632.7065085699135	520.6888564923424	2226.9858815940424	5067.7139647819295	8468.742134718876	7289.262624712477	8282.18768408443	9972.080656254911	6947.329603604894	5145.994007042612	3645.6234560509383	2905.2291572030167
80	3118.266347023742	4748.679453094594	3538.2483901977057	6421.149454464359	8583.783268031739	10617.869140040028	16717.703425357657	15787.002438279604	6896.597212279656	8307.741292279095	2673.593230471414	1296.3042831497062	989.7660547617843	390.9194860490708	769.8479221046191	1238.5426939624272	819.3966083783331	1455.753228880832	662.0694226927153	799.3670605187842	2279.1237488136585	3115.904852691834	4085.170054629073	5397.204344732694	5464.950201795606	6254.8553262061505	6073.518553193051	2764.7773588756118	2135.5046577609965	2421.1510532333086	4112.48660929628	4929.963939281177	4708.518995297447	2519.8140365389872	2310.1925513621118	1824.099087798108	283.2647900420342	58.68739165242002	146.44377073386676	1230.7685236499094	3285.806218697441	6059.888235103149	5023.553056821575	6734.219921456519	8340.969026466522	6301.391783879572	4595.261615362364	3617.6133548841517	2870.262568470911
79	3644.7989531622216	5834.028299272518	4345.9426409822145	8137.979113127193	9525.552142471171	11676.239951592494	17498.15423467283	15384.446711451494	5898.172892108655	7043.083708342018	1876.339117874749	756.4352035625691	298.9701686635265	67.24660366071653	381.85174875131094	1128.0562825738857	708.0035018324281	1431.5126716902282	441.90623115465496	537.2736125862916	931.5361398712689	1494.3562771507643	2570.600546805786	3155.643947911176	4645.53808380818	4901.042097980094	5183.409776891502	2215.439165299798	1693.943350670643	1421.9850381864148	3060.2035261053106	3500.4166763811777	3133.445779042204	1501.614757242265	1295.6733636540419	1090.0911383017603	775.1738722889064	657.7447116543741	913.2667914732535	1679.9185983723953	2280.330723289945	3989.2016858069214	3125.8163145123144	5102.559762882532	6430.623234908488	5463.824923711624	4009.6525860369743	3592.476738997528	2904.6478179752985
78	4491.193012972339	7081.658673818549	5383.040713011511	9798.710475458978	9800.56073057877	11631.537845998551	16463.612268878845	13215.49487291586	5014.84996495386	5225.742933824296	1214.3911031564703	325.64394979502606	39.20063946901222	94.87498087586522	517.6375112838077	1093.3669980529226	678.6968617638336	1642.4352996926325	649.5591692655339	850.7935768524919	251.91358566660227	950.6467297494784	1742.443800835238	1778.8536996046337	4198.403488557394	3618.128123557008	4084.3265656951025	1845.6727153402753	1451.2449246409842	801.9387906610991	2086.141186935073	2147.3986215957475	1719.471344489758	972.7749530606852	1270.4567399905322	1276.3529344664253	2389.4591430494283	2185.4280534697887	2455.5940770461316	3257.543394133596	2002.6204402072094	2411.9721406291997	1627.85064746573	3435.0929898683507	4318.303100448957	4390.569660026054	3331.5201668737536	3585.5789239766023	2995.774612581997
77	5715.486848098179	8396.36986706696	6578.522725975732	11064.27006418054	9537.939396751473	10494.62345211159	13820.543055897993	10217.00888147104	4521.080594273002	3476.3021770789906	872.897980349285	97.88997325053735	178.69313043881712	343.8419027783793	991.6478885882165	1090.9658834069946	720.401891040263	1987.9617398984956	1274.2210741625183	1548.8255915571979	500.49227453826677	1605.7029064375622	1924.616341262111	1739.1420515645007	4118.55871381901	2699.746496123145	2992.7394303101555	1677.577354315107	1417.3933167656785	624.3142646813649	1344.9668816192946	1127.1767159711696	786.3749501794093	1060.065386829573	2215.012597948073	2212.106237141976	4222.551386895257	3785.2107695255277	3925.6884886781945	4934.441511053699	2220.2437887247374	1665.831716319326	764.1059880353986	2087.956801951706	2482.6644395278813	3272.8884805307416	2675.7718469931488	3629.3235231704543	3160.586485104582
76	7412.278810425381	9813.641062170775	7989.020188809573	11882.342014270987	9144.467890238278	8828.678863575038	10687.305577675794	7644.655662664571	4410.918236207215	2313.465187611231	825.075346130987	78.10850197982057	574.384615042802	613.7790937986571	1455.7671978361827	1053.1855056135082	806.875063356018	2287.705877443328	2061.867898722587	2220.108166006199	1522.206041207169	3176.689259345453	2932.9745417747067	2806.5045470730774	4192.706105587358	2209.593323253387	2055.646698587443	1660.9202567942552	1569.4956989436048	757.5512111023401	849.7835303186641	514.0796361196922	457.75918170960966	1664.368314440753	3696.47179981301	3444.6600684326622	5438.281782393911	4737.0610521599565	4625.54750753311	5760.979337686545	2584.356499092829	1652.7769273766762	468.7694466278568	1195.9156738938532	1147.2001882403738	2266.533002271225	2155.9843109668527	3738.3315458221605	3443.668024812476
75	9754.654975125262	11459.329920682409	9830.935318730284	12371.260720191276	9269.53539373519	7441.958693556794	8272.093738159261	6657.766846464872	4563.966471873597	2107.421081723586	971.7794663434659	253.1167904001689	1025.6255080026096	768.9732044661034	1609.403073462358	923.806958179457	885.5879472605358	2359.399586349008	2706.283965856822	2509.1927692878226	2925.812124820405	4988.409365026684	4381.307881087008	4478.876189298191	4229.34328539821	2127.038622727778	1411.7670413829399	1784.1964633886223	1933.0067943233312	1171.2472275305631	606.3914482518736	371.2141005193177	741.0378439303051	2643.754730504973	5213.105377347138	4543.631042893561	5528.752934250673	4637.366323912911	4269.015773259388	5310.427746164072	2739.6649030084404	2144.131027397972	594.417338639541	800.0880898474802	398.01533851465666	1503.407863888911	1897.930023928839	3899.644812845957	3882.6818450968776
74	12689.222547629772	13332.391821564448	12244.54178348235	12759.809810933744	10548.295188412338	7391.57598564595	7912.7211618763195	7807.8435449464805	4931.559995722551	3034.896126659519	1217.1834525310119	588.3258373246013	1361.3395111342165	774.1194941125302	1360.4047683264766	699.71688887337	881.562775819782	2076.950745426858	2854.714036795801	2264.365876789848	4080.3765738652705	6193.141087809672	5646.2989744492115	5972.933873599443	4110.0160963880435	2393.751612998488	1281.8488861333547	2092.8088253475153	2534.8297112890964	1844.2178795566838	695.4375581892509	796.6121557127394	1706.9429213225726	3738.6791980576545	6184.898703182487	5104.21771916177	4461.8953900491	3525.1535466742653	2942.5065396639598	3656.594940605344	2559.486894348558	2815.8707740735445	1026.7465495378058	911.6060371498952	295.84809669296	1161.5401552767921	2011.36465395242	4048.1165417554985	4408.299696441611
73	16273.671200263618	15551.23020732893	15521.52174217326	13449.780131594049	13422.116406458626	9481.448325436993	10293.398664688018	11328.379544209745	5595.567450056024	4978.316573155203	1585.3979421887113	1074.7093036825786	1571.9528267339874	751.7425136936597	844.5069575004756	436.65588464608567	738.9695269075868	1458.5716024999078	2354.7603905472774	1505.313282318853	4478.711635098698	6308.255755408396	6284.450654924761	6700.7743638323245	3846.393763089751	2920.365243148785	1829.9519278748971	2711.8753061837488	3437.6016678483966	2892.836127949762	1263.0186789804552	1919.563285956591	3323.137798729465	4791.504187797113	6395.6625986865	5063.326612027452	2779.4855668599885	1917.6544388659797	1249.0718567187046	1576.139655894069	2107.769357721822	3413.0779152201176	1638.677712388032	1447.3939961818712	763.5768083099543	1291.4752143050705	2524.200609722579	4098.848425709317	4889.109978817701
72	20299.298101842054	18097.95501924488	19705.971024910865	14867.510664853562	17838.847917672072	14029.685918443463	15312.523959435639	16407.866003034116	6797.532233317997	7527.9024601132805	2260.5294918875584	1727.2462591160286	1796.1083340719513	930.100193504708	542.2071094551092	290.81843159156244	475.4583989080903	719.3557835304155	1334.702951823426	591.2462749415879	3976.081342092127	5290.770190235704	6071.438043887203	6393.637457776717	3594.386453520675	3612.364251751321	3159.8349322137847	3788.0512248809773	4649.301305928291	4462.564148347009	2538.6920332801697	3840.287429264688	5471.291003380911	5704.523711531855	6026.4650243318265	4665.008496414816	1504.5125163017842	738.0603714148143	141.70349269386077	281.86753611342397	1727.604187318241	3770.650104687275	2319.3145091804267	2283.0577591149863	1695.58190689235	1877.328141722198	3322.0143297487098	3981.8947870929314	5081.231829443713
71	24302.67920340882	20813.661240291724	24436.411533844752	17277.22721208742	23014.45693609313	20363.38562041439	21677.891226245305	21606.68514724551	8788.661164025143	10056.811954749162	3546.8470517109126	2603.1616488348463	2306.6955969416167	1580.5500535942365	941.6156207145024	448.5018364993614	265.24365710579406	264.5876174682121	316.7242983241324	58.82972502632113	2751.8842722648224	3802.8983494688573	5266.745542973842	5208.287283007916	3591.005322305775	4382.408703736017	5162.644433306485	5390.245119984505	6085.590641135616	6615.639017433801	4721.80952502125	6515.291178952721	7890.547350053813	6556.8357644158195	5720.752399396764	4494.467625329984	1758.150687271244	971.0716361841769	550.1912881474104	878.3863339757397	1857.9655248912486	3895.3196483055444	2979.5018643451017	3253.941203187439	2948.2391205100434	2769.189421316103	4147.41584792959	3652.486059199885	4822.563950058649
70	27555.278110074345	23333.786550649074	28805.928956184005	20513.271762296798	27501.84211521499	26725.727916105978	27155.212931127782	25277.9190814983	11532.162161579367	11942.523302891896	5673.818120103566	3781.1268686245458	3360.882668069212	2819.01941770299	2452.9554071101056	1122.030710840184	424.38580914265606	502.91996776770486	59.23114179157258	333.6118927736812	1686.9203327383095	3069.1198161961256	4603.749694510354	3882.649745975318	4035.161177525838	5164.684908012283	7448.329970458986	7387.010537637838	7547.732500328477	9165.589061798133	7795.12500755656	9630.406827469087	10174.545800746557	7582.769762809109	6233.382384694761	5165.716981995005	4117.607925122258	3115.9996728726255	2841.1057377739708	3646.332476339302	2785.6093264123174	3942.757406084757	3568.614956814193	4194.568932918363	4365.710134893136	3735.487531944047	4691.780575987097	3179.4644799681405	4042.47338397582
69	29142.770937010027	25027.161148747156	31416.888136916437	23694.637817209215	29561.409925369597	30664.41510090734	29241.070508161505	26156.4178513265	14344.497004710016	12772.571160521804	8421.999419813634	5233.442964900762	4928.188689147058	4419.558676187815	4738.662768799943	2289.7038896201893	1277.1617960508427	1600.3230732584507	1091.391474222202	1494.5597150051303	1834.9287002129986	3939.751506130029	4936.340931322908	3383.8698629764713	4934.670118871727	5887.726393070194	9350.058603692369	9320.943834993557	8715.99455292806	11506.002270032346	11205.78820362812	12456.00582898712	11785.206395759615	8938.402186191284	8045.862123243869	6930.71184943747	7945.673376219739	6611.161360601221	6312.622697312532	7514.66183880394	4342.940805193364	4090.354385621552	4068.796881154468	4945.96134327103	5724.672966576993	4534.595032382756	4763.984630903359	2728.662387475156	3049.43563611588
68	28475.44362803352	25317.513757949797	31199.33097713456	25723.613484216083	28445.35030668595	30578.1973243247	27263.571705212988	24126.807506877216	16297.239517864566	12542.06456706848	11290.626381097472	6884.09193355698	6733.587821185954	5997.194854800615	7068.400973761946	3763.5501652656994	2923.7034667155604	3332.889073233434	3351.6599758126254	3197.5911188913833	3811.045363736049	6788.80134779027	6726.656570238955	4163.955424621962	6162.173223365791	6539.449736342489	10380.474739482179	10728.041918924057	9374.824926945115	13003.93941741738	14222.311425273834	14311.986419746318	12342.608551681145	10573.782126222888	10779.421337035663	9429.639678158672	11868.639644808056	10264.017572046607	9727.242582806968	10878.346487087749	6049.748185148179	4400.637889992608	4534.019685013305	5453.553877634498	6861.853853211943	5097.8910445489355	4432.346757772359	2441.0671890631406	2261.3135374504805
67	25183.942470644844	23592.390315470493	27480.30553384643	25275.432504331828	23899.874534618826	25913.692802749927	21135.144475626497	19522.96592292273	16295.673062562806	11383.015811467392	13357.315602030098	8410.919707954627	8178.342943395439	7007.0445331526225	8412.102704996109	5094.703899828607	5012.877540549007	5068.987585236696	6039.065797845275	4815.42752887541	7398.880741554851	10717.391424919437	9718.332523712279	6366.973890607663	7434.399938994829	7063.101209114467	10208.63035601917	11079.841653538624	9335.543817724045	12979.072110004878	15721.228445927036	14460.840141686063	11738.356238408067	11948.415461787548	13199.093692825549	11639.429592799279	14049.174713039074	12455.254711023827	11561.455882618426	11991.294620486113	7186.594542587547	4749.438745034454	4975.950115408066	5639.21741515801	7499.710719853605	5427.061739965362	3955.0945764701687	2398.231562689036	2088.7549365108875
66	19600.819191951585	19631.64257697309	20710.75558059969	21578.122378593594	17094.18181539122	17988.104333809042	12991.122885205323	13497.495368521517	13840.817704416137	9525.028210698378	13735.549875373097	9316.137905729336	8588.314211950394	7042.720410774856	8056.263669256081	5700.000011990493	6701.128923270054	5988.218126276307	7859.547153199934	5745.979427345925	11296.130975064563	13998.332686913354	12795.925113303128	9236.531120579395	8391.51827437703	7376.904757337277	8930.45870238238	10208.909504891344	8575.041338088373	11195.825036931961	14926.02906816897	12592.483177505077	9910.027809509284	12162.56296345751	13704.338315797118	12242.757169959314	13231.10711133025	12026.281516782852	10882.149905256805	10482.906254917676	7183.463948554021	4862.778638173877	5304.804711644518	5481.89260391196	7356.5518966481795	5541.24735117887	3632.7932072739186	2529.1714435289878	2598.7239530113975
65	12830.20186839869	13935.276690740451	12575.054649482885	15087.627063295375	9955.037114465282	9569.05543944678	5639.436614005632	7490.674939027608	9534.81204470975	7219.962559173708	12094.863735562372	9119.480624186583	7711.657275688077	6074.677647246595	6119.884377668831	5287.244363827781	7023.082490327669	5597.24225889634	7779.555276872378	5746.103422584147	13604.473093145392	14877.368221914876	14366.86043206817	11523.501156217462	8665.593011421512	7387.779387792977	7040.617414718811	8294.141956088624	7269.976126767915	8151.788505937041	11647.312373790972	9122.126841496969	7331.479798961071	10463.7133247751	11362.349226009694	10504.136082475528	9604.91856206434	9040.708730323684	7972.459313492686	6942.868998599495	5970.4037543839295	4517.514619540545	5286.158166649087	4901.226399035137	6291.049277306285	5395.5699184240875	3543.473410979168	2608.9583168372587	3352.1470751634884
64	6659.567573869706	7989.336532376328	5608.794206955108	7889.474114347503	4492.618438918887	3608.4138395550967	1303.6771678349223	2971.2997684510206	5049.56368123309	4848.291212171834	9050.387041763472	7711.57888025731	5775.737626921762	4536.6503716245825	3640.0197305409883	3901.429486493028	5627.447096089387	4062.908905921863	5871.7250905769015	5045.018049019322	12980.098570526057	12926.506586243715	13519.569159238861	12004.509117841477	8095.286258129647	7050.725783376623	5231.075781311618	6057.834366336874	5806.266812221471	5070.412656209065	7101.64956539278	5291.735800258905	4752.096336615336	7067.363419647254	6951.507153774952	6854.133168316026	4992.685363693022	5002.6364302000475	4348.881249830063	3348.604109218988	4107.978072128486	3696.3619944462016	4666.779770003968	3942.431528884704	4523.758849781001	4795.234329864217	3421.1209557292805	2424.481452690291	3606.21649913031
63	2322.382440798139	3268.0180096928775	1392.801322758739	2249.583764827724	1418.3798223467697	1044.214078537608	114.24872047929661	528.1566492765137	1755.3186267776953	2716.688224664144	5623.670632086402	5425.841348167109	3467.9888690126554	2942.510326566964	1683.7193165783947	2117.728675685798	3120.772703618984	2151.885424087154	3220.799367318832	4036.164101631396	9625.519268563701	8970.252661419618	10261.83625395079	10231.775992857256	6659.590224365874	6399.613933144591	3900.4439998801085	4140.520697836753	4525.92022172679	3021.452086842434	2937.4811742430597	2330.3557866550077	2750.572816534808	3134.2436829297003	2416.9603489303317	2784.761706596192	1358.4015677167433	1622.7041457097869	1489.9976407327429	988.7907206833146	2288.616092863559	2648.8055018582345	3381.6318290516215	2694.063824508098	2500.457824774279	3608.097226471281	2861.674862565175	1858.517754809528	2978.840703810421
62	695.3740391724028	1195.575830978748	577.8739472170887	265.08974420804327	708.410552114829	1186.3565641295934	627.5644410060368	154.96773252870852	270.07213228856943	1160.8537780560164	2835.682508677526	2948.225961459105	1525.6527894697674	1683.0646121282139	839.3182269365612	677.9702934806903	809.3179670584796	764.9863221502451	1233.4848227154685	2969.4085107778374	5096.982967277565	4809.593768892617	5847.119519501535	6604.587372009094	4711.077745861425	5557.734871118874	3233.1982708710116	3007.5023310849256	3734.606452708679	2647.159336149155	844.4035303592618	1325.25605626991	1814.4392292800012	505.61198472159145	125.42820619335227	224.7798463189526	71.93509166360657	103.21053380476428	215.65199650363624	117.16740451919743	1049.0533352721932	1780.9129014051132	1751.540688631323	1390.479590932819	843.5858149989831	1966.1724688238278	1693.303674143485	1030.3245273825228	1591.7359932578638
61	1577.9442283087942	2161.762635588114	2438.0569127215927	2072.401227751872	1581.1116543738503	2193.141054513351	1193.9972159752774	995.7139015110735	121.32627358323217	367.5564910885866	1364.7642075268204	1197.5482809747969	498.12740181546724	917.9552698065246	865.8475221699154	214.78510349971233	115.40554366078207	459.4619092005639	807.8168877613358	1931.5967226822838	1938.0688595197962	2363.330822866551	2367.2818014201307	2756.4804356587983	3093.324941105317	4768.789845647346	3256.628272947591	2817.1347020113913	3604.1557853173545	3729.139117461182	1649.1163463026512	2384.8283949084594	2184.5171833582613	878.0934117614275	1268.4760000872598	698.9786313779435	870.9331504950425	488.6803365627034	279.0905777080394	27.377579747521448	588.3558324305025	1540.1681799059093	661.3379585953334	518.5663406816288	246.71211726732565	582.6640298876015	405.81644298853286	309.262764632568	371.37681061527036
60	3911.893147728177	5042.1898328920415	4875.367164445066	5895.889535535647	3202.66103992418	2708.76398614392	1033.6108992813308	1674.2163541360528	180.212650528484	107.80248208535596	1103.656085897149	723.0934161085657	350.45199394776387	548.7486728620421	903.9159589590768	492.3433601688646	880.616854764364	809.1883384373991	1332.1808900900423	1080.2879017521693	1743.396182911589	2222.145154601603	1434.3161887705332	958.5461057046589	2735.910380090997	4250.881719559642	3770.841519616383	3261.0659296491986	3927.538416754345	5047.742609879356	4392.938287845456	4720.039501176381	3597.0660739797063	3916.428321996874	4762.264459454016	3701.9280056488815	2484.4408626696813	1584.8651774675814	647.3555955454731	11.6788338285624	691.562515096517	1965.7604684818696	1011.6458056426511	588.904080088993	734.3719425418757	454.18087925869384	48.41876520455515	128.56862663178933	302.3662269950111
59	6097.161639671018	7629.7798758793515	6215.141060149552	8626.497250226614	4936.040738163256	3261.8245375064107	1085.5230867569471	1754.479489723878	60.62992315476677	9.251458668889477	1326.76213484554	1081.1874844718943	582.9973360332442	425.21675466695376	522.3720908239122	794.0996207737305	1720.9027674013746	984.8732035973298	1619.8565897015828	785.9216377440615	3554.915195845677	3200.1906486023267	2367.7009445433405	1777.5280630089446	3630.0888063242664	3895.7243130593597	4352.648744980864	3824.914819628678	4180.5364148845965	5481.186837870625	7060.878280286434	6767.0023921667835	5346.268288106632	7406.527352025278	7874.220580888514	7144.80316549195	3708.2331870437383	2427.793553682005	892.6284067612169	384.9703957502335	1108.3304294257223	2767.5299074753	2751.6383367354356	1659.7321383113858	1925.5879893580113	1838.6012316929316	1126.4195511074026	576.8110018871032	1346.8412566526385
58	6938.990055675447	8193.615453342038	5860.158192883394	8406.373449425366	6281.192294883978	5042.135362031899	2609.014837713149	2078.2737698639485	368.70611429359576	134.25418672632964	1451.4508644207485	1635.816605782435	801.9504608039153	553.7229321253905	150.49477895065706	550.5341614859672	1297.2037502733979	727.0100808796765	1351.6539403661513	1443.3192681868106	5129.9059784534675	3689.223991947728	3577.6893664894906	4144.469132144737	4696.6278936614	3345.180530092177	4345.648729489229	4019.6324237830045	3895.28946757132	4787.953114748125	7988.859435914825	7298.080814290005	6511.900559089647	8819.512000791603	8561.634428490626	8792.495228362097	4586.449697231339	3204.1280755713324	1708.3343640810438	2045.941856801527	1803.0054598081704	3416.290195214041	4794.296069203379	3233.06713323968	2995.6256505605293	3930.6184021085974	3107.8179408082815	1440.7045126201456	2569.5211411791606
57	6176.649405139458	6432.85807828899	4336.970308773072	5771.083248449989	6495.052473755867	7572.483024403021	5085.1888656586925	3678.7842088176853	1725.6690926093295	912.6793275270834	1175.5564656112113	1740.5743196405344	891.9338679710949	1018.7740976793931	484.4069990090532	62.4821038274145	149.29838604280764	721.2322750698431	1356.5458384110589	3017.932793093269	4696.586572674992	2954.370075583752	3344.9992220102286	5225.038161724688	4330.93537346015	2296.0411712754044	3227.5395541565445	3567.8617533680736	2880.0595296576444	3428.448649827645	7064.271685572953	6049.563557777924	6253.235922793866	7552.248843080431	6761.105257770709	7917.609409655062	5719.953283674182	4710.161304036242	3907.1267067385866	4830.583562712484	2669.5810834242216	3457.462622481614	5428.033945429978	4192.1653036541675	3215.3216278101854	4927.638637137547	4350.680139096702	2178.5284366175856	2868.380414042916
56	4105.115408219935	3599.00205862703	2622.8870056680043	3003.6005289733466	5112.1719411155955	8303.329029054306	6040.103551069658	5666.980146487975	3337.8177912583033	2250.6168879502293	552.9429089905889	1301.7035096087502	950.8780446783255	1677.7523066320985	1689.8819359529896	515.3358203957519	639.1671354003356	1948.858844324807	2544.33306884149	4459.4630310296725	2613.589990156212	1378.3431980119822	1813.8170825545471	3775.095912823217	2195.443559601085	916.1146242755387	1367.1237673591513	2535.1162009678565	1641.2622773884937	2252.4571568670954	5155.310844386235	3829.7929435492247	4599.057000439422	4734.813164391434	4089.4711747052597	5334.095841011798	6986.330628167081	6922.80976453529	6896.78117873637	7061.215554607157	3294.6118964184625	2815.8862238398997	4131.0032871192925	3739.3417984313146	2444.6225296875964	3978.7878552451066	3734.9490723586014	2310.8489541942286	2132.3085275905914
55	1887.1321304737794	1386.4520319775866	1499.417749078802	2016.7645148539689	2786.866719826046	5510.399658394084	3992.2947203469757	5316.964547752451	3469.304343740098	2922.4142539468003	261.67602211578424	709.8111119302158	1086.1601758748204	2184.07936910596	2955.473039846186	2681.0648791625335	3922.8583615406505	4066.151917116811	4128.259054933961	4478.968613588859	729.899892568783	394.3863094062607	940.7379242277061	1350.9406149344427	222.17296080409355	49.537709439672284	259.3640800247249	1625.0932287984042	1112.82970397311	1679.3960930847672	3643.3405740030285	2135.4377424578415	2809.0122639294123	2572.889442310945	2138.135780268274	2921.111116000211	7114.384891654122	8087.2358597569855	8257.669704966158	6980.921821519586	3123.2886652070574	1823.4123815057355	1898.4845388653512	2071.280454134232	1220.1496420640055	1709.7715531569654	1739.643302981125	1707.297861139422	1173.5047719675383
54	642.904645012625	464.10774219045175	1206.5771649361739	2436.7048585855337	1232.9426567331834	1674.582407883268	696.9054331260437	2016.5560380126137	1830.2564863767095	2274.200634304807	1192.2269518048479	613.6622057601596	1443.7903000805877	2356.8878277845442	3486.7027567645946	5525.6351499323755	7634.181081705958	5213.372205873884	4341.57492719776	2969.3936854371523	248.63438957505755	905.2107081308791	1893.373029079513	1416.1301213031616	685.8228107483291	402.4281038372735	862.1084330575741	1631.799076941951	1602.58913479161	1524.6156352897417	2965.9495623328085	1884.5512544944506	2415.3480852819807	1708.0366001053244	1281.970315999022	1607.9583955865146	5285.985178064314	6843.0008353763515	6715.36812397388	4991.14241601848	2190.522613462779	928.0383792520576	525.235916903211	517.8962276612301	313.1677011813167	184.29593483635506	185.863415179606	730.8007210846024	571.2770080296373
53	1088.0595081011916	656.8736294342589	1632.8206920365342	2990.2617695933022	1861.1429791504934	1762.4657207861085	540.5964293925573	229.34107718140234	706.2168231611967	1676.9289463792252	3700.183673813597	1761.514341995091	2273.896042928968	2369.4975586520686	3254.7794755762934	6610.549575950368	7884.022658450105	4231.796676000926	2825.638469097062	1230.2056244717533	865.7565399928699	2567.767032158419	3752.8765942246573	4316.83090967291	3131.6031982412833	1633.2934426686274	2450.766713715959	2620.803791180021	2644.5690442429695	1511.474954115469	2719.0032304687875	2775.6158840525086	3596.4942934003293	1585.8709575736707	1409.1435333705863	1283.636093705894	2474.851933354802	3545.6289870592186	3269.0938937754845	3140.5516550972343	1281.5825914716256	427.61161375095423	560.0353849180666	228.74271318757948	165.80143619924428	386.39703159343367	181.48372409767867	66.70753254875669	238.23359698009656
52	2994.2247579195505	1818.974913140541	2671.0139160490635	2944.3386609793365	4092.4154824948037	6395.802406474355	4591.433231309711	3996.1883999127854	2036.896076463087	3397.830167529704	6128.357817143259	4151.68833653702	3549.179957610919	2561.0652516510804	2676.11131606523	5112.3719504352275	4573.471927630206	2032.5382243893382	1477.7784059846963	587.4235831906266	1736.132945009457	3367.032643345182	3806.52013572637	5630.158968481509	4055.03505328141	2227.7692107488	2919.919260868437	3528.733657972604	3123.1603404803413	1581.5987390747932	2215.269160938825	3353.275245400883	4354.741773834179	1799.8142798311799	2238.7581778420254	1409.9024090019195	599.8058316585503	1004.6771883859394	1252.4930297897324	2535.80469975132	1056.236619105851	282.12217222857845	841.1174096354027	795.9891324031299	472.46069177449624	1080.7892010156042	861.4965214628854	181.60089261690752	177.9406442295667
51	5384.733406615447	4134.627371877159	4119.798948283108	2868.355554422636	5775.078431275495	9795.187351465158	8358.967380020316	10401.477402582057	4951.148626947519	6505.071077914929	6143.191857271796	6142.985776207973	4529.757152089685	2986.271022398685	2234.261199542294	2528.0912796406255	1746.7691607373245	1085.440326820078	1616.1331810677123	805.1936446385828	1909.1728884808085	2098.808985602393	1607.03678308303	2878.9263087728095	2014.477174891154	1511.5762301708428	1923.1285881960684	3400.086464899589	2903.6376151570057	1814.710762597223	1278.1615596885713	2749.8909585020792	3200.7266576057236	2229.5981135559587	2759.2389662074766	1602.0128445328335	231.0969274550688	690.9416597607407	1665.153306272738	2322.756709415875	1134.13874069655	245.77725254630826	522.5736081746616	899.1520242480341	574.0566790878394	825.3577118821486	871.0198022856496	759.7505533107785	665.1302876509956
50	6929.836161567867	6844.660906776013	5502.995651728292	3423.970481552781	5423.5327528077305	7723.561329666752	7104.099760626974	10635.9855103587	5824.680424528285	6366.813618483162	3386.0277777750725	5249.367363884935	4045.3933757435816	3159.222936713384	2133.142563903097	1243.3505267716073	1663.3421002940265	1676.5274439917757	2202.4406203911044	1077.2467015638513	808.2219198824127	205.11781623205104	277.2622591969491	287.31252869847395	346.08778803876754	516.5236104561111	1358.4487506646572	2474.829142964325	2637.7165645799364	2208.7977188765844	822.9836198652782	1443.457006827719	1072.3169358108607	2058.866658837719	1916.888697928859	1349.5581888257843	542.2428683972739	1290.8460727808385	2218.5402185218736	1729.8186293421336	979.4443898019616	182.5242813153564	39.59773116409145	260.2136173922503	249.62499648760604	87.79206918623905	254.83971358739305	916.6540719003029	1057.9076894647058
[truncated: 814 more columns]
