# Supplementary material for: Adenovirus maturation establishes the transcription competent packaging of its genome
Source: EMBO Rep. 2025 Oct 21;26(22):5589–611. doi: 10.1038/s44319-025-00598-z (PMC12635127; doi:10.1038/s44319-025-00598-z)
Supplement: Supplementary file 3 — Source data Fig. 2 [file 44319_2025_598_MOESM3_ESM.zip › figure2/CDE/AdWT_virus_DMS_2_footprint_DATAHEATMAP_binsize700stepsize35.csv]

periods_int	350	385	420	455	490	525	560	595	630	665	700	735	770	805	840	875	910	945	980	1015	1050	1085	1120	1155	1190	1225	1260	1295	1330	1365	1400	1435	1470	1505	1540	1575	1610	1645	1680	1715	1750	1785	1820	1855	1890	1925	1960	1995	2030
200	896.2592472061167	1683.0502389436674	1891.994350952362	1902.586236485095	159.80966853124477	1170.2320836525005	1738.5392777760512	1026.473877664938	1126.0984147771687	519.7083641476231	496.7139722237278	512.466879076682	830.9237492522525	1281.022414640461	685.5259511426475	147.42903739168696	155.05062243110245	308.669016180581	272.4807584306195	809.5609232504879	1661.5335716372701	1822.117871057344	2479.312702278016	2318.117115753282	958.3031277037678	184.00030353777333	175.99224459552534	209.71963055207522	2169.45284123272	581.1488234548117	386.9589086832592	1777.1883067348024	1731.3535161596974	1772.4129191687848	594.4657573468958	309.02348676847123	405.7684229825527	512.1701717844753	909.3815187336206	454.56307271190633	1231.4165293980664	2305.138877058582	2205.32571374188	927.1819320081202	970.3025495957261	1250.4985607613685	281.1129756293154	120.11280731241519	1579.7578747976836
199	843.7460926720344	1582.2408085342713	1802.3660700600296	2035.5054152355447	180.39464551235983	1009.5879796943758	1645.7096150845632	1033.5228883858945	1293.13578028626	524.8206171406969	516.4326027962705	518.5625520368862	830.0929412335114	1270.114037636281	704.8360991211222	142.08953427798735	167.40685318704385	344.46304666357724	312.11662894651244	828.3813477022145	1581.642526899784	1706.366205987412	2340.6450250625007	2235.7163877334433	945.2806324021171	149.26216158140534	195.2878304953163	248.71049762944193	2291.0636631514417	580.9937865817462	378.7698736059911	1714.192010687617	1706.2211623291719	1715.348755477925	615.58786868791	347.9053625403852	441.69364953400844	533.0404575167515	950.3078493197797	489.73247309356225	1196.7643395138134	2234.774698195268	2213.792375908425	1024.1893835401872	1071.4484590327252	1310.2604100904541	314.99816700022245	124.21761883915953	1598.7247319987823
198	801.6580937621205	1500.390979506917	1726.9382110889303	2127.657150300037	200.4754512905781	895.131968536882	1570.415174813426	1037.3318667355002	1419.2571515381958	530.7297364972751	529.5298324239207	521.4723127510823	826.8540043576371	1256.8683477569537	716.997378422036	143.2158933705708	178.72907221136566	372.75623623214864	343.2314734849923	840.9420670619304	1518.6991908851496	1617.3057576107656	2231.888163304264	2167.1363994635753	932.6621499432763	124.99283589088476	210.90668032246717	283.3663615219697	2381.161666933545	580.5201547036189	372.7501594981092	1663.1993656490204	1683.0104407077954	1668.6304655590116	630.6574456252612	378.71795601343155	468.7626638046534	547.6906363898902	978.9071984603669	517.2880492304869	1166.8507487839076	2174.706414759281	2211.526370046008	1100.2401778340266	1150.8203893284651	1355.3110438929025	342.6132556569837	132.17321395442463	1611.92324017786
197	757.3877513068683	1413.3273265541127	1644.3031445779736	2211.3180598800927	224.98876554970676	787.7536553089167	1490.1792436407004	1039.8314343667303	1544.8193038221925	538.3652334562092	540.8765136895354	522.8011497059294	821.1378871444174	1238.7654878470792	726.7927607004392	149.69122177260635	192.09332608845114	402.3694168256606	375.6047058895675	851.9160352238375	1453.0581593804213	1526.5566570202486	2119.1324077970476	2092.0984706851996	917.0739065169229	102.73657639532831	227.74182855230566	323.6295536386192	2469.694669034161	579.7185766881904	366.8905938563835	1608.822658658562	1655.6009326447588	1618.3261877563757	644.8118323431183	411.0285497779794	495.80199392339	561.2796490688839	1005.1599066085963	545.8673933008379	1133.3001415740064	2107.981602931596	2200.7549212478907	1179.2447884083163	1233.291316694219	1400.3822933699826	372.51091654069387	145.6708211492861	1624.5627442401633
196	696.1707902243337	1291.741970240702	1525.952973472626	2310.4376293391715	263.2506159475837	655.3316612828895	1377.6806889781794	1041.649355595896	1709.624870211878	550.3428007003215	553.6231730371829	522.5980360831036	810.4254071891148	1208.4962336934866	736.6778258939562	165.66984108254888	212.58193570376287	443.41713443933253	420.25373705489636	864.4086411411013	1362.418146767474	1404.0741625677213	1964.519781474378	1983.9852339120414	892.2270387072122	76.04886816988002	251.9015322340409	384.9893700558587	2585.0609577454443	578.2520704308488	359.3383655088787	1532.318732071546	1613.7155034916404	1546.94888318004	662.2828154713757	455.87547402330154	531.6034382877036	577.9203173737865	1036.7214570985961	585.101700220046	1084.1455783964957	2011.0771859995393	2175.329247875265	1288.0430606499474	1346.8046466493272	1460.2319312504128	415.5183709975348	171.91221870077896	1641.3311116041639
195	633.2086950877896	1165.369784431342	1399.6308007785456	2393.522377717967	307.7435133588558	537.260413503803	1259.9497004636614	1041.9305426445023	1869.0921440791597	563.832205637382	563.4891390057206	520.21144658984	796.2855104040058	1171.3572875811547	742.7735236930007	190.61989661442016	236.16707024021503	486.07510430917205	466.4296238247283	874.3287268560316	1268.657275821002	1280.7549412517883	1806.1044103307297	1866.9962847967686	862.4535107858064	53.30518890725756	278.22313056139586	455.72160225591387	2696.5291713144434	576.3557312168634	352.15073042801214	1451.6544662856109	1565.7818053250853	1471.0091648487007	677.8686957926764	502.5342441293981	566.8461108873028	592.729999001817	1063.8074569682508	625.3723605453117	1030.250441171112	1905.8621519990747	2137.1111863571277	1400.391215305282	1463.855366108156	1519.4680413233668	462.4065970110953	209.02091722275253	1658.8258487129028
194	569.5179975841892	1036.339273897879	1267.5222528497188	2459.5391090245125	357.87018149882016	435.0419129197786	1138.6732256037535	1040.9963774238681	2020.7679999534303	578.0651282661449	570.4893443311294	515.8813101989781	779.0658168748313	1127.9870765106493	745.1565707475862	224.6060490733407	262.677259326424	530.0071074310199	513.8167502120505	881.6964766257922	1172.5364805917393	1157.6955240498319	1645.4448127186542	1742.2041227679028	827.7825797233127	34.90812411768702	306.82318509080994	535.9182535102818	2803.3508124631544	574.0834301453217	345.3822208398741	1367.59024499013	1512.2623020297372	1391.2269956249756	691.3563121518059	550.6220411938185	601.2337549185215	605.6642047374854	1086.0636414076237	666.2802923184629	972.3084925284703	1793.8122537773506	2086.8215560782196	1515.5790579471122	1583.5873341805977	1577.7375196956782	513.2816588003238	258.0334631940009	1678.0190281708603
193	521.8480664981706	939.085904092959	1166.0557898241507	2497.9584490224356	398.62337231524003	369.0138622836291	1046.4682395115055	1039.7101398041063	2128.365632494003	588.7734759187431	573.9778812126983	511.5629998886698	764.4273842816161	1091.9538686747287	744.6937721326982	255.71435844788886	284.26783981801657	563.552095311216	549.9292853429606	885.6522417200734	1099.4125893800053	1066.1690066785768	1524.4189367511456	1644.4036335909689	798.7853245544219	24.04138386991462	329.7572115645188	601.9786584613544	2880.175126022895	572.1733207985964	340.59509783286444	1302.8445786557663	1468.9112366418763	1329.3959302741896	700.0557725063733	587.3561754772247	626.3283318703494	614.1797728113935	1099.56761523343	697.1235434172268	926.7254412746481	1706.3495049738221	2042.0415085619986	1603.3459152061703	1674.581946491222	1620.6496616277198	553.9766532997413	302.7500427908451	1694.014822864782
192	474.82006241864076	842.5351379370563	1063.4563692716579	2525.000982951415	442.13798712143347	314.2486713806827	954.0191547126294	1038.0087208620464	2228.5826067268745	599.081156781057	575.7547820209782	506.3286417830404	748.2744568577042	1052.839533845407	742.0789903315933	292.3479186555552	307.42053904088317	597.4779756303992	586.4183288686436	888.076858684221	1025.7198413895414	976.0178515884296	1403.7454802053576	1543.1474299836755	766.9138793594307	16.31289633180979	354.23025938201533	673.8953773381056	2953.344073685828	570.0858793457046	336.1222047503478	1236.836962420483	1422.6530594625015	1265.9872962357	707.2471061640969	624.5202328874539	650.5666580313837	621.508485828873	1109.7403712456057	727.8776878171559	879.43748756474	1616.3378453291305	1990.762941475495	1692.0822929455699	1766.28353849024	1662.594257927923	597.2445909273331	355.8832746011136	1712.151266620735
191	413.67501390533397	716.2983784405017	926.8229981821637	2545.7015402541683	503.26928030936097	256.93908109904015	831.7986370058735	1035.4071575284565	2350.8479371327885	611.717612328034	575.9344659146411	498.3456342785291	725.0032989020146	997.1858315392949	735.8900797669861	348.349719998997	340.1467111433792	642.9162664603939	635.2990924506944	889.3376218377855	927.3498443277958	858.4561383399255	1244.5021224965774	1404.6320494445	720.8189585569171	10.457238473873044	388.97831481795265	777.4435276500673	3045.580055259643	567.1033222389783	330.6077787122864	1147.730907813187	1357.534774549881	1179.9030081018714	714.7208723509636	674.3125909971965	681.5334038932282	629.7095590197412	1118.709635672198	768.4121540478789	814.6953978603731	1494.1192311462326	1914.580665823653	1811.1418279613454	1888.8367072824335	1717.0056985371193	658.392522691182	438.4752229476356	1739.8975061515146
190	355.20742897551486	594.8888796708729	792.3846159625539	2547.978843263006	567.4071588094719	219.13578339554914	712.4972647875046	1032.6608773261491	2457.823685578328	622.3585383094087	573.6273559735846	489.42918195958276	699.9970202699169	938.1003613395648	726.6998402067586	412.58799171071684	374.79125246845126	688.2167896656576	684.1141930186138	888.3353421674121	829.6447503345668	745.0176891253125	1088.6620173129083	1263.3380323234355	670.7721430593858	10.241713746193057	426.3339557619487	889.9143210339757	3130.936716869294	563.9248410886408	325.66618019038253	1058.0151856321058	1288.841573822418	1092.6520394672361	719.5561161136744	723.9792765325374	710.6348492459673	636.056514450044	1122.0304909203642	807.9428721850893	748.6376823488745	1370.707931581011	1830.1600592972786	1930.4334572583227	2010.938740875229	1769.3457602030521	723.6965074325262	535.6790848153438	1772.7496244180895
189	300.2858702065248	480.3242375960157	662.3774227274453	2532.0953123276067	633.6780689663726	201.37498838448067	598.0208961263291	1030.0485830407592	2547.8196966503147	630.2801838455273	569.0255224430973	479.8969774267298	673.649021134032	876.5010562345781	714.8298820979152	484.55046051727993	410.9633390174236	732.9268936020069	732.46444977721	885.2097157323192	733.5421287532401	636.7727035908549	937.827458189235	1121.0106819464202	617.2949176673435	15.989552044457255	466.35818815629995	1010.8990729128946	3208.9077659299187	560.5981137008424	321.33266906322825	968.49096810183	1217.2373021204726	1005.0099393359305	721.6657125433514	773.035031655876	737.6027121624904	640.601478036241	1119.6060957000914	845.9564902277423	682.0904663125582	1247.7627111091788	1738.9088467655633	2049.203096685298	2131.6875748513758	1819.3437078860916	793.134148392123	647.9394905451312	1811.614404520968
188	249.70820309150716	374.5133706523335	538.9591481471183	2498.5925976120334	701.1712909996535	203.95450958146705	490.25500744371465	1027.8341408612532	2619.4040582440894	634.8183355829551	562.353131412485	470.07121631632504	646.3457199018583	813.3380283837432	700.6494783309984	563.6092728430845	448.234659028812	776.5814950807292	779.9430805098328	880.1225052026189	639.9964804785506	534.7579134108827	793.5656696914414	979.5014158230522	561.0196553096259	27.99765378471347	509.09266570373495	1139.8771143327544	3279.052135245951	557.1686830167027	317.6396259827204	879.946648868663	1143.4139123001244	917.7422140229768	720.9946516669984	820.9862775057616	762.1832275085237	643.414012373449	1111.4056040829014	881.9329281831699	615.8814901887055	1126.9226538323608	1642.3399155183392	2166.703900025274	2250.192041509665	1866.7513545090414	866.6468179517728	775.5305707025273	1857.3392231613977
187	204.19047939859644	279.2295316150296	424.1795610140765	2448.2805474180523	768.9503475386532	226.93204741986693	391.03933482055436	1026.2664499926082	2671.4301680362514	635.3862435336946	553.8632735720265	460.2743246546347	618.4613395380369	749.5822942754342	684.5722145697348	649.0301054593351	486.14532401403034	818.708972866297	826.1403895264651	873.255359291933	549.9695997332017	439.9665354847056	657.3924999944907	840.7467143665606	502.6860214693862	46.533602234287606	554.5572415378616	1276.2184884480869	3340.996159318106	553.6797710777902	314.61708722016226	793.1501612962616	1068.0844957591303	831.5963593762192	717.5204014190401	867.3368679997643	784.1399402840005	644.5790154834875	1097.46555468578	915.3532483500733	550.8298665710649	1009.785465153841	1542.050095289465	2282.202156882675	2365.5793330205333	1911.3440718654892	944.137693713762	918.5461016204281	1910.6967272087652
186	164.35733645935343	196.08566143240446	319.9531316577111	2382.222802591306	836.0653507217469	270.1267341993066	302.1430515850941	1025.5801362369177	2703.0605768321793	631.4918786870833	543.8346507684757	450.8249813904051	590.3533235946848	686.2145931277687	667.0522915004647	739.9831779202152	524.2105225141701	858.8374290426622	870.648713280653	864.8074537929879	464.4204013368497	353.338399644792	530.7564244155964	706.7450375027108	443.13539712705267	71.83277685077752	602.7476457341472	1419.1880099267573	3394.434835882709	550.1721310231565	312.2932570840053	708.8415666332064	991.9760151899258	747.294143219651	711.2527474342144	911.5939556941103	803.2563412396674	644.1944027396909	1077.89035727285	945.7078268187443	487.73601076022635	897.886422372412	1439.6976164716475	2394.982958680076	2477.0022378719864	1952.9215544855633	1025.470244133286	1076.8919759904215	1972.370394074066
185	130.7340320172708	126.51239667267156	228.0341652125926	2301.7192301799287	901.5661130818714	333.12389669913944	225.24082640587406	1025.9970309777216	2713.7872173711794	622.7541956984322	532.5681757112209	442.034491051097	562.3584457258586	624.2144374740155	648.5805168005293	835.5560148064242	561.927844070261	896.5012556550323	913.0675814207669	854.9929985083572	384.2943241418764	275.7503489772341	415.02303149812724	579.5319867781575	383.303334171439	104.0955769254276	653.6333316569609	1567.9506575881317	3439.132194476753	546.6839346760892	310.6949811724066	627.725987796563	915.8218156712438	665.5242253924591	702.2331250710113	953.2739033722485	819.3383195348254	642.3686203662662	1052.8518615415442	972.5047055141246	427.3718675818876	792.6782479581299	1336.9785538900692	2504.355584150284	2583.6460859297513	1991.3083398693643	1110.4671887239535	1250.2811252654315	2042.9411838580963
184	103.74020785606993	71.73900103023777	149.99468277544412	2208.2854489715937	964.5158301072289	415.28294786604795	161.89009526361923	1027.7283795383914	2703.4476669331243	608.9180823054617	520.3835394429169	434.20355405501107	534.7896633005078	564.5495279622272	629.680026270882	934.7677770664234	598.7851894306907	931.247938173392	953.0090469823413	844.0386559612186	310.5124320961296	208.0070117878059	311.4601612439133	461.1540234362922	324.2100885921417	143.48476443867918	707.1555332625542	1721.5782540842188	3474.920807406864	543.2506930078591	309.8481649721573	550.4669609191636	840.353994368701	586.9351994838973	690.5334681176953	991.9081747137766	832.216409672838	639.2180422833378	1022.588006074	995.2779981383596	370.4715530939897	695.5121667792649	1235.6025802553734	2609.6585599633027	2684.7353410618143	2026.354090723235	1198.909951333033	1438.2309872888654	2122.875476959925
183	83.68544795695252	32.7774469179379	87.20528367233695	2103.6297354436724	1024.0051278940998	515.7482755919336	113.50986502481317	1030.9777063853421	2672.2371374369823	589.86769092744	507.61579957937374	427.6194741855636	507.93375194594944	508.16565582346294	610.9017748304921	1036.5849555921443	634.2691724724458	962.6450220998979	990.103135677457	832.1809185705076	243.96034381584508	150.83204422028737	221.22386128020088	353.64108189255455	266.9493083056076	190.1229350798576	763.2255739071106	1879.0573703462667	3501.700491138518	539.905206555879	309.7781238565228	477.6802724413981	766.2957124005784	512.1291360788807	676.2546071403658	1027.049137831118	841.7478126179302	634.8643045579818	987.4005588064932	1013.596219325827	317.722524268117	607.6203926592761	1137.2683657409236	2710.2643567622936	2779.5397844627637	2057.9336468984675	1290.5386183384926	1640.063577932613	2212.514473927231
182	70.76666882565537	10.409826189251236	40.81917607235782	1989.6276305617896	1079.1662579704212	633.4629552462061	81.36134607938648	1035.9442494066097	2620.7159371463576	565.6378670372098	494.6120398768812	422.55383422686134	482.0497436686174	455.9772063764504	592.8198389332317	1139.9381969986644	667.873909850631	990.2871645369919	1024.0033608502135	819.6634909698482	185.4771294331248	104.8599415039872	145.34532112844278	258.9784426251713	212.67498371631837	244.0901268665099	821.7234649574655	2039.2983770551375	3519.4362576210497	536.6775427251	310.5098523399197	409.9283444330698	694.3535347746562	441.6557020683516	659.5242582586849	1058.275716639891	847.8181738213607	629.4316332755591	947.6519737061453	1027.0704043028659	269.7573828286079	530.1002705628517	1043.6389678121093	2805.583685830708	2867.3802365037654	2085.946856622687	1385.0524069501398	1854.9081900906888	2312.0652150347496
181	65.06735131102198	5.179220174796242	11.759515714516168	1868.294595351311	1129.1872133898464	767.1850738954158	66.53068689548806	1042.8268617941442	2549.812203012423	536.4234131493381	481.7281484471582	419.2606619091831	457.36817683197444	408.8583655096996	576.026572449851	1243.7400117626319	699.1100861635862	1013.8031888223123	1054.3922476994785	806.7347233424568	135.84431966011124	70.62851373978498	84.7189373406316	179.07824827192326	162.58679959938706	305.4215767135895	882.49682959533	2201.1455507514106	3528.1555852534148	533.5950368137266	312.06820248470336	347.71522505776954	625.2098856625	376.00692438962113	640.4946501461532	1085.1988269270792	850.3431038274031	623.0442222279521	903.7614014492858	1035.3618864129066	227.14641125201177	463.9002786893153	956.317558328265	2895.0693668053946	2947.63377007129	2110.3181983205523	1482.1106421956	2081.7067076279723	2421.5933556508553
180	66.55859513217845	17.38410918307454	0.7101442545683057	1741.7570859020366	1173.325535750454	915.5064185739307	69.91405471101483	1051.8282681486146	2460.819761429044	502.58595633940655	469.3257579689174	417.97509925983377	434.09115194454114	367.6351185025118	561.1276581694095	1346.9030987286606	727.5141755643651	1032.8630574885801	1080.9868078739883	793.645140049463	95.77517634570438	48.57211900392036	40.09165312919718	115.75106132331167	117.91405613805878	374.10563662521713	945.3601836800708	2363.38812857032	3527.9450879285414	530.6823135760322	314.47796358815503	291.4822346990229	559.5157066074335	315.6126595045779	619.3398431285573	1107.4665365676992	849.2694301492345	615.823716404677	856.1999045750915	1038.1896020581644	190.39092957255866	409.8080700767136	876.8238329586336	2978.2197422170157	3019.7383738797694	2130.996205834851	1581.3342347276562	2319.221486318037	2541.017810184171
179	75.10194985914745	47.07635111703418	8.109770377455726	1612.222436172517	1210.9215819998062	1076.8732490565847	92.20527431083039	1063.1595515363385	2355.391037021137	464.6582207182893	457.7693866102354	418.91257934160257	412.3931731427555	333.07811701514305	548.7370968299554	1448.3590077787126	752.6576953814447	1047.1846768808946	1103.5439035707732	780.6451054748056	65.90437617257996	39.01574234264757	12.05370530216203	70.67787093145125	79.89835449286339	450.081862874087	1010.0946014367739	2524.7721931462124	3518.946667749595	527.9613261640282	317.76383766644096	241.60431131914896	497.88340453247656	260.83682206871015	596.2527992930611	1124.7688925768143	844.5761721615656	607.8868558636457	805.4849396508619	1035.3367969209503	159.91755122314964	368.4407063124278	806.5714410894402	3054.581620108582	3083.197030085124	2147.9527111770917	1682.3076453864091	2566.0457189088047	2670.1073526044866
178	90.45394965571381	94.06270860396975	34.14958903510702	1481.947949430572	1241.411022811259	1249.6088477689054	133.88620137272545	1077.0447405555738	2235.524993251775	423.3455437725462	447.42381315728153	422.2685053292552	392.42274165625827	305.8964758073838	539.4721750036961	1547.0768543803342	774.1563635318355	1056.540445810314	1121.865438862254	767.9826659359543	46.77825945991857	42.1700039468334	1.0308989085015186	45.38295979107661	49.77526766668571	533.2392935433328	1076.4477891215931	2684.0132581457146	3501.35324249709	525.4514093729774	321.9503077544309	198.3870911894776	440.880174608487	211.97441767312134	571.442266435834	1136.8423615233296	836.2752338105879	599.3433321610098	752.1741802475228	1026.6570137253536	136.07340479535873	340.23720695833055	746.8467627056334	3123.7527314855524	3137.581176620831	2161.181920055771	1784.5813165653162	2820.616167706867	2808.4792355377203
177	112.27225407785207	157.90985472292863	78.77428761121625	1353.2096062662931	1264.3363509597946	1431.9375161341884	195.21996869637724	1093.7253601756465	2103.5501542852685	379.5245164177684	438.6517141314661	428.21841806297994	374.3046546205759	286.7325459531511	533.9484522558421	1642.0817959276046	791.6790293970259	1060.7634606803588	1135.8033151823834	755.9016027680525	38.845794235397804	58.127173444034106	7.278516100127981	41.208039651853596	28.755240231024906	623.4149320672066	1144.134584749809	2839.809415307106	3475.4041426774493	523.1693442495821	327.0613986114474	162.0647532911759	389.0217801579921	169.24941534671075	545.1295414018086	1143.473834222567	824.4118119538991	590.2939061603483	696.8587648111675	1012.0792502144695	119.12237646656158	325.4535077088203	698.7893423332343	3185.383694818074	3182.5335309573106	2170.6993363516085	1887.6745449343612	3081.2281159294853	2955.5998630907907
176	147.801611088924	259.92374636725015	159.66406559512555	1197.685907064081	1282.1045287406278	1670.3481570634845	298.95664328781214	1118.8039667221756	1925.778678999873	322.8244890216677	430.3707513945929	439.44867063644483	354.3542050366535	274.62823511582593	533.0721579790634	1754.428435769834	807.7275317832091	1058.8426098474347	1147.0655111381814	741.9448480510201	44.81444164852994	95.62879165203705	38.94200627931875	66.6663584015803	16.965043205910177	745.4672124190953	1230.1143228648573	3027.9207727961057	3431.8889782281926	520.6507068717287	334.7552985547364	126.37274205351606	331.93606922130425	124.4985095587369	510.50851850294464	1144.05222903837	804.8001800687534	578.4170298638514	625.8563331528851	985.7644345770237	107.66543515921936	325.5180562902141	656.1673266164953	3251.629004301072	3225.3468964701005	2177.5451571870476	2016.9275856495601	3412.635999398845	3150.5316396895987
175	192.06266053992493	386.3910105351698	269.1171663350461	1052.8236204496995	1286.6349573430282	1917.4791312006305	434.25324468681026	1149.4501798017652	1738.6227830053583	266.23650363010415	425.94300045855266	455.4233563013988	337.7547599460456	277.46671871604997	540.4730902623297	1857.6665817343228	816.4960556469954	1048.3838146398602	1151.0022975438746	729.7845862290217	69.9616510897001	153.53961826541297	98.54632855469012	130.05054372961462	23.51723543022152	878.0050889707911	1317.0304637878207	3205.6871731476604	3375.907610137767	518.5489905945128	344.0335316575215	102.30226946906572	284.7401667893107	90.10463177779971	474.30259237782525	1135.3400721263715	779.7650557974487	566.0202056296689	553.8952179812454	950.0926696389456	107.85440870161577	347.2105747970537	635.6431882824706	3304.6731566436565	3251.9723268177154	2178.533182737626	2145.59713353662	3746.930358899274	3356.8523486373515
174	232.58378859309886	502.6053673609914	374.9316767692653	946.9274841908448	1281.2501493154803	2118.5671236074777	563.2330979506855	1178.1679856002356	1586.7978405102122	222.87576535225497	425.4585380685693	471.5677128019656	326.8360644133695	290.37244146049284	552.7511620938956	1933.2193323053716	818.4570558817177	1034.3333659928826	1149.2577491003995	721.5597429120572	103.15712967989322	213.27011481315395	164.70770834179928	207.18322758711054	43.065538478803404	990.6823241084744	1386.6919462907613	3339.2428618980066	3323.153667991323	517.1614693457338	352.5541278449916	90.90167015705367	254.08174729867025	69.57945493930512	444.5792471329165	1122.050835633851	756.2691928673486	555.8318432851197	496.52800435647424	915.4892095610179	115.85520300082744	378.73734772816823	634.8883791280438	3337.9544981220206	3262.1719543849977	2175.4592130234955	2247.4049365069986	4013.6397608034563	3528.3015997638095
173	277.0411620416255	631.0562663313415	496.2186291305369	852.2169688883123	1267.8058622359763	2320.7183439307864	710.31280505965	1211.0929547840626	1436.731422543849	182.88532386796854	428.10492487532406	490.87694936261914	318.12951608622745	313.27115826390235	571.3889141526859	2001.824903221826	815.8263761712522	1015.2920708055459	1143.1974641618312	714.9213055369677	148.16746929995412	284.7033660283895	247.10385494640664	308.61797734068506	76.32530647843542	1108.9718905196657	1456.032672064055	3463.6473474712748	3263.563622150473	516.0477910517075	362.0902734025592	86.54736927063067	230.11524818504842	55.30734675523796	414.41771257096184	1103.0665758135633	729.8230859933806	545.4466960342902	440.0287665441859	875.6905970077062	130.85996198981906	422.5594829110631	648.6937721468267	3362.8058970141683	3262.256587204023	2168.9718189515706	2347.5800941765865	4277.464447841894	3704.3522565086596
172	336.9803759749625	806.2231683951237	667.2697768472508	751.8747901772444	1240.32300442669	2572.169010261713	917.6928369178078	1258.6236568740187	1256.85438595287	139.95237641110376	436.18530599286066	519.4930589903882	310.3761874020569	355.96071095293024	604.1859414343696	2077.4943834699634	806.37267436455	985.0026300658378	1129.9810768991713	709.0909193599824	220.37395011378715	389.23831127731097	371.37916203450453	468.7649234866033	137.7953857751616	1263.8721147598778	1541.6310544115545	3604.8997137515566	3180.268262361646	515.0381553159422	375.42527497986447	90.5539996675943	209.57101154813205	45.82094294379227	376.4520905728515	1071.6726941682418	693.0348322278629	532.2425782488706	371.52480561651504	819.3712256466313	158.9328435576593	493.173086873026	686.0772256249865	3382.216247015381	3248.5391526532285	2156.3271747549747	2469.7049591682658	4600.174860810847	3928.9044776776195
171	400.62475165790477	995.3924612422624	858.4885914142767	676.0409411913868	1201.0803009274946	2818.70935523367	1150.6551448604635	1314.5561476456078	1093.3773824748866	108.78341589769101	450.50692139091416	553.5544348465143	306.4485890002841	415.5405922735813	649.1473742408639	2140.865579145515	790.0460364130852	947.7385410157926	1110.649392793905	706.5365433444913	310.7337197985423	510.4019163517439	519.0480778974137	667.5946240260854	223.83464493235857	1426.06262137848	1625.0659586700058	3727.2399352354296	3087.385299970823	514.4839744015425	390.4472837778419	105.26349109786804	200.26756181301994	45.74175403509574	338.6109879639894	1031.584960377876	652.3370580990457	518.8123459638134	306.72193394222194	756.2324534507935	197.41989724901654	580.7323402866423	746.9096712474873	3387.8891078348292	3218.7605849663264	2138.5590860769994	2587.0323048887894	4910.384181043084	4156.0957028214225
170	453.0422119102573	1153.8466113770671	1023.0016521066713	633.8280150614291	1162.520242043268	3010.4283855358626	1352.579579467214	1365.6322127401518	978.7175740024143	94.22577779122346	466.5804753614727	584.583259768893	305.99673122030225	474.7085800175969	693.9316000099523	2183.223568604895	772.7631081123982	913.8069941097049	1091.5280033348654	706.9394858698203	394.6509539194715	617.4872740188623	651.5976633620219	851.8975071850681	309.761112672265	1559.9732860015852	1689.7255611524997	3811.040122761564	3007.1598656819724	514.3483936862267	403.6090988508808	123.86925865361182	200.39726083264787	51.64435849197164	308.7035128553048	993.9695860568404	617.5114437050639	507.9239573092381	258.15394779031607	701.8637081163341	234.74197961798617	660.843573015444	810.8975348942733	3383.229981106644	3184.358041891001	2121.0512045520154	2676.8773439120223	5147.321511204051	4337.710456878009
169	519.2703176112041	1357.9254141171662	1240.3900728336102	605.9171655151011	1106.538223395347	3240.8483188490172	1622.1007889164646	1438.2032609178405	861.4033635836882	91.88100170160114	492.8810336208257	628.1984351499893	308.93986155056984	563.0049360827625	761.5364653652632	2226.0323891709622	746.5707836985046	867.1024253512035	1063.7540639139086	710.7518291657925	513.0885031150003	762.5683646980799	833.3849045962456	1112.1802321973958	438.74802313374704	1731.5584834005438	1767.1946594455287	3896.898450535923	2900.155864204513	514.5596683295639	421.4830284038735	155.09752223174982	209.84472592951906	65.91689627863036	272.08354731661666	940.5266488761362	571.6331854027044	494.1273549140447	202.3705609748103	630.0975152738162	288.8316461782776	771.6997212797505	909.0103631124999	3366.118029248774	3128.593521381932	2095.267731745275	2783.2790771052682	5426.322125294791	4562.19928157406
168	584.8897138348711	1565.357861188898	1468.0753738563164	609.1128050740028	1043.143398420744	3457.728949130285	1908.6160175884818	1522.1898092125462	782.1097255965551	111.92442618022721	527.0518144550288	677.6546594194724	316.26123422493487	668.0401395689403	843.5472682578963	2257.6081383155383	716.0630254206574	816.6146557028895	1032.4552821007314	718.7736636687184	645.993311941028	918.8459619860208	1031.4767605654913	1405.0497324632997	593.0535880824253	1906.7217497505055	1839.745635321201	3959.037642523639	2786.068805807083	515.2119106482716	441.0097540709196	194.90126745721872	229.86781636868972	87.52162749118204	236.72757037663217	880.2707558229699	523.652430538139	480.0887759458632	153.36648998789633	555.2714656034865	350.6479588081828	892.6308131737344	1026.7887264171804	3336.037332982107	3058.4789046961455	2065.1665164422434	2881.615768012697	5681.249829057652	4780.621627250769
167	648.621671955993	1772.2383600097348	1701.6690164796053	642.1544608488675	974.893296167906	3659.9235840847477	2207.471873156156	1617.8405923888845	744.6906858046392	156.1013312947899	568.9825853855958	732.6404651473349	327.90718526782723	788.1972048967193	939.3990558099438	2279.9126419410018	682.8675416784312	764.0639662276059	999.0778785774862	730.9562483863602	790.5183121202296	1083.2810972559248	1241.7375712429555	1724.710785377148	770.0972115061735	2083.74773843152	1906.8388621768133	3998.2066485654595	2666.2745439725813	516.2587921402704	462.0177865495758	241.7079688276735	259.1107695697813	115.02385521410731	202.85764427311992	814.6037770557816	474.4242207090461	465.7980235993767	111.4352248731053	479.1360359622421	418.4526054365542	1020.1803483082202	1160.6021395103908	3294.441848250444	2975.955076357264	2031.368844821909	2971.500355288028	5910.541727701778	4990.426165751315
166	708.9924841514597	1974.6308739222475	1937.6942499510146	708.0942968026952	903.8078781155069	3844.299858004158	2515.889631709206	1727.4019390838835	759.5124192568837	230.01037436795866	619.8350082327408	793.7837306192182	344.6256686130969	924.2404407453453	1050.7060610375104	2293.790278971992	648.419371093848	711.032449482248	964.9002170136267	747.9320884415863	945.4867066649451	1254.020562082222	1461.8181602257168	2069.1434182373614	970.53609619247	2261.119934465257	1967.044795072764	4011.6687345605133	2541.1894451230837	517.7156159796559	484.5592145542047	295.0195637869849	297.5807528387302	147.89813381790378	170.90866579251568	744.1624331670205	424.6413755616651	451.20338042934316	77.90332483340006	403.3431804744342	491.3943477833009	1151.8509596625195	1309.0475174749324	3240.9711460124663	2881.032846176691	1993.8857036178483	3051.2039195171683	6108.714145717406	5187.635126509014
165	765.1804201143852	2169.418824450214	2172.30598613727	804.3340033100368	832.5420335340034	4010.899150078659	2829.530898664724	1851.0075501294461	828.3564262236094	334.4454044660276	679.3814721260252	860.7869073811341	366.4642168662687	1074.3840758607482	1176.5879525011505	2301.737550612251	614.5571140894152	659.3423339713033	931.470511968423	769.5902404724118	1107.910895102409	1428.1234974250247	1687.69651388198	2431.966040179346	1190.9399970625357	2437.1822421470397	2020.025351449414	4000.9593041050493	2412.0330079463056	519.5311697417599	508.428071062116	353.27528055544354	343.726359771266	184.74964100193603	140.99082358335468	670.426868859655	375.11512106275194	436.3096202555088	52.66613973359042	329.56933972659203	567.7594033957137	1284.444498966484	1468.1306312393808	3177.1745038617696	2775.7372471887443	1953.2960771579285	3120.6357445758367	6275.436186124039	5370.271575049508
164	815.8501324002668	2352.4463331861803	2401.507083427161	932.6569915726132	763.8953518806909	4157.312316582883	3144.909546965486	1991.136409928752	961.2338430303273	474.9323571561953	748.8266496748588	934.3600399374733	394.4225686408089	1239.0904086663127	1318.4562425058825	2305.6358479772216	583.4370882510588	611.2086492741275	900.6143505249877	796.5990222740629	1275.8528888607943	1603.1185229110256	1916.1933186870706	2809.3115933464683	1430.657046232422	2609.977573545567	2064.291415514942	3963.9600780345254	2279.3318188304647	521.7103101525812	533.6128573269903	415.69082689084075	397.135280539089	224.82316048961627	113.52287749698067	594.4378764389685	326.72887685048204	421.094159744884	36.83394964588181	259.8809284040617	646.3523136087579	1414.9098403039634	1635.3091245976161	3102.9635784654156	2660.46851130947	1909.6580693386109	3178.0894015295025	6405.609036894999	5534.063364695428
163	860.6978521883005	2521.632624431865	2622.2701277531455	1089.339470819254	700.3673483058041	4284.69140725909	3458.3284454411128	2147.702560342293	1157.5039951081571	651.0609676380814	827.8394710722312	1014.2335741836802	428.6498306271358	1416.508775183294	1475.140321114712	2308.280367467084	556.9643548874642	568.4266176534991	873.8797112843095	828.807772975465	1446.3961003098746	1776.3575697578437	2143.6747091972866	3194.6758143710454	1685.6000150311556	2777.9949828163385	2099.7558982150895	3902.9324326910114	2144.1451279021207	524.198890249928	559.875267992088	480.82105939459115	456.1733952862846	266.8702286103047	88.52469080488707	517.6648830078403	280.20902208287714	405.6140138496866	29.918677263820616	195.7306034128279	725.6162496088682	1540.5781712107466	1806.5789017816999	3019.9153329029355	2537.236118158399	1863.4926175973678	3223.7972366067156	6500.215655268452	5677.807286519989
162	898.6767003336195	2672.9602935975	2830.3855838169975	1274.762584254679	645.3658174645204	4391.53060477293	3765.9083886613034	2323.299209549372	1426.0542952893538	867.834031326116	917.6703353817858	1101.2264880381708	470.4450394443768	1606.8435514215007	1647.7979177711525	2312.538637055747	537.9825828120393	533.8009130473397	853.6154718822734	866.9431071107135	1616.9595610104109	1944.9034470941633	2366.3457069102756	3582.535047811638	1953.722893796415	2938.883728073196	2124.951073449851	3816.515953903425	2007.105125400332	526.9910776057832	587.1284296467588	547.6734215243476	520.0494139827588	310.0000238677583	66.4089720627169	441.52232379008007	236.60528394677556	389.92835349853	32.74468114517247	139.47286815982406	804.1162425582875	1658.1117665930117	1978.4519378351094	2928.1941675427543	2406.7883003969355	1814.8889907250993	3256.155342342692	6554.874617385905	5797.209588570024
161	930.0072289678009	2805.535164211731	3023.840005128653	1484.377259543762	600.9777924871655	4479.920500764659	4064.8623356883854	2517.5063462044645	1763.6477494480464	1123.4734537105614	1017.89451795751	1195.0972144333618	520.0334636196317	1808.2723700525864	1835.006019754364	2321.2257323472686	528.2961976642396	508.957322644357	841.2541311454847	910.8339994291262	1784.9206063300608	2106.588064768732	2581.218521294435	3966.769736651321	2230.5562280221316	3091.372195864191	2140.0785301002247	3707.5873617264856	1869.1206101287776	530.0317049812328	615.1085594479673	615.011346241939	587.1666224487824	353.2025074843009	47.13501163451947	367.37731806975245	196.52191923672683	374.17877776878333	44.48795572441425	92.19561327295314	880.5707479253914	1765.5961139530648	2147.2768277345513	2829.3414138568146	2271.0238567262154	1764.2998446536064	3275.7293145568465	6570.123003245803	5891.9880394241845
160	958.1896180536766	2935.711552865552	3231.554999105641	1765.6195211251147	566.4831459227174	4561.562452692696	4407.194153945946	2777.948376085069	2267.1017271526252	1485.6985400521398	1153.294306571067	1317.8740733456573	591.7705744759616	2064.264786001174	2079.5477911455177	2342.3806333867456	533.3020461333371	496.71921374075873	840.4034713214916	972.0082250483952	1979.006485637905	2287.442538279075	2823.428827412185	4413.921180147867	2569.3347563916514	3259.937799701453	2143.4371874547937	3547.22162433026	1703.3332795073434	533.9778606060172	649.3897709433645	694.943639644815	670.3905609450304	403.89787782134687	28.24623815137108	283.326528108592	154.55832957302033	355.47095291883466	70.7263674826206	50.383450622176234	967.5866468344167	1877.1433094100494	2340.3256836778246	2702.0673402932607	2102.669984517014	1701.1798822591068	3280.840836046647	6539.240704267657	5968.582227171769
159	974.0378433554613	3018.3910588632625	3381.3348986465626	2020.5226333381665	556.6324141261296	4610.996763734884	4675.423368659816	3018.7668364901665	2768.4794814908028	1833.8017383481945	1279.2292657002463	1429.1171278419088	663.0117760631244	2288.3752561498286	2299.3233105645413	2373.033156720768	554.5625023288324	502.81067030572956	853.951277689916	1030.49872500265	2131.256377104173	2424.2486014599467	3008.3601235441974	4767.183024275875	2851.80765740634	3386.0991365602886	2133.453335444938	3390.9372339019656	1565.9868520840384	537.4670165113739	678.2395609185386	759.5480966489677	740.3361350297805	444.2149776045359	16.27676292378119	219.2727855198042	125.746393052174	340.3853883443387	102.2318314851822	29.86784514784842	1034.6433037139454	1953.0014049290644	2488.7423001265643	2589.9986357286552	1959.613665167953	1646.8696810128254	3269.546789008453	6468.360175971346	5999.604194818042
158	983.7475750407325	3078.1058132212715	3509.147291080645	2289.2147487104266	565.4020433760279	4646.286902780727	4926.71475584809	3280.5269627833486	3338.563771614783	2220.81807512513	1416.778472707323	1548.4387519200372	745.1807397983138	2520.826314737884	2532.199143731604	2418.1725478623885	593.0939289495826	526.5552763197583	881.8360597669893	1095.8013890679	2272.8575082126827	2546.9614007049213	3175.9272486712466	5097.699444985327	3129.8526421608544	3498.1984286354514	2112.286196740779	3217.2390394813388	1430.1378186651568	541.087969552286	707.060579386087	821.4855889852398	809.4710671128419	482.2101139817872	7.748720362925005	161.87724944638978	103.03840999625679	326.0998797342577	141.47322078539105	23.848474116257837	1095.918675754814	2012.479634238884	2623.010933344857	2473.7715120106004	1815.6130182077716	1591.319012989975	3244.8800851056308	6361.054156281538	6001.428205422959
157	987.4144191170276	3117.218547325321	3629.642294432071	2625.182686068861	604.9716552242418	4671.801412282876	5201.961531713336	3624.3537184931597	4114.880733331177	2737.5663420658707	1598.6051240725747	1703.5627821140952	860.7107570443544	2810.2048814520085	2828.9635807416357	2497.164675553865	667.1050126492636	582.3190732712496	938.2821938433625	1184.2680664133795	2424.6427694137838	2671.823597100292	3349.1894335873426	5454.306110495492	3450.719852072591	3610.663838457849	2071.133702929982	2987.635786226634	1270.3571397910082	545.5592639393179	741.1995851888496	890.9108786837933	889.5231774423374	523.8215026455393	2.6620921788903713	104.41452757365042	85.44512021188764	310.7294195736826	198.48825494788812	35.47709999494282	1160.030375047511	2059.097318501098	2759.878923464504	2329.8669119836827	1643.43032804596	1523.2088963092235	3196.7289331154284	6183.590991657586	5961.8965940811895
156	984.8049458981841	3121.926990034451	3713.195666155605	2968.511024469705	678.5692275554545	4683.181907220004	5446.815322478034	3999.9654431564695	4983.0362689085905	3306.5138214691424	1798.9494421304114	1872.2392926966422	996.3552976517587	3109.350767808144	3142.871338381965	2607.8353216248197	774.9248831063608	670.9479509643211	1022.663065745045	1284.2791727190852	2553.6480455058763	2770.0881542104858	3489.2158359702253	5759.174967011688	3750.0726363967933	3696.9478838628143	2013.2673463912365	2739.5686137304865	1115.4211923250025	550.0955076925413	774.3579703060494	953.9313303307063	964.5014641080976	560.5684846456614	3.5358070117536693	61.55004449253782	80.0772617031226	298.1948455115607	264.9152855441578	71.64796454458792	1212.7855952303369	2077.6901688380954	2866.148984551109	2182.8370107268734	1474.1025958234425	1453.8514349576772	3129.1734410218455	5957.635464889351	5877.486454357204
155	978.3957366232629	3100.1846238883245	3753.4069531260593	3254.635254872469	768.0607671832008	4684.928602965438	5626.209647242944	4337.185122087613	5770.725911521821	3817.1695057673346	1980.6874084455385	2023.9372808366197	1126.5896059336794	3365.181472024745	3416.553677645445	2728.3170500727865	893.9996109479976	772.986165127729	1117.1285886211053	1377.1996730766255	2641.2820073560724	2829.7561723877116	3578.03292108039	5966.900933584882	3976.835863141323	3746.746384371626	1952.4041887315936	2522.0488932253647	991.1757212545451	553.8713460356602	800.8240657426105	1000.7654210754167	1021.6649219790872	587.1733991645979	9.303502294986533	38.92224129857893	84.34467001515014	290.82246541854624	326.5502118175418	121.01775136211015	1247.1953398132455	2071.1994823596724	2927.937889454898	2059.1187979555407	1336.8216061223281	1395.2951345427764	3058.370769244476	5735.218484267156	5772.774202235956
154	969.7457110951392	3057.8099146699387	3766.818567929972	3536.312422816305	882.5352201735827	4682.662845254752	5784.221540299311	4694.37279053005	6606.595612043319	4355.215748153403	2175.349819906091	2185.628073279083	1272.7566452275405	3625.837771840299	3699.534256075835	2875.507449577351	1040.1871443892703	901.0135803906338	1234.0267468999332	1478.8222534070267	2710.600904067728	2869.5955488437153	3641.9163069646866	6130.901252442875	4179.701262067538	3776.4613213347384	1881.1615234025903	2298.218325512494	871.9850604493938	557.6012120941931	825.9735117411776	1042.3403622692504	1073.3392132842612	610.3312092705476	19.75410872924772	28.770035038880867	98.38877686025764	286.8616671727765	392.7164498982402	187.19942657937452	1273.0655869947157	2045.742764092537	2964.9936356156963	1935.3142824081774	1203.9784574879602	1336.2358481924678	2975.751422450551	5486.851437436741	5639.520598572804
153	958.0396953168168	2980.650025839018	3751.476642673444	3861.972163604053	1055.3402248629557	4677.986705998587	5944.282120617774	5149.279401682122	7665.859024055158	5032.748970541246	2427.312333605519	2394.2350075219424	1472.06411154439	3944.3435394337193	4050.5110234399244	3092.4434237561227	1256.0761235084071	1093.2481483007466	1407.869731070054	1613.6694189343216	2766.971348057765	2888.9869754412266	3683.0098315942037	6262.067013361764	4383.923241687925	3782.7753862229083	1782.02568245275	2025.0692006363777	737.3056408013277	561.9554885037251	853.870490365485	1084.5575815326868	1126.5901900676156	633.5440633705135	39.43306791572676	35.63569555811319	128.84438533109306	288.1080296823385	477.25615795386886	290.1897726571776	1291.9684322281917	1989.657062334884	2973.149649349302	1787.8886875045962	1052.2522563839761	1264.8443068798128	2861.148207703594	5157.699728294368	5441.632654123326
152	947.1578064773887	2879.018160375982	3698.7042380302228	4167.474457520015	1265.7547443729459	4675.673595261739	6073.950579180831	5629.664300713869	8770.456154708636	5735.796979258638	2699.1621804098017	2619.0783925277574	1698.7399468205426	4267.818527093907	4411.670321592923	3355.221659588754	1517.7427597264837	1328.9748168504611	1619.8436670752067	1763.20238846013	2794.0396320103728	2878.7212820030263	3686.2084940327313	6319.282907538092	4540.081099951175	3756.6931271293392	1669.6034091088538	1752.1905764618452	613.1133345900619	566.1158637986354	878.8227786924751	1118.4689000229275	1169.496085520111	652.4412767651091	67.53447894432783	64.54028466598247	174.7089486813755	297.36589313636125	565.9202308153373	417.96545686446996	1297.397334889405	1908.0170852879035	2941.4443142775185	1643.099097426375	910.2991623430015	1193.0904027873282	2731.5029636771087	4801.953988762852	5206.143893900614
151	939.4796110009624	2757.4245018230363	3612.214765060975	4446.109848681826	1512.373442451392	4678.851565465783	6175.396416507296	6131.930179988305	9903.316996110667	6454.40983465578	2990.9624955397653	2860.6838299290616	1954.4003592510742	4595.123570736667	4780.779582616448	3665.6306582486995	1827.0366584656042	1609.8115942199122	1871.7211507188874	1928.3235789879323	2792.1677885461686	2839.3847109037238	3652.868653386327	6300.691534817834	4642.920471935056	3697.829025303429	1545.5938428971806	1484.9547651484597	501.05176645629905	570.0220509517587	900.3446226360995	1144.2974586302378	1201.4249582694179	667.9481837249455	104.95961552031152	116.88577428495732	236.7066148521394	316.4179350670164	657.3626389661842	569.4666048290691	1291.7258061084385	1803.52347225362	2870.0739041440847	1502.3284727067107	779.4823996694482	1121.15974120097	2588.6580385666953	4427.141557500807	4937.074898619163
150	937.3381438712054	2620.8852026294953	3494.857998268855	4691.844587052421	1792.7249243728772	4691.944575847762	6251.549163615081	6651.654795822811	11046.154222688352	7177.889052376916	3302.590050079317	3119.4211559377545	2240.379754653425	4925.175366754	5155.512526380888	4024.36387258477	2185.0370501042107	1936.69185458886	2164.7123035601066	2109.9134278334827	2762.7494006669117	2773.247349654781	3585.5216664100326	6206.530322173085	4688.472944813647	3606.4870396173637	1411.9989309843152	1228.636641012115	402.7898636935095	573.6219922539716	918.0007057836813	1162.5774019251076	1222.1468790230354	681.2860064410468	152.69686006959074	193.7390296569417	315.40023022667344	347.14891903646304	750.3896203295236	743.0665054960713	1274.0682819073986	1679.6402391858305	2760.4737001171484	1366.8572940360655	660.9042573757796	1049.2275937484194	2434.697787423697	4041.14160404461	4639.178168252025
149	942.9298050572066	2474.755166613398	3350.048706798017	4899.464951063	2103.29893833009	4717.571689350226	6305.962691442337	7183.618998866945	12179.890298555134	7895.054065849306	3633.7053231836403	3395.4692208295282	2557.6657092073083	5256.930339906734	5533.476577935127	4430.955659655506	2591.9883888022982	2309.8103975489157	2499.4083052012593	2308.8017792342303	2708.228541306157	2683.339945944861	3487.853257643513	6039.201213642721	4674.249313922846	3483.7132820511583	1271.0996793490879	988.3052312981607	320.0006935782309	576.8740443371338	931.4214511526706	1174.13530217285	1231.8453859337415	693.9349555927331	211.8037397733011	295.8049618592552	411.17996623311257	391.5017443859944	844.0102334503943	936.6070842338413	1246.3354225039009	1540.4917604709606	2615.292798032626	1237.856055437358	555.3962688790958	977.4678497383694	2271.9217525659756	3652.002457150533	4317.830472297765
148	958.2288490005863	2324.5531051254225	3181.654631508017	5064.695762011016	2439.6047444804035	4757.911837554944	6342.658666317303	7721.859904380635	13285.11411758894	8594.531926725513	3983.7231941991513	3688.7827928651195	2906.838215802751	5589.365818653423	5912.240378339588	4883.748265874504	3047.252699243559	2728.5829530340984	2875.7350197500064	2525.736240995082	2632.090847926782	2573.6109641267954	3364.6538687455895	5803.282183274348	4599.399665906292	3331.3357383807324	1125.4265764248144	768.7210440668346	254.3338505995331	579.749203033184	940.3175164817201	1180.0631464956969	1231.1167411446152	707.5879871309783	283.38163569048896	423.4053117461218	524.2530606727586	451.42621187278985	937.4786870776874	1147.4497511812285	1210.1509895211457	1390.7393006791856	2438.330605415873	1116.3800667829062	463.51534834838554	906.06272581073	2102.814286318055	3267.756523877113	3978.9093457124836
147	990.739506914918	2151.612859795332	2960.808845683682	5198.949473771541	2857.4407452079513	4825.55703745382	6368.73157068966	8348.744075800354	14511.860493387701	9372.654641379313	4415.038722317784	4052.6155398395413	3355.0745946117195	5976.6812377260685	6351.8215727021925	5467.0678881229705	3637.9471106134997	3273.5329973596426	3366.8694770542256	2802.7363457652395	2521.8347985812916	2426.8941054370525	3196.3010245624587	5449.694889331211	4435.9816233199	3119.3871752699715	953.1325754198976	544.959895936083	201.76707872730168	582.6038736163125	944.5487332775398	1181.5276668313531	1218.3288683862474	727.332719715997	384.3411066838958	604.7657492064814	678.275120693296	543.8186533018295	1045.7132196550178	1411.3490862519634	1159.7380411373088	1209.3976346872862	2197.948389472524	985.5435102586093	374.10208702323087	823.4857610394058	1901.036278902438	2836.383535937057	3569.579382135231
146	1040.385444688346	1988.800613474363	2721.0124282865695	5269.189571040624	3292.715313714605	4915.1891074047835	6383.825649725461	8963.895109224983	15646.056835976573	10095.437454356112	4868.561300946977	4438.11950465644	3845.282087775141	6361.914328192238	6785.441343383973	6101.756232642612	4286.990187534187	3873.934836876451	3910.024954833382	3105.3559526910917	2397.331852310615	2269.019618199636	3012.2827190332814	5027.490689258338	4197.534736989817	2876.981241507678	782.700118634513	360.5970283595577	176.4588562696919	584.9448534166931	942.5759605154761	1179.7778440815976	1195.1565966423166	753.9232684935914	505.09070482438403	819.2455044241193	855.0522110540137	662.2556114401108	1152.9086014512422	1688.9202438253085	1103.8907898244613	1028.9273196670867	1930.760464913556	867.2420318758702	303.2242928999526	742.0133608181577	1698.62390352657	2433.4949353700235	3155.2098377873936
145	1097.9643476363458	1863.4288802920298	2505.3414234058505	5275.833895443779	3671.830490664766	5009.307575460431	6392.945169987057	9472.268810696674	16521.41410103002	10657.574096043018	5273.681734385595	4785.220406302039	4298.668916741585	6689.089349556027	7149.359422984961	6681.568366798747	4886.950809219903	4430.293753437692	4415.45788197295	3386.0899291150718	2286.6422897143448	2132.27627992171	2850.9082667087077	4622.381563839206	3937.5230111730093	2649.4922762103606	641.8414625240206	238.77010946323068	178.74859288608175	586.560909415715	935.5805147952047	1177.4637362644805	1168.8939449728914	784.7165868431365	626.0413916868577	1029.112572151662	1024.7437493003501	787.0456723033624	1244.175538620227	1933.6345183531628	1054.2982222185722	881.4252272119982	1687.718052395284	776.9510134992931	257.36042360302565	673.423093051925	1528.02133639485	2119.728947510073	2803.7478027843213
144	1169.5633441372697	1755.5908956176029	2285.191644486217	5233.977188944405	4048.587426661499	5117.488818407439	6402.857915432853	9954.883760485756	17291.815111210602	11157.970445783056	5691.73512844815	5146.175594256753	4780.592110628234	7012.268396695081	7503.740446984265	7287.263307588118	5521.949887354769	5020.472487317305	4953.930465253463	3686.3182915138677	2179.9695495631195	2001.7328623595145	2695.0673311274504	4191.266688156241	3634.1336534152415	2409.5799056648543	509.118562985026	152.67385439617254	204.12266598691508	587.8728312718029	924.0151525876804	1176.47331841261	1138.9931126129427	824.8629664407757	763.8349892200716	1261.233770517423	1210.3150366977097	934.4519365433041	1335.4341987741661	2180.462841230688	1005.6346269977669	746.0881535089349	1439.5529563481286	697.3940855549895	224.53076102168248	606.3254499289225	1363.1209255655008	1841.206078784766	2462.5067238152787
143	1270.649599638722	1657.0245101648213	2028.4858778533262	5125.286252656822	4474.741530308356	5258.169813997203	6420.190528921739	10474.055722200359	18038.46942538425	11653.01278546634	6192.883210065451	5582.767499074131	5376.1329839914	7382.516600180947	7902.003766349715	8017.03851157971	6300.195715887357	5745.662905602012	5619.021965518691	4061.103183137253	2071.1960394262505	1867.528061964535	2532.236293155439	3674.144165047639	3236.812325091457	2121.97065820105	368.99784279762304	100.2942714433006	264.3662863266989	589.1166066200749	905.1139721946452	1178.977598567919	1102.5955577363566	886.0698906694515	946.9943946014262	1557.9562110738257	1445.8731070330814	1136.5685815723064	1443.009070472665	2465.8576632453523	953.2193964071674	610.4517856438099	1153.7180865534717	618.8819752175125	201.8682489779194	530.5026451972401	1181.905125286822	1568.2103789970024	2085.7649879112605
142	1388.8822186030911	1590.8450622588684	1777.8049302284355	4957.9541698769035	4875.746546971585	5408.970742346874	6447.64775242207	10935.877118541419	18610.856537765227	12047.399209544685	6704.165373585213	6032.6250017125785	6002.099869400386	7743.732913032542	8281.392700159506	8759.231673313016	7108.439574353836	6501.00588133934	6315.830157704439	4460.589364589168	1990.6134107296175	1763.4745350966323	2402.2795946001597	3164.121864046505	2809.626504525613	1836.0201781722983	248.82893138985744	99.56083080119802	357.3413015004817	590.2091568616337	881.2275789259178	1188.2571799373347	1068.1991473375965	964.5435993888874	1154.0854752744103	1878.4238782813895	1699.6496644876581	1370.841279954747	1553.3019628465272	2743.0273169985803	908.6073682724938	504.51924013881245	882.777881588442	555.7660233302546	194.58792405826472	457.9478763290069	1016.4102556670517	1355.328581125226	1739.5804401755672
141	1502.723538951425	1562.851862524861	1572.2719354920455	4770.631559183491	5189.890051562307	5541.596313218459	6481.883237293933	11275.554567059195	18949.154226824154	12298.495614985177	7147.133709212432	6426.3554811874965	6559.358555528675	8044.223252099147	8588.763705247717	9395.358307847973	7817.628979524723	7165.821523960334	6932.834045190283	4822.158784520409	1954.5619391431028	1708.3495936303766	2328.5537891453387	2751.381868952252	2433.287728183571	1600.8753592465305	165.8662174311305	141.66868349769925	464.09818050713227	591.1761583958174	857.3537043064853	1203.6066279895156	1043.3732579308958	1047.501700397654	1351.3212994442847	2169.4583603460596	1930.4845438235507	1598.0392616889426	1651.5849398534385	2969.522040880274	879.2306639067077	442.65070462059396	671.5724210982046	514.5759522265848	198.58056760798857	399.12153639676296	890.6702290222585	1225.7410651704033	1474.0068925420665
140	1647.4818432034408	1564.7838160819056	1347.9866725361185	4507.245673775611	5511.824065781475	5693.456232917559	6535.77284939171	11596.29841969776	19159.938998466438	12488.029896689288	7664.618545514431	6891.42717002131	7227.646323511935	8381.966817433424	8924.033385085691	10124.691392009907	8653.426402779285	7952.038725988713	7667.262730185819	5264.413481382167	1962.712969807988	1694.9596853198545	2301.210216280788	2320.8162929407054	2001.3325119660067	1349.0559423688367	96.61146777161962	239.9005025608688	619.8059729866975	592.5693614232326	826.552901748862	1232.2070983812696	1023.4238211973792	1163.8669424874192	1603.960668277596	2523.7531127754824	2212.978827486104	1893.0284671559923	1772.6197101329121	3216.0760426995166	857.8568174971745	408.4714311253894	459.54204057551004	481.75686008370224	214.87437656376312	335.36938243076645	766.3736134115184	1138.691727675617	1206.707695007991
139	1801.3921767764566	1602.3602082617028	1143.7658190772997	4204.473165589382	5778.126567951824	5834.891232649122	6604.174560786225	11829.355355963633	19177.707284292635	12570.9789251232	8177.513262121789	7358.254243856155	7908.017064076294	8704.005901619312	9232.669355907496	10827.688336787134	9486.568088125936	8738.958169875195	8407.710384216454	5725.466547050527	2034.4642128709245	1744.3147344222336	2339.483679496019	1965.4399869591311	1597.1020101143558	1132.0135811658888	59.94974480059048	387.5204275132067	806.9133233396645	594.5146183137902	793.8663312899594	1273.6860340157446	1016.7588007615299	1301.301593437619	1878.9676512031851	2888.6294597818146	2506.5205233953548	2217.450907289906	1902.3692780300323	3439.948846162119	852.0232120759439	416.83651569488984	292.16977082204517	464.8870083089296	241.0080734024681	277.81426277342683	668.7603952653451	1119.205290427488	988.7631295714913
138	1960.5942606631365	1674.918662804351	963.8277046965089	3869.623004251432	5977.8941910476915	5956.984028312121	6685.934216705478	11963.047521684523	18998.89579273569	12548.01443725872	8679.36833904892	7821.890993111696	8592.652271507133	9007.03455903825	9511.358184490533	11489.265339720489	10303.939162067634	9514.755196324044	9143.696903252912	6202.6862777445085	2183.733175737887	1870.2268092829286	2464.7649031748792	1711.093247014312	1244.7356035663975	963.6144605658503	61.034935434085774	583.4160783262539	1024.6886541197339	597.3875896597212	760.6797158178819	1329.989102539767	1025.9487499795168	1460.5972571525815	2175.2248561086626	3258.789532781413	2808.2060545116974	2569.4876345369576	2043.3669394083688	3636.3095940114554	864.0192027331524	471.02750602156107	179.35847682097676	464.5674222634809	275.4033816142854	228.09447960332108	602.1593560680876	1168.8143792174762	826.1711206483881
137	2142.9347700784783	1794.6651839211277	790.0344318128866	3460.633614684417	6118.761129558441	6063.01407737774	6790.830416256067	11990.466506295526	18573.97195143205	12406.974444921023	9231.5623664784	8341.309023471986	9368.921459588924	9327.371582171569	9791.956046364714	12179.562983467828	11202.90687297963	10373.074879171254	9965.598377909402	6762.174467573378	2458.5175756020626	2115.8865921229726	2720.3257301790004	1565.7250876750727	932.2071131502989	843.9828125048377	111.15181780767746	859.3453240556175	1306.3545894484052	602.2796173575871	724.1470705287272	1412.9671662570609	1060.477494102814	1667.4008486564949	2535.379275753815	3680.469230650304	3157.9870389726652	2999.3661512152225	2220.2165594152057	3824.3132373520525	900.0022300209239	586.965944057391	123.3083191613079	483.6609959754568	322.137153190226	182.52004932322063	566.2586887623883	1303.489669645174	708.911505720719
136	2297.5475751454105	1926.0736579434642	667.3058888597652	3089.9025993663518	6158.112808133812	6118.1013747674	6887.173955277592	11901.300321353187	18026.209769819445	12196.153161744494	9688.89326677051	8780.82194556211	10032.74879924486	9582.078110866829	10002.75523058395	12713.250062648562	11945.06044730094	11086.67291923558	10656.015428288665	7259.044798518663	2798.0867425859174	2427.171940897742	3049.6925789502657	1583.400521059821	760.6325605938781	815.0295172854906	200.4346407663188	1140.8109697723735	1577.4442500836305	608.4487523111605	695.1703827629786	1502.0292474922728	1113.5363725402028	1867.9894713665976	2865.3068617188546	4041.5136124493156	3464.092040547106	3393.9357719361096	2390.1640635634885	3954.8729471556344	951.0059007108015	733.2653831986971	140.0743623618205	517.1251861309902	367.67383325602077	154.2838455165429	572.2238952322015	1484.059144709811	666.7669349271694
135	2442.142282788088	2076.294493956809	573.2312122007962	2716.573842281612	6122.483226307511	6129.312686186942	6981.073569116252	11702.845046143604	17331.344197005423	11917.224886306592	10114.322038332433	9200.13349851067	10671.634238600776	9809.457118816228	10179.030103451896	13168.400134061074	12631.59966123313	11752.21931788144	11307.193300498784	7757.401504084379	3238.1638423811246	2835.8238107634634	3485.1257314824825	1753.4286213812977	711.5400684956227	868.4000351741352	335.20928475075664	1454.5152734134576	1867.3375984037561	616.9573222831881	670.8435574245859	1606.3340326246441	1189.9425936719392	2084.513991501809	3204.4935720318167	4388.164514453665	3765.6669903463303	3799.4848180705067	2575.4581708054366	4051.801837463128	1019.9081570218095	918.4100492003842	222.76278984786063	566.3718263507021	416.1135978865557	139.14969616307891	615.5804834239609	1717.777281167409	681.393136150004
134	2589.4445382368253	2261.102958769755	499.1359775026384	2297.6727338827545	5983.998957336611	6084.09954624299	7076.061458309261	11349.386271779642	16393.996405935242	11539.366730533538	10554.49115651334	9648.595540073724	11360.142941646016	10033.833784578625	10338.60534743862	13584.784221760274	13336.03695741235	12442.374481712843	11991.593931173396	8321.508556756693	3862.942583501062	3420.7442407441154	4109.989688692285	2137.9603660379876	808.1809572072216	1037.7761333485826	544.3380252759774	1843.1911250103585	2214.221615349482	630.1379944864434	650.641365306364	1742.0568167376018	1305.453047090388	2346.3248254417676	3596.1842715381235	4759.220331464678	4099.2168725729	4266.7850227566	2805.231680068032	4122.709364777746	1117.8090162154817	1168.9349471214223	392.5256187165586	640.9685252039935	473.50032273963643	139.80920612652693	710.3479568557357	2037.768360653498	761.8448669639239
133	2711.3011648955935	2449.082840191477	459.18012622656175	1897.842472775498	5747.863227845439	5969.921432211711	7146.538019576479	10867.388833406101	15341.830089716244	11124.130124032285	10936.702800047042	10056.8784002361	11990.941860267889	10217.056148055428	10452.68864582834	13881.032427036587	13940.384516724807	13043.37834104195	12598.141636926413	8871.269756228081	4616.9663844069955	4130.831116622442	4868.365966907365	2729.6901764513577	1099.5533434539216	1331.0533709717565	812.6202609743284	2254.8024563212166	2569.502862143011	647.8415713215046	640.7977072937138	1892.8379040282778	1450.4066898295955	2617.4758123596466	3983.539990101289	5094.627730124332	4414.271647108877	4726.881336268543	3052.7420826977213	4152.074073630914	1232.8851926313037	1451.3643447435584	636.9749423485462	734.7709945946402	532.0722494925949	162.50312242253702	853.5695934714787	2401.861028201007	904.7029152458608
132	2802.172606020846	2628.448172458182	450.5455994125423	1526.6388257283604	5422.350743986863	5784.333331761595	7180.466471303016	10269.568252734487	14219.35061355181	10700.046257400994	11253.071446521715	10418.182565411134	12551.300258691452	10356.561144937601	10521.440113864788	14051.984009017084	14432.527399645376	13543.267492433577	13114.253688588386	9397.397670833634	5493.0149277619785	4959.488750434099	5751.293118089701	3522.3942242719686	1592.5079385454055	1751.9975017501652	1138.375169460896	2679.0434468920516	2923.6429749089393	670.9616059247114	643.4019131328782	2054.86941773431	1622.3360568971605	2890.6212695124323	4356.558650138126	5385.818333127514	4703.856594181488	5167.003610931562	3314.610760672332	4142.667400489682	1360.4579483724974	1753.4627412294265	945.6960466633736	847.2304059294761	591.472082793446	210.06141695736636	1043.7923920056114	2795.4690332041523	1101.5009954954644
131	2857.727688212347	2787.782952204776	468.831738081626	1191.546660125341	5019.1942443520475	5527.802460356683	7166.669912347014	9572.912988421418	13072.155233781708	10295.073676056312	11497.006863527666	10726.595468909374	13029.72244138364	10450.457680779407	10544.512048465342	14094.771018180405	14803.161660838941	13932.517642014784	13529.37763155983	9890.474970269646	6478.447364079035	5895.154081384634	6744.362276113583	4500.739816449255	2289.578559751842	2299.6187723758685	1518.3376034960493	3105.6429987239626	3266.669570957505	700.437148627931	660.2661578410725	2223.527689563155	1817.2833438086489	3157.769560659916	4704.674972108102	5624.963406895193	4961.056945266515	5573.909537585101	3585.7118907277077	4098.098148573994	1494.9804308646333	2061.8479400808883	1304.9387786908424	977.8154615321903	652.1138895818984	285.205517273832	1278.3237290357254	3203.4979989912226	1342.2337995403702
130	2874.11466852461	2916.6470995223726	510.0405771899983	897.8195737103562	4553.0444925327865	5204.118807347518	7095.145797917367	8798.120636622683	11944.80333805702	9935.064742068731	11663.512469154437	10977.295563707248	13416.317438334265	10497.624427600284	10526.381927654289	14016.780510917932	15046.061373641536	14204.327972695315	13835.32309908477	10341.2163997243	7555.366719122828	6921.416530142407	7827.974437641928	5640.629688891471	3184.3785972147853	2967.830327443545	1947.6524964379428	3524.6482210042177	3588.5365076826847	737.2457636488093	692.8695659117896	2393.5818234588055	2029.960387772927	3410.632173431245	5017.144583964546	5805.205390585863	5179.198245358197	5934.370634880178	3859.2281685768485	4022.753169172347	1630.3083308763871	2362.676498178385	1698.3456752756354	1126.0259214432624	715.198150674009	390.4374728647916	1553.2742711734031	3610.941846486672	1615.8645019181795
129	2852.814154794738	3006.119829232811	569.0377338522499	648.4448085231863	4040.7921716855126	4820.290551242884	6958.338165660784	7968.844721169156	10878.754636296962	9642.327611224166	11749.440195161347	11166.721610698649	13703.122726868143	10497.776760382552	10465.576225857054	13819.371562632488	15158.233123949209	14354.811004069583	14026.514872067153	10740.738773855353	8701.013121216994	8017.336172808179	8977.814612898905	6909.948696704899	4261.376103265173	3745.304819063794	2419.9062949176655	3926.669043142429	3879.5107667157117	782.3972310526931	742.3211277490359	2559.443268569853	2253.9872530408825	3641.005180108191	5283.47327242346	5920.876607978542	5352.04155700405	6235.695354157186	4126.819140579193	3921.3376085444233	1760.0066729141781	2642.3578834422024	2107.829966483846	1291.396368821504	782.687076917823	527.9216668022614	1863.6363941527134	4003.444778505199	1910.8601513049557
128	2791.262522323669	3049.2533871584237	640.6427129252029	444.22679734328904	3500.78678963273	4386.261446486324	6751.527649498972	7110.781488930125	9910.479296100071	9434.366068384796	11753.68783320859	11292.700118708588	13884.370456674555	10451.497851475377	10365.360230810482	13513.551015830344	15139.95343111899	14383.081108434893	14098.314290290276	11080.82908395783	9888.378517370067	9157.957200681383	10165.532204805215	8269.687109762814	5496.084958179119	4615.551155444586	2927.1974497235115	4303.078300880646	4130.56892341804	836.9280818019217	809.3437859928808	2715.445805478237	2482.199635950373	3841.165454301211	5493.87365959223	5966.87263154393	5473.989180144328	6466.2681970801705	4378.90132037554	3798.569546790939	1877.6778026405332	2888.260051007149	2514.5559895237147	1473.4891690103063	857.238990850623	699.3631226756312	2203.39727346796	4367.806927445537	2215.7282954800926
127	2692.2535491877507	3041.4156214126115	719.64471910367	283.97642134321626	2951.993030860066	3914.4648443240076	6473.3697842208	6250.635385943558	9069.83537480202	9322.871222947873	11677.326882098154	11354.525742865604	13955.420430954893	10360.231260050849	10228.3209386028	13111.444138341503	14994.689613512113	14291.23905150836	14056.302982324332	11354.20086242969	11087.025660431798	10315.005495445137	11359.60831109903	9675.39684094473	6855.680866049141	5557.224242314191	3460.2477938116363	4646.164939331216	4333.785029865923	901.8969471618354	894.2808123975856	2856.143543663884	2707.011375226164	4004.2627294770164	5639.729064011	5942.963394068951	5540.295430449873	6616.081844116559	4605.0327404445225	3658.8751037216666	1977.2944082240401	3089.369470978747	2899.968329760242	1671.8759507253944	942.1021711798979	905.8870236500077	2565.6845862588575	4692.415681992525	2519.5287792616823
126	2559.1130189033292	2980.5063488786595	800.9724848076112	164.78785588646883	2413.1280882372403	3419.238151164527	6126.188718836629	5415.0094470149825	8378.795199092227	9313.02633001006	11523.651665836698	11352.991546699757	13919.219263946152	10226.234894512594	10057.38846466655	12627.30209745893	14728.909592819271	14084.254248606361	13897.825537584726	11554.729454598899	12264.084756756785	11457.75114336234	12526.382503826222	11078.920943857114	8300.030599725967	6544.6702076603	4008.556292336414	4949.241211476639	4482.691568176155	978.3805139126534	997.1242391444187	2976.6132396713538	2920.8150112310823	4124.688206678353	5714.042727128028	5845.670273337597	5547.275976713512	6676.132690859198	4794.388135171761	3506.1308605660047	2053.520978189461	3236.870909013095	3246.812733901732	1886.1074206703242	1040.9702704080782	1147.9244758575132	2942.9415042171618	4967.5892406273815	2812.3365418280123
125	2374.5065765066306	2849.6708893607083	889.3603671819986	74.17091110844011	1840.3053614128244	2853.404385756972	5661.211966546692	4535.1496548075465	7795.000704007307	9420.410726261009	11265.754326004731	11278.858662718769	13748.8859226385	10028.440286648338	9828.803693960193	12004.562451012684	14298.142015629743	13724.104018332942	13590.342504166048	11688.02428953269	13520.660668590286	12686.797880010246	13764.013173287649	12593.937708315423	9968.880338410541	7673.956553606021	4629.33600300075	5235.844515479724	4580.014026556903	1079.4387477624316	1133.6980316577933	3083.1048876927193	3139.4367137064783	4204.583939413634	5706.660993289945	5651.127438530368	5481.746458290183	6634.283460273253	4950.661234400828	3322.6231047561487	2106.1921713402153	3331.68696035473	3572.8775738044365	2145.301712565693	1173.6957177208062	1461.9134223143278	3375.2431849198097	5209.306553447774	3118.2781231364484
124	2160.355314270497	2656.2128789555572	968.3433789203269	23.00519904333326	1325.2565657946875	2300.5042008622277	5129.891043572459	3752.0385779377543	7424.632251305866	9642.950918050145	10926.922234702179	11131.910737633309	13446.517399564586	9784.99050572074	9565.918336833533	11320.65896976132	13741.542120285012	13240.818252986723	13155.003262475057	11717.313888406174	14656.599723949219	13809.455521372294	14872.824084523378	13970.80820142532	11614.69806638124	8778.533535524792	5237.083894925372	5457.680902285125	4598.159088343909	1198.2353453096916	1292.0088270029012	3154.2028069547705	3325.6299169702243	4221.670892612774	5597.843947450288	5368.83096568875	5335.877860696305	6467.779118165594	5032.017219856298	3129.598056515198	2118.8064912597383	3345.773045048075	3813.579308653042	2423.2206848616047	1335.2158127156508	1819.0266337747648	3804.4371853035923	5370.883678461054	3389.63597623614
123	1926.5622737498893	2409.8907543125238	1032.8559378508041	2.010037740335975	884.4636996487158	1781.9871134801435	4552.6774346983975	3089.9520584224183	7253.182844327933	9955.494364025963	10522.780553690623	10921.213751244739	13025.345743160757	9502.845265497856	9274.713664558198	10600.32804721225	13081.40525221029	12654.644570602299	12609.81952678149	11643.77700354066	15629.038507360012	14784.165583099088	15810.34922188495	15147.34742004891	13164.293785935164	9812.266495514643	5814.0291964083635	5611.885910458602	4539.020468895237	1335.8918658571695	1470.5141704141622	3188.734457029355	3473.265286814587	4177.811268501686	5390.903558119271	5007.947767383354	5112.949152607451	6182.698477225277	5028.733195055722	2929.047352046972	2090.9375043768514	3281.9708019626505	3960.615671044175	2718.225470375239	1530.1469507010777	2214.873293624213	4218.904080291844	5450.935753155863	3620.9014393727543
122	1682.6483030343056	2121.072361393455	1078.0989986959412	3.237929671636074	532.9837627149512	1318.8820385360464	3951.7306104980125	2571.99793572805	7262.4701815414355	10328.734782093827	10068.12026045216	10654.42324458413	12496.267767846184	9187.501788856542	8959.938027554443	9865.377352127514	12336.909942491213	11983.030980818115	11970.128413427394	11465.528210137358	16391.593145955147	15565.750386870517	16530.609807479217	16059.250997846539	14540.62044348739	10725.843539370879	6340.711518291068	5694.004661903434	4404.421480899175	1494.4638543784977	1668.6048382600995	3186.1890290687725	3576.9417525704293	4075.250884910847	5088.926569333095	4576.798027606698	4815.249306308999	5783.6020929381375	4930.280444090848	2721.318606849708	2021.5528764442674	3144.4055171947757	4005.7173882454445	3029.111024373308	1763.9991379238268	2645.3841401939653	4606.712161771295	5447.762002212772	3807.867856923038
121	1438.6333561266254	1804.582436909345	1101.2692835350167	18.100418284257902	276.042446364462	926.2355749022864	3352.7806400640716	2206.215108941639	7414.346322747717	10724.257424879783	9581.873525033887	10343.284551328876	11878.44957258301	8846.25285832116	8627.573480235604	9136.322733686698	11532.401024936458	11249.004580676354	11257.829762394875	11189.088190656632	16914.728506511317	16124.113202791465	17005.148613154695	16665.867063629525	15679.987049632713	11478.603950342589	6800.629191353974	5704.771195676307	4203.476005923079	1674.9569899514115	1884.7987457478662	3150.423369027344	3636.402649104746	3922.4793117699232	4704.188918017924	4089.929916109674	4451.582185402164	5285.8964631807585	4734.982783701883	2506.208634290495	1914.929461724224	2945.4216171263993	3961.710637103426	3353.373205128962	2039.20867736385	3103.2537330936466	4958.0423588097165	5367.061840965401	3951.5923553315724
120	1178.725391843891	1438.7743025870843	1098.0723049193691	42.20776052672064	105.35821436597313	588.813106597039	2721.554031144892	1984.6695653846791	7701.039012741826	11140.448412707166	9026.830320068148	9958.598057428035	11109.46826779017	8444.017473574646	8243.924190578262	8354.614366052503	10594.416517637033	10385.346947635895	10405.24021657267	10772.856215586318	17178.264697239363	16444.68318724399	17196.10481818461	16917.108031330557	16590.581339287874	12075.984995359631	7211.635851741271	5632.332885734746	3914.2503310507554	1903.4782362113167	2145.690683890265	3077.9434658967457	3651.836259209173	3705.4061420316275	4195.701097224839	3501.453049144081	3980.996108239298	4637.049919350415	4403.728843175282	2257.3612112640244	1758.877699427148	2669.010287256791	3811.2525361099897	3726.2149702722963	2396.5367478053054	3634.8405710126826	5293.473372139499	5193.05995195848	4063.220275696028
119	964.0877813978727	1114.744210712176	1068.1866674287032	64.32442045515725	51.121002666406454	381.66453459682083	2212.1860930806088	1944.397093075409	8011.170078176669	11447.916348645027	8535.10784322971	9590.72300764994	10366.702788445664	8068.089405041364	7891.71309746667	7692.307609678499	9734.928306111664	9588.653626139238	9606.643456877837	10310.589069760787	17112.267101957823	16443.672448712903	17084.439366528655	16791.75193701533	17038.613558521334	12364.479024936856	7475.289666369983	5493.817572775692	3610.2627670341913	2135.842285858769	2398.6366642290777	2992.463053812244	3627.4672266144084	3482.159651215411	3686.107746554424	2949.0070849482468	3512.10369233928	3992.116162499028	4010.452606883055	2023.781777639348	1593.462157508691	2390.4939491283544	3605.641068249005	4069.0604269652185	2764.1987006668905	4123.275951549657	5537.303266702198	4970.944710174121	4126.470453219208
118	774.2735145103986	811.4942214928932	1013.6177969791443	82.6046690240353	77.73097131466996	265.44430703277646	1779.8382259380032	2035.925711815743	8318.59519558839	11653.673725355622	8069.132586060318	9215.068428496605	9599.501474571214	7684.973756117784	7538.369574033522	7078.999692163376	8881.844339333395	8794.543344250571	8800.149030811539	9778.866263114309	16760.51870172212	16166.480290375677	16672.261678485753	16291.644165820346	17110.328055757553	12400.468648745966	7628.182783486451	5291.243903223362	3282.574881659477	2394.2591416937044	2668.478714721232	2898.878591855282	3575.6019602750803	3248.654963432277	3150.824256504598	2395.342587284764	3016.9802578470903	3317.4563824405313	3541.7211731486213	1781.3761068481253	1414.8073192557222	2104.6232373736925	3357.1719176994116	4414.150426272187	3172.0407253158996	4610.199201516887	5721.173820313574	4699.338787433231	4162.512333637814
117	599.0662634563042	516.6583843931779	925.6602059559907	95.3503282460483	189.72167106998515	239.21202599718274	1412.1928877681562	2267.2403758794335	8598.48753074299	11716.78487757233	7602.122925191591	8802.723309228566	8745.422564274577	7256.86009941542	7150.471285359451	6464.2858404100025	7963.421661290878	7937.573638549077	7918.291767132986	9122.145030195648	16039.405785711522	15535.044573774192	15883.0389343349	15331.032697056457	16726.901930334498	12128.92883153938	7656.074222730442	4996.7748742009835	2912.6683475838186	2713.6673905285393	2989.0740720636677	2800.255089216015	3500.1585030014007	2997.402735789108	2555.5011971390136	1803.985562100011	2457.408920564307	2567.9132965211916	2953.516107195836	1503.4520357129823	1214.0352457493493	1803.202853648446	3060.9152103230385	4793.740919790794	3666.8576492611587	5135.447801135349	5849.350080607405	4353.685391702443	4180.277855115721
116	465.285288062548	281.7533478761946	813.2353168831319	98.70042365011052	364.763817450788	307.26872023557377	1176.756013975406	2594.611981854374	8757.730565404281	11589.855548902953	7206.779006789024	8410.365055145667	7919.230386910742	6832.17100822966	6773.75747132085	5923.901032870072	7095.915085395982	7128.231195428297	7074.626123970321	8417.421077627943	15001.691293580601	14588.559503987535	14778.134969431045	13993.900350603879	15870.980988195377	11538.306343590557	7530.701875839184	4639.9843609328	2562.678545171014	3067.677443019942	3332.607058887071	2725.296910241219	3425.179607516969	2777.7745989122227	1994.4117511422853	1265.803504605558	1914.3118564797064	1859.311977779093	2326.724311286251	1221.4641265187531	1026.6089100247834	1544.9989770924649	2779.404842105269	5160.974438658154	4194.82045278487	5628.248313617332	5893.118967918678	3979.6401995372808	4186.318634414546
115	374.42750017671887	118.8420080702919	682.3872704270011	94.32608632462133	577.4003940944158	449.43050406072257	1077.7013059402423	2971.717049452877	8751.804792029187	11243.217941723047	6897.715788566855	8051.543057258965	7149.620847188371	6416.361344076323	6414.211781719364	5458.402314232014	6295.542036342415	6384.0428832385305	6289.525632578549	7688.0640989032245	13694.32091226918	13368.054548250113	13406.4165327966	12350.905265869382	14584.072061187946	10655.287447826764	7254.455620194606	4234.21821128025	2259.451757122833	3456.5058272128035	3700.727457070115	2695.255978704695	3372.415192394619	2612.7125886602475	1503.4360777643863	809.2540842026378	1416.2891173133755	1233.530293496508	1700.233803411045	944.024222942326	868.5802404827026	1353.789126026236	2548.418888367646	5506.14501438344	4741.604581223855	6072.181549103447	5862.0372849473715	3595.1655538834443	4191.820789979206
114	323.0067966964201	31.456831863487658	526.4222404539792	82.05426425856385	823.9071106059589	661.6301232703324	1118.0530613802641	3385.739487707304	8521.451939329603	10616.518497561163	6668.918286328284	7709.562592853834	6399.696515325895	5975.337488678504	6045.224085113503	5030.067760074173	5506.779300222055	5656.512103400648	5513.26392940302	6886.659493048508	12018.944288948129	11776.489013542881	11665.74382031542	10296.639523809321	12752.932395560325	9400.80508131059	6788.317468473825	3750.732752835913	2010.8542853826038	3923.8524889508312	4136.323197458647	2729.709873355763	3367.0350307130025	2519.2012869307746	1085.3885687032098	433.65092277257463	955.5290584956874	688.5524215907496	1063.2692841857095	659.32189629801	746.6409266902701	1243.4036472710477	2390.565464000764	5847.43848505114	5343.679578094503	6484.933226785595	5736.67360832138	3180.607589952764	4208.3956622982805
113	317.7547740278462	40.780561241031265	369.7463504749613	66.23767277567028	1053.1290341533893	896.4148445269808	1289.134214873502	3739.518657106909	8051.481270264136	9765.672230423148	6559.424485816763	7433.710939458835	5777.503607125717	5557.668942677462	5710.001348122563	4682.495074731987	4821.543668223283	5033.623478712194	4842.179862758552	6117.731128054562	10194.369768055782	10017.672872133426	9783.7119342276	8118.224305197413	10613.157599517563	7935.626428201573	6178.7666793987755	3253.519527664027	1879.0779652194965	4430.060224908363	4605.536753651189	2861.417225715814	3443.020796110599	2537.9715980011424	831.1652482828947	218.47745563943695	620.1252912150504	335.49929091414026	536.9839503425743	416.8827358283021	694.9947513305665	1251.0805401271468	2362.2388461438723	6134.7790415715535	5920.622966987774	6801.486858643592	5529.293344596424	2794.0880747945066	4243.918685902205
112	348.3527346443571	129.7184839918352	238.172133017061	52.305705677787074	1224.039848221055	1098.844360250682	1527.9450978438686	3962.781329202875	7430.054069268882	8842.13784347315	6562.064180053981	7248.410928898753	5343.1670300569085	5204.679358681824	5439.969088114347	4431.5770478358	4292.742747904443	4563.639907926105	4332.68652776965	5474.385337480031	8498.844780082767	8362.419069895379	8044.588747494544	6151.854498560264	8524.57130041436	6506.899728579334	5529.459849994943	2814.360816508075	1882.8268302533515	4921.124566771086	5062.4273899219015	3079.1209857843864	3603.781758354846	2666.4732682718263	773.8852672249295	184.46946011082582	453.2976454479708	221.62732360441214	203.78252979699135	255.73425692691535	717.5077729365411	1365.8447621673658	2465.2766312376343	6336.066076591145	6398.642723574916	6991.502554370271	5279.285705614788	2481.6735418845146	4295.925360382462
111	414.12480632730507	304.84301811392214	118.82221434938249	40.97865625976844	1352.9034045369144	1278.4399927618617	1838.2304479723264	4056.314175492884	6576.110748360739	7733.237871805166	6667.696972824314	7121.596671311579	5024.19486940967	4853.8880208856945	5186.220939324456	4221.105549793307	3814.081744795728	4152.692017526625	3886.993839681306	4856.488342416771	6703.217941134853	6587.796439364893	6212.24894140138	4140.969701468747	6226.577843086781	4939.583393582936	4754.610677933402	2376.3272347000893	2039.5832664006857	5489.797111189002	5597.5675250370405	3436.281956513446	3897.778111588891	2936.698330932166	908.4474267386277	340.2397721099864	447.2386384136519	319.38775931816207	49.900481681456455	172.11732648428648	827.4565333669659	1604.6680486222992	2721.9895691559623	6478.42668575013	6845.808699098145	7080.559955194221	4950.5566067588015	2193.1464462508484	4373.2448428874795
110	515.5716665255652	567.7530344925593	34.69093336373287	36.67643250655721	1410.5163283456106	1393.9544365231766	2174.6875606343137	3971.5881259049447	5520.471653882675	6517.170459856874	6886.128699813131	7079.512027388709	4873.345531856805	4527.620011555711	4966.368082012146	4064.00075954607	3409.9618525418773	3825.801893208467	3536.702452231797	4320.022292242248	4957.374848040718	4838.12868468032	4441.487823541274	2280.785928938227	3913.243899376531	3374.467037689373	3900.5979621498336	1991.974135526606	2402.3804920453395	6134.867328157751	6216.0331286603905	3968.278389507285	4367.0375417399555	3381.093249842268	1311.3434614267874	746.7794755981747	672.5509190380619	729.6079546313572	159.28636545285792	220.70271935337968	1047.4416933697041	1979.140018736738	3154.788601334566	6523.297035734386	7208.979517790634	7033.458098527239	4546.533597962428	1953.498528303805	4473.50663492303
109	628.7154563748006	852.2769235109237	14.090868122452381	40.795806557327474	1389.3238200231594	1409.017181857254	2427.892714523182	3703.674134148418	4528.0235315355685	5500.17520607391	7159.144959779347	7120.583269808584	4913.6026427196375	4293.781763459645	4822.032559625483	3984.3794309264713	3142.486533714572	3630.9421202520134	3336.7856678465373	3979.502196123326	3664.590293868977	3520.9993445492096	3141.05860063637	1003.4685305234611	2141.918282541921	2198.552213372494	3174.7973060890445	1763.8182862090448	2911.7180607764903	6737.956292129248	6807.728583637668	4579.840761917924	4931.61569908925	3912.6887329212354	1904.73717842182	1332.4085391574267	1101.4595479024854	1368.0176266925369	555.1469902583009	425.3951320093332	1334.422199788956	2399.106139150378	3659.0045881397455	6462.181217260519	7402.197815325125	6852.659598598809	4151.797949411464	1806.947389793821	4567.771567169519
108	755.8317980856493	1155.181705388037	56.846854653683	53.63754305143563	1300.5641551715785	1331.6059744729232	2583.0242142828747	3276.5154530371647	3605.589769221123	4675.4610316454355	7478.999664874809	7242.904318492557	5119.6306466627975	4138.622987631323	4737.749269433076	3968.4222238561297	2969.635940090929	3530.148753854804	3248.8852663892103	3804.9409651068986	2762.0541844376603	2580.1091027003295	2246.405571834654	230.1724287712005	853.5692837753404	1382.2536291599715	2569.9938233476273	1698.4401053028141	3583.7508263862487	7339.466895598292	7412.736094128939	5295.292041043727	5613.097313653873	4542.609822853281	2694.0677115548942	2108.8321158477784	1743.3288121207281	2236.481090655468	1237.5071720847097	805.4587310920643	1691.7076672810172	2859.3637618876487	4221.982507871669	6288.144772405179	7440.771534411426	6545.431138380475	3749.40747853509	1730.5195530662056	4648.794540942962
107	905.9644138377234	1479.8537292669316	184.95347292694635	76.24011165598358	1145.7547830447916	1152.6248206393382	2607.031745220389	2677.178222240942	2780.149119335437	4086.123287252248	7854.185155331526	7458.373878801605	5512.184493581621	4081.236413494924	4718.590279037137	4025.5107238840715	2883.609157731951	3518.329894130006	3272.4844159603517	3816.705418582398	2293.5724461337477	2063.215120206536	1805.6158568540275	21.86003575747782	114.59279950215901	999.7448471603661	2117.5837274954347	1826.9948156050536	4480.258522545616	7976.81614760294	8071.209345916492	6164.232367830327	6460.327643756224	5306.80332081612	3737.052139692085	3140.4441381372194	2666.2254432011546	3398.4743515591044	2286.577492049968	1430.8911224734497	2141.079324035607	3364.8033489693858	4841.3225691575335	5974.646817639003	7299.186077635182	6081.021626140437	3317.57643116155	1720.0607503302683	4702.681422083225
106	1065.545930501727	1772.8746594711672	399.973644580783	106.50301895705255	954.0526504886825	899.6660615730971	2463.9077936470776	2008.0134388561187	2236.614026930168	3905.438748516298	8231.41855020963	7750.86059929532	6053.129119689831	4151.348264039144	4781.046063287832	4168.097146907705	2903.5904377891484	3602.8809394119735	3414.702909731695	4048.5284080481615	2411.895988850728	2137.451118511407	1966.6010245564976	469.63599538462034	149.7651640152476	1189.116379055281	1958.27705853428	2214.865803370054	5516.592350454952	8574.054334027507	8705.89568602332	7085.622848635413	7374.209299131121	6108.565067371645	4915.537045929064	4320.3822023618795	3788.4069704444782	4721.769696922891	3609.6272337486	2276.1491277749064	2627.71060433756	3829.5168908610003	5397.509399344146	5539.021668169857	6962.311434438323	5502.247565452073	2906.81336980382	1774.3584811160008	4699.694569175215
105	1233.5469579551846	2012.7040606342148	697.3017062634435	143.6026068251318	752.6498241374977	611.158712874993	2164.5637737169027	1355.1348881045164	2052.540865223107	4131.867123794589	8589.900882535212	8109.638306897712	6707.856226803198	4381.67248174917	4930.415179986491	4402.631482123681	3031.772786564909	3780.131700930998	3670.3849127554204	4499.908879249246	3123.787622196067	2821.249570207641	2738.3999281064807	1561.6730238569357	973.0509356081511	1989.9489558935043	2116.0477864681975	2873.9699037602577	6651.537792313393	9108.719503169174	9290.09449135834	8010.491315474191	8301.501422924994	6899.51052632159	6162.533280737587	5591.25945593719	5059.789558289173	6128.771093881004	5135.388303499818	3321.880177626349	3123.568902881967	4213.548018341526	5824.5815101663375	4996.832533053057	6443.468662326127	4836.869240581008	2527.139609968502	1876.8852051261238	4621.262181923075
104	1424.735752799916	2195.4475694374223	1097.848084664197	192.2558951744945	553.5648194827369	312.66766461009746	1708.7331097771983	770.7415155146274	2256.843401243979	4862.7876534118695	8941.80562266428	8559.227966912355	7500.249304471155	4827.875802998423	5195.49858356973	4766.230414962452	3299.049360049914	4076.125643560624	4071.4581212059343	5224.153518068988	4520.898083679176	4217.801059584938	4214.492486187947	3362.8220617208476	2688.957307418793	3495.4355893896554	2708.0261341193636	3893.8243640297087	7936.313454499963	9591.187243193317	9832.601729533011	8955.066381921355	9253.00815579785	7688.350603240364	7506.966366824041	6995.093612429835	6532.265515587705	7649.930739692699	6910.537392837334	4635.144691657227	3639.4424036964256	4504.772723236909	6081.477742395224	4316.662793258895	5707.001506437299	4055.8093961918466	2157.3601295986987	2019.0635916092403	4436.284840473505
103	1624.831449752481	2287.9682800950454	1556.1044605738075	253.32622791785616	401.2259561192223	90.83170882858806	1192.9788441323494	420.3265231336883	2901.118538561345	6017.723407357535	9249.322604670317	9056.854326142064	8328.797354431626	5494.736038377423	5573.5839476495685	5246.973665975351	3711.6369328169417	4484.641183639509	4601.102088746527	6170.161404870358	6478.036125058892	6215.101463904802	6259.7039139499075	5654.957343692055	5121.188508986532	5560.243627014546	3730.7763295518666	5209.060703334986	9212.769268382119	9944.729924611245	10243.424631081903	9773.042591437046	10074.084771437338	8350.352985600437	8754.177517249984	8341.058726545707	8014.1128333407205	9062.013026184575	8682.504514661436	6065.156880555722	4102.5746626756545	4645.655949658687	6083.189030355832	3577.237070798575	4836.0055945872045	3254.8266085916953	1833.128028011778	2166.0699843853067	4139.479019173977
102	1831.1141270860999	2291.278517835881	2038.731216957108	333.1569121689424	312.88480457879587	9.546897731159895	718.0483925214578	384.50123643946966	3898.8117814627285	7467.236534336608	9516.956862743698	9584.97026196951	9142.391955558644	6382.056987047915	6065.774197952627	5839.42397996708	4279.583186993988	5010.1129171282755	5257.09734037949	7297.888392866419	8846.374151865102	8668.295819194544	8717.931933403239	8235.718006248795	8044.184920151419	8009.102264681908	5137.99432712196	6761.3949976484355	10411.412667649729	10146.341423610103	10489.65012008223	10404.660918856343	10697.072110838482	8840.953984265147	9821.446350599776	9544.161679956387	9408.327355350786	10267.555851493194	10313.257443164559	7517.822365960822	4489.713285297817	4638.357150411836	5826.086524906664	2824.2896413489657	3893.3264331685778	2477.7478127207946	1551.563221446995	2289.158773244242	3736.5449875245276
101	2037.9297692975465	2212.743104200464	2507.82128569047	440.8454482312262	296.2661964307843	93.37422015266648	393.1471260576696	715.3292074835766	5136.461907394186	9050.609483833097	9756.574497955464	10125.824547790126	9893.885986692405	7479.2974153261	6672.405738662022	6533.422865680797	5014.617816629343	5659.757731340728	6039.109808958961	8560.480930441849	11453.587568065941	11404.070497811914	11408.672813227855	10890.7716017811	11198.013755224514	10632.924132344426	6850.49044807553	8468.932218665454	11462.041812704254	10174.770931394682	10540.906258773732	10797.574351859574	11063.360511787498	9125.760295161857	10636.47563699117	10524.362354015464	10617.943986698387	11180.964498683488	11669.63145736686	8887.507550654356	4784.7533740464005	4501.4099230183265	5336.252320759306	2106.3839407092296	2947.300453591213	1765.4444061929476	1307.7507626503966	2361.017795493988	3242.6768067200196
100	2236.0911886769914	2067.9181570279634	2924.468048774502	585.5722553017416	346.99153295405955	386.1190803342782	315.0779496941279	1412.8966899262612	6465.008133883839	10586.743029626808	9985.351322441951	10660.419270043749	10544.703477304238	8753.808609334794	7386.4900607795025	7309.531384846073	5919.163692063025	6435.093059748423	6940.2968035212825	9899.05499918013	14104.376434267057	14219.185450275312	14128.407427973625	13405.949571040097	14299.881591171548	13197.530274437837	8745.353008447599	10221.478958869238	12302.798612203907	10020.002268903916	10381.028512806419	10913.587391222361	11139.643078775825	9189.150094207342	11152.595387410609	11221.26241117236	11560.287563785283	11746.483968561126	12645.851359795906	10068.683051075155	4983.126303780726	4272.3681592361645	4676.963360536931	1470.1649173246121	2066.9171530294457	1150.835126094214	1094.5303866188465	2360.177726441979	2685.861582696469
99	2425.333513959335	1858.4264612696306	3272.329250338969	792.5025107446264	463.74492527657736	928.2942032725432	593.7220598076692	2528.748932673216	7816.783311274307	11987.292230110144	10239.343905661264	11206.238479558455	11097.69711877761	10271.01726160708	8263.384434126805	8210.539956683859	7079.398179670408	7408.71637732199	8032.0548720037295	11353.050170520322	16785.326147036816	17102.85718981077	16858.428457837002	15735.799774305293	17272.619801118828	15628.298284097047	10821.757484711965	12014.295220363752	12908.169542143352	9643.009566008555	9963.85689547819	10735.678842828254	10879.921084204168	9016.776601776519	11326.64037081333	11602.546271791907	12196.158718076122	11915.964060521172	13180.121607018697	11016.05285555074	5091.386616131124	3975.2805874516557	3873.323848067526	924.8920673326002	1264.950562262641	627.6480461471816	891.9974882401947	2260.3512855212375	2055.9776714351847
98	2571.578379969023	1617.6585382398882	3480.512102699506	1057.1739413518042	623.7161606201298	1672.1964406575783	1288.0686123803557	3915.2990056837843	8905.941216861605	12947.610453470474	10517.095062974404	11695.887151478562	11474.969302182142	11858.94406122391	9229.06006494496	9145.83263416377	8412.197503769106	8512.13261130682	9225.083603915826	12738.547242729883	19069.279776013747	19596.117356189192	19158.255735583214	17486.50955734246	19586.125550285018	17469.686591816142	12736.115975317176	13546.146156021452	13140.231393906703	9057.023026244578	9303.880295334868	10230.28517950222	10282.104264750024	8609.90579163651	11148.167152815107	11578.715457410528	12377.24813662478	11662.666040528882	13136.18784791108	11533.973825216375	5103.199638101732	3686.3646512105956	3091.2315213307647	562.5824751014405	674.4806540003559	265.10642745872235	711.7173371220383	2052.402876278957	1444.3870132990207
97	2656.0988715543426	1368.5099343553193	3526.917757410129	1376.4408813296297	804.0169879817424	2553.6786617577322	2377.0268847261004	5420.452124579524	9585.967569648647	13334.83611593184	10824.146491214247	12103.260532844626	11668.195792838975	13421.450875187666	10250.762422817112	10081.17040050379	9880.112263886376	9718.681233559224	10482.94245644181	13974.330836777643	20774.917530455794	21495.328249498652	20842.64388568765	18532.43748870973	21038.024226972782	18534.18506941869	14288.14560146179	14658.972737363487	12999.738730621279	8283.95000266872	8430.80664882149	9441.93006156432	9392.400229920479	8009.9347261802295	10602.59953285918	11158.800214178587	12117.925342304234	10989.155862871448	12526.458709226066	11565.545281833936	5036.588587258502	3460.1501380549653	2447.5735246631157	404.60806263478753	332.9789294852168	66.49929397928314	551.3751458017504	1745.2453388375286	902.6466153965663
96	2659.8723299987873	1113.4549707221	3391.698186525804	1763.5770440668198	997.6034281545285	3550.9596224881743	3882.3613605031132	6963.794980260098	9753.319992300323	13108.54893515206	11175.298531347884	12419.36068887193	11677.692239142938	14948.46055482788	11359.60420428548	11047.974412563824	11539.98669049963	11079.86864010239	11847.584132268377	15048.255338794179	21818.273780323892	22704.779258707767	21822.446285102516	18796.955112991942	21490.173307103018	18698.402906141055	15351.26286499526	15237.521584879127	12390.160138265677	7287.190011936311	7312.584112724242	8350.691104101988	8196.426517043856	7210.402454686042	9688.50578055536	10315.958951477893	11342.606557911735	9890.208112347627	11322.232853129895	11048.687634959173	4899.636759719579	3330.013162343683	2017.6841790417284	462.58578644316526	255.6535574351314	24.83593313564345	404.0322480931515	1334.4368369367944	453.1104450311259
95	2562.8155710071956	885.8076821060963	3083.5161964255326	2167.406554740741	1176.5028885302138	4483.3024891043215	5561.059951358438	8226.695805006195	9347.867651285462	12235.63966003955	11519.411287833827	12584.46916150939	11506.558876196117	16202.546577093655	12423.127347392245	11948.4442040681	13204.24303114344	12447.756091358277	13160.249387992642	15794.342376493969	21989.695747783535	22980.58062642966	21894.563657055154	18261.9956449754	20932.4610144972	17863.11186196163	15632.508246305095	15088.075335406693	11346.563775099028	6171.634395503416	6079.971211812206	7096.618135838816	6856.66777797543	6316.834571595964	8524.195102347132	9152.938792202887	10141.227467017725	8513.986530654147	9690.165065385258	10016.778489426104	4713.986192565345	3330.240641598032	1916.0338156044456	727.5345882116634	440.1184154444068	130.33629887699146	289.13122537358163	887.8016342614941	181.32012163099512
94	2362.91036827648	693.7715083741377	2639.3520735186758	2545.901131082558	1334.6604175069976	5229.37257178554	7186.54674542568	9024.977282710628	8411.489819954877	10870.830075340444	11808.399627953042	12574.42305699673	11187.3362588706	17071.86942789064	13372.753418954762	12759.433508283315	14770.64118303044	13744.58234216331	14341.697219361458	16160.312290345057	21300.35716158574	22322.493682887474	21081.6015292305	16989.7907540128	19401.3379015769	16147.707590975435	15131.212106953502	14182.303591716678	9928.629452461044	5001.626299753819	4817.919729750409	5780.7604263790145	5487.833663188183	5395.757495579298	7211.543704740694	7778.773287959311	8625.85179731806	6988.6900747126865	7808.687845980099	8575.729904196953	4490.47799654214	3443.2908851928296	2144.6756145723	1149.083233245998	834.9801691342216	349.99662921873505	218.4410537858668	469.6135804858792	118.75022239825685
93	2050.2821863572217	529.0740257896429	2077.0488312947637	2867.382725985184	1482.7231692555183	5709.495839837293	8593.489484676382	9230.405707134192	6999.6080451436155	9114.242476253832	11990.209131933996	12355.424340372905	10729.184799309942	17487.161967998043	14183.423772899569	13509.373519270868	16212.884009115156	14956.032147915339	15369.90391507329	16111.767829027522	19735.48091593705	20711.02318183655	19375.888903155697	15046.773896866609	17024.591867362007	13618.431771769272	13719.901038692316	12465.75147732638	8118.459443297361	3771.6729647299235	3536.9227205300567	4420.573255311083	4116.767956552762	4448.112381655541	5766.706198073406	6221.5762276860405	6825.756905928334	5346.441491098103	5749.458292972387	6764.401226044949	4212.240767907338	3630.893105127283	2674.2535313748713	1690.8913605827288	1387.4573320615486	662.7147852206006	206.4923697981357	135.93861088089332	275.6202580796024
92	1663.4476562592888	401.3310225334302	1494.414343650098	3048.306887427573	1615.0412826721015	5789.883253442593	9417.464138491645	8754.6971353392	5382.1970962269625	7324.435176160258	11970.482645076063	11915.930806276343	10195.30023666754	17334.09146763257	14710.141283788002	14126.426833122303	17296.426755553235	15893.027391080435	16075.019707818185	15622.191653723705	17508.017803205563	18367.211873901564	17018.817484825766	12755.785072713672	14249.217092300994	10728.206528685705	11604.947094850031	10161.156792715963	6154.897135237884	2639.1514682048187	2415.044829707181	3203.797489908776	2938.9280196388318	3587.282113712877	4387.233041652289	4714.11759662953	5015.149526480367	3827.6829711791925	3853.1411674862075	4878.828925751203	3884.5080059351903	3802.9266785882483	3354.618049932681	2234.6819661684176	1962.736038361881	1010.9420221051334	275.3472929030371	9.551280087914469	654.0276058811235
91	1243.088586532339	303.1533512759256	960.0447862932904	3045.2056853390995	1733.5013815903703	5454.3407026092445	9496.824976388792	7654.273725849851	3796.566987009006	5759.059472611559	11689.526428469242	11265.159193426494	9624.79382098461	16617.485275377152	14880.739999562229	14594.728132181297	17915.79050881129	16469.266692605706	16391.857032695385	14740.754253449955	14866.979242175617	15563.609908150509	14278.878954685504	10388.84204912027	11465.563612767974	7877.657646124383	9076.684668542686	7550.594237316738	4220.681761781146	1673.8339208565699	1523.914454415769	2201.139642526052	2019.1951625063239	2844.2768835017937	3163.800869658634	3383.2692612610026	3365.524558928517	2542.9462217997507	2295.9572422384904	3128.8322359007275	3493.889660683398	3861.2254438866767	4001.260762407541	2689.6423937114	2453.5077436708357	1357.0708119022272	436.8226514235866	135.39949310851767	1205.991007831118
90	810.9948273683312	223.46067519210746	503.6850279286927	2819.6409311460807	1835.0302297066414	4696.154479316117	8729.446115365863	6010.738090583246	2372.6282013126734	4542.84662318652	11068.057700571893	10369.463099983448	9007.115356420332	15316.848963208347	14669.374814037119	14903.53789540375	17985.80844460834	16610.624080757607	16262.72468853268	13463.854741393487	11902.204769198928	12407.992771141327	11258.716767641718	8063.23527529379	8877.951614611924	5301.8677981669825	6337.323948512615	4816.556675302314	2408.002056078369	888.8237215893589	874.7819869922336	1407.493297673545	1346.9206810317655	2195.3666517223382	2101.158639542402	2263.156693744057	1940.9182570943779	1509.3168514587041	1131.6720300844843	1611.0655436807854	2998.6891045944544	3726.918798899913	4450.1394554878025	2997.1007014956444	2794.621569335693	1696.068796749889	715.8302789368892	614.0454486845093	1913.0300234232982
89	445.18627863602933	164.6280378262707	196.11475871832096	2380.3703139233157	1886.370337203333	3646.7001176867207	7210.117641873281	4172.775968358973	1375.1023066073283	3874.1363144308984	10115.206624252805	9306.337409978983	8388.659274665219	13592.768506005537	14009.437394721932	14975.852383037152	17413.833179578312	16243.078988370497	15646.745043019764	11950.980361665246	9059.87289304836	9389.753116629485	8420.406611703387	6155.673410933823	6957.000505297011	3521.4705456140564	3978.2827419647233	2523.6714991366557	1048.3206670099498	387.0885971168102	540.6682432723	890.943500741052	964.8359307478407	1684.8541267263804	1315.4657890282347	1499.3882439506056	954.7516432380721	843.7285792310422	507.58951385251726	578.6676846306677	2422.9064171266223	3328.7409957870877	4495.095868696537	3074.4748246334566	2901.7350187624256	1995.7108306222012	1103.1849916498372	1438.844181391951	2661.050462596437
88	184.84659730210916	126.92713935450061	37.83882080275793	1787.6027796850476	1855.9807659149628	2483.228627337034	5229.706172464816	2470.1371009181603	853.1975990165557	3710.873134322273	8883.087479990889	8133.089033063389	7762.519600186833	11620.311571817345	12950.81178062336	14765.460495159185	16230.937325303154	15357.596753453709	14583.102177377543	10329.037456308019	6568.909846705266	6763.978928159639	5989.950500744929	4799.27064501583	5831.022558589284	2702.615866191592	2373.016820903875	1008.3234172053546	290.9402066027166	170.96595526573302	486.2726380651579	608.4173611214133	807.0420478023441	1292.197448376096	799.4442425899418	1083.7946271040887	429.3946403462927	516.922174268798	372.53448849849053	70.70674357203896	1792.9682025210043	2689.5826020908657	4079.1472682179865	2936.6934579167787	2812.0471474008637	2263.388530049765	1585.0267745996414	2550.9371046146725	3366.020913282
87	47.74552423401281	116.68935296949033	5.074648941956234	1098.5318880869113	1696.7130610865922	1344.2981385105413	3061.116381774059	1141.9000209609205	764.4941627849605	3863.097217545557	7374.385751375806	6838.968164274719	7068.98208741441	9462.109360523207	11475.963670239093	14172.705433495608	14406.70182946103	13913.518707908597	13046.923642548696	8621.719976504097	4478.227949902045	4590.062324736853	4011.6758203345425	4011.9195093576805	5504.14071310099	2878.609233235966	1797.1319365318725	531.2259001598569	229.18135655235358	226.94826733052398	662.4209842602834	493.74812377743007	792.5079767748048	978.7610737306658	509.1015287894117	967.1957953113191	323.9651325680399	466.5125928669822	595.0266924521258	53.487581073168194	1125.998892586636	1843.7464179333817	3204.0128687198453	2601.8618544364354	2565.2504318911465	2532.407139052794	2173.402384285833	3923.622916671876	3985.881910859594
86	52.237573316731584	145.72523752135706	57.56540890017828	484.47133931948986	1394.9981516215441	513.0046321407199	1299.5522562382864	533.4092936506423	1005.1007370602028	4130.84265269851	5793.638805103475	5562.008132167457	6316.247181613053	7423.221540932428	9760.612946534471	13158.92537101111	12159.29280789333	12054.908720473397	11206.386480813573	7033.51334118374	3011.629663039611	3098.664148825972	2685.6876022104934	3846.3622617023425	5811.22748140412	3920.420861891159	2344.6119406274865	1124.6110228437337	896.3523066133267	517.097065016777	980.6941308620156	486.061394066926	838.6012201161026	744.9186297183276	420.2775584760709	1053.57508905156	556.0781789663245	612.3149811684484	1033.1369876956408	430.82224360291843	548.4174695737458	988.9845239141341	2090.618720721216	2181.7371505510773	2298.859074550436	2811.8097712056147	2806.434081387569	5329.385461705349	4417.968012441841
85	185.65325423277568	232.74068034878903	151.02854862232036	74.17883077869578	957.6656363661209	162.79769934125738	329.88406519022374	757.0859341419172	1412.1814614838213	4234.103772082168	4207.504855086769	4301.1164688610315	5435.152660963229	5560.12534345196	7850.370159837747	11629.932759447029	9561.228276634514	9805.60187383532	9085.894620225308	5566.469913017883	2102.325363863973	2205.8669433394507	1929.7986060064638	4174.078508976636	6588.082789902167	5570.645872302015	4047.6507050614146	2846.1990959542627	2221.7469451501465	989.4932404455662	1357.6481898579195	515.53198381086	870.1056684836074	564.0272496421703	454.6183873400718	1243.9173030445677	982.8702219689346	852.0847906902604	1510.2952137162574	1048.896232718592	150.35643241552071	297.75082448531737	992.2030954548927	1788.340460366564	2161.495493060136	3138.2636210854353	3476.302555259688	6645.342291623929	4642.153434610118
84	409.6708243467865	385.9917197615226	243.2541400551257	35.837531532266254	501.2350926496851	384.2298282809526	523.0564863632123	1755.1739322482535	1790.184046804698	3993.004439742481	2845.5336108954325	3181.934701640893	4465.709739435106	4081.248774827997	6007.153722284255	9701.200753668094	6996.025733561875	7460.64155747291	6948.5331719943815	4350.564683187253	1724.7447979063368	1856.1453405653692	1695.8525956453043	4843.437440627043	7456.542577392994	7311.807539939496	6429.793106158209	5207.962436342106	3887.588341030745	1529.8363807070089	1676.9726598801878	532.5391251466383	847.9476986936722	438.3076989591905	546.8266704608144	1395.305170102329	1403.0877619514317	1066.035006753483	1835.9892887794838	1676.1489204872498	74.27795584790879	44.456566240768986	336.4387602645745	1584.3215987253889	2275.038640979807	3498.9478545205557	4096.994383774897	7603.407512907834	4641.440411886674
83	681.7639806177012	607.8308914747654	329.2402665754819	437.28986652494336	188.77139968483618	1197.4353991892165	1860.0000270434898	3249.9667958897885	2028.0084977584038	3346.3928252385513	1797.4744911002786	2237.8578908336594	3440.1031518149384	3000.1825897894482	4381.925385784108	7525.241440763604	4720.128887098192	5231.974674856887	4954.800617274823	3387.546304250307	1721.7638977370184	1859.5563236967391	1799.1004502483456	5637.687847157604	8123.272021366922	8704.174753965315	8908.400165194585	7636.512980990437	5527.3964441580965	2037.454574768004	1870.8204026520139	524.5827335312508	770.7214400888353	361.0859384568105	627.8611520351681	1414.2249471991827	1663.5911277628402	1175.6747347565629	1915.7339476625607	2142.9121574754236	384.3887044510317	325.94568560340906	408.35684058696677	1665.8353726742757	2719.531182536326	3871.2617559227874	4619.385265280565	8077.399975397251	4465.168117531906
82	985.7736149391826	906.9135387463372	446.90351665187586	1310.3368825835564	219.6089499555353	2512.6572768953247	4158.852446983679	4946.475231829738	2113.682861308178	2379.996664469482	1054.4279854301417	1446.8089951690165	2372.1256389769787	2234.7903224718093	3025.6440032855503	5219.531413646195	2863.188929180491	3229.748130684342	3165.473676429453	2624.4980392197276	1960.077438171549	2057.8472868419367	2131.1878116103553	6413.301800059899	8404.344481867356	9467.180895341065	10984.983112280413	9635.518066492992	6832.28100311261	2443.3831708045955	1911.1669579453674	505.27293016359255	671.7563800035616	324.3131380569415	653.2338638836418	1256.159457998582	1682.5591425746193	1145.3072238419818	1751.0252801254396	2366.170199302924	1114.4925607954435	1245.7149036592227	1376.253605444244	2082.0294190101904	3486.38075824943	4225.778285395974	5020.401897603869	8023.975114412466	4176.79294743549
81	1309.0246412555498	1272.0375370080487	665.3931302666085	2587.8105339462118	839.8308810212172	4116.768196044648	6916.25978111271	6402.032000207368	2103.249963056569	1339.574223576902	620.095608663654	839.5283746337429	1374.9327083605956	1740.9591152278936	2066.009561287091	3117.0929867582477	1670.8691615534547	1711.3741711713333	1770.6055825714757	2076.521443050391	2355.909371328565	2356.591574084051	2613.834756306802	7010.902121727105	8222.015769184321	9371.754953887295	12050.713383505703	10558.321368240142	7374.557746433862	2654.276139099569	1787.2780989821747	509.80342921098264	604.8666304568053	320.2004043191692	600.4989694146515	930.7233141642369	1436.5682666516007	971.8705822445486	1373.0938702321428	2305.078124272664	2206.364654713677	2712.0097555407287	3214.4118714315237	2805.491803943486	4450.304146520232	4484.423148674346	5248.063654138426	7450.104595894114	3874.08617088725
80	1641.754824472859	1656.9141044818157	1043.783399612223	3997.7720715244704	2134.958929290786	5602.7774212414115	9260.861582834823	7162.840485106921	2111.9224048886217	591.2920499657396	436.60230980719473	454.38194567683985	631.2255573089241	1463.5252408291385	1596.1927749692322	1680.4419095824373	1327.1337912850117	936.9469853363514	981.0630894848612	1785.7907876477834	2861.2051430341253	2730.8444587699887	3211.5307667507523	7314.019965788266	7616.440982420306	8500.906840542715	11773.37684138065	10156.445051469404	7029.573663010767	2608.8699520968894	1542.110105769987	566.9417902699952	614.4079256560394	328.0671778394694	475.05814425788367	541.7154049852352	1033.601158353729	718.9408436434701	926.4025986699155	2027.2143588944386	3404.600211150962	4349.380165714299	5444.641233406959	3645.611012637563	5318.81175781947	4552.05595244382	5274.7525208390125	6551.991588980057	3684.6942595340583
79	1996.0348622849874	2023.0489024225935	1598.925126640757	5255.346625596713	3973.0813051820937	6650.961942871999	10557.823647754047	7085.491014747783	2219.7045210781307	352.4304506352402	397.22881733588116	285.80401712561087	243.9344356155874	1341.9140379842086	1575.1980335041349	1172.6393051658156	1690.0234594301874	951.9560478741815	849.9776946401018	1776.0628672609166	3511.442691363146	3257.296527752568	3966.3592741490666	7332.0529974861765	6791.480237999814	7215.145753418153	10381.603835746191	8551.689748384146	5831.767605754152	2321.3498579881852	1239.6652541824897	670.0902824944762	693.8680823548622	320.97375429866133	318.5877596163421	213.42826412918413	643.2235906587475	473.728878903373	538.7798273635259	1656.0226918740966	4426.193732076209	5735.376780056288	7449.222246313287	4373.51189806847	5832.161607547873	4395.069597766917	5132.09908737332	5592.95806926528	3689.415431121942
78	2405.677702829502	2357.700893362028	2346.5134121774627	6146.191899241554	6206.171964526597	7009.303130693972	10403.733973393122	6140.394735390357	2430.327032791295	602.5917037733865	437.56072612570017	354.5338525093093	292.8302829870971	1386.9776904946639	1987.6398486260664	1670.4850873658556	2754.973151013728	1806.3404235336404	1454.0365308206024	2135.0564296034095	4471.337687926773	4141.463901964691	5038.703416173989	7099.673657143367	5870.643739534103	5852.712654072711	8251.014811171168	6127.397577072781	4008.1132393362122	1801.1264867608647	911.540708248657	782.4093343221193	799.327563294431	272.3350683055621	173.520079214998	49.35278439978226	412.9476826578061	306.58445308707104	271.0388330736352	1262.7955145347678	5033.716538813578	6520.1403608506225	8694.5316768667	4791.142463931768	5780.685220173265	3964.8120015818677	4853.08033385473	4751.9111142062575	3949.9538257224467
77	2794.425033312277	2583.928549417276	3084.2155294221348	6309.4727908601735	8055.868951328558	6549.903512558308	8737.717129262548	4636.614139384852	2593.4024826353657	1189.1309659605906	580.1524463338628	696.7683309621023	815.4457871159589	1670.801539984582	2752.2230825123324	3167.858879235315	4175.654747194034	3321.6533521442216	2727.0037856626773	2904.7397394791265	5736.861765210347	5429.044479821158	6372.065325193574	6716.276042906804	5112.903437803401	5019.072448286398	6400.123250813022	3968.062091708702	2282.5007992498145	1201.5638916668272	642.7828567698401	811.6053036513787	831.444148672958	179.19618418172078	121.3184306477767	127.93475600288473	487.69121810412133	301.45689301657984	177.58669635567836	943.4465165383989	4913.08435301246	6283.352476520314	8514.403093034849	4652.976212446672	5063.590123178322	3349.8191621417463	4545.7579030336055	4302.851020955266	4427.374885890987
76	3075.8367363733037	2673.4468287882064	3611.369441034376	5692.841135381648	8868.913961424863	5320.420944250695	6150.476048657771	3009.1764397463066	2519.697393348237	1711.4951204897793	909.992671697079	1314.9325373821857	1709.1502026824437	2254.0969279156866	3763.1909410263106	5212.784899278457	5608.573933189096	5171.6622733330805	4451.000850460085	4040.9371134709177	7245.90687494837	7058.668956376108	7850.158458635431	6286.598026198193	4598.226156991024	4973.117407661603	5658.130949334166	2994.106341931466	1271.02489594106	702.0654981479834	476.98427544255753	696.6802039910788	724.8629186964395	72.97029089244143	193.45983640499657	427.8414614897866	831.3335883822309	455.86436631736797	201.87363152621487	689.7797508410399	4076.284219304092	5081.176600222506	6945.364014527407	3961.191634325077	3867.5441652190375	2690.280634934796	4306.4346605032515	4246.066242506597	4992.431491711406
75	3147.672116660183	2625.6254688212803	3757.1615450099366	4382.8632019125125	8332.728681419272	3590.0596076042402	3361.7812533671727	1581.8682402508962	2080.5063575873855	1870.2397697259312	1569.9880557176755	2224.699720812071	2862.5001447996347	3185.3467398920297	4956.618787974212	7333.858065416509	6797.479579956665	7044.066987379825	6392.01586661963	5454.604876880187	8855.970541084207	8859.214149076077	9282.450501583837	5861.455006766648	4306.607664848369	5703.506494954787	6268.012820374475	3601.131204730684	1371.690350141418	508.76596867832234	459.84675132318193	444.5690673328312	490.6341724931117	21.219647468911983	413.9568329591119	850.8933442653738	1303.2968015562828	720.779125754598	275.57735901682906	455.2101685134529	2707.2327762420728	3215.5526530005395	4418.26742812345	2846.404251738477	2481.797884870384	2125.4290395297094	4188.526207812871	4423.3183985349715	5481.381141350671
74	2929.782250238758	2445.4044340948158	3471.3705650820402	2746.6306188827866	6378.020376147634	1859.7308679232535	1311.4086207093412	663.961676310299	1361.0985345533875	1636.838677984538	2608.981346107411	3327.9181025261423	4048.3410298921517	4344.381393760425	6141.123590475001	8867.584168955236	7454.260428458173	8453.039634452445	8079.339869072647	6828.228160657525	10148.803370357742	10342.792734248196	10253.946638072246	5481.53988125779	4202.303420328532	6869.708611071006	8124.084276881249	5797.655655671437	2644.0966869739395	785.3268499657809	663.228419736388	202.26735594294956	281.49777819869325	106.83526368591356	740.7974975826559	1239.7725717493988	1660.7479109614146	987.7297807190757	347.8393483702609	240.74591576872302	1284.5646181829006	1376.4679730298467	1930.7073669062183	1667.0387416336143	1372.0603400483326	1825.0873467203	4191.8982194095115	4553.978538003282	5655.068594982389
73	2432.3597172261766	2172.639993825659	2839.857131455618	1192.6454321259464	3571.493730393434	534.8199865518176	495.065881590169	285.7868931060384	637.5537146523478	1269.8298697216426	4009.459562678367	4544.14381589691	5143.849956031886	5570.51803372288	7169.690259928695	9405.000639943062	7484.631678623525	9092.653889791662	9169.621283610119	7868.735595272511	10721.422894501851	11058.17203970713	10439.91261217455	5107.9225172308115	4217.890201960481	7991.323385978172	10416.594553506764	8860.40669102981	4754.359531638228	1720.1692816005454	1187.0754736783072	231.18942646988475	359.24160273605037	448.0056862812397	1123.9842101260444	1499.054838576368	1727.7022081880305	1163.4197657403204	426.8424842250625	98.0632454339375	270.42424345151386	191.16273522829388	393.61350325018157	763.6588441107547	831.9609080120708	1848.7430605249529	4219.672433474215	4400.5325388875135	5395.782747511636
72	1829.83795273829	1888.6997952441186	2186.144931246455	268.1671262725044	1032.9940845904014	66.36078786840841	928.4610745681614	403.37484269166026	388.07000762302334	1319.5621784327393	5539.045370343158	5687.302443600452	6012.262648312709	6560.2433987245895	7787.6043538647555	8844.31100454178	6870.16479528911	8784.234468297083	9298.421321871938	8179.730507320423	10270.125224792693	10619.902790869912	9562.134993297663	4684.785560299689	4296.422719726986	8459.762337636024	11959.426586256246	11552.05876851961	6993.012285288676	3322.848284137044	2136.65384909743	895.1203843613854	1068.7422484308095	1134.1567069546952	1497.0396718087484	1607.4307962873795	1454.8003364577555	1186.685018659979	569.5611179658953	160.7482824481933	126.61366360003524	226.41201678119097	577.3193241988779	504.23066042212963	1019.5690545857284	2166.402630484953	4122.087589990052	3779.723829341365	4586.907242715101
71	1507.2728291254366	1738.1107014613956	1988.470744867457	442.09742309664983	195.45011674700476	577.2550074524438	2333.165786099422	916.8086517284538	954.2243938343486	2281.5434346432476	6788.701219913152	6526.616031467089	6569.496355900244	6972.8125258694145	7741.847643102217	7247.721135135969	5737.636080308158	7492.868108205777	8318.188606819393	7590.808314864869	8559.366773014071	8828.436384891103	7628.148139845667	4144.468494764622	4349.069233830917	7967.189602212662	11678.252738040379	12485.396073543583	8510.142095428999	5396.212460111797	3553.2343673724886	2499.4488261569463	2673.455974610863	2204.2366924860607	1831.3716818125	1685.2326321971132	1045.661926445218	1106.2561114535447	853.1315300145209	566.6992839489758	1028.666903340645	1603.8217075053271	2548.2940037468757	1012.9900677669029	1789.205809838016	2609.080142052804	3707.8179705509406	2770.5382271577637	3341.693462289128
70	1860.8308020760755	1881.951336721615	2651.420896444635	1887.8151694293363	1786.9204649967462	2043.725542131862	3991.453623533901	1767.8727205978837	2393.275228241382	4164.798336530268	7285.8391075484415	6827.888981990783	6759.107162856042	6676.490364613614	6897.28909064907	5136.5212640157615	4323.54127851195	5539.395053280587	6415.543089631514	6068.043354461466	5905.5836163817185	6042.834239508982	5025.087408244926	3441.929487307167	4249.036974036952	6394.98291183706	9270.65273961487	11194.819638758483	8729.712261325418	7499.756096857956	5330.46952471296	5072.4014294910285	5151.156734788201	3608.0700315191175	2185.50907629379	1972.196837556297	943.6851301139448	1122.1062266933839	1331.4141661829158	1341.3462439493956	2703.097171785855	3823.5449772193424	5458.186672429209	2171.9810684263366	2727.933102208939	2917.018523261326	2903.682308115008	1672.094081141429	1945.237884375343
69	3236.8516582982256	2519.8585045010896	4280.884659637708	4225.466367181718	5656.640209818205	3934.3393646868644	5286.978779220219	2900.9315572092155	4081.541937659419	6187.660203638889	6886.970073256791	6543.921442033493	6587.548207355121	5687.889462746438	5415.089643747511	3168.799361162747	2950.488041375472	3496.7400894986367	4178.072844012324	4082.4573340857323	3119.0970610540817	3153.909307938771	2525.8034599174457	2619.184357216912	3820.369774900402	4301.195592977715	5699.694169251107	8037.842135735638	7737.818177656884	9004.300795687746	7103.221188063668	8084.1698397133605	7955.639560110969	5133.979745436917	2691.7896144779384	2682.3805655771503	1610.7870409092834	1530.5875434927375	1997.9930546852995	2288.260133437063	4414.894106116414	5831.998449803623	7770.0618476757845	3452.019500982648	3335.9567396374196	2862.6882378049186	1869.5318515102754	879.7078955636749	808.1396294484366
68	5605.9933427153865	3784.7459173545135	6619.946168338864	6802.8977826595265	10363.603259679267	5728.087112442673	6106.702244191783	4264.961261504405	5230.387639680672	7295.1423810807	5615.882029179875	5649.019482556252	5979.714431316723	4272.220692142297	3610.2898616080074	1676.1851484945828	1789.0330746347793	1773.0114602426713	2142.507918720335	2140.913962913066	953.4655334091239	959.6691841825061	726.4833540479813	1735.1852661951052	2964.678502119787	2342.0375100354186	2445.5227851094014	4450.546953229601	6166.217418327004	9467.595808970671	8504.682436783009	10827.39087577139	10409.304451910664	6591.782159541911	3531.250146122283	3911.9744670020104	3281.347067717569	2616.533661514628	2892.6637470586284	3167.7700960581137	5476.557463947665	6683.598743946607	8326.81440453434	4312.043768617249	3360.12429458697	2381.8577406564323	871.5442083159338	551.2911447330446	153.03576062196618
67	8496.289739009739	5669.969021305257	9044.105264610718	8708.105943521374	13777.108749201441	6894.470520935216	6603.397118678239	5573.800689576404	5159.391901769299	6710.955528446514	3900.950146274463	4316.779373168427	4916.553698824308	2780.2230896664787	1953.158801161561	779.2161223952116	973.4487818798875	665.901566076585	781.4024984249163	787.5533015786361	103.33574008029102	163.64714150814217	103.17276111928211	948.5837471748938	1798.4894569596815	1214.7551130679951	1096.991004675307	2102.796774506457	4850.895450123607	8794.881397711328	9055.284328674476	12340.27315138204	11630.694977798596	7679.776668654885	4778.924050351939	5505.021880337618	5755.586145469959	4482.2894327735685	4086.99346121518	3783.7478164671693	5392.98759530678	6032.853040399444	6709.703567891814	4287.041722612554	2809.242180276492	1596.7864904137223	243.96239060471376	598.1869557187534	31.701673928855374
66	11032.663259495206	7904.83089216372	10781.3275224717	9180.217943483265	14137.960265402962	7138.2637824249105	6960.024839071288	6322.806733555564	3859.483803156575	4442.562403321164	2287.242370554539	2820.7717209767575	3481.390346893022	1515.1002977070502	825.7629545591058	337.3395708470755	526.2810669774082	184.26776166725887	218.75082009960977	333.9930029065463	589.1350543650676	686.0447533073049	522.3174068980253	473.56196130980584	748.2260456174959	1260.3804690836607	1983.3659180809855	1953.160953287224	4326.589482509362	7117.013387348461	8594.622678179621	11912.13970653067	11092.194198752537	8073.4139567423135	6280.028765737674	7051.839953865619	8332.800475743594	6863.825798037977	5654.122551792105	4197.551589433877	4222.910156258599	4038.091680760839	3748.2294790294695	3307.9854607648067	1971.26860758209	799.2498209927498	142.75815071422926	683.4262910907678	223.6575274052113
65	12237.079591674503	9914.120639503588	11227.611818545758	8170.790477494211	11250.57338097121	6527.763077810816	7069.51677601374	6038.1561268293735	2115.860978687383	1722.6564598418067	1183.2766996768946	1490.5457488088223	1953.1513387156087	624.3378619285327	303.341814708185	134.9221413992232	370.1677424696935	101.48240513378182	195.8474346953525	598.6854134322483	1939.389606602914	2034.811918920555	1560.2436931176017	513.4640970413593	425.0895312218536	2232.82445730845	4352.4744626511965	3535.9020339430303	4415.934153986747	5088.8009691195875	7112.705544663353	9521.397053283663	8820.55070293686	7677.447705458344	7609.277930209395	8035.0429871181295	10058.985796582865	9088.135794200436	7497.562808830266	4724.511541084906	2613.2869764023235	1857.8331456749245	1183.101038975004	1867.9753212022197	1251.8853311930789	315.1583821377618	394.07773407071784	538.8929287572356	368.5499968214066
64	11678.0478805018	10925.000408915563	10358.066435744588	6355.423089505603	6959.442535494836	5455.457862307631	6588.2895850413715	4729.343708499786	1005.9517499556418	144.3139752982292	686.3328315813443	644.9724967833517	803.5247190671698	134.3941912132165	146.7328969624606	83.6195502675521	374.45430789297393	139.52171818504678	297.58283683549087	1207.154214170434	3123.5207269691277	3150.3828409634366	2425.366376460107	1119.3993778074296	1094.2762091212794	3347.271221083465	6196.707374060615	5165.486330268809	4403.713404134174	3439.5295706764614	5168.050217370884	6102.71858739303	5744.803619302904	6516.043771062237	8179.785237747292	8081.484965075277	10211.878540996695	10262.314044023966	9115.979246304414	5600.044712965924	1501.1919277025613	875.1248940517323	633.4774076559295	931.4693152665332	1027.9236976628226	343.3960877449721	603.0693137489412	203.46687219200254	284.7170285909229
63	9467.377669067557	10473.344053849429	8450.278603524404	4796.7335564823725	3637.482167938011	4366.80753430971	5308.696926320645	2951.5343672958247	938.8764839578031	291.72671840511447	598.3986471520337	418.1269942618095	395.1997258488834	18.452847348062967	56.80752555819421	229.17618212748195	425.355973986328	211.89903481002423	308.71472072326355	1689.5395099416048	3418.5847397917623	3362.1510982275404	2633.9729159050407	2123.625325515766	2538.2158608984187	3792.8228931655176	6145.961680418959	5346.824525804481	3654.63875162831	2454.787042006875	3327.985654864417	2864.295899801015	2943.0295309664107	4932.964007625245	7755.439494312959	7173.551504527938	8748.86513039584	9850.09217222489	9784.782619797228	6674.382552115624	1470.6737516303779	1595.1135922513276	2447.8110440720084	1369.8696537437966	1471.7260230111503	891.3306142757374	558.3909989434216	117.5295542137067	115.0004707538407
62	6325.2662638586735	8391.643402805512	6032.834019821676	4314.970178130103	2934.098171580689	3615.3314904631493	3515.4049808586033	1568.1726869432298	1496.302983948413	1512.7513054079195	724.5761458615814	759.5088999203637	771.8048101386428	316.1709084932048	12.250492489864573	664.3438068936412	485.69190964598187	426.52325297541	356.4887838581161	1784.1140267692965	2675.13117842213	2553.9933760824338	2112.9734160910075	3105.068711913367	3898.821218028924	3237.1484448435576	4067.154937003963	3657.4054966589647	2132.0689902151616	2032.5425220040408	2085.3648355130163	940.0967076938263	1348.9804686569341	3371.6020312711635	6232.4216773304615	5529.486081272258	6133.816235945254	7749.166871099924	8922.15914866345	7249.484567344924	2644.0664027098605	3990.72314398261	5756.587110648871	3667.5945382978925	2845.1922431272224	1910.668699949483	520.1632959092921	836.5603958268184	309.23165562024013
61	3407.9281628735735	5329.001782325419	3749.748361169053	4734.045631638148	4530.082381013027	3356.49246905075	2097.5105952542804	1265.4841854786478	1699.6428228419973	2204.088813631219	1002.1182567839546	1440.6310553040278	1674.020027620253	1046.0170444484208	323.805372565515	1265.2269430430342	604.8753691875114	936.6386021261412	777.1079464173339	1498.6081943285542	1374.664490472157	1273.4595402559821	1200.1593562821322	3384.793813275609	4075.2943414321335	1812.9834888469657	1398.4877815084806	1277.597261546084	621.6861661106709	1795.7885447508881	1718.04209179152	891.0950797290194	1318.8977792393616	2290.9284219400565	4120.039021476679	3629.027001395669	3330.404081337988	4647.0402588847855	6266.327792895561	6601.719259552991	4500.506118433548	6804.306043728648	8603.303053661022	7250.500446711221	5107.614709020882	3291.035635642265	1236.7948290804645	2535.8818104845855	1352.279161871613
60	1790.9794667887613	2776.882932222055	2195.47165975415	4978.317742302352	5878.647680466342	3366.8849010272716	1797.1430894133475	1744.9201640417746	1091.3301336407703	1640.281671845269	1362.5998865199222	1904.1172412957194	2279.1574908941884	1852.109730052643	1188.7497283697205	1636.2445850867643	854.1787408252513	1616.964365329593	1619.0944134495835	1096.292562568386	400.3298053989681	356.4265649303976	471.2142049004696	2620.484074668595	2810.74104705525	544.601595910231	164.5338511095302	204.01609302251256	140.7863638440882	1461.862564033787	1912.1411158417932	2006.574788904038	2123.1223445960004	1810.4094487060993	2309.288856798192	2062.896171686729	1350.1649055121675	1946.6754087705658	3085.0894626565305	4614.551188728494	5977.760456339998	8302.305267399204	9198.463252270998	10119.357852995996	7447.43853249966	4715.477554717087	3127.488637670959	4458.944656865702	3062.581244877948
59	1597.2383896961048	1827.6161359555576	1499.6874986975095	4078.948992988683	5092.747851783706	3223.1263218050954	2219.7010505993785	1976.7681594574447	288.013418990325	549.8833856161411	1574.6085762037346	1753.288909325604	2050.5772154425254	2160.245241645689	2183.4489982851437	1502.0227375107213	1224.9008473080357	2106.9650666611615	2452.6151226203683	799.7374051366377	41.935114400098804	29.9122357520838	124.3460068081576	1188.086224284254	1126.1538476743722	200.327693607441	672.7065659334968	785.2673035846215	599.6918237728312	1086.339456267329	2129.6633225349597	2898.543550992983	2545.1673597433733	1561.554967359597	1256.6557540008107	1028.7233378861263	360.57731920355707	429.0713379828259	817.9967910299638	2308.998556483188	6313.012266655157	7722.317632189887	7435.777822621415	10452.500174394943	8525.120025042794	5732.5265622592015	5571.858024230565	5584.028858624159	4705.363795986783
58	2424.9676638062583	2506.914509343447	1639.9060203732406	2392.6860636349456	2442.785062146194	2658.349581807977	2363.4089003072436	1388.264762154659	118.44629053274042	306.0137715694598	1335.30542285706	978.6410464468065	1067.1605739946544	1643.1274222614325	2399.6221942618486	954.2303496021375	1560.457891698699	2059.6356221497635	2640.608225485799	700.2366952062891	41.507030592872745	12.446473929561574	56.65956041909273	291.3453175071208	599.5310318127142	786.7486333028003	1912.7902018460536	1996.8788450200582	1212.6616880408183	836.6874582852051	1865.8395760056578	2527.649333162495	1969.932014266813	1165.8112289572327	973.5652782558282	522.6101921600253	71.93911772062195	89.7985387477271	209.66817428095015	836.6848406810295	5159.349831694557	5291.60560752705	4348.191031108336	7542.290078664548	7341.262820943626	5640.374972582353	6947.934824463213	5236.300440963468	5381.221928009501
57	3535.77166878212	4062.308766750425	2414.754252404185	1824.416543816664	875.2895182046933	2162.3334085080305	1791.5828851116714	573.7955992554555	507.3709721607389	919.5250951717894	583.8961733389474	173.77794570111064	158.03116887057226	572.1956601356723	1424.6034548335278	552.7468399912032	1622.8412806288006	1553.0702358834167	1977.621071278853	780.3614492444425	158.2466599607635	103.32656470932676	202.70134283886046	1049.1300991475614	2026.1203771204016	1704.6457583524484	2317.196295505927	2205.473982875064	1045.1998189936837	634.7742406264385	991.0808116168765	1077.5106334227203	675.360587330498	653.671384874828	1069.2849002701685	429.00387395897747	94.79091253633484	218.50175045460188	511.92472613166734	485.5041326951145	2936.1673265140585	2361.249340719221	1600.1098782267434	3065.4521083110153	3916.5129674426635	4048.9206920692804	6092.27019812075	3714.847588146438	4899.360734292341
56	4321.621446235084	5122.079763656227	3510.1389968021567	3792.2820903236566	2467.4531902715635	2802.953532092242	1605.8477632211047	1029.189575277602	629.9178378640224	980.8184499055391	68.39907627819024	119.76111089633903	204.10625064528108	129.19679521762072	364.6395054486958	796.950906052474	1391.5038268168082	1192.2089285305456	1094.7313762790636	1081.8010463990813	838.0647065627539	809.2307395941248	951.2880136392291	3651.7792624228377	4556.8917890355115	2282.7654349410222	1736.9757203267518	1487.0507931463137	354.84449519919633	272.9373683098977	178.09301885291558	100.869549177175	59.80119881540221	488.7794687429364	1193.1259383721513	563.9272855587869	330.0375126899212	357.0403556747277	610.9821559691457	385.64083339557	773.6651613711128	469.5791307124962	285.64433077337384	172.4205181544625	724.0432422950695	1714.0241041703339	3500.0637946494685	2081.280669662534	3747.5613821650454
55	4475.2769347279445	5004.525713969311	4509.046870932674	7251.167441137681	6657.5653983164375	5484.410966565265	3315.1752376621243	3353.5289353577214	650.5660106229063	235.67318001107503	633.7764126531924	1053.0413349651265	1292.3844632186283	1110.3348236584848	1014.2716765355905	1667.1390540218397	1263.3177010845286	1503.4546823065316	977.3313353070907	1685.4468472259255	2782.139676022458	2845.2966164484988	2752.4078418150266	6255.32578496068	6099.593363950275	2514.8738363530633	1267.1300119157581	1597.0929081918684	436.4762157341993	163.08105188659812	586.813275694358	1021.5391344675174	1056.3738030662971	1036.7055955953495	1196.2843894828443	842.117817455905	981.7552930505276	804.1377377941099	522.0065686228527	84.20879837317335	188.37674511517258	613.1320583411601	675.5321019124542	1065.2998164540402	749.764731592081	736.275730599881	1781.2288687785665	1379.9309561912978	2862.758366581206
54	4056.0538987894706	4069.97036007878	4977.161704903165	8974.81172851807	9733.019903281365	9019.116467481233	6441.812184917186	6206.300009028957	2202.103522328598	980.2642959659777	2393.0134265017023	2282.707087343395	2533.831857017054	3052.535100802695	3631.894523742683	2548.2965570587894	1752.0902597533054	2484.474519745114	1927.125462532476	2618.4387950592964	5567.111988129147	5734.612580804747	5184.2430042638225	6693.9422281373745	5469.454140936348	2818.1703571997155	1738.3694809055432	3464.0317998616806	2033.524947641426	1393.9754384078174	2755.0196696723524	3931.9733241121376	3439.983209903363	2041.5513951425146	1134.4105505730636	1265.5686757032868	2095.3347876587554	2096.9469566360776	1612.017380190511	543.5933260559623	1748.1276655130061	2480.3984744527	2203.4603633065244	4457.243180626929	4105.0659984843005	2340.0640711965298	2555.2051228459404	1738.6534488638158	2490.767211739275
53	3345.263921739732	3012.1321582472083	4613.614031487517	7294.55896079591	8714.535531257847	10128.876453650759	7912.700425566088	7181.762841969707	5618.080110497537	4716.373895494846	3890.178566346134	2733.7416051686896	2862.1746007599104	4058.8992254413497	5777.490557734025	2938.2933063770706	2935.86401552738	3359.9732636263325	3259.1209036675045	3524.8268545786295	6863.369273082134	7054.488338637933	6309.061096142959	4498.428650646247	3231.48887514555	3145.5596099857617	2865.52846011975	5418.111166667896	4209.337829304526	4236.539821193308	5483.944610745484	6450.411054641509	5286.3891618913185	2778.503823708984	1147.731670297	1849.2662682779724	3080.2667929143845	3689.5584184889058	4082.7205975243915	2702.081489750992	4343.185369030049	4546.328774098191	3703.7891772619455	6448.733647080213	7194.736150515528	5655.891335250304	4777.2811807163125	2790.85298474699	2289.448281151812
52	2726.2071173914123	2246.449967265382	3437.877954669015	3425.5248632811813	4537.442703656103	6942.58627808489	5943.114885501927	5550.00775323275	7373.816084273297	7766.53006471096	3639.837385022511	2212.8094254807474	2153.5614969781604	3316.9288330453846	5125.712794826357	2955.3842830928766	3921.529057707615	3402.0655715057646	3934.4305320181197	3612.326367523746	5172.643504963962	5271.288683474996	4814.337019191899	1712.940617691638	1200.227776612709	2949.077617174162	3580.9768840795077	5109.205737170002	5089.585260193676	6568.004090835936	6276.104821619442	6080.173396296826	4950.294539701532	2832.9918228969864	1461.5887965758345	2416.3182410955797	3058.7422383903872	3972.9114619346615	5274.515491100895	4756.524350568518	5444.839537439891	4981.257310948229	3939.7490284971555	5113.700081130897	6471.198964558193	7063.750687533243	5524.5956491731895	3732.8710354911277	2082.4905512044597
51	2411.592133663481	2002.0311736759593	2223.370554243295	636.7239024915327	803.8225695271542	2084.3306866619214	1979.5558308560003	2525.989455893882	4885.409424619527	5826.240536539763	1930.1742022744356	1251.245223677544	1116.8261591703358	1697.4726499383182	2659.289322630288	2760.0675364658473	3646.1797520228474	2612.5878465080514	3576.9705080509057	2394.4596387354386	1650.0663573879	1624.4112343956544	1580.6363883373974	356.98480316109794	422.6479155913189	2125.4421457608423	3435.1384650852906	2891.195931721702	4203.281514895762	5849.938504700797	4265.217084420191	3169.381029717166	2822.5673015309585	2388.0559078679335	2156.599538125285	2593.640493997581	1989.8884091987616	2417.4027101404427	3534.9566287737907	3962.753753385653	4150.818977725439	3343.7795891430496	2629.3869903897	2006.426642987416	2989.6976261974496	5151.266948714418	4002.590253217915	3790.895968430734	2057.763333551241
50	2317.167185082904	2368.4808261180183	1806.631951765486	343.69690044093625	308.08526487807535	528.3633243002114	134.25607075764106	647.1666744782065	620.0797814045204	922.5210721396459	513.6718185813706	558.8759817589422	446.794660597459	670.7232662528381	845.1516390007314	1916.1259511062296	2092.8331515064538	1537.1644846959648	2345.5630474274744	641.1400374794713	154.02868313105031	138.15207119990055	112.2780402066095	363.6905523788597	565.692089937094	1266.055345479018	2473.968087291617	1103.558781294245	2153.1250792518613	2552.0010016987308	1292.9696879711082	561.5492949217823	773.2551693001886	1705.342490826806	2638.542338234409	2140.31314394486	982.1100692750305	672.8160767370183	707.5690627862326	1041.555565342007	1717.152308147356	1105.724120445228	803.787143745742	500.42796937577515	649.904891426406	1728.9262834817882	1656.2791404731597	2613.3768757748485	2075.5223991033063
[truncated: 905 more columns]
