# Supplementary material for: Adenovirus maturation establishes the transcription competent packaging of its genome
Source: EMBO Rep. 2025 Oct 21;26(22):5589–611. doi: 10.1038/s44319-025-00598-z (PMC12635127; doi:10.1038/s44319-025-00598-z)
Supplement: Supplementary file 3 — Source data Fig. 2 [file 44319_2025_598_MOESM3_ESM.zip › figure2/A/AdWT_virus_DMS_1_footprint.wig]

variableStep chrom=AdVir_del
1 0.03284
2 4.86032
3 0.1642
4 0
5 3.21832
6 0.09852
7 0.03284
8 4.86032
9 9.49076
10 0.42692
11 6.14108
12 8.0458
13 0.45976
14 6.2396
15 0.22988
16 7.75024
17 0.03284
18 0.03284
19 0.09852
20 0
21 3.57956
22 0.03284
23 0.03284
24 0.03284
25 0.03284
26 5.32008
27 2.26596
28 3.80944
29 0.29556
30 0
31 2.06892
32 5.22156
33 7.25764
34 7.32332
35 0
36 0.03284
37 5.02452
38 5.48428
39 0.1642
40 1.41212
41 0.06568
42 2.20028
43 2.66004
44 0.13136
45 1.60916
46 1.74052
47 0.09852
48 1.87188
49 2.03608
50 4.86032
51 5.5828
52 7.29048
53 6.69936
54 5.77984
55 0.3284
56 5.81268
57 2.72572
58 9.09668
59 15.5333
60 0.6568
61 0.26272
62 0.29556
63 29.0306
64 1.18224
65 2.56152
66 9.91768
67 0.19704
68 15.5662
69 0.59112
70 2.20028
71 3.31684
72 0.1642
73 6.04256
74 0.06568
75 6.96208
76 4.79464
77 1.9704
78 4.40056
79 0.09852
80 11.1328
81 0.59112
82 8.93248
83 3.97364
84 1.8062
85 1.93756
86 4.66328
87 0.1642
88 5.18872
89 2.33164
90 1.08372
91 1.4778
92 0.13136
93 3.74376
94 2.23312
95 4.07216
96 0.1642
97 0.75532
98 3.51388
99 0.03284
100 5.77984
101 0.19704
102 1.41212
103 4.7618
104 0.72248
105 1.08372
106 4.33488
107 2.92276
108 5.9112
109 18.1934
110 2.33164
111 2.26596
112 19.7368
113 1.8062
114 1.08372
115 2.23312
116 4.07216
117 9.62212
118 28.6693
119 11.5597
120 20.8534
121 2.23312
122 3.87512
123 17.5037
124 10.5745
125 45.2207
126 18.259
127 6.8964
128 23.3164
129 5.45144
130 8.17716
131 7.35616
132 20.4593
133 12.9061
134 10.7715
135 2.23312
136 7.2248
137 12.6434
138 9.95052
139 3.41536
140 9.12952
141 16.0259
142 15.6975
143 13.0046
144 18.5874
145 6.33812
146 4.4334
147 24.5643
148 5.15588
149 5.97688
150 5.15588
151 11.8552
152 7.7174
153 3.48104
154 7.35616
155 7.5532
156 6.79788
157 2.43016
158 5.61564
159 3.18548
160 21.9043
161 6.79788
162 6.46948
163 6.46948
164 7.29048
165 12.0523
166 14.9422
167 19.9667
168 17.3067
169 56.5505
170 11.7239
171 4.926
172 16.8141
173 17.1753
174 44.8266
175 14.778
176 5.97688
177 11.0999
178 13.8913
179 6.2396
180 17.6679
181 15.402
182 9.91768
183 30.8368
184 9.88484
185 18.4889
186 8.7026
187 19.1786
188 3.41536
189 2.82424
190 30.18
191 20.1638
192 8.07864
193 71.23
194 8.01296
195 22.791
196 20.3608
197 36.3867
198 16.4857
199 25.7137
200 21.2146
201 9.49076
202 39.211
203 56.2549
204 143.018
205 18.062
206 16.1573
207 50.9348
208 20.9519
209 44.6296
210 31.0995
211 4.69612
212 10.8372
213 11.8881
214 9.62212
215 4.23636
216 29.2604
217 9.6878
218 24.2031
219 7.94728
220 34.1864
221 25.1554
222 11.9209
223 12.6762
224 16.3872
225 6.00972
226 7.15912
227 7.52036
228 14.7123
229 20.7549
230 14.0555
231 7.02776
232 16.3215
233 9.49076
234 42.495
235 44.7281
236 22.4626
237 75.6634
238 27.1258
239 19.4741
240 51.0005
241 27.2244
242 18.259
243 51.4274
244 15.9274
245 26.1078
246 73.6273
247 26.1735
248 49.1615
249 13.1032
250 28.0454
251 55.7623
252 143.018
253 27.7498
254 25.8451
255 71.5255
256 36.8136
257 33.2669
258 39.4737
259 78.5533
260 151.064
261 37.9302
262 45.7461
263 77.6994
264 46.9612
265 39.3423
266 28.8335
267 82.5926
268 31.0338
269 39.7036
270 46.5014
271 27.2572
272 25.2868
273 23.612
274 17.1096
275 27.3557
276 36.5509
277 29.9501
278 14.4824
279 23.8418
280 27.2572
281 49.4242
282 16.7156
283 10.673
284 25.8122
285 30.377
286 23.0865
287 36.6823
288 55.4339
289 32.1504
290 6.46948
291 20.525
292 15.0736
293 17.7336
294 11.2641
295 13.6943
296 9.16236
297 17.0768
298 14.8437
299 8.43988
300 29.1948
301 32.4459
302 70.606
303 85.9423
304 10.9686
305 31.9862
306 57.6342
307 27.0602
308 53.2008
309 35.2373
310 54.0875
311 12.3478
312 31.1652
313 27.3886
314 30.0486
315 19.3428
316 26.7974
317 48.8988
318 84.8914
319 111.163
320 71.23
321 95.4002
322 92.8058
323 111.295
324 104.53
325 35.0731
326 42.0352
327 127.846
328 36.748
329 27.2244
330 19.901
331 13.4972
332 11.3298
333 35.4672
334 63.9395
335 48.7346
336 46.1074
337 103.315
338 23.9732
339 25.5495
340 35.5
341 12.3478
342 12.0851
343 34.8761
344 58.7836
345 29.3918
346 58.5866
347 48.1763
348 14.2854
349 16.1244
350 8.01296
351 32.1175
352 19.1457
353 23.1522
354 31.6578
355 26.075
356 46.3044
357 27.5199
358 56.0579
359 42.068
360 34.8761
361 21.6744
362 82.297
363 74.3169
364 64.1365
365 64.3992
366 28.6693
367 15.8617
368 42.9547
369 27.8812
370 56.0579
371 92.6416
372 45.1878
373 23.9075
374 16.1901
375 26.6989
376 84.4973
377 121.836
378 26.3048
379 31.822
380 20.9519
381 35.1388
382 19.8025
383 73.5944
384 47.815
385 37.1749
386 19.901
387 56.0907
388 23.7433
389 10.7715
390 29.753
391 28.0454
392 36.9778
393 57.9954
394 35.9926
395 112.477
396 47.6837
397 28.932
398 36.4524
399 48.1434
400 38.1272
401 12.7091
402 19.7368
403 11.4283
404 26.9288
405 45.6148
406 72.6421
407 40.229
408 99.9321
409 47.3881
410 29.6545
411 41.2799
412 41.7068
413 11.8552
414 29.9172
415 31.1652
416 34.0879
417 74.4811
418 35.1388
419 20.1966
420 10.1804
421 23.0865
422 47.3224
423 33.464
424 29.4903
425 45.0236
426 13.9242
427 18.9487
428 50.3109
429 53.2336
430 76.9113
431 103.15
432 31.3294
433 13.7928
434 29.6874
435 44.334
436 118.946
437 55.5324
438 28.7678
439 42.3308
440 27.7826
441 16.1901
442 44.3997
443 26.6332
444 12.6106
445 44.2355
446 26.469
447 6.86356
448 21.5759
449 12.315
450 27.9797
451 67.9788
452 17.8978
453 16.8141
454 27.4871
455 59.5718
456 25.7794
457 8.11148
458 29.4903
459 55.204
460 73.2989
461 50.3437
462 69.2596
463 33.3983
464 19.9667
465 66.2383
466 68.1102
467 87.847
468 42.3636
469 19.4084
470 42.7577
471 63.3484
472 22.2327
473 17.2082
474 14.7123
475 40.032
476 51.0334
477 37.4704
478 46.6
479 46.4029
480 49.26
481 31.1652
482 27.3229
483 46.4029
484 103.315
485 77.4039
486 27.1587
487 11.0671
488 17.7336
489 15.1064
490 12.9061
491 31.5921
492 37.6018
493 21.3788
494 44.4654
495 35.5986
496 52.7082
497 43.71
498 35.6642
499 60.2614
500 85.3512
501 35.4015
502 18.5218
503 21.0504
504 24.6957
505 15.2378
506 21.1818
507 52.741
508 58.2253
509 59.2762
510 24.1046
511 14.8108
512 16.0916
513 42.2322
514 48.7674
515 39.6379
516 61.6735
517 128.7
518 42.3636
519 24.006
520 33.2012
521 88.8979
522 191.851
523 99.2753
524 62.6916
525 77.1412
526 66.0412
527 23.8418
528 56.2549
529 35.6314
530 27.7826
531 34.3178
532 12.6434
533 21.97
534 30.6069
535 37.5033
536 49.4242
537 36.9778
538 16.7156
539 97.2064
540 35.5986
541 12.5449
542 8.30852
543 16.7156
544 21.4445
545 67.0921
546 34.8104
547 49.7198
548 32.7086
549 31.7563
550 72.2152
551 34.2521
552 20.6564
553 83.0524
554 47.2568
555 29.4903
556 16.3872
557 52.347
558 73.266
559 70.5403
560 49.4242
561 21.4774
562 47.2568
563 45.2207
564 33.661
565 95.3345
566 144.397
567 52.9052
568 26.1406
569 24.433
570 39.1781
571 31.0666
572 14.9422
573 60.0315
574 29.8516
575 41.8382
576 50.902
577 39.5065
578 26.8303
579 33.464
580 90.9996
581 27.29
582 14.0555
583 39.1124
584 42.9547
585 68.8655
586 65.68
587 173.33
588 81.0163
589 27.1258
590 16.617
591 59.5061
592 35.0403
593 49.4899
594 75.8932
595 59.8016
596 18.0292
597 46.3372
598 40.229
599 18.883
600 39.3423
601 53.6934
602 26.272
603 38.6527
604 27.9468
605 37.2406
606 58.3567
607 53.6277
608 88.9964
609 51.92
610 29.753
611 47.6508
612 84.1032
613 124.332
614 39.1781
615 42.6592
616 82.4941
617 100.195
618 50.3766
619 34.8761
620 21.6744
621 87.4529
622 46.6985
623 62.0348
624 27.3886
625 68.3072
626 60.3271
627 32.3474
628 27.5856
629 24.3673
630 34.679
631 29.9829
632 16.617
633 53.562
634 41.05
635 27.9797
636 57.7656
637 84.6287
638 88.6352
639 72.7734
640 67.1906
641 212.508
642 74.5796
643 57.7984
644 109.751
645 73.5616
646 49.4899
647 54.5472
648 80.3923
649 18.1605
650 49.9825
651 57.5357
652 49.3585
653 40.1305
654 53.7919
655 64.1365
656 27.9797
657 53.4307
658 110.474
659 75.729
660 58.1268
661 33.464
662 18.7516
663 17.7008
664 12.0523
665 26.7318
666 72.5107
667 37.7003
668 16.3543
669 34.9089
670 15.0079
671 36.748
672 50.9348
673 28.1767
674 23.4149
675 44.4325
676 123.314
677 37.4048
678 48.9316
679 84.1032
680 43.9728
681 31.395
682 16.2558
683 46.8955
684 41.674
685 35.4015
686 38.1929
687 23.2507
688 24.2031
689 9.6878
690 44.5639
691 74.3498
692 25.9764
693 32.5773
694 102.264
695 45.2207
696 29.9829
697 155.465
698 29.5232
699 25.0898
700 29.8844
701 34.3506
702 33.5953
703 46.5014
704 69.0954
705 25.4838
706 18.0948
707 9.42508
708 57.7327
709 113.758
710 123.807
711 57.4372
712 14.9422
713 53.168
714 126.795
715 33.8252
716 54.81
717 35.5986
718 31.8548
719 41.247
720 30.7382
721 40.229
722 26.272
723 45.6476
724 52.6425
725 35.2373
726 38.1272
727 37.8974
728 30.0486
729 31.8548
730 85.2198
731 24.0389
732 80.0968
733 87.9784
734 24.9912
735 36.2225
736 28.7678
737 24.006
738 39.8021
739 14.2197
740 44.8923
741 77.1412
742 58.7179
743 54.5144
744 81.0491
745 73.7258
746 57.9626
747 27.3886
748 45.6804
749 46.6328
750 38.1272
751 21.0176
752 39.1781
753 25.7137
754 61.6407
755 59.7031
756 67.4205
757 48.5704
758 16.0916
759 36.2554
760 90.3757
761 18.7188
762 48.5047
763 42.1666
764 36.8136
765 18.4889
766 21.4445
767 74.6453
768 19.08
769 15.5333
770 19.8025
771 23.9732
772 54.8428
773 73.6601
774 27.914
775 9.12952
776 19.3099
777 51.9529
778 35.5657
779 29.6874
780 46.0417
781 58.6851
782 59.7688
783 55.0727
784 52.7739
785 26.272
786 56.7475
787 55.7295
788 137.074
789 96.3197
790 57.9626
791 65.8114
792 114.152
793 82.4612
794 44.5639
795 127.715
796 121.968
797 72.8391
798 45.6476
799 72.0181
800 85.8438
801 39.0139
802 15.9931
803 119.341
804 56.1564
805 25.254
806 25.9108
807 25.254
808 25.2868
809 11.0014
810 17.9306
811 56.2549
812 12.5777
813 7.19196
814 22.2655
815 45.0236
816 25.9108
817 125.219
818 15.6975
819 6.79788
820 22.9223
821 60.4256
822 66.5667
823 44.4325
824 24.1374
825 12.3478
826 23.0865
827 11.3955
828 19.9667
829 37.0435
830 26.4362
831 53.3978
832 69.0297
833 40.853
834 14.9094
835 119.932
836 24.0389
837 10.7058
838 18.7845
839 12.5777
840 75.532
841 28.1439
842 24.9912
843 22.167
844 23.8418
845 18.4561
846 8.8668
847 15.3691
848 42.2322
849 15.2378
850 26.2063
851 21.346
852 30.2785
853 53.9561
854 23.7433
855 9.81916
856 23.9404
857 13.2017
858 15.7304
859 25.7466
860 69.1282
861 24.9256
862 22.0028
863 41.7725
864 24.1046
865 16.2558
866 10.2132
867 25.1226
868 34.6462
869 108.536
870 29.2276
871 13.6614
872 21.8058
873 18.3904
874 41.4112
875 60.6555
876 104.464
877 41.5426
878 74.3826
879 62.0019
880 58.4552
881 47.7494
882 45.779
883 125.81
884 32.216
885 50.5736
886 65.3516
887 51.2632
888 75.2693
889 79.5385
890 67.519
891 22.6924
892 26.1078
893 19.5398
894 39.1453
895 67.1906
896 47.9136
897 29.8844
898 50.705
899 78.3891
900 87.2887
901 62.8886
902 54.9085
903 46.797
904 36.4524
905 116.943
906 42.2651
907 50.0153
908 64.4649
909 63.4469
910 44.2026
911 19.4413
912 48.7017
913 101.18
914 152.739
915 65.1546
916 67.7489
917 58.1596
918 44.3997
919 28.6693
920 59.4732
921 64.6291
922 31.9533
923 28.2424
924 37.0764
925 26.5347
926 65.5158
927 50.5079
928 47.9464
929 35.6971
930 95.4987
931 29.556
932 15.6975
933 65.9756
934 50.7706
935 44.3997
936 53.2665
937 38.39
938 82.4941
939 31.5592
940 15.5662
941 25.7466
942 57.5357
943 42.889
944 32.0847
945 38.4556
946 26.9616
947 8.34136
948 23.5134
949 50.9677
950 37.6675
951 22.3312
952 33.3654
953 18.0292
954 57.667
955 30.8039
956 6.46948
957 31.2637
958 69.6208
959 8.30852
960 16.6827
961 35.303
962 7.98012
963 10.8044
964 8.21
965 4.89316
966 11.5268
967 27.6184
968 4.99168
969 8.60408
970 7.75024
971 4.926
972 8.83396
973 10.4103
974 13.2345
975 17.6022
976 96.254
977 6.27244
978 8.3742
979 6.43664
980 6.8964
981 23.612
982 21.97
983 234.248
984 121.672
985 90.0473
986 60.0315
987 125.876
988 52.0514
989 147.813
990 44.4325
991 13.6943
992 11.3955
993 20.9519
994 70.1462
995 50.902
996 10.8372
997 72.445
998 54.9742
999 85.9423
1000 16.617
1001 12.2165
1002 26.5019
1003 42.2979
1004 172.837
1005 60.4584
1006 79.5385
1007 40.6559
1008 45.0893
1009 50.9348
1010 42.3308
1011 15.2049
1012 22.2327
1013 59.4076
1014 23.2836
1015 51.3618
1016 30.2128
1017 23.6448
1018 40.9186
1019 28.4394
1020 40.6231
1021 30.9024
1022 31.8876
1023 39.7692
1024 36.1897
1025 46.9284
1026 11.7239
1027 20.8206
1028 26.4034
1029 74.6125
1030 31.5921
1031 14.4168
1032 19.2771
1033 18.3247
1034 8.96532
1035 8.66976
1036 16.7484
1037 12.9061
1038 20.0981
1039 23.612
1040 23.612
1041 15.9602
1042 7.35616
1043 15.0736
1044 18.1934
1045 8.11148
1046 23.9732
1047 9.1952
1048 8.99816
1049 12.3478
1050 89.4562
1051 21.346
1052 13.3987
1053 17.1096
1054 17.1096
1055 12.4135
1056 48.6689
1057 33.9237
1058 22.3312
1059 30.0486
1060 16.8798
1061 14.4496
1062 28.2424
1063 7.29048
1064 16.1901
1065 24.0717
1066 18.3247
1067 8.89964
1068 26.1735
1069 115.63
1070 50.3437
1071 91.0982
1072 60.8197
1073 35.7628
1074 19.5398
1075 57.5685
1076 40.6231
1077 21.346
1078 42.0024
1079 27.8812
1080 53.4635
1081 27.4871
1082 7.389
1083 10.7058
1084 9.12952
1085 11.9866
1086 12.9061
1087 13.1032
1088 19.8354
1089 17.5694
1090 10.8044
1091 34.1536
1092 27.9797
1093 34.8432
1094 21.97
1095 72.0838
1096 21.7729
1097 15.5333
1098 16.6827
1099 30.1471
1100 20.9519
1101 15.7304
1102 62.2646
1103 48.5047
1104 35.106
1105 27.9468
1106 52.544
1107 34.3506
1108 11.3298
1109 14.0555
1110 17.241
1111 53.4307
1112 19.9667
1113 47.3224
1114 16.3215
1115 12.315
1116 28.8335
1117 57.8312
1118 26.2392
1119 7.32332
1120 13.8256
1121 24.1374
1122 20.4922
1123 11.5597
1124 17.3395
1125 15.1721
1126 4.03932
1127 15.0736
1128 15.7632
1129 3.9408
1130 6.568
1131 46.6
1132 8.17716
1133 12.3807
1134 38.6198
1135 11.8552
1136 8.0458
1137 12.0851
1138 42.8562
1139 5.28724
1140 6.20676
1141 13.5301
1142 2.26596
1143 3.97364
1144 8.24284
1145 13.2017
1146 61.772
1147 9.45792
1148 7.2248
1149 61.3451
1150 13.4316
1151 11.4283
1152 12.7419
1153 99.7679
1154 77.4039
1155 51.0334
1156 13.1032
1157 15.9274
1158 56.2878
1159 52.9381
1160 52.4783
1161 26.469
1162 19.9667
1163 30.18
1164 9.65496
1165 3.54672
1166 17.7336
1167 29.6545
1168 27.9468
1169 30.2128
1170 26.075
1171 25.1226
1172 29.3261
1173 36.748
1174 25.8779
1175 9.55644
1176 9.95052
1177 11.0671
1178 10.9686
1179 15.1392
1180 25.3196
1181 27.3886
1182 8.30852
1183 7.48752
1184 32.643
1185 13.3659
1186 26.2063
1187 20.525
1188 14.3182
1189 17.6351
1190 11.7896
1191 33.2341
1192 13.3002
1193 17.3724
1194 21.2146
1195 24.3673
1196 11.1656
1197 6.10824
1198 7.42184
1199 13.957
1200 11.691
1201 5.68132
1202 14.975
1203 14.3839
1204 9.91768
1205 12.8076
1206 19.8682
1207 12.9061
1208 58.094
1209 11.0671
1210 10.049
1211 15.0079
1212 15.2378
1213 49.9825
1214 16.1244
1215 8.63692
1216 5.0902
1217 7.52036
1218 11.0014
1219 11.7567
1220 9.45792
1221 13.1688
1222 11.3298
1223 4.13784
1224 8.57124
1225 17.6351
1226 14.6466
1227 17.6022
1228 25.1554
1229 19.8682
1230 16.0916
1231 4.17068
1232 11.3626
1233 12.9718
1234 51.7558
1235 19.901
1236 42.4621
1237 19.3428
1238 5.22156
1239 6.92924
1240 8.93248
1241 20.5907
1242 49.6212
1243 15.1064
1244 11.4612
1245 7.58604
1246 9.16236
1247 13.4972
1248 27.6513
1249 17.9306
1250 9.58928
1251 9.1952
1252 8.63692
1253 14.1869
1254 27.717
1255 19.901
1256 9.95052
1257 16.0916
1258 10.2789
1259 14.4168
1260 24.63
1261 14.778
1262 7.98012
1263 14.7123
1264 5.97688
1265 18.4232
1266 33.0699
1267 19.5398
1268 25.8451
1269 12.939
1270 6.7322
1271 18.883
1272 29.359
1273 29.6874
1274 12.4135
1275 18.1277
1276 40.1305
1277 31.9205
1278 32.9714
1279 30.7382
1280 15.7304
1281 54.81
1282 20.525
1283 20.8534
1284 10.0162
1285 27.7498
1286 23.7762
1287 21.0833
1288 29.359
1289 28.3409
1290 9.55644
1291 5.87836
1292 89.0292
1293 20.2294
1294 8.0458
1295 8.50556
1296 4.79464
1297 15.0736
1298 43.316
1299 38.784
1300 14.1212
1301 9.09668
1302 11.7896
1303 26.6989
1304 30.5084
1305 51.2304
1306 23.7105
1307 10.3446
1308 20.2623
1309 63.5126
1310 20.9848
1311 9.6878
1312 12.8404
1313 15.599
1314 10.049
1315 14.0555
1316 13.3002
1317 14.8437
1318 15.9602
1319 7.35616
1320 30.7382
1321 48.7017
1322 35.6971
1323 15.8617
1324 4.86032
1325 23.2507
1326 8.60408
1327 23.5463
1328 25.6809
1329 11.0999
1330 15.402
1331 13.5629
1332 15.5005
1333 31.1323
1334 19.704
1335 19.4413
1336 29.1619
1337 27.9468
1338 26.2392
1339 29.8187
1340 9.58928
1341 10.2461
1342 5.94404
1343 4.23636
1344 11.0671
1345 5.28724
1346 12.1508
1347 14.8437
1348 21.7401
1349 18.883
1350 44.6296
1351 18.7845
1352 11.3298
1353 14.3511
1354 7.42184
1355 32.216
1356 36.5838
1357 16.3872
1358 35.9598
1359 42.1009
1360 27.717
1361 125.777
1362 28.111
1363 12.512
1364 21.1818
1365 10.6073
1366 18.9158
1367 57.7656
1368 59.0792
1369 22.5939
1370 114.218
1371 41.3127
1372 25.1554
1373 84.8257
1374 55.7623
1375 37.6346
1376 14.2854
1377 15.6318
1378 71.0658
1379 54.5144
1380 38.9482
1381 16.3543
1382 22.2655
1383 19.0144
1384 18.4561
1385 7.42184
1386 9.852
1387 26.2392
1388 81.9358
1389 29.4903
1390 85.3512
1391 36.4524
1392 58.1925
1393 15.3691
1394 11.297
1395 9.75348
1396 5.61564
1397 6.00972
1398 7.91444
1399 24.3016
1400 29.8187
1401 29.9501
1402 34.4163
1403 5.9112
1404 33.3326
1405 36.4196
1406 51.4931
1407 13.1032
1408 11.4612
1409 16.7812
1410 34.3506
1411 28.9649
1412 14.4824
1413 44.6296
1414 31.0995
1415 26.9945
1416 6.92924
1417 10.0819
1418 24.9912
1419 46.7313
1420 12.939
1421 6.568
1422 95.8928
1423 25.0898
1424 59.1448
1425 23.4478
1426 9.98336
1427 22.8238
1428 28.735
1429 13.333
1430 9.78632
1431 10.1804
1432 11.5925
1433 22.9552
1434 38.4228
1435 27.8812
1436 25.2868
1437 13.8585
1438 17.4052
1439 60.5898
1440 24.1702
1441 14.9422
1442 26.3377
1443 16.3215
1444 38.8497
1445 28.2752
1446 8.14432
1447 8.27568
1448 7.78308
1449 14.581
1450 18.3247
1451 102.953
1452 40.1305
1453 13.4316
1454 11.8881
1455 58.6194
1456 18.3247
1457 5.12304
1458 12.6434
1459 77.2725
1460 15.2706
1461 49.3585
1462 17.7336
1463 16.5514
1464 28.8007
1465 12.5777
1466 6.568
1467 5.87836
1468 18.8502
1469 57.0102
1470 33.2669
1471 38.1929
1472 55.9922
1473 18.3247
1474 6.568
1475 20.9191
1476 16.3215
1477 34.9746
1478 71.7554
1479 48.7017
1480 9.81916
1481 51.0005
1482 38.5213
1483 10.8372
1484 26.1406
1485 23.0537
1486 21.2475
1487 53.4635
1488 90.6712
1489 76.0903
1490 41.05
1491 41.1157
1492 45.2207
1493 31.2965
1494 18.0292
1495 7.8816
1496 35.6642
1497 53.7262
1498 17.241
1499 16.9783
1500 25.648
1501 30.1471
1502 9.852
1503 13.4316
1504 44.6296
1505 18.2919
1506 29.7859
1507 30.5412
1508 30.2785
1509 55.5653
1510 15.5005
1511 15.4348
1512 15.3691
1513 21.1161
1514 11.1656
1515 20.5907
1516 8.50556
1517 36.7808
1518 36.5838
1519 25.0569
1520 10.8372
1521 6.37096
1522 11.3955
1523 28.9977
1524 22.9552
1525 12.0194
1526 48.3733
1527 11.8552
1528 9.49076
1529 10.049
1530 22.2984
1531 41.3456
1532 22.5611
1533 12.5449
1534 5.5828
1535 14.5153
1536 21.8058
1537 5.51712
1538 4.95884
1539 6.99492
1540 10.7058
1541 8.40704
1542 3.08696
1543 6.2396
1544 2.20028
1545 3.80944
1546 6.99492
1547 6.60084
1548 28.4066
1549 15.2049
1550 24.827
1551 3.34968
1552 8.40704
1553 16.7484
1554 45.8118
1555 37.7332
1556 24.7285
1557 15.1392
1558 28.2752
1559 3.05412
1560 4.82748
1561 36.2882
1562 37.766
1563 5.68132
1564 42.7905
1565 18.5874
1566 36.321
1567 19.2771
1568 41.4112
1569 23.612
1570 33.7924
1571 16.6827
1572 10.6402
1573 54.3502
1574 13.6614
1575 4.86032
1576 18.5874
1577 61.1481
1578 13.0703
1579 23.6448
1580 9.031
1581 15.7632
1582 19.8682
1583 17.2082
1584 11.3955
1585 32.5773
1586 29.6545
1587 16.2558
1588 4.17068
1589 12.6762
1590 7.25764
1591 1.37928
1592 1.93756
1593 2.43016
1594 6.66652
1595 1.28076
1596 2.2988
1597 3.34968
1598 24.7285
1599 9.26088
1600 2.69288
1601 4.13784
1602 10.3446
1603 9.12952
1604 12.512
1605 2.69288
1606 6.46948
1607 8.01296
1608 35.5986
1609 17.865
1610 6.37096
1611 3.41536
1612 3.80944
1613 4.49908
1614 1.60916
1615 3.34968
1616 4.20352
1617 7.94728
1618 6.60084
1619 8.99816
1620 18.6203
1621 4.36772
1622 6.33812
1623 5.64848
1624 9.45792
1625 5.97688
1626 4.56476
1627 8.5384
1628 9.06384
1629 25.7466
1630 28.4066
1631 15.0407
1632 7.8816
1633 4.7618
1634 19.0144
1635 27.0273
1636 21.2475
1637 11.1656
1638 13.6943
1639 13.2017
1640 6.0754
1641 6.04256
1642 2.56152
1643 5.32008
1644 4.82748
1645 23.7105
1646 5.18872
1647 21.7401
1648 7.19196
1649 2.03608
1650 4.7618
1651 10.673
1652 5.18872
1653 2.92276
1654 8.0458
1655 6.86356
1656 2.52868
1657 3.67808
1658 9.81916
1659 7.2248
1660 7.45468
1661 3.15264
1662 8.7026
1663 10.9357
1664 4.72896
1665 3.57956
1666 4.00648
1667 8.83396
1668 10.8372
1669 16.0588
1670 14.9422
1671 16.4528
1672 9.852
1673 5.51712
1674 6.30528
1675 5.97688
1676 4.82748
1677 4.20352
1678 5.2544
1679 9.26088
1680 13.5958
1681 12.4135
1682 11.1984
1683 5.94404
1684 4.82748
1685 27.6513
1686 8.73544
1687 22.2655
1688 10.049
1689 18.9487
1690 15.1064
1691 7.35616
1692 10.9686
1693 12.9718
1694 6.14108
1695 8.11148
1696 15.5005
1697 11.0342
1698 16.2558
1699 19.0144
1700 21.543
1701 8.34136
1702 12.6106
1703 24.1374
1704 7.25764
1705 5.4186
1706 3.284
1707 4.46624
1708 4.00648
1709 13.8256
1710 4.926
1711 5.94404
1712 3.9408
1713 2.59436
1714 3.41536
1715 1.83904
1716 3.90796
1717 1.8062
1718 4.13784
1719 2.82424
1720 6.50232
1721 11.4612
1722 11.1984
1723 8.73544
1724 12.5777
1725 3.87512
1726 2.03608
1727 6.7322
1728 17.1096
1729 21.0504
1730 18.4232
1731 19.8354
1732 25.2868
1733 16.4857
1734 16.7484
1735 4.99168
1736 12.8404
1737 11.0014
1738 5.9112
1739 7.61888
1740 7.2248
1741 15.3034
1742 16.5842
1743 22.364
1744 15.1392
1745 4.86032
1746 9.3594
1747 17.438
1748 11.9866
1749 7.25764
1750 24.0717
1751 13.2017
1752 17.7664
1753 15.1064
1754 51.8215
1755 7.29048
1756 8.89964
1757 33.4968
1758 19.7697
1759 11.0999
1760 9.39224
1761 19.901
1762 7.7174
1763 4.49908
1764 15.2049
1765 7.48752
1766 17.7664
1767 29.8187
1768 14.6138
1769 15.2049
1770 7.58604
1771 13.136
1772 34.1536
1773 17.044
1774 7.2248
1775 4.20352
1776 3.51388
1777 12.8076
1778 31.001
1779 12.6762
1780 33.2669
1781 84.0704
1782 8.93248
1783 26.272
1784 10.0162
1785 9.16236
1786 7.389
1787 4.13784
1788 5.4186
1789 5.84552
1790 25.8122
1791 17.9635
1792 12.7748
1793 8.99816
1794 11.5597
1795 4.82748
1796 15.599
1797 6.7322
1798 16.1901
1799 24.3673
1800 25.0241
1801 16.42
1802 13.4316
1803 10.7387
1804 4.49908
1805 9.42508
1806 36.6494
1807 13.333
1808 31.1652
1809 18.7845
1810 12.2165
1811 24.433
1812 22.364
1813 7.15912
1814 7.65172
1815 9.12952
1816 9.98336
1817 6.33812
1818 8.80112
1819 28.4066
1820 10.1147
1821 7.0606
1822 9.852
1823 18.6203
1824 9.16236
1825 24.4001
1826 20.4922
1827 20.328
1828 36.2225
1829 10.1804
1830 7.7174
1831 14.7123
1832 37.2077
1833 10.3446
1834 23.8418
1835 10.87
1836 24.9912
1837 6.96208
1838 2.39732
1839 7.65172
1840 6.30528
1841 16.0259
1842 13.4316
1843 4.99168
1844 7.48752
1845 6.0754
1846 4.23636
1847 8.63692
1848 7.8816
1849 6.60084
1850 10.5745
1851 29.8516
1852 21.1161
1853 10.9686
1854 76.0246
1855 10.1147
1856 21.1161
1857 21.5759
1858 32.216
1859 18.8173
1860 9.6878
1861 5.0902
1862 15.3034
1863 10.3446
1864 24.3673
1865 56.4191
1866 19.1129
1867 7.2248
1868 16.4528
1869 14.2854
1870 6.37096
1871 12.1836
1872 25.5167
1873 49.5227
1874 17.9963
1875 30.377
1876 46.4686
1877 19.6712
1878 6.17392
1879 14.7452
1880 23.4478
1881 9.95052
1882 12.2493
1883 7.29048
1884 11.2641
1885 12.8733
1886 28.8664
1887 17.6351
1888 17.8321
1889 22.7253
1890 22.1342
1891 9.72064
1892 10.9029
1893 36.5181
1894 22.6268
1895 10.3118
1896 64.038
1897 23.8747
1898 14.5481
1899 11.7896
1900 9.81916
1901 21.0504
1902 11.2313
1903 14.975
1904 6.568
1905 14.975
1906 22.364
1907 8.66976
1908 7.68456
1909 21.8058
1910 10.6402
1911 11.4283
1912 3.7766
1913 6.50232
1914 20.6564
1915 17.3067
1916 19.1786
1917 18.6203
1918 6.2396
1919 22.2655
1920 9.12952
1921 6.04256
1922 12.6762
1923 6.14108
1924 13.8585
1925 11.9866
1926 25.6152
1927 17.9963
1928 4.79464
1929 8.11148
1930 14.2197
1931 11.8224
1932 4.00648
1933 9.75348
1934 12.939
1935 17.9306
1936 8.60408
1937 17.7008
1938 7.61888
1939 17.044
1940 25.0898
1941 30.7711
1942 25.5167
1943 29.6545
1944 12.7419
1945 22.988
1946 17.8978
1947 10.4103
1948 24.7942
1949 27.717
1950 15.6975
1951 54.0875
1952 23.8747
1953 34.9746
1954 36.9122
1955 10.2461
1956 18.9815
1957 10.9029
1958 17.7664
1959 14.3182
1960 19.3756
1961 19.4413
1962 20.722
1963 14.4168
1964 4.56476
1965 10.9357
1966 25.2211
1967 27.914
1968 15.796
1969 8.34136
1970 9.58928
1971 29.8516
1972 18.4232
1973 5.747
1974 15.7632
1975 15.7632
1976 21.4774
1977 13.2345
1978 32.8728
1979 8.60408
1980 4.7618
1981 22.4626
1982 11.494
1983 13.2017
1984 17.6022
1985 9.55644
1986 11.9866
1987 41.9038
1988 14.9422
1989 10.8372
1990 84.0047
1991 29.6545
1992 18.2919
1993 38.6855
1994 29.5888
1995 9.81916
1996 18.9158
1997 14.1212
1998 21.3788
1999 25.2211
2000 10.3446
2001 10.6073
2002 18.1934
2003 38.7184
2004 23.9732
2005 16.5842
2006 15.2378
2007 8.50556
2008 8.96532
2009 6.27244
2010 11.5597
2011 19.6712
2012 20.2623
2013 13.957
2014 8.34136
2015 15.0079
2016 7.68456
2017 8.14432
2018 13.1688
2019 8.93248
2020 11.3298
2021 8.96532
2022 5.84552
2023 7.94728
2024 20.6564
2025 36.5181
2026 8.34136
2027 20.7877
2028 19.6383
2029 10.0819
2030 28.8664
2031 33.2998
2032 43.1518
2033 44.8266
2034 27.6841
2035 48.1106
2036 6.14108
2037 19.4741
2038 17.5366
2039 21.5759
2040 4.03932
2041 5.22156
2042 9.22804
2043 47.7822
2044 12.118
2045 18.2262
2046 17.1096
2047 22.1998
2048 28.2424
2049 39.3095
2050 35.0731
2051 24.63
2052 44.5967
2053 26.7974
2054 21.346
2055 41.247
2056 18.5546
2057 10.049
2058 15.4676
2059 10.1147
2060 20.9519
2061 12.7419
2062 22.5611
2063 28.3409
2064 20.4922
2065 5.2544
2066 14.8108
2067 8.30852
2068 13.2345
2069 15.0736
2070 10.7058
2071 8.3742
2072 10.3118
2073 21.8714
2074 30.7711
2075 7.45468
2076 18.4889
2077 9.91768
2078 13.2345
2079 33.0042
2080 17.2082
2081 13.5958
2082 6.96208
2083 10.0819
2084 7.2248
2085 10.049
2086 15.796
2087 35.6314
2088 21.0504
2089 19.6055
2090 39.211
2091 26.075
2092 82.6911
2093 33.2012
2094 22.8895
2095 25.8779
2096 22.6596
2097 69.4566
2098 59.736
2099 58.2253
2100 65.2859
2101 46.3701
2102 46.4029
2103 20.0652
2104 41.9038
2105 24.5315
2106 19.8682
2107 15.5333
2108 45.779
2109 20.722
2110 9.45792
2111 20.2623
2112 87.5514
2113 26.8631
2114 11.5268
2115 40.1305
2116 29.3261
2117 15.5005
2118 136.45
2119 21.7401
2120 13.6286
2121 143.971
2122 26.6661
2123 6.99492
2124 14.154
2125 13.0375
2126 4.7618
2127 11.494
2128 66.501
2129 23.0537
2130 4.82748
2131 6.79788
2132 86.3035
2133 9.6878
2134 4.82748
2135 11.9209
2136 20.9848
2137 29.4575
2138 8.96532
2139 27.8155
2140 34.2193
2141 3.6124
2142 21.3788
2143 26.9945
2144 8.0458
2145 21.9043
2146 27.914
2147 26.075
2148 12.939
2149 28.3081
2150 31.9205
2151 21.0833
2152 9.22804
2153 21.4774
2154 16.617
2155 11.9866
2156 15.3034
2157 24.6957
2158 60.3599
2159 13.76
2160 19.1786
2161 54.8428
2162 13.3002
2163 17.8321
2164 56.7475
2165 11.3298
2166 18.259
2167 58.3567
2168 12.4792
2169 20.6892
2170 62.1333
2171 16.1573
2172 14.1212
2173 10.2789
2174 19.8025
2175 17.3724
2176 10.1476
2177 27.717
2178 22.9223
2179 40.7544
2180 50.081
2181 28.1439
2182 13.6614
2183 7.15912
2184 13.957
2185 81.7716
2186 12.1508
2187 13.0703
2188 54.1532
2189 9.12952
2190 16.4857
2191 49.1286
2192 16.1901
2193 16.1901
2194 47.0926
2195 17.0768
2196 14.8108
2197 14.2854
2198 28.9977
2199 32.8072
2200 115.597
2201 26.6004
2202 14.2197
2203 31.0338
2204 57.4043
2205 83.8405
2206 29.4575
2207 67.8803
2208 16.617
2209 23.3492
2210 25.7794
2211 13.4316
2212 40.0648
2213 67.6504
2214 67.0593
2215 35.0074
2216 58.8821
2217 14.0555
2218 15.9602
2219 12.118
2220 23.2179
2221 30.7382
2222 40.6559
2223 24.0389
2224 14.154
2225 16.9454
2226 35.1388
2227 17.6022
2228 25.4838
2229 15.3034
2230 8.57124
2231 29.4246
2232 34.2521
2233 35.0731
2234 33.858
2235 15.8946
2236 14.8765
2237 25.1226
2238 13.6943
2239 6.27244
2240 19.4741
2241 13.4316
2242 16.9783
2243 6.7322
2244 10.9686
2245 13.3987
2246 29.4246
2247 36.5509
2248 77.4696
2249 46.6656
2250 36.3867
2251 31.0995
2252 18.1934
2253 133.889
2254 13.0703
2255 15.5005
2256 24.0717
2257 38.5542
2258 15.0736
2259 20.4593
2260 41.1814
2261 19.5398
2262 9.852
2263 18.5874
2264 45.3849
2265 44.8594
2266 24.7285
2267 69.0954
2268 22.1342
2269 13.4316
2270 27.093
2271 16.2558
2272 27.5528
2273 18.062
2274 10.1147
2275 25.1554
2276 48.7346
2277 62.5602
2278 23.2836
2279 15.9602
2280 27.0273
2281 12.2493
2282 37.3391
2283 54.7771
2284 34.679
2285 38.6855
2286 11.7567
2287 11.5268
2288 31.7891
2289 39.0796
2290 22.2984
2291 7.84876
2292 24.2359
2293 30.4427
2294 17.6022
2295 15.2049
2296 11.2641
2297 11.4612
2298 13.9898
2299 62.2318
2300 11.8881
2301 6.7322
2302 12.6106
2303 8.76828
2304 5.64848
2305 6.60084
2306 14.7452
2307 13.136
2308 3.87512
2309 5.4186
2310 53.0694
2311 3.25116
2312 6.04256
2313 5.77984
2314 3.4482
2315 6.53516
2316 79.4071
2317 19.7697
2318 2.463
2319 3.9408
2320 3.51388
2321 10.2789
2322 9.88484
2323 7.78308
2324 8.47272
2325 9.72064
2326 68.6684
2327 3.90796
2328 8.11148
2329 8.0458
2330 5.64848
2331 8.89964
2332 10.3118
2333 6.0754
2334 4.23636
2335 8.17716
2336 12.5449
2337 228.172
2338 10.3446
2339 16.9126
2340 18.7188
2341 18.7188
2342 24.8927
2343 26.2392
2344 14.5481
2345 1.642
2346 0.62396
2347 33.2669
2348 2.9556
2349 7.65172
2350 13.0375
2351 9.42508
2352 23.7105
2353 1.18224
2354 0.821
2355 10.6402
2356 1.41212
2357 14.1869
2358 7.2248
2359 12.8733
2360 11.2641
2361 7.32332
2362 17.5694
2363 16.42
2364 31.4279
2365 2.463
2366 1.60916
2367 10.4103
2368 17.5694
2369 10.2461
2370 29.2933
2371 26.4362
2372 7.0606
2373 3.284
2374 3.9408
2375 11.1656
2376 46.3044
2377 19.8354
2378 10.673
2379 36.1897
2380 30.7054
2381 14.778
2382 9.98336
2383 35.9598
2384 57.7327
2385 19.6055
2386 13.0375
2387 10.5745
2388 17.6351
2389 12.0851
2390 12.4464
2391 35.1716
2392 23.6776
2393 28.0125
2394 16.0588
2395 7.35616
2396 34.7776
2397 37.1749
2398 14.0227
2399 20.5907
2400 19.6383
2401 36.8465
2402 19.0472
2403 4.2692
2404 12.1836
2405 9.88484
2406 14.9094
2407 23.0208
2408 76.7142
2409 27.5856
2410 130.539
2411 19.3099
2412 16.4528
2413 17.8978
2414 14.581
2415 30.8368
2416 64.1694
2417 19.507
2418 22.364
2419 19.7697
2420 16.3543
2421 6.63368
2422 17.0111
2423 48.5704
2424 27.4214
2425 25.7794
2426 17.241
2427 27.3886
2428 10.1476
2429 7.15912
2430 27.6513
2431 31.7891
2432 24.8927
2433 15.2378
2434 24.8599
2435 9.09668
2436 14.2526
2437 11.4283
2438 19.8682
2439 17.6022
2440 26.469
2441 21.9371
2442 47.2568
2443 19.7697
2444 5.2544
2445 13.5301
2446 16.0259
2447 7.2248
2448 14.7123
2449 20.328
2450 37.766
2451 49.6212
2452 25.3196
2453 19.1457
2454 12.7419
2455 13.1032
2456 21.2146
2457 15.6647
2458 26.1735
2459 18.686
2460 24.5315
2461 11.494
2462 5.05736
2463 12.5449
2464 35.9926
2465 21.2475
2466 25.6152
2467 15.5005
2468 4.95884
2469 20.9848
2470 33.1684
2471 73.2332
2472 36.5838
2473 13.9242
2474 41.674
2475 46.8955
2476 15.9931
2477 42.5935
2478 12.8404
2479 16.5185
2480 10.3446
2481 8.99816
2482 12.2493
2483 26.0421
2484 69.982
2485 19.1457
2486 38.3571
2487 48.3405
2488 15.9602
2489 13.6943
2490 45.2207
2491 19.3099
2492 34.5148
2493 36.3867
2494 45.976
2495 23.7433
2496 11.297
2497 14.6466
2498 42.1009
2499 18.5874
2500 3.34968
2501 5.51712
2502 20.4922
2503 13.3002
2504 7.81592
2505 17.5037
2506 6.8964
2507 11.3626
2508 14.9422
2509 6.30528
2510 7.91444
2511 19.507
2512 20.722
2513 11.494
2514 4.23636
2515 8.96532
2516 20.8862
2517 4.89316
2518 5.51712
2519 28.0782
2520 54.0875
2521 52.6097
2522 17.241
2523 2.20028
2524 2.56152
2525 2.06892
2526 1.9704
2527 2.85708
2528 1.57632
2529 7.52036
2530 43.9728
2531 16.4528
2532 2.56152
2533 36.2554
2534 22.6268
2535 1.41212
2536 4.03932
2537 3.31684
2538 4.46624
2539 31.7234
2540 2.39732
2541 16.3215
2542 3.41536
2543 23.8418
2544 6.46948
2545 48.5047
2546 4.17068
2547 4.00648
2548 5.18872
2549 5.02452
2550 6.4038
2551 33.2341
2552 3.1198
2553 4.53192
2554 55.2369
2555 9.91768
2556 79.9654
2557 26.6989
2558 12.3478
2559 2.23312
2560 1.8062
2561 2.9556
2562 16.6499
2563 13.5301
2564 3.38252
2565 1.74052
2566 3.41536
2567 14.975
2568 22.4297
2569 4.30204
2570 24.4001
2571 3.64524
2572 7.68456
2573 12.2822
2574 17.1096
2575 5.97688
2576 36.6823
2577 5.02452
2578 5.77984
2579 3.9408
2580 4.89316
2581 9.06384
2582 7.45468
2583 4.56476
2584 6.79788
2585 18.0292
2586 7.68456
2587 13.8256
2588 22.5611
2589 15.8617
2590 11.6254
2591 7.32332
2592 26.7974
2593 5.61564
2594 6.50232
2595 21.4445
2596 12.6106
2597 3.21832
2598 5.87836
2599 5.22156
2600 3.9408
2601 14.2197
2602 14.5481
2603 6.53516
2604 18.5218
2605 12.6762
2606 5.15588
2607 4.5976
2608 44.7609
2609 9.3594
2610 3.67808
2611 46.8627
2612 5.48428
2613 2.7914
2614 18.9815
2615 10.2461
2616 11.7896
2617 2.20028
2618 3.4482
2619 2.03608
2620 1.34644
2621 1.83904
2622 28.932
2623 13.4972
2624 5.54996
2625 7.8816
2626 14.778
2627 4.86032
2628 14.6466
2629 12.9061
2630 5.5828
2631 5.94404
2632 4.4334
2633 3.284
2634 4.72896
2635 8.96532
2636 12.6106
2637 13.0046
2638 8.40704
2639 11.1984
2640 6.17392
2641 10.049
2642 7.02776
2643 10.3118
2644 4.69612
2645 4.69612
2646 6.7322
2647 5.48428
2648 7.45468
2649 8.14432
2650 61.3451
2651 6.00972
2652 2.75856
2653 9.58928
2654 9.32656
2655 4.95884
2656 6.79788
2657 5.81268
2658 3.80944
2659 14.5153
2660 9.5236
2661 13.8585
2662 32.1504
2663 6.66652
2664 8.99816
2665 22.7581
2666 11.691
2667 16.0916
2668 17.7336
2669 9.12952
2670 3.25116
2671 4.20352
2672 7.52036
2673 12.8733
2674 31.198
2675 15.2049
2676 5.05736
2677 13.8256
2678 45.5491
2679 10.6402
2680 16.4857
2681 6.50232
2682 7.5532
2683 6.43664
2684 4.33488
2685 13.136
2686 6.14108
2687 6.50232
2688 2.43016
2689 12.9718
2690 14.778
2691 16.5514
2692 4.33488
2693 5.32008
2694 15.2706
2695 14.4824
2696 14.2197
2697 10.049
2698 12.6434
2699 12.0851
2700 17.3395
2701 28.7022
2702 26.0421
2703 22.2327
2704 14.0555
2705 11.7896
2706 5.5828
2707 5.35292
2708 23.809
2709 3.54672
2710 9.65496
2711 5.77984
2712 2.9556
2713 10.9029
2714 41.3456
2715 10.9357
2716 11.2641
2717 10.0819
2718 12.1508
2719 23.7762
2720 15.0407
2721 12.939
2722 21.7401
2723 5.61564
2724 7.389
2725 11.1984
2726 8.0458
2727 5.18872
2728 8.3742
2729 6.30528
2730 21.0504
2731 22.5939
2732 11.9209
2733 55.4668
2734 14.2854
2735 13.1032
2736 23.7433
2737 26.2392
2738 28.4394
2739 35.5657
2740 20.9848
2741 9.88484
2742 22.7253
2743 32.5773
2744 13.9898
2745 21.2803
2746 30.9024
2747 12.7091
2748 6.4038
2749 8.0458
2750 8.01296
2751 24.3016
2752 19.507
2753 4.03932
2754 10.2461
2755 9.75348
2756 3.51388
2757 4.5976
2758 28.8007
2759 11.9209
2760 49.6212
2761 32.8728
2762 8.14432
2763 17.3395
2764 19.08
2765 37.5033
2766 28.1767
2767 10.9357
2768 9.78632
2769 13.0703
2770 8.99816
2771 5.0902
2772 6.43664
2773 6.27244
2774 15.796
2775 16.7812
2776 7.45468
2777 5.54996
2778 23.5463
2779 28.2096
2780 3.4482
2781 21.3132
2782 15.3363
2783 18.7516
2784 19.8682
2785 54.3502
2786 11.1328
2787 18.2262
2788 12.2822
2789 6.14108
2790 8.17716
2791 9.98336
2792 8.0458
2793 15.599
2794 9.29372
2795 14.0227
2796 29.6545
2797 13.3659
2798 25.4838
2799 24.5972
2800 19.4741
2801 10.5416
2802 65.5815
2803 11.9866
2804 15.2706
2805 22.988
2806 48.4062
2807 27.0273
2808 14.778
2809 16.0588
2810 5.32008
2811 7.94728
2812 4.69612
2813 10.673
2814 29.753
2815 15.8289
2816 27.3229
2817 45.1878
2818 24.2688
2819 10.2789
2820 10.3446
2821 31.0338
2822 44.4325
2823 23.1522
2824 19.3099
2825 6.86356
2826 10.9029
2827 25.7794
2828 20.1966
2829 16.2886
2830 32.9385
2831 21.7729
2832 51.3946
2833 21.97
2834 12.2493
2835 4.82748
2836 17.2082
2837 14.4496
2838 23.5134
2839 22.791
2840 10.049
2841 13.8913
2842 11.1328
2843 4.17068
2844 13.136
2845 23.4806
2846 24.3673
2847 9.45792
2848 11.1328
2849 10.049
2850 34.1208
2851 21.0504
2852 8.17716
2853 13.76
2854 23.0865
2855 17.3067
2856 17.3395
2857 63.02
2858 29.8844
2859 18.883
2860 25.5824
2861 26.896
2862 14.3511
2863 33.8909
2864 47.6508
2865 22.9223
2866 97.7318
2867 29.1948
2868 43.0532
2869 28.0125
2870 15.9274
2871 18.5874
2872 25.3196
2873 22.0028
2874 13.5301
2875 17.6679
2876 51.0662
2877 20.2623
2878 22.1342
2879 14.3511
2880 8.76828
2881 14.5481
2882 11.297
2883 7.32332
2884 4.63044
2885 2.2988
2886 4.86032
2887 4.20352
2888 8.50556
2889 8.8668
2890 9.16236
2891 7.15912
2892 10.6073
2893 33.661
2894 12.5449
2895 13.6286
2896 36.8465
2897 40.3932
2898 35.6971
2899 17.2738
2900 29.1948
2901 10.0819
2902 25.8779
2903 23.0865
2904 7.94728
2905 18.9487
2906 17.9306
2907 8.40704
2908 21.4117
2909 21.4445
2910 10.7387
2911 24.6628
2912 46.4358
2913 11.8881
2914 26.7646
2915 12.2493
2916 22.4626
2917 50.5079
2918 31.6906
2919 23.7433
2920 8.89964
2921 10.87
2922 16.9126
2923 16.0259
2924 11.9538
2925 7.8816
2926 11.5597
2927 7.5532
2928 16.3872
2929 22.2327
2930 15.2706
2931 23.7433
2932 23.4806
2933 30.574
2934 18.4561
2935 21.97
2936 15.3034
2937 28.5051
2938 47.2239
2939 17.3395
2940 4.17068
2941 6.86356
2942 12.1508
2943 10.7387
2944 13.7928
2945 15.4676
2946 24.5315
2947 48.6689
2948 19.3099
2949 14.4496
2950 35.3687
2951 28.8992
2952 20.7877
2953 15.4676
2954 21.149
2955 13.8585
2956 29.6874
2957 17.241
2958 6.69936
2959 14.6795
2960 10.2789
2961 9.29372
2962 15.1392
2963 22.5611
2964 20.9848
2965 5.9112
2966 13.0375
2967 7.09344
2968 7.45468
2969 17.1096
2970 13.5629
2971 21.2146
2972 21.543
2973 7.81592
2974 28.2096
2975 43.2503
2976 20.8862
2977 8.99816
2978 10.2461
2979 5.12304
2980 13.0703
2981 8.89964
2982 10.9686
2983 29.1948
2984 23.7433
2985 30.0486
2986 23.6776
2987 13.4972
2988 7.02776
2989 17.5037
2990 30.0486
2991 13.8913
2992 9.62212
2993 5.71416
2994 37.4376
2995 23.9404
2996 9.22804
2997 15.0736
2998 23.7762
2999 15.2378
3000 21.9371
3001 5.2544
3002 11.3626
3003 6.10824
3004 14.4496
3005 15.9274
3006 14.581
3007 22.3312
3008 15.2706
3009 9.45792
3010 12.4792
3011 32.1504
3012 18.5546
3013 20.1966
3014 23.1194
3015 10.0162
3016 12.2493
3017 4.56476
3018 5.15588
3019 9.852
3020 19.1129
3021 16.5842
3022 5.18872
3023 4.03932
3024 18.5546
3025 15.3034
3026 4.20352
3027 6.50232
3028 10.0819
3029 8.93248
3030 3.74376
3031 9.95052
3032 33.2012
3033 15.4676
3034 15.5005
3035 6.66652
3036 11.0014
3037 22.6924
3038 16.9126
3039 35.7956
3040 15.6975
3041 7.5532
3042 9.58928
3043 14.4496
3044 11.1656
3045 7.32332
3046 12.4464
3047 23.3492
3048 35.9598
3049 12.118
3050 9.81916
3051 6.96208
3052 24.3344
3053 63.0856
3054 9.58928
3055 11.691
3056 21.7401
3057 17.241
3058 13.6943
3059 5.38576
3060 13.3002
3061 47.8807
3062 16.5185
3063 10.5745
3064 16.3872
3065 20.1638
3066 17.7008
3067 49.0301
3068 15.5005
3069 12.2493
3070 21.1818
3071 9.81916
3072 10.476
3073 15.6318
3074 18.9487
3075 12.8076
3076 41.4769
3077 26.3048
3078 23.3164
3079 38.1929
3080 15.4348
3081 37.4704
3082 22.2984
3083 11.8881
3084 14.7452
3085 6.69936
3086 7.91444
3087 5.35292
3088 18.3904
3089 17.5694
3090 27.6184
3091 7.09344
3092 55.631
3093 16.1244
3094 8.76828
3095 15.1721
3096 39.9991
3097 14.4824
3098 17.0111
3099 11.6254
3100 43.9728
3101 14.2197
3102 6.14108
3103 5.54996
3104 19.8025
3105 9.12952
3106 29.2276
3107 18.1605
3108 19.2114
3109 20.722
3110 12.4792
3111 26.7974
3112 70.9344
3113 22.167
3114 17.7008
3115 71.0329
3116 20.4265
3117 8.40704
3118 35.3687
3119 27.093
3120 19.1786
3121 13.6286
3122 42.7248
3123 13.6943
3124 7.91444
3125 13.3002
3126 29.7202
3127 29.0634
3128 14.6466
3129 48.0121
3130 15.0079
3131 29.2604
3132 12.2822
3133 14.7123
3134 19.5398
3135 8.60408
3136 19.3099
3137 62.8558
3138 63.3484
3139 11.8552
3140 10.1476
3141 31.4936
3142 22.0028
3143 8.30852
3144 17.865
3145 32.8728
3146 19.0472
3147 10.2789
3148 27.5199
3149 35.4015
3150 17.2738
3151 7.12628
3152 8.14432
3153 9.22804
3154 16.3543
3155 20.8862
3156 11.7567
3157 15.0407
3158 7.19196
3159 15.2049
3160 23.3164
3161 12.9718
3162 20.5907
3163 10.3118
3164 10.8372
3165 21.8714
3166 17.5694
3167 11.8224
3168 34.9418
3169 47.618
3170 31.4607
3171 63.9395
3172 61.7064
3173 33.9566
3174 10.3774
3175 16.1901
3176 28.6036
3177 69.8507
3178 20.0981
3179 12.2493
3180 8.3742
3181 28.0454
3182 118.093
3183 12.3807
3184 14.778
3185 14.4824
3186 71.7882
3187 24.6957
3188 8.5384
3189 26.8303
3190 15.7304
3191 18.7188
3192 28.2424
3193 26.1735
3194 16.223
3195 6.17392
3196 49.5884
3197 19.2114
3198 13.4644
3199 7.29048
3200 13.3987
3201 18.5218
3202 19.7368
3203 18.9158
3204 30.4427
3205 5.45144
3206 15.9274
3207 32.2489
3208 10.5416
3209 14.3839
3210 7.389
3211 11.9866
3212 14.5481
3213 4.30204
3214 13.957
3215 44.6624
3216 6.79788
3217 4.86032
3218 3.84228
3219 5.0902
3220 10.1476
3221 14.9422
3222 17.5037
3223 21.2803
3224 18.4232
3225 32.216
3226 42.2322
3227 95.6301
3228 52.4455
3229 23.9075
3230 11.6582
3231 14.0227
3232 7.98012
3233 24.63
3234 20.2951
3235 21.4774
3236 16.1573
3237 7.7174
3238 23.4478
3239 15.0079
3240 18.9815
3241 30.4755
3242 32.7415
3243 8.01296
3244 42.9547
3245 19.2442
3246 37.2406
3247 24.9912
3248 8.99816
3249 27.6184
3250 12.3478
3251 21.4774
3252 31.5921
3253 64.859
3254 25.2211
3255 8.34136
3256 47.3881
3257 36.0912
3258 64.8918
3259 23.185
3260 5.84552
3261 23.612
3262 36.0912
3263 29.5888
3264 39.2438
3265 5.51712
3266 10.1476
3267 12.5449
3268 10.0162
3269 45.9432
3270 15.1392
3271 9.1952
3272 8.83396
3273 10.7715
3274 17.1425
3275 35.0731
3276 11.5925
3277 6.27244
3278 13.2017
3279 9.91768
3280 13.1688
3281 8.57124
3282 16.7812
3283 25.1226
3284 35.7628
3285 15.3034
3286 11.9538
3287 57.8969
3288 33.5296
3289 10.3118
3290 17.7336
3291 19.5398
3292 28.2096
3293 24.0717
3294 25.3853
3295 30.2785
3296 12.6762
3297 21.9043
3298 46.4029
3299 44.7938
3300 32.5773
3301 25.3853
3302 10.5416
3303 13.3987
3304 37.7988
3305 83.939
3306 40.9515
3307 24.3016
3308 31.6249
3309 46.6656
3310 58.2582
3311 85.1213
3312 67.3548
3313 41.5754
3314 28.111
3315 17.2738
3316 45.1878
3317 67.8474
3318 20.3608
3319 14.8765
3320 14.0884
3321 42.7577
3322 20.1638
3323 26.0421
3324 21.6744
3325 9.91768
3326 11.6582
3327 25.1554
3328 26.5019
3329 17.6351
3330 14.8765
3331 19.3756
3332 15.8289
3333 18.883
3334 16.5185
3335 5.28724
3336 14.4824
3337 17.6679
3338 21.0504
3339 28.2096
3340 44.8266
3341 40.1962
3342 43.7429
3343 22.9223
3344 15.3034
3345 26.4362
3346 31.6578
3347 33.5296
3348 38.587
3349 26.5676
3350 115.301
3351 25.1554
3352 23.6776
3353 13.6614
3354 17.1425
3355 21.9043
3356 17.1753
3357 53.365
3358 46.0088
3359 35.7299
3360 63.3484
3361 37.3391
3362 37.8645
3363 33.1684
3364 16.2558
3365 27.6184
3366 13.5629
3367 24.8927
3368 33.1027
3369 40.1962
3370 32.5116
3371 42.8562
3372 23.612
3373 10.2461
3374 37.3391
3375 28.538
3376 36.2225
3377 33.037
3378 18.062
3379 16.7812
3380 30.1143
3381 9.72064
3382 12.0194
3383 30.9353
3384 48.242
3385 26.075
3386 36.8793
3387 7.65172
3388 17.0111
3389 40.7544
3390 43.1518
3391 37.4704
3392 18.3247
3393 16.42
3394 35.5986
3395 50.4751
3396 92.1819
3397 21.5102
3398 16.4528
3399 8.93248
3400 31.3622
3401 22.5939
3402 9.1952
3403 16.6499
3404 12.7748
3405 30.574
3406 44.2026
3407 49.0301
3408 41.0172
3409 17.6679
3410 27.3557
3411 33.1356
3412 15.402
3413 21.4774
3414 63.3812
3415 38.2914
3416 14.9094
3417 18.062
3418 28.6036
3419 40.0648
3420 37.6346
3421 19.901
3422 16.9783
3423 8.63692
3424 15.4676
3425 23.7105
3426 70.7702
3427 44.6952
3428 14.778
3429 43.5458
3430 41.247
3431 38.7184
3432 15.6318
3433 21.7072
3434 21.0504
3435 17.865
3436 32.4459
3437 58.915
3438 76.7471
3439 22.1013
3440 19.1786
3441 41.871
3442 33.9237
3443 56.9774
3444 53.562
3445 28.3409
3446 49.4242
3447 27.0602
3448 42.7577
3449 18.1934
3450 25.4838
3451 70.9344
3452 75.8932
3453 39.6379
3454 20.6235
3455 49.2928
3456 42.4621
3457 47.4538
3458 76.0246
3459 25.0569
3460 15.1721
3461 32.1504
3462 40.3275
3463 21.8058
3464 12.1508
3465 14.7452
3466 55.8608
3467 28.7678
3468 60.4256
3469 18.4889
3470 16.1244
3471 22.4626
3472 52.6754
3473 15.599
3474 63.1842
3475 10.3774
3476 6.79788
3477 24.5315
3478 46.9612
3479 82.5598
3480 47.815
3481 29.5232
3482 17.9963
3483 19.9996
3484 35.2373
3485 30.3113
3486 21.346
3487 10.2461
3488 8.17716
3489 7.42184
3490 35.8941
3491 40.5246
3492 19.6712
3493 24.7285
3494 12.0523
3495 13.5629
3496 30.2785
3497 33.5296
3498 24.4658
3499 24.4986
3500 16.8141
3501 21.346
3502 160.522
3503 21.1818
3504 11.6582
3505 11.5925
3506 41.1814
3507 43.1846
3508 7.91444
3509 13.2017
3510 28.0125
3511 28.0125
3512 39.4737
3513 22.8238
3514 134.808
3515 30.3442
3516 8.5384
3517 13.9242
3518 31.0995
3519 11.9209
3520 22.4954
3521 37.1092
3522 62.2975
3523 29.4246
3524 54.1203
3525 24.3344
3526 6.60084
3527 14.2197
3528 97.5348
3529 36.9778
3530 45.2535
3531 7.5532
3532 10.3446
3533 79.2429
3534 41.8382
3535 28.538
3536 3.284
3537 3.54672
3538 7.98012
3539 6.04256
3540 5.77984
3541 74.2184
3542 13.7271
3543 7.75024
3544 3.64524
3545 8.89964
3546 8.40704
3547 6.43664
3548 2.75856
3549 6.86356
3550 4.86032
3551 27.9797
3552 2.66004
3553 30.9353
3554 3.21832
3555 28.7022
3556 2.98844
3557 4.17068
3558 6.46948
3559 6.99492
3560 86.2707
3561 11.4283
3562 12.7748
3563 13.957
3564 14.3511
3565 16.617
3566 105.745
3567 32.6758
3568 35.2702
3569 23.9732
3570 7.58604
3571 29.9501
3572 30.9024
3573 31.4936
3574 13.5958
3575 53.4964
3576 99.9321
3577 48.6032
3578 79.6698
3579 50.8035
3580 97.3706
3581 36.6494
3582 16.2886
3583 34.1536
3584 20.2294
3585 23.4478
3586 70.7374
3587 29.2604
3588 25.254
3589 32.3146
3590 22.7253
3591 33.2341
3592 18.7188
3593 17.7664
3594 27.1915
3595 17.6022
3596 22.167
3597 24.3673
3598 9.26088
3599 5.22156
3600 22.4954
3601 5.87836
3602 4.33488
3603 19.4741
3604 5.18872
3605 3.84228
3606 36.1897
3607 4.4334
3608 3.21832
3609 12.2165
3610 4.03932
3611 14.2197
3612 17.7993
3613 32.84
3614 25.7466
3615 40.6231
3616 12.2822
3617 13.6614
3618 21.6087
3619 57.4043
3620 15.1392
3621 14.3511
3622 7.389
3623 46.8955
3624 18.883
3625 12.2165
3626 9.72064
3627 13.957
3628 20.2951
3629 10.7058
3630 28.0125
3631 10.4103
3632 34.8761
3633 23.5791
3634 46.3044
3635 29.753
3636 22.6924
3637 17.2082
3638 18.5218
3639 86.1393
3640 25.6152
3641 26.0093
3642 48.2091
3643 90.9011
3644 33.4311
3645 15.2378
3646 9.72064
3647 34.7119
3648 7.5532
3649 14.1212
3650 16.5514
3651 51.2632
3652 12.6434
3653 14.5481
3654 55.1055
3655 36.4196
3656 25.3853
3657 43.2831
3658 42.1994
3659 42.7577
3660 17.1425
3661 45.6476
3662 19.704
3663 19.4741
3664 7.35616
3665 51.3946
3666 13.8256
3667 9.031
3668 13.4644
3669 11.691
3670 13.76
3671 6.53516
3672 4.72896
3673 17.3067
3674 6.00972
3675 7.84876
3676 16.1573
3677 11.7896
3678 14.4168
3679 11.4612
3680 9.5236
3681 11.4612
3682 39.1124
3683 23.7105
3684 52.5112
3685 26.075
3686 35.8941
3687 11.4283
3688 15.402
3689 7.12628
3690 19.3428
3691 15.5005
3692 20.4922
3693 80.3595
3694 53.2336
3695 15.6975
3696 18.1934
3697 36.9778
3698 30.574
3699 23.3821
3700 50.9677
3701 100.359
3702 49.6869
3703 18.8173
3704 28.0125
3705 27.8483
3706 44.2026
3707 63.4469
3708 19.9339
3709 23.6448
3710 28.2752
3711 17.1425
3712 17.7664
3713 27.1587
3714 34.0551
3715 25.8779
3716 76.2545
3717 30.6397
3718 84.4645
3719 37.1092
3720 18.5546
3721 36.4524
3722 37.142
3723 79.8669
3724 38.9482
3725 10.0819
3726 15.4348
3727 24.1046
3728 52.2156
3729 26.5019
3730 8.73544
3731 39.1124
3732 50.8692
3733 26.1078
3734 46.8627
3735 73.7258
3736 101.082
3737 26.2392
3738 29.9829
3739 10.9357
3740 7.389
3741 30.8368
3742 44.3668
3743 11.4283
3744 28.2096
3745 19.08
3746 19.5726
3747 16.1244
3748 9.06384
3749 10.5745
3750 29.2604
3751 11.8552
3752 19.8354
3753 9.75348
3754 14.778
3755 35.6314
3756 13.7928
3757 19.3756
3758 8.8668
3759 27.3886
3760 12.8733
3761 25.7137
3762 48.1434
3763 26.3048
3764 37.3391
3765 42.6263
3766 15.1064
3767 21.1161
3768 20.3608
3769 10.6402
3770 15.7632
3771 35.0074
3772 89.6532
3773 28.5708
3774 20.9848
3775 12.7419
3776 64.0708
3777 59.4076
3778 21.8058
3779 21.9371
3780 13.76
3781 24.7942
3782 18.7516
3783 69.0954
3784 73.4959
3785 45.8118
3786 44.4982
3787 44.3668
3788 32.6758
3789 49.4242
3790 46.9612
3791 20.0652
3792 25.9108
3793 8.8668
3794 21.149
3795 33.3983
3796 17.9306
3797 13.136
3798 29.6545
3799 13.7271
3800 9.55644
3801 45.5491
3802 23.0865
3803 14.7452
3804 20.5578
3805 8.47272
3806 13.0046
3807 16.9126
3808 26.3705
3809 18.9158
3810 30.6726
3811 25.7794
3812 13.9242
3813 22.5611
3814 31.4607
3815 19.1129
3816 30.0486
3817 25.4838
3818 14.3839
3819 19.3428
3820 24.5643
3821 30.9681
3822 23.6776
3823 19.4084
3824 10.2132
3825 34.2521
3826 19.7368
3827 28.111
3828 34.5477
3829 16.3872
3830 14.1869
3831 17.865
3832 26.469
3833 34.4492
3834 85.6139
3835 47.2568
3836 15.3363
3837 42.5606
3838 68.34
3839 34.3506
3840 15.2378
3841 52.0514
3842 44.2683
3843 32.6101
3844 40.0648
3845 22.2655
3846 44.3668
3847 33.4311
3848 16.42
3849 23.4806
3850 18.1605
3851 8.01296
3852 13.7928
3853 13.2674
3854 13.5301
3855 19.9339
3856 33.2669
3857 22.9223
3858 8.5384
3859 22.6596
3860 34.9418
3861 16.3543
3862 7.65172
3863 13.6943
3864 34.285
3865 27.717
3866 23.7105
3867 15.402
3868 22.3312
3869 29.5232
3870 28.6036
3871 66.8622
3872 36.2882
3873 46.3044
3874 31.1652
3875 25.4838
3876 66.8622
3877 42.4293
3878 20.3936
3879 27.9468
3880 11.9209
3881 13.957
3882 34.5148
3883 92.7402
3884 33.464
3885 12.7748
3886 9.26088
3887 14.2197
3888 14.3511
3889 8.3742
3890 15.5333
3891 50.8692
3892 16.5514
3893 7.45468
3894 17.3395
3895 39.6707
3896 16.1244
3897 20.8862
3898 33.858
3899 7.0606
3900 14.3511
3901 44.8266
3902 38.9482
3903 33.4968
3904 59.9987
3905 69.4894
3906 64.1365
3907 23.809
3908 20.9848
3909 66.0084
3910 50.3109
3911 34.7119
3912 47.1911
3913 27.9797
3914 21.5759
3915 13.0375
3916 14.2854
3917 27.7826
3918 32.4459
3919 18.5874
3920 21.346
3921 34.8761
3922 28.111
3923 62.5274
3924 32.6101
3925 40.5902
3926 28.8335
3927 10.2132
3928 15.599
3929 27.3886
3930 13.1032
3931 34.0222
3932 20.722
3933 22.1342
3934 10.2789
3935 26.469
3936 31.395
3937 16.4528
3938 10.476
3939 33.3654
3940 26.896
3941 21.9371
3942 31.0666
3943 42.2322
3944 22.4297
3945 10.6402
3946 29.2933
3947 67.125
3948 51.2304
3949 26.0421
3950 10.0162
3951 13.5958
3952 26.1735
3953 15.7304
3954 48.3076
3955 44.958
3956 21.2475
3957 74.2841
3958 55.3682
3959 35.8941
3960 47.421
3961 16.0259
3962 26.8631
3963 17.4709
3964 16.1244
3965 24.63
3966 45.3849
3967 19.6383
3968 47.1911
3969 43.6772
3970 21.0504
3971 63.2827
3972 59.4076
3973 23.5463
3974 24.3673
3975 17.4709
3976 21.6744
3977 37.4048
3978 19.6055
3979 28.9649
3980 29.9172
3981 34.8761
3982 49.3914
3983 23.3164
3984 11.1328
3985 22.364
3986 33.8252
3987 35.0074
3988 31.7234
3989 41.0828
3990 54.186
3991 61.2794
3992 40.0976
3993 38.3243
3994 15.0407
3995 24.9584
3996 56.9774
3997 28.3081
3998 16.9126
3999 29.9829
4000 13.136
4001 13.1032
4002 30.0814
4003 27.4542
4004 16.42
4005 42.7577
4006 38.0287
4007 25.4182
4008 26.1078
4009 8.30852
4010 17.8978
4011 22.1342
4012 10.4103
4013 15.8617
4014 23.6448
4015 22.0356
4016 13.0046
4017 5.81268
4018 7.5532
4019 22.2984
4020 10.3118
4021 8.17716
4022 5.81268
4023 14.581
4024 20.4922
4025 13.7271
4026 14.6138
4027 37.2406
4028 31.0995
4029 19.3099
4030 9.6878
4031 18.686
4032 23.5134
4033 26.2392
4034 124.825
4035 11.7896
4036 13.3987
4037 8.14432
4038 16.5514
4039 14.6138
4040 18.259
4041 7.8816
4042 14.778
4043 20.8206
4044 21.3788
4045 19.08
4046 28.0125
4047 40.2947
4048 44.9251
4049 15.1721
4050 8.89964
4051 28.9977
4052 80.3923
4053 45.2864
4054 18.3247
4055 21.3132
4056 46.3701
4057 52.3141
4058 50.7706
4059 24.9584
4060 10.7058
4061 6.33812
4062 9.06384
4063 17.2738
4064 47.8807
4065 15.8946
4066 11.6582
4067 5.51712
4068 9.75348
4069 16.1244
4070 10.7387
4071 13.7928
4072 17.3724
4073 31.0338
4074 36.1568
4075 21.4117
4076 25.0569
4077 56.6818
4078 33.464
4079 58.291
4080 36.6494
4081 11.7567
4082 17.7664
4083 26.3048
4084 54.9742
4085 25.0898
4086 14.6795
4087 74.1856
4088 24.1374
4089 5.87836
4090 13.0046
4091 12.8076
4092 5.68132
4093 10.0162
4094 14.8108
4095 23.2507
4096 6.4038
4097 10.5745
4098 33.5953
4099 39.6379
4100 28.7022
4101 37.0764
4102 28.2424
4103 19.7697
4104 21.0833
4105 13.4644
4106 18.5546
4107 14.6795
4108 23.2179
4109 11.6254
4110 19.704
4111 9.06384
4112 24.9256
4113 6.83072
4114 28.111
4115 25.4838
4116 8.96532
4117 9.06384
4118 13.8256
4119 25.0241
4120 16.42
4121 7.8816
4122 23.7105
4123 32.5116
4124 14.3182
4125 11.3626
4126 37.0764
4127 13.76
4128 19.8354
4129 10.1476
4130 15.6647
4131 23.5463
4132 29.1948
4133 15.4348
4134 25.7466
4135 8.63692
4136 14.1869
4137 12.3478
4138 18.1277
4139 7.58604
4140 27.9797
4141 16.1244
4142 24.9256
4143 38.0287
4144 13.5301
4145 7.45468
4146 7.48752
4147 27.3229
4148 22.1342
4149 23.7433
4150 47.3553
4151 16.1244
4152 20.1309
4153 21.9371
4154 72.5764
4155 36.1568
4156 69.5223
4157 20.4265
4158 10.4103
4159 15.1721
4160 26.7974
4161 22.6596
4162 36.5181
4163 35.5657
4164 25.9436
4165 7.52036
4166 17.1753
4167 13.7928
4168 12.5777
4169 6.60084
4170 23.4149
4171 40.9843
4172 43.1846
4173 26.2392
4174 26.272
4175 17.6679
4176 22.1342
4177 10.5088
4178 25.6152
4179 30.574
4180 28.2424
4181 36.7808
4182 32.2817
4183 14.7123
4184 48.1434
4185 60.0972
4186 31.6578
4187 15.402
4188 11.5597
4189 16.1244
4190 10.049
4191 23.1522
4192 20.8534
4193 79.5056
4194 48.2091
4195 20.1309
4196 11.0342
4197 17.9635
4198 19.8682
4199 32.1504
4200 10.4431
4201 24.3016
4202 75.2364
4203 12.8733
4204 10.7715
4205 40.3604
4206 15.8289
4207 24.5315
4208 34.0551
4209 18.883
4210 6.63368
4211 15.6975
4212 23.6448
4213 48.1763
4214 22.6596
4215 11.7896
4216 27.2244
4217 47.9136
4218 30.9353
4219 7.81592
4220 17.865
4221 9.95052
4222 12.6434
4223 23.3164
4224 22.3969
4225 18.9158
4226 21.97
4227 35.3687
4228 17.5366
4229 10.1147
4230 28.5051
4231 30.9353
4232 44.1698
4233 27.9468
4234 15.1064
4235 41.2142
4236 63.7096
4237 50.1795
4238 32.3802
4239 30.7054
4240 44.3012
4241 34.9089
4242 16.8469
4243 39.2438
4244 18.2919
4245 26.2392
4246 15.9931
4247 21.6744
4248 52.4455
4249 47.6837
4250 17.8978
4251 19.704
4252 9.031
4253 9.91768
4254 20.7877
4255 27.914
4256 26.6004
4257 17.9963
4258 11.5268
4259 23.7105
4260 13.1688
4261 15.4676
4262 12.3478
4263 14.3182
4264 36.9778
4265 14.4168
4266 15.6318
4267 44.8266
4268 38.6527
4269 62.0676
4270 29.2604
4271 53.1351
4272 24.63
4273 8.34136
4274 9.78632
4275 18.5874
4276 18.8173
4277 13.5301
4278 13.8913
4279 34.0551
4280 16.2886
4281 33.0699
4282 13.7928
4283 13.0375
4284 46.0417
4285 17.5037
4286 39.9991
4287 24.9256
4288 7.61888
4289 15.5662
4290 72.7406
4291 12.0851
4292 8.01296
4293 6.53516
4294 8.3742
4295 13.136
4296 76.353
4297 18.9815
4298 30.8039
4299 17.9963
4300 12.5449
4301 3.71092
4302 9.09668
4303 62.0019
4304 20.525
4305 42.1009
4306 18.259
4307 17.6022
4308 52.9381
4309 21.7401
4310 44.6624
4311 13.957
4312 14.3839
4313 7.8816
4314 23.9404
4315 21.0504
4316 15.1721
4317 12.0523
4318 20.7877
4319 43.2831
4320 50.705
4321 17.3067
4322 30.574
4323 55.1055
4324 33.6938
4325 17.5037
4326 10.9029
4327 37.0435
4328 24.006
4329 6.63368
4330 21.2803
4331 47.5195
4332 15.2378
4333 12.3478
4334 20.7549
4335 29.9501
4336 11.9538
4337 5.94404
4338 5.28724
4339 14.3511
4340 22.6596
4341 14.0227
4342 15.4348
4343 8.01296
4344 5.45144
4345 11.0342
4346 12.2165
4347 7.48752
4348 8.93248
4349 44.8923
4350 6.86356
4351 6.27244
4352 10.1476
4353 22.167
4354 11.9538
4355 25.2211
4356 14.9094
4357 11.8552
4358 8.93248
4359 9.16236
4360 28.8664
4361 31.0338
4362 15.3363
4363 6.0754
4364 13.333
4365 27.6841
4366 37.5361
4367 28.3409
4368 40.6231
4369 25.7794
4370 13.6614
4371 14.4824
4372 66.0741
4373 11.2641
4374 15.4676
4375 6.2396
4376 11.9866
4377 24.2359
4378 12.5777
4379 7.98012
4380 20.5578
4381 8.99816
4382 4.53192
4383 6.66652
4384 14.8108
4385 22.364
4386 9.58928
4387 14.8437
4388 4.82748
4389 4.03932
4390 5.51712
4391 11.3298
4392 11.6254
4393 9.1952
4394 9.81916
4395 31.6906
4396 9.42508
4397 32.7743
4398 3.6124
4399 6.60084
4400 6.66652
4401 54.6458
4402 16.2886
4403 9.09668
4404 12.7748
4405 18.8502
4406 9.852
4407 9.09668
4408 13.7271
4409 8.66976
4410 7.7174
4411 15.0736
4412 10.3446
4413 13.2345
4414 10.7387
4415 19.6055
4416 17.0111
4417 36.321
4418 37.7003
4419 16.3872
4420 16.8798
4421 10.9029
4422 19.9667
4423 16.0588
4424 28.5708
4425 13.6286
4426 42.1666
4427 23.9404
4428 13.3987
4429 72.7078
4430 10.0819
4431 11.7239
4432 6.92924
4433 11.9866
4434 12.8733
4435 15.1392
4436 5.51712
4437 12.4464
4438 29.7202
4439 36.0912
4440 21.1161
4441 7.8816
4442 17.241
4443 31.8876
4444 11.6582
4445 4.69612
4446 9.22804
4447 5.87836
4448 78.5204
4449 18.1605
4450 10.7387
4451 5.18872
4452 8.66976
4453 15.2706
4454 15.2378
4455 28.8664
4456 7.32332
4457 4.07216
4458 12.6106
4459 2.43016
4460 6.568
4461 7.7174
4462 6.10824
4463 8.14432
4464 18.4232
4465 5.61564
4466 3.74376
4467 8.73544
4468 18.0948
4469 18.3576
4470 10.3774
4471 6.79788
4472 15.6647
4473 9.39224
4474 14.0555
4475 7.42184
4476 8.24284
4477 12.4135
4478 24.0717
4479 36.8793
4480 23.3492
4481 36.6823
4482 29.8516
4483 21.0833
4484 31.9862
4485 14.5481
4486 7.12628
4487 17.9635
4488 33.9237
4489 26.5019
4490 26.5347
4491 17.7336
4492 18.062
4493 20.1309
4494 8.07864
4495 16.2886
4496 34.2193
4497 18.4889
4498 29.2276
4499 16.5185
4500 30.0158
4501 25.3196
4502 66.3696
4503 16.2558
4504 6.04256
4505 17.5366
4506 9.16236
4507 16.1573
4508 18.2919
4509 17.6022
4510 21.0176
4511 23.9404
4512 28.3409
4513 22.0685
4514 29.6874
4515 18.7188
4516 11.8224
4517 22.3312
4518 6.83072
4519 4.00648
4520 9.91768
4521 15.2706
4522 7.8816
4523 12.0194
4524 30.4098
4525 18.1934
4526 17.8321
4527 22.4954
4528 6.30528
4529 5.81268
4530 15.6318
4531 26.5676
4532 14.0227
4533 5.02452
4534 12.939
4535 37.1092
4536 11.9538
4537 11.3626
4538 4.66328
4539 3.284
4540 9.45792
4541 9.32656
4542 6.8964
4543 5.747
4544 7.68456
4545 13.9242
4546 5.5828
4547 20.2623
4548 17.6679
4549 37.7988
4550 44.2355
4551 25.9764
4552 23.9075
4553 8.63692
4554 24.5643
4555 23.612
4556 13.6614
4557 24.2031
4558 62.396
4559 71.2628
4560 46.7313
4561 21.0833
4562 17.7336
4563 15.8289
4564 30.3113
4565 11.0014
4566 53.1023
4567 54.8428
4568 57.6999
4569 20.4922
4570 7.68456
4571 21.8386
4572 13.9242
4573 15.4676
4574 118.125
4575 24.433
4576 19.5726
4577 59.1448
4578 16.6827
4579 14.8437
4580 12.9718
4581 4.72896
4582 8.11148
4583 27.2572
4584 44.3997
4585 22.8238
4586 33.8252
4587 5.94404
4588 16.7484
4589 14.9094
4590 12.4135
4591 4.53192
4592 12.2822
4593 23.0208
4594 8.60408
4595 54.2188
4596 17.0111
4597 18.883
4598 9.65496
4599 8.57124
4600 6.0754
4601 83.939
4602 16.2558
4603 5.22156
4604 8.40704
4605 22.0356
4606 3.84228
4607 16.6827
4608 20.8862
4609 8.76828
4610 20.0324
4611 16.7484
4612 10.9357
4613 12.6762
4614 21.5102
4615 24.8599
4616 23.7433
4617 18.6203
4618 8.07864
4619 32.019
4620 19.4084
4621 28.9977
4622 33.4968
4623 15.0079
4624 37.5033
4625 20.3608
4626 37.6675
4627 26.4034
4628 7.15912
4629 15.5005
4630 35.6314
4631 7.58604
4632 10.7387
4633 26.9945
4634 13.8585
4635 16.3543
4636 18.9815
4637 12.315
4638 15.6318
4639 29.3261
4640 13.2674
4641 25.8122
4642 48.7674
4643 13.9898
4644 25.3196
4645 22.8895
4646 19.3756
4647 21.4774
4648 16.3872
4649 10.0162
4650 41.05
4651 66.8294
4652 38.4228
4653 17.6022
4654 30.6397
4655 40.229
4656 21.2803
4657 14.9422
4658 28.5051
4659 31.7891
4660 26.0093
4661 34.679
4662 92.773
4663 14.8437
4664 8.30852
4665 36.0912
4666 83.0852
4667 52.6754
4668 30.2785
4669 9.81916
4670 10.1804
4671 10.9357
4672 12.6106
4673 49.7198
4674 64.7933
4675 23.8418
4676 63.841
4677 41.1485
4678 79.3414
4679 49.0958
4680 25.0241
4681 11.5597
4682 21.9043
4683 26.6332
4684 23.9732
4685 13.5629
4686 23.2179
4687 11.5597
4688 17.241
4689 23.5791
4690 18.9815
4691 13.2345
4692 27.4542
4693 19.6055
4694 63.0856
4695 35.2045
4696 9.39224
4697 19.6383
4698 13.0703
4699 17.1096
4700 18.7516
4701 25.2211
4702 22.6924
4703 22.8566
4704 14.3839
4705 14.975
4706 21.8714
4707 28.0454
4708 35.927
4709 14.2197
4710 20.6564
4711 42.2979
4712 19.5726
4713 28.0454
4714 9.58928
4715 11.7239
4716 36.4196
4717 15.7632
4718 27.7826
4719 18.3904
4720 5.94404
4721 13.8913
4722 37.766
4723 13.2674
4724 5.45144
4725 9.39224
4726 18.0292
4727 16.1244
4728 26.5676
4729 58.6194
4730 32.84
4731 30.1143
4732 15.5662
4733 14.6466
4734 9.39224
4735 35.6314
4736 44.334
4737 31.198
4738 26.3705
4739 25.0241
4740 32.5773
4741 32.9057
4742 23.612
4743 14.6795
4744 12.8733
4745 13.1688
4746 14.9422
4747 21.8714
4748 33.0699
4749 33.4311
4750 64.8262
4751 37.569
4752 16.5842
4753 31.4279
4754 12.8076
4755 23.3492
4756 13.4316
4757 21.7729
4758 17.3724
4759 21.3132
4760 18.7516
4761 9.95052
4762 29.4246
4763 9.98336
4764 25.9108
4765 27.8812
4766 9.852
4767 24.3344
4768 65.8442
4769 82.9538
4770 28.2424
4771 23.3492
4772 110.802
4773 64.8918
4774 14.154
4775 61.6078
4776 45.4506
4777 35.303
4778 36.2554
4779 16.223
4780 12.2165
4781 48.1763
4782 34.0879
4783 55.204
4784 34.1864
4785 49.0301
4786 10.3118
4787 31.8548
4788 14.581
4789 90.507
4790 19.3099
4791 42.1994
4792 14.2854
4793 21.5759
4794 13.9242
4795 6.83072
4796 8.0458
4797 21.9371
4798 58.6194
4799 24.0717
4800 83.7748
4801 13.0046
4802 6.00972
4803 12.6434
4804 7.2248
4805 14.3511
4806 26.3048
4807 53.9561
4808 31.6578
4809 11.7896
4810 5.81268
4811 17.5037
4812 13.1032
4813 13.5301
4814 10.0162
4815 30.6726
4816 41.2142
4817 45.6804
4818 53.2336
4819 40.2947
4820 26.272
4821 49.3257
4822 24.9912
4823 24.9256
4824 32.3802
4825 22.364
4826 87.1902
4827 43.316
4828 12.8733
4829 13.957
4830 31.9862
4831 39.408
4832 38.39
4833 32.6758
4834 28.1439
4835 33.6282
4836 31.0995
4837 31.2965
4838 14.1212
4839 33.0042
4840 52.5112
4841 23.7433
4842 29.1948
4843 14.4496
4844 13.6286
4845 27.9797
4846 34.8432
4847 14.8437
4848 37.5033
4849 35.4015
4850 19.4413
4851 29.359
4852 150.079
4853 23.5463
4854 14.3839
4855 79.9982
4856 69.9164
4857 60.0972
4858 18.7516
4859 49.1943
4860 16.0259
4861 12.7419
4862 14.4168
4863 15.599
4864 34.0879
4865 7.68456
4866 19.5726
4867 21.4774
4868 12.512
4869 10.1476
4870 16.8141
4871 11.297
4872 13.5958
4873 31.3622
4874 29.3261
4875 9.78632
4876 18.883
4877 71.9196
4878 31.9205
4879 26.272
4880 15.402
4881 11.0671
4882 23.7105
4883 17.5037
4884 12.1836
4885 27.4871
4886 26.3705
4887 19.1129
4888 35.3358
4889 107.715
4890 21.0176
4891 29.7859
4892 42.495
4893 143.379
4894 80.9506
4895 37.6675
4896 48.7674
4897 34.3506
4898 10.8372
4899 18.8502
4900 23.9404
4901 96.9108
4902 28.1767
4903 46.1402
4904 64.9575
4905 27.093
4906 40.0976
4907 38.8826
4908 21.149
4909 48.5375
4910 43.4473
4911 44.6296
4912 16.42
4913 14.7452
4914 30.9353
4915 34.9418
4916 22.5282
4917 30.3442
4918 17.865
4919 20.6235
4920 20.5578
4921 11.8224
4922 21.543
4923 18.9158
4924 26.272
4925 28.2424
4926 18.1605
4927 37.2077
4928 32.6101
4929 12.8076
4930 35.8284
4931 92.7073
4932 15.7632
4933 23.3821
4934 61.8049
4935 32.9385
4936 17.5694
4937 20.4593
4938 46.3372
4939 89.7846
4940 51.4931
4941 32.8728
4942 31.9205
4943 13.5958
4944 10.87
4945 10.2461
4946 9.78632
4947 12.8733
4948 25.7137
4949 25.3525
4950 9.81916
4951 16.1244
4952 15.7304
4953 13.0046
4954 29.0962
4955 17.9635
4956 15.7304
4957 37.8645
4958 26.5019
4959 16.0916
4960 16.1244
4961 12.4792
4962 15.4348
4963 9.62212
4964 42.2651
4965 48.6689
4966 11.1328
4967 11.297
4968 13.8256
4969 10.049
4970 12.2493
4971 10.1147
4972 17.1753
4973 33.3326
4974 55.3026
4975 27.4542
4976 19.9339
4977 42.4293
4978 14.1869
4979 28.9977
4980 46.5014
4981 21.543
4982 22.2984
4983 18.2919
4984 14.778
4985 44.9251
4986 29.9172
4987 12.9718
4988 13.7271
4989 27.093
4990 15.5662
4991 28.9977
4992 50.1467
4993 16.7812
4994 4.4334
4995 6.10824
4996 12.9061
4997 59.2762
4998 4.89316
4999 7.8816
5000 18.3904
5001 21.3788
5002 26.0421
5003 17.6679
5004 33.9566
5005 42.2651
5006 24.1702
5007 36.8793
5008 61.0824
5009 25.8122
5010 23.3164
5011 9.81916
5012 67.1578
5013 42.5606
5014 9.06384
5015 15.796
5016 32.2817
5017 61.2794
5018 53.4307
5019 25.254
5020 23.4806
5021 111.984
5022 50.3766
5023 16.42
5024 25.9764
5025 41.674
5026 13.7271
5027 19.0144
5028 55.7295
5029 21.3788
5030 17.7008
5031 10.9357
5032 36.1568
5033 16.3872
5034 25.9436
5035 6.37096
5036 105.318
5037 28.6365
5038 18.5546
5039 19.3428
5040 20.525
5041 6.99492
5042 19.2771
5043 27.5199
5044 7.84876
5045 12.7419
5046 36.3867
5047 7.94728
5048 12.7748
5049 22.4297
5050 49.7854
5051 9.81916
5052 8.5384
5053 7.45468
5054 11.4283
5055 30.3113
5056 7.94728
5057 5.4186
5058 14.9422
5059 5.97688
5060 17.4709
5061 14.9094
5062 8.34136
5063 19.4413
5064 40.7216
5065 35.2702
5066 39.1781
5067 15.0736
5068 14.9094
5069 13.8585
5070 19.3099
5071 11.9866
5072 24.1702
5073 18.4889
5074 7.5532
5075 29.8187
5076 4.72896
5077 12.3478
5078 38.1272
5079 9.031
5080 8.93248
5081 7.29048
5082 6.4038
5083 11.1984
5084 60.13
5085 13.0375
5086 23.4478
5087 73.89
5088 42.9547
5089 17.2082
5090 37.766
5091 36.6494
5092 22.3312
5093 53.0366
5094 10.7058
5095 14.8108
5096 14.1212
5097 9.16236
5098 22.3312
5099 19.3099
5100 39.5394
5101 58.3567
5102 16.3215
5103 32.3802
5104 27.6513
5105 60.5241
5106 51.8544
5107 34.2193
5108 43.6444
5109 43.5458
5110 28.3081
5111 15.3363
5112 10.6073
5113 34.679
5114 51.2961
5115 31.9862
5116 25.0898
5117 33.9566
5118 33.5953
5119 15.5662
5120 11.3955
5121 15.3691
5122 8.8668
5123 22.2655
5124 16.1573
5125 21.8386
5126 30.2456
5127 15.9274
5128 5.2544
5129 14.0884
5130 22.3312
5131 8.14432
5132 6.96208
5133 54.4159
5134 8.80112
5135 15.8617
5136 23.6448
5137 32.0518
5138 24.3016
5139 19.0144
5140 12.6106
5141 60.4913
5142 30.8039
5143 16.6499
5144 25.4838
5145 33.7595
5146 12.7091
5147 11.5597
5148 13.5301
5149 38.6527
5150 31.4607
5151 59.1777
5152 26.5676
5153 19.2114
5154 14.2854
5155 17.5037
5156 55.204
5157 21.9043
5158 18.3247
5159 37.0435
5160 32.4131
5161 41.3456
5162 23.4478
5163 55.631
5164 103.84
5165 45.1878
5166 24.4658
5167 16.5842
5168 17.3395
5169 34.7776
5170 16.1901
5171 42.7905
5172 34.1864
5173 88.9307
5174 77.7323
5175 37.0107
5176 14.3182
5177 16.8469
5178 29.2276
5179 83.118
5180 29.5888
5181 50.8692
5182 115.334
5183 29.0306
5184 11.3626
5185 9.26088
5186 75.532
5187 82.6911
5188 33.8252
5189 9.81916
5190 95.2032
5191 18.1277
5192 10.8372
5193 11.5268
5194 160.785
5195 15.4348
5196 13.5301
5197 5.64848
5198 6.00972
5199 46.1402
5200 26.2063
5201 38.0287
5202 56.6818
5203 14.0227
5204 47.3881
5205 11.8552
5206 5.87836
5207 9.49076
5208 7.42184
5209 33.0699
5210 39.3095
5211 9.78632
5212 9.49076
5213 17.4709
5214 31.3622
5215 55.5653
5216 36.5509
5217 45.155
5218 11.2641
5219 18.9815
5220 24.2031
5221 21.4774
5222 22.2984
5223 16.7812
5224 16.223
5225 25.7466
5226 20.2623
5227 61.5422
5228 49.1943
5229 25.7794
5230 30.7711
5231 15.7632
5232 22.0356
5233 38.9811
5234 42.3964
5235 21.4117
5236 18.4889
5237 90.31
5238 35.8941
5239 41.1157
5240 42.1009
5241 16.5185
5242 30.1471
5243 100.293
5244 26.4362
5245 37.1092
5246 61.4436
5247 43.2503
5248 76.2873
5249 47.6508
5250 26.0093
5251 40.426
5252 56.9446
5253 31.0995
5254 58.3895
5255 34.6462
5256 20.4922
5257 156.253
5258 18.7188
5259 16.7156
5260 45.6148
5261 30.8039
5262 61.0824
5263 34.5477
5264 23.8418
5265 37.142
5266 71.0658
5267 25.9436
5268 44.334
5269 42.1666
5270 66.698
5271 76.2216
5272 62.6587
5273 37.0435
5274 31.198
5275 68.4386
5276 59.4076
5277 15.0736
5278 30.5084
5279 18.4561
5280 8.60408
5281 34.0879
5282 60.1629
5283 42.6263
5284 20.8862
5285 29.8516
5286 37.2077
5287 30.0158
5288 19.5726
5289 68.6684
5290 52.347
5291 78.9145
5292 67.2563
5293 24.7614
5294 39.8349
5295 29.0306
5296 117.797
5297 69.5223
5298 25.3525
5299 35.2045
5300 43.9071
5301 28.6365
5302 12.5449
5303 38.0616
5304 23.2507
5305 68.4386
5306 34.8104
5307 8.66976
5308 25.5824
5309 40.7544
5310 43.3488
5311 22.0685
5312 19.2442
5313 42.7577
5314 34.9418
5315 32.7415
5316 53.2336
5317 13.3659
5318 22.4954
5319 20.722
5320 20.3608
5321 31.8548
5322 42.1009
5323 10.5416
5324 9.65496
5325 23.7105
5326 53.989
5327 47.2568
5328 19.5398
5329 13.4972
5330 31.7563
5331 66.3696
5332 17.241
5333 36.1568
5334 31.395
5335 20.3608
5336 17.1425
5337 71.6897
5338 24.63
5339 20.4593
5340 85.5482
5341 27.9797
5342 24.8599
5343 34.1536
5344 8.60408
5345 18.6531
5346 12.8076
5347 28.2752
5348 30.5412
5349 26.272
5350 26.6661
5351 95.4659
5352 41.1814
5353 81.7716
5354 83.1509
5355 52.0842
5356 23.1194
5357 11.9866
5358 20.525
5359 40.6231
5360 13.0046
5361 38.5542
5362 46.6656
5363 27.8483
5364 22.2984
5365 41.8053
5366 28.4066
5367 44.0713
5368 40.8858
5369 26.9616
5370 15.5333
5371 16.0259
5372 22.8238
5373 27.8483
5374 17.241
5375 15.1721
5376 36.8136
5377 32.5116
5378 24.4658
5379 57.47
5380 46.8955
5381 59.2434
5382 70.5732
5383 37.766
5384 22.7253
5385 27.1915
5386 17.1096
5387 21.0176
5388 21.7401
5389 37.8645
5390 41.2142
5391 24.5643
5392 44.2683
5393 28.0782
5394 60.4584
5395 25.7137
5396 27.8812
5397 26.8303
5398 52.0186
5399 27.29
5400 17.4052
5401 36.2554
5402 35.6642
5403 41.9038
5404 71.0001
5405 38.6198
5406 18.5546
5407 12.6434
5408 39.9663
5409 24.7614
5410 44.4654
5411 71.4927
5412 72.0181
5413 42.5278
5414 19.8682
5415 50.8035
5416 24.006
5417 17.4709
5418 72.445
5419 41.7068
5420 44.3668
5421 19.2771
5422 26.075
5423 27.3229
5424 15.0736
5425 56.1236
5426 27.9797
5427 16.0916
5428 22.4954
5429 12.2822
5430 27.6513
5431 24.2688
5432 34.3835
5433 30.6726
5434 32.9714
5435 22.9223
5436 10.6402
5437 17.9635
5438 27.8812
5439 14.3839
5440 13.8256
5441 30.1471
5442 41.3784
5443 54.2845
5444 21.8058
5445 15.2049
5446 45.7133
5447 77.1412
5448 19.4084
5449 31.9862
5450 79.7355
5451 33.9237
5452 15.6318
5453 43.4473
5454 33.5953
5455 39.0139
5456 15.402
5457 18.3247
5458 32.216
5459 43.4473
5460 58.9478
5461 95.1703
5462 66.0741
5463 18.9487
5464 20.2294
5465 21.1818
5466 25.0569
5467 86.8946
5468 78.5204
5469 14.0884
5470 32.216
5471 43.5787
5472 90.0144
5473 52.1828
5474 28.9977
5475 47.421
5476 34.679
5477 21.8058
5478 15.0407
5479 16.6827
5480 42.3964
5481 26.075
5482 16.6499
5483 31.5264
5484 32.9057
5485 125.58
5486 30.7054
5487 42.6263
5488 62.1661
5489 36.3867
5490 22.8895
5491 43.1846
5492 19.4413
5493 21.4445
5494 13.6614
5495 28.8007
5496 51.4274
5497 58.1925
5498 38.0944
5499 55.4011
5500 24.006
5501 41.3127
5502 71.0329
5503 53.2008
5504 20.7877
5505 26.6989
5506 68.8326
5507 30.377
5508 16.617
5509 36.3539
5510 24.5972
5511 16.8141
5512 26.1078
5513 10.476
5514 28.9977
5515 21.6744
5516 15.0736
5517 26.7974
5518 8.73544
5519 32.4459
5520 64.038
5521 32.2489
5522 27.3229
5523 16.9454
5524 34.679
5525 38.1272
5526 30.18
5527 57.2073
5528 16.3543
5529 16.8141
5530 29.0634
5531 35.6314
5532 17.1753
5533 26.075
5534 83.1509
5535 41.8053
5536 93.9552
5537 66.304
5538 56.452
5539 62.0019
5540 27.3557
5541 13.136
5542 66.9608
5543 69.785
5544 51.5588
5545 50.8363
5546 52.544
5547 33.4311
5548 11.1984
5549 13.3002
5550 27.3557
5551 13.9242
5552 35.0074
5553 69.8178
5554 96.1884
5555 22.7253
5556 12.7419
5557 16.2558
5558 26.5347
5559 47.1582
5560 93.2656
5561 37.0764
5562 32.3474
5563 29.0634
5564 11.0342
5565 27.6184
5566 87.5514
5567 48.3405
5568 41.5754
5569 19.08
5570 24.8599
5571 12.2822
5572 33.8909
5573 58.4552
5574 23.6776
5575 24.3673
5576 23.9404
5577 82.6254
5578 66.6324
5579 17.1753
5580 17.2738
5581 34.3835
5582 76.8456
5583 22.3969
5584 50.1467
5585 37.0435
5586 32.019
5587 17.9635
5588 20.6564
5589 62.0019
5590 101.837
5591 47.0926
5592 29.6217
5593 29.7859
5594 52.1828
5595 112.411
5596 27.5856
5597 59.5718
5598 34.3178
5599 41.0828
5600 61.378
5601 53.9561
5602 60.4913
5603 23.1194
5604 20.6564
5605 53.9233
5606 37.0764
5607 38.0287
5608 31.8876
5609 59.9002
5610 50.0482
5611 32.4788
5612 34.0551
5613 62.1333
5614 56.4848
5615 36.2225
5616 44.6296
5617 15.2378
5618 50.1138
5619 48.3733
5620 68.8655
5621 60.1957
5622 39.0139
5623 14.2854
5624 23.2179
5625 16.9783
5626 57.667
5627 35.9598
5628 23.8418
5629 15.0736
5630 29.7859
5631 7.61888
5632 22.7581
5633 27.7498
5634 69.4566
5635 18.9815
5636 17.1425
5637 32.4459
5638 26.8631
5639 12.5777
5640 16.9454
5641 31.2965
5642 40.8201
5643 38.7512
5644 14.8437
5645 20.2623
5646 49.2928
5647 68.2415
5648 33.2012
5649 16.8798
5650 24.3673
5651 9.58928
5652 13.957
5653 29.4575
5654 32.6758
5655 35.5
5656 46.797
5657 22.0356
5658 24.6628
5659 36.8136
5660 44.0713
5661 46.5014
5662 43.2174
5663 78.7503
5664 28.1767
5665 44.4982
5666 93.8896
5667 81.7059
5668 51.1647
5669 56.3206
5670 60.4256
5671 53.9561
5672 29.4246
5673 36.0583
5674 75.2036
5675 142.033
5676 93.6597
5677 88.044
5678 32.7415
5679 43.513
5680 66.3696
5681 50.4422
5682 57.3058
5683 36.7808
5684 14.975
5685 132.674
5686 34.8432
5687 16.0259
5688 21.9043
5689 26.5347
5690 24.1046
5691 14.2526
5692 30.5412
5693 26.6661
5694 10.3774
5695 75.4006
5696 32.7743
5697 163.313
5698 34.6462
5699 19.08
5700 24.5972
5701 11.6582
5702 18.0292
5703 14.154
5704 42.9219
5705 27.2244
5706 24.433
5707 16.0588
5708 8.50556
5709 10.5745
5710 38.7512
5711 28.1439
5712 39.9663
5713 30.0486
5714 21.6416
5715 6.60084
5716 12.7748
5717 14.9094
5718 10.8372
5719 12.5777
5720 17.7336
5721 24.1046
5722 26.4362
5723 16.9454
5724 27.29
5725 24.9912
5726 42.3964
5727 68.2087
5728 56.8132
5729 15.3034
5730 31.6249
5731 28.3738
5732 86.1722
5733 50.081
5734 33.3326
5735 12.7091
5736 17.2082
5737 22.791
5738 26.075
5739 44.3012
5740 8.17716
5741 37.142
5742 88.1754
5743 14.778
5744 23.5463
5745 32.4131
5746 24.5972
5747 21.0176
5748 12.3478
5749 38.4556
5750 69.982
5751 55.5653
5752 43.7757
5753 88.1754
5754 23.2507
5755 70.1791
5756 76.3858
5757 62.0348
5758 90.7369
5759 71.3285
5760 22.0685
5761 32.4788
5762 41.7725
5763 46.1402
5764 134.02
5765 19.9339
5766 20.7549
5767 9.58928
5768 28.8664
5769 90.113
5770 31.0995
5771 15.9931
5772 59.4404
5773 42.6263
5774 45.6476
5775 20.4593
5776 17.044
5777 22.791
5778 21.7729
5779 37.766
5780 35.4015
5781 46.3372
5782 30.4755
5783 17.1425
5784 27.5199
5785 95.3345
5786 48.5047
5787 20.5578
5788 22.8238
5789 19.704
5790 13.1688
5791 20.4593
5792 16.1901
5793 39.3095
5794 49.0958
5795 45.0236
5796 53.5949
5797 38.6527
5798 127.452
5799 64.7605
5800 37.7988
5801 20.8862
5802 32.643
5803 44.3668
5804 42.5278
5805 64.9904
5806 48.9644
5807 47.9136
5808 17.6679
5809 24.4658
5810 26.1406
5811 17.3067
5812 19.1457
5813 22.988
5814 19.9996
5815 175.661
5816 29.8187
5817 27.914
5818 11.0014
5819 24.7285
5820 23.4149
5821 67.2235
5822 89.3248
5823 117.337
5824 75.6962
5825 45.5491
5826 19.5398
5827 49.9168
5828 20.2951
5829 93.2984
5830 28.2096
5831 58.1596
5832 82.1
5833 55.6966
5834 21.1818
5835 15.2378
5836 13.4644
5837 26.1078
5838 38.2914
5839 25.254
5840 86.4349
5841 58.915
5842 47.618
5843 66.6652
5844 39.9006
5845 30.6069
5846 68.1758
5847 53.4307
5848 30.574
5849 20.0652
5850 46.7313
5851 59.6703
5852 83.7748
5853 46.9284
5854 7.45468
5855 26.1078
5856 18.1934
5857 14.7123
5858 23.2836
5859 32.5116
5860 22.4954
5861 14.154
5862 22.2327
5863 69.1939
5864 22.9223
5865 100.129
5866 10.476
5867 10.8044
5868 9.91768
5869 9.91768
5870 7.2248
5871 11.8881
5872 6.79788
5873 17.044
5874 95.5972
5875 30.3442
5876 4.17068
5877 10.3446
5878 18.9815
5879 96.7795
5880 19.5398
5881 8.21
5882 7.7174
5883 10.1804
5884 16.0916
5885 30.1143
5886 23.809
5887 21.7729
5888 102.658
5889 13.76
5890 33.1684
5891 182.163
5892 39.605
5893 15.9602
5894 82.7896
5895 52.6754
5896 58.915
5897 129.258
5898 66.7309
5899 54.3174
5900 140.227
5901 29.9501
5902 80.0311
5903 55.3682
5904 141.573
5905 33.2998
5906 9.32656
5907 32.1504
5908 45.4834
5909 53.0366
5910 48.0449
5911 46.173
5912 130.178
5913 24.8927
5914 43.5458
5915 55.5981
5916 73.1018
5917 29.2933
5918 19.4084
5919 52.7082
5920 30.4098
5921 13.7271
5922 8.89964
5923 20.6892
5924 15.2706
5925 35.106
5926 28.4394
5927 44.2355
5928 52.6754
5929 138.256
5930 39.9006
5931 25.2211
5932 58.2582
5933 44.7938
5934 26.9616
5935 69.2924
5936 56.846
5937 56.8789
5938 90.5399
5939 28.6365
5940 19.8354
5941 66.0412
5942 36.6166
5943 19.3099
5944 54.6458
5945 25.9436
5946 9.29372
5947 24.0717
5948 14.154
5949 9.1952
5950 13.4644
5951 12.2493
5952 7.42184
5953 7.7174
5954 10.2132
5955 19.7697
5956 7.35616
5957 13.1688
5958 9.55644
5959 8.76828
5960 8.7026
5961 9.42508
5962 5.05736
5963 6.63368
5964 7.35616
5965 9.78632
5966 13.5958
5967 52.2156
5968 4.23636
5969 6.96208
5970 59.5718
5971 52.6754
5972 7.12628
5973 6.14108
5974 107.485
5975 76.2873
5976 53.0694
5977 14.3511
5978 37.1092
5979 3.80944
5980 8.76828
5981 9.49076
5982 73.069
5983 24.9256
5984 39.7036
5985 5.05736
5986 5.22156
5987 11.3955
5988 57.1088
5989 40.7873
5990 12.6762
5991 121.212
5992 26.9945
5993 41.8053
5994 5.61564
5995 18.9487
5996 37.9302
5997 45.1878
5998 14.1212
5999 7.48752
6000 15.2706
6001 74.5468
6002 30.4755
6003 79.1444
6004 41.8053
6005 20.5907
6006 38.1272
6007 31.9205
6008 3.97364
6009 7.42184
6010 5.38576
6011 9.88484
6012 16.1573
6013 13.333
6014 17.0768
6015 10.0162
6016 22.4626
6017 105.712
6018 29.1291
6019 4.69612
6020 15.1721
6021 7.78308
6022 11.2313
6023 10.049
6024 5.54996
6025 23.9732
6026 20.722
6027 27.5856
6028 24.9256
6029 18.9487
6030 96.681
6031 31.9205
6032 48.7346
6033 58.0611
6034 19.4084
6035 47.1582
6036 2.7914
6037 83.1837
6038 2.36448
6039 155.99
6040 7.389
6041 9.12952
6042 4.69612
6043 175.957
6044 12.4135
6045 7.32332
6046 2.1346
6047 1.67484
6048 0.55828
6049 85.1213
6050 2.00324
6051 3.90796
6052 1.18224
6053 2.82424
6054 1.08372
6055 0.85384
6056 2.06892
6057 1.60916
6058 0.78816
6059 55.6966
6060 0.78816
6061 20.9191
6062 1.05088
6063 1.24792
6064 45.4834
6065 1.8062
6066 2.06892
6067 55.2697
6068 10.7387
6069 3.41536
6070 5.54996
6071 24.4658
6072 19.6055
6073 14.2197
6074 12.6434
6075 28.5051
6076 17.1425
6077 34.679
6078 23.4149
6079 22.3312
6080 10.8372
6081 34.5805
6082 46.1074
6083 23.9075
6084 22.6268
6085 62.7901
6086 26.272
6087 32.2817
6088 25.254
6089 31.198
6090 41.5098
6091 60.754
6092 28.2424
6093 52.347
6094 119.275
6095 46.0088
6096 53.2665
6097 107.091
6098 54.6458
6099 18.9487
6100 25.1883
6101 40.5902
6102 28.3081
6103 12.9061
6104 18.6203
6105 13.8913
6106 30.2785
6107 38.9154
6108 36.321
6109 19.507
6110 40.8201
6111 62.1333
6112 76.5172
6113 40.5902
6114 48.7674
6115 76.4844
6116 38.6527
6117 27.8812
6118 19.0472
6119 63.2827
6120 78.8817
6121 51.6573
6122 43.5787
6123 7.75024
6124 34.6462
6125 44.6296
6126 35.303
6127 56.4191
6128 32.9714
6129 7.19196
6130 15.0407
6131 27.3886
6132 20.2294
6133 22.3969
6134 30.7382
6135 45.779
6136 55.2697
6137 47.6837
6138 13.2674
6139 33.9237
6140 59.4076
6141 77.9293
6142 63.414
6143 44.958
6144 18.0292
6145 27.2244
6146 27.4542
6147 81.9358
6148 51.6902
6149 24.9256
6150 49.1943
6151 80.5894
6152 39.6707
6153 44.7609
6154 30.3442
6155 21.5102
6156 62.4945
6157 46.0088
6158 42.9876
6159 57.7327
6160 43.8086
6161 98.323
6162 39.5722
6163 37.6346
6164 56.8789
6165 24.1046
6166 21.6416
6167 40.5246
6168 42.2322
6169 15.8946
6170 56.0907
6171 50.2124
6172 46.6328
6173 28.4394
6174 26.272
6175 36.2554
6176 32.0847
6177 17.5694
6178 36.1568
6179 32.2489
6180 21.3132
6181 42.8562
6182 56.8132
6183 26.9288
6184 26.9288
6185 29.6874
6186 25.2868
6187 53.5949
6188 48.439
6189 24.9256
6190 45.6476
6191 55.4996
6192 32.216
6193 16.0588
6194 14.0884
6195 29.4246
6196 27.7498
6197 31.3622
6198 65.2859
6199 24.4986
6200 28.8335
6201 35.5
6202 29.7859
6203 56.4848
6204 39.6707
6205 26.4034
6206 20.0981
6207 13.7928
6208 24.9912
6209 12.315
6210 27.7498
6211 18.4232
6212 27.0602
6213 30.1471
6214 20.5907
6215 58.5209
6216 17.8321
6217 23.3492
6218 11.494
6219 41.6083
6220 46.9612
6221 44.5639
6222 41.05
6223 23.3492
6224 65.7128
6225 101.87
6226 43.0861
6227 31.6249
6228 50.7706
6229 41.1814
6230 58.0611
6231 58.4224
6232 68.3729
6233 69.2267
6234 48.636
6235 47.618
6236 70.2448
6237 28.735
6238 61.0824
6239 46.4686
6240 12.5777
6241 27.5199
6242 24.7285
6243 61.2794
6244 59.2105
6245 27.6184
6246 21.97
6247 28.3081
6248 24.5643
6249 35.8613
6250 13.2674
6251 20.2294
6252 34.3506
6253 33.1027
6254 24.1702
6255 44.8923
6256 63.3484
6257 19.4084
6258 29.7202
6259 23.7762
6260 21.7729
6261 49.3585
6262 55.5981
6263 19.9667
6264 13.2674
6265 13.5958
6266 16.9783
6267 28.538
6268 12.4792
6269 26.6661
6270 60.9839
6271 59.6374
6272 62.7572
6273 18.8173
6274 29.0962
6275 13.9898
6276 43.4473
6277 93.6597
6278 21.3132
6279 37.0764
6280 53.9561
6281 28.8335
6282 77.1083
6283 55.007
6284 48.636
6285 21.5759
6286 8.73544
6287 23.3164
6288 23.5791
6289 12.4464
6290 16.0259
6291 9.06384
6292 13.2345
6293 9.81916
6294 17.3395
6295 37.6346
6296 67.3548
6297 41.1814
6298 33.8909
6299 29.6545
6300 60.9839
6301 49.1615
6302 75.1708
6303 76.0574
6304 54.7771
6305 40.0976
6306 54.9085
6307 48.7346
6308 55.5653
6309 38.8497
6310 42.9547
6311 51.3946
6312 32.3146
6313 49.3914
6314 34.7447
6315 16.3215
6316 50.1138
6317 28.7678
6318 31.9205
6319 15.1392
6320 11.8224
6321 16.3215
6322 12.9061
6323 23.5463
6324 36.8793
6325 49.884
6326 33.037
6327 88.1754
6328 30.2456
6329 12.1508
6330 10.1147
6331 14.1869
6332 15.8289
6333 18.9815
6334 16.617
6335 20.1638
6336 24.006
6337 19.3099
6338 39.6379
6339 21.2146
6340 20.7877
6341 28.4066
6342 9.6878
6343 72.5436
6344 62.4288
6345 30.1471
6346 19.4084
6347 11.5597
6348 47.9792
6349 59.0463
6350 32.84
6351 44.8923
6352 38.3243
6353 40.0648
6354 61.1481
6355 136.943
6356 22.167
6357 7.91444
6358 18.5874
6359 37.5361
6360 11.8881
6361 28.6365
6362 36.0255
6363 41.4441
6364 30.0814
6365 51.6902
6366 29.2276
6367 21.1818
6368 54.7771
6369 42.889
6370 49.1943
6371 39.5394
6372 36.6494
6373 18.5218
6374 26.469
6375 35.3358
6376 17.2738
6377 6.99492
6378 8.50556
6379 12.7091
6380 24.5643
6381 14.975
6382 37.0435
6383 12.8076
6384 10.1476
6385 18.686
6386 24.7285
6387 19.8682
6388 9.3594
6389 22.0356
6390 104.727
6391 17.438
6392 18.4561
6393 52.3141
6394 22.6268
6395 16.7156
6396 74.087
6397 30.574
6398 65.9427
6399 49.9168
6400 40.3604
6401 15.3034
6402 21.0504
6403 24.1702
6404 33.858
6405 13.1688
6406 26.7974
6407 13.6943
6408 26.9288
6409 77.8636
6410 35.0731
6411 38.8169
6412 38.39
6413 14.8437
6414 24.433
6415 23.5463
6416 56.9774
6417 35.303
6418 62.2975
6419 28.8007
6420 66.1398
6421 34.3506
6422 37.766
6423 35.5657
6424 14.3182
6425 10.7387
6426 18.7188
6427 32.9714
6428 13.7928
6429 28.8335
6430 14.7123
6431 22.6596
6432 18.5874
6433 15.7304
6434 40.9843
6435 35.1388
6436 41.4441
6437 38.4556
6438 26.469
6439 38.9482
6440 15.2706
6441 37.3719
6442 32.6758
6443 55.4668
6444 43.1846
6445 14.975
6446 44.6952
6447 64.8262
6448 31.4936
6449 34.8104
6450 57.8641
6451 39.5065
6452 43.1846
6453 17.7993
6454 24.433
6455 44.8266
6456 68.2744
6457 77.4696
6458 38.9811
6459 16.8798
6460 45.0236
6461 42.889
6462 46.1402
6463 28.1767
6464 46.4686
6465 40.5574
6466 12.9061
6467 34.0222
6468 33.7267
6469 29.2276
6470 22.364
6471 11.0999
6472 16.617
6473 8.66976
6474 13.9242
6475 23.0208
6476 32.1832
6477 76.4844
6478 13.3987
6479 13.4972
6480 13.6286
6481 30.2785
6482 33.8909
6483 56.1236
6484 24.3016
6485 11.9209
6486 17.2082
6487 37.7988
6488 48.4062
6489 18.0292
6490 24.006
6491 19.5726
6492 43.5458
6493 13.957
6494 18.9158
6495 14.0884
6496 18.7516
6497 44.8266
6498 16.223
6499 9.3594
6500 14.4496
6501 11.8224
6502 29.3918
6503 57.5357
6504 25.5167
6505 25.7137
6506 23.0865
6507 23.809
6508 45.4506
6509 23.9732
6510 9.16236
6511 30.2128
6512 17.5694
6513 26.0093
6514 10.9357
6515 33.5625
6516 16.1573
6517 31.3622
6518 6.33812
6519 7.5532
6520 13.4644
6521 51.099
6522 8.21
6523 3.90796
6524 9.12952
6525 5.32008
6526 25.648
6527 3.34968
6528 7.61888
6529 58.8821
6530 13.3659
6531 10.9029
6532 39.8021
6533 4.66328
6534 13.5301
6535 14.8108
6536 23.5134
6537 21.346
6538 17.9963
6539 122.822
6540 35.5
6541 28.9649
6542 10.1476
6543 28.9977
6544 94.415
6545 43.2831
6546 23.8418
6547 59.5718
6548 36.3867
6549 60.5241
6550 13.4644
6551 37.9959
6552 40.1633
6553 11.8881
6554 76.6486
6555 13.3659
6556 40.7216
6557 13.4644
6558 13.1688
6559 17.0768
6560 19.8682
6561 24.2688
6562 20.1638
6563 70.5075
6564 8.83396
6565 18.2919
6566 22.364
6567 17.7664
6568 42.1009
6569 20.8206
6570 3.87512
6571 6.7322
6572 10.87
6573 13.5629
6574 23.8418
6575 19.08
6576 5.32008
6577 8.89964
6578 18.3576
6579 15.8289
6580 10.1476
6581 29.359
6582 10.476
6583 11.5268
6584 9.22804
6585 9.81916
6586 18.062
6587 6.0754
6588 10.7387
6589 12.9718
6590 8.8668
6591 12.7748
6592 13.0046
6593 9.88484
6594 5.32008
6595 10.2132
6596 13.9898
6597 15.6975
6598 14.8108
6599 22.0028
6600 25.4838
6601 25.0569
6602 25.4838
6603 8.47272
6604 8.30852
6605 20.5907
6606 30.9353
6607 61.1481
6608 31.7563
6609 24.8599
6610 60.5241
6611 54.9742
6612 14.975
6613 18.1277
6614 16.1901
6615 32.8072
6616 25.1554
6617 31.2308
6618 31.5921
6619 61.2794
6620 44.2683
6621 21.7401
6622 19.7697
6623 22.1013
6624 13.4316
6625 15.8617
6626 13.6286
6627 54.1203
6628 24.5315
6629 37.3062
6630 51.6245
6631 73.4631
6632 28.5708
6633 6.83072
6634 6.66652
6635 10.5416
6636 43.0532
6637 29.6217
6638 54.6129
6639 18.1934
6640 6.99492
6641 10.0162
6642 55.2697
6643 16.0588
6644 9.32656
6645 49.7198
6646 8.63692
6647 4.56476
6648 8.8668
6649 5.35292
6650 20.5907
6651 16.617
6652 25.3853
6653 16.7484
6654 33.2669
6655 8.99816
6656 20.4593
6657 19.8354
6658 16.6827
6659 15.0079
6660 16.1901
6661 15.7632
6662 12.2165
6663 19.9339
6664 40.5574
6665 19.3756
6666 28.7022
6667 24.3344
6668 24.2688
6669 38.2586
6670 20.7877
6671 10.9686
6672 11.1984
6673 46.3701
6674 14.7123
6675 5.0902
6676 9.45792
6677 30.0158
6678 12.8404
6679 17.438
6680 64.7605
6681 25.8122
6682 10.5416
6683 16.8469
6684 33.0042
6685 40.0976
6686 31.9205
6687 22.6596
6688 29.8844
6689 23.4149
6690 11.4612
6691 50.2452
6692 44.3668
6693 34.285
6694 30.8696
6695 31.2637
6696 7.78308
6697 10.5745
6698 10.476
6699 11.6254
6700 40.2947
6701 5.87836
6702 16.1244
6703 16.8141
6704 12.9718
6705 14.7452
6706 15.7304
6707 46.6
6708 23.809
6709 20.7549
6710 18.2919
6711 49.3585
6712 10.4103
6713 9.09668
6714 17.2738
6715 73.266
6716 17.0111
6717 35.4344
6718 11.691
6719 6.69936
6720 14.0227
6721 7.81592
6722 21.2146
6723 68.7998
6724 63.02
6725 36.7808
6726 18.062
6727 111.163
6728 11.0342
6729 24.5315
6730 22.1013
6731 23.2836
6732 21.0504
6733 16.6827
6734 31.9205
6735 13.3659
6736 20.3936
6737 11.9209
6738 12.3807
6739 22.3969
6740 36.2225
6741 20.8534
6742 36.0583
6743 26.2392
6744 11.1328
6745 14.2854
6746 33.2341
6747 101.18
6748 41.3456
6749 18.4561
6750 8.01296
6751 12.2493
6752 16.5842
6753 27.093
6754 27.4871
6755 14.3511
6756 26.1735
6757 85.1213
6758 34.0879
6759 18.9487
6760 24.4001
6761 13.2674
6762 17.1753
6763 10.2789
6764 19.6383
6765 55.1055
6766 30.8368
6767 11.1328
6768 23.612
6769 45.1222
6770 11.9866
6771 28.5708
6772 16.3872
6773 16.3543
6774 16.5514
6775 17.7993
6776 11.3298
6777 9.031
6778 22.0356
6779 65.2531
6780 22.4626
6781 15.6975
6782 62.3632
6783 49.5556
6784 79.5713
6785 34.7447
6786 22.988
6787 74.5468
6788 68.964
6789 39.408
6790 26.1735
6791 17.3067
6792 19.901
6793 25.3196
6794 10.673
6795 18.5874
6796 40.5246
6797 24.0389
6798 26.896
6799 36.4852
6800 14.975
6801 27.8483
6802 11.8552
6803 19.2771
6804 9.78632
6805 47.6837
6806 21.1818
6807 13.0046
6808 8.66976
6809 10.8044
6810 31.5921
6811 22.7581
6812 29.2604
6813 29.1291
6814 19.3756
6815 26.9616
6816 26.8631
6817 91.1967
6818 12.315
6819 13.6943
6820 12.7748
6821 16.9783
6822 13.6943
6823 67.2235
6824 19.7697
6825 11.0014
6826 8.17716
6827 13.7928
6828 28.8992
6829 69.785
6830 18.9815
6831 16.7812
6832 22.5282
6833 35.6642
6834 20.9519
6835 32.5116
6836 9.031
6837 11.7239
6838 26.7646
6839 12.8404
6840 8.66976
6841 9.88484
6842 28.1767
6843 57.5028
6844 9.6878
6845 13.76
6846 15.1721
6847 7.58604
6848 23.3492
6849 26.5347
6850 18.9815
6851 65.0232
6852 28.8335
6853 49.9168
6854 35.3687
6855 21.8386
6856 54.1532
6857 50.7378
6858 61.3451
6859 18.3904
6860 29.556
6861 40.3604
6862 37.6346
6863 107.026
6864 61.4436
6865 101.673
6866 60.9839
6867 19.0144
6868 26.3705
6869 100.655
6870 53.168
6871 18.259
6872 40.8201
6873 54.0546
6874 84.9899
6875 27.3886
6876 63.1842
6877 38.5213
6878 27.4542
6879 115.203
6880 29.2604
6881 15.0407
6882 9.852
6883 18.883
6884 81.0163
6885 24.2688
6886 13.0046
6887 9.98336
6888 46.994
6889 17.7336
6890 52.3798
6891 45.2864
6892 22.988
6893 82.3956
6894 39.8349
6895 11.6254
6896 10.4431
6897 17.0111
6898 16.3872
6899 22.8566
6900 35.4672
6901 23.1194
6902 10.8372
6903 14.6795
6904 8.99816
6905 19.4413
6906 22.3312
6907 13.4644
6908 16.2886
6909 15.9931
6910 11.494
6911 16.3215
6912 47.3881
6913 10.8044
6914 31.6906
6915 38.7184
6916 50.1795
6917 10.9357
6918 18.8502
6919 38.9811
6920 98.0931
6921 41.3127
6922 24.4001
6923 9.91768
6924 29.1619
6925 29.8844
6926 19.7368
6927 19.3099
6928 20.3608
6929 10.3118
6930 41.0828
6931 22.791
6932 20.3608
6933 140.358
6934 42.3964
6935 16.5842
6936 9.42508
6937 42.068
6938 114.283
6939 42.7905
6940 44.0384
6941 14.0227
6942 24.5315
6943 7.91444
6944 26.9288
6945 25.8779
6946 10.0162
6947 46.173
6948 104.989
6949 53.8576
6950 87.1245
6951 28.2752
6952 10.6073
6953 19.8354
6954 24.7942
6955 56.025
6956 69.588
6957 30.574
6958 10.5745
6959 19.1129
6960 68.3072
6961 51.5916
6962 60.5898
6963 12.8733
6964 33.037
6965 89.2591
6966 40.7544
6967 22.2655
6968 30.9681
6969 18.883
6970 60.13
6971 41.9695
6972 47.3553
6973 18.686
6974 19.5726
6975 38.8169
6976 37.3719
6977 37.9959
6978 30.2456
6979 65.2202
6980 24.827
6981 7.75024
6982 22.5611
6983 61.575
6984 33.1684
6985 26.4362
6986 28.8664
6987 29.359
6988 12.6106
6989 15.9274
6990 21.1818
6991 14.0227
6992 10.2789
6993 15.4348
6994 9.3594
6995 23.2179
6996 47.618
6997 68.8326
6998 25.8451
6999 15.0736
7000 13.5301
7001 17.2082
7002 30.7711
7003 27.0273
7004 61.7064
7005 21.1161
7006 38.2586
7007 44.8594
7008 46.8955
7009 32.3146
7010 26.0093
7011 53.0366
7012 52.7082
7013 20.5907
7014 33.5296
7015 53.8576
7016 60.13
7017 27.3229
7018 15.2378
7019 45.8118
7020 27.3557
7021 37.7003
7022 18.0948
7023 48.6032
7024 42.9219
7025 14.8765
7026 12.4464
7027 10.049
7028 18.7516
7029 23.9732
7030 21.543
7031 32.1175
7032 27.1258
7033 13.6614
7034 38.4885
7035 33.4968
7036 32.0518
7037 22.4297
7038 30.18
7039 37.569
7040 29.7202
7041 59.6374
7042 47.0269
7043 31.7563
7044 7.32332
7045 8.30852
7046 8.8668
7047 22.791
7048 8.3742
7049 18.6531
7050 55.0398
7051 22.988
7052 27.6841
7053 18.3247
7054 40.853
7055 31.4936
7056 27.7826
7057 77.0098
7058 73.0033
7059 18.2262
7060 26.6989
7061 26.3048
7062 64.1694
7063 47.1582
7064 54.0218
7065 86.2707
7066 55.828
7067 57.5028
7068 23.2179
7069 31.2965
7070 39.9991
7071 34.7776
7072 24.433
7073 49.7854
7074 17.9635
7075 38.8169
7076 51.5916
7077 29.3918
7078 153.1
7079 59.0463
7080 18.2919
7081 35.6314
7082 21.97
7083 49.063
7084 81.082
7085 34.5477
7086 11.1328
7087 24.9256
7088 17.5366
7089 16.8469
7090 15.796
7091 21.2475
7092 234.182
7093 38.1272
7094 11.6582
7095 18.8502
7096 26.9616
7097 7.2248
7098 10.1476
7099 8.73544
7100 11.1328
7101 12.7419
7102 12.939
7103 15.1721
7104 9.78632
7105 4.49908
7106 7.98012
7107 47.7165
7108 25.8122
7109 26.2392
7110 56.9117
7111 22.8238
7112 10.049
7113 7.35616
7114 26.8303
7115 19.3428
7116 37.9959
7117 30.1143
7118 46.1402
7119 18.4889
7120 19.7697
7121 36.124
7122 42.1994
7123 22.1013
7124 76.8784
7125 90.9996
7126 62.199
7127 83.6106
7128 129.915
7129 79.9654
7130 60.2614
7131 25.1883
7132 27.7498
7133 31.822
7134 15.7304
7135 44.3668
7136 50.5736
7137 59.2762
7138 35.6314
7139 43.3816
7140 19.704
7141 33.9237
7142 38.587
7143 33.6282
7144 11.3955
7145 34.482
7146 36.1568
7147 107.157
7148 42.3636
7149 47.6837
7150 72.051
7151 39.9334
7152 17.2738
7153 22.7581
7154 22.6268
7155 31.198
7156 16.0259
7157 19.2442
7158 22.1998
7159 18.2919
7160 23.8747
7161 13.8913
7162 43.0532
7163 46.7642
7164 74.4154
7165 51.9857
7166 34.7119
7167 47.0597
7168 42.2322
7169 38.6198
7170 19.2771
7171 19.3428
7172 26.2063
7173 31.2308
7174 19.9667
7175 25.9436
7176 11.7567
7177 22.4297
7178 11.2641
7179 10.673
7180 32.4131
7181 60.0644
7182 31.8548
7183 23.3821
7184 29.4575
7185 11.3298
7186 13.5301
7187 14.0884
7188 25.6152
7189 45.9103
7190 74.2841
7191 31.2308
7192 21.4117
7193 9.91768
7194 33.5296
7195 106.533
7196 23.185
7197 35.4344
7198 97.3706
7199 39.9006
7200 23.0537
7201 15.4348
7202 35.1716
7203 74.9409
7204 118.618
7205 51.2632
7206 42.692
7207 32.84
7208 90.4414
7209 41.4112
7210 13.76
7211 53.9233
7212 83.7748
7213 28.3738
7214 33.2998
7215 27.6513
7216 19.4413
7217 19.8682
7218 46.6656
7219 43.9728
7220 29.6217
7221 19.1786
7222 18.883
7223 58.3238
7224 55.7295
7225 71.7554
7226 41.9367
7227 62.8229
7228 86.829
7229 61.3123
7230 61.8706
7231 31.3294
7232 15.2049
7233 26.9288
7234 51.1647
7235 21.2146
7236 30.9024
7237 31.001
7238 30.0486
7239 10.1804
7240 13.1032
7241 21.8386
7242 44.7281
7243 56.7147
7244 27.6184
7245 52.7739
7246 17.2738
7247 12.6762
7248 42.0024
7249 38.1272
7250 31.2637
7251 27.914
7252 153.954
7253 18.062
7254 18.259
7255 13.2674
7256 76.3858
7257 25.4838
7258 16.0916
7259 23.612
7260 45.1222
7261 33.2012
7262 55.1384
7263 25.1226
7264 23.4478
7265 23.0208
7266 19.901
7267 13.76
7268 23.6448
7269 20.9191
7270 8.40704
7271 20.0652
7272 8.24284
7273 4.07216
7274 8.63692
7275 14.1869
7276 52.6097
7277 7.19196
7278 10.1804
7279 15.2049
7280 11.9538
7281 63.1185
7282 25.3853
7283 65.4173
7284 23.1194
7285 18.4889
7286 18.9815
7287 74.8095
7288 9.75348
7289 14.7123
7290 41.8053
7291 110.342
7292 38.1601
7293 51.723
7294 26.9616
7295 35.9598
7296 35.0403
7297 33.9566
7298 53.1023
7299 91.755
7300 117.337
7301 111.163
7302 36.6494
7303 73.9885
7304 97.896
7305 40.5246
7306 25.4838
7307 70.2448
7308 27.9468
7309 48.6689
7310 21.6416
7311 16.3872
7312 14.7123
7313 55.828
7314 57.3715
7315 45.8446
7316 62.2975
7317 20.8206
7318 13.5301
7319 24.9256
7320 45.9432
7321 50.4751
7322 42.9547
7323 29.8844
7324 80.7864
7325 29.359
7326 40.9186
7327 37.142
7328 27.6184
7329 12.1508
7330 23.8418
7331 57.8641
7332 21.8058
7333 10.6402
7334 29.359
7335 52.741
7336 48.1106
7337 46.5343
7338 13.5958
7339 24.3344
7340 82.0015
7341 52.544
7342 49.0958
7343 60.8197
7344 30.9353
7345 78.619
7346 44.137
7347 15.6647
7348 66.2711
7349 52.1171
7350 23.809
7351 22.1013
7352 12.9061
7353 23.8747
7354 78.8817
7355 19.3428
7356 13.9242
7357 29.8844
7358 21.7401
7359 62.9214
7360 31.2965
7361 16.617
7362 10.5745
7363 14.9422
7364 35.0074
7365 15.9931
7366 10.7715
7367 23.1522
7368 41.4112
7369 48.1763
7370 42.7577
7371 61.6407
7372 46.4686
7373 37.8645
7374 50.4094
7375 49.0958
7376 84.7929
7377 17.5037
7378 37.6675
7379 116.976
7380 55.1055
7381 70.0149
7382 61.2794
7383 113.856
7384 52.7082
7385 14.6795
7386 29.0962
7387 38.4885
7388 58.5209
7389 29.6217
7390 41.9695
7391 22.8566
7392 48.5704
7393 70.606
7394 75.1708
7395 46.8955
7396 29.9829
7397 34.0551
7398 14.778
7399 20.1966
7400 16.617
7401 69.5551
7402 18.9487
7403 8.43988
7404 19.0144
7405 35.2373
7406 16.6827
7407 38.784
7408 14.4168
7409 25.0569
7410 42.3636
7411 12.6106
7412 25.1883
7413 36.6494
7414 33.2669
7415 57.1088
7416 54.5801
7417 17.6022
7418 47.1582
7419 139.176
7420 11.7896
7421 38.3243
7422 36.6166
7423 72.051
7424 72.1166
7425 24.2688
7426 19.8025
7427 42.5606
7428 40.4917
7429 32.2817
7430 60.7212
7431 155.859
7432 53.2008
7433 24.3673
7434 53.8904
7435 44.5639
7436 53.5949
7437 68.6028
7438 45.1878
7439 18.5218
7440 31.8876
7441 79.0787
7442 23.4478
7443 27.7826
7444 22.791
7445 18.7188
7446 8.5384
7447 10.6402
7448 11.4283
7449 16.7156
7450 61.3123
7451 10.049
7452 17.4052
7453 4.36772
7454 14.6795
7455 16.1901
7456 28.9649
7457 120.851
7458 45.8775
7459 22.8895
7460 71.1971
7461 47.421
7462 65.9756
7463 53.7262
7464 55.3026
7465 15.3034
7466 10.7387
7467 41.6083
7468 38.8826
7469 71.0329
7470 21.2475
7471 9.16236
7472 25.3853
7473 16.1573
7474 53.8904
7475 36.9778
7476 29.0962
7477 108.569
7478 30.2785
7479 51.8544
7480 92.6416
7481 21.543
7482 34.1864
7483 55.828
7484 47.5852
7485 36.2882
7486 24.0389
7487 20.8534
7488 12.3807
7489 28.0454
7490 17.0768
7491 23.9404
7492 36.945
7493 72.4122
7494 36.9122
7495 39.3095
7496 40.5574
7497 33.9894
7498 88.9964
7499 49.5884
7500 19.4413
7501 15.9274
7502 24.2688
7503 24.5315
7504 14.8437
7505 19.8682
7506 50.278
7507 28.932
7508 17.1096
7509 24.1702
7510 7.25764
7511 17.7008
7512 38.0287
7513 8.50556
7514 11.2313
7515 19.704
7516 12.118
7517 17.4052
7518 27.1915
7519 51.3946
7520 31.1652
7521 56.1564
7522 12.2822
7523 12.8404
7524 15.1392
7525 18.1605
7526 27.7826
7527 20.1966
7528 31.7563
7529 39.9991
7530 9.852
7531 11.3626
7532 22.3312
7533 16.42
7534 23.0865
7535 33.7267
7536 24.7285
7537 38.8169
7538 55.1712
7539 23.4806
7540 8.24284
7541 11.0999
7542 26.5676
7543 31.8548
7544 78.8817
7545 45.3192
7546 31.822
7547 52.7739
7548 13.9898
7549 19.3428
7550 40.1633
7551 19.2771
7552 43.5787
7553 18.5218
7554 42.2322
7555 18.2919
7556 18.7188
7557 12.8404
7558 61.5093
7559 21.346
7560 9.65496
7561 26.469
7562 29.2276
7563 54.6786
7564 66.7309
7565 27.8483
7566 13.4316
7567 22.7253
7568 21.8386
7569 20.8206
7570 8.3742
7571 22.6596
7572 14.3182
7573 28.3081
7574 45.8775
7575 24.9584
7576 31.6578
7577 52.4126
7578 21.1161
7579 14.8765
7580 24.5315
7581 22.5282
7582 54.7771
7583 30.1471
7584 16.6499
7585 29.753
7586 19.0472
7587 16.5185
7588 14.6466
7589 18.7845
7590 12.2822
7591 29.1948
7592 12.939
7593 29.6874
7594 32.2817
7595 17.5037
7596 24.4986
7597 36.3539
7598 27.5856
7599 28.4394
7600 14.8765
7601 22.9223
7602 33.1356
7603 42.9219
7604 27.2244
7605 9.91768
7606 12.8076
7607 30.6069
7608 84.2018
7609 52.544
7610 30.7711
7611 13.6286
7612 20.8534
7613 18.1605
7614 18.1605
7615 49.8183
7616 19.6055
7617 10.7387
7618 30.1143
7619 39.4737
7620 26.469
7621 14.6795
7622 15.2378
7623 55.9594
7624 47.7494
7625 20.9519
7626 11.7896
7627 21.1161
7628 20.9191
7629 10.3446
7630 11.5597
7631 20.328
7632 24.2688
7633 12.8076
7634 11.1656
7635 20.7877
7636 42.9876
7637 55.1712
7638 18.7516
7639 11.5268
7640 18.5218
7641 33.3983
7642 40.5246
7643 13.4972
7644 36.0912
7645 44.1698
7646 29.7202
7647 41.3784
7648 32.9385
7649 25.648
7650 11.0999
7651 18.4889
7652 7.98012
7653 14.8765
7654 19.507
7655 12.8733
7656 27.3229
7657 14.0227
7658 22.0028
7659 39.7364
7660 21.7729
7661 54.0875
7662 12.8733
7663 18.3247
7664 44.5967
7665 11.8881
7666 24.8927
7667 19.2442
7668 34.0879
7669 15.796
7670 18.062
7671 13.3002
7672 15.7632
7673 11.9209
7674 8.5384
7675 12.8076
7676 24.7285
7677 21.149
7678 21.2803
7679 84.5958
7680 39.3752
7681 19.3099
7682 7.65172
7683 31.0338
7684 21.543
7685 46.9612
7686 60.9839
7687 14.5481
7688 42.068
7689 55.7623
7690 20.1309
7691 34.285
7692 27.2244
7693 20.4593
7694 19.08
7695 21.9043
7696 77.8965
7697 70.3433
7698 33.858
7699 14.2197
7700 31.9205
7701 37.1092
7702 54.4487
7703 30.0486
7704 39.6707
7705 41.8053
7706 35.1388
7707 12.1508
7708 41.4441
7709 59.0135
7710 64.8918
7711 25.0898
7712 39.6379
7713 20.9519
7714 13.2345
7715 26.1078
7716 11.3298
7717 8.96532
7718 14.3182
7719 36.6823
7720 44.8594
7721 19.1786
7722 15.1064
7723 34.5148
7724 19.4741
7725 37.766
7726 25.9436
7727 20.6564
7728 28.0125
7729 27.2572
7730 31.9533
7731 46.7313
7732 17.1425
7733 33.9566
7734 15.5662
7735 56.1236
7736 24.0389
7737 21.9371
7738 43.3488
7739 48.8988
7740 54.7771
7741 108.799
7742 77.995
7743 58.9806
7744 19.9667
7745 33.8909
7746 20.5907
7747 24.5643
7748 48.5375
7749 96.057
7750 74.8424
7751 28.4066
7752 13.4316
7753 42.1009
7754 34.3835
7755 36.4852
7756 78.9802
7757 18.3904
7758 25.9108
7759 10.1147
7760 19.5726
7761 14.778
7762 26.075
7763 26.0421
7764 21.543
7765 19.4413
7766 15.9274
7767 10.5745
7768 18.883
7769 23.4149
7770 28.6036
7771 29.359
7772 21.6087
7773 5.48428
7774 12.7748
7775 15.6647
7776 14.8108
7777 14.9422
7778 24.5643
7779 42.2979
7780 9.75348
7781 11.7567
7782 25.4182
7783 18.2262
7784 50.8363
7785 16.8141
7786 37.8974
7787 30.8696
7788 9.6878
7789 7.5532
7790 19.7368
7791 16.8469
7792 29.5232
7793 27.4214
7794 50.902
7795 14.9422
7796 17.7664
7797 40.1305
7798 112.51
7799 79.7355
7800 37.4704
7801 47.1911
7802 115.695
7803 39.3095
7804 71.0658
7805 78.5861
7806 87.7485
7807 100.458
7808 71.3942
7809 25.5167
7810 42.7248
7811 65.8442
7812 16.8469
7813 31.4607
7814 72.1166
7815 57.667
7816 47.421
7817 46.5343
7818 14.8437
7819 20.9848
7820 40.0648
7821 28.3738
7822 16.5185
7823 9.3594
7824 18.259
7825 22.7581
7826 23.3164
7827 37.1092
7828 32.2489
7829 60.3271
7830 29.9172
7831 15.7632
7832 33.2341
7833 30.9681
7834 29.5888
7835 37.142
7836 24.7614
7837 9.55644
7838 21.8386
7839 38.7512
7840 42.3308
7841 49.1615
7842 15.1392
7843 27.4214
7844 16.7484
7845 30.2785
7846 36.321
7847 34.1208
7848 29.556
7849 20.722
7850 21.0504
7851 29.2933
7852 37.6675
7853 77.174
7854 41.3456
7855 13.8585
7856 67.0264
7857 73.89
7858 13.7271
7859 17.7664
7860 20.3936
7861 36.3867
7862 30.4427
7863 70.5403
7864 49.7526
7865 27.5856
7866 18.7516
7867 25.2868
7868 25.7466
7869 17.1425
7870 21.9371
7871 12.0523
7872 15.5333
7873 42.1337
7874 10.8044
7875 10.2132
7876 22.9552
7877 24.3016
7878 81.8373
7879 30.3442
7880 31.9533
7881 24.433
7882 9.09668
7883 18.1934
7884 17.6679
7885 15.6318
7886 36.4852
7887 28.8664
7888 33.8909
7889 20.2294
7890 31.2965
7891 53.989
7892 23.7105
7893 14.0227
7894 14.6138
7895 22.364
7896 26.896
7897 43.1189
7898 30.8039
7899 33.6938
7900 73.0362
7901 50.8692
7902 101.607
7903 27.5856
7904 36.3539
7905 80.5894
7906 59.5061
7907 30.7054
7908 74.7767
7909 49.5884
7910 21.5102
7911 30.8696
7912 15.2378
7913 19.3428
7914 50.8363
7915 28.2752
7916 53.168
7917 32.0847
7918 29.4246
7919 51.7558
7920 32.0847
7921 21.6087
7922 33.8909
7923 32.4459
7924 40.7216
7925 17.3724
7926 13.4316
7927 9.75348
7928 18.6203
7929 21.9371
7930 59.8345
7931 98.1916
7932 24.7942
7933 15.8617
7934 11.494
7935 22.791
7936 49.884
7937 48.242
7938 66.3368
7939 21.5759
7940 32.643
7941 22.3312
7942 16.0916
7943 26.8631
7944 117.436
7945 12.7748
7946 21.5759
7947 22.7581
7948 66.0741
7949 20.1309
7950 18.1605
7951 42.4293
7952 60.1629
7953 41.9695
7954 19.8354
7955 64.0052
7956 66.2054
7957 39.0796
7958 73.2989
7959 42.9547
7960 33.858
7961 41.0828
7962 18.5218
7963 64.0052
7964 97.9289
7965 77.8965
7966 53.5949
7967 21.149
7968 19.1786
7969 40.8201
7970 29.9829
7971 48.0121
7972 53.6606
7973 46.4029
7974 21.6744
7975 39.9334
7976 30.1143
7977 24.2359
7978 24.827
7979 26.2392
7980 68.5042
7981 61.8377
7982 21.149
7983 29.6874
7984 47.3553
7985 47.0597
7986 35.7299
7987 26.7318
7988 17.5037
7989 22.2655
7990 36.945
7991 102.822
7992 45.1878
7993 27.5528
7994 62.8229
7995 62.1661
7996 34.9418
7997 72.1495
7998 123.511
7999 144.43
8000 53.9233
8001 43.2174
8002 28.538
8003 61.3451
8004 55.8608
8005 41.0172
8006 55.1384
8007 21.1161
8008 27.29
8009 79.3086
8010 62.6587
8011 30.2456
8012 12.3807
8013 38.8826
8014 21.97
8015 19.8354
8016 22.2655
8017 15.1721
8018 21.2146
8019 30.2128
8020 11.9538
8021 7.52036
8022 16.9783
8023 8.60408
8024 9.58928
8025 21.0176
8026 32.6101
8027 71.427
8028 11.691
8029 18.259
8030 80.1296
8031 25.1226
8032 4.82748
8033 52.6097
8034 56.2221
8035 5.22156
8036 7.68456
8037 40.2947
8038 28.8007
8039 85.5154
8040 22.2327
8041 17.865
8042 72.051
8043 6.83072
8044 15.1392
8045 29.2276
8046 29.6217
8047 58.6851
8048 68.964
8049 15.6975
8050 9.98336
8051 28.7022
8052 44.531
8053 59.8345
8054 177.829
8055 50.7378
8056 74.5796
8057 128.01
8058 65.3844
8059 33.6938
8060 89.0292
8061 11.0671
8062 30.4755
8063 65.4173
8064 33.6938
8065 17.6022
8066 27.1587
8067 54.2845
8068 36.7808
8069 17.1425
8070 31.8876
8071 43.5787
8072 77.6338
8073 43.2503
8074 92.9044
8075 32.9714
8076 22.6924
8077 45.7133
8078 44.8266
8079 37.9302
8080 32.3474
8081 22.7253
8082 10.6402
8083 19.8354
8084 40.2947
8085 25.2211
8086 30.9681
8087 38.587
8088 25.9436
8089 47.1254
8090 20.8534
8091 8.7026
8092 28.111
8093 22.3969
8094 13.3659
8095 18.5874
8096 64.8262
8097 32.5116
8098 32.9057
8099 28.9649
8100 38.2258
8101 26.2063
8102 32.2489
8103 30.9353
8104 47.421
8105 25.8451
8106 25.1883
8107 59.0792
8108 19.2114
8109 11.3626
8110 15.9931
8111 31.3622
8112 13.333
8113 24.433
8114 37.3391
8115 28.6036
8116 22.8566
8117 32.84
8118 40.7873
8119 45.8775
8120 35.2373
8121 65.7457
8122 51.0334
8123 20.6564
8124 54.7771
8125 38.587
8126 25.648
8127 164.2
8128 26.4362
8129 47.5523
8130 79.0787
8131 29.753
8132 18.0948
8133 20.4265
8134 12.1508
8135 20.1966
8136 63.1842
8137 27.2244
8138 43.1189
8139 39.2438
8140 29.5232
8141 42.9876
8142 43.5458
8143 36.6823
8144 38.6527
8145 13.333
8146 18.883
8147 59.9002
8148 16.0259
8149 22.0028
8150 15.402
8151 10.1476
8152 35.0074
8153 24.7614
8154 16.6827
8155 31.5921
8156 8.30852
8157 23.7762
8158 27.093
8159 19.2771
8160 34.3178
8161 15.9274
8162 29.753
8163 26.7974
8164 20.0324
8165 16.8798
8166 17.044
8167 9.75348
8168 24.9584
8169 15.6975
8170 31.6249
8171 47.6837
8172 21.3788
8173 17.865
8174 43.316
8175 77.5024
8176 56.9774
8177 55.4996
8178 33.9894
8179 16.223
8180 61.2466
8181 31.7891
8182 42.692
8183 106.927
8184 39.0139
8185 25.7794
8186 41.9695
8187 130.67
8188 67.1578
8189 45.7461
8190 47.0269
8191 40.9186
8192 21.6744
8193 18.4889
8194 62.9543
8195 34.679
8196 11.0999
8197 18.259
8198 15.2049
8199 22.6268
8200 43.316
8201 73.3974
8202 42.5606
8203 43.3488
8204 78.816
8205 53.9561
8206 39.9334
8207 25.254
8208 47.7165
8209 47.0269
8210 36.321
8211 66.501
8212 67.519
8213 52.544
8214 100.096
8215 78.4548
8216 81.5746
8217 22.791
8218 29.359
8219 34.1536
8220 13.4644
8221 16.2558
8222 56.2221
8223 74.514
8224 34.1536
8225 18.8173
8226 8.73544
8227 25.1883
8228 50.4094
8229 19.0144
8230 21.9043
8231 93.6925
8232 24.9256
8233 13.957
8234 17.4052
8235 114.809
8236 37.0107
8237 11.5597
8238 19.3756
8239 23.2836
8240 18.6203
8241 14.8108
8242 37.3062
8243 21.9043
8244 33.8909
8245 47.8807
8246 28.6365
8247 10.5745
8248 16.8469
8249 11.0671
8250 22.988
8251 40.3275
8252 25.7466
8253 42.1337
8254 30.2785
8255 19.4084
8256 16.2886
8257 13.3659
8258 14.0555
8259 28.8335
8260 30.0814
8261 16.3872
8262 19.3756
8263 43.3488
8264 56.7475
8265 114.349
8266 40.5574
8267 39.8678
8268 200.028
8269 40.7544
8270 38.1601
8271 54.186
8272 41.8053
8273 25.3853
8274 29.0306
8275 45.8118
8276 43.9399
8277 35.9926
8278 22.9223
8279 84.4973
8280 44.2026
8281 66.8622
8282 65.8442
8283 43.5787
8284 32.2489
8285 46.5014
8286 65.1546
8287 43.1846
8288 18.6203
8289 9.78632
8290 35.4344
8291 31.7563
8292 30.2785
8293 30.5412
8294 16.9454
8295 26.5019
8296 61.575
8297 35.303
8298 17.8321
8299 36.7151
8300 18.9158
8301 56.9446
8302 52.9381
8303 78.2577
8304 83.2822
8305 18.6531
8306 29.9829
8307 20.9191
8308 22.3312
8309 28.0125
8310 30.8039
8311 47.3553
8312 78.4548
8313 22.8238
8314 38.8169
8315 36.5509
8316 50.0153
8317 48.1106
8318 41.4769
8319 34.8761
8320 27.8483
8321 14.1212
8322 16.7484
8323 33.3654
8324 48.2091
8325 25.7794
8326 32.84
8327 21.2146
8328 31.5921
8329 17.865
8330 34.6462
8331 73.7586
8332 88.0769
8333 35.9598
8334 35.0731
8335 27.0273
8336 39.605
8337 25.0241
8338 21.7401
8339 58.6194
8340 80.1953
8341 38.6855
8342 77.7323
8343 74.2512
8344 12.512
8345 27.7826
8346 25.0241
8347 27.717
8348 42.495
8349 32.84
8350 34.4492
8351 24.3016
8352 18.7845
8353 19.2771
8354 13.0375
8355 51.4931
8356 19.1129
8357 12.9061
8358 25.3196
8359 62.8229
8360 82.8882
8361 49.5884
8362 98.1916
8363 67.4862
8364 16.3543
8365 36.5181
8366 16.3215
8367 20.1638
8368 50.2124
8369 29.6217
8370 68.0116
8371 19.6383
8372 33.4311
8373 26.5676
8374 14.1212
8375 41.7725
8376 76.156
8377 105.121
8378 37.2077
8379 16.3543
8380 27.3557
8381 61.6078
8382 29.0962
8383 35.7956
8384 14.2526
8385 23.2507
8386 33.5953
8387 45.155
8388 42.8234
8389 8.89964
8390 27.7498
8391 38.4885
8392 31.1323
8393 57.6014
8394 17.3395
8395 20.5907
8396 15.402
8397 32.9385
8398 66.9279
8399 80.7207
8400 36.1568
8401 22.1998
8402 45.4834
8403 108.471
8404 111.328
8405 53.9561
8406 21.6087
8407 28.5051
8408 36.0912
8409 55.7623
8410 47.815
8411 47.6837
8412 52.0842
8413 66.698
8414 78.3234
8415 44.1698
8416 20.1966
8417 41.247
8418 49.7198
8419 37.7332
8420 27.7498
8421 17.9963
8422 42.7248
8423 34.1864
8424 18.1277
8425 6.66652
8426 13.1032
8427 9.26088
8428 34.2521
8429 47.1911
8430 46.3044
8431 29.3261
8432 18.7845
8433 46.3701
8434 17.8321
8435 14.5481
8436 32.1832
8437 13.9898
8438 20.1638
8439 70.3761
8440 33.3983
8441 47.2568
8442 50.3766
8443 17.865
8444 41.5098
8445 54.2845
8446 21.7072
8447 13.7928
8448 18.1605
8449 18.5546
8450 39.6707
8451 24.7942
8452 38.6198
8453 25.5495
8454 38.9154
8455 65.1546
8456 81.2462
8457 32.7743
8458 47.3224
8459 21.2475
8460 37.766
8461 92.9044
8462 59.9987
8463 21.5102
8464 14.3511
8465 15.6975
8466 26.272
8467 59.3419
8468 43.8414
8469 12.0851
8470 22.8238
8471 12.8404
8472 26.6332
8473 24.1374
8474 17.4709
8475 30.8696
8476 74.087
8477 33.9237
8478 22.8238
8479 15.796
8480 89.7517
8481 39.9991
8482 18.3904
8483 16.1244
8484 51.9529
8485 7.94728
8486 14.975
8487 66.8951
8488 12.939
8489 21.149
8490 44.4982
8491 48.7017
8492 39.6379
8493 14.1212
8494 17.044
8495 17.7664
8496 18.062
8497 17.6679
8498 30.5084
8499 67.519
8500 49.8183
8501 40.1633
8502 46.2387
8503 70.8359
8504 28.8992
8505 29.1291
8506 18.0292
8507 55.1712
8508 35.4344
8509 47.9464
8510 40.229
8511 33.2341
8512 70.7374
8513 64.9575
8514 34.5477
8515 34.8432
8516 21.2475
8517 25.8122
8518 47.1254
8519 31.7891
8520 34.7447
8521 21.97
8522 16.0259
8523 23.1522
8524 26.0093
8525 45.9432
8526 29.3261
8527 26.6004
8528 69.2924
8529 18.5218
8530 11.0671
8531 20.1638
8532 37.6675
8533 42.3308
8534 47.421
8535 12.8076
8536 20.722
8537 26.6989
8538 24.2688
8539 23.3164
8540 17.3395
8541 23.8747
8542 14.8765
8543 9.78632
8544 14.9422
8545 18.0948
8546 25.3196
8547 6.37096
8548 9.45792
8549 37.4048
8550 12.512
8551 13.333
8552 26.6332
8553 18.5218
8554 8.5384
8555 10.6402
8556 30.4755
8557 22.2655
8558 13.9898
8559 35.6971
8560 23.3164
8561 26.469
8562 27.1587
8563 24.3016
8564 35.7299
8565 46.4686
8566 77.2725
8567 61.4436
8568 20.5578
8569 26.3377
8570 31.7234
8571 22.7253
8572 21.9043
8573 13.4316
8574 27.717
8575 22.988
8576 17.9963
8577 17.8978
8578 23.6448
8579 46.173
8580 74.1527
8581 16.5185
8582 33.5953
8583 24.6957
8584 15.0407
8585 13.3987
8586 20.328
8587 27.9468
8588 13.1032
8589 26.3705
8590 75.5648
8591 26.8303
8592 33.1027
8593 40.1962
8594 10.5745
8595 29.3918
8596 95.2032
8597 38.4556
8598 44.3668
8599 38.2586
8600 8.96532
8601 22.1013
8602 52.4783
8603 14.154
8604 17.6351
8605 37.4704
8606 47.2896
8607 23.0865
8608 33.7924
8609 30.9681
8610 31.822
8611 7.48752
8612 3.64524
8613 12.9061
8614 14.1869
8615 15.3363
8616 24.8599
8617 5.51712
8618 12.0523
8619 13.6943
8620 23.9732
8621 25.1226
8622 32.8728
8623 19.9667
8624 47.815
8625 76.4187
8626 36.4524
8627 13.5301
8628 20.0324
8629 23.612
8630 8.47272
8631 34.5148
8632 18.259
8633 28.1767
8634 35.7299
8635 15.6318
8636 15.0736
8637 9.6878
8638 20.5578
8639 7.29048
8640 6.69936
8641 9.81916
8642 6.14108
8643 7.45468
8644 13.6286
8645 13.2674
8646 18.2919
8647 13.957
8648 17.2738
8649 95.4002
8650 13.7928
8651 24.3016
8652 20.6564
8653 15.6318
8654 31.3622
8655 74.908
8656 31.7234
8657 79.2101
8658 31.2637
8659 32.3802
8660 13.0046
8661 7.45468
8662 18.259
8663 26.5019
8664 30.8039
8665 16.0916
8666 11.4283
8667 16.1244
8668 22.364
8669 12.315
8670 29.1619
8671 17.1753
8672 23.9075
8673 28.4723
8674 12.0851
8675 20.4265
8676 37.3391
8677 17.5366
8678 12.4135
8679 10.2461
8680 22.0028
8681 34.4492
8682 56.8789
8683 22.167
8684 17.3724
8685 23.0537
8686 51.4931
8687 42.1994
8688 39.9334
8689 24.4001
8690 20.0981
8691 32.3474
8692 32.9385
8693 34.3178
8694 36.321
8695 30.8696
8696 85.7781
8697 13.76
8698 23.2179
8699 36.4852
8700 40.9186
8701 50.6393
8702 36.945
8703 76.3858
8704 35.3687
8705 19.8354
8706 20.722
8707 28.6036
8708 39.605
8709 26.3048
8710 23.3492
8711 79.3414
8712 40.6559
8713 75.4663
8714 31.198
8715 16.4528
8716 61.7392
8717 30.7711
8718 19.704
8719 51.2961
8720 22.8566
8721 53.2336
8722 20.6564
8723 17.7993
8724 39.408
8725 20.5578
8726 69.588
8727 63.414
8728 25.2211
8729 17.8978
8730 31.7891
8731 42.4621
8732 26.272
8733 14.975
8734 25.0898
8735 11.0999
8736 10.9686
8737 12.7748
8738 20.6235
8739 43.2831
8740 30.1143
8741 17.044
8742 11.6254
8743 13.9242
8744 13.4972
8745 28.7678
8746 33.3983
8747 55.2697
8748 28.2752
8749 8.07864
8750 16.4528
8751 10.7058
8752 18.9487
8753 45.155
8754 34.8761
8755 94.8748
8756 30.377
8757 16.9454
8758 38.6198
8759 39.0468
8760 11.3955
8761 55.8937
8762 78.3562
8763 15.2049
8764 30.6397
8765 59.6374
8766 54.6458
8767 19.5398
8768 39.6379
8769 46.994
8770 22.5611
8771 41.247
8772 46.0745
8773 32.7743
8774 31.395
8775 19.1786
8776 30.9353
8777 54.6129
8778 90.934
8779 34.6134
8780 32.9057
8781 13.8585
8782 24.1374
8783 56.6818
8784 59.9987
8785 39.7692
8786 25.3853
8787 12.5449
8788 27.7498
8789 39.408
8790 21.7729
8791 17.1753
8792 30.4098
8793 21.7729
8794 39.5722
8795 54.4159
8796 123.905
8797 60.9839
8798 30.1143
8799 16.5842
8800 47.7165
8801 94.9733
8802 47.815
8803 16.7156
8804 42.7248
8805 26.4362
8806 31.7563
8807 25.5167
8808 32.5444
8809 29.8187
8810 37.6018
8811 81.3775
8812 52.6754
8813 33.5296
8814 34.7119
8815 37.0107
8816 64.6948
8817 53.9233
8818 76.4187
8819 34.0879
8820 76.2216
8821 78.2577
8822 28.5708
8823 14.581
8824 43.5458
8825 93.1999
8826 16.7156
8827 24.2359
8828 43.9728
8829 28.3738
8830 34.6134
8831 27.9797
8832 22.9552
8833 23.9732
8834 13.7928
8835 29.7202
8836 51.0005
8837 55.4996
8838 48.3405
8839 59.7031
8840 102.625
8841 84.3003
8842 35.106
8843 42.8234
8844 27.8155
8845 47.421
8846 25.4838
8847 24.2359
8848 47.4538
8849 66.8951
8850 65.1217
8851 64.1694
8852 73.9228
8853 112.707
8854 51.7558
8855 14.0227
8856 22.1998
8857 21.1818
8858 14.2854
8859 21.4774
8860 34.2193
8861 54.4487
8862 96.1884
8863 71.9196
8864 39.3423
8865 123.38
8866 66.5995
8867 16.3872
8868 33.1684
8869 29.6545
8870 50.8692
8871 51.6245
8872 13.5301
8873 34.2193
8874 29.1619
8875 66.1069
8876 45.1878
8877 59.4404
8878 57.0759
8879 39.8678
8880 26.469
8881 34.5805
8882 22.9223
8883 59.6046
8884 72.2808
8885 28.2752
8886 30.2456
8887 57.667
8888 20.0324
8889 39.5065
8890 64.038
8891 206.728
8892 87.2887
8893 57.5357
8894 140.818
8895 38.5542
8896 25.648
8897 17.6351
8898 53.8904
8899 86.4677
8900 26.1735
8901 25.7466
8902 38.1929
8903 21.9043
8904 28.2096
8905 37.9302
8906 16.1244
8907 31.7234
8908 44.4325
8909 18.8502
8910 20.8534
8911 18.4889
8912 42.495
8913 25.1883
8914 56.6818
8915 47.1582
8916 48.0121
8917 32.3146
8918 26.4034
8919 31.3294
8920 14.0227
8921 28.3081
8922 72.8391
8923 61.7064
8924 96.8123
8925 58.2582
8926 14.7123
8927 36.1897
8928 32.6758
8929 47.6837
8930 51.2961
8931 26.7646
8932 25.1226
8933 93.0686
8934 49.5227
8935 19.08
8936 18.1605
8937 35.4344
8938 21.149
8939 89.292
8940 30.1143
8941 18.6203
8942 41.1157
8943 9.29372
8944 18.7845
8945 66.7637
8946 8.89964
8947 15.6647
8948 39.7364
8949 12.939
8950 17.5366
8951 26.6332
8952 17.9306
8953 85.0884
8954 44.3668
8955 44.2355
8956 133.298
8957 42.7577
8958 14.7452
8959 14.1869
8960 22.7253
8961 29.3918
8962 9.852
8963 47.1911
8964 33.037
8965 102.395
8966 33.464
8967 15.6975
8968 38.0616
8969 80.7536
8970 65.68
8971 14.8437
8972 36.8136
8973 12.6106
8974 16.3543
8975 42.1666
8976 129.455
8977 61.575
8978 30.18
8979 81.6074
8980 18.1934
8981 31.395
8982 11.0014
8983 27.29
8984 30.2128
8985 12.6106
8986 44.2355
8987 135.564
8988 72.872
8989 172.049
8990 60.9182
8991 23.9075
8992 45.2207
8993 33.9237
8994 73.0033
8995 86.829
8996 65.2859
8997 67.6176
8998 32.5116
8999 41.1485
9000 62.0348
9001 38.3243
9002 32.84
9003 112.543
9004 52.347
9005 33.2669
9006 15.6647
9007 31.1323
9008 32.0847
9009 13.8585
9010 55.5981
9011 55.4668
9012 57.4043
9013 38.1272
9014 30.1143
9015 52.8724
9016 30.377
9017 30.574
9018 176.022
9019 24.9256
9020 36.2554
9021 29.8516
9022 107.584
9023 30.2128
9024 51.1976
9025 90.1786
9026 55.828
9027 176.679
9028 27.8483
9029 18.1277
9030 24.3344
9031 22.988
9032 15.0736
9033 8.57124
9034 10.5088
9035 7.5532
9036 30.3442
9037 48.9316
9038 18.1605
9039 24.7285
9040 10.5745
9041 10.4431
9042 40.1305
9043 23.809
9044 69.3252
9045 26.272
9046 36.5181
9047 49.7526
9048 88.471
9049 22.2655
9050 91.6564
9051 26.5676
9052 59.0792
9053 13.4644
9054 32.4131
9055 91.3937
9056 36.5509
9057 40.2618
9058 71.7554
9059 33.7595
9060 31.7234
9061 25.8779
9062 76.4187
9063 33.3654
9064 71.9524
9065 21.9371
9066 33.2341
9067 59.0135
9068 33.3654
9069 37.569
9070 34.5477
9071 35.7299
9072 25.9108
9073 31.3294
9074 110.08
9075 82.1657
9076 48.7017
9077 18.3904
9078 35.5986
9079 49.9825
9080 101.213
9081 99.3738
9082 48.6032
9083 47.7822
9084 31.5592
9085 21.8386
9086 64.0052
9087 18.5218
9088 39.6707
9089 59.0135
9090 21.0504
9091 41.7068
9092 44.9251
9093 14.2197
9094 52.8067
9095 125.514
9096 26.3705
9097 33.4311
9098 68.1102
9099 102.1
9100 43.6444
9101 27.6184
9102 87.4858
9103 104.76
9104 70.9672
9105 61.9034
9106 30.4098
9107 33.2012
9108 73.7258
9109 16.4528
9110 8.27568
9111 19.6383
9112 66.9608
9113 33.661
9114 41.9038
9115 23.3164
9116 6.20676
9117 10.87
9118 18.2262
9119 13.2017
9120 7.5532
9121 11.9866
9122 14.1869
9123 11.8224
9124 56.0907
9125 10.5088
9126 22.4954
9127 197.139
9128 71.1314
9129 8.40704
9130 7.91444
9131 18.1277
9132 12.9718
9133 11.9866
9134 119.275
9135 19.3428
9136 14.9422
9137 117.436
9138 9.06384
9139 24.2031
9140 107.978
9141 33.2998
9142 27.9468
9143 79.1116
9144 80.655
9145 122.198
9146 58.9478
9147 160.062
9148 76.4844
9149 35.9598
9150 89.5547
9151 43.3488
9152 68.4386
9153 34.6462
9154 41.8053
9155 120.359
9156 20.6235
9157 36.0912
9158 31.5592
9159 17.2082
9160 41.2799
9161 64.7276
9162 137.501
9163 63.7753
9164 43.9728
9165 190.045
9166 39.5722
9167 17.241
9168 26.4034
9169 90.5727
9170 79.4728
9171 28.4066
9172 52.544
9173 14.778
9174 46.7642
9175 48.439
9176 65.68
9177 29.8516
9178 10.7387
9179 62.1004
9180 27.0273
9181 51.3618
9182 98.6842
9183 35.6971
9184 153.133
9185 33.8909
9186 49.8183
9187 25.2211
9188 44.4325
9189 29.7202
9190 41.6083
9191 21.1161
9192 114.71
9193 45.2864
9194 20.2951
9195 46.6985
9196 61.5422
9197 16.1573
9198 22.9223
9199 35.1716
9200 19.7368
9201 26.5347
9202 38.7184
9203 24.4001
9204 31.6249
9205 35.0731
9206 54.5472
9207 32.1175
9208 54.4816
9209 17.1753
9210 9.42508
9211 14.2854
9212 7.52036
9213 25.451
9214 33.037
9215 13.136
9216 37.142
9217 45.779
9218 66.2383
9219 48.2091
9220 17.7008
9221 15.5333
9222 27.914
9223 11.6582
9224 18.1934
9225 12.5449
9226 20.722
9227 46.6
9228 24.8599
9229 32.4459
9230 25.9764
9231 58.1268
9232 31.5264
9233 8.8668
9234 6.14108
9235 20.1966
9236 32.5773
9237 44.4325
9238 90.6384
9239 23.4149
9240 50.4094
9241 22.1342
9242 161.474
9243 11.0014
9244 11.691
9245 49.1943
9246 6.27244
9247 22.0356
9248 31.8876
9249 46.7313
9250 150.046
9251 44.0713
9252 11.3298
9253 26.8303
9254 45.9103
9255 38.39
9256 40.1633
9257 66.0084
9258 140.719
9259 54.5472
9260 46.7313
9261 17.7993
9262 26.6661
9263 47.6837
9264 63.414
9265 154.249
9266 73.9557
9267 52.9052
9268 84.2018
9269 53.6606
9270 73.4302
9271 50.8035
9272 48.1763
9273 19.9339
9274 39.9334
9275 75.0394
9276 43.3816
9277 62.4617
9278 70.0477
9279 64.038
9280 69.0297
9281 47.1582
9282 18.3904
9283 32.5773
9284 98.6514
9285 55.1712
9286 29.0962
9287 16.1244
9288 14.8437
9289 21.0833
9290 8.89964
9291 12.9061
9292 21.8058
9293 6.60084
9294 11.9209
9295 22.6268
9296 10.9357
9297 36.0912
9298 23.612
9299 12.7748
9300 45.0893
9301 46.0745
9302 26.0093
9303 11.2313
9304 19.3099
9305 18.4561
9306 13.957
9307 17.5037
9308 57.8641
9309 66.3696
9310 27.7498
9311 21.6744
9312 13.4644
9313 23.185
9314 44.2026
9315 15.4348
9316 37.8974
9317 37.4704
9318 25.1883
9319 84.7929
9320 64.8262
9321 50.4751
9322 68.4386
9323 29.9501
9324 51.3289
9325 61.772
9326 95.5316
9327 65.3516
9328 102.461
9329 35.3687
9330 39.4408
9331 21.1818
9332 19.8025
9333 53.4307
9334 42.0352
9335 118.388
9336 35.2702
9337 17.1753
9338 15.7304
9339 37.9302
9340 60.0644
9341 53.2993
9342 29.2933
9343 100.458
9344 72.7734
9345 45.4506
9346 48.5047
9347 124.464
9348 52.741
9349 113.561
9350 117.107
9351 88.5038
9352 154.447
9353 69.7522
9354 42.8562
9355 29.1291
9356 20.525
9357 26.7646
9358 27.6184
9359 11.297
9360 22.167
9361 31.0995
9362 12.118
9363 23.0537
9364 31.5592
9365 11.691
9366 24.6957
9367 23.3164
9368 10.3774
9369 87.8142
9370 112.97
9371 23.8747
9372 15.2378
9373 22.6596
9374 14.0884
9375 17.5694
9376 18.4232
9377 12.8733
9378 18.4889
9379 22.4626
9380 5.61564
9381 17.3395
9382 25.1554
9383 8.47272
9384 17.5366
9385 30.7054
9386 67.2892
9387 34.2193
9388 78.1264
9389 41.1485
9390 27.5856
9391 30.7711
9392 14.9422
9393 18.7845
9394 36.124
9395 33.1356
9396 19.3756
9397 25.7466
9398 10.7387
9399 19.08
9400 25.1883
9401 10.5745
9402 20.8206
9403 24.0389
9404 9.88484
9405 21.2803
9406 25.0569
9407 8.24284
9408 21.9043
9409 6.43664
9410 5.84552
9411 55.1384
9412 2.7914
9413 4.69612
9414 40.229
9415 7.35616
9416 6.33812
9417 56.5833
9418 13.76
9419 8.43988
9420 11.1656
9421 7.94728
9422 7.09344
9423 8.34136
9424 12.939
9425 22.0028
9426 23.4149
9427 37.3719
9428 30.18
9429 17.5037
9430 86.1722
9431 256.546
9432 34.4163
9433 219.174
9434 13.5958
9435 14.0884
9436 68.2744
9437 13.6943
9438 24.9912
9439 57.9298
9440 15.599
9441 42.6592
9442 65.9427
9443 15.402
9444 33.7267
9445 73.5288
9446 13.3987
9447 16.8141
9448 54.2517
9449 46.4029
9450 54.0218
9451 31.8548
9452 30.6069
9453 33.6282
9454 44.9251
9455 21.3132
9456 13.8585
9457 21.2803
9458 14.5481
9459 28.8007
9460 56.8132
9461 48.8331
9462 21.6087
9463 37.5361
9464 17.7008
9465 21.543
9466 64.235
9467 46.9284
9468 42.8234
9469 46.6
9470 30.7054
9471 76.4515
9472 63.0856
9473 99.4067
9474 48.6032
9475 23.3492
9476 14.4824
9477 35.5
9478 47.9136
9479 20.9191
9480 18.259
9481 29.1948
9482 27.3229
9483 17.4052
9484 20.6235
9485 12.7748
9486 17.8321
9487 34.9089
9488 20.5578
9489 27.4542
9490 19.6383
9491 13.0703
9492 17.2082
9493 15.6975
9494 10.5088
9495 33.3326
9496 16.2886
9497 15.0407
9498 21.543
9499 17.6351
9500 44.9251
9501 21.3132
9502 16.1573
9503 10.673
9504 39.1124
9505 20.8534
9506 49.6869
9507 11.1656
9508 21.0504
9509 15.402
9510 30.8696
9511 32.216
9512 32.4131
9513 8.7026
9514 34.8432
9515 64.7605
9516 10.476
9517 13.2345
9518 28.6036
9519 31.0666
9520 32.4788
9521 16.3872
9522 17.3067
9523 18.2262
9524 18.1605
9525 63.7424
9526 41.05
9527 25.0898
9528 13.5301
9529 30.8039
9530 20.3936
9531 14.6466
9532 40.0976
9533 19.4413
9534 21.0176
9535 29.1619
9536 11.2313
9537 26.6332
9538 57.3715
9539 30.6726
9540 34.8432
9541 28.6693
9542 50.5736
9543 72.445
9544 23.3164
9545 33.5953
9546 11.5268
9547 31.2637
9548 31.001
9549 10.8044
9550 55.9594
9551 110.145
9552 41.5426
9553 29.1619
9554 20.9191
9555 59.4404
9556 25.5495
9557 11.1656
9558 31.9533
9559 82.5598
9560 26.9616
9561 7.8816
9562 17.9306
9563 19.5726
9564 76.1888
9565 48.3076
9566 11.7567
9567 18.7188
9568 41.871
9569 31.2308
9570 35.8613
9571 26.6004
9572 11.0671
9573 6.63368
9574 15.1064
9575 25.648
9576 15.2706
9577 13.0375
9578 67.9131
9579 24.2031
9580 5.94404
9581 12.8733
9582 37.0107
9583 13.7928
9584 18.5874
9585 21.1818
9586 28.6365
9587 21.2803
9588 34.9418
9589 74.6782
9590 23.9075
9591 37.4376
9592 22.1998
9593 11.7567
9594 7.389
9595 16.0259
9596 24.4986
9597 44.958
9598 16.5842
9599 18.259
9600 38.587
9601 18.062
9602 55.4339
9603 25.9764
9604 20.7549
9605 26.2063
9606 21.543
9607 20.8206
9608 155.497
9609 12.2493
9610 16.5842
9611 43.513
9612 52.0842
9613 39.211
9614 7.5532
9615 9.65496
9616 44.5639
9617 46.0088
9618 24.2359
9619 22.167
9620 15.0407
9621 52.5112
9622 64.9575
9623 19.9339
9624 40.1962
9625 21.1161
9626 23.2179
9627 20.8862
9628 19.0144
9629 48.7017
9630 56.7147
9631 24.9912
9632 17.1753
9633 16.4528
9634 26.9616
9635 59.1777
9636 51.6245
9637 26.6989
9638 92.1819
9639 44.2026
9640 126.664
9641 27.8483
9642 26.9945
9643 64.3992
9644 92.4774
9645 27.914
9646 55.5653
9647 80.2281
9648 31.8548
9649 10.3118
9650 12.3807
9651 48.0778
9652 12.6106
9653 7.68456
9654 44.1041
9655 11.8881
9656 5.32008
9657 23.9404
9658 22.7253
9659 59.1448
9660 45.6476
9661 25.3196
9662 64.235
9663 48.0449
9664 31.6578
9665 19.2771
9666 20.0652
9667 25.0241
9668 48.5704
9669 47.2239
9670 36.6494
9671 66.0741
9672 78.7175
9673 50.278
9674 16.5514
9675 24.2031
9676 80.3595
9677 35.7956
9678 20.9191
9679 17.044
9680 22.4954
9681 21.6416
9682 45.1878
9683 18.3576
9684 38.7184
9685 37.766
9686 17.5694
9687 21.5759
9688 15.8289
9689 25.8779
9690 34.5148
9691 16.4857
9692 52.4783
9693 66.6652
9694 51.099
9695 78.192
9696 72.0181
9697 43.6772
9698 41.7396
9699 16.9454
9700 29.4246
9701 24.3344
9702 17.9963
9703 27.3229
9704 13.2345
9705 31.0338
9706 40.032
9707 27.0602
9708 17.0111
9709 41.3784
9710 81.3118
9711 84.9571
9712 98.9141
9713 22.2327
9714 27.0602
9715 18.9815
9716 58.915
9717 50.705
9718 51.2304
9719 33.4311
9720 63.0528
9721 76.8128
9722 24.0389
9723 32.5773
9724 148.995
9725 35.1388
9726 37.0435
9727 68.964
9728 25.648
9729 37.766
9730 38.4556
9731 32.1504
9732 33.9237
9733 30.6726
9734 49.3585
9735 39.9006
9736 14.154
9737 18.686
9738 47.2239
9739 68.5371
9740 42.2651
9741 15.0407
9742 18.8502
9743 41.2799
9744 106.861
9745 30.2128
9746 41.8053
9747 48.4718
9748 45.5819
9749 30.7382
9750 10.7058
9751 19.4084
9752 65.2202
9753 36.6166
9754 12.315
9755 19.4084
9756 77.0426
9757 18.3576
9758 16.4528
9759 48.5375
9760 11.4283
9761 22.2327
9762 73.9557
9763 23.3492
9764 7.84876
9765 13.3659
9766 87.3216
9767 10.7387
9768 12.2165
9769 58.1596
9770 32.7086
9771 14.7452
9772 51.6902
9773 28.0125
9774 44.7938
9775 39.7364
9776 35.0074
9777 47.5523
9778 105.515
9779 71.9853
9780 86.008
9781 73.8572
9782 64.3336
9783 61.7064
9784 19.2114
9785 34.4163
9786 9.95052
9787 14.2526
9788 51.3946
9789 15.4348
9790 8.24284
9791 20.9191
9792 19.5726
9793 19.3099
9794 70.1134
9795 34.9089
9796 53.6606
9797 38.1929
9798 27.0273
9799 42.1666
9800 24.3344
9801 10.1147
9802 19.1786
9803 18.8173
9804 13.76
9805 14.9422
9806 32.216
9807 70.6717
9808 26.6989
9809 16.2886
9810 16.7812
9811 40.8201
9812 20.4265
9813 10.049
9814 21.4445
9815 33.661
9816 63.5454
9817 44.8594
9818 16.3872
9819 12.1508
9820 24.006
9821 68.7013
9822 50.081
9823 29.4246
9824 64.038
9825 22.5282
9826 53.6277
9827 39.0139
9828 11.8224
9829 19.4741
9830 10.2789
9831 37.6346
9832 92.3132
9833 14.5481
9834 17.241
9835 37.1092
9836 19.6712
9837 14.5481
9838 19.0472
9839 21.4445
9840 31.001
9841 16.0916
9842 62.1661
9843 18.5218
9844 15.796
9845 32.2817
9846 55.4668
9847 24.006
9848 13.0375
9849 32.5116
9850 26.469
9851 53.3322
9852 69.4238
9853 55.4668
9854 41.5426
9855 35.7628
9856 22.9223
9857 16.2886
9858 95.2032
9859 51.723
9860 15.8617
9861 23.2179
9862 29.1619
9863 17.1425
9864 44.2355
9865 34.0222
9866 28.1767
9867 45.9432
9868 12.8404
9869 19.2771
9870 20.1309
9871 29.0962
9872 22.5282
9873 14.0555
9874 19.7697
9875 48.8988
9876 22.6924
9877 11.1656
9878 9.32656
9879 23.5134
9880 13.1032
9881 16.7484
9882 22.5611
9883 47.8479
9884 37.569
9885 32.5444
9886 16.8141
9887 8.83396
9888 26.7646
9889 43.9728
9890 31.822
9891 14.5481
9892 34.285
9893 18.2919
9894 18.0292
9895 20.4922
9896 22.8895
9897 15.8617
9898 13.5301
9899 17.6022
9900 52.4783
9901 28.2424
9902 17.8978
9903 31.8876
9904 34.1536
9905 20.3608
9906 15.6647
9907 32.7086
9908 35.6971
9909 20.5907
9910 23.1194
9911 13.4644
9912 55.5324
9913 32.5773
9914 24.5643
9915 40.3932
9916 21.9043
9917 7.09344
9918 23.4806
9919 37.5033
9920 5.0902
9921 15.0079
9922 15.6647
9923 5.5828
9924 7.5532
9925 30.4098
9926 17.3395
9927 27.093
9928 12.512
9929 21.1818
9930 15.8946
9931 45.3849
9932 18.9487
9933 31.7234
9934 56.2221
9935 33.5953
9936 50.8692
9937 36.0912
9938 17.1425
9939 59.8673
9940 36.3867
9941 34.5148
9942 84.563
9943 100.589
9944 20.3608
9945 40.4917
9946 40.7873
9947 113.626
9948 60.0972
9949 51.4274
9950 19.1129
9951 45.779
9952 70.9344
9953 99.8664
9954 35.6642
9955 17.3724
9956 21.5102
9957 31.7563
9958 23.1522
9959 8.99816
9960 13.136
9961 54.0546
9962 20.9519
9963 19.704
9964 49.5556
9965 64.5634
9966 22.3969
9967 24.6957
9968 16.617
9969 11.3298
9970 15.4348
9971 3.4482
9972 6.66652
9973 10.8372
9974 4.17068
9975 8.34136
9976 11.1328
9977 3.97364
9978 8.14432
9979 4.33488
9980 7.84876
9981 7.0606
9982 6.46948
9983 3.41536
9984 5.35292
9985 7.58604
9986 4.72896
9987 7.98012
9988 7.48752
9989 92.149
9990 23.185
9991 4.03932
9992 8.17716
9993 9.78632
9994 62.7244
9995 25.1226
9996 25.4182
9997 13.4972
9998 9.78632
9999 13.333
10000 7.84876
10001 10.7387
10002 14.2197
10003 54.2517
10004 36.7808
10005 20.6564
10006 14.6138
10007 11.2641
10008 5.9112
10009 5.0902
10010 12.2165
10011 13.6943
10012 24.8599
10013 26.7318
10014 10.2461
10015 14.581
10016 22.4626
10017 6.2396
10018 6.69936
10019 16.8469
10020 6.4038
10021 12.3478
10022 21.8386
10023 8.96532
10024 11.297
10025 31.395
10026 10.9357
10027 8.30852
10028 26.0421
10029 24.1374
10030 98.8484
10031 77.6009
10032 43.5458
10033 14.7123
10034 15.599
10035 30.0486
10036 39.2766
10037 69.9492
10038 23.8418
10039 15.402
10040 33.8909
10041 39.8349
10042 50.902
10043 19.1129
10044 43.513
10045 68.6028
10046 92.3461
10047 35.7628
10048 14.3839
10049 37.6346
10050 20.0652
10051 18.6531
10052 21.4117
10053 27.5856
10054 10.87
10055 21.7072
10056 25.0569
10057 10.1147
10058 17.4709
10059 31.4607
10060 8.73544
10061 10.3118
10062 38.6855
10063 20.722
10064 81.3775
10065 22.364
10066 90.0144
10067 21.346
10068 22.6268
10069 65.1546
10070 25.9436
10071 14.8765
10072 17.5037
10073 13.7928
10074 22.791
10075 43.1846
10076 54.3174
10077 108.044
10078 23.8418
10079 9.98336
10080 18.1277
10081 16.5514
10082 9.031
10083 8.17716
10084 10.3118
10085 9.75348
10086 9.91768
10087 12.3807
10088 18.8502
10089 14.6466
10090 11.5597
10091 9.65496
10092 28.2424
10093 19.3756
10094 37.3719
10095 32.4459
10096 25.3525
10097 44.2683
10098 22.1013
10099 44.958
10100 46.6985
10101 14.4496
10102 15.2049
10103 44.3668
10104 26.9945
10105 47.6837
10106 21.4774
10107 20.2294
10108 34.3506
10109 26.6661
10110 22.9223
10111 75.9918
10112 33.8252
10113 30.6726
10114 60.6226
10115 55.007
10116 67.0264
10117 30.8039
10118 87.0588
10119 28.3409
10120 17.2738
10121 13.8585
10122 36.8136
10123 42.9219
10124 25.0241
10125 9.95052
10126 30.0486
10127 35.6971
10128 7.98012
10129 14.7123
10130 21.97
10131 21.5102
10132 29.0962
10133 36.6494
10134 26.9945
10135 41.3127
10136 50.081
10137 42.7248
10138 20.7549
10139 33.2669
10140 43.8742
10141 29.556
10142 33.3654
10143 22.2327
10144 21.97
10145 25.8122
10146 33.7924
10147 44.3012
10148 24.2688
10149 13.4644
10150 22.988
10151 45.4834
10152 26.3705
10153 38.0944
10154 31.6249
10155 12.9061
10156 14.1212
10157 50.6393
10158 75.8276
10159 45.0236
10160 24.006
10161 8.11148
10162 35.0403
10163 45.9432
10164 78.5861
10165 94.3493
10166 27.5528
10167 25.3853
10168 52.9052
10169 21.1818
10170 47.5523
10171 16.2558
10172 36.8465
10173 66.6652
10174 62.1333
10175 19.6055
10176 41.8382
10177 37.5033
10178 69.4238
10179 20.5578
10180 35.6642
10181 15.3691
10182 31.6249
10183 61.6735
10184 27.2244
10185 23.5791
10186 41.7396
10187 40.229
10188 28.4066
10189 40.7873
10190 5.84552
10191 36.321
10192 28.2096
10193 61.6735
10194 29.6874
10195 31.9862
10196 14.778
10197 37.9959
10198 45.6476
10199 34.285
10200 36.9122
10201 54.5144
10202 34.4163
10203 8.76828
10204 10.7715
10205 26.0421
10206 29.9172
10207 21.6416
10208 67.3548
10209 53.168
10210 32.3802
10211 20.2294
10212 29.4903
10213 66.0741
10214 72.9048
10215 42.0024
10216 46.2387
10217 40.3932
10218 62.0676
10219 96.3526
10220 40.426
10221 34.285
10222 31.2308
10223 33.037
10224 27.4542
10225 30.3442
10226 14.0884
10227 14.0884
10228 44.3012
10229 121.048
10230 34.1208
10231 16.9126
10232 61.772
10233 29.753
10234 48.1434
10235 41.2799
10236 78.7503
10237 52.7082
10238 14.5153
10239 12.1836
10240 45.352
10241 65.3516
10242 43.0204
10243 26.1078
10244 40.3275
10245 11.6582
10246 22.167
10247 29.1948
10248 47.0597
10249 38.0616
10250 21.3132
10251 57.1416
10252 32.643
10253 23.1522
10254 35.4015
10255 13.2017
10256 26.9288
10257 21.8714
10258 17.4052
10259 31.395
10260 22.9552
10261 11.3298
10262 15.9931
10263 10.049
10264 20.1966
10265 47.3224
10266 56.5833
10267 23.1522
10268 16.617
10269 22.0356
10270 19.2114
10271 44.6624
10272 74.6125
10273 35.5657
10274 24.8599
10275 55.4339
10276 34.3506
10277 22.4626
10278 12.2493
10279 16.0259
10280 8.07864
10281 27.717
10282 82.0343
10283 25.4182
10284 36.4196
10285 11.8224
10286 27.5199
10287 52.1171
10288 31.9533
10289 13.9898
10290 25.5495
10291 46.3372
10292 47.0269
10293 24.0389
10294 51.2961
10295 28.8992
10296 19.6712
10297 10.9357
10298 20.5907
10299 33.0699
10300 62.7244
10301 18.8502
10302 12.1508
10303 46.797
10304 16.6827
10305 13.0046
10306 18.4889
10307 172.509
10308 56.2549
10309 23.4478
10310 16.6499
10311 30.0158
10312 76.1231
10313 30.6397
10314 75.0394
10315 61.9034
10316 26.272
10317 47.5523
10318 55.4668
10319 35.9598
10320 65.7785
10321 51.4274
10322 58.1268
10323 14.2197
10324 25.4182
10325 55.2697
10326 38.1272
10327 59.5718
10328 22.0685
10329 36.4852
10330 27.2244
10331 49.1615
10332 59.2434
10333 30.6397
10334 35.3687
10335 72.0838
10336 24.0717
10337 45.0565
10338 57.47
10339 25.3853
10340 15.0407
10341 21.2146
10342 13.3659
10343 18.1605
10344 35.5
10345 41.1157
10346 21.6087
10347 16.1244
10348 29.7202
10349 57.5028
10350 36.0912
10351 33.8252
10352 24.63
10353 53.8248
10354 44.7281
10355 29.9829
10356 32.1832
10357 14.581
10358 15.6975
10359 31.6578
10360 10.673
10361 17.9635
10362 22.988
10363 12.5777
10364 20.2951
10365 25.5824
10366 21.9371
10367 5.747
10368 10.0162
10369 36.6823
10370 18.259
10371 12.939
10372 19.704
10373 4.56476
10374 5.48428
10375 9.65496
10376 13.5301
10377 16.4528
10378 14.2854
10379 16.3543
10380 52.6425
10381 30.3113
10382 8.7026
10383 17.1425
10384 73.5944
10385 37.5361
10386 27.1258
10387 10.1147
10388 26.6332
10389 24.3016
10390 21.346
10391 86.9275
10392 20.0981
10393 23.9404
10394 47.9136
10395 32.7086
10396 34.2521
10397 26.6332
10398 19.2771
10399 46.173
10400 107.814
10401 55.3682
10402 20.3936
10403 30.4427
10404 35.1716
10405 43.0861
10406 52.5112
10407 37.3719
10408 65.9099
10409 93.3641
10410 36.7808
10411 45.2207
10412 36.0912
10413 48.1763
10414 46.3701
10415 35.2045
10416 50.4094
10417 49.4242
10418 15.7304
10419 39.7692
10420 43.4802
10421 92.2804
10422 102.658
10423 32.1832
10424 11.6582
10425 15.6318
10426 36.3539
10427 21.3132
10428 42.1337
10429 48.0449
10430 24.2688
10431 38.3571
10432 16.8798
10433 31.0995
10434 28.3409
10435 15.599
10436 13.0375
10437 33.1356
10438 16.6827
10439 36.4524
10440 106.369
10441 22.7581
10442 21.8386
10443 29.5888
10444 33.2341
10445 22.6596
10446 184.659
10447 27.4542
10448 45.9103
10449 59.8673
10450 44.1041
10451 24.827
10452 33.7595
10453 17.9963
10454 71.3613
10455 62.4288
10456 23.5463
10457 24.4658
10458 13.76
10459 15.8289
10460 29.5888
10461 43.1518
10462 64.7933
10463 36.6166
10464 24.3344
10465 18.8502
10466 22.5282
10467 34.5148
10468 27.914
10469 24.3673
10470 7.98012
10471 8.11148
10472 35.5986
10473 10.4431
10474 11.0014
10475 30.1471
10476 20.9519
10477 15.796
10478 36.1897
10479 25.3525
10480 16.6499
10481 60.13
10482 12.9061
10483 8.73544
10484 12.0194
10485 8.07864
10486 23.7433
10487 91.4594
10488 33.7267
10489 69.6865
10490 32.3802
10491 46.1074
10492 27.3229
10493 12.3478
10494 20.8862
10495 39.0796
10496 40.7216
10497 32.1175
10498 99.4067
10499 30.7054
10500 22.2984
10501 85.1213
10502 28.8007
10503 20.9519
10504 48.8002
10505 106.664
10506 34.679
10507 54.6458
10508 41.7396
10509 41.9367
10510 80.1953
10511 49.7526
10512 20.8862
10513 28.8007
10514 16.223
10515 14.9094
10516 25.7794
10517 25.3196
10518 50.2452
10519 86.2707
10520 44.137
10521 31.2308
10522 68.7998
10523 26.7646
10524 62.6259
10525 17.0768
10526 26.1078
10527 61.4765
10528 16.8469
10529 20.4922
10530 31.198
10531 31.001
10532 47.8807
10533 30.7054
10534 30.7382
10535 27.4542
10536 90.0801
10537 87.1245
10538 90.0144
10539 56.2549
10540 42.7577
10541 21.346
10542 38.9811
10543 15.3034
10544 24.433
10545 39.1124
10546 16.0916
10547 61.0496
10548 22.1342
10549 81.3447
10550 33.7267
10551 17.5366
10552 73.2004
10553 75.1051
10554 87.4858
10555 46.5343
10556 21.9371
10557 12.4464
10558 20.4593
10559 20.0324
10560 29.4903
10561 23.5463
10562 18.4889
10563 47.5523
10564 28.538
10565 26.4034
10566 10.2132
10567 22.5939
10568 13.0375
10569 25.0241
10570 54.4159
10571 42.6592
10572 51.3946
10573 52.3798
10574 29.753
10575 62.2318
10576 29.6545
10577 49.2272
10578 24.3016
10579 15.3691
10580 26.4362
10581 61.7064
10582 55.8608
10583 22.7253
10584 12.0194
10585 39.9334
10586 105.613
10587 70.3104
10588 41.5426
10589 15.2378
10590 13.7928
10591 9.81916
10592 10.9357
10593 9.78632
10594 27.9797
10595 30.8368
10596 43.1189
10597 47.2896
10598 27.5856
10599 31.395
10600 42.7905
10601 23.7433
10602 33.5296
10603 38.7184
10604 27.3557
10605 24.4658
10606 14.4496
10607 22.6268
10608 15.8946
10609 28.2424
10610 52.7739
10611 75.532
10612 31.8876
10613 46.4029
10614 82.8882
10615 34.9418
10616 15.1064
10617 20.4922
10618 46.3044
10619 91.8863
10620 78.1264
10621 29.8516
10622 49.2272
10623 91.4594
10624 77.6994
10625 102.329
10626 47.421
10627 26.7646
10628 31.8548
10629 43.6444
10630 12.6434
10631 34.8761
10632 54.7114
10633 51.6902
10634 32.3146
10635 24.3673
10636 59.2434
10637 13.5629
10638 33.1027
10639 36.1568
10640 34.4163
10641 46.5671
10642 20.525
10643 12.3478
10644 16.5185
10645 10.7715
10646 9.65496
10647 20.9848
10648 8.66976
10649 33.2012
10650 48.3733
10651 22.0685
10652 21.2803
10653 53.4307
10654 17.5366
10655 21.1161
10656 38.4885
10657 27.1587
10658 47.1911
10659 42.9547
10660 9.65496
10661 49.8511
10662 41.6411
10663 11.691
10664 38.4885
10665 8.14432
10666 14.581
10667 66.1726
10668 17.1753
10669 11.5268
10670 37.6346
10671 76.0246
10672 25.3196
10673 34.7119
10674 28.7678
10675 47.5852
10676 32.7415
10677 21.9371
10678 30.8368
10679 27.914
10680 120.72
10681 53.1023
10682 28.8664
10683 22.791
10684 31.9862
10685 75.8604
10686 67.2563
10687 26.4034
10688 30.9681
10689 42.0352
10690 120.884
10691 22.4626
10692 8.63692
10693 23.8418
10694 21.8058
10695 32.9385
10696 17.7993
10697 16.7484
10698 22.7581
10699 27.3229
10700 48.7674
10701 35.3358
10702 10.7387
10703 20.9519
10704 28.5708
10705 18.1934
10706 13.7271
10707 100.359
10708 30.8696
10709 23.4149
10710 22.1998
10711 25.1226
10712 14.4496
10713 27.3557
10714 10.6402
10715 19.9667
10716 27.5856
10717 39.1124
10718 26.6989
10719 26.6661
10720 39.0139
10721 10.9686
10722 17.7336
10723 34.0222
10724 32.7743
10725 28.4394
10726 18.1605
10727 8.01296
10728 25.4182
10729 19.8354
10730 27.5199
10731 49.1615
10732 17.6351
10733 30.1143
10734 32.4788
10735 15.5333
10736 10.1804
10737 22.8566
10738 45.6804
10739 34.4492
10740 25.9764
10741 38.8497
10742 9.88484
10743 21.4445
10744 24.433
10745 46.2059
10746 53.7591
10747 57.1744
10748 36.4524
10749 41.4112
10750 12.118
10751 33.7595
10752 52.5768
10753 57.4043
10754 39.7692
10755 8.93248
10756 26.4362
10757 10.6073
10758 41.9695
10759 72.5764
10760 22.9223
10761 41.4441
10762 66.7309
10763 51.4931
10764 48.5704
10765 57.7984
10766 39.8678
10767 37.2077
10768 75.6962
10769 204.166
10770 78.816
10771 185.316
10772 46.3701
10773 35.7956
10774 19.4741
10775 22.0685
10776 20.5578
10777 30.3113
10778 40.1633
10779 22.791
10780 42.1994
10781 74.087
10782 37.2406
10783 22.4297
10784 24.9256
10785 14.2526
10786 16.0259
10787 16.4857
10788 16.7812
10789 9.22804
10790 11.691
10791 36.2882
10792 13.4644
10793 41.1814
10794 26.8303
10795 52.0842
10796 22.6924
10797 26.7974
10798 34.9746
10799 22.9223
10800 32.8072
10801 57.4043
10802 18.7188
10803 17.3067
10804 108.011
10805 23.809
10806 17.6351
10807 100.162
10808 33.8909
10809 156.515
10810 29.9172
10811 7.09344
10812 28.735
10813 138.421
10814 65.8442
10815 20.3608
10816 20.7549
10817 28.8335
10818 37.2406
10819 47.9792
10820 23.3821
10821 35.1716
10822 54.7771
10823 20.0652
10824 16.9126
10825 63.7753
10826 39.8678
10827 15.6647
10828 16.617
10829 19.3099
10830 17.0768
10831 17.7336
10832 30.8696
10833 29.9829
10834 38.0287
10835 26.3377
10836 33.7267
10837 30.1143
10838 15.599
10839 26.5676
10840 70.9344
10841 77.6009
10842 28.6693
10843 12.8076
10844 13.1688
10845 39.5722
10846 87.1574
10847 34.8761
10848 17.6351
10849 84.3331
10850 27.7826
10851 12.7419
10852 14.2526
10853 41.247
10854 74.5468
10855 41.4112
10856 20.4265
10857 8.60408
10858 20.5907
10859 31.4607
10860 18.7188
10861 46.7642
10862 117.14
10863 16.1901
10864 25.6152
10865 38.4556
10866 34.7119
10867 58.6522
10868 152.41
10869 21.8714
10870 65.7785
10871 40.7873
10872 13.7271
10873 23.3164
10874 76.6814
10875 120.884
10876 24.7614
10877 41.8053
10878 129.521
10879 54.4487
10880 47.1911
10881 60.5898
10882 78.7503
10883 30.5084
10884 23.5791
10885 33.1356
10886 59.2762
10887 35.4672
10888 47.9136
10889 29.0962
10890 10.7387
10891 28.4723
10892 50.0153
10893 26.1735
10894 27.2572
10895 13.3987
10896 25.4838
10897 45.1222
10898 25.8122
10899 40.4917
10900 78.7832
10901 29.8516
10902 9.09668
10903 56.7475
10904 65.9099
10905 70.409
10906 58.094
10907 15.7304
10908 35.0731
10909 11.3955
10910 14.8765
10911 30.4427
10912 18.5218
10913 21.6416
10914 101.18
10915 40.6231
10916 12.1508
10917 16.3872
10918 17.3067
10919 75.8276
10920 25.0241
10921 17.7008
10922 54.8428
10923 30.7382
10924 17.6679
10925 19.8025
10926 53.4307
10927 43.5458
10928 34.3506
10929 36.0912
10930 26.1078
10931 30.9681
10932 29.3261
10933 21.2803
10934 38.3571
10935 22.2984
10936 12.118
10937 13.4316
10938 23.2507
10939 37.1749
10940 56.0907
10941 12.8076
10942 19.2114
10943 14.778
10944 15.2706
10945 8.01296
10946 21.9043
10947 19.3756
10948 44.1698
10949 11.7239
10950 16.0588
10951 16.6499
10952 15.6318
10953 14.8437
10954 6.4038
10955 26.1735
10956 27.5528
10957 32.5116
10958 13.2017
10959 29.9501
10960 6.27244
10961 8.57124
10962 30.7054
10963 10.87
10964 18.4889
10965 22.8566
10966 56.2549
10967 23.5134
10968 19.2442
10969 26.1406
10970 26.5347
10971 27.0273
10972 67.9131
10973 63.0856
10974 41.5098
10975 38.8169
10976 31.7563
10977 13.8256
10978 21.543
10979 11.494
10980 11.6254
10981 21.4774
10982 16.9783
10983 41.3784
10984 19.7697
10985 4.69612
10986 13.136
10987 8.7026
10988 45.6476
10989 28.4066
10990 22.167
10991 25.0898
10992 16.0916
10993 74.8752
10994 24.8599
10995 20.525
10996 17.8978
10997 21.9043
10998 49.1286
10999 19.1786
11000 8.57124
11001 10.1147
11002 43.0861
11003 17.0111
11004 27.717
11005 52.2156
11006 20.6892
11007 10.2132
11008 22.7253
11009 8.60408
11010 10.4103
11011 11.8224
11012 6.04256
11013 15.599
11014 24.7614
11015 11.4283
11016 31.5592
11017 30.8696
11018 39.5722
11019 41.9038
11020 26.075
11021 58.8493
11022 33.1356
11023 18.5546
11024 66.6652
11025 67.8146
11026 48.7017
11027 77.3382
11028 116.221
11029 35.106
11030 14.6795
11031 20.328
11032 28.8335
11033 10.5088
11034 13.2674
11035 14.7123
11036 19.9996
11037 24.3016
11038 14.154
11039 75.335
11040 20.2951
11041 10.1804
11042 15.0407
11043 14.2854
11044 12.3807
11045 7.65172
11046 12.1508
11047 29.2604
11048 24.8599
11049 19.6712
11050 24.5643
11051 7.91444
11052 71.0658
11053 28.735
11054 17.7664
11055 11.3955
11056 7.91444
11057 15.3363
11058 33.5296
11059 33.2341
11060 23.2179
11061 55.7623
11062 32.5773
11063 20.6564
11064 37.8645
11065 26.4034
11066 18.686
11067 20.9191
11068 20.9519
11069 21.3788
11070 16.6827
11071 16.8798
11072 20.7549
11073 52.2484
11074 56.0907
11075 81.1476
11076 34.5477
11077 17.1425
11078 36.0583
11079 28.1767
11080 21.8714
11081 14.2197
11082 6.7322
11083 7.8816
11084 8.63692
11085 10.4103
11086 7.389
11087 11.0999
11088 16.1573
11089 29.0634
11090 10.9686
11091 19.0472
11092 33.5625
11093 15.3691
11094 15.6975
11095 25.7137
11096 20.722
11097 19.2442
11098 13.5629
11099 23.7105
11100 30.6069
11101 74.3498
11102 30.0486
11103 19.0144
11104 16.8798
11105 21.2803
11106 29.1291
11107 105.022
11108 20.1966
11109 32.6101
11110 91.7221
11111 32.7086
11112 31.2637
11113 49.1286
11114 40.7544
11115 22.6268
11116 68.6684
11117 93.7582
11118 29.5232
11119 30.4755
11120 66.3368
11121 60.0972
11122 29.4246
11123 46.2059
11124 38.2258
11125 74.4483
11126 97.502
11127 104.464
11128 42.3636
11129 24.827
11130 32.6101
11131 21.1818
11132 10.8372
11133 16.1573
11134 21.4445
11135 17.7993
11136 15.1392
11137 7.8816
11138 8.83396
11139 10.6402
11140 6.10824
11141 9.29372
11142 6.63368
11143 15.2706
11144 13.957
11145 12.6762
11146 26.6661
11147 16.4528
11148 41.1485
11149 15.1064
11150 4.46624
11151 15.2049
11152 11.5268
11153 11.2641
11154 16.7484
11155 30.4755
11156 39.1124
11157 16.4857
11158 34.2193
11159 53.989
11160 22.3969
11161 47.5852
11162 54.0875
11163 18.7845
11164 24.4986
11165 10.7058
11166 21.9043
11167 33.7924
11168 24.2031
11169 41.5754
11170 23.7762
11171 51.6902
11172 27.0273
11173 7.81592
11174 30.8039
11175 62.1661
11176 30.3113
11177 38.7184
11178 15.3691
11179 23.0537
11180 24.4986
11181 27.8483
11182 40.7544
11183 42.495
11184 43.513
11185 28.2424
11186 24.7614
11187 20.3936
11188 45.3192
11189 39.7364
11190 62.4945
11191 20.5907
11192 27.6184
11193 38.7184
11194 28.6036
11195 22.6268
11196 119.275
11197 19.1786
11198 21.3788
11199 42.495
11200 41.9367
11201 47.2896
11202 31.0995
11203 30.0486
11204 26.469
11205 39.4408
11206 24.5972
11207 16.2886
11208 24.5643
11209 18.2262
11210 43.316
11211 13.6286
11212 6.27244
11213 63.3484
11214 25.5167
11215 60.0644
11216 37.2734
11217 13.4644
11218 33.6938
11219 36.945
11220 39.6707
11221 27.6184
11222 73.069
11223 46.797
11224 9.78632
11225 37.4704
11226 22.8566
11227 21.0833
11228 14.2526
11229 24.433
11230 10.9357
11231 53.2336
11232 29.6545
11233 28.9649
11234 14.8437
11235 18.4232
11236 10.2132
11237 17.7664
11238 17.6679
11239 13.6286
11240 22.9223
11241 37.6018
11242 15.8617
11243 30.6726
11244 52.8396
11245 21.97
11246 22.7253
11247 54.6786
11248 21.7401
11249 56.7147
11250 46.1074
11251 30.1471
11252 22.8238
11253 11.2641
11254 24.5315
11255 59.5389
11256 43.9399
11257 43.7757
11258 27.914
11259 44.0713
11260 26.2063
11261 14.9094
11262 16.0259
11263 22.988
11264 25.2211
11265 27.3557
11266 62.396
11267 107.452
11268 101.213
11269 39.3095
11270 17.6351
11271 43.3488
11272 23.2507
11273 15.4676
11274 23.0537
11275 13.5629
11276 16.0259
11277 18.9158
11278 12.315
11279 11.9538
11280 27.5528
11281 53.562
11282 16.3543
11283 21.7072
11284 29.8187
11285 43.6772
11286 29.3918
11287 15.5333
11288 31.8876
11289 13.4972
11290 14.4496
11291 34.285
11292 19.9339
11293 23.0865
11294 55.5324
11295 34.4492
11296 49.6541
11297 21.8714
11298 37.6346
11299 50.3109
11300 19.5726
11301 10.9029
11302 28.6365
11303 18.883
11304 43.3488
11305 75.9261
11306 98.9141
11307 49.6212
11308 27.6513
11309 17.8321
11310 23.9404
11311 27.6841
11312 190.505
11313 42.9547
11314 59.6046
11315 87.2559
11316 34.0222
11317 22.9552
11318 28.0125
11319 23.2179
11320 43.0204
11321 74.2841
11322 117.699
11323 37.9302
11324 46.6656
11325 93.5283
11326 133.79
11327 45.5491
11328 50.2452
11329 28.4394
11330 20.722
11331 59.2762
11332 32.84
11333 42.889
11334 51.6573
11335 23.3821
11336 82.5269
11337 41.2142
11338 86.0736
11339 140.391
11340 32.0847
11341 29.9501
11342 31.3294
11343 136.877
11344 38.6198
11345 40.032
11346 29.9501
11347 17.1096
11348 30.574
11349 37.963
11350 16.1244
11351 32.216
11352 12.5449
11353 25.7137
11354 31.3294
11355 14.6795
11356 16.9454
11357 20.3936
11358 47.9136
11359 19.2442
11360 14.2197
11361 18.7188
11362 12.9718
11363 17.2738
11364 14.0884
11365 12.2493
11366 26.7318
11367 39.9991
11368 68.3072
11369 27.3886
11370 52.4455
11371 11.0999
11372 16.1901
11373 10.6402
11374 13.2017
11375 22.791
11376 14.8437
11377 21.5759
11378 46.7642
11379 32.643
11380 101.87
11381 62.9214
11382 31.6578
11383 25.5167
11384 32.4131
11385 69.9492
11386 46.3372
11387 16.3215
11388 28.6036
11389 49.2272
11390 42.889
11391 101.377
11392 188.929
11393 94.612
11394 30.9681
11395 68.5699
11396 42.0352
11397 200.357
11398 54.0875
11399 77.8965
11400 19.08
11401 33.9894
11402 17.2738
11403 24.3344
11404 102.953
11405 42.1994
11406 53.3322
11407 19.1129
11408 21.4445
11409 58.9806
11410 94.6449
11411 38.8169
11412 30.0158
11413 51.9857
11414 23.1522
11415 27.4871
11416 47.9792
11417 18.5546
11418 23.4149
11419 19.2114
11420 28.111
11421 49.457
11422 25.4838
11423 31.6249
11424 12.4464
11425 25.0241
11426 11.5925
11427 27.914
11428 29.9501
11429 22.8895
11430 55.631
11431 9.39224
11432 12.5777
11433 23.6448
11434 84.9571
11435 30.3442
11436 15.402
11437 82.6911
11438 47.1582
11439 34.679
11440 48.9973
11441 30.9353
11442 20.4265
11443 49.884
11444 27.717
11445 45.155
11446 16.0259
11447 28.6365
11448 25.648
11449 19.2114
11450 29.5888
11451 24.3344
11452 21.0504
11453 67.6176
11454 121.015
11455 77.4696
11456 87.1902
11457 29.1619
11458 13.6943
11459 20.1966
11460 49.8183
11461 44.6296
11462 24.9256
11463 39.211
11464 11.3298
11465 20.9191
11466 32.0518
11467 26.2063
11468 37.0107
11469 25.2211
11470 24.5315
11471 15.7304
11472 28.1767
11473 59.5718
11474 19.5726
11475 40.5902
11476 63.3484
11477 25.3853
11478 13.9242
11479 22.3969
11480 29.4246
11481 26.469
11482 20.7877
11483 67.5847
11484 81.7388
11485 21.8058
11486 27.0602
11487 73.2004
11488 23.8747
11489 36.0912
11490 30.3113
11491 27.7498
11492 38.8826
11493 23.5134
11494 50.8692
11495 21.346
11496 49.063
11497 21.4774
11498 37.4704
11499 40.0976
11500 61.8377
11501 18.3576
11502 12.0194
11503 18.0948
11504 30.18
11505 18.9487
11506 24.5972
11507 12.9061
11508 12.2165
11509 27.2572
11510 10.7387
11511 6.60084
11512 14.2197
11513 33.6938
11514 14.2854
11515 21.2803
11516 12.5449
11517 29.5232
11518 33.9566
11519 22.8566
11520 14.9094
11521 41.1157
11522 25.9108
11523 30.0814
11524 30.8039
11525 31.6578
11526 10.2132
11527 7.19196
11528 18.6203
11529 80.7864
11530 13.5301
11531 13.76
11532 17.8978
11533 47.2568
11534 15.8946
11535 5.15588
11536 18.1934
11537 57.4043
11538 12.4464
11539 12.118
11540 30.4755
11541 7.8816
11542 14.4824
11543 39.2438
11544 41.1485
11545 32.019
11546 11.7239
11547 12.6762
11548 11.6254
11549 20.2951
11550 12.939
11551 21.6087
11552 35.2373
11553 23.612
11554 10.3446
11555 37.6675
11556 93.397
11557 53.3978
11558 60.6226
11559 26.7318
11560 14.9422
11561 21.0833
11562 45.3849
11563 31.4607
11564 21.9371
11565 21.0833
11566 16.5842
11567 43.6444
11568 80.1624
11569 34.5148
11570 41.8053
11571 23.809
11572 11.691
11573 33.3654
11574 125.81
11575 19.3756
11576 38.0944
11577 30.7054
11578 28.538
11579 19.4741
11580 56.3534
11581 28.111
11582 22.5939
11583 30.6069
11584 31.5921
11585 57.2401
11586 12.1508
11587 14.8437
11588 33.5625
11589 37.3719
11590 16.5842
11591 11.6254
11592 14.6138
11593 34.1208
11594 18.9815
11595 5.02452
11596 8.3742
11597 23.0537
11598 14.581
11599 19.5726
11600 16.1901
11601 15.5005
11602 5.64848
11603 8.0458
11604 7.91444
11605 4.95884
11606 10.8044
11607 13.8585
11608 16.1573
11609 36.748
11610 7.94728
11611 18.5218
11612 46.4358
11613 13.4316
11614 6.33812
11615 11.494
11616 8.43988
11617 9.91768
11618 6.60084
11619 24.7942
11620 63.3155
11621 28.8007
11622 8.76828
11623 12.7091
11624 18.686
11625 23.0208
11626 61.8377
11627 8.3742
11628 27.9468
11629 15.2706
11630 26.075
11631 44.8923
11632 27.7826
11633 33.2669
11634 16.9783
11635 7.52036
11636 36.4524
11637 50.1467
11638 29.1619
11639 38.3571
11640 16.6499
11641 34.482
11642 17.7008
11643 9.72064
11644 6.568
11645 18.4561
11646 31.9862
11647 19.0472
11648 21.8058
11649 25.0569
11650 15.5333
11651 7.389
11652 11.3626
11653 6.30528
11654 11.6254
11655 22.8566
11656 34.1536
11657 26.3048
11658 41.5098
11659 33.5296
11660 39.8349
11661 29.5232
11662 19.7697
11663 29.9172
11664 17.8978
11665 49.0301
11666 21.7401
11667 8.7026
11668 9.55644
11669 32.2489
11670 37.7988
11671 28.3409
11672 25.7137
11673 31.4936
11674 19.6712
11675 16.3872
11676 49.3585
11677 20.328
11678 7.7174
11679 9.031
11680 10.5745
11681 8.66976
11682 8.96532
11683 14.1869
11684 30.2785
11685 26.0093
11686 22.0685
11687 17.3067
11688 38.8169
11689 24.4658
11690 14.3182
11691 97.1736
11692 27.1915
11693 17.044
11694 8.5384
11695 17.5037
11696 16.3215
11697 9.6878
11698 5.2544
11699 6.53516
11700 8.01296
11701 41.5098
11702 29.8516
11703 23.5134
11704 25.3196
11705 15.2049
11706 28.2424
11707 30.574
11708 29.2276
11709 44.0713
11710 14.4824
11711 22.4626
11712 28.0454
11713 22.0028
11714 41.9367
11715 31.0338
11716 13.5629
11717 51.2632
11718 56.0579
11719 20.5578
11720 54.186
11721 40.0648
11722 18.259
11723 18.8173
11724 13.3002
11725 30.1471
11726 38.8497
11727 21.7401
11728 26.6989
11729 21.7401
11730 10.4431
11731 14.7123
11732 56.8132
11733 21.8386
11734 14.3839
11735 20.1966
11736 27.9797
11737 31.6906
11738 42.2322
11739 46.994
11740 35.4015
11741 18.3576
11742 50.2452
11743 27.6184
11744 8.80112
11745 16.1244
11746 28.9977
11747 50.2452
11748 71.0986
11749 14.4496
11750 14.3511
11751 19.2442
11752 79.1772
11753 30.1143
11754 14.7123
11755 18.7845
11756 38.7184
11757 65.4501
11758 46.0417
11759 15.3034
11760 38.4885
11761 20.2294
11762 18.9815
11763 40.7873
11764 24.6957
11765 37.4704
11766 26.5347
11767 27.4542
11768 64.2022
11769 28.8664
11770 14.2526
11771 16.6499
11772 34.9418
11773 34.0222
11774 33.661
11775 68.7998
11776 27.2572
11777 15.5662
11778 11.6582
11779 18.7845
11780 20.6235
11781 14.0227
11782 58.0611
11783 27.0273
11784 20.4922
11785 27.5528
11786 10.3446
11787 21.6416
11788 32.6101
11789 55.6638
11790 102.789
11791 14.1212
11792 26.3048
11793 18.259
11794 22.364
11795 25.8122
11796 25.0898
11797 39.7036
11798 13.4316
11799 8.40704
11800 14.2197
11801 24.3673
11802 48.636
11803 8.34136
11804 10.2789
11805 8.96532
11806 30.8368
11807 48.636
11808 23.3492
11809 25.7794
11810 51.9857
11811 33.7267
11812 56.0579
11813 19.6055
11814 15.3363
11815 17.2082
11816 19.507
11817 40.2947
11818 83.9719
11819 39.9663
11820 37.0435
11821 28.4723
11822 51.4603
11823 74.1199
11824 38.9154
11825 34.1864
11826 17.7008
11827 22.3969
11828 38.9154
11829 58.1925
11830 25.4838
11831 25.7794
11832 20.1309
11833 33.7267
11834 48.4718
11835 28.2752
11836 14.975
11837 42.7905
11838 44.8266
11839 22.3969
11840 21.3788
11841 28.538
11842 35.5986
11843 51.7558
11844 24.8927
11845 30.1471
11846 35.3358
11847 28.2096
11848 78.9802
11849 23.7433
11850 13.5301
11851 31.4279
11852 16.8141
11853 17.865
11854 36.7808
11855 109.751
11856 49.9496
11857 20.6564
11858 22.3969
11859 19.6712
11860 35.0403
11861 10.9686
11862 22.9552
11863 27.8483
11864 18.9815
11865 74.087
11866 40.5574
11867 23.5134
11868 12.0851
11869 17.8978
11870 44.1698
11871 37.3719
11872 13.9242
11873 16.7156
11874 84.2346
11875 34.7447
11876 45.7461
11877 35.8613
11878 60.9182
11879 98.8484
11880 148.01
11881 53.6606
11882 37.1092
11883 40.229
11884 20.2623
11885 32.0847
11886 91.9848
11887 101.804
11888 29.9501
11889 12.8733
11890 32.3802
11891 86.4349
11892 19.8354
11893 84.76
11894 64.5963
11895 52.9709
11896 53.9233
11897 12.512
11898 28.4394
11899 13.6614
11900 63.7753
11901 30.8368
11902 47.5852
11903 65.056
11904 13.3987
11905 68.8655
11906 37.9302
11907 31.3294
11908 26.9616
11909 29.8187
11910 10.2789
11911 9.16236
11912 32.9714
11913 34.4492
11914 114.218
11915 27.7826
11916 10.7387
11917 6.17392
11918 11.8224
11919 28.6365
11920 16.2886
11921 6.43664
11922 16.3872
11923 11.6254
11924 44.4325
11925 46.797
11926 24.3344
11927 25.1883
11928 19.1457
11929 12.5449
11930 32.84
11931 45.7133
11932 39.3095
11933 35.927
11934 16.1573
11935 33.8252
11936 33.3326
11937 24.5315
11938 14.581
11939 46.173
11940 45.4177
11941 17.6679
11942 20.5578
11943 37.8974
11944 50.4751
11945 58.8164
11946 80.4252
11947 210.012
11948 74.711
11949 34.6462
11950 37.8974
11951 41.9038
11952 220.948
11953 17.6351
11954 37.963
11955 48.8331
11956 56.9117
11957 59.112
11958 51.3618
11959 17.4709
11960 15.5333
11961 15.0079
11962 24.8599
11963 77.3382
11964 68.7998
11965 50.4094
11966 17.9635
11967 15.7304
11968 34.0551
11969 39.3095
11970 56.6162
11971 78.4876
11972 97.7647
11973 100.884
11974 92.7073
11975 47.8807
11976 26.7318
11977 46.8955
11978 64.8262
11979 65.0232
11980 37.7332
11981 27.5856
11982 17.865
11983 17.1425
11984 51.7558
11985 74.7438
11986 17.241
11987 47.3224
11988 56.2549
11989 25.8779
11990 49.884
11991 25.254
11992 32.7086
11993 20.5907
11994 48.3733
11995 19.6712
11996 41.1157
11997 68.8983
11998 142.854
11999 55.4668
12000 22.9223
12001 18.0292
12002 8.11148
12003 30.1143
12004 28.538
12005 45.1878
12006 48.8002
12007 25.3853
12008 53.4964
12009 69.5551
12010 21.2475
12011 16.3215
12012 31.9862
12013 75.6962
12014 46.3044
12015 58.2253
12016 23.5791
12017 17.9963
12018 13.1688
12019 25.3525
12020 30.2785
12021 75.4006
12022 17.8978
12023 18.8502
12024 11.8552
12025 21.5102
12026 24.0389
12027 24.9584
12028 50.3437
12029 34.3506
12030 12.0523
12031 14.7123
12032 33.3326
12033 78.0607
12034 64.2679
12035 31.6906
12036 14.5153
12037 22.4626
12038 37.2077
12039 44.137
12040 34.0551
12041 8.80112
12042 20.9519
12043 45.2207
12044 17.4709
12045 24.0389
12046 51.099
12047 39.408
12048 43.1189
12049 14.7452
12050 22.5611
12051 67.4205
12052 78.6846
12053 36.6823
12054 18.9815
12055 14.975
12056 29.8516
12057 85.2198
12058 18.062
12059 43.513
12060 24.7942
12061 52.9709
12062 37.9959
12063 40.6559
12064 16.223
12065 25.5824
12066 52.4455
12067 72.0838
12068 30.5084
12069 21.7072
12070 23.7762
12071 24.1046
12072 56.1236
12073 66.7966
12074 42.889
12075 92.97
12076 26.1735
12077 33.8909
12078 43.2503
12079 14.0555
12080 23.2179
12081 46.4686
12082 38.7184
12083 29.8844
12084 38.4228
12085 21.0176
12086 44.334
12087 36.6823
12088 45.8775
12089 47.4538
12090 27.8155
12091 46.9284
12092 20.7549
12093 12.9718
12094 24.5315
12095 32.5444
12096 20.1638
12097 13.0703
12098 19.8682
12099 41.7396
12100 23.3164
12101 49.7198
12102 30.4098
12103 9.16236
12104 15.1064
12105 39.0796
12106 13.3002
12107 18.5218
12108 46.5671
12109 11.6582
12110 19.0144
12111 27.2244
12112 18.9815
12113 18.5874
12114 8.83396
12115 10.0819
12116 11.3955
12117 18.3247
12118 14.9094
12119 28.6365
12120 19.1129
12121 38.3243
12122 64.3336
12123 36.2554
12124 31.1323
12125 49.1615
12126 87.5843
12127 91.4266
12128 33.2669
12129 38.1601
12130 25.6809
12131 32.9057
12132 117.502
12133 58.915
12134 68.767
12135 26.7974
12136 8.57124
12137 23.4806
12138 62.6259
12139 34.5148
12140 39.7036
12141 36.0583
12142 13.0703
12143 32.8728
12144 55.8608
12145 57.7984
12146 24.5972
12147 12.0194
12148 18.3576
12149 45.7133
12150 21.6087
12151 32.2489
12152 18.8173
12153 28.6365
12154 36.5838
12155 49.5556
12156 24.63
12157 10.5088
12158 43.9071
12159 23.6448
12160 47.8807
12161 32.4788
12162 14.4168
12163 21.3788
12164 18.6531
12165 25.451
12166 36.748
12167 31.5264
12168 21.0504
12169 10.4431
12170 14.7123
12171 32.643
12172 31.2308
12173 47.7494
12174 34.1536
12175 49.457
12176 21.5759
12177 8.66976
12178 22.7581
12179 12.4135
12180 19.704
12181 9.65496
12182 20.8206
12183 13.1032
12184 27.6184
12185 43.1846
12186 22.1342
12187 39.9006
12188 44.6952
12189 20.3608
12190 36.4852
12191 36.4196
12192 27.29
12193 34.0551
12194 35.2045
12195 25.2868
12196 38.6198
12197 15.3363
12198 57.3386
12199 38.8497
12200 41.2142
12201 25.1554
12202 37.3719
12203 25.1554
12204 51.2961
12205 59.4076
12206 28.4723
12207 17.1096
12208 24.1046
12209 44.0056
12210 53.2993
12211 51.3946
12212 33.0042
12213 33.7267
12214 50.4422
12215 64.1694
12216 67.322
12217 39.2438
12218 21.2475
12219 46.5014
12220 41.6411
12221 29.359
12222 43.2503
12223 17.8978
12224 41.05
12225 25.6152
12226 78.2249
12227 14.1869
12228 9.3594
12229 19.2771
12230 31.5921
12231 25.7137
12232 22.1342
12233 52.3798
12234 43.5458
12235 39.9334
12236 27.8155
12237 10.0162
12238 9.06384
12239 14.6138
12240 26.896
12241 9.58928
12242 16.1901
12243 26.6661
12244 81.6731
12245 26.7646
12246 33.2012
12247 15.2706
12248 24.4986
12249 27.1915
12250 14.3839
12251 37.5361
12252 23.809
12253 18.8502
12254 14.154
12255 40.5902
12256 9.62212
12257 34.0222
12258 137.173
12259 20.0324
12260 23.5134
12261 23.2507
12262 14.6138
12263 54.8428
12264 107.157
12265 22.1342
12266 17.7993
12267 19.2771
12268 15.599
12269 38.8497
12270 47.9136
12271 58.7836
12272 28.7678
12273 148.502
12274 19.3428
12275 22.4626
12276 38.8497
12277 47.6508
12278 24.3673
12279 15.8946
12280 10.7387
12281 18.062
12282 15.2049
12283 10.476
12284 38.784
12285 128.536
12286 12.8404
12287 14.4496
12288 56.1564
12289 11.5268
12290 22.7253
12291 53.0694
12292 56.6818
12293 30.1471
12294 126.828
12295 29.6874
12296 11.691
12297 13.2017
12298 28.6693
12299 83.7092
12300 35.5329
12301 39.408
12302 55.6638
12303 16.42
12304 21.2475
12305 41.0172
12306 84.6287
12307 78.9802
12308 66.3368
12309 60.3599
12310 21.0176
12311 31.2637
12312 13.957
12313 21.1161
12314 24.7942
12315 25.6152
12316 15.3363
12317 10.3446
12318 24.1702
12319 22.6924
12320 16.6499
12321 17.0111
12322 32.7743
12323 42.3636
12324 71.9524
12325 26.8303
12326 22.0685
12327 8.93248
12328 52.2156
12329 89.8831
12330 40.7544
12331 50.705
12332 17.7664
12333 28.6365
12334 88.5366
12335 21.2475
12336 7.78308
12337 35.8613
12338 24.1374
12339 25.0569
12340 38.9482
12341 5.81268
12342 13.2345
12343 24.9584
12344 23.0537
12345 9.62212
12346 24.2359
12347 25.7794
12348 30.6069
12349 30.1471
12350 8.57124
12351 15.5005
12352 43.7429
12353 13.2017
12354 16.6499
12355 34.1864
12356 49.5227
12357 26.469
12358 14.5481
12359 35.303
12360 31.7563
12361 21.1818
12362 14.1869
12363 34.8432
12364 57.5685
12365 40.1305
12366 17.044
12367 27.914
12368 39.9663
12369 34.6462
12370 29.8516
12371 86.2707
12372 47.9464
12373 12.2165
12374 23.0865
12375 42.495
12376 48.439
12377 30.7382
12378 15.1392
12379 22.7253
12380 14.0227
12381 19.9339
12382 88.471
12383 54.8756
12384 30.8039
12385 9.58928
12386 16.5185
12387 42.1009
12388 42.5935
12389 30.8368
12390 12.2822
12391 54.3174
12392 23.6448
12393 26.1735
12394 43.71
12395 18.0948
12396 11.3298
12397 9.06384
12398 20.328
12399 26.8303
12400 46.3044
12401 11.1656
12402 5.45144
12403 23.9732
12404 40.3275
12405 39.1453
12406 32.216
12407 11.1656
12408 17.6022
12409 16.5842
12410 32.4459
12411 13.0375
12412 50.8692
12413 34.285
12414 44.7609
12415 56.6818
12416 37.1749
12417 27.717
12418 15.8617
12419 18.7516
12420 19.2114
12421 25.2211
12422 69.6865
12423 44.2683
12424 21.5759
12425 57.0102
12426 38.587
12427 12.4464
12428 15.5005
12429 61.9691
12430 37.142
12431 35.8284
12432 40.1633
12433 31.395
12434 56.3206
12435 36.3539
12436 53.562
12437 33.2341
12438 58.0611
12439 30.4098
12440 21.0504
12441 14.8765
12442 30.1143
12443 22.1998
12444 12.7748
12445 41.6083
12446 56.2221
12447 55.3354
12448 54.5801
12449 62.8558
12450 44.8266
12451 21.543
12452 11.5597
12453 29.1619
12454 15.1064
12455 23.5134
12456 25.5824
12457 20.9191
12458 34.2521
12459 48.0778
12460 28.0454
12461 31.4279
12462 28.0782
12463 22.0356
12464 44.1698
12465 33.5625
12466 30.2128
12467 19.4084
12468 38.0944
12469 33.5953
12470 26.3705
12471 34.5805
12472 67.5847
12473 24.5643
12474 33.858
12475 20.5907
12476 37.8645
12477 38.4228
12478 31.2308
12479 17.8321
12480 29.2604
12481 14.0227
12482 23.3164
12483 31.5592
12484 39.0468
12485 31.0666
12486 23.4806
12487 14.7123
12488 32.5444
12489 12.315
12490 26.7974
12491 14.2526
12492 6.8964
12493 23.5463
12494 12.7748
12495 24.7614
12496 78.0935
12497 24.63
12498 20.3608
12499 53.2665
12500 36.5838
12501 25.648
12502 95.1375
12503 24.1702
12504 37.0107
12505 75.7619
12506 10.673
12507 14.3511
12508 49.1286
12509 33.9237
12510 39.8349
12511 46.5014
12512 36.4852
12513 49.8183
12514 33.5953
12515 48.242
12516 58.094
12517 98.323
12518 26.896
12519 38.9482
12520 37.6018
12521 50.2452
12522 28.5051
12523 63.9723
12524 44.1698
12525 31.2965
12526 41.8053
12527 30.2785
12528 20.7549
12529 23.185
12530 9.29372
12531 22.8238
12532 27.6513
12533 27.1587
12534 24.6957
12535 43.8414
12536 60.5898
12537 37.2077
12538 24.1702
12539 12.1508
12540 20.722
12541 40.0648
12542 25.0898
12543 13.3002
12544 16.4857
12545 28.0454
12546 58.9478
12547 29.1291
12548 16.4528
12549 17.5694
12550 39.8021
12551 139.898
12552 36.0583
12553 44.334
12554 38.8169
12555 31.2637
12556 15.599
12557 15.3691
12558 26.2063
12559 22.7253
12560 20.0324
12561 15.3691
12562 36.5181
12563 51.5916
12564 31.9205
12565 47.5523
12566 99.4395
12567 31.0995
12568 42.1009
12569 21.7072
12570 50.0482
12571 50.9677
12572 42.3964
12573 19.5726
12574 25.8122
12575 17.7993
12576 32.9057
12577 24.9256
12578 35.6971
12579 28.0782
12580 17.9306
12581 44.5967
12582 15.7304
12583 36.748
12584 31.395
12585 18.9487
12586 26.469
12587 14.0884
12588 28.9649
12589 38.2914
12590 28.0125
12591 29.8516
12592 32.8072
12593 32.3146
12594 18.1605
12595 24.0389
12596 52.7739
12597 34.6134
12598 49.9168
12599 18.2919
12600 19.8682
12601 33.7595
12602 79.2429
12603 14.975
12604 39.9663
12605 39.8349
12606 50.3437
12607 31.2308
12608 50.9348
12609 25.3853
12610 13.5301
12611 56.4848
12612 28.9649
12613 13.5629
12614 21.4774
12615 9.81916
12616 12.1836
12617 27.6513
12618 39.1453
12619 36.945
12620 35.2702
12621 102.165
12622 29.0634
12623 24.7285
12624 41.247
12625 43.6772
12626 20.1309
12627 25.5824
12628 101.607
12629 49.8183
12630 12.7091
12631 29.4903
12632 105.285
12633 33.5625
12634 47.1582
12635 58.094
12636 20.2951
12637 34.0222
12638 45.4506
12639 21.6087
12640 31.6249
12641 28.8335
12642 23.5463
12643 59.4732
12644 46.9284
12645 108.306
12646 27.7498
12647 59.6374
12648 34.0551
12649 52.1828
12650 22.6596
12651 70.1134
12652 20.9519
12653 35.4015
12654 43.1189
12655 90.5399
12656 24.433
12657 27.093
12658 20.9519
12659 22.1013
12660 7.91444
12661 22.7253
12662 25.5495
12663 39.9663
12664 6.83072
12665 13.0046
12666 21.7072
12667 17.8321
12668 14.3511
12669 11.7896
12670 34.7119
12671 24.2031
12672 13.9898
12673 23.7105
12674 11.8224
12675 11.1656
12676 11.691
12677 33.3326
12678 22.8566
12679 67.4862
12680 19.7697
12681 60.9839
12682 19.2114
12683 41.0828
12684 8.76828
12685 12.7419
12686 12.6434
12687 11.8224
12688 39.6707
12689 27.5528
12690 31.5592
12691 44.8923
12692 6.53516
12693 20.328
12694 86.6319
12695 21.5102
12696 59.309
12697 10.5745
12698 17.6351
12699 76.8456
12700 35.1388
12701 46.6985
12702 8.76828
12703 13.7928
12704 18.5546
12705 109.324
12706 29.0962
12707 54.6129
12708 28.8007
12709 51.3289
12710 28.1767
12711 42.068
12712 15.5333
12713 20.6892
12714 69.6208
12715 14.778
12716 29.8844
12717 64.4321
12718 24.3016
12719 39.6707
12720 21.4445
12721 42.0352
12722 85.4168
12723 36.5838
12724 68.8655
12725 40.9515
12726 33.9894
12727 30.8696
12728 40.9186
12729 18.9158
12730 66.5995
12731 63.0856
12732 37.1749
12733 15.0079
12734 17.1753
12735 13.8913
12736 15.1392
12737 38.1601
12738 32.7415
12739 55.4996
12740 33.9237
12741 54.7443
12742 29.753
12743 72.0181
12744 51.3946
12745 12.8733
12746 22.2655
12747 31.198
12748 67.8803
12749 61.0167
12750 46.8298
12751 24.2031
12752 8.66976
12753 14.1212
12754 15.6975
12755 8.30852
12756 15.5662
12757 11.7239
12758 15.7304
12759 31.9862
12760 77.798
12761 22.6268
12762 28.5708
12763 48.6032
12764 46.3701
12765 44.531
12766 25.7137
12767 40.229
12768 22.4954
12769 8.50556
12770 22.3969
12771 32.5116
12772 10.7715
12773 3.9408
12774 11.9538
12775 44.8923
12776 26.272
12777 58.5866
12778 23.2836
12779 22.1013
12780 18.1934
12781 13.4316
12782 22.5939
12783 31.395
12784 37.0764
12785 40.8858
12786 23.0865
12787 12.6434
12788 58.5866
12789 73.3974
12790 33.9894
12791 28.3409
12792 19.704
12793 39.3423
12794 40.7216
12795 21.9371
12796 91.1638
12797 90.7698
12798 32.6101
12799 48.6689
12800 94.7434
12801 78.0278
12802 42.7577
12803 30.5412
12804 35.8941
12805 118.093
12806 27.4871
12807 29.1619
12808 29.0962
12809 16.0259
12810 79.3414
12811 24.3673
12812 20.6564
12813 17.438
12814 50.3766
12815 40.6231
12816 63.2827
12817 25.1883
12818 56.4848
12819 29.9172
12820 20.328
12821 39.3752
12822 21.7729
12823 22.5611
12824 29.8844
12825 19.3099
12826 11.1328
12827 14.5481
12828 15.7304
12829 11.0342
12830 24.3344
12831 28.3409
12832 45.9432
12833 13.2345
12834 43.5458
12835 80.3923
12836 35.0403
12837 11.8552
12838 16.8469
12839 8.50556
12840 38.8169
12841 93.9552
12842 25.6809
12843 45.8118
12844 37.6675
12845 19.3099
12846 37.3391
12847 13.5301
12848 31.8876
12849 25.0898
12850 46.7313
12851 62.6259
12852 13.0046
12853 20.0981
12854 29.753
12855 37.8645
12856 88.3068
12857 118.815
12858 53.8904
12859 41.5098
12860 67.8146
12861 65.1546
12862 37.963
12863 40.7216
12864 71.7882
12865 19.6712
12866 34.7447
12867 71.8539
12868 39.3095
12869 60.7868
12870 49.6869
12871 33.858
12872 48.7346
12873 24.433
12874 87.0588
12875 58.8164
12876 25.5167
12877 16.8469
12878 20.328
12879 37.7988
12880 37.766
12881 58.915
12882 53.1023
12883 36.945
12884 10.2461
12885 27.5199
12886 24.8927
12887 14.4496
12888 47.9136
12889 20.6235
12890 31.4936
12891 25.7466
12892 54.81
12893 24.3673
12894 14.4496
12895 14.5481
12896 42.2651
12897 72.0181
12898 21.7072
12899 18.5546
12900 14.8765
12901 24.8599
12902 38.8169
12903 23.1522
12904 42.1337
12905 29.3918
12906 53.8576
12907 19.3756
12908 8.11148
12909 30.18
12910 26.3705
12911 58.2253
12912 44.8266
12913 23.3492
12914 13.5301
12915 29.1619
12916 42.889
12917 60.3599
12918 49.7854
12919 28.5708
12920 9.75348
12921 19.08
12922 33.7267
12923 47.2239
12924 27.7826
12925 12.8733
12926 9.95052
12927 22.0685
12928 66.9608
12929 35.2373
12930 63.6439
12931 35.5986
12932 15.8946
12933 10.8372
12934 25.4838
12935 15.599
12936 11.8552
12937 20.0652
12938 73.89
12939 62.6587
12940 31.3622
12941 8.24284
12942 52.1499
12943 5.4186
12944 6.37096
12945 8.3742
12946 5.28724
12947 11.4283
12948 54.7443
12949 31.7891
12950 15.5005
12951 36.2882
12952 8.50556
12953 9.3594
12954 13.5958
12955 15.1392
12956 20.3608
12957 15.2378
12958 64.1694
12959 33.0042
12960 57.5357
12961 33.1356
12962 15.7304
12963 44.2683
12964 65.2531
12965 36.3867
12966 13.1032
12967 18.3247
12968 36.8793
12969 28.6365
12970 51.4274
12971 18.6531
12972 8.50556
12973 21.0504
12974 34.679
12975 11.5597
12976 26.5347
12977 14.3182
12978 24.9912
12979 24.6628
12980 27.29
12981 34.8761
12982 14.0884
12983 16.5185
12984 31.2637
12985 11.7239
12986 19.3756
12987 96.878
12988 20.4265
12989 95.5972
12990 36.9122
12991 10.2789
12992 8.63692
12993 19.8025
12994 86.3364
12995 49.1615
12996 19.4741
12997 21.3788
12998 54.3174
12999 19.2442
13000 11.3298
13001 10.5745
13002 46.6985
13003 26.7974
13004 71.8539
13005 13.8585
13006 5.45144
13007 18.1934
13008 26.9945
13009 80.3923
13010 17.5037
13011 12.2493
13012 7.0606
13013 31.9862
13014 13.6943
13015 41.9367
13016 9.42508
13017 6.53516
13018 9.78632
13019 55.7623
13020 19.3099
13021 13.6943
13022 43.6444
13023 18.5546
13024 12.2822
13025 46.5671
13026 13.4644
13027 10.1476
13028 47.8479
13029 13.8913
13030 5.12304
13031 12.512
13032 14.1212
13033 5.747
13034 5.747
13035 28.0454
13036 47.6508
13037 39.9663
13038 22.8238
13039 10.1147
13040 37.5361
13041 17.7664
13042 17.4709
13043 10.9686
13044 17.3724
13045 67.8803
13046 18.4561
13047 6.96208
13048 20.2951
13049 41.3456
13050 19.3428
13051 34.7776
13052 34.7776
13053 13.1032
13054 19.2442
13055 38.4228
13056 15.599
13057 35.7299
13058 52.4783
13059 97.0094
13060 40.1962
13061 73.1347
13062 64.3007
13063 19.7368
13064 29.8516
13065 74.711
13066 79.013
13067 35.0403
13068 23.5134
13069 78.816
13070 68.1758
13071 69.7193
13072 100.195
13073 44.958
13074 10.673
13075 41.5098
13076 34.7119
13077 33.3983
13078 11.0014
13079 26.8631
13080 53.1351
13081 70.0149
13082 40.2618
13083 14.4496
13084 69.4894
13085 46.2716
13086 20.0652
13087 18.7516
13088 63.1185
13089 17.1425
13090 8.5384
13091 16.3215
13092 53.5949
13093 24.7942
13094 51.8544
13095 32.0518
13096 11.2313
13097 100.819
13098 13.136
13099 21.149
13100 22.4626
13101 19.8025
13102 29.753
13103 15.5333
13104 15.7632
13105 23.185
13106 20.2294
13107 26.4362
13108 13.6943
13109 9.78632
13110 10.9029
13111 8.7026
13112 11.1328
13113 19.901
13114 16.9783
13115 45.9432
13116 18.5218
13117 14.9094
13118 9.031
13119 20.2951
13120 56.846
13121 28.3081
13122 58.7179
13123 12.3478
13124 14.2526
13125 64.0708
13126 49.8511
13127 26.3705
13128 13.3002
13129 50.081
13130 100.589
13131 29.359
13132 33.3326
13133 38.7184
13134 82.7568
13135 26.4362
13136 19.0472
13137 29.3261
13138 124.496
13139 58.3567
13140 46.3044
13141 37.142
13142 10.7058
13143 32.1504
13144 16.1244
13145 15.4676
13146 17.7336
13147 32.6758
13148 15.599
13149 27.093
13150 23.8418
13151 20.1966
13152 19.4084
13153 108.438
13154 19.5726
13155 26.3705
13156 50.8035
13157 53.4307
13158 42.8562
13159 35.4015
13160 14.6466
13161 13.8913
13162 21.97
13163 26.1078
13164 19.2771
13165 18.9815
13166 33.661
13167 20.9848
13168 25.1226
13169 26.7646
13170 28.8007
13171 12.0194
13172 19.2114
13173 20.4922
13174 12.9061
13175 26.896
13176 64.3664
13177 21.7729
13178 23.809
13179 15.3691
13180 35.3687
13181 27.6841
13182 28.538
13183 56.0579
13184 87.8798
13185 42.068
13186 113.594
13187 51.0662
13188 16.0259
13189 32.4459
13190 51.9857
13191 37.0107
13192 55.4996
13193 40.9843
13194 10.7058
13195 19.08
13196 29.6545
13197 17.438
13198 48.9316
13199 22.5282
13200 62.0676
13201 56.6162
13202 61.378
13203 136.844
13204 34.0879
13205 30.4427
13206 39.3752
13207 13.3002
13208 33.661
13209 56.5505
13210 125.514
13211 58.488
13212 15.8617
13213 41.5426
13214 22.2655
13215 18.7188
13216 19.7697
13217 69.6536
13218 19.2114
13219 11.6254
13220 20.4265
13221 61.7392
13222 9.95052
13223 19.5398
13224 34.0551
13225 57.2073
13226 11.9538
13227 16.8469
13228 9.95052
13229 17.7336
13230 21.6744
13231 17.3067
13232 22.3969
13233 22.7581
13234 32.9057
13235 14.5153
13236 46.5014
13237 42.0352
13238 31.7563
13239 43.0861
13240 36.4196
13241 20.5907
13242 33.2012
13243 58.5866
13244 49.5884
13245 29.2933
13246 24.0389
13247 63.4797
13248 53.5949
13249 19.0472
13250 45.5819
13251 34.6134
13252 34.9746
13253 49.2272
13254 37.2734
13255 58.2582
13256 58.8164
13257 25.0241
13258 14.3182
13259 14.2854
13260 24.9912
13261 44.2683
13262 98.717
13263 14.975
13264 27.2572
13265 49.5556
13266 16.1244
13267 24.433
13268 19.3099
13269 16.0259
13270 31.198
13271 27.5199
13272 22.364
13273 31.395
13274 38.784
13275 95.7614
13276 43.8086
13277 64.3336
13278 19.6712
13279 21.6416
13280 56.9774
13281 72.3137
13282 51.6245
13283 30.0486
13284 54.3174
13285 47.6837
13286 49.3585
13287 14.7452
13288 14.9094
13289 87.9127
13290 42.068
13291 42.4293
13292 22.1013
13293 41.0828
13294 14.9422
13295 26.5676
13296 53.4307
13297 14.9422
13298 8.80112
13299 12.5777
13300 27.5856
13301 81.1476
13302 62.6259
13303 39.5394
13304 15.4676
13305 26.6989
13306 45.9103
13307 59.3747
13308 30.8039
13309 26.3377
13310 18.1934
13311 12.512
13312 35.5
13313 54.6129
13314 44.6952
13315 28.932
13316 8.7026
13317 7.65172
13318 18.4561
13319 18.5218
13320 56.2878
13321 19.8682
13322 43.71
13323 6.99492
13324 17.8978
13325 40.5574
13326 22.1998
13327 22.988
13328 18.5874
13329 36.7808
13330 40.7544
13331 8.40704
13332 37.8317
13333 87.3216
13334 45.3192
13335 31.0338
13336 10.9357
13337 36.6166
13338 7.58604
13339 19.901
13340 55.3682
13341 37.569
13342 27.1587
13343 9.5236
13344 20.6235
13345 48.6689
13346 47.421
13347 36.4852
13348 11.0014
13349 24.4658
13350 11.0999
13351 37.8974
13352 84.9571
13353 16.4528
13354 18.8502
13355 8.40704
13356 25.8451
13357 31.6578
13358 43.3488
13359 20.9519
13360 31.1652
13361 30.5412
13362 24.8599
13363 30.7382
13364 25.254
13365 25.0241
13366 37.963
13367 41.5426
13368 10.5745
13369 14.6466
13370 14.4168
13371 7.5532
13372 16.617
13373 28.0125
13374 41.9038
13375 31.0995
13376 31.5592
13377 14.6466
13378 18.4889
13379 34.5805
13380 17.9635
13381 16.9454
13382 91.9192
13383 17.7664
13384 14.4824
13385 21.1161
13386 60.5898
13387 25.3196
13388 15.6647
13389 19.9996
13390 13.333
13391 24.433
13392 41.3127
13393 58.7179
13394 25.7794
13395 35.0731
13396 22.8566
13397 23.6448
13398 13.3987
13399 19.2771
13400 109.062
13401 38.2914
13402 21.4117
13403 17.2082
13404 12.1508
13405 24.1046
13406 20.9191
13407 25.451
13408 63.217
13409 30.7382
13410 35.7299
13411 49.6869
13412 29.4246
13413 10.7715
13414 7.91444
13415 18.0948
13416 27.8155
13417 11.2313
13418 30.4755
13419 12.7748
13420 70.2776
13421 58.4552
13422 24.2031
13423 39.211
13424 44.8923
13425 25.9108
13426 16.3543
13427 58.7836
13428 30.4427
13429 13.8256
13430 10.9686
13431 11.8224
13432 17.5037
13433 23.6776
13434 34.5148
13435 20.6235
13436 18.8502
13437 13.5629
13438 17.2082
13439 9.65496
13440 32.3474
13441 11.3626
13442 9.852
13443 98.4215
13444 22.5611
13445 24.0389
13446 42.2322
13447 118.881
13448 51.5588
13449 45.3192
13450 32.84
13451 39.9991
13452 25.5824
13453 52.2813
13454 171.655
13455 37.8974
13456 22.8566
13457 28.5051
13458 66.9936
13459 32.4459
13460 17.4052
13461 81.3118
13462 44.4654
13463 33.0699
13464 56.0579
13465 74.5468
13466 15.7632
13467 91.131
13468 26.8631
13469 17.4709
13470 43.7757
13471 24.4986
13472 21.5759
13473 42.6592
13474 25.7137
13475 26.4034
13476 70.5403
13477 132.838
13478 36.6494
13479 31.5921
13480 38.0616
13481 82.8882
13482 24.7614
13483 96.9765
13484 22.0356
13485 18.5218
13486 21.7072
13487 54.7771
13488 25.254
13489 12.3807
13490 33.464
13491 23.9732
13492 26.469
13493 93.5612
13494 19.6383
13495 9.95052
13496 21.1818
13497 16.9783
13498 22.8238
13499 8.63692
13500 38.8497
13501 33.6938
13502 39.8349
13503 33.7267
13504 25.5167
13505 8.47272
13506 10.4103
13507 23.4478
13508 71.2628
13509 28.9649
13510 21.346
13511 25.648
13512 42.2651
13513 24.6957
13514 41.0172
13515 22.6268
13516 16.0259
13517 17.3724
13518 31.3294
13519 38.6527
13520 18.062
13521 8.24284
13522 9.98336
13523 15.9931
13524 20.4593
13525 75.9589
13526 37.7332
13527 58.6194
13528 25.4182
13529 71.4598
13530 11.5268
13531 12.5449
13532 41.0172
13533 31.9533
13534 35.4015
13535 61.7392
13536 12.8733
13537 50.8692
13538 161.868
13539 24.6957
13540 22.5282
13541 27.6184
13542 26.9945
13543 17.241
13544 29.7202
13545 74.711
13546 82.5598
13547 29.3918
13548 57.5357
13549 56.4191
13550 28.5051
13551 44.3668
13552 47.5852
13553 30.6069
13554 17.1096
13555 56.8132
13556 115.301
13557 23.0865
13558 37.8317
13559 59.4404
13560 17.865
13561 19.6055
13562 14.3839
13563 11.4283
13564 41.9367
13565 90.7698
13566 20.722
13567 44.2026
13568 65.3188
13569 25.254
13570 37.6675
13571 67.3548
13572 111.393
13573 42.1994
13574 104.989
13575 58.1925
13576 37.9302
13577 46.1074
13578 48.7017
13579 16.5185
13580 28.8992
13581 40.5902
13582 40.6888
13583 37.8974
13584 21.9371
13585 27.6513
13586 48.7346
13587 11.2641
13588 22.5939
13589 30.574
13590 15.5005
13591 30.4427
13592 14.4824
13593 41.4769
13594 21.1161
13595 24.7285
13596 23.0865
13597 12.512
13598 47.0269
13599 25.8451
13600 7.78308
13601 6.53516
13602 13.0703
13603 29.9172
13604 39.9334
13605 50.6064
13606 19.2114
13607 38.1272
13608 34.482
13609 16.6827
13610 32.7086
13611 42.6592
13612 10.6073
13613 15.599
13614 33.7267
13615 21.1161
13616 20.5578
13617 8.99816
13618 10.3118
13619 21.1161
13620 44.3668
13621 17.8321
13622 9.06384
13623 17.4052
13624 36.4852
13625 10.7715
13626 6.43664
13627 13.1032
13628 5.12304
13629 10.87
13630 57.9298
13631 5.28724
13632 11.5268
13633 44.8923
13634 28.4066
13635 31.198
13636 14.8765
13637 21.8714
13638 28.8007
13639 7.84876
13640 14.4168
13641 23.3821
13642 21.543
13643 24.4986
13644 11.2313
13645 24.5643
13646 24.1702
13647 19.6712
13648 48.3076
13649 106.303
13650 48.242
13651 52.2813
13652 16.6827
13653 45.6476
13654 27.2244
13655 59.4404
13656 18.6531
13657 14.154
13658 31.7563
13659 30.5084
13660 19.3099
13661 18.3904
13662 19.5726
13663 35.2373
13664 51.1319
13665 22.791
13666 38.3571
13667 66.4682
13668 29.1948
13669 31.6906
13670 51.0005
13671 43.7429
13672 14.6138
13673 27.6841
13674 23.6776
13675 18.2919
13676 17.241
13677 16.2886
13678 13.8256
13679 8.66976
13680 8.01296
13681 23.4478
13682 45.5162
13683 42.6592
13684 32.7743
13685 12.0851
13686 19.9339
13687 26.272
13688 15.7304
13689 26.9945
13690 16.7812
13691 12.4792
13692 22.2984
13693 26.5019
13694 19.1457
13695 15.402
13696 25.4182
13697 17.0111
13698 19.1129
13699 8.21
13700 14.5481
13701 12.8733
13702 17.2082
13703 12.8076
13704 57.0102
13705 33.5296
13706 10.2789
13707 13.2345
13708 80.0639
13709 27.1915
13710 29.1619
13711 71.1314
13712 37.8974
13713 15.9931
13714 33.1684
13715 16.5514
13716 15.0736
13717 30.1143
13718 24.9256
13719 13.6614
13720 15.8617
13721 25.4838
13722 26.6989
13723 60.2942
13724 49.063
13725 26.3377
13726 20.0652
13727 25.451
13728 29.7859
13729 13.136
13730 22.2327
13731 66.6324
13732 49.1286
13733 68.8983
13734 56.4848
13735 19.9996
13736 34.3506
13737 16.5514
13738 16.9454
13739 15.3691
13740 42.9547
13741 18.7188
13742 18.259
13743 31.1323
13744 50.705
13745 36.4524
13746 81.7388
13747 24.8599
13748 16.1573
13749 9.65496
13750 57.1088
13751 18.6203
13752 70.9672
13753 8.96532
13754 19.704
13755 44.531
13756 11.8552
13757 7.91444
13758 19.2114
13759 52.0514
13760 9.6878
13761 4.82748
13762 13.3987
13763 39.8349
13764 12.2493
13765 38.587
13766 7.58604
13767 4.17068
13768 11.297
13769 31.2308
13770 18.259
13771 10.2789
13772 18.9158
13773 6.2396
13774 13.5629
13775 37.963
13776 10.8372
13777 16.9454
13778 12.4792
13779 13.5301
13780 24.3673
13781 14.581
13782 16.8469
13783 42.3308
13784 114.415
13785 54.4159
13786 47.5523
13787 97.3049
13788 65.9427
13789 25.254
13790 27.1587
13791 46.173
13792 105.482
13793 87.5514
13794 54.2845
13795 110.802
13796 74.8095
13797 31.7563
13798 24.6957
13799 61.8049
13800 34.9418
13801 19.8354
13802 71.3613
13803 34.1208
13804 20.2951
13805 42.1009
13806 27.4214
13807 33.1356
13808 33.1684
13809 24.827
13810 15.9931
13811 43.9728
13812 27.7826
13813 22.988
13814 45.0565
13815 56.9117
13816 60.5241
13817 30.2456
13818 24.0389
13819 61.8377
13820 90.8354
13821 67.6504
13822 75.5648
13823 67.7489
13824 57.2401
13825 99.8664
13826 48.2091
13827 48.6032
13828 44.7938
13829 89.8831
13830 51.5916
13831 40.5902
13832 46.0088
13833 14.975
13834 26.4362
13835 35.2045
13836 39.5065
13837 48.1106
13838 32.5444
13839 19.9996
13840 35.4344
13841 31.1652
13842 10.2461
13843 21.1161
13844 67.1578
13845 25.2211
13846 81.476
13847 66.8622
13848 20.9191
13849 35.7299
13850 60.7212
13851 48.7346
13852 15.8617
13853 10.2789
13854 20.328
13855 14.8765
13856 9.45792
13857 10.1804
13858 15.1064
13859 11.3955
13860 14.4824
13861 24.9256
13862 64.235
13863 24.2688
13864 26.0421
13865 6.2396
13866 22.6268
13867 86.4349
13868 11.9538
13869 4.99168
13870 28.2752
13871 139.307
13872 14.2854
13873 10.2789
13874 7.12628
13875 11.4612
13876 41.674
13877 7.2248
13878 12.1836
13879 28.8335
13880 76.7799
13881 8.7026
13882 8.60408
13883 16.9126
13884 52.741
13885 18.0292
13886 8.17716
13887 22.1998
13888 15.2378
13889 10.3118
13890 35.6314
13891 214.084
13892 35.4672
13893 63.9066
13894 19.2442
13895 193.625
13896 20.9191
13897 85.8109
13898 22.3969
13899 51.8872
13900 16.4528
13901 13.0046
13902 11.1656
13903 20.9191
13904 19.6383
13905 128.273
13906 23.2836
13907 125.482
13908 8.93248
13909 15.8289
13910 13.8256
13911 15.7632
13912 37.9302
13913 121.114
13914 37.2077
13915 52.5768
13916 22.4954
13917 27.3229
13918 19.9996
13919 11.2641
13920 15.2049
13921 31.0338
13922 35.7956
13923 18.3904
13924 45.352
13925 43.0532
13926 31.4279
13927 57.3715
13928 16.1901
13929 7.78308
13930 28.3738
13931 52.8067
13932 15.9931
13933 7.2248
13934 17.5037
13935 42.1009
13936 13.5629
13937 11.297
13938 17.4709
13939 34.8104
13940 12.7419
13941 6.92924
13942 74.711
13943 18.2262
13944 4.20352
13945 20.1638
13946 45.7461
13947 28.0782
13948 18.8173
13949 28.3081
13950 21.97
13951 33.5296
13952 37.7003
13953 13.6286
13954 23.1522
13955 10.1147
13956 20.8534
13957 25.9436
13958 13.1688
13959 4.926
13960 7.8816
13961 14.975
13962 24.8599
13963 22.0685
13964 16.5185
13965 16.8469
13966 14.0227
13967 33.9566
13968 10.7387
13969 22.4954
13970 14.778
13971 11.2313
13972 33.4311
13973 38.5213
13974 29.359
13975 29.2933
13976 25.254
13977 13.76
13978 20.9191
13979 30.7382
13980 15.2049
13981 57.9626
13982 63.02
13983 20.2294
13984 26.469
13985 13.8256
13986 13.76
13987 46.797
13988 69.5551
13989 36.5509
13990 21.97
13991 11.8881
13992 18.2262
13993 36.7808
13994 21.0504
13995 7.8816
13996 33.4311
13997 48.1763
13998 12.9061
13999 21.9371
14000 34.7119
14001 12.1508
14002 20.4922
14003 45.3849
14004 8.73544
14005 19.4084
14006 49.9825
14007 42.9219
14008 37.5361
14009 10.6402
14010 20.1309
14011 20.2623
14012 8.8668
14013 6.43664
14014 7.09344
14015 22.9223
14016 67.2235
14017 24.9912
14018 21.0833
14019 10.6073
14020 5.54996
14021 12.7419
14022 22.1013
14023 10.87
14024 10.7387
14025 24.0717
14026 43.0204
14027 70.5403
14028 14.5481
14029 27.8812
14030 69.2596
14031 33.1027
14032 59.7031
14033 32.7415
14034 29.9829
14035 47.4538
14036 41.7068
14037 47.3224
14038 29.3918
14039 31.6906
14040 34.5477
14041 40.5574
14042 41.1157
14043 32.3802
14044 34.679
14045 20.6564
14046 24.1046
14047 14.778
14048 13.6943
14049 7.68456
14050 20.8534
14051 16.223
14052 8.07864
14053 20.722
14054 19.4413
14055 3.4482
14056 2.75856
14057 4.7618
14058 19.6383
14059 11.5925
14060 9.12952
14061 7.65172
14062 4.49908
14063 2.56152
14064 4.82748
14065 1.77336
14066 3.6124
14067 4.33488
14068 20.7549
14069 8.43988
14070 72.7406
14071 56.1236
14072 46.3701
14073 26.3377
14074 1.08372
14075 2.72572
14076 3.97364
14077 5.38576
14078 6.04256
14079 5.28724
14080 6.27244
14081 7.84876
14082 6.92924
14083 6.37096
14084 9.58928
14085 9.32656
14086 12.7419
14087 39.6707
14088 46.9284
14089 10.2461
14090 20.722
14091 9.39224
14092 12.2822
14093 36.4524
14094 28.9977
14095 60.4256
14096 16.9783
14097 22.4626
14098 25.1883
14099 24.63
14100 13.4316
14101 14.8437
14102 25.0241
14103 39.6379
14104 25.3853
14105 21.2146
14106 42.7905
14107 67.4862
14108 36.3867
14109 15.5662
14110 35.9926
14111 30.7054
14112 31.8548
14113 18.9158
14114 29.0962
14115 18.1605
14116 30.5412
14117 12.6106
14118 11.1984
14119 13.957
14120 7.25764
14121 12.4135
14122 23.3821
14123 22.5939
14124 37.2734
14125 14.6795
14126 11.297
14127 13.3002
14128 15.9274
14129 37.6018
14130 28.1767
14131 77.9293
14132 25.0569
14133 11.0999
14134 38.0944
14135 39.0139
14136 25.254
14137 17.8321
14138 18.4889
14139 14.8765
14140 5.38576
14141 12.2822
14142 12.4464
14143 132.739
14144 15.1392
14145 17.2082
14146 13.5629
14147 17.1096
14148 5.15588
14149 12.0523
14150 15.8617
14151 14.3182
14152 7.29048
14153 4.72896
14154 20.8206
14155 75.729
14156 10.7715
14157 8.7026
14158 6.92924
14159 30.3442
14160 11.691
14161 7.75024
14162 11.8224
14163 11.7896
14164 19.9339
14165 17.9635
14166 18.4889
14167 17.3395
14168 8.5384
14169 15.2378
14170 15.5005
14171 15.8946
14172 16.4857
14173 7.78308
14174 67.8474
14175 22.1342
14176 12.4135
14177 25.1883
14178 19.507
14179 24.6957
14180 24.3344
14181 15.5662
14182 30.0814
14183 36.3867
14184 48.8002
14185 43.1518
14186 63.414
14187 19.1129
14188 36.8465
14189 31.9862
14190 16.3872
14191 26.9945
14192 31.2965
14193 14.5153
14194 23.7105
14195 41.5754
14196 15.8946
14197 10.9357
14198 15.0407
14199 10.2461
14200 13.0375
14201 43.4473
14202 9.12952
14203 9.09668
14204 8.5384
14205 14.5481
14206 38.587
14207 31.2308
14208 51.5588
14209 29.8516
14210 27.1915
14211 20.9519
14212 37.0764
14213 11.6254
14214 11.8881
14215 22.5282
14216 51.4603
14217 26.4034
14218 30.9681
14219 10.6073
14220 15.8946
14221 30.3113
14222 37.6346
14223 18.062
14224 5.5828
14225 20.5907
14226 34.5805
14227 34.7776
14228 14.6138
14229 16.1573
14230 55.8608
14231 12.4464
14232 18.259
14233 38.2586
14234 20.6235
14235 32.6101
14236 41.0828
14237 86.2707
14238 25.451
14239 13.136
14240 87.5186
14241 57.3058
14242 108.076
14243 96.7795
14244 29.9501
14245 18.7845
14246 32.1504
14247 19.2771
14248 23.2179
14249 42.9547
14250 20.4922
14251 17.9306
14252 8.11148
14253 27.8483
14254 36.9778
14255 11.4283
14256 102.888
14257 26.2063
14258 20.6564
14259 9.29372
14260 11.2641
14261 17.3067
14262 16.617
14263 7.35616
14264 26.8303
14265 12.7748
14266 66.0412
14267 15.8946
14268 14.581
14269 18.3576
14270 35.2373
14271 6.76504
14272 6.10824
14273 87.9127
14274 19.0472
14275 16.3872
14276 17.7336
14277 93.9224
14278 31.4607
14279 54.9742
14280 26.272
14281 10.9357
14282 17.2082
14283 8.80112
14284 12.4464
14285 33.2998
14286 17.0111
14287 43.8086
14288 38.7184
14289 16.1244
14290 23.2836
14291 31.822
14292 21.1161
14293 18.3247
14294 17.865
14295 27.2244
14296 9.26088
14297 11.691
14298 18.883
14299 13.6943
14300 12.4792
14301 7.75024
14302 33.7924
14303 27.6513
14304 10.2789
14305 16.5514
14306 21.346
14307 32.9057
14308 18.883
14309 17.6679
14310 28.2096
14311 15.6318
14312 39.5394
14313 41.871
14314 54.0546
14315 104.989
14316 34.8432
14317 42.8234
14318 84.5302
14319 29.4575
14320 39.0139
14321 23.185
14322 46.9284
14323 104.727
14324 54.186
14325 26.0093
14326 44.0713
14327 118.618
14328 45.3849
14329 18.883
14330 14.5481
14331 11.8552
14332 26.2063
14333 39.7364
14334 82.724
14335 29.3261
14336 18.4232
14337 39.4737
14338 49.6212
14339 72.5764
14340 33.3326
14341 26.5347
14342 28.7022
14343 17.7993
14344 7.2248
14345 7.75024
14346 12.7091
14347 25.6809
14348 9.39224
14349 8.7026
14350 29.0962
14351 35.4672
14352 29.0306
14353 23.8747
14354 23.3164
14355 21.2475
14356 14.8437
14357 11.1984
14358 28.7022
14359 32.3802
14360 21.7729
14361 34.8761
14362 29.2604
14363 64.038
14364 21.0176
14365 17.5037
14366 37.2734
14367 33.8909
14368 15.9931
14369 18.7845
14370 16.7812
14371 28.7022
14372 22.1998
14373 7.75024
14374 36.748
14375 55.631
14376 19.0144
14377 37.4048
14378 61.378
14379 22.2984
14380 35.8941
14381 42.4293
14382 49.3585
14383 15.2049
14384 17.5037
14385 35.8613
14386 74.2184
14387 20.1638
14388 13.0046
14389 22.7581
14390 20.0652
14391 101.935
14392 45.8118
14393 26.1406
14394 36.2554
14395 58.2582
14396 33.4311
14397 42.3964
14398 20.1309
14399 31.395
14400 50.8363
14401 17.1425
14402 16.4528
14403 31.4607
14404 85.4168
14405 61.6078
14406 14.8108
14407 27.6841
14408 21.1818
14409 21.2475
14410 28.4394
14411 15.2049
14412 32.019
14413 62.6916
14414 44.3012
14415 24.1046
14416 55.2697
14417 11.5268
14418 26.3377
14419 54.5472
14420 45.7133
14421 32.1832
14422 44.334
14423 26.6004
14424 33.3983
14425 91.1638
14426 26.1406
14427 19.8354
14428 22.5282
14429 13.3659
14430 6.14108
14431 10.476
14432 11.9538
14433 40.2947
14434 12.6106
14435 23.3492
14436 26.3377
14437 27.9468
14438 29.9501
14439 23.8418
14440 20.0324
14441 11.2313
14442 16.0916
14443 18.1605
14444 20.525
14445 12.6762
14446 23.5134
14447 51.8872
14448 35.2045
14449 48.0121
14450 75.5648
14451 26.9616
14452 20.8862
14453 13.4644
14454 9.031
14455 38.2586
14456 97.3049
14457 26.2392
14458 15.5662
14459 83.6763
14460 12.6762
14461 20.4265
14462 26.6989
14463 11.7239
14464 31.7234
14465 26.5347
14466 17.7336
14467 25.3853
14468 14.778
14469 11.8552
14470 24.0717
14471 19.0472
14472 32.84
14473 72.6749
14474 29.4575
14475 29.1619
14476 44.0713
14477 82.0672
14478 62.8886
14479 114.086
14480 62.1004
14481 88.6023
14482 44.0384
14483 23.2507
14484 79.3414
14485 24.5972
14486 43.7757
14487 25.9764
14488 19.507
14489 14.6795
14490 44.958
14491 29.1948
14492 22.5611
14493 19.6383
14494 32.019
14495 29.4246
14496 11.0342
14497 44.1698
14498 52.6425
14499 17.2738
14500 33.8909
14501 12.6106
14502 36.6494
14503 33.3326
14504 15.7304
14505 30.2785
14506 13.4316
14507 34.0879
14508 36.5838
14509 32.8728
14510 27.914
14511 17.4052
14512 18.686
14513 22.167
14514 9.58928
14515 23.3821
14516 49.884
14517 11.2641
14518 22.791
14519 24.2688
14520 15.2049
14521 37.142
14522 21.3788
14523 31.9533
14524 20.6564
14525 12.7748
14526 36.6166
14527 54.0875
14528 41.9695
14529 53.5949
14530 39.6379
14531 52.1828
14532 18.5218
14533 24.3344
14534 16.7812
14535 34.3506
14536 40.9186
14537 37.5033
14538 55.8937
14539 20.4593
14540 13.1032
14541 17.7664
14542 28.5708
14543 35.2702
14544 15.2706
14545 45.7133
14546 43.3816
14547 14.975
14548 18.1277
14549 29.753
14550 20.328
14551 11.494
14552 14.4496
14553 45.0565
14554 14.4168
14555 14.9094
14556 84.0376
14557 35.9926
14558 12.2822
14559 16.8141
14560 42.6592
14561 104.07
14562 18.1605
14563 30.574
14564 68.8983
14565 80.8192
14566 34.3835
14567 17.0768
14568 18.883
14569 27.9468
14570 87.6171
14571 67.4534
14572 51.3618
14573 17.7008
14574 29.6874
14575 29.5232
14576 38.9482
14577 28.8992
14578 26.8303
14579 6.43664
14580 16.5514
14581 34.3506
14582 70.8359
14583 60.557
14584 29.3918
14585 12.6106
14586 10.8044
14587 15.5005
14588 8.14432
14589 11.7567
14590 41.2142
14591 26.3377
14592 36.0912
14593 45.155
14594 23.8747
14595 44.0384
14596 44.0384
14597 19.1129
14598 18.5546
14599 25.1226
14600 26.1406
14601 37.7003
14602 60.557
14603 48.0121
14604 50.902
14605 18.4889
14606 42.9876
14607 44.6952
14608 56.1236
14609 42.692
14610 15.6975
14611 28.3409
14612 38.2586
14613 24.0717
14614 18.1605
14615 15.599
14616 26.6989
14617 57.273
14618 14.8765
14619 12.6106
14620 19.7368
14621 18.6531
14622 9.49076
14623 37.6018
14624 61.6407
14625 22.5282
14626 12.3478
14627 12.7091
14628 12.315
14629 12.6434
14630 16.4528
14631 18.1277
14632 33.858
14633 11.7239
14634 7.75024
14635 18.0292
14636 29.0634
14637 56.5833
14638 24.2359
14639 7.32332
14640 13.4972
14641 33.1356
14642 8.73544
14643 12.9718
14644 18.7845
14645 117.961
14646 9.72064
14647 13.2345
14648 29.1619
14649 60.754
14650 59.8673
14651 29.3918
14652 42.2979
14653 57.9954
14654 27.6841
14655 17.0111
14656 64.9575
14657 95.7286
14658 106.533
14659 40.3604
14660 20.328
14661 44.7281
14662 92.9044
14663 89.292
14664 37.6675
14665 22.1998
14666 68.0773
14667 25.3196
14668 10.8372
14669 39.408
14670 24.4986
14671 28.3738
14672 61.9691
14673 35.0731
14674 58.7508
14675 60.0644
14676 53.5292
14677 118.224
14678 42.9219
14679 17.7336
14680 52.0842
14681 39.4737
14682 24.3673
14683 7.02776
14684 11.4612
14685 21.346
14686 36.8793
14687 18.3247
14688 78.9802
14689 16.7156
14690 23.2507
14691 24.1046
14692 9.12952
14693 19.0144
14694 57.1744
14695 19.9996
14696 27.29
14697 27.3886
14698 7.19196
14699 22.3969
14700 16.2886
14701 56.2549
14702 28.111
14703 38.1601
14704 21.1818
14705 13.136
14706 14.778
14707 16.8469
14708 18.3576
14709 22.5611
14710 70.4746
14711 86.9603
14712 23.3492
14713 43.6115
14714 81.0163
14715 38.7512
14716 33.9566
14717 17.4709
14718 10.0162
14719 14.3182
14720 27.0602
14721 48.7346
14722 39.408
14723 16.42
14724 10.7058
14725 25.3196
14726 33.5296
14727 94.7106
14728 43.4473
14729 93.9224
14730 18.8173
14731 21.149
14732 70.6388
14733 51.4931
14734 25.3196
14735 6.7322
14736 11.8224
14737 19.3428
14738 14.7123
14739 26.6661
14740 50.1795
14741 23.7105
14742 9.81916
14743 15.0736
14744 64.0708
14745 16.5185
14746 6.92924
14747 30.8039
14748 65.9099
14749 17.8978
14750 8.83396
14751 16.42
14752 33.3326
14753 125.35
14754 20.328
14755 19.9996
14756 23.7433
14757 25.7466
14758 97.0094
14759 44.3012
14760 21.5102
14761 29.8516
14762 13.5301
14763 4.2692
14764 13.6943
14765 17.7664
14766 8.17716
14767 21.0833
14768 71.23
14769 9.06384
14770 30.0814
14771 99.6366
14772 7.68456
14773 39.7036
14774 28.0125
14775 28.1767
14776 30.8368
14777 28.2424
14778 35.7628
14779 44.2026
14780 12.0194
14781 41.1814
14782 49.1943
14783 66.7309
14784 86.829
14785 57.2073
14786 31.6906
14787 15.7304
14788 48.3076
14789 82.5269
14790 57.8312
14791 46.4686
14792 25.0569
14793 34.3835
14794 37.1092
14795 21.6087
14796 28.9977
14797 84.1361
14798 26.3048
14799 25.2868
14800 15.3691
14801 4.17068
14802 20.8206
14803 13.0046
14804 46.6328
14805 28.6036
14806 15.7304
14807 30.574
14808 31.001
14809 30.6069
14810 31.1323
14811 47.421
14812 34.3506
14813 20.5578
14814 15.4348
14815 47.0597
14816 19.3099
14817 15.7632
14818 18.3904
14819 16.9783
14820 77.6994
14821 15.3034
14822 5.22156
14823 40.0648
14824 29.3918
14825 10.5416
14826 38.4228
14827 22.6924
14828 27.0602
14829 8.24284
14830 14.3182
14831 19.0144
14832 45.8775
14833 28.0125
14834 11.0999
14835 10.673
14836 17.3724
14837 31.4279
14838 26.1406
14839 13.9898
14840 16.8469
14841 44.6952
14842 30.9681
14843 43.2831
14844 47.0926
14845 33.858
14846 14.8108
14847 11.5925
14848 14.154
14849 15.8617
14850 36.4524
14851 85.6796
14852 51.2961
14853 60.8525
14854 93.0686
14855 60.9182
14856 29.4903
14857 46.0745
14858 45.5819
14859 68.4714
14860 40.426
14861 23.4149
14862 37.8317
14863 27.1587
14864 11.0999
14865 28.8007
14866 29.0306
14867 30.3442
14868 11.3955
14869 20.328
14870 41.7396
14871 24.2688
14872 68.143
14873 32.4788
14874 24.006
14875 17.8321
14876 14.4824
14877 15.8289
14878 17.7336
14879 26.8303
14880 37.3062
14881 24.2359
14882 30.4755
14883 25.3853
14884 11.4283
14885 26.3048
14886 15.2706
14887 9.78632
14888 17.3395
14889 13.136
14890 11.4283
14891 13.6943
14892 15.0407
14893 25.1226
14894 53.7591
14895 35.2702
14896 38.2914
14897 31.0338
14898 44.8266
14899 68.8983
14900 41.1485
14901 18.9158
14902 85.7452
14903 81.0491
14904 59.3419
14905 39.408
14906 16.0588
14907 50.705
14908 52.2156
14909 28.5051
14910 52.4783
14911 40.9843
14912 52.741
14913 22.8895
14914 31.6906
14915 21.0176
14916 15.8617
14917 43.8414
14918 17.7993
14919 9.09668
14920 13.9898
14921 17.1425
14922 20.7549
14923 46.3701
14924 39.9334
14925 31.6578
14926 82.7896
14927 46.1402
14928 34.9089
14929 26.7646
14930 61.1152
14931 46.3372
14932 20.3608
14933 49.6541
14934 22.1013
14935 37.2406
14936 53.3978
14937 16.3872
14938 23.0865
14939 13.0046
14940 20.1966
14941 44.0384
14942 25.1226
14943 34.3178
14944 21.3788
14945 44.137
14946 52.544
14947 23.4806
14948 32.1504
14949 35.8613
14950 45.5162
14951 84.6944
14952 31.0995
14953 32.7743
14954 36.0583
14955 18.4889
14956 23.0537
14957 8.60408
14958 20.1309
14959 26.272
14960 28.7678
14961 20.2951
14962 27.1258
14963 48.0778
14964 26.4362
14965 57.9626
14966 53.3322
14967 34.3178
14968 39.7364
14969 14.8765
14970 18.5218
14971 29.2276
14972 20.5907
14973 33.4311
14974 32.019
14975 29.1619
14976 46.994
14977 52.4783
14978 35.3687
14979 21.4117
14980 26.1735
14981 62.8558
14982 15.6318
14983 19.8025
14984 10.2789
14985 15.6318
14986 13.3659
14987 25.1883
14988 17.4709
14989 21.1161
14990 13.8256
14991 9.26088
14992 15.8289
14993 34.4163
14994 31.3622
14995 43.1846
14996 51.9857
14997 56.3863
14998 55.828
14999 46.0417
15000 20.8862
15001 71.9853
15002 124.365
15003 19.1786
15004 36.0583
15005 41.674
15006 17.2082
15007 29.4903
15008 77.798
15009 35.1716
15010 39.1781
15011 47.3224
15012 34.5805
15013 25.451
15014 65.5815
15015 45.2864
15016 18.5546
15017 22.7253
15018 15.5005
15019 18.8502
15020 24.8599
15021 91.0325
15022 39.408
15023 27.5199
15024 12.1508
15025 56.3863
15026 78.9474
15027 60.2286
15028 29.2604
15029 9.5236
15030 10.87
15031 26.0093
15032 28.2096
15033 30.5412
15034 19.9996
15035 10.2789
15036 21.4117
15037 31.001
15038 15.4676
15039 19.2771
15040 42.5606
15041 55.1055
15042 25.2868
15043 23.9404
15044 14.9422
15045 23.5134
15046 43.5458
15047 33.6282
15048 20.5578
15049 30.2128
15050 25.1554
15051 12.7419
15052 39.408
15053 126.106
15054 29.6217
15055 54.6458
15056 35.8613
15057 11.9209
15058 15.0407
15059 30.3442
15060 63.5454
15061 10.2789
15062 17.241
15063 5.94404
15064 9.1952
15065 48.8331
15066 23.2507
15067 16.6827
15068 20.8534
15069 16.617
15070 22.2655
15071 44.8594
15072 9.45792
15073 14.3511
15074 57.3715
15075 28.735
15076 30.9353
15077 14.9094
15078 6.43664
15079 14.1212
15080 46.7642
15081 12.9718
15082 16.6499
15083 33.2341
15084 15.402
15085 30.0814
15086 57.8641
15087 23.6776
15088 33.1027
15089 64.7933
15090 15.7304
15091 17.4709
15092 49.3585
15093 22.8895
15094 37.8317
15095 44.5967
15096 13.0703
15097 18.883
15098 50.278
15099 11.2313
15100 21.0504
15101 56.452
15102 11.0999
15103 14.0555
15104 40.7873
15105 31.2637
15106 32.9057
15107 24.006
15108 13.3987
15109 39.1124
15110 31.822
15111 23.2507
15112 40.8201
15113 21.8058
15114 41.9038
15115 93.7254
15116 135.629
15117 54.1203
15118 19.8354
15119 24.2359
15120 14.975
15121 43.2174
15122 65.0889
15123 31.1652
15124 35.4344
15125 12.9718
15126 14.581
15127 21.4445
15128 18.686
15129 24.3673
15130 21.97
15131 13.2345
15132 25.4182
15133 23.0208
15134 13.0375
15135 19.7368
15136 20.1638
15137 21.3788
15138 15.3034
15139 10.5745
15140 25.3525
15141 39.7036
15142 16.7484
15143 21.6744
15144 25.7137
15145 16.0259
15146 32.1504
15147 27.2244
15148 27.29
15149 27.1915
15150 13.76
15151 35.3687
15152 34.285
15153 24.0717
15154 59.6374
15155 96.1227
15156 35.927
15157 24.006
15158 23.6776
15159 38.5542
15160 76.9113
15161 84.5958
15162 43.4473
15163 42.5278
15164 27.4214
15165 26.0093
15166 38.587
15167 30.377
15168 84.4645
15169 28.6693
15170 23.5134
15171 19.507
15172 27.8812
15173 24.1046
15174 15.6318
15175 31.822
15176 39.605
15177 19.1786
15178 36.6494
15179 38.1601
15180 35.6314
15181 70.7045
15182 26.5347
15183 55.007
15184 29.2604
15185 26.3377
15186 25.0241
15187 26.7646
15188 19.6055
15189 38.39
15190 17.438
15191 16.8469
15192 30.2456
15193 38.8826
15194 25.2868
15195 31.5921
15196 27.0602
15197 10.3118
15198 26.3705
15199 20.5578
15200 11.5925
15201 11.9209
15202 20.2623
15203 16.7156
15204 13.8913
15205 15.9602
15206 9.75348
15207 23.3821
15208 11.691
15209 30.3442
15210 67.8803
15211 28.6365
15212 52.347
15213 35.927
15214 37.8974
15215 14.5481
15216 10.6402
15217 20.5907
15218 14.8765
15219 27.0273
15220 38.0616
15221 26.1078
15222 11.494
15223 27.4214
15224 20.8862
15225 37.6018
15226 99.4724
15227 17.0768
15228 33.9566
15229 89.2263
15230 31.5264
15231 36.3539
15232 44.137
15233 32.5116
15234 18.8502
15235 30.4427
15236 36.5509
15237 76.6486
15238 92.0834
15239 46.5014
15240 40.6231
15241 40.6231
15242 35.4672
15243 79.8012
15244 46.5014
15245 20.3608
15246 30.6397
15247 28.8664
15248 35.1388
15249 53.4964
15250 17.7993
15251 10.6402
15252 35.6642
15253 24.1702
15254 42.5935
15255 25.7466
15256 31.822
15257 61.772
15258 19.2114
15259 16.6827
15260 33.858
15261 8.93248
15262 17.0768
15263 21.9043
15264 11.8552
15265 42.3308
15266 16.0588
15267 11.1656
15268 13.5958
15269 7.15912
15270 21.149
15271 20.4265
15272 30.377
15273 50.902
15274 17.7008
15275 28.3409
15276 20.6892
15277 11.5268
15278 6.20676
15279 17.6022
15280 15.599
15281 7.81592
15282 17.6022
15283 24.5972
15284 28.3409
15285 63.6768
15286 62.2975
15287 17.9963
15288 22.7581
15289 50.4751
15290 13.7271
15291 18.4232
15292 49.26
15293 33.1684
15294 18.0292
15295 27.914
15296 41.2142
15297 53.4635
15298 45.8775
15299 60.6226
15300 53.2993
15301 16.1244
15302 5.71416
15303 17.5694
15304 63.7753
15305 12.6106
15306 6.20676
15307 10.0819
15308 10.2789
15309 7.0606
15310 22.5611
15311 88.3724
15312 11.1656
15313 15.5662
15314 58.0611
15315 20.328
15316 13.2017
15317 8.93248
15318 20.1966
15319 14.3511
15320 22.791
15321 129.948
15322 13.4972
15323 48.6032
15324 20.0981
15325 43.5787
15326 72.7078
15327 21.5102
15328 19.6712
15329 83.5778
15330 21.6416
15331 44.531
15332 38.3571
15333 29.9172
15334 11.7567
15335 15.6647
15336 19.6383
15337 8.66976
15338 14.0884
15339 16.0588
15340 35.9926
15341 34.0879
15342 28.2424
15343 24.5972
15344 16.0259
15345 13.3002
15346 36.0912
15347 59.3419
15348 24.4986
15349 35.3358
15350 38.2586
15351 44.334
15352 28.2752
15353 19.3428
15354 21.543
15355 13.9898
15356 6.46948
15357 33.9237
15358 17.3067
15359 12.4792
15360 24.2031
15361 21.97
15362 60.2614
15363 15.6975
15364 21.1161
15365 16.7156
15366 22.5611
15367 31.7891
15368 13.5958
15369 22.988
15370 47.7165
15371 24.8927
15372 9.49076
15373 41.4769
15374 56.9117
15375 17.7336
15376 34.8761
15377 30.4427
15378 28.2752
15379 17.1753
15380 14.0555
15381 60.8197
15382 32.3802
15383 32.84
15384 8.76828
15385 30.0486
15386 37.7332
15387 37.0107
15388 98.9798
15389 30.1143
15390 7.58604
15391 21.9043
15392 27.29
15393 17.4709
15394 28.6365
15395 12.0851
15396 30.2456
15397 70.2119
15398 7.15912
15399 11.3626
15400 14.8108
15401 6.20676
15402 5.61564
15403 34.7447
15404 15.9931
15405 54.8756
15406 11.7567
15407 24.1374
15408 36.4196
15409 13.1688
15410 45.6148
15411 22.9552
15412 21.9043
15413 10.3774
15414 21.4445
15415 66.5995
15416 27.0273
15417 13.2345
15418 14.8765
15419 18.4561
15420 16.5514
15421 33.1684
15422 16.2558
15423 69.4238
15424 32.7086
15425 32.1832
15426 32.5116
15427 17.7664
15428 62.9871
15429 34.6134
15430 19.2442
15431 35.3687
15432 22.5939
15433 31.2965
15434 29.1948
15435 45.779
15436 40.7216
15437 18.3576
15438 8.17716
15439 10.7387
15440 12.0194
15441 9.78632
15442 30.574
15443 37.4048
15444 92.2804
15445 15.599
15446 15.4676
15447 41.2799
15448 31.2637
15449 21.6744
15450 22.0685
15451 18.2919
15452 24.006
15453 11.0671
15454 21.8714
15455 26.9945
15456 17.4052
15457 15.4348
15458 10.2461
15459 6.14108
15460 12.4464
15461 20.6235
15462 75.2036
15463 21.7072
15464 28.3738
15465 30.574
15466 70.3104
15467 24.827
15468 24.9912
15469 25.2868
15470 91.6893
15471 35.2373
15472 22.8238
15473 12.0194
15474 42.2322
15475 22.5611
15476 36.0583
15477 61.6407
15478 28.932
15479 50.8692
15480 29.1619
15481 19.3428
15482 27.4542
15483 14.3839
15484 46.7642
15485 66.0741
15486 23.6776
15487 24.006
15488 19.901
15489 22.6924
15490 29.2933
15491 62.9543
15492 63.841
15493 38.5213
15494 47.9792
15495 21.4117
15496 113.988
15497 45.8446
15498 37.6346
15499 32.1832
15500 33.0042
15501 162.985
15502 24.8599
15503 26.469
15504 78.7175
15505 22.4297
15506 29.4246
15507 18.8173
15508 13.1032
15509 6.46948
15510 14.8108
15511 72.872
15512 17.6022
15513 11.0999
15514 4.49908
15515 10.6402
15516 25.3853
15517 32.3146
15518 44.4654
15519 18.5874
15520 40.032
15521 9.45792
15522 4.46624
15523 16.9783
15524 17.6679
15525 19.6712
15526 9.95052
15527 10.7715
15528 14.2526
15529 27.7826
15530 30.3113
15531 18.4889
15532 55.1055
15533 58.6522
15534 30.6397
15535 27.7498
15536 17.0111
15537 7.52036
15538 19.3099
15539 16.2558
15540 12.2165
15541 25.8451
15542 20.6892
15543 16.7484
15544 32.1832
15545 24.63
15546 8.89964
15547 23.3821
15548 57.1744
15549 32.5773
15550 20.1638
15551 11.6582
15552 11.8881
15553 18.9487
15554 45.779
15555 75.729
15556 29.5888
15557 58.4224
15558 73.0362
15559 39.7692
15560 53.4635
15561 47.4538
15562 27.3557
15563 77.2725
15564 101.344
15565 43.5458
15566 67.6504
15567 39.7692
15568 87.6828
15569 61.3123
15570 37.142
15571 10.9686
15572 18.8173
15573 46.6656
15574 55.007
15575 31.5264
15576 51.2304
15577 117.699
15578 73.693
15579 28.538
15580 28.0454
15581 13.6614
15582 18.2919
15583 49.5884
15584 75.5648
15585 36.748
15586 93.5283
15587 45.2864
15588 36.6823
15589 69.5223
15590 10.0819
15591 22.4297
15592 41.247
15593 27.0602
15594 51.3946
15595 20.1966
15596 16.5842
15597 183.74
15598 36.4196
15599 8.24284
15600 13.0703
15601 73.2989
15602 47.5195
15603 31.6906
15604 11.0671
15605 12.2822
15606 27.7826
15607 51.6245
15608 153.199
15609 29.8844
15610 19.0144
15611 11.6582
15612 23.2836
15613 16.3872
15614 8.11148
15615 15.6647
15616 58.8493
15617 15.0079
15618 8.63692
15619 53.8904
15620 109.456
15621 55.828
15622 28.0782
15623 14.0227
15624 35.3358
15625 43.3816
15626 38.6198
15627 29.9172
15628 19.6712
15629 22.4954
15630 13.3659
15631 19.4413
15632 25.2211
15633 59.5718
15634 28.9977
15635 35.2045
15636 41.0172
15637 39.9006
15638 50.4422
15639 175.464
15640 33.9566
15641 149.915
15642 61.1481
15643 33.8909
15644 14.2526
15645 59.4732
15646 47.4538
15647 29.9501
15648 24.4986
15649 76.3858
15650 71.1643
15651 23.3821
15652 45.5819
15653 38.9154
15654 20.3608
15655 41.6411
15656 67.946
15657 29.1619
15658 51.0662
15659 24.7285
15660 74.6453
15661 142.92
15662 47.0597
15663 51.5916
15664 40.6559
15665 23.0537
15666 27.7498
15667 31.1323
15668 68.6356
15669 93.1671
15670 37.963
15671 12.7091
15672 21.2803
15673 59.5718
15674 47.1254
15675 61.1481
15676 66.9936
15677 32.019
15678 11.7239
15679 52.6425
15680 52.1828
15681 21.8714
15682 14.6795
15683 35.2045
15684 76.353
15685 62.1004
15686 27.5528
15687 35.0403
15688 38.2586
15689 48.5047
15690 44.9251
15691 23.1194
15692 37.3719
15693 19.507
15694 17.1425
15695 25.0898
15696 36.5181
15697 43.2831
15698 42.6263
15699 29.5232
15700 21.9043
15701 37.5033
15702 48.9316
15703 22.6268
15704 11.6254
15705 30.8039
15706 89.5875
15707 61.5422
15708 22.5939
15709 52.4455
15710 74.1527
15711 37.7003
15712 74.2184
15713 165.579
15714 160.489
15715 82.9867
15716 33.5953
15717 27.717
15718 60.0315
15719 60.0972
15720 81.7716
15721 66.8951
15722 37.3062
15723 22.4954
15724 25.9764
15725 18.2262
15726 44.7938
15727 78.5204
15728 38.587
15729 20.8534
15730 32.84
15731 19.2114
15732 22.1013
15733 41.4441
15734 100.556
15735 59.1448
15736 26.2392
15737 15.6318
15738 53.9233
15739 80.2281
15740 76.2545
15741 45.8775
15742 7.58604
15743 18.1277
15744 28.2096
15745 28.8335
15746 43.3816
15747 21.8058
15748 13.2017
15749 28.8335
15750 29.3261
15751 31.5921
15752 40.0648
15753 21.1161
15754 36.0912
15755 48.8002
15756 17.5037
15757 25.648
15758 64.9247
15759 8.8668
15760 24.5972
15761 25.1554
15762 13.4316
15763 6.8964
15764 14.2197
15765 11.5597
15766 12.8404
15767 25.254
15768 42.6263
15769 94.415
15770 20.5907
15771 42.6263
15772 12.939
15773 25.4838
15774 75.7619
15775 22.0028
15776 39.211
15777 85.384
15778 87.223
15779 25.3196
15780 63.2498
15781 69.3252
15782 70.3433
15783 26.7974
15784 37.766
15785 38.5213
15786 29.4575
15787 138.65
15788 48.2091
15789 11.6254
15790 49.063
15791 82.8553
15792 68.9312
15793 25.7794
15794 14.6795
15795 31.2637
15796 10.7058
15797 57.2073
15798 67.5847
15799 39.5394
15800 24.4001
15801 16.5514
15802 50.1467
15803 45.3849
15804 50.5408
15805 31.4607
15806 30.2785
15807 25.7137
15808 68.0445
15809 27.6841
15810 14.6138
15811 30.4755
15812 30.6726
15813 10.1476
15814 22.1342
15815 39.2438
15816 82.1985
15817 25.9436
15818 12.2822
15819 8.47272
15820 24.4001
15821 42.7248
15822 23.2507
15823 26.2392
15824 21.9043
15825 40.3275
15826 21.2475
15827 12.4135
15828 26.075
15829 10.9357
15830 54.0875
15831 22.6924
15832 34.5477
15833 39.408
15834 17.9963
15835 10.3774
15836 21.2146
15837 53.989
15838 62.8558
15839 14.6138
15840 29.3918
15841 18.9158
15842 37.766
15843 24.6957
15844 15.5005
15845 41.1814
15846 28.9977
15847 64.5634
15848 33.8909
15849 98.5857
15850 46.6
15851 19.6712
15852 19.4084
15853 15.9602
15854 9.39224
15855 27.3229
15856 20.6892
15857 21.2146
15858 34.8432
15859 49.7526
15860 37.569
15861 26.1078
15862 50.7706
15863 47.618
15864 67.6832
15865 46.2387
15866 24.0717
15867 28.8335
15868 31.5592
15869 45.1222
15870 23.2507
15871 15.7632
15872 24.5315
15873 41.9695
15874 43.6772
15875 33.5625
15876 37.6018
15877 65.2202
15878 52.6425
15879 31.8876
15880 20.1638
15881 136.22
15882 46.7642
15883 19.0144
15884 29.6217
15885 40.5246
15886 18.8502
15887 18.2919
15888 24.7942
15889 24.5643
15890 13.7271
15891 16.0259
15892 8.73544
15893 9.12952
15894 23.7105
15895 21.346
15896 44.137
15897 24.8927
15898 10.7387
15899 40.5246
15900 18.8502
15901 36.2882
15902 45.5162
15903 36.5181
15904 35.4344
15905 9.45792
15906 18.3247
15907 41.1485
15908 107.321
15909 36.6166
15910 104.595
15911 15.2706
15912 9.62212
15913 26.5676
15914 35.927
15915 21.6744
15916 30.18
15917 22.0028
15918 16.4528
15919 26.1406
15920 38.587
15921 16.9126
15922 22.0356
15923 28.2752
15924 37.5033
15925 38.3571
15926 40.3932
15927 16.8469
15928 29.4903
15929 12.4135
15930 19.8682
15931 60.7212
15932 11.2641
15933 16.6499
15934 26.896
15935 59.4732
15936 15.7304
15937 9.32656
15938 9.95052
15939 13.5958
15940 22.6596
15941 26.3705
15942 63.9395
15943 56.3534
15944 31.9533
15945 2.82424
15946 6.0754
15947 49.9825
15948 13.957
15949 16.7156
15950 11.9209
15951 22.167
15952 31.1652
15953 16.8141
15954 15.9602
15955 14.8108
15956 7.75024
15957 17.1425
15958 9.55644
15959 21.6744
15960 84.0376
15961 33.7267
15962 62.199
15963 32.1832
15964 18.4889
15965 31.2308
15966 13.0375
15967 26.6661
15968 15.1064
15969 46.994
15970 20.1309
15971 31.198
15972 54.8756
15973 24.1046
15974 37.4376
15975 23.7762
15976 32.8072
15977 11.5597
15978 17.5694
15979 33.1684
15980 15.2049
15981 29.1291
15982 17.1753
15983 27.1915
15984 25.3853
15985 21.2803
15986 16.3872
15987 26.3048
15988 28.0782
15989 19.9667
15990 43.9071
15991 13.7271
15992 26.5676
15993 34.6134
15994 42.8234
15995 36.321
15996 9.29372
15997 15.1064
15998 16.3872
15999 24.2688
16000 17.2738
16001 18.9158
16002 24.5972
16003 18.3904
16004 34.9418
16005 12.2822
16006 5.747
16007 13.136
16008 8.43988
16009 17.6022
16010 14.6795
16011 8.50556
16012 13.8585
16013 40.0648
16014 29.8516
16015 23.4806
16016 37.569
16017 19.3099
16018 36.1568
16019 19.1129
16020 30.0486
16021 24.4986
16022 25.5495
16023 29.8187
16024 25.3853
16025 23.3492
16026 15.5005
16027 15.402
16028 12.4464
16029 15.3691
16030 33.2998
16031 15.8289
16032 32.9385
16033 17.438
16034 11.4612
16035 24.1046
16036 8.11148
16037 20.7877
16038 30.1143
16039 39.8678
16040 20.7549
16041 44.531
16042 8.80112
16043 13.5629
16044 33.4311
16045 11.3626
16046 13.0046
16047 43.2831
16048 10.9357
16049 5.68132
16050 15.3691
16051 21.6087
16052 7.91444
16053 9.72064
16054 29.2604
16055 53.7262
16056 37.1092
16057 13.4644
16058 6.17392
16059 5.54996
16060 13.6943
16061 9.91768
16062 4.82748
16063 15.8289
16064 37.1092
16065 15.402
16066 27.0273
16067 15.402
16068 13.76
16069 23.7433
16070 20.8534
16071 21.7401
16072 33.0699
16073 20.8862
16074 11.494
16075 23.0865
16076 18.6531
16077 16.3872
16078 20.2623
16079 13.6614
16080 38.4556
16081 69.5223
16082 52.0186
16083 53.0366
16084 66.304
16085 40.6559
16086 50.705
16087 116.254
16088 45.4177
16089 22.1342
16090 38.8826
16091 52.1499
16092 52.9381
16093 59.1448
16094 77.371
16095 23.6776
16096 12.2165
16097 18.6531
16098 31.9533
16099 27.0273
16100 37.5361
16101 6.8964
16102 4.7618
16103 48.8331
16104 7.84876
16105 4.17068
16106 39.0139
16107 9.91768
16108 13.0703
16109 26.1406
16110 75.5977
16111 28.0125
16112 108.865
16113 28.7678
16114 9.88484
16115 17.241
16116 38.3571
16117 39.5065
16118 39.4408
16119 63.4797
16120 27.0273
16121 36.1897
16122 9.39224
16123 40.5246
16124 59.6374
16125 52.3141
16126 27.8483
16127 23.8747
16128 25.7466
16129 14.6795
16130 11.4612
16131 20.2294
16132 13.4316
16133 20.9191
16134 10.4431
16135 20.4265
16136 10.3446
16137 26.5019
16138 18.9487
16139 43.1189
16140 40.3604
16141 26.5347
16142 22.1342
16143 13.7271
16144 54.5472
16145 23.5463
16146 49.884
16147 21.6416
16148 32.6101
16149 13.8585
16150 6.79788
16151 15.599
16152 27.9468
16153 44.531
16154 14.1212
16155 40.8201
16156 4.72896
16157 11.0014
16158 35.8941
16159 26.5676
16160 33.2669
16161 8.07864
16162 4.23636
16163 20.4593
16164 16.5514
16165 51.099
16166 11.9209
16167 3.71092
16168 10.5745
16169 11.0014
16170 6.92924
16171 26.6989
16172 4.03932
16173 11.5597
16174 8.30852
16175 6.99492
16176 16.1901
16177 7.52036
16178 22.6268
16179 203.707
16180 6.92924
16181 6.46948
16182 84.1361
16183 9.75348
16184 7.81592
16185 10.3446
16186 7.32332
16187 21.0504
16188 90.3757
16189 24.8927
16190 89.2591
16191 64.9575
16192 35.0074
16193 13.0046
16194 37.4376
16195 115.531
16196 36.321
16197 150.407
16198 41.3456
16199 61.3451
16200 24.5643
16201 53.562
16202 44.6624
16203 14.8437
16204 30.377
16205 28.3409
16206 38.2914
16207 36.3539
16208 13.0046
16209 15.7304
16210 30.8039
16211 17.1753
16212 13.0703
16213 24.63
16214 55.0727
16215 15.5333
16216 24.5643
16217 3.08696
16218 15.6647
16219 21.5759
16220 1.642
16221 44.8266
16222 3.08696
16223 2.20028
16224 29.0634
16225 3.41536
16226 3.25116
16227 57.5685
16228 3.51388
16229 2.85708
16230 4.4334
16231 16.0916
16232 44.2683
16233 7.35616
16234 35.1716
16235 7.7174
16236 23.9075
16237 11.0999
16238 10.5416
16239 17.5366
16240 22.3969
16241 11.5268
16242 22.0685
16243 15.4676
16244 38.1272
16245 39.2766
16246 14.5481
16247 15.9602
16248 21.0833
16249 14.5153
16250 63.7753
16251 28.6036
16252 13.6943
16253 11.494
16254 14.1212
16255 42.889
16256 25.0241
16257 27.4542
16258 33.2341
16259 26.5019
16260 53.0366
16261 18.6531
16262 52.9709
16263 27.3886
16264 50.8363
16265 16.2558
16266 9.06384
16267 46.3372
16268 32.2817
16269 35.7628
16270 16.3543
16271 22.0028
16272 17.7664
16273 15.5333
16274 9.98336
16275 11.3955
16276 11.1656
16277 25.3525
16278 29.0634
16279 32.1832
16280 10.049
16281 17.3724
16282 42.1666
16283 16.8469
16284 22.8238
16285 16.9454
16286 11.1328
16287 8.8668
16288 14.4496
16289 27.7498
16290 35.4015
16291 26.3048
16292 11.5597
16293 28.9977
16294 26.1735
16295 26.1406
16296 56.1892
16297 26.9288
16298 12.4464
16299 12.6434
16300 10.673
16301 20.1638
16302 20.7549
16303 11.3626
16304 33.7924
16305 46.6
16306 34.9746
16307 13.8256
16308 16.1244
16309 36.6494
16310 38.6527
16311 36.4196
16312 34.5148
16313 60.9839
16314 37.142
16315 62.3632
16316 37.4048
16317 13.5958
16318 37.6346
16319 50.2124
16320 74.7438
16321 66.698
16322 20.6235
16323 61.4765
16324 93.8567
16325 36.4196
16326 96.681
16327 37.3391
16328 82.1328
16329 42.1666
16330 22.8566
16331 29.2933
16332 27.7826
16333 15.0079
16334 12.8076
16335 31.8548
16336 52.5112
16337 36.4196
16338 34.482
16339 11.7896
16340 13.7271
16341 30.9024
16342 13.8585
16343 48.5375
16344 31.4279
16345 19.9339
16346 52.3798
16347 28.4066
16348 20.7549
16349 20.328
16350 35.7299
16351 54.5801
16352 23.9404
16353 15.2378
16354 26.7318
16355 15.3691
16356 30.377
16357 11.297
16358 8.27568
16359 39.3752
16360 16.7484
16361 19.7697
16362 24.9912
16363 34.5148
16364 23.185
16365 25.0898
16366 21.3788
16367 15.8617
16368 29.2604
16369 26.4034
16370 21.9043
16371 21.8386
16372 15.9931
16373 18.062
16374 10.2789
16375 15.7632
16376 16.5842
16377 7.09344
16378 47.6508
16379 64.7933
16380 43.71
16381 46.994
16382 16.5514
16383 8.63692
16384 22.2327
16385 10.673
16386 27.6513
16387 74.6125
16388 44.7609
16389 24.3344
16390 4.7618
16391 15.4348
16392 11.0999
16393 7.25764
16394 62.3632
16395 27.6841
16396 7.09344
16397 46.8298
16398 5.97688
16399 8.50556
16400 9.91768
16401 6.76504
16402 17.1753
16403 77.798
16404 10.8044
16405 20.0652
16406 94.9404
16407 29.2276
16408 57.5685
16409 40.9186
16410 33.7595
16411 6.50232
16412 51.3946
16413 54.4816
16414 13.7271
16415 15.1721
16416 15.2706
16417 87.65
16418 24.4001
16419 70.7702
16420 36.748
16421 36.321
16422 11.7239
16423 32.6758
16424 34.3178
16425 27.29
16426 20.525
16427 12.7419
16428 12.5449
16429 47.0926
16430 16.8469
16431 4.30204
16432 12.3807
16433 64.7276
16434 10.3774
16435 10.4431
16436 31.4279
16437 15.7304
16438 23.7433
16439 14.0227
16440 37.6346
16441 15.5662
16442 35.0074
16443 27.1258
16444 26.5676
16445 28.6693
16446 23.9732
16447 14.7452
16448 33.7924
16449 29.6217
16450 19.6383
16451 22.8895
16452 26.469
16453 30.0486
16454 27.4871
16455 32.1504
16456 13.5958
16457 15.8289
16458 20.6892
16459 33.2012
16460 8.66976
16461 5.35292
16462 9.42508
16463 9.09668
16464 7.78308
16465 6.33812
16466 15.2049
16467 8.96532
16468 19.5726
16469 4.72896
16470 12.2822
16471 29.1291
16472 10.5416
16473 4.23636
16474 6.79788
16475 5.97688
16476 7.5532
16477 11.3955
16478 14.0555
16479 18.9815
16480 20.0652
16481 14.8765
16482 13.6943
16483 5.64848
16484 19.2442
16485 22.1342
16486 27.6184
16487 20.9519
16488 14.8108
16489 28.1767
16490 57.3715
16491 12.7748
16492 17.6351
16493 46.3701
16494 29.8844
16495 11.3298
16496 6.00972
16497 7.15912
16498 27.914
16499 32.9057
16500 20.7877
16501 13.3659
16502 42.1337
16503 11.8552
16504 15.8617
16505 21.2803
16506 17.1425
16507 59.2762
16508 19.1457
16509 9.49076
16510 79.9654
16511 11.3298
16512 10.1804
16513 12.6106
16514 113.101
16515 15.0079
16516 13.2674
16517 13.6614
16518 8.27568
16519 10.7387
16520 10.8372
16521 16.7484
16522 21.543
16523 8.21
16524 9.22804
16525 15.1064
16526 5.45144
16527 10.4103
16528 14.9422
16529 5.81268
16530 9.81916
16531 17.4052
16532 21.2803
16533 17.0111
16534 24.3673
16535 22.167
16536 14.0555
16537 37.1092
16538 35.6971
16539 11.0014
16540 18.4561
16541 17.1425
16542 41.05
16543 36.9122
16544 11.0014
16545 6.66652
16546 18.4232
16547 40.0648
16548 37.3391
16549 10.6073
16550 25.9108
16551 10.4431
16552 11.7896
16553 22.167
16554 40.426
16555 17.3724
16556 28.7022
16557 17.2738
16558 28.6036
16559 27.5856
16560 13.2017
16561 21.8058
16562 15.3691
16563 16.3215
16564 32.1175
16565 24.0717
16566 9.09668
16567 25.8122
16568 18.0948
16569 17.2738
16570 20.8206
16571 13.6614
16572 25.8451
16573 43.2831
16574 64.9904
16575 56.9446
16576 43.71
16577 19.704
16578 23.9404
16579 21.8386
16580 41.1485
16581 35.4672
16582 43.8414
16583 11.7896
16584 10.5416
16585 25.4838
16586 15.599
16587 25.5824
16588 48.636
16589 40.9515
16590 17.9635
16591 9.6878
16592 26.469
16593 16.0259
16594 25.3196
16595 22.988
16596 25.7137
16597 22.0028
16598 20.8862
16599 13.9242
16600 9.22804
16601 21.2146
16602 12.8076
16603 24.7285
16604 41.8382
16605 26.8631
16606 30.8039
16607 19.0472
16608 18.5874
16609 11.3955
16610 9.852
16611 20.5907
16612 20.7877
16613 10.2461
16614 23.3492
16615 27.4871
16616 20.8206
16617 11.494
16618 23.7433
16619 22.988
16620 18.9815
16621 24.1702
16622 37.3062
16623 75.6962
16624 29.3261
16625 24.4986
16626 17.4709
16627 31.3622
16628 37.5361
16629 28.4394
16630 31.5264
16631 118.158
16632 34.1536
16633 33.037
16634 43.9728
16635 37.3719
16636 15.1392
16637 24.63
16638 34.3178
16639 10.3446
16640 17.4709
16641 25.9436
16642 16.8141
16643 37.4376
16644 48.0778
16645 11.8881
16646 6.30528
16647 13.0375
16648 5.81268
16649 14.581
16650 60.9182
16651 16.5514
16652 9.12952
16653 9.45792
16654 55.5653
16655 21.4117
16656 9.49076
16657 20.328
16658 13.9898
16659 11.7239
16660 10.2789
16661 5.81268
16662 14.2197
16663 15.7304
16664 16.1901
16665 15.6318
16666 11.2641
16667 10.5088
16668 20.0981
16669 22.8895
16670 6.04256
16671 17.241
16672 27.29
16673 48.5375
16674 19.1786
16675 26.1406
16676 47.8479
16677 22.1342
16678 38.6527
16679 44.1698
16680 23.8747
16681 25.7137
16682 33.1356
16683 15.6318
16684 24.1702
16685 82.7568
16686 142.099
16687 74.7767
16688 34.4492
16689 7.94728
16690 50.4422
16691 77.6338
16692 14.581
16693 40.5246
16694 38.7512
16695 21.7072
16696 28.9977
16697 35.7628
16698 54.0218
16699 43.8086
16700 38.7184
16701 21.9371
16702 51.4603
16703 93.6597
16704 63.4797
16705 36.8136
16706 66.9608
16707 19.0144
16708 15.8946
16709 59.2762
16710 27.1587
16711 44.8594
16712 41.8382
16713 81.903
16714 20.9519
16715 5.48428
16716 17.9963
16717 15.6647
16718 17.0768
16719 26.8631
16720 13.8913
16721 31.9205
16722 10.3446
16723 3.64524
16724 17.0111
16725 9.81916
16726 4.30204
16727 12.1508
16728 19.507
16729 5.32008
16730 11.6254
16731 25.9436
16732 19.3756
16733 11.3626
16734 17.1425
16735 28.0125
16736 10.0819
16737 76.6157
16738 13.6943
16739 33.464
16740 32.1832
16741 13.2345
16742 4.49908
16743 15.1392
16744 13.3659
16745 16.4528
16746 20.8534
16747 10.1476
16748 42.6592
16749 20.722
16750 7.29048
16751 22.3312
16752 67.0921
16753 30.377
16754 67.9788
16755 74.5468
16756 31.3622
16757 22.1342
16758 35.2045
16759 35.0074
16760 40.7544
16761 132.444
16762 86.7304
16763 62.6587
16764 75.8932
16765 60.557
16766 66.6324
16767 72.9048
16768 59.7031
16769 47.5523
16770 46.2059
16771 17.8321
16772 50.9677
16773 22.1998
16774 27.2244
16775 37.8645
16776 15.6647
16777 25.7137
16778 27.1587
16779 46.4029
16780 23.9404
16781 25.1226
16782 39.0796
16783 11.3626
16784 18.1605
16785 105.187
16786 10.9357
16787 32.0847
16788 76.2873
16789 43.513
16790 10.4103
16791 22.364
16792 20.9848
16793 9.55644
16794 28.2424
16795 60.2286
16796 70.1462
16797 17.3724
16798 6.43664
16799 16.7812
16800 46.4029
16801 36.748
16802 17.7336
16803 19.6055
16804 17.1425
16805 46.1074
16806 38.2586
16807 82.2642
16808 20.328
16809 13.1032
16810 6.99492
16811 13.3659
16812 42.7577
16813 23.6448
16814 13.4972
16815 31.7234
16816 35.5329
16817 20.328
16818 34.5148
16819 10.673
16820 19.7697
16821 8.60408
16822 14.3511
16823 37.4704
16824 15.9274
16825 11.6582
16826 16.1901
16827 34.5805
16828 16.3215
16829 27.5528
16830 56.3534
16831 27.2572
16832 64.7933
16833 22.7253
16834 14.1212
16835 16.5185
16836 16.8798
16837 17.6022
16838 24.2688
16839 13.4972
16840 17.9306
16841 31.3294
16842 34.3835
16843 69.2267
16844 62.6259
16845 44.3997
16846 22.2984
16847 134.71
16848 18.5546
16849 28.9977
16850 38.4228
16851 19.8025
16852 55.5981
16853 42.6592
16854 25.8122
16855 38.3571
16856 36.748
16857 23.3492
16858 65.3844
16859 46.6656
16860 55.6966
16861 35.5329
16862 53.0038
16863 50.081
16864 31.2965
16865 25.7466
16866 14.9422
16867 22.3312
16868 39.1781
16869 57.0102
16870 26.2392
16871 22.8895
16872 38.5542
16873 24.433
16874 20.6235
16875 20.7549
16876 50.5408
16877 49.7198
16878 15.4348
16879 11.1656
16880 32.643
16881 59.9987
16882 39.9991
16883 35.1716
16884 13.4316
16885 17.4052
16886 14.154
16887 32.5444
16888 25.7794
16889 13.0703
16890 13.6286
16891 40.4589
16892 47.1254
16893 78.2249
16894 51.0005
16895 41.7396
16896 36.5181
16897 34.3506
16898 16.2886
16899 15.6975
16900 17.8321
16901 75.2364
16902 22.1342
16903 6.79788
16904 20.5907
16905 29.0306
16906 14.3839
16907 28.8007
16908 57.1416
16909 19.2114
16910 19.0472
16911 43.2174
16912 19.2442
16913 14.9422
16914 11.9866
16915 24.1702
16916 22.167
16917 14.1212
16918 47.7494
16919 107.551
16920 15.6318
16921 35.2373
16922 50.2452
16923 48.0778
16924 30.2456
16925 8.5384
16926 20.0652
16927 56.1236
16928 51.7887
16929 54.0546
16930 21.6744
16931 36.124
16932 26.1735
16933 17.1753
16934 48.1763
16935 26.0421
16936 15.2378
16937 22.8238
16938 10.3446
16939 32.5116
16940 85.3183
16941 20.6564
16942 20.7549
16943 42.889
16944 21.5759
16945 45.976
16946 68.8983
16947 39.5065
16948 95.039
16949 36.1897
16950 26.1406
16951 49.3585
16952 33.5296
16953 86.5006
16954 44.2683
16955 60.3928
16956 38.2914
16957 25.7794
16958 9.75348
16959 15.2706
16960 47.4866
16961 30.4755
16962 12.0523
16963 9.42508
16964 20.2951
16965 35.9598
16966 35.4344
16967 63.9395
16968 28.9977
16969 12.8404
16970 36.945
16971 129.882
16972 22.1342
16973 17.241
16974 55.7295
16975 67.2235
16976 50.081
16977 63.841
16978 20.6564
16979 33.1027
16980 23.1194
16981 23.6776
16982 37.9959
16983 34.3506
16984 33.4968
16985 42.2979
16986 53.6277
16987 36.6823
16988 77.0426
16989 29.3918
16990 22.8566
16991 71.2628
16992 21.0833
16993 12.4135
16994 43.1518
16995 41.0828
16996 26.6332
16997 64.8918
16998 18.5546
16999 12.8076
17000 22.8895
17001 41.2799
17002 31.6906
17003 26.7318
17004 19.7697
17005 32.84
17006 40.1305
17007 24.4001
17008 7.48752
17009 18.5874
17010 10.6073
17011 26.469
17012 21.149
17013 10.673
17014 22.4954
17015 28.3409
17016 26.1406
17017 12.7419
17018 29.5888
17019 86.1393
17020 34.5805
17021 59.4076
17022 24.3673
17023 25.648
17024 47.2568
17025 26.8303
17026 21.2146
17027 12.0523
17028 24.4001
17029 21.6087
17030 41.4769
17031 95.236
17032 39.2766
17033 55.4996
17034 25.4182
17035 40.9843
17036 59.3747
17037 102.756
17038 34.7119
17039 41.247
17040 38.7512
17041 58.0611
17042 83.2494
17043 25.4182
17044 91.4594
17045 103.577
17046 80.4908
17047 42.068
17048 20.4593
17049 40.229
17050 71.5912
17051 75.4335
17052 50.2452
17053 32.1504
17054 44.7609
17055 35.7628
17056 21.6416
17057 29.6545
17058 67.1906
17059 26.7646
17060 56.5176
17061 29.0634
17062 31.0995
17063 69.0297
17064 42.1337
17065 14.8108
17066 28.8664
17067 26.5676
17068 13.4644
17069 54.8428
17070 55.3682
17071 32.5444
17072 45.8775
17073 54.8756
17074 29.0634
17075 50.3437
17076 30.8696
17077 20.6564
17078 40.6888
17079 47.5523
17080 51.3289
17081 18.3247
17082 8.43988
17083 10.4431
17084 29.3918
17085 45.8118
17086 13.8585
17087 41.5754
17088 46.1402
17089 30.3113
17090 26.6332
17091 8.66976
17092 32.8072
17093 27.717
17094 16.7484
17095 28.9649
17096 35.6971
17097 62.7244
17098 97.5348
17099 28.8664
17100 69.3252
17101 52.544
17102 21.3788
17103 8.0458
17104 26.9616
17105 39.0139
17106 36.0912
17107 30.6726
17108 21.4117
17109 14.975
17110 31.7563
17111 12.8733
17112 31.0995
17113 57.2073
17114 82.8553
17115 72.4122
17116 63.2827
17117 25.6152
17118 14.9422
17119 36.945
17120 53.562
17121 87.7485
17122 44.6296
17123 29.4903
17124 28.0125
17125 13.6943
17126 35.2702
17127 60.9839
17128 31.9205
17129 16.4857
17130 11.6582
17131 26.6661
17132 44.6296
17133 64.3007
17134 22.0356
17135 52.7739
17136 13.4644
17137 14.3839
17138 31.0666
17139 17.6679
17140 85.3183
17141 15.3691
17142 48.8988
17143 24.006
17144 53.6277
17145 22.1998
17146 48.3076
17147 25.451
17148 51.1319
17149 19.1786
17150 14.7123
17151 24.1046
17152 14.7123
17153 15.6647
17154 16.8469
17155 19.2114
17156 18.4561
17157 10.7715
17158 11.4283
17159 20.2623
17160 66.9936
17161 9.58928
17162 11.8881
17163 15.7632
17164 56.4848
17165 5.747
17166 15.6318
17167 83.3151
17168 22.1342
17169 27.3886
17170 14.4168
17171 27.2572
17172 12.5449
17173 9.16236
17174 41.4769
17175 63.2827
17176 40.9515
17177 17.241
17178 6.33812
17179 16.7156
17180 86.6648
17181 50.4751
17182 64.4321
17183 35.7628
17184 50.4094
17185 24.2688
17186 12.2822
17187 39.211
17188 25.7794
17189 62.4288
17190 65.483
17191 33.5625
17192 25.4182
17193 11.691
17194 53.562
17195 104.53
17196 107.879
17197 53.8248
17198 19.4084
17199 15.1064
17200 25.7137
17201 32.9057
17202 43.0204
17203 12.7748
17204 41.1814
17205 48.8331
17206 28.8335
17207 34.2193
17208 47.3224
17209 43.5458
17210 13.0703
17211 22.5611
17212 12.0851
17213 15.3691
17214 22.988
17215 57.1088
17216 14.6138
17217 14.2197
17218 46.0745
17219 33.1684
17220 52.2813
17221 14.7452
17222 15.1392
17223 32.1175
17224 82.5598
17225 15.1392
17226 7.81592
17227 15.2706
17228 25.1226
17229 33.9894
17230 18.7188
17231 12.6762
17232 21.4117
17233 19.8354
17234 26.0093
17235 35.0403
17236 8.30852
17237 6.568
17238 29.5888
17239 29.6217
17240 21.4445
17241 12.3807
17242 19.2771
17243 34.5477
17244 18.6531
17245 33.2012
17246 59.6703
17247 21.3788
17248 20.6892
17249 21.6416
17250 20.1638
17251 28.3409
17252 18.3576
17253 62.2646
17254 70.6717
17255 48.7346
17256 98.4543
17257 51.2304
17258 37.8645
17259 61.9362
17260 86.2707
17261 122.132
17262 44.137
17263 10.8372
17264 21.5102
17265 35.927
17266 42.068
17267 37.2406
17268 28.5051
17269 35.303
17270 20.5907
17271 43.6444
17272 23.2836
17273 7.94728
17274 14.9094
17275 10.3118
17276 9.22804
17277 16.0259
17278 32.7743
17279 27.3557
17280 23.3821
17281 25.1554
17282 9.22804
17283 16.1573
17284 42.1666
17285 18.7845
17286 7.09344
17287 18.5546
17288 17.5366
17289 20.1309
17290 25.3196
17291 20.328
17292 21.0176
17293 38.1601
17294 22.5939
17295 13.2345
17296 41.247
17297 31.4279
17298 53.5292
17299 13.9242
17300 9.031
17301 21.4117
17302 55.7952
17303 38.2258
17304 14.8765
17305 47.5523
17306 21.2803
17307 38.6198
17308 42.9219
17309 21.2475
17310 17.8978
17311 49.6541
17312 13.1688
17313 17.9635
17314 22.0685
17315 24.6957
17316 27.093
17317 37.6675
17318 70.1462
17319 37.6675
17320 9.26088
17321 26.7646
17322 22.9552
17323 27.5199
17324 14.4496
17325 38.8169
17326 40.2618
17327 52.741
17328 37.2406
17329 16.3872
17330 17.1096
17331 12.5449
17332 92.149
17333 12.2493
17334 8.0458
17335 16.0916
17336 22.9552
17337 24.6957
17338 41.0828
17339 28.1767
17340 42.1666
17341 21.6087
17342 19.6712
17343 27.6841
17344 72.7406
17345 23.1522
17346 12.0851
17347 48.7017
17348 31.8548
17349 34.6462
17350 57.8312
17351 93.8239
17352 27.3886
17353 26.5676
17354 14.6795
17355 37.5361
17356 23.9404
17357 134.381
17358 51.7887
17359 42.0352
17360 32.3474
17361 15.7632
17362 40.3275
17363 47.2896
17364 94.2836
17365 36.6823
17366 21.7729
17367 24.3673
17368 12.0194
17369 26.4362
17370 73.4631
17371 30.8368
17372 18.3576
17373 24.3673
17374 15.4348
17375 13.1688
17376 8.14432
17377 9.72064
17378 14.4824
17379 13.957
17380 45.3849
17381 11.1328
17382 4.00648
17383 14.2854
17384 27.5199
17385 14.5153
17386 24.5315
17387 5.9112
17388 6.76504
17389 42.9547
17390 26.3705
17391 13.6286
17392 14.975
17393 14.1869
17394 23.0208
17395 18.7188
17396 15.599
17397 32.7415
17398 42.8234
17399 70.8687
17400 34.4492
17401 27.8812
17402 154.118
17403 19.1457
17404 27.3557
17405 49.6541
17406 69.2267
17407 32.7086
17408 13.0375
17409 64.5963
17410 19.9996
17411 8.60408
17412 21.2803
17413 58.0611
17414 59.1777
17415 78.9474
17416 32.3146
17417 140.851
17418 42.7248
17419 12.7748
17420 49.3257
17421 62.5274
17422 28.1439
17423 98.9141
17424 24.4658
17425 14.8437
17426 38.9154
17427 27.8483
17428 82.0343
17429 50.278
17430 6.37096
17431 24.5972
17432 27.29
17433 131.754
17434 24.2359
17435 20.4265
17436 42.3636
17437 16.5514
17438 54.6129
17439 55.4668
17440 54.9413
17441 19.3099
17442 17.5037
17443 14.2526
17444 15.402
17445 12.8076
17446 10.2461
17447 12.4135
17448 16.5185
17449 13.3659
17450 16.5514
17451 45.6476
17452 25.1226
17453 69.7522
17454 20.9191
17455 7.65172
17456 12.3478
17457 37.8645
17458 27.1258
17459 27.0602
17460 25.5495
17461 21.346
17462 26.1735
17463 21.4774
17464 36.2882
17465 26.2063
17466 11.1656
17467 6.83072
17468 15.2378
17469 23.185
17470 65.1217
17471 42.068
17472 24.8599
17473 46.6985
17474 58.0283
17475 21.8386
17476 34.0222
17477 93.4626
17478 54.3174
17479 45.9103
17480 41.4769
17481 17.3395
17482 18.883
17483 31.0995
17484 45.9432
17485 55.4011
17486 25.5824
17487 13.4644
17488 28.1439
17489 29.1291
17490 33.2669
17491 12.8733
17492 41.4769
17493 32.643
17494 15.5005
17495 70.3761
17496 103.84
17497 31.1323
17498 29.1291
17499 59.3419
17500 110.507
17501 52.4783
17502 112.083
17503 105.975
17504 25.1554
17505 57.8312
17506 47.8479
17507 41.1814
17508 59.9658
17509 17.044
17510 54.5472
17511 42.3308
17512 48.0778
17513 25.5495
17514 12.7748
17515 30.2456
17516 54.6458
17517 106.04
17518 33.6282
17519 41.2799
17520 68.6684
17521 34.1536
17522 31.9205
17523 59.112
17524 55.5653
17525 22.8566
17526 33.7267
17527 14.3511
17528 44.6624
17529 82.2314
17530 29.8187
17531 26.1406
17532 41.7396
17533 34.8761
17534 15.6318
17535 12.4792
17536 35.9598
17537 14.3511
17538 11.3298
17539 36.0255
17540 15.3034
17541 14.5153
17542 55.5324
17543 26.6989
17544 14.3839
17545 39.4737
17546 22.7253
17547 19.1786
17548 50.705
17549 32.5116
17550 16.9126
17551 51.92
17552 25.8122
17553 14.1212
17554 31.3622
17555 47.4866
17556 49.6212
17557 22.6596
17558 43.4802
17559 71.427
17560 49.7526
17561 60.0315
17562 42.889
17563 34.1208
17564 32.4131
17565 44.4325
17566 40.229
17567 25.6809
17568 34.285
17569 40.3932
17570 18.259
17571 13.8256
17572 11.9866
17573 55.4011
17574 41.4769
17575 11.7567
17576 36.945
17577 24.6628
17578 48.439
17579 24.6628
17580 57.6342
17581 26.2063
17582 39.8349
17583 14.0884
17584 24.2688
17585 19.9339
17586 29.9829
17587 57.9626
17588 15.599
17589 32.84
17590 65.7457
17591 37.0764
17592 27.1915
17593 26.8631
17594 39.9991
17595 11.7567
17596 17.5366
17597 22.4626
17598 16.4528
17599 21.4445
17600 26.075
17601 18.4561
17602 35.8284
17603 100.819
17604 27.4542
17605 37.766
17606 23.2179
17607 68.7013
17608 74.3169
17609 69.1939
17610 70.7374
17611 23.9075
17612 32.6101
17613 33.661
17614 61.1152
17615 77.1412
17616 54.9742
17617 35.2702
17618 56.4191
17619 24.827
17620 17.4052
17621 27.0273
17622 77.0426
17623 63.4469
17624 20.722
17625 37.2077
17626 69.3581
17627 40.9843
17628 39.4408
17629 71.3942
17630 45.0893
17631 11.5597
17632 29.4903
17633 31.198
17634 27.1587
17635 54.2517
17636 22.3969
17637 22.1342
17638 21.3788
17639 20.6564
17640 28.2424
17641 50.0482
17642 26.9616
17643 17.438
17644 13.6286
17645 15.3363
17646 86.6976
17647 31.3622
17648 13.957
17649 12.6762
17650 23.0537
17651 43.5458
17652 54.186
17653 41.1814
17654 67.5519
17655 29.8516
17656 19.2442
17657 69.3581
17658 39.8349
17659 62.8886
17660 30.9681
17661 48.9644
17662 59.5718
17663 41.4112
17664 124.923
17665 52.8396
17666 66.1069
17667 62.7901
17668 68.2415
17669 42.692
17670 25.648
17671 36.124
17672 36.0255
17673 64.6291
17674 43.1189
17675 54.0875
17676 43.5787
17677 51.0662
17678 10.049
17679 18.7845
17680 19.704
17681 46.5343
17682 63.9395
17683 39.7364
17684 30.6726
17685 49.6869
17686 19.6712
17687 17.6679
17688 63.217
17689 27.9797
17690 26.5019
17691 19.0472
17692 49.26
17693 15.5662
17694 13.4972
17695 89.7517
17696 19.3099
17697 7.84876
17698 13.9898
17699 5.747
17700 19.2114
17701 114.086
17702 28.3081
17703 24.4001
17704 29.0962
17705 9.91768
17706 18.2919
17707 55.0398
17708 27.3557
17709 32.2489
17710 34.2521
17711 41.9695
17712 21.149
17713 15.1721
17714 42.4293
17715 17.8321
17716 12.1836
17717 19.5398
17718 26.9616
17719 48.2091
17720 14.2854
17721 33.858
17722 9.32656
17723 15.2049
17724 8.43988
17725 9.72064
17726 18.5546
17727 17.6679
17728 7.09344
17729 14.2197
17730 11.9209
17731 59.309
17732 17.6022
17733 121.836
17734 16.2886
17735 84.6944
17736 81.1476
17737 25.2868
17738 38.6198
17739 6.33812
17740 8.73544
17741 8.5384
17742 10.4103
17743 23.4149
17744 27.3557
17745 14.4824
17746 24.8599
17747 160.555
17748 12.8733
17749 40.6888
17750 10.2789
17751 17.7336
17752 50.3766
17753 49.2928
17754 14.9094
17755 25.7137
17756 57.2401
17757 32.5116
17758 21.0504
17759 93.1671
17760 10.5745
17761 14.5153
17762 28.6365
17763 27.5528
17764 34.0222
17765 5.87836
17766 14.6466
17767 63.6768
17768 19.9667
17769 7.81592
17770 14.0884
17771 64.7276
17772 15.6975
17773 11.7239
17774 44.4654
17775 9.62212
17776 21.4117
17777 24.3016
17778 59.6046
17779 22.3969
17780 39.1124
17781 19.3099
17782 29.5888
17783 53.9561
17784 27.3886
17785 53.3322
17786 36.5838
17787 39.9663
17788 42.0024
17789 16.42
17790 33.2998
17791 22.7253
17792 21.1161
17793 19.9996
17794 8.14432
17795 9.42508
17796 26.1735
17797 9.12952
17798 14.2197
17799 20.5907
17800 12.1836
17801 13.3987
17802 24.4658
17803 31.9862
17804 20.4593
17805 37.3062
17806 29.1948
17807 42.4621
17808 22.9223
17809 13.136
17810 40.2947
17811 33.661
17812 38.1601
17813 19.0472
17814 22.1998
17815 45.6804
17816 21.3132
17817 8.99816
17818 49.7198
17819 23.7433
17820 14.3511
17821 10.0162
17822 39.9663
17823 25.9764
17824 40.4917
17825 17.1753
17826 15.3034
17827 27.5199
17828 19.08
17829 49.9168
17830 61.9362
17831 11.691
17832 15.3034
17833 19.3428
17834 11.7567
17835 12.5777
17836 14.3182
17837 97.4691
17838 19.1129
17839 13.0046
17840 18.0292
17841 12.2822
17842 7.32332
17843 4.69612
17844 4.72896
17845 5.747
17846 3.97364
17847 8.3742
17848 6.17392
17849 10.4431
17850 2.463
17851 8.43988
17852 30.3442
17853 16.1573
17854 6.83072
17855 12.2493
17856 6.37096
17857 6.92924
17858 8.30852
17859 9.32656
17860 11.5268
17861 7.61888
17862 15.4348
17863 16.223
17864 6.14108
17865 9.75348
17866 10.2132
17867 7.94728
17868 5.45144
17869 11.1656
17870 29.556
17871 3.1198
17872 6.66652
17873 49.1286
17874 11.5597
17875 24.0389
17876 13.8913
17877 24.5972
17878 28.4723
17879 19.0472
17880 32.5444
17881 12.6434
17882 49.884
17883 9.81916
17884 4.79464
17885 11.0014
17886 8.7026
17887 35.3687
17888 39.3423
17889 13.136
17890 54.2845
17891 6.10824
17892 33.2341
17893 14.7123
17894 33.1356
17895 26.9616
17896 24.1374
17897 7.48752
17898 9.42508
17899 29.753
17900 18.9815
17901 26.1078
17902 19.7368
17903 11.3626
17904 32.0518
17905 4.49908
17906 2.66004
17907 7.15912
17908 33.1027
17909 10.1147
17910 29.9501
17911 7.25764
17912 4.63044
17913 10.4103
17914 6.04256
17915 17.438
17916 59.1448
17917 13.5301
17918 63.8738
17919 17.0768
17920 3.71092
17921 5.28724
17922 16.4528
17923 15.7304
17924 4.2692
17925 10.1804
17926 9.031
17927 5.77984
17928 8.80112
17929 64.235
17930 8.11148
17931 9.98336
17932 14.9422
17933 44.6296
17934 19.507
17935 11.5268
17936 35.1388
17937 5.35292
17938 14.154
17939 19.3099
17940 16.8798
17941 8.01296
17942 3.15264
17943 11.494
17944 16.6499
17945 16.617
17946 14.6138
17947 6.96208
17948 7.7174
17949 6.2396
17950 12.7748
17951 22.2327
17952 22.791
17953 12.3807
17954 6.76504
17955 9.58928
17956 15.5333
17957 14.7452
17958 18.259
17959 21.6087
17960 29.3261
17961 26.2063
17962 4.79464
17963 8.89964
17964 16.4857
17965 9.6878
17966 36.1568
17967 36.8793
17968 18.4889
17969 7.32332
17970 5.38576
17971 5.38576
17972 16.4857
17973 20.0652
17974 32.019
17975 9.58928
17976 2.88992
17977 2.49584
17978 19.3756
17979 7.25764
17980 5.28724
17981 5.94404
17982 15.5662
17983 10.8372
17984 14.2526
17985 3.02128
17986 6.96208
17987 7.5532
17988 61.0824
17989 8.63692
17990 7.91444
17991 31.0995
17992 23.6776
17993 5.77984
17994 5.38576
17995 5.22156
17996 17.865
17997 15.1721
17998 10.673
17999 50.5079
18000 9.6878
18001 11.0014
18002 7.61888
18003 25.7794
18004 23.612
18005 8.60408
18006 36.9778
18007 12.1836
18008 38.5542
18009 41.6411
18010 23.9075
18011 73.7586
18012 48.5375
18013 26.8631
18014 15.2378
18015 8.27568
18016 33.4968
18017 105.515
18018 27.6184
18019 23.185
18020 22.8895
18021 10.3118
18022 56.5505
18023 12.8076
18024 116.746
18025 25.8779
18026 5.68132
18027 9.91768
18028 4.66328
18029 6.00972
18030 22.5939
18031 38.8497
18032 13.9242
18033 9.62212
18034 11.691
18035 11.5597
18036 54.383
18037 7.32332
18038 23.4478
18039 49.7854
18040 9.58928
18041 47.421
18042 26.5347
18043 20.1309
18044 34.4492
18045 10.7387
18046 7.25764
18047 6.20676
18048 31.8876
18049 15.2706
18050 45.7133
18051 9.95052
18052 3.97364
18053 18.4561
18054 77.4039
18055 18.4232
18056 10.5745
18057 8.47272
18058 13.333
18059 12.0851
18060 51.099
18061 19.3756
18062 11.8552
18063 25.2868
18064 33.858
18065 55.3682
18066 64.1037
18067 29.5888
18068 26.0421
18069 27.1258
18070 36.1897
18071 35.0403
18072 34.3178
18073 24.5643
18074 30.377
18075 10.3446
18076 7.45468
18077 35.2373
18078 28.735
18079 13.2017
18080 24.2359
18081 52.9709
18082 51.9529
18083 43.1846
18084 39.8021
18085 14.7452
18086 30.7382
18087 39.6707
18088 38.9811
18089 22.2984
18090 12.118
18091 10.4103
18092 23.2179
18093 12.9718
18094 12.0194
18095 16.5514
18096 72.1166
18097 34.3506
18098 28.6365
18099 46.1074
18100 12.939
18101 28.4394
18102 68.964
18103 46.797
18104 36.9778
18105 14.4168
18106 31.822
18107 27.914
18108 13.8585
18109 15.2049
18110 29.1948
18111 58.1596
18112 25.5495
18113 31.6249
18114 21.6744
18115 22.7581
18116 35.7628
18117 71.2956
18118 32.4131
18119 22.8895
18120 32.8072
18121 32.216
18122 16.1244
18123 50.705
18124 32.1504
18125 15.8946
18126 14.6138
18127 17.1425
18128 35.4672
18129 87.7156
18130 30.2128
18131 28.8992
18132 44.1041
18133 26.075
18134 30.9024
18135 19.0144
18136 14.4496
18137 35.303
18138 43.1189
18139 35.9926
18140 17.7008
18141 39.7692
18142 67.4205
18143 28.8992
18144 16.4528
18145 30.2128
18146 36.3867
18147 84.5302
18148 47.2568
18149 18.4232
18150 34.8104
18151 25.4182
18152 29.5232
18153 31.822
18154 82.2314
18155 30.4098
18156 9.88484
18157 18.4561
18158 24.4986
18159 17.2082
18160 31.2965
18161 72.7734
18162 75.4335
18163 16.8798
18164 7.94728
18165 13.9242
18166 11.8552
18167 20.8862
18168 39.2766
18169 28.6365
18170 34.0222
18171 38.8826
18172 30.1471
18173 32.7415
18174 19.4413
18175 28.4066
18176 26.1406
18177 18.5874
18178 24.7614
18179 27.2572
18180 12.6106
18181 25.3525
18182 44.1041
18183 81.1148
18184 18.5218
18185 30.8368
18186 48.9316
18187 24.6628
18188 36.8465
18189 57.5357
18190 35.7299
18191 61.1481
18192 21.7401
18193 11.4612
18194 17.7664
18195 17.9635
18196 15.402
18197 10.9029
18198 8.3742
18199 13.1688
18200 15.1392
18201 27.7826
18202 38.4885
18203 17.044
18204 7.94728
18205 10.7387
18206 27.7826
18207 13.6614
18208 8.24284
18209 12.6106
18210 16.1573
18211 11.0014
18212 18.2919
18213 33.6938
18214 106.205
18215 31.5264
18216 7.52036
18217 16.2558
18218 29.9172
18219 20.5907
18220 13.5629
18221 22.0356
18222 23.2507
18223 78.4219
18224 31.7234
18225 44.2683
18226 38.8169
18227 16.7812
18228 41.3456
18229 81.1148
18230 53.168
18231 14.2854
18232 30.6726
18233 20.8534
18234 53.0366
18235 123.183
18236 25.648
18237 29.556
18238 22.5939
18239 22.0685
18240 38.2914
18241 34.6134
18242 50.1467
18243 47.0926
18244 45.3192
18245 38.8826
18246 19.7368
18247 24.7614
18248 31.198
18249 20.1966
18250 30.6726
18251 39.9334
18252 36.5181
18253 17.1096
18254 20.1638
18255 23.612
18256 33.8252
18257 31.1652
18258 23.6776
18259 25.5495
18260 11.0014
18261 18.0292
18262 13.1688
18263 17.6679
18264 44.958
18265 9.09668
18266 19.8025
18267 13.0375
18268 3.71092
18269 15.6647
18270 53.5292
18271 18.5874
18272 18.9815
18273 23.3164
18274 29.6217
18275 45.976
18276 26.6661
18277 25.8122
18278 41.7396
18279 25.7137
18280 10.2461
18281 40.9843
18282 37.6018
18283 29.6874
18284 21.543
18285 13.0375
18286 17.044
18287 23.9732
18288 18.2262
18289 13.76
18290 46.9612
18291 20.722
18292 27.0273
18293 13.7271
18294 7.15912
18295 19.1457
18296 40.1962
18297 21.0504
18298 47.1582
18299 60.4584
18300 33.2998
18301 47.815
18302 38.587
18303 55.4011
18304 57.2401
18305 25.3853
18306 19.5398
18307 21.9043
18308 33.464
18309 32.216
18310 33.6938
18311 48.1434
18312 32.2817
18313 20.6892
18314 65.6143
18315 128.864
18316 56.7147
18317 95.5316
18318 39.211
18319 37.4704
18320 50.7706
18321 123.544
18322 81.8373
18323 40.5574
18324 33.7267
18325 39.0468
18326 45.2864
18327 34.8104
18328 19.1786
18329 23.7762
18330 32.2489
18331 35.5986
18332 69.0297
18333 19.9996
18334 11.0014
18335 23.2179
18336 12.1508
18337 5.54996
18338 8.57124
18339 18.2262
18340 81.3447
18341 11.6254
18342 16.42
18343 19.0472
18344 32.1175
18345 25.9764
18346 20.525
18347 38.0616
18348 58.5537
18349 42.5935
18350 16.0916
18351 22.8566
18352 10.9029
18353 21.5759
18354 21.149
18355 23.1522
18356 32.9057
18357 10.049
18358 8.21
18359 13.6614
18360 15.3034
18361 42.1994
18362 24.1046
18363 17.1425
18364 10.1804
18365 21.6087
18366 8.89964
18367 31.1323
18368 69.2596
18369 14.975
18370 35.2373
18371 65.483
18372 33.5953
18373 74.5468
18374 23.8418
18375 44.8266
18376 18.686
18377 29.4903
18378 8.0458
18379 7.42184
18380 7.98012
18381 17.3395
18382 18.4889
18383 6.53516
18384 18.7188
18385 100.687
18386 38.8169
18387 57.3386
18388 14.6138
18389 26.8631
18390 55.9265
18391 13.9898
18392 26.469
18393 33.0699
18394 28.3738
18395 15.7304
18396 41.4769
18397 131.524
18398 39.1124
18399 75.7947
18400 17.0111
18401 62.5602
18402 36.2225
18403 61.8706
18404 51.8872
18405 27.0273
18406 13.6286
18407 37.1092
18408 38.0287
18409 14.3839
18410 26.6004
18411 27.8483
18412 17.7336
18413 43.2174
18414 27.093
18415 15.9602
18416 39.5722
18417 29.8844
18418 18.7516
18419 38.4228
18420 39.5722
18421 56.4848
18422 106.008
18423 43.7429
18424 16.5842
18425 20.328
18426 18.1934
18427 29.9829
18428 50.1467
18429 9.72064
18430 39.4408
18431 75.335
18432 46.4029
18433 32.216
18434 26.7974
18435 62.8886
18436 20.4593
18437 9.58928
18438 15.0407
18439 11.0342
18440 46.6328
18441 68.6028
18442 27.6841
18443 29.3918
18444 56.3863
18445 49.5227
18446 27.9468
18447 26.0093
18448 18.8173
18449 19.0144
18450 35.6971
18451 14.3839
18452 16.3872
18453 42.1009
18454 19.7368
18455 21.7072
18456 41.5426
18457 15.2706
18458 22.0356
18459 18.686
18460 16.1901
18461 30.2128
18462 19.6712
18463 47.8479
18464 52.3141
18465 54.4487
18466 89.7189
18467 17.6022
18468 19.3756
18469 40.0648
18470 32.9714
18471 56.8132
18472 55.4996
18473 32.643
18474 34.285
18475 21.9043
18476 44.7609
18477 55.0398
18478 30.377
18479 42.3636
18480 72.9376
18481 32.7743
18482 23.3821
18483 54.0218
18484 56.2878
18485 22.6596
18486 26.1078
18487 50.4422
18488 17.6022
18489 19.8682
18490 25.0898
18491 83.6435
18492 21.0504
18493 9.32656
18494 12.3478
18495 24.8927
18496 9.78632
18497 9.98336
18498 9.12952
18499 17.1425
18500 27.6841
18501 38.39
18502 16.2558
18503 5.9112
18504 28.6693
18505 10.5745
18506 8.01296
18507 7.65172
18508 18.8173
18509 40.0648
18510 14.5481
18511 11.0342
18512 30.8368
18513 35.927
18514 8.47272
18515 7.29048
18516 20.8862
18517 39.0139
18518 62.8886
18519 36.2882
18520 48.8659
18521 23.0537
18522 26.3377
18523 16.6499
18524 28.8992
18525 51.5916
18526 25.5167
18527 24.7942
18528 39.4737
18529 66.8951
18530 54.6458
18531 92.0177
18532 57.6342
18533 95.4659
18534 63.3484
18535 33.1356
18536 31.3294
18537 38.8169
18538 127.945
18539 21.4445
18540 17.6351
18541 61.0496
18542 63.1842
18543 76.4515
18544 25.6809
18545 8.30852
18546 35.8613
18547 19.4413
18548 76.1231
18549 28.4394
18550 27.4542
18551 18.8173
18552 84.7272
18553 23.3164
18554 12.0523
18555 20.6892
18556 9.75348
18557 15.8946
18558 20.2623
18559 14.1212
18560 14.6466
18561 15.1392
18562 31.2637
18563 7.0606
18564 4.40056
18565 14.778
18566 39.9663
18567 12.8404
18568 35.1716
18569 16.6499
18570 12.0194
18571 22.5611
18572 15.3034
18573 25.3196
18574 32.5116
18575 23.7105
18576 11.5925
18577 29.1948
18578 39.8021
18579 40.6559
18580 36.5838
18581 32.3474
18582 21.4117
18583 48.8659
18584 36.3867
18585 48.3733
18586 47.7822
18587 32.019
18588 35.6314
18589 26.0421
18590 13.0375
18591 20.1966
18592 17.4052
18593 29.2933
18594 34.285
18595 17.0768
18596 54.1532
18597 14.8437
18598 24.1046
18599 20.1966
18600 53.2665
18601 24.5315
18602 20.0324
18603 18.0292
18604 47.2896
18605 44.6624
18606 31.3294
18607 78.4876
18608 72.3137
18609 39.7036
18610 116.418
18611 36.4524
18612 25.4838
18613 78.0935
18614 56.7804
18615 42.3636
18616 58.8493
18617 93.2328
18618 41.4441
18619 16.2886
18620 22.4626
18621 17.0111
18622 14.1212
18623 37.9959
18624 25.4182
18625 17.7993
18626 44.7609
18627 28.5708
18628 55.8937
18629 30.1143
18630 109.587
18631 40.9186
18632 15.9274
18633 21.7072
18634 40.3932
18635 15.3691
18636 38.1601
18637 26.3048
18638 28.8664
18639 14.3182
18640 8.66976
18641 28.4066
18642 22.167
18643 26.2392
18644 12.0523
18645 8.27568
18646 38.5213
18647 13.1688
18648 5.87836
18649 10.2461
18650 22.4297
18651 42.1994
18652 41.5754
18653 17.7008
18654 36.8793
18655 10.2132
18656 25.2211
18657 31.822
18658 29.0962
18659 16.0916
18660 8.14432
18661 14.581
18662 29.1619
18663 25.2868
18664 59.8016
18665 26.4362
18666 20.7877
18667 54.9742
18668 13.2017
18669 19.2442
18670 19.3756
18671 15.1721
18672 47.0269
18673 49.9168
18674 19.507
18675 13.2345
18676 23.7433
18677 40.9843
18678 16.6827
18679 19.3428
18680 40.2947
18681 52.1499
18682 15.8617
18683 22.2984
18684 62.4945
18685 21.346
18686 54.4816
18687 58.8821
18688 34.5805
18689 13.1688
18690 19.4413
18691 46.4686
18692 28.0454
18693 41.5754
18694 21.3788
18695 36.4196
18696 63.8081
18697 35.6314
18698 112.871
18699 42.7905
18700 84.4973
18701 26.9945
18702 13.2017
18703 19.1786
18704 38.3571
18705 85.1541
18706 16.3215
18707 23.3821
18708 49.1943
18709 6.46948
18710 15.8617
18711 18.1277
18712 24.9584
18713 25.7466
18714 22.2984
18715 17.5037
18716 12.6106
18717 49.3585
18718 15.2049
18719 17.9635
18720 17.9963
18721 19.8025
18722 27.093
18723 22.791
18724 37.2077
18725 53.1351
18726 50.2124
18727 42.5606
18728 33.858
18729 32.8072
18730 24.7285
18731 17.4709
18732 26.3048
18733 43.316
18734 14.7452
18735 7.7174
18736 19.4413
18737 10.1147
18738 21.1161
18739 59.5389
18740 24.5972
18741 19.9667
18742 10.2789
18743 8.8668
18744 26.4034
18745 33.2998
18746 12.0851
18747 13.8913
18748 14.0555
18749 32.5116
18750 49.9496
18751 29.4575
18752 34.9746
18753 9.39224
18754 21.0504
18755 7.58604
18756 7.12628
18757 9.29372
18758 4.2692
18759 13.3987
18760 51.8872
18761 9.16236
18762 2.69288
18763 12.6434
18764 75.8932
18765 21.543
18766 36.7151
18767 11.9866
18768 33.7595
18769 19.08
18770 21.3788
18771 24.0717
18772 3.64524
18773 16.0588
18774 33.1684
18775 41.2799
18776 42.2322
18777 42.1009
18778 38.1272
18779 44.334
18780 15.8946
18781 9.65496
18782 22.8895
18783 68.34
18784 24.7942
18785 7.7174
18786 22.791
18787 32.1504
18788 42.1009
18789 66.3696
18790 37.2734
18791 8.8668
18792 18.3247
18793 11.4283
18794 13.7928
18795 31.1652
18796 30.574
18797 14.6138
18798 21.346
18799 17.9635
18800 7.32332
18801 35.7628
18802 12.4135
18803 6.53516
18804 15.8289
18805 9.45792
18806 22.4297
18807 16.4857
18808 11.3298
18809 26.4362
18810 58.0283
18811 51.4931
18812 22.5939
18813 47.1254
18814 27.6513
18815 13.5958
18816 14.1869
18817 23.185
18818 30.0814
18819 37.963
18820 13.5958
18821 31.198
18822 13.2017
18823 8.57124
18824 28.3738
18825 21.543
18826 48.3733
18827 24.0717
18828 68.7998
18829 14.4824
18830 7.42184
18831 20.722
18832 69.0297
18833 16.5842
18834 10.8044
18835 13.5301
18836 14.154
18837 6.4038
18838 13.5629
18839 23.7762
18840 29.4903
18841 20.1309
18842 26.1078
18843 10.5088
18844 20.7877
18845 43.316
18846 24.9256
18847 9.78632
18848 35.2702
18849 24.433
18850 21.0504
18851 17.9306
18852 15.8617
18853 7.8816
18854 9.81916
18855 4.56476
18856 12.5449
18857 20.328
18858 5.32008
18859 12.1508
18860 18.5546
18861 11.7239
18862 22.3312
18863 14.9094
18864 12.3807
18865 28.5708
18866 26.6661
18867 23.2507
18868 52.8724
18869 39.1124
18870 40.853
18871 35.303
18872 61.2794
18873 16.1573
18874 27.6841
18875 19.3756
18876 25.0241
18877 92.1819
18878 20.9519
18879 19.3099
18880 37.6018
18881 26.469
18882 50.2124
18883 53.2008
18884 18.062
18885 13.957
18886 11.494
18887 12.2165
18888 9.16236
18889 29.7202
18890 13.5958
18891 21.2475
18892 18.5218
18893 13.9242
18894 18.8502
18895 17.3067
18896 7.15912
18897 34.6462
18898 44.7938
18899 40.4917
18900 26.2392
18901 6.92924
18902 18.5874
18903 15.2049
18904 11.5597
18905 8.30852
18906 25.3525
18907 63.02
18908 34.679
18909 28.2752
18910 44.8594
18911 26.9616
18912 20.2623
18913 11.7896
18914 17.9306
18915 53.2008
18916 35.9598
18917 15.1064
18918 24.9912
18919 29.2604
18920 23.1522
18921 11.2313
18922 23.3492
18923 33.7595
18924 18.9487
18925 31.8548
18926 27.3229
18927 35.6642
18928 32.216
18929 29.0634
18930 32.7743
18931 35.9926
18932 51.7887
18933 38.587
18934 33.2669
18935 32.3474
18936 20.6235
18937 12.1836
18938 36.945
18939 23.185
18940 27.9797
18941 34.1536
18942 8.99816
18943 6.00972
18944 26.0093
18945 14.975
18946 14.0227
18947 16.9126
18948 17.9963
18949 7.45468
18950 30.9353
18951 39.4737
18952 68.4057
18953 22.1998
18954 23.0208
18955 52.3798
18956 32.0518
18957 17.241
18958 9.09668
18959 18.5874
18960 30.2128
18961 22.2984
18962 10.2461
18963 12.0851
18964 10.87
18965 29.359
18966 35.2045
18967 8.99816
18968 15.402
18969 31.4279
18970 75.0394
18971 28.538
18972 40.1962
18973 61.6078
18974 65.8442
18975 39.8349
18976 14.2526
18977 13.6286
18978 13.1688
18979 40.9515
18980 46.2387
18981 80.458
18982 46.3044
18983 31.3294
18984 31.4607
18985 31.5592
18986 17.7008
18987 42.3964
18988 31.7891
18989 28.111
18990 16.1573
18991 10.5416
18992 26.9288
18993 34.6462
18994 51.2304
18995 18.8502
18996 5.2544
18997 9.75348
18998 21.8058
18999 45.9103
19000 52.6097
19001 19.3099
19002 39.0139
19003 29.3918
19004 14.9094
19005 34.6134
19006 26.5019
19007 90.0801
19008 24.006
19009 16.9454
19010 64.235
19011 16.3543
19012 19.5398
19013 46.6
19014 29.9172
19015 35.1388
19016 17.0768
19017 41.1157
19018 15.3691
19019 26.1735
19020 53.3322
19021 35.4672
19022 25.3525
19023 10.5416
19024 17.7008
19025 29.8187
19026 17.8978
19027 44.0056
19028 32.84
19029 105.613
19030 30.6069
19031 22.4626
19032 19.5726
19033 9.58928
19034 39.6379
19035 61.2794
19036 54.8756
19037 27.1258
19038 11.9209
19039 39.408
19040 22.0028
19041 41.5426
19042 43.4473
19043 35.2045
19044 22.3312
19045 14.5481
19046 18.883
19047 24.9584
19048 13.136
19049 22.6924
19050 53.7591
19051 22.2655
19052 55.9265
19053 25.254
19054 20.6564
19055 7.68456
19056 29.1619
19057 26.4034
19058 39.6379
19059 64.3664
19060 22.3969
19061 15.1064
19062 24.63
19063 22.2984
19064 16.8798
19065 25.7466
19066 11.6582
19067 30.4098
19068 128.043
19069 47.0597
19070 28.9649
19071 56.3534
19072 84.0704
19073 32.9714
19074 33.3326
19075 58.9806
19076 34.9746
19077 20.3608
19078 88.7665
19079 22.5282
19080 27.6513
19081 51.92
19082 23.0537
19083 22.0685
19084 8.7026
19085 22.0028
19086 38.6198
19087 26.7974
19088 35.927
19089 29.1619
19090 25.1554
19091 51.4603
19092 31.7563
19093 20.5907
19094 22.988
19095 40.1305
19096 27.3229
19097 38.784
19098 13.4316
19099 5.87836
19100 19.7697
19101 40.3275
19102 24.1374
19103 31.5921
19104 30.7711
19105 30.2456
19106 20.0981
19107 33.3983
19108 41.5426
19109 15.2706
19110 16.8141
19111 13.4316
19112 11.3626
19113 30.9024
19114 50.3437
19115 51.1647
19116 39.9334
19117 40.9186
19118 56.2878
19119 67.519
19120 65.4173
19121 47.8479
19122 26.9945
19123 29.8516
19124 18.3904
19125 56.0579
19126 88.5695
19127 24.2688
19128 21.8386
19129 16.4857
19130 35.106
19131 59.0792
19132 31.3622
19133 43.9071
19134 13.0703
19135 32.2817
19136 35.6314
19137 62.8558
19138 114.48
19139 20.6564
19140 33.9894
19141 33.2669
19142 26.0421
19143 23.1522
19144 13.3987
19145 12.8733
19146 37.6018
19147 32.6758
19148 12.5777
19149 14.581
19150 6.50232
19151 10.7715
19152 24.006
19153 16.4857
19154 7.61888
19155 14.3839
19156 22.5939
19157 51.8872
19158 27.4542
19159 44.8594
19160 27.0602
19161 14.8765
19162 19.9667
19163 10.2461
19164 41.1157
19165 72.3137
19166 26.7974
19167 42.4293
19168 59.9658
19169 48.9973
19170 74.3498
19171 55.1055
19172 29.753
19173 37.7332
19174 13.0375
19175 51.6573
19176 52.9709
19177 22.6924
19178 25.7794
19179 18.3247
19180 10.2132
19181 29.0962
19182 53.7591
19183 111.163
19184 24.0389
19185 15.6647
19186 30.574
19187 11.691
19188 41.2799
19189 38.1272
19190 19.704
19191 8.14432
19192 7.25764
19193 22.5611
19194 33.9566
19195 21.346
19196 60.1957
19197 29.8187
19198 11.5597
19199 50.2452
19200 9.29372
19201 6.63368
19202 9.12952
19203 33.7924
19204 44.7609
19205 20.6564
19206 58.094
19207 36.4852
19208 54.1203
19209 16.0259
19210 5.54996
19211 21.9371
19212 8.47272
19213 12.0194
19214 28.932
19215 22.8238
19216 16.1244
19217 10.049
19218 10.7387
19219 32.8072
19220 14.2526
19221 15.9931
19222 25.3853
19223 16.3543
19224 31.0666
19225 50.6393
19226 67.0593
19227 35.1388
19228 20.6235
19229 37.2406
19230 39.3423
19231 24.6957
19232 59.2105
19233 16.7812
19234 20.8862
19235 21.97
19236 26.272
19237 37.6346
19238 28.6365
19239 26.7974
19240 51.6245
19241 10.5416
19242 16.9454
19243 14.9422
19244 17.9306
19245 54.5472
19246 20.7877
19247 13.4316
19248 23.2836
19249 42.692
19250 13.0046
19251 23.185
19252 28.6693
19253 50.9348
19254 79.2758
19255 45.779
19256 49.457
19257 53.2993
19258 17.0768
19259 24.3344
19260 93.0357
19261 41.9367
19262 31.0666
19263 30.8039
19264 22.9552
19265 20.0324
19266 28.538
19267 27.9468
19268 7.5532
19269 15.8617
19270 31.4607
19271 15.402
19272 11.297
19273 11.5597
19274 16.2886
19275 32.6101
19276 53.1023
19277 40.6888
19278 19.3099
19279 6.46948
19280 4.105
19281 15.4676
19282 14.6466
19283 5.45144
19284 12.9061
19285 14.581
19286 8.0458
19287 11.5597
19288 11.5597
19289 5.87836
19290 25.7794
19291 114.841
19292 10.7387
19293 11.0014
19294 19.704
19295 6.2396
19296 22.1342
19297 112.641
19298 11.0999
19299 21.543
19300 78.6846
19301 6.66652
19302 10.9029
19303 11.691
19304 3.90796
19305 21.2146
19306 76.0246
19307 5.81268
19308 9.55644
19309 18.7516
19310 30.2456
19311 34.4492
19312 6.10824
19313 5.0902
19314 19.9339
19315 80.3595
19316 10.5416
19317 8.60408
19318 14.975
19319 60.13
19320 15.599
19321 12.512
19322 23.612
19323 42.0024
19324 18.2919
19325 7.8816
19326 10.1804
19327 16.617
19328 60.8525
19329 13.8256
19330 19.8025
19331 48.9973
19332 25.6809
19333 42.5278
19334 43.0532
19335 22.364
19336 25.1226
19337 43.0861
19338 66.2711
19339 31.5592
19340 13.76
19341 24.63
19342 66.9608
19343 95.5316
19344 21.0504
19345 6.7322
19346 12.9061
19347 46.7642
19348 12.0194
19349 36.3539
19350 12.9061
19351 21.7072
19352 27.3886
19353 20.722
19354 10.476
19355 25.4182
19356 18.1934
19357 23.5791
19358 14.5481
19359 4.72896
19360 10.6402
19361 8.07864
19362 6.20676
19363 15.2378
19364 17.4052
19365 5.45144
19366 14.0227
19367 20.6892
19368 19.5398
19369 18.6531
19370 6.04256
19371 8.17716
19372 5.81268
19373 16.2558
19374 12.0194
19375 6.86356
19376 3.80944
19377 21.7401
19378 16.0588
19379 9.65496
19380 58.7179
19381 10.5088
19382 16.7156
19383 10.7715
19384 7.91444
19385 4.2692
19386 7.35616
19387 13.8585
19388 11.2313
19389 16.5514
19390 28.735
19391 5.5828
19392 39.3095
19393 32.0518
19394 10.1147
19395 9.45792
19396 24.9584
19397 7.84876
19398 6.86356
19399 6.00972
19400 11.8552
19401 17.438
19402 41.1485
19403 25.7794
19404 50.4422
19405 20.9191
19406 7.58604
19407 13.7271
19408 21.5759
19409 25.451
19410 25.3196
19411 52.3798
19412 19.4741
19413 23.5463
19414 38.3571
19415 56.6818
19416 85.7781
19417 41.2799
19418 52.6425
19419 34.8432
19420 11.0014
19421 10.7715
19422 38.8497
19423 23.9404
19424 9.72064
19425 7.78308
19426 21.1161
19427 30.9353
19428 13.8256
19429 14.4824
19430 18.259
19431 32.5444
19432 7.5532
19433 18.1277
19434 28.7022
19435 31.2308
19436 41.871
19437 53.5949
19438 15.5662
19439 22.167
19440 30.6397
19441 14.3511
19442 8.93248
19443 16.6827
19444 42.7905
19445 20.328
19446 17.3724
19447 11.5597
19448 6.66652
19449 14.2854
19450 28.538
19451 19.507
19452 16.3215
19453 9.12952
19454 5.77984
19455 6.46948
19456 22.2327
19457 8.60408
19458 6.76504
19459 6.33812
19460 7.68456
19461 4.86032
19462 7.09344
19463 3.90796
19464 12.0194
19465 8.5384
19466 26.2392
19467 15.1721
19468 25.7794
19469 16.7812
19470 3.80944
19471 13.8585
19472 42.7248
19473 12.2165
19474 10.1147
19475 29.4575
19476 11.4612
19477 81.9358
19478 6.53516
19479 8.40704
19480 12.9061
19481 16.1573
19482 91.5579
19483 8.89964
19484 3.57956
19485 8.93248
19486 11.0014
19487 7.7174
19488 34.0551
19489 18.7516
19490 3.97364
19491 5.22156
19492 26.3377
19493 17.8321
19494 4.07216
19495 36.321
19496 6.50232
19497 42.2322
19498 2.9556
19499 5.94404
19500 34.9418
19501 10.3446
19502 9.78632
19503 4.72896
19504 3.05412
19505 3.05412
19506 3.284
19507 9.06384
19508 10.6402
19509 41.4441
19510 12.4464
19511 24.8599
19512 15.1064
19513 3.02128
19514 7.12628
19515 6.2396
19516 4.79464
19517 5.45144
19518 4.72896
19519 2.85708
19520 13.8256
19521 48.5375
19522 18.4232
19523 6.14108
19524 36.7808
19525 26.6989
19526 26.4362
19527 22.167
19528 3.80944
19529 5.87836
19530 3.74376
19531 1.8062
19532 6.17392
19533 8.43988
19534 9.95052
19535 7.91444
19536 10.7058
19537 4.89316
19538 7.09344
19539 17.9635
19540 21.7401
19541 9.55644
19542 4.49908
19543 37.0764
19544 7.09344
19545 6.46948
19546 19.0472
19547 8.30852
19548 5.2544
19549 2.03608
19550 3.21832
19551 2.88992
19552 7.389
19553 8.5384
19554 12.1508
19555 6.76504
19556 10.87
19557 8.34136
19558 10.9686
19559 11.3626
19560 6.33812
19561 12.0194
19562 6.17392
19563 13.6614
19564 3.90796
19565 6.43664
19566 3.6124
19567 2.6272
19568 1.4778
19569 2.98844
19570 5.02452
19571 5.18872
19572 2.26596
19573 4.95884
19574 2.88992
19575 1.57632
19576 3.02128
19577 5.18872
19578 2.98844
19579 5.61564
19580 16.42
19581 3.97364
19582 5.38576
19583 2.7914
19584 4.07216
19585 16.6827
19586 2.85708
19587 9.72064
19588 9.58928
19589 3.41536
19590 12.6434
19591 11.3626
19592 9.49076
19593 7.15912
19594 2.03608
19595 6.92924
19596 4.105
19597 5.84552
19598 13.6614
19599 3.34968
19600 8.24284
19601 25.3196
19602 4.33488
19603 5.71416
19604 5.61564
19605 3.284
19606 4.46624
19607 4.13784
19608 1.37928
19609 4.2692
19610 5.84552
19611 4.20352
19612 10.7387
19613 13.9898
19614 3.84228
19615 2.43016
19616 1.21508
19617 3.64524
19618 8.60408
19619 7.45468
19620 11.5597
19621 15.3034
19622 3.15264
19623 7.61888
19624 15.6318
19625 25.648
19626 13.957
19627 11.1328
19628 7.0606
19629 20.1638
19630 33.0699
19631 21.6416
19632 8.3742
19633 32.019
19634 13.0703
19635 29.7202
19636 30.7382
19637 5.81268
19638 8.47272
19639 9.5236
19640 10.049
19641 6.14108
19642 2.16744
19643 3.4482
19644 3.84228
19645 12.7748
19646 56.5505
19647 9.95052
19648 3.48104
19649 15.1721
19650 5.18872
19651 2.56152
19652 7.2248
19653 9.06384
19654 5.32008
19655 9.5236
19656 5.02452
19657 6.63368
19658 8.80112
19659 3.25116
19660 2.10176
19661 11.1984
19662 4.63044
19663 8.43988
19664 4.03932
19665 7.91444
19666 8.57124
19667 8.34136
19668 4.7618
19669 4.49908
19670 11.6254
19671 12.7419
19672 14.8765
19673 4.7618
19674 8.43988
19675 5.64848
19676 4.20352
19677 15.7304
19678 37.0107
19679 25.1883
19680 10.7387
19681 1.77336
19682 9.16236
19683 21.149
19684 13.0375
19685 7.02776
19686 6.30528
19687 5.0902
19688 1.83904
19689 4.13784
19690 4.4334
19691 7.81592
19692 18.9487
19693 5.15588
19694 5.35292
19695 14.9094
19696 2.69288
19697 22.5939
19698 23.3164
19699 9.16236
19700 15.7304
19701 4.66328
19702 66.9608
19703 4.00648
19704 10.3446
19705 19.7697
19706 1.87188
19707 5.64848
19708 6.86356
19709 5.77984
19710 8.01296
19711 12.2822
19712 23.2836
19713 15.2378
19714 4.49908
19715 6.99492
19716 10.6402
19717 9.852
19718 5.81268
19719 12.4792
19720 6.20676
19721 4.00648
19722 15.6647
19723 19.5398
19724 29.7859
19725 27.1915
19726 17.2738
19727 15.7304
19728 17.241
19729 11.7567
19730 8.11148
19731 27.093
19732 19.8354
19733 27.4871
19734 15.5662
19735 6.2396
19736 3.90796
19737 10.3774
19738 3.284
19739 6.27244
19740 5.4186
19741 10.7715
19742 5.68132
19743 2.16744
19744 3.87512
19745 4.53192
19746 11.3626
19747 15.8289
19748 9.72064
19749 4.105
19750 18.0948
19751 2.7914
19752 1.57632
19753 5.0902
19754 15.599
19755 6.14108
19756 1.8062
19757 4.23636
19758 2.06892
19759 2.463
19760 6.04256
19761 9.98336
19762 11.5925
19763 4.66328
19764 10.1476
19765 12.7748
19766 16.42
19767 19.4413
19768 8.17716
19769 7.0606
19770 26.5347
19771 27.7498
19772 11.2641
19773 6.86356
19774 15.6318
19775 23.4478
19776 8.99816
19777 9.98336
19778 4.7618
19779 13.9898
19780 37.7988
19781 22.0356
19782 7.12628
19783 5.32008
19784 7.0606
19785 6.00972
19786 17.1753
19787 10.8044
19788 16.2886
19789 11.7239
19790 9.88484
19791 13.136
19792 39.9991
19793 17.2082
19794 24.6957
19795 17.5037
19796 8.60408
19797 5.48428
19798 6.14108
19799 6.53516
19800 10.0162
19801 27.1258
19802 12.1836
19803 11.9866
19804 23.2179
19805 10.3118
19806 24.9256
19807 21.5759
19808 18.062
19809 11.5268
19810 15.2378
19811 10.9686
19812 5.84552
19813 5.97688
19814 7.65172
19815 11.3298
19816 6.50232
19817 8.11148
19818 9.29372
19819 36.8793
19820 6.99492
19821 12.1836
19822 11.4612
19823 16.1573
19824 14.4496
19825 6.568
19826 14.4168
19827 8.8668
19828 4.7618
19829 6.96208
19830 27.0602
19831 12.2822
19832 3.21832
19833 13.5958
19834 23.0208
19835 9.98336
19836 8.83396
19837 5.51712
19838 14.6466
19839 12.512
19840 5.54996
19841 1.90472
19842 10.4103
19843 8.14432
19844 9.58928
19845 8.96532
19846 19.7697
19847 5.81268
19848 7.94728
19849 4.99168
19850 7.98012
19851 7.58604
19852 33.1356
19853 15.4348
19854 3.97364
19855 21.7729
19856 12.7091
19857 7.84876
19858 59.0463
19859 5.61564
19860 9.5236
19861 31.7234
19862 3.38252
19863 3.57956
19864 17.8978
19865 6.00972
19866 24.5972
19867 10.673
19868 4.46624
19869 7.68456
19870 8.93248
19871 2.88992
19872 3.90796
19873 5.51712
19874 1.77336
19875 9.72064
19876 7.09344
19877 3.21832
19878 5.81268
19879 21.2475
19880 7.75024
19881 27.5199
19882 12.8404
19883 4.4334
19884 9.65496
19885 0.6568
19886 1.60916
19887 14.0884
19888 3.02128
19889 1.28076
19890 2.2988
19891 8.47272
19892 5.12304
19893 2.03608
19894 2.1346
19895 3.25116
19896 26.1406
19897 1.37928
19898 13.333
19899 8.99816
19900 1.24792
19901 16.5185
19902 1.51064
19903 3.51388
19904 28.4394
19905 9.95052
19906 1.05088
19907 1.57632
19908 2.463
19909 9.78632
19910 3.7766
19911 13.6943
19912 9.031
19913 9.12952
19914 17.7008
19915 9.65496
19916 8.27568
19917 8.73544
19918 1.67484
19919 2.16744
19920 2.43016
19921 5.9112
19922 21.543
19923 7.5532
19924 9.75348
19925 10.7058
19926 8.07864
19927 7.91444
19928 3.08696
19929 15.5662
19930 8.21
19931 9.45792
19932 5.2544
19933 12.8404
19934 15.9931
19935 22.8895
19936 13.3987
19937 21.4445
19938 10.5088
19939 9.72064
19940 6.76504
19941 11.7239
19942 26.3048
19943 6.7322
19944 2.463
19945 3.38252
19946 2.16744
19947 1.01804
19948 12.2493
19949 1.28076
19950 14.5481
19951 2.6272
19952 2.26596
19953 7.68456
19954 18.4561
19955 2.69288
19956 1.70768
19957 1.8062
19958 2.06892
19959 1.24792
19960 21.97
19961 1.93756
19962 1.54348
19963 1.08372
19964 5.12304
19965 9.42508
19966 1.60916
19967 1.77336
19968 0.68964
19969 1.83904
19970 3.67808
19971 2.6272
19972 2.20028
19973 7.7174
19974 11.4612
19975 4.23636
19976 6.60084
19977 7.02776
19978 2.92276
19979 4.86032
19980 3.71092
19981 9.55644
19982 22.791
19983 8.76828
19984 8.60408
19985 8.17716
19986 13.0375
19987 16.1573
19988 8.93248
19989 10.9686
19990 35.8613
19991 12.512
19992 9.031
19993 11.4612
19994 8.43988
19995 2.2988
19996 3.6124
19997 3.64524
19998 4.13784
19999 27.914
20000 9.29372
20001 8.34136
20002 3.84228
20003 12.939
20004 6.20676
20005 9.29372
20006 7.25764
20007 4.82748
20008 3.97364
20009 10.8044
20010 11.1328
20011 9.1952
20012 17.1425
20013 20.7877
20014 6.7322
20015 3.51388
20016 8.34136
20017 22.7581
20018 5.9112
20019 11.6582
20020 16.0916
20021 3.4482
20022 3.54672
20023 6.63368
20024 4.105
20025 4.89316
20026 10.5088
20027 5.747
20028 8.63692
20029 3.21832
20030 2.43016
20031 5.77984
20032 6.568
20033 15.0079
20034 23.4806
20035 7.19196
20036 3.4482
20037 1.642
20038 4.89316
20039 6.50232
20040 10.4103
20041 5.45144
20042 2.23312
20043 13.8585
20044 11.691
20045 2.72572
20046 5.38576
20047 10.8372
20048 8.5384
20049 5.12304
20050 9.12952
20051 5.68132
20052 4.72896
20053 8.76828
20054 6.7322
20055 3.1198
20056 10.3774
20057 22.5611
20058 36.124
20059 8.34136
20060 3.80944
20061 11.8224
20062 12.8076
20063 8.14432
20064 10.8044
20065 8.07864
20066 5.81268
20067 11.2313
20068 36.945
20069 27.9468
20070 18.9487
20071 11.5597
20072 3.08696
20073 7.02776
20074 11.9866
20075 33.7924
20076 15.0079
20077 4.7618
20078 4.23636
20079 10.9029
20080 12.2493
20081 4.72896
20082 19.5726
20083 7.58604
20084 4.926
20085 6.99492
20086 4.89316
20087 1.24792
20088 4.69612
20089 8.73544
20090 8.14432
20091 2.39732
20092 11.5268
20093 3.7766
20094 3.1198
20095 7.48752
20096 11.0014
20097 9.29372
20098 8.50556
20099 39.9006
20100 8.83396
20101 5.64848
20102 7.42184
20103 7.8816
20104 4.63044
20105 6.27244
20106 9.26088
20107 4.69612
20108 8.73544
20109 40.1633
20110 9.45792
20111 5.77984
20112 8.63692
20113 5.15588
20114 20.722
20115 21.7729
20116 14.0555
20117 5.48428
20118 6.33812
20119 5.87836
20120 7.91444
20121 10.4431
20122 15.0736
20123 5.71416
20124 11.7896
20125 13.4316
20126 13.5629
20127 7.52036
20128 6.37096
20129 13.4644
20130 13.6614
20131 16.3215
20132 18.062
20133 18.4889
20134 6.568
20135 4.23636
20136 8.8668
20137 7.75024
20138 10.5745
20139 39.5065
20140 5.77984
20141 7.58604
20142 3.54672
20143 17.1753
20144 7.98012
20145 2.9556
20146 3.02128
20147 1.28076
20148 4.79464
20149 4.56476
20150 4.66328
20151 3.05412
20152 8.07864
20153 3.34968
20154 1.4778
20155 3.08696
20156 14.8108
20157 6.92924
20158 3.57956
20159 2.23312
20160 4.30204
20161 7.25764
20162 6.63368
20163 6.46948
20164 5.28724
20165 4.7618
20166 8.57124
20167 16.1901
20168 14.8108
20169 34.482
20170 15.6647
20171 8.34136
20172 80.3595
20173 5.12304
20174 1.8062
20175 7.25764
20176 5.84552
20177 11.4283
20178 18.9487
20179 20.1309
20180 11.691
20181 4.4334
20182 3.21832
20183 2.82424
20184 4.07216
20185 4.99168
20186 3.67808
20187 8.34136
20188 8.8668
20189 6.63368
20190 5.38576
20191 10.0819
20192 3.87512
20193 7.19196
20194 17.3395
20195 8.73544
20196 8.57124
20197 4.53192
20198 4.33488
20199 5.45144
20200 12.4792
20201 19.8354
20202 42.7577
20203 12.4135
20204 16.3215
20205 5.48428
20206 12.9061
20207 19.5398
20208 8.24284
20209 4.30204
20210 6.30528
20211 7.61888
20212 10.3446
20213 14.8765
20214 19.704
20215 11.0014
20216 18.3247
20217 8.11148
20218 4.99168
20219 6.50232
20220 5.22156
20221 12.8076
20222 4.17068
20223 12.118
20224 21.4445
20225 8.80112
20226 5.0902
20227 4.69612
20228 11.9866
20229 12.7748
20230 6.53516
20231 4.105
20232 5.9112
20233 4.72896
20234 11.9866
20235 9.55644
20236 7.32332
20237 14.2526
20238 8.93248
20239 6.17392
20240 8.24284
20241 22.5282
20242 13.0703
20243 12.5449
20244 8.11148
20245 30.6726
20246 10.5088
20247 13.76
20248 5.77984
20249 8.34136
20250 5.54996
20251 14.778
20252 19.507
20253 12.2822
20254 7.84876
20255 17.7664
20256 12.9061
20257 4.17068
20258 7.35616
20259 12.512
20260 45.7461
20261 13.8913
20262 17.865
20263 33.5953
20264 13.9898
20265 3.6124
20266 5.32008
20267 9.3594
20268 29.8187
20269 16.2558
20270 6.76504
20271 3.84228
20272 2.85708
20273 14.8108
20274 14.5153
20275 20.2294
20276 9.95052
20277 4.46624
20278 50.8363
20279 8.01296
20280 2.92276
20281 9.22804
20282 21.346
20283 8.50556
20284 15.0407
20285 8.3742
20286 5.4186
20287 16.7156
20288 4.926
20289 14.0555
20290 11.1328
20291 12.5449
20292 12.9718
20293 22.1013
20294 20.1309
20295 5.2544
20296 6.33812
20297 16.0259
20298 22.5282
20299 51.7887
20300 17.4052
20301 12.9061
20302 45.0236
20303 19.8025
20304 35.4672
20305 25.5824
20306 8.17716
20307 14.0884
20308 12.8076
20309 15.6975
20310 5.18872
20311 11.7239
20312 12.1508
20313 38.5213
20314 21.0833
20315 56.7147
20316 8.8668
20317 10.6402
20318 30.9024
20319 31.7891
20320 27.7498
20321 17.9306
20322 8.5384
20323 19.1786
20324 10.2461
20325 2.88992
20326 7.09344
20327 15.6647
20328 24.9256
20329 6.83072
20330 15.1064
20331 47.6508
20332 18.3576
20333 12.3807
20334 21.4117
20335 26.7974
20336 46.4029
20337 49.884
20338 26.8631
20339 39.9663
20340 17.6679
20341 14.4168
20342 5.35292
20343 18.1605
20344 25.3196
20345 12.4135
20346 36.5509
20347 10.7387
20348 5.9112
20349 15.0079
20350 21.7401
20351 13.7271
20352 5.5828
20353 8.5384
20354 15.1721
20355 31.001
20356 22.5611
20357 17.3724
20358 9.88484
20359 21.3788
20360 15.9274
20361 9.98336
20362 15.3034
20363 29.4246
20364 23.2507
20365 22.8895
20366 24.7614
20367 27.9797
20368 11.7567
20369 27.6513
20370 31.198
20371 22.1998
20372 9.5236
20373 12.315
20374 35.2045
20375 24.2031
20376 10.2132
20377 31.0666
20378 26.8631
20379 11.5268
20380 10.8044
20381 56.9446
20382 34.0222
20383 23.6448
20384 14.0884
20385 69.8178
20386 52.0186
20387 34.5148
20388 72.0838
20389 27.6841
20390 11.0671
20391 35.2045
20392 69.1939
20393 24.4001
20394 17.6679
20395 10.6402
20396 17.5037
20397 55.1712
20398 23.0208
20399 24.0389
20400 25.0241
20401 12.7419
20402 25.9108
20403 12.4792
20404 24.8599
20405 48.8988
20406 39.605
20407 41.4112
20408 36.9122
20409 66.6324
20410 17.1753
20411 7.5532
20412 44.2355
20413 47.9792
20414 28.538
20415 12.0194
20416 16.5185
20417 28.7678
20418 14.6466
20419 13.8585
20420 14.2854
20421 64.7276
20422 31.395
20423 11.0671
20424 13.8256
20425 6.33812
20426 13.1688
20427 13.2345
20428 41.05
20429 10.2132
20430 58.488
20431 57.5028
20432 30.6726
20433 85.4168
20434 54.9742
20435 104.957
20436 32.2817
20437 6.7322
20438 60.0972
20439 124.234
20440 21.9043
20441 19.901
20442 30.5412
20443 23.9732
20444 14.154
20445 22.6924
20446 10.9357
20447 23.4806
20448 84.4316
20449 22.2327
20450 22.3312
20451 55.4996
20452 22.8566
20453 22.0685
20454 41.1157
20455 14.3182
20456 18.6531
20457 46.3044
20458 10.8372
20459 42.3964
20460 33.858
20461 8.07864
20462 57.9954
20463 27.4542
20464 10.2461
20465 20.2623
20466 22.9223
20467 29.7859
20468 20.0652
20469 25.2211
20470 29.753
20471 37.3391
20472 57.1744
20473 31.8876
20474 8.80112
20475 20.328
20476 26.8631
20477 31.7234
20478 42.692
20479 27.093
20480 13.8585
20481 12.7419
20482 18.6531
20483 20.1638
20484 18.062
20485 47.5523
20486 83.2166
20487 44.531
20488 47.0597
20489 46.994
20490 27.1587
20491 48.3733
20492 17.241
20493 26.3705
20494 56.5176
20495 28.6365
20496 20.5578
20497 21.346
20498 43.0532
20499 19.6712
20500 75.1051
20501 32.5773
20502 68.8655
20503 57.6014
20504 18.9487
20505 16.1901
20506 28.1439
20507 139.11
20508 77.2397
20509 69.6865
20510 53.168
20511 40.4589
20512 63.8738
20513 36.2882
20514 35.6971
20515 13.8256
20516 26.0093
20517 49.1286
20518 88.2082
20519 17.8321
20520 17.6022
20521 10.9029
20522 17.241
20523 20.4265
20524 27.093
20525 55.1384
20526 43.8742
20527 63.1185
20528 33.2669
20529 17.241
20530 15.5005
20531 13.4316
20532 29.5888
20533 13.8913
20534 46.1402
20535 60.754
20536 153.691
20537 89.5875
20538 40.032
20539 19.8025
20540 45.5162
20541 63.841
20542 45.0236
20543 73.2004
20544 31.8548
20545 21.543
20546 28.6036
20547 18.5218
20548 16.3872
20549 28.2752
20550 73.4959
20551 86.7633
20552 61.7064
20553 95.5644
20554 50.4094
20555 40.4917
20556 24.5643
20557 11.5925
20558 22.6596
20559 32.84
20560 29.4575
20561 10.673
20562 24.1046
20563 10.673
20564 15.5333
20565 18.0948
20566 29.2604
20567 13.333
20568 11.2313
20569 34.7776
20570 16.7156
20571 35.9598
20572 40.9186
20573 17.1753
20574 17.5694
20575 16.6499
20576 12.0194
20577 23.2507
20578 117.075
20579 30.6397
20580 42.1337
20581 42.0352
20582 10.673
20583 15.5005
20584 57.0759
20585 16.42
20586 25.2211
20587 53.7262
20588 42.7905
20589 20.8534
20590 8.07864
20591 20.0324
20592 48.3733
20593 85.8438
20594 47.0597
20595 37.2406
20596 11.3955
20597 16.8141
20598 15.2378
20599 9.65496
20600 20.1966
20601 21.4774
20602 21.2803
20603 15.9602
20604 30.574
20605 47.815
20606 71.2628
20607 101.508
20608 30.4098
20609 22.4626
20610 58.1268
20611 123.544
20612 17.044
20613 31.6906
20614 32.2817
20615 27.3557
20616 71.4927
20617 41.5098
20618 14.975
20619 29.359
20620 26.8303
20621 42.1337
20622 18.5218
20623 11.7567
20624 19.4084
20625 50.4094
20626 61.1809
20627 23.2179
20628 13.7271
20629 22.4297
20630 44.9251
20631 12.4464
20632 9.58928
20633 14.1869
20634 8.63692
20635 18.9815
20636 18.0292
20637 15.1392
20638 16.7156
20639 11.0671
20640 29.5888
20641 40.2618
20642 31.6906
20643 18.4889
20644 7.7174
20645 10.2461
20646 20.3936
20647 14.7452
20648 13.6614
20649 84.4316
20650 36.0255
20651 5.0902
20652 18.1934
20653 76.5172
20654 14.581
20655 10.3446
20656 29.3918
20657 40.5574
20658 35.6642
20659 14.0884
20660 24.9256
20661 40.6559
20662 59.4404
20663 22.3312
20664 22.5282
20665 21.2146
20666 16.7156
20667 44.3668
20668 80.1296
20669 80.458
20670 57.273
20671 31.2308
20672 32.2817
20673 40.7873
20674 12.1836
20675 27.6841
20676 68.143
20677 63.5454
20678 38.6527
20679 22.3312
20680 44.5639
20681 29.1619
20682 55.631
20683 26.075
20684 13.5629
20685 18.9487
20686 23.4806
20687 13.5958
20688 35.0731
20689 30.3442
20690 84.9571
20691 14.8437
20692 6.96208
20693 64.662
20694 9.75348
20695 10.0162
20696 10.4103
20697 8.63692
20698 3.80944
20699 6.30528
20700 8.66976
20701 3.1198
20702 8.63692
20703 13.8913
20704 14.3511
20705 15.8289
20706 3.57956
20707 20.0981
20708 28.8664
20709 12.0523
20710 7.19196
20711 16.42
20712 39.6379
20713 25.7137
20714 31.9862
20715 62.9543
20716 25.1554
20717 38.9154
20718 15.6318
20719 12.7748
20720 38.39
20721 12.0851
20722 5.28724
20723 11.9538
20724 4.4334
20725 8.8668
20726 22.8566
20727 21.0176
20728 41.1814
20729 18.2919
20730 8.43988
20731 13.0375
20732 7.84876
20733 17.9306
20734 16.3215
20735 26.1735
20736 22.5611
20737 15.6975
20738 13.7928
20739 18.2919
20740 48.439
20741 51.1319
20742 35.106
20743 20.8206
20744 12.7419
20745 10.3446
20746 36.7151
20747 29.0306
20748 47.8807
20749 99.144
20750 22.7253
20751 46.8298
20752 63.217
20753 59.8673
20754 42.5278
20755 37.4376
20756 26.5347
20757 87.65
20758 46.1074
20759 36.9122
20760 77.5352
20761 13.5301
20762 30.7382
20763 54.7771
20764 123.643
20765 49.7198
20766 15.4348
20767 21.5102
20768 27.4871
20769 26.7318
20770 15.4348
20771 23.185
20772 95.7943
20773 55.1712
20774 39.7692
20775 90.8354
20776 23.7762
20777 11.6582
20778 23.7105
20779 14.2197
20780 14.1869
20781 15.6647
20782 9.16236
20783 15.0407
20784 9.06384
20785 15.5662
20786 43.6772
20787 13.8256
20788 8.47272
20789 60.2286
20790 10.5416
20791 7.02776
20792 45.8446
20793 92.6416
20794 40.6888
20795 30.2456
20796 16.9454
20797 101.344
20798 32.9057
20799 22.4954
20800 12.315
20801 13.76
20802 51.6573
20803 33.8909
20804 26.272
20805 35.0731
20806 8.43988
20807 19.5398
20808 6.7322
20809 39.9334
20810 30.7054
20811 27.1258
20812 34.8432
20813 52.8067
20814 12.8733
20815 9.62212
20816 27.5199
20817 72.248
20818 40.032
20819 98.717
20820 30.7711
20821 10.1476
20822 35.7299
20823 32.7086
20824 40.229
20825 26.0421
20826 73.5944
20827 59.0135
20828 109.489
20829 43.1846
20830 83.2494
20831 34.8761
20832 19.0472
20833 45.7461
20834 39.3095
20835 9.39224
20836 24.5315
20837 21.4774
20838 16.3215
20839 26.3377
20840 45.5162
20841 23.0865
20842 15.6318
20843 33.1356
20844 49.6212
20845 36.4524
20846 20.1638
20847 9.62212
20848 16.6499
20849 43.1846
20850 42.9219
20851 23.2836
20852 29.7202
20853 70.6388
20854 26.9945
20855 15.796
20856 48.636
20857 16.0588
20858 31.6249
20859 43.0861
20860 21.6416
20861 41.0828
20862 39.408
20863 25.8122
20864 42.8562
20865 33.464
20866 10.7387
20867 28.0782
20868 26.0421
20869 42.0024
20870 20.0324
20871 32.6758
20872 34.0551
20873 20.0324
20874 46.6328
20875 18.4232
20876 29.556
20877 45.9103
20878 24.006
20879 41.5426
20880 32.5444
20881 18.5218
20882 24.2688
20883 119.702
20884 42.068
20885 43.0532
20886 42.495
20887 29.1619
20888 12.9061
20889 22.1342
20890 16.42
20891 14.8765
20892 23.3492
20893 16.1244
20894 57.47
20895 85.9094
20896 26.1406
20897 17.0768
20898 28.4723
20899 27.3886
20900 20.5907
20901 50.4422
20902 53.1023
20903 105.876
20904 68.7998
20905 48.3076
20906 50.4422
20907 57.5685
20908 28.5051
20909 25.1883
20910 27.8812
20911 63.3812
20912 75.3021
20913 21.543
20914 53.2993
20915 22.8238
20916 63.4469
20917 45.5491
20918 16.9783
20919 15.3363
20920 71.0658
20921 26.5676
20922 77.174
20923 50.0153
20924 25.3525
20925 48.9316
20926 84.0047
20927 51.3289
20928 90.4414
20929 19.3756
20930 28.8335
20931 36.5509
20932 14.7452
20933 13.76
20934 19.9667
20935 14.8765
20936 14.9422
20937 44.1698
20938 57.9626
20939 83.0195
20940 21.346
20941 16.8469
20942 10.6402
20943 44.2683
20944 19.8354
20945 12.5777
20946 5.77984
20947 6.17392
20948 15.9274
20949 40.1633
20950 14.1212
20951 12.6434
20952 7.15912
20953 5.12304
20954 18.4232
20955 6.83072
20956 30.9024
20957 29.8844
20958 24.1702
20959 29.9829
20960 8.83396
20961 25.3525
20962 30.8696
20963 33.037
20964 11.7567
20965 15.0079
20966 19.2442
20967 40.1962
20968 14.3511
20969 57.8641
20970 18.8502
20971 39.9991
20972 83.742
20973 53.365
20974 48.0778
20975 40.2618
20976 36.8465
20977 40.1633
20978 20.9191
20979 29.753
20980 62.4617
20981 49.1615
20982 27.1258
20983 18.883
20984 34.1536
20985 97.6662
20986 22.364
20987 36.0255
20988 58.3238
20989 63.8081
20990 45.4506
20991 25.254
20992 28.4394
20993 23.7433
20994 22.1998
20995 10.3446
20996 17.865
20997 26.5019
20998 14.7452
20999 29.1291
21000 29.8844
21001 47.0597
21002 55.1384
21003 40.7544
21004 37.2077
21005 45.4177
21006 40.426
21007 26.6332
21008 37.142
21009 24.1702
21010 18.9815
21011 37.7332
21012 48.439
21013 47.1582
21014 37.3062
21015 37.7988
21016 26.896
21017 20.9848
21018 65.4501
21019 50.6393
21020 36.7151
21021 18.7845
21022 15.6975
21023 24.8927
21024 7.78308
21025 17.2082
21026 49.3914
21027 29.8844
21028 11.0342
21029 19.1129
21030 40.6559
21031 28.8335
21032 13.5958
21033 14.9422
21034 25.7466
21035 28.538
21036 14.6466
21037 18.7188
21038 16.6499
21039 23.6448
21040 33.3983
21041 30.0158
21042 28.9977
21043 14.2854
21044 11.7239
21045 29.4246
21046 39.5722
21047 52.1828
21048 27.8812
21049 28.7678
21050 16.1244
21051 28.3738
21052 34.1208
21053 45.4177
21054 22.988
21055 15.1392
21056 17.9635
21057 36.3539
21058 29.753
21059 28.4723
21060 25.5824
21061 26.9945
21062 9.42508
21063 22.2327
21064 28.538
21065 11.494
21066 20.3608
21067 32.3474
21068 54.186
21069 34.0551
21070 19.2114
21071 5.61564
21072 14.975
21073 19.2114
21074 10.4103
21075 20.0652
21076 12.4792
21077 4.36772
21078 5.71416
21079 14.2854
21080 49.8511
21081 16.5185
21082 43.1518
21083 18.4561
21084 14.0884
21085 6.0754
21086 7.42184
21087 83.8734
21088 20.722
21089 1.87188
21090 9.1952
21091 64.662
21092 11.4283
21093 8.93248
21094 4.63044
21095 4.5976
21096 4.66328
21097 13.0703
21098 11.8552
21099 13.4316
21100 70.803
21101 25.5167
21102 11.0999
21103 96.8123
21104 6.37096
21105 16.6827
21106 58.915
21107 13.9242
21108 31.9205
21109 11.1656
21110 15.8289
21111 16.1901
21112 10.4103
21113 33.3326
21114 9.55644
21115 31.1652
21116 26.3048
21117 50.705
21118 13.76
21119 9.3594
21120 26.2063
21121 42.5278
21122 12.5449
21123 14.0555
21124 7.91444
21125 29.4246
21126 11.6254
21127 13.76
21128 14.2526
21129 32.5116
21130 15.5662
21131 8.66976
21132 27.29
21133 26.4034
21134 15.1392
21135 18.2262
21136 21.0504
21137 30.9353
21138 17.6022
21139 7.12628
21140 11.0014
21141 9.5236
21142 25.1554
21143 20.9191
21144 12.9718
21145 16.5842
21146 31.4607
21147 22.4297
21148 38.0287
21149 18.0948
21150 7.61888
21151 51.8215
21152 11.4283
21153 5.0902
21154 13.2017
21155 44.8266
21156 20.6564
21157 6.7322
21158 13.957
21159 61.2138
21160 15.5005
21161 6.83072
21162 13.4644
21163 3.87512
21164 18.6203
21165 42.4293
21166 35.6642
21167 10.1804
21168 12.7748
21169 6.60084
21170 9.32656
21171 23.7762
21172 12.6106
21173 6.63368
21174 21.149
21175 9.6878
21176 10.1804
21177 15.2706
21178 28.7022
21179 12.4792
21180 31.4936
21181 16.9783
21182 14.2854
21183 12.2493
21184 3.6124
21185 6.99492
21186 9.06384
21187 5.68132
21188 7.35616
21189 11.4612
21190 8.11148
21191 9.06384
21192 28.538
21193 12.1508
21194 8.14432
21195 11.8881
21196 10.8372
21197 16.2558
21198 44.6952
21199 38.3243
21200 9.6878
21201 18.9815
21202 70.2119
21203 16.7156
21204 18.5218
21205 15.7632
21206 8.76828
21207 26.0421
21208 22.7581
21209 38.4556
21210 32.9714
21211 30.2456
21212 21.1161
21213 12.9718
21214 125.974
21215 23.4806
21216 39.9663
21217 52.6425
21218 30.2456
21219 10.7715
21220 13.5958
21221 17.5694
21222 17.3724
21223 6.76504
21224 19.9339
21225 22.4954
21226 6.30528
21227 10.6073
21228 9.06384
21229 22.791
21230 27.9797
21231 48.1763
21232 30.5412
21233 22.6924
21234 12.1508
21235 3.90796
21236 12.1836
21237 10.0162
21238 16.1244
21239 13.6286
21240 6.50232
21241 16.5185
21242 4.30204
21243 5.94404
21244 4.20352
21245 4.5976
21246 4.89316
21247 16.8469
21248 10.3774
21249 8.57124
21250 22.5282
21251 6.33812
21252 3.48104
21253 5.4186
21254 7.19196
21255 32.1832
21256 7.98012
21257 8.7026
21258 38.7512
21259 8.34136
21260 5.18872
21261 12.5449
21262 19.507
21263 8.99816
21264 9.852
21265 18.686
21266 13.0046
21267 103.709
21268 19.4413
21269 4.56476
21270 16.8141
21271 14.0884
21272 16.5842
21273 15.796
21274 101.935
21275 14.6466
21276 13.1688
21277 9.6878
21278 8.80112
21279 31.7891
21280 48.5704
21281 17.7993
21282 16.617
21283 19.0472
21284 21.4445
21285 12.2822
21286 27.0273
21287 27.6513
21288 12.6762
21289 15.4676
21290 20.7549
21291 17.5037
21292 28.6036
21293 13.0703
21294 31.2637
21295 29.4575
21296 24.2688
21297 13.8585
21298 9.12952
21299 10.9029
21300 8.34136
21301 21.8386
21302 34.3835
21303 40.1962
21304 13.5301
21305 13.957
21306 23.7433
21307 69.6208
21308 12.939
21309 58.4552
21310 18.7516
21311 39.6379
21312 69.8835
21313 13.0703
21314 45.8775
21315 94.8419
21316 11.297
21317 7.35616
21318 3.57956
21319 3.15264
21320 30.377
21321 14.4824
21322 28.6036
21323 7.52036
21324 14.5153
21325 6.66652
21326 77.371
21327 14.9422
21328 6.0754
21329 21.1161
21330 43.0532
21331 13.2345
21332 5.84552
21333 30.0158
21334 10.7387
21335 10.0819
21336 6.46948
21337 6.10824
21338 67.946
21339 11.0014
21340 6.76504
21341 10.5088
21342 9.65496
21343 8.43988
21344 49.6212
21345 4.79464
21346 8.01296
21347 12.4464
21348 4.89316
21349 44.5967
21350 14.2526
21351 53.2008
21352 14.6138
21353 21.8714
21354 36.4524
21355 47.3881
21356 44.3668
21357 19.9339
21358 65.6143
21359 80.458
21360 54.186
21361 40.3604
21362 61.575
21363 37.1092
21364 24.4001
21365 15.2049
21366 52.3141
21367 36.0583
21368 28.0454
21369 34.5805
21370 15.796
21371 104.563
21372 17.6351
21373 8.01296
21374 28.2752
21375 103.052
21376 25.8122
21377 23.4149
21378 15.7632
21379 4.86032
21380 10.3446
21381 23.0537
21382 15.4676
21383 7.94728
21384 10.8044
21385 10.0162
21386 6.04256
21387 12.3807
21388 47.1582
21389 20.8534
21390 7.15912
21391 7.68456
21392 7.5532
21393 6.53516
21394 13.1032
21395 14.2197
21396 23.0537
21397 34.1536
21398 24.1374
21399 29.753
21400 15.8289
21401 31.4607
21402 30.4098
21403 56.7475
21404 23.2179
21405 34.482
21406 26.6989
21407 38.784
21408 93.9552
21409 34.1536
21410 12.7748
21411 37.2734
21412 100.556
21413 27.093
21414 40.2618
21415 86.4677
21416 22.1998
21417 27.8155
21418 18.062
21419 31.3294
21420 67.3548
21421 39.0468
21422 64.7605
21423 36.2554
21424 15.3034
21425 54.186
21426 64.4321
21427 50.7378
21428 54.5801
21429 54.5801
21430 143.839
21431 80.9178
21432 43.5458
21433 44.7281
21434 21.149
21435 45.0236
21436 66.2054
21437 40.5574
21438 52.347
21439 39.605
21440 36.6823
21441 32.0847
21442 15.3363
21443 24.2359
21444 66.7309
21445 34.2521
21446 78.9474
21447 16.8141
21448 24.2031
21449 38.9811
21450 15.8946
21451 17.1425
21452 13.2017
21453 13.2017
21454 28.8992
21455 32.019
21456 61.9034
21457 24.5315
21458 36.4524
21459 11.2641
21460 7.5532
21461 11.3955
21462 44.4654
21463 21.8058
21464 16.0588
21465 22.6596
21466 8.7026
21467 25.7466
21468 8.07864
21469 16.1901
21470 25.3853
21471 77.2068
21472 28.932
21473 17.241
21474 71.6897
21475 64.4649
21476 35.4672
21477 31.395
21478 11.9209
21479 11.4612
21480 21.6744
21481 98.7827
21482 46.7313
21483 11.5597
21484 28.4066
21485 11.8224
21486 16.0916
21487 40.1962
21488 11.8552
21489 28.932
21490 72.6749
21491 56.3534
21492 45.4177
21493 73.9228
21494 43.1518
21495 28.111
21496 17.6679
21497 42.889
21498 67.3877
21499 42.2651
21500 18.6203
21501 59.2762
21502 36.1568
21503 39.1781
21504 17.7664
21505 56.846
21506 30.377
21507 57.7656
21508 33.2341
21509 24.9584
21510 66.8622
21511 148.01
21512 108.109
21513 117.961
21514 41.674
21515 46.8627
21516 38.587
21517 28.9977
21518 13.0046
21519 39.1453
21520 21.0833
21521 22.4297
21522 43.9399
21523 73.069
21524 86.829
21525 20.2951
21526 9.81916
21527 48.2748
21528 134.053
21529 24.9912
21530 21.9371
21531 7.12628
21532 12.4464
21533 58.488
21534 16.0916
21535 6.79788
21536 37.3719
21537 35.5657
21538 36.5838
21539 57.3058
21540 20.722
21541 73.1018
21542 18.9815
21543 6.27244
21544 19.9667
21545 24.9912
21546 65.0889
21547 70.409
21548 28.8007
21549 19.8354
21550 14.2526
21551 57.47
21552 72.3794
21553 35.5329
21554 41.9367
21555 37.7003
21556 25.0569
21557 12.7748
21558 19.1129
21559 33.6938
21560 49.4899
21561 40.9843
21562 36.945
21563 18.883
21564 37.4376
21565 40.8858
21566 25.254
21567 33.7595
21568 77.8965
21569 12.8404
21570 20.4593
21571 14.154
21572 7.29048
21573 33.0042
21574 111.787
21575 17.7993
21576 27.093
21577 44.1041
21578 61.5093
21579 23.9075
21580 64.7933
21581 41.0828
21582 40.853
21583 33.1356
21584 49.3914
21585 26.8303
21586 33.7924
21587 14.4824
21588 31.2308
21589 38.0944
21590 18.883
21591 9.65496
21592 20.5578
21593 70.606
21594 53.2008
21595 41.0828
21596 50.0482
21597 43.7429
21598 43.7429
21599 74.6453
21600 64.7605
21601 30.0486
21602 7.389
21603 17.9963
21604 29.3261
21605 31.9533
21606 55.3026
21607 17.438
21608 39.9006
21609 57.0431
21610 25.7466
21611 3.97364
21612 17.0111
21613 98.1916
21614 31.4936
21615 32.3802
21616 20.1966
21617 9.88484
21618 46.994
21619 9.65496
21620 38.2586
21621 36.3539
21622 35.4015
21623 37.4048
21624 35.2045
21625 30.7054
21626 43.2503
21627 30.2128
21628 26.5019
21629 32.9057
21630 12.3478
21631 14.2854
21632 18.686
21633 13.6614
21634 23.2179
21635 33.2669
21636 14.9094
21637 13.2017
21638 22.8566
21639 13.136
21640 20.7877
21641 4.40056
21642 10.673
21643 24.3673
21644 38.0616
21645 38.784
21646 7.42184
21647 7.25764
21648 19.901
21649 14.1869
21650 7.29048
21651 20.3936
21652 18.7845
21653 30.6726
21654 25.6152
21655 43.0861
21656 37.7988
21657 25.8779
21658 73.4631
21659 26.2392
21660 29.8187
21661 54.7114
21662 37.4376
21663 18.8502
21664 26.9945
21665 25.8122
21666 44.0056
21667 20.0324
21668 46.3044
21669 22.9223
21670 61.5422
21671 8.93248
21672 7.52036
21673 12.4464
21674 9.88484
21675 10.7715
21676 3.67808
21677 8.57124
21678 8.24284
21679 8.47272
21680 11.0671
21681 9.22804
21682 9.32656
21683 8.14432
21684 10.7715
21685 15.402
21686 7.15912
21687 25.5167
21688 32.8072
21689 26.4034
21690 12.2165
21691 6.66652
21692 20.1638
21693 38.8497
21694 16.0588
21695 31.5592
21696 35.6314
21697 14.3182
21698 7.7174
21699 9.5236
21700 24.7614
21701 21.3132
21702 9.3594
21703 22.6596
21704 19.6712
21705 39.2766
21706 40.8201
21707 46.2387
21708 29.4575
21709 46.2716
21710 40.229
21711 46.994
21712 75.4992
21713 66.2054
21714 30.9681
21715 18.6203
21716 13.9898
21717 37.8645
21718 85.6139
21719 43.7757
21720 35.8941
21721 64.2679
21722 52.4783
21723 25.3196
21724 49.5227
21725 26.5347
21726 12.939
21727 25.8122
21728 10.1147
21729 8.73544
21730 38.3571
21731 7.2248
21732 5.22156
21733 11.8881
21734 5.32008
21735 26.6661
21736 10.049
21737 22.5282
21738 35.4672
21739 18.7845
21740 5.81268
21741 13.76
21742 10.5745
21743 25.3525
21744 26.3048
21745 8.76828
21746 13.0375
21747 19.1457
21748 48.0778
21749 14.6138
21750 12.2493
21751 7.52036
21752 13.5301
21753 33.858
21754 78.0935
21755 30.8368
21756 6.83072
21757 15.0079
21758 24.6628
21759 20.7877
21760 28.6693
21761 35.7956
21762 21.9043
21763 6.4038
21764 38.1601
21765 44.2026
21766 40.2947
21767 58.6851
21768 18.5546
21769 19.7368
21770 32.643
21771 24.8927
21772 21.149
21773 19.4413
21774 38.7184
21775 32.3802
21776 42.7905
21777 46.8627
21778 22.1342
21779 22.2655
21780 94.8748
21781 51.0005
21782 54.6458
21783 44.3997
21784 73.9557
21785 39.8021
21786 45.9432
21787 31.3622
21788 23.1194
21789 22.5939
21790 9.65496
21791 11.9209
21792 15.8946
21793 28.1439
21794 23.6448
21795 35.4672
21796 38.7512
21797 20.1638
21798 40.2947
21799 23.3164
21800 41.0172
21801 48.9644
21802 56.0579
21803 25.5495
21804 19.2114
21805 6.69936
21806 18.1605
21807 9.55644
21808 22.8895
21809 53.5949
21810 38.4228
21811 40.5246
21812 24.3344
21813 51.099
21814 35.6642
21815 77.371
21816 24.5315
21817 12.2493
21818 19.4413
21819 16.223
21820 6.53516
21821 14.8765
21822 33.3326
21823 22.5939
21824 57.5028
21825 28.8992
21826 17.5366
21827 29.4246
21828 19.704
21829 98.5857
21830 37.5033
21831 32.3802
21832 24.2688
21833 7.58604
21834 12.1508
21835 7.65172
21836 9.78632
21837 45.0893
21838 27.29
21839 48.8659
21840 21.1818
21841 35.303
21842 28.7022
21843 59.5389
21844 15.2049
21845 7.42184
21846 4.7618
21847 29.6217
21848 11.1328
21849 4.926
21850 10.7387
21851 27.8483
21852 17.9306
21853 32.4459
21854 9.32656
21855 7.25764
21856 10.2461
21857 6.99492
21858 11.6254
21859 27.1587
21860 40.032
21861 12.7419
21862 17.6679
21863 10.7715
21864 11.2641
21865 12.7748
21866 129.39
21867 7.84876
21868 8.34136
21869 15.6647
21870 15.7632
21871 16.5185
21872 6.69936
21873 29.9829
21874 13.6286
21875 13.0046
21876 33.7595
21877 7.58604
21878 9.58928
21879 4.99168
21880 24.2688
21881 72.8063
21882 34.6462
21883 13.8585
21884 13.3659
21885 18.2262
21886 17.0111
21887 25.8122
21888 97.8632
21889 73.89
21890 30.8368
21891 29.1291
21892 82.0672
21893 47.9792
21894 56.0907
21895 25.648
21896 27.5856
21897 15.9274
21898 28.1439
21899 20.7877
21900 28.7678
21901 33.858
21902 40.1962
21903 19.1457
21904 29.9501
21905 34.5805
21906 27.2244
21907 39.0468
21908 23.3164
21909 15.3363
21910 18.0948
21911 25.4182
21912 11.9209
21913 43.71
21914 76.2545
21915 32.216
21916 24.4986
21917 36.748
21918 42.9219
21919 25.3196
21920 59.5389
21921 25.7794
21922 20.2623
21923 8.99816
21924 30.3113
21925 86.3035
21926 64.4649
21927 47.3881
21928 77.8965
21929 43.8086
21930 43.1518
21931 12.2822
21932 136.746
21933 24.9256
21934 10.0162
21935 39.8678
21936 32.019
21937 15.0407
21938 15.796
21939 6.2396
21940 8.27568
21941 14.8765
21942 6.568
21943 28.5708
21944 32.7086
21945 77.5681
21946 14.778
21947 6.04256
21948 10.2461
21949 7.12628
21950 11.0014
21951 7.5532
21952 16.5842
21953 28.3081
21954 20.5578
21955 10.9686
21956 12.315
21957 13.0046
21958 11.691
21959 3.64524
21960 9.1952
21961 9.29372
21962 27.1915
21963 9.29372
21964 18.062
21965 7.0606
21966 19.3756
21967 25.5167
21968 10.5745
21969 28.0454
21970 36.5838
21971 28.9977
21972 16.7156
21973 17.241
21974 14.6138
21975 25.5167
21976 55.6638
21977 17.7336
21978 21.149
21979 25.6809
21980 88.8979
21981 58.3895
21982 28.8664
21983 18.5218
21984 42.5278
21985 49.1943
21986 25.3196
21987 36.6166
21988 82.5926
21989 57.9954
21990 27.2572
21991 15.5333
21992 35.3358
21993 52.4783
21994 40.7873
21995 37.7988
21996 93.0357
21997 31.822
21998 35.303
21999 82.9867
22000 56.3534
22001 19.6055
22002 60.5241
22003 82.5269
22004 25.254
22005 14.3839
22006 15.6318
22007 20.2951
22008 31.9205
22009 21.97
22010 30.2456
22011 13.6614
22012 8.30852
22013 83.4136
22014 14.9094
22015 11.3298
22016 49.8511
22017 43.5787
22018 65.1546
22019 19.8682
22020 8.01296
22021 26.5019
22022 14.975
22023 22.8566
22024 63.8738
22025 32.0847
22026 19.1129
22027 28.8664
22028 9.3594
22029 18.5218
22030 20.525
22031 6.20676
22032 12.512
22033 21.7401
22034 18.062
22035 18.0292
22036 9.39224
22037 19.2442
22038 4.66328
22039 11.2313
22040 27.3886
22041 10.0162
22042 4.66328
22043 66.1398
22044 10.9029
22045 8.7026
22046 6.53516
22047 5.81268
22048 17.3724
22049 70.606
22050 25.0241
22051 27.7498
22052 9.39224
22053 10.7387
22054 4.53192
22055 14.154
22056 15.1721
22057 19.1457
22058 16.7812
22059 26.8303
22060 60.4584
22061 11.7239
22062 31.7891
22063 26.075
22064 59.8673
22065 37.6346
22066 62.4288
22067 9.42508
22068 17.3395
22069 9.16236
22070 19.4084
22071 62.7244
22072 42.1009
22073 28.735
22074 14.9422
22075 79.1444
22076 11.4612
22077 21.0504
22078 28.8992
22079 19.4741
22080 35.1388
22081 36.4196
22082 24.63
22083 34.482
22084 22.3312
22085 54.4816
22086 27.914
22087 19.3099
22088 12.7091
22089 9.72064
22090 16.1901
22091 9.62212
22092 18.4232
22093 39.7692
22094 20.2951
22095 6.568
22096 17.8321
22097 87.223
22098 35.5986
22099 35.927
22100 12.7091
22101 64.5634
22102 54.2188
22103 17.9635
22104 11.7239
22105 18.0292
22106 27.093
22107 7.84876
22108 25.3196
22109 55.4339
22110 20.6564
22111 13.1688
22112 52.0842
22113 27.6841
22114 33.661
22115 13.0703
22116 110.441
22117 35.7299
22118 28.6693
22119 21.2475
22120 10.5745
22121 15.9274
22122 11.5597
22123 15.0079
22124 51.8872
22125 28.6365
22126 67.0921
22127 12.4792
22128 3.6124
22129 9.45792
22130 15.3363
22131 10.7058
22132 44.7938
22133 8.76828
22134 6.83072
22135 32.4788
22136 79.0787
22137 18.3247
22138 12.2165
22139 19.8354
22140 36.1568
22141 16.223
22142 10.049
22143 16.8141
22144 23.1194
22145 38.9154
22146 79.5713
22147 94.9404
22148 30.8039
22149 27.0273
22150 9.88484
22151 8.73544
22152 28.1439
22153 19.2771
22154 10.4431
22155 28.6693
22156 15.7304
22157 29.556
22158 21.5759
22159 18.3576
22160 47.0926
22161 79.1444
22162 41.6411
22163 92.149
22164 24.3016
22165 22.8895
22166 26.0421
22167 17.5366
22168 52.7739
22169 13.5958
22170 19.6712
22171 23.9732
22172 8.66976
22173 18.3904
22174 29.6217
22175 55.8608
22176 29.6545
22177 26.7318
22178 14.7452
22179 11.6582
22180 7.19196
22181 19.3428
22182 17.6351
22183 12.0523
22184 38.1272
22185 38.784
22186 25.0569
22187 19.8354
22188 28.3081
22189 46.6328
22190 31.7891
22191 35.1716
22192 47.8807
22193 22.791
22194 34.482
22195 23.4478
22196 83.6435
22197 39.0139
22198 23.1522
22199 10.5088
22200 18.3904
22201 14.5481
22202 17.7664
22203 48.636
22204 44.6624
22205 26.0421
22206 14.4168
22207 20.8862
22208 41.0172
22209 74.2184
22210 31.5921
22211 50.5736
22212 58.488
22213 14.5153
22214 24.2359
22215 40.1633
22216 49.6869
22217 15.1721
22218 24.2359
22219 36.124
22220 29.4246
22221 21.97
22222 102.888
22223 24.7614
22224 38.3571
22225 30.4098
22226 14.8765
22227 34.679
22228 32.6758
22229 23.7762
22230 18.7188
22231 25.3196
22232 13.9242
22233 27.9468
22234 25.9436
22235 33.8909
22236 25.451
22237 10.7058
22238 32.1832
22239 28.2752
22240 31.822
22241 59.8016
22242 15.8946
22243 28.3738
22244 25.7794
22245 27.1915
22246 19.8682
22247 37.0435
22248 56.7147
22249 107.945
22250 34.285
22251 62.6259
22252 52.544
22253 28.538
22254 15.0736
22255 11.8552
22256 32.1175
22257 60.6883
22258 25.7794
22259 54.8428
22260 45.8118
22261 17.1096
22262 19.8025
22263 8.8668
22264 15.4676
22265 13.76
22266 12.4135
22267 11.1328
22268 14.3839
22269 32.8072
22270 35.8941
22271 42.5278
22272 14.6466
22273 9.031
22274 36.5181
22275 34.1536
22276 15.8617
22277 10.9357
22278 36.0583
22279 12.2822
22280 7.68456
22281 18.5874
22282 9.45792
22283 17.4709
22284 37.3062
22285 15.6318
22286 15.9274
22287 3.7766
22288 10.4103
22289 9.852
22290 18.3247
22291 10.1804
22292 12.8404
22293 17.1096
22294 8.34136
22295 11.0999
22296 39.8021
22297 8.07864
22298 12.8076
22299 34.3178
22300 15.8946
22301 40.2618
22302 13.1688
22303 33.0042
22304 11.9866
22305 5.35292
22306 7.2248
22307 20.5578
22308 25.6809
22309 4.105
22310 4.926
22311 5.747
22312 6.69936
22313 13.0046
22314 86.6648
22315 15.5005
22316 26.1735
22317 14.6466
22318 11.6254
22319 69.6536
22320 33.2998
22321 34.1536
22322 8.50556
22323 24.4001
22324 32.3474
22325 34.6462
22326 45.4177
22327 27.9468
22328 11.0342
22329 27.914
22330 9.031
22331 9.22804
22332 55.5981
22333 28.8335
22334 15.8946
22335 2.66004
22336 4.926
22337 9.32656
22338 8.3742
22339 5.747
22340 9.78632
22341 41.7725
22342 6.2396
22343 12.6762
22344 20.1309
22345 12.939
22346 5.15588
22347 13.3987
22348 11.691
22349 10.476
22350 8.11148
22351 6.37096
22352 4.926
22353 6.96208
22354 14.0884
22355 39.7692
22356 15.5662
22357 17.4052
22358 55.4996
22359 10.2789
22360 9.78632
22361 10.1147
22362 17.7336
22363 8.99816
22364 28.6693
22365 29.9172
22366 33.037
22367 23.1194
22368 8.7026
22369 9.81916
22370 5.5828
22371 2.59436
22372 21.6744
22373 21.2803
22374 2.75856
22375 14.5153
22376 26.1735
22377 23.9404
22378 20.8206
22379 32.7415
22380 10.4431
22381 38.3571
22382 70.2776
22383 44.1698
22384 8.21
22385 87.1574
22386 13.5629
22387 8.3742
22388 9.5236
22389 7.91444
22390 5.51712
22391 9.75348
22392 7.84876
22393 13.2345
22394 5.4186
22395 136.877
22396 9.62212
22397 40.426
22398 17.5366
22399 87.6171
22400 14.778
22401 8.8668
22402 2.69288
22403 4.13784
22404 3.08696
22405 102.691
22406 59.2762
22407 109.784
22408 12.1508
22409 30.9024
22410 56.3534
22411 7.25764
22412 4.13784
22413 13.2345
22414 10.0819
22415 13.76
22416 4.56476
22417 47.1254
22418 11.1984
22419 11.3955
22420 11.0014
22421 10.3446
22422 11.9538
22423 65.877
22424 5.5828
22425 6.568
22426 8.80112
22427 3.54672
22428 3.84228
22429 33.2012
22430 3.71092
22431 4.00648
22432 57.3386
22433 12.5777
22434 2.56152
22435 10.1147
22436 33.1027
22437 18.6531
22438 29.0634
22439 11.2641
22440 10.2461
22441 51.099
22442 36.321
22443 19.1457
22444 18.0948
22445 8.17716
22446 22.4626
22447 30.2456
22448 30.6726
22449 14.2854
22450 35.9926
22451 23.8747
22452 20.6235
22453 37.1749
22454 23.7105
22455 34.0879
22456 39.0796
22457 37.9302
22458 36.124
22459 127.156
22460 63.1842
22461 27.3557
22462 52.1499
22463 38.3571
22464 32.6101
22465 18.7516
22466 40.032
22467 27.7498
22468 51.4603
22469 31.7891
22470 15.9931
22471 15.2706
22472 21.4445
22473 49.7854
22474 46.3044
22475 12.8404
22476 8.43988
22477 20.6892
22478 30.7711
22479 62.1004
22480 32.1175
22481 31.0338
22482 20.6892
22483 28.538
22484 65.483
22485 22.5939
22486 9.5236
22487 14.7452
22488 45.3192
22489 16.7484
22490 47.6837
22491 23.5463
22492 17.1425
22493 46.173
22494 92.6745
22495 37.3391
22496 92.4774
22497 46.8955
22498 56.2878
22499 23.0537
22500 36.2882
22501 33.9894
22502 26.9616
22503 25.648
22504 8.43988
22505 29.4575
22506 72.7406
22507 21.543
22508 39.408
22509 47.1582
22510 40.9515
22511 131.491
22512 56.649
22513 31.3294
22514 16.617
22515 17.9306
22516 112.641
22517 56.8132
22518 100.293
22519 37.6675
22520 24.2031
22521 12.8076
22522 19.5726
22523 62.3303
22524 54.8428
22525 20.4922
22526 11.7896
22527 23.5463
22528 53.4307
22529 98.3886
22530 36.0583
22531 22.791
22532 11.7896
22533 25.7466
22534 21.0504
22535 43.6772
22536 33.1027
22537 67.519
22538 43.0204
22539 47.1582
22540 87.4529
22541 13.9242
22542 18.2262
22543 17.0111
22544 9.72064
22545 7.58604
22546 16.2886
22547 29.8187
22548 24.9256
22549 16.2558
22550 23.4806
22551 22.988
22552 25.6152
22553 61.4765
22554 32.0847
22555 17.3395
22556 14.4496
22557 58.0611
22558 64.7276
22559 32.7086
22560 13.5301
22561 44.958
22562 96.7795
22563 134.808
22564 81.3447
22565 51.2632
22566 76.2873
22567 51.4603
22568 21.6744
22569 76.55
22570 110.277
22571 41.7396
22572 15.0407
22573 19.2771
22574 50.8363
22575 66.2383
22576 36.9122
22577 15.2049
22578 51.3946
22579 30.5412
22580 21.346
22581 50.6393
22582 27.9797
22583 66.2383
22584 30.2785
22585 65.9756
22586 15.5333
22587 28.8664
22588 27.5528
22589 15.1721
22590 15.8289
22591 43.9728
22592 41.7068
22593 37.3062
22594 22.8238
22595 48.1434
22596 63.8081
22597 51.3618
22598 35.106
22599 85.5482
22600 44.531
22601 17.7993
22602 14.2526
22603 9.32656
22604 34.1864
22605 55.4668
22606 26.075
22607 25.9436
22608 18.9158
22609 45.3849
22610 19.6383
22611 34.6462
22612 12.3807
22613 28.0454
22614 68.0773
22615 43.1518
22616 26.8631
22617 13.3002
22618 20.2623
22619 24.7285
22620 11.2641
22621 12.4135
22622 48.2748
22623 46.4029
22624 56.1564
22625 46.3044
22626 5.32008
22627 24.2031
22628 35.4015
22629 24.5643
22630 90.934
22631 28.0454
22632 19.901
22633 57.6999
22634 26.1735
22635 33.0699
22636 133.724
22637 45.352
22638 38.1601
22639 29.1291
22640 21.8058
22641 38.587
22642 76.6157
22643 43.2831
22644 43.0861
22645 20.0652
22646 31.5592
22647 55.3682
22648 30.5084
22649 15.6975
22650 36.9122
22651 22.4954
22652 15.7632
22653 44.1698
22654 25.3196
22655 40.5574
22656 22.4954
22657 31.395
22658 24.63
22659 21.6416
22660 16.9454
22661 25.1883
22662 32.6101
22663 71.7882
22664 38.9811
22665 33.4968
22666 41.5426
22667 24.0717
22668 21.346
22669 13.5958
22670 29.1948
22671 116.319
22672 31.822
22673 83.0524
22674 15.1392
22675 31.9862
22676 28.2096
22677 26.3048
22678 56.9774
22679 29.0306
22680 36.7808
22681 32.2817
22682 24.1046
22683 38.5213
22684 36.7151
22685 59.5718
22686 36.2554
22687 11.7896
22688 39.8678
22689 16.0916
22690 39.1124
22691 67.4534
22692 49.5227
22693 65.9756
22694 52.741
22695 9.5236
22696 8.30852
22697 11.494
22698 13.0703
22699 11.6254
22700 21.9043
22701 33.1356
22702 29.7859
22703 12.1836
22704 7.84876
22705 41.6083
22706 22.9223
22707 31.9205
22708 33.7595
22709 45.5162
22710 38.0944
22711 44.531
22712 58.094
22713 43.6115
22714 43.7429
22715 62.9543
22716 73.6601
22717 25.8122
22718 10.476
22719 27.9797
22720 29.2276
22721 21.7401
22722 13.957
22723 28.2096
22724 55.3026
22725 43.2831
22726 55.9922
22727 45.3192
22728 87.1245
22729 25.7466
22730 13.2674
22731 10.6073
22732 19.1457
22733 19.9667
22734 53.6277
22735 29.9829
22736 15.4348
22737 28.9977
22738 15.6647
22739 38.39
22740 27.3886
22741 33.858
22742 20.6564
22743 18.0948
22744 27.0602
22745 24.3016
22746 20.9191
22747 31.0338
22748 18.062
22749 32.3146
22750 41.5098
22751 43.8086
22752 76.977
22753 46.1074
22754 15.1392
22755 23.3492
22756 29.9829
22757 36.2554
22758 45.2207
22759 49.7198
22760 21.97
22761 28.5708
22762 31.4607
22763 13.3002
22764 27.2244
22765 37.1749
22766 46.3044
22767 59.9658
22768 42.495
22769 23.0537
22770 54.0875
22771 36.8793
22772 16.2558
22773 19.0472
22774 15.7304
22775 28.2096
22776 16.8798
22777 29.4246
22778 54.2845
22779 20.3608
22780 21.0833
22781 44.2683
22782 80.7207
22783 26.272
22784 19.6712
22785 49.8183
22786 64.038
22787 69.3252
22788 22.2655
22789 34.9089
22790 95.5972
22791 80.3923
22792 52.5768
22793 68.7341
22794 25.4838
22795 35.5329
22796 39.605
22797 30.9681
22798 16.5185
22799 56.4191
22800 57.3058
22801 23.3821
22802 47.4538
22803 31.9533
22804 15.8617
22805 24.827
22806 24.9256
22807 12.315
22808 20.0981
22809 46.7313
22810 22.5611
22811 40.9515
22812 30.3442
22813 19.901
22814 18.5874
22815 26.6661
22816 11.1656
22817 20.6892
22818 65.9756
22819 30.7382
22820 71.427
22821 73.0362
22822 52.0514
22823 76.7471
22824 36.8793
22825 21.7072
22826 40.1305
22827 28.3409
22828 22.7253
22829 56.8132
22830 52.4455
22831 31.8548
22832 57.667
22833 27.7498
22834 23.2179
22835 31.1652
22836 53.4964
22837 89.292
22838 36.6823
22839 35.4015
22840 54.5472
22841 48.6689
22842 63.1185
22843 23.7762
22844 15.599
22845 25.9764
22846 26.2392
22847 19.9667
22848 13.3987
22849 30.6069
22850 32.7086
22851 14.3182
22852 10.3446
22853 43.6444
22854 39.5065
22855 13.6943
22856 24.0389
22857 41.5426
22858 15.9274
22859 23.7105
22860 15.4676
22861 18.2262
22862 31.8548
22863 24.7614
22864 19.3099
22865 25.1883
22866 30.7054
22867 52.0514
22868 12.939
22869 32.5116
22870 57.9298
22871 69.0625
22872 66.1069
22873 45.4506
22874 57.9626
22875 32.5116
22876 15.5005
22877 41.5098
22878 35.2373
22879 14.0884
22880 41.247
22881 10.7715
22882 24.7942
22883 33.6282
22884 11.2641
22885 33.5953
22886 72.4779
22887 83.8734
22888 47.0597
22889 11.1984
22890 25.9764
22891 30.5084
22892 23.7105
22893 39.7692
22894 18.1277
22895 30.4755
22896 149.389
22897 21.3788
22898 48.1763
22899 69.9492
22900 62.7901
22901 33.661
22902 11.9866
22903 20.8206
22904 59.736
22905 32.1175
22906 41.1814
22907 9.22804
22908 27.4871
22909 41.8382
22910 72.5436
22911 57.7984
22912 104.53
22913 45.1222
22914 20.7549
22915 33.037
22916 27.9797
22917 30.8696
22918 34.0551
22919 33.3326
22920 20.3936
22921 29.556
22922 65.1217
22923 39.6379
22924 19.5398
22925 13.9898
22926 28.0454
22927 48.5047
22928 66.7966
22929 34.7447
22930 82.7896
22931 41.05
22932 20.4922
22933 67.3877
22934 42.0352
22935 34.8104
22936 23.1522
22937 22.8238
22938 40.0976
22939 58.915
22940 39.408
22941 14.154
22942 26.0093
22943 31.4607
22944 21.4117
22945 46.0745
22946 33.8909
22947 43.6772
22948 28.9977
22949 8.07864
22950 18.1605
22951 21.3132
22952 11.297
22953 16.0916
22954 14.581
22955 31.0995
22956 16.0588
22957 35.5
22958 34.5805
22959 18.7845
22960 30.9024
22961 59.2762
22962 187.352
22963 19.0472
22964 34.9089
22965 32.216
22966 34.4163
22967 35.0731
22968 37.4376
22969 54.2188
22970 35.9926
22971 28.7022
22972 12.6762
22973 46.7642
22974 77.0098
22975 64.2679
22976 45.0893
22977 24.6628
22978 27.8812
22979 29.359
22980 19.4084
22981 10.7058
22982 34.9089
22983 32.84
22984 24.2031
22985 45.0893
22986 92.9044
22987 40.7216
22988 11.0342
22989 9.75348
22990 37.3391
22991 43.8414
22992 6.99492
22993 13.8256
22994 35.5657
22995 34.7119
22996 13.9898
22997 11.5597
22998 36.124
22999 60.3599
23000 14.7452
23001 7.25764
23002 12.6106
23003 31.198
23004 28.111
23005 19.7368
23006 63.1842
23007 20.7877
23008 41.9038
23009 22.4954
23010 34.6462
23011 67.1578
23012 23.3821
23013 64.9904
23014 30.7711
23015 103.282
23016 34.4163
23017 39.3095
23018 17.241
23019 24.433
23020 69.1939
23021 32.1504
23022 47.5523
23023 32.4788
23024 32.9714
23025 24.0389
23026 23.4478
23027 44.7609
23028 30.3113
23029 33.9566
23030 12.939
23031 24.63
23032 25.7137
23033 33.3654
23034 71.1314
23035 62.4945
23036 27.6841
23037 23.9404
23038 15.3034
23039 28.4066
23040 34.4492
23041 29.8187
23042 29.556
23043 23.2179
23044 32.7743
23045 74.514
23046 46.5014
23047 93.4298
23048 31.395
23049 29.4246
23050 68.8983
23051 31.4936
23052 20.525
23053 10.6402
23054 21.2146
23055 15.8289
23056 9.55644
23057 22.791
23058 38.0616
23059 17.0111
23060 10.6073
23061 15.9931
23062 14.2526
23063 42.5606
23064 6.60084
23065 8.50556
23066 43.2831
23067 56.7475
23068 18.7516
23069 16.223
23070 6.2396
23071 15.599
23072 14.9094
23073 6.0754
23074 32.7086
23075 30.9353
23076 32.7086
23077 25.0898
23078 5.28724
23079 8.0458
23080 15.2706
23081 12.2165
23082 14.3182
23083 19.2442
23084 20.7549
23085 14.154
23086 19.8025
23087 11.9866
23088 62.7244
23089 22.9552
23090 8.0458
23091 14.7452
23092 14.8765
23093 75.0066
23094 28.2424
23095 20.6235
23096 68.8326
23097 21.3132
23098 14.3511
23099 12.6762
23100 13.3002
23101 16.7812
23102 17.8978
23103 8.07864
23104 11.3298
23105 24.2359
23106 36.321
23107 30.7711
23108 25.451
23109 33.464
23110 24.63
23111 64.6948
23112 18.5874
23113 14.6466
23114 62.4617
23115 20.9191
23116 8.83396
23117 47.7822
23118 108.372
23119 36.5181
23120 20.8534
23121 34.5805
23122 31.7234
23123 15.5333
23124 58.8821
23125 29.8516
23126 12.4135
23127 17.1096
23128 98.0274
23129 36.2554
23130 8.99816
23131 54.383
23132 90.2443
23133 32.7086
23134 20.0324
23135 9.91768
23136 15.7304
23137 19.1786
23138 12.4792
23139 33.8909
23140 17.3724
23141 8.8668
23142 22.1998
23143 31.822
23144 12.1508
23145 12.2165
23146 37.7003
23147 65.0889
23148 110.605
23149 25.2211
23150 82.1985
23151 28.2424
23152 21.8386
23153 7.84876
23154 16.7812
23155 14.3182
23156 11.8224
23157 12.9718
23158 21.2803
23159 32.6758
23160 11.3955
23161 11.0014
23162 16.3215
23163 14.5153
23164 24.006
23165 11.7896
23166 15.4348
23167 21.4117
23168 20.8206
23169 46.4029
23170 45.5491
23171 24.1046
23172 30.9024
23173 9.75348
23174 28.4394
23175 70.2776
23176 33.2998
23177 119.735
23178 20.0324
23179 18.5218
23180 17.9635
23181 57.9954
23182 49.8183
23183 58.7508
23184 73.7915
23185 28.3409
23186 11.2313
23187 17.2738
23188 28.9649
23189 76.7799
23190 34.6462
23191 15.6318
23192 11.8224
23193 42.2979
23194 20.9519
23195 10.6402
23196 19.6712
23197 19.5398
23198 7.19196
23199 11.7239
23200 12.118
23201 16.2558
23202 16.3215
23203 22.167
23204 15.0736
23205 3.7766
23206 12.4792
23207 46.0745
23208 12.0851
23209 37.7988
23210 5.61564
23211 9.75348
23212 41.2799
23213 12.7419
23214 12.0523
23215 35.3687
23216 16.617
23217 52.9381
23218 14.8108
23219 20.7877
23220 31.4607
23221 17.1753
23222 23.4478
23223 80.0311
23224 10.8372
23225 20.1966
23226 66.0412
23227 19.9339
23228 39.0796
23229 15.7304
23230 33.464
23231 12.0194
23232 19.4741
23233 36.2225
23234 13.1032
23235 35.8613
23236 27.3229
23237 27.4871
23238 17.0111
23239 11.3298
23240 25.0898
23241 50.902
23242 27.093
23243 19.0144
23244 53.4964
23245 35.6314
23246 11.0999
23247 12.9061
23248 24.9584
23249 43.6772
23250 52.1828
23251 24.5643
23252 31.0338
23253 50.3766
23254 25.5824
23255 17.8321
23256 36.2225
23257 38.8169
23258 38.2914
23259 16.6499
23260 35.6314
23261 36.2554
23262 21.5102
23263 17.438
23264 9.3594
23265 14.6138
23266 36.7808
23267 16.42
23268 29.3261
23269 29.4575
23270 45.2207
23271 28.8007
23272 17.6351
23273 39.2766
23274 19.3756
23275 15.796
23276 25.8779
23277 18.1605
23278 23.4478
23279 33.7267
23280 32.7086
23281 19.0472
23282 22.9552
23283 47.3224
23284 43.2831
23285 13.1688
23286 5.94404
23287 10.2789
23288 32.2489
23289 12.4792
23290 21.9043
23291 18.686
23292 12.8733
23293 25.5495
23294 13.136
23295 15.3034
23296 12.1836
23297 39.9663
23298 17.2738
23299 8.7026
23300 20.9191
23301 27.1258
23302 12.5449
23303 8.34136
23304 8.3742
23305 5.77984
23306 14.778
23307 13.3002
23308 36.4852
23309 24.3344
23310 6.17392
23311 24.0389
23312 41.7068
23313 18.3576
23314 19.8025
23315 24.2031
23316 24.63
23317 18.7516
23318 33.464
23319 14.6138
23320 30.0814
23321 33.858
23322 38.9154
23323 59.4732
23324 35.2702
23325 27.7826
23326 29.753
23327 15.4676
23328 24.1702
23329 23.0865
23330 29.8516
23331 9.81916
23332 19.9339
23333 24.0389
23334 31.8876
23335 21.0504
23336 39.7036
23337 17.6022
23338 17.9635
23339 39.9334
23340 46.7313
23341 25.6152
23342 41.4769
23343 37.8974
23344 34.8761
23345 63.217
23346 26.1406
23347 28.7022
23348 35.7956
23349 29.556
23350 22.4954
23351 36.6823
23352 36.5838
23353 31.1652
23354 83.3479
23355 29.5232
23356 17.6022
23357 12.0523
23358 11.0014
23359 13.8256
23360 13.3987
23361 64.1365
23362 34.5148
23363 14.8765
23364 9.81916
23365 22.8895
23366 41.4441
23367 22.0685
23368 8.93248
23369 24.9256
23370 45.1222
23371 47.1582
23372 36.4852
23373 9.12952
23374 22.1013
23375 19.4084
23376 58.6522
23377 35.4015
23378 16.0259
23379 10.2132
23380 16.3215
23381 42.5935
23382 17.0768
23383 15.8946
23384 10.3446
23385 8.76828
23386 51.2961
23387 9.1952
23388 4.30204
23389 21.346
23390 16.2886
23391 29.2604
23392 68.2744
23393 36.124
23394 17.0768
23395 21.3788
23396 7.8816
23397 20.4265
23398 28.8007
23399 51.9857
23400 30.8368
23401 14.4824
23402 18.2262
23403 11.9866
23404 24.4658
23405 8.47272
23406 14.7452
23407 12.7748
23408 19.1786
23409 23.1194
23410 16.3543
23411 41.8053
23412 21.2146
23413 18.1934
23414 64.859
23415 69.5223
23416 51.5588
23417 28.9977
23418 10.0819
23419 28.6365
23420 48.7017
23421 71.2956
23422 81.8701
23423 28.0125
23424 20.1966
23425 36.9778
23426 32.7743
23427 12.5777
23428 33.037
23429 36.0912
23430 14.6795
23431 15.5333
23432 18.1934
23433 14.4168
23434 28.5708
23435 28.6365
23436 75.6634
23437 50.6721
23438 12.9718
23439 11.4283
23440 33.1356
23441 16.3215
23442 31.4936
23443 33.6282
23444 67.8474
23445 79.6698
23446 25.254
23447 52.9709
23448 58.488
23449 24.4658
23450 39.9663
23451 65.7128
23452 26.7974
23453 19.0144
23454 106.96
23455 33.1356
23456 14.5481
23457 17.0111
23458 18.2919
23459 12.939
23460 12.7091
23461 18.7845
23462 29.3918
23463 33.6282
23464 36.7808
23465 22.0356
23466 41.6083
23467 24.006
23468 55.3682
23469 24.1702
23470 61.4765
23471 14.0884
23472 46.4029
23473 63.9723
23474 35.9598
23475 11.7896
23476 21.7401
23477 9.62212
23478 17.2082
23479 33.0042
23480 14.3511
23481 98.6514
23482 24.433
23483 17.044
23484 31.2637
23485 17.6351
23486 15.8617
23487 8.93248
23488 14.4496
23489 8.89964
23490 11.5925
23491 28.932
23492 39.9663
23493 29.753
23494 55.7623
23495 16.4857
23496 51.0005
23497 22.2655
23498 66.698
23499 26.272
23500 69.6536
23501 36.1568
23502 34.285
23503 17.1096
23504 10.5745
23505 13.3659
23506 22.0028
23507 28.9977
23508 31.2637
23509 64.5963
23510 58.7508
23511 78.6846
23512 46.4358
23513 16.7484
23514 11.297
23515 16.2558
23516 39.1453
23517 41.1814
23518 68.5042
23519 42.4293
23520 96.1884
23521 63.5782
23522 30.7382
23523 17.6022
23524 37.7988
23525 27.7498
23526 21.0176
23527 82.921
23528 48.9316
23529 44.2683
23530 211.818
23531 24.433
23532 46.9284
23533 77.0098
23534 25.7137
23535 57.1416
23536 43.7757
23537 13.8913
23538 115.137
23539 74.711
23540 32.84
23541 31.2637
23542 23.3164
23543 11.8881
23544 19.2442
23545 89.8174
23546 28.4066
23547 15.8289
23548 17.9306
23549 9.32656
23550 71.0001
23551 20.9519
23552 10.9357
23553 68.0773
23554 29.9172
23555 77.995
23556 49.2928
23557 22.1013
23558 14.6795
23559 19.5726
23560 27.6513
23561 13.5301
23562 22.2327
23563 27.2244
23564 16.1244
23565 18.5874
23566 24.63
23567 9.91768
23568 24.4658
23569 29.1619
23570 15.2049
23571 24.1374
23572 22.7581
23573 39.7036
23574 39.6707
23575 68.0773
23576 36.4524
23577 11.3626
23578 23.5463
23579 52.9709
23580 39.7364
23581 35.5
23582 7.25764
23583 35.5
23584 51.2304
23585 63.9395
23586 34.8104
23587 104.201
23588 38.0287
23589 53.8248
23590 48.9316
23591 30.7711
23592 16.1573
23593 38.4885
23594 64.4321
23595 21.1818
23596 72.7078
23597 36.8793
23598 34.1536
23599 67.5519
23600 28.7678
23601 129.751
23602 73.4631
23603 16.2886
23604 45.6148
23605 45.9103
23606 18.6531
23607 20.7877
23608 36.0255
23609 42.3636
23610 19.3756
23611 25.451
23612 27.914
23613 48.0121
23614 26.2063
23615 38.9154
23616 28.5051
23617 16.0259
23618 49.3914
23619 37.3719
23620 56.6818
23621 43.2174
23622 27.4542
23623 57.8641
23624 45.3849
23625 56.9774
23626 57.2073
23627 77.6009
23628 48.1106
23629 22.2655
23630 14.1212
23631 39.7364
23632 34.679
23633 35.2373
23634 20.0981
23635 13.1688
23636 18.0292
23637 22.791
23638 30.8696
23639 22.1998
23640 36.6823
23641 17.438
23642 12.5777
23643 22.6596
23644 11.4283
23645 55.0727
23646 36.124
23647 16.7156
23648 16.7156
23649 12.9061
23650 14.8437
23651 21.8714
23652 17.3067
23653 11.4612
23654 29.5232
23655 59.2434
23656 30.574
23657 34.8761
23658 41.9038
23659 30.5412
23660 32.9057
23661 26.7974
23662 50.3766
23663 32.5116
23664 40.3932
23665 83.4464
23666 43.1846
23667 80.0639
23668 43.9728
23669 21.3788
23670 26.9616
23671 62.593
23672 100.655
23673 170.604
23674 50.8692
23675 43.2174
23676 64.8918
23677 82.0343
23678 32.9385
23679 49.8511
23680 32.9385
23681 22.364
23682 50.8363
23683 28.111
23684 138.782
23685 26.3377
23686 23.4478
23687 104.004
23688 52.4783
23689 155.891
23690 29.2604
23691 8.73544
23692 128.897
23693 38.0616
23694 88.9636
23695 19.5726
23696 12.315
23697 17.6351
23698 21.3788
23699 6.53516
23700 18.883
23701 13.8256
23702 18.5874
23703 26.0093
23704 13.3002
23705 5.18872
23706 10.87
23707 13.2674
23708 5.5828
23709 8.50556
23710 9.16236
23711 6.96208
23712 83.742
23713 12.7419
23714 9.62212
23715 167.09
23716 26.7974
23717 7.25764
23718 18.259
23719 59.7031
23720 39.6707
23721 32.019
23722 37.963
23723 10.9357
23724 16.6499
23725 33.7267
23726 42.7577
23727 42.0352
23728 27.1587
23729 13.8256
23730 22.2984
23731 41.8053
23732 47.0926
23733 42.068
23734 24.4001
23735 19.1786
23736 21.4445
23737 11.9538
23738 22.2984
23739 54.6458
23740 45.155
23741 12.7419
23742 29.8187
23743 96.1555
23744 82.1985
23745 53.5292
23746 23.9075
23747 25.3196
23748 44.958
23749 18.8173
23750 47.5523
23751 92.97
23752 70.9672
23753 49.26
23754 70.2448
23755 36.0255
23756 29.8516
23757 49.884
23758 33.1027
23759 69.6208
23760 65.6143
23761 111.229
23762 59.3419
23763 96.681
23764 157.533
23765 162.788
23766 110.277
23767 38.7184
23768 63.5454
23769 26.1078
23770 35.7956
23771 54.4816
23772 54.3502
23773 67.322
23774 52.0186
23775 19.8354
23776 39.1124
23777 43.6772
23778 14.778
23779 37.0764
23780 29.556
23781 52.6754
23782 14.7123
23783 41.8053
23784 50.6721
23785 65.6143
23786 26.2063
23787 43.4473
23788 32.7743
23789 11.3626
23790 25.9764
23791 28.0454
23792 25.5824
23793 22.0685
23794 30.0486
23795 65.9099
23796 18.6203
23797 20.9519
23798 16.617
23799 37.6346
23800 23.0537
23801 24.2359
23802 19.4084
23803 26.469
23804 30.0158
23805 14.581
23806 13.3659
23807 15.796
23808 22.3969
23809 19.0144
23810 54.6458
23811 23.6448
23812 12.3807
23813 9.72064
23814 19.2442
23815 10.2461
23816 16.0588
23817 48.7674
23818 43.0861
23819 15.8289
23820 57.47
23821 25.254
23822 13.2674
23823 26.8303
23824 81.2133
23825 45.779
23826 22.3969
23827 21.7729
23828 20.6564
23829 102.822
23830 38.6198
23831 101.114
23832 43.1846
23833 87.6828
23834 40.1962
23835 69.2267
23836 25.254
23837 30.7382
23838 64.7933
23839 46.2387
23840 57.7656
23841 39.4737
23842 17.5037
23843 32.1175
23844 79.2758
23845 51.4603
23846 54.6458
23847 88.7665
23848 70.1791
23849 13.6943
23850 44.6952
23851 57.0759
23852 163.182
23853 61.0167
23854 35.8941
23855 44.3012
23856 27.8155
23857 44.2355
23858 69.4894
23859 110.736
23860 92.0505
23861 32.1832
23862 35.5986
23863 61.7392
23864 24.8599
23865 22.8895
23866 27.1587
23867 25.8451
23868 113.922
23869 47.421
23870 16.7156
23871 16.3872
23872 16.7156
23873 11.0999
23874 51.2632
23875 21.543
23876 102.428
23877 24.6628
23878 29.9172
23879 9.42508
23880 31.198
23881 27.6841
23882 6.46948
23883 33.1356
23884 71.0329
23885 57.1088
23886 17.2738
23887 6.86356
23888 79.7684
23889 16.5185
23890 7.35616
23891 11.7896
23892 9.58928
23893 24.7614
23894 16.0916
23895 6.92924
23896 15.9931
23897 53.6606
23898 29.6874
23899 9.6878
23900 15.1392
23901 20.1966
23902 32.9385
23903 46.2387
23904 18.5874
23905 12.5777
23906 11.1656
23907 9.58928
23908 4.63044
23909 11.0671
23910 57.1088
23911 23.9075
23912 22.6924
23913 9.88484
23914 39.6379
23915 14.2854
23916 13.333
23917 7.84876
23918 4.53192
23919 11.3298
23920 4.105
23921 10.0819
23922 101.049
23923 6.63368
23924 7.61888
23925 71.3942
23926 5.54996
23927 11.7896
23928 56.5833
23929 9.1952
23930 17.5694
23931 85.0556
23932 18.9487
23933 19.9996
23934 20.8206
23935 20.3936
23936 37.6018
23937 162.558
23938 26.9945
23939 31.822
23940 26.6332
23941 14.6795
23942 55.5981
23943 134.184
23944 30.9024
23945 46.173
23946 50.2452
23947 41.7068
23948 113.232
23949 63.414
23950 47.4866
23951 16.0588
23952 21.8058
23953 27.717
23954 10.5088
23955 20.9191
23956 7.8816
23957 12.2165
23958 18.6531
23959 16.4528
23960 49.6869
23961 21.8714
23962 34.5805
23963 26.1406
23964 35.0074
23965 28.2424
23966 8.5384
23967 62.593
23968 72.5107
23969 43.0861
23970 36.0583
23971 11.8552
23972 54.6458
23973 32.4788
23974 42.1994
23975 16.8141
23976 9.45792
23977 66.2383
23978 20.0324
23979 58.6194
23980 13.5301
23981 15.8946
23982 37.142
23983 25.3853
23984 55.828
23985 27.3886
23986 10.87
23987 16.2886
23988 46.0088
23989 15.9274
23990 92.7073
23991 13.4644
23992 11.0671
23993 8.11148
23994 72.6092
23995 72.4779
23996 88.3396
23997 61.1809
23998 83.0195
23999 41.0172
24000 110.802
24001 109.718
24002 50.8363
24003 35.6642
24004 40.853
24005 16.7156
24006 113.397
24007 30.3113
24008 203.509
24009 22.6596
24010 16.9454
24011 271.751
24012 23.6776
24013 19.7697
24014 13.6286
24015 10.5416
24016 16.1244
24017 9.45792
24018 10.9029
24019 14.975
24020 4.5976
24021 9.95052
24022 24.7614
24023 56.1892
24024 155.596
24025 8.27568
24026 9.45792
24027 44.334
24028 60.6226
24029 12.9061
24030 6.92924
24031 46.1074
24032 8.43988
24033 15.8289
24034 12.8733
24035 7.68456
24036 16.42
24037 21.6416
24038 18.9815
24039 8.40704
24040 22.5611
24041 11.5925
24042 18.9487
24043 11.8224
24044 8.99816
24045 10.4431
24046 8.7026
24047 7.19196
24048 12.9061
24049 49.3585
24050 13.9242
24051 5.4186
24052 16.5514
24053 23.809
24054 18.5874
24055 17.1096
24056 12.5777
24057 12.1836
24058 15.3363
24059 62.2318
24060 65.68
24061 9.16236
24062 85.0228
24063 9.49076
24064 5.747
24065 14.6138
24066 22.8238
24067 189.126
24068 45.976
24069 20.6892
24070 20.4922
24071 129.619
24072 47.2896
24073 13.4972
24074 21.8386
24075 10.476
24076 34.9746
24077 30.0158
24078 18.9158
24079 40.426
24080 36.8136
24081 38.784
24082 42.4293
24083 110.178
24084 447.905
24085 52.8396
24086 63.6439
24087 150.965
24088 57.6014
24089 64.235
24090 29.4246
24091 72.1495
24092 73.2004
24093 97.8632
24094 144.299
24095 63.6768
24096 31.1652
24097 59.112
24098 49.9496
24099 49.0958
24100 23.3492
24101 14.0227
24102 22.0356
24103 29.8187
24104 64.3007
24105 105.646
24106 97.896
24107 36.3867
24108 23.5463
24109 89.0949
24110 31.2308
24111 17.3724
24112 100.655
24113 33.1684
24114 30.2456
24115 74.6782
24116 17.9306
24117 28.1439
24118 103.807
24119 19.2442
24120 12.2493
24121 21.97
24122 11.0014
24123 15.2378
24124 73.7915
24125 14.6138
24126 18.2919
24127 34.5477
24128 37.3062
24129 10.9686
24130 71.1971
24131 20.525
24132 20.3608
24133 74.087
24134 20.6235
24135 10.3446
24136 33.9566
24137 84.5302
24138 47.8479
24139 104.07
24140 31.7234
24141 103.479
24142 29.3261
24143 13.4316
24144 13.1032
24145 62.7572
24146 27.3886
24147 31.2965
24148 87.4201
24149 30.8368
24150 26.2063
24151 21.0176
24152 17.3724
24153 8.21
24154 14.581
24155 25.451
24156 31.1323
24157 48.8988
24158 21.346
24159 7.65172
24160 21.4117
24161 28.8007
24162 20.1309
24163 42.068
24164 58.3895
24165 51.1647
24166 49.6869
24167 25.4182
24168 34.2521
24169 26.6989
24170 36.7808
24171 35.2045
24172 29.6874
24173 17.4709
24174 23.5134
24175 7.19196
24176 10.476
24177 9.3594
24178 6.63368
24179 14.9422
24180 12.1508
24181 7.78308
24182 19.0144
24183 19.2114
24184 7.25764
24185 24.1374
24186 27.3886
24187 68.7013
24188 107.781
24189 13.8913
24190 19.6055
24191 76.8784
24192 41.4112
24193 7.91444
24194 86.0736
24195 59.7031
24196 9.6878
24197 10.9357
24198 19.6712
24199 167.057
24200 18.5218
24201 17.5694
24202 18.1934
24203 47.0269
24204 93.4626
24205 69.588
24206 108.766
24207 15.7632
24208 20.7549
24209 32.7743
24210 107.584
24211 74.3826
24212 106.434
24213 63.7096
24214 58.1925
24215 42.495
24216 16.223
24217 19.6055
24218 35.1388
24219 75.532
24220 15.796
24221 26.7646
24222 30.4098
24223 10.7715
24224 49.6869
24225 132.969
24226 18.2919
24227 36.1568
24228 74.8752
24229 17.6679
24230 20.722
24231 17.044
24232 10.8372
24233 37.5361
24234 37.6675
24235 61.5093
24236 36.5509
24237 38.0616
24238 15.8289
24239 15.9274
24240 12.5777
24241 33.4968
24242 35.5986
24243 16.1901
24244 40.7216
24245 39.1781
24246 16.9454
24247 35.0403
24248 53.7591
24249 17.6351
24250 9.45792
24251 16.9783
24252 14.5481
24253 9.65496
24254 15.4348
24255 14.8765
24256 10.9686
24257 17.5694
24258 25.2868
24259 23.5134
24260 17.1096
24261 32.2817
24262 63.2498
24263 22.7253
24264 23.1194
24265 11.0342
24266 39.5065
24267 40.8201
24268 50.9348
24269 16.42
24270 19.8682
24271 9.78632
24272 44.8594
24273 75.8932
24274 15.7304
24275 39.0468
24276 50.0153
24277 21.6744
24278 36.3867
24279 14.3511
24280 6.92924
24281 12.5449
24282 9.55644
24283 16.3872
24284 38.7512
24285 22.0685
24286 22.988
24287 31.3294
24288 77.8636
24289 12.9061
24290 12.3807
24291 14.3511
24292 8.3742
24293 14.778
24294 24.006
24295 109.39
24296 11.5597
24297 12.7419
24298 9.75348
24299 47.6508
24300 16.6827
24301 10.1804
24302 4.4334
24303 7.12628
24304 55.4668
24305 7.61888
24306 13.5629
24307 14.2854
24308 20.2623
24309 15.5333
24310 9.45792
24311 41.1814
24312 76.2216
24313 13.3987
24314 16.3872
24315 24.2688
24316 17.9963
24317 8.96532
24318 20.4265
24319 54.2517
24320 10.5745
24321 25.8451
24322 6.96208
24323 16.1901
24324 63.7753
24325 9.95052
24326 30.0486
24327 36.4852
24328 20.525
24329 15.4676
24330 33.7924
24331 31.198
24332 10.6402
24333 4.03932
24334 7.02776
24335 8.43988
24336 16.0259
24337 36.6494
24338 35.2373
24339 28.3081
24340 11.0671
24341 9.49076
24342 18.5546
24343 7.2248
24344 35.303
24345 61.6735
24346 9.22804
24347 23.9732
24348 48.1763
24349 38.6198
24350 35.303
24351 33.5296
24352 29.8844
24353 18.8502
24354 50.8035
24355 46.6656
24356 16.8798
24357 12.3807
24358 22.0356
24359 21.149
24360 37.2077
24361 50.1138
24362 14.3182
24363 25.4182
24364 11.9866
24365 18.9815
24366 19.901
24367 27.3886
24368 9.78632
24369 17.3395
24370 31.1652
24371 24.0389
24372 12.6762
24373 4.30204
24374 12.2493
24375 32.9057
24376 24.6957
24377 37.766
24378 23.185
24379 32.8728
24380 13.5958
24381 5.38576
24382 12.8076
24383 9.62212
24384 8.8668
24385 5.5828
24386 17.9963
24387 10.7058
24388 17.2082
24389 19.7368
24390 21.97
24391 6.0754
24392 14.0555
24393 27.3557
24394 20.722
24395 22.8566
24396 29.0962
24397 26.3377
24398 11.0671
24399 24.3344
24400 33.3326
24401 16.9783
24402 12.3807
24403 8.34136
24404 8.14432
24405 24.827
24406 41.4769
24407 23.9075
24408 23.3492
24409 11.0342
24410 24.2359
24411 28.0125
24412 17.5694
24413 17.9963
24414 9.06384
24415 79.3743
24416 36.0583
24417 71.2628
24418 29.1291
24419 18.7845
24420 24.2031
24421 24.7942
24422 13.2674
24423 10.7387
24424 33.5625
24425 12.2493
24426 6.33812
24427 10.4103
24428 5.81268
24429 9.031
24430 27.093
24431 34.7447
24432 21.0176
24433 12.6106
24434 29.4246
24435 16.42
24436 81.4432
24437 35.0731
24438 15.2706
24439 35.9926
24440 46.0417
24441 35.6314
24442 18.062
24443 23.6776
24444 22.1013
24445 53.2008
24446 20.4922
24447 13.0046
24448 14.778
24449 21.97
24450 42.3964
24451 23.7762
24452 18.259
24453 59.3747
24454 35.3687
24455 73.7915
24456 13.2017
24457 7.12628
24458 46.5014
24459 14.5153
24460 14.5481
24461 8.96532
24462 13.4316
24463 10.4103
24464 15.4676
24465 4.4334
24466 14.3511
24467 7.8816
24468 19.2114
24469 15.5333
24470 22.167
24471 15.9274
24472 17.0768
24473 22.2327
24474 18.062
24475 74.8752
24476 18.259
24477 27.9468
24478 17.7993
24479 27.8483
24480 17.5694
24481 21.1161
24482 13.1032
24483 14.6466
24484 23.6776
24485 23.6776
24486 42.8562
24487 23.6448
24488 43.4802
24489 12.1508
24490 5.94404
24491 22.2327
24492 31.7891
24493 13.6614
24494 37.1749
24495 41.3127
24496 23.4149
24497 44.0713
24498 86.6648
24499 23.7433
24500 22.0685
24501 42.4293
24502 50.9677
24503 109.718
24504 15.3691
24505 20.5907
24506 43.5787
24507 33.8909
24508 20.9848
24509 31.001
24510 63.217
24511 39.605
24512 18.9158
24513 29.0306
24514 39.408
24515 82.4612
24516 20.3608
24517 18.8502
24518 37.5033
24519 46.9612
24520 21.2475
24521 61.772
24522 18.3904
24523 8.57124
24524 12.5449
24525 10.673
24526 21.0176
24527 84.1032
24528 24.6628
24529 32.84
24530 23.3492
24531 6.27244
24532 7.98012
24533 30.2456
24534 27.3557
24535 24.2688
24536 21.97
24537 23.9732
24538 85.6139
24539 10.7387
24540 8.07864
24541 10.5088
24542 45.1222
24543 15.8289
24544 17.3395
24545 10.5088
24546 11.7567
24547 66.2711
24548 24.2688
24549 52.9052
24550 20.8862
24551 12.3478
24552 24.3016
24553 18.2262
24554 29.6874
24555 37.8974
24556 48.1106
24557 67.5847
24558 78.8817
24559 65.0232
24560 47.3224
24561 47.5852
24562 63.3484
24563 34.3506
24564 24.0389
24565 62.396
24566 36.4196
24567 36.5509
24568 16.1901
24569 25.254
24570 20.9191
24571 19.6712
24572 58.7836
24573 106.467
24574 30.0486
24575 19.8682
24576 16.9454
24577 15.4676
24578 25.451
24579 20.4922
24580 28.1439
24581 20.6892
24582 6.8964
24583 19.2442
24584 39.5065
24585 71.3285
24586 36.5838
24587 57.3386
24588 36.6166
24589 23.7762
24590 36.4852
24591 17.4709
24592 46.7642
24593 41.3127
24594 30.9681
24595 44.8266
24596 13.5301
24597 40.7216
24598 41.3784
24599 26.7318
24600 29.7202
24601 38.4556
24602 11.0671
24603 11.4283
24604 12.2822
24605 12.2165
24606 15.9602
24607 16.8798
24608 19.4741
24609 10.049
24610 7.81592
24611 68.0773
24612 22.5282
24613 46.5343
24614 18.5546
24615 11.3626
24616 23.6776
24617 46.797
24618 18.7188
24619 37.8317
24620 25.648
24621 37.6346
24622 16.3872
24623 21.6087
24624 30.8368
24625 22.7581
24626 12.2493
24627 14.6795
24628 26.075
24629 66.5338
24630 29.8516
24631 18.7516
24632 54.186
24633 52.0514
24634 32.5773
24635 25.1226
24636 44.4982
24637 66.501
24638 35.3687
24639 58.5866
24640 62.1661
24641 26.896
24642 24.0717
24643 37.7332
24644 48.5047
24645 23.7433
24646 32.2489
24647 33.9566
24648 33.9237
24649 39.4408
24650 12.939
24651 23.9404
24652 35.9598
24653 21.346
24654 43.7429
24655 15.6647
24656 38.4885
24657 70.5075
24658 72.8063
24659 46.1074
24660 18.5874
24661 109.751
24662 43.8414
24663 15.796
24664 40.8201
24665 16.3215
24666 50.6393
24667 48.9644
24668 41.1814
24669 20.9191
24670 30.9681
24671 39.1781
24672 10.87
24673 9.91768
24674 27.8483
24675 21.4774
24676 37.8645
24677 26.2392
24678 11.0671
24679 20.2951
24680 15.599
24681 41.4769
24682 26.8631
24683 10.7058
24684 12.118
24685 14.0555
24686 42.6263
24687 51.1976
24688 8.83396
24689 21.1818
24690 26.5676
24691 54.0218
24692 56.9446
24693 37.3391
24694 40.9186
24695 19.8354
24696 21.4117
24697 49.1286
24698 35.5329
24699 40.426
24700 17.5694
24701 28.0125
24702 32.3474
24703 40.3604
24704 63.6439
24705 31.7234
24706 16.6827
24707 16.5514
24708 42.2651
24709 40.1633
24710 35.1388
24711 83.3151
24712 30.5084
24713 47.5195
24714 37.6346
24715 23.0208
24716 8.34136
24717 45.2864
24718 81.6402
24719 43.6115
24720 31.3622
24721 13.1688
24722 36.3539
24723 45.8775
24724 19.7368
24725 17.5037
24726 9.42508
24727 24.1046
24728 15.9931
24729 27.717
24730 80.261
24731 28.111
24732 53.2665
24733 30.1471
24734 47.3881
24735 22.167
24736 23.0208
24737 45.6476
24738 34.1208
24739 30.9681
24740 47.9136
24741 86.1722
24742 59.3419
24743 36.748
24744 19.9667
24745 15.2049
24746 28.932
24747 34.7119
24748 52.5112
24749 20.3936
24750 38.2258
24751 55.6966
24752 20.1309
24753 19.9667
24754 8.57124
24755 23.4806
24756 26.0421
24757 18.8502
24758 27.4214
24759 87.7813
24760 9.5236
24761 13.9898
24762 41.1157
24763 7.48752
24764 16.5842
24765 22.5611
24766 19.1129
24767 13.6614
24768 21.543
24769 8.17716
24770 10.9029
24771 24.433
24772 20.328
24773 30.18
24774 78.0607
24775 27.4214
24776 25.2868
24777 117.272
24778 43.9071
24779 20.3936
24780 24.4658
24781 6.69936
24782 6.0754
24783 12.9061
24784 29.0962
24785 63.0856
24786 20.9519
24787 63.6768
24788 29.0962
24789 15.402
24790 17.7664
24791 50.5079
24792 14.6466
24793 6.20676
24794 19.6383
24795 44.531
24796 67.0921
24797 35.5
24798 21.0833
24799 8.24284
24800 10.1147
24801 26.5019
24802 25.3525
24803 36.748
24804 62.8558
24805 11.3298
24806 51.0662
24807 86.6319
24808 20.9848
24809 38.0287
24810 67.9788
24811 29.3918
24812 34.6462
24813 30.6726
24814 28.2096
24815 43.8086
24816 22.988
24817 8.14432
24818 8.83396
24819 12.3807
24820 26.469
24821 25.8122
24822 17.9306
24823 109.718
24824 22.2984
24825 41.3127
24826 41.2799
24827 13.9242
24828 27.3557
24829 51.8544
24830 36.7808
24831 65.7128
24832 58.7508
24833 62.4945
24834 29.1291
24835 40.853
24836 69.1282
24837 48.0778
24838 21.97
24839 22.0685
24840 12.1836
24841 24.3016
24842 51.3289
24843 70.1462
24844 87.223
24845 50.278
24846 17.1753
24847 107.387
24848 29.9501
24849 19.9339
24850 25.8451
24851 92.0505
24852 24.3673
24853 15.4348
24854 15.6975
24855 9.78632
24856 60.9182
24857 13.6943
24858 5.12304
24859 8.63692
24860 51.3946
24861 12.9718
24862 10.5088
24863 12.2165
24864 26.4034
24865 36.7151
24866 12.3807
24867 61.9362
24868 22.0028
24869 11.8881
24870 6.69936
24871 16.8141
24872 51.92
24873 16.8798
24874 15.1064
24875 8.76828
24876 25.6809
24877 18.6203
24878 17.0768
24879 18.5874
24880 16.617
24881 12.3807
24882 12.1836
24883 12.2165
24884 25.8451
24885 29.8516
24886 25.648
24887 21.0504
24888 11.7567
24889 9.29372
24890 16.9783
24891 11.0671
24892 11.4612
24893 22.8895
24894 83.2822
24895 17.6679
24896 93.0029
24897 21.3788
24898 36.748
24899 69.2596
24900 27.1587
24901 9.45792
24902 31.4607
24903 10.2789
24904 14.0555
24905 35.0074
24906 76.0246
24907 9.031
24908 14.0884
24909 31.8548
24910 96.1555
24911 37.569
24912 9.29372
24913 9.39224
24914 32.216
24915 49.5884
24916 22.0356
24917 80.1296
24918 19.704
24919 73.3646
24920 17.044
24921 41.3456
24922 25.648
24923 21.7072
24924 46.3044
24925 18.1934
24926 71.7882
24927 15.7304
24928 62.2975
24929 9.72064
24930 17.9635
24931 57.9298
24932 24.8927
24933 48.4718
24934 39.8678
24935 22.5939
24936 7.29048
24937 4.30204
24938 7.29048
24939 6.17392
24940 7.35616
24941 20.8534
24942 14.8108
24943 10.9686
24944 13.333
24945 43.6444
24946 16.3872
24947 75.5977
24948 12.118
24949 30.5084
24950 7.2248
24951 23.5463
24952 80.2938
24953 28.538
24954 23.7433
24955 35.2702
24956 17.438
24957 19.3428
24958 9.06384
24959 25.1554
24960 33.9894
24961 62.4288
24962 24.006
24963 27.9797
24964 33.2341
24965 77.8965
24966 17.4052
24967 8.66976
24968 18.4232
24969 13.0375
24970 10.2461
24971 18.1605
24972 31.9862
24973 15.6975
24974 26.9945
24975 30.2456
24976 13.6943
24977 13.8913
24978 26.6332
24979 20.5578
24980 12.5449
24981 22.4297
24982 23.9075
24983 11.4612
24984 26.5347
24985 35.106
24986 29.6545
24987 11.3955
24988 10.1804
24989 22.364
24990 22.364
24991 11.4283
24992 34.285
24993 17.7008
24994 17.9306
24995 15.8617
24996 30.5084
24997 27.8812
24998 27.1587
24999 44.7281
25000 30.3442
25001 6.568
25002 6.4038
25003 29.4246
25004 34.7119
25005 35.8941
25006 21.5759
25007 62.199
25008 14.154
25009 6.04256
25010 19.704
25011 36.2554
25012 22.791
25013 18.3247
25014 15.5333
25015 7.25764
25016 23.2179
25017 33.2669
25018 39.7364
25019 44.6952
25020 38.1601
25021 24.1046
25022 33.6938
25023 15.3691
25024 18.7845
25025 20.1309
25026 52.2813
25027 23.5791
25028 10.2789
25029 13.4316
25030 27.3229
25031 12.9061
25032 8.3742
25033 14.1212
25034 38.5213
25035 17.3724
25036 27.6841
25037 11.7239
25038 12.4135
25039 9.39224
25040 16.1901
25041 12.512
25042 11.9538
25043 10.3774
25044 25.4838
25045 37.6018
25046 9.29372
25047 24.1046
25048 50.278
25049 35.5986
25050 31.4279
25051 24.1374
25052 47.0597
25053 58.488
25054 43.513
25055 14.8108
25056 12.5449
25057 18.0948
25058 11.297
25059 11.9209
25060 9.65496
25061 28.6036
25062 11.9209
25063 10.3118
25064 27.2572
25065 28.3081
25066 16.2886
25067 27.7498
25068 16.2886
25069 37.3719
25070 43.2174
25071 36.1568
25072 34.5805
25073 17.1096
25074 22.4954
25075 33.5625
25076 48.9644
25077 15.0736
25078 13.5629
25079 48.1434
25080 43.1846
25081 34.9746
25082 22.8238
25083 12.512
25084 9.09668
25085 19.7368
25086 29.556
25087 73.7915
25088 25.254
25089 22.5939
25090 9.26088
25091 15.8946
25092 32.8728
25093 53.0694
25094 30.5412
25095 46.2059
25096 15.6975
25097 19.3099
25098 32.9385
25099 42.889
25100 17.1753
25101 26.4362
25102 40.1305
25103 30.0158
25104 35.0403
25105 38.6198
25106 27.0273
25107 11.8224
25108 26.1735
25109 40.8858
25110 23.9732
25111 19.704
25112 26.9288
25113 14.5481
25114 6.04256
25115 22.4297
25116 15.0079
25117 17.1096
25118 23.5134
25119 7.32332
25120 4.79464
25121 7.91444
25122 5.68132
25123 10.7715
25124 11.3298
25125 15.2706
25126 32.2817
25127 6.46948
25128 11.9538
25129 38.5213
25130 15.2049
25131 23.612
25132 15.796
25133 14.4824
25134 38.0944
25135 44.0384
25136 11.9866
25137 8.3742
25138 10.3446
25139 29.5232
25140 19.1457
25141 14.5481
25142 31.1652
25143 29.4246
25144 49.7526
25145 98.2244
25146 13.76
25147 32.5773
25148 29.6545
25149 37.7003
25150 34.4492
25151 54.7443
25152 60.6555
25153 13.2017
25154 25.1226
25155 37.142
25156 32.7743
25157 15.9931
25158 14.5481
25159 11.8224
25160 10.7715
25161 6.99492
25162 4.4334
25163 7.32332
25164 19.9667
25165 16.7156
25166 12.0194
25167 22.2327
25168 9.852
25169 28.5708
25170 16.223
25171 8.3742
25172 12.0523
25173 31.4936
25174 37.3719
25175 11.1984
25176 14.3511
25177 25.3525
25178 25.6152
25179 7.42184
25180 4.13784
25181 11.3626
25182 10.5745
25183 15.9602
25184 13.6943
25185 5.9112
25186 10.9029
25187 33.9237
25188 23.5134
25189 23.6448
25190 24.2688
25191 16.5514
25192 21.4774
25193 18.5218
25194 14.6466
25195 20.9191
25196 9.031
25197 18.5874
25198 12.3807
25199 40.032
25200 54.1203
25201 63.7424
25202 20.1638
25203 18.3904
25204 12.4135
25205 22.3312
25206 64.1037
25207 47.1254
25208 19.6055
25209 10.0819
25210 17.7664
25211 46.173
25212 27.3886
25213 31.3622
25214 59.8673
25215 19.3099
25216 16.7156
25217 12.4464
25218 30.0486
25219 31.6249
25220 27.5528
25221 9.26088
25222 18.0292
25223 7.84876
25224 9.81916
25225 5.747
25226 22.4954
25227 18.1277
25228 16.4528
25229 13.4644
25230 8.14432
25231 15.4348
25232 6.7322
25233 27.7498
25234 19.901
25235 8.66976
25236 21.7401
25237 25.4182
25238 13.1032
25239 26.2063
25240 14.0884
25241 28.6365
25242 29.1619
25243 13.5301
25244 22.6596
25245 36.2554
25246 22.6268
25247 27.2244
25248 20.1309
25249 27.6184
25250 22.8238
25251 16.9126
25252 8.21
25253 24.3673
25254 17.3724
25255 25.451
25256 8.07864
25257 19.2114
25258 37.8974
25259 28.5708
25260 44.2683
25261 25.1883
25262 34.5805
25263 65.68
25264 93.2328
25265 35.303
25266 44.3668
25267 38.0287
25268 29.2604
25269 22.7581
25270 14.2854
25271 18.2919
25272 24.0717
25273 24.9912
25274 8.8668
25275 21.6744
25276 22.4954
25277 46.5671
25278 48.5704
25279 18.7845
25280 7.98012
25281 6.92924
25282 16.0259
25283 19.3756
25284 31.198
25285 8.34136
25286 22.6268
25287 27.4871
25288 15.1721
25289 17.3067
25290 7.389
25291 28.0125
25292 40.9843
25293 33.037
25294 40.0976
25295 35.106
25296 18.4889
25297 10.4431
25298 43.9071
25299 30.574
25300 19.4084
25301 65.2859
25302 21.2803
25303 18.9158
25304 23.7433
25305 57.9626
25306 75.4992
25307 29.3918
25308 8.11148
25309 25.1554
25310 47.4866
25311 23.3492
25312 26.6661
25313 68.5371
25314 17.7993
25315 20.722
25316 70.8687
25317 21.8714
25318 205.775
25319 33.7267
25320 16.2886
25321 15.2049
25322 48.3733
25323 40.032
25324 19.7368
25325 9.58928
25326 15.1064
25327 13.3659
25328 23.7762
25329 14.6795
25330 5.12304
25331 7.8816
25332 18.686
25333 10.1147
25334 85.1541
25335 17.3724
25336 7.25764
25337 34.8432
25338 29.6545
25339 43.2831
25340 15.5005
25341 10.0162
25342 5.51712
25343 12.0851
25344 18.7516
25345 15.9274
25346 22.988
25347 9.12952
25348 29.2604
25349 26.7646
25350 20.6892
25351 20.7877
25352 10.3118
25353 11.4612
25354 11.691
25355 13.2345
25356 22.8895
25357 6.96208
25358 16.8469
25359 61.0496
25360 41.1157
25361 56.5833
25362 41.5426
25363 29.5232
25364 8.14432
25365 10.673
25366 50.9348
25367 11.6582
25368 15.2378
25369 55.7623
25370 14.8108
25371 33.2341
25372 60.0315
25373 28.7022
25374 57.273
25375 43.8414
25376 32.216
25377 10.0162
25378 5.81268
25379 9.5236
25380 8.50556
25381 8.76828
25382 22.2655
25383 35.8941
25384 77.5024
25385 27.093
25386 70.9344
25387 18.8502
25388 40.7216
25389 47.4538
25390 43.2831
25391 33.8252
25392 14.8437
25393 8.80112
25394 12.512
25395 8.01296
25396 8.01296
25397 13.5301
25398 25.5824
25399 77.3054
25400 30.8368
25401 15.8617
25402 50.3766
25403 12.8733
25404 7.35616
25405 17.7008
25406 18.3247
25407 29.2276
25408 67.6176
25409 45.352
25410 20.4922
25411 33.2998
25412 12.1508
25413 7.45468
25414 21.4117
25415 18.062
25416 28.0782
25417 52.3798
25418 24.8927
25419 33.3654
25420 24.0389
25421 47.421
25422 88.2411
25423 61.772
25424 23.1194
25425 9.29372
25426 18.2919
25427 23.6776
25428 18.4232
25429 19.4413
25430 46.4686
25431 34.3178
25432 29.6545
25433 14.778
25434 8.01296
25435 13.8913
25436 20.9191
25437 9.26088
25438 35.5986
25439 54.7771
25440 27.3229
25441 23.9075
25442 18.6203
25443 11.5597
25444 16.5514
25445 13.0375
25446 8.07864
25447 16.9454
25448 41.3127
25449 44.1041
25450 14.2526
25451 11.691
25452 26.8631
25453 35.6642
25454 57.1744
25455 20.9191
25456 14.5153
25457 6.53516
25458 12.0523
25459 56.2549
25460 20.0324
25461 14.9094
25462 21.0504
25463 16.0259
25464 13.6286
25465 30.8039
25466 17.8978
25467 46.6328
25468 17.1753
25469 34.2193
25470 13.8913
25471 18.2262
25472 9.3594
25473 11.2641
25474 20.6235
25475 25.3196
25476 41.247
25477 17.9306
25478 56.7147
25479 25.6809
25480 24.827
25481 14.8765
25482 13.3659
25483 15.7304
25484 17.438
25485 22.1998
25486 25.8122
25487 21.9043
25488 7.48752
25489 15.7632
25490 19.4413
25491 23.5791
25492 13.3659
25493 16.42
25494 40.3604
25495 20.3608
25496 32.5116
25497 13.8585
25498 4.13784
25499 11.7239
25500 31.1652
25501 25.1883
25502 14.6795
25503 10.0819
25504 10.4103
25505 23.2836
25506 23.809
25507 31.4936
25508 32.7086
25509 24.63
25510 34.3178
25511 13.3987
25512 26.469
25513 38.0944
25514 15.8289
25515 31.3294
25516 38.1272
25517 12.0851
25518 21.346
25519 15.1392
25520 13.2674
25521 32.1504
25522 13.0375
25523 26.6661
25524 24.7614
25525 15.9274
25526 12.5777
25527 10.8044
25528 5.48428
25529 23.8747
25530 31.0666
25531 31.9205
25532 26.6332
25533 7.84876
25534 14.6795
25535 31.4936
25536 29.1619
25537 10.049
25538 22.5282
25539 32.019
25540 9.81916
25541 16.8141
25542 26.2392
25543 15.8946
25544 26.6989
25545 46.6656
25546 11.8224
25547 22.6268
25548 42.2322
25549 54.2188
25550 31.3294
25551 40.1305
25552 33.464
25553 22.8238
25554 11.0999
25555 24.7942
25556 68.143
25557 51.4931
25558 30.1471
25559 24.8599
25560 8.17716
25561 13.6614
25562 22.6268
25563 15.2049
25564 34.2193
25565 75.1708
25566 45.6804
25567 23.5463
25568 18.6531
25569 7.7174
25570 9.55644
25571 13.4972
25572 8.47272
25573 14.2197
25574 7.29048
25575 7.61888
25576 7.389
25577 11.6582
25578 24.433
25579 27.4542
25580 56.9774
25581 15.796
25582 7.2248
25583 5.35292
25584 22.1342
25585 19.9339
25586 14.8108
25587 33.2998
25588 20.1966
25589 15.6647
25590 13.9242
25591 24.4986
25592 22.4626
25593 36.8465
25594 19.9667
25595 15.0736
25596 41.9038
25597 39.8678
25598 10.5088
25599 4.86032
25600 30.5412
25601 14.3182
25602 15.4676
25603 10.7058
25604 43.6115
25605 14.581
25606 8.47272
25607 76.5172
25608 20.9191
25609 42.6592
25610 26.5347
25611 50.4094
25612 38.9482
25613 19.507
25614 15.1721
25615 6.66652
25616 11.1984
25617 9.16236
25618 6.66652
25619 24.3016
25620 27.9468
25621 11.1328
25622 37.2734
25623 19.3428
25624 24.3016
25625 29.8844
25626 13.7271
25627 69.7193
25628 23.7105
25629 44.6952
25630 17.4709
25631 10.7387
25632 22.3969
25633 18.5546
25634 8.66976
25635 8.17716
25636 13.333
25637 27.093
25638 86.4349
25639 23.2507
25640 30.8039
25641 31.6578
25642 31.7891
25643 41.0828
25644 18.8173
25645 20.4265
25646 37.9302
25647 44.2026
25648 15.9602
25649 104.76
25650 24.5643
25651 22.167
25652 32.9385
25653 19.8354
25654 12.3478
25655 24.1046
25656 40.5574
25657 14.5153
25658 8.60408
25659 73.0033
25660 25.1226
25661 11.4283
25662 30.3442
25663 15.3363
25664 41.1157
25665 40.6231
25666 30.6726
25667 51.1976
25668 33.661
25669 19.4741
25670 72.7406
25671 34.0551
25672 18.4232
25673 92.773
25674 19.1457
25675 7.75024
25676 40.2947
25677 23.1194
25678 21.2475
25679 17.3724
25680 12.6434
25681 5.5828
25682 13.0375
25683 45.4177
25684 22.4626
25685 30.1143
25686 74.1856
25687 25.8779
25688 7.78308
25689 18.5546
25690 54.4487
25691 23.2836
25692 14.154
25693 33.5296
25694 110.572
25695 34.7776
25696 12.118
25697 27.717
25698 26.2392
25699 27.2244
25700 22.1013
25701 19.4741
25702 36.8136
25703 21.1161
25704 11.4612
25705 12.0851
25706 19.7697
25707 22.167
25708 26.7318
25709 30.4755
25710 37.766
25711 16.8141
25712 8.47272
25713 8.34136
25714 5.84552
25715 19.5398
25716 37.9959
25717 10.2461
25718 7.68456
25719 6.99492
25720 9.72064
25721 16.7484
25722 11.6582
25723 3.51388
25724 13.0046
25725 9.45792
25726 4.4334
25727 16.7812
25728 114.644
25729 29.0306
25730 40.9515
25731 5.35292
25732 6.83072
25733 12.1836
25734 75.3678
25735 18.4889
25736 19.0144
25737 49.3257
25738 5.68132
25739 24.7285
25740 127.583
25741 23.5463
25742 14.1212
25743 57.273
25744 25.3196
25745 27.2244
25746 18.2919
25747 120.654
25748 31.2308
25749 11.0342
25750 9.88484
25751 25.7466
25752 68.964
25753 71.1643
25754 73.4631
25755 62.6916
25756 20.6235
25757 46.173
25758 104.661
25759 34.4163
25760 39.6379
25761 36.5181
25762 17.5694
25763 64.7276
25764 23.2836
25765 18.7516
25766 66.8951
25767 28.932
25768 48.5704
25769 88.4381
25770 17.9306
25771 21.7401
25772 12.8404
25773 16.5514
25774 14.6466
25775 78.5533
25776 26.5019
25777 81.9686
25778 22.2327
25779 17.7664
25780 16.8141
25781 16.8141
25782 54.4159
25783 11.2313
25784 50.278
25785 4.86032
25786 10.4103
25787 83.3808
25788 10.4103
25789 4.86032
25790 3.25116
25791 5.15588
25792 13.0046
25793 6.4038
25794 48.1763
25795 45.2864
25796 19.4741
25797 19.2771
25798 12.315
25799 55.5653
25800 14.8437
25801 39.3095
25802 26.4362
25803 11.3626
25804 14.154
25805 5.87836
25806 27.3557
25807 17.6679
25808 19.4084
25809 44.6296
25810 31.0338
25811 17.2082
25812 45.7461
25813 26.1078
25814 14.9422
25815 12.5777
25816 10.9357
25817 42.889
25818 58.8821
25819 15.9274
25820 23.5791
25821 52.8067
25822 43.0532
25823 64.3664
25824 48.3733
25825 18.1934
25826 29.2604
25827 83.545
25828 41.3456
25829 28.9977
25830 26.075
25831 9.06384
25832 35.7299
25833 23.0865
25834 50.2452
25835 51.2961
25836 40.3932
25837 37.9302
25838 64.7933
25839 60.13
25840 43.8086
25841 40.1633
25842 24.4986
25843 11.7567
25844 14.4824
25845 46.1402
25846 55.3026
25847 21.0176
25848 37.8645
25849 36.6166
25850 18.6203
25851 40.229
25852 28.9649
25853 48.8659
25854 51.4274
25855 16.4857
25856 30.574
25857 44.5639
25858 21.2146
25859 18.4232
25860 26.6989
25861 25.5495
25862 11.0342
25863 16.8141
25864 7.52036
25865 30.9681
25866 45.9432
25867 13.0703
25868 19.1786
25869 22.2655
25870 23.0865
25871 27.4214
25872 27.1258
25873 65.5158
25874 11.1328
25875 33.0699
25876 16.8469
25877 53.0038
25878 11.9866
25879 23.8747
25880 43.4802
25881 29.5888
25882 13.2345
25883 21.6744
25884 22.3312
25885 20.1309
25886 24.2031
25887 29.2933
25888 90.4085
25889 35.9926
25890 14.1212
25891 23.3164
25892 35.8941
25893 54.0875
25894 84.4645
25895 48.3405
25896 23.9732
25897 32.1175
25898 65.6472
25899 34.679
25900 11.7239
25901 24.63
25902 23.1522
25903 21.0176
25904 13.3659
25905 32.8728
25906 48.0449
25907 27.914
25908 67.2563
25909 32.3802
25910 27.1587
25911 10.7058
25912 47.2896
25913 66.7637
25914 52.6754
25915 33.9566
25916 14.4824
25917 27.914
25918 35.2373
25919 33.2341
25920 28.0125
25921 14.5153
25922 28.9649
25923 39.8021
25924 25.7794
25925 23.1522
25926 19.3099
25927 9.72064
25928 28.8992
25929 26.6661
25930 31.2965
25931 77.4696
25932 26.4034
25933 13.2674
25934 41.674
25935 19.507
25936 105.679
25937 19.704
25938 44.4982
25939 35.4344
25940 33.037
25941 21.0833
25942 21.2803
25943 32.7086
25944 31.5264
25945 19.8682
25946 81.7388
25947 47.9792
25948 16.1573
25949 41.1485
25950 18.4232
25951 17.4052
25952 39.3095
25953 35.2045
25954 65.483
25955 17.4709
25956 6.27244
25957 18.9487
25958 45.155
25959 22.5939
25960 28.932
25961 38.5213
25962 24.6957
25963 34.0879
25964 13.1032
25965 9.55644
25966 19.1129
25967 43.2503
25968 71.6569
25969 51.0662
25970 30.2456
25971 13.8256
25972 16.7812
25973 42.068
25974 69.0954
25975 30.8039
25976 52.4455
25977 53.0366
25978 30.8039
25979 94.612
25980 21.97
25981 34.0222
25982 51.7558
25983 47.8479
25984 22.6924
25985 16.9454
25986 26.0421
25987 57.47
25988 67.8803
25989 21.3788
25990 14.2854
25991 41.2142
25992 79.5713
25993 16.9454
25994 7.19196
25995 6.99492
25996 19.704
25997 21.149
25998 13.2017
25999 54.8756
26000 41.4769
26001 35.3687
26002 16.8798
26003 37.1749
26004 81.9686
26005 96.3526
26006 34.9089
26007 21.7401
26008 36.0255
26009 48.2748
26010 58.9478
26011 58.8493
26012 39.9334
26013 13.3002
26014 26.075
26015 61.9034
26016 49.0958
26017 123.183
26018 37.1092
26019 15.5662
26020 23.3492
26021 28.0454
26022 16.3872
26023 40.7873
26024 56.0579
26025 36.6823
26026 64.6948
26027 23.3492
26028 77.5681
26029 38.5542
26030 61.2794
26031 35.5
26032 28.3409
26033 53.0694
26034 61.4108
26035 33.9237
26036 16.7156
26037 24.433
26038 11.494
26039 27.0273
26040 20.2294
26041 17.4052
26042 23.0537
26043 24.7285
26044 24.1046
26045 18.7845
26046 21.2475
26047 19.08
26048 30.7711
26049 38.8169
26050 51.2961
26051 27.7826
26052 31.395
26053 38.6198
26054 38.6855
26055 24.9256
26056 12.512
26057 30.377
26058 24.433
26059 19.3428
26060 46.6656
26061 107.452
26062 23.0865
26063 27.8812
26064 16.7484
26065 36.2554
26066 48.0449
26067 20.328
26068 77.6338
26069 28.4066
26070 31.2965
26071 14.8765
26072 14.4168
26073 13.8256
26074 9.65496
26075 26.6661
26076 36.8465
26077 104.563
26078 73.5288
26079 50.6393
26080 21.4774
26081 53.6606
26082 30.0486
26083 55.2369
26084 21.97
26085 12.4135
26086 94.218
26087 4.66328
26088 8.99816
26089 15.2378
26090 8.21
26091 20.6564
26092 13.3987
26093 8.99816
26094 37.3062
26095 133.495
26096 21.149
26097 24.6957
26098 37.8645
26099 51.099
26100 40.8201
26101 48.0449
26102 105.055
26103 42.3964
26104 23.3164
26105 35.1388
26106 73.3646
26107 40.6888
26108 18.1934
26109 24.9256
26110 21.1161
26111 79.1444
26112 24.1374
26113 26.3377
26114 27.6513
26115 18.8173
26116 16.9454
26117 27.9468
26118 44.4982
26119 30.9681
26120 10.049
26121 12.7419
26122 13.6286
26123 28.4723
26124 17.865
26125 20.5907
26126 28.2752
26127 23.4478
26128 22.3969
26129 43.2831
26130 91.8535
26131 60.8525
26132 25.3853
26133 13.8913
26134 48.3076
26135 131.885
26136 32.3474
26137 21.2803
26138 39.3095
26139 51.3618
26140 53.5292
26141 24.8599
26142 12.5449
26143 26.3048
26144 33.9566
26145 17.6351
26146 16.3543
26147 13.3002
26148 31.3294
26149 9.62212
26150 3.87512
26151 34.9746
26152 5.747
26153 4.40056
26154 44.4654
26155 10.3118
26156 39.5065
26157 69.8178
26158 17.7664
26159 9.29372
26160 18.3576
26161 6.66652
26162 8.27568
26163 11.9209
26164 14.8108
26165 15.6647
26166 29.753
26167 42.1666
26168 21.5759
26169 27.6513
26170 48.3733
26171 27.3886
26172 29.3261
26173 24.1702
26174 16.0588
26175 42.5606
26176 29.9829
26177 56.5833
26178 29.5888
26179 51.6573
26180 46.173
26181 24.0389
26182 32.9057
26183 23.2179
26184 26.7318
26185 69.2267
26186 48.5047
26187 26.6004
26188 32.3474
26189 10.673
26190 17.7008
26191 46.173
26192 19.507
26193 22.7581
26194 18.1934
26195 22.5611
26196 14.6466
26197 16.5185
26198 30.2456
26199 51.0334
26200 52.8067
26201 54.9085
26202 27.6513
26203 41.5426
26204 32.2489
26205 77.995
26206 54.2188
26207 48.6689
26208 38.6855
26209 21.6416
26210 51.6573
26211 49.2928
26212 101.574
26213 90.3757
26214 52.0514
26215 57.3058
26216 66.6652
26217 46.1074
26218 77.995
26219 68.9968
26220 35.6314
26221 56.7804
26222 28.9977
26223 22.5939
26224 52.0514
26225 21.2475
26226 15.7304
26227 86.6319
26228 19.1129
26229 15.9931
26230 71.0658
26231 30.6397
26232 25.0241
26233 48.0778
26234 37.7988
26235 55.1712
26236 35.2702
26237 10.0162
26238 44.3997
26239 38.1929
26240 27.29
26241 31.8876
26242 27.2244
26243 21.2475
26244 41.5098
26245 33.3983
26246 19.2771
26247 63.6768
26248 35.5
26249 18.5218
26250 35.5657
26251 122.592
26252 37.4048
26253 59.933
26254 28.4394
26255 16.5842
26256 47.1582
26257 97.1407
26258 34.0879
26259 43.8086
26260 46.9612
26261 18.6203
26262 29.0962
26263 20.1309
26264 42.3964
26265 56.6818
26266 41.3784
26267 25.648
26268 49.6541
26269 27.717
26270 14.778
26271 41.2799
26272 54.7114
26273 54.9742
26274 102.231
26275 95.4987
26276 140.325
26277 64.235
26278 23.3164
26279 8.0458
26280 39.8678
26281 122.033
26282 15.1392
26283 19.1786
26284 16.2558
26285 12.0194
26286 23.2836
26287 17.1425
26288 15.0736
26289 29.4575
26290 24.5972
26291 16.1573
26292 39.8349
26293 29.359
26294 17.5037
26295 46.6985
26296 184.035
26297 20.1966
26298 45.5491
26299 16.0916
26300 22.6924
26301 38.6527
26302 21.7729
26303 14.0555
26304 30.6397
26305 24.4986
26306 14.7452
26307 56.4191
26308 130.572
26309 62.2975
26310 40.6231
26311 15.3034
26312 12.315
26313 17.9963
26314 14.9094
26315 25.9436
26316 41.6411
26317 93.1671
26318 29.2604
26319 24.9584
26320 9.45792
26321 8.47272
26322 38.0944
26323 124.529
26324 16.1573
26325 18.686
26326 14.0884
26327 11.9538
26328 21.346
26329 18.062
26330 46.9612
26331 146.828
26332 56.1892
26333 65.9756
26334 19.9339
26335 44.4982
26336 7.02776
26337 11.4612
26338 19.3428
26339 14.8108
26340 71.5255
26341 24.6628
26342 9.852
26343 20.2623
26344 13.957
26345 11.4612
26346 25.3525
26347 25.4838
26348 44.137
26349 96.4182
26350 61.4765
26351 108.044
26352 37.5033
26353 38.3243
26354 18.7845
26355 90.113
26356 118.191
26357 38.6198
26358 60.6226
26359 64.7276
26360 92.0177
26361 149.094
26362 67.2892
26363 61.3451
26364 53.0366
26365 136.68
26366 57.9298
26367 20.8862
26368 97.502
26369 43.3488
26370 29.7859
26371 38.2586
26372 12.7748
26373 12.5777
26374 61.378
26375 37.2734
26376 24.827
26377 14.2526
26378 84.366
26379 32.2817
26380 41.8382
26381 10.1147
26382 16.223
26383 7.0606
26384 16.0916
26385 18.1277
26386 17.4709
26387 9.62212
26388 8.43988
26389 26.3705
26390 10.7058
26391 5.0902
26392 9.88484
26393 22.1013
26394 17.5366
26395 69.588
26396 12.939
26397 7.32332
26398 13.9898
26399 16.3872
26400 24.0389
26401 10.8044
26402 31.0338
26403 53.4307
26404 14.6138
26405 22.4626
26406 23.7105
26407 15.9931
26408 31.8548
26409 46.173
26410 43.1846
26411 73.2332
26412 47.0926
26413 44.9908
26414 48.3076
26415 42.1337
26416 64.0052
26417 44.8266
26418 23.809
26419 41.8382
26420 34.2193
26421 56.5176
26422 82.3627
26423 29.8187
26424 21.9043
26425 31.6578
26426 68.3729
26427 65.9099
26428 27.5856
26429 47.421
26430 84.3331
26431 60.8854
26432 110.868
26433 41.9038
26434 34.2193
26435 32.1832
26436 10.049
26437 19.6712
26438 115.728
26439 27.2572
26440 19.507
26441 13.2017
26442 11.297
26443 14.7123
26444 10.4431
26445 25.7137
26446 11.3955
26447 27.1915
26448 46.0088
26449 37.8317
26450 24.2359
26451 17.044
26452 40.1962
26453 18.2262
26454 12.7091
26455 22.364
26456 31.3294
26457 45.5819
26458 59.7031
26459 50.7706
26460 30.8039
26461 51.0334
26462 25.2868
26463 12.939
26464 58.094
26465 61.5422
26466 50.5079
26467 23.809
26468 17.0768
26469 21.8714
26470 26.7318
26471 15.9274
26472 16.1244
26473 38.9811
26474 26.6989
26475 33.0699
26476 46.4686
26477 20.722
26478 45.1878
26479 27.1587
26480 44.5967
26481 61.0824
26482 26.2392
26483 12.315
26484 17.3724
26485 20.9848
26486 32.5116
26487 46.5343
26488 28.0454
26489 16.2886
26490 57.5028
26491 155.366
26492 47.9136
26493 58.3895
26494 39.2766
26495 32.1504
26496 75.4006
26497 22.3312
26498 13.957
26499 8.50556
26500 24.3673
26501 39.6379
26502 32.2489
26503 44.0713
26504 11.3955
26505 18.8502
26506 11.5925
26507 19.2442
26508 35.9926
26509 30.9353
26510 30.9024
26511 19.704
26512 25.7137
26513 12.6106
26514 29.1291
26515 45.0236
26516 79.3743
26517 19.507
26518 35.6642
26519 15.5662
26520 16.6499
26521 24.5315
26522 95.2032
26523 19.2771
26524 18.1934
26525 47.7165
26526 27.1258
26527 19.6383
26528 29.3261
26529 19.8682
26530 21.543
26531 19.4413
26532 18.3904
26533 29.556
26534 37.3062
26535 14.6138
26536 10.5745
26537 28.932
26538 50.6721
26539 26.1078
26540 51.8215
26541 14.8108
26542 15.0407
26543 12.1508
26544 16.3543
26545 28.111
26546 73.3317
26547 24.1046
26548 40.3275
26549 92.7073
26550 17.8978
26551 27.29
26552 79.4728
26553 10.2789
26554 20.8862
26555 53.7591
26556 29.0306
26557 20.2294
26558 9.55644
26559 14.8765
26560 16.6827
26561 10.5745
26562 27.5199
26563 34.6462
26564 14.6795
26565 14.6138
26566 28.8335
26567 36.0583
26568 23.4478
26569 27.5199
26570 8.60408
26571 11.1984
26572 4.63044
26573 12.7091
26574 3.57956
26575 3.87512
26576 45.4834
26577 8.99816
26578 30.0158
26579 12.7419
26580 7.68456
26581 12.118
26582 41.4441
26583 17.3395
26584 52.9381
26585 9.55644
26586 11.0671
26587 6.568
26588 7.7174
26589 23.4806
26590 95.5316
26591 18.6531
26592 21.2475
26593 11.3626
26594 6.17392
26595 10.7058
26596 6.83072
26597 31.4607
26598 57.8641
26599 25.0569
26600 25.3196
26601 40.6888
26602 19.1457
26603 26.896
26604 19.4741
26605 24.9256
26606 15.8946
26607 17.9963
26608 18.7845
26609 24.6957
26610 13.0375
26611 12.0851
26612 7.19196
26613 31.3294
26614 30.4098
26615 22.5939
26616 22.1998
26617 18.4561
26618 27.8812
26619 30.18
26620 48.3733
26621 25.8122
26622 53.4635
26623 34.5148
26624 64.235
26625 115.301
26626 31.822
26627 42.3964
26628 23.3492
26629 11.494
26630 16.0916
26631 10.3118
26632 9.26088
26633 16.0259
26634 11.7239
26635 6.60084
26636 58.4552
26637 10.673
26638 8.17716
26639 12.9061
26640 44.0384
26641 6.33812
26642 5.0902
26643 69.7193
26644 8.34136
26645 3.9408
26646 9.1952
26647 7.5532
26648 4.4334
26649 8.96532
26650 11.3626
26651 2.72572
26652 7.84876
26653 4.63044
26654 5.15588
26655 23.9404
26656 8.8668
26657 12.7419
26658 16.2886
26659 6.2396
26660 5.747
26661 23.809
26662 26.6004
26663 11.3955
26664 17.7008
26665 10.0819
26666 66.9936
26667 16.42
26668 21.9371
26669 27.1258
26670 16.7156
26671 10.2132
26672 16.5514
26673 17.7008
26674 9.62212
26675 14.0884
26676 28.111
26677 23.9404
26678 32.5116
26679 159.471
26680 19.4741
26681 21.346
26682 79.0459
26683 53.4635
26684 32.9057
26685 21.8386
26686 9.75348
26687 11.1656
26688 15.1392
26689 60.7868
26690 26.3705
26691 27.4542
26692 14.0227
26693 10.3118
26694 35.0403
26695 44.3012
26696 8.8668
26697 27.0273
26698 12.9061
26699 21.9371
26700 110.211
26701 21.9371
26702 6.53516
26703 22.7253
26704 14.7452
26705 10.6073
26706 16.0259
26707 8.0458
26708 8.3742
26709 25.1554
26710 33.2998
26711 33.858
26712 48.9644
26713 17.044
26714 6.37096
26715 19.3428
26716 18.4561
26717 5.64848
26718 20.5578
26719 32.019
26720 17.6022
26721 27.29
26722 16.2886
26723 22.3312
26724 16.3543
26725 18.4889
26726 6.04256
26727 8.93248
26728 15.2706
26729 8.30852
26730 10.0162
26731 22.9552
26732 8.83396
26733 13.9242
26734 48.0121
26735 8.99816
26736 13.5629
26737 35.2702
26738 14.9094
26739 23.809
26740 59.3747
26741 18.1277
26742 32.9714
26743 79.2758
26744 13.333
26745 17.0768
26746 70.409
26747 9.62212
26748 17.044
26749 65.68
26750 15.2706
26751 19.08
26752 22.1998
26753 22.2655
26754 26.9288
26755 70.4746
26756 28.6693
26757 54.2517
26758 17.5366
26759 6.63368
26760 26.6661
26761 23.0537
26762 30.4098
26763 44.7609
26764 24.1374
26765 30.2128
26766 16.2886
26767 7.68456
26768 24.9256
26769 47.6837
26770 13.2345
26771 26.0093
26772 22.6924
26773 37.0107
26774 19.2114
26775 9.81916
26776 20.525
26777 8.47272
26778 16.3872
26779 38.3571
26780 59.933
26781 37.0435
26782 30.6069
26783 15.3363
26784 60.3599
26785 59.4404
26786 35.8284
26787 17.1425
26788 14.8108
26789 14.6138
26790 38.3243
26791 45.352
26792 30.5412
26793 38.0944
26794 32.7086
26795 55.204
26796 28.2096
26797 11.0999
26798 34.4163
26799 28.5051
26800 29.9172
26801 15.0736
26802 33.3326
26803 51.7558
26804 22.2327
26805 18.0292
26806 8.8668
26807 18.5874
26808 23.5463
26809 60.4584
26810 11.3298
26811 13.6286
26812 40.032
26813 6.53516
26814 8.11148
26815 18.5218
26816 7.75024
26817 9.39224
26818 18.3576
26819 7.98012
26820 12.7419
26821 32.3802
26822 10.3118
26823 14.975
26824 42.692
26825 12.6106
26826 9.75348
26827 7.94728
26828 15.9602
26829 9.62212
26830 11.4283
26831 14.581
26832 10.0819
26833 11.0342
26834 13.5958
26835 28.9977
26836 93.7582
26837 43.4802
26838 41.1814
26839 20.4265
26840 30.0814
26841 47.4866
26842 42.9876
26843 53.5949
26844 9.58928
26845 27.0273
26846 10.4431
26847 18.9815
26848 60.1629
26849 44.0384
26850 32.643
26851 12.4792
26852 35.0403
26853 18.5874
26854 48.7017
26855 53.365
26856 23.2507
26857 37.569
26858 63.8081
26859 30.7711
26860 22.6596
26861 37.4376
26862 130.506
26863 18.6531
26864 9.78632
26865 17.2082
26866 21.2803
26867 17.7008
26868 52.8067
26869 18.6531
26870 20.1638
26871 33.2341
26872 30.6069
26873 19.4084
26874 16.0259
26875 22.2984
26876 55.9265
26877 40.3932
26878 16.0916
26879 10.2789
26880 17.4052
26881 19.704
26882 61.5093
26883 86.5662
26884 86.0408
26885 66.4353
26886 50.1795
26887 32.0518
26888 21.5759
26889 35.7628
26890 21.6744
26891 34.1536
26892 37.0107
26893 35.5
26894 26.469
26895 8.43988
26896 15.5005
26897 40.0976
26898 51.6245
26899 36.5838
26900 19.2771
26901 6.76504
26902 9.16236
26903 145.547
26904 15.1721
26905 24.9256
26906 14.4496
26907 87.026
26908 20.1638
26909 6.92924
26910 18.3576
26911 6.37096
26912 11.7239
26913 18.7516
26914 38.7184
26915 14.778
26916 7.25764
26917 14.8108
26918 39.7692
26919 44.4982
26920 15.8617
26921 9.78632
26922 12.9718
26923 20.6235
26924 41.05
26925 11.9866
26926 17.8978
26927 21.1818
26928 14.4824
26929 23.2836
26930 36.5181
26931 25.1554
26932 16.6499
26933 22.1013
26934 10.9029
26935 24.63
26936 43.5458
26937 140.391
26938 22.7253
26939 16.4857
26940 11.5268
26941 23.6448
26942 46.4686
26943 86.9932
26944 44.4982
26945 11.8224
26946 33.7267
26947 41.1485
26948 43.4802
26949 28.5708
26950 23.9732
26951 26.7974
26952 47.9464
26953 70.4418
26954 55.3026
26955 44.2683
26956 65.68
26957 149.159
26958 57.3058
26959 56.7475
26960 46.2716
26961 122.92
26962 37.9959
26963 69.5223
26964 26.9616
26965 44.0384
26966 70.2448
26967 53.9233
26968 45.8775
26969 62.6587
26970 20.7877
26971 22.4954
26972 32.0847
26973 45.4177
26974 22.9223
26975 18.259
26976 41.5426
26977 37.142
26978 27.9797
26979 34.6134
26980 26.0093
26981 25.5495
26982 17.0768
26983 36.9778
26984 32.7415
26985 15.1721
26986 33.7267
26987 14.2526
26988 8.24284
26989 16.8798
26990 107.255
26991 21.346
26992 13.3002
26993 21.7072
26994 23.9075
26995 33.3326
26996 96.0242
26997 31.7563
26998 38.7184
26999 48.0778
27000 22.2655
27001 58.5209
27002 53.8576
27003 17.4052
27004 37.8645
27005 43.2831
27006 32.6758
27007 31.5264
27008 34.0879
27009 32.5773
27010 24.4986
27011 45.0565
27012 84.4316
27013 51.2304
27014 42.1009
27015 20.1966
27016 14.3511
27017 20.722
27018 51.7558
27019 45.2207
27020 48.2091
27021 33.6282
27022 46.3701
27023 55.204
27024 28.7022
27025 15.7304
27026 28.0454
27027 10.1476
27028 36.9122
27029 28.4066
27030 12.512
27031 50.0482
27032 83.2494
27033 43.316
27034 56.8789
27035 28.8335
27036 17.9963
27037 39.7692
27038 26.9945
27039 61.4436
27040 69.2924
27041 45.8446
27042 22.1342
27043 35.5
27044 26.5347
27045 38.6527
27046 41.7725
27047 15.6975
27048 37.4704
27049 94.0538
27050 41.5426
27051 22.6596
27052 57.0431
27053 33.4968
27054 15.3363
27055 43.1518
27056 118.323
27057 51.2632
27058 31.5592
27059 42.9876
27060 49.8183
27061 54.186
27062 70.0477
27063 31.5921
27064 13.9242
27065 18.6531
27066 66.7966
27067 32.9714
27068 34.7776
27069 19.2114
27070 15.2049
27071 16.0259
27072 19.901
27073 39.2438
27074 41.6411
27075 26.1735
27076 83.0852
27077 61.5422
27078 25.2868
27079 24.5972
27080 88.9964
27081 56.2878
27082 53.168
27083 33.2012
27084 17.6351
27085 54.4816
27086 35.5986
27087 84.2018
27088 24.7285
27089 11.494
27090 30.8368
27091 15.9931
27092 25.5495
27093 24.2688
27094 7.84876
27095 20.5907
27096 14.975
27097 26.3048
27098 86.5334
27099 26.4362
27100 19.9339
27101 51.92
27102 15.3034
27103 14.9094
27104 16.7812
27105 44.2683
27106 65.3516
27107 51.9857
27108 50.1467
27109 22.1342
27110 46.3372
27111 76.5829
27112 44.5967
27113 93.4626
27114 83.1509
27115 32.9385
27116 41.3127
27117 92.3132
27118 157.829
27119 60.951
27120 24.3016
27121 33.5296
27122 43.6115
27123 20.4922
27124 35.0074
27125 14.581
27126 23.8418
27127 18.4889
27128 31.4936
27129 49.6541
27130 36.1897
27131 37.6675
27132 19.901
27133 21.4774
27134 64.8262
27135 57.5357
27136 61.2138
27137 21.8386
27138 20.3608
27139 34.5477
27140 10.3446
27141 18.7516
27142 33.661
27143 50.1795
27144 17.1425
27145 8.83396
27146 27.1587
27147 43.2174
27148 44.0056
27149 50.4422
27150 23.0865
27151 27.5856
27152 25.8451
27153 50.3109
27154 53.2008
27155 35.303
27156 43.1518
27157 52.741
27158 18.062
27159 15.9274
27160 37.766
27161 62.593
27162 44.5639
27163 22.8238
27164 12.2822
27165 20.8862
27166 16.4857
27167 17.5037
27168 8.60408
27169 24.2359
27170 15.2049
27171 22.364
27172 36.7808
27173 80.9506
27174 39.0468
27175 32.3474
27176 30.18
27177 20.2294
27178 44.6624
27179 51.723
27180 23.3821
27181 53.3322
27182 65.2202
27183 25.1226
27184 50.8035
27185 103.315
27186 36.4524
27187 141.869
27188 58.4224
27189 40.032
27190 16.1573
27191 37.7332
27192 14.0555
27193 19.6055
27194 83.4793
27195 16.3872
27196 16.8469
27197 58.8493
27198 29.9829
27199 14.4496
27200 13.2017
27201 31.1652
27202 66.0084
27203 59.5718
27204 17.7336
27205 31.2965
27206 39.2766
27207 36.5838
27208 25.8122
27209 38.587
27210 29.1619
27211 17.0768
27212 36.4524
27213 72.1823
27214 35.7628
27215 62.9543
27216 21.1818
27217 15.8946
27218 58.4224
27219 20.525
27220 20.8206
27221 73.4631
27222 84.2346
27223 60.4913
27224 36.7151
27225 33.464
27226 36.7808
27227 20.8206
27228 26.6004
27229 26.6332
27230 18.259
27231 19.1786
27232 12.1508
27233 22.6268
27234 55.1055
27235 60.0972
27236 28.4394
27237 69.5551
27238 25.6809
27239 15.5005
27240 45.9103
27241 36.4524
27242 42.889
27243 18.3576
27244 80.5894
27245 49.884
27246 25.6152
27247 41.247
27248 53.9233
27249 27.0602
27250 17.8978
27251 35.6314
27252 79.7027
27253 30.1143
27254 19.1786
27255 36.6823
27256 18.7845
27257 46.7313
27258 36.7151
27259 7.65172
27260 28.538
27261 36.6494
27262 96.4182
27263 55.828
27264 18.4889
27265 28.2096
27266 78.192
27267 21.346
27268 17.4052
27269 12.8076
27270 14.4496
27271 27.8812
27272 50.8692
27273 39.3423
27274 33.037
27275 61.2466
27276 36.1568
27277 20.5907
27278 84.0047
27279 39.7364
27280 35.8941
27281 37.8974
27282 31.9862
27283 48.2091
27284 63.6768
27285 34.7119
27286 12.1508
27287 26.6989
27288 35.2702
27289 13.9242
27290 15.6647
27291 30.574
27292 13.0703
27293 19.2114
27294 46.7313
27295 56.452
27296 45.4177
27297 49.3585
27298 45.3192
27299 17.0111
27300 33.9894
27301 89.9816
27302 45.2535
27303 55.7952
27304 15.0736
27305 65.3188
27306 30.3442
27307 14.6138
27308 29.2604
27309 156.68
27310 66.3696
27311 46.5671
27312 93.2656
27313 35.7956
27314 28.111
27315 41.9038
27316 62.4288
27317 19.4084
27318 24.5315
27319 31.0995
27320 68.0773
27321 87.2559
27322 104.727
27323 27.4871
27324 35.8284
27325 31.1323
27326 58.8164
27327 44.8594
27328 36.9778
27329 52.7739
27330 17.865
27331 44.6296
27332 19.8354
27333 27.1258
27334 29.1291
27335 44.4982
27336 22.5611
27337 57.6999
27338 85.6139
27339 82.724
27340 44.4325
27341 24.4986
27342 45.8118
27343 62.0348
27344 34.8761
27345 62.6916
27346 50.3109
27347 17.7993
27348 18.5546
27349 33.5296
27350 25.3525
27351 39.0796
27352 66.2711
27353 63.3812
27354 78.8488
27355 41.4112
27356 49.6541
27357 83.8405
27358 58.9806
27359 73.2004
27360 35.1388
27361 22.3312
27362 18.0948
27363 16.1901
27364 152.64
27365 24.9256
27366 24.9912
27367 37.963
27368 12.6106
27369 23.4478
27370 65.0889
27371 52.3798
27372 45.9432
27373 36.4524
27374 16.5842
27375 22.0356
27376 26.0093
27377 40.1305
27378 21.2803
27379 36.5838
27380 56.8789
27381 60.8197
27382 75.6962
27383 27.8155
27384 17.241
27385 42.7248
27386 104.825
27387 26.3377
27388 23.1522
27389 29.0306
27390 37.0435
27391 21.8058
27392 55.7623
27393 47.0926
27394 36.8465
27395 16.2558
27396 43.9399
27397 40.3932
27398 24.7614
27399 63.2827
27400 24.5972
27401 28.6036
27402 28.8335
27403 63.3484
27404 108.241
27405 48.1106
27406 50.3766
27407 76.5829
27408 64.6291
27409 41.4441
27410 48.8659
27411 25.1554
27412 42.9219
27413 80.1953
27414 78.6518
27415 134.94
27416 120.49
27417 30.9353
27418 48.9973
27419 116.418
27420 127.124
27421 82.1657
27422 42.3636
27423 23.9075
27424 31.0666
27425 59.1448
27426 68.4714
27427 30.9681
27428 39.1124
27429 65.4501
27430 39.605
27431 25.9108
27432 123.084
27433 23.809
27434 85.9423
27435 96.9765
27436 31.3294
27437 57.1088
27438 70.1791
27439 28.4066
27440 23.3492
27441 10.4431
27442 13.333
27443 36.3539
27444 27.6841
27445 22.5939
27446 34.9746
27447 12.7419
27448 59.0792
27449 52.3798
27450 72.3465
27451 23.4806
27452 10.2132
27453 30.6726
27454 25.254
27455 22.5939
27456 32.3802
27457 21.149
27458 15.8946
27459 13.3659
27460 34.0879
27461 55.631
27462 76.1231
27463 103.479
27464 40.426
27465 21.5102
27466 27.3229
27467 17.865
27468 36.5509
27469 38.0944
27470 20.1966
27471 61.4765
27472 114.743
27473 27.717
27474 20.8206
27475 63.6111
27476 114.841
27477 52.9709
27478 29.753
27479 16.223
27480 32.3474
27481 33.858
27482 16.6827
27483 34.8104
27484 109.357
27485 52.6425
27486 46.8298
27487 32.5773
27488 60.2614
27489 79.6042
27490 42.9547
27491 51.0662
27492 38.0287
27493 65.2859
27494 55.7952
27495 16.6827
27496 30.7054
27497 83.545
27498 33.9894
27499 40.1633
27500 68.143
27501 36.8465
27502 65.5815
27503 45.6148
27504 30.7054
27505 64.662
27506 69.9164
27507 18.4561
27508 38.7512
27509 117.797
27510 22.8238
27511 44.6952
27512 33.2012
27513 24.2359
27514 66.4353
27515 42.2979
27516 60.6883
27517 37.4376
27518 19.2771
27519 40.9515
27520 20.6892
27521 35.0074
27522 31.6906
27523 12.315
27524 40.1962
27525 45.7133
27526 20.6564
27527 36.4852
27528 55.5981
27529 29.3918
27530 60.3599
27531 56.2221
27532 68.6028
27533 47.9464
27534 25.2211
27535 20.722
27536 23.5463
27537 65.056
27538 131.524
27539 46.4029
27540 27.0602
27541 48.6689
27542 44.0713
27543 33.6282
27544 23.0537
27545 12.4464
27546 36.9122
27547 38.0616
27548 29.8844
27549 19.1129
27550 16.1573
27551 16.3215
27552 13.2345
27553 9.55644
27554 18.062
27555 30.4755
27556 17.0111
27557 39.1781
27558 59.0792
27559 17.8978
27560 20.9191
27561 46.2059
27562 59.6703
27563 46.7642
27564 14.7452
27565 59.4732
27566 51.8544
27567 21.0833
27568 25.451
27569 61.1809
27570 87.3544
27571 34.1208
27572 28.1439
27573 23.2179
27574 71.9524
27575 70.5403
27576 14.1869
27577 47.618
27578 46.8298
27579 24.0717
27580 39.9663
27581 32.3146
27582 73.9885
27583 26.5347
27584 43.2503
27585 53.8904
27586 54.8756
27587 24.3673
27588 35.4672
27589 115.203
27590 92.7073
27591 47.0926
27592 23.6448
27593 28.7022
27594 27.6184
27595 22.8566
27596 67.7489
27597 46.8298
27598 19.2442
27599 27.5856
27600 49.5884
27601 36.945
27602 63.1842
27603 14.8765
27604 29.9501
27605 12.939
27606 26.9945
27607 53.1023
27608 37.6018
27609 8.93248
27610 25.451
27611 34.285
27612 14.0884
27613 77.3382
27614 38.3243
27615 120.818
27616 40.9843
27617 24.4658
27618 98.7499
27619 99.0783
27620 42.6592
27621 29.4575
27622 38.5213
27623 31.7891
27624 13.6943
27625 39.3095
27626 38.4228
27627 28.4394
27628 21.1818
27629 29.6545
27630 20.1638
27631 28.8992
27632 31.2308
27633 23.4478
27634 35.7299
27635 54.0218
27636 73.9885
27637 18.1277
27638 13.1688
27639 43.316
27640 43.8086
27641 24.3016
27642 33.2341
27643 151.688
27644 39.9663
27645 23.2507
27646 17.7664
27647 26.5347
27648 32.4131
27649 21.1818
27650 37.6018
27651 40.4589
27652 43.0204
27653 15.9602
27654 56.7147
27655 91.4922
27656 85.0556
27657 26.7646
27658 11.2641
27659 20.8534
27660 16.3215
27661 94.8748
27662 42.495
27663 10.7387
27664 45.5162
27665 27.6184
27666 57.6014
27667 44.7281
27668 81.9358
27669 68.4057
27670 31.0995
27671 21.1161
27672 35.5657
27673 23.2836
27674 24.63
27675 100.195
27676 86.2378
27677 61.4765
27678 28.2424
27679 23.9075
27680 61.4436
27681 42.1009
27682 58.915
27683 24.5972
27684 97.7318
27685 30.18
27686 35.5986
27687 20.525
27688 19.8354
27689 116.221
27690 57.9626
27691 20.7549
27692 28.7678
27693 35.0403
27694 12.7091
27695 22.6268
27696 20.0324
27697 21.6416
27698 38.3243
27699 36.7151
27700 21.1161
27701 35.7299
27702 40.6559
27703 64.3007
27704 39.9991
27705 19.2114
27706 16.5185
27707 25.6152
27708 21.0833
27709 10.673
27710 25.5824
27711 18.9487
27712 42.2979
27713 86.0408
27714 18.9158
27715 56.5176
27716 44.531
27717 24.9256
27718 15.8289
27719 36.6166
27720 99.7679
27721 121.705
27722 73.9885
27723 31.2637
27724 34.3506
27725 48.5375
27726 61.0167
27727 43.0861
27728 42.5935
27729 30.2456
27730 52.1499
27731 24.7942
27732 13.6943
27733 50.0153
27734 43.8742
27735 19.901
27736 31.0338
27737 27.8483
27738 25.5167
27739 80.1953
27740 94.9404
27741 139.57
27742 94.3822
27743 69.6865
27744 189.191
27745 93.7254
27746 140.424
27747 49.2272
27748 32.9714
27749 32.6101
27750 33.0699
27751 32.019
27752 105.909
27753 68.34
27754 72.8391
27755 28.3409
27756 25.5495
27757 88.3724
27758 103.249
27759 42.0352
27760 40.3275
27761 17.2082
27762 65.5158
27763 193.198
27764 33.5953
27765 29.1619
27766 43.5458
27767 28.2096
27768 16.8141
27769 15.0407
27770 5.64848
27771 15.2378
27772 8.40704
27773 133.954
27774 62.2646
27775 29.7859
27776 121.278
27777 19.6055
27778 21.346
27779 19.4413
27780 7.0606
27781 12.2822
27782 42.3636
27783 38.9154
27784 49.063
27785 20.525
27786 12.939
27787 84.9899
27788 38.8169
27789 10.673
27790 16.7812
27791 15.599
27792 12.5777
27793 19.901
27794 63.0856
27795 22.6924
27796 46.4358
27797 18.9487
27798 24.3016
27799 51.0662
27800 74.1856
27801 19.8354
27802 45.0893
27803 22.4626
27804 25.4838
27805 35.8941
27806 41.7725
27807 14.1869
27808 50.2452
27809 29.6545
27810 19.3428
27811 80.261
27812 127.189
27813 83.1509
27814 83.7092
27815 22.5282
27816 7.8816
27817 34.7447
27818 78.5861
27819 42.5278
27820 45.9432
27821 51.4603
27822 48.3405
27823 24.6628
27824 20.3936
27825 39.5065
27826 41.1485
27827 31.9862
27828 14.5153
27829 65.8114
27830 150.144
27831 63.3155
27832 44.531
27833 8.5384
27834 18.4889
27835 83.545
27836 20.9191
27837 11.5268
27838 35.7628
27839 105.318
27840 13.6943
27841 21.97
27842 70.606
27843 28.735
27844 17.9963
27845 158.65
27846 11.691
27847 25.7466
27848 59.4076
27849 43.0532
27850 5.94404
27851 14.0555
27852 16.1901
27853 34.8104
27854 32.643
27855 84.4316
27856 27.3886
27857 8.24284
27858 15.0407
27859 40.2947
27860 80.6222
27861 12.3807
27862 9.45792
27863 17.1753
27864 10.9686
27865 21.97
27866 12.1836
27867 33.3654
27868 103.15
27869 21.6744
27870 13.2674
27871 22.2327
27872 33.5625
27873 119.669
27874 35.8613
27875 67.519
27876 105.942
27877 69.7522
27878 33.9237
27879 58.094
27880 50.8035
27881 43.1189
27882 17.2082
27883 43.5458
27884 18.3576
27885 33.1027
27886 42.8562
27887 59.9658
27888 108.076
27889 48.4718
27890 58.1268
27891 33.2341
27892 23.9075
27893 38.2586
27894 38.9154
27895 55.4011
27896 14.0227
27897 25.8779
27898 39.8678
27899 38.6527
27900 15.9602
27901 34.8761
27902 23.809
27903 10.0819
27904 25.0569
27905 14.2526
27906 10.7058
27907 46.5014
27908 11.0014
27909 7.78308
27910 41.1814
27911 25.2868
27912 40.2947
27913 43.8414
27914 99.538
27915 40.3604
27916 68.3729
27917 32.2489
27918 22.0685
27919 30.9024
27920 25.6152
27921 51.3289
27922 25.0898
27923 13.6614
27924 33.7595
27925 40.6559
27926 18.6531
27927 19.9667
27928 50.5079
27929 18.0948
27930 23.612
27931 8.63692
27932 8.76828
27933 45.8775
27934 38.0944
27935 24.9256
27936 25.5495
27937 52.8067
27938 93.6597
27939 59.8673
27940 27.6184
27941 44.958
27942 34.8761
27943 87.5186
27944 29.7859
27945 10.1476
27946 45.8118
27947 43.9399
27948 25.3853
27949 26.5676
27950 10.1476
27951 17.1425
27952 28.8992
27953 22.1013
27954 20.2951
27955 17.0768
27956 44.4982
27957 15.5005
27958 8.24284
27959 23.0208
27960 21.4445
27961 28.8992
27962 28.8992
27963 16.7812
27964 29.556
27965 19.2442
27966 22.8566
27967 22.1013
27968 15.0736
27969 7.389
27970 27.0602
27971 24.1374
27972 11.5925
27973 19.0144
27974 32.1175
27975 19.4413
27976 42.4621
27977 52.8067
27978 36.2882
27979 54.5472
27980 10.87
27981 19.8025
27982 42.7248
27983 42.889
27984 42.3964
27985 34.0879
27986 53.4635
27987 12.8404
27988 22.9552
27989 45.4834
27990 63.9066
27991 44.8923
27992 8.24284
27993 28.5708
27994 17.7993
27995 24.1046
27996 45.3849
27997 25.7466
27998 18.2919
27999 14.0227
28000 35.303
28001 36.1897
28002 33.7267
28003 25.5824
28004 8.96532
28005 30.6397
28006 15.0407
28007 36.9778
28008 19.8354
28009 10.5088
28010 16.9454
28011 12.315
28012 20.6564
28013 37.5033
28014 79.9654
28015 40.0976
28016 37.3391
28017 30.0486
28018 31.822
28019 18.5218
28020 52.8724
28021 55.6966
28022 19.6383
28023 16.7484
28024 32.8072
28025 47.3224
28026 17.9963
28027 23.7433
28028 12.2165
28029 10.9686
28030 21.2803
28031 35.2373
28032 17.3067
28033 25.254
28034 11.5268
28035 10.6402
28036 29.9172
28037 27.717
28038 87.6828
28039 39.5722
28040 16.9454
28041 18.3247
28042 55.2697
28043 31.6249
28044 48.4062
28045 5.54996
28046 13.3002
28047 40.9186
28048 23.9732
28049 18.8173
28050 7.35616
28051 16.7156
28052 12.2493
28053 17.1425
28054 6.10824
28055 14.8108
28056 14.6795
28057 4.7618
28058 3.54672
28059 8.73544
28060 52.7082
28061 14.1869
28062 2.36448
28063 2.69288
28064 6.63368
28065 41.247
28066 9.42508
28067 5.18872
28068 3.9408
28069 13.8913
28070 68.34
28071 5.45144
28072 8.47272
28073 10.0162
28074 9.06384
28075 3.84228
28076 22.364
28077 44.5639
28078 28.9977
28079 34.8104
28080 14.7123
28081 33.9894
28082 33.7595
28083 34.482
28084 46.5014
28085 22.6596
28086 10.0162
28087 19.2114
28088 11.7896
28089 20.6564
28090 37.7332
28091 18.0292
28092 42.3964
28093 19.1786
28094 10.0162
28095 11.3626
28096 10.4431
28097 36.8465
28098 20.6235
28099 32.643
28100 18.062
28101 20.7549
28102 49.7198
28103 21.8058
28104 12.7419
28105 52.4126
28106 12.9061
28107 3.71092
28108 8.27568
28109 4.46624
28110 13.76
28111 45.4834
28112 8.5384
28113 8.99816
28114 11.691
28115 3.02128
28116 18.6203
28117 7.29048
28118 15.8289
28119 7.2248
28120 6.568
28121 18.2919
28122 24.2688
28123 15.0079
28124 6.63368
28125 3.7766
28126 18.6531
28127 19.9996
28128 16.5514
28129 16.3215
28130 7.09344
28131 7.58604
28132 12.1508
28133 12.512
28134 9.72064
28135 28.538
28136 21.3132
28137 10.7058
28138 18.4561
28139 8.50556
28140 5.35292
28141 5.94404
28142 6.83072
28143 7.48752
28144 9.42508
28145 5.12304
28146 10.8372
28147 26.4034
28148 15.6318
28149 14.2197
28150 17.7664
28151 7.91444
28152 5.61564
28153 11.9538
28154 32.3802
28155 20.8862
28156 7.65172
28157 9.32656
28158 9.32656
28159 10.7058
28160 9.98336
28161 7.29048
28162 19.7368
28163 13.3987
28164 13.76
28165 13.7928
28166 81.7059
28167 11.1984
28168 4.86032
28169 11.9209
28170 15.8289
28171 9.39224
28172 22.4626
28173 13.333
28174 8.17716
28175 17.1753
28176 30.18
28177 13.2674
28178 14.0884
28179 6.30528
28180 12.3478
28181 15.3363
28182 51.8872
28183 20.4922
28184 20.9519
28185 19.901
28186 15.6318
28187 30.18
28188 29.8844
28189 14.6138
28190 6.8964
28191 5.48428
28192 5.38576
28193 4.40056
28194 7.45468
28195 7.15912
28196 19.507
28197 12.4792
28198 6.00972
28199 8.96532
28200 11.0671
28201 10.5088
28202 12.9718
28203 14.5481
28204 49.1943
28205 16.3215
28206 11.5597
28207 12.6434
28208 26.7974
28209 35.5657
28210 33.6282
28211 11.0999
28212 6.69936
28213 16.2886
28214 13.8585
28215 16.7812
28216 36.4852
28217 9.91768
28218 4.00648
28219 12.5777
28220 12.2493
28221 5.71416
28222 15.0407
28223 17.6022
28224 13.136
28225 18.5218
28226 17.438
28227 7.45468
28228 3.31684
28229 8.47272
28230 12.2822
28231 14.0227
28232 23.8747
28233 17.6022
28234 25.3853
28235 37.4704
28236 36.4524
28237 13.3987
28238 15.2049
28239 17.5366
28240 18.2262
28241 9.42508
28242 22.1342
28243 24.3016
28244 13.5301
28245 26.9945
28246 48.6689
28247 22.6924
28248 25.254
28249 18.1934
28250 9.65496
28251 24.3344
28252 24.5972
28253 23.4806
28254 16.0916
28255 38.2258
28256 32.5444
28257 16.7484
28258 32.3802
28259 33.8252
28260 13.6286
28261 13.8585
28262 8.83396
28263 6.46948
28264 14.975
28265 46.0417
28266 23.8418
28267 22.4626
28268 9.09668
28269 5.64848
28270 7.0606
28271 4.33488
28272 6.86356
28273 4.49908
28274 8.11148
28275 17.044
28276 8.57124
28277 3.31684
28278 5.4186
28279 76.5172
28280 10.2132
28281 15.6318
28282 18.5546
28283 7.32332
28284 16.3543
28285 6.30528
28286 21.6087
28287 26.4034
28288 19.7697
28289 34.0879
28290 33.0042
28291 29.0962
28292 44.5639
28293 22.3312
28294 16.8798
28295 11.5268
28296 7.25764
28297 17.6351
28298 46.4358
28299 14.4824
28300 9.42508
28301 20.2294
28302 14.7452
28303 5.02452
28304 23.9732
28305 23.185
28306 18.4561
28307 8.5384
28308 24.7285
28309 61.6407
28310 22.7581
28311 19.6383
28312 41.3127
28313 59.8016
28314 38.39
28315 11.7567
28316 11.4612
28317 31.822
28318 55.3354
28319 35.8941
28320 33.1027
28321 24.827
28322 52.6425
28323 30.6069
28324 54.2188
28325 114.513
28326 35.5657
28327 27.8155
28328 27.1587
28329 11.1656
28330 15.1721
28331 8.8668
28332 18.3247
28333 17.8321
28334 22.4954
28335 72.7078
28336 38.5213
28337 15.5005
28338 8.99816
28339 18.4561
28340 68.1102
28341 34.8761
28342 11.0342
28343 36.748
28344 38.9482
28345 18.1605
28346 6.92924
28347 10.2461
28348 15.4676
28349 12.2165
28350 10.5416
28351 18.3576
28352 11.1328
28353 34.5805
28354 39.9991
28355 38.587
28356 33.6282
28357 28.9977
28358 52.1171
28359 64.662
28360 63.9395
28361 27.1258
28362 31.822
28363 53.3978
28364 33.2012
28365 25.4182
28366 32.6758
28367 11.7239
28368 8.99816
28369 12.2165
28370 11.4612
28371 7.19196
28372 16.3543
28373 16.42
28374 16.4528
28375 10.87
28376 17.7664
28377 10.049
28378 9.58928
28379 34.7119
28380 16.5842
28381 8.57124
28382 20.0324
28383 40.3604
28384 100.063
28385 46.6328
28386 28.9649
28387 21.0504
28388 99.4395
28389 20.9191
28390 22.3969
28391 56.0579
28392 61.0496
28393 57.9626
28394 67.8146
28395 109.883
28396 49.3257
28397 16.3543
28398 60.0972
28399 53.7591
28400 35.2702
28401 23.9732
28402 21.8386
28403 25.5167
28404 23.0865
28405 72.051
28406 32.019
28407 18.4232
28408 77.2068
28409 37.4048
28410 76.9441
28411 31.6906
28412 26.1406
28413 69.2596
28414 43.1846
28415 63.2498
28416 26.5019
28417 22.167
28418 9.45792
28419 25.8779
28420 14.9422
28421 22.7581
28422 52.5768
28423 16.2886
28424 5.94404
28425 10.1476
28426 17.5037
28427 45.8775
28428 12.3478
28429 25.3853
28430 115.695
28431 16.223
28432 34.9089
28433 90.1458
28434 132.871
28435 35.2373
28436 36.3867
28437 41.3784
28438 18.7845
28439 94.9076
28440 61.7064
28441 34.2521
28442 35.7956
28443 27.5856
28444 35.6642
28445 32.4788
28446 8.21
28447 26.4034
28448 42.9876
28449 16.9126
28450 58.8821
28451 42.1337
28452 52.0186
28453 20.5578
28454 64.7276
28455 24.0717
28456 33.6282
28457 21.2475
28458 12.9718
28459 36.2225
28460 43.1518
28461 10.9357
28462 20.722
28463 63.217
28464 90.5727
28465 37.7003
28466 16.3543
28467 22.6268
28468 53.562
28469 59.0792
28470 36.6494
28471 21.9371
28472 20.8534
28473 39.1453
28474 41.9695
28475 17.865
28476 8.24284
28477 22.3969
28478 38.784
28479 78.5533
28480 16.7484
28481 11.9538
28482 9.62212
28483 23.4149
28484 28.8007
28485 30.3442
28486 59.5389
28487 12.2165
28488 16.617
28489 33.5625
28490 100.753
28491 42.2979
28492 24.2031
28493 9.3594
28494 6.04256
28495 21.543
28496 28.4066
28497 20.7549
28498 36.0255
28499 73.3317
28500 51.2961
28501 86.3035
28502 36.2554
28503 23.3164
28504 6.83072
28505 22.1013
28506 21.1161
28507 27.9797
28508 48.439
28509 4.82748
28510 45.7133
28511 27.0602
28512 7.42184
28513 12.118
28514 13.3002
28515 34.0551
28516 23.2507
28517 9.16236
28518 13.3659
28519 10.8044
28520 4.17068
28521 11.5268
28522 88.5038
28523 14.4168
28524 83.118
28525 8.27568
28526 18.686
28527 94.9076
28528 24.6628
28529 14.2854
28530 107.518
28531 47.5195
28532 26.1078
28533 41.9695
28534 23.9075
28535 20.5907
28536 23.185
28537 27.5528
28538 99.538
28539 45.4506
28540 31.2965
28541 14.3839
28542 27.9797
28543 12.0851
28544 21.2475
28545 49.26
28546 92.97
28547 26.8303
28548 19.6712
28549 27.3229
28550 27.1915
28551 11.9866
28552 32.6758
28553 29.5232
28554 51.6245
28555 52.1828
28556 26.5676
28557 64.4978
28558 45.2864
28559 21.0504
28560 11.3955
28561 8.07864
28562 17.7993
28563 38.1601
28564 38.8826
28565 11.0014
28566 28.3081
28567 20.0324
28568 7.15912
28569 10.2132
28570 11.7567
28571 11.5925
28572 4.66328
28573 5.51712
28574 0.55828
28575 0.55828
28576 8.07864
28577 12.2165
28578 4.2692
28579 0.13136
28580 0.36124
28581 0.91952
28582 26.6989
28583 24.1374
28584 18.4889
28585 5.77984
28586 9.88484
28587 6.79788
28588 6.43664
28589 0.55828
28590 0.22988
28591 0.72248
28592 116.681
28593 108.142
28594 0.36124
28595 0.19704
28596 8.40704
28597 6.92924
28598 16.9454
28599 24.2031
28600 10.6402
28601 0.52544
28602 19.0144
28603 4.4334
28604 22.6268
28605 0.42692
28606 18.7845
28607 5.68132
28608 20.0324
28609 17.6351
28610 0.72248
28611 0.4926
28612 5.68132
28613 20.2623
28614 14.2197
28615 12.8733
28616 73.693
28617 10.3118
28618 6.96208
28619 9.09668
28620 14.8108
28621 32.5116
28622 8.89964
28623 15.8289
28624 28.0125
28625 17.4709
28626 17.9306
28627 6.7322
28628 13.957
28629 23.4149
28630 21.346
28631 9.55644
28632 5.97688
28633 4.79464
28634 13.136
28635 18.3576
28636 11.5597
28637 6.69936
28638 22.5611
28639 63.5126
28640 16.42
28641 41.9367
28642 7.42184
28643 19.3099
28644 6.69936
28645 11.6582
28646 49.0958
28647 6.10824
28648 10.7387
28649 35.2702
28650 7.0606
28651 10.1804
28652 12.5777
28653 12.4464
28654 8.60408
28655 8.17716
28656 14.2197
28657 38.7512
28658 12.3478
28659 24.1374
28660 48.5375
28661 7.52036
28662 16.5185
28663 38.9154
28664 19.6712
28665 26.5676
28666 11.0671
28667 10.9357
28668 6.86356
28669 15.3363
28670 15.9931
28671 13.9898
28672 11.3298
28673 11.4612
28674 11.691
28675 6.33812
28676 9.32656
28677 28.9977
28678 42.0352
28679 21.7729
28680 7.389
28681 15.7632
28682 14.8437
28683 18.4561
28684 9.12952
28685 24.1046
28686 41.1157
28687 9.45792
28688 12.3478
28689 15.9602
28690 12.5449
28691 38.9811
28692 10.9686
28693 7.15912
28694 29.0962
28695 34.9089
28696 25.648
28697 16.6827
28698 14.0227
28699 16.0259
28700 10.5745
28701 11.2641
28702 14.5153
28703 3.54672
28704 11.1656
28705 11.3626
28706 8.47272
28707 14.7123
28708 8.99816
28709 15.599
28710 12.2165
28711 8.14432
28712 22.5939
28713 16.7484
28714 15.0736
28715 21.6416
28716 19.6383
28717 7.35616
28718 23.5134
28719 17.241
28720 15.8289
28721 24.827
28722 23.0208
28723 13.3002
28724 18.2262
28725 17.865
28726 4.49908
28727 7.91444
28728 13.8913
28729 11.5268
28730 11.0014
28731 7.32332
28732 15.6318
28733 9.1952
28734 20.0324
28735 30.3113
28736 13.3659
28737 10.8044
28738 15.8946
28739 14.3511
28740 10.7058
28741 12.0523
28742 36.6823
28743 29.6545
28744 48.8331
28745 37.2077
28746 11.6254
28747 30.6069
28748 31.2965
28749 21.2803
28750 13.1032
28751 16.5514
28752 43.2503
28753 14.5481
28754 24.7614
28755 17.8978
28756 29.2933
28757 76.6486
28758 13.4316
28759 20.328
28760 26.3048
28761 6.10824
28762 26.6661
28763 21.6416
28764 19.0472
28765 31.8876
28766 11.4283
28767 14.4824
28768 24.2031
28769 8.57124
28770 40.9843
28771 15.3034
28772 28.4066
28773 10.2461
28774 9.5236
28775 32.4788
28776 8.0458
28777 2.85708
28778 6.14108
28779 3.9408
28780 7.42184
28781 39.3095
28782 20.0652
28783 6.20676
28784 15.6647
28785 25.7794
28786 17.3724
28787 29.7859
28788 31.0995
28789 31.9533
28790 10.6402
28791 22.1013
28792 10.3118
28793 5.48428
28794 17.044
28795 52.0842
28796 11.5268
28797 15.1392
28798 15.3691
28799 8.30852
28800 27.1587
28801 26.7974
28802 32.5116
28803 24.3344
28804 6.04256
28805 9.58928
28806 4.63044
28807 12.1508
28808 18.5218
28809 5.45144
28810 25.7466
28811 24.9584
28812 11.5268
28813 7.78308
28814 31.6906
28815 14.7123
28816 9.06384
28817 50.1795
28818 15.3691
28819 6.20676
28820 20.9848
28821 12.9061
28822 11.3298
28823 38.4228
28824 25.451
28825 13.8256
28826 9.6878
28827 19.507
28828 8.89964
28829 24.9584
28830 35.927
28831 28.3409
28832 25.648
28833 52.5768
28834 47.6837
28835 22.2327
28836 63.8081
28837 16.1244
28838 30.8368
28839 22.2655
28840 23.0208
28841 39.4737
28842 38.0616
28843 19.4084
28844 9.26088
28845 10.9357
28846 43.8086
28847 59.2434
28848 25.8779
28849 13.2345
28850 14.8765
28851 23.6448
28852 41.4112
28853 29.6874
28854 44.0713
28855 16.8798
28856 9.62212
28857 22.5611
28858 19.9996
28859 14.8437
28860 9.12952
28861 8.43988
28862 24.6628
28863 35.7299
28864 46.0088
28865 23.6448
28866 25.451
28867 10.3118
28868 19.2114
28869 25.7794
28870 14.7452
28871 34.9418
28872 33.7595
28873 27.8812
28874 38.3243
28875 37.7988
28876 21.2475
28877 25.451
28878 24.2359
28879 10.0819
28880 34.8432
28881 36.124
28882 17.5694
28883 9.88484
28884 25.254
28885 22.1342
28886 16.4528
28887 9.88484
28888 11.2313
28889 45.4506
28890 17.438
28891 5.15588
28892 15.6975
28893 22.988
28894 20.525
28895 11.3955
28896 37.7332
28897 20.9191
28898 25.5824
28899 14.0227
28900 10.9029
28901 20.2623
28902 15.5005
28903 12.7091
28904 16.42
28905 20.9191
28906 18.9158
28907 21.4774
28908 10.673
28909 18.883
28910 31.395
28911 32.019
28912 28.932
28913 25.451
28914 16.0916
28915 21.6416
28916 7.8816
28917 6.20676
28918 5.97688
28919 13.1688
28920 14.0884
28921 6.33812
28922 13.5958
28923 6.79788
28924 20.328
28925 21.8386
28926 24.8927
28927 29.8844
28928 14.1869
28929 21.149
28930 29.3918
28931 9.65496
28932 31.2965
28933 13.1688
28934 7.7174
28935 22.5611
28936 7.2248
28937 13.5301
28938 9.55644
28939 4.36772
28940 10.4103
28941 8.80112
28942 4.69612
28943 5.94404
28944 22.5282
28945 23.6448
28946 25.2211
28947 19.2442
28948 4.2692
28949 39.9991
28950 38.8826
28951 11.0342
28952 31.4279
28953 50.9348
28954 23.185
28955 21.9043
28956 10.8372
28957 1.87188
28958 7.7174
28959 37.963
28960 8.07864
28961 2.20028
28962 3.87512
28963 4.7618
28964 2.33164
28965 5.45144
28966 6.17392
28967 5.32008
28968 4.926
28969 4.926
28970 4.13784
28971 5.97688
28972 4.7618
28973 0.68964
28974 3.41536
28975 5.87836
28976 11.1656
28977 3.38252
28978 9.81916
28979 9.72064
28980 15.1721
28981 42.2979
28982 9.72064
28983 25.4838
28984 13.2017
28985 13.0703
28986 58.8493
28987 18.2919
28988 8.11148
28989 7.25764
28990 28.4394
28991 16.0588
28992 4.56476
28993 5.35292
28994 11.8552
28995 14.5481
28996 6.10824
28997 6.10824
28998 3.87512
28999 11.8552
29000 29.7859
29001 13.4972
29002 3.67808
29003 5.12304
29004 15.599
29005 11.9866
29006 21.2803
29007 44.531
29008 16.1573
29009 3.71092
29010 6.76504
29011 4.53192
29012 2.10176
29013 4.00648
29014 71.427
29015 12.118
29016 2.92276
29017 5.71416
29018 25.0569
29019 66.7309
29020 15.796
29021 5.48428
29022 3.1198
29023 11.5597
29024 6.30528
29025 5.38576
29026 2.23312
29027 17.044
29028 31.4607
29029 9.29372
29030 31.198
29031 46.797
29032 11.5268
29033 54.0875
29034 5.97688
29035 5.18872
29036 5.94404
29037 2.98844
29038 2.88992
29039 5.02452
29040 3.6124
29041 49.2272
29042 5.54996
29043 3.54672
29044 6.8964
29045 4.2692
29046 1.70768
29047 3.02128
29048 3.67808
29049 1.87188
29050 3.71092
29051 8.5384
29052 13.3659
29053 37.963
29054 10.9029
29055 3.64524
29056 2.69288
29057 3.38252
29058 27.4542
29059 29.1619
29060 8.7026
29061 7.09344
29062 12.0851
29063 12.2493
29064 29.2933
29065 15.599
29066 17.438
29067 37.5361
29068 24.4658
29069 11.3955
29070 14.8437
29071 5.05736
29072 8.89964
29073 11.8552
29074 5.68132
29075 9.6878
29076 9.98336
29077 8.27568
29078 20.6564
29079 14.581
29080 11.494
29081 28.5051
29082 17.7336
29083 22.4297
29084 35.5986
29085 51.8872
29086 27.8155
29087 21.1818
29088 22.167
29089 12.8404
29090 5.87836
29091 16.3543
29092 8.17716
29093 19.6712
29094 23.8418
29095 35.9598
29096 22.8566
29097 15.402
29098 8.76828
29099 7.81592
29100 7.42184
29101 11.5268
29102 33.5953
29103 22.9223
29104 11.2313
29105 22.4626
29106 8.83396
29107 27.3557
29108 26.4362
29109 18.3247
29110 50.3109
29111 35.6971
29112 10.5088
29113 30.0486
29114 84.0704
29115 46.9612
29116 36.4852
29117 26.6332
29118 12.0194
29119 16.9454
29120 18.9158
29121 9.62212
29122 15.3034
29123 19.8682
29124 109.489
29125 30.7382
29126 16.4528
29127 9.5236
29128 13.6943
29129 12.7419
29130 79.8997
29131 21.7401
29132 5.02452
29133 11.5268
29134 10.2789
29135 8.83396
29136 5.2544
29137 11.1656
29138 32.0518
29139 21.1161
29140 42.0024
29141 10.2132
29142 14.6795
29143 21.6744
29144 29.0306
29145 17.5037
29146 6.04256
29147 8.76828
29148 6.37096
29149 8.66976
29150 12.6434
29151 11.3955
29152 4.82748
29153 9.29372
29154 10.7387
29155 30.9681
29156 23.7433
29157 12.7091
29158 33.0699
29159 34.0551
29160 11.7239
29161 23.6448
29162 21.1161
29163 14.2197
29164 7.98012
29165 15.7304
29166 8.3742
29167 7.12628
29168 11.5268
29169 6.76504
29170 14.975
29171 44.0713
29172 19.6712
29173 36.9122
29174 20.2951
29175 30.18
29176 18.883
29177 19.6383
29178 7.75024
29179 19.7697
29180 25.451
29181 37.3062
29182 35.4344
29183 33.0699
29184 11.5597
29185 26.6989
29186 8.24284
29187 24.5315
29188 21.149
29189 16.6827
29190 21.8058
29191 13.3987
29192 20.1638
29193 55.4011
29194 46.6
29195 33.3983
29196 31.7234
29197 11.2313
29198 13.0703
29199 37.7003
29200 30.1143
29201 23.1522
29202 21.4117
29203 22.0028
29204 48.7346
29205 14.4168
29206 93.2328
29207 17.7008
29208 13.3002
29209 16.9454
29210 10.7387
29211 15.4676
29212 16.5842
29213 7.52036
29214 11.1984
29215 11.1984
29216 11.3626
29217 30.3113
29218 43.1518
29219 37.3719
29220 52.4126
29221 25.254
29222 11.0999
29223 32.8072
29224 41.3784
29225 48.3076
29226 17.3395
29227 21.2803
29228 41.3784
29229 30.0158
29230 26.6332
29231 11.691
29232 16.9783
29233 17.438
29234 7.8816
29235 12.0523
29236 27.8812
29237 94.3822
29238 21.8386
29239 15.6647
29240 114.152
29241 21.6744
29242 59.2434
29243 18.259
29244 9.22804
29245 15.7632
29246 15.796
29247 17.7993
29248 14.2854
29249 6.04256
29250 13.9898
29251 10.1804
29252 31.9205
29253 26.0421
29254 13.4972
29255 5.15588
29256 6.50232
29257 7.7174
29258 3.97364
29259 6.0754
29260 18.4889
29261 8.57124
29262 13.1688
29263 7.25764
29264 63.7096
29265 9.58928
29266 11.3955
29267 13.5629
29268 6.8964
29269 9.29372
29270 17.6679
29271 12.6434
29272 18.5218
29273 15.2706
29274 14.154
29275 5.77984
29276 30.5412
29277 19.9996
29278 28.2752
29279 46.3044
29280 32.1504
29281 22.7581
29282 12.2165
29283 24.5972
29284 26.5676
29285 14.8765
29286 17.3067
29287 18.686
29288 31.395
29289 66.3368
29290 66.1398
29291 21.8058
29292 39.8021
29293 51.4603
29294 41.1814
29295 39.7692
29296 11.6582
29297 49.8511
29298 46.0088
29299 57.0759
29300 96.5168
29301 33.9894
29302 49.9825
29303 48.7346
29304 21.2475
29305 10.9686
29306 15.4676
29307 10.5745
29308 19.4084
29309 30.1471
29310 21.4117
29311 48.3733
29312 21.1818
29313 48.2091
29314 18.6531
29315 5.18872
29316 6.99492
29317 9.12952
29318 10.7058
29319 5.51712
29320 11.1328
29321 17.7008
29322 27.6841
29323 67.7489
29324 18.3576
29325 23.0537
29326 20.0652
29327 7.2248
29328 7.15912
29329 11.4283
29330 65.056
29331 43.9728
29332 11.8552
29333 24.2031
29334 32.84
29335 20.9848
29336 14.5481
29337 6.04256
29338 12.118
29339 15.3034
29340 19.0144
29341 7.25764
29342 12.4135
29343 17.1753
29344 29.3918
29345 12.1836
29346 20.2294
29347 36.5509
29348 49.1286
29349 24.5643
29350 26.5676
29351 18.7845
29352 27.1587
29353 35.303
29354 25.4838
29355 9.95052
29356 10.5745
29357 16.223
29358 29.2604
29359 26.1735
29360 11.2313
29361 15.7632
29362 33.037
29363 12.0523
29364 25.1883
29365 59.7688
29366 19.704
29367 44.4325
29368 100.261
29369 24.4986
29370 27.9468
29371 24.5972
29372 19.3756
29373 24.5972
29374 14.9422
29375 23.7762
29376 11.6254
29377 18.0948
29378 10.4103
29379 14.1212
29380 14.0555
29381 6.79788
29382 26.9616
29383 50.0482
29384 10.9686
29385 12.315
29386 8.93248
29387 16.8798
29388 21.6744
29389 18.1277
29390 10.9029
29391 13.76
29392 33.3654
29393 20.9519
29394 41.1814
29395 26.0093
29396 30.9353
29397 24.1702
29398 11.5268
29399 14.3511
29400 31.2965
29401 36.2554
29402 26.9945
29403 10.1147
29404 12.9061
29405 37.8317
29406 13.8256
29407 29.5232
29408 28.4723
29409 14.3511
29410 10.1804
29411 81.3775
29412 20.8534
29413 14.5153
29414 40.032
29415 39.9663
29416 31.2308
29417 27.7498
29418 50.0482
29419 21.5102
29420 33.661
29421 22.9552
29422 11.5925
29423 16.0916
29424 34.3835
29425 26.4362
29426 11.3955
29427 20.0981
29428 22.167
29429 16.3543
29430 15.8617
29431 13.8913
29432 7.02776
29433 9.09668
29434 7.94728
29435 12.2165
29436 26.896
29437 20.7549
29438 19.2771
29439 17.0768
29440 15.5333
29441 26.6332
29442 14.2854
29443 20.9519
29444 17.1096
29445 34.0551
29446 40.6231
29447 41.6083
29448 14.581
29449 18.4232
29450 47.7494
29451 57.0759
29452 69.982
29453 20.2294
29454 12.0523
29455 17.8321
29456 29.6545
29457 65.0889
29458 51.1319
29459 34.7447
29460 18.1934
29461 24.433
29462 12.9718
29463 29.753
29464 44.531
29465 22.6596
29466 10.049
29467 7.29048
29468 19.0144
29469 15.1721
29470 18.9815
29471 44.5967
29472 35.2702
29473 64.4321
29474 28.932
29475 28.0782
29476 27.1258
29477 18.9158
29478 8.07864
29479 7.09344
29480 29.9172
29481 26.0421
29482 28.5708
29483 52.0842
29484 27.5199
29485 5.64848
29486 19.507
29487 16.7812
29488 13.3659
29489 9.3594
29490 7.91444
29491 15.2706
29492 8.17716
29493 23.6448
29494 27.1915
29495 43.9071
29496 28.9649
29497 11.7567
29498 27.1258
29499 12.6106
29500 10.5088
29501 35.7299
29502 38.4885
29503 26.5347
29504 38.0944
29505 22.2655
29506 9.29372
29507 15.3363
29508 34.3506
29509 22.7253
29510 15.7632
29511 15.5005
29512 11.1656
29513 18.6203
29514 11.2641
29515 8.27568
29516 26.469
29517 26.4362
29518 25.5495
29519 22.9223
29520 23.7105
29521 21.8386
29522 10.9686
29523 8.5384
29524 7.58604
29525 6.33812
29526 12.9061
29527 15.7632
29528 7.5532
29529 51.2961
29530 20.3608
29531 13.5958
29532 40.0648
29533 29.8844
29534 10.87
29535 20.3936
29536 49.2928
29537 21.1161
29538 39.5722
29539 67.6504
29540 33.858
29541 97.8304
29542 32.6101
29543 57.1088
29544 19.9339
29545 13.9242
29546 26.4362
29547 16.223
29548 20.1638
29549 15.3034
29550 9.78632
29551 33.9566
29552 20.5578
29553 28.111
29554 22.5282
29555 10.6402
29556 8.40704
29557 26.0093
29558 46.2059
29559 18.4561
29560 13.5958
29561 25.451
29562 18.883
29563 12.2822
29564 14.0227
29565 22.988
29566 38.0616
29567 12.4464
29568 4.17068
29569 8.83396
29570 24.3344
29571 11.6582
29572 21.7072
29573 45.2207
29574 18.3904
29575 34.5477
29576 23.2179
29577 30.8368
29578 38.7184
29579 14.4824
29580 37.5361
29581 16.6827
29582 17.6022
29583 5.81268
29584 8.93248
29585 19.2114
29586 42.1666
29587 53.7591
29588 26.272
29589 20.2623
29590 7.45468
29591 7.45468
29592 23.4149
29593 24.433
29594 9.81916
29595 18.5874
29596 14.7123
29597 17.0768
29598 11.6582
29599 7.48752
29600 19.5726
29601 15.2706
29602 12.9718
29603 20.9848
29604 8.8668
29605 10.7387
29606 8.40704
29607 4.07216
29608 19.4413
29609 21.346
29610 21.8058
29611 20.9191
29612 23.3821
29613 13.957
29614 10.8372
29615 6.63368
29616 37.7332
29617 6.2396
29618 16.3215
29619 26.5019
29620 16.1244
29621 20.7549
29622 6.8964
29623 8.24284
29624 3.71092
29625 11.3298
29626 11.1656
29627 8.83396
29628 5.15588
29629 13.1688
29630 16.1901
29631 13.3659
29632 30.7382
29633 60.8854
29634 19.704
29635 6.92924
29636 22.364
29637 45.3192
29638 30.9681
29639 45.0236
29640 24.8927
29641 25.3853
29642 31.1323
29643 24.9256
29644 28.3738
29645 37.0764
29646 41.6083
29647 12.4792
29648 15.1064
29649 13.4972
29650 17.9963
29651 17.2082
29652 34.9418
29653 36.321
29654 18.5874
29655 25.648
29656 21.4774
29657 13.3659
29658 6.4038
29659 8.01296
29660 33.037
29661 10.6402
29662 13.7928
29663 40.032
29664 7.81592
29665 11.0342
29666 27.9468
29667 5.64848
29668 7.58604
29669 15.3034
29670 13.5958
29671 3.38252
29672 8.63692
29673 27.1258
[truncated: 60,638 more chars]
