# Supplementary material for: Adenovirus maturation establishes the transcription competent packaging of its genome
Source: EMBO Rep. 2025 Oct 21;26(22):5589–611. doi: 10.1038/s44319-025-00598-z (PMC12635127; doi:10.1038/s44319-025-00598-z)
Supplement: Supplementary file 3 — Source data Fig. 2 [file 44319_2025_598_MOESM3_ESM.zip › figure2/A/AdMUT_virus_ts1_DMS_1_footprint.wig]

variableStep chrom=Ad_ts1
1 0
2 5.34068
3 0.31682
4 0.04526
5 6.01958
6 0.2263
7 0.04526
8 8.73518
9 13.578
10 0.49786
11 6.74374
12 10.093
13 0.63364
14 7.6942
15 0.40734
16 11.6318
17 0.04526
18 0.18104
19 0.2263
20 0.04526
21 6.51744
22 0.04526
23 0.31682
24 0.31682
25 0.04526
26 9.41408
27 4.0734
28 4.7523
29 0.58838
30 0.09052
31 3.53028
32 9.64038
33 10.4098
34 11.2245
35 0.18104
36 0
37 7.87524
38 8.41836
39 0.40734
40 2.44404
41 0
42 3.12294
43 3.93762
44 0.2263
45 2.62508
46 3.12294
47 0.18104
48 3.80184
49 2.62508
50 6.83426
51 7.6942
52 11.4508
53 10.3645
54 10.9982
55 0.6789
56 8.19206
57 5.4312
58 18.1493
59 27.5633
60 1.04098
61 0.63364
62 0.09052
63 41.8202
64 1.99144
65 5.11438
66 19.4165
67 0.72416
68 28.4685
69 1.53884
70 5.34068
71 7.06056
72 0.18104
73 11.9486
74 0.2263
75 15.841
76 11.5866
77 4.43548
78 12.2655
79 0.72416
80 25.4814
81 1.44832
82 24.8477
83 11.5866
84 5.11438
85 7.2416
86 13.5327
87 0.6789
88 15.5694
89 6.51744
90 2.35352
91 6.60796
92 0.18104
93 12.0844
94 7.0153
95 11.4508
96 0.58838
97 3.25872
98 10.7266
99 0.18104
100 16.3841
101 1.26728
102 4.88808
103 15.1168
104 2.39878
105 3.57554
106 13.7138
107 4.11866
108 16.7009
109 25.2098
110 4.7523
111 8.19206
112 23.9878
113 5.92906
114 1.94618
115 8.73518
116 13.397
117 28.8759
118 40.2361
119 32.4062
120 30.5505
121 7.73946
122 11.4508
123 23.8068
124 28.7854
125 61.282
126 26.5224
127 16.2936
128 34.1713
129 12.8538
130 14.5285
131 21.408
132 40.734
133 25.6624
134 28.7854
135 6.83426
136 16.6104
137 33.3114
138 22.2679
139 8.01102
140 19.2355
141 31.7273
142 36.6606
143 22.0416
144 49.3787
145 7.4679
146 10.0025
147 39.2857
148 8.87096
149 7.4679
150 7.82998
151 19.6428
152 22.9468
153 5.6575
154 12.0844
155 21.7248
156 9.82142
157 3.8471
158 7.42264
159 7.55842
160 29.1022
161 20.0954
162 8.23732
163 8.78044
164 21.3175
165 13.578
166 18.6471
167 26.3413
168 23.5805
169 67.0753
170 34.8502
171 7.64894
172 27.0655
173 53.7689
174 55.8508
175 36.5248
176 17.3346
177 31.9536
178 40.1004
179 19.9597
180 23.1731
181 17.1083
182 25.1646
183 34.8502
184 27.9707
185 23.3089
186 23.0373
187 24.893
188 9.9572
189 5.92906
190 36.1175
191 26.1603
192 16.5652
193 92.3757
194 15.0716
195 29.6453
196 37.3848
197 50.6912
198 33.4924
199 33.2208
200 29.0569
201 11.134
202 53.6784
203 71.0582
204 181.447
205 29.3737
206 22.1321
207 70.2888
208 35.6649
209 60.0148
210 38.652
211 9.5046
212 18.3756
213 21.3627
214 17.063
215 7.6942
216 41.0056
217 17.9682
218 33.8997
219 14.8
220 43.1328
221 28.9211
222 18.4661
223 15.9768
224 25.2098
225 9.9572
226 7.82998
227 8.3731
228 18.9639
229 28.4685
230 16.4746
231 7.55842
232 18.5566
233 12.9444
234 46.7536
235 58.2949
236 35.4838
237 78.7071
238 33.4924
239 20.9101
240 59.5622
241 29.9169
242 20.1407
243 53.09
244 15.4337
245 31.2747
246 102.831
247 41.1413
248 51.4154
249 14.4379
250 35.2123
251 78.4808
252 153.341
253 35.0312
254 31.501
255 88.076
256 48.6545
257 42.3634
258 45.3505
259 93.2356
260 169.091
261 46.482
262 46.6631
263 80.2912
264 57.0276
265 44.219
266 40.4172
267 118.174
268 42.7707
269 41.5034
270 48.6998
271 36.6153
272 33.5377
273 21.1817
274 19.7334
275 36.4343
276 54.3573
277 44.6264
278 15.9315
279 16.882
280 34.8955
281 33.0398
282 9.91194
283 7.51316
284 17.6061
285 15.66
286 11.4055
287 18.1945
288 63.183
289 38.0184
290 2.85138
291 7.0153
292 6.3364
293 19.6428
294 3.8471
295 4.16392
296 2.62508
297 4.43548
298 3.93762
299 3.21346
300 5.61224
301 6.3364
302 7.42264
303 107.538
304 1.99144
305 2.39878
306 2.57982
307 2.9419
308 56.9823
309 40.1909
310 66.7132
311 0.63364
312 1.22202
313 2.62508
314 34.7597
315 2.89664
316 6.87952
317 63.0019
318 107.674
319 152.209
320 95.9512
321 0.9052
322 114.915
323 2.89664
324 113.512
325 42.9065
326 10.274
327 155.242
328 45.2147
329 31.4557
330 1.40306
331 14.1211
332 2.76086
333 0.36208
334 71.375
335 0.58838
336 53.4973
337 0.99572
338 22.1321
339 1.26728
340 1.08624
341 13.7138
342 357.554
343 258.027
344 12.0844
345 18.7376
346 40.3267
347 15.3884
348 0.9052
349 51.2343
350 2.30826
351 39.693
352 1.94618
353 39.7835
354 9.41408
355 21.6795
356 0.36208
357 58.657
358 2.263
359 12.6275
360 18.8734
361 0.31682
362 0.31682
363 0.63364
364 5.15964
365 6.97004
366 17.4251
367 11.2697
368 8.28258
369 0.63364
370 24.5309
371 12.2202
372 4.7523
373 11.6318
374 12.6728
375 10.8171
376 4.20918
377 8.32784
378 5.79328
379 4.0734
380 3.1682
381 5.8838
382 1.90092
383 7.15108
384 4.02814
385 5.70276
386 7.73946
387 7.10582
388 35.7554
389 13.4422
390 17.063
391 21.2269
392 19.7334
393 20.8649
394 56.0771
395 19.4165
396 19.4618
397 15.3431
398 8.5994
399 17.1988
400 46.1199
401 22.8563
402 18.1493
403 81.1512
404 67.3469
405 42.2276
406 62.323
407 43.3591
408 141.935
409 33.4471
410 20.4123
411 28.0159
412 19.326
413 24.8477
414 89.4338
415 32.6777
416 29.1022
417 36.7964
418 25.7529
419 43.7664
420 27.8802
421 22.5847
422 35.5291
423 26.9297
424 30.5052
425 31.9083
426 13.3517
427 9.09726
428 34.4429
429 8.78044
430 6.1101
431 27.8802
432 6.87952
433 6.24588
434 49.2881
435 6.60796
436 5.29542
437 16.3841
438 5.06912
439 15.9315
440 21.1817
441 40.1004
442 42.2728
443 48.3829
444 16.0673
445 20.0049
446 26.6129
447 61.282
448 21.1817
449 18.104
450 11.3603
451 46.7083
452 27.2465
453 17.8324
454 18.2398
455 14.8905
456 19.0545
457 13.6233
458 27.6086
459 10.9982
460 32.9945
461 20.4123
462 45.9842
463 46.5273
464 20.4123
465 23.7162
466 30.5958
467 80.2007
468 39.4667
469 24.5309
470 51.008
471 89.3432
472 60.6937
473 23.9878
474 16.3389
475 29.1474
476 10.7266
477 14.1211
478 24.6667
479 79.1597
480 21.1364
481 11.7223
482 47.523
483 58.3401
484 22.811
485 36.9322
486 65.808
487 39.9646
488 26.9297
489 38.6973
490 29.6
491 16.7462
492 11.496
493 45.2147
494 18.9187
495 13.9853
496 18.8734
497 18.3303
498 19.9597
499 5.38594
500 5.61224
501 15.7052
502 4.79756
503 6.789
504 20.7291
505 16.0673
506 12.2202
507 9.86668
508 7.19634
509 8.55414
510 46.1652
511 20.367
512 56.5297
513 22.3584
514 38.9236
515 11.3603
516 13.8948
517 6.83426
518 14.1211
519 12.4465
520 23.3994
521 60.9652
522 60.1053
523 13.0801
524 14.3474
525 41.0961
526 28.2875
527 19.2808
528 44.0832
529 111.294
530 46.9799
531 19.5523
532 29.1927
533 24.1688
534 38.0184
535 65.6723
536 16.2031
537 23.671
538 26.2961
539 15.0716
540 13.5327
541 26.0245
542 30.2789
543 19.6428
544 75.9915
545 27.7444
546 74.7695
547 35.8007
548 16.3389
549 33.5377
550 36.9774
551 72.8686
552 30.3242
553 7.06056
554 13.8496
555 17.3346
556 51.0985
557 21.7248
558 8.41836
559 31.501
560 43.0875
561 16.2936
562 42.0918
563 69.7909
564 85.5867
565 23.2184
566 22.6753
567 8.55414
568 6.47218
569 29.6453
570 33.5377
571 10.3193
572 23.671
573 13.8496
574 18.4661
575 12.4918
576 6.97004
577 9.00674
578 23.8973
579 10.8624
580 16.6557
581 6.789
582 12.4012
583 25.6624
584 10.8171
585 18.0135
586 7.73946
587 24.6667
588 11.6318
589 23.8068
590 44.0832
591 21.0912
592 33.0851
593 36.208
594 12.7181
595 19.5071
596 19.5976
597 10.1382
598 15.4789
599 34.5334
600 75.2221
601 30.3242
602 20.0502
603 11.0887
604 69.972
605 50.8722
606 19.0997
607 23.8973
608 15.2526
609 27.6539
610 19.8691
611 74.86
612 68.2521
613 45.7126
614 51.9132
615 37.9279
616 38.6973
617 59.8337
618 44.4001
619 18.6019
620 22.9016
621 8.87096
622 21.1364
623 41.1866
624 17.923
625 11.496
626 37.0679
627 11.6771
628 8.64466
629 63.4093
630 18.6471
631 12.8991
632 17.1083
633 7.2416
634 19.4618
635 25.934
636 22.4037
637 15.3884
638 47.2967
639 21.3175
640 11.2697
641 35.5291
642 25.7529
643 28.6043
644 46.7083
645 21.7248
646 11.4508
647 30.2789
648 18.4661
649 28.6043
650 42.5444
651 16.3389
652 8.87096
653 28.0159
654 32.2704
655 21.9511
656 58.5212
657 28.5591
658 22.449
659 27.8802
660 23.2184
661 34.0355
662 136.414
663 45.5316
664 30.5505
665 75.5389
666 55.0814
667 31.0031
668 25.3003
669 84.0026
670 40.6887
671 32.4062
672 39.9193
673 21.1817
674 67.2564
675 30.641
676 14.4379
677 23.7615
678 18.0135
679 6.87952
680 15.4337
681 13.1254
682 16.5652
683 28.6496
684 49.0618
685 25.6172
686 10.2288
687 23.7615
688 48.3377
689 22.0869
690 9.82142
691 15.9768
692 36.7059
693 26.9297
694 24.712
695 17.4251
696 28.5591
697 46.5273
698 32.0441
699 70.7414
700 58.2496
701 53.4973
702 51.4154
703 32.5872
704 77.4399
705 61.7346
706 31.501
707 38.8331
708 15.9768
709 21.9964
710 60.06
711 105.954
712 47.2514
713 17.9682
714 14.0306
715 17.3798
716 19.8239
717 12.6728
718 27.5633
719 58.9285
720 21.3627
721 9.68564
722 27.0202
723 51.008
724 25.5719
725 27.1107
726 36.1627
727 10.3193
728 14.8905
729 55.6698
730 57.8875
731 42.816
732 72.7328
733 79.7029
734 92.964
735 34.986
736 26.0245
737 77.3041
738 68.4784
739 43.0875
740 60.0148
741 40.4624
742 30.0979
743 16.7915
744 19.0997
745 37.0679
746 44.7621
747 23.9878
748 26.7487
749 42.816
750 38.0637
751 83.6405
752 42.2728
753 52.6374
754 37.0679
755 13.1707
756 20.3217
757 32.904
758 14.7095
759 40.3267
760 23.0373
761 28.4233
762 15.1621
763 36.7964
764 42.5444
765 22.811
766 12.4012
767 38.8331
768 31.2294
769 27.8349
770 42.1823
771 55.6245
772 27.8349
773 13.1707
774 38.3805
775 80.9249
776 63.0924
777 32.1346
778 12.3107
779 15.1621
780 31.5462
781 20.7291
782 60.5579
783 55.8508
784 27.156
785 93.1451
786 69.5194
787 44.3095
788 55.6698
789 18.7829
790 35.1218
791 23.4899
792 21.1817
793 33.2661
794 56.575
795 28.6948
796 68.1163
797 57.3444
798 28.9211
799 91.6515
800 70.8319
801 28.8306
802 35.2575
803 25.074
804 30.6863
805 39.1952
806 23.2636
807 36.1175
808 48.3377
809 45.9389
810 81.3322
811 28.5138
812 13.4422
813 38.3352
814 59.1548
815 42.5444
816 54.7646
817 79.1145
818 95.2723
819 75.2674
820 52.2753
821 48.7903
822 18.8282
823 29.0569
824 120.346
825 35.8007
826 23.2184
827 36.9774
828 16.3389
829 28.378
830 63.4093
831 57.9781
832 42.1823
833 104.958
834 46.301
835 30.5958
836 32.5872
837 11.496
838 23.2184
839 23.0373
840 11.2697
841 18.1493
842 27.5181
843 27.7444
844 13.6685
845 5.56698
846 9.82142
847 22.8563
848 30.7315
849 22.3584
850 6.60796
851 40.2361
852 23.7615
853 39.9193
854 39.7835
855 37.5205
856 33.5829
857 24.1688
858 22.7658
859 45.0337
860 67.3921
861 60.3768
862 145.42
863 33.5377
864 17.923
865 18.3756
866 51.7774
867 33.0851
868 24.6667
869 19.2808
870 35.167
871 57.0276
872 51.3701
873 46.9346
874 65.7175
875 57.7065
876 70.153
877 39.3762
878 22.4942
879 70.8319
880 123.334
881 68.2068
882 31.9988
883 36.027
884 95.6344
885 76.2631
886 78.0282
887 38.9236
888 24.5762
889 10.9529
890 16.2483
891 25.934
892 79.386
893 26.7487
894 18.8734
895 8.1468
896 17.1083
897 26.7487
898 21.9058
899 17.1535
900 20.5933
901 32.904
902 55.4435
903 25.1646
904 30.3695
905 82.5542
906 73.0496
907 68.3879
908 89.8864
909 30.0979
910 43.178
911 66.1249
912 64.3597
913 63.545
914 36.027
915 85.0888
916 59.6074
917 18.7376
918 39.0594
919 40.0551
920 17.8777
921 11.9034
922 35.6196
923 63.5903
924 20.0502
925 10.1835
926 32.4062
927 40.2814
928 31.682
929 39.3309
930 79.5671
931 60.8747
932 65.5817
933 43.5401
934 17.7872
935 42.2276
936 22.2679
937 32.9945
938 18.5113
939 24.9835
940 24.2594
941 19.0997
942 28.8306
943 22.63
944 21.4985
945 9.32356
946 15.5242
947 24.3046
948 37.7468
949 18.104
950 47.8398
951 38.5615
952 17.3346
953 14.8905
954 47.2062
955 25.4361
956 38.9689
957 11.5866
958 19.145
959 48.0661
960 36.0722
961 18.4661
962 45.6221
963 14.1211
964 23.8973
965 20.4575
966 22.1774
967 7.64894
968 43.178
969 23.852
970 25.074
971 51.4606
972 21.0912
973 9.41408
974 9.23304
975 30.6863
976 29.6
977 31.9083
978 64.7671
979 19.145
980 26.1603
981 30.0526
982 89.2075
983 46.4368
984 87.0802
985 25.5266
986 12.356
987 15.2979
988 29.8716
989 28.2422
990 44.6264
991 36.7964
992 30.0074
993 8.32784
994 17.5156
995 13.8948
996 17.1535
997 6.65322
998 26.7939
999 42.4539
1000 45.9389
1001 28.7401
1002 31.3652
1003 21.8606
1004 20.1407
1005 11.0887
1006 29.6453
1007 31.6367
1008 39.2857
1009 39.8288
1010 38.2447
1011 19.7334
1012 56.0771
1013 65.8986
1014 32.723
1015 15.5242
1016 13.4875
1017 21.3175
1018 13.0349
1019 25.9792
1020 23.0373
1021 91.7873
1022 53.7236
1023 24.6214
1024 13.0349
1025 21.0912
1026 26.4318
1027 32.6777
1028 10.1382
1029 24.9383
1030 91.0179
1031 16.0673
1032 11.7676
1033 45.9842
1034 20.4123
1035 28.9211
1036 44.8527
1037 20.5028
1038 9.23304
1039 17.6967
1040 24.7572
1041 52.6374
1042 28.5138
1043 13.4422
1044 37.43
1045 53.4973
1046 35.4838
1047 9.09726
1048 21.7248
1049 12.7181
1050 14.7095
1051 27.7896
1052 25.074
1053 24.3951
1054 25.7077
1055 40.0098
1056 19.145
1057 13.1707
1058 33.764
1059 45.441
1060 46.6631
1061 32.4062
1062 17.6967
1063 55.5793
1064 79.6576
1065 65.3102
1066 37.0227
1067 37.5205
1068 59.879
1069 38.7878
1070 24.3046
1071 51.9585
1072 21.6343
1073 34.3976
1074 22.4942
1075 28.378
1076 73.8191
1077 53.7236
1078 20.9101
1079 24.3046
1080 12.4012
1081 12.0844
1082 23.0826
1083 35.3028
1084 31.1841
1085 24.3046
1086 16.3841
1087 28.8759
1088 19.326
1089 19.8691
1090 17.0178
1091 18.8734
1092 43.6759
1093 23.4899
1094 22.1321
1095 51.008
1096 61.3273
1097 67.89
1098 35.5291
1099 75.7652
1100 26.0245
1101 15.4337
1102 14.7095
1103 25.8887
1104 21.9964
1105 20.7291
1106 21.6795
1107 40.1456
1108 19.2355
1109 37.7016
1110 24.8477
1111 21.9964
1112 57.1181
1113 24.6667
1114 66.8038
1115 29.6
1116 12.9896
1117 26.7939
1118 81.1964
1119 21.0912
1120 12.6728
1121 9.9572
1122 12.8538
1123 24.1236
1124 92.2851
1125 38.29
1126 40.734
1127 22.2679
1128 27.8802
1129 6.20062
1130 18.0587
1131 75.5389
1132 43.5401
1133 51.008
1134 38.6068
1135 35.3028
1136 65.1291
1137 48.3829
1138 53.5426
1139 17.1083
1140 13.4422
1141 17.8324
1142 48.1114
1143 43.0875
1144 36.6153
1145 24.4404
1146 26.5224
1147 89.7506
1148 60.7389
1149 21.4985
1150 42.0465
1151 71.5561
1152 44.038
1153 21.7248
1154 23.8973
1155 71.5561
1156 28.1065
1157 12.5823
1158 40.2361
1159 57.0729
1160 30.5052
1161 25.0288
1162 53.6784
1163 49.7407
1164 17.6514
1165 16.4294
1166 10.9077
1167 21.9058
1168 35.2575
1169 31.0031
1170 24.7572
1171 14.6642
1172 13.3517
1173 24.9383
1174 28.3328
1175 12.8991
1176 19.7334
1177 75.5842
1178 17.8324
1179 15.4337
1180 21.9964
1181 40.5077
1182 16.7009
1183 39.6478
1184 21.7248
1185 20.5933
1186 21.4985
1187 18.3756
1188 50.7365
1189 74.4074
1190 29.6
1191 14.3927
1192 28.6948
1193 65.1291
1194 67.6184
1195 67.1206
1196 68.931
1197 49.4239
1198 21.0006
1199 30.3242
1200 105.773
1201 23.3089
1202 36.2533
1203 13.8496
1204 32.9493
1205 46.8894
1206 34.9407
1207 19.7334
1208 43.7664
1209 15.9315
1210 13.4875
1211 15.9315
1212 43.3591
1213 43.2686
1214 22.7658
1215 37.2037
1216 11.9486
1217 10.8624
1218 10.7266
1219 26.3413
1220 27.9254
1221 22.1321
1222 20.8196
1223 69.2025
1224 26.5676
1225 63.6808
1226 11.3603
1227 12.6275
1228 16.022
1229 92.0588
1230 39.6478
1231 21.2269
1232 34.6692
1233 44.9432
1234 24.7572
1235 24.2141
1236 32.8588
1237 15.1168
1238 16.1578
1239 31.0031
1240 29.2832
1241 28.9664
1242 25.7982
1243 34.986
1244 32.9493
1245 67.89
1246 74.3622
1247 26.975
1248 31.9083
1249 29.8263
1250 49.2429
1251 45.4863
1252 46.7536
1253 22.9016
1254 75.5389
1255 66.5322
1256 37.1585
1257 111.702
1258 22.9921
1259 19.5071
1260 20.1407
1261 33.6734
1262 36.1175
1263 40.0551
1264 13.0349
1265 16.4746
1266 48.5187
1267 53.7689
1268 52.4563
1269 22.4942
1270 29.8263
1271 55.3982
1272 29.8263
1273 11.9939
1274 18.1493
1275 18.4208
1276 124.465
1277 44.3095
1278 23.6257
1279 12.9896
1280 19.6428
1281 40.915
1282 28.4685
1283 47.9303
1284 20.367
1285 9.7309
1286 19.326
1287 6.47218
1288 11.7223
1289 15.8863
1290 15.2074
1291 22.9468
1292 44.2643
1293 12.4918
1294 6.65322
1295 17.6514
1296 29.1022
1297 31.4557
1298 17.1535
1299 11.7223
1300 24.5309
1301 18.7376
1302 33.764
1303 15.7957
1304 11.8581
1305 23.2184
1306 40.3267
1307 73.1854
1308 50.5102
1309 59.6074
1310 70.153
1311 33.9903
1312 66.1701
1313 26.4318
1314 11.9939
1315 28.3328
1316 61.4631
1317 49.3787
1318 51.6869
1319 30.2337
1320 25.6624
1321 35.4386
1322 14.6642
1323 31.8178
1324 58.3854
1325 34.3523
1326 51.0533
1327 33.3566
1328 59.5169
1329 46.0747
1330 122.021
1331 25.4814
1332 12.356
1333 31.3199
1334 15.5694
1335 28.0612
1336 40.9603
1337 29.6
1338 36.4343
1339 55.9866
1340 45.441
1341 48.1114
1342 44.9432
1343 29.1927
1344 19.0545
1345 48.2019
1346 14.619
1347 9.77616
1348 19.8239
1349 33.2661
1350 14.3022
1351 16.9725
1352 46.3915
1353 33.4924
1354 36.7964
1355 34.7144
1356 11.6771
1357 9.86668
1358 24.3951
1359 51.8227
1360 22.2679
1361 8.41836
1362 23.7615
1363 62.5493
1364 16.9272
1365 14.8
1366 8.10154
1367 4.9786
1368 14.3927
1369 14.5285
1370 12.1297
1371 8.1468
1372 14.7095
1373 21.8153
1374 9.91194
1375 35.6649
1376 27.4276
1377 78.7524
1378 67.5732
1379 47.2514
1380 41.3224
1381 14.0759
1382 40.2814
1383 35.7554
1384 22.6753
1385 44.1738
1386 102.197
1387 140.034
1388 91.5157
1389 41.2319
1390 29.1022
1391 24.2141
1392 50.9175
1393 19.1902
1394 92.2851
1395 107.99
1396 103.193
1397 39.7383
1398 16.3389
1399 43.4949
1400 25.2551
1401 29.1022
1402 176.107
1403 41.0961
1404 34.8502
1405 97.0827
1406 29.7358
1407 28.3328
1408 23.9878
1409 6.87952
1410 13.1707
1411 48.6092
1412 69.9267
1413 37.5658
1414 51.3248
1415 11.1792
1416 30.2789
1417 27.0202
1418 21.1817
1419 6.65322
1420 22.4037
1421 24.6667
1422 14.5285
1423 67.6637
1424 31.2747
1425 21.2722
1426 17.5156
1427 20.1407
1428 10.4551
1429 100.251
1430 33.7187
1431 10.9529
1432 15.3884
1433 26.3866
1434 8.5994
1435 18.3756
1436 22.2679
1437 18.0135
1438 24.5762
1439 18.0587
1440 21.8606
1441 12.537
1442 27.2918
1443 59.6074
1444 26.7487
1445 17.2893
1446 19.326
1447 35.1218
1448 22.3584
1449 37.4753
1450 71.375
1451 31.7725
1452 80.1102
1453 26.8392
1454 72.235
1455 35.8912
1456 9.14252
1457 18.9639
1458 69.4288
1459 10.4098
1460 16.3389
1461 49.9218
1462 18.1493
1463 19.3713
1464 30.5505
1465 22.1774
1466 26.2961
1467 49.6955
1468 20.367
1469 35.6649
1470 76.8967
1471 21.2269
1472 36.1175
1473 30.5052
1474 26.0245
1475 31.0484
1476 23.6257
1477 12.7633
1478 58.1591
1479 105.003
1480 61.8252
1481 24.712
1482 45.1695
1483 53.9499
1484 25.3456
1485 19.6881
1486 34.8502
1487 44.038
1488 40.0551
1489 42.4991
1490 120.889
1491 20.9101
1492 9.54986
1493 42.816
1494 105.863
1495 65.9891
1496 39.9646
1497 12.5823
1498 11.8129
1499 14.5737
1500 15.3431
1501 62.1872
1502 77.9377
1503 33.6282
1504 71.8276
1505 50.7817
1506 87.8949
1507 60.0148
1508 33.0398
1509 12.0392
1510 26.1603
1511 32.904
1512 32.5419
1513 19.4165
1514 26.8844
1515 14.4379
1516 20.5933
1517 31.4557
1518 29.1927
1519 16.7915
1520 33.8997
1521 27.337
1522 77.3946
1523 46.2557
1524 12.1297
1525 25.6624
1526 16.3841
1527 22.0416
1528 26.7034
1529 33.3566
1530 30.9578
1531 29.5095
1532 17.3346
1533 19.2808
1534 31.3199
1535 40.4624
1536 46.2105
1537 16.7915
1538 22.449
1539 51.3248
1540 22.5395
1541 28.7854
1542 10.4098
1543 13.8496
1544 49.8313
1545 18.3756
1546 42.8612
1547 25.7077
1548 6.69848
1549 15.7957
1550 52.5921
1551 15.5694
1552 5.83854
1553 9.68564
1554 21.9058
1555 21.4532
1556 26.7939
1557 81.649
1558 45.1695
1559 42.3181
1560 22.1774
1561 20.0954
1562 13.5327
1563 45.2147
1564 53.9952
1565 41.775
1566 37.6111
1567 31.7725
1568 43.9475
1569 41.4582
1570 30.2337
1571 16.1578
1572 16.2483
1573 14.8
1574 18.1945
1575 26.6581
1576 39.2857
1577 39.6478
1578 77.5756
1579 44.8527
1580 19.0545
1581 39.9193
1582 14.1211
1583 26.7939
1584 15.0263
1585 29.238
1586 20.8196
1587 23.671
1588 22.811
1589 10.8171
1590 38.471
1591 12.356
1592 27.0655
1593 34.9407
1594 13.0349
1595 29.1022
1596 75.5389
1597 101.201
1598 28.8306
1599 31.501
1600 133.743
1601 81.9659
1602 16.8367
1603 69.7909
1604 50.2386
1605 38.7878
1606 37.6563
1607 18.1493
1608 13.9401
1609 56.9823
1610 35.4386
1611 71.6918
1612 44.038
1613 57.7518
1614 13.7138
1615 38.3352
1616 15.4337
1617 87.3518
1618 23.2636
1619 44.4906
1620 13.4875
1621 26.9297
1622 16.3389
1623 7.15108
1624 10.0477
1625 29.1927
1626 59.2001
1627 27.4276
1628 80.2007
1629 18.1493
1630 5.74802
1631 17.1535
1632 10.3193
1633 13.2612
1634 24.8477
1635 52.9542
1636 37.3848
1637 13.4422
1638 6.38166
1639 16.3841
1640 12.7633
1641 13.1254
1642 12.9444
1643 29.3737
1644 44.219
1645 47.6135
1646 63.6356
1647 46.3915
1648 24.5762
1649 53.9047
1650 36.0722
1651 34.2618
1652 34.4429
1653 29.3285
1654 94.9102
1655 58.7475
1656 18.1493
1657 18.0135
1658 38.4257
1659 45.3958
1660 57.2992
1661 41.0508
1662 32.8588
1663 40.915
1664 39.7835
1665 38.0637
1666 17.4251
1667 38.3352
1668 60.4221
1669 29.9169
1670 32.2251
1671 18.3756
1672 16.5652
1673 29.8263
1674 38.1089
1675 16.3841
1676 43.9475
1677 39.1952
1678 19.9144
1679 35.3481
1680 171.038
1681 26.8392
1682 14.0306
1683 91.8325
1684 80.7891
1685 74.2717
1686 18.4208
1687 56.3487
1688 16.022
1689 13.4875
1690 13.9853
1691 13.9401
1692 41.0056
1693 6.97004
1694 22.2227
1695 21.8606
1696 10.4551
1697 8.68992
1698 14.8905
1699 12.3107
1700 14.0759
1701 31.0031
1702 33.6282
1703 9.86668
1704 20.6386
1705 79.4766
1706 36.208
1707 29.1927
1708 12.9896
1709 9.91194
1710 22.449
1711 18.0135
1712 10.093
1713 26.2055
1714 26.3413
1715 17.6514
1716 32.2251
1717 127.09
1718 21.6795
1719 32.723
1720 42.4086
1721 152.481
1722 86.8992
1723 43.178
1724 57.1634
1725 37.2942
1726 11.8581
1727 17.923
1728 24.0783
1729 105.999
1730 24.9383
1731 46.7083
1732 76.1273
1733 32.0893
1734 40.915
1735 44.0832
1736 19.8239
1737 47.704
1738 43.6306
1739 48.2472
1740 18.7376
1741 15.2074
1742 30.1432
1743 38.652
1744 23.5352
1745 33.945
1746 17.8777
1747 21.9058
1748 19.6428
1749 12.1749
1750 25.0288
1751 17.6967
1752 25.4361
1753 36.7964
1754 22.1321
1755 45.6673
1756 32.6777
1757 12.356
1758 32.9493
1759 105.365
1760 17.5609
1761 26.5676
1762 89.8411
1763 39.4215
1764 16.7009
1765 20.7743
1766 59.879
1767 84.3194
1768 67.3921
1769 31.0031
1770 34.6239
1771 12.6275
1772 16.4294
1773 10.3645
1774 11.0887
1775 15.6147
1776 22.8563
1777 27.6539
1778 11.7676
1779 18.4208
1780 15.3884
1781 12.0844
1782 29.3285
1783 15.5242
1784 18.6019
1785 41.775
1786 21.8153
1787 15.2979
1788 21.0006
1789 14.0306
1790 16.7462
1791 9.9572
1792 47.4325
1793 47.3872
1794 12.2655
1795 12.7181
1796 13.8496
1797 14.4379
1798 13.9853
1799 10.9077
1800 16.882
1801 41.1866
1802 66.668
1803 31.9988
1804 22.3584
1805 53.3163
1806 18.1493
1807 36.6606
1808 59.019
1809 26.2055
1810 27.8802
1811 21.589
1812 18.8282
1813 59.879
1814 34.3071
1815 15.3431
1816 15.841
1817 26.3413
1818 18.9639
1819 35.2123
1820 56.8013
1821 19.5976
1822 6.74374
1823 9.052
1824 15.8863
1825 66.3512
1826 7.33212
1827 11.7676
1828 26.0245
1829 30.7315
1830 39.1499
1831 30.1884
1832 49.5144
1833 47.6135
1834 27.2918
1835 62.3683
1836 62.142
1837 30.2337
1838 25.2551
1839 10.9982
1840 113.331
1841 42.0918
1842 11.8581
1843 22.449
1844 46.6178
1845 92.4662
1846 58.4307
1847 42.0465
1848 26.6581
1849 198.556
1850 60.1053
1851 23.1279
1852 31.0031
1853 49.0618
1854 14.1664
1855 34.0808
1856 99.3004
1857 23.5805
1858 18.9639
1859 11.5866
1860 68.3879
1861 17.6061
1862 40.0098
1863 7.28686
1864 175.292
1865 32.2704
1866 20.7291
1867 23.1279
1868 23.7162
1869 8.68992
1870 23.3994
1871 31.863
1872 10.0025
1873 22.1774
1874 68.8857
1875 8.55414
1876 15.4337
1877 45.6221
1878 99.1647
1879 18.4661
1880 11.315
1881 8.91622
1882 14.6642
1883 57.6612
1884 10.5908
1885 7.4679
1886 29.5095
1887 13.6233
1888 32.6777
1889 27.2013
1890 18.4208
1891 39.5572
1892 58.2949
1893 74.3169
1894 60.4221
1895 20.4575
1896 24.8025
1897 26.8844
1898 30.1884
1899 17.3798
1900 51.0985
1901 29.5095
1902 11.0434
1903 42.997
1904 10.9529
1905 26.115
1906 53.7236
1907 19.5523
1908 15.0263
1909 10.7719
1910 11.7223
1911 21.408
1912 81.0607
1913 24.8025
1914 41.0056
1915 104.279
1916 57.616
1917 28.2422
1918 50.827
1919 52.049
1920 28.2422
1921 59.5622
1922 15.2526
1923 20.9101
1924 19.7334
1925 9.41408
1926 30.0979
1927 24.3951
1928 42.4086
1929 94.9102
1930 19.5523
1931 41.0961
1932 39.5572
1933 75.2221
1934 93.6882
1935 68.7047
1936 88.5286
1937 87.5781
1938 58.4307
1939 27.7896
1940 13.9401
1941 38.0637
1942 105.592
1943 38.1089
1944 26.2055
1945 70.3793
1946 69.3836
1947 35.6649
1948 10.8171
1949 15.7505
1950 8.5994
1951 24.6214
1952 31.9988
1953 44.219
1954 28.1517
1955 25.7982
1956 7.10582
1957 27.156
1958 20.6838
1959 16.4294
1960 12.1297
1961 47.6135
1962 16.9725
1963 14.7548
1964 23.1731
1965 30.4147
1966 52.0943
1967 17.4704
1968 22.2227
1969 50.3291
1970 54.0857
1971 25.7529
1972 42.9065
1973 54.4025
1974 21.8606
1975 8.91622
1976 10.1835
1977 34.8955
1978 53.271
1979 46.2105
1980 43.5401
1981 29.9169
1982 22.0869
1983 13.1254
1984 49.3334
1985 27.0202
1986 26.2508
1987 23.9878
1988 27.6086
1989 35.5291
1990 33.945
1991 43.9475
1992 80.6081
1993 62.7756
1994 31.2294
1995 18.1945
1996 28.8759
1997 29.9621
1998 15.7505
1999 32.0893
2000 46.6178
2001 77.7567
2002 60.1505
2003 43.4496
2004 15.0716
2005 23.5352
2006 41.5939
2007 75.3126
2008 34.3071
2009 47.2514
2010 101.835
2011 32.4062
2012 12.0392
2013 9.54986
2014 67.1658
2015 66.8943
2016 29.9621
2017 9.41408
2018 83.3237
2019 18.6924
2020 12.7633
2021 10.6361
2022 127.724
2023 16.8367
2024 10.5456
2025 6.5627
2026 4.93334
2027 37.4753
2028 26.2508
2029 32.3609
2030 47.8398
2031 15.0263
2032 35.8007
2033 9.9572
2034 5.70276
2035 9.14252
2036 6.29114
2037 24.6667
2038 30.5505
2039 8.55414
2040 8.23732
2041 18.8282
2042 26.115
2043 41.7297
2044 39.4667
2045 34.3523
2046 11.6771
2047 13.0801
2048 22.7205
2049 24.3499
2050 23.4899
2051 16.3841
2052 18.0135
2053 25.8435
2054 20.9554
2055 36.0722
2056 47.4325
2057 25.7077
2058 28.7854
2059 15.1621
2060 12.3107
2061 38.1994
2062 27.6086
2063 16.2483
2064 10.6361
2065 86.5824
2066 36.027
2067 29.3285
2068 28.4233
2069 11.9486
2070 20.3217
2071 99.8888
2072 18.104
2073 25.3456
2074 52.7279
2075 36.1627
2076 68.6594
2077 41.5487
2078 23.5352
2079 26.0245
2080 50.8722
2081 24.2594
2082 34.7597
2083 29.7811
2084 13.9401
2085 125.687
2086 11.9486
2087 9.91194
2088 34.3976
2089 19.0545
2090 35.0765
2091 26.4318
2092 14.0306
2093 19.2808
2094 54.8099
2095 19.6428
2096 26.6129
2097 26.2508
2098 49.967
2099 48.6545
2100 45.3053
2101 26.1603
2102 23.9878
2103 38.9689
2104 43.8117
2105 10.6361
2106 23.5352
2107 10.5003
2108 5.06912
2109 19.7334
2110 37.4753
2111 27.6991
2112 11.7676
2113 19.0092
2114 24.3499
2115 20.0049
2116 13.397
2117 45.8936
2118 35.2575
2119 50.6459
2120 46.3462
2121 17.4251
2122 24.5762
2123 18.4661
2124 76.8515
2125 46.482
2126 17.6061
2127 23.4899
2128 30.0526
2129 18.7376
2130 9.00674
2131 26.4318
2132 12.6275
2133 41.4582
2134 22.811
2135 6.1101
2136 14.9358
2137 24.5762
2138 28.6948
2139 15.3884
2140 11.8129
2141 26.7034
2142 23.5805
2143 19.5523
2144 29.6906
2145 8.68992
2146 15.3884
2147 12.7181
2148 11.8129
2149 19.5071
2150 23.7162
2151 7.0153
2152 6.1101
2153 18.1945
2154 35.3028
2155 25.5266
2156 13.4422
2157 10.1382
2158 20.2765
2159 45.441
2160 12.4918
2161 25.5719
2162 21.0006
2163 14.1664
2164 9.45934
2165 49.4239
2166 14.1664
2167 13.8043
2168 51.9132
2169 17.9682
2170 13.2159
2171 21.408
2172 6.24588
2173 11.6771
2174 7.19634
2175 19.6428
2176 19.2355
2177 17.923
2178 17.4251
2179 61.101
2180 27.6086
2181 56.575
2182 54.4025
2183 33.4924
2184 12.9444
2185 8.32784
2186 14.0306
2187 29.7811
2188 9.32356
2189 26.1603
2190 32.1346
2191 17.5156
2192 16.1126
2193 25.6624
2194 18.4661
2195 25.1193
2196 29.0117
2197 16.2483
2198 7.64894
2199 11.5413
2200 14.2569
2201 14.6642
2202 12.6275
2203 10.9077
2204 25.1646
2205 21.8153
2206 15.8863
2207 34.7597
2208 34.7144
2209 36.389
2210 51.2343
2211 25.4814
2212 14.8905
2213 15.5242
2214 12.7181
2215 14.4379
2216 16.1578
2217 26.3866
2218 27.4728
2219 14.6642
2220 36.9774
2221 19.0092
2222 36.8416
2223 16.1578
2224 17.3346
2225 15.8863
2226 37.9279
2227 17.9682
2228 9.7309
2229 28.2422
2230 24.3499
2231 25.6172
2232 50.827
2233 25.0288
2234 10.9982
2235 10.093
2236 28.1517
2237 15.9768
2238 31.1389
2239 46.3462
2240 58.838
2241 26.5224
2242 12.2202
2243 40.0551
2244 16.4294
2245 10.9529
2246 54.2215
2247 30.0526
2248 28.0612
2249 11.2245
2250 17.0178
2251 18.4661
2252 9.7309
2253 38.0637
2254 22.811
2255 9.82142
2256 16.4294
2257 8.23732
2258 19.8691
2259 14.5285
2260 24.0331
2261 19.6428
2262 22.4037
2263 14.8453
2264 6.38166
2265 12.2202
2266 19.0545
2267 8.5994
2268 8.78044
2269 20.1407
2270 33.4019
2271 32.904
2272 15.6147
2273 8.96148
2274 32.1346
2275 55.8056
2276 10.9077
2277 23.1731
2278 57.1634
2279 25.9792
2280 10.3193
2281 27.0202
2282 22.5395
2283 32.9945
2284 9.9572
2285 12.3107
2286 21.3627
2287 28.0159
2288 41.6845
2289 60.8294
2290 46.3462
2291 15.0263
2292 12.4918
2293 16.4294
2294 18.5566
2295 56.0771
2296 58.657
2297 10.6814
2298 27.2465
2299 27.6086
2300 57.5255
2301 36.6606
2302 20.0954
2303 36.3438
2304 28.1065
2305 14.8453
2306 7.06056
2307 12.1297
2308 27.4728
2309 18.0135
2310 10.7719
2311 21.2722
2312 20.6386
2313 80.9701
2314 20.7291
2315 32.2251
2316 46.0294
2317 24.6667
2318 15.4789
2319 28.1517
2320 11.6318
2321 14.9358
2322 9.82142
2323 20.7743
2324 33.2208
2325 41.2319
2326 25.7982
2327 40.0551
2328 16.4294
2329 27.156
2330 52.6826
2331 39.2404
2332 14.0759
2333 17.6967
2334 51.5964
2335 19.3713
2336 12.8538
2337 25.4814
2338 16.1126
2339 10.7266
2340 19.5523
2341 6.87952
2342 17.8324
2343 13.6233
2344 9.2783
2345 15.7957
2346 6.42692
2347 21.8153
2348 44.8979
2349 19.2808
2350 20.9101
2351 10.8171
2352 22.9921
2353 23.8973
2354 21.4532
2355 33.1756
2356 11.9486
2357 11.9034
2358 19.4618
2359 26.2055
2360 11.4055
2361 18.6471
2362 57.4349
2363 32.5419
2364 68.3879
2365 47.8851
2366 45.3053
2367 40.553
2368 18.285
2369 9.68564
2370 51.4606
2371 45.441
2372 35.2575
2373 33.5377
2374 36.9774
2375 21.2269
2376 7.78472
2377 8.1468
2378 19.3713
2379 8.50888
2380 24.0783
2381 49.3334
2382 64.3145
2383 15.0263
2384 9.2783
2385 10.8171
2386 18.7829
2387 36.2985
2388 66.3964
2389 24.3951
2390 21.9964
2391 23.0373
2392 8.3731
2393 20.6386
2394 58.3854
2395 33.6282
2396 26.6129
2397 12.9896
2398 18.285
2399 7.60368
2400 25.4814
2401 43.4043
2402 16.7009
2403 17.7419
2404 15.2074
2405 52.6826
2406 46.482
2407 11.9939
2408 10.7719
2409 23.2184
2410 49.1976
2411 15.0716
2412 35.8459
2413 26.0698
2414 21.6795
2415 13.759
2416 12.537
2417 39.6478
2418 70.2888
2419 36.8869
2420 19.0997
2421 22.811
2422 41.0961
2423 84.5457
2424 18.2398
2425 38.6973
2426 25.1193
2427 32.9493
2428 44.3095
2429 41.4582
2430 42.7254
2431 16.7462
2432 14.4379
2433 41.8655
2434 27.8349
2435 29.0569
2436 24.5762
2437 46.7988
2438 36.2533
2439 20.0502
2440 26.6129
2441 41.7297
2442 49.2429
2443 23.6257
2444 35.3481
2445 13.3064
2446 40.6435
2447 31.8178
2448 62.323
2449 46.5273
2450 28.6948
2451 9.82142
2452 16.882
2453 11.496
2454 49.6502
2455 23.5352
2456 20.3217
2457 9.77616
2458 19.0092
2459 5.52172
2460 17.3798
2461 24.3046
2462 45.9842
2463 17.6514
2464 13.3064
2465 25.7077
2466 18.4208
2467 9.77616
2468 13.6233
2469 31.4557
2470 30.9578
2471 26.8392
2472 12.1749
2473 17.0178
2474 44.4453
2475 50.827
2476 24.3499
2477 11.8581
2478 18.4661
2479 8.1468
2480 10.1382
2481 20.6386
2482 21.0006
2483 28.1065
2484 30.7315
2485 16.9272
2486 17.5609
2487 32.4967
2488 40.734
2489 41.1413
2490 40.553
2491 58.3401
2492 19.5071
2493 38.0637
2494 89.8864
2495 75.4032
2496 46.7536
2497 54.131
2498 44.8979
2499 45.5316
2500 23.2184
2501 40.1909
2502 63.1377
2503 106.406
2504 73.7285
2505 65.446
2506 24.3951
2507 32.4062
2508 52.0943
2509 39.4667
2510 45.1242
2511 32.904
2512 10.0025
2513 108.217
2514 26.0698
2515 11.134
2516 15.0263
2517 17.6514
2518 18.4208
2519 10.9982
2520 26.2508
2521 20.4575
2522 7.15108
2523 64.3597
2524 23.3089
2525 137.183
2526 24.5309
2527 13.8948
2528 18.6471
2529 9.9572
2530 13.578
2531 10.8624
2532 34.8955
2533 22.3584
2534 23.1731
2535 14.3927
2536 6.83426
2537 9.32356
2538 31.7273
2539 20.4123
2540 34.986
2541 25.2551
2542 16.3389
2543 5.6575
2544 11.4508
2545 8.91622
2546 8.8257
2547 8.32784
2548 12.4918
2549 18.5113
2550 28.8306
2551 19.8239
2552 21.4985
2553 15.2979
2554 47.7946
2555 43.4949
2556 64.4955
2557 15.9768
2558 33.4019
2559 20.367
2560 71.0129
2561 33.8997
2562 28.9664
2563 12.0392
2564 16.8367
2565 16.9725
2566 16.1578
2567 38.7878
2568 4.66178
2569 23.9878
2570 80.2912
2571 9.36882
2572 17.1535
2573 21.5438
2574 16.9272
2575 14.8
2576 9.41408
2577 26.5676
2578 62.142
2579 47.2967
2580 28.7854
2581 79.024
2582 20.0502
2583 60.9652
2584 50.5102
2585 50.3291
2586 58.1591
2587 55.4435
2588 15.7957
2589 23.671
2590 32.6325
2591 34.0808
2592 87.2613
2593 14.7548
2594 16.7915
2595 6.3364
2596 20.186
2597 66.9395
2598 22.2227
2599 11.2697
2600 39.6478
2601 31.7725
2602 33.4019
2603 12.9444
2604 12.6275
2605 13.6233
2606 13.9401
2607 22.2227
2608 21.9964
2609 33.0851
2610 21.5438
2611 12.7633
2612 18.285
2613 62.4135
2614 33.4924
2615 11.4055
2616 15.841
2617 14.1211
2618 8.23732
2619 11.2245
2620 12.4918
2621 29.5548
2622 38.8331
2623 33.4471
2624 36.5248
2625 27.5181
2626 85.3151
2627 46.482
2628 25.3003
2629 13.4422
2630 23.0826
2631 32.4514
2632 32.3156
2633 49.786
2634 35.5291
2635 32.0893
2636 10.4551
2637 17.4704
2638 15.2074
2639 10.9529
2640 12.537
2641 14.2116
2642 14.8453
2643 120.935
2644 22.1321
2645 18.1493
2646 8.10154
2647 18.285
2648 17.0178
2649 46.5725
2650 62.8661
2651 82.4637
2652 56.9371
2653 31.0484
2654 15.4789
2655 38.3352
2656 16.3389
2657 67.7995
2658 18.9639
2659 42.1371
2660 60.5579
2661 36.2985
2662 16.1578
2663 11.6318
2664 9.00674
2665 18.4661
2666 27.6539
2667 20.5933
2668 62.9567
2669 38.471
2670 34.5334
2671 49.7407
2672 29.238
2673 23.8973
2674 54.2215
2675 37.8826
2676 22.4942
2677 15.7052
2678 38.0637
2679 43.9927
2680 65.1291
2681 35.2575
2682 6.60796
2683 19.0997
2684 12.8538
2685 12.1749
2686 15.3431
2687 23.0373
2688 18.285
2689 10.1835
2690 15.4337
2691 49.605
2692 17.923
2693 64.2692
2694 6.38166
2695 7.82998
2696 6.74374
2697 6.06484
2698 4.61652
2699 7.28686
2700 4.0734
2701 9.91194
2702 70.5151
2703 21.7701
2704 4.02814
2705 5.61224
2706 10.8171
2707 74.4074
2708 13.4875
2709 5.02386
2710 4.88808
2711 6.20062
2712 12.4918
2713 19.5976
2714 17.0178
2715 14.3927
2716 76.4441
2717 8.55414
2718 20.6838
2719 142.116
2720 27.9707
2721 12.537
2722 57.797
2723 38.9236
2724 39.4667
2725 93.3261
2726 47.5683
2727 44.3095
2728 100.025
2729 19.9597
2730 58.7927
2731 38.471
2732 91.4252
2733 26.2508
2734 6.92478
2735 21.4985
2736 30.9126
2737 38.1089
2738 38.0637
2739 35.8007
2740 83.6857
2741 16.2031
2742 29.8716
2743 45.079
2744 44.8527
2745 18.2398
2746 11.8129
2747 43.6306
2748 18.6471
2749 9.23304
2750 4.9786
2751 13.1707
2752 9.59512
2753 30.0979
2754 24.9383
2755 36.2533
2756 31.8178
2757 117.902
2758 26.1603
2759 21.5438
2760 51.9132
2761 41.3224
2762 24.3046
2763 68.9762
2764 37.0679
2765 58.3401
2766 54.6741
2767 27.8802
2768 12.8086
2769 59.2906
2770 23.9425
2771 13.3064
2772 57.7518
2773 15.66
2774 4.7523
2775 15.3884
2776 9.18778
2777 5.92906
2778 8.19206
2779 8.10154
2780 4.02814
2781 7.87524
2782 10.6814
2783 14.0306
2784 6.1101
2785 7.6942
2786 8.05628
2787 5.25016
2788 8.32784
2789 8.1468
2790 4.526
2791 6.24588
2792 5.70276
2793 9.23304
2794 11.8581
2795 39.0141
2796 3.43976
2797 4.88808
2798 49.7407
2799 45.26
2800 6.01958
2801 4.526
2802 93.6429
2803 65.7175
2804 46.5725
2805 7.96576
2806 33.6282
2807 2.85138
2808 5.8838
2809 5.83854
2810 61.7346
2811 15.0263
2812 35.0765
2813 4.25444
2814 2.4893
2815 5.8838
2816 49.4239
2817 35.8912
2818 8.78044
2819 91.5157
2820 13.3517
2821 34.6239
2822 3.21346
2823 9.54986
2824 28.9211
2825 39.1499
2826 7.6942
2827 4.20918
2828 7.60368
2829 57.0276
2830 17.923
2831 62.4588
2832 34.986
2833 14.5285
2834 29.0117
2835 25.2098
2836 3.25872
2837 3.71132
2838 4.02814
2839 5.56698
2840 9.5046
2841 8.28258
2842 11.6318
2843 6.74374
2844 14.3927
2845 83.5047
2846 21.408
2847 5.97432
2848 10.1382
2849 4.43548
2850 7.87524
2851 8.19206
2852 3.66606
2853 14.8
2854 14.4379
2855 17.2441
2856 15.9315
2857 10.9077
2858 72.235
2859 24.8477
2860 34.0355
2861 43.6759
2862 13.578
2863 34.5786
2864 1.8104
2865 66.0796
2866 1.5841
2867 118.083
2868 5.70276
2869 4.16392
2870 2.30826
2871 144.289
2872 9.59512
2873 3.57554
2874 1.44832
2875 0.76942
2876 0.95046
2877 66.7585
2878 1.1315
2879 2.17248
2880 0.72416
2881 1.40306
2882 0.58838
2883 0.58838
2884 0.72416
2885 0.54312
2886 0.4526
2887 42.6802
2888 1.17676
2889 14.8453
2890 0.81468
2891 0.72416
2892 39.2404
2893 1.44832
2894 1.08624
2895 41.2319
2896 8.64466
2897 2.4893
2898 4.9786
2899 19.4165
2900 12.1297
2901 10.3645
2902 10.7266
2903 22.6753
2904 14.3474
2905 26.2961
2906 17.1988
2907 17.4251
2908 9.64038
2909 28.4685
2910 35.4386
2911 18.5566
2912 18.5113
2913 47.9303
2914 22.8563
2915 29.419
2916 21.8153
2917 30.641
2918 33.1756
2919 46.6178
2920 26.4318
2921 49.1976
2922 106.406
2923 39.0594
2924 46.482
2925 77.6209
2926 41.956
2927 13.3064
2928 16.5199
2929 30.0074
2930 19.7786
2931 9.64038
2932 15.2979
2933 12.4465
2934 27.4276
2935 33.1756
2936 30.8673
2937 17.6514
2938 37.5205
2939 46.5725
2940 84.1383
2941 43.4949
2942 50.1933
2943 56.7108
2944 40.6887
2945 20.2312
2946 21.4985
2947 64.3597
2948 58.5664
2949 35.4838
2950 30.7768
2951 6.20062
2952 26.0698
2953 46.301
2954 26.2961
2955 54.131
2956 24.1688
2957 5.61224
2958 15.1168
2959 26.5224
2960 21.2269
2961 19.5523
2962 22.6753
2963 34.8955
2964 49.2881
2965 40.4624
2966 12.2202
2967 30.3695
2968 55.8508
2969 56.7108
2970 50.9628
2971 33.1756
2972 13.397
2973 22.811
2974 25.3003
2975 68.8857
2976 47.523
2977 23.1279
2978 44.6716
2979 62.1872
2980 35.4386
2981 42.4086
2982 35.0765
2983 19.2808
2984 56.0771
2985 51.2796
2986 40.553
2987 57.5707
2988 42.1371
2989 95.7249
2990 41.6845
2991 39.1952
2992 58.2949
2993 22.3132
2994 19.7786
2995 44.9884
2996 48.9261
2997 16.8367
2998 54.7193
2999 47.0704
3000 49.5144
3001 29.6453
3002 26.8844
3003 37.4753
3004 31.501
3005 16.1126
3006 37.2037
3007 33.7187
3008 20.4575
3009 49.4692
3010 55.353
3011 26.3413
3012 30.4147
3013 30.0526
3014 23.7162
3015 57.8423
3016 46.3915
3017 24.1236
3018 37.9279
3019 52.2753
3020 29.6453
3021 15.3884
3022 13.6685
3023 32.904
3024 28.7401
3025 30.2337
3026 63.7261
3027 24.4857
3028 29.3737
3029 33.6734
3030 25.8435
3031 55.7603
3032 37.0679
3033 23.2636
3034 16.6557
3035 13.1254
3036 23.0826
3037 12.4918
3038 21.408
3039 19.3713
3040 26.0698
3041 30.5052
3042 17.1988
3043 56.0771
3044 16.6557
3045 21.9511
3046 12.1749
3047 40.7793
3048 42.1823
3049 42.3181
3050 39.4667
3051 24.2594
3052 62.4588
3053 103.102
3054 43.2686
3055 30.8673
3056 51.8227
3057 42.0465
3058 59.3359
3059 59.9695
3060 69.112
3061 70.6961
3062 46.6631
3063 41.3224
3064 67.7995
3065 30.5958
3066 53.6331
3067 45.3505
3068 14.7095
3069 20.1407
3070 18.9639
3071 46.0294
3072 55.353
3073 24.712
3074 19.8691
3075 22.9016
3076 19.8239
3077 40.915
3078 11.3603
3079 15.9315
3080 35.2575
3081 23.1731
3082 19.2355
3083 35.9817
3084 63.5903
3085 15.4337
3086 26.3866
3087 21.2722
3088 25.7529
3089 52.6826
3090 40.1456
3091 19.0545
3092 10.9077
3093 12.3107
3094 13.2612
3095 22.811
3096 9.86668
3097 24.5762
3098 63.7713
3099 43.1328
3100 60.1053
3101 18.7829
3102 27.9707
3103 12.6275
3104 37.5205
3105 94.005
3106 16.1126
3107 29.6453
3108 49.967
3109 22.8563
3110 59.2453
3111 46.7536
3112 44.4001
3113 21.0912
3114 7.37738
3115 19.0997
3116 21.3175
3117 8.10154
3118 10.0025
3119 7.33212
3120 10.8624
3121 6.87952
3122 10.9077
3123 30.4147
3124 56.7108
3125 34.8955
3126 32.0441
3127 21.9964
3128 47.6588
3129 40.5982
3130 55.4888
3131 69.4288
3132 50.1933
3133 35.4838
3134 42.4086
3135 37.5205
3136 49.4239
3137 30.7768
3138 39.512
3139 42.3181
3140 27.7896
3141 35.8912
3142 29.8263
3143 13.0349
3144 36.9322
3145 22.8563
3146 21.8606
3147 9.41408
3148 8.19206
3149 13.8496
3150 10.6814
3151 16.3389
3152 30.3695
3153 38.8783
3154 27.6539
3155 64.9934
3156 26.4771
3157 8.3731
3158 8.23732
3159 11.9034
3160 12.9444
3161 14.8453
3162 12.5823
3163 13.4875
3164 18.6924
3165 16.4746
3166 28.1517
3167 13.8496
3168 17.1535
3169 19.5071
3170 7.37738
3171 50.0123
3172 49.2429
3173 24.6667
3174 15.8863
3175 8.1468
3176 33.5377
3177 49.9218
3178 28.1517
3179 31.2294
3180 31.9083
3181 27.9254
3182 47.6135
3183 90.1127
3184 16.1126
3185 5.52172
3186 13.4422
3187 31.2294
3188 11.496
3189 19.3713
3190 27.156
3191 28.9211
3192 25.7529
3193 32.4967
3194 23.0373
3195 13.0801
3196 35.9364
3197 31.0936
3198 31.7725
3199 32.2251
3200 23.4899
3201 14.9811
3202 21.0459
3203 24.2594
3204 12.8538
3205 6.06484
3206 5.6575
3207 8.91622
3208 18.3303
3209 10.3645
3210 25.3909
3211 9.68564
3212 6.38166
3213 11.5413
3214 17.2893
3215 12.2202
3216 4.7523
3217 13.7138
3218 80.246
3219 11.7223
3220 9.7309
3221 39.9646
3222 16.6104
3223 9.86668
3224 58.5212
3225 19.0997
3226 51.0985
3227 31.2747
3228 29.6453
3229 11.7676
3230 14.3927
3231 13.9401
3232 22.4942
3233 9.5046
3234 17.3798
3235 8.68992
3236 16.2483
3237 57.797
3238 22.4942
3239 23.5352
3240 27.2465
3241 8.87096
3242 16.3389
3243 13.6233
3244 37.1585
3245 20.4123
3246 40.4624
3247 17.3798
3248 44.3095
3249 21.3627
3250 26.4771
3251 21.6795
3252 9.36882
3253 7.37738
3254 13.3517
3255 21.4985
3256 9.5046
3257 18.6471
3258 10.093
3259 14.4379
3260 12.537
3261 9.18778
3262 22.5395
3263 22.2227
3264 26.4318
3265 26.0245
3266 16.7915
3267 24.4857
3268 9.18778
3269 24.7572
3270 22.0416
3271 33.9903
3272 27.6991
3273 11.9939
3274 31.5462
3275 39.1952
3276 18.6019
3277 21.1364
3278 40.734
3279 26.6129
3280 29.2832
3281 10.8624
3282 17.4704
3283 30.7315
3284 41.0961
3285 54.8099
3286 25.9792
3287 9.59512
3288 33.7187
3289 30.46
3290 30.0979
3291 20.6838
3292 34.4881
3293 27.6991
3294 7.15108
3295 23.9878
3296 18.9639
3297 17.9682
3298 13.1707
3299 7.28686
3300 7.9205
3301 5.25016
3302 8.64466
3303 16.6557
3304 18.6471
3305 53.4973
3306 8.78044
3307 9.23304
3308 9.9572
3309 25.5266
3310 23.8068
3311 44.4001
3312 15.0263
3313 6.47218
3314 9.86668
3315 29.1474
3316 29.1927
3317 12.4012
3318 21.9511
3319 15.2526
3320 31.5462
3321 9.32356
3322 12.9896
3323 10.274
3324 16.022
3325 28.5138
3326 12.4465
3327 8.1468
3328 12.4918
3329 9.09726
3330 21.6343
3331 44.3095
3332 20.367
3333 23.852
3334 16.2483
3335 16.5199
3336 39.4667
3337 15.4337
3338 6.789
3339 20.8196
3340 11.9034
3341 17.2441
3342 9.00674
3343 23.9425
3344 12.8538
3345 22.5847
3346 5.29542
3347 5.52172
3348 10.3193
3349 37.3395
3350 6.38166
3351 3.21346
3352 6.06484
3353 3.93762
3354 16.4294
3355 2.35352
3356 5.61224
3357 42.0918
3358 11.4508
3359 7.78472
3360 27.7896
3361 3.48502
3362 11.1792
3363 12.6728
3364 19.2808
3365 20.0502
3366 16.5652
3367 85.8582
3368 23.1279
3369 22.8563
3370 7.87524
3371 24.2594
3372 70.1983
3373 32.5872
3374 21.6795
3375 39.7835
3376 34.0808
3377 45.4863
3378 9.00674
3379 26.6129
3380 25.8887
3381 9.68564
3382 50.6459
3383 8.50888
3384 28.2875
3385 13.2612
3386 11.0887
3387 16.7009
3388 18.1945
3389 24.8477
3390 18.1945
3391 48.1566
3392 6.87952
3393 13.6233
3394 23.8973
3395 14.7095
3396 48.5187
3397 17.063
3398 3.75658
3399 5.34068
3400 14.0759
3401 8.91622
3402 28.3328
3403 21.3627
3404 5.15964
3405 11.0887
3406 22.3584
3407 19.0092
3408 15.1621
3409 36.2985
3410 10.6361
3411 11.6771
3412 7.9205
3413 9.64038
3414 26.8844
3415 7.28686
3416 15.2526
3417 10.7266
3418 11.7676
3419 16.9725
3420 11.2245
3421 12.4918
3422 6.65322
3423 12.6275
3424 12.2655
3425 20.2765
3426 12.6728
3427 26.6581
3428 15.9768
3429 31.5915
3430 19.4618
3431 8.19206
3432 10.0025
3433 29.7811
3434 46.0294
3435 81.1512
3436 24.893
3437 31.9083
3438 89.7958
3439 46.7988
3440 12.6275
3441 16.3389
3442 19.2808
3443 26.0245
3444 24.0331
3445 27.0202
3446 26.5676
3447 59.1548
3448 33.2208
3449 24.8477
3450 16.882
3451 20.548
3452 14.3927
3453 17.4251
3454 14.3022
3455 42.1371
3456 22.3132
3457 35.3481
3458 50.3744
3459 71.2845
3460 30.9578
3461 7.19634
3462 6.74374
3463 10.0025
3464 39.7383
3465 39.0594
3466 51.0985
3467 21.2722
3468 6.92478
3469 13.1707
3470 48.8355
3471 19.145
3472 10.1835
3473 42.5444
3474 12.4012
3475 5.25016
3476 7.78472
3477 7.60368
3478 15.7505
3479 25.3909
3480 24.1236
3481 24.8025
3482 32.8588
3483 6.65322
3484 19.5976
3485 29.3737
3486 16.4746
3487 11.5413
3488 23.4899
3489 15.2074
3490 12.1297
3491 18.0587
3492 58.9285
3493 15.841
3494 38.9236
3495 20.186
3496 34.126
3497 31.7725
3498 24.3046
3499 12.0392
3500 14.3022
3501 36.0722
3502 18.0135
3503 6.47218
3504 12.7633
3505 27.6539
3506 11.2697
3507 16.2936
3508 79.6123
3509 33.7187
3510 9.41408
3511 13.8043
3512 26.8844
3513 52.8637
3514 28.9211
3515 20.4575
3516 27.4276
3517 22.63
3518 10.2288
3519 43.9927
3520 49.967
3521 35.5744
3522 33.3566
3523 32.7682
3524 6.65322
3525 12.8538
3526 9.18778
3527 10.2288
3528 42.5444
3529 5.4312
3530 17.2893
3531 15.3431
3532 11.496
3533 15.5694
3534 14.7095
3535 50.0576
3536 23.8068
3537 18.0135
3538 16.4294
3539 48.9713
3540 9.86668
3541 8.91622
3542 16.9725
3543 70.9677
3544 17.0178
3545 35.1218
3546 12.5823
3547 6.42692
3548 14.2116
3549 10.7266
3550 20.7743
3551 64.4955
3552 71.9634
3553 31.9536
3554 19.6881
3555 95.0913
3556 12.537
3557 22.4037
3558 21.8606
3559 20.5933
3560 16.5652
3561 18.8734
3562 25.2551
3563 16.3389
3564 23.3994
3565 11.9486
3566 10.6814
3567 22.9468
3568 37.5658
3569 18.5566
3570 39.512
3571 21.8606
3572 11.4055
3573 16.7009
3574 36.6606
3575 86.2656
3576 44.2643
3577 16.1126
3578 9.41408
3579 12.537
3580 20.3217
3581 35.9364
3582 34.7144
3583 16.882
3584 30.46
3585 73.5022
3586 28.8306
3587 15.1621
3588 20.1407
3589 10.8171
3590 15.2074
3591 12.2202
3592 23.1731
3593 58.4759
3594 26.115
3595 13.9401
3596 22.1774
3597 40.734
3598 10.0025
3599 22.3132
3600 19.6428
3601 19.6428
3602 18.2398
3603 18.1493
3604 10.3193
3605 10.0477
3606 18.9187
3607 65.0839
3608 23.4447
3609 15.7505
3610 71.2845
3611 58.9285
3612 78.9334
3613 36.8416
3614 27.2918
3615 81.2417
3616 68.1163
3617 45.26
3618 27.8349
3619 20.9101
3620 23.2184
3621 26.975
3622 12.0844
3623 22.7658
3624 45.1695
3625 27.9254
3626 32.2251
3627 46.5273
3628 18.7829
3629 33.4019
3630 14.7548
3631 19.5071
3632 11.6771
3633 49.1976
3634 28.5591
3635 15.4789
3636 8.96148
3637 13.1707
3638 36.3438
3639 24.5309
3640 33.5377
3641 32.3156
3642 19.0092
3643 27.6991
3644 27.5633
3645 87.5781
3646 11.315
3647 13.9401
3648 13.3064
3649 20.367
3650 17.0178
3651 62.1872
3652 22.4037
3653 8.68992
3654 9.68564
3655 13.5327
3656 25.934
3657 78.5261
3658 23.7615
3659 20.1407
3660 20.2765
3661 46.5725
3662 21.1364
3663 34.9407
3664 8.5994
3665 9.59512
3666 24.3951
3667 10.6361
3668 7.6942
3669 10.9529
3670 23.2636
3671 68.6594
3672 10.1835
3673 11.315
3674 13.6685
3675 7.78472
3676 23.4447
3677 28.4685
3678 15.0716
3679 75.9463
3680 33.5377
3681 51.9132
3682 37.0679
3683 19.0545
3684 54.4478
3685 56.9371
3686 66.8943
3687 17.7872
3688 29.1022
3689 47.342
3690 36.6606
3691 118.989
3692 61.3273
3693 95.5439
3694 64.3145
3695 19.9597
3696 25.8887
3697 102.197
3698 61.8704
3699 19.6881
3700 42.3634
3701 57.797
3702 98.35
3703 32.904
3704 72.4613
3705 43.2686
3706 29.238
3707 132.069
3708 30.3242
3709 15.0716
3710 11.3603
3711 21.0006
3712 97.309
3713 23.8068
3714 12.2655
3715 12.4012
3716 52.0943
3717 19.6428
3718 54.4478
3719 47.9756
3720 24.6214
3721 83.9573
3722 40.3719
3723 11.7223
3724 12.2202
3725 16.2483
3726 16.0673
3727 23.6257
3728 35.4838
3729 24.3951
3730 13.4422
3731 13.8496
3732 8.1468
3733 20.8196
3734 21.7248
3735 14.5285
3736 14.1211
3737 15.2979
3738 11.4508
3739 13.5327
3740 47.523
3741 10.6361
3742 31.1389
3743 33.8545
3744 51.0985
3745 12.7633
3746 17.8324
3747 36.3438
3748 106.089
3749 42.9517
3750 24.712
3751 10.093
3752 25.7077
3753 33.6734
3754 20.186
3755 15.9768
3756 22.63
3757 7.15108
3758 47.8851
3759 19.2355
3760 15.0716
3761 162.664
3762 50.1028
3763 14.7095
3764 7.4679
3765 35.5291
3766 131.254
3767 36.2985
3768 53.1352
3769 13.5327
3770 20.7743
3771 6.83426
3772 21.1364
3773 18.1945
3774 6.789
3775 38.29
3776 113.693
3777 38.5163
3778 92.4662
3779 31.0936
3780 6.24588
3781 15.66
3782 20.9101
3783 42.2728
3784 74.0906
3785 31.6367
3786 8.55414
3787 15.1168
3788 70.5151
3789 39.7835
3790 59.2906
3791 13.4422
3792 32.9945
3793 68.3879
3794 39.5572
3795 16.882
3796 24.2594
3797 15.5694
3798 46.5725
3799 36.4343
3800 47.2967
3801 17.4251
3802 14.619
3803 30.8673
3804 37.9731
3805 29.5095
3806 30.7315
3807 47.0251
3808 20.6838
3809 5.61224
3810 18.104
3811 51.0533
3812 25.4361
3813 22.3584
3814 22.9016
3815 21.7248
3816 8.64466
3817 12.2655
3818 13.7138
3819 9.052
3820 8.1468
3821 10.9982
3822 7.33212
3823 20.7291
3824 41.3224
3825 56.575
3826 20.367
3827 11.2697
3828 11.134
3829 14.4832
3830 25.934
3831 22.9016
3832 54.1762
3833 19.7786
3834 38.0637
3835 40.2814
3836 41.8202
3837 27.5181
3838 25.0288
3839 48.3377
3840 44.4453
3841 17.1535
3842 26.7487
3843 44.6716
3844 49.1071
3845 22.449
3846 15.1168
3847 43.9475
3848 18.285
3849 31.4104
3850 15.2074
3851 46.1199
3852 35.9364
3853 11.6318
3854 9.9572
3855 8.50888
3856 15.5242
3857 19.6428
3858 20.367
3859 27.2918
3860 21.0006
3861 15.3884
3862 34.5334
3863 26.1603
3864 27.7896
3865 19.4618
3866 28.9211
3867 25.4814
3868 28.197
3869 42.8612
3870 44.3548
3871 23.6257
3872 4.9786
3873 7.87524
3874 8.23732
3875 19.5976
3876 6.42692
3877 19.5071
3878 39.4215
3879 22.3584
3880 21.408
3881 19.9144
3882 37.6563
3883 24.3046
3884 27.156
3885 80.4723
3886 58.6117
3887 15.66
3888 23.4899
3889 26.975
3890 68.2068
3891 49.8765
3892 55.5793
3893 71.5561
3894 49.4692
3895 44.3095
3896 17.3798
3897 23.4899
3898 31.5915
3899 26.0245
3900 26.115
3901 49.1071
3902 16.4746
3903 42.9517
3904 55.6245
3905 25.3003
3906 163.615
3907 51.7774
3908 18.285
3909 37.2942
3910 18.9187
3911 50.3291
3912 67.2564
3913 29.9169
3914 10.6814
3915 25.2098
3916 12.9444
3917 12.4918
3918 16.7915
3919 17.7419
3920 231.369
3921 32.0441
3922 9.2783
3923 17.8777
3924 24.4857
3925 6.38166
3926 8.5994
3927 7.33212
3928 9.82142
3929 10.8171
3930 11.6771
3931 11.0887
3932 8.73518
3933 2.0367
3934 9.77616
3935 45.2147
3936 25.7529
3937 29.6
3938 51.9585
3939 23.5805
3940 9.052
3941 7.06056
3942 26.3866
3943 20.6386
3944 37.3848
3945 24.4857
3946 47.5683
3947 20.1407
3948 16.9272
3949 31.0031
3950 42.1823
3951 21.0459
3952 83.3237
3953 93.6882
3954 67.89
3955 90.0221
3956 131.707
3957 86.175
3958 61.282
3959 28.0612
3960 28.1065
3961 33.3566
3962 16.9725
3963 47.7946
3964 52.4563
3965 62.8661
3966 35.2123
3967 43.4043
3968 20.1407
3969 30.1884
3970 39.2404
3971 35.1218
3972 10.5456
3973 33.7187
3974 43.178
3975 109.982
3976 39.1952
3977 48.1114
3978 73.3212
3979 37.0679
3980 17.6061
3981 19.7334
3982 20.4123
3983 31.0031
3984 15.8863
3985 20.186
3986 19.6428
3987 18.6924
3988 26.7034
3989 15.7052
3990 41.9108
3991 48.6092
3992 72.9591
3993 53.4068
3994 39.3762
3995 50.0123
3996 40.4172
3997 39.2404
3998 18.6019
3999 19.4165
4000 26.6129
4001 33.8545
4002 19.6428
4003 25.5266
4004 10.7719
4005 24.3499
4006 11.5413
4007 12.0392
4008 29.1474
4009 55.8056
4010 31.9988
4011 19.6428
4012 28.2422
4013 10.5003
4014 13.8496
4015 15.2074
4016 22.0869
4017 41.7297
4018 80.8344
4019 29.9621
4020 22.0869
4021 7.96576
4022 28.6948
4023 100.568
4024 19.9597
4025 31.7273
4026 87.0802
4027 35.167
4028 21.3627
4029 12.2202
4030 28.4233
4031 66.3964
4032 128.357
4033 51.4154
4034 32.5419
4035 23.8068
4036 98.6215
4037 44.5358
4038 10.3645
4039 41.5939
4040 89.1169
4041 23.3994
4042 27.7896
4043 28.1065
4044 20.4575
4045 19.6881
4046 39.2857
4047 32.3609
4048 27.2465
4049 14.5285
4050 13.8948
4051 47.8851
4052 57.1634
4053 61.4178
4054 45.8936
4055 54.7646
4056 70.2888
4057 65.7175
4058 51.4154
4059 27.2918
4060 16.2936
4061 25.5266
4062 52.9995
4063 19.145
4064 31.0031
4065 29.6
4066 30.2337
4067 9.41408
4068 12.2202
4069 15.5242
4070 35.4838
4071 48.4735
4072 23.0373
4073 37.5658
4074 17.1083
4075 10.8171
4076 33.4924
4077 36.389
4078 29.4643
4079 28.1065
4080 125.506
4081 17.6967
4082 15.1168
4083 12.8538
4084 60.4674
4085 26.0245
4086 17.2893
4087 20.5933
4088 39.0594
4089 33.6282
4090 43.9022
4091 24.2141
4092 18.7376
4093 21.3175
4094 15.6147
4095 13.8043
4096 19.9597
4097 18.0587
4098 7.28686
4099 16.5652
4100 6.60796
4101 3.43976
4102 5.29542
4103 10.8171
4104 44.7621
4105 4.2997
4106 6.74374
4107 12.7181
4108 8.8257
4109 54.2215
4110 18.3756
4111 57.2086
4112 19.5071
4113 14.4379
4114 14.0306
4115 61.9609
4116 10.6361
4117 11.9486
4118 31.1389
4119 96.8564
4120 29.8263
4121 42.997
4122 19.2808
4123 33.6282
4124 28.378
4125 28.4685
4126 39.6478
4127 77.2136
4128 103.193
4129 95.5891
4130 31.5462
4131 61.101
4132 83.6857
4133 30.7315
4134 20.4575
4135 58.5664
4136 20.4123
4137 36.7059
4138 17.9682
4139 13.759
4140 12.6275
4141 46.2105
4142 43.1328
4143 35.5291
4144 46.6178
4145 14.8453
4146 8.73518
4147 18.3756
4148 38.0184
4149 39.3309
4150 26.2508
4151 22.3132
4152 58.4307
4153 21.3627
4154 34.8049
4155 29.1022
4156 17.3346
4157 9.23304
4158 18.6471
4159 40.734
4160 15.9315
4161 7.42264
4162 22.1774
4163 39.693
4164 38.1089
4165 35.9817
4166 10.5908
4167 22.1774
4168 62.9114
4169 43.2233
4170 39.693
4171 48.4735
4172 23.671
4173 63.2735
4174 34.5786
4175 13.0801
4176 58.4759
4177 43.2686
4178 19.145
4179 16.2936
4180 9.7309
4181 20.8649
4182 68.6142
4183 16.4294
4184 10.5003
4185 26.2055
4186 17.8777
4187 55.3982
4188 24.2141
4189 11.4508
4190 7.96576
4191 10.274
4192 26.2055
4193 15.3431
4194 9.54986
4195 18.4208
4196 36.9774
4197 37.9279
4198 38.3805
4199 57.3897
4200 41.0508
4201 36.1175
4202 43.8117
4203 43.7212
4204 65.2649
4205 13.759
4206 32.2251
4207 111.385
4208 48.4735
4209 77.8925
4210 51.008
4211 113.467
4212 42.5444
4213 12.2655
4214 23.7615
4215 30.9126
4216 46.7988
4217 25.6624
4218 40.1004
4219 19.1902
4220 39.5572
4221 65.1744
4222 59.7432
4223 45.1242
4224 23.9878
4225 32.723
4226 12.8538
4227 15.5242
4228 12.7633
4229 54.2215
4230 15.7957
4231 8.46362
4232 18.1945
4233 29.6906
4234 13.3064
4235 34.7144
4236 13.759
4237 24.4404
4238 35.6649
4239 9.45934
4240 22.8563
4241 33.3114
4242 34.0808
4243 52.0037
4244 46.6178
4245 16.4294
4246 45.9389
4247 115.051
4248 10.0477
4249 36.2533
4250 33.764
4251 67.0753
4252 63.545
4253 22.3132
4254 18.7829
4255 42.2728
4256 40.6887
4257 35.0765
4258 60.4221
4259 154.02
4260 51.1891
4261 23.852
4262 48.6998
4263 46.3462
4264 49.6502
4265 66.0343
4266 43.9475
4267 15.7957
4268 30.2337
4269 75.4937
4270 21.5438
4271 25.7529
4272 22.7658
4273 16.2936
4274 8.96148
4275 9.14252
4276 11.6771
4277 14.3022
4278 49.4692
4279 8.5994
4280 13.6685
4281 4.25444
4282 14.5285
4283 14.7095
4284 24.0331
4285 107.04
4286 40.6435
4287 20.4123
4288 63.6356
4289 42.2276
4290 55.4435
4291 49.3334
4292 46.6178
4293 14.5285
4294 10.1382
4295 35.9364
4296 34.6239
4297 69.7909
4298 20.5933
4299 8.3731
4300 26.3413
4301 16.2031
4302 54.4025
4303 39.6478
4304 31.1841
4305 101.609
4306 31.6367
4307 49.9218
4308 94.0955
4309 21.9058
4310 33.3566
4311 51.1891
4312 52.1395
4313 30.5052
4314 24.4404
4315 19.7786
4316 9.86668
4317 32.5419
4318 15.3431
4319 25.7077
4320 38.8783
4321 62.3683
4322 44.8074
4323 47.2062
4324 37.1132
4325 32.4967
4326 104.189
4327 40.3267
4328 15.7505
4329 18.7376
4330 24.8477
4331 23.1731
4332 14.3474
4333 21.9964
4334 42.4086
4335 29.5548
4336 16.1126
4337 27.4728
4338 8.50888
4339 17.2893
4340 40.2361
4341 11.6318
4342 14.4832
4343 17.2893
4344 16.2483
4345 22.2679
4346 39.0594
4347 49.967
4348 38.9689
4349 45.441
4350 19.6428
4351 17.923
4352 13.4422
4353 17.2441
4354 26.2961
4355 20.186
4356 43.6306
4357 41.8655
4358 9.45934
4359 13.8043
4360 30.3242
4361 21.9964
4362 37.1132
4363 33.4019
4364 24.1236
4365 59.4716
4366 53.9952
4367 27.8349
4368 13.2159
4369 16.9725
4370 25.1646
4371 44.8527
4372 76.6704
4373 42.4539
4374 44.4001
4375 50.0576
4376 21.8606
4377 30.0979
4378 41.0508
4379 21.7248
4380 42.3634
4381 30.0526
4382 35.8912
4383 27.0202
4384 28.4233
4385 10.2288
4386 94.4576
4387 20.0954
4388 12.1749
4389 38.29
4390 43.6306
4391 80.5628
4392 65.7175
4393 29.7358
4394 13.2159
4395 22.4037
4396 30.3695
4397 26.3866
4398 10.8624
4399 30.0526
4400 18.7829
4401 42.4539
4402 55.534
4403 35.0312
4404 38.1089
4405 84.1836
4406 29.8263
4407 19.2355
4408 31.4104
4409 29.5548
4410 80.8796
4411 41.0961
4412 21.1817
4413 41.3224
4414 23.8973
4415 21.6795
4416 18.6924
4417 22.7205
4418 15.2979
4419 37.7921
4420 15.9768
4421 40.553
4422 38.9236
4423 23.0826
4424 33.8092
4425 48.1566
4426 35.2575
4427 30.9126
4428 18.6019
4429 37.9279
4430 48.0209
4431 61.101
4432 39.9193
4433 14.8
4434 14.7548
4435 34.4429
4436 101.744
4437 83.0068
4438 48.0661
4439 19.8691
4440 32.6777
4441 25.8435
4442 25.7982
4443 54.9909
4444 31.0484
4445 12.2655
4446 38.9236
4447 43.4043
4448 42.3181
4449 18.285
4450 22.1321
4451 71.7824
4452 81.0607
4453 30.8673
4454 19.9144
4455 31.682
4456 30.7315
4457 15.2074
4458 14.0306
4459 27.8802
4460 32.7682
4461 16.9725
4462 13.2159
4463 25.8435
4464 56.2129
4465 82.5542
4466 31.6367
4467 14.0759
4468 25.5719
4469 49.2881
4470 58.2044
4471 18.6924
4472 51.3701
4473 59.6527
4474 41.0056
4475 59.5169
4476 45.5768
4477 29.4643
4478 14.8905
4479 21.3175
4480 11.0887
4481 22.2227
4482 26.1603
4483 17.0178
4484 37.3848
4485 20.548
4486 31.0031
4487 52.2753
4488 28.5138
4489 73.7738
4490 18.0135
4491 24.4404
4492 55.6245
4493 17.0178
4494 29.0117
4495 21.8153
4496 37.5205
4497 21.3175
4498 24.1688
4499 16.4746
4500 15.9315
4501 16.2031
4502 12.4465
4503 14.0306
4504 33.2208
4505 25.8887
4506 26.6129
4507 111.068
4508 52.8184
4509 26.0245
4510 7.51316
4511 39.0141
4512 27.0202
4513 61.101
4514 84.9983
4515 17.6061
4516 49.1976
4517 72.416
4518 24.7572
4519 44.1285
4520 32.723
4521 25.7529
4522 24.3951
4523 25.8435
4524 87.8044
4525 96.9469
4526 44.6264
4527 20.9554
4528 41.5034
4529 43.6759
4530 68.1163
4531 31.8178
4532 50.0576
4533 46.6631
4534 46.9346
4535 15.7052
4536 48.0209
4537 68.4784
4538 79.9292
4539 31.1841
4540 50.4649
4541 27.6086
4542 15.2526
4543 29.5095
4544 14.2116
4545 11.5866
4546 15.2979
4547 40.915
4548 54.493
4549 19.2355
4550 16.882
4551 51.6869
4552 25.9792
4553 33.8545
4554 31.9083
4555 23.1731
4556 30.7315
4557 27.2465
4558 41.6845
4559 53.1805
4560 18.7829
4561 48.564
4562 20.7743
4563 60.6484
4564 31.6367
4565 23.2636
4566 44.8527
4567 49.1524
4568 60.5126
4569 123.062
4570 89.1169
4571 78.8882
4572 27.2918
4573 48.9713
4574 23.3089
4575 29.238
4576 57.6612
4577 108.85
4578 97.7163
4579 38.4257
4580 17.8324
4581 49.5144
4582 42.2728
4583 45.6221
4584 93.5072
4585 23.8973
4586 36.3438
4587 13.1707
4588 21.9058
4589 19.5071
4590 31.2747
4591 30.5505
4592 28.1065
4593 22.811
4594 16.1126
4595 11.5866
4596 24.712
4597 29.238
4598 34.2618
4599 43.178
4600 26.9297
4601 7.33212
4602 17.1988
4603 14.2116
4604 14.3927
4605 12.1749
4606 19.5523
4607 53.6784
4608 8.55414
4609 12.4918
4610 26.1603
4611 19.4618
4612 56.8918
4613 16.7009
4614 33.9903
4615 35.7554
4616 8.10154
4617 5.6575
4618 16.8367
4619 14.8905
4620 29.9621
4621 21.2269
4622 61.2368
4623 13.6685
4624 16.7915
4625 38.9689
4626 139.356
4627 73.9548
4628 37.0227
4629 44.6264
4630 136.866
4631 46.1199
4632 80.6533
4633 95.3176
4634 84.3194
4635 122.247
4636 80.5175
4637 28.1517
4638 45.3505
4639 78.5261
4640 15.4337
4641 29.419
4642 73.8191
4643 54.312
4644 41.5939
4645 45.441
4646 13.2159
4647 21.2269
4648 42.9517
4649 25.934
4650 14.2569
4651 9.2783
4652 17.4251
4653 19.0997
4654 21.9511
4655 34.4881
4656 26.2055
4657 59.4716
4658 28.2422
4659 13.8496
4660 31.682
4661 31.4557
4662 28.7854
4663 35.0312
4664 23.9878
4665 9.41408
4666 19.7334
4667 41.0961
4668 40.0098
4669 51.4154
4670 15.6147
4671 26.975
4672 16.1578
4673 26.975
4674 34.7144
4675 33.4019
4676 28.6948
4677 19.0545
4678 21.5438
4679 27.4276
4680 40.915
4681 74.7695
4682 39.4215
4683 15.9315
4684 65.4007
4685 69.7909
4686 15.841
4687 16.9272
4688 22.9468
4689 33.4019
4690 34.2166
4691 71.8729
4692 52.1395
4693 25.2551
4694 17.1535
4695 27.2918
4696 24.8477
4697 16.3389
4698 20.186
4699 10.274
4700 15.3884
4701 39.3762
4702 11.6771
4703 8.91622
4704 21.4985
4705 23.3994
4706 73.1854
4707 27.3823
4708 30.0526
4709 21.6343
4710 7.55842
4711 17.2441
4712 14.6642
4713 15.6147
4714 34.0355
4715 25.3456
4716 33.3114
4717 17.7419
4718 28.4685
4719 49.4239
4720 19.2808
4721 11.8581
4722 12.6728
4723 19.1902
4724 20.367
4725 42.2728
4726 31.682
4727 35.7101
4728 74.0906
4729 49.967
4730 101.518
4731 27.5633
4732 35.7554
4733 77.123
4734 64.9934
4735 29.7358
4736 73.1402
4737 46.8894
4738 20.0502
4739 30.8221
4740 13.4875
4741 19.8691
4742 54.0857
4743 25.6172
4744 48.2019
4745 27.9707
4746 27.5181
4747 50.3291
4748 29.1022
4749 24.1688
4750 35.6196
4751 30.1884
4752 35.4386
4753 16.4294
4754 10.093
4755 7.78472
4756 14.5737
4757 19.1902
4758 55.9866
4759 87.2613
4760 22.5395
4761 12.2202
4762 12.5823
4763 19.326
4764 44.2643
4765 42.3181
4766 63.183
4767 22.1321
4768 33.4471
4769 23.9878
4770 14.8453
4771 25.3909
4772 104.686
4773 10.8171
4774 18.1493
4775 19.4618
4776 46.0294
4777 19.1902
4778 14.0759
4779 34.5334
4780 45.6673
4781 41.6845
4782 18.5566
4783 54.9004
4784 64.0429
4785 33.5829
4786 60.8747
4787 34.7597
4788 28.4685
4789 33.5829
4790 15.7505
4791 55.0814
4792 95.9965
4793 66.4869
4794 56.4392
4795 18.104
4796 18.5113
4797 35.9817
4798 21.5438
4799 43.178
4800 44.3548
4801 42.2728
4802 16.2483
4803 30.3242
4804 27.8349
4805 18.9639
4806 20.4575
4807 24.893
4808 52.4563
4809 60.6937
4810 18.2398
4811 26.115
4812 42.4539
4813 44.2643
4814 31.1841
4815 23.6257
4816 13.8948
4817 22.1321
4818 35.2575
4819 97.6258
4820 41.5939
4821 22.2679
4822 55.534
4823 52.8637
4824 33.0851
4825 61.9157
4826 111.068
4827 138.496
4828 52.9089
4829 45.2147
4830 23.3542
4831 53.4521
4832 49.605
4833 40.915
4834 51.8227
4835 20.3217
4836 25.1193
4837 74.3622
4838 57.7518
4839 23.5352
4840 11.6771
4841 36.7511
4842 16.6104
4843 21.4985
4844 21.2269
4845 13.3517
4846 16.882
4847 28.2875
4848 10.4551
4849 5.34068
4850 11.7676
4851 7.0153
4852 7.87524
4853 18.0587
4854 26.8844
4855 62.0062
4856 9.45934
4857 12.7633
4858 74.0001
4859 21.8606
4860 5.02386
4861 41.5034
4862 50.6459
4863 4.39022
4864 5.61224
4865 33.4019
4866 18.9187
4867 77.4399
4868 16.8367
4869 13.8496
4870 62.2778
4871 5.34068
4872 9.86668
4873 20.367
4874 22.3132
4875 43.6306
4876 59.879
4877 12.356
4878 7.73946
4879 24.5309
4880 36.3438
4881 47.342
4882 155.378
4883 44.9432
4884 68.3426
4885 121.795
4886 56.9823
4887 26.3866
4888 77.3946
4889 7.9205
4890 22.9016
4891 53.8594
4892 29.9621
4893 12.2655
4894 22.63
4895 44.2643
4896 29.4643
4897 14.5285
4898 25.8887
4899 36.8869
4900 61.2368
4901 35.6196
4902 71.0582
4903 25.8887
4904 18.6019
4905 33.6734
4906 33.945
4907 27.5633
4908 23.5805
4909 15.9768
4910 8.73518
4911 13.759
4912 28.0159
4913 16.6104
4914 20.9554
4915 25.3456
4916 18.4661
4917 28.8759
4918 13.8948
4919 5.92906
4920 17.6967
4921 16.6104
4922 8.32784
4923 12.4012
4924 52.9089
4925 19.5071
4926 26.3866
4927 20.1407
4928 31.1841
4929 18.6019
4930 27.8349
4931 20.6838
4932 32.4967
4933 20.1407
4934 17.5609
4935 51.0985
4936 13.8496
4937 7.78472
4938 9.82142
4939 25.6624
4940 7.4679
4941 16.0673
4942 32.9945
4943 22.8563
4944 15.5694
4945 27.8349
4946 30.1884
4947 34.3523
4948 27.337
4949 50.0576
4950 40.2361
4951 16.3389
4952 42.5897
4953 28.6496
4954 18.1493
4955 129.806
4956 21.1364
4957 40.553
4958 60.6937
4959 24.8025
4960 13.4422
4961 13.8496
4962 9.59512
4963 13.3517
4964 48.5187
4965 19.2355
4966 34.8502
4967 27.6086
4968 23.3542
4969 34.3976
4970 37.43
4971 25.9792
4972 26.6129
4973 10.3645
4974 16.1578
4975 48.6545
4976 11.2245
4977 15.2979
4978 13.0349
4979 8.23732
4980 27.6539
4981 18.0587
4982 11.5413
4983 23.671
4984 6.24588
4985 16.6557
4986 18.8734
4987 12.8538
4988 24.9835
4989 11.134
4990 21.1817
4991 17.0178
4992 13.6685
4993 12.8538
4994 12.4918
4995 7.37738
4996 17.8324
4997 11.6318
4998 22.1321
4999 38.8331
5000 12.6275
5001 13.4422
5002 34.0355
5003 54.7646
5004 49.8313
5005 40.915
5006 24.712
5007 12.4918
5008 46.0294
5009 23.671
5010 37.8374
5011 98.3952
5012 36.8416
5013 19.5523
5014 26.3866
5015 99.7983
5016 55.3077
5017 35.3481
5018 40.4624
5019 34.986
5020 14.8
5021 14.4832
5022 46.9346
5023 24.4857
5024 7.51316
5025 13.4422
5026 11.8129
5027 14.9358
5028 30.0526
5029 58.2496
5030 34.126
5031 31.3652
5032 54.3573
5033 39.0141
5034 32.3609
5035 19.5523
5036 36.7511
5037 35.8459
5038 26.0245
5039 54.1762
5040 50.0123
5041 38.9236
5042 85.3151
5043 63.2282
5044 55.7151
5045 18.3303
5046 22.5395
5047 27.0202
5048 9.82142
5049 11.4055
5050 40.4172
5051 52.4111
5052 26.0698
5053 13.6685
5054 6.01958
5055 21.2269
5056 39.1499
5057 16.0673
5058 15.841
5059 68.2068
5060 17.1083
5061 10.2288
5062 13.2159
5063 86.4466
5064 27.337
5065 7.78472
5066 17.8324
5067 19.0545
5068 12.9444
5069 9.82142
5070 26.3413
5071 15.9315
5072 28.1065
5073 29.1474
5074 20.7743
5075 7.73946
5076 13.6233
5077 7.28686
5078 15.4789
5079 31.0936
5080 21.589
5081 27.1107
5082 27.1107
5083 11.9034
5084 13.0801
5085 7.51316
5086 9.41408
5087 18.6924
5088 20.548
5089 10.093
5090 11.8581
5091 28.2422
5092 36.7059
5093 90.701
5094 33.5829
5095 26.975
5096 153.884
5097 29.4643
5098 22.811
5099 42.9065
5100 27.3823
5101 15.3431
5102 17.6061
5103 37.2037
5104 35.9364
5105 25.1193
5106 13.9401
5107 52.4563
5108 33.2208
5109 56.575
5110 41.4582
5111 31.3652
5112 24.5762
5113 30.0526
5114 53.1352
5115 25.3456
5116 15.9315
5117 6.60796
5118 23.1279
5119 21.6795
5120 21.7248
5121 20.9101
5122 13.397
5123 17.0178
5124 38.5163
5125 26.8844
5126 13.2612
5127 25.0288
5128 12.0844
5129 40.1909
5130 34.3976
5131 51.2796
5132 53.2258
5133 12.3107
5134 20.6386
5135 14.9358
5136 16.7009
5137 19.2355
5138 21.5438
5139 29.8263
5140 51.0533
5141 15.2074
5142 29.2832
5143 23.3089
5144 36.7059
5145 29.6453
5146 27.8802
5147 23.5805
5148 19.6881
5149 9.32356
5150 11.9939
5151 21.9058
5152 34.6239
5153 17.1988
5154 18.6471
5155 13.9853
5156 21.7701
5157 12.5823
5158 24.1688
5159 54.2215
5160 60.06
5161 24.8025
5162 20.7743
5163 17.3798
5164 26.5224
5165 16.5652
5166 14.7548
5167 39.0594
5168 54.4478
5169 26.6581
5170 54.3573
5171 48.4735
5172 6.65322
5173 18.7376
5174 14.7095
5175 18.5113
5176 25.3909
5177 22.8563
5178 21.8606
5179 16.9272
5180 12.4465
5181 12.6275
5182 8.68992
5183 40.915
5184 14.619
5185 7.9205
5186 16.6557
5187 50.1933
5188 57.2539
5189 32.8588
5190 79.386
5191 41.5939
5192 10.4551
5193 27.4276
5194 10.5003
5195 14.3022
5196 36.5701
5197 20.6386
5198 48.6998
5199 13.8043
5200 21.6795
5201 19.5976
5202 9.77616
5203 28.8306
5204 55.7603
5205 71.1487
5206 22.4942
5207 10.3645
5208 15.9768
5209 40.9603
5210 20.9554
5211 23.3089
5212 8.41836
5213 15.8863
5214 21.5438
5215 33.5377
5216 25.7982
5217 6.15536
5218 20.186
5219 32.904
5220 20.0954
5221 39.2857
5222 10.3645
5223 14.1664
5224 12.356
5225 24.5762
5226 44.4906
5227 69.7004
5228 27.1107
5229 17.2893
5230 36.0722
5231 86.7634
5232 77.3493
5233 34.6239
5234 14.619
5235 21.408
5236 25.5266
5237 40.8245
5238 31.9988
5239 40.2814
5240 44.7169
5241 50.0123
5242 53.5878
5243 30.7768
5244 14.3927
5245 33.8997
5246 31.3652
5247 27.2013
5248 20.3217
5249 12.4012
5250 35.167
5251 25.3456
5252 14.3927
5253 6.74374
5254 11.8129
5255 6.3364
5256 24.9383
5257 32.4967
5258 35.4386
5259 25.4814
5260 14.3022
5261 31.7273
5262 12.3107
5263 10.8171
5264 31.2747
5265 11.315
5266 16.5652
5267 54.9004
5268 27.5181
5269 34.1713
5270 49.3334
5271 17.063
5272 41.4582
5273 41.4129
5274 15.2526
5275 11.0887
5276 17.5156
5277 15.6147
5278 29.6453
5279 18.8282
5280 31.4104
5281 23.2184
5282 34.6692
5283 54.7193
5284 61.5083
5285 28.6496
5286 40.915
5287 17.3346
5288 29.3737
5289 68.3879
5290 52.5016
5291 14.5285
5292 15.3431
5293 13.578
5294 20.0502
5295 48.6545
5296 31.8178
5297 9.32356
5298 19.5523
5299 9.09726
5300 21.6795
5301 20.0502
5302 11.5413
5303 25.7982
5304 57.0729
5305 23.7162
5306 17.923
5307 11.9034
5308 72.597
5309 29.1927
5310 15.3431
5311 12.1749
5312 37.0227
5313 6.15536
5314 10.9529
5315 50.2386
5316 10.5003
5317 14.9358
5318 33.4019
5319 38.0637
5320 31.9536
5321 11.1792
5322 15.0263
5323 16.6104
5324 13.759
5325 14.5285
5326 25.6624
5327 61.3726
5328 38.6973
5329 30.8221
5330 34.2618
5331 48.2472
5332 22.1774
5333 22.6753
5334 15.6147
5335 35.6649
5336 24.0783
5337 34.9407
5338 35.8007
5339 29.6
5340 55.1267
5341 59.3359
5342 24.3046
5343 24.712
5344 18.9639
5345 25.074
5346 39.7835
5347 26.4771
5348 24.3951
5349 18.7376
5350 11.7223
5351 18.1493
5352 18.5113
5353 38.0184
5354 23.8068
5355 23.2636
5356 55.353
5357 13.2159
5358 10.093
5359 16.5652
5360 26.5224
5361 33.9903
5362 32.2251
5363 10.8171
5364 15.3884
5365 20.8649
5366 19.0997
5367 18.1945
5368 13.578
5369 19.5071
5370 12.4465
5371 6.65322
5372 11.5413
5373 14.9358
5374 21.7701
5375 4.48074
5376 8.8257
5377 32.5419
5378 10.2288
5379 9.00674
5380 22.7205
5381 16.7462
5382 5.38594
5383 6.97004
5384 23.3994
5385 17.0178
5386 10.8624
5387 26.2055
5388 18.104
5389 19.3713
5390 21.6795
5391 22.449
5392 30.3695
5393 38.3805
5394 65.4007
5395 48.2472
5396 18.4208
5397 24.8477
5398 25.934
5399 18.0587
5400 16.5652
5401 9.45934
5402 19.4618
5403 17.4704
5404 14.1664
5405 14.4379
5406 21.7248
5407 30.5505
5408 51.2796
5409 11.6318
5410 28.4685
5411 17.3798
5412 10.3645
5413 9.5046
5414 12.9444
5415 16.9725
5416 7.51316
5417 15.9315
5418 58.8833
5419 17.0178
5420 19.9144
5421 32.2704
5422 7.42264
5423 18.6924
5424 83.0974
5425 23.6257
5426 37.0227
5427 25.7077
5428 6.789
5429 14.1664
5430 43.2233
5431 10.0477
5432 11.4055
5433 20.5028
5434 38.4257
5435 16.2483
5436 26.5224
5437 26.2055
5438 24.0331
5439 4.25444
5440 2.44404
5441 7.51316
5442 10.1835
5443 9.00674
5444 22.8563
5445 3.66606
5446 8.32784
5447 8.91622
5448 16.1126
5449 17.0178
5450 21.408
5451 13.8043
5452 29.3285
5453 66.5775
5454 28.5591
5455 9.64038
5456 15.1168
5457 14.4379
5458 4.9786
5459 18.7376
5460 11.9486
5461 22.3584
5462 28.7401
5463 8.68992
5464 10.9077
5465 9.23304
5466 14.1211
5467 4.7523
5468 4.20918
5469 5.61224
5470 4.61652
5471 4.57126
5472 8.68992
5473 9.2783
5474 12.0844
5475 7.82998
5476 9.59512
5477 73.9096
5478 8.10154
5479 18.1945
5480 16.5199
5481 10.4551
5482 20.2765
5483 58.0686
5484 18.4208
5485 54.9456
5486 15.7957
5487 24.4857
5488 7.6942
5489 3.89236
5490 11.2245
5491 20.1407
5492 16.882
5493 10.9982
5494 6.3364
5495 9.32356
5496 11.9939
5497 7.55842
5498 18.2398
5499 12.8086
5500 14.2569
5501 19.2808
5502 7.4679
5503 13.0801
5504 23.4899
5505 11.6771
5506 9.00674
5507 5.52172
5508 12.8538
5509 20.8649
5510 39.1499
5511 12.5823
5512 13.3517
5513 15.841
5514 32.723
5515 28.9211
5516 26.975
5517 13.397
5518 13.2612
5519 20.8196
5520 20.4123
5521 21.9511
5522 23.9878
5523 18.0587
5524 53.0447
5525 8.05628
5526 12.2655
5527 28.3328
5528 24.9835
5529 33.2661
5530 23.3542
5531 46.1199
5532 23.4899
5533 10.5456
5534 13.1254
5535 19.3713
5536 24.4857
5537 17.2893
5538 16.7915
5539 51.5511
5540 26.2961
5541 49.9218
5542 17.5156
5543 11.134
5544 41.0056
5545 16.3389
5546 12.0392
5547 38.0637
5548 10.7719
5549 36.4796
5550 13.397
5551 14.0306
5552 30.2789
5553 12.7181
5554 55.7603
5555 45.441
5556 15.4337
5557 10.5003
5558 25.3003
5559 30.7768
5560 16.5199
5561 7.87524
5562 17.4251
5563 7.87524
5564 7.64894
5565 8.28258
5566 15.1621
5567 33.1756
5568 20.6838
5569 11.496
5570 8.50888
5571 11.6771
5572 11.496
5573 22.9016
5574 25.3909
5575 43.0875
5576 20.2312
5577 6.1101
5578 12.0844
5579 7.0153
5580 13.397
5581 30.6863
5582 24.5762
5583 69.1573
5584 21.4985
5585 11.9486
5586 28.8306
5587 28.4685
5588 9.59512
5589 42.4991
5590 55.9414
5591 12.2202
5592 22.8563
5593 42.5444
5594 47.2514
5595 15.5242
5596 32.5419
5597 31.9536
5598 16.9725
5599 31.1389
5600 35.3481
5601 22.7205
5602 20.8196
5603 14.8453
5604 23.8068
5605 44.6264
5606 60.6484
5607 23.4447
5608 23.4899
5609 10.6361
5610 17.7419
5611 40.8245
5612 40.2361
5613 28.7854
5614 17.5609
5615 9.18778
5616 22.0869
5617 27.2465
5618 15.2979
5619 13.4875
5620 18.8282
5621 15.3431
5622 27.2465
5623 35.9364
5624 88.3475
5625 41.9108
5626 21.8606
5627 11.4055
5628 33.6734
5629 64.7671
5630 35.3933
5631 11.496
5632 28.7401
5633 18.7376
5634 23.3542
5635 19.0092
5636 22.449
5637 20.6386
5638 29.2832
5639 61.282
5640 39.6478
5641 25.7529
5642 24.8477
5643 22.2227
5644 48.1566
5645 35.1218
5646 58.3401
5647 25.9792
5648 51.0985
5649 55.7603
5650 22.2679
5651 9.41408
5652 30.1884
5653 68.7952
5654 10.5456
5655 16.2936
5656 36.208
5657 18.3303
5658 24.0783
5659 18.9639
5660 17.2893
5661 16.8367
5662 11.5866
5663 23.2184
5664 33.7187
5665 47.0251
5666 34.8049
5667 48.8808
5668 84.4099
5669 62.6851
5670 27.0202
5671 28.9664
5672 21.3627
5673 32.1799
5674 17.3798
5675 20.0502
5676 34.0355
5677 48.2472
5678 47.7493
5679 51.4154
5680 51.3248
5681 79.386
5682 33.4471
5683 8.05628
5684 16.0673
5685 13.4422
5686 9.64038
5687 11.2245
5688 25.4814
5689 42.4991
5690 72.0992
5691 46.3915
5692 24.3499
5693 93.0093
5694 40.6435
5695 11.9034
5696 20.4575
5697 16.882
5698 37.5205
5699 36.7964
5700 8.91622
5701 22.7658
5702 20.5028
5703 50.827
5704 31.5462
5705 46.1652
5706 43.3138
5707 24.8477
5708 19.5976
5709 23.4447
5710 17.0178
5711 43.7664
5712 54.312
5713 20.8649
5714 21.1817
5715 41.4129
5716 13.5327
5717 29.9169
5718 48.2924
5719 153.069
5720 72.0539
5721 41.956
5722 102.378
5723 30.1432
5724 19.0997
5725 12.8538
5726 41.4129
5727 67.2564
5728 19.4618
5729 18.0587
5730 32.2251
5731 16.2936
5732 20.0954
5733 29.7358
5734 12.1749
5735 26.8844
5736 33.1756
5737 11.315
5738 16.7009
5739 15.66
5740 34.9407
5741 18.1945
5742 42.5897
5743 34.3976
5744 33.0851
5745 22.2227
5746 22.2227
5747 26.5224
5748 10.7266
5749 25.934
5750 55.0814
5751 49.4239
5752 67.5279
5753 45.5768
5754 10.274
5755 32.9945
5756 27.337
5757 39.4667
5758 43.178
5759 20.5028
5760 21.589
5761 69.5646
5762 37.7921
5763 14.3927
5764 13.4422
5765 30.1432
5766 13.8496
5767 66.1701
5768 25.1646
5769 12.4918
5770 32.1799
5771 6.87952
5772 12.0392
5773 53.8141
5774 7.51316
5775 11.6771
5776 28.6043
5777 6.92478
5778 13.5327
5779 20.367
5780 9.91194
5781 62.1872
5782 34.0355
5783 31.9988
5784 97.2637
5785 32.2704
5786 11.0434
5787 7.37738
5788 16.2031
5789 21.3627
5790 6.65322
5791 38.3352
5792 19.6881
5793 77.9377
5794 23.852
5795 10.8171
5796 24.4857
5797 63.183
5798 48.9261
5799 7.82998
5800 25.074
5801 8.64466
5802 10.7719
5803 25.4361
5804 95.6344
5805 40.6887
5806 18.285
5807 60.1053
5808 10.5456
5809 17.5156
5810 6.92478
5811 17.4704
5812 17.8324
5813 6.65322
5814 23.852
5815 91.6062
5816 44.6716
5817 121.749
5818 40.1909
5819 16.9272
5820 26.5676
5821 21.1364
5822 46.0747
5823 60.8747
5824 40.3267
5825 44.7621
5826 20.8196
5827 25.8435
5828 43.4043
5829 21.9964
5830 19.4165
5831 67.709
5832 34.126
5833 19.0545
5834 9.91194
5835 20.2312
5836 20.3217
5837 8.64466
5838 30.5505
5839 33.8545
5840 33.1303
5841 23.7162
5842 17.3346
5843 31.6367
5844 19.8691
5845 18.0135
5846 104.732
5847 17.6061
5848 23.2184
5849 19.326
5850 69.0668
5851 17.6967
5852 32.5872
5853 58.8833
5854 35.3481
5855 116.907
5856 18.3303
5857 9.14252
5858 15.4337
5859 13.4422
5860 10.0025
5861 4.93334
5862 6.29114
5863 4.20918
5864 18.3303
5865 33.0398
5866 11.4508
5867 12.4918
5868 5.79328
5869 6.69848
5870 24.3046
5871 15.3431
5872 50.6912
5873 14.9811
5874 24.5309
5875 32.0441
5876 61.5536
5877 15.5694
5878 64.1334
5879 18.104
5880 39.0594
5881 7.4679
5882 21.7701
5883 64.3597
5884 22.2227
5885 28.5138
5886 46.7988
5887 20.186
5888 24.7572
5889 18.0135
5890 54.2667
5891 23.1731
5892 46.7536
5893 13.3064
5894 23.5352
5895 38.1994
5896 22.8563
5897 24.7572
5898 23.8973
5899 24.2594
5900 17.8324
5901 21.5438
5902 77.8019
5903 58.8833
5904 34.3071
5905 13.2159
5906 25.1646
5907 32.904
5908 66.9848
5909 61.3726
5910 31.863
5911 31.3652
5912 19.6428
5913 13.3517
5914 46.9799
5915 15.1621
5916 30.4147
5917 37.7468
5918 14.8453
5919 31.0031
5920 34.5786
5921 11.6318
5922 42.3181
5923 83.6857
5924 19.5523
5925 27.5633
5926 45.3958
5927 78.4356
5928 32.2704
5929 20.0502
5930 67.2111
5931 67.4374
5932 49.1524
5933 43.4496
5934 21.4532
5935 23.3542
5936 46.5273
5937 12.8538
5938 7.4679
5939 15.9768
5940 43.4043
5941 23.1731
5942 27.6991
5943 14.4379
5944 4.93334
5945 7.87524
5946 12.0392
5947 8.73518
5948 5.15964
5949 7.19634
5950 11.5866
5951 7.87524
5952 39.0594
5953 6.1101
5954 12.1297
5955 121.614
5956 48.2472
5957 5.56698
5958 4.7523
5959 10.5003
5960 6.74374
5961 6.65322
5962 78.8429
5963 12.0844
5964 8.19206
5965 81.9206
5966 4.57126
5967 14.619
5968 74.5432
5969 22.8563
5970 16.6557
5971 49.5144
5972 50.6459
5973 86.6276
5974 39.9193
5975 104.958
5976 48.1114
5977 27.7896
5978 59.2906
5979 26.4318
5980 42.997
5981 21.6343
5982 25.1193
5983 67.3016
5984 11.3603
5985 21.5438
5986 20.0502
5987 10.7266
5988 25.1646
5989 41.3676
5990 90.1127
5991 39.6025
5992 29.7358
5993 121.84
5994 23.9878
5995 12.5823
5996 17.1535
5997 57.8423
5998 45.9389
5999 19.5976
6000 32.4967
6001 9.32356
6002 30.9126
6003 30.1432
6004 37.9279
6005 17.6967
6006 6.3364
6007 41.4582
6008 15.66
6009 38.652
6010 77.1683
6011 20.2765
6012 102.559
6013 21.9964
6014 42.5897
6015 18.2398
6016 32.8135
6017 18.3756
6018 25.8887
6019 13.759
6020 87.2613
6021 28.9211
6022 11.5866
6023 35.7554
6024 43.9022
6025 12.4465
6026 17.063
6027 22.2227
6028 12.6275
6029 18.3756
6030 25.3456
6031 16.5652
6032 25.3456
6033 25.8887
6034 40.8698
6035 26.5224
6036 41.9108
6037 11.8581
6038 5.61224
6039 9.5046
6040 6.29114
6041 21.7701
6042 23.2184
6043 10.4551
6044 27.5181
6045 33.3566
6046 55.9414
6047 35.7554
6048 10.9077
6049 12.0392
6050 19.8691
6051 10.0477
6052 12.4012
6053 9.14252
6054 14.7095
6055 33.6282
6056 19.5976
6057 22.3584
6058 17.4704
6059 37.5658
6060 22.1321
6061 7.0153
6062 4.93334
6063 17.1988
6064 22.4942
6065 28.9664
6066 72.0539
6067 16.7915
6068 39.7383
6069 14.4832
6070 104.822
6071 6.65322
6072 7.19634
6073 32.2704
6074 5.06912
6075 13.5327
6076 23.1279
6077 30.0979
6078 101.79
6079 33.5829
6080 7.37738
6081 17.7419
6082 31.1389
6083 24.0783
6084 25.6172
6085 42.816
6086 98.9384
6087 38.6068
6088 35.8459
6089 12.0844
6090 16.0673
6091 31.7273
6092 41.0056
6093 116.228
6094 55.7151
6095 36.0722
6096 65.6723
6097 39.3762
6098 53.5878
6099 35.0765
6100 30.4147
6101 12.6728
6102 30.2789
6103 52.3658
6104 27.2013
6105 44.4453
6106 42.7707
6107 49.6502
6108 46.8894
6109 28.5591
6110 10.1382
6111 24.1688
6112 75.3126
6113 33.2208
6114 20.7291
6115 9.41408
6116 10.093
6117 13.1707
6118 7.6942
6119 8.10154
6120 13.6233
6121 5.15964
6122 8.41836
6123 15.5242
6124 7.82998
6125 24.6667
6126 16.2936
6127 8.46362
6128 29.0117
6129 33.8997
6130 18.5566
6131 8.1468
6132 12.8991
6133 13.1707
6134 10.6361
6135 11.4055
6136 39.6478
6137 53.2258
6138 21.3175
6139 17.3346
6140 8.05628
6141 16.7915
6142 32.5872
6143 10.9982
6144 26.5224
6145 26.4771
6146 21.0006
6147 52.2753
6148 51.4154
6149 32.6325
6150 49.4239
6151 22.5847
6152 38.6973
6153 43.8117
6154 67.89
6155 48.2472
6156 73.638
6157 22.8563
6158 30.0526
6159 14.5285
6160 13.3517
6161 40.1456
6162 23.9425
6163 89.7958
6164 23.671
6165 11.8129
6166 11.7676
6167 28.7401
6168 48.1566
6169 38.3352
6170 21.9511
6171 82.4185
6172 51.2343
6173 27.9707
6174 37.1132
6175 87.3518
6176 42.2276
6177 101.971
6178 108.307
6179 75.1769
6180 131.571
6181 46.2557
6182 21.1364
6183 18.6471
6184 15.7957
6185 15.8863
6186 19.4165
6187 7.96576
6188 15.1168
6189 19.326
6190 7.2416
6191 16.2031
6192 18.5113
6193 8.55414
6194 17.3346
6195 14.8
6196 7.60368
6197 67.3016
6198 95.5439
6199 18.7376
6200 11.3603
6201 16.2031
6202 9.91194
6203 11.8581
6204 11.8129
6205 9.45934
6206 14.1664
6207 16.2936
6208 2.76086
6209 12.356
6210 21.3627
6211 6.20062
6212 15.2979
6213 22.63
6214 53.3163
6215 26.975
6216 65.4912
6217 39.6025
6218 29.7358
6219 28.0159
6220 14.619
6221 20.1407
6222 35.5744
6223 30.2337
6224 18.9639
6225 21.2722
6226 9.052
6227 16.4294
6228 24.1688
6229 8.55414
6230 20.1407
6231 19.8691
6232 8.78044
6233 19.0997
6234 23.5805
6235 7.33212
6236 18.4661
6237 3.25872
6238 3.53028
6239 47.8851
6240 2.0367
6241 2.62508
6242 33.4019
6243 4.57126
6244 3.6208
6245 49.1976
6246 7.15108
6247 5.47646
6248 6.97004
6249 4.34496
6250 5.11438
6251 4.20918
6252 7.42264
6253 15.4789
6254 16.1126
6255 22.7658
6256 20.5028
6257 9.82142
6258 60.3768
6259 216.75
6260 21.9511
6261 173.617
6262 7.78472
6263 8.78044
6264 54.131
6265 10.6814
6266 15.4337
6267 44.2643
6268 10.3193
6269 27.337
6270 47.3872
6271 9.09726
6272 20.186
6273 51.6869
6274 7.4679
6275 12.4012
6276 35.7101
6277 28.4685
6278 35.2123
6279 18.8282
6280 19.7334
6281 22.6753
6282 28.6043
6283 12.9444
6284 8.1468
6285 13.4422
6286 8.19206
6287 19.6428
6288 35.5744
6289 34.7597
6290 14.2569
6291 25.1193
6292 11.496
6293 13.397
6294 48.3377
6295 27.6086
6296 30.1432
6297 39.6025
6298 21.0459
6299 57.3444
6300 43.2686
6301 72.7781
6302 29.5548
6303 14.5737
6304 11.315
6305 24.1688
6306 36.7511
6307 12.9444
6308 13.4875
6309 19.8239
6310 17.6061
6311 12.6728
6312 14.0306
6313 8.32784
6314 12.6275
6315 21.6343
6316 15.2074
6317 19.3713
6318 11.5413
6319 8.68992
6320 13.5327
6321 9.68564
6322 8.23732
6323 22.4037
6324 8.64466
6325 9.77616
6326 15.9768
6327 12.5823
6328 34.3523
6329 14.0759
6330 11.9486
6331 7.15108
6332 29.238
6333 15.0716
6334 33.1756
6335 8.91622
6336 16.7915
6337 11.7223
6338 23.2636
6339 20.7743
6340 27.2013
6341 6.74374
6342 23.6257
6343 48.2472
6344 8.28258
6345 9.00674
6346 23.671
6347 20.7291
6348 25.1193
6349 13.2612
6350 12.0392
6351 10.5003
6352 13.9401
6353 42.8612
6354 28.5138
6355 17.8777
6356 10.1835
6357 22.4942
6358 14.619
6359 10.0477
6360 27.9707
6361 15.4789
6362 14.5737
6363 24.4857
6364 7.6942
6365 18.6924
6366 38.0637
6367 24.8025
6368 24.4857
6369 22.9468
6370 37.0679
6371 54.4478
6372 17.6514
6373 24.712
6374 8.8257
6375 26.7034
6376 23.6257
6377 8.55414
6378 38.6973
6379 76.8062
6380 31.9988
6381 23.8068
6382 14.1211
6383 51.5059
6384 17.4251
6385 7.55842
6386 24.5762
6387 69.972
6388 18.6019
6389 5.83854
6390 16.7915
6391 12.7181
6392 58.3854
6393 31.7273
6394 7.37738
6395 11.9939
6396 26.2961
6397 25.3456
6398 28.2422
6399 17.3346
6400 9.00674
6401 5.38594
6402 10.5456
6403 20.3217
6404 13.6685
6405 9.64038
6406 46.9799
6407 17.3346
6408 4.57126
6409 8.96148
6410 27.6539
6411 11.4508
6412 16.6104
6413 17.5156
6414 25.3456
6415 18.7829
6416 27.5633
6417 55.2625
6418 17.2893
6419 32.0893
6420 15.7052
6421 7.82998
6422 5.38594
6423 11.5413
6424 21.4532
6425 31.9536
6426 13.578
6427 15.0716
6428 26.5224
6429 14.5285
6430 43.9475
6431 23.3542
6432 17.9682
6433 19.7786
6434 16.882
6435 17.9682
6436 120.527
6437 9.7309
6438 15.1621
6439 35.4838
6440 48.6092
6441 28.1065
6442 4.70704
6443 7.0153
6444 38.8331
6445 34.6692
6446 17.2441
6447 16.0673
6448 11.496
6449 36.389
6450 46.2557
6451 14.9811
6452 26.3866
6453 17.8324
6454 16.3841
6455 17.1083
6456 14.8453
6457 36.027
6458 39.9646
6459 21.589
6460 11.8581
6461 13.1707
6462 21.0006
6463 42.9517
6464 44.0832
6465 23.4899
6466 59.879
6467 37.8374
6468 83.731
6469 23.7162
6470 20.3217
6471 54.2667
6472 66.2606
6473 22.8563
6474 42.1371
6475 63.1377
6476 24.5762
6477 7.15108
6478 8.41836
6479 34.3071
6480 11.4055
6481 5.2049
6482 36.1175
6483 8.19206
6484 4.48074
6485 19.0545
6486 18.7376
6487 51.9132
6488 36.1627
6489 20.8196
6490 53.7236
6491 38.1089
6492 29.7811
6493 16.6104
6494 17.2893
6495 20.2765
6496 41.1866
6497 38.5615
6498 29.3737
6499 56.3487
6500 64.7671
6501 42.2276
6502 12.7181
6503 22.1321
6504 70.6056
6505 26.9297
6506 17.8324
6507 13.0801
6508 17.5609
6509 16.7915
6510 36.2533
6511 13.578
6512 33.2208
6513 35.6649
6514 16.0673
6515 17.2893
6516 13.3517
6517 21.6343
6518 28.1517
6519 11.7223
6520 45.26
6521 54.4478
6522 41.6392
6523 61.5083
6524 56.6655
6525 39.4215
6526 35.5291
6527 14.619
6528 23.5805
6529 19.1902
6530 13.8496
6531 20.4575
6532 10.4098
6533 25.9792
6534 32.1799
6535 18.4208
6536 12.8086
6537 34.6239
6538 69.2478
6539 67.8447
6540 80.3818
6541 16.9725
6542 22.9468
6543 17.1083
6544 44.9884
6545 36.8416
6546 45.7579
6547 26.7939
6548 45.6673
6549 63.545
6550 18.7376
6551 25.7982
6552 115.277
6553 26.975
6554 26.4318
6555 54.8551
6556 18.8282
6557 28.4233
6558 32.3156
6559 25.8887
6560 28.5138
6561 26.8844
6562 35.5744
6563 33.2661
6564 12.356
6565 13.9853
6566 37.7468
6567 60.3316
6568 35.4386
6569 13.2159
6570 15.2074
6571 33.1756
6572 90.4295
6573 21.9511
6574 33.4471
6575 40.1909
6576 33.6282
6577 24.712
6578 8.28258
6579 15.3884
6580 55.6245
6581 31.7273
6582 9.5046
6583 14.8
6584 61.9609
6585 15.6147
6586 16.0673
6587 36.1627
6588 9.77616
6589 19.5976
6590 61.7799
6591 22.5395
6592 5.79328
6593 11.7223
6594 67.0301
6595 9.18778
6596 11.8581
6597 44.9884
6598 34.4429
6599 11.5413
6600 39.0141
6601 21.9511
6602 47.0704
6603 44.219
6604 36.3438
6605 46.6178
6606 80.5628
6607 57.8875
6608 93.0998
6609 59.6074
6610 52.0037
6611 45.8031
6612 13.3064
6613 28.378
6614 9.00674
6615 13.2612
6616 36.6153
6617 16.0673
6618 6.06484
6619 16.9272
6620 21.3627
6621 18.3303
6622 53.1805
6623 32.723
6624 40.734
6625 32.2251
6626 26.115
6627 28.0612
6628 17.6514
6629 8.87096
6630 15.0263
6631 14.9811
6632 12.6728
6633 11.7223
6634 23.9878
6635 63.9071
6636 21.3175
6637 12.2202
6638 14.7095
6639 30.1884
6640 17.7419
6641 8.1468
6642 17.923
6643 29.1474
6644 50.4649
6645 36.389
6646 13.6233
6647 12.1297
6648 19.5976
6649 64.0882
6650 41.3224
6651 22.4942
6652 57.7065
6653 19.5071
6654 42.1823
6655 35.0765
6656 11.134
6657 15.66
6658 7.87524
6659 32.9945
6660 82.7353
6661 12.0392
6662 14.5737
6663 30.5958
6664 18.1493
6665 11.3603
6666 14.0759
6667 16.022
6668 27.5181
6669 13.8043
6670 56.8013
6671 18.104
6672 14.1211
6673 29.1022
6674 45.3958
6675 21.2722
6676 12.6728
6677 30.3242
6678 22.1321
6679 45.1242
6680 67.7542
6681 52.9995
6682 36.9774
6683 35.8459
6684 20.186
6685 15.5242
6686 84.8172
6687 46.2105
6688 12.9896
6689 23.2184
6690 29.0117
6691 16.1578
6692 39.4667
6693 34.6692
6694 25.2551
6695 41.4582
6696 12.0392
6697 14.7548
6698 20.548
6699 27.4728
6700 19.0545
6701 12.1749
6702 17.8324
6703 48.2472
6704 19.5071
6705 8.01102
6706 9.14252
6707 25.8887
6708 14.8453
6709 14.4379
6710 23.8068
6711 40.915
6712 39.5572
6713 28.1065
6714 18.3756
6715 10.9077
6716 28.5591
6717 39.6478
6718 38.5163
6719 14.6642
6720 28.1517
6721 14.9811
6722 22.2679
6723 25.6624
6724 18.9187
6725 14.7548
6726 19.2355
6727 15.0716
6728 73.3665
6729 25.3456
6730 16.8367
6731 29.4643
6732 30.0526
6733 28.9664
6734 25.8887
6735 48.0209
6736 29.3285
6737 16.1126
6738 17.9682
6739 11.4508
6740 88.438
6741 27.8349
6742 21.8606
6743 31.4104
6744 16.5652
6745 14.0759
6746 37.1132
6747 30.6863
6748 9.36882
6749 15.2526
6750 14.619
6751 8.8257
6752 16.2936
6753 25.3003
6754 31.682
6755 21.2722
6756 24.7572
6757 39.6025
6758 27.4276
6759 41.2319
6760 16.5652
6761 25.4361
6762 46.0294
6763 30.3695
6764 91.4705
6765 33.8092
6766 30.2789
6767 103.691
6768 41.5939
6769 57.8875
6770 154.382
6771 95.3176
6772 23.7162
6773 41.5034
6774 43.7212
6775 153.658
6776 55.3077
6777 76.942
6778 17.7872
6779 74.86
6780 100.477
6781 164.656
6782 48.0661
6783 21.6795
6784 24.2594
6785 36.8869
6786 29.0569
6787 11.9034
6788 15.4789
6789 84.5457
6790 23.9878
6791 24.5762
6792 76.8967
6793 94.7292
6794 27.6991
6795 40.8245
6796 18.1493
6797 14.619
6798 16.9725
6799 4.02814
6800 8.73518
6801 12.2655
6802 5.06912
6803 11.0887
6804 14.7095
6805 3.8471
6806 10.3645
6807 6.60796
6808 8.10154
6809 9.91194
6810 9.86668
6811 3.6208
6812 9.00674
6813 9.45934
6814 5.92906
6815 9.052
6816 9.91194
6817 123.605
6818 29.6
6819 6.15536
6820 14.7548
6821 16.2936
6822 75.1316
6823 34.6239
6824 36.6153
6825 17.3346
6826 16.5199
6827 21.6343
6828 14.4379
6829 18.9639
6830 30.3695
6831 46.9799
6832 57.4802
6833 22.4037
6834 25.2551
6835 20.7291
6836 13.9401
6837 5.6575
6838 22.5847
6839 29.0117
6840 20.8649
6841 57.797
6842 24.9383
6843 10.9529
6844 51.1891
6845 5.56698
6846 6.74374
6847 38.6068
6848 4.93334
6849 10.5908
6850 44.0832
6851 7.51316
6852 10.8624
6853 63.7261
6854 11.7223
6855 7.2416
6856 23.671
6857 21.2722
6858 170.359
6859 147.321
6860 74.9506
6861 13.8948
6862 11.2245
6863 53.8141
6864 64.9481
6865 48.9261
6866 34.9407
6867 13.1707
6868 26.2961
6869 29.7811
6870 87.4423
6871 16.022
6872 40.5077
6873 102.74
6874 82.1016
6875 49.0618
6876 18.6019
6877 53.6331
6878 25.5719
6879 25.5266
6880 28.378
6881 33.5829
6882 12.4465
6883 28.6948
6884 29.3285
6885 13.3064
6886 17.1988
6887 40.1456
6888 6.47218
6889 10.0477
6890 31.9988
6891 23.9878
6892 60.7389
6893 22.6753
6894 63.1377
6895 21.3627
6896 20.6386
6897 52.2753
6898 23.1279
6899 16.6557
6900 17.8324
6901 15.5242
6902 17.063
6903 35.3933
6904 41.5939
6905 86.6729
6906 23.9878
6907 9.7309
6908 18.4208
6909 15.7957
6910 8.73518
6911 9.32356
6912 6.74374
6913 8.73518
6914 8.5994
6915 8.78044
6916 15.66
6917 13.8948
6918 9.45934
6919 7.19634
6920 21.0459
6921 15.7505
6922 25.2551
6923 32.4967
6924 19.4618
6925 36.5248
6926 18.9639
6927 34.2166
6928 49.1976
6929 15.3884
6930 14.0306
6931 37.3395
6932 19.326
6933 47.9303
6934 23.0826
6935 14.8905
6936 28.3328
6937 26.8844
6938 19.4618
6939 61.101
6940 30.9578
6941 26.2508
6942 48.9261
6943 46.3462
6944 56.3034
6945 29.238
6946 77.3041
6947 26.4318
6948 14.1211
6949 12.0392
6950 33.8092
6951 40.1456
6952 22.2679
6953 7.64894
6954 27.2013
6955 29.8716
6956 8.28258
6957 12.356
6958 20.0954
6959 18.285
6960 25.7077
6961 33.4019
6962 25.9792
6963 37.5205
6964 39.5572
6965 36.7511
6966 16.2936
6967 26.7487
6968 32.5872
6969 23.0826
6970 24.8477
6971 18.9639
6972 16.4294
6973 19.5976
6974 24.2141
6975 30.9578
6976 18.4661
6977 10.6361
6978 17.7872
6979 40.3719
6980 23.852
6981 30.8673
6982 26.2961
6983 11.134
6984 11.0434
6985 42.1371
6986 55.534
6987 35.8912
6988 20.9101
6989 7.2416
6990 30.8673
6991 41.0056
6992 63.183
6993 72.5518
6994 24.2141
6995 20.367
6996 41.9108
6997 19.1902
6998 43.8569
6999 12.7181
7000 28.0612
7001 47.7493
7002 50.7817
7003 18.104
7004 38.1994
7005 27.6539
7006 52.7279
7007 15.8863
7008 26.5676
7009 11.6318
7010 24.3951
7011 50.7365
7012 21.1364
7013 16.0673
7014 35.0312
7015 32.2251
7016 21.0459
7017 32.904
7018 6.06484
7019 27.0655
7020 20.0049
7021 52.9089
7022 21.1817
7023 27.3823
7024 10.6361
7025 31.8178
7026 29.5095
7027 25.2551
7028 24.5309
7029 41.0508
7030 28.7401
7031 5.61224
7032 8.01102
7033 17.063
7034 20.9554
7035 16.022
7036 52.0943
7037 39.1952
7038 23.7162
7039 15.9768
7040 24.4404
7041 45.5768
7042 57.8423
7043 31.6367
7044 39.3762
7045 33.6734
7046 42.7707
7047 80.3365
7048 30.1884
7049 23.9425
7050 25.9792
7051 27.6991
7052 19.7334
7053 20.8196
7054 9.23304
7055 10.7719
7056 30.9578
7057 97.0827
7058 30.5505
7059 14.2116
7060 46.4368
7061 21.5438
7062 35.5291
7063 32.8588
7064 59.2001
7065 39.9646
7066 11.5866
7067 9.9572
7068 33.8997
7069 50.7817
7070 37.0227
7071 21.0459
7072 31.8178
7073 9.7309
7074 14.8453
7075 25.5719
7076 38.6068
7077 27.6086
7078 19.9144
7079 46.1199
7080 24.0331
7081 18.7829
7082 26.3866
7083 11.9939
7084 23.1731
7085 15.2979
7086 11.9486
7087 27.6991
7088 17.1535
7089 11.496
7090 12.6275
7091 9.2783
7092 16.7462
7093 46.1652
7094 43.9475
7095 17.1988
7096 11.8129
7097 22.4037
7098 17.0178
7099 36.4343
7100 66.1249
7101 26.9297
7102 22.1321
7103 42.9065
7104 25.1193
7105 16.3841
7106 11.8581
7107 13.9401
7108 7.82998
7109 21.7248
7110 55.8508
7111 23.8068
7112 28.0612
7113 11.8581
7114 22.4942
7115 44.9884
7116 26.6581
7117 12.2202
7118 20.4123
7119 38.6068
7120 35.8007
7121 17.6967
7122 40.2814
7123 21.5438
7124 14.3927
7125 9.64038
7126 15.9768
7127 28.0159
7128 45.1695
7129 13.3064
7130 10.5003
7131 41.3224
7132 12.4918
7133 10.2288
7134 15.4337
7135 128.991
7136 42.4991
7137 21.5438
7138 14.5285
7139 20.9101
7140 52.9995
7141 27.5181
7142 59.0643
7143 48.1566
7144 21.3627
7145 35.3933
7146 41.5034
7147 27.5181
7148 52.4563
7149 41.5487
7150 48.2924
7151 9.91194
7152 23.0826
7153 46.1199
7154 33.4471
7155 49.605
7156 19.326
7157 31.0936
7158 22.0416
7159 43.4496
7160 44.4453
7161 25.9792
7162 25.2551
7163 62.9114
7164 21.9511
7165 40.4172
7166 46.0294
7167 22.0869
7168 11.9034
7169 18.8734
7170 12.3107
7171 15.1168
7172 32.6777
7173 31.5462
7174 15.0263
7175 14.8453
7176 24.5762
7177 44.9884
7178 26.4771
7179 24.2594
7180 20.9554
7181 34.3071
7182 40.3719
7183 25.4361
7184 30.5505
7185 12.2202
7186 12.7633
7187 31.501
7188 7.96576
7189 13.578
7190 22.449
7191 10.0477
7192 17.5609
7193 24.1688
7194 17.0178
7195 4.70704
7196 9.54986
7197 35.2575
7198 14.8905
7199 8.32784
7200 17.3346
7201 3.66606
7202 5.11438
7203 5.25016
7204 11.315
7205 11.5866
7206 10.6361
7207 14.0759
7208 45.7126
7209 30.46
7210 6.60796
7211 12.0392
7212 68.0258
7213 25.3456
7214 26.4771
7215 6.5627
7216 20.3217
7217 18.6019
7218 14.3474
7219 72.7781
7220 14.1664
7221 17.4251
7222 41.956
7223 27.4276
7224 28.0159
7225 20.6838
7226 14.0759
7227 36.6153
7228 88.8906
7229 42.9065
7230 16.5652
7231 25.2551
7232 32.0893
7233 33.0398
7234 45.2147
7235 25.6172
7236 50.0123
7237 70.9224
7238 25.6624
7239 33.1303
7240 28.3328
7241 34.986
7242 33.4019
7243 31.8178
7244 40.9603
7245 36.5701
7246 11.6318
7247 29.7811
7248 32.2704
7249 72.597
7250 70.6509
7251 21.8153
7252 10.5003
7253 10.7266
7254 23.852
7255 16.7462
7256 31.2294
7257 36.027
7258 18.6924
7259 28.0612
7260 12.8991
7261 22.0869
7262 22.2227
7263 12.7181
7264 9.82142
7265 27.1107
7266 11.4055
7267 27.156
7268 71.2845
7269 15.7957
7270 17.0178
7271 23.3542
7272 24.8025
7273 20.6838
7274 133.019
7275 22.449
7276 34.2618
7277 47.9756
7278 38.7426
7279 20.2765
7280 27.156
7281 13.1707
7282 55.9414
7283 48.8808
7284 17.8324
7285 19.6881
7286 10.6361
7287 13.6233
7288 21.2269
7289 36.9322
7290 43.4496
7291 28.4685
7292 18.6471
7293 13.9401
7294 18.4208
7295 25.3003
7296 24.3951
7297 23.9878
7298 6.42692
7299 6.5627
7300 29.6453
7301 7.15108
7302 6.74374
7303 26.8392
7304 16.8367
7305 10.1382
7306 27.4276
7307 18.6019
7308 11.496
7309 46.482
7310 9.2783
7311 6.29114
7312 8.96148
7313 4.16392
7314 14.0306
7315 74.4074
7316 22.2679
7317 55.7603
7318 24.3499
7319 35.8459
7320 19.1902
7321 7.4679
7322 14.0759
7323 29.2832
7324 27.2918
7325 22.4942
7326 78.2093
7327 25.0288
7328 16.882
7329 68.7499
7330 23.7615
7331 13.759
7332 33.5829
7333 79.6123
7334 24.6214
7335 42.7254
7336 31.9083
7337 27.337
7338 57.3897
7339 34.2618
7340 14.7095
7341 22.1321
7342 11.496
7343 11.6318
7344 17.1988
7345 17.8777
7346 31.0936
7347 65.446
7348 33.8545
7349 20.8649
7350 46.7988
7351 18.4208
7352 42.4991
7353 10.4551
7354 16.882
7355 42.6349
7356 12.2202
7357 12.8538
7358 20.0502
7359 22.5847
7360 38.6068
7361 22.6753
7362 22.3584
7363 21.8606
7364 64.1334
7365 62.5493
7366 67.3016
7367 43.0875
7368 28.197
7369 17.1083
7370 27.7896
7371 9.91194
7372 16.7915
7373 29.1927
7374 10.9077
7375 41.956
7376 15.3884
7377 59.1548
7378 27.6086
7379 10.9077
7380 50.827
7381 52.23
7382 66.4417
7383 31.9988
7384 12.4012
7385 10.4551
7386 13.4875
7387 15.3431
7388 17.8777
7389 14.5737
7390 13.578
7391 39.0141
7392 20.7291
7393 19.4165
7394 8.55414
7395 15.66
7396 10.0025
7397 16.5652
7398 35.6196
7399 33.5377
7400 35.7554
7401 43.6759
7402 22.2679
7403 54.0404
7404 19.6881
7405 43.2233
7406 18.7829
7407 11.134
7408 16.7915
7409 47.7946
7410 41.5939
7411 16.1126
7412 10.6361
7413 33.6282
7414 78.4356
7415 53.8141
7416 30.7768
7417 10.0477
7418 9.86668
7419 6.06484
7420 8.78044
7421 7.42264
7422 18.1493
7423 20.367
7424 32.9945
7425 32.8135
7426 19.0092
7427 22.3132
7428 27.2013
7429 18.5566
7430 27.0655
7431 27.2918
7432 18.1493
7433 19.2808
7434 10.5908
7435 17.1083
7436 12.1749
7437 19.5976
7438 41.9108
7439 59.3359
7440 27.9254
7441 37.1585
7442 63.0924
7443 25.934
7444 12.6275
7445 14.9358
7446 37.8374
7447 69.2025
7448 65.808
7449 23.9878
7450 40.4624
7451 72.9139
7452 59.4716
7453 76.1273
7454 32.723
7455 19.9597
7456 21.589
7457 31.9083
7458 8.5994
7459 25.3456
7460 37.6111
7461 35.7554
7462 25.8887
7463 15.841
7464 45.1242
7465 11.4508
7466 24.9383
7467 28.4685
7468 25.3003
7469 33.4019
7470 16.6104
7471 9.00674
7472 11.6771
7473 7.60368
7474 6.1101
7475 14.5737
7476 5.25016
7477 23.9425
7478 35.8007
7479 16.5652
7480 15.3884
7481 41.8202
7482 11.7676
7483 14.7548
7484 25.1646
7485 19.0545
7486 31.8178
7487 34.8502
7488 7.78472
7489 42.4991
7490 36.1627
7491 6.51744
7492 32.1799
7493 5.97432
7494 9.54986
7495 57.9328
7496 11.9486
7497 7.06056
7498 23.0826
7499 58.2496
7500 14.3927
7501 20.7291
7502 21.7701
7503 41.0056
7504 21.1817
7505 14.8905
7506 21.7701
7507 19.4165
7508 90.339
7509 42.9065
7510 23.3542
7511 13.9853
7512 20.0954
7513 52.3206
7514 51.3701
7515 19.8239
7516 26.115
7517 31.9083
7518 87.7591
7519 14.0759
7520 6.83426
7521 14.8453
7522 16.4746
7523 24.5309
7524 10.4098
7525 10.9982
7526 15.2074
7527 15.8863
7528 33.945
7529 22.63
7530 5.74802
7531 14.7548
7532 23.0373
7533 11.8581
7534 8.73518
7535 74.0906
7536 19.5523
7537 18.6471
7538 16.4746
7539 16.0673
7540 10.1382
7541 19.6881
7542 6.74374
7543 13.3064
7544 21.1364
7545 29.1022
7546 18.7376
7547 16.4294
7548 27.8802
7549 8.05628
7550 11.0887
7551 22.2227
7552 25.3003
7553 20.548
7554 14.8453
7555 5.2049
7556 18.6471
7557 13.6233
7558 16.2031
7559 31.4104
7560 11.0434
7561 18.9187
7562 22.4037
7563 9.18778
7564 7.4679
7565 13.2159
7566 30.9126
7567 21.3175
7568 17.1535
7569 28.2422
7570 6.83426
7571 16.3841
7572 17.4704
7573 29.0569
7574 33.4471
7575 38.3805
7576 25.4814
7577 29.6906
7578 6.74374
7579 24.1688
7580 31.3199
7581 36.5701
7582 25.5719
7583 6.1101
7584 17.4704
7585 9.45934
7586 31.2294
7587 45.7126
7588 13.6233
7589 28.7854
7590 40.734
7591 37.0679
7592 37.3848
7593 43.8117
7594 29.9621
7595 28.7401
7596 60.6484
7597 171.626
7598 52.23
7599 155.559
7600 34.126
7601 23.5805
7602 12.1749
7603 14.2116
7604 13.759
7605 21.6343
7606 25.4361
7607 14.9358
7608 35.1218
7609 57.2086
7610 25.5266
7611 13.0801
7612 16.1126
7613 8.23732
7614 9.82142
7615 9.5046
7616 11.315
7617 3.98288
7618 9.64038
7619 28.4233
7620 10.9077
7621 32.2251
7622 18.2398
7623 40.1456
7624 16.3389
7625 22.0416
7626 32.4062
7627 15.2979
7628 30.5505
7629 48.5187
7630 12.9444
7631 13.578
7632 93.0093
7633 20.548
7634 12.4012
7635 91.4252
7636 25.3003
7637 149.72
7638 22.3584
7639 6.1101
7640 25.8435
7641 122.881
7642 54.8551
7643 16.5652
7644 17.063
7645 22.4037
7646 29.8263
7647 39.0141
7648 19.4165
7649 33.1756
7650 47.8851
7651 17.0178
7652 13.397
7653 54.3573
7654 33.4471
7655 12.8991
7656 14.3022
7657 16.1126
7658 14.8905
7659 14.619
7660 27.2013
7661 22.3584
7662 33.6282
7663 21.4985
7664 29.5548
7665 25.2551
7666 13.8043
7667 26.1603
7668 53.5878
7669 70.4698
7670 21.9058
7671 12.7181
7672 11.315
7673 33.764
7674 71.6918
7675 34.2166
7676 14.9811
7677 66.0796
7678 25.1193
7679 10.3645
7680 12.4465
7681 32.1799
7682 60.2411
7683 34.2166
7684 17.1988
7685 6.92478
7686 18.4661
7687 25.1646
7688 14.8453
7689 43.3591
7690 97.128
7691 13.8948
7692 23.0826
7693 38.471
7694 29.3285
7695 50.6459
7696 130.122
7697 18.6471
7698 52.6826
7699 34.4881
7700 12.4918
7701 21.408
7702 62.8209
7703 102.423
7704 19.9144
7705 36.2533
7706 116.409
7707 48.3377
7708 37.9279
7709 48.564
7710 69.2025
7711 24.1688
7712 22.4942
7713 27.6539
7714 52.1395
7715 25.8435
7716 39.4215
7717 26.2055
7718 8.91622
7719 21.0006
7720 39.2857
7721 19.7334
7722 23.1731
7723 9.45934
7724 19.8239
7725 37.8374
7726 23.5352
7727 31.7725
7728 61.8252
7729 24.4404
7730 7.78472
7731 42.1823
7732 58.4307
7733 62.6398
7734 47.704
7735 10.274
7736 32.0893
7737 9.23304
7738 10.1835
7739 27.6086
7740 16.882
7741 15.66
7742 89.479
7743 36.1627
7744 11.315
7745 13.6685
7746 15.2526
7747 63.545
7748 23.2184
7749 14.4832
7750 45.5768
7751 28.9211
7752 16.2936
7753 16.022
7754 42.9065
7755 36.1175
7756 32.6777
7757 32.0893
7758 20.8196
7759 27.2013
7760 30.6863
7761 19.0997
7762 30.8221
7763 17.8324
7764 9.64038
7765 12.6728
7766 23.3089
7767 40.0551
7768 45.8484
7769 10.9982
7770 15.2074
7771 13.3517
7772 15.8863
7773 6.38166
7774 19.5523
7775 17.3798
7776 37.9279
7777 12.4012
7778 13.6685
7779 11.2697
7780 14.8
7781 14.5737
7782 6.83426
7783 24.5309
7784 19.8239
7785 26.3866
7786 13.0349
7787 22.5847
7788 6.15536
7789 11.3603
7790 23.2184
7791 10.8171
7792 16.6557
7793 27.0655
7794 40.1004
7795 27.6991
7796 23.0826
7797 35.6649
7798 32.723
7799 35.1218
7800 50.6912
7801 52.8637
7802 32.6777
7803 50.4196
7804 26.8392
7805 11.9486
7806 15.3884
7807 9.18778
7808 9.09726
7809 15.8863
7810 14.619
7811 56.6203
7812 14.9811
7813 4.02814
7814 16.5199
7815 6.92478
7816 54.3573
7817 20.9554
7818 27.7444
7819 36.5248
7820 23.2184
7821 74.7243
7822 17.6061
7823 17.2893
7824 16.3389
7825 16.3841
7826 58.7475
7827 17.2893
7828 8.19206
7829 9.2783
7830 38.3352
7831 14.5737
7832 34.0808
7833 58.2949
7834 25.9792
7835 9.36882
7836 19.8691
7837 8.10154
7838 11.315
7839 11.134
7840 6.47218
7841 14.7095
7842 25.5719
7843 12.3107
7844 34.3976
7845 31.9988
7846 37.2942
7847 44.1285
7848 25.2551
7849 67.3016
7850 34.2618
7851 18.104
7852 78.7071
7853 79.386
7854 59.2001
7855 87.5328
7856 135.101
7857 40.734
7858 17.1083
7859 23.1731
7860 32.8588
7861 11.9939
7862 12.9444
7863 18.1945
7864 23.5805
7865 27.4728
7866 17.7419
7867 73.7738
7868 21.8606
7869 8.5994
7870 15.6147
7871 15.0716
7872 15.4337
7873 6.65322
7874 12.9444
7875 33.8092
7876 25.4814
7877 20.4123
7878 27.0202
7879 8.10154
7880 56.9371
7881 26.7487
7882 16.6104
7883 13.8948
7884 9.23304
7885 20.6838
7886 32.9493
7887 29.8716
7888 28.2875
7889 54.131
7890 43.2233
7891 24.6667
7892 34.8502
7893 37.2037
7894 18.0587
7895 21.0006
7896 25.1193
7897 22.9921
7898 17.1988
7899 15.1168
7900 24.1688
7901 48.4282
7902 76.2631
7903 76.8515
7904 47.2967
7905 22.449
7906 43.0423
7907 36.3438
7908 28.4233
7909 15.1168
7910 7.28686
7911 7.73946
7912 9.86668
7913 9.82142
7914 10.5456
7915 7.64894
7916 11.5866
7917 35.3028
7918 6.51744
7919 16.2031
7920 36.0722
7921 10.6814
7922 11.496
7923 24.0783
7924 14.3022
7925 14.3474
7926 9.00674
7927 18.104
7928 23.0826
7929 85.6772
7930 22.0416
7931 14.3474
7932 13.3517
7933 14.3474
7934 20.8196
7935 121.84
7936 14.8905
7937 24.9383
7938 105.094
7939 24.893
7940 22.5847
7941 57.3444
7942 30.4147
7943 17.5609
7944 51.5964
7945 105.818
7946 20.367
7947 32.8588
7948 50.4649
7949 57.9781
7950 23.3089
7951 37.3395
7952 29.6
7953 62.323
7954 106.089
7955 79.7481
7956 39.1499
7957 23.3089
7958 30.1432
7959 19.326
7960 8.55414
7961 11.0887
7962 20.548
7963 17.7419
7964 11.2697
7965 7.28686
7966 7.55842
7967 9.09726
7968 5.06912
7969 8.3731
7970 5.25016
7971 10.1382
7972 9.36882
7973 11.8129
7974 17.8777
7975 11.4055
7976 23.4899
7977 10.5003
7978 6.29114
7979 9.7309
7980 7.82998
7981 7.37738
7982 11.6318
7983 21.408
7984 24.4404
7985 11.315
7986 24.6214
7987 46.3915
7988 14.2116
7989 31.5915
7990 40.734
7991 11.0887
7992 19.9597
7993 10.0477
7994 20.4575
7995 20.0049
7996 22.1774
7997 25.3909
7998 12.2655
7999 42.0465
8000 22.1774
8001 4.84282
8002 18.5566
8003 45.6221
8004 17.4251
8005 30.3242
8006 9.45934
8007 14.4379
8008 19.2808
8009 16.2936
8010 27.6991
8011 32.6777
8012 23.3994
8013 17.0178
8014 16.3841
8015 15.2979
8016 32.723
8017 25.4361
8018 47.0251
8019 13.6685
8020 19.0997
8021 33.2661
8022 22.7205
8023 13.0801
8024 92.602
8025 10.8171
8026 12.0392
8027 23.2184
8028 31.0484
8029 30.8673
8030 22.811
8031 20.7743
8032 18.9639
8033 22.2679
8034 14.619
8035 10.7719
8036 15.7052
8037 11.4508
8038 26.4771
8039 8.73518
8040 3.57554
8041 47.0704
8042 17.1988
8043 44.0832
8044 22.63
8045 9.052
8046 25.2098
8047 25.7982
8048 27.0202
8049 19.4165
8050 51.9132
8051 28.6496
8052 8.05628
8053 26.8392
8054 13.759
8055 15.841
8056 8.68992
8057 16.6557
8058 7.6942
8059 34.126
8060 15.841
8061 20.3217
8062 9.09726
8063 10.3645
8064 6.38166
8065 10.1835
8066 11.4055
8067 7.6942
8068 13.8948
8069 26.0698
8070 10.7266
8071 20.548
8072 37.6111
8073 13.5327
8074 16.4746
8075 39.3309
8076 15.7505
8077 36.1175
8078 32.9945
8079 19.8691
8080 15.5242
8081 8.68992
8082 16.7915
8083 38.652
8084 29.7358
8085 30.3242
8086 20.1407
8087 29.9169
8088 18.1945
8089 10.8624
8090 12.8538
8091 18.2398
8092 13.6233
8093 17.6967
8094 46.2105
8095 75.9463
8096 74.0454
8097 27.9707
8098 11.9034
8099 34.0808
8100 16.2031
8101 10.6814
8102 13.5327
8103 8.8257
8104 11.9034
8105 11.2245
8106 8.96148
8107 5.38594
8108 15.5242
8109 34.7597
8110 8.64466
8111 13.1254
8112 21.8606
8113 26.0698
8114 17.7872
8115 10.9529
8116 19.8691
8117 7.9205
8118 8.50888
8119 18.9639
8120 13.3064
8121 12.4012
8122 36.9774
8123 20.6386
8124 32.1346
8125 11.2245
8126 21.6795
8127 33.4471
8128 12.0392
8129 6.87952
8130 14.8
8131 10.7719
8132 24.8025
8133 53.4521
8134 62.323
8135 31.7273
8136 17.2893
8137 10.7719
8138 15.7505
8139 17.5156
8140 124.193
8141 26.1603
8142 42.1823
8143 52.2753
8144 21.589
8145 14.2569
8146 18.4208
8147 14.619
8148 27.0202
8149 46.9346
8150 75.3126
8151 23.7615
8152 31.3652
8153 56.3034
8154 85.994
8155 30.7315
8156 33.8092
8157 15.7505
8158 13.0349
8159 45.2147
8160 21.1817
8161 31.8178
8162 39.512
8163 13.8948
8164 64.5408
8165 30.7315
8166 69.9267
8167 109.031
8168 18.9639
8169 20.8196
8170 17.7419
8171 98.531
8172 24.8025
8173 25.8887
8174 18.9187
8175 10.0025
8176 24.9835
8177 20.5933
8178 10.1835
8179 20.9101
8180 6.83426
8181 17.1083
8182 24.0783
8183 8.23732
8184 13.0801
8185 13.8043
8186 36.7059
8187 14.4379
8188 9.82142
8189 13.8496
8190 10.7266
8191 11.0887
8192 10.6361
8193 7.87524
8194 16.9725
8195 28.5591
8196 49.2429
8197 20.1407
8198 36.208
8199 8.73518
8200 9.09726
8201 8.68992
8202 8.96148
8203 13.4875
8204 12.0392
8205 14.9811
8206 32.723
8207 22.2679
8208 72.416
8209 47.8851
8210 23.7615
8211 13.8496
8212 21.408
8213 48.9261
8214 36.7964
8215 10.6814
8216 18.285
8217 35.3028
8218 28.8759
8219 71.194
8220 147.683
8221 70.7866
8222 21.9964
8223 52.049
8224 29.9621
8225 135.961
8226 36.8416
8227 54.7193
8228 15.0263
8229 27.9254
8230 10.9077
8231 19.1902
8232 73.1854
8233 34.5334
8234 38.7426
8235 15.0263
8236 16.7009
8237 45.1242
8238 64.1334
8239 25.8435
8240 23.6257
8241 38.6068
8242 19.2808
8243 20.6386
8244 35.3481
8245 12.4012
8246 14.8905
8247 16.4294
8248 19.145
8249 31.1389
8250 18.7376
8251 19.7786
8252 9.18778
8253 19.7334
8254 8.5994
8255 18.0135
8256 21.4985
8257 16.022
8258 32.9493
8259 6.789
8260 7.42264
8261 13.9853
8262 60.7842
8263 23.1731
8264 8.64466
8265 54.4025
8266 30.641
8267 24.2594
8268 37.2037
8269 18.4661
8270 13.3517
8271 35.0312
8272 18.0587
8273 29.6906
8274 12.3107
8275 19.3713
8276 18.1945
8277 12.6728
8278 18.5113
8279 16.5652
8280 12.6728
8281 45.1695
8282 88.438
8283 57.2086
8284 65.3102
8285 20.5028
8286 11.4055
8287 13.0349
8288 34.2166
8289 31.9988
8290 17.5156
8291 30.2337
8292 6.20062
8293 14.2569
8294 21.0912
8295 17.4704
8296 24.8025
8297 18.8734
8298 15.4789
8299 11.0887
8300 21.0459
8301 39.4667
8302 12.4012
8303 26.0245
8304 52.3206
8305 21.0459
8306 11.6771
8307 17.8777
8308 19.8691
8309 19.7334
8310 16.1126
8311 52.7279
8312 58.7475
8313 15.9768
8314 19.8239
8315 56.4392
8316 18.4661
8317 22.2227
8318 24.0783
8319 18.6924
8320 30.1432
8321 14.3474
8322 45.8484
8323 11.7223
8324 41.7297
8325 13.4422
8326 30.1432
8327 22.63
8328 52.6826
8329 12.1297
8330 11.7676
8331 18.6471
8332 21.0912
8333 19.1902
8334 21.6343
8335 6.15536
8336 8.91622
8337 31.7725
8338 6.3364
8339 3.57554
8340 15.2526
8341 38.8331
8342 8.55414
8343 15.3884
8344 9.86668
8345 38.9689
8346 37.3395
8347 15.6147
8348 15.3431
8349 50.0123
8350 18.1945
8351 23.9878
8352 36.7511
8353 23.4899
8354 12.0844
8355 4.9786
8356 17.1535
8357 54.6288
8358 14.619
8359 17.1083
8360 22.3584
8361 32.723
8362 19.6428
8363 5.70276
8364 20.0954
8365 37.7016
8366 16.8367
8367 14.6642
8368 22.1774
8369 10.1382
8370 21.2722
8371 47.2967
8372 27.156
8373 26.9297
8374 16.6557
8375 17.6514
8376 12.537
8377 27.7444
8378 16.2483
8379 25.0288
8380 27.6086
8381 18.7829
8382 12.2655
8383 46.1652
8384 81.0607
8385 44.4453
8386 47.523
8387 23.3089
8388 12.4012
8389 29.3737
8390 59.5169
8391 43.6759
8392 30.9126
8393 28.6043
8394 20.367
8395 54.9909
8396 75.4032
8397 31.4104
8398 39.3762
8399 21.3627
8400 14.2569
8401 40.6435
8402 112.2
8403 26.0698
8404 55.0814
8405 25.4814
8406 27.5633
8407 25.3456
8408 49.9218
8409 34.3523
8410 23.671
8411 43.7212
8412 29.7811
8413 83.0068
8414 11.4508
8415 24.0331
8416 31.5462
8417 60.0148
8418 18.4208
8419 12.2202
8420 15.66
8421 46.3915
8422 20.8196
8423 7.64894
8424 13.6233
8425 25.1193
8426 25.5719
8427 22.6753
8428 24.8477
8429 17.063
8430 10.2288
8431 13.759
8432 12.5823
8433 9.36882
8434 19.0092
8435 28.4685
8436 28.8759
8437 42.1823
8438 15.2074
8439 32.6777
8440 55.6245
8441 15.3884
8442 12.9896
8443 18.3303
8444 14.3474
8445 20.5028
8446 12.4918
8447 47.4777
8448 73.3665
8449 38.1542
8450 14.619
8451 18.1493
8452 23.9425
8453 33.0398
8454 63.0019
8455 10.4551
8456 29.9169
8457 19.7334
8458 33.3114
8459 61.4178
8460 43.6759
8461 52.5016
8462 27.2918
8463 13.4422
8464 62.9567
8465 71.2845
8466 38.7426
8467 51.3701
8468 23.1731
8469 50.3744
8470 23.852
8471 11.8129
8472 8.1468
8473 28.5138
8474 46.5273
8475 27.5181
8476 33.5829
8477 32.4062
8478 25.6172
8479 12.1749
8480 13.9853
8481 8.3731
8482 17.4251
8483 28.6948
8484 55.4888
8485 36.389
8486 53.4521
8487 45.8484
8488 53.09
8489 43.7664
8490 32.4514
8491 47.8851
8492 24.1236
8493 64.9028
8494 26.5224
8495 12.6275
8496 12.5823
8497 38.8331
8498 59.019
8499 34.5786
8500 32.3156
8501 41.9108
8502 34.3976
8503 26.7487
8504 57.8875
8505 35.8912
8506 13.3064
8507 14.9358
8508 10.3645
8509 15.7957
8510 9.052
8511 17.2441
8512 55.6245
8513 29.6
8514 36.208
8515 19.1902
8516 44.6716
8517 39.9646
8518 22.3132
8519 108.624
8520 38.5163
8521 29.4643
8522 13.578
8523 27.7896
8524 20.9554
8525 17.5609
8526 6.74374
8527 12.0844
8528 7.82998
8529 41.1413
8530 51.0533
8531 25.934
8532 42.9065
8533 17.9682
8534 28.7401
8535 51.0533
8536 30.2789
8537 66.7585
8538 14.9358
8539 24.0783
8540 46.0294
8541 21.8153
8542 44.1285
8543 32.0441
8544 13.6233
8545 56.5297
8546 82.2827
8547 21.7701
8548 59.019
8549 53.0447
8550 19.5976
8551 19.4165
8552 15.7052
8553 40.7793
8554 53.8594
8555 26.8844
8556 36.389
8557 30.8673
8558 14.7548
8559 16.9725
8560 63.0019
8561 24.8025
8562 15.7505
8563 21.4985
8564 37.5205
8565 39.0141
8566 62.4135
8567 56.5297
8568 44.6264
8569 22.5847
8570 52.6826
8571 36.9322
8572 9.9572
8573 17.6061
8574 34.4429
8575 52.9089
8576 84.5909
8577 13.3064
8578 16.7915
8579 18.5566
8580 79.8839
8581 34.2618
8582 14.0759
8583 22.0869
8584 38.5615
8585 72.9591
8586 59.9242
8587 21.7701
8588 48.2019
8589 22.449
8590 21.5438
8591 50.4196
8592 27.2918
8593 42.0013
8594 33.0398
8595 34.7144
8596 78.8429
8597 32.9945
8598 15.3884
8599 18.5113
8600 40.1004
8601 41.9108
8602 35.9364
8603 84.0026
8604 33.2208
8605 18.9187
8606 12.8991
8607 20.6386
8608 22.4037
8609 11.9939
8610 61.5536
8611 28.3328
8612 19.5976
8613 26.1603
8614 12.8086
8615 19.9597
8616 30.3242
8617 52.1395
8618 114.282
8619 12.9444
8620 30.3695
8621 18.7376
8622 27.4276
8623 29.1474
8624 22.5395
8625 41.7297
8626 12.8086
8627 7.96576
8628 12.7181
8629 24.2141
8630 59.0643
8631 6.97004
8632 12.4465
8633 8.78044
8634 26.1603
8635 54.7646
8636 24.3499
8637 21.1817
8638 63.545
8639 31.9083
8640 65.6723
8641 17.2441
8642 16.7915
8643 15.2979
8644 17.7872
8645 44.2643
8646 106.452
8647 42.3181
8648 46.482
8649 28.4685
8650 51.868
8651 86.9897
8652 45.8031
8653 38.2447
8654 16.5199
8655 21.1364
8656 40.8698
8657 65.8533
8658 31.0484
8659 27.9254
8660 18.7829
8661 34.5334
8662 49.2429
8663 28.9664
8664 14.5737
8665 38.9689
8666 39.0141
8667 22.9016
8668 19.8239
8669 30.1432
8670 32.2704
8671 48.745
8672 25.934
8673 27.6086
8674 32.4062
8675 27.4276
8676 75.9463
8677 21.9058
8678 10.7266
8679 31.4104
8680 15.0716
8681 18.3303
8682 37.1585
8683 100.703
8684 50.9175
8685 20.186
8686 20.2312
8687 19.2808
8688 32.904
8689 10.0477
8690 26.4318
8691 22.4037
8692 18.1945
8693 59.879
8694 39.7835
8695 25.2098
8696 12.8086
8697 13.2159
8698 38.5615
8699 36.5701
8700 13.759
8701 16.8367
8702 70.2435
8703 33.3566
8704 35.2575
8705 36.6153
8706 49.0166
8707 84.772
8708 123.877
8709 52.9995
8710 36.4796
8711 44.3548
8712 21.0459
8713 31.7725
8714 84.8625
8715 97.3543
8716 27.2918
8717 11.2697
8718 34.3523
8719 80.5175
8720 20.3217
8721 77.0325
8722 65.0386
8723 51.1891
8724 48.564
8725 9.91194
8726 26.9297
8727 15.5694
8728 57.8423
8729 31.0936
8730 51.3701
8731 55.4888
8732 12.3107
8733 60.8747
8734 37.8826
8735 35.7554
8736 26.7034
8737 33.5829
8738 9.64038
8739 8.87096
8740 27.5633
8741 30.641
8742 88.0307
8743 21.9058
8744 9.14252
8745 5.61224
8746 10.3645
8747 28.6948
8748 14.1664
8749 7.9205
8750 13.5327
8751 9.82142
8752 33.5829
8753 38.9689
8754 17.3346
8755 17.9682
8756 13.3517
8757 9.2783
8758 22.3584
8759 36.0722
8760 29.9169
8761 33.6734
8762 10.9982
8763 28.378
8764 26.0698
8765 18.5566
8766 10.1835
8767 46.3915
8768 44.0832
8769 11.7223
8770 14.2569
8771 26.7487
8772 39.2404
8773 46.3462
8774 60.8294
8775 206.159
8776 76.3989
8777 35.1218
8778 34.8955
8779 32.4967
8780 201.995
8781 12.3107
8782 34.5334
8783 36.2533
8784 52.2753
8785 40.3719
8786 48.4735
8787 11.9486
8788 13.9853
8789 9.77616
8790 17.3798
8791 67.1658
8792 46.482
8793 42.2728
8794 14.8453
8795 11.8129
8796 22.7658
8797 28.8759
8798 44.038
8799 50.1481
8800 82.2374
8801 74.5432
8802 81.287
8803 40.1909
8804 20.548
8805 31.2747
8806 52.049
8807 56.0771
8808 31.0484
8809 21.4985
8810 12.7181
8811 10.3193
8812 36.8869
8813 57.2086
8814 10.5456
8815 33.6734
8816 41.5487
8817 15.2979
8818 31.1841
8819 15.8863
8820 29.6906
8821 15.2074
8822 34.6692
8823 13.578
8824 28.2422
8825 50.5102
8826 97.0827
8827 41.0961
8828 15.7957
8829 14.3927
8830 6.29114
8831 20.9554
8832 22.9921
8833 31.7273
8834 38.7878
8835 16.7462
8836 37.7921
8837 51.2343
8838 14.9358
8839 11.6318
8840 23.1731
8841 59.1548
8842 33.764
8843 45.3053
8844 13.1254
8845 13.4875
8846 10.1835
8847 18.9639
8848 20.367
8849 48.9261
8850 13.6685
8851 13.6685
8852 8.19206
8853 12.8086
8854 17.1535
8855 18.3303
8856 28.0159
8857 22.5847
8858 9.14252
8859 9.00674
8860 25.1193
8861 63.0019
8862 45.8031
8863 24.9383
8864 9.86668
8865 14.3474
8866 27.6086
8867 32.5872
8868 24.0331
8869 5.92906
8870 13.0349
8871 33.0851
8872 11.1792
8873 16.4746
8874 36.2985
8875 29.419
8876 27.7444
8877 12.9896
8878 16.5199
8879 49.2881
8880 60.8747
8881 23.7615
8882 15.1621
8883 9.91194
8884 22.7658
8885 58.4759
8886 12.1749
8887 31.3652
8888 15.9315
8889 37.8826
8890 29.2832
8891 24.7572
8892 12.3107
8893 18.0135
8894 41.0056
8895 47.7946
8896 18.4661
8897 16.6104
8898 16.3389
8899 14.8
8900 40.5982
8901 43.2686
8902 31.8178
8903 60.2863
8904 18.8282
8905 31.0031
8906 31.3199
8907 10.093
8908 13.3517
8909 30.2337
8910 23.0373
8911 21.408
8912 28.7854
8913 14.7548
8914 34.8955
8915 22.9016
8916 33.0398
8917 32.7682
8918 16.6104
8919 34.7597
8920 15.5242
8921 12.0392
8922 15.5242
8923 22.7205
8924 13.759
8925 9.5046
8926 11.4508
8927 29.8716
8928 13.0801
8929 30.7768
8930 20.8649
8931 6.83426
8932 10.0025
8933 30.8221
8934 8.46362
8935 12.2655
8936 31.682
8937 7.37738
8938 12.8538
8939 18.6019
8940 13.8948
8941 11.9486
8942 7.73946
8943 6.38166
8944 7.15108
8945 12.2202
8946 10.5003
8947 17.923
8948 13.4422
8949 23.3994
8950 44.219
8951 29.7358
8952 20.7291
8953 33.5377
8954 57.2992
8955 67.0753
8956 25.3456
8957 32.9945
8958 16.0673
8959 24.6667
8960 82.69
8961 46.5273
8962 49.7407
8963 18.3756
8964 5.34068
8965 11.7223
8966 40.8245
8967 22.811
8968 29.5095
8969 22.7205
8970 8.5994
8971 19.2808
8972 35.7101
8973 37.1132
8974 16.8367
8975 6.24588
8976 11.315
8977 28.4233
8978 13.9401
8979 23.1731
8980 11.5866
8981 17.9682
8982 20.9101
8983 29.6453
8984 16.7915
8985 6.15536
8986 28.6948
8987 13.6233
8988 28.2422
8989 25.2098
8990 9.09726
8991 14.8
8992 13.3517
8993 16.6104
8994 21.8606
8995 18.9639
8996 15.1168
8997 8.19206
8998 9.82142
8999 21.0912
9000 17.6967
9001 28.3328
9002 22.8563
9003 32.6325
9004 15.4337
9005 5.29542
9006 17.1988
9007 6.97004
9008 12.2202
9009 6.87952
9010 12.1749
9011 7.73946
9012 15.66
9013 30.2337
9014 13.4422
9015 25.2098
9016 35.2123
9017 12.8538
9018 25.1646
9019 25.2551
9020 18.104
9021 20.2312
9022 26.8392
9023 18.3756
9024 27.156
9025 10.6361
9026 35.2575
9027 21.9964
9028 29.4643
9029 15.3431
9030 25.7077
9031 15.7505
9032 37.1132
9033 42.7707
9034 18.9639
9035 12.1749
9036 15.9768
9037 30.9578
9038 41.5487
9039 35.2123
9040 20.6386
9041 23.7162
9042 39.8288
9043 44.8527
9044 52.6374
9045 25.2551
9046 16.6104
9047 30.9126
9048 30.2789
9049 16.3841
9050 32.8588
9051 11.5866
9052 32.6777
9053 14.5285
9054 63.9524
9055 8.78044
9056 5.11438
9057 17.9682
9058 25.6624
9059 16.882
9060 17.923
9061 45.2147
9062 26.5676
9063 30.8673
9064 18.4661
9065 6.74374
9066 6.92478
9067 11.9939
9068 17.5156
9069 8.64466
9070 14.0759
9071 16.5652
9072 68.8857
9073 16.0673
9074 28.5138
9075 14.0306
9076 18.7829
9077 28.7854
9078 11.0434
9079 33.7187
9080 23.2636
9081 13.5327
9082 13.0349
9083 29.9169
9084 10.5003
9085 29.2832
9086 87.7139
9087 18.3303
9088 19.2808
9089 17.923
9090 10.9982
9091 43.9927
9092 69.7004
9093 19.5523
9094 16.0673
9095 11.315
9096 13.4422
9097 33.3566
9098 38.652
9099 39.9193
9100 25.5719
9101 99.6173
9102 17.063
9103 20.0049
9104 33.5829
9105 34.3071
9106 18.9187
9107 15.7052
9108 10.1835
9109 15.841
9110 16.2031
9111 8.28258
9112 31.6367
9113 97.3995
9114 11.9939
9115 14.3022
9116 38.4257
9117 10.5908
9118 21.4532
9119 50.4196
9120 35.6196
9121 24.893
9122 96.4943
9123 22.9468
9124 12.6728
9125 11.2245
9126 26.7034
9127 61.5989
9128 30.5505
9129 33.9903
9130 41.5034
9131 15.8863
9132 17.4251
9133 31.4557
9134 70.0625
9135 59.3359
9136 50.1933
9137 42.9065
9138 16.2483
9139 23.9878
9140 12.9444
9141 16.022
9142 17.923
9143 20.0954
9144 12.5823
9145 6.74374
9146 17.7872
9147 16.7462
9148 12.537
9149 12.8086
9150 28.5591
9151 27.6086
9152 55.353
9153 19.8239
9154 14.619
9155 6.15536
9156 32.1346
9157 86.6729
9158 25.6624
9159 46.7988
9160 11.9486
9161 18.7376
9162 84.2289
9163 15.7052
9164 4.84282
9165 24.9835
9166 25.3909
9167 25.4814
9168 40.6435
9169 4.39022
9170 7.6942
9171 25.1193
9172 16.2031
9173 6.20062
9174 20.0954
9175 16.7009
9176 31.4557
9177 22.5847
9178 4.526
9179 10.5908
9180 43.178
9181 8.5994
9182 11.496
9183 33.5377
9184 34.8955
9185 25.934
9186 10.1835
9187 25.074
9188 25.6624
9189 15.7957
9190 12.3107
9191 22.1774
9192 38.471
9193 33.7187
9194 15.0263
9195 20.7743
9196 27.7444
9197 26.7487
9198 24.3951
9199 60.2863
9200 38.8783
9201 7.42264
9202 18.1493
9203 33.8997
9204 35.5744
9205 23.3542
9206 12.1297
9207 17.2893
9208 11.1792
9209 18.8734
9210 60.4674
9211 38.652
9212 24.5762
9213 9.052
9214 11.7223
9215 27.7444
9216 28.378
9217 24.3499
9218 9.14252
9219 36.208
9220 17.6061
9221 15.1168
9222 27.2465
9223 13.8948
9224 7.51316
9225 6.65322
9226 15.2526
9227 17.6967
9228 32.8588
9229 8.46362
9230 3.80184
9231 15.9768
9232 30.9578
9233 27.2465
9234 23.5805
9235 7.10582
9236 10.1382
9237 11.8129
9238 22.7658
9239 7.96576
9240 34.3523
9241 24.2594
9242 37.6111
9243 39.1499
9244 30.2337
9245 20.6838
9246 12.7633
9247 14.2569
9248 13.7138
9249 18.5113
9250 42.7254
9251 32.8588
9252 18.4208
9253 41.4582
9254 29.7811
9255 7.4679
9256 10.9982
9257 39.8741
9258 26.975
9259 26.5224
9260 29.238
9261 20.7743
9262 39.3762
9263 27.7444
9264 39.4215
9265 23.2636
9266 40.4624
9267 22.0869
9268 12.6275
9269 10.2288
9270 19.2808
9271 16.1578
9272 9.14252
9273 29.5095
9274 39.2857
9275 35.6649
9276 39.3762
9277 43.4496
9278 30.2337
9279 12.9444
9280 7.2416
9281 23.0373
9282 11.8129
9283 16.3841
9284 15.4789
9285 13.0349
9286 22.63
9287 35.4838
9288 17.7872
9289 22.9921
9290 18.3303
9291 16.1126
9292 27.9707
9293 24.712
9294 18.285
9295 14.8453
9296 25.934
9297 25.4814
9298 19.145
9299 22.5847
9300 47.4325
9301 15.7052
9302 26.8392
9303 15.2526
9304 25.3003
9305 29.6906
9306 18.9639
9307 11.9486
9308 19.0997
9309 9.82142
9310 17.9682
9311 20.2765
9312 28.0612
9313 21.2722
9314 15.2979
9315 10.9529
9316 24.4857
9317 10.0025
9318 20.0049
9319 11.0434
9320 3.48502
9321 13.3517
9322 8.32784
9323 14.8905
9324 52.9995
9325 17.1083
9326 11.5413
9327 36.1175
9328 25.5266
9329 14.1664
9330 65.6723
9331 17.6967
9332 26.0698
9333 56.8013
9334 6.47218
9335 9.18778
9336 33.7187
9337 20.6386
9338 23.9425
9339 32.3609
9340 23.1731
9341 34.3071
9342 22.2227
9343 34.7144
9344 40.1456
9345 62.1872
9346 15.5242
9347 28.5138
9348 25.5266
9349 34.2618
9350 19.145
9351 38.7426
9352 28.8759
9353 21.3627
9354 25.9792
9355 17.4251
9356 12.3107
9357 14.0759
9358 5.79328
9359 13.8496
9360 16.1126
9361 18.8282
9362 12.4918
9363 27.6539
9364 40.3719
9365 24.3951
9366 14.1211
9367 8.55414
9368 14.0759
9369 24.6667
9370 15.3431
9371 7.64894
9372 8.19206
9373 19.6881
9374 36.2533
9375 19.0092
9376 9.00674
9377 12.1297
9378 23.8973
9379 91.6968
9380 23.0826
9381 28.5591
9382 24.712
9383 21.0459
9384 9.82142
9385 10.7719
9386 15.6147
9387 14.3022
9388 13.8043
9389 10.7719
9390 23.4447
9391 32.1346
9392 18.4208
9393 28.6948
9394 69.7004
9395 17.8777
9396 31.2294
9397 15.4337
9398 31.863
9399 35.3481
9400 29.3737
9401 12.4012
9402 17.3798
9403 11.9034
9404 22.9016
9405 15.4789
9406 24.4404
9407 18.9639
9408 11.0887
9409 32.4514
9410 10.3193
9411 23.2636
9412 17.2893
9413 12.537
9414 15.7505
9415 10.1382
9416 15.7957
9417 22.8563
9418 20.1407
9419 19.0997
9420 21.1817
9421 20.2312
9422 12.7633
9423 15.2979
9424 38.3805
9425 22.9468
9426 31.4104
9427 11.9034
9428 12.4012
9429 21.7701
9430 50.4196
9431 9.45934
9432 26.9297
9433 25.3456
9434 33.6282
9435 19.4618
9436 35.6649
9437 16.5652
9438 7.42264
9439 36.208
9440 18.3303
9441 9.052
9442 15.2526
9443 6.74374
9444 6.789
9445 17.9682
9446 25.5719
9447 21.6343
9448 24.3951
9449 62.5946
9450 19.326
9451 16.022
9452 27.6539
9453 31.0936
9454 13.1254
9455 15.5694
9456 63.3187
9457 32.2704
9458 6.47218
9459 19.2355
9460 67.89
9461 22.5395
9462 32.1799
9463 36.027
9464 14.0306
9465 21.8153
9466 31.0936
9467 14.5285
9468 21.9511
9469 16.882
9470 17.5156
9471 41.9108
9472 29.1474
9473 77.4399
9474 18.4208
9475 43.5854
9476 21.2269
9477 38.8783
9478 18.6924
9479 53.5878
9480 11.4055
9481 25.4814
9482 29.7811
9483 63.4093
9484 14.6642
9485 17.6514
9486 14.4832
9487 14.9811
9488 5.70276
9489 14.9811
9490 15.5242
9491 28.6496
9492 4.70704
9493 7.9205
9494 13.9401
9495 12.4918
9496 11.8129
9497 6.87952
9498 22.3132
9499 16.3841
9500 9.23304
9501 16.5199
9502 8.55414
9503 7.87524
9504 7.82998
9505 22.63
9506 16.1578
9507 52.4111
9508 14.3022
9509 45.8936
9510 14.3474
9511 26.2961
9512 5.38594
9513 7.9205
9514 9.59512
9515 7.4679
9516 26.4771
9517 19.5523
9518 18.0587
9519 28.5138
9520 5.2049
9521 12.8991
9522 58.3401
9523 13.8043
9524 41.9108
9525 5.8838
9526 10.4098
9527 54.493
9528 19.6881
9529 32.5872
9530 5.25016
9531 6.3364
9532 10.5908
9533 74.0454
9534 13.8043
9535 38.5615
9536 15.66
9537 35.7554
9538 15.841
9539 28.197
9540 8.5994
9541 12.3107
9542 52.23
9543 8.68992
9544 15.7505
9545 44.5358
9546 15.0716
9547 28.2875
9548 13.2612
9549 26.0245
9550 52.8184
9551 21.408
9552 44.219
9553 23.3542
9554 25.1646
9555 19.6428
9556 30.5052
9557 12.356
9558 40.8245
9559 40.9603
9560 22.4037
9561 8.32784
9562 11.2697
9563 7.33212
9564 10.0025
9565 26.7034
9566 16.8367
9567 39.2857
9568 22.2679
9569 35.0765
9570 21.3627
9571 44.2643
9572 30.2789
9573 7.73946
9574 15.7505
9575 18.285
9576 46.8894
9577 36.0722
9578 27.4728
9579 12.8991
9580 5.02386
9581 7.42264
9582 9.54986
9583 4.39022
9584 10.6814
9585 6.15536
9586 9.54986
9587 19.6881
9588 48.3829
9589 13.397
9590 17.4704
9591 31.4557
9592 26.3413
9593 28.4233
9594 14.9811
9595 27.5181
9596 15.8863
9597 4.526
9598 14.619
9599 19.4618
9600 6.65322
9601 2.98716
9602 6.97004
9603 27.1107
9604 16.3841
9605 31.1841
9606 13.6685
9607 14.0306
9608 12.356
9609 9.45934
9610 13.8948
9611 21.0459
9612 23.3994
9613 25.934
9614 15.9768
9615 8.3731
9616 41.5034
9617 48.3829
9618 21.5438
9619 20.548
9620 14.3474
9621 25.9792
9622 31.8178
9623 15.4337
9624 67.7995
9625 61.1463
9626 21.3175
9627 37.1132
9628 59.6074
9629 59.0643
9630 24.5309
9631 23.9878
9632 25.9792
9633 87.035
9634 18.0587
9635 18.4661
9636 21.1364
9637 10.6361
9638 52.8637
9639 15.2526
9640 14.4379
9641 13.2612
9642 42.4539
9643 23.7615
9644 49.1071
9645 14.3474
9646 46.9346
9647 14.8905
9648 11.8581
9649 32.0893
9650 13.0801
9651 19.3713
9652 24.5762
9653 12.8991
9654 5.6575
9655 14.1664
9656 10.1835
9657 7.37738
9658 23.1731
9659 21.7701
9660 31.2294
9661 10.4098
9662 32.4514
9663 49.8313
9664 23.0373
9665 10.0477
9666 13.8948
9667 6.60796
9668 27.2465
9669 65.8986
9670 18.6471
9671 31.3199
9672 27.3823
9673 14.8
9674 24.2594
9675 13.0801
9676 24.8477
9677 20.548
9678 36.8869
9679 44.9432
9680 12.2655
9681 16.6557
9682 25.0288
9683 31.2294
9684 64.4955
9685 109.439
9686 40.2361
9687 37.3848
9688 45.441
9689 48.7903
9690 29.2832
9691 40.4172
9692 53.7236
9693 15.2074
9694 25.074
9695 75.5389
9696 40.1909
9697 60.2863
9698 35.7554
9699 25.0288
9700 49.4239
9701 24.6214
9702 83.3689
9703 38.8783
9704 19.5071
9705 15.5242
9706 13.8043
9707 24.6667
9708 30.2337
9709 40.6887
9710 41.3676
9711 24.3951
9712 7.15108
9713 21.4532
9714 19.5071
9715 10.3193
9716 37.8826
9717 13.397
9718 23.9425
9719 23.2636
9720 46.5725
9721 20.8196
9722 13.6233
9723 13.4875
9724 37.2037
9725 50.2839
9726 20.5933
9727 18.6019
9728 13.9853
9729 25.6172
9730 32.4062
9731 22.2227
9732 29.0569
9733 29.238
9734 41.6392
9735 19.2808
9736 8.10154
9737 25.8435
9738 21.2722
9739 49.7407
9740 40.915
9741 20.5933
9742 15.2074
9743 29.2832
9744 42.5444
9745 52.8637
9746 43.4949
9747 23.2636
9748 9.54986
9749 17.923
9750 32.904
9751 41.5034
9752 26.6129
9753 12.3107
9754 9.2783
9755 20.6386
9756 64.0882
9757 32.3156
9758 51.9585
9759 30.641
9760 13.4422
9761 7.96576
9762 18.9639
9763 13.7138
9764 9.23304
9765 14.1664
9766 72.0087
9767 63.0924
9768 29.238
9769 5.74802
9770 39.7835
9771 3.34924
9772 5.15964
9773 5.79328
9774 4.43548
9775 9.2783
9776 58.657
9777 34.8502
9778 10.7266
9779 33.8092
9780 7.78472
9781 7.37738
9782 9.2783
9783 12.8991
9784 15.0263
9785 10.5003
9786 60.92
9787 25.6624
9788 54.493
9789 26.7034
9790 13.3064
9791 36.5248
9792 65.5365
9793 29.5548
9794 11.7223
9795 16.3389
9796 32.5872
9797 23.1731
9798 42.4086
9799 14.9358
9800 7.06056
9801 17.8777
9802 27.6086
9803 10.8171
9804 22.9468
9805 10.5456
9806 24.4857
9807 17.1083
9808 23.671
9809 29.238
9810 12.2655
9811 12.537
9812 28.8759
9813 9.00674
9814 18.5566
9815 82.2827
9816 15.66
9817 84.4099
9818 30.0526
9819 9.41408
9820 9.09726
9821 15.4337
9822 69.3836
9823 37.3395
9824 15.3431
9825 18.285
9826 48.2019
9827 17.6967
9828 7.96576
9829 8.64466
9830 41.6392
9831 21.9058
9832 65.0386
9833 11.134
9834 4.25444
9835 14.619
9836 25.8887
9837 67.2564
9838 14.2569
9839 9.2783
9840 6.3364
9841 26.115
9842 11.315
9843 35.7101
9844 7.19634
9845 5.15964
9846 9.54986
9847 46.5273
9848 15.7957
9849 12.8538
9850 36.208
9851 16.8367
9852 9.41408
9853 42.6349
9854 11.4508
9855 7.9205
9856 37.5658
9857 12.5823
9858 4.02814
9859 12.2202
9860 10.274
9861 5.61224
9862 4.34496
9863 21.1817
9864 45.26
9865 28.8759
9866 22.449
9867 10.9077
9868 37.3848
9869 16.022
9870 16.2031
9871 10.4098
9872 11.7223
9873 63.4545
9874 14.8453
9875 4.48074
9876 14.8905
9877 33.764
9878 12.9896
9879 22.8563
9880 28.9211
9881 8.96148
9882 15.7957
9883 37.7468
9884 13.2159
9885 29.3737
9886 48.0661
9887 75.5389
9888 35.8007
9889 58.7022
9890 56.4845
9891 14.7548
9892 26.9297
9893 63.6808
9894 73.6833
9895 32.0893
9896 22.3584
9897 75.901
9898 51.3701
9899 62.4135
9900 79.0692
9901 40.0098
9902 10.9529
9903 37.1585
9904 28.8759
9905 27.7896
9906 9.59512
9907 21.8153
9908 51.8227
9909 61.7799
9910 31.1389
9911 11.9939
9912 62.0967
9913 34.3523
9914 14.9358
9915 13.1254
9916 56.7108
9917 12.2202
9918 6.83426
9919 15.4337
9920 49.6955
9921 18.8282
9922 47.342
9923 22.7658
9924 9.77616
9925 86.1298
9926 10.5003
9927 22.2227
9928 15.5694
9929 14.5285
9930 24.1688
9931 9.59512
9932 12.356
9933 19.0092
9934 18.0587
9935 26.0698
9936 11.5866
9937 6.24588
9938 10.1835
9939 8.23732
9940 9.00674
9941 21.2722
9942 14.9811
9943 40.5077
9944 18.6471
9945 12.537
9946 7.82998
9947 17.2893
9948 49.8313
9949 28.4233
9950 55.3077
9951 10.093
9952 13.6685
9953 57.5255
9954 45.9842
9955 24.5309
9956 11.7223
9957 46.2557
9958 86.0393
9959 29.1022
9960 34.6239
9961 38.0637
9962 80.7891
9963 26.4318
9964 17.1988
9965 25.6624
9966 106.361
9967 53.7236
9968 41.7297
9969 28.5591
9970 9.00674
9971 31.2294
9972 11.6771
9973 13.2159
9974 12.7633
9975 25.5266
9976 13.6233
9977 21.5438
9978 22.8563
9979 16.3841
9980 14.0306
9981 99.3004
9982 16.6557
9983 18.9639
9984 40.8245
9985 48.0209
9986 29.419
9987 32.2704
9988 15.5694
9989 8.3731
9990 18.5566
9991 29.419
9992 19.7334
9993 14.9811
9994 32.1799
9995 15.0263
9996 22.4942
9997 19.8691
9998 27.2013
9999 9.41408
10000 17.0178
10001 15.2979
10002 7.33212
10003 17.8777
10004 59.6527
10005 16.2936
10006 16.9725
10007 11.4508
10008 26.975
10009 21.4985
10010 20.6838
10011 37.9279
10012 76.3989
10013 30.4147
10014 103.012
10015 45.1695
10016 12.1297
10017 24.0331
10018 48.0661
10019 29.1022
10020 40.734
10021 33.764
10022 9.052
10023 14.7548
10024 23.7162
10025 13.0349
10026 36.4343
10027 20.5933
10028 50.1933
10029 48.6998
10030 53.1805
10031 114.236
10032 30.3695
10033 28.8759
10034 32.2704
10035 11.1792
10036 28.9664
10037 45.3505
10038 91.3347
10039 49.8313
10040 12.1297
10041 32.1346
10042 16.7915
10043 16.2031
10044 14.3474
10045 48.2019
10046 15.0263
10047 9.052
10048 13.9401
10049 46.2105
10050 8.10154
10051 15.841
10052 25.8435
10053 46.2557
10054 8.28258
10055 13.9401
10056 7.15108
10057 13.6685
10058 18.1945
10059 16.1578
10060 18.7829
10061 19.326
10062 27.6539
10063 12.9896
10064 36.7964
10065 34.1713
10066 27.156
10067 31.863
10068 31.1389
10069 19.4618
10070 31.2294
10071 59.4716
10072 45.9842
10073 27.5633
10074 21.3175
10075 41.1866
10076 43.7212
10077 15.4337
10078 32.2251
10079 26.975
10080 23.9425
10081 37.7921
10082 25.7982
10083 41.956
10084 45.8484
10085 20.4575
10086 12.1297
10087 11.8581
10088 17.1535
10089 31.3652
10090 73.8643
10091 9.9572
10092 19.2808
10093 39.5572
10094 11.7223
10095 16.7915
10096 12.6275
10097 10.6361
10098 19.5523
10099 23.4447
10100 15.3431
10101 23.2184
10102 30.8673
10103 88.3475
10104 34.3976
10105 52.0037
10106 17.7872
10107 15.4337
10108 48.6998
10109 61.9609
10110 40.5077
10111 23.7162
10112 41.9108
10113 36.9322
10114 37.6111
10115 10.093
10116 9.77616
10117 58.7927
10118 32.9493
10119 32.0893
10120 19.145
10121 30.1432
10122 10.6814
10123 20.6386
10124 37.9731
10125 10.7266
10126 7.19634
10127 8.96148
10128 26.0698
10129 57.797
10130 47.704
10131 30.0074
10132 13.6685
10133 20.4575
10134 41.0508
10135 41.8202
10136 21.5438
10137 17.1083
10138 14.4379
10139 9.00674
10140 30.0526
10141 35.167
10142 32.8588
10143 21.9964
10144 8.19206
10145 6.29114
10146 12.4012
10147 14.1211
10148 40.6435
10149 14.8905
10150 30.9126
10151 5.61224
10152 14.4379
10153 26.7034
10154 18.7829
10155 21.8153
10156 19.145
10157 29.7811
10158 27.7444
10159 6.74374
10160 33.1303
10161 59.7432
10162 41.9108
10163 26.4318
10164 9.14252
10165 29.5548
10166 5.52172
10167 19.4618
10168 40.3267
10169 32.5419
10170 18.4661
10171 9.45934
10172 20.5933
10173 37.2037
10174 47.0704
10175 26.5676
10176 8.05628
10177 27.6086
10178 11.6318
10179 37.7016
10180 58.0686
10181 14.3474
10182 14.0759
10183 9.09726
10184 23.8973
10185 23.5805
10186 32.6325
10187 21.3175
10188 21.6795
10189 31.3652
10190 17.7419
10191 33.0398
10192 18.1493
10193 25.2098
10194 42.9065
10195 27.3823
10196 8.55414
10197 10.1382
10198 13.8043
10199 6.51744
10200 18.3303
10201 26.2055
10202 30.8673
10203 26.115
10204 35.5291
10205 14.9358
10206 20.0049
10207 31.5915
10208 16.6557
10209 14.1211
10210 100.16
10211 16.3841
10212 14.9811
10213 18.9187
10214 66.3512
10215 24.893
10216 14.3022
10217 15.3431
10218 11.2697
10219 30.1884
10220 46.1652
10221 61.6441
10222 21.4532
10223 32.8135
10224 24.9383
10225 28.4233
10226 11.8581
10227 16.2936
10228 115.368
10229 34.5786
10230 18.3303
10231 15.66
10232 11.9034
10233 22.8563
10234 19.0997
10235 28.7401
10236 60.0148
10237 26.8844
10238 36.2985
10239 51.1438
10240 27.2918
10241 9.5046
10242 6.83426
10243 19.9597
10244 26.2055
10245 10.2288
10246 32.723
10247 14.1664
10248 71.6013
10249 53.4521
10250 21.8153
10251 34.2618
10252 47.0251
10253 27.4276
10254 17.923
10255 39.9646
10256 25.6624
10257 12.2655
10258 10.093
10259 14.4379
10260 15.0263
10261 26.8392
10262 24.0783
10263 22.7658
10264 15.7505
10265 12.1297
10266 16.1578
10267 12.8538
10268 28.1065
10269 12.6728
10270 11.4508
10271 75.9463
10272 25.7529
10273 18.4661
10274 32.9493
10275 91.4705
10276 57.3897
10277 46.6631
10278 36.0722
10279 45.441
10280 21.8606
10281 45.1242
10282 138.36
10283 37.3395
10284 19.145
10285 26.9297
10286 74.0906
10287 34.6692
10288 18.7376
10289 68.3426
10290 42.5897
10291 33.9903
10292 47.3872
10293 61.282
10294 16.6104
10295 77.1683
10296 25.9792
10297 19.6881
10298 38.29
10299 24.7572
10300 23.0373
10301 40.915
10302 27.7896
10303 21.3175
10304 60.8294
10305 105.32
10306 40.6435
10307 33.0398
10308 40.9603
10309 66.6227
10310 24.6214
10311 81.0607
10312 21.1817
10313 16.7462
10314 18.7376
10315 47.4325
10316 22.5847
10317 12.0392
10318 29.0117
10319 20.4575
10320 27.0202
10321 82.3279
10322 16.4746
10323 8.64466
10324 19.326
10325 15.6147
10326 19.7786
10327 7.55842
10328 31.5462
10329 25.0288
10330 33.0398
10331 29.9621
10332 24.0783
10333 7.64894
10334 9.54986
10335 19.4165
10336 57.9781
10337 24.0331
10338 20.2765
10339 25.3456
10340 34.8502
10341 23.7615
10342 39.1046
10343 19.8239
10344 15.3884
10345 14.8453
10346 25.074
10347 33.945
10348 14.9811
10349 7.15108
10350 7.4679
10351 12.6275
10352 17.8777
10353 69.2478
10354 31.863
10355 53.1352
10356 23.671
10357 65.8986
10358 9.7309
10359 10.1382
10360 38.6068
10361 29.7358
10362 31.3652
10363 49.1071
10364 11.496
10365 49.1976
10366 140.985
10367 23.8068
10368 19.2808
10369 22.3132
10370 27.6539
10371 14.4832
10372 25.5266
10373 60.5579
10374 75.7652
10375 27.337
10376 51.3701
10377 50.3291
10378 25.2098
10379 34.0355
10380 44.5358
10381 26.8844
10382 14.9358
10383 52.4111
10384 88.9359
10385 22.0869
10386 37.2037
10387 42.997
10388 18.4661
10389 17.1083
10390 13.8043
10391 9.32356
10392 41.775
10393 70.8319
10394 20.7743
10395 45.4863
10396 50.1028
10397 25.7077
10398 40.2361
10399 51.5964
10400 122.971
10401 32.723
10402 119.532
10403 44.4906
10404 31.1389
10405 38.0637
10406 38.29
10407 12.7181
10408 24.1688
10409 30.2337
10410 30.5958
10411 45.079
10412 16.1126
10413 34.0808
10414 56.8013
10415 8.10154
10416 17.1988
10417 39.4215
10418 12.1297
10419 36.1175
10420 18.6924
10421 53.3163
10422 18.1493
10423 18.7376
10424 19.1902
10425 9.18778
10426 53.4521
10427 20.186
10428 7.96576
10429 5.70276
10430 14.9358
10431 29.7358
10432 40.5077
10433 48.0209
10434 19.3713
10435 39.1046
10436 27.2013
10437 19.6881
10438 37.8374
10439 36.7964
10440 11.2697
10441 16.1578
10442 37.43
10443 23.1279
10444 21.589
10445 11.1792
10446 10.1835
10447 22.7658
10448 47.342
10449 20.6838
10450 10.9982
10451 17.063
10452 41.8655
10453 12.8991
10454 7.82998
10455 13.1254
10456 6.20062
10457 12.6275
10458 69.6099
10459 5.70276
10460 13.3064
10461 52.23
10462 31.863
10463 34.0808
10464 17.3346
10465 24.7572
10466 30.1884
10467 8.68992
10468 15.7957
10469 25.074
10470 22.4942
10471 26.2961
10472 11.0887
10473 25.3456
10474 26.2961
10475 19.4618
10476 50.1933
10477 118.943
10478 59.9695
10479 62.0062
10480 17.5156
10481 53.3615
10482 29.1474
10483 64.405
10484 19.7334
10485 15.3884
10486 32.7682
10487 33.8545
10488 20.6386
10489 21.6343
10490 22.0416
10491 39.8288
10492 54.8551
10493 27.4728
10494 46.9346
10495 71.0582
10496 31.0936
10497 36.7511
10498 57.2539
10499 48.3829
10500 14.8453
10501 28.3328
10502 28.4685
10503 18.4208
10504 17.2441
10505 19.145
10506 14.8905
10507 11.7676
10508 8.19206
10509 26.5676
10510 53.3163
10511 47.2967
10512 37.5658
10513 14.619
10514 22.2679
10515 26.115
10516 17.4704
10517 27.4728
10518 16.022
10519 12.8991
10520 24.1688
10521 24.9835
10522 20.8196
10523 15.3884
10524 29.0569
10525 16.5652
10526 18.6924
10527 8.10154
10528 16.7462
10529 15.1621
10530 16.2936
10531 11.9034
10532 57.7065
10533 34.8955
10534 10.8624
10535 14.6642
10536 75.0411
10537 30.5958
10538 26.0245
10539 69.7004
10540 44.1738
10541 18.8734
10542 37.7468
10543 17.2441
10544 14.5737
10545 35.7554
10546 27.2465
10547 13.1707
10548 19.9144
10549 22.5847
10550 27.1107
10551 55.5793
10552 54.493
10553 30.2337
10554 24.8477
10555 22.1321
10556 23.7162
10557 14.3927
10558 20.2765
10559 65.1291
10560 45.7126
10561 65.5365
10562 65.446
10563 22.9468
10564 36.4343
10565 17.1535
10566 21.1817
10567 18.1493
10568 36.8869
10569 20.6386
10570 24.8025
10571 28.0612
10572 45.1242
10573 40.915
10574 72.2802
10575 28.9211
10576 18.3756
10577 12.9896
10578 47.4325
10579 22.3132
10580 64.0882
10581 9.23304
10582 22.0416
10583 43.5854
10584 12.2202
10585 8.5994
10586 20.8649
10587 40.6435
10588 9.9572
10589 5.38594
10590 16.4746
10591 32.4514
10592 12.0844
10593 32.4967
10594 7.6942
10595 5.2049
10596 12.356
10597 28.5591
10598 16.3841
10599 9.82142
10600 16.2031
10601 6.5627
10602 12.1297
10603 38.7878
10604 8.55414
10605 12.8991
10606 10.8171
10607 9.82142
10608 19.0997
10609 13.8043
10610 12.7633
10611 35.6649
10612 97.3995
10613 54.8551
10614 40.7793
10615 92.3304
10616 71.7824
10617 26.3413
10618 23.1731
10619 42.3181
10620 86.175
10621 88.9359
10622 45.1695
10623 88.2117
10624 70.3793
10625 32.6325
10626 24.1236
10627 52.0037
10628 35.4386
10629 18.0587
10630 61.7346
10631 32.4967
10632 19.0997
10633 32.9493
10634 24.7572
10635 24.5309
10636 29.4643
10637 22.8563
10638 14.7548
10639 35.2123
10640 25.4814
10641 20.7291
10642 37.249
10643 48.7903
10644 55.353
10645 25.7077
10646 23.7162
10647 60.8294
10648 84.953
10649 65.3554
10650 72.597
10651 61.9157
10652 53.5426
10653 96.8564
10654 44.7169
10655 46.6631
10656 39.4667
10657 89.2075
10658 47.0704
10659 39.1046
10660 39.1952
10661 12.5823
10662 23.7162
10663 34.3523
10664 39.2857
10665 41.5939
10666 28.8759
10667 15.2979
10668 34.6239
10669 27.8349
10670 8.1468
10671 21.589
10672 54.9004
10673 23.852
10674 73.7285
10675 52.7279
10676 17.3798
10677 33.6734
10678 44.8074
10679 46.5273
10680 17.2441
10681 11.6771
10682 15.9315
10683 12.7181
10684 9.2783
10685 8.50888
10686 12.537
10687 10.6361
10688 11.8129
10689 23.0373
10690 58.4307
10691 27.6539
10692 22.3584
10693 5.70276
10694 19.5071
10695 82.1016
10696 11.0887
10697 4.526
10698 22.6753
10699 123.65
10700 10.3193
10701 7.6942
10702 4.79756
10703 9.00674
10704 41.2319
10705 5.4312
10706 8.55414
10707 19.0545
10708 66.7132
10709 6.38166
10710 6.29114
10711 10.2288
10712 48.0661
10713 11.0434
10714 4.9786
10715 13.5327
10716 9.5046
10717 7.19634
10718 24.0783
10719 216.207
10720 20.5933
10721 57.2086
10722 13.3517
10723 183.439
10724 11.5413
10725 84.5004
10726 13.2159
10727 47.0251
10728 9.64038
10729 7.42264
10730 7.15108
10731 12.7633
10732 11.5866
10733 105.184
10734 15.9315
10735 103.781
10736 5.15964
10737 10.093
10738 8.5994
10739 10.3193
10740 25.7982
10741 102.966
10742 24.2594
10743 42.4539
10744 17.3346
10745 24.9383
10746 17.6061
10747 7.33212
10748 10.6361
10749 21.8153
10750 28.0159
10751 15.8863
10752 39.3309
10753 28.5138
10754 21.7248
10755 43.4496
10756 11.6771
10757 5.52172
10758 20.5028
10759 39.1499
10760 10.1835
10761 3.34924
10762 12.9444
10763 31.3199
10764 8.64466
10765 7.4679
10766 12.537
10767 25.7529
10768 8.41836
10769 4.34496
10770 52.7732
10771 13.0801
10772 2.7156
10773 15.2526
10774 30.7768
10775 20.9101
10776 16.2031
10777 19.7786
10778 14.9811
10779 25.3456
10780 22.449
10781 10.8171
10782 16.2031
10783 7.06056
10784 11.8129
10785 16.1126
10786 8.32784
10787 3.66606
10788 4.11866
10789 12.0392
10790 15.4789
10791 16.3389
10792 13.3064
10793 13.3064
10794 10.4551
10795 22.4037
10796 8.32784
10797 16.4746
10798 13.759
10799 9.91194
10800 23.6257
10801 30.6863
10802 22.9016
10803 27.5633
10804 19.2355
10805 12.2655
10806 18.4208
10807 27.2918
10808 12.6275
10809 52.3206
10810 46.1199
10811 17.7419
10812 23.1731
10813 10.3193
10814 14.8905
10815 43.0875
10816 54.131
10817 26.7034
10818 17.923
10819 13.0349
10820 18.0587
10821 27.4276
10822 20.3217
10823 7.2416
10824 34.8049
10825 32.0441
10826 13.3517
10827 24.2594
10828 23.5352
10829 14.2569
10830 24.893
10831 31.682
10832 9.86668
10833 24.0331
10834 33.0398
10835 60.6031
10836 28.8759
10837 7.06056
10838 14.8905
10839 13.0801
10840 12.4918
10841 6.42692
10842 8.32784
10843 15.66
10844 51.1891
10845 17.7872
10846 32.7682
10847 13.4875
10848 7.28686
10849 17.4704
10850 34.3523
10851 14.5737
10852 18.7829
10853 39.2857
10854 77.4399
10855 54.312
10856 26.7034
10857 53.9952
10858 55.4888
10859 74.86
10860 127.497
10861 26.6129
10862 28.4233
10863 36.7059
10864 93.7787
10865 37.6111
10866 23.6257
10867 28.1517
10868 82.2827
10869 31.6367
10870 110.389
10871 27.337
10872 98.9384
10873 14.2116
10874 19.8691
10875 11.9034
10876 12.1749
10877 5.15964
10878 61.8704
10879 14.3927
10880 7.82998
10881 16.1126
10882 16.8367
10883 10.7719
10884 9.54986
10885 20.6386
10886 14.9811
10887 9.14252
10888 26.2961
10889 22.2679
10890 14.3474
10891 7.60368
10892 14.8453
10893 6.15536
10894 10.7266
10895 13.5327
10896 19.1902
10897 31.3199
10898 66.2154
10899 52.6374
10900 39.4667
10901 23.1731
10902 2.67034
10903 6.51744
10904 10.6361
10905 11.6771
10906 14.4832
10907 11.9034
10908 15.2074
10909 17.2893
10910 19.326
10911 15.66
10912 18.1493
10913 17.9682
10914 22.6753
10915 52.0943
10916 68.7952
10917 19.145
10918 28.5591
10919 18.6471
10920 16.9725
10921 59.7432
10922 39.7835
10923 85.2698
10924 29.9169
10925 34.2618
10926 43.0875
10927 23.8068
10928 23.3089
10929 19.9597
10930 31.2294
10931 51.7774
10932 34.6239
10933 32.0441
10934 59.5622
10935 154.156
10936 85.2246
10937 38.2447
10938 50.9175
10939 72.5065
10940 72.9139
10941 24.8025
10942 35.3481
10943 26.5224
10944 42.1371
10945 31.0031
10946 29.0569
10947 17.9682
10948 18.6471
10949 13.3517
10950 32.1799
10951 65.627
10952 55.353
10953 39.3762
10954 31.7725
10955 18.3303
10956 20.3217
10957 51.7322
10958 73.8191
10959 96.2228
10960 59.6979
10961 27.1107
10962 50.2386
10963 48.8808
10964 62.0062
10965 46.7536
10966 43.7664
10967 36.7964
10968 15.4337
10969 25.7982
10970 28.8759
10971 144.47
10972 28.0612
10973 18.1493
10974 31.6367
10975 32.9493
10976 10.4098
10977 25.2098
10978 33.6282
10979 31.9083
10980 12.4918
10981 10.7719
10982 19.6428
10983 71.7824
10984 19.5071
10985 8.10154
10986 13.6233
10987 25.5266
10988 23.671
10989 6.5627
10990 11.0434
10991 26.0698
10992 17.1988
10993 34.3523
10994 17.3346
10995 28.8306
10996 8.8257
10997 13.4875
10998 27.5181
10999 16.3841
11000 15.0716
11001 12.3107
11002 63.0924
11003 38.6068
11004 13.0801
11005 40.915
11006 17.1535
11007 20.4123
11008 25.3909
11009 13.6685
11010 24.8477
11011 31.2294
11012 42.6802
11013 34.4429
11014 100.115
11015 31.863
11016 60.6031
11017 52.8637
11018 23.9425
11019 41.3224
11020 41.4129
11021 21.0459
11022 32.4062
11023 54.2215
11024 21.589
11025 13.9853
11026 18.2398
11027 12.2655
11028 9.9572
11029 46.7988
11030 5.61224
11031 5.4312
11032 4.61652
11033 11.134
11034 23.3089
11035 38.5615
11036 31.1841
11037 32.9493
11038 19.1902
11039 11.496
11040 38.471
11041 7.60368
11042 6.3364
11043 17.2441
11044 59.3359
11045 14.4832
11046 34.7597
11047 7.73946
11048 11.6318
11049 29.7811
11050 27.5633
11051 19.4618
11052 6.42692
11053 13.8496
11054 22.0416
11055 36.027
11056 9.14252
11057 11.496
11058 54.6288
11059 9.18778
11060 12.8991
11061 36.7059
11062 14.8
11063 23.4447
11064 35.8459
11065 68.8857
11066 22.2227
11067 11.6318
11068 69.112
11069 47.4777
11070 83.9573
11071 83.5952
11072 27.9707
11073 13.8043
11074 25.4361
11075 14.7095
11076 20.0502
11077 38.8783
11078 16.6104
11079 12.3107
11080 5.8838
11081 22.7205
11082 27.1107
11083 7.9205
11084 81.0154
11085 22.449
11086 14.9358
11087 9.14252
11088 8.55414
11089 13.578
11090 15.2979
11091 4.43548
11092 20.6838
11093 8.41836
11094 48.8355
11095 11.6771
11096 10.4098
11097 13.3517
11098 29.3737
11099 4.70704
11100 3.93762
11101 65.3554
11102 11.9939
11103 11.2245
11104 14.2569
11105 65.9438
11106 25.2551
11107 42.0013
11108 18.7829
11109 8.87096
11110 10.7719
11111 4.9786
11112 8.41836
11113 22.5847
11114 12.1749
11115 36.9322
11116 26.5676
11117 9.68564
11118 16.8367
11119 25.6624
11120 20.3217
11121 14.2116
11122 12.0844
11123 21.589
11124 7.28686
11125 8.41836
11126 14.0306
11127 11.6318
11128 8.68992
11129 4.43548
11130 23.5805
11131 21.7701
11132 6.24588
11133 12.4465
11134 14.5285
11135 23.3089
11136 14.9811
11137 9.9572
11138 18.104
11139 11.0434
11140 28.2422
11141 31.4557
11142 39.1499
11143 78.7524
11144 26.7939
11145 32.904
11146 69.2931
11147 19.9597
11148 29.9621
11149 17.0178
11150 40.1004
11151 74.2264
11152 46.9799
11153 17.7872
11154 30.9578
11155 94.5934
11156 34.8955
11157 14.5285
11158 10.5003
11159 10.3645
11160 20.6386
11161 28.9664
11162 57.0729
11163 20.4575
11164 14.7095
11165 32.904
11166 37.2037
11167 59.6979
11168 22.811
11169 19.326
11170 18.8734
11171 11.6318
11172 5.25016
11173 5.79328
11174 7.42264
11175 17.9682
11176 7.42264
11177 5.92906
11178 18.4208
11179 21.8606
11180 20.9554
11181 15.2074
11182 18.5113
11183 15.5242
11184 9.64038
11185 9.41408
11186 18.1945
11187 25.0288
11188 12.5823
11189 24.8025
11190 18.3756
11191 48.3829
11192 16.0673
11193 12.4012
11194 22.7205
11195 24.6667
11196 9.54986
11197 15.4337
11198 13.6233
11199 19.326
11200 16.7462
11201 5.6575
11202 27.0655
11203 39.1499
11204 16.5199
11205 32.6325
11206 41.0961
11207 18.104
11208 28.3328
11209 32.1799
11210 37.9731
11211 11.7223
11212 14.3022
11213 30.6863
11214 51.2343
11215 18.3303
11216 11.2697
11217 18.3303
11218 14.2569
11219 88.6191
11220 35.2123
11221 23.671
11222 39.1952
11223 44.038
11224 33.1303
11225 31.9083
11226 15.0263
11227 21.2722
11228 38.7426
11229 11.8129
11230 17.923
11231 30.1884
11232 79.1145
11233 44.4906
11234 10.9982
11235 25.8435
11236 14.0306
11237 16.7915
11238 28.6043
11239 13.5327
11240 28.197
11241 59.2001
11242 33.2208
11243 24.8477
11244 54.0404
11245 8.19206
11246 21.1817
11247 56.8013
11248 34.8502
11249 32.0441
11250 45.7579
11251 18.1945
11252 34.126
11253 92.3757
11254 18.6471
11255 15.7505
11256 17.6514
11257 9.41408
11258 4.0734
11259 7.96576
11260 11.134
11261 36.1175
11262 11.5413
11263 20.8196
11264 25.7077
11265 20.186
11266 28.4233
11267 21.9058
11268 16.5199
11269 8.73518
11270 14.2569
11271 14.2116
11272 18.3303
11273 9.41408
11274 22.3132
11275 46.482
11276 33.2661
11277 40.1909
11278 71.9181
11279 22.2227
11280 18.1945
11281 13.578
11282 9.14252
11283 33.5377
11284 96.268
11285 26.0245
11286 14.4379
11287 77.3041
11288 12.7633
11289 20.4575
11290 29.0117
11291 13.4422
11292 34.7144
11293 25.1193
11294 16.2483
11295 27.8349
11296 14.619
11297 11.315
11298 21.6795
11299 18.7829
11300 32.9945
11301 67.5279
11302 31.6367
11303 29.0117
11304 50.3291
11305 77.8925
11306 71.8276
11307 105.094
11308 72.7328
11309 85.6319
11310 49.3787
11311 28.8306
11312 88.7549
11313 23.0826
11314 42.5897
11315 30.8673
11316 17.4704
11317 13.397
11318 47.8398
11319 32.1799
11320 18.6924
11321 19.4165
11322 30.46
11323 26.6581
11324 12.537
11325 50.6459
11326 47.8851
11327 21.0912
11328 37.2037
11329 10.093
11330 36.1175
11331 42.6802
11332 15.1168
11333 27.8802
11334 12.4918
11335 44.7621
11336 30.8221
11337 38.9689
11338 25.7982
11339 14.9358
11340 25.8435
11341 31.1841
11342 14.9358
11343 32.7682
11344 44.7621
11345 15.0716
11346 31.682
11347 25.5719
11348 24.7572
11349 58.0686
11350 15.2979
11351 31.2747
11352 18.285
11353 21.2722
11354 52.8184
11355 82.5995
11356 59.7432
11357 77.9377
11358 36.8416
11359 53.0447
11360 29.3285
11361 22.5395
11362 18.4661
11363 33.4924
11364 40.3719
11365 42.3181
11366 55.0814
11367 22.6753
11368 13.3064
11369 22.9921
11370 31.0484
11371 40.3719
11372 19.1902
11373 51.008
11374 42.7707
11375 16.882
11376 18.9639
11377 34.1713
11378 21.9511
11379 13.578
11380 17.923
11381 55.9414
11382 15.0716
11383 18.0135
11384 88.8001
11385 42.4539
11386 13.8043
11387 19.0997
11388 51.0985
11389 116.545
11390 21.0006
11391 34.7144
11392 79.3408
11393 94.2766
11394 45.0337
11395 20.9554
11396 21.2722
11397 32.8135
11398 88.7549
11399 81.4227
11400 63.1377
11401 21.9511
11402 28.8306
11403 35.2575
11404 48.2472
11405 29.1474
11406 25.6172
11407 7.96576
11408 15.2526
11409 32.1346
11410 66.7585
11411 82.5542
11412 37.6111
11413 17.1988
11414 11.496
11415 13.6685
11416 7.4679
11417 11.0434
11418 61.0557
11419 28.8759
11420 50.0576
11421 49.1524
11422 29.3737
11423 45.3505
11424 56.8466
11425 23.9878
11426 19.7334
11427 33.4471
11428 35.8912
11429 42.0465
11430 82.6448
11431 46.9799
11432 68.9762
11433 24.1688
11434 47.2967
11435 60.1505
11436 71.6013
11437 56.4845
11438 20.6386
11439 37.6111
11440 42.4086
11441 29.9621
11442 18.3756
11443 14.6642
11444 27.6991
11445 64.6313
11446 16.6557
11447 12.4918
11448 16.2936
11449 21.9964
11450 11.5413
11451 36.9322
11452 72.8233
11453 18.0135
11454 11.2245
11455 14.7548
11456 14.3927
11457 12.0392
11458 13.4875
11459 12.8991
11460 36.1175
11461 10.3193
11462 5.8838
11463 14.1664
11464 23.5352
11465 69.8814
11466 28.5591
11467 6.1101
11468 11.0887
11469 25.3003
11470 5.97432
11471 12.0844
11472 15.7957
11473 136.006
11474 7.64894
11475 11.6318
11476 22.3584
11477 67.2111
11478 47.1609
11479 23.5352
11480 31.863
11481 70.153
11482 22.4037
11483 13.9401
11484 55.5793
11485 90.701
11486 119.441
11487 44.038
11488 23.8068
11489 40.3719
11490 101.971
11491 84.9983
11492 37.9279
11493 21.7701
11494 64.405
11495 24.0783
11496 11.134
11497 41.0056
11498 20.7743
11499 26.7034
11500 62.142
11501 36.208
11502 58.3401
11503 52.9995
11504 55.2172
11505 122.338
11506 37.6563
11507 15.0716
11508 49.4239
11509 33.4471
11510 20.5933
11511 5.38594
11512 10.3645
11513 19.6428
11514 34.7597
11515 20.5028
11516 73.5022
11517 13.8948
11518 22.4942
11519 23.9878
11520 7.60368
11521 18.0587
11522 60.3768
11523 14.3022
11524 27.4276
11525 25.8435
11526 7.73946
11527 22.9016
11528 15.2526
11529 53.9499
11530 25.6624
11531 40.8698
11532 18.4208
11533 12.5823
11534 14.8905
11535 15.5694
11536 20.186
11537 24.5762
11538 69.0215
11539 78.4356
11540 23.2184
11541 43.2233
11542 81.5585
11543 41.4582
11544 34.2166
11545 17.6514
11546 9.18778
11547 13.1707
11548 27.4276
11549 43.5854
11550 36.6606
11551 17.4251
11552 12.4918
11553 26.3413
11554 36.9774
11555 91.7873
11556 46.5273
11557 85.0435
11558 18.6019
11559 19.3713
11560 65.5817
11561 46.4368
11562 22.9016
11563 5.83854
11564 10.7719
11565 16.6104
11566 13.1707
11567 23.4447
11568 49.8765
11569 22.9921
11570 9.00674
11571 13.5327
11572 65.0386
11573 14.7548
11574 5.92906
11575 28.8306
11576 62.9567
11577 14.9358
11578 6.51744
11579 10.8171
11580 26.7939
11581 129.398
11582 18.0135
11583 18.1945
11584 21.8606
11585 22.4942
11586 94.865
11587 45.8031
11588 19.9597
11589 31.0484
11590 13.0349
11591 4.11866
11592 9.64038
11593 15.0716
11594 6.06484
11595 17.1988
11596 70.6509
11597 8.3731
11598 25.2551
11599 87.3971
11600 6.15536
11601 37.249
11602 27.337
11603 23.1731
11604 26.975
11605 24.3951
11606 28.2875
11607 37.8826
11608 9.77616
11609 37.5658
11610 40.9603
11611 55.353
11612 90.8821
11613 60.1505
11614 31.863
11615 13.2612
11616 43.8117
11617 76.8062
11618 51.6869
11619 42.5897
11620 21.8153
11621 35.7101
11622 36.8416
11623 19.6428
11624 26.1603
11625 86.4466
11626 19.9144
11627 21.7701
11628 14.3474
11629 3.3945
11630 19.4618
11631 12.8086
11632 46.8894
11633 25.3909
11634 13.8496
11635 32.9493
11636 34.1713
11637 31.9083
11638 28.7854
11639 39.6478
11640 31.5915
11641 15.4337
11642 16.4746
11643 49.3334
11644 15.7505
11645 14.8
11646 13.7138
11647 15.7505
11648 83.0521
11649 14.6642
11650 5.11438
11651 44.1738
11652 22.2227
11653 8.23732
11654 42.6349
11655 23.5805
11656 20.9554
11657 6.60796
11658 10.9077
11659 15.6147
11660 44.1738
11661 22.3132
11662 9.82142
11663 9.59512
11664 14.8453
11665 31.0031
11666 22.5847
11667 11.9486
11668 15.4337
11669 46.0294
11670 31.0936
11671 44.3548
11672 48.9713
11673 29.9169
11674 17.1535
11675 13.3517
11676 14.4832
11677 14.5737
11678 36.4796
11679 84.1383
11680 51.1891
11681 63.7261
11682 93.4166
11683 61.8252
11684 30.2789
11685 49.2429
11686 45.3505
11687 76.8062
11688 44.8979
11689 25.0288
11690 36.1175
11691 27.0202
11692 10.5003
11693 29.0569
11694 26.2055
11695 24.8025
11696 11.6318
11697 23.5805
11698 40.1004
11699 23.0373
11700 62.9567
11701 34.2166
11702 21.4985
11703 19.6881
11704 15.9315
11705 13.8948
11706 19.0092
11707 30.5052
11708 39.512
11709 24.3951
11710 22.5847
11711 23.5805
11712 10.6361
11713 20.0502
11714 14.5285
11715 11.3603
11716 13.7138
11717 12.0844
11718 10.8171
11719 10.3645
11720 14.2569
11721 18.285
11722 61.0557
11723 29.419
11724 31.8178
11725 27.8349
11726 35.2575
11727 79.6123
11728 37.0227
11729 17.1988
11730 75.1769
11731 88.438
11732 66.1701
11733 44.6716
11734 18.1493
11735 40.3267
11736 57.3897
11737 37.0227
11738 57.1634
11739 35.7554
11740 47.9756
11741 21.8606
11742 28.4233
11743 23.4899
11744 16.3389
11745 38.7878
11746 18.7376
11747 7.37738
11748 12.7633
11749 16.3841
11750 17.2893
11751 39.3762
11752 38.6973
11753 30.5052
11754 72.1444
11755 39.1046
11756 35.2123
11757 29.1474
11758 49.786
11759 42.8612
11760 17.6967
11761 42.7254
11762 20.0954
11763 33.764
11764 50.3744
11765 14.8
11766 20.4123
11767 11.315
11768 17.5609
11769 40.1909
11770 22.63
11771 29.9169
11772 20.6386
11773 38.1994
11774 51.2343
11775 22.3132
11776 31.2294
11777 34.6692
11778 45.0337
11779 82.9616
11780 26.2055
11781 26.4318
11782 31.0936
11783 14.0306
11784 18.9187
11785 7.37738
11786 18.1945
11787 22.3584
11788 24.6214
11789 18.1493
11790 25.9792
11791 50.4196
11792 24.5309
11793 54.8551
11794 50.8722
11795 30.0526
11796 35.8912
11797 15.3884
11798 16.4746
11799 27.0655
11800 18.8734
11801 31.4104
11802 24.8025
11803 28.5138
11804 45.1695
11805 49.7407
11806 34.986
11807 18.5566
11808 25.1193
11809 52.7279
11810 13.578
11811 15.4789
11812 7.87524
11813 15.8863
11814 11.1792
11815 20.7743
11816 17.2441
11817 16.1126
11818 12.4918
11819 7.73946
11820 12.6728
11821 32.723
11822 29.6906
11823 36.5701
11824 50.1028
11825 58.1591
11826 45.9389
11827 40.2361
11828 21.408
11829 73.1402
11830 112.562
11831 16.7009
11832 34.126
11833 41.5939
11834 15.3431
11835 28.5138
11836 73.3665
11837 31.3199
11838 32.723
11839 44.5358
11840 28.7401
11841 22.8563
11842 55.0814
11843 36.6153
11844 16.2031
11845 19.5976
11846 13.1254
11847 15.0263
11848 20.0502
11849 73.0044
11850 34.4881
11851 26.7939
11852 9.68564
11853 50.1933
11854 67.2564
11855 56.4392
11856 23.7162
11857 8.28258
11858 9.2783
11859 24.6214
11860 21.6343
11861 29.8263
11862 16.9725
11863 9.36882
11864 19.6428
11865 30.0074
11866 16.2936
11867 15.3431
11868 42.8612
11869 54.9909
11870 22.3584
11871 21.9058
11872 11.7223
11873 20.5028
11874 34.3523
11875 28.6496
11876 17.0178
11877 20.2312
11878 21.9964
11879 10.9529
11880 32.9493
11881 123.696
11882 22.449
11883 53.6331
11884 38.29
11885 9.59512
11886 11.0434
11887 22.7205
11888 62.0515
11889 9.45934
11890 14.7095
11891 4.88808
11892 7.28686
11893 51.2796
11894 19.3713
11895 13.578
11896 18.5113
11897 13.9853
11898 17.063
11899 42.5444
11900 9.23304
11901 11.9034
11902 57.5255
11903 23.5352
11904 28.7401
11905 11.4055
11906 6.3364
11907 9.68564
11908 38.8783
11909 10.093
11910 12.1297
11911 30.0979
11912 11.8129
11913 20.8649
11914 49.1524
11915 16.882
11916 25.7982
11917 56.8918
11918 13.1254
11919 13.397
11920 45.0337
11921 17.3798
11922 27.1107
11923 39.2857
11924 10.5908
11925 13.3064
11926 47.5683
11927 8.73518
11928 15.0716
11929 53.09
11930 8.01102
11931 10.9077
11932 34.7144
11933 28.8306
11934 27.2918
11935 20.5933
11936 8.41836
11937 31.9536
11938 23.1731
11939 18.5113
11940 29.1474
11941 15.2074
11942 33.6734
11943 74.4074
11944 116.499
11945 46.5725
11946 16.4746
11947 21.9511
11948 12.0392
11949 35.7101
11950 52.5469
11951 25.3456
11952 30.641
11953 10.0025
11954 11.5866
11955 17.1988
11956 14.6642
11957 18.1493
11958 16.7462
11959 9.68564
11960 20.186
11961 19.326
11962 10.4551
11963 14.0759
11964 15.5694
11965 15.7957
11966 11.7223
11967 7.28686
11968 20.0502
11969 30.6863
11970 10.7266
11971 16.022
11972 20.5028
11973 13.8496
11974 24.6667
11975 19.8239
11976 21.7248
11977 24.6214
11978 9.32356
11979 28.5591
11980 30.0526
11981 20.2312
11982 51.3248
11983 77.8019
11984 30.1884
11985 20.0049
11986 19.6881
11987 30.1432
11988 64.2239
11989 69.4741
11990 34.986
11991 34.0355
11992 19.9144
11993 21.8606
11994 31.4557
11995 26.5224
11996 72.5065
11997 25.4814
11998 21.3175
11999 15.5694
12000 18.6471
12001 19.4165
12002 12.6275
12003 25.7982
12004 32.3609
12005 17.1988
12006 31.0484
12007 33.764
12008 29.1927
12009 57.0729
12010 17.6061
12011 47.8851
12012 22.2679
12013 20.9554
12014 18.3303
12015 21.4532
12016 14.1211
12017 29.1022
12018 14.8905
12019 13.8496
12020 24.9383
12021 26.4771
12022 19.0092
12023 21.8153
12024 23.7162
12025 8.23732
12026 20.2765
12027 15.9315
12028 10.9529
12029 10.4098
12030 14.9358
12031 14.7548
12032 10.274
12033 13.3517
12034 8.55414
12035 20.7743
12036 9.45934
12037 23.3994
12038 57.4349
12039 25.4361
12040 46.9346
12041 32.723
12042 34.4429
12043 12.8991
12044 10.274
12045 14.3474
12046 13.759
12047 22.0869
12048 32.904
12049 23.6257
12050 10.5003
12051 26.3866
12052 18.285
12053 36.7964
12054 80.9701
12055 15.0716
12056 29.7811
12057 81.5585
12058 29.1474
12059 33.2661
12060 34.5334
12061 28.4233
12062 19.7786
12063 30.2337
12064 34.3523
12065 79.7029
12066 85.5414
12067 40.3267
12068 41.6845
12069 35.2575
12070 28.4233
12071 88.076
12072 33.5377
12073 16.8367
12074 25.8435
12075 23.0826
12076 26.7487
12077 61.6894
12078 10.8624
12079 6.87952
12080 43.7664
12081 18.285
12082 48.1114
12083 19.6881
12084 37.5205
12085 75.9463
12086 12.6275
12087 12.9896
12088 21.8153
12089 10.8624
12090 19.2808
12091 27.2013
12092 13.8948
12093 31.1841
12094 11.2697
12095 12.7181
12096 19.0545
12097 8.3731
12098 25.3909
12099 23.6257
12100 40.915
12101 43.7212
12102 15.2526
12103 22.2679
12104 18.2398
12105 15.2526
12106 8.3731
12107 24.1688
12108 19.8239
12109 11.134
12110 21.7248
12111 29.9169
12112 36.0722
12113 55.8508
12114 57.3444
12115 26.6581
12116 29.419
12117 47.2062
12118 18.5566
12119 21.589
12120 44.5811
12121 33.4471
12122 27.6991
12123 43.178
12124 62.0062
12125 46.7536
12126 45.3505
12127 59.5169
12128 50.0123
12129 16.1126
12130 9.9572
12131 23.9878
12132 53.271
12133 17.5156
12134 9.64038
12135 14.5737
12136 18.285
12137 9.41408
12138 29.6453
12139 76.4894
12140 17.923
12141 22.7205
12142 52.1395
12143 26.5676
12144 18.6471
12145 12.0392
12146 26.6129
12147 18.6924
12148 28.7401
12149 136.052
12150 20.2765
12151 50.1028
12152 30.0074
12153 55.534
12154 70.6056
12155 22.9921
12156 24.1236
12157 87.1708
12158 28.4233
12159 61.1915
12160 36.5248
12161 33.6282
12162 11.7676
12163 19.0092
12164 22.9468
12165 9.68564
12166 17.6967
12167 17.8777
12168 43.6306
12169 40.1456
12170 35.9364
12171 30.3242
12172 22.9016
12173 15.8863
12174 44.8074
12175 83.7763
12176 32.3609
12177 42.4086
12178 55.8508
12179 55.1719
12180 34.2618
12181 30.7768
12182 28.2422
12183 17.4251
12184 7.73946
12185 41.1413
12186 22.2679
12187 18.3303
12188 29.238
12189 29.7811
12190 70.3793
12191 21.408
12192 26.7487
12193 20.7291
12194 32.4062
12195 37.9731
12196 17.4704
12197 32.4514
12198 55.9414
12199 30.4147
12200 12.9896
12201 49.967
12202 67.3016
12203 24.5309
12204 43.2686
12205 38.9689
12206 38.8331
12207 24.1688
12208 18.6019
12209 61.5083
12210 38.8331
12211 35.9817
12212 10.7266
12213 35.3481
12214 59.5169
12215 42.6802
12216 94.2313
12217 46.7083
12218 9.77616
12219 25.934
12220 37.3848
12221 15.2979
12222 28.9664
12223 16.3841
12224 29.8263
12225 71.2845
12226 9.54986
12227 17.063
12228 20.5933
12229 7.33212
12230 8.78044
12231 36.1627
12232 18.4661
12233 57.1634
12234 15.3431
12235 35.3028
12236 40.6887
12237 14.3022
12238 55.9414
12239 25.2551
12240 26.7487
12241 15.2526
12242 31.4557
12243 71.2845
12244 42.5897
12245 19.5071
12246 22.3132
12247 18.6019
12248 21.7248
12249 36.2985
12250 17.5156
12251 75.901
12252 47.2062
12253 48.7903
12254 46.6631
12255 27.0655
12256 66.1701
12257 44.219
12258 21.1817
12259 46.7988
12260 29.7811
12261 31.0484
12262 34.9407
12263 49.5597
12264 49.8765
12265 20.5933
12266 9.45934
12267 11.8129
12268 12.0844
12269 9.5046
12270 29.419
12271 41.0961
12272 87.0802
12273 17.1988
12274 14.7095
12275 45.441
12276 32.9945
12277 23.1279
12278 24.893
12279 19.4165
12280 26.2961
12281 11.4508
12282 20.5933
12283 28.7401
12284 18.2398
12285 17.7419
12286 10.6814
12287 6.15536
12288 13.0349
12289 22.4037
12290 84.0478
12291 22.8563
12292 31.5462
12293 31.0031
12294 79.7481
12295 27.4728
12296 30.0526
12297 25.1193
12298 91.8325
12299 36.389
12300 26.2055
12301 10.8171
12302 45.9389
12303 23.2184
12304 35.5744
12305 60.2411
12306 27.156
12307 52.9542
12308 29.9169
12309 21.589
12310 27.8349
12311 16.8367
12312 48.9713
12313 61.101
12314 23.3542
12315 23.1731
12316 18.5113
12317 19.3713
12318 28.4685
12319 53.0447
12320 59.2001
12321 39.3309
12322 43.7212
12323 21.8606
12324 88.438
12325 48.6998
12326 43.3138
12327 38.1089
12328 37.9279
12329 124.012
12330 26.3413
12331 22.6753
12332 67.7995
12333 21.4985
12334 29.4643
12335 20.9554
12336 14.4832
12337 5.47646
12338 14.5737
12339 63.0019
12340 20.0049
12341 8.10154
12342 5.11438
12343 12.1297
12344 18.5113
12345 29.9621
12346 35.6649
12347 18.6019
12348 32.6325
12349 8.10154
12350 4.61652
12351 14.3022
12352 14.3474
12353 12.8991
12354 9.59512
12355 12.8538
12356 9.23304
12357 20.1407
12358 34.0355
12359 15.4789
12360 40.8245
12361 59.8337
12362 33.1756
12363 31.0484
12364 19.7786
12365 7.19634
12366 22.63
12367 11.9034
12368 7.87524
12369 27.8349
12370 14.0759
12371 11.0887
12372 38.29
12373 18.7376
12374 4.7523
12375 19.4165
12376 60.1958
12377 23.7162
12378 22.7658
12379 12.0392
12380 8.5994
12381 14.1664
12382 36.7964
12383 74.6337
12384 27.9707
12385 38.8331
12386 76.3989
12387 35.7101
12388 36.1175
12389 43.6759
12390 22.9921
12391 69.112
12392 69.3383
12393 36.027
12394 50.6912
12395 32.5872
12396 63.5903
12397 44.6716
12398 26.4771
12399 9.7309
12400 14.3022
12401 35.8459
12402 37.8374
12403 22.7205
12404 35.6196
12405 87.7139
12406 59.3811
12407 20.8196
12408 23.1279
12409 11.2245
12410 13.9853
12411 35.0312
12412 54.9909
12413 24.6667
12414 65.8533
12415 34.5334
12416 28.3328
12417 49.8765
12418 7.4679
12419 17.923
12420 30.3695
12421 19.2808
12422 38.7426
12423 15.5242
12424 11.2697
12425 142.524
12426 26.0245
12427 5.2049
12428 9.5046
12429 54.493
12430 33.6734
12431 21.9964
12432 7.28686
12433 10.0025
12434 23.9425
12435 43.6306
12436 116.047
12437 20.5933
12438 14.2116
12439 9.86668
12440 17.2893
12441 11.496
12442 4.61652
12443 12.356
12444 46.482
12445 12.2655
12446 5.47646
12447 41.3676
12448 77.7567
12449 45.1242
12450 22.1321
12451 10.8171
12452 27.6086
12453 31.0031
12454 31.2747
12455 24.8025
12456 16.9725
12457 17.3798
12458 11.5413
12459 14.8
12460 16.1578
12461 40.6435
12462 21.1817
12463 29.419
12464 32.8135
12465 28.378
12466 32.5419
12467 118.626
12468 21.9511
12469 104.822
12470 43.8117
12471 23.3089
12472 12.2655
12473 43.8569
12474 31.1841
12475 21.5438
12476 18.0587
12477 55.4435
12478 51.3248
12479 15.7505
12480 35.0765
12481 28.6496
12482 15.7052
12483 28.2875
12484 59.2453
12485 20.3217
12486 34.8955
12487 18.7829
12488 48.6998
12489 92.2399
12490 34.2618
12491 40.734
12492 31.9988
12493 18.7376
12494 19.7334
12495 23.671
12496 56.4845
12497 74.5432
12498 30.0979
12499 9.5046
12500 15.6147
12501 46.1199
12502 34.8955
12503 50.2386
12504 45.3505
12505 24.0331
12506 8.3731
12507 41.775
12508 36.7059
12509 15.4337
12510 10.6814
12511 25.7982
12512 52.6374
12513 43.7664
12514 19.1902
12515 29.9169
12516 29.3737
12517 36.7511
12518 33.8997
12519 16.2936
12520 24.9835
12521 16.0673
12522 10.0025
12523 17.1535
12524 23.3994
12525 26.6581
12526 33.1303
12527 18.4208
12528 13.8496
12529 27.3823
12530 30.0979
12531 15.1621
12532 8.01102
12533 19.8239
12534 58.838
12535 39.4667
12536 16.6104
12537 36.027
12538 54.1762
12539 26.5676
12540 50.2839
12541 115.232
12542 121.84
12543 61.6441
12544 24.3499
12545 18.8282
12546 48.564
12547 43.6306
12548 63.183
12549 44.8074
12550 25.1646
12551 14.8905
12552 18.2398
12553 13.5327
12554 30.1884
12555 51.2343
12556 29.3737
12557 16.882
12558 22.2679
12559 13.1254
12560 14.7548
12561 29.1927
12562 62.5493
12563 49.8765
12564 21.3175
12565 11.2697
12566 36.8869
12567 51.9585
12568 61.0105
12569 26.5224
12570 4.39022
12571 14.3474
12572 19.0997
12573 23.1731
12574 33.8092
12575 13.759
12576 8.96148
12577 23.4447
12578 18.8282
12579 25.4814
12580 27.0655
12581 15.9768
12582 29.2832
12583 31.0031
12584 12.9896
12585 20.8196
12586 43.4043
12587 7.2416
12588 16.022
12589 18.1493
12590 10.4098
12591 5.47646
12592 10.0477
12593 8.96148
12594 8.23732
12595 19.0092
12596 33.8092
12597 64.586
12598 16.6104
12599 32.723
12600 8.96148
12601 21.7701
12602 54.9909
12603 17.923
12604 31.8178
12605 76.4441
12606 66.2154
12607 21.8606
12608 59.3359
12609 52.4111
12610 54.6741
12611 23.7162
12612 25.0288
12613 28.4233
12614 27.1107
12615 97.7616
12616 37.0227
12617 10.1835
12618 45.0337
12619 60.3316
12620 61.3273
12621 19.4165
12622 9.23304
12623 25.6172
12624 8.64466
12625 52.0037
12626 47.1157
12627 34.5786
12628 17.7419
12629 12.0844
12630 55.1719
12631 32.8588
12632 53.3163
12633 20.0954
12634 22.5395
12635 16.6557
12636 71.0129
12637 18.285
12638 9.64038
12639 23.6257
12640 21.0006
12641 6.65322
12642 21.6795
12643 24.3046
12644 81.9206
12645 20.4123
12646 10.2288
12647 6.92478
12648 23.1279
12649 27.5181
12650 23.5805
12651 26.115
12652 20.9554
12653 39.2404
12654 16.882
12655 10.4551
12656 23.1279
12657 9.18778
12658 62.2778
12659 25.9792
12660 37.7921
12661 36.1627
12662 22.7658
12663 10.2288
12664 24.0331
12665 61.0105
12666 54.3573
12667 13.1707
12668 25.3003
12669 17.9682
12670 38.0184
12671 21.9511
12672 15.6147
12673 47.7493
12674 24.3046
12675 78.6166
12676 30.1432
12677 121.342
12678 41.1413
12679 15.4789
12680 17.1083
12681 13.2159
12682 11.4055
12683 23.0826
12684 17.6514
12685 24.712
12686 38.7878
12687 55.7151
12688 36.208
12689 24.712
12690 62.5493
12691 42.3634
12692 82.2827
12693 38.9689
12694 20.6386
12695 26.3413
12696 27.2918
12697 37.7016
12698 22.5395
12699 19.8691
12700 27.5633
12701 42.5444
12702 38.7878
12703 35.9817
12704 40.553
12705 59.4716
12706 43.9022
12707 34.8502
12708 19.7334
12709 145.647
12710 44.9432
12711 16.0673
12712 29.3285
12713 39.693
12714 16.9725
12715 19.1902
12716 26.9297
12717 26.3866
12718 14.7548
12719 16.4294
12720 8.8257
12721 7.10582
12722 26.0245
12723 25.5719
12724 39.4667
12725 32.7682
12726 11.4055
12727 46.2557
12728 17.0178
12729 33.8092
12730 47.0704
12731 36.027
12732 34.1713
12733 10.3645
12734 17.1988
12735 38.9236
12736 112.743
12737 35.1218
12738 107.674
12739 14.7548
12740 10.1382
12741 22.3584
12742 45.4863
12743 26.5676
12744 28.1517
12745 22.449
12746 14.8453
12747 26.4318
12748 43.7664
12749 20.367
12750 25.5719
12751 27.6086
12752 39.3762
12753 38.2447
12754 41.3224
12755 15.8863
12756 31.3652
12757 10.7719
12758 22.9921
12759 74.9506
12760 9.64038
12761 10.6361
12762 18.4661
12763 54.9909
12764 12.6275
12765 8.28258
12766 7.55842
12767 8.91622
12768 26.6581
12769 17.0178
12770 79.2955
12771 66.9848
12772 37.1132
12773 2.85138
12774 3.80184
12775 56.8466
12776 9.2783
12777 10.7266
12778 8.23732
12779 15.6147
12780 31.9988
12781 20.548
12782 11.8129
12783 12.0844
12784 4.7523
12785 11.2697
12786 5.6575
12787 13.4422
12788 99.6173
12789 23.3089
12790 70.0172
12791 31.2747
12792 16.4746
12793 30.8221
12794 8.01102
12795 16.7915
12796 15.8863
12797 45.9842
12798 12.1749
12799 20.186
12800 52.23
12801 13.6233
12802 34.7144
12803 21.2269
12804 31.6367
12805 6.87952
12806 8.8257
12807 30.0074
12808 6.97004
12809 25.074
12810 8.46362
12811 25.7529
12812 11.7223
12813 17.8324
12814 7.15108
12815 21.7248
12816 15.8863
12817 17.3798
12818 24.1688
12819 9.23304
12820 16.5199
12821 29.6906
12822 25.6624
12823 28.4233
12824 8.41836
12825 10.9077
12826 11.0887
12827 18.8282
12828 9.9572
12829 13.2159
12830 14.6642
12831 13.2159
12832 22.3584
12833 10.3645
12834 3.93762
12835 11.315
12836 5.61224
12837 13.4422
12838 9.23304
12839 4.34496
12840 7.42264
12841 25.6624
12842 17.4704
12843 16.8367
12844 23.5352
12845 12.4012
12846 21.0006
12847 12.8086
12848 16.6557
12849 14.7548
12850 16.1578
12851 18.104
12852 15.9768
12853 16.8367
12854 10.1835
12855 9.18778
12856 8.78044
12857 8.73518
12858 23.8973
12859 9.7309
12860 21.408
12861 10.1835
12862 7.28686
12863 15.9768
12864 5.92906
12865 14.8
12866 18.0135
12867 23.4447
12868 14.6642
12869 29.0117
12870 5.25016
12871 8.55414
12872 19.7786
12873 7.37738
12874 7.55842
12875 26.2961
12876 6.51744
12877 2.98716
12878 9.82142
12879 11.315
12880 4.20918
12881 5.38594
12882 16.9725
12883 33.8997
12884 20.6386
12885 9.18778
12886 4.20918
12887 3.80184
12888 7.19634
12889 7.37738
12890 2.0367
12891 8.68992
12892 22.449
12893 8.50888
12894 17.0178
12895 8.01102
12896 7.51316
12897 12.7633
12898 13.3064
12899 12.8991
12900 21.3175
12901 12.2655
12902 6.06484
12903 12.0392
12904 10.4551
12905 8.46362
12906 13.4422
12907 8.3731
12908 21.5438
12909 45.1695
12910 31.5915
12911 40.7793
12912 41.0056
12913 27.6539
12914 29.9621
12915 70.4698
12916 29.0117
12917 14.1664
12918 23.1279
12919 30.9578
12920 31.7725
12921 38.29
12922 50.3291
12923 13.2159
12924 5.92906
12925 14.7095
12926 18.3303
12927 15.7505
12928 22.6753
12929 3.21346
12930 2.85138
12931 33.3114
12932 5.06912
12933 2.44404
12934 26.2055
12935 4.93334
12936 8.87096
12937 19.5523
12938 45.0337
12939 14.0306
12940 71.0582
12941 14.3927
12942 6.06484
12943 10.3193
12944 27.4276
12945 20.8649
12946 29.1022
12947 38.2447
12948 16.2483
12949 28.8306
12950 7.0153
12951 30.6863
12952 36.3438
12953 39.1499
12954 18.2398
12955 22.1321
12956 22.5395
12957 8.64466
12958 6.74374
12959 15.6147
12960 8.23732
12961 12.1297
12962 7.51316
12963 16.3389
12964 9.5046
12965 17.4251
12966 12.356
12967 31.0936
12968 31.0936
12969 16.1578
12970 19.0092
12971 9.54986
12972 34.9407
12973 19.6881
12974 33.4924
12975 18.1945
12976 20.186
12977 10.4098
12978 5.70276
12979 11.7676
12980 24.3499
12981 28.6948
12982 9.64038
12983 28.9211
12984 3.98288
12985 8.87096
12986 22.7205
12987 17.923
12988 22.1774
12989 4.7523
12990 3.53028
12991 12.8086
12992 10.1835
12993 32.723
12994 7.55842
12995 3.07768
12996 4.70704
12997 6.29114
12998 4.16392
12999 16.5652
13000 2.62508
13001 5.2049
13002 3.8471
13003 4.2997
13004 8.05628
13005 3.03242
13006 14.9358
13007 148.86
13008 3.80184
13009 3.57554
13010 55.8961
13011 5.56698
13012 4.39022
13013 5.74802
13014 4.0734
13015 10.9982
13016 65.5817
13017 17.0178
13018 61.8252
13019 36.1627
13020 23.5805
13021 6.60796
13022 22.1774
13023 79.5671
13024 21.3175
13025 98.6215
13026 24.2141
13027 41.1413
13028 13.578
13029 30.3242
13030 26.0698
13031 8.3731
13032 17.2893
13033 16.8367
13034 23.1279
13035 18.285
13036 7.87524
13037 8.19206
13038 17.4704
13039 8.68992
13040 7.37738
13041 15.2074
13042 31.9083
13043 8.64466
13044 14.5737
13045 2.12722
13046 9.23304
13047 13.397
13048 0.9052
13049 26.3413
13050 2.12722
13051 1.1315
13052 17.4251
13053 1.76514
13054 1.67462
13055 38.2447
13056 2.62508
13057 1.22202
13058 3.6208
13059 10.0025
13060 26.6129
13061 5.61224
13062 19.326
13063 6.15536
13064 16.1126
13065 7.73946
13066 6.42692
13067 9.41408
13068 12.4465
13069 8.32784
13070 13.5327
13071 9.41408
13072 25.3003
13073 26.6129
13074 7.96576
13075 9.64038
13076 14.8453
13077 9.23304
13078 46.1199
13079 19.3713
13080 8.78044
13081 10.2288
13082 10.3645
13083 27.1107
13084 15.5694
13085 21.8606
13086 22.7205
13087 17.1083
13088 36.027
13089 12.5823
13090 31.0936
13091 17.923
13092 29.6453
13093 12.356
13094 5.4312
13095 34.0355
13096 19.7334
13097 21.3175
13098 10.0025
13099 15.3884
13100 10.7719
13101 11.9939
13102 6.789
13103 6.51744
13104 7.0153
13105 17.063
13106 15.841
13107 22.3584
13108 6.60796
13109 9.68564
13110 27.9707
13111 12.4465
13112 14.3927
13113 11.1792
13114 6.5627
13115 5.52172
13116 8.23732
13117 17.6061
13118 21.9058
13119 18.7829
13120 6.83426
13121 15.9768
13122 16.1126
13123 16.5199
13124 35.9364
13125 16.8367
13126 6.60796
13127 7.6942
13128 6.42692
13129 11.2697
13130 12.0844
13131 6.3364
13132 22.1774
13133 30.8673
13134 22.5395
13135 8.73518
13136 10.5003
13137 22.1321
13138 21.4532
13139 19.8239
13140 20.6838
13141 42.0918
13142 26.975
13143 44.3095
13144 23.1279
13145 10.5456
13146 25.3909
13147 30.8221
13148 47.0704
13149 42.816
13150 14.3474
13151 38.8331
13152 56.1224
13153 22.811
13154 64.7671
13155 23.671
13156 58.1591
13157 25.2098
13158 11.0887
13159 19.0545
13160 14.8
13161 9.00674
13162 6.92478
13163 20.0502
13164 39.1499
13165 22.8563
13166 17.4704
13167 5.25016
13168 10.274
13169 18.7376
13170 9.64038
13171 34.3071
13172 20.3217
13173 14.3927
13174 37.6563
13175 15.6147
13176 12.9444
13177 11.5866
13178 25.3909
13179 38.1994
13180 19.4618
13181 12.2202
13182 14.3474
13183 10.5908
13184 24.9835
13185 6.47218
13186 4.84282
13187 31.2294
13188 12.6728
13189 16.6104
13190 22.1321
13191 24.3499
13192 17.5156
13193 19.6428
13194 14.4379
13195 10.1382
13196 26.3866
13197 21.3175
13198 18.4661
13199 18.3756
13200 12.2202
13201 12.356
13202 6.60796
13203 11.2245
13204 13.0801
13205 5.97432
13206 38.3352
13207 45.3505
13208 37.8826
13209 34.3523
13210 12.0844
13211 8.8257
13212 14.8
13213 8.64466
13214 21.9964
13215 52.0943
13216 29.6
13217 17.5609
13218 4.39022
13219 11.8581
13220 9.82142
13221 4.34496
13222 40.0098
13223 17.9682
13224 6.1101
13225 28.5591
13226 3.34924
13227 7.33212
13228 8.78044
13229 5.11438
13230 11.7676
13231 54.6288
13232 8.46362
13233 14.7548
13234 56.575
13235 23.3994
13236 36.7059
13237 36.389
13238 20.8649
13239 5.15964
13240 34.8049
13241 39.1952
13242 12.8086
13243 12.7633
13244 12.5823
13245 60.8747
13246 23.3994
13247 48.3377
13248 32.0893
13249 23.8068
13250 12.5823
13251 30.8673
13252 20.0502
13253 17.3798
13254 13.759
13255 15.0716
13256 10.3193
13257 31.863
13258 12.4012
13259 4.2997
13260 15.4337
13261 46.2105
13262 10.9529
13263 11.0887
13264 22.5395
13265 11.0887
13266 15.9768
13267 17.4704
13268 26.0245
13269 20.0049
13270 23.1731
13271 32.8588
13272 19.6881
13273 38.3805
13274 18.2398
13275 11.2697
13276 19.5976
13277 37.9731
13278 13.4875
13279 29.7811
13280 19.0545
13281 49.8765
13282 18.285
13283 48.745
13284 8.10154
13285 11.7676
13286 15.66
13287 58.7475
13288 5.92906
13289 3.57554
13290 5.83854
13291 6.5627
13292 6.01958
13293 4.2997
13294 25.3456
13295 5.25016
13296 31.4104
13297 2.57982
13298 20.9554
13299 52.5016
13300 6.74374
13301 3.89236
13302 9.9572
13303 10.0025
13304 10.3193
13305 8.1468
13306 11.5866
13307 25.8435
13308 14.3474
13309 21.5438
13310 19.1902
13311 8.78044
13312 22.1774
13313 33.1303
13314 37.3848
13315 29.3285
13316 19.2355
13317 39.0594
13318 63.0472
13319 13.9401
13320 22.7205
13321 51.868
13322 33.6734
13323 15.6147
13324 8.64466
13325 13.0349
13326 32.7682
13327 38.6973
13328 25.2551
13329 15.8863
13330 53.7689
13331 14.8453
13332 20.9101
13333 23.3542
13334 21.0459
13335 76.7157
13336 22.9016
13337 10.8171
13338 102.016
13339 14.7095
13340 13.4422
13341 14.2116
13342 152.617
13343 17.7872
13344 17.5156
13345 16.4294
13346 10.4098
13347 16.022
13348 16.9725
13349 24.3499
13350 31.9083
13351 13.0349
13352 12.4012
13353 23.0826
13354 9.2783
13355 16.2936
13356 23.3542
13357 9.14252
13358 14.8453
13359 28.9664
13360 38.652
13361 26.8392
13362 40.0098
13363 30.0074
13364 23.9425
13365 61.3726
13366 46.7536
13367 16.0673
13368 28.2875
13369 25.3456
13370 58.5664
13371 46.482
13372 14.0306
13373 11.7223
13374 24.5309
13375 55.9414
13376 53.8594
13377 14.8453
13378 31.9536
13379 16.882
13380 15.2074
13381 33.0851
13382 57.9328
13383 27.5633
13384 35.0312
13385 29.8263
13386 45.4863
13387 43.5401
13388 19.0092
13389 29.2832
13390 19.2808
13391 22.5847
13392 49.5144
13393 34.2618
13394 13.2612
13395 40.553
13396 26.7939
13397 26.2508
13398 32.723
13399 24.8477
13400 35.0765
13401 71.6013
13402 102.378
13403 87.6686
13404 69.0215
13405 28.1517
13406 34.7597
13407 34.3523
13408 68.2973
13409 52.4111
13410 68.6142
13411 22.0416
13412 16.5652
13413 33.0398
13414 22.2679
13415 39.3309
13416 75.2674
13417 73.9096
13418 28.5591
13419 12.7633
13420 44.4906
13421 23.9878
13422 40.6887
13423 44.2643
13424 43.5854
13425 36.027
13426 32.2704
13427 24.0783
13428 14.2569
13429 30.1884
13430 22.9921
13431 47.704
13432 63.183
13433 40.734
13434 45.6221
13435 24.7572
13436 27.2013
13437 14.8453
13438 18.3756
13439 39.6478
13440 32.3156
13441 15.5694
13442 39.2404
13443 37.8826
13444 34.1713
13445 14.7548
13446 38.5163
13447 37.8826
13448 33.945
13449 42.0465
13450 73.1402
13451 106.452
13452 56.0771
13453 46.7536
13454 26.2055
13455 50.6007
13456 51.5964
13457 41.3224
13458 50.4649
13459 171.671
13460 53.8594
13461 52.7732
13462 77.1683
13463 62.142
13464 25.7982
13465 44.3548
13466 53.6331
13467 16.5199
13468 24.6667
13469 35.4838
13470 21.408
13471 51.1438
13472 71.5561
13473 17.3346
13474 9.18778
13475 16.1578
13476 6.29114
13477 18.0135
13478 94.3218
13479 18.8282
13480 12.2202
13481 10.274
13482 91.9231
13483 29.5095
13484 11.5413
13485 22.63
13486 14.9358
13487 12.8538
13488 9.2783
13489 5.8838
13490 14.3927
13491 15.1621
13492 17.6967
13493 16.882
13494 10.4098
13495 9.5046
13496 19.4618
13497 20.548
13498 5.61224
13499 15.66
13500 24.2594
13501 86.3561
13502 17.1083
13503 21.9964
13504 87.5781
13505 18.4208
13506 32.4514
13507 79.9292
13508 18.7829
13509 21.9964
13510 59.5169
13511 13.4875
13512 20.0049
13513 69.6099
13514 269.885
13515 138.315
13516 66.5322
13517 6.69848
13518 44.9884
13519 131.933
13520 12.2202
13521 38.2447
13522 63.4545
13523 18.5566
13524 24.712
13525 30.46
13526 38.2447
13527 69.2025
13528 34.6692
13529 18.0587
13530 46.8894
13531 77.6209
13532 102.831
13533 58.2949
13534 59.5169
13535 28.2875
13536 21.589
13537 50.1933
13538 40.734
13539 41.9108
13540 59.7885
13541 65.4007
13542 28.6496
13543 6.97004
13544 16.882
13545 18.6924
13546 25.3456
13547 21.1364
13548 17.923
13549 26.2961
13550 13.578
13551 4.2997
13552 19.5523
13553 6.65322
13554 3.43976
13555 7.37738
13556 21.4985
13557 3.98288
13558 8.32784
13559 24.6214
13560 14.0306
13561 7.64894
13562 13.2159
13563 22.9921
13564 9.77616
13565 73.8643
13566 10.7719
13567 20.0049
13568 32.5872
13569 10.3193
13570 2.67034
13571 9.86668
13572 10.1382
13573 10.7266
13574 14.9811
13575 6.29114
13576 41.3224
13577 21.0006
13578 4.9786
13579 16.5199
13580 57.5707
13581 20.367
13582 61.1915
13583 57.0276
13584 24.6667
13585 15.9315
13586 22.6753
13587 24.7572
13588 27.4728
13589 112.29
13590 59.4264
13591 55.2172
13592 50.0123
13593 47.7493
13594 59.6074
13595 63.9071
13596 45.6221
13597 30.9578
13598 35.1218
13599 14.2569
13600 34.0808
13601 15.8863
13602 21.2269
13603 31.5915
13604 13.0349
13605 18.3303
13606 20.6386
13607 33.8545
13608 15.0263
13609 18.104
13610 27.5633
13611 6.97004
13612 13.397
13613 71.2392
13614 8.1468
13615 24.6667
13616 58.7022
13617 27.4276
13618 8.23732
13619 15.0716
13620 15.0716
13621 6.74374
13622 18.5113
13623 40.3267
13624 51.3701
13625 11.9034
13626 3.48502
13627 12.6275
13628 36.7511
13629 25.1646
13630 12.5823
13631 17.1083
13632 11.5866
13633 35.167
13634 29.6
13635 69.112
13636 17.1988
13637 8.68992
13638 5.06912
13639 11.7223
13640 31.7725
13641 16.2031
13642 10.3645
13643 25.2098
13644 26.6581
13645 16.3841
13646 25.074
13647 5.92906
13648 14.2569
13649 6.60796
13650 10.1835
13651 25.5266
13652 11.9034
13653 7.9205
13654 13.7138
13655 24.8477
13656 12.6275
13657 18.4208
13658 37.1585
13659 20.6838
13660 46.3462
13661 15.3884
13662 11.6318
13663 12.4465
13664 11.9486
13665 12.2202
13666 17.0178
13667 10.8171
13668 11.9486
13669 25.8887
13670 22.63
13671 56.4845
13672 47.3872
13673 35.2123
13674 16.9272
13675 100.387
13676 13.397
13677 21.9058
13678 31.4557
13679 13.4875
13680 43.0423
13681 30.7315
13682 17.2441
13683 26.6581
13684 29.6906
13685 16.9272
13686 53.8141
13687 35.7101
13688 41.7297
13689 25.5719
13690 40.0098
13691 34.3523
13692 25.1193
13693 17.4251
13694 11.2245
13695 13.8948
13696 30.2337
13697 45.4863
13698 20.8649
13699 17.7872
13700 27.9707
13701 19.0092
13702 14.5285
13703 14.9811
13704 33.8997
13705 35.3028
13706 11.1792
13707 7.37738
13708 24.5762
13709 46.5725
13710 31.2294
13711 22.63
13712 9.00674
13713 12.8991
13714 10.7719
13715 26.115
13716 21.8153
13717 9.7309
13718 11.0434
13719 28.8759
13720 34.5786
13721 56.394
13722 38.6068
13723 32.0893
13724 27.2918
13725 25.934
13726 12.537
13727 10.9077
13728 14.6642
13729 51.0985
13730 17.3798
13731 5.02386
13732 14.1664
13733 19.5976
13734 8.50888
13735 21.3627
13736 42.1371
13737 15.3431
13738 16.5199
13739 35.1218
13740 15.4789
13741 13.2159
13742 10.0477
13743 21.0912
13744 18.8282
13745 10.8171
13746 34.5786
13747 85.7677
13748 9.32356
13749 30.0074
13750 38.3805
13751 39.512
13752 24.3951
13753 5.83854
13754 13.8496
13755 43.2686
13756 34.0808
13757 42.2728
13758 14.8
13759 22.5847
13760 20.186
13761 13.7138
13762 30.1884
13763 19.9144
13764 9.32356
13765 16.6104
13766 6.01958
13767 22.63
13768 56.9823
13769 13.7138
13770 14.1211
13771 27.2465
13772 14.3927
13773 29.5548
13774 49.8765
13775 29.0569
13776 67.3016
13777 24.6667
13778 19.6428
13779 36.9322
13780 24.2594
13781 62.5946
13782 30.0526
13783 44.4453
13784 26.2508
13785 18.8734
13786 7.28686
13787 9.36882
13788 34.8502
13789 21.8153
13790 8.5994
13791 7.10582
13792 16.3841
13793 28.2875
13794 26.115
13795 49.4692
13796 21.8606
13797 9.23304
13798 28.197
13799 93.2809
13800 16.2936
13801 15.0263
13802 45.5316
13803 47.4325
13804 42.4086
13805 44.8527
13806 14.8453
13807 27.2013
13808 19.6881
13809 20.2312
13810 30.5505
13811 26.2055
13812 27.4728
13813 36.8869
13814 39.693
13815 27.337
13816 70.6056
13817 25.6172
13818 17.6061
13819 62.8209
13820 16.1126
13821 10.093
13822 32.1346
13823 32.4062
13824 18.9639
13825 52.5016
13826 13.1707
13827 9.54986
13828 16.5652
13829 35.3933
13830 22.3132
13831 22.4942
13832 13.0801
13833 21.7701
13834 28.6496
13835 17.923
13836 5.29542
13837 14.5285
13838 8.19206
13839 19.2808
13840 16.9272
13841 7.82998
13842 16.2936
13843 20.7291
13844 19.326
13845 10.3645
13846 21.9058
13847 69.7457
13848 26.2508
13849 54.7193
13850 18.285
13851 19.2808
13852 34.4881
13853 22.7205
13854 15.9315
13855 10.4551
13856 21.3175
13857 14.2569
13858 32.4062
13859 77.5304
13860 28.1065
13861 44.6264
13862 19.5523
13863 29.6906
13864 45.1695
13865 83.8215
13866 25.4814
13867 29.1474
13868 33.3114
13869 43.9022
13870 64.2239
13871 20.6838
13872 70.6056
13873 77.2588
13874 61.8704
13875 33.3114
13876 18.0587
13877 34.3976
13878 55.2172
13879 60.1958
13880 37.0227
13881 24.2594
13882 35.167
13883 29.6906
13884 13.2159
13885 21.8606
13886 53.5426
13887 18.285
13888 47.2062
13889 20.9554
13890 27.156
13891 61.1915
13892 28.2422
13893 10.6814
13894 24.3951
13895 18.8282
13896 10.6814
13897 46.3915
13898 44.4453
13899 23.3089
13900 37.3395
13901 37.7921
13902 24.0331
13903 37.2037
13904 27.4728
13905 16.7915
13906 31.7725
13907 38.3805
13908 41.5487
13909 14.8905
13910 6.74374
13911 7.42264
13912 26.9297
13913 36.4796
13914 11.9939
13915 33.8997
13916 32.6325
13917 22.8563
13918 21.8606
13919 7.96576
13920 27.156
13921 21.4532
13922 14.7548
13923 21.0006
13924 27.2465
13925 48.4282
13926 71.2392
13927 25.0288
13928 50.7365
13929 38.4257
13930 15.2074
13931 5.34068
13932 19.2355
13933 27.9707
13934 28.6948
13935 22.2227
13936 16.9272
13937 10.3645
13938 26.2055
13939 10.0025
13940 22.1774
13941 50.6007
13942 79.8839
13943 45.5768
13944 55.4888
13945 22.1321
13946 11.1792
13947 27.2013
13948 42.2728
13949 70.2435
13950 41.0056
13951 24.5762
13952 24.1236
13953 10.093
13954 27.6086
13955 54.131
13956 26.2508
13957 13.3064
13958 7.87524
13959 20.9101
13960 35.3481
13961 55.353
13962 18.6471
13963 48.6545
13964 10.1382
13965 12.4918
13966 24.6214
13967 13.2159
13968 70.153
13969 12.1297
13970 37.4753
13971 20.6386
13972 39.1952
13973 17.1535
13974 37.0227
13975 18.0587
13976 39.3762
13977 12.7633
13978 11.1792
13979 18.2398
13980 10.9982
13981 12.2202
13982 11.8129
13983 12.4918
13984 14.1211
13985 6.87952
13986 6.83426
13987 13.2159
13988 52.049
13989 7.37738
13990 8.28258
13991 9.68564
13992 44.4906
13993 3.89236
13994 9.45934
13995 66.668
13996 13.2159
13997 22.4942
13998 11.0887
13999 19.9144
14000 8.46362
14001 5.02386
14002 25.8435
14003 48.6092
14004 33.8545
14005 11.7676
14006 4.0734
14007 10.3645
14008 65.7628
14009 32.0893
14010 41.3676
14011 21.1364
14012 40.915
14013 15.8863
14014 6.83426
14015 26.7034
14016 18.4661
14017 45.8936
14018 42.0918
14019 24.1688
14020 18.104
14021 7.4679
14022 34.4429
14023 71.3298
14024 76.1726
14025 37.3848
14026 13.759
14027 9.32356
14028 16.4746
14029 21.9964
14030 27.7444
14031 9.59512
14032 28.0612
14033 33.8545
14034 21.2722
14035 22.9016
14036 32.8588
14037 28.6043
14038 9.14252
14039 16.3389
14040 6.69848
14041 12.1749
14042 14.9811
14043 35.8912
14044 9.82142
14045 9.7309
14046 29.8716
14047 23.7615
14048 34.6692
14049 8.10154
14050 10.7719
14051 20.8196
14052 54.6288
14053 10.8624
14054 5.61224
14055 12.5823
14056 17.1988
14057 21.2722
14058 13.3517
14059 10.1382
14060 11.6771
14061 11.7223
14062 18.9187
14063 22.5847
14064 6.92478
14065 3.89236
14066 18.3303
14067 19.0545
14068 15.4337
14069 9.36882
14070 12.0844
14071 24.2141
14072 11.6771
14073 20.6838
14074 42.3181
14075 13.0801
14076 14.0306
14077 14.3022
14078 13.2612
14079 18.4661
14080 12.2202
14081 38.5615
14082 51.6869
14083 36.208
14084 67.3921
14085 34.1713
14086 27.6539
14087 42.9065
14088 61.5083
14089 72.3707
14090 33.7187
14091 8.32784
14092 15.5694
14093 27.1107
14094 32.9493
14095 25.0288
14096 19.8239
14097 25.6624
14098 12.8538
14099 29.3737
14100 15.0716
14101 4.39022
14102 8.78044
14103 7.2416
14104 5.34068
14105 9.59512
14106 23.4447
14107 19.145
14108 11.6771
14109 17.3798
14110 6.65322
14111 9.64038
14112 28.5138
14113 11.8581
14114 4.70704
14115 10.274
14116 10.5003
14117 14.619
14118 18.9639
14119 12.356
14120 13.4875
14121 26.8392
14122 16.7915
14123 8.32784
14124 25.5266
14125 21.6795
14126 38.471
14127 9.09726
14128 7.55842
14129 13.8043
14130 42.6802
14131 27.8349
14132 8.19206
14133 28.378
14134 16.3389
14135 25.7529
14136 30.9578
14137 14.3474
14138 12.8086
14139 32.8588
14140 10.6361
14141 10.8624
14142 13.578
14143 15.5694
14144 18.5566
14145 23.2636
14146 45.5316
14147 21.6795
14148 6.65322
14149 20.367
14150 15.9768
14151 18.5113
14152 9.7309
14153 24.6214
14154 28.4685
14155 35.0312
14156 21.9511
14157 11.3603
14158 10.9077
14159 9.77616
14160 52.5016
14161 6.20062
14162 4.20918
14163 9.9572
14164 14.6642
14165 13.759
14166 23.2636
14167 17.1988
14168 26.2961
14169 12.8991
14170 13.397
14171 16.2936
14172 44.8074
14173 17.5609
14174 7.96576
14175 30.1884
14176 19.0997
14177 21.1364
14178 36.1627
14179 57.2992
14180 15.1621
14181 21.7248
14182 9.9572
14183 25.5719
14184 14.4832
14185 93.824
14186 34.1713
14187 28.1517
14188 21.408
14189 11.4055
14190 30.4147
14191 26.6129
14192 59.7885
14193 24.0783
14194 12.6275
14195 15.0263
14196 9.7309
14197 14.0759
14198 46.7988
14199 19.5523
14200 10.5908
14201 16.7462
14202 10.3193
14203 8.5994
14204 4.79756
14205 5.79328
14206 9.54986
14207 6.789
14208 30.0074
14209 5.2049
14210 2.67034
14211 8.91622
14212 18.3303
14213 8.46362
14214 15.9315
14215 2.98716
14216 4.88808
14217 26.6581
14218 17.1083
14219 8.68992
14220 8.78044
14221 10.5003
14222 15.1621
14223 12.6275
14224 9.14252
14225 21.7701
14226 33.2208
14227 50.9628
14228 26.6581
14229 19.7786
14230 106.497
14231 14.1664
14232 18.285
14233 35.1218
14234 42.5897
14235 21.9058
14236 7.06056
14237 49.8313
14238 11.315
14239 5.06912
14240 14.6642
14241 44.9432
14242 42.3634
14243 58.3854
14244 21.6343
14245 105.501
14246 28.197
14247 8.05628
14248 39.1952
14249 37.6563
14250 19.0092
14251 80.9701
14252 16.0673
14253 8.96148
14254 25.7077
14255 20.2312
14256 67.5279
14257 37.7921
14258 4.16392
14259 18.285
14260 16.1578
14261 108.85
14262 16.9725
14263 15.1621
14264 30.0074
14265 10.8624
14266 46.0294
14267 35.5744
14268 42.3634
14269 11.9486
14270 9.41408
14271 8.41836
14272 9.45934
14273 7.9205
14274 5.6575
14275 8.23732
14276 11.9034
14277 10.1835
14278 10.9077
14279 32.0441
14280 17.7419
14281 48.6545
14282 13.6233
14283 6.42692
14284 8.46362
14285 28.2422
14286 19.5523
14287 21.4532
14288 20.0049
14289 18.0135
14290 21.3627
14291 15.9315
14292 25.0288
14293 19.6881
14294 7.06056
14295 4.70704
14296 12.537
14297 17.063
14298 36.0722
14299 34.3071
14300 17.6514
14301 29.3737
14302 48.3829
14303 17.7419
14304 23.852
14305 72.7328
14306 36.2533
14307 35.167
14308 42.4991
14309 12.7633
14310 10.3193
14311 19.3713
14312 36.7059
14313 39.0594
14314 19.2355
14315 9.41408
14316 20.7291
14317 23.0373
14318 18.6924
14319 8.05628
14320 26.6581
14321 18.104
14322 10.5908
14323 43.2233
14324 79.1597
14325 19.4618
14326 20.9554
14327 39.4215
14328 82.5542
14329 31.9988
14330 77.1683
14331 74.7695
14332 17.9682
14333 38.9689
14334 30.2789
14335 32.3156
14336 46.2105
14337 9.41408
14338 31.682
14339 27.2918
14340 34.0808
14341 17.063
14342 7.42264
14343 21.3627
14344 34.8955
14345 71.0129
14346 21.3627
14347 27.6539
14348 49.3334
14349 19.9144
14350 22.811
14351 40.0551
14352 34.8502
14353 15.2526
14354 24.893
14355 11.4055
14356 30.3695
14357 53.8141
14358 21.3175
14359 18.5566
14360 29.9621
14361 21.1817
14362 10.4098
14363 8.10154
14364 26.975
14365 10.3193
14366 7.37738
14367 24.5309
14368 10.9529
14369 9.45934
14370 35.1218
14371 17.2893
14372 8.5994
14373 26.6581
14374 14.3474
14375 11.134
14376 36.7059
14377 21.589
14378 11.5866
14379 34.8049
14380 17.7419
14381 9.91194
14382 21.9511
14383 38.9689
14384 34.1713
14385 14.9358
14386 31.0031
14387 53.9499
14388 30.641
14389 45.5768
14390 31.4557
14391 23.2636
14392 25.5266
14393 32.9493
14394 27.7896
14395 18.2398
14396 25.6624
14397 28.197
14398 13.8496
14399 10.7266
14400 6.01958
14401 38.3805
14402 26.2508
14403 7.2416
14404 24.5309
14405 14.5737
14406 28.8759
14407 17.3798
14408 40.2361
14409 16.0673
14410 26.2055
14411 8.68992
14412 17.4704
14413 14.1664
14414 21.2269
14415 39.8288
14416 11.4055
14417 22.1774
14418 44.1738
14419 23.0826
14420 17.9682
14421 18.8734
14422 26.2508
14423 8.32784
14424 12.9896
14425 14.3474
14426 11.7223
14427 11.0434
14428 17.1988
14429 13.3064
14430 26.6129
14431 73.4117
14432 19.0997
14433 27.2013
14434 17.8777
14435 52.5469
14436 47.8851
14437 51.5511
14438 51.9585
14439 15.3431
14440 27.6991
14441 23.2184
14442 42.0465
14443 59.6074
14444 36.7511
14445 21.589
14446 49.0618
14447 18.0587
14448 12.4918
14449 21.8153
14450 64.7218
14451 40.2361
14452 15.7957
14453 29.4643
14454 47.2967
14455 32.5419
14456 26.7939
14457 63.8619
14458 28.4233
14459 6.38166
14460 23.2636
14461 17.6061
14462 18.4208
14463 40.915
14464 13.2612
14465 13.9401
14466 12.8086
14467 12.4012
14468 22.5847
14469 37.8826
14470 16.4294
14471 12.8538
14472 7.51316
14473 8.3731
14474 60.8747
14475 20.4575
14476 8.96148
14477 7.73946
14478 16.5652
14479 33.4019
14480 40.2814
14481 32.9945
14482 52.9995
14483 21.408
14484 13.8043
14485 57.2539
14486 30.4147
14487 48.1566
14488 23.1731
14489 37.9731
14490 47.523
14491 27.9254
14492 96.5396
14493 38.7426
14494 58.0686
14495 52.8637
14496 50.1028
14497 32.5419
14498 17.9682
14499 27.1107
14500 27.4276
14501 49.7407
14502 31.501
14503 46.1652
14504 40.2361
14505 41.1413
14506 7.73946
14507 14.5285
14508 17.5156
14509 40.553
14510 55.5793
14511 33.2661
14512 26.7487
14513 42.6802
14514 14.5285
14515 15.841
14516 52.9995
14517 22.1321
14518 21.7701
14519 12.4918
14520 43.4949
14521 12.0392
14522 10.274
14523 73.9096
14524 15.7052
14525 5.52172
14526 10.093
14527 4.526
14528 13.8043
14529 89.4338
14530 20.6386
14531 19.145
14532 22.1774
14533 8.05628
14534 16.3389
14535 45.1242
14536 23.8973
14537 21.8606
14538 27.337
14539 33.2661
14540 17.2441
14541 11.2697
14542 34.6239
14543 14.8905
14544 9.82142
14545 14.8905
14546 19.4165
14547 42.0465
14548 13.2612
14549 27.337
14550 7.37738
14551 10.8171
14552 8.19206
14553 6.3364
14554 11.1792
14555 11.5866
14556 5.47646
14557 10.4098
14558 8.10154
14559 53.4068
14560 12.5823
14561 105.003
14562 12.0392
14563 72.5518
14564 74.8148
14565 16.9272
14566 30.5958
14567 4.88808
14568 7.2416
14569 5.83854
14570 6.87952
14571 19.0997
14572 19.1902
14573 11.1792
14574 16.8367
14575 135.825
14576 8.55414
14577 32.9493
14578 7.73946
14579 13.7138
14580 47.704
14581 40.4624
14582 10.3645
14583 18.4661
14584 44.219
14585 25.6172
14586 12.0844
14587 71.0129
14588 6.3364
14589 10.274
14590 21.9964
14591 21.1364
14592 25.5266
14593 4.48074
14594 10.9982
14595 44.9884
14596 14.0306
14597 4.66178
14598 10.5003
14599 46.7988
14600 10.3645
14601 10.2288
14602 29.7358
14603 7.28686
14604 13.9401
14605 18.5113
14606 40.4624
14607 16.5652
14608 26.8844
14609 12.9896
14610 22.3584
14611 42.2276
14612 24.0331
14613 39.0141
14614 31.9083
14615 28.3328
14616 36.2985
14617 8.55414
14618 23.9425
14619 19.326
14620 12.5823
14621 14.5737
14622 7.42264
14623 8.41836
14624 16.5199
14625 7.15108
14626 12.6275
14627 16.022
14628 11.5413
14629 14.4832
14630 17.4704
14631 31.1389
14632 13.3517
14633 40.2814
14634 19.7786
14635 42.5444
14636 16.0673
14637 9.64038
14638 48.0209
14639 21.9511
14640 41.5034
14641 10.9077
14642 14.7548
14643 50.4196
14644 15.2979
14645 5.79328
14646 58.7475
14647 14.5737
14648 17.6061
14649 7.19634
14650 49.2429
14651 17.7872
14652 47.523
14653 13.8043
14654 23.3089
14655 39.1952
14656 15.2526
14657 81.1964
14658 87.216
14659 12.0844
14660 23.4447
14661 16.6104
14662 8.01102
14663 9.00674
14664 11.8129
14665 160.13
14666 15.7505
14667 12.1297
14668 14.9811
14669 10.7719
14670 6.24588
14671 4.0734
14672 3.3945
14673 4.25444
14674 3.6208
14675 16.1578
14676 5.83854
14677 8.1468
14678 2.53456
14679 6.47218
14680 53.8594
14681 10.9077
14682 5.38594
14683 24.4857
14684 11.9486
14685 8.1468
14686 6.15536
14687 23.0826
14688 9.41408
14689 5.97432
14690 39.1499
14691 15.3884
14692 15.2979
14693 24.6214
14694 9.68564
14695 21.0459
14696 11.2245
14697 10.3645
14698 27.7444
14699 8.50888
14700 20.186
14701 50.0123
14702 30.46
14703 25.2098
14704 14.6642
14705 71.4655
14706 31.1841
14707 64.7218
14708 37.0679
14709 17.1988
14710 50.9175
14711 35.2575
14712 13.1254
14713 38.3352
14714 26.0698
14715 33.3566
14716 45.2147
14717 45.1242
14718 58.5664
14719 18.9187
14720 30.3242
14721 19.1902
14722 46.6178
14723 90.339
14724 28.5138
14725 30.8673
14726 33.2661
14727 44.038
14728 26.7034
14729 29.8716
14730 24.7572
14731 35.6649
14732 37.249
14733 17.8324
14734 9.54986
14735 29.6453
14736 48.2472
14737 41.4582
14738 37.9279
14739 26.0245
14740 18.1945
14741 34.6239
14742 21.2722
14743 60.4674
14744 74.1359
14745 46.3915
14746 77.3493
14747 24.8477
14748 10.3193
14749 14.2569
14750 20.6838
14751 16.9272
14752 9.86668
14753 26.3866
14754 26.0698
14755 15.8863
14756 20.8649
14757 91.1536
14758 19.0092
14759 24.3499
14760 28.8759
14761 71.5561
14762 41.3224
14763 17.6061
14764 52.4111
14765 9.09726
14766 25.2098
14767 38.6068
14768 44.6264
14769 14.0306
14770 5.02386
14771 22.63
14772 31.501
14773 32.2251
14774 31.0031
14775 14.0306
14776 22.5395
14777 19.8691
14778 26.5676
14779 38.1994
14780 44.6716
14781 24.9835
14782 25.3909
14783 17.1535
14784 25.934
14785 28.6043
14786 30.9578
14787 42.7254
14788 56.756
14789 109.303
14790 24.6667
14791 45.5768
14792 32.9493
14793 22.9921
14794 77.7567
14795 159.768
14796 80.427
14797 30.2337
14798 22.7205
14799 17.8777
14800 31.1389
14801 75.6747
14802 58.8833
14803 34.8502
14804 10.274
14805 9.7309
14806 31.1389
14807 23.0373
14808 13.2612
14809 18.8734
14810 21.8153
14811 17.1988
14812 40.1456
14813 9.18778
14814 19.8239
14815 18.9187
14816 74.679
14817 18.5566
14818 10.8171
14819 38.8783
14820 54.6288
14821 12.356
14822 6.60796
14823 10.8624
14824 39.7835
14825 37.0679
14826 28.2875
14827 52.3658
14828 20.1407
14829 14.3022
14830 9.91194
14831 30.1432
14832 25.1193
14833 16.2936
14834 40.5982
14835 12.6728
14836 48.6092
14837 44.9432
14838 28.2422
14839 88.0307
14840 118.129
14841 31.0936
14842 33.4019
14843 20.5028
14844 41.2771
14845 117.993
14846 67.7995
14847 51.7774
14848 53.09
14849 24.5762
14850 66.3059
14851 32.4062
14852 134.422
14853 45.8031
14854 8.55414
14855 17.3346
14856 10.5456
14857 12.0844
14858 25.5266
14859 45.441
14860 22.8563
14861 15.7052
14862 21.0459
14863 21.6343
14864 66.2606
14865 14.9811
14866 30.0074
14867 64.6313
14868 16.1578
14869 57.1634
14870 37.5205
14871 24.6667
14872 36.3438
14873 17.4251
14874 10.4551
14875 10.4551
14876 37.8374
14877 21.9964
14878 54.0857
14879 11.9034
14880 5.38594
14881 23.8068
14882 95.3628
14883 23.9878
14884 13.6233
14885 10.7719
14886 14.4832
14887 15.7505
14888 58.7927
14889 23.1279
14890 14.5285
14891 30.3242
14892 40.5077
14893 63.7261
14894 85.4509
14895 38.9689
14896 29.7358
14897 32.4062
14898 41.1413
14899 39.1499
14900 41.2771
14901 31.7273
14902 32.6325
14903 15.1168
14904 7.9205
14905 50.4649
14906 38.471
14907 16.6104
14908 25.074
14909 74.9958
14910 63.8619
14911 50.1481
14912 60.0148
14913 17.2893
14914 32.0441
14915 51.0533
14916 43.4496
14917 25.934
14918 14.0306
14919 13.759
14920 29.7811
14921 14.4379
14922 11.7223
14923 16.882
14924 99.2552
14925 38.7426
14926 28.7401
14927 60.7389
14928 15.4337
14929 32.6777
14930 91.2442
14931 60.2863
14932 45.3053
14933 17.1535
14934 37.5205
14935 34.6692
14936 18.4208
14937 16.882
14938 34.8502
14939 70.8319
14940 28.2422
14941 38.3352
14942 28.0612
14943 25.8887
14944 44.2643
14945 81.1512
14946 34.8502
14947 24.9383
14948 42.4086
14949 34.3071
14950 20.6838
14951 64.1334
14952 37.6563
14953 21.6343
14954 18.6019
14955 22.5395
14956 47.6135
14957 93.9598
14958 45.7126
14959 44.0832
14960 50.3744
14961 37.3395
14962 33.945
14963 20.9554
14964 17.0178
14965 44.3095
14966 60.3316
14967 48.9713
14968 26.3866
14969 45.3958
14970 78.5714
14971 31.9988
14972 17.7872
14973 43.5854
14974 46.6631
14975 92.783
14976 53.9952
14977 19.0092
14978 42.6802
14979 36.7511
14980 28.7854
14981 34.2166
14982 108.896
14983 32.6325
14984 10.093
14985 23.852
14986 31.0936
14987 22.7658
14988 38.1994
14989 93.0546
14990 83.55
14991 20.7291
14992 11.7676
14993 14.8
14994 15.5694
14995 30.9578
14996 44.2643
14997 34.8502
14998 46.301
14999 44.8074
15000 41.3676
15001 43.0423
15002 29.0117
15003 44.8979
15004 32.3609
15005 24.2141
15006 31.1389
15007 36.7511
15008 18.285
15009 37.2037
15010 62.6398
15011 104.913
15012 25.4814
15013 43.3591
15014 64.9481
15015 36.2533
15016 54.9909
15017 70.8319
15018 49.605
15019 72.7781
15020 31.3199
15021 16.7915
15022 24.6214
15023 22.5847
15024 18.2398
15025 14.2569
15026 13.6233
15027 14.3474
15028 17.0178
15029 38.7878
15030 46.8441
15031 23.671
15032 11.5866
15033 14.0306
15034 40.2361
15035 18.104
15036 9.23304
15037 16.2936
15038 21.7248
15039 11.4055
15040 22.1774
15041 43.5854
15042 129.806
15043 44.4001
15044 9.23304
15045 23.2636
15046 36.5248
15047 20.3217
15048 15.3431
15049 20.5933
15050 27.8349
15051 113.195
15052 35.0312
15053 46.0294
15054 39.5572
15055 17.6967
15056 55.0362
15057 119.441
15058 77.4399
15059 19.5976
15060 47.4325
15061 19.0545
15062 52.6374
15063 172.033
15064 24.8025
15065 29.3285
15066 19.7786
15067 19.9597
15068 38.2447
15069 33.8092
15070 84.0478
15071 46.9799
15072 41.5487
15073 56.9371
15074 19.5071
15075 21.7248
15076 31.6367
15077 34.3071
15078 30.0074
15079 39.6478
15080 56.6655
15081 26.0698
15082 29.8716
15083 21.9511
15084 33.2208
15085 45.6221
15086 32.3156
15087 33.6282
15088 15.1168
15089 24.5762
15090 13.4875
15091 17.8324
15092 63.183
15093 6.69848
15094 24.8025
15095 19.0545
15096 3.43976
15097 12.537
15098 68.3426
15099 15.0263
15100 18.3756
15101 24.2594
15102 23.7162
15103 61.1463
15104 26.9297
15105 20.2765
15106 55.4435
15107 25.8887
15108 10.6361
15109 36.8416
15110 46.1199
15111 37.9279
15112 23.3542
15113 10.4551
15114 14.3927
15115 30.0074
15116 22.6753
15117 12.2655
15118 36.1627
15119 20.4123
15120 33.9903
15121 10.7266
15122 5.61224
15123 13.6233
15124 41.7297
15125 16.5199
15126 31.1389
15127 61.9609
15128 27.2013
15129 50.3291
15130 31.4104
15131 43.4043
15132 45.5768
15133 19.3713
15134 18.6924
15135 18.8734
15136 25.7529
15137 26.2961
15138 29.2832
15139 51.3701
15140 34.1713
15141 19.0997
15142 53.3163
15143 129.67
15144 49.5597
15145 70.153
15146 42.2728
15147 33.0398
15148 42.0465
15149 99.2552
15150 76.9873
15151 38.0184
15152 34.7144
15153 32.9493
15154 31.3199
15155 33.5829
15156 19.8239
15157 26.7487
15158 36.2533
15159 34.5334
15160 52.6374
15161 15.3884
15162 10.3193
15163 20.7743
15164 9.59512
15165 4.9786
15166 6.60796
15167 18.4208
15168 52.8184
15169 9.59512
15170 11.9486
15171 14.8
15172 22.449
15173 20.0954
15174 14.9811
15175 25.6172
15176 42.0918
15177 38.652
15178 15.7957
15179 20.1407
15180 9.68564
15181 20.186
15182 14.5737
15183 19.8239
15184 33.8997
15185 6.97004
15186 5.74802
15187 11.8581
15188 12.7633
15189 26.5676
15190 20.2312
15191 11.9939
15192 6.3364
15193 14.8
15194 6.83426
15195 21.8153
15196 56.0771
15197 11.7223
15198 24.2594
15199 56.575
15200 22.9921
15201 64.7671
15202 20.2765
15203 39.1952
15204 17.1988
15205 27.9254
15206 4.16392
15207 6.51744
15208 5.83854
15209 11.9034
15210 13.0349
15211 5.56698
15212 12.8991
15213 81.649
15214 27.9254
15215 46.301
15216 10.5003
15217 20.2312
15218 44.3548
15219 11.0887
15220 19.5071
15221 24.4404
15222 20.9554
15223 10.2288
15224 29.4643
15225 104.143
15226 25.6624
15227 56.3034
15228 13.4422
15229 49.3334
15230 25.2098
15231 48.8808
15232 38.652
15233 20.7291
15234 9.59512
15235 26.7487
15236 25.3909
15237 9.77616
15238 18.6019
15239 18.7376
15240 13.4422
15241 35.7554
15242 21.6343
15243 11.496
15244 25.7982
15245 22.2679
15246 13.3064
15247 27.6539
15248 29.419
15249 38.3805
15250 70.153
15251 26.6581
15252 12.5823
15253 13.8948
15254 15.7505
15255 21.1364
15256 33.2208
15257 9.7309
15258 29.8263
15259 47.704
15260 33.4471
15261 21.7248
15262 20.4123
15263 47.8851
15264 13.0801
15265 6.38166
15266 9.54986
15267 7.4679
15268 32.723
15269 50.1933
15270 18.0135
15271 18.8734
15272 40.6887
15273 37.0679
15274 17.2893
15275 17.2441
15276 13.3517
15277 14.7548
15278 24.5309
15279 8.64466
15280 12.356
15281 27.0655
15282 13.4422
15283 14.0759
15284 25.7077
15285 11.4055
15286 14.4379
15287 14.1211
15288 10.8171
15289 20.0049
15290 14.2569
15291 32.0893
15292 38.4257
15293 41.4582
15294 61.3726
15295 11.3603
15296 13.8496
15297 31.0484
15298 24.7572
15299 40.1909
15300 44.3548
15301 26.7939
15302 23.3542
15303 16.2031
15304 33.0851
15305 45.1695
15306 26.2055
15307 31.2747
15308 52.5016
15309 29.1022
15310 16.8367
15311 45.1242
15312 39.9193
15313 14.7548
15314 20.4575
15315 36.1627
15316 12.2655
15317 13.6685
15318 19.7334
15319 56.4392
15320 14.7548
15321 5.61224
15322 9.32356
15323 18.6924
15324 7.19634
15325 7.78472
15326 8.10154
15327 12.4465
15328 20.5028
15329 25.074
15330 9.82142
15331 4.70704
15332 23.7615
15333 6.60796
15334 6.06484
15335 6.06484
15336 11.5866
15337 27.9707
15338 10.274
15339 7.2416
15340 18.1945
15341 31.863
15342 5.97432
15343 4.79756
15344 14.4379
15345 26.0698
15346 48.6092
15347 22.5395
15348 40.8245
15349 18.4661
15350 20.2312
15351 11.496
15352 20.367
15353 36.7059
15354 20.367
15355 16.6104
15356 26.5224
15357 50.1481
15358 38.1542
15359 67.3016
15360 40.9603
15361 62.5493
15362 43.0875
15363 22.4037
15364 23.0826
15365 26.2508
15366 84.0026
15367 13.759
15368 11.7676
15369 42.9065
15370 39.9646
15371 57.3897
15372 17.5156
15373 4.7523
15374 29.9169
15375 13.2159
15376 54.1762
15377 17.4251
15378 17.6061
15379 14.5285
15380 63.8166
15381 16.0673
15382 9.32356
15383 13.3517
15384 6.69848
15385 9.09726
15386 13.8043
15387 9.23304
15388 8.8257
15389 9.18778
15390 22.4942
15391 4.39022
15392 2.08196
15393 10.8171
15394 27.1107
15395 7.42264
15396 25.7529
15397 8.5994
15398 9.59512
15399 13.5327
15400 9.64038
15401 19.2808
15402 20.5028
15403 15.9315
15404 9.68564
15405 21.7701
15406 31.1841
15407 28.1517
15408 24.8025
15409 26.3413
15410 15.841
15411 31.9536
15412 28.4233
15413 34.4429
15414 33.5829
15415 21.3627
15416 26.1603
15417 18.4208
15418 9.18778
15419 14.2569
15420 13.3064
15421 22.3584
15422 26.2055
15423 11.2697
15424 41.9108
15425 9.64038
15426 15.9315
15427 11.496
15428 39.9646
15429 18.6924
15430 13.4875
15431 11.2245
15432 35.5291
15433 29.6453
15434 21.8153
15435 53.4068
15436 51.4606
15437 28.7854
15438 89.1622
15439 25.3456
15440 22.8563
15441 57.5255
15442 34.9407
15443 27.5633
15444 46.482
15445 65.2197
15446 27.8802
15447 10.9529
15448 17.8777
15449 13.2159
15450 12.3107
15451 29.4643
15452 17.6514
15453 12.2202
15454 33.8092
15455 18.285
15456 46.0747
15457 22.3132
15458 82.1469
15459 30.7315
15460 10.274
15461 14.8453
15462 30.5958
15463 10.8171
15464 31.8178
15465 20.367
15466 20.7291
15467 10.0477
15468 5.79328
15469 24.5309
15470 15.1621
15471 22.2227
15472 9.32356
15473 5.2049
15474 33.2661
15475 8.87096
15476 4.25444
15477 7.60368
15478 21.0459
15479 31.5915
15480 36.6606
15481 16.1126
15482 27.4276
15483 7.06056
15484 20.0049
15485 27.9254
15486 23.0373
15487 15.3431
15488 7.37738
15489 9.00674
15490 19.5523
15491 19.4165
15492 45.9842
15493 21.6795
15494 18.7829
15495 43.0423
15496 10.5003
15497 13.6233
15498 15.2979
15499 12.0844
15500 35.3028
15501 38.6068
15502 14.8905
15503 10.4551
15504 19.5976
15505 27.7896
15506 13.6685
15507 16.0673
15508 33.0398
15509 37.2037
15510 13.3517
15511 20.9101
15512 46.4368
15513 21.0912
15514 53.09
15515 41.3224
15516 28.6496
15517 13.2159
15518 18.104
15519 31.9988
15520 25.074
15521 36.4343
15522 18.8734
15523 35.167
15524 53.4521
15525 38.8783
15526 80.6081
15527 40.3719
15528 58.838
15529 20.367
15530 11.9486
15531 19.7334
15532 36.9774
15533 60.9652
15534 16.9725
15535 24.3046
15536 32.2704
15537 7.19634
15538 12.3107
15539 14.9811
15540 24.5762
15541 19.6428
15542 24.4404
15543 18.9639
15544 12.8086
15545 33.8092
15546 12.0844
15547 16.2031
15548 20.0954
15549 21.9511
15550 34.5786
15551 31.1389
15552 44.6716
15553 40.2814
15554 61.8252
15555 32.8588
15556 44.7169
15557 39.0141
15558 18.4208
15559 15.3431
15560 20.7291
15561 36.0722
15562 12.8086
15563 10.1835
15564 24.6214
15565 10.5003
15566 29.9621
15567 51.0985
15568 34.3071
15569 15.8863
15570 8.3731
15571 11.315
15572 35.3933
15573 27.5181
15574 16.882
15575 14.7548
15576 13.4875
15577 41.0961
15578 38.9236
15579 24.1688
15580 30.8673
15581 8.64466
15582 19.4165
15583 7.82998
15584 6.42692
15585 10.5456
15586 4.526
15587 11.8581
15588 48.2924
15589 7.78472
15590 2.39878
15591 10.3645
15592 68.6142
15593 18.8282
15594 38.8783
15595 9.41408
15596 37.249
15597 19.4618
15598 18.3303
15599 25.7529
15600 4.16392
15601 15.9768
15602 30.8673
15603 43.5854
15604 42.4539
15605 44.8979
15606 39.7383
15607 46.1199
15608 18.6019
15609 9.5046
15610 25.4361
15611 66.3512
15612 26.6129
15613 6.15536
15614 26.8844
15615 37.43
15616 51.2343
15617 69.4288
15618 45.3505
15619 8.8257
15620 21.4985
15621 13.3064
15622 14.1664
15623 29.8716
15624 34.2166
15625 16.7915
15626 21.8606
15627 20.6386
15628 9.68564
15629 37.8374
15630 14.3474
15631 7.15108
15632 18.3756
15633 10.4098
15634 21.8153
15635 17.7419
15636 13.0801
15637 26.6581
15638 68.8405
15639 57.1634
15640 26.8844
15641 53.4973
15642 30.3695
15643 14.8453
15644 15.5242
15645 26.115
15646 34.3976
15647 35.4386
15648 16.4294
15649 38.1542
15650 13.8948
15651 8.8257
15652 35.2575
15653 20.9101
15654 57.0276
15655 25.4361
15656 87.2613
15657 14.8905
15658 6.789
15659 25.1646
15660 87.4423
15661 18.9187
15662 9.052
15663 12.2202
15664 12.0392
15665 5.02386
15666 13.9401
15667 24.0331
15668 30.9578
15669 22.3132
15670 23.3542
15671 10.0025
15672 23.6257
15673 47.1157
15674 31.2747
15675 9.052
15676 35.2575
15677 25.2551
15678 22.2679
15679 21.5438
15680 17.3346
15681 8.73518
15682 9.9572
15683 4.88808
15684 13.397
15685 19.0545
15686 5.34068
15687 12.1749
15688 16.9272
15689 14.4379
15690 20.9554
15691 19.2355
15692 15.2979
15693 25.074
15694 31.2294
15695 23.3089
15696 47.2062
15697 44.8074
15698 42.6349
15699 31.9083
15700 63.9071
15701 23.5805
15702 34.6239
15703 24.2594
15704 22.9016
15705 101.699
15706 14.9358
15707 22.1774
15708 37.7921
15709 35.9817
15710 45.5316
15711 65.627
15712 14.5285
15713 15.7957
15714 15.9768
15715 11.496
15716 10.274
15717 26.3866
15718 12.6728
15719 17.6061
15720 19.2808
15721 14.8453
15722 12.3107
15723 16.2936
15724 6.47218
15725 30.641
15726 51.0533
15727 33.0851
15728 31.863
15729 7.2416
15730 19.0997
15731 16.5652
15732 7.96576
15733 6.06484
15734 19.8239
15735 47.2514
15736 34.126
15737 24.1236
15738 48.9713
15739 33.5829
15740 20.3217
15741 11.9486
15742 16.2483
15743 45.4863
15744 40.3267
15745 15.3431
15746 25.7077
15747 31.682
15748 21.1817
15749 10.3193
15750 19.9597
15751 34.8502
15752 15.5242
15753 29.1927
15754 24.3951
15755 34.3071
15756 28.1517
15757 30.1884
15758 27.337
15759 32.904
15760 49.1976
15761 36.9322
15762 29.3285
15763 29.3285
15764 19.4618
15765 10.3645
15766 33.3114
15767 18.5566
15768 22.0416
15769 30.3242
15770 6.15536
15771 4.66178
15772 18.5113
15773 9.86668
15774 12.537
15775 13.0801
15776 14.3927
15777 6.3364
15778 24.9383
15779 36.1627
15780 54.6288
15781 16.1126
15782 20.6386
15783 43.1328
15784 28.1065
15785 13.3064
15786 6.20062
15787 14.2569
15788 22.0416
15789 18.285
15790 7.55842
15791 9.9572
15792 7.55842
15793 21.6343
15794 23.2636
15795 8.32784
15796 10.7266
15797 23.3089
15798 64.2239
15799 19.5976
15800 31.2747
15801 41.8655
15802 56.756
15803 31.7273
15804 13.3064
15805 9.14252
15806 10.0025
15807 28.7854
15808 28.6496
15809 49.8765
15810 42.0013
15811 33.2208
15812 29.2832
15813 28.9664
15814 10.274
15815 39.2857
15816 23.7615
15817 16.022
15818 16.2483
15819 8.64466
15820 17.063
15821 27.5633
15822 35.0312
15823 15.6147
15824 4.48074
15825 7.82998
15826 15.1168
15827 36.1627
15828 35.2123
15829 14.6642
15830 26.3866
15831 21.4985
15832 10.1835
15833 23.1731
15834 18.2398
15835 55.4435
15836 18.7829
15837 12.4918
15838 44.3095
15839 14.4379
15840 18.6924
15841 30.0979
15842 21.8153
15843 23.2184
15844 11.6318
15845 26.1603
15846 11.7223
15847 21.1817
15848 41.3676
15849 22.0416
15850 20.4575
15851 7.73946
15852 13.8948
15853 25.6172
15854 10.9529
15855 33.6734
15856 29.0569
15857 77.3946
15858 22.9468
15859 17.4251
15860 15.5694
15861 6.3364
15862 28.2422
15863 46.0747
15864 43.4043
15865 18.9639
15866 8.3731
15867 30.7315
15868 15.841
15869 33.945
15870 30.0074
15871 21.5438
15872 15.2979
15873 11.1792
15874 13.8043
15875 15.4789
15876 8.55414
15877 16.7009
15878 38.1089
15879 14.8905
15880 35.5744
15881 16.6104
15882 15.0716
15883 5.2049
15884 20.2765
15885 17.2893
15886 26.8392
15887 42.2728
15888 14.2116
15889 11.3603
15890 17.1988
15891 16.7915
15892 11.0887
15893 20.8649
15894 8.50888
15895 23.0373
15896 91.4705
15897 31.863
15898 23.5352
15899 39.9646
15900 61.6441
15901 24.1236
15902 25.1646
15903 39.6478
15904 25.2098
15905 15.6147
15906 64.6765
15907 17.0178
15908 20.0049
15909 33.5377
15910 17.6061
15911 16.6557
15912 6.38166
15913 15.6147
15914 28.4685
15915 20.6386
15916 28.6496
15917 23.0373
15918 16.4294
15919 31.1389
15920 20.0954
15921 13.0349
15922 16.9725
15923 26.6581
15924 19.1902
15925 28.1517
15926 9.14252
15927 5.06912
15928 14.2569
15929 28.4685
15930 14.619
15931 21.3627
15932 20.6838
15933 22.4942
15934 15.1168
15935 26.2961
15936 29.1022
15937 12.8086
15938 11.496
15939 9.45934
15940 8.10154
15941 23.7615
15942 33.5829
15943 38.8783
15944 28.9211
15945 31.4557
15946 40.0098
15947 45.7579
15948 48.0209
15949 37.8374
15950 18.6019
15951 24.9835
15952 13.2159
15953 45.7126
15954 61.4631
15955 17.3346
15956 12.8538
15957 14.3927
15958 29.1022
15959 44.1285
15960 22.449
15961 31.9536
15962 10.4098
15963 22.7658
15964 29.0569
15965 42.4991
15966 93.2356
15967 13.1707
15968 27.156
15969 19.7334
15970 18.0587
15971 14.5737
15972 8.68992
15973 11.2245
15974 30.2789
15975 19.7334
15976 10.0025
15977 7.60368
15978 4.57126
15979 7.28686
15980 18.5113
15981 9.32356
15982 6.5627
15983 13.1707
15984 15.2526
15985 42.997
15986 20.4575
15987 41.8202
15988 20.8196
15989 9.54986
15990 21.7701
15991 9.32356
15992 38.8331
15993 51.0533
15994 21.3627
15995 46.7083
15996 65.6723
15997 50.8722
15998 82.4637
15999 44.9432
16000 24.5309
16001 31.682
16002 9.36882
16003 54.4478
16004 33.6734
16005 16.7915
16006 20.186
16007 15.3431
16008 7.96576
16009 29.8263
16010 54.5383
16011 123.243
16012 20.7743
16013 14.3474
16014 26.6581
16015 8.23732
16016 43.2686
16017 28.5591
16018 16.4294
16019 6.47218
16020 6.06484
16021 26.1603
16022 41.8655
16023 14.1211
16024 76.1273
16025 20.2312
16026 9.09726
16027 66.1249
16028 8.05628
16029 4.88808
16030 6.20062
16031 42.0013
16032 33.3566
16033 26.975
16034 75.6295
16035 32.2251
16036 73.9548
16037 14.4832
16038 4.84282
16039 18.8734
16040 6.06484
16041 18.9187
16042 39.1046
16043 19.145
16044 13.5327
16045 7.42264
16046 8.64466
16047 27.6991
16048 21.8153
16049 23.2636
16050 42.816
16051 26.4318
16052 45.7126
16053 49.8313
16054 109.846
16055 34.9407
16056 21.0006
16057 35.3028
16058 37.9731
16059 41.9108
16060 108.352
16061 28.6948
16062 22.0869
16063 22.4942
16064 24.9835
16065 34.1713
16066 29.1474
16067 45.9842
16068 49.0166
16069 19.6881
16070 34.5334
16071 23.3994
16072 17.6967
16073 100.206
16074 41.0961
16075 23.3542
16076 40.6435
16077 44.5358
16078 23.7615
16079 46.7536
16080 54.9456
16081 101.744
16082 88.7096
16083 45.1695
16084 96.268
16085 57.8875
16086 17.8324
16087 46.3915
16088 103.012
16089 47.342
16090 66.8943
16091 40.553
16092 28.7401
16093 20.9101
16094 29.3285
16095 33.5829
16096 12.8086
16097 28.197
16098 54.4478
16099 25.6172
16100 13.9401
16101 20.3217
16102 31.3652
16103 55.4435
16104 63.364
16105 52.0943
16106 22.3132
16107 11.6318
16108 8.55414
16109 27.4728
16110 25.934
16111 11.7223
16112 24.893
16113 25.3003
16114 17.2893
16115 23.4447
16116 25.5266
16117 11.315
16118 48.4282
16119 179.184
16120 19.8691
16121 19.1902
16122 27.5633
16123 11.9486
16124 40.1909
16125 161.578
16126 19.3713
16127 37.3395
16128 113.195
16129 12.0392
16130 20.6838
16131 20.7291
16132 8.19206
16133 38.9236
16134 123.469
16135 11.6771
16136 17.2893
16137 33.8092
16138 54.2667
16139 53.4521
16140 12.8538
16141 10.9077
16142 40.4172
16143 137.998
16144 18.9187
16145 15.5242
16146 28.6948
16147 102.378
16148 31.0484
16149 21.9058
16150 55.7151
16151 78.2545
16152 32.5419
16153 14.5737
16154 20.186
16155 32.5419
16156 111.249
16157 27.7444
16158 35.6649
16159 86.5824
16160 49.7407
16161 80.0649
16162 81.9206
16163 49.1524
16164 49.0166
16165 78.0735
16166 114.779
16167 58.8833
16168 23.9425
16169 50.6912
16170 121.795
16171 193.939
16172 38.0184
16173 14.5737
16174 22.3584
16175 86.6729
16176 24.1236
16177 75.6295
16178 29.3285
16179 54.9909
16180 54.8551
16181 49.4692
16182 27.7896
16183 64.3597
16184 39.4667
16185 68.2068
16186 28.197
16187 10.1382
16188 16.3841
16189 14.2569
16190 17.6514
16191 25.0288
16192 34.6239
16193 10.5908
16194 29.3737
16195 49.8313
16196 40.7793
16197 32.1799
16198 15.3431
16199 13.397
16200 13.9401
16201 36.8869
16202 25.7077
16203 14.0759
16204 6.74374
16205 37.7016
16206 24.8477
16207 18.4661
16208 103.148
16209 19.0545
16210 27.4276
16211 22.0416
16212 18.1493
16213 9.64038
16214 15.9768
16215 28.7854
16216 27.2918
16217 34.3523
16218 58.3401
16219 14.6642
16220 74.1811
16221 66.3964
16222 23.3089
16223 20.6386
16224 47.9303
16225 15.0716
16226 14.2569
16227 13.8948
16228 28.9664
16229 37.1132
16230 94.7744
16231 55.8056
16232 117.133
16233 46.6178
16234 17.0178
16235 28.6043
16236 43.8569
16237 58.838
16238 55.9866
16239 109.846
16240 42.4539
16241 57.797
16242 92.6472
16243 133.064
16244 169.499
16245 110.118
16246 104.641
16247 71.9181
16248 17.8777
16249 25.3456
16250 90.701
16251 51.0985
16252 20.7743
16253 19.5071
16254 49.4239
16255 81.1512
16256 31.2294
16257 31.3199
16258 46.9799
16259 77.7114
16260 18.4661
16261 46.2105
16262 76.3989
16263 83.731
16264 113.693
16265 111.973
16266 43.0423
16267 40.1004
16268 63.364
16269 33.7187
16270 20.4123
16271 51.1438
16272 107.266
16273 42.9065
16274 35.8912
16275 24.5762
16276 19.0997
16277 42.1371
16278 83.912
16279 38.5615
16280 34.0808
16281 18.3756
16282 12.0844
16283 22.4942
16284 69.0668
16285 23.4447
16286 15.2074
16287 16.7915
16288 22.449
16289 13.2612
16290 23.4447
16291 13.3517
16292 38.6068
16293 26.9297
16294 54.2667
16295 39.0141
16296 59.4264
16297 32.1346
16298 16.3389
16299 49.5144
16300 90.0674
16301 49.6502
16302 31.4104
16303 62.8209
16304 38.29
16305 173.708
16306 24.4857
16307 35.4838
16308 50.1028
16309 56.9371
16310 176.242
16311 36.9774
16312 12.537
16313 33.9903
16314 42.4991
16315 23.1279
16316 69.3383
16317 39.1952
16318 14.3474
16319 17.923
16320 55.353
16321 43.4949
16322 12.2202
16323 74.86
16324 25.8435
16325 100.387
16326 12.6728
16327 26.8844
16328 100.477
16329 31.0936
16330 42.9065
16331 20.6838
16332 12.5823
16333 16.9725
16334 19.0997
16335 46.6178
16336 60.06
16337 131.526
16338 40.1456
16339 72.6423
16340 39.512
16341 16.2031
16342 39.7835
16343 40.4624
16344 28.7401
16345 33.8997
16346 29.2832
16347 19.5976
16348 85.4056
16349 150.354
16350 56.8918
16351 43.4949
16352 105.229
16353 93.2356
16354 78.2545
16355 68.8857
16356 32.4514
16357 42.816
16358 13.397
16359 18.4208
16360 45.7579
16361 56.9823
16362 81.3775
16363 28.7401
16364 35.8912
16365 35.167
16366 20.6386
16367 147.367
16368 65.808
16369 29.9169
16370 35.9364
16371 121.025
16372 79.4766
16373 54.131
16374 62.8209
16375 30.6863
16376 16.5652
16377 21.8606
16378 13.8043
16379 14.3927
16380 20.6838
16381 59.2001
16382 42.5444
16383 44.6716
16384 68.4331
16385 64.5408
16386 79.7481
16387 48.0661
16388 37.0679
16389 53.5426
16390 47.3872
16391 54.6741
16392 32.2704
16393 53.7236
16394 22.9468
16395 11.9939
16396 14.0306
16397 27.0655
16398 41.4129
16399 40.4172
16400 16.2031
16401 26.2508
16402 24.893
16403 12.9444
16404 23.1731
16405 54.8551
16406 25.4361
16407 42.3181
16408 90.9726
16409 39.7835
16410 40.1456
16411 23.0826
16412 36.4796
16413 87.5328
16414 24.5762
16415 47.8398
16416 49.6502
16417 25.934
16418 70.0625
16419 60.2411
16420 66.8038
16421 38.5163
16422 12.4465
16423 32.8588
16424 24.0331
16425 42.2276
16426 91.1536
16427 17.7872
16428 38.29
16429 147.095
16430 23.6257
16431 27.9707
16432 29.419
16433 11.8129
16434 30.5505
16435 16.6104
16436 6.38166
16437 17.9682
16438 21.2269
16439 18.5113
16440 43.0423
16441 124.646
16442 29.0117
16443 8.41836
16444 6.60796
16445 15.4337
16446 33.3114
16447 29.8263
16448 43.6306
16449 110.706
16450 28.1065
16451 34.0808
16452 53.4973
16453 86.5371
16454 112.154
16455 46.0294
16456 28.2875
16457 70.8319
16458 100.296
16459 52.4111
16460 71.0582
16461 83.6405
16462 99.0289
16463 70.6961
16464 59.879
16465 43.178
16466 85.2246
16467 91.8325
16468 107.447
16469 69.2025
16470 21.1364
16471 37.8826
16472 40.6887
16473 37.8826
16474 120.573
16475 87.3971
16476 30.5052
16477 36.389
16478 48.564
16479 21.9964
16480 16.2936
16481 22.0416
16482 13.759
16483 23.6257
16484 46.8441
16485 19.9144
16486 24.1688
16487 22.9921
16488 17.7419
16489 31.4557
16490 31.0031
16491 24.3046
16492 15.2979
16493 25.7982
16494 52.1395
16495 25.3456
16496 16.022
16497 22.63
16498 35.9817
16499 38.7426
16500 78.2545
16501 14.5737
16502 24.6667
16503 24.5309
16504 13.4875
16505 45.8484
16506 147.729
16507 97.0827
16508 42.0465
16509 7.6942
16510 31.7273
16511 72.6423
16512 41.8202
16513 21.9511
16514 19.4618
16515 15.1621
16516 4.84282
16517 15.5242
16518 12.9896
16519 23.5352
16520 58.5664
16521 18.5113
16522 18.5113
16523 38.9236
16524 7.6942
16525 59.3811
16526 70.1077
16527 34.3071
16528 45.5316
16529 15.6147
16530 143.112
16531 16.7462
16532 40.4172
16533 55.7603
16534 8.10154
16535 24.2594
16536 27.8802
16537 23.2636
16538 34.8955
16539 33.2661
16540 100.341
16541 37.7468
16542 20.0502
16543 34.3523
16544 43.4043
16545 24.6667
16546 28.197
16547 32.7682
16548 24.3046
16549 23.9425
16550 72.4613
16551 88.5286
16552 127.316
16553 70.0172
16554 54.2215
16555 48.2472
16556 49.0618
16557 55.0362
16558 37.0679
16559 117.721
16560 57.9781
16561 130.937
16562 46.301
16563 19.0997
16564 13.6685
16565 45.8484
16566 9.2783
16567 23.6257
16568 13.9401
16569 31.9083
16570 17.3798
16571 7.82998
16572 11.9034
16573 14.2569
16574 32.2251
16575 45.0337
16576 27.2013
16577 10.4098
16578 69.1573
16579 9.54986
16580 8.41836
16581 15.3884
16582 53.5878
16583 22.0416
16584 6.38166
16585 13.4422
16586 5.38594
16587 8.5994
16588 14.7548
16589 20.5028
16590 29.7358
16591 12.4918
16592 32.0441
16593 30.8673
16594 45.1242
16595 59.7432
16596 33.764
16597 21.3175
16598 73.7738
16599 125.868
16600 49.6502
16601 29.3285
16602 45.8484
16603 98.8026
16604 25.8887
16605 32.8135
16606 12.8991
16607 43.9022
16608 100.522
16609 103.057
16610 27.8802
16611 18.0587
16612 18.4208
16613 26.115
16614 52.9995
16615 40.1909
16616 56.575
16617 53.9499
16618 44.7621
16619 51.008
16620 130.213
16621 65.0839
16622 85.0435
16623 50.1028
16624 31.682
16625 27.4728
16626 23.2636
16627 21.2722
16628 35.9817
16629 97.4448
16630 50.1481
16631 45.6221
16632 90.52
16633 38.5163
16634 91.6968
16635 72.597
16636 71.0129
16637 42.1823
16638 53.9047
16639 39.2404
16640 21.5438
16641 18.9187
16642 27.156
16643 44.5811
16644 19.7786
16645 22.6753
16646 35.8459
16647 125.461
16648 24.3046
16649 28.8306
16650 37.1132
16651 60.1053
16652 44.7169
16653 17.923
16654 38.9236
16655 33.8997
16656 16.3841
16657 18.8282
16658 84.4552
16659 48.6545
16660 15.3884
16661 57.616
16662 80.4723
16663 42.0918
16664 36.4796
16665 15.8863
16666 45.7126
16667 39.2857
16668 15.9315
16669 6.789
16670 32.1346
16671 29.8716
16672 37.9731
16673 33.6282
16674 68.071
16675 21.6343
16676 26.7487
16677 20.7291
16678 27.9707
16679 23.852
16680 127.497
16681 48.2019
16682 14.3022
16683 50.0576
16684 39.9193
16685 27.8802
16686 185.747
16687 21.408
16688 43.178
16689 94.5481
16690 16.3389
16691 20.367
16692 61.3726
16693 24.2594
16694 77.3493
16695 45.079
16696 22.1321
16697 37.9731
16698 27.0655
16699 17.2441
16700 17.6061
16701 17.063
16702 9.32356
16703 30.0979
16704 38.9689
16705 19.4165
16706 32.6325
16707 78.8882
16708 47.2514
16709 92.7377
16710 47.2062
16711 16.6557
16712 34.3976
16713 4.88808
16714 13.1254
16715 52.7732
16716 31.2747
16717 16.7009
16718 22.2679
16719 32.2251
16720 21.0006
16721 16.022
16722 17.8324
16723 29.4643
16724 86.3561
16725 9.18778
16726 36.4343
16727 30.46
16728 15.4789
16729 55.6698
16730 16.7462
16731 40.2814
16732 92.5567
16733 39.1046
16734 8.3731
16735 16.0673
16736 15.3431
16737 29.9169
16738 34.6692
16739 58.9738
16740 40.5982
16741 78.9787
16742 72.7328
16743 41.3224
16744 64.6313
16745 32.904
16746 15.3431
16747 20.9101
16748 17.8777
16749 28.6496
16750 84.953
16751 35.8007
16752 50.7817
16753 38.2447
16754 43.4949
16755 45.8031
16756 25.7077
16757 85.6319
16758 59.3811
16759 50.6912
16760 27.9254
16761 70.9224
16762 82.2374
16763 118.672
16764 76.8967
16765 127.633
16766 67.89
16767 65.6723
16768 38.1994
16769 64.4955
16770 152.571
16771 53.1352
16772 16.7009
16773 23.8973
16774 17.9682
16775 8.55414
16776 52.9995
16777 10.6814
16778 71.6013
16779 15.3431
16780 20.8649
16781 53.3163
16782 105.863
16783 25.6172
16784 12.9896
16785 15.6147
16786 19.1902
16787 13.759
16788 78.8429
16789 18.1493
16790 10.5908
16791 9.2783
16792 24.3951
16793 36.3438
16794 12.537
16795 15.4337
16796 6.15536
16797 17.9682
16798 16.2483
16799 17.4251
16800 16.882
16801 36.2533
16802 43.5401
16803 31.0031
16804 29.1022
16805 29.1022
16806 17.1535
16807 19.5071
16808 17.2893
16809 41.3676
16810 88.6191
16811 56.9823
16812 60.1958
16813 36.8416
16814 60.2411
16815 75.4937
16816 57.2086
16817 55.0814
16818 202.901
16819 72.0992
16820 48.4735
16821 55.7151
16822 53.271
16823 17.7872
16824 19.4165
16825 16.022
16826 26.0245
16827 122.157
16828 50.1028
16829 40.7793
16830 19.1902
16831 63.183
16832 30.0526
16833 48.6998
16834 34.1713
16835 28.197
16836 24.1688
16837 65.7628
16838 68.7047
16839 60.6484
16840 95.8154
16841 107.221
16842 38.29
16843 22.449
16844 52.3658
16845 105.908
16846 38.6973
16847 73.5475
16848 76.9873
16849 18.6019
16850 15.4789
16851 26.975
16852 28.1065
16853 28.4233
16854 45.8031
16855 18.6924
16856 38.6068
16857 15.7052
16858 15.8863
16859 29.5548
16860 23.3542
16861 84.1383
16862 88.8454
16863 22.811
16864 16.7915
16865 8.3731
16866 32.0441
16867 35.0765
16868 40.1004
16869 30.641
16870 11.315
16871 59.8337
16872 45.4863
16873 11.9034
16874 31.1841
16875 53.4068
16876 41.8655
16877 23.671
16878 46.3915
16879 31.7725
16880 17.1535
16881 39.7383
16882 34.9407
16883 15.0263
16884 47.523
16885 86.5824
16886 181.357
16887 45.9842
16888 15.9315
16889 48.745
16890 51.3248
16891 36.0722
16892 45.8484
16893 45.8031
16894 25.3003
16895 47.0251
16896 126.864
16897 174.93
16898 95.3176
16899 60.6031
16900 17.2893
16901 36.2533
16902 44.7621
16903 104.822
16904 41.2319
16905 27.6539
16906 26.2055
16907 37.0679
16908 83.6857
16909 36.208
16910 59.5169
16911 50.2839
16912 38.5615
16913 46.1199
16914 28.378
16915 9.54986
16916 27.9707
16917 31.7725
16918 49.5144
16919 17.2441
16920 49.605
16921 13.0801
16922 11.8581
16923 31.863
16924 46.2557
16925 49.3787
16926 47.5683
16927 187.331
16928 48.8808
16929 31.7273
16930 35.4838
16931 32.9945
16932 21.589
16933 28.4685
16934 45.3505
16935 18.5566
16936 47.8851
16937 170.494
16938 54.9909
16939 32.8135
16940 48.5187
16941 35.7554
16942 115.685
16943 104.324
16944 58.7475
16945 32.2251
16946 27.337
16947 21.4532
16948 38.3352
16949 36.6153
16950 51.0985
16951 34.126
16952 53.4521
16953 75.6295
16954 79.2503
16955 27.3823
16956 30.641
16957 72.0539
16958 78.6166
16959 82.1469
16960 63.7713
16961 54.9909
16962 20.4575
16963 29.7358
16964 59.8337
16965 53.1352
16966 56.394
16967 118.219
16968 38.4257
16969 54.8551
16970 27.156
16971 62.9567
16972 26.7487
16973 18.8282
16974 23.5352
16975 12.537
16976 37.9731
16977 33.6282
16978 40.1909
16979 16.7462
16980 30.3242
16981 28.1065
16982 11.9034
16983 22.4942
16984 54.0404
16985 62.1872
16986 30.7315
16987 17.6061
16988 40.0098
16989 60.4221
16990 49.0166
16991 53.3163
16992 39.8741
16993 33.1756
16994 41.2319
16995 63.7261
16996 88.0307
16997 143.791
16998 55.7151
16999 39.6025
17000 306.229
17001 29.6453
17002 10.4551
17003 40.3267
17004 28.2875
17005 48.9261
17006 91.3347
17007 115.775
17008 69.5194
17009 21.9964
17010 14.2116
17011 15.4789
17012 19.6428
17013 23.3542
17014 13.6685
17015 36.2985
17016 37.43
17017 25.4361
17018 21.9511
17019 49.605
17020 14.5737
17021 26.3866
17022 66.0796
17023 25.3456
17024 38.7878
17025 16.1126
17026 14.7095
17027 22.449
17028 47.0251
17029 72.9139
17030 218.289
17031 86.1298
17032 48.7903
17033 18.5566
17034 39.1499
17035 58.4307
17036 29.6906
17037 27.2465
17038 19.5523
17039 20.9554
17040 71.9634
17041 114.372
17042 164.656
17043 104.686
17044 48.1114
17045 60.8747
17046 44.4001
17047 16.2031
17048 35.6649
17049 28.4685
17050 11.2697
17051 32.0441
17052 43.0875
17053 21.1817
17054 41.0508
17055 33.9903
17056 29.5095
17057 24.6667
17058 44.5811
17059 35.9364
17060 36.208
17061 10.3645
17062 26.3413
17063 17.2893
17064 53.6784
17065 32.8135
17066 66.4869
17067 40.8698
17068 19.7334
17069 51.7774
17070 83.4594
17071 77.2588
17072 50.1933
17073 59.7885
17074 55.534
17075 29.3285
17076 10.9982
17077 20.186
17078 12.4918
17079 34.2166
17080 43.4949
17081 23.6257
17082 40.0098
17083 81.3775
17084 63.7261
17085 21.0912
17086 35.4838
17087 56.0771
17088 90.2032
17089 52.9995
17090 38.1542
17091 129.806
17092 53.9047
17093 14.1211
17094 22.8563
17095 21.6795
17096 63.2735
17097 48.9713
17098 13.8496
17099 12.1749
17100 8.23732
17101 30.6863
17102 44.7621
17103 46.6178
17104 31.4104
17105 13.0349
17106 95.4533
17107 20.0954
17108 5.92906
17109 25.6172
17110 55.2172
17111 26.3866
17112 31.9536
17113 18.9639
17114 13.9401
17115 43.3138
17116 9.82142
17117 27.4728
17118 25.2098
17119 19.9144
17120 18.4208
17121 32.3156
17122 47.4777
17123 9.41408
17124 9.77616
17125 24.6667
17126 33.4924
17127 73.0949
17128 37.2037
17129 21.3627
17130 102.197
17131 29.3285
17132 49.5144
17133 56.6203
17134 17.9682
17135 31.682
17136 24.5309
17137 29.6906
17138 10.6361
17139 22.6753
17140 13.6233
17141 47.9303
17142 46.9799
17143 80.2007
17144 19.0092
17145 12.6728
17146 38.5163
17147 39.2857
17148 34.8502
17149 21.9511
17150 18.1945
17151 47.9756
17152 24.1688
17153 7.60368
17154 18.1493
17155 17.1083
17156 27.5181
17157 13.6233
17158 18.104
17159 51.7774
17160 39.1952
17161 30.0074
17162 47.2514
17163 33.0851
17164 54.3573
17165 52.6374
17166 63.2735
17167 45.1242
17168 32.4967
17169 31.1389
17170 10.8624
17171 20.4123
17172 48.4735
17173 12.8991
17174 37.2942
17175 19.3713
17176 11.2245
17177 14.8905
17178 37.2037
17179 13.8948
17180 7.37738
17181 7.28686
17182 18.7376
17183 32.6325
17184 37.8374
17185 18.3303
17186 11.0434
17187 21.5438
17188 26.1603
17189 9.2783
17190 14.8453
17191 26.115
17192 41.0056
17193 24.6214
17194 23.0373
17195 49.2429
17196 13.397
17197 28.1517
17198 60.0148
17199 33.9903
17200 16.6104
17201 18.1945
17202 53.8141
17203 25.5719
17204 10.7719
17205 31.0031
17206 37.9279
17207 14.6642
17208 11.5413
17209 52.5016
17210 43.4949
17211 25.5266
17212 15.9768
17213 68.7047
17214 67.6184
17215 43.2686
17216 70.153
17217 34.8049
17218 10.5003
17219 35.3933
17220 80.7891
17221 20.6386
17222 17.6967
17223 12.7633
17224 16.2936
17225 50.3291
17226 25.4814
17227 27.6539
17228 27.6086
17229 16.5199
17230 21.5438
17231 11.134
17232 22.9921
17233 47.1157
17234 40.734
17235 42.6349
17236 38.5615
17237 64.0882
17238 17.923
17239 8.87096
17240 42.6349
17241 45.6221
17242 28.0612
17243 11.315
17244 17.2893
17245 28.7854
17246 12.5823
17247 17.2893
17248 14.7548
17249 59.2906
17250 28.4233
17251 12.9896
17252 12.9896
17253 7.19634
17254 13.3064
17255 13.4422
17256 37.7921
17257 10.7266
17258 55.8508
17259 59.7885
17260 30.3242
17261 83.4594
17262 54.7646
17263 98.3047
17264 35.6649
17265 8.46362
17266 63.1377
17267 126.275
17268 22.449
17269 20.5028
17270 30.8221
17271 22.63
17272 13.4875
17273 22.8563
17274 11.4055
17275 21.408
17276 75.9463
17277 20.9101
17278 24.3951
17279 59.6979
17280 20.1407
17281 24.3499
17282 41.2319
17283 12.4012
17284 21.6795
17285 45.26
17286 12.2655
17287 48.745
17288 33.4471
17289 7.64894
17290 60.5579
17291 28.4233
17292 11.7223
17293 21.408
17294 25.8887
17295 27.9254
17296 22.0869
17297 24.3951
17298 31.4104
17299 37.1585
17300 60.9652
17301 33.8545
17302 9.5046
17303 21.3627
17304 24.6214
17305 37.3395
17306 48.6092
17307 27.5181
17308 12.4918
17309 11.9939
17310 19.2355
17311 22.1321
17312 15.7957
17313 49.7407
17314 79.8839
17315 40.6887
17316 50.5102
17317 44.4453
17318 25.6624
17319 52.0943
17320 20.4123
17321 29.1022
17322 56.3487
17323 32.3156
17324 21.0459
17325 21.6343
17326 51.3701
17327 21.3627
17328 77.1683
17329 32.4514
17330 81.1964
17331 67.0753
17332 19.9597
17333 17.0178
17334 28.9211
17335 152.934
17336 73.8643
17337 88.1665
17338 53.0447
17339 43.2233
17340 68.5236
17341 36.2533
17342 32.5872
17343 12.8086
17344 24.5309
17345 53.8594
17346 71.6013
17347 21.9058
17348 15.8863
17349 9.2783
17350 15.1168
17351 22.9016
17352 34.6239
17353 61.8252
17354 41.8202
17355 83.731
17356 31.7273
17357 14.6642
17358 14.3474
17359 13.5327
17360 37.7921
17361 18.1945
17362 59.2001
17363 77.6662
17364 216.071
17365 89.7506
17366 42.4539
17367 23.4899
17368 44.6716
17369 65.5817
17370 46.8441
17371 93.1451
17372 31.9536
17373 23.9425
17374 38.5615
17375 17.6061
17376 18.6924
17377 36.4796
17378 98.0784
17379 129.806
17380 89.479
17381 129.987
17382 57.797
17383 47.5683
17384 26.975
17385 13.8948
17386 25.6624
17387 38.1542
17388 34.3523
17389 14.2116
17390 28.6496
17391 11.134
17392 18.3756
17393 18.9187
17394 41.3676
17395 14.5285
17396 12.9444
17397 56.1677
17398 23.8973
17399 52.5469
17400 49.9218
17401 19.0092
17402 19.8239
17403 24.0783
17404 14.7548
17405 33.4019
17406 120.437
17407 51.5511
17408 41.7297
17409 47.4777
17410 11.9486
17411 19.9597
17412 56.7108
17413 25.074
17414 38.1994
17415 72.8233
17416 51.7322
17417 33.8092
17418 13.8948
17419 29.419
17420 74.9958
17421 89.3885
17422 56.6655
17423 41.5939
17424 12.0844
17425 27.156
17426 27.2465
17427 15.7957
17428 30.3242
17429 31.3652
17430 32.2251
17431 25.4814
17432 44.219
17433 56.5297
17434 105.727
17435 129.806
17436 41.0056
17437 33.4019
17438 92.5114
17439 157.505
17440 23.7615
17441 40.1004
17442 53.3163
17443 40.9603
17444 103.464
17445 56.6655
17446 24.7572
17447 41.7297
17448 39.4667
17449 59.9695
17450 26.0245
17451 16.1578
17452 31.9536
17453 81.8753
17454 90.0674
17455 31.9083
17456 19.5071
17457 30.4147
17458 64.4502
17459 17.923
17460 14.3927
17461 19.9144
17462 11.9486
17463 24.6214
17464 21.1817
17465 17.3346
17466 23.9878
17467 13.6685
17468 36.7511
17469 56.7108
17470 51.3701
17471 23.3994
17472 12.1749
17473 13.1707
17474 25.2551
17475 20.0049
17476 17.4704
17477 119.577
17478 57.2086
17479 6.42692
17480 24.2141
17481 110.615
17482 17.1083
17483 10.8171
17484 37.249
17485 52.9995
17486 52.0037
17487 22.811
17488 29.0569
17489 54.131
17490 90.7916
17491 27.5633
17492 28.6948
17493 28.4233
17494 21.2269
17495 60.5126
17496 100.839
17497 114.236
17498 85.7224
17499 47.7946
17500 39.4667
17501 48.7903
17502 20.367
17503 28.4233
17504 89.6148
17505 99.0741
17506 47.9303
17507 32.2704
17508 72.597
17509 43.4949
17510 65.6723
17511 38.5615
17512 22.6753
17513 29.9621
17514 37.9279
17515 18.104
17516 40.1004
17517 43.9022
17518 102.604
17519 19.5976
17520 10.7719
17521 78.1188
17522 13.0349
17523 13.0349
17524 12.1297
17525 10.5908
17526 4.11866
17527 10.9529
17528 12.6275
17529 4.20918
17530 13.0349
17531 17.4251
17532 22.7205
17533 19.2808
17534 5.47646
17535 21.9964
17536 32.9945
17537 17.063
17538 10.9077
17539 28.0612
17540 51.3701
17541 32.8588
17542 40.8245
17543 76.6704
17544 34.7144
17545 47.9756
17546 19.1902
17547 22.3584
17548 45.079
17549 17.3346
17550 7.82998
17551 16.9272
17552 5.38594
17553 13.9853
17554 28.6948
17555 25.9792
17556 48.1566
17557 25.1193
17558 12.4918
17559 15.8863
17560 10.4551
17561 19.7334
17562 20.548
17563 31.7725
17564 28.7401
17565 19.5071
17566 16.9725
17567 21.2722
17568 49.3787
17569 66.0343
17570 40.4172
17571 23.1731
17572 13.7138
17573 12.3107
17574 37.9279
17575 28.6948
17576 48.7903
17577 133.291
17578 22.7658
17579 47.6135
17580 84.953
17581 68.4784
17582 51.9585
17583 50.3291
17584 26.8844
17585 87.8497
17586 52.3658
17587 38.8783
17588 78.8882
17589 15.841
17590 36.9774
17591 54.2215
17592 125.28
17593 53.4973
17594 16.2483
17595 28.9211
17596 30.0074
17597 31.7725
17598 17.7419
17599 21.8606
17600 91.8778
17601 62.2325
17602 40.1456
17603 93.6429
17604 27.9254
17605 14.3474
17606 24.3951
17607 14.4832
17608 17.4251
17609 17.8777
17610 10.5908
17611 16.7915
17612 7.60368
17613 18.1945
17614 42.4539
17615 14.4379
17616 8.96148
17617 61.4631
17618 11.6318
17619 8.64466
17620 46.1652
17621 90.6558
17622 47.342
17623 30.7315
17624 19.0997
17625 98.6668
17626 43.9022
17627 28.0159
17628 15.4337
17629 15.2526
17630 48.7903
17631 40.1909
17632 32.2704
17633 44.4453
17634 10.4098
17635 21.2722
17636 9.59512
17637 36.4796
17638 36.5701
17639 28.5591
17640 38.9689
17641 48.2472
17642 13.6685
17643 12.0844
17644 28.378
17645 68.6594
17646 42.4991
17647 90.1127
17648 36.7964
17649 10.3193
17650 31.863
17651 31.501
17652 50.8722
17653 24.893
17654 67.6637
17655 59.879
17656 107.402
17657 46.9799
17658 80.4723
17659 34.3071
17660 23.7162
17661 51.5511
17662 36.2985
17663 10.9982
17664 24.9835
17665 23.8068
17666 17.6061
17667 30.7315
17668 39.6478
17669 25.934
17670 17.3346
17671 36.9322
17672 53.9499
17673 44.4453
17674 19.6881
17675 8.64466
17676 18.0587
17677 45.6221
17678 39.6025
17679 22.1774
17680 28.5138
17681 61.0105
17682 22.5395
17683 17.8324
17684 44.6264
17685 13.9401
17686 32.4514
17687 43.3138
17688 19.6881
17689 40.915
17690 38.8331
17691 22.811
17692 39.5572
17693 32.4514
17694 11.3603
17695 31.5915
17696 28.7854
17697 45.26
17698 17.9682
17699 31.5462
17700 33.8997
17701 20.9101
17702 48.6545
17703 20.2312
17704 32.904
17705 45.8484
17706 26.0245
17707 35.4838
17708 30.5958
17709 17.3346
17710 24.9383
17711 107.628
17712 44.6716
17713 38.652
17714 45.9389
17715 27.2465
17716 12.3107
17717 17.2893
17718 15.8863
17719 17.1535
17720 22.9921
17721 17.1083
17722 57.4349
17723 80.4723
17724 23.9878
17725 18.6019
17726 29.1022
17727 33.4019
17728 20.9554
17729 59.6527
17730 57.797
17731 118.536
17732 64.1334
17733 47.4777
17734 48.564
17735 50.0576
17736 30.9578
17737 22.449
17738 26.9297
17739 71.7824
17740 65.5817
17741 21.4532
17742 60.6937
17743 30.1884
17744 80.4723
17745 43.7212
17746 15.841
17747 13.1254
17748 93.6882
17749 37.43
17750 107.04
17751 46.1652
17752 19.0092
17753 66.1701
17754 68.6142
17755 82.7805
17756 135.508
17757 15.2074
17758 29.0569
17759 31.863
17760 10.5456
17761 11.2697
17762 26.6129
17763 14.5737
17764 14.9811
17765 57.9781
17766 53.9499
17767 122.157
17768 19.3713
17769 15.2074
17770 9.18778
17771 59.8337
17772 15.4789
17773 11.7676
17774 4.79756
17775 5.83854
17776 25.074
17777 63.545
17778 13.6685
17779 13.0801
17780 5.52172
17781 4.34496
17782 26.7034
17783 8.68992
17784 47.342
17785 26.7487
17786 25.4361
17787 33.6282
17788 9.2783
17789 33.6734
17790 28.6948
17791 39.7383
17792 13.6685
17793 20.1407
17794 28.8306
17795 41.775
17796 14.2116
17797 70.6056
17798 23.3542
17799 55.4888
17800 106.044
17801 63.8619
17802 67.5279
17803 47.1157
17804 50.0123
17805 55.353
17806 27.8802
17807 37.5658
17808 75.8105
17809 69.7457
17810 36.2533
17811 23.1731
17812 42.4991
17813 119.215
17814 27.3823
17815 50.1481
17816 77.7114
17817 72.8233
17818 58.8833
17819 29.1927
17820 37.6111
17821 25.7982
17822 25.5266
17823 11.0887
17824 20.186
17825 28.4233
17826 17.2441
17827 32.1346
17828 33.5377
17829 62.0967
17830 63.4093
17831 58.5212
17832 53.3615
17833 62.0515
17834 52.6826
17835 37.5658
17836 46.0747
17837 31.5915
17838 27.0655
17839 49.967
17840 68.2068
17841 74.5885
17842 50.1481
17843 55.0814
17844 35.3481
17845 27.8802
17846 86.1298
17847 71.6918
17848 46.5273
17849 23.7162
17850 18.1493
17851 30.1432
17852 8.87096
17853 25.5719
17854 61.1915
17855 35.8007
17856 12.8538
17857 27.156
17858 56.7108
17859 36.208
17860 15.6147
17861 22.449
17862 40.553
17863 35.3933
17864 19.0545
17865 24.4404
17866 27.6991
17867 39.2404
17868 47.9303
17869 47.0251
17870 46.7988
17871 18.4661
17872 21.2722
17873 50.6459
17874 53.9952
17875 77.983
17876 49.9218
17877 42.7707
17878 20.548
17879 35.9817
17880 58.1591
17881 54.4478
17882 29.0117
17883 19.2355
17884 27.5633
17885 44.1285
17886 39.3309
17887 32.9945
17888 32.1799
17889 29.0117
17890 19.5523
17891 36.8869
17892 27.7444
17893 20.6386
17894 30.9126
17895 53.4973
17896 59.4716
17897 36.6153
17898 21.5438
17899 10.1382
17900 24.3046
17901 32.0441
17902 15.9768
17903 21.5438
17904 14.8
17905 8.05628
17906 8.91622
17907 24.893
17908 63.9524
17909 29.1022
17910 61.5536
17911 25.8435
17912 19.326
17913 9.14252
17914 13.759
17915 109.665
17916 30.5505
17917 3.48502
17918 16.9725
17919 83.731
17920 20.8649
17921 16.8367
17922 10.9077
17923 7.55842
17924 11.6771
17925 30.0526
17926 24.0331
17927 23.5352
17928 87.4423
17929 33.3114
17930 21.4985
17931 136.64
17932 13.8043
17933 29.9621
17934 83.912
17935 30.8673
17936 51.008
17937 16.6557
17938 35.8007
17939 27.2013
17940 16.4294
17941 45.8936
17942 20.1407
17943 64.9481
17944 37.6111
17945 103.555
17946 22.3584
17947 21.8606
17948 57.1634
17949 59.9242
17950 25.5266
17951 18.1493
17952 17.4251
17953 61.7799
17954 16.2031
17955 21.408
17956 30.8673
17957 70.1077
17958 34.0808
17959 22.0416
17960 59.6979
17961 39.8288
17962 25.1646
17963 43.6306
17964 46.0294
17965 46.0747
17966 30.0979
17967 11.496
17968 17.6514
17969 16.1126
17970 61.3273
17971 44.8979
17972 23.5352
17973 38.29
17974 43.6306
17975 50.8722
17976 90.0674
17977 31.9536
17978 10.3645
17979 109.756
17980 23.9878
17981 9.14252
17982 22.5847
17983 102.333
17984 40.2814
17985 14.5737
17986 30.1432
17987 101.156
17988 36.4343
17989 12.2655
17990 26.5676
17991 7.55842
17992 32.1799
17993 80.0197
17994 75.8558
17995 21.4532
17996 24.9383
17997 19.326
17998 17.7872
17999 42.997
18000 31.3199
18001 15.4789
18002 40.5077
18003 19.6428
18004 26.0698
18005 29.0569
18006 56.4845
18007 27.5181
18008 60.5126
18009 44.4001
18010 28.0159
18011 33.7187
18012 10.8624
18013 13.6685
18014 16.3841
18015 13.7138
18016 13.8948
18017 26.115
18018 20.3217
18019 26.115
18020 76.8515
18021 25.4814
18022 17.5156
18023 29.238
18024 21.0006
18025 35.0312
18026 85.813
18027 97.0374
18028 19.7334
18029 35.0312
18030 137.771
18031 34.1713
18032 31.5915
18033 31.0936
18034 19.0092
18035 56.575
18036 46.6631
18037 90.4747
18038 69.5646
18039 63.4093
18040 46.0294
18041 27.156
18042 267.803
18043 49.4692
18044 83.912
18045 106.406
18046 54.7646
18047 21.4985
18048 27.8349
18049 32.6777
18050 31.682
18051 15.7052
18052 33.5377
18053 39.8741
18054 14.619
18055 18.8282
18056 19.145
18057 44.5358
18058 54.0404
18059 89.0717
18060 63.3187
18061 41.8202
18062 26.5224
18063 6.20062
18064 22.4942
18065 18.7376
18066 33.1756
18067 27.6991
18068 14.9811
18069 34.4881
18070 9.36882
18071 11.0887
18072 8.01102
18073 8.3731
18074 11.6771
18075 35.167
18076 23.5352
18077 15.9315
18078 48.8355
18079 14.6642
18080 6.01958
18081 11.4508
18082 12.2202
18083 64.1334
18084 17.5609
18085 14.9358
18086 76.3536
18087 17.6514
18088 7.78472
18089 17.1535
18090 42.2276
18091 14.7095
18092 17.4704
18093 34.1713
18094 25.9792
18095 211.545
18096 34.1713
18097 8.55414
18098 23.1279
18099 17.2893
18100 27.6539
18101 23.1279
18102 212.134
18103 18.4208
18104 14.2569
18105 14.9811
18106 13.3064
18107 48.564
18108 113.557
18109 31.9988
18110 21.0459
18111 35.9817
18112 42.9065
18113 15.2526
18114 29.1474
18115 53.3163
18116 14.2116
18117 20.8649
18118 23.8973
18119 37.0679
18120 34.8502
18121 16.882
18122 36.7059
18123 60.6484
18124 30.5505
18125 28.5591
18126 17.5609
18127 23.3089
18128 17.4251
18129 27.0655
18130 61.8252
18131 49.8313
18132 25.3909
18133 27.0202
18134 27.9707
18135 75.3579
18136 23.3994
18137 63.9976
18138 32.9493
18139 47.8851
18140 85.813
18141 23.6257
18142 56.3487
18143 102.378
18144 18.5566
18145 12.4012
18146 5.2049
18147 5.34068
18148 35.3933
18149 15.7052
18150 27.3823
18151 11.3603
18152 21.6795
18153 12.8538
18154 79.9744
18155 22.811
18156 11.1792
18157 23.8973
18158 52.0037
18159 21.2722
18160 8.96148
18161 32.8588
18162 15.841
18163 17.7419
18164 11.8581
18165 10.5456
18166 80.3365
18167 16.3389
18168 10.093
18169 16.2936
18170 11.8129
18171 13.3064
18172 59.1096
18173 6.97004
18174 11.0887
18175 16.1578
18176 5.2049
18177 49.786
18178 16.4294
18179 69.9267
18180 18.8282
18181 27.5633
18182 48.2924
18183 54.8099
18184 60.5126
18185 27.2918
18186 81.287
18187 98.0784
18188 73.0949
18189 56.1224
18190 91.6515
18191 46.5273
18192 32.0893
18193 19.0997
18194 67.8447
18195 40.2814
18196 35.7101
18197 44.8074
18198 18.1945
18199 130.168
18200 22.7205
18201 9.2783
18202 35.0765
18203 121.116
18204 27.9707
18205 27.8349
18206 18.8734
18207 5.8838
18208 12.1749
18209 26.115
18210 20.2765
18211 9.54986
18212 15.0263
18213 9.5046
18214 6.38166
18215 14.4379
18216 54.9909
18217 21.7701
18218 6.87952
18219 9.18778
18220 8.05628
18221 9.64038
18222 14.6642
18223 15.7505
18224 23.6257
18225 40.734
18226 25.8435
18227 32.2704
18228 15.8863
18229 31.7725
18230 41.9108
18231 82.4185
18232 24.2141
18233 48.4735
18234 30.0074
18235 35.8912
18236 121.795
18237 47.7946
18238 15.841
18239 39.5572
18240 123.967
18241 27.9707
18242 41.6392
18243 114.87
18244 23.3542
18245 32.4967
18246 24.3499
18247 33.0851
18248 73.3665
18249 49.4692
18250 79.9292
18251 35.9817
18252 15.4337
18253 54.9909
18254 65.5365
18255 48.0661
18256 53.271
18257 54.5836
18258 145.466
18259 87.5328
18260 49.5597
18261 51.0985
18262 26.0245
18263 52.8184
18264 82.5542
18265 47.6588
18266 50.827
18267 44.8979
18268 36.7964
18269 27.8802
18270 17.6514
18271 27.2465
18272 62.4135
18273 41.0961
18274 74.9053
18275 20.0502
18276 26.6129
18277 44.0832
18278 16.6557
18279 21.1364
18280 15.7957
18281 10.6361
18282 25.074
18283 37.1585
18284 58.2949
18285 28.1517
18286 28.6496
18287 10.5003
18288 8.5994
18289 14.7095
18290 46.5273
18291 17.3346
18292 16.8367
18293 23.3542
18294 10.4551
18295 27.0655
18296 9.36882
18297 20.0954
18298 19.6428
18299 59.6979
18300 28.9211
18301 14.4832
18302 57.3444
18303 71.8729
18304 38.1089
18305 35.2123
18306 13.1707
18307 8.10154
18308 23.1731
18309 68.2068
18310 47.8851
18311 12.4465
18312 35.0765
18313 9.052
18314 19.9144
18315 30.46
18316 10.0477
18317 25.934
18318 82.9616
18319 46.4368
18320 48.8808
18321 55.4888
18322 41.9108
18323 29.6906
18324 20.8649
18325 32.9945
18326 62.3683
18327 33.0398
18328 16.0673
18329 47.6135
18330 30.6863
18331 38.4257
18332 17.7419
18333 48.6545
18334 25.5266
18335 48.6545
18336 32.5419
18337 22.9468
18338 59.5622
18339 130.168
18340 96.6754
18341 103.283
18342 36.389
18343 46.6178
18344 33.9903
18345 24.5762
18346 11.8129
18347 35.5744
18348 18.9639
18349 19.9144
18350 35.4838
18351 65.8986
18352 75.8105
18353 17.8324
18354 8.55414
18355 43.2686
18356 113.829
18357 21.2269
18358 18.9187
18359 6.1101
18360 9.91194
18361 56.2582
18362 11.7676
18363 5.56698
18364 30.641
18365 32.2704
18366 26.0245
18367 51.7774
18368 14.2569
18369 69.7004
18370 13.6685
18371 6.47218
18372 19.1902
18373 24.3046
18374 59.9242
18375 58.1138
18376 27.1107
18377 15.841
18378 13.578
18379 53.09
18380 64.1334
18381 28.2422
18382 36.7059
18383 28.1517
18384 19.326
18385 11.9486
18386 16.7462
18387 31.0484
18388 37.249
18389 37.4753
18390 33.8545
18391 18.3303
18392 36.8869
18393 35.2575
18394 23.2184
18395 30.5958
18396 73.7738
18397 12.8086
18398 16.7915
18399 16.5652
18400 6.06484
18401 30.8221
18402 99.6173
18403 17.4251
18404 26.115
18405 44.4001
18406 56.8918
18407 24.2594
18408 61.5989
18409 43.3591
18410 33.1756
18411 30.1432
18412 42.2728
18413 22.4942
18414 25.3909
18415 11.7676
18416 23.0826
18417 31.4104
18418 17.1083
18419 10.4098
18420 18.104
18421 60.2863
18422 42.0465
18423 36.6606
18424 41.4582
18425 37.2942
18426 38.3805
18427 53.5878
18428 49.5597
18429 23.5805
18430 7.4679
18431 15.7052
18432 26.975
18433 28.2875
18434 44.4906
18435 16.4746
18436 32.1346
18437 48.564
18438 23.6257
18439 2.98716
18440 16.2483
18441 82.3732
18442 24.1688
18443 28.2422
18444 19.9144
18445 9.5046
18446 42.4991
18447 8.1468
18448 32.4514
18449 33.8997
18450 30.1884
18451 36.027
18452 36.1175
18453 32.8135
18454 37.5205
18455 32.9493
18456 19.9144
18457 27.9707
18458 13.1254
18459 13.2612
18460 18.9187
18461 13.1707
18462 25.5266
18463 27.4728
18464 16.5652
18465 9.2783
18466 19.5071
18467 14.0306
18468 17.063
18469 7.42264
18470 12.4465
18471 19.326
18472 48.1114
18473 32.4062
18474 5.70276
18475 9.052
18476 16.2031
18477 12.537
18478 10.4098
18479 22.811
18480 23.8973
18481 38.652
18482 22.2679
18483 35.4838
18484 52.6826
18485 24.7572
18486 101.926
18487 26.1603
18488 41.5939
18489 44.3548
18490 31.2747
18491 15.1621
18492 40.1909
18493 22.5395
18494 70.4698
18495 18.6471
18496 72.8233
18497 18.1493
18498 96.6754
18499 8.28258
18500 7.2416
18501 11.9034
18502 8.10154
18503 10.0025
18504 4.2997
18505 7.73946
18506 5.74802
18507 13.5327
18508 15.3884
18509 8.46362
18510 9.00674
18511 14.6642
18512 18.9639
18513 14.2116
18514 12.8086
18515 45.441
18516 29.6906
18517 42.7254
18518 11.0434
18519 7.2416
18520 38.9689
18521 32.2251
18522 30.6863
18523 60.5126
18524 33.2208
18525 24.3046
18526 7.87524
18527 16.8367
18528 40.0098
18529 29.3737
18530 16.2483
18531 33.5829
18532 31.0031
18533 56.0319
18534 47.7493
18535 57.2086
18536 34.2618
18537 68.071
18538 53.3615
18539 67.3469
18540 99.3004
18541 81.3775
18542 42.5897
18543 26.4771
18544 20.2312
18545 49.8765
18546 111.702
18547 62.4588
18548 55.9414
18549 84.8172
18550 77.1683
18551 40.0551
18552 67.6637
18553 36.8416
18554 17.8324
18555 35.7101
18556 15.7505
18557 13.397
18558 60.4674
18559 12.4012
18560 7.42264
18561 17.0178
18562 8.10154
18563 40.5982
18564 14.5285
18565 35.3933
18566 55.7603
18567 30.0979
18568 10.093
18569 18.285
18570 17.4704
18571 36.5701
18572 41.956
18573 13.2612
18574 18.1945
18575 30.1884
18576 69.9267
18577 20.1407
18578 20.7291
18579 11.2245
18580 19.7786
18581 51.4154
18582 107.176
18583 45.8484
18584 9.45934
18585 20.186
18586 36.4796
18587 28.8759
18588 45.1695
18589 50.0576
18590 35.8459
18591 9.45934
18592 52.23
18593 67.9353
18594 52.6374
18595 85.994
18596 27.6086
18597 25.5719
18598 43.0423
18599 33.3114
18600 27.1107
18601 25.5719
18602 50.1028
18603 52.9995
18604 65.1291
18605 67.2564
18606 25.0288
18607 25.3909
18608 125.642
18609 70.7866
18610 63.7261
18611 66.3512
18612 92.8735
18613 48.1114
18614 54.7646
18615 53.4973
18616 35.8912
18617 31.0936
18618 14.9811
18619 13.8948
18620 23.2636
18621 44.7621
18622 40.4172
18623 62.1872
18624 63.6808
18625 30.9126
18626 44.5811
18627 29.9169
18628 52.1395
18629 74.9958
18630 66.1701
18631 32.723
18632 27.9707
18633 11.7223
18634 19.0545
18635 12.8538
18636 26.2961
18637 60.4674
18638 56.1224
18639 48.7903
18640 29.6453
18641 56.756
18642 51.1438
18643 96.6754
18644 40.4624
18645 17.4251
18646 27.9707
18647 23.2636
18648 8.87096
18649 23.4899
18650 38.3352
18651 27.4728
18652 64.9481
18653 47.7946
18654 28.2422
18655 38.0184
18656 28.4685
18657 107.176
18658 46.8894
18659 43.9927
18660 31.9536
18661 9.7309
18662 16.7009
18663 10.4551
18664 16.4746
18665 50.7365
18666 34.126
18667 49.6502
18668 27.9707
18669 37.2037
18670 32.4062
18671 63.364
18672 21.0912
18673 9.5046
18674 7.60368
18675 32.6777
18676 16.2031
18677 7.37738
18678 14.3022
18679 29.4643
18680 23.7615
18681 38.7878
18682 12.4012
18683 10.093
18684 11.315
18685 10.7719
18686 14.4379
18687 31.7725
18688 57.0276
18689 17.1083
18690 22.449
18691 11.8129
18692 14.3474
18693 15.8863
18694 167.96
18695 8.78044
18696 10.6814
18697 19.9597
18698 21.0459
18699 19.326
18700 7.0153
18701 37.3848
18702 17.8324
18703 17.2441
18704 41.3676
18705 8.68992
18706 10.6814
18707 5.92906
18708 30.3695
18709 80.1555
18710 39.1499
18711 17.0178
18712 16.6557
18713 22.7658
18714 21.7701
18715 31.5462
18716 115.685
18717 96.4491
18718 35.6649
18719 37.8374
18720 79.1145
18721 57.2539
18722 57.616
18723 27.7444
18724 32.1799
18725 19.8239
18726 34.0808
18727 20.4123
18728 33.4471
18729 42.0013
18730 43.0423
18731 21.6343
18732 32.1799
18733 36.6153
18734 28.6948
18735 54.0857
18736 23.1731
18737 14.1211
18738 18.0135
18739 34.2166
18740 15.5242
18741 52.5469
18742 89.8864
18743 31.3652
18744 23.852
18745 35.0312
18746 0.76942
18747 24.1236
18748 173.798
18749 0.76942
18750 3.03242
18751 0.76942
18752 44.3548
18753 127.362
18754 88.8906
18755 64.3145
18756 100.025
18757 56.5297
18758 47.1609
18759 16.5199
18760 158.772
18761 33.1756
18762 14.619
18763 50.4196
18764 41.8202
18765 24.4404
18766 23.5805
18767 10.5908
18768 10.3645
18769 21.6343
18770 9.86668
18771 29.0117
18772 36.7059
18773 95.1365
18774 18.7829
18775 7.87524
18776 15.841
18777 10.7266
18778 15.7505
18779 11.134
18780 16.4746
18781 34.126
18782 28.1517
18783 15.841
18784 16.9725
18785 18.6924
18786 15.5694
18787 5.34068
18788 14.5285
18789 11.7676
18790 37.3848
18791 13.6685
18792 30.1432
18793 0.6789
18794 105.275
18795 0.72416
18796 16.6104
18797 34.4881
18798 38.5615
18799 33.2208
18800 22.7205
18801 19.7334
18802 19.7786
18803 28.0159
18804 63.9524
18805 25.4361
18806 28.2875
18807 29.5548
18808 96.1322
18809 71.7371
18810 33.8997
18811 22.1321
18812 47.3872
18813 66.0343
18814 30.3695
18815 39.3309
18816 106.406
18817 80.4723
18818 36.7511
18819 17.3798
18820 39.2857
18821 56.4392
18822 48.3829
18823 37.4753
18824 122.066
18825 35.4838
18826 43.6306
18827 99.1194
18828 74.9958
18829 26.0245
18830 68.7047
18831 104.867
18832 34.8502
18833 18.8734
18834 17.063
18835 24.4857
18836 40.2814
18837 27.5633
18838 37.6563
18839 13.8948
18840 9.91194
18841 98.9836
18842 21.0912
18843 13.8043
18844 69.4288
18845 54.9456
18846 93.0998
18847 26.5224
18848 9.45934
18849 30.0979
18850 16.2483
18851 28.9664
18852 76.942
18853 36.208
18854 23.7615
18855 34.7597
18856 12.0844
18857 25.4361
18858 30.2337
18859 9.14252
18860 19.4618
18861 32.0893
18862 23.3542
18863 23.7615
18864 10.0477
18865 19.5071
18866 5.74802
18867 15.9768
18868 28.4685
18869 13.0801
18870 6.83426
18871 67.3016
18872 13.7138
18873 10.1835
18874 9.36882
18875 6.3364
18876 19.4618
18877 80.2912
18878 24.3046
18879 35.1218
18880 11.496
18881 10.5003
18882 4.57126
18883 12.9444
18884 13.1254
18885 16.6104
18886 16.9725
18887 23.6257
18888 78.6619
18889 17.5609
18890 46.482
18891 22.3132
18892 70.5603
18893 50.9628
18894 76.4894
18895 8.87096
18896 14.4832
18897 6.01958
18898 18.0135
18899 75.2674
18900 0.63364
18901 46.8441
18902 106.995
18903 2.62508
18904 10.5456
18905 21.6795
18906 35.6196
18907 22.9468
18908 41.9108
18909 55.3077
18910 33.5377
18911 46.2105
18912 24.0783
18913 61.5989
18914 37.8374
18915 29.7358
18916 17.1083
18917 13.9401
18918 19.1902
18919 13.8496
18920 20.2765
18921 47.704
18922 23.8973
18923 7.4679
18924 18.1493
18925 108.85
18926 35.0765
18927 49.5597
18928 15.7505
18929 85.4509
18930 50.6912
18931 17.8324
18932 15.8863
18933 16.4294
18934 26.3413
18935 10.4551
18936 24.5762
18937 75.1316
18938 20.3217
18939 13.7138
18940 61.2368
18941 25.4814
18942 36.4343
18943 10.2288
18944 126.366
18945 33.4471
18946 27.156
18947 21.6343
18948 9.45934
18949 15.6147
18950 11.4055
18951 16.5199
18952 55.9414
18953 29.3285
18954 68.2973
18955 12.0392
18956 4.34496
18957 9.23304
18958 15.2526
18959 9.45934
18960 45.8031
18961 10.0477
18962 8.5994
18963 34.7144
18964 93.0093
18965 18.8282
18966 14.3022
18967 0.40734
18968 0.81468
18969 23.5805
18970 97.2185
18971 0.63364
18972 0.40734
18973 39.4667
18974 85.2246
18975 97.7163
18976 44.4001
18977 33.1756
18978 12.8538
18979 12.356
18980 34.5334
18981 17.6061
18982 12.8991
18983 28.4233
18984 14.9358
18985 29.9169
18986 25.9792
18987 22.63
18988 47.0251
18989 91.561
18990 44.6264
18991 94.1408
18992 27.4728
18993 27.4276
18994 31.8178
18995 22.3584
18996 57.1634
18997 15.5242
18998 26.9297
18999 25.1646
19000 8.68992
19001 17.1988
19002 27.337
19003 48.564
19004 38.4257
19005 30.7768
19006 16.7009
19007 14.3022
19008 7.9205
19009 22.9921
19010 20.548
19011 8.8257
19012 43.3138
19013 49.967
19014 21.3627
19015 15.3884
19016 28.0159
19017 40.7793
19018 38.6068
19019 35.1218
19020 60.1053
19021 28.7401
19022 44.5358
19023 25.8887
19024 76.3084
19025 41.4582
19026 25.0288
19027 12.7181
19028 19.0545
19029 16.1578
19030 18.3756
19031 2.17248
19032 63.2282
19033 32.4062
19034 158.274
19035 9.64038
19036 28.2422
19037 2.17248
19038 32.0893
19039 49.2429
19040 55.8508
19041 14.5737
19042 27.6539
19043 40.915
19044 48.6092
19045 14.5285
19046 26.115
19047 32.5419
19048 27.8802
19049 18.5566
19050 93.4619
19051 23.4899
19052 38.9689
19053 28.2875
19054 13.9401
19055 33.4471
19056 32.1799
19057 20.367
19058 16.3841
19059 23.2184
19060 12.356
19061 27.9707
19062 23.4447
19063 35.8912
19064 22.6753
19065 8.1468
19066 32.1346
19067 24.9835
19068 35.6196
19069 72.9139
19070 14.0306
19071 28.4685
19072 31.4557
19073 32.8135
19074 25.074
19075 40.4172
19076 68.931
19077 104.686
19078 40.553
19079 86.0393
19080 53.9499
19081 26.0698
19082 15.6147
19083 11.6318
19084 38.1089
19085 53.271
19086 39.6478
19087 77.1683
19088 43.5854
19089 14.7095
19090 17.5156
19091 8.5994
19092 15.6147
19093 12.5823
19094 19.8691
19095 15.1168
19096 18.9639
19097 55.2625
19098 34.0355
19099 72.235
19100 13.4875
19101 8.78044
19102 64.4502
19103 29.0117
19104 16.7462
19105 12.0844
19106 67.8447
19107 12.7181
19108 7.82998
19109 16.9725
19110 8.1468
19111 29.3285
19112 30.4147
19113 15.3431
19114 13.3517
19115 3.48502
19116 9.14252
19117 24.5762
19118 15.5694
19119 25.6624
19120 28.7854
19121 17.4704
19122 9.32356
19123 25.2551
19124 36.027
19125 24.7572
19126 37.1132
19127 34.9407
19128 44.3548
19129 42.1371
19130 42.6802
19131 32.9945
19132 39.9646
19133 20.367
19134 22.8563
19135 20.4575
19136 28.0159
19137 14.7548
19138 19.0997
19139 21.0912
19140 23.1731
19141 60.5126
19142 105.727
19143 74.0001
19144 36.2985
19145 19.9597
19146 50.2386
19147 68.931
19148 37.6563
19149 36.9322
19150 10.9529
19151 24.9383
19152 35.5291
19153 39.3309
19154 57.7065
19155 33.0851
19156 41.1413
19157 39.2404
19158 10.5456
19159 22.2679
19160 60.1053
19161 29.9621
19162 18.0587
19163 6.87952
19164 17.7872
19165 28.0612
19166 22.0416
19167 17.5609
19168 23.1731
19169 55.6698
19170 11.6771
19171 15.7505
19172 46.7988
19173 19.9144
19174 11.1792
19175 27.6991
19176 27.8349
19177 25.934
19178 17.7419
19179 12.1297
19180 11.7223
19181 13.2159
19182 31.7725
19183 72.1444
19184 31.9083
19185 30.1884
19186 129.67
19187 25.1646
19188 13.9853
19189 19.2355
19190 26.975
19191 14.9811
19192 49.9218
19193 78.6619
19194 55.6245
19195 64.3145
19196 22.1774
19197 26.6581
19198 15.9315
19199 7.2416
19200 31.1841
19201 27.9707
19202 6.51744
19203 17.6514
19204 32.723
19205 28.6043
19206 29.0117
19207 42.0465
19208 30.2337
19209 57.0729
19210 88.8001
19211 47.2062
19212 22.9468
19213 108.76
19214 48.0661
19215 24.9835
19216 32.9493
19217 29.7358
19218 20.6838
19219 11.9939
19220 28.6496
19221 52.3206
19222 26.7939
19223 125.732
19224 26.3866
19225 40.6435
19226 68.931
19227 97.1732
19228 48.6545
19229 25.2551
19230 7.55842
19231 8.46362
19232 7.28686
19233 100.703
19234 63.0924
19235 108.217
19236 29.3285
19237 37.6111
19238 59.019
19239 14.5737
19240 10.9077
19241 13.3064
19242 21.1364
19243 39.0141
19244 8.8257
19245 46.5273
19246 25.3456
19247 28.6496
19248 26.6129
19249 27.337
19250 29.1927
19251 65.5365
19252 11.496
19253 12.0392
19254 16.2936
19255 8.28258
19256 9.77616
19257 28.8759
19258 4.79756
19259 7.9205
19260 52.9995
19261 17.7419
19262 5.2049
19263 18.2398
19264 29.8263
19265 27.2465
19266 26.3413
19267 16.7462
19268 15.3884
19269 41.1413
19270 46.2557
19271 28.8759
19272 27.0655
19273 8.01102
19274 19.8239
19275 25.074
19276 23.4447
19277 10.8171
19278 44.9884
19279 34.3523
19280 17.7419
19281 28.197
19282 18.5113
19283 25.3909
19284 30.8673
19285 32.9493
19286 27.9707
19287 177.283
19288 90.7463
19289 40.1004
19290 70.1077
19291 31.682
19292 40.553
19293 26.1603
19294 32.8135
19295 37.7016
19296 41.3224
19297 40.734
19298 11.6318
19299 17.2441
19300 28.0159
19301 38.1542
19302 54.5383
19303 13.4875
19304 7.37738
19305 24.9835
19306 21.7701
19307 70.4698
19308 26.1603
19309 36.1175
19310 21.9058
19311 23.5352
19312 63.4093
19313 22.3584
19314 7.42264
19315 10.5003
19316 43.0423
19317 12.4012
19318 36.7059
19319 22.5395
19320 13.4422
19321 37.0227
19322 89.0264
19323 29.1474
19324 78.7977
19325 38.1994
19326 49.2429
19327 21.2269
19328 29.9169
19329 26.1603
19330 19.8239
19331 18.3756
19332 6.5627
19333 23.1731
19334 58.7475
19335 17.7872
19336 33.1756
19337 35.6196
19338 32.0441
19339 109.212
19340 43.3138
19341 27.0202
19342 14.1664
19343 13.9853
19344 90.6558
19345 44.0832
19346 83.6405
19347 32.3609
19348 20.7743
19349 10.8624
19350 15.3884
19351 50.0576
19352 42.2728
19353 16.2031
19354 10.0477
19355 17.4704
19356 41.956
19357 74.7243
19358 26.8844
19359 17.4251
19360 9.32356
19361 18.0587
19362 16.1578
19363 36.1175
19364 26.0698
19365 50.827
19366 30.5958
19367 31.6367
19368 64.8123
19369 10.4098
19370 14.8453
19371 10.4098
19372 7.10582
19373 6.5627
19374 14.4379
19375 24.1236
19376 23.7615
19377 11.496
19378 17.6061
19379 21.4532
19380 20.186
19381 51.2796
19382 27.6086
19383 15.0716
19384 11.8581
19385 44.6264
19386 51.4154
19387 25.934
19388 10.3645
19389 37.1132
19390 76.3084
19391 107.357
19392 69.5194
19393 43.2686
19394 64.3145
19395 48.3829
19396 17.3346
19397 60.1958
19398 90.7916
19399 37.1132
19400 12.7633
19401 19.3713
19402 37.8374
19403 51.9585
19404 29.238
19405 13.578
19406 40.3719
19407 25.8435
19408 15.3431
19409 42.5444
19410 22.9468
19411 55.4435
19412 25.8435
19413 54.4478
19414 12.2202
19415 23.5352
19416 23.9878
19417 11.3603
19418 12.4012
19419 33.0851
19420 28.7401
19421 32.1346
19422 19.326
19423 38.652
19424 48.8355
19425 40.915
19426 28.1065
19427 61.8252
19428 34.0355
19429 15.66
19430 14.1664
19431 7.28686
19432 24.5309
19433 44.8074
19434 19.7786
19435 21.8606
19436 13.1707
19437 39.4215
19438 15.9315
19439 29.0569
19440 9.59512
19441 22.5847
19442 61.3726
19443 34.2166
19444 22.1774
19445 11.0887
19446 14.9358
19447 19.5976
19448 8.19206
19449 9.00674
19450 36.208
19451 38.471
19452 46.4368
19453 40.0098
19454 3.75658
19455 17.9682
19456 25.6172
19457 17.1083
19458 73.9548
19459 21.9511
19460 14.619
19461 49.6955
19462 17.2893
19463 21.4532
19464 107.176
19465 36.8416
19466 26.6581
19467 22.6753
19468 16.3389
19469 30.0526
19470 61.7346
19471 33.4019
19472 32.2251
19473 13.1707
19474 23.3994
19475 38.1994
19476 22.4942
19477 13.9401
19478 28.5591
19479 17.5156
19480 11.1792
19481 32.5419
19482 15.7052
19483 28.6948
19484 17.6967
19485 20.186
19486 18.285
19487 14.2569
19488 10.6814
19489 17.7872
19490 23.4447
19491 49.4692
19492 26.5224
19493 23.852
19494 30.641
19495 17.0178
19496 16.2031
19497 9.82142
19498 20.9554
19499 81.8753
19500 23.4899
19501 56.6203
19502 12.8991
19503 23.1279
19504 18.8282
19505 15.841
19506 39.9646
19507 21.0006
19508 23.7162
19509 21.8153
19510 16.3841
19511 26.975
19512 28.2422
19513 40.1004
19514 23.2184
19515 9.2783
19516 30.46
19517 10.5908
19518 27.156
19519 46.0747
19520 36.1175
19521 46.7536
19522 39.2857
19523 7.19634
19524 8.41836
19525 9.2783
19526 10.2288
19527 6.65322
19528 15.5242
19529 24.712
19530 20.4575
19531 8.64466
19532 6.20062
19533 30.8673
19534 16.022
19535 20.9554
19536 23.9878
19537 35.5744
19538 29.6
19539 37.0227
19540 46.482
19541 32.904
19542 33.8092
19543 44.038
19544 58.0686
19545 17.5156
19546 8.46362
19547 19.5976
19548 24.3499
19549 14.0306
19550 11.9486
19551 19.6428
19552 45.0337
19553 30.641
19554 42.3634
19555 33.3566
19556 70.0625
19557 19.4618
19558 8.10154
19559 7.6942
19560 15.3431
19561 14.1211
19562 40.1909
19563 20.3217
19564 9.82142
19565 21.589
19566 11.9939
19567 31.0484
19568 20.7743
19569 25.1193
19570 15.7957
19571 13.3064
19572 21.0459
19573 18.3756
19574 15.66
19575 22.4942
19576 13.9401
19577 27.8802
19578 31.2747
19579 31.5462
19580 62.8209
19581 36.7964
19582 10.1382
19583 21.2722
19584 23.671
19585 35.3481
19586 31.7725
19587 40.1004
19588 15.1621
19589 22.2679
19590 19.8239
19591 10.9077
19592 20.5933
19593 30.0074
19594 34.4881
19595 48.0209
19596 31.682
19597 16.7915
19598 42.0465
19599 28.1065
19600 11.496
19601 15.6147
19602 11.5413
19603 25.2551
19604 12.2655
19605 23.2636
19606 40.2361
19607 17.6967
19608 18.6019
19609 35.9817
19610 57.616
19611 24.2141
19612 15.5242
19613 40.7793
19614 54.8551
19615 52.9089
19616 17.2441
19617 30.0074
19618 77.6209
19619 65.0839
19620 40.5077
19621 55.9866
19622 19.1902
19623 28.4685
19624 28.1065
19625 22.811
19626 12.0392
19627 44.8074
19628 41.5487
19629 17.1535
19630 35.8459
19631 26.0698
19632 12.2655
19633 18.8282
19634 19.0545
19635 8.23732
19636 15.7052
19637 34.8049
19638 17.4251
19639 31.4104
19640 22.5395
19641 15.4789
19642 12.4465
19643 23.8973
19644 8.91622
19645 17.6061
19646 54.6288
19647 28.7401
19648 62.2325
19649 60.0148
19650 38.2447
19651 66.3964
19652 31.0031
19653 16.2031
19654 34.8955
19655 24.2141
19656 25.3003
19657 50.4649
19658 42.1823
19659 25.0288
19660 49.4692
19661 24.2594
19662 17.8324
19663 27.8349
19664 43.7664
19665 70.2435
19666 27.8802
19667 33.6734
19668 36.9774
19669 43.7664
19670 46.8894
19671 18.8734
19672 13.3064
19673 23.3089
19674 19.7334
19675 15.5694
19676 9.2783
19677 23.7615
19678 27.6086
19679 9.86668
19680 8.8257
19681 36.4796
19682 28.5591
19683 14.5737
19684 20.4575
19685 34.4881
19686 14.7548
19687 15.66
19688 10.8624
19689 14.3927
19690 29.6
19691 23.9425
19692 15.1168
19693 25.074
19694 26.4318
19695 45.6221
19696 13.759
19697 30.2337
19698 44.9432
19699 62.323
19700 59.2906
19701 35.1218
19702 52.049
19703 25.7982
19704 13.2612
19705 36.4796
19706 34.4881
19707 14.0759
19708 29.9621
19709 8.41836
19710 19.0545
19711 32.723
19712 9.54986
19713 36.027
19714 56.4845
19715 79.8386
19716 37.1585
19717 9.45934
19718 25.7529
19719 30.2789
19720 22.0869
19721 37.1132
19722 14.7095
19723 31.6367
19724 121.704
19725 19.145
19726 50.827
19727 55.0362
19728 66.5322
19729 25.8887
19730 8.19206
19731 15.7052
19732 58.838
19733 26.7939
19734 37.6563
19735 6.97004
19736 25.934
19737 39.9193
19738 66.1701
19739 52.3206
19740 101.382
19741 40.8245
19742 18.0135
19743 29.1927
19744 24.712
19745 28.9211
19746 29.7358
19747 30.0074
19748 18.7376
19749 26.6129
19750 59.2001
19751 41.2319
19752 17.0178
19753 12.3107
19754 23.4447
19755 45.4863
19756 55.6698
19757 30.2337
19758 78.5261
19759 38.7878
19760 22.449
19761 57.1634
19762 39.4215
19763 38.2447
19764 19.7786
19765 21.1817
19766 32.5872
19767 54.2667
19768 39.512
19769 14.5285
19770 22.449
19771 35.3028
19772 23.1279
19773 38.6068
19774 35.0765
19775 41.1866
19776 27.337
19777 8.73518
19778 16.2031
19779 19.5976
19780 9.23304
19781 14.9811
19782 12.4465
19783 26.0245
19784 12.4465
19785 29.7811
19786 31.5915
19787 16.1578
19788 30.9126
19789 49.7407
19790 187.422
19791 14.0306
19792 38.2447
19793 25.7529
19794 34.7144
19795 35.9817
19796 34.4429
19797 56.4392
19798 32.5872
19799 29.4643
19800 11.5413
19801 41.956
19802 75.9463
19803 68.4784
19804 43.2233
19805 21.6343
19806 28.4233
19807 32.1346
19808 17.0178
19809 9.7309
19810 29.0117
19811 29.3737
19812 19.4165
19813 36.3438
19814 80.2007
19815 38.1089
19816 9.32356
19817 9.64038
19818 35.6196
19819 40.1909
19820 6.47218
19821 11.9486
19822 36.389
19823 30.641
19824 11.7223
19825 7.96576
19826 32.9493
19827 50.0576
19828 13.8948
19829 6.97004
19830 10.6361
19831 29.0569
19832 27.6086
19833 19.0997
19834 58.5212
19835 17.1535
19836 38.9236
19837 20.8649
19838 25.3456
19839 56.3487
19840 24.6667
19841 57.1181
19842 30.6863
19843 82.4185
19844 32.9945
19845 31.501
19846 16.9272
19847 26.9297
19848 55.3982
19849 33.2208
19850 33.3114
19851 25.9792
19852 25.1193
19853 18.7376
19854 23.3542
19855 37.1132
19856 31.3652
19857 27.7896
19858 10.093
19859 31.9536
19860 27.6991
19861 26.9297
19862 85.994
19863 47.8851
19864 20.1407
19865 29.6453
19866 19.3713
19867 33.5377
19868 41.1413
19869 34.5786
19870 23.1279
19871 20.186
19872 29.5095
19873 92.6925
19874 35.6649
19875 116.726
19876 26.3413
19877 27.5181
19878 84.772
19879 25.7529
19880 25.7077
19881 9.45934
19882 17.5609
19883 12.4012
19884 8.32784
19885 30.5958
19886 47.9303
19887 13.4875
19888 9.5046
19889 11.4055
19890 12.0392
19891 63.9976
19892 5.38594
19893 6.24588
19894 68.0258
19895 81.1059
19896 16.6104
19897 14.3927
19898 5.70276
19899 12.6728
19900 11.2697
19901 4.79756
19902 46.7988
19903 26.1603
19904 47.6588
19905 34.4429
19906 5.8838
19907 9.36882
19908 16.6104
19909 11.2697
19910 23.5352
19911 30.1432
19912 22.5847
19913 16.4746
19914 18.3303
19915 12.5823
19916 72.1444
19917 21.8606
19918 8.91622
19919 16.0673
19920 21.9511
19921 79.9292
19922 39.1046
19923 27.2918
19924 85.6319
19925 28.1517
19926 19.4165
19927 14.4379
19928 20.6838
19929 22.7658
19930 22.8563
19931 9.59512
19932 14.9358
19933 30.8221
19934 50.0123
19935 44.5811
19936 36.3438
19937 49.5597
19938 30.3695
19939 90.4295
19940 25.074
19941 18.0135
19942 87.7139
19943 29.7358
19944 13.397
19945 63.6356
19946 149.494
19947 46.8441
19948 26.7939
19949 42.0013
19950 39.1046
19951 16.882
19952 85.994
19953 33.1756
19954 16.3841
19955 20.1407
19956 139.22
19957 45.4863
19958 10.7719
19959 78.1188
19960 98.1237
19961 43.8117
19962 23.1731
19963 10.6814
19964 21.0912
19965 28.1517
19966 14.5737
19967 39.8741
19968 22.3132
19969 11.0887
19970 32.723
19971 42.3181
19972 14.8905
19973 14.4379
19974 52.9089
19975 82.509
19976 137.319
19977 33.5829
19978 101.473
19979 33.945
19980 25.6624
19981 11.9939
19982 20.5028
19983 14.6642
19984 13.2612
19985 14.9358
19986 23.2636
19987 41.2771
19988 13.4422
19989 14.7095
19990 19.9144
19991 20.4123
19992 29.238
19993 15.0263
19994 17.7872
19995 21.8606
19996 28.4233
19997 48.9261
19998 62.8661
19999 31.8178
20000 44.6264
20001 13.578
20002 44.6264
20003 74.679
20004 52.9995
20005 110.932
20006 31.4557
20007 21.2722
20008 22.4037
20009 68.7952
20010 76.1726
20011 71.6013
20012 108.398
20013 41.6845
20014 19.4618
20015 19.3713
20016 30.6863
20017 88.7549
20018 51.5059
20019 25.7982
20020 18.0587
20021 43.9022
20022 31.9083
20023 14.5285
20024 25.6172
20025 26.8392
20026 12.6275
20027 12.8086
20028 12.6275
20029 21.8153
20030 25.6624
20031 32.1346
20032 22.3132
20033 4.84282
20034 13.2159
20035 67.3921
20036 13.5327
20037 48.2472
20038 7.55842
20039 10.8171
20040 54.312
20041 16.6104
20042 13.3064
20043 45.3053
20044 20.0954
20045 71.9181
20046 17.5609
20047 23.3089
20048 44.3548
20049 25.8435
20050 27.5181
20051 83.912
20052 10.8624
20053 23.7162
20054 76.1273
20055 20.7743
20056 47.1157
20057 16.9272
20058 40.1456
20059 13.0349
20060 21.9511
20061 36.9774
20062 13.9853
20063 43.6306
20064 28.7854
20065 28.7854
20066 21.7248
20067 13.2159
20068 29.3285
20069 51.7322
20070 28.197
20071 22.0416
20072 65.9891
20073 34.986
20074 14.9358
20075 14.9811
20076 25.3909
20077 47.9303
20078 49.2881
20079 25.1193
20080 31.682
20081 61.101
20082 23.8068
20083 20.5028
20084 43.3138
20085 46.1199
20086 41.2771
20087 18.0587
20088 41.3676
20089 40.1004
20090 26.4771
20091 19.326
20092 11.315
20093 14.3474
20094 39.1046
20095 18.6471
20096 30.46
20097 32.8135
20098 49.1071
20099 32.4514
20100 21.2269
20101 47.5683
20102 21.408
20103 17.2441
20104 29.0117
20105 20.548
20106 28.7854
20107 44.2643
20108 34.1713
20109 20.2312
20110 28.1065
20111 50.6912
20112 55.353
20113 14.7548
20114 5.79328
20115 10.3645
20116 40.1456
20117 15.5694
20118 26.4771
20119 21.5438
20120 15.1621
20121 32.8588
20122 13.759
20123 17.3798
20124 17.063
20125 50.4196
20126 24.8025
20127 12.2655
20128 26.8392
20129 33.945
20130 18.7376
20131 10.093
20132 10.1835
20133 5.15964
20134 16.7009
20135 16.3389
20136 41.0056
20137 29.238
20138 7.96576
20139 29.1474
20140 43.7212
20141 21.0006
20142 25.074
20143 28.378
20144 30.2337
20145 22.7205
20146 38.3352
20147 18.8282
20148 34.7597
20149 40.1909
20150 42.3181
20151 67.3016
20152 43.9022
20153 31.8178
20154 36.8416
20155 16.3841
20156 30.0979
20157 28.7854
20158 36.1627
20159 13.1254
20160 24.2141
20161 30.5052
20162 42.6802
20163 26.7939
20164 48.2472
20165 22.4037
20166 24.893
20167 49.605
20168 55.2172
20169 31.1841
20170 47.2062
20171 43.1328
20172 43.9927
20173 77.0325
20174 27.4728
20175 34.126
20176 47.0251
20177 34.8955
20178 25.9792
20179 49.0166
20180 41.5034
20181 38.29
20182 105.592
20183 36.7964
20184 17.4251
20185 14.0759
20186 11.8581
20187 15.4337
20188 15.66
20189 82.1016
20190 38.0637
20191 18.285
20192 10.3645
20193 29.6453
20194 54.2215
20195 25.7529
20196 10.3645
20197 34.1713
20198 63.9524
20199 56.1224
20200 34.7144
20201 13.1254
20202 25.2098
20203 22.7658
20204 57.7518
20205 37.43
20206 16.2483
20207 11.496
20208 20.8649
20209 54.131
20210 19.1902
20211 16.2031
20212 13.9853
20213 10.5456
20214 57.9328
20215 12.0392
20216 6.87952
20217 22.1321
20218 15.9315
20219 29.7811
20220 70.9224
20221 51.008
20222 22.3132
20223 29.6
20224 10.7719
20225 28.5591
20226 27.7896
20227 61.5989
20228 40.734
20229 17.3798
20230 17.4704
20231 9.14252
20232 29.6
20233 11.9486
20234 14.0759
20235 10.5908
20236 17.2893
20237 34.7597
20238 17.4251
20239 35.167
20240 28.0159
20241 14.8453
20242 57.5255
20243 81.9659
20244 65.808
20245 35.8459
20246 7.96576
20247 23.852
20248 44.9432
20249 60.5579
20250 98.8478
20251 38.7426
20252 25.6172
20253 33.9903
20254 43.6306
20255 17.7419
20256 39.3762
20257 42.816
20258 16.882
20259 14.3022
20260 14.619
20261 11.9486
20262 31.0031
20263 34.0355
20264 58.8833
20265 60.0148
20266 16.1578
20267 8.32784
20268 40.553
20269 18.4661
20270 36.5248
20271 24.712
20272 70.6961
20273 53.8594
20274 27.0202
20275 44.2643
20276 45.9389
20277 25.4361
20278 29.6453
20279 69.2931
20280 29.238
20281 20.4575
20282 78.7977
20283 34.3071
20284 10.8171
20285 17.1988
20286 13.8043
20287 11.315
20288 12.9444
20289 14.4379
20290 22.811
20291 34.3976
20292 26.7939
20293 20.7743
20294 32.6325
20295 23.8068
20296 45.1695
20297 21.9511
20298 52.5469
20299 14.3022
20300 43.8117
20301 57.8875
20302 38.1089
20303 11.7223
20304 20.8196
20305 9.14252
20306 15.5694
20307 30.641
20308 12.537
20309 83.1426
20310 25.0288
20311 14.619
20312 30.5958
20313 15.2074
20314 15.1621
20315 7.51316
20316 13.0801
20317 7.51316
20318 9.86668
20319 28.4233
20320 34.1713
20321 22.811
20322 44.4001
20323 14.3022
20324 42.816
20325 19.1902
20326 57.1181
20327 21.589
20328 58.2496
20329 25.4814
20330 31.9536
20331 11.9486
20332 7.19634
20333 13.9401
20334 17.4251
20335 28.0159
20336 24.5309
20337 58.1591
20338 49.5597
20339 68.8857
20340 40.1456
20341 13.759
20342 10.6361
20343 14.8905
20344 34.9407
20345 33.8092
20346 65.5365
20347 42.2728
20348 92.1494
20349 52.9542
20350 24.0783
20351 14.2569
20352 34.5334
20353 23.2184
20354 18.9639
20355 78.164
20356 35.9364
20357 37.0227
20358 188.327
20359 21.6795
20360 43.4496
20361 73.3665
20362 22.63
20363 51.5059
20364 39.3309
20365 10.6361
20366 114.055
20367 61.8252
20368 23.8068
20369 28.4233
20370 19.8691
20371 7.64894
20372 16.7009
20373 87.9854
20374 24.1236
20375 11.6318
20376 16.3389
20377 7.6942
20378 67.709
20379 18.6019
20380 8.05628
20381 68.3426
20382 32.0893
20383 76.6252
20384 41.0961
20385 16.9272
20386 12.8991
20387 16.3389
20388 21.9511
20389 9.5046
20390 19.5071
20391 21.9058
20392 13.7138
20393 16.7915
20394 23.4899
20395 8.73518
20396 21.9058
20397 25.4814
20398 12.7181
20399 22.0869
20400 19.9597
20401 33.5377
20402 36.4343
20403 61.8252
20404 33.8545
20405 8.64466
20406 23.671
20407 53.4973
20408 37.43
20409 34.4429
20410 8.41836
20411 35.5744
20412 43.178
20413 68.2521
20414 30.641
20415 95.7702
20416 40.915
20417 55.3982
20418 51.5964
20419 27.5181
20420 15.4337
20421 43.4043
20422 54.8099
20423 20.3217
20424 74.7243
20425 39.8741
20426 32.904
20427 59.2906
20428 25.074
20429 150.716
20430 65.9891
20431 16.2483
20432 40.4624
20433 41.956
20434 18.4661
20435 22.9921
20436 34.0355
20437 38.8783
20438 18.3303
20439 29.9621
20440 29.6906
20441 42.0013
20442 24.712
20443 44.8979
20444 29.0569
20445 15.7505
20446 59.2906
20447 33.0398
20448 68.0258
20449 35.7101
20450 23.3542
20451 65.0839
20452 38.6973
20453 68.2068
20454 48.2924
20455 97.8974
20456 42.0013
20457 15.6147
20458 13.8948
20459 44.9884
20460 27.337
20461 30.46
20462 15.3431
20463 10.6361
20464 13.8496
20465 17.6061
20466 27.0202
20467 18.7376
20468 42.997
20469 16.0673
20470 12.8538
20471 20.5028
20472 9.052
20473 44.6264
20474 30.2337
20475 14.0306
20476 17.1535
20477 13.2159
20478 12.2202
20479 21.7248
20480 17.7419
20481 7.82998
20482 26.7487
20483 61.1463
20484 24.8025
20485 37.2942
20486 49.6502
20487 28.5591
20488 22.6753
20489 33.7187
20490 46.7083
20491 31.0936
20492 33.5377
20493 96.7206
20494 50.6459
20495 76.1273
20496 51.7322
20497 21.7248
20498 26.3413
20499 66.1249
20500 98.5763
20501 156.238
20502 52.9995
20503 48.0661
20504 76.5347
20505 82.8258
20506 32.3156
20507 56.394
20508 30.7768
20509 22.2679
20510 54.7193
20511 28.4685
20512 115.504
20513 27.156
20514 17.9682
20515 104.234
20516 58.2044
20517 152.436
20518 28.3328
20519 9.68564
20520 121.885
20521 36.6153
20522 85.5414
20523 18.4661
20524 11.496
20525 19.7786
20526 20.9101
20527 6.5627
20528 17.7419
20529 12.0844
20530 15.7052
20531 24.0783
20532 12.7633
20533 5.38594
20534 10.7266
20535 12.1297
20536 4.88808
20537 8.50888
20538 8.78044
20539 7.55842
20540 71.2392
20541 12.2655
20542 9.41408
20543 133.789
20544 27.9707
20545 7.10582
20546 21.589
20547 49.3334
20548 42.6349
20549 27.6991
20550 32.2704
20551 10.5003
20552 18.8734
20553 26.9297
20554 44.038
20555 50.8722
20556 32.4967
20557 16.882
20558 23.852
20559 35.0312
20560 28.5591
20561 49.2881
20562 17.2893
20563 12.5823
20564 23.2636
20565 8.55414
20566 15.5694
20567 64.2239
20568 36.0722
20569 8.96148
20570 21.0006
20571 103.102
20572 56.8918
20573 62.2325
20574 26.4318
20575 25.8435
20576 32.7682
20577 13.397
20578 35.5744
20579 91.4705
20580 67.5732
20581 50.0123
20582 55.0814
20583 26.1603
20584 21.0459
20585 33.8092
20586 26.2961
20587 50.6459
20588 48.3829
20589 96.4038
20590 49.5144
20591 81.7848
20592 144.515
20593 138.948
20594 102.966
20595 31.0031
20596 57.5255
20597 24.3046
20598 32.2251
20599 48.745
20600 45.441
20601 57.1181
20602 41.956
20603 17.1083
20604 29.3285
20605 32.6777
20606 11.5413
20607 30.8221
20608 25.2551
20609 39.1499
20610 9.77616
20611 31.9988
20612 44.3095
20613 48.564
20614 21.9058
20615 33.5829
20616 24.0331
20617 8.10154
20618 21.2722
20619 23.0826
20620 19.4165
20621 19.8239
20622 21.9964
20623 50.4196
20624 13.8496
20625 18.0135
20626 15.7052
20627 37.7921
20628 15.7505
20629 22.7658
20630 17.7419
20631 18.6471
20632 27.2918
20633 13.1254
20634 9.7309
20635 10.5003
20636 17.1988
20637 11.1792
20638 47.9756
20639 20.4123
20640 7.64894
20641 7.42264
20642 16.882
20643 6.92478
20644 9.00674
20645 45.0337
20646 36.7511
20647 9.18778
20648 45.9389
20649 14.619
20650 6.65322
20651 14.8905
20652 65.446
20653 34.7144
20654 14.1211
20655 13.759
20656 13.1707
20657 83.5952
20658 22.4942
20659 80.0649
20660 28.6496
20661 68.7499
20662 22.811
20663 58.8833
20664 15.7505
20665 18.6019
20666 48.4282
20667 29.3285
20668 35.8912
20669 32.0441
20670 12.356
20671 20.3217
20672 56.8918
20673 37.1585
20674 36.0722
20675 58.9285
20676 44.5358
20677 10.1382
20678 29.8716
20679 38.2447
20680 109.665
20681 39.6478
20682 24.0783
20683 31.2294
20684 17.063
20685 33.6734
20686 48.2924
20687 83.3237
20688 61.6894
20689 20.548
20690 23.5805
20691 36.7964
20692 15.2979
20693 18.0587
20694 19.5071
20695 15.1168
20696 81.3322
20697 27.9707
20698 8.78044
20699 11.134
20700 9.68564
20701 6.1101
20702 38.7878
20703 13.9853
20704 69.7909
20705 14.3927
20706 15.0263
20707 6.42692
20708 21.3175
20709 18.7376
20710 4.2997
20711 24.1236
20712 46.7083
20713 40.915
20714 11.3603
20715 3.71132
20716 62.3683
20717 10.6814
20718 4.9786
20719 8.68992
20720 5.92906
20721 17.4251
20722 10.7266
20723 5.25016
20724 12.1297
20725 39.9193
20726 22.0869
20727 6.97004
20728 11.8581
20729 16.7915
20730 26.7487
20731 38.6068
20732 14.8905
20733 8.55414
20734 6.74374
20735 6.60796
20736 3.34924
20737 6.51744
20738 49.5144
20739 13.4875
20740 17.8324
20741 7.9205
20742 32.5419
20743 8.23732
20744 8.73518
20745 4.43548
20746 3.1682
20747 6.29114
20748 3.30398
20749 6.06484
20750 83.731
20751 3.71132
20752 4.11866
20753 57.0729
20754 3.1682
20755 5.97432
20756 40.4624
20757 4.39022
20758 9.59512
20759 56.4845
20760 10.3645
20761 11.4055
20762 10.1382
20763 9.36882
20764 22.3584
20765 112.2
20766 21.0459
20767 22.0416
20768 14.4832
20769 7.51316
20770 33.0851
20771 92.1041
20772 17.8324
20773 27.6539
20774 31.3199
20775 27.9707
20776 74.2264
20777 38.1089
20778 30.2337
20779 8.91622
20780 13.6685
20781 19.0092
20782 6.15536
20783 12.0844
20784 5.06912
20785 7.0153
20786 11.496
20787 8.46362
20788 33.0851
20789 12.0392
20790 22.5395
20791 14.8905
20792 24.0331
20793 19.5071
20794 5.34068
20795 39.9193
20796 42.997
20797 27.4276
20798 21.0459
20799 5.70276
20800 33.945
20801 18.104
20802 27.9254
20803 9.7309
20804 4.93334
20805 49.4692
20806 11.496
20807 41.6392
20808 8.01102
20809 9.09726
20810 28.1517
20811 14.0759
20812 40.553
20813 18.0587
20814 6.38166
20815 8.32784
20816 35.3481
20817 10.1382
20818 73.3665
20819 7.73946
20820 5.34068
20821 4.88808
20822 60.3768
20823 60.3768
20824 78.9787
20825 60.6031
20826 64.2239
20827 25.6172
20828 108.85
20829 98.3952
20830 34.9407
20831 23.7615
20832 27.0202
20833 10.093
20834 109.122
20835 17.7872
20836 205.978
20837 16.4746
20838 11.4055
20839 266.446
20840 13.8043
20841 12.6275
20842 8.8257
20843 6.01958
20844 11.315
20845 7.0153
20846 7.9205
20847 10.0025
20848 3.43976
20849 7.0153
20850 16.4294
20851 57.1634
20852 149.494
20853 5.74802
20854 7.06056
20855 53.8594
20856 67.3469
20857 7.51316
20858 5.52172
20859 46.2105
20860 6.789
20861 11.5413
20862 9.91194
20863 5.56698
20864 12.8538
20865 14.9811
20866 14.8905
20867 7.15108
20868 17.8777
20869 8.96148
20870 16.882
20871 10.1382
20872 10.3645
20873 9.91194
20874 7.78472
20875 6.789
20876 13.2612
20877 45.3958
20878 10.6814
20879 5.2049
20880 10.9529
20881 16.2483
20882 12.8086
20883 11.0434
20884 10.7266
20885 9.32356
20886 11.9939
20887 57.1634
20888 61.6894
20889 6.42692
20890 81.3322
20891 6.38166
20892 3.48502
20893 10.4551
20894 13.7138
20895 177.872
20896 49.1976
20897 13.9401
20898 12.4918
20899 123.107
20900 43.0875
20901 8.3731
20902 12.0844
20903 6.97004
20904 25.1646
20905 22.0416
20906 11.8581
20907 28.9664
20908 23.852
20909 28.1517
20910 28.4685
20911 82.509
20912 410.599
20913 35.7554
20914 50.2386
20915 135.463
20916 51.3248
20917 50.7817
20918 24.2141
20919 56.394
20920 56.3487
20921 87.6686
20922 106.633
20923 52.0037
20924 24.2141
20925 48.2019
20926 36.3438
20927 39.2857
20928 15.3884
20929 11.1792
20930 16.2483
20931 23.5352
20932 50.6912
20933 81.468
20934 74.498
20935 26.3413
20936 14.3022
20937 64.3597
20938 21.9511
20939 11.0434
20940 78.2998
20941 20.5028
20942 21.4985
20943 57.1181
20944 11.496
20945 21.1817
20946 84.5909
20947 12.8538
20948 6.15536
20949 14.2116
20950 7.37738
20951 11.496
20952 58.7927
20953 9.64038
20954 14.7548
20955 28.197
20956 32.0441
20957 8.01102
20958 61.2368
20959 15.2979
20960 16.4294
20961 69.3383
20962 15.9768
20963 7.6942
20964 31.4557
20965 75.2221
20966 37.3395
20967 94.3671
20968 25.1193
20969 101.699
20970 25.1193
20971 9.41408
20972 9.59512
20973 62.323
20974 18.5566
20975 29.6
20976 85.9035
20977 19.5071
20978 20.6838
20979 15.2074
20980 13.9401
20981 5.97432
20982 13.1254
20983 19.8691
20984 23.6257
20985 47.4777
20986 16.6104
20987 5.34068
20988 23.5805
20989 29.8263
20990 22.1774
20991 47.6135
20992 45.7579
20993 61.9157
20994 32.723
20995 21.4985
20996 25.1193
20997 18.6924
20998 30.0979
20999 38.7426
21000 20.2312
21001 12.7181
21002 18.1493
21003 9.2783
21004 10.2288
21005 10.9077
21006 7.2416
21007 16.2031
21008 14.7095
21009 8.28258
21010 22.3132
21011 23.1731
21012 9.32356
21013 30.46
21014 34.0808
21015 81.4227
21016 87.2613
21017 16.9272
21018 25.5266
21019 58.4307
21020 31.863
21021 8.3731
21022 68.8857
21023 49.8313
21024 9.9572
21025 13.5327
21026 24.4857
21027 138.903
21028 22.2679
21029 21.2269
21030 17.7872
21031 55.0362
21032 74.498
21033 61.8704
21034 89.2075
21035 20.367
21036 26.1603
21037 36.4796
21038 80.6081
21039 65.5365
21040 88.438
21041 53.0447
21042 68.3879
21043 32.8588
21044 18.9639
21045 19.1902
21046 48.1566
21047 64.4955
21048 19.0545
21049 35.3481
21050 37.9731
21051 13.4875
21052 65.3554
21053 118.853
21054 21.8606
21055 52.0943
21056 63.7261
21057 22.6753
21058 28.8306
21059 29.9621
21060 14.4832
21061 44.7169
21062 35.6196
21063 58.838
21064 51.1891
21065 34.6239
21066 15.1168
21067 14.6642
21068 16.6557
21069 43.8117
21070 30.9126
21071 19.8239
21072 36.7059
21073 39.9646
21074 22.5395
21075 43.9022
21076 48.745
21077 19.7786
21078 10.9982
21079 21.4532
21080 18.6471
21081 10.7266
21082 21.5438
21083 15.0263
21084 12.9444
21085 24.893
21086 28.1517
21087 26.8392
21088 18.8282
21089 39.8741
21090 74.8148
21091 27.0655
21092 31.1389
21093 12.9896
21094 43.4949
21095 54.7646
21096 70.6509
21097 19.2808
21098 23.8068
21099 9.82142
21100 51.4606
21101 99.572
21102 18.9639
21103 45.1242
21104 64.9028
21105 24.3499
21106 46.9346
21107 18.7829
21108 9.5046
21109 15.3431
21110 10.8171
21111 18.9639
21112 48.2924
21113 25.5266
21114 25.2098
21115 31.5915
21116 102.514
21117 14.3022
21118 14.7548
21119 15.4337
21120 8.32784
21121 15.5694
21122 24.8477
21123 147.864
21124 13.2612
21125 12.7181
21126 10.3645
21127 64.0429
21128 27.6539
21129 12.8538
21130 4.39022
21131 7.33212
21132 78.164
21133 9.2783
21134 13.6233
21135 16.9725
21136 28.7854
21137 21.1817
21138 10.7719
21139 49.8313
21140 100.115
21141 17.2441
21142 21.7248
21143 31.1841
21144 23.0373
21145 12.0844
21146 26.3866
21147 71.194
21148 12.356
21149 35.6649
21150 8.64466
21151 18.7376
21152 82.7353
21153 12.356
21154 38.6973
21155 43.7212
21156 23.7615
21157 18.6019
21158 34.7597
21159 40.2814
21160 12.6275
21161 4.93334
21162 8.87096
21163 9.9572
21164 18.0587
21165 37.1585
21166 44.8074
21167 36.389
21168 13.0349
21169 11.1792
21170 22.9468
21171 7.78472
21172 42.3634
21173 71.6013
21174 10.274
21175 28.2875
21176 53.09
21177 47.0251
21178 45.441
21179 45.3505
21180 35.4838
21181 22.7205
21182 65.5817
21183 50.7365
21184 17.8777
21185 14.3927
21186 26.1603
21187 25.2551
21188 44.8979
21189 55.4888
21190 17.3346
21191 25.4814
21192 14.1211
21193 22.5395
21194 25.1646
21195 31.5915
21196 11.0434
21197 22.0416
21198 37.1585
21199 32.2251
21200 11.9486
21201 5.34068
21202 16.8367
21203 37.6563
21204 30.46
21205 47.6588
21206 29.1927
21207 43.6759
21208 16.2031
21209 7.10582
21210 15.9315
21211 12.0392
21212 11.4055
21213 5.74802
21214 19.9144
21215 15.4337
21216 21.9058
21217 21.8153
21218 27.3823
21219 8.55414
21220 18.1493
21221 30.8673
21222 23.1731
21223 30.0074
21224 27.2918
21225 28.5138
21226 11.0887
21227 19.2808
21228 30.641
21229 15.5694
21230 11.1792
21231 8.50888
21232 7.33212
21233 23.4899
21234 56.756
21235 22.7205
21236 33.1756
21237 9.77616
21238 24.8477
21239 38.8331
21240 17.5156
21241 15.5694
21242 11.4055
21243 67.89
21244 49.7407
21245 61.2368
21246 37.6111
21247 22.3132
21248 33.6282
21249 33.4471
21250 15.3884
21251 13.6233
21252 28.378
21253 13.6685
21254 7.19634
21255 11.2697
21256 7.42264
21257 8.05628
21258 23.5352
21259 45.7579
21260 18.6019
21261 11.8581
21262 24.3951
21263 18.4661
21264 66.7585
21265 45.0337
21266 17.8324
21267 33.7187
21268 43.3591
21269 42.2276
21270 23.3994
21271 25.2551
21272 25.3456
21273 45.26
21274 22.9468
21275 13.9853
21276 14.6642
21277 20.4575
21278 47.9756
21279 20.6386
21280 15.3884
21281 50.2839
21282 38.3805
21283 68.3879
21284 15.7052
21285 8.46362
21286 44.0832
21287 15.4789
21288 15.9768
21289 8.68992
21290 12.8086
21291 9.68564
21292 16.022
21293 5.97432
21294 14.7548
21295 8.5994
21296 15.0263
21297 16.2936
21298 26.5224
21299 14.5285
21300 15.8863
21301 18.0587
21302 17.9682
21303 63.2282
21304 15.841
21305 23.6257
21306 17.1535
21307 33.1756
21308 19.0997
21309 20.0502
21310 14.5737
21311 12.8538
21312 21.5438
21313 20.1407
21314 36.1627
21315 20.548
21316 36.8416
21317 11.134
21318 5.61224
21319 20.1407
21320 28.1517
21321 11.496
21322 32.7682
21323 39.3309
21324 19.4165
21325 40.1456
21326 84.4099
21327 20.2312
21328 24.5309
21329 38.3805
21330 45.6221
21331 97.0827
21332 12.3107
21333 17.3346
21334 35.5291
21335 31.682
21336 20.0502
21337 27.8802
21338 65.2649
21339 36.027
21340 16.1578
21341 29.5548
21342 38.7426
21343 82.9616
21344 16.3841
21345 17.6061
21346 33.0851
21347 52.6826
21348 20.7743
21349 67.8447
21350 16.3389
21351 7.78472
21352 10.8171
21353 8.1468
21354 23.6257
21355 88.6191
21356 21.3627
21357 25.7982
21358 20.1407
21359 5.52172
21360 5.8838
21361 30.0526
21362 21.2269
21363 20.9554
21364 18.2398
21365 21.8153
21366 85.8582
21367 9.9572
21368 8.55414
21369 8.87096
21370 35.2123
21371 12.9444
21372 17.6514
21373 9.00674
21374 9.5046
21375 66.2606
21376 20.5028
21377 56.0319
21378 15.2074
21379 12.4465
21380 24.9383
21381 19.3713
21382 30.3695
21383 42.0013
21384 56.4392
21385 60.3768
21386 101.066
21387 64.4955
21388 41.8202
21389 45.5316
21390 76.4894
21391 30.5958
21392 23.3089
21393 67.4827
21394 35.1218
21395 33.4019
21396 13.2159
21397 31.8178
21398 18.3303
21399 19.5976
21400 59.0643
21401 95.227
21402 34.6692
21403 17.7872
21404 16.4294
21405 15.8863
21406 21.1817
21407 18.285
21408 25.0288
21409 19.8691
21410 5.61224
21411 17.6514
21412 41.0056
21413 79.9292
21414 40.3719
21415 60.1053
21416 34.0355
21417 22.3132
21418 35.8007
21419 14.619
21420 47.6135
21421 39.6025
21422 33.3566
21423 43.5401
21424 14.4832
21425 40.2361
21426 50.7365
21427 37.5205
21428 38.0637
21429 48.9261
21430 11.496
21431 12.2202
21432 14.1211
21433 14.5285
21434 21.9511
21435 19.8239
21436 18.3303
21437 11.7223
21438 9.2783
21439 57.2992
21440 22.9468
21441 37.249
21442 22.0869
21443 11.9034
21444 21.0459
21445 39.9646
21446 18.0587
21447 46.7536
21448 22.3132
21449 44.1738
21450 14.3022
21451 19.3713
21452 36.1627
21453 25.0288
21454 11.1792
21455 11.2697
21456 24.712
21457 76.3536
21458 32.3156
21459 16.6557
21460 51.5511
21461 56.7108
21462 31.5462
21463 22.2227
21464 37.7468
21465 73.5022
21466 31.3199
21467 53.4521
21468 70.9224
21469 29.7811
21470 22.6753
21471 33.945
21472 48.6998
21473 26.975
21474 36.6606
21475 35.5744
21476 31.2294
21477 41.9108
21478 12.356
21479 24.3046
21480 36.6606
21481 18.4208
21482 42.2728
21483 13.7138
21484 37.5658
21485 69.6551
21486 78.9334
21487 47.8851
21488 18.2398
21489 115.911
21490 46.482
21491 17.3346
21492 44.4906
21493 15.3884
21494 53.6331
21495 45.5768
21496 39.9193
21497 21.2722
21498 32.4062
21499 37.0679
21500 10.4551
21501 10.6361
21502 30.5052
21503 23.1279
21504 37.7468
21505 27.337
21506 9.77616
21507 16.7462
21508 16.2936
21509 39.3762
21510 26.3413
21511 9.7309
21512 10.6814
21513 12.2202
21514 37.5658
21515 41.8655
21516 8.19206
21517 18.7829
21518 25.0288
21519 50.7365
21520 49.7407
21521 38.3805
21522 38.0184
21523 17.8777
21524 23.4447
21525 49.9218
21526 34.8955
21527 39.4215
21528 16.9725
21529 26.2508
21530 28.7401
21531 35.9364
21532 63.0472
21533 32.4967
21534 16.2936
21535 14.3927
21536 40.8245
21537 39.2404
21538 36.5248
21539 82.3732
21540 30.2789
21541 45.7126
21542 39.7835
21543 23.4447
21544 7.82998
21545 45.3958
21546 79.6576
21547 44.4906
21548 31.5462
21549 11.7223
21550 37.9731
21551 40.1004
21552 23.4447
21553 17.3798
21554 8.8257
21555 24.893
21556 17.7872
21557 33.3114
21558 73.5475
21559 31.1841
21560 51.7774
21561 35.167
21562 48.8808
21563 25.7982
21564 26.7034
21565 37.7468
21566 39.8288
21567 37.43
21568 52.3206
21569 78.9334
21570 66.1249
21571 38.29
21572 20.0049
21573 15.1621
21574 25.6624
21575 31.9536
21576 44.9884
21577 20.6838
21578 37.4753
21579 46.9799
21580 18.7376
21581 18.6019
21582 7.60368
21583 21.4532
21584 26.2961
21585 20.548
21586 26.8392
21587 72.8233
21588 10.0477
21589 15.3884
21590 39.6478
21591 7.19634
21592 17.5156
21593 20.8196
21594 17.8324
21595 11.8129
21596 18.6924
21597 5.38594
21598 10.4098
21599 21.8153
21600 17.7872
21601 26.0698
21602 79.6123
21603 32.0893
21604 25.074
21605 125.461
21606 47.7946
21607 23.9425
21608 24.4857
21609 7.6942
21610 4.48074
21611 12.2655
21612 22.6753
21613 65.3102
21614 17.2893
21615 68.1616
21616 31.5462
21617 14.8453
21618 14.9811
21619 52.7732
21620 13.6233
21621 5.6575
21622 15.3431
21623 38.0184
21624 69.2931
21625 31.863
21626 20.7743
21627 5.8838
21628 5.56698
21629 22.1321
21630 20.9101
21631 30.1884
21632 59.4264
21633 9.91194
21634 41.6392
21635 91.561
21636 17.6061
21637 30.9126
21638 67.5732
21639 24.893
21640 38.1994
21641 24.9835
21642 32.4514
21643 36.027
21644 19.8691
21645 7.73946
21646 7.2416
21647 12.1749
21648 23.4447
21649 26.4318
21650 17.923
21651 97.9879
21652 20.5933
21653 35.8912
21654 36.9774
21655 12.3107
21656 25.4361
21657 44.4453
21658 34.8955
21659 57.5255
21660 51.868
21661 60.2863
21662 28.9211
21663 37.2037
21664 64.7671
21665 42.1823
21666 20.4575
21667 16.7009
21668 10.1835
21669 22.4037
21670 47.7946
21671 76.8967
21672 85.0435
21673 46.3915
21674 15.66
21675 105.954
21676 25.7982
21677 18.3303
21678 23.852
21679 99.4362
21680 23.4447
21681 13.6685
21682 14.4832
21683 7.73946
21684 64.3145
21685 11.496
21686 4.93334
21687 6.47218
21688 56.1224
21689 11.5866
21690 9.32356
21691 10.9529
21692 30.5958
21693 42.0918
21694 10.8624
21695 74.0001
21696 18.2398
21697 9.09726
21698 6.69848
21699 21.4532
21700 59.2001
21701 14.5285
21702 15.7505
21703 9.09726
21704 30.4147
21705 17.9682
21706 15.8863
21707 17.9682
21708 14.7095
21709 10.6361
21710 10.9529
21711 16.6557
21712 30.3242
21713 34.3071
21714 33.8092
21715 21.0006
21716 10.6814
21717 11.6318
21718 17.1083
21719 13.4422
21720 15.5694
21721 33.3114
21722 77.4399
21723 25.5266
21724 77.3041
21725 30.2789
21726 49.3334
21727 71.2392
21728 23.8068
21729 14.0306
21730 29.9169
21731 15.7505
21732 21.3627
21733 50.7817
21734 72.3707
21735 15.1168
21736 16.4746
21737 46.3462
21738 91.4252
21739 40.1909
21740 16.4294
21741 11.3603
21742 28.9664
21743 48.6092
21744 31.0031
21745 76.9873
21746 34.2618
21747 73.0496
21748 28.0159
21749 37.7016
21750 23.5352
21751 31.1841
21752 43.9475
21753 27.8349
21754 64.7671
21755 26.5676
21756 52.1848
21757 16.1578
21758 31.501
21759 51.868
21760 21.6795
21761 39.0594
21762 32.2704
21763 18.1945
21764 12.537
21765 7.60368
21766 10.6814
21767 10.5456
21768 10.4098
21769 31.0936
21770 22.2679
21771 13.8948
21772 15.2979
21773 41.8655
21774 23.5805
21775 61.0557
21776 14.7548
21777 38.0184
21778 9.68564
21779 25.5266
21780 86.8539
21781 38.3352
21782 21.0912
21783 33.8997
21784 17.1083
21785 17.063
21786 10.1382
21787 25.1646
21788 33.9903
21789 96.0417
21790 26.1603
21791 28.4685
21792 33.1303
21793 116.952
21794 18.104
21795 9.18778
21796 17.3346
21797 14.7095
21798 10.2288
21799 17.2893
21800 33.1756
21801 17.923
21802 30.2789
21803 48.3377
21804 26.2961
21805 20.8649
21806 28.6496
21807 31.0031
21808 20.8196
21809 37.3395
21810 21.6795
21811 17.6514
21812 27.4728
21813 31.0484
21814 52.8637
21815 17.8777
21816 8.96148
21817 21.9964
21818 33.4019
21819 13.0349
21820 36.9774
21821 27.5181
21822 20.1407
21823 16.9725
21824 31.4104
21825 44.8527
21826 27.6991
21827 48.3829
21828 43.6306
21829 10.2288
21830 7.60368
21831 29.8716
21832 53.8594
21833 40.8245
21834 31.682
21835 61.6441
21836 20.4123
21837 8.3731
21838 20.4575
21839 37.8826
21840 30.5958
21841 24.2594
21842 19.1902
21843 9.23304
21844 26.2508
21845 32.0441
21846 39.4667
21847 55.0362
21848 43.1328
21849 31.8178
21850 38.8331
21851 19.5071
21852 22.7205
21853 22.1321
21854 58.5664
21855 29.1927
21856 13.9401
21857 15.1621
21858 36.2985
21859 15.4789
21860 8.73518
21861 17.923
21862 44.3095
21863 18.104
21864 26.2961
21865 13.2612
21866 13.397
21867 9.86668
21868 18.0587
21869 14.5285
21870 14.5285
21871 13.6685
21872 33.3566
21873 42.0918
21874 13.7138
21875 31.0484
21876 51.4606
21877 43.9927
21878 33.1756
21879 35.5744
21880 65.9438
21881 72.597
21882 44.038
21883 16.022
21884 14.9811
21885 23.1731
21886 13.8043
21887 16.1126
21888 12.4012
21889 30.3695
21890 16.2936
21891 14.2116
21892 31.9988
21893 32.6325
21894 24.1688
21895 30.1884
21896 24.1688
21897 48.3377
21898 47.2062
21899 52.6826
21900 36.027
21901 17.4251
21902 24.6214
21903 46.5725
21904 51.0533
21905 18.9187
21906 16.9725
21907 42.9065
21908 45.6221
21909 48.1114
21910 23.5352
21911 20.2312
21912 14.2569
21913 27.1107
21914 44.7169
21915 79.9292
21916 25.2098
21917 25.2098
21918 14.8905
21919 27.0655
21920 53.3615
21921 56.3034
21922 49.5144
21923 49.1071
21924 22.811
21925 20.6386
21926 53.3615
21927 48.1114
21928 26.6581
21929 45.9842
21930 52.1395
21931 51.2343
21932 59.3811
21933 44.4001
21934 29.8716
21935 15.8863
21936 31.3652
21937 44.6264
21938 27.3823
21939 30.3695
21940 30.7315
21941 16.6557
21942 10.6361
21943 34.1713
21944 16.5652
21945 20.3217
21946 29.7358
21947 10.7266
21948 6.51744
21949 12.0844
21950 7.6942
21951 14.5737
21952 13.6685
21953 20.4575
21954 36.7059
21955 10.0477
21956 16.5199
21957 52.6826
21958 21.7701
21959 32.6325
21960 22.2679
21961 24.4857
21962 48.9261
21963 57.3444
21964 17.3346
21965 10.3645
21966 14.5737
21967 36.3438
21968 25.7529
21969 19.4165
21970 43.7212
21971 41.0056
21972 72.1444
21973 155.468
21974 19.4165
21975 47.3872
21976 48.6545
21977 54.6288
21978 55.9866
21979 75.7652
21980 90.1579
21981 19.145
21982 36.2533
21983 51.008
21984 45.441
21985 24.1236
21986 22.5395
21987 15.1621
21988 17.1083
21989 9.82142
21990 5.8838
21991 10.8171
21992 29.5095
21993 20.3217
21994 16.022
21995 32.4514
21996 14.8
21997 40.2814
21998 22.8563
21999 11.7223
22000 16.7462
22001 39.1952
22002 49.0166
22003 15.2526
22004 20.9101
22005 35.2123
22006 38.8783
22007 10.9982
22008 5.92906
22009 18.3756
22010 18.8282
22011 27.156
22012 22.5847
22013 10.6361
22014 13.7138
22015 42.0465
22016 27.6086
22017 33.2208
22018 29.9621
22019 26.8844
22020 25.2551
22021 25.9792
22022 24.8477
22023 30.4147
22024 14.7095
22025 29.6453
22026 16.022
22027 54.5836
22028 74.8148
22029 77.4399
22030 30.7768
22031 27.3823
22032 16.3389
22033 31.9083
22034 91.8778
22035 71.8729
22036 26.5676
22037 14.2569
22038 25.934
22039 56.5297
22040 38.1542
22041 42.7254
22042 79.6123
22043 24.1688
22044 26.0245
22045 19.0997
22046 44.5358
22047 38.1994
22048 40.8245
22049 13.7138
22050 24.893
22051 12.9444
22052 13.5327
22053 9.36882
22054 29.1474
22055 23.8973
22056 21.6795
22057 17.3346
22058 10.5003
22059 16.9725
22060 8.8257
22061 30.5958
22062 21.5438
22063 14.3022
22064 30.5958
22065 36.6606
22066 20.367
22067 27.2918
22068 22.5847
22069 31.3652
22070 44.3548
22071 13.2159
22072 24.6214
22073 35.5744
22074 22.6753
22075 26.2055
22076 30.7768
22077 44.6716
22078 21.4532
22079 24.712
22080 12.0844
22081 37.9731
22082 26.3866
22083 25.934
22084 10.274
22085 19.4165
22086 56.2129
22087 27.9707
22088 43.9927
22089 27.5181
22090 35.2123
22091 94.4124
22092 94.1408
22093 53.271
22094 49.0166
22095 54.4025
22096 38.1994
22097 35.8007
22098 18.1493
22099 18.9639
22100 31.0031
22101 33.8092
22102 10.8171
22103 31.863
22104 21.9964
22105 60.3316
22106 49.6955
22107 24.2594
22108 9.09726
22109 9.7309
22110 15.5242
22111 17.6061
22112 30.5052
22113 9.45934
22114 25.3003
22115 37.1585
22116 17.5609
22117 18.6471
22118 8.87096
22119 30.0526
22120 51.1891
22121 38.1542
22122 46.5725
22123 46.3915
22124 20.7743
22125 12.1297
22126 49.1071
22127 34.2166
22128 25.2551
22129 75.4032
22130 23.9878
22131 20.6838
22132 28.7401
22133 57.5707
22134 94.0955
22135 31.2294
22136 9.18778
22137 27.8349
22138 56.0771
22139 23.1731
22140 35.4386
22141 88.076
22142 17.7419
22143 24.6667
22144 97.6711
22145 23.9878
22146 260.154
22147 35.0312
22148 15.841
22149 15.841
22150 57.7518
22151 40.8698
22152 18.1945
22153 8.5994
22154 16.6104
22155 12.4918
22156 23.6257
22157 12.4918
22158 6.3364
22159 8.91622
22160 20.0502
22161 10.0025
22162 92.5114
22163 18.6924
22164 8.28258
22165 37.1132
22166 30.9126
22167 49.4692
22168 16.5199
22169 13.6233
22170 7.4679
22171 14.0306
22172 22.1774
22173 16.9272
22174 29.3285
22175 10.8171
22176 29.8716
22177 31.3652
22178 25.2098
22179 22.811
22180 12.537
22181 12.8538
22182 14.2116
22183 16.5652
22184 28.8759
22185 8.8257
22186 23.4447
22187 85.3151
22188 47.3872
22189 67.1206
22190 52.7732
22191 37.1585
22192 11.7676
22193 14.4832
22194 66.5322
22195 13.9853
22196 20.5933
22197 70.1983
22198 17.1988
22199 42.5897
22200 79.5671
22201 40.1909
22202 69.972
22203 50.1028
22204 37.5658
22205 12.537
22206 7.10582
22207 12.2202
22208 10.1835
22209 10.5456
22210 26.5224
22211 44.1738
22212 95.6796
22213 34.3071
22214 80.427
22215 22.3132
22216 50.1028
22217 46.4368
22218 53.6784
22219 35.2123
22220 17.1535
22221 12.1749
22222 13.9401
22223 8.19206
22224 10.6361
22225 15.9768
22226 27.6086
22227 88.257
22228 34.6239
22229 20.4123
22230 58.5212
22231 14.5285
22232 7.6942
22233 19.326
22234 23.3994
22235 32.6777
22236 71.194
22237 51.008
22238 20.7291
22239 35.167
22240 14.0306
22241 10.093
22242 24.5309
22243 19.5976
22244 31.501
22245 56.4392
22246 28.378
22247 37.1132
22248 29.1927
22249 44.0832
22250 106.542
22251 73.5022
22252 29.5548
22253 9.00674
22254 18.7376
22255 24.0783
22256 21.1364
22257 19.9597
22258 49.5144
22259 40.7793
22260 42.3634
22261 19.8239
22262 12.4012
22263 19.2355
22264 24.9835
22265 10.3193
22266 40.915
22267 73.1854
22268 28.1065
22269 25.7077
22270 21.9058
22271 15.0716
22272 16.2031
22273 16.6104
22274 10.7266
22275 19.5976
22276 44.3095
22277 50.9175
22278 18.3303
22279 11.5413
22280 35.1218
22281 44.9884
22282 73.3665
22283 28.7401
22284 16.022
22285 6.51744
22286 15.6147
22287 60.8747
22288 21.8606
22289 20.8196
22290 27.9254
22291 19.6881
22292 15.2074
22293 43.0423
22294 19.7334
22295 73.0949
22296 18.4661
22297 57.8423
22298 15.2074
22299 22.0869
22300 10.9077
22301 18.6471
22302 36.3438
22303 29.419
22304 73.2307
22305 29.6
22306 92.3304
22307 25.3003
22308 44.1738
22309 17.4251
22310 13.759
22311 28.378
22312 17.1083
22313 24.7572
22314 27.156
22315 23.7162
22316 9.09726
22317 19.6428
22318 22.5395
22319 26.115
22320 22.4942
22321 29.6906
22322 74.3622
22323 21.8606
22324 62.8661
22325 13.0801
22326 5.74802
22327 9.54986
22328 57.2992
22329 27.156
22330 13.3517
22331 8.3731
22332 17.1988
22333 38.4257
22334 38.1994
22335 51.3248
22336 38.8783
22337 30.4147
22338 36.7964
22339 15.7052
22340 40.734
22341 40.3267
22342 27.7896
22343 51.0985
22344 45.8031
22345 21.4985
22346 37.249
22347 29.419
22348 21.7701
22349 44.6264
22350 17.8324
22351 34.0355
22352 41.9108
22353 22.4037
22354 17.5156
22355 20.7291
22356 10.1382
22357 41.4129
22358 43.2686
22359 46.6178
22360 35.7554
22361 11.7223
22362 27.6539
22363 40.4624
22364 42.3634
22365 18.1493
22366 40.0551
22367 43.4496
22368 13.3064
22369 24.8025
22370 37.3848
22371 26.5676
22372 42.9517
22373 67.3921
22374 18.0135
22375 27.6991
22376 62.323
22377 76.0368
22378 48.9261
22379 53.271
22380 53.5878
22381 33.8997
22382 16.4746
22383 40.3267
22384 95.1365
22385 87.5781
22386 47.1609
22387 43.9475
22388 12.2655
22389 15.4337
22390 29.3737
22391 20.0954
22392 41.2771
22393 88.4833
22394 81.7396
22395 44.6716
22396 30.1432
22397 12.7181
22398 12.4465
22399 23.4447
22400 13.759
22401 25.3456
22402 14.1211
22403 9.45934
22404 10.7266
22405 14.3927
22406 28.6496
22407 48.4282
22408 67.9353
22409 25.6172
22410 13.1254
22411 9.00674
22412 28.4233
22413 26.4771
22414 18.3756
22415 45.3505
22416 27.2918
22417 29.238
22418 26.4318
22419 43.8117
22420 44.4906
22421 49.5597
22422 37.1132
22423 28.4685
22424 78.6166
22425 52.3206
22426 20.6838
22427 8.91622
22428 36.9774
22429 23.1731
22430 26.6581
22431 16.3841
22432 52.7279
22433 22.0869
22434 14.5737
22435 81.649
22436 33.4471
22437 48.4735
22438 42.3181
22439 56.0319
22440 51.5059
22441 24.9835
22442 19.2808
22443 7.42264
22444 15.0263
22445 11.5413
22446 7.51316
22447 27.0655
22448 40.6435
22449 11.134
22450 38.9236
22451 28.1065
22452 35.6649
22453 39.6025
22454 19.6428
22455 64.9481
22456 30.8221
22457 45.7126
22458 22.1321
22459 15.0263
22460 32.4514
22461 18.5566
22462 11.4508
22463 12.8538
22464 13.8496
22465 27.7444
22466 88.6643
22467 29.3737
22468 33.764
22469 40.5982
22470 46.7536
22471 48.2472
22472 25.7529
22473 22.9921
22474 42.5444
22475 48.0661
22476 18.5566
22477 116.001
22478 35.2123
22479 27.2465
22480 49.2429
22481 26.0698
22482 14.619
22483 29.3737
22484 47.4777
22485 17.063
22486 11.2245
22487 82.7805
22488 30.7768
22489 14.0306
22490 37.0227
22491 16.4294
22492 46.3915
22493 48.5187
22494 38.1994
22495 65.4912
22496 38.3352
22497 20.8196
22498 89.6601
22499 37.43
22500 20.1407
22501 120.799
22502 20.8196
22503 9.052
22504 52.23
22505 21.0006
22506 25.9792
22507 18.9187
22508 14.2116
22509 5.2049
22510 13.5327
22511 55.534
22512 24.4404
22513 39.0141
22514 97.309
22515 29.7811
22516 7.78472
22517 23.5352
22518 74.6337
22519 25.7077
22520 17.1535
22521 45.441
22522 136.776
22523 37.7016
22524 15.2979
22525 35.0765
22526 30.7315
22527 35.6196
22528 24.0783
22529 21.3627
22530 48.9713
22531 25.934
22532 14.3022
22533 13.397
22534 21.4532
22535 22.63
22536 32.3156
22537 34.2166
22538 41.3676
22539 19.8239
22540 10.6814
22541 9.45934
22542 8.05628
22543 22.9468
22544 38.6973
22545 13.2159
22546 8.55414
22547 7.37738
22548 10.0025
22549 19.2808
22550 13.0801
22551 3.25872
22552 14.7548
22553 10.6814
22554 5.97432
22555 17.6061
22556 141.347
22557 30.1432
22558 56.3034
22559 7.0153
22560 7.87524
22561 14.4832
22562 98.8478
22563 21.0459
22564 21.8153
22565 67.9353
22566 7.33212
22567 29.6
22568 156.735
22569 30.641
22570 17.8777
22571 67.3469
22572 30.1432
22573 31.5462
22574 23.4447
22575 135.327
22576 38.3352
22577 15.3431
22578 13.3064
22579 29.1022
22580 79.7481
22581 81.1512
22582 91.9683
22583 71.9634
22584 25.074
22585 59.6979
22586 107.221
22587 38.1542
22588 52.8184
22589 36.208
22590 18.9639
22591 82.4185
22592 28.8759
22593 17.1083
22594 82.3279
22595 29.8716
22596 63.6808
22597 118.264
22598 19.0545
22599 27.5181
22600 14.9358
22601 20.5028
22602 13.1254
22603 99.8436
22604 32.0893
22605 101.066
22606 24.4404
22607 22.1774
22608 18.6471
22609 17.8324
22610 76.3989
22611 11.9034
22612 73.0949
22613 4.20918
22614 11.134
22615 109.212
22616 9.23304
22617 6.06484
22618 4.88808
22619 5.11438
22620 13.2159
22621 5.83854
22622 56.8918
22623 54.3573
22624 24.5762
22625 22.2679
22626 15.4337
22627 55.9866
22628 17.2441
22629 41.956
22630 27.5633
22631 12.1297
22632 17.7872
22633 9.77616
22634 27.1107
22635 24.4404
22636 20.548
22637 41.5487
22638 43.0423
22639 28.4685
22640 46.7536
22641 37.0679
22642 21.8153
22643 17.2893
22644 11.9034
22645 40.4624
22646 84.5004
22647 14.8453
22648 22.2227
22649 47.7493
22650 40.4172
22651 57.0276
22652 64.3145
22653 22.9468
22654 25.3003
22655 80.9249
22656 36.6153
22657 39.1952
22658 33.945
22659 8.46362
22660 51.008
22661 32.4062
22662 43.6306
22663 46.0294
22664 57.2992
22665 34.5786
22666 92.602
22667 90.9726
22668 53.6784
22669 54.9456
22670 34.7597
22671 11.3603
22672 12.2202
22673 39.4215
22674 70.8772
22675 28.8306
22676 29.0117
22677 46.7536
22678 15.66
22679 34.4429
22680 27.7444
22681 45.8936
22682 68.6142
22683 20.367
22684 39.0141
22685 55.6698
22686 22.9921
22687 21.0459
22688 24.9383
22689 29.5095
22690 11.6318
22691 17.923
22692 7.6942
22693 27.1107
22694 48.2472
22695 10.0477
22696 17.0178
22697 20.2312
22698 18.2398
22699 19.5976
22700 20.0502
22701 71.8276
22702 12.1749
22703 39.693
22704 13.397
22705 56.9823
22706 10.7719
22707 18.3303
22708 45.4863
22709 29.6
22710 12.8991
22711 19.7786
22712 19.0997
22713 17.7872
22714 20.8196
22715 21.9964
22716 86.3561
22717 38.5615
22718 11.4508
22719 17.8324
22720 29.3285
22721 42.2276
22722 84.1383
22723 45.441
22724 23.3542
22725 25.934
22726 61.9609
22727 31.4557
22728 11.9939
22729 21.9964
22730 17.6061
22731 16.2936
22732 11.3603
22733 26.3866
22734 44.9884
22735 23.1731
22736 47.8398
22737 26.0245
22738 21.6795
22739 7.15108
22740 40.734
22741 50.7365
22742 43.5401
22743 30.9578
22744 12.4465
22745 28.2422
22746 32.4967
22747 25.3456
22748 20.4123
22749 12.3107
22750 24.893
22751 28.7854
22752 22.2227
22753 16.6557
22754 16.8367
22755 7.2416
22756 23.0373
22757 19.1902
22758 26.7939
22759 73.7738
22760 20.186
22761 11.315
22762 33.5829
22763 16.1578
22764 90.4747
22765 16.1578
22766 34.3523
22767 27.6539
22768 29.6453
22769 13.5327
22770 18.5566
22771 28.3328
22772 30.9126
22773 19.0092
22774 77.0778
22775 42.1371
22776 13.3064
22777 40.3267
22778 14.4832
22779 17.5609
22780 33.6734
22781 24.1236
22782 62.6398
22783 13.2159
22784 4.61652
22785 17.7872
22786 40.8698
22787 16.9272
22788 27.2918
22789 38.4257
22790 22.63
22791 32.4967
22792 10.5908
22793 8.1468
22794 18.0587
22795 45.7126
22796 64.4502
22797 43.0423
22798 26.1603
22799 11.9939
22800 13.397
22801 37.43
22802 56.5297
22803 26.7487
22804 46.9346
22805 52.1395
22806 31.0936
22807 91.3347
22808 18.4661
22809 32.5872
22810 57.9328
22811 48.0661
22812 19.5071
22813 14.2116
22814 25.1646
22815 59.8337
22816 72.2802
22817 19.5071
22818 11.6771
22819 39.1046
22820 78.5714
22821 13.9853
22822 7.10582
22823 5.15964
22824 23.1731
22825 19.4165
22826 10.1382
22827 57.1181
22828 40.1456
22829 37.3848
22830 19.0997
22831 36.5248
22832 93.5072
22833 85.2246
22834 29.3285
22835 20.2312
22836 35.2123
22837 41.8655
22838 57.9781
22839 65.9891
22840 35.2575
22841 14.2569
22842 21.0006
22843 68.5689
22844 42.9517
22845 138.586
22846 32.8588
22847 13.0349
22848 24.712
22849 23.6257
22850 14.7095
22851 44.4453
22852 47.2062
22853 35.9364
22854 56.7108
22855 25.7529
22856 84.6815
22857 44.5811
22858 69.5194
22859 33.8997
22860 25.4814
22861 64.1334
22862 50.5554
22863 39.2404
22864 15.4789
22865 23.3542
22866 8.41836
22867 26.2055
22868 17.4251
22869 21.0459
22870 27.0655
22871 22.0869
22872 23.2636
22873 22.1774
22874 18.3303
22875 18.2398
22876 29.5548
22877 29.7811
22878 45.8936
22879 25.8435
22880 29.9621
22881 41.5939
22882 43.7212
22883 30.0074
22884 13.2612
22885 30.6863
22886 27.9707
22887 18.4661
22888 41.7297
22889 117.993
22890 18.5566
22891 25.7529
22892 13.8043
22893 35.5744
22894 56.2582
22895 27.8802
22896 94.3671
22897 24.712
22898 30.9578
22899 18.7376
22900 10.8171
22901 10.9077
22902 8.1468
22903 20.0049
22904 28.6948
22905 111.702
22906 85.3604
22907 59.3359
22908 23.3542
22909 58.8833
22910 22.6753
22911 59.879
22912 18.9187
22913 11.315
22914 90.701
22915 3.8471
22916 7.37738
22917 10.2288
22918 5.4312
22919 15.4789
22920 9.54986
22921 5.83854
22922 25.5266
22923 143.836
22924 17.1535
22925 21.3175
22926 27.2918
22927 43.0875
22928 36.1175
22929 39.2404
22930 107.221
22931 48.6092
22932 22.811
22933 28.9211
22934 73.5928
22935 41.0508
22936 19.6428
22937 21.1364
22938 16.0673
22939 63.4093
22940 21.4532
22941 29.0117
22942 25.7077
22943 18.0135
22944 18.6924
22945 22.9468
22946 32.9945
22947 26.5676
22948 7.73946
22949 10.4098
22950 10.6814
22951 23.4899
22952 13.578
22953 18.6924
22954 20.8649
22955 23.5352
22956 19.7786
22957 36.4343
22958 87.3518
22959 54.0404
22960 18.2398
22961 12.6275
22962 47.342
22963 117.857
22964 27.8802
22965 20.8649
22966 35.9817
22967 49.0166
22968 48.7903
22969 18.1493
22970 10.8624
22971 22.63
22972 25.6624
22973 16.5652
22974 11.9034
22975 11.315
22976 28.8306
22977 6.65322
22978 2.89664
22979 31.6367
22980 3.8471
22981 3.48502
22982 40.553
22983 7.64894
22984 36.4796
22985 61.3726
22986 11.8129
22987 7.51316
22988 16.0673
22989 6.06484
22990 13.0349
22991 9.09726
22992 15.3884
22993 14.0759
22994 26.3866
22995 35.8007
22996 19.1902
22997 24.4857
22998 44.4906
22999 22.1321
23000 26.3413
23001 22.5395
23002 15.3884
23003 37.4753
23004 25.8435
23005 57.0729
23006 30.1432
23007 51.0985
23008 41.5487
23009 21.5438
23010 33.8997
23011 21.8606
23012 23.4447
23013 56.9823
23014 37.3395
23015 19.7786
23016 26.2961
23017 8.68992
23018 16.6104
23019 48.564
23020 15.1621
23021 17.5156
23022 13.6233
23023 18.0135
23024 11.0434
23025 12.7633
23026 24.3046
23027 46.0747
23028 39.8741
23029 45.3958
23030 22.7658
23031 38.3805
23032 25.6624
23033 65.5365
23034 45.26
23035 38.4257
23036 27.6991
23037 18.7376
23038 43.7664
23039 37.7016
23040 86.0845
23041 85.1793
23042 47.5683
23043 51.868
23044 65.1291
23045 40.6435
23046 65.808
23047 65.0839
23048 33.0398
23049 47.2062
23050 25.3003
23051 20.548
23052 43.3591
23053 19.7334
23054 13.7138
23055 73.3212
23056 15.7957
23057 12.6728
23058 59.5622
23059 19.8239
23060 24.3499
23061 37.1132
23062 31.9988
23063 41.9108
23064 30.0074
23065 7.60368
23066 36.6153
23067 27.7444
23068 20.7743
23069 26.8392
23070 22.6753
23071 14.8453
23072 32.3609
23073 33.0851
23074 15.5694
23075 52.1395
23076 30.2337
23077 15.2074
23078 27.2465
23079 98.4405
23080 35.9817
23081 58.3401
23082 26.4318
23083 13.1707
23084 40.9603
23085 80.7438
23086 31.1389
23087 36.8869
23088 43.9475
23089 16.022
23090 26.2055
23091 18.285
23092 39.4215
23093 49.0166
23094 37.3848
23095 23.8973
23096 45.7579
23097 27.6991
23098 13.6685
23099 37.4753
23100 55.353
23101 47.0251
23102 93.8692
23103 82.1469
23104 130.304
23105 59.5169
23106 22.2679
23107 6.3364
23108 35.7101
23109 102.831
23110 13.759
23111 15.7505
23112 16.0673
23113 12.2202
23114 19.6428
23115 17.8777
23116 13.759
23117 28.197
23118 23.1731
23119 14.9811
23120 36.5248
23121 32.1346
23122 16.0673
23123 48.4735
23124 149.403
23125 19.5071
23126 36.5701
23127 15.7052
23128 18.6924
23129 34.986
23130 21.2269
23131 10.0025
23132 29.3737
23133 21.6795
23134 12.4012
23135 47.9756
23136 121.885
23137 58.2496
23138 42.8612
23139 13.759
23140 10.7266
23141 16.3841
23142 12.7181
23143 23.9878
23144 38.471
23145 79.9744
23146 28.8759
23147 24.0783
23148 10.4551
23149 7.78472
23150 33.4019
23151 107.855
23152 13.1254
23153 15.3431
23154 13.578
23155 7.15108
23156 17.8324
23157 11.9034
23158 31.7725
23159 124.374
23160 50.5554
23161 56.4845
23162 16.1578
23163 41.9108
23164 4.84282
23165 7.19634
23166 15.6147
23167 10.6361
23168 64.0882
23169 23.3994
23170 6.01958
23171 14.3022
23172 10.274
23173 8.1468
23174 17.5156
23175 19.5071
23176 30.3695
23177 87.7139
23178 42.5897
23179 95.227
23180 38.1089
23181 30.5958
23182 12.9896
23183 70.8319
23184 104.324
23185 29.7811
23186 50.2386
23187 52.23
23188 74.4074
23189 133.743
23190 55.0814
23191 54.6288
23192 51.6869
23193 108.488
23194 47.8851
23195 17.4704
23196 76.2631
23197 36.1175
23198 24.3499
23199 32.3156
23200 8.91622
23201 11.7676
23202 52.0037
23203 27.0655
23204 17.6514
23205 10.4098
23206 74.0454
23207 26.2055
23208 34.3071
23209 9.052
23210 14.3022
23211 5.06912
23212 12.8538
23213 13.8948
23214 16.6557
23215 7.28686
23216 6.97004
23217 19.2355
23218 8.10154
23219 3.12294
23220 6.87952
23221 17.5609
23222 12.9896
23223 53.6331
23224 9.5046
23225 5.2049
23226 10.8171
23227 13.8043
23228 17.6514
23229 8.1468
23230 23.1279
23231 42.4991
23232 10.1835
23233 18.9187
23234 21.3175
23235 12.356
23236 21.1817
23237 39.6478
23238 32.4967
23239 54.493
23240 40.734
23241 44.8074
23242 36.6153
23243 31.5462
23244 55.6245
23245 38.4257
23246 18.7376
23247 39.9646
23248 23.6257
23249 44.9884
23250 70.1983
23251 22.9468
23252 19.4618
23253 24.9383
23254 52.6374
23255 60.4221
23256 22.5847
23257 37.6111
23258 65.808
23259 47.7946
23260 87.8949
23261 33.8545
23262 31.5462
23263 23.5352
23264 7.2416
23265 15.5242
23266 83.5952
23267 20.4575
23268 14.8
23269 9.36882
23270 8.50888
23271 11.4055
23272 9.54986
23273 17.6967
23274 8.68992
23275 20.548
23276 35.2575
23277 28.378
23278 18.8734
23279 11.7676
23280 30.641
23281 15.5694
23282 10.7719
23283 19.145
23284 25.4814
23285 36.2985
23286 48.8808
23287 36.7511
23288 23.852
23289 39.7835
23290 15.5694
23291 10.093
23292 45.5768
23293 48.6545
23294 37.43
23295 14.8
23296 11.5866
23297 15.0263
23298 17.923
23299 11.0434
23300 12.4465
23301 28.8759
23302 17.3798
23303 23.5352
23304 36.4796
23305 15.7957
23306 36.7059
23307 17.7419
23308 34.9407
23309 45.3053
23310 16.4746
23311 9.54986
23312 14.4832
23313 16.6104
23314 25.3003
23315 43.4043
23316 27.4728
23317 12.9444
23318 47.6135
23319 118.083
23320 41.3676
23321 43.9927
23322 31.2747
23323 27.9707
23324 51.1891
23325 16.6557
23326 14.3474
23327 7.10582
23328 19.4165
23329 35.0765
23330 21.5438
23331 33.764
23332 10.4098
23333 18.1945
23334 9.9572
23335 16.6557
23336 24.3951
23337 22.8563
23338 30.3242
23339 19.9597
23340 17.3346
23341 13.5327
23342 30.5052
23343 44.3548
23344 61.5083
23345 14.7095
23346 29.9169
23347 15.66
23348 17.6061
23349 26.6581
23350 70.5603
23351 18.3303
23352 18.3303
23353 35.9364
23354 22.9016
23355 21.4985
23356 23.9425
23357 13.8496
23358 23.1279
23359 14.9811
23360 12.4465
23361 30.1432
23362 25.6624
23363 11.7676
23364 10.8171
23365 30.1884
23366 43.6306
23367 18.9187
23368 39.3309
23369 16.9725
23370 16.3389
23371 14.3927
23372 17.5609
23373 33.4924
23374 58.7022
23375 26.3866
23376 51.0985
23377 71.5108
23378 23.9878
23379 31.863
23380 58.9285
23381 10.7719
23382 27.8349
23383 44.8074
23384 42.0465
23385 17.6967
23386 8.10154
23387 21.0912
23388 21.1364
23389 16.0673
23390 39.1499
23391 30.5052
23392 12.8991
23393 18.5113
23394 22.811
23395 31.2747
23396 34.3071
23397 25.2098
23398 8.68992
23399 8.5994
23400 6.1101
23401 10.274
23402 4.2997
23403 6.15536
23404 36.9774
23405 11.7223
23406 27.5181
23407 20.9554
23408 10.7266
23409 17.6514
23410 32.3156
23411 25.6172
23412 37.9731
23413 19.4618
23414 17.8324
23415 9.45934
23416 12.537
23417 39.3309
23418 83.2331
23419 32.6777
23420 17.6967
23421 9.45934
23422 10.1835
23423 9.32356
23424 10.274
23425 44.9884
23426 60.1505
23427 24.893
23428 32.0441
23429 35.9364
23430 20.7291
23431 28.6496
23432 32.0893
23433 30.5958
23434 20.2312
23435 19.5071
23436 21.5438
23437 25.8435
23438 16.9725
23439 14.8905
23440 8.28258
23441 36.7964
23442 40.5982
23443 28.0612
23444 24.8025
23445 23.8973
23446 30.7768
23447 38.1089
23448 71.0129
23449 36.3438
23450 76.4894
23451 50.9628
23452 90.4747
23453 157.776
23454 43.9475
23455 57.797
23456 28.7401
23457 14.2116
23458 21.3627
23459 14.6642
23460 12.8991
23461 22.811
23462 17.5609
23463 10.7266
23464 75.5842
23465 15.2979
23466 10.4551
23467 21.589
23468 64.4502
23469 8.78044
23470 6.47218
23471 97.8521
23472 12.1749
23473 6.06484
23474 12.0844
23475 10.7266
23476 5.56698
23477 12.8991
23478 14.8
23479 5.47646
23480 10.274
23481 6.789
23482 6.3364
23483 32.1346
23484 11.9034
23485 19.3713
23486 20.186
23487 9.14252
23488 9.54986
23489 27.9707
23490 41.5939
23491 13.397
23492 22.5847
23493 16.3389
23494 88.6191
23495 26.7487
23496 27.7444
23497 33.8092
23498 28.0159
23499 16.7462
23500 25.7982
23501 22.7658
23502 11.9939
23503 21.4985
23504 43.7212
23505 36.3438
23506 52.5469
23507 191.767
23508 25.934
23509 31.3199
23510 106.089
23511 71.2392
23512 43.6759
23513 29.1474
23514 14.1664
23515 17.4251
23516 20.0049
23517 73.1402
23518 32.9493
23519 37.3395
23520 19.326
23521 15.7957
23522 36.0722
23523 65.1291
23524 13.0801
23525 33.5377
23526 19.2808
23527 34.2618
23528 134.286
23529 28.0612
23530 9.68564
23531 28.0612
23532 19.7786
23533 15.8863
23534 20.0049
23535 12.8086
23536 10.3645
23537 30.5505
23538 41.4129
23539 41.775
23540 64.0882
23541 21.589
23542 8.78044
23543 24.6214
23544 24.8477
23545 9.052
23546 23.5805
23547 45.3053
23548 23.7162
23549 34.6239
23550 22.2679
23551 29.419
23552 20.6838
23553 24.2594
23554 7.82998
23555 10.9529
23556 22.2227
23557 12.9896
23558 12.2655
23559 28.0612
23560 12.537
23561 17.2893
23562 62.2325
23563 14.3474
23564 16.7915
23565 43.6759
23566 20.0049
23567 34.986
23568 79.5218
23569 29.1474
23570 40.5982
23571 101.156
23572 18.2398
23573 24.4404
23574 94.4576
23575 15.5694
23576 19.3713
23577 86.8539
23578 19.3713
23579 24.712
23580 31.4557
23581 29.1474
23582 40.0551
23583 74.6337
23584 38.5163
23585 57.0729
23586 25.1193
23587 9.14252
23588 30.2789
23589 26.7487
23590 38.3805
23591 47.3872
23592 27.6991
23593 38.7426
23594 19.8691
23595 10.5456
23596 32.8135
23597 53.4973
23598 19.0997
23599 35.0312
23600 26.9297
23601 55.1267
23602 24.1236
23603 11.134
23604 24.3046
23605 10.5003
23606 15.3884
23607 40.8245
23608 73.5475
23609 35.8007
23610 33.5829
23611 19.0092
23612 58.4759
23613 82.69
23614 49.0166
23615 24.9383
23616 20.9101
23617 14.6642
23618 45.9389
23619 57.4349
23620 32.1799
23621 40.553
23622 27.337
23623 58.3401
23624 36.5701
23625 14.5285
23626 45.441
23627 29.3285
23628 32.1799
23629 14.9811
23630 30.1884
23631 49.6955
23632 19.5071
23633 25.3909
23634 12.4465
23635 31.2294
23636 23.0373
23637 82.1469
23638 11.7676
23639 12.8086
23640 55.353
23641 6.92478
23642 7.19634
23643 25.3909
23644 6.74374
23645 8.73518
23646 25.4814
23647 7.9205
23648 12.8538
23649 45.2147
23650 10.5456
23651 14.3022
23652 56.9371
23653 13.4422
23654 12.4012
23655 8.32784
23656 15.4337
23657 10.6361
23658 12.1297
23659 14.7548
23660 11.4508
23661 12.6275
23662 15.3431
23663 32.4062
23664 126.819
23665 49.1071
23666 57.1181
23667 25.074
23668 39.693
23669 62.2778
23670 46.1199
23671 63.4998
23672 11.496
23673 30.4147
23674 11.3603
23675 20.9101
23676 71.8729
23677 54.6741
23678 36.5701
23679 13.2159
23680 37.7468
23681 21.0912
23682 58.838
23683 51.868
23684 27.2918
23685 42.3634
23686 80.2007
23687 27.2013
23688 25.2098
23689 41.5487
23690 162.167
23691 19.5523
23692 10.1382
23693 16.9725
23694 19.6428
23695 23.1279
23696 66.8038
23697 15.7505
23698 20.2312
23699 32.6325
23700 46.1199
23701 18.5566
23702 23.1279
23703 31.7725
23704 73.1402
23705 38.6068
23706 15.2979
23707 9.7309
23708 23.7162
23709 28.2422
23710 76.5347
23711 108.171
23712 102.65
23713 64.9934
23714 68.3879
23715 42.997
23716 32.5419
23717 47.7946
23718 23.0826
23719 33.4924
23720 39.512
23721 38.1994
23722 27.4276
23723 8.3731
23724 17.5609
23725 48.0209
23726 64.586
23727 38.5615
23728 19.5976
23729 8.5994
23730 9.36882
23731 176.921
23732 17.0178
23733 27.7444
23734 18.2398
23735 96.8111
23736 21.1364
23737 8.68992
23738 19.145
23739 6.69848
23740 10.0477
23741 20.0954
23742 43.5854
23743 17.1988
23744 8.10154
23745 19.5523
23746 39.6478
23747 55.6698
23748 16.4746
23749 10.7266
23750 12.8086
23751 20.186
23752 59.7432
23753 10.6361
23754 17.4704
23755 23.7162
23756 14.5285
23757 19.2355
23758 52.7732
23759 33.764
23760 16.1126
23761 20.0954
23762 10.3193
23763 25.3456
23764 41.5939
23765 179.501
23766 23.3994
23767 18.5113
23768 12.0844
23769 23.5805
23770 47.7946
23771 123.379
23772 56.3487
23773 10.093
23774 32.904
23775 40.6435
23776 40.8698
23777 24.2594
23778 26.6581
23779 22.2227
23780 43.9927
23781 66.7132
23782 52.0037
23783 45.3958
23784 60.5126
23785 195.568
23786 57.8875
23787 60.3316
23788 43.6759
23789 157.233
23790 51.6417
23791 88.438
23792 37.2037
23793 53.5878
23794 63.6356
23795 70.1983
23796 45.4863
23797 59.019
23798 23.1279
23799 28.1065
23800 36.5701
23801 54.8099
23802 26.3866
23803 20.9101
23804 40.2814
23805 37.5205
23806 31.5462
23807 39.512
23808 23.1279
23809 24.3046
23810 15.5694
23811 32.723
23812 32.1799
23813 14.8453
23814 30.3695
23815 13.9853
23816 10.2288
23817 17.3798
23818 85.4961
23819 19.5523
23820 11.0887
23821 22.2227
23822 24.8477
23823 26.4771
23824 90.2937
23825 26.6581
23826 35.3481
23827 37.7016
23828 19.2355
23829 48.4282
23830 59.1548
23831 14.8
23832 32.4514
23833 38.3805
23834 31.4557
23835 29.2832
23836 39.8741
23837 34.6692
23838 19.4618
23839 42.7707
23840 98.2142
23841 56.2582
23842 45.1695
23843 25.4814
23844 13.3064
23845 17.2441
23846 53.3163
23847 36.1627
23848 48.2472
23849 31.2294
23850 47.5683
23851 52.5921
23852 29.0569
23853 12.4918
23854 25.4361
23855 9.2783
23856 29.8263
23857 24.1688
23858 11.6771
23859 41.5487
23860 83.1426
23861 37.7921
23862 52.4563
23863 25.7529
23864 14.0306
23865 34.9407
23866 26.3413
23867 58.1138
23868 66.3964
23869 39.512
23870 23.3089
23871 31.0031
23872 21.9964
23873 31.4557
23874 35.8912
23875 11.4055
23876 32.904
23877 82.4637
23878 34.3523
23879 21.7701
23880 56.8918
23881 31.0936
23882 12.356
23883 37.249
23884 107.538
23885 48.4282
23886 27.6539
23887 38.5615
23888 43.8569
23889 46.9799
23890 64.4955
23891 26.2508
23892 10.7266
23893 18.9187
23894 55.1719
23895 26.6129
23896 31.2747
23897 15.7505
23898 11.2245
23899 13.9401
23900 18.0587
23901 33.0398
23902 39.693
23903 20.4123
23904 69.972
23905 54.7646
23906 22.0416
23907 20.5028
23908 73.457
23909 49.3787
23910 45.2147
23911 25.8435
23912 15.7052
23913 50.1481
23914 31.501
23915 73.457
23916 19.0092
23917 8.91622
23918 28.5138
23919 12.8086
23920 20.7291
23921 21.408
23922 7.37738
23923 19.1902
23924 12.0392
23925 20.8649
23926 70.5151
23927 20.4575
23928 21.0459
23929 45.8936
23930 14.1664
23931 12.2202
23932 11.9486
23933 33.764
23934 60.2411
23935 45.3053
23936 46.8441
23937 17.3346
23938 40.2361
23939 68.1163
23940 38.8331
23941 78.7977
23942 76.2178
23943 32.5872
23944 34.0808
23945 84.4099
23946 131.797
23947 56.6203
23948 23.5352
23949 28.7401
23950 38.8331
23951 21.0459
23952 29.6453
23953 11.8129
23954 21.2269
23955 14.5285
23956 28.3328
23957 45.3505
23958 32.7682
23959 33.3114
23960 19.4618
23961 18.104
23962 59.5622
23963 50.4196
23964 59.5622
23965 17.923
23966 19.8691
23967 35.8007
23968 10.7266
23969 17.063
23970 27.3823
23971 43.3138
23972 13.6685
23973 5.6575
23974 25.1193
23975 45.079
23976 38.1542
23977 45.8936
23978 17.8777
23979 24.712
23980 21.3627
23981 44.0832
23982 43.8569
23983 29.7811
23984 35.5291
23985 47.1157
23986 15.841
23987 13.4875
23988 34.2618
23989 52.1848
23990 41.3676
23991 18.9639
23992 9.09726
23993 18.285
23994 13.6685
23995 14.4832
23996 8.10154
23997 20.9101
23998 16.882
23999 22.3584
24000 34.5334
24001 74.0906
24002 32.4514
24003 28.4233
24004 27.0655
24005 16.022
24006 38.5163
24007 44.4001
24008 20.186
24009 51.7322
24010 61.3273
24011 22.9016
24012 48.2924
24013 99.4362
24014 28.7854
24015 117.54
24016 47.5683
24017 35.8459
24018 14.9811
24019 32.723
24020 10.3645
24021 14.7548
24022 61.101
24023 11.7223
24024 13.0801
24025 38.3805
24026 23.4447
24027 9.9572
24028 8.01102
24029 22.63
24030 46.0747
24031 49.8765
24032 14.0759
24033 21.5438
24034 33.9903
24035 32.4062
24036 17.1535
24037 31.8178
24038 25.8435
24039 15.2074
24040 29.5095
24041 54.8099
24042 27.156
24043 47.8398
24044 16.5652
24045 16.7462
24046 45.5316
24047 16.3841
24048 13.9401
24049 55.3982
24050 78.6619
24051 57.2992
24052 36.7964
24053 24.712
24054 30.6863
24055 14.8905
24056 19.9144
24057 21.7701
24058 14.3022
24059 14.4832
24060 8.5994
24061 14.8905
24062 42.7707
24063 52.5016
24064 22.449
24065 52.6826
24066 21.1817
24067 10.6814
24068 40.0098
24069 30.9126
24070 34.1713
24071 14.4379
24072 63.0472
24073 39.8288
24074 21.2269
24075 30.7315
24076 40.8698
24077 21.2269
24078 14.0759
24079 25.7982
24080 58.0233
24081 21.1364
24082 16.6557
24083 31.0484
24084 14.3022
24085 34.126
24086 28.1065
24087 7.19634
24088 19.7786
24089 25.7529
24090 62.323
24091 48.4735
24092 15.0263
24093 22.7205
24094 59.879
24095 11.9034
24096 14.3022
24097 8.55414
24098 8.8257
24099 19.5523
24100 44.5811
24101 27.9254
24102 28.1065
24103 46.7536
24104 24.8025
24105 15.7052
24106 61.8704
24107 31.4557
24108 31.0484
24109 32.4967
24110 26.0245
24111 35.8459
24112 44.9432
24113 23.9425
24114 8.73518
24115 21.4985
24116 25.9792
24117 10.5003
24118 10.6361
24119 24.9383
24120 11.2245
24121 13.8043
24122 44.5811
24123 38.652
24124 35.8912
24125 31.1389
24126 33.6734
24127 11.5413
24128 26.7034
24129 65.7175
24130 32.6777
24131 41.3676
24132 11.4055
24133 50.6912
24134 23.1279
24135 11.4508
24136 22.2227
24137 120.075
24138 47.7946
24139 39.6478
24140 68.3879
24141 25.934
24142 20.0049
24143 31.5462
24144 43.9475
24145 12.9444
24146 18.5113
24147 21.3175
24148 49.1976
24149 64.405
24150 75.4937
24151 18.104
24152 25.7529
24153 23.5805
24154 43.6306
24155 33.4019
24156 28.378
24157 38.4257
24158 12.4465
24159 29.9169
24160 16.3389
24161 21.2722
24162 21.9058
24163 32.2704
24164 14.0759
24165 40.9603
24166 59.8337
24167 67.7995
24168 29.6453
24169 17.5156
24170 34.1713
24171 47.6135
24172 28.0612
24173 48.6998
24174 38.3805
24175 12.8991
24176 16.1126
24177 24.893
24178 21.1817
24179 27.1107
24180 47.523
24181 48.3377
24182 57.0729
24183 29.2832
24184 40.8245
24185 58.3401
24186 41.0508
24187 52.8184
24188 23.4899
24189 19.145
24190 13.0801
24191 11.5866
24192 103.238
24193 17.2893
24194 17.2441
24195 26.5224
24196 10.7266
24197 18.2398
24198 46.9346
24199 37.3848
24200 39.2404
24201 25.5719
24202 12.5823
24203 16.7915
24204 17.063
24205 28.1517
24206 15.7052
24207 28.2422
24208 46.2105
24209 47.2514
24210 41.3224
24211 19.8691
24212 11.3603
24213 22.9921
24214 90.0674
24215 21.7248
24216 11.8581
24217 17.1988
24218 28.1517
24219 17.8324
24220 47.4777
24221 27.5181
24222 27.7896
24223 12.2202
24224 28.5591
24225 27.0202
24226 14.5737
24227 45.441
24228 16.3389
24229 18.3303
24230 18.0587
24231 42.7707
24232 66.6227
24233 31.7273
24234 29.6
24235 46.9346
24236 45.26
24237 27.6991
24238 32.904
24239 15.7957
24240 26.115
24241 57.4349
24242 53.09
24243 90.9273
24244 85.9487
24245 21.5438
24246 35.9364
24247 85.2246
24248 87.8949
24249 55.353
24250 26.1603
24251 13.578
24252 19.8239
24253 41.5034
24254 43.8569
24255 17.063
24256 25.4814
24257 43.5401
24258 21.8606
24259 14.1211
24260 77.2136
24261 13.4875
24262 64.6765
24263 67.0301
24264 16.1578
24265 40.2361
24266 39.8288
24267 15.0263
24268 12.6275
24269 4.9786
24270 8.10154
24271 26.1603
24272 17.2893
24273 13.8496
24274 20.8196
24275 8.50888
24276 37.1585
24277 33.8997
24278 48.9713
24279 13.8948
24280 5.38594
24281 22.4942
24282 15.0263
24283 13.8043
24284 20.7743
24285 12.9444
24286 10.7266
24287 8.96148
24288 21.9058
24289 34.6692
24290 49.786
24291 70.9677
24292 29.3737
24293 16.6104
24294 16.4746
24295 13.2612
24296 25.1193
24297 24.0331
24298 13.0349
24299 40.5077
24300 85.1793
24301 20.5933
24302 13.1707
24303 38.1994
24304 80.8344
24305 39.5572
24306 23.0826
24307 9.45934
24308 19.8239
24309 19.8691
24310 9.41408
24311 22.5847
24312 76.2631
24313 32.1346
24314 34.4429
24315 19.0545
24316 38.3352
24317 57.0276
24318 27.7444
24319 36.389
24320 25.5719
24321 44.038
24322 40.5982
24323 10.5456
24324 20.9554
24325 60.1053
24326 20.4123
24327 27.0202
24328 43.4949
24329 23.2184
24330 43.9022
24331 28.7401
24332 19.0997
24333 42.4539
24334 47.7946
24335 13.6233
24336 25.074
24337 72.5065
24338 13.6233
24339 31.863
24340 22.9016
24341 15.0716
24342 41.2771
24343 31.0031
24344 37.5658
24345 25.8435
24346 11.7676
24347 23.8068
24348 13.1254
24349 24.1236
24350 18.6471
24351 7.19634
24352 23.8973
24353 35.3481
24354 12.1749
24355 24.2594
24356 31.5915
24357 20.7743
24358 48.9261
24359 40.553
24360 51.0533
24361 30.641
24362 19.0092
24363 14.7095
24364 17.4251
24365 46.2105
24366 83.8215
24367 30.8673
24368 19.326
24369 33.6734
24370 26.1603
24371 20.9101
24372 13.0349
24373 8.01102
24374 24.1688
24375 20.186
24376 18.7376
24377 10.2288
24378 8.50888
24379 12.1749
24380 8.23732
24381 8.01102
24382 10.4098
24383 21.589
24384 10.274
24385 22.3132
24386 40.9603
24387 10.9077
24388 15.2074
24389 35.3028
24390 40.2361
24391 29.5095
24392 11.0887
24393 40.1909
24394 36.9774
24395 15.4789
24396 14.3022
24397 37.6563
24398 70.1077
24399 22.0869
24400 21.7248
24401 14.3927
24402 47.523
24403 45.7126
24404 10.5456
24405 30.0526
24406 29.0117
24407 17.0178
24408 25.6624
24409 20.1407
24410 51.2343
24411 18.5113
24412 32.8588
24413 39.8288
24414 35.9817
24415 18.5113
24416 25.9792
24417 83.1879
24418 66.7132
24419 27.2013
24420 15.6147
24421 20.0502
24422 16.882
24423 15.2979
24424 47.8398
24425 32.7682
24426 13.7138
24427 18.8734
24428 33.6734
24429 26.0245
24430 42.6349
24431 9.9572
24432 17.8324
24433 9.14252
24434 16.2483
24435 35.9364
24436 23.2636
24437 5.4312
24438 17.1535
24439 25.2551
24440 10.6361
24441 53.8141
24442 20.548
24443 90.9273
24444 32.2704
24445 18.7829
24446 72.7328
24447 66.668
24448 32.6325
24449 19.7786
24450 27.0202
24451 21.8606
24452 10.093
24453 28.4685
24454 26.6129
24455 20.2312
24456 13.5327
24457 18.6924
24458 14.0306
24459 21.9058
24460 22.4942
24461 17.9682
24462 27.5633
24463 35.8459
24464 60.2411
24465 11.9486
24466 9.45934
24467 39.1499
24468 39.2404
24469 17.7872
24470 23.671
24471 125.823
24472 30.0526
24473 16.1578
24474 13.5327
24475 17.6514
24476 24.0331
24477 12.8538
24478 29.5548
24479 28.5591
24480 31.2294
24481 13.2612
24482 47.704
24483 59.6527
24484 70.9677
24485 17.8777
24486 8.10154
24487 14.4832
24488 10.9529
24489 79.8386
24490 31.1389
24491 7.96576
24492 40.6435
24493 25.2098
24494 52.9542
24495 31.4104
24496 78.5261
24497 62.5946
24498 23.4899
24499 15.2979
24500 27.8349
24501 19.5976
24502 22.9921
24503 88.8454
24504 64.8123
24505 48.3829
24506 17.0178
24507 18.1493
24508 55.2625
24509 34.1713
24510 52.5921
24511 20.2765
24512 85.9035
24513 20.0954
24514 29.6906
24515 15.6147
24516 13.8948
24517 101.428
24518 44.4453
24519 15.1168
24520 26.0698
24521 25.074
24522 11.496
24523 15.7052
24524 21.4532
24525 20.9554
24526 36.389
24527 29.0569
24528 17.3798
24529 36.1627
24530 31.0936
24531 65.446
24532 32.3609
24533 13.0801
24534 12.1749
24535 19.0545
24536 20.8196
24537 10.2288
24538 22.5847
24539 19.0997
24540 39.693
24541 68.5689
24542 16.5652
24543 40.5077
24544 35.8007
24545 24.5762
24546 11.7676
24547 29.8716
24548 80.9701
24549 102.016
24550 59.5622
24551 26.4771
24552 31.1389
24553 39.4215
24554 48.5187
24555 33.4019
24556 32.4062
24557 20.0502
24558 43.6759
24559 20.8196
24560 10.7719
24561 43.3138
24562 39.0141
24563 16.7462
24564 22.2227
24565 21.9058
24566 19.0092
24567 61.9157
24568 80.2912
24569 113.784
24570 84.2741
24571 63.6808
24572 154.382
24573 80.6533
24574 120.301
24575 42.7254
24576 28.4233
24577 23.3994
24578 25.7077
24579 26.2055
24580 94.3218
24581 60.4221
24582 63.9071
24583 21.7248
24584 20.4123
24585 81.6038
24586 87.0802
24587 36.4343
24588 33.945
24589 14.619
24590 57.0276
24591 164.158
24592 25.3003
24593 23.7162
24594 34.1713
24595 21.4532
24596 13.5327
24597 13.4875
24598 3.8471
24599 10.274
24600 6.60796
24601 116.68
24602 54.1762
24603 26.6581
24604 108.217
24605 15.9315
24606 17.923
24607 15.5242
24608 5.97432
24609 10.0477
24610 37.2037
24611 37.2942
24612 43.2686
24613 14.619
24614 10.4551
24615 77.4851
24616 28.197
24617 9.77616
24618 16.6557
24619 12.3107
24620 9.052
24621 18.8734
24622 56.8013
24623 23.0373
24624 39.7835
24625 14.0759
24626 23.3089
24627 44.9884
24628 66.3512
24629 18.104
24630 45.5316
24631 20.9101
24632 20.8649
24633 33.1756
24634 41.775
24635 13.8043
24636 48.6092
24637 26.5676
24638 16.9272
24639 70.8319
24640 109.439
24641 80.246
24642 78.4808
24643 22.7205
24644 7.06056
24645 27.2918
24646 66.7585
24647 31.9083
24648 43.1328
24649 47.2514
24650 41.5034
24651 20.7291
24652 18.4661
24653 36.6153
24654 31.8178
24655 29.419
24656 12.4918
24657 59.9242
24658 135.689
24659 61.5083
24660 40.0098
24661 8.19206
24662 15.2074
24663 81.1512
24664 18.9639
24665 7.96576
24666 29.3737
24667 85.5414
24668 13.9853
24669 17.6061
24670 58.9738
24671 21.1817
24672 14.9358
24673 118.898
24674 10.4551
24675 20.8649
24676 44.7621
24677 35.0312
24678 4.7523
24679 10.6814
24680 12.4465
24681 26.1603
24682 25.2098
24683 68.1616
24684 21.6795
24685 5.6575
24686 13.0349
24687 29.3737
24688 64.0429
24689 10.0477
24690 6.74374
24691 12.0844
24692 9.54986
24693 16.8367
24694 9.59512
24695 26.3413
24696 91.6515
24697 17.2441
24698 10.7719
24699 16.0673
24700 31.1389
24701 103.012
24702 31.501
24703 58.7927
24704 84.8625
24705 57.3897
24706 30.6863
24707 49.4692
24708 44.8527
24709 36.9322
24710 15.1168
24711 28.9664
24712 18.104
24713 29.1022
24714 36.4796
24715 54.0404
24716 91.0179
24717 47.4777
24718 45.9389
24719 31.9536
24720 18.285
24721 36.5701
24722 33.1756
24723 45.3053
24724 11.315
24725 21.1817
24726 33.0398
24727 28.0159
24728 13.578
24729 34.3071
24730 17.6514
24731 7.10582
24732 22.2227
24733 9.77616
24734 6.29114
24735 47.2062
24736 9.00674
24737 5.70276
24738 42.2728
24739 18.5566
24740 42.4991
24741 50.1028
24742 100.703
24743 29.6
24744 81.0154
24745 24.4857
24746 18.2398
24747 26.975
24748 19.145
24749 53.6331
24750 21.6343
24751 10.9077
24752 28.6043
24753 44.4453
24754 14.0759
24755 20.9101
24756 55.5793
24757 14.5285
24758 18.4661
24759 6.06484
24760 7.73946
24761 54.6288
24762 38.1089
24763 18.6019
24764 28.9211
24765 54.131
24766 96.087
24767 40.553
24768 26.0245
24769 37.43
24770 28.0159
24771 80.6533
24772 23.3089
24773 10.1382
24774 38.652
24775 37.7016
24776 25.3003
24777 26.2055
24778 9.41408
24779 14.6642
24780 28.2422
24781 16.4294
24782 20.3217
24783 17.8324
24784 39.0594
24785 17.6061
24786 8.87096
24787 23.7162
24788 17.9682
24789 26.3413
24790 30.4147
24791 16.8367
24792 26.6581
24793 18.7829
24794 25.8435
24795 23.0826
24796 16.5199
24797 7.55842
24798 34.6239
24799 28.6948
24800 11.1792
24801 15.9768
24802 31.4104
24803 17.0178
24804 39.0141
24805 71.2392
24806 42.0465
24807 71.1487
24808 11.4055
24809 20.4575
24810 46.1199
24811 47.342
24812 49.8313
24813 34.8049
24814 53.7236
24815 12.1749
24816 21.9511
24817 48.1114
24818 60.8747
24819 48.7903
24820 8.46362
24821 31.0936
24822 16.7009
24823 27.2013
24824 44.9884
24825 23.3994
24826 19.9597
24827 17.1083
24828 29.5548
24829 39.1499
24830 36.5248
24831 26.115
24832 9.64038
24833 32.2251
24834 15.1621
24835 43.0875
24836 21.2269
24837 11.7676
24838 18.8734
24839 13.0349
24840 21.8606
24841 47.0704
24842 77.3041
24843 36.389
24844 36.0722
24845 36.9322
24846 27.5181
24847 17.4251
24848 46.7083
24849 68.7952
24850 17.7419
24851 20.9101
24852 45.26
24853 44.9432
24854 16.6104
24855 19.8239
24856 14.1211
24857 14.1211
24858 17.4704
24859 31.2747
24860 15.1168
24861 38.3352
24862 17.7872
24863 13.759
24864 39.0141
24865 42.4086
24866 79.9292
24867 38.652
24868 16.1126
24869 27.7896
24870 49.1976
24871 31.0484
24872 47.4777
24873 9.54986
24874 21.6343
24875 38.3805
24876 50.1028
24877 16.7009
24878 8.87096
24879 17.4251
24880 11.5866
24881 14.3927
24882 4.93334
24883 26.3413
24884 13.3517
24885 3.89236
24886 6.1101
24887 15.7052
24888 47.2967
24889 14.6642
24890 4.16392
24891 4.0734
24892 11.9939
24893 40.553
24894 20.6386
24895 11.9486
24896 6.01958
24897 22.811
24898 66.7585
24899 11.6318
24900 23.4447
24901 25.2551
24902 23.7162
24903 14.5285
24904 52.4111
24905 51.1891
24906 38.1542
24907 35.7101
24908 16.9272
24909 95.8607
24910 40.8698
24911 101.382
24912 52.7279
24913 27.6991
24914 12.0392
24915 23.7162
24916 11.9939
24917 55.6245
24918 35.9364
24919 20.8649
24920 125.099
24921 23.4899
24922 27.9707
24923 28.197
24924 12.9444
24925 39.9193
24926 26.9297
24927 62.4588
24928 21.5438
24929 44.219
24930 98.1689
24931 26.6129
24932 18.4661
24933 122.881
24934 20.5028
24935 6.5627
24936 11.1792
24937 6.51744
24938 31.2747
24939 99.4815
24940 12.5823
24941 13.9401
24942 18.3303
24943 6.74374
24944 42.5897
24945 15.7957
24946 34.6239
24947 12.9896
24948 9.41408
24949 35.6649
24950 40.1909
24951 32.904
24952 11.8129
24953 7.6942
24954 39.2404
24955 47.2967
24956 33.4924
24957 27.6539
24958 16.3841
24959 19.3713
24960 28.0159
24961 31.9988
24962 24.3046
24963 54.6288
24964 47.7493
24965 26.2508
24966 31.8178
24967 18.1493
24968 11.6318
24969 10.5908
24970 16.6557
24971 18.7376
24972 25.0288
24973 12.2202
24974 25.4361
24975 42.4539
24976 38.5615
24977 27.7444
24978 43.178
24979 17.5156
24980 9.77616
24981 20.0502
24982 52.3658
24983 47.2062
24984 12.4918
24985 16.882
24986 16.4746
24987 20.367
24988 23.1279
24989 11.5866
24990 34.8955
24991 25.8887
24992 31.4104
24993 28.5591
24994 187.467
24995 22.9921
24996 10.0025
24997 27.6086
24998 36.3438
24999 17.9682
25000 49.605
25001 29.1022
25002 13.9853
25003 29.5548
25004 57.7518
25005 26.6581
25006 30.4147
25007 12.1297
25008 30.9126
25009 31.9988
25010 133.064
25011 57.0729
25012 38.5615
25013 43.4496
25014 32.2704
25015 68.8857
25016 87.9402
25017 38.0184
25018 17.7872
25019 15.7505
25020 10.093
25021 9.2783
25022 19.0545
25023 17.6514
25024 39.6478
25025 27.8349
25026 14.6642
25027 20.2765
25028 20.2765
25029 19.145
25030 32.0893
25031 31.1841
25032 84.0931
25033 31.0484
25034 24.9383
25035 25.3456
25036 52.6826
25037 70.5151
25038 75.1316
25039 23.4447
25040 12.9444
25041 39.693
25042 25.1646
25043 36.7964
25044 74.9506
25045 21.3627
25046 9.41408
25047 21.1364
25048 24.0331
25049 13.3064
25050 32.9945
25051 31.0031
25052 25.4361
25053 33.0398
25054 46.2557
25055 14.3474
25056 7.96576
25057 16.6557
25058 22.63
25059 26.0698
25060 46.482
25061 28.9664
25062 54.5836
25063 75.9463
25064 74.9506
25065 23.8068
25066 32.904
25067 33.2208
25068 38.2447
25069 19.6881
25070 48.6998
25071 50.8722
25072 32.3609
25073 57.4802
25074 99.0289
25075 43.8117
25076 53.1352
25077 35.5291
25078 19.3713
25079 44.1285
25080 45.4863
25081 48.1114
25082 28.197
25083 71.8729
25084 58.8833
25085 31.5915
25086 51.1891
25087 68.8857
25088 28.197
25089 28.0612
25090 19.2808
25091 9.54986
25092 19.5523
25093 68.5236
25094 48.0661
25095 38.3805
25096 18.285
25097 12.2655
25098 13.8948
25099 7.55842
25100 12.1749
25101 7.42264
25102 14.7548
25103 33.6734
25104 13.6685
25105 7.82998
25106 11.134
25107 106.089
25108 18.1493
25109 20.8649
25110 24.4404
25111 13.4422
25112 29.419
25113 11.1792
25114 21.9058
25115 57.8875
25116 21.4532
25117 38.471
25118 71.9181
25119 35.6649
25120 48.2019
25121 47.7493
25122 38.652
25123 30.7315
25124 17.7419
25125 21.7701
25126 48.2472
25127 34.4429
25128 30.5052
25129 49.3787
25130 15.9315
25131 4.88808
25132 23.7162
25133 53.09
25134 16.9725
25135 9.45934
25136 25.1646
25137 52.9089
25138 52.5921
25139 20.3217
25140 43.9927
25141 57.2992
25142 77.4851
25143 25.7529
25144 22.3132
25145 31.9988
25146 111.385
25147 33.4471
25148 32.9493
25149 26.5676
25150 53.09
25151 30.9578
25152 57.0729
25153 111.702
25154 63.4545
25155 55.1719
25156 41.3224
25157 19.4618
25158 26.8392
25159 13.8948
25160 27.7444
25161 17.6061
25162 23.3542
25163 67.3469
25164 65.808
25165 21.3627
25166 14.1664
25167 17.6514
25168 60.6937
25169 50.6007
25170 15.2526
25171 35.167
25172 54.6288
25173 23.9878
25174 7.64894
25175 15.841
25176 13.0801
25177 12.9896
25178 12.4012
25179 16.2483
25180 7.9205
25181 30.7768
25182 36.6153
25183 29.9169
25184 29.0569
25185 23.7162
25186 40.7793
25187 89.9769
25188 57.1634
25189 33.9903
25190 43.9475
25191 42.0918
25192 40.1909
25193 31.8178
25194 46.6178
25195 13.9401
25196 9.36882
25197 14.8905
25198 13.7138
25199 10.3645
25200 13.4422
25201 19.6428
25202 19.2355
25203 11.7676
25204 12.1297
25205 9.82142
25206 9.9572
25207 25.8887
25208 13.4875
25209 7.42264
25210 14.7548
25211 30.8673
25212 101.382
25213 33.764
25214 26.3413
25215 17.6061
25216 92.8283
25217 18.0135
25218 19.2808
25219 41.956
25220 63.4093
25221 53.3615
25222 71.8729
25223 93.5524
25224 47.523
25225 17.7419
25226 52.049
25227 48.745
25228 39.1046
25229 21.0912
25230 18.285
25231 21.7701
25232 19.0997
25233 71.4655
25234 29.0569
25235 16.4746
25236 71.5561
25237 31.4104
25238 76.942
25239 26.4771
25240 23.8068
25241 66.8943
25242 32.8135
25243 67.3016
25244 20.6386
25245 19.8239
25246 9.18778
25247 26.4771
25248 9.9572
25249 18.8282
25250 54.1762
25251 10.3193
25252 4.43548
25253 6.83426
25254 19.7786
25255 50.5554
25256 8.78044
25257 19.2808
25258 120.573
25259 15.4337
25260 40.1456
25261 100.658
25262 149.856
25263 26.4318
25264 32.6777
25265 50.5554
25266 23.0826
25267 106.542
25268 50.9175
25269 29.1022
25270 27.8349
25271 21.3627
25272 29.9621
25273 27.0655
25274 7.33212
25275 22.3584
25276 57.616
25277 18.9187
25278 69.972
25279 36.9774
25280 66.1701
25281 29.5548
25282 83.6857
25283 20.0954
25284 32.4514
25285 18.9639
25286 10.4098
25287 48.1114
25288 55.534
25289 10.0477
25290 25.5266
25291 75.8105
25292 76.2631
25293 32.4967
25294 13.0349
25295 21.1817
25296 65.3102
25297 50.1028
25298 36.7511
25299 18.6471
25300 24.5309
25301 32.5872
25302 40.9603
25303 27.3823
25304 12.4918
25305 28.9211
25306 51.1438
25307 68.3879
25308 24.4404
25309 19.8239
25310 14.2569
25311 34.126
25312 45.7126
25313 44.6716
25314 60.7389
25315 21.408
25316 29.3285
25317 56.4845
25318 116.635
25319 41.4582
25320 24.893
25321 13.8496
25322 10.7719
25323 27.4728
25324 38.8783
25325 35.2575
25326 53.271
25327 80.3365
25328 61.3726
25329 96.9922
25330 39.0141
25331 24.2141
25332 9.9572
25333 37.7921
25334 36.9322
25335 48.5187
25336 51.1438
25337 7.2416
25338 48.0209
25339 26.1603
25340 13.2159
25341 24.0783
25342 27.8349
25343 39.6478
25344 28.1065
25345 17.2441
25346 25.7982
25347 18.4661
25348 9.86668
25349 24.2594
25350 108.171
25351 27.7896
25352 94.8197
25353 19.5976
25354 41.5034
25355 107.583
25356 27.4276
25357 27.5633
25358 114.372
25359 55.8961
25360 58.0686
25361 53.0447
25362 58.1591
25363 45.6673
25364 57.1634
25365 69.6551
25366 105.908
25367 51.3248
25368 35.2123
25369 33.5377
25370 36.8416
25371 32.5419
25372 49.605
25373 123.65
25374 113.241
25375 74.8148
25376 52.4111
25377 33.9903
25378 42.997
25379 17.8324
25380 57.7065
25381 49.4692
25382 101.654
25383 66.1701
25384 57.797
25385 124.51
25386 61.8252
25387 29.419
25388 18.6924
25389 12.537
25390 34.8049
25391 52.5469
25392 78.164
25393 26.8392
25394 58.9738
25395 37.249
25396 11.9034
25397 23.2184
25398 18.1945
25399 19.7334
25400 7.73946
25401 9.59512
25402 1.31254
25403 1.08624
25404 13.0349
25405 19.2808
25406 7.73946
25407 0.31682
25408 0.4526
25409 2.0367
25410 51.3248
25411 52.9089
25412 35.1218
25413 12.8991
25414 20.1407
25415 14.2569
25416 11.4055
25417 0.99572
25418 0.6789
25419 1.1315
25420 227.296
25421 250.967
25422 0.54312
25423 0.36208
25424 15.9768
25425 14.0759
25426 33.945
25427 49.3334
25428 18.1493
25429 1.76514
25430 42.4991
25431 10.5003
25432 50.1481
25433 0.40734
25434 41.2771
25435 11.6318
25436 38.3805
25437 34.3976
25438 2.30826
25439 0.85994
25440 9.91194
25441 48.9713
25442 30.8221
25443 26.975
25444 151.893
25445 20.7291
25446 17.2893
25447 19.9144
25448 32.904
25449 76.3536
25450 19.4165
25451 34.2618
25452 67.3016
25453 41.0056
25454 40.2361
25455 13.2612
25456 26.1603
25457 48.4282
25458 43.178
25459 16.882
25460 10.6814
25461 10.5003
25462 26.1603
25463 35.9817
25464 22.0416
25465 13.1707
25466 44.8527
25467 149.765
25468 33.6734
25469 99.8436
25470 16.0673
25471 41.2319
25472 17.3798
25473 26.2961
25474 108.805
25475 13.578
25476 26.2961
25477 83.0521
25478 18.5113
25479 20.9554
25480 26.7939
25481 24.0783
25482 18.285
25483 17.3346
25484 34.0355
25485 80.4723
25486 25.7529
25487 47.8398
25488 93.6882
25489 17.3798
25490 38.471
25491 78.164
25492 46.2557
25493 49.967
25494 23.3089
25495 18.104
25496 15.7052
25497 30.0074
25498 29.5548
25499 29.1474
25500 22.9016
25501 25.1193
25502 24.1688
25503 15.9768
25504 20.1407
25505 66.849
25506 95.9512
25507 43.5854
25508 14.9811
25509 31.501
25510 32.4062
25511 38.3805
25512 17.6967
25513 50.0123
25514 74.0454
25515 18.104
25516 23.8068
25517 30.6863
25518 21.3627
25519 69.0215
25520 21.4985
25521 13.2159
25522 40.1909
25523 74.86
25524 53.4973
25525 32.3156
25526 20.8649
25527 32.4967
25528 18.6471
25529 19.145
25530 29.7811
25531 6.29114
25532 18.3303
25533 26.6129
25534 13.9401
25535 30.8221
25536 15.1168
25537 23.5805
25538 19.7786
25539 10.6361
25540 36.2985
25541 26.7939
25542 25.8435
25543 31.7725
25544 42.3181
25545 11.2245
25546 51.6417
25547 40.9603
25548 36.6606
25549 58.7475
25550 53.6784
25551 31.2294
25552 27.3823
25553 40.3719
25554 9.32356
25555 15.4337
25556 22.0869
25557 18.9187
25558 24.9835
25559 9.5046
25560 21.2269
25561 12.8538
25562 33.2661
25563 63.9524
25564 22.5847
25565 20.0049
25566 25.7982
25567 30.9578
25568 27.5181
25569 21.408
25570 62.5041
25571 45.26
25572 77.3041
25573 76.6704
25574 23.0373
25575 53.4068
25576 51.4154
25577 47.0251
25578 23.2184
25579 24.4404
25580 66.8943
25581 26.1603
25582 43.8117
25583 26.4318
25584 48.8355
25585 121.795
25586 23.8068
25587 33.4471
25588 41.6392
25589 11.4055
25590 46.482
25591 34.4881
25592 35.8007
25593 57.616
25594 17.1083
25595 24.5762
25596 43.0875
25597 16.882
25598 83.3237
25599 25.8887
25600 56.6655
25601 15.1621
25602 17.1535
25603 64.7218
25604 12.356
25605 5.06912
25606 10.5003
25607 6.38166
25608 14.1211
25609 72.0087
25610 33.1756
25611 8.91622
25612 24.3046
25613 39.1952
25614 33.1303
25615 51.8227
25616 51.9132
25617 49.0618
25618 15.7052
25619 36.7964
25620 19.145
25621 9.41408
25622 27.156
25623 86.5371
25624 20.0954
25625 25.2551
25626 24.1688
25627 16.4294
25628 50.6459
25629 47.4777
25630 55.4888
25631 43.178
25632 12.4918
25633 15.0716
25634 7.28686
25635 15.8863
25636 25.3003
25637 8.3731
25638 47.7493
25639 45.8936
25640 18.3756
25641 11.4055
25642 60.5579
25643 24.3951
25644 13.4422
25645 88.3475
25646 28.7854
25647 7.96576
25648 33.5829
25649 23.671
25650 15.841
25651 69.1573
25652 44.6716
25653 26.0698
25654 17.7872
25655 29.8716
25656 15.9315
25657 42.9517
25658 55.9866
25659 48.1114
25660 46.3462
25661 94.1861
25662 90.1579
25663 41.0056
25664 108.488
25665 26.4771
25666 50.1933
25667 39.2857
25668 37.5205
25669 67.2564
25670 71.5108
25671 29.0569
25672 14.7548
25673 15.9315
25674 63.4093
25675 99.5267
25676 40.2361
25677 22.7205
25678 25.2551
25679 38.8783
25680 69.2478
25681 49.8313
25682 67.3016
25683 24.4404
25684 17.7419
25685 37.6563
25686 33.5377
25687 23.852
25688 17.6061
25689 16.4294
25690 43.9927
25691 65.3102
25692 75.1769
25693 36.8869
25694 40.6435
25695 17.2441
25696 37.0227
25697 44.7169
25698 29.8263
25699 65.1291
25700 61.3273
25701 45.8484
25702 69.4741
25703 65.0839
25704 36.0722
25705 35.5291
25706 42.9065
25707 20.9554
25708 64.9481
25709 64.5408
25710 30.3695
25711 16.9725
25712 47.9756
25713 33.6734
25714 27.2013
25715 16.9272
25716 15.2526
25717 88.438
25718 30.2789
25719 9.052
25720 32.3609
25721 45.5768
25722 45.3958
25723 25.4814
25724 89.7506
25725 35.8912
25726 44.038
25727 22.4942
25728 29.8716
25729 50.6459
25730 44.6716
25731 36.1175
25732 46.6631
25733 35.2123
25734 34.9407
25735 37.0227
25736 20.2312
25737 33.8092
25738 86.6276
25739 57.2992
25740 90.2937
25741 39.8288
25742 30.0074
25743 33.8545
25744 12.2655
25745 9.052
25746 18.5566
25747 17.5609
25748 21.6795
25749 23.2184
25750 42.0013
25751 28.8306
25752 77.4851
25753 34.986
25754 43.6759
25755 52.7279
25756 22.6753
25757 86.7182
25758 50.4649
25759 59.2453
25760 45.3958
25761 81.9659
25762 43.0423
25763 37.8374
25764 11.9486
25765 22.8563
25766 14.619
25767 31.4104
25768 80.2912
25769 54.6741
25770 32.5419
25771 38.3805
25772 35.6649
25773 44.038
25774 41.2319
25775 34.9407
25776 19.2808
25777 65.0839
25778 67.7542
25779 22.8563
25780 55.4435
25781 83.731
25782 36.1175
25783 35.6649
25784 19.2808
25785 11.7676
25786 41.0056
25787 63.5903
25788 12.4918
25789 13.397
25790 19.145
25791 8.87096
25792 14.4832
25793 30.3242
25794 37.7921
25795 32.723
25796 30.5052
25797 28.197
25798 21.589
25799 27.2013
25800 23.2184
25801 2.30826
25802 21.2722
25803 27.1107
25804 23.3089
25805 17.063
25806 38.7426
25807 40.2361
25808 61.101
25809 93.824
25810 36.1175
25811 59.7885
25812 39.1499
25813 44.219
25814 186.743
25815 57.4349
25816 26.2961
25817 25.5719
25818 96.8111
25819 48.6545
25820 12.2202
25821 16.9272
25822 35.8459
25823 41.956
25824 14.8453
25825 23.1731
25826 14.9358
25827 37.0679
25828 77.4851
25829 56.6655
25830 21.408
25831 13.4875
25832 38.9236
25833 50.827
25834 52.2753
25835 95.8154
25836 37.3395
25837 18.104
25838 45.8484
25839 34.0355
25840 13.3517
25841 26.4318
25842 140.351
25843 62.2778
25844 21.408
25845 42.6349
25846 61.0105
25847 131.661
25848 83.7763
25849 38.0637
25850 21.2722
25851 22.4037
25852 32.3156
25853 40.5982
25854 17.7419
25855 41.4129
25856 66.4417
25857 63.3187
25858 84.6362
25859 110.932
25860 75.9915
25861 131.933
25862 31.7273
25863 31.8178
25864 31.4104
25865 14.3927
25866 16.2483
25867 23.6257
25868 18.7376
25869 113.919
25870 23.2636
25871 18.7829
25872 28.6948
25873 16.1578
25874 9.68564
25875 12.6275
25876 11.5413
25877 7.28686
25878 9.9572
25879 32.3156
25880 38.7878
25881 91.3347
25882 34.7597
25883 14.4379
25884 8.19206
25885 10.1835
25886 70.5603
25887 65.5817
25888 23.0826
25889 15.4789
25890 27.5633
25891 32.9493
25892 68.071
25893 41.0508
25894 44.1285
25895 94.0503
25896 70.6509
25897 32.8135
25898 43.1328
25899 16.7915
25900 29.238
25901 29.1022
25902 15.3431
25903 30.2337
25904 27.8349
25905 19.2355
25906 37.5205
25907 43.1328
25908 30.9126
25909 49.3334
25910 42.4086
25911 37.9279
25912 58.838
25913 83.4594
25914 66.5322
25915 50.7365
25916 52.8637
25917 32.6325
25918 13.9853
25919 42.2728
25920 17.5609
25921 47.0251
25922 40.2361
25923 85.994
25924 41.8202
25925 28.0159
25926 18.0587
25927 17.3346
25928 15.841
25929 16.6557
25930 46.0294
25931 29.9621
25932 24.2141
25933 32.904
25934 13.6233
25935 41.3224
25936 36.4343
25937 45.1242
25938 73.0044
25939 90.7463
25940 27.9254
25941 47.6588
25942 126.637
25943 108.217
25944 94.5029
25945 71.7824
25946 28.9664
25947 40.2814
25948 44.4453
25949 20.8196
25950 36.9774
25951 43.7664
25952 162.981
25953 65.3102
25954 36.8416
25955 16.4294
25956 33.5829
25957 27.7896
25958 115.322
25959 42.0918
25960 10.6361
25961 31.2747
25962 17.4251
25963 17.9682
25964 10.1835
25965 24.893
25966 55.8508
25967 40.915
25968 72.6423
25969 16.9272
25970 28.2875
25971 39.512
25972 42.3634
25973 32.0893
25974 11.0434
25975 11.9939
25976 9.91194
25977 15.5694
25978 19.3713
25979 19.3713
25980 8.10154
25981 11.6318
25982 15.6147
25983 39.1952
25984 40.5077
25985 20.9554
25986 42.2728
25987 47.9303
25988 19.145
25989 30.2789
25990 34.8049
25991 18.4661
25992 10.5003
25993 19.0545
25994 15.841
25995 9.5046
25996 14.619
25997 9.23304
25998 22.63
25999 78.5261
26000 27.7444
26001 70.2888
26002 24.5762
26003 52.8637
26004 28.8759
26005 26.1603
26006 11.5413
26007 28.9664
26008 44.5811
26009 75.4937
26010 47.7946
26011 52.4563
26012 19.0092
26013 44.3095
26014 13.3064
26015 31.4557
26016 29.0117
26017 21.8606
26018 31.9536
26019 23.2184
26020 25.7982
26021 80.5628
26022 71.6918
26023 48.564
26024 45.4863
26025 21.2269
26026 17.7872
26027 50.7365
26028 39.1499
26029 36.2533
26030 32.2251
26031 36.2533
26032 65.5365
26033 20.6386
26034 124.239
26035 24.3046
26036 16.9725
26037 23.2184
26038 15.2074
26039 19.8691
26040 25.9792
26041 9.18778
26042 15.8863
26043 15.1621
26044 18.104
26045 48.5187
26046 58.8833
26047 56.2582
26048 71.1035
26049 38.6068
26050 16.1578
26051 52.4111
26052 65.0386
26053 72.9139
26054 24.2141
26055 30.4147
26056 67.709
26057 52.2753
26058 40.4624
26059 16.2936
26060 26.4771
26061 23.1279
26062 10.0477
26063 14.4379
26064 50.2386
26065 160.492
26066 28.0159
26067 23.671
26068 194.256
26069 30.8673
26070 100.975
26071 25.7982
26072 14.1211
26073 20.5028
26074 22.5395
26075 21.1817
26076 18.7376
26077 7.51316
26078 16.6557
26079 13.9401
26080 47.342
26081 31.8178
26082 18.7376
26083 6.42692
26084 9.5046
26085 10.6814
26086 5.61224
26087 10.0477
26088 26.5224
26089 9.9572
26090 15.5694
26091 10.9529
26092 83.4142
26093 12.4465
26094 15.3431
26095 12.7181
26096 8.5994
26097 12.4012
26098 27.4276
26099 19.7334
26100 28.1065
26101 24.3499
26102 19.0545
26103 9.23304
26104 42.816
26105 28.9664
26106 41.2319
26107 70.8319
26108 48.6998
26109 37.7921
26110 21.7248
26111 34.3523
26112 33.945
26113 21.0912
26114 22.0416
26115 24.2594
26116 44.8979
26117 88.3475
26118 116.545
26119 42.5897
26120 75.8105
26121 92.8283
26122 72.0992
26123 69.0668
26124 17.8777
26125 73.3212
26126 67.3016
26127 84.953
26128 134.83
26129 51.4154
26130 71.5561
26131 79.5218
26132 28.8306
26133 16.0673
26134 23.5805
26135 16.7009
26136 27.337
26137 43.6306
26138 27.3823
26139 73.8643
26140 30.5052
26141 77.2588
26142 25.6624
26143 8.8257
26144 9.59512
26145 14.9358
26146 13.6233
26147 7.37738
26148 16.1578
26149 25.0288
26150 41.6392
26151 99.2099
26152 23.3089
26153 36.6153
26154 25.3003
26155 10.7719
26156 9.052
26157 16.1578
26158 95.1818
26159 52.9542
26160 15.0263
26161 33.1303
26162 47.3872
26163 32.4967
26164 20.367
26165 8.5994
26166 16.2031
26167 22.7205
26168 24.1236
26169 10.093
26170 19.145
26171 20.4575
26172 48.3377
26173 15.0716
26174 22.7658
26175 45.8031
26176 64.8576
26177 35.9364
26178 38.6068
26179 27.4728
26180 49.7407
26181 47.342
26182 43.4043
26183 15.0263
26184 15.9315
26185 22.3132
26186 37.43
26187 29.9621
26188 12.1749
26189 28.6496
26190 41.2771
26191 14.3474
26192 32.9493
26193 99.3457
26194 28.8306
26195 60.8294
26196 153.929
26197 30.7315
26198 41.8202
26199 41.956
26200 28.0159
26201 34.7597
26202 24.2594
26203 36.2533
26204 19.145
26205 29.0569
26206 17.9682
26207 20.7743
26208 20.0502
26209 10.0477
26210 37.1585
26211 71.6013
26212 17.1083
26213 16.3841
26214 14.8905
26215 29.419
26216 30.8673
26217 27.2013
26218 19.5976
26219 23.5805
26220 42.4539
26221 36.3438
26222 66.0343
26223 31.0936
26224 43.4043
26225 27.7444
26226 15.4789
26227 22.811
26228 35.4386
26229 46.7988
26230 31.9083
26231 13.5327
26232 15.7505
26233 46.7988
26234 23.2636
26235 45.9389
26236 41.5939
26237 17.1988
26238 15.5694
26239 120.211
26240 27.2465
26241 21.7248
26242 57.4349
26243 50.0576
26244 45.1695
26245 40.1456
26246 61.0105
26247 29.6
26248 44.5811
26249 31.3199
26250 16.8367
26251 22.5847
26252 56.4845
26253 36.1627
26254 15.1168
26255 26.2508
26256 30.9126
26257 20.3217
26258 20.6386
26259 15.5242
26260 10.7266
26261 10.0477
26262 10.5456
26263 14.9358
26264 35.4386
26265 27.5181
26266 21.7248
26267 18.8282
26268 18.1945
26269 29.9169
26270 18.7376
26271 28.7854
26272 20.5028
26273 36.5701
26274 52.3658
26275 56.3034
26276 21.3175
26277 22.5395
26278 57.5255
26279 64.4955
26280 97.8521
26281 26.3866
26282 17.8777
26283 20.4123
26284 39.1499
26285 72.0992
26286 74.0906
26287 54.1762
26288 28.7854
26289 30.8221
26290 16.4746
26291 34.6692
26292 56.4392
26293 24.6214
26294 12.7181
26295 7.96576
26296 33.2208
26297 23.3542
26298 32.3156
26299 55.9866
26300 58.657
26301 77.0325
26302 48.5187
26303 44.4001
26304 43.7664
26305 28.0159
26306 11.315
26307 13.0801
26308 36.208
26309 36.8869
26310 37.3848
26311 59.0643
26312 39.9646
26313 6.97004
26314 22.1321
26315 20.0502
26316 22.4942
26317 13.3517
26318 9.86668
26319 21.7248
26320 9.9572
26321 30.9578
26322 31.9536
26323 55.3077
26324 41.775
26325 17.2441
26326 40.7793
26327 15.4337
26328 14.6642
26329 41.8655
26330 49.967
26331 37.9279
26332 48.1114
26333 29.2832
26334 12.8991
26335 24.2141
26336 46.2105
26337 32.0893
26338 18.8734
26339 20.8196
26340 16.4746
26341 25.2098
26342 18.0587
26343 11.4508
26344 38.4257
26345 30.3242
26346 41.4582
26347 25.074
26348 31.6367
26349 23.9878
26350 13.4875
26351 8.32784
26352 10.8171
26353 10.4098
26354 16.9725
26355 20.2312
26356 12.8086
26357 63.2282
26358 23.8973
26359 20.7743
26360 46.8441
26361 42.816
26362 14.4379
26363 31.5915
26364 57.5707
26365 31.0936
26366 57.8875
26367 68.9762
26368 52.4563
26369 106.316
26370 51.6869
26371 57.3897
26372 24.5309
26373 13.2159
26374 42.2728
26375 18.285
26376 21.5438
26377 15.9768
26378 9.54986
26379 42.7254
26380 20.2765
26381 35.6196
26382 27.3823
26383 12.2655
26384 10.9982
26385 34.7597
26386 57.4802
26387 29.3285
26388 18.5113
26389 34.5334
26390 24.8025
26391 16.882
26392 19.0997
26393 30.8673
26394 55.1267
26395 18.285
26396 5.34068
26397 13.0349
26398 38.29
26399 12.4465
26400 28.1065
26401 66.2606
26402 26.3866
26403 52.1395
26404 31.4557
26405 52.3206
26406 47.704
26407 26.6581
26408 61.9157
26409 20.5933
26410 23.2636
26411 10.274
26412 11.134
26413 34.3523
26414 73.1402
26415 80.9249
26416 39.8288
26417 29.4643
26418 10.6814
26419 11.5866
26420 43.3138
26421 35.6649
26422 14.4379
26423 25.3456
26424 21.4532
26425 33.5829
26426 15.7957
26427 11.134
26428 30.9578
26429 20.4123
26430 19.7334
26431 33.0398
26432 13.1707
26433 18.6924
26434 14.4832
26435 8.96148
26436 31.7725
26437 28.9664
26438 35.167
26439 30.5505
26440 29.4643
26441 15.3431
26442 14.9358
26443 10.8171
26444 46.0294
26445 11.0887
26446 28.3328
26447 35.167
26448 24.6214
26449 30.2789
26450 9.59512
26451 13.397
26452 6.47218
26453 21.2269
26454 18.4661
26455 16.882
26456 9.32356
26457 22.9016
26458 27.4728
26459 22.5847
26460 59.5622
26461 88.8906
26462 26.8844
26463 14.2116
26464 47.2967
26465 76.3989
26466 52.1848
26467 76.6252
26468 36.7511
26469 43.7664
26470 47.4777
26471 44.038
26472 50.3291
26473 73.5022
26474 67.9353
26475 20.8196
26476 24.5762
26477 21.9964
26478 32.6325
26479 33.764
26480 68.6142
26481 58.2949
26482 30.4147
26483 41.8655
26484 33.4924
26485 21.4532
26486 10.5456
26487 12.0392
26488 64.9028
26489 16.0673
26490 20.5933
26491 81.5133
26492 11.9939
26493 17.2893
26494 64.3145
26495 9.09726
26496 11.7676
26497 34.5334
26498 35.3933
26499 5.74802
26500 17.1083
26501 62.4588
26502 37.6111
26503 92.0136
26504 222.634
26505 37.7016
26506 103.51
26507 43.8569
26508 32.5872
26509 37.7016
26510 14.6642
26511 11.315
26512 77.4851
26513 32.0441
26514 13.1254
26515 34.8049
26516 11.7223
26517 11.9034
26518 62.142
26519 34.3071
26520 15.0716
26521 80.0649
26522 14.4832
26523 10.7719
26524 14.3022
26525 7.78472
26526 89.4338
26527 18.104
26528 14.619
26529 17.4251
26530 17.6514
26531 14.5737
26532 7.55842
26533 6.3364
26534 5.52172
26535 24.9835
26536 89.1622
26537 21.8153
26538 12.1749
26539 36.1175
26540 21.7248
26541 10.4098
26542 58.2949
26543 10.6814
26544 9.32356
26545 44.2643
26546 27.9254
26547 14.5737
26548 38.7878
26549 40.5077
26550 21.589
26551 16.0673
26552 62.0515
26553 66.4417
26554 35.9364
26555 25.0288
26556 61.282
26557 28.6496
26558 42.1823
26559 76.6252
26560 18.0135
26561 37.8374
26562 37.7016
26563 13.3517
26564 44.3095
26565 104.46
26566 95.8154
26567 36.9774
26568 11.4055
26569 27.0202
26570 33.8092
26571 27.4728
26572 21.8606
26573 34.5334
26574 49.4239
26575 71.375
26576 32.8135
26577 105.501
26578 15.1621
26579 41.2771
26580 65.627
26581 27.0202
26582 10.093
26583 20.7291
26584 18.1945
26585 132.023
26586 27.8349
26587 117.223
26588 18.4208
26589 25.1646
26590 20.6838
26591 9.2783
26592 18.6019
26593 15.1621
26594 4.88808
26595 21.1364
26596 23.3542
26597 20.4575
26598 32.8588
26599 120.754
26600 24.0783
26601 7.82998
26602 15.66
26603 8.5994
26604 36.2985
26605 111.159
26606 32.0441
26607 9.14252
26608 18.0587
26609 27.337
26610 31.5915
26611 45.1695
26612 17.4251
26613 139.22
26614 37.3848
26615 29.419
26616 18.9639
26617 38.9689
26618 90.6105
26619 34.4881
26620 21.7248
26621 22.5395
26622 25.1193
26623 42.4086
26624 28.8759
26625 32.4514
26626 41.0056
26627 15.7957
26628 18.6471
26629 100.296
26630 24.3951
26631 20.6386
26632 51.1438
26633 83.5952
26634 35.5744
26635 10.7266
26636 56.5297
26637 50.827
26638 25.9792
26639 49.2881
26640 17.3798
26641 24.1236
26642 10.7266
26643 18.1945
26644 31.0936
26645 61.5083
26646 50.4196
26647 55.6245
26648 49.0618
26649 22.63
26650 25.8435
26651 11.8581
26652 12.2202
26653 21.3175
26654 9.5046
26655 23.1731
26656 60.5126
26657 9.68564
26658 8.64466
26659 32.0441
26660 25.074
26661 25.4814
26662 48.745
26663 19.1902
26664 17.1083
26665 29.4643
26666 18.4208
26667 28.2422
26668 6.20062
26669 17.9682
26670 18.3756
26671 37.249
26672 42.3634
26673 36.208
26674 113.422
26675 40.2814
26676 18.1945
26677 58.2044
26678 53.0447
26679 19.0092
26680 18.8734
26681 15.2526
26682 18.4208
26683 24.6667
26684 44.8979
26685 14.7548
26686 25.4814
26687 37.9731
26688 23.3994
26689 35.3481
26690 93.7787
26691 44.6716
26692 31.2747
26693 11.9486
26694 26.115
26695 27.2013
26696 21.0912
26697 37.7921
26698 25.1193
26699 37.9731
26700 57.1634
26701 71.6466
26702 27.156
26703 12.6728
26704 17.4704
26705 50.6007
26706 49.786
26707 92.7377
26708 51.1438
26709 18.104
26710 40.6887
26711 56.6203
26712 20.7743
26713 24.3499
26714 17.8324
26715 43.4043
26716 74.498
26717 34.0355
26718 14.7095
26719 24.0331
26720 18.3756
26721 85.4509
26722 52.3658
26723 77.7114
26724 63.0019
26725 45.8484
26726 56.2582
26727 33.0851
26728 27.156
26729 28.1065
26730 33.2661
26731 36.3438
26732 12.0392
26733 46.7083
26734 71.7824
26735 36.7511
26736 37.4753
26737 14.2569
26738 28.5591
26739 29.3737
26740 36.7511
26741 29.419
26742 9.82142
26743 10.6814
26744 29.0569
26745 42.2728
26746 39.3309
26747 26.0698
26748 67.2111
26749 87.6686
26750 40.3267
26751 17.1535
26752 10.3193
26753 14.3474
26754 20.5933
26755 61.4631
26756 35.7101
26757 8.91622
26758 26.6581
26759 73.7285
26760 19.2355
26761 17.063
26762 11.9939
26763 26.3413
26764 27.5181
26765 17.1083
26766 69.112
26767 86.1298
26768 28.0612
26769 23.3994
26770 35.8007
26771 41.4129
26772 23.1279
26773 33.7187
26774 66.5322
26775 69.0668
26776 21.3627
26777 29.1022
26778 55.6698
26779 76.1726
26780 23.2636
26781 42.4991
26782 29.8716
26783 38.29
26784 73.457
26785 54.312
26786 52.0943
26787 116.228
26788 44.9884
26789 16.7009
26790 70.2435
26791 103.736
26792 63.9976
26793 53.3615
26794 23.2184
26795 27.7444
26796 18.0135
26797 16.7009
26798 13.9853
26799 33.0851
26800 98.8026
26801 53.9047
26802 20.2765
26803 18.7376
26804 22.8563
26805 17.7872
26806 88.7549
26807 47.1157
26808 14.2116
26809 16.1126
26810 97.8521
26811 47.523
26812 17.4251
26813 10.4551
26814 29.1927
26815 13.2612
26816 25.3909
26817 78.9787
26818 45.6221
26819 32.3609
26820 22.7205
26821 15.66
26822 20.0954
26823 24.5762
26824 58.4759
26825 39.9646
26826 20.8649
26827 16.5652
26828 30.8673
26829 65.446
26830 48.0661
26831 52.4111
26832 39.0594
26833 46.7083
26834 26.5676
26835 74.4527
26836 65.8986
26837 20.8196
26838 17.6061
26839 50.4649
26840 33.2661
26841 27.4728
26842 19.8239
26843 22.6753
26844 17.1083
26845 24.2141
26846 14.7095
26847 52.6826
26848 100.477
26849 28.4685
26850 14.3022
26851 23.7615
26852 15.5242
26853 57.3444
26854 104.596
26855 33.2208
26856 85.5867
26857 53.4973
26858 80.2007
26859 56.0771
26860 25.1193
26861 46.482
26862 26.2055
26863 19.2808
26864 21.4532
26865 30.7315
26866 34.7597
26867 38.6973
26868 16.8367
26869 13.759
26870 12.4918
26871 23.852
26872 53.1805
26873 91.2442
26874 64.8123
26875 38.1994
26876 17.4704
26877 32.6777
26878 57.2539
26879 35.5291
26880 21.8153
26881 55.1267
26882 48.745
26883 42.9065
26884 41.2319
26885 83.3689
26886 42.0465
26887 41.0056
26888 18.285
26889 33.3566
26890 21.9964
26891 47.6135
26892 12.9896
26893 17.1083
26894 28.197
26895 17.6967
26896 20.5933
26897 77.8925
26898 67.6184
26899 20.6838
26900 41.5939
26901 66.9848
26902 60.2863
26903 102.785
26904 51.2796
26905 77.3041
26906 82.1016
26907 57.2086
26908 53.8594
26909 65.6723
26910 27.7444
26911 24.4857
26912 29.419
26913 32.1799
26914 19.0092
26915 36.3438
26916 74.8148
26917 43.1328
26918 25.7982
26919 100.251
26920 44.3095
26921 25.8887
26922 13.4875
26923 27.337
26924 63.4545
26925 28.378
26926 52.6826
26927 40.8245
26928 18.0135
26929 16.0673
26930 7.82998
26931 32.0893
26932 57.9781
26933 68.1616
26934 45.26
26935 36.4343
26936 28.2875
26937 17.6514
26938 20.5933
26939 9.32356
26940 36.5248
26941 31.1841
26942 57.8875
26943 42.6802
26944 30.7768
26945 23.0826
26946 68.3879
26947 99.572
26948 36.0722
26949 38.5615
26950 17.1535
26951 31.1841
26952 40.2361
26953 33.5829
26954 96.2228
26955 27.1107
26956 20.367
26957 56.575
26958 71.4655
26959 69.0215
26960 33.0851
26961 18.0587
26962 21.1817
26963 35.6196
26964 88.7096
26965 39.9646
26966 107.13
26967 41.4582
26968 35.1218
26969 31.4104
26970 20.4575
26971 19.7334
26972 26.2961
26973 48.2472
26974 54.0404
26975 55.4888
26976 55.7603
26977 120.301
26978 52.7279
26979 33.9903
26980 43.7664
26981 36.8869
26982 130.258
26983 107.674
26984 83.0068
26985 45.9389
26986 12.9444
26987 58.3854
26988 102.695
26989 99.0741
26990 52.7732
26991 11.5413
26992 27.8802
26993 64.9934
26994 34.9407
26995 53.7689
26996 23.4899
26997 12.7181
26998 21.8153
26999 9.59512
27000 19.8239
27001 50.9175
27002 28.5591
27003 20.8649
27004 12.9896
27005 14.5737
27006 13.578
27007 11.6318
27008 11.7676
27009 21.6343
27010 35.4838
27011 44.8527
27012 18.1493
27013 15.4789
27014 15.6147
27015 25.5719
27016 19.2355
27017 21.6343
27018 29.6453
27019 68.3879
27020 43.5854
27021 53.6784
27022 111.656
27023 61.4178
27024 45.8936
27025 18.0135
27026 46.9799
27027 31.501
27028 48.2472
27029 125.778
27030 45.6673
27031 36.7511
27032 43.1328
27033 109.348
27034 56.394
27035 32.6777
27036 55.6698
27037 66.7132
27038 48.564
27039 18.5566
27040 24.6667
27041 31.9988
27042 20.367
27043 69.2931
27044 57.1634
27045 74.8148
27046 37.8826
27047 36.9774
27048 32.6777
27049 64.8123
27050 75.6747
27051 56.1677
27052 70.8772
27053 74.9053
27054 57.5707
27055 84.8172
27056 37.2942
27057 28.5138
27058 16.6557
27059 22.5847
27060 42.1823
27061 29.5095
27062 16.022
27063 14.4379
27064 49.2429
27065 89.2527
27066 64.9481
27067 67.709
27068 42.4086
27069 50.9175
27070 89.1622
27071 71.5108
27072 47.2514
27073 15.7505
27074 29.419
27075 30.7768
27076 27.6991
27077 41.2771
27078 22.8563
27079 25.4814
27080 21.7248
27081 21.9058
27082 34.126
27083 39.1952
27084 41.1413
27085 28.8306
27086 17.4704
27087 19.9144
27088 16.6104
27089 41.9108
27090 27.2013
27091 33.1303
27092 90.5653
27093 33.8092
27094 14.2569
27095 19.3713
27096 38.1994
27097 46.9799
27098 20.7743
27099 26.8844
27100 47.7493
27101 56.2582
27102 93.1451
27103 30.1884
27104 32.6777
27105 27.0655
27106 50.6912
27107 67.4374
27108 27.8349
27109 13.3517
27110 27.7896
27111 41.3676
27112 48.2019
27113 116.68
27114 57.2992
27115 26.1603
27116 38.0637
27117 19.9597
27118 20.3217
27119 42.6802
27120 76.3989
27121 91.3799
27122 27.5181
27123 15.8863
27124 26.5676
27125 19.4165
27126 45.5316
27127 76.942
27128 156.509
27129 54.8099
27130 36.1175
27131 32.5419
27132 50.0123
27133 35.4838
27134 34.7597
27135 23.5352
27136 22.6753
27137 56.8013
27138 80.3365
27139 63.9976
27140 81.1059
27141 34.0355
27142 12.0844
27143 35.0312
27144 70.153
27145 20.7291
27146 25.074
27147 55.7603
27148 24.3499
27149 53.9952
27150 16.7462
27151 19.9597
27152 20.2765
27153 36.2533
27154 22.8563
27155 25.5719
27156 17.1988
27157 7.15108
27158 19.6428
27159 17.8324
27160 11.2245
27161 80.9701
27162 17.5609
27163 34.6692
27164 27.3823
27165 12.6275
27166 19.5523
27167 9.91194
27168 24.4857
27169 27.3823
27170 45.0337
27171 115.639
27172 31.0031
27173 48.2472
27174 43.5854
27175 42.4991
27176 26.9297
27177 16.7915
27178 22.811
27179 34.2618
27180 36.0722
27181 28.4233
27182 34.8955
27183 32.5419
27184 36.4343
27185 52.23
27186 109.348
27187 97.8974
27188 30.9126
27189 22.9921
27190 100.522
27191 104.551
27192 63.0019
27193 63.6808
27194 29.8263
27195 103.238
27196 44.4001
27197 61.7346
27198 24.8025
27199 112.426
27200 32.6325
27201 48.1566
27202 94.1861
27203 46.5725
27204 99.8436
27205 20.367
27206 22.5847
27207 45.1242
27208 99.4362
27209 25.0288
27210 12.7181
27211 6.24588
27212 10.2288
27213 26.115
27214 11.2245
27215 10.8624
27216 16.6104
27217 8.01102
27218 11.0887
27219 9.36882
27220 14.9358
27221 47.6588
27222 38.2447
27223 21.6343
27224 65.446
27225 18.6019
27226 14.5285
27227 12.0844
27228 47.523
27229 56.8466
27230 14.9358
27231 13.578
27232 28.5591
27233 19.5523
27234 23.7162
27235 37.5205
27236 53.271
27237 25.7982
27238 15.5694
27239 26.6129
27240 15.5242
27241 33.9903
27242 51.9585
27243 31.2294
27244 27.2465
27245 37.249
27246 55.7603
27247 75.901
27248 93.7787
27249 35.8007
27250 20.548
27251 47.8851
27252 76.3536
27253 169.906
27254 71.1487
27255 35.7554
27256 41.8202
27257 96.6754
27258 61.1915
27259 82.4637
27260 35.2123
27261 31.3652
27262 20.2312
27263 58.3854
27264 21.3627
27265 33.1756
27266 19.8691
27267 9.2783
27268 33.7187
27269 85.3604
27270 24.893
27271 32.9493
27272 28.9664
27273 14.3022
27274 20.3217
27275 62.8209
27276 42.9065
27277 17.4704
27278 26.9297
27279 61.0105
27280 42.0465
27281 83.8668
27282 61.9157
27283 17.1083
27284 31.9988
27285 109.62
27286 46.6178
27287 14.1211
27288 45.0337
27289 145.647
27290 76.3536
27291 36.4796
27292 69.972
27293 45.3505
27294 21.6343
27295 25.6172
27296 81.3322
27297 52.3658
27298 94.0503
27299 47.4325
27300 31.501
27301 23.4899
27302 10.7719
27303 43.0423
27304 67.3469
27305 42.0918
27306 31.0031
27307 41.5487
27308 22.3584
27309 17.8324
27310 35.5744
27311 24.2141
27312 21.8153
27313 131.842
27314 30.5958
27315 11.4055
27316 25.8887
27317 45.441
27318 38.0184
27319 17.8777
27320 34.2618
27321 41.4582
27322 48.4282
27323 72.7781
27324 68.2521
27325 70.6056
27326 39.0594
27327 27.9707
27328 49.4239
27329 45.7579
27330 28.5138
27331 15.0263
27332 17.3798
27333 29.0117
27334 36.027
27335 8.41836
27336 9.00674
27337 30.7315
27338 25.5719
27339 21.6795
27340 33.0398
27341 12.0392
27342 30.0979
27343 52.5469
27344 102.469
27345 41.956
27346 80.8796
27347 75.4937
27348 30.0074
27349 18.7376
27350 22.4037
27351 64.8123
27352 58.7022
27353 104.641
27354 80.3365
27355 98.4405
27356 54.5383
27357 26.0245
27358 28.6043
27359 28.378
27360 43.4496
27361 37.1132
27362 31.501
27363 26.5676
27364 19.8691
27365 31.6367
27366 22.7658
27367 12.9896
27368 22.4942
27369 23.1279
27370 34.4429
27371 23.5352
27372 21.8606
27373 38.9689
27374 88.9359
27375 41.8202
27376 11.9486
27377 39.8288
27378 89.5695
27379 18.6471
27380 35.8007
27381 48.6545
27382 33.2661
27383 20.548
27384 20.548
27385 24.3046
27386 22.9468
27387 45.7579
27388 106.18
27389 100.341
27390 143.701
27391 70.6961
27392 24.2141
27393 69.4741
27394 107.719
27395 26.4318
27396 42.7707
27397 94.3218
27398 152.074
27399 88.1212
27400 85.9035
27401 91.3347
27402 30.5958
27403 36.2985
27404 20.8649
27405 41.0961
27406 34.3523
27407 34.7597
27408 12.6728
27409 32.1346
27410 29.8716
27411 33.0398
27412 17.063
27413 76.8967
27414 28.1065
27415 25.8435
27416 30.0979
27417 22.7658
27418 11.3603
27419 38.2447
27420 31.1841
27421 10.0025
27422 12.4465
27423 41.5939
27424 31.2294
27425 26.1603
27426 10.4551
27427 35.0765
27428 76.1726
27429 126.411
27430 70.8319
27431 52.1848
27432 12.8538
27433 13.2612
27434 9.41408
27435 32.9945
27436 57.5255
27437 25.6624
27438 26.5676
27439 34.3071
27440 17.6061
27441 41.5034
27442 30.2337
27443 35.5291
27444 72.2802
27445 57.3897
27446 61.0105
27447 34.8502
27448 37.5658
27449 140.125
27450 50.7365
27451 14.4832
27452 35.167
27453 34.5334
27454 28.197
27455 58.1138
27456 85.8582
27457 85.9035
27458 149.946
27459 53.9499
27460 68.7047
27461 67.8447
27462 27.6086
27463 21.2269
27464 20.7743
27465 21.4985
27466 48.0209
27467 140.125
27468 75.4484
27469 72.5518
27470 85.0435
27471 73.0044
27472 138.631
27473 39.512
27474 21.2269
27475 171.083
27476 58.2496
27477 27.156
27478 59.6074
27479 34.3523
27480 57.2992
27481 31.2747
27482 40.4624
27483 19.0545
27484 27.7444
27485 24.8025
27486 121.071
27487 40.3267
27488 29.419
27489 16.1578
27490 33.4019
27491 106.587
27492 36.027
27493 38.0184
27494 16.2483
27495 23.1279
27496 19.7334
27497 18.5566
27498 32.0441
27499 59.0643
27500 56.1224
27501 21.8153
27502 13.9401
27503 12.8086
27504 28.0159
27505 13.9401
27506 28.1065
27507 23.1279
27508 60.3316
27509 44.2643
27510 18.8282
27511 29.419
27512 26.5676
27513 31.682
27514 20.5028
27515 18.5566
27516 128.538
27517 25.7077
27518 19.4165
27519 35.4838
27520 9.77616
27521 19.7334
27522 20.186
27523 31.0484
27524 90.6105
27525 63.6356
27526 19.5071
27527 28.6496
27528 21.1817
27529 13.3064
27530 27.5181
27531 26.4318
27532 19.5071
27533 51.9585
27534 63.6808
27535 10.6361
27536 36.7511
27537 239.244
27538 10.093
27539 82.6448
27540 74.2264
27541 24.9835
27542 74.4074
27543 27.4728
27544 19.2808
27545 30.9126
27546 74.86
27547 24.3951
27548 17.3346
27549 35.3481
27550 39.3762
27551 101.518
27552 67.1206
27553 31.3199
27554 17.6967
27555 97.2185
27556 52.23
27557 20.1407
27558 9.45934
27559 14.619
27560 22.3584
27561 86.7182
27562 14.7095
27563 6.87952
27564 15.841
27565 8.55414
27566 33.4924
27567 84.5909
27568 27.1107
27569 39.4215
27570 32.0441
27571 41.9108
27572 75.8105
27573 16.0673
27574 13.3517
27575 29.7811
27576 45.1242
27577 44.4906
27578 40.8245
27579 35.5291
27580 76.6704
27581 20.9554
27582 15.0716
27583 43.4949
27584 80.9249
27585 52.049
27586 55.7603
27587 10.1835
27588 15.7052
27589 47.0704
27590 14.4832
27591 25.5266
27592 15.2979
27593 13.6685
27594 13.0349
27595 16.0673
27596 57.5707
27597 36.8869
27598 38.9689
27599 6.38166
27600 12.4918
27601 12.5823
27602 24.9383
27603 32.6325
27604 26.7034
27605 18.3303
27606 11.134
27607 15.9315
27608 41.6392
27609 21.7701
27610 32.3609
27611 19.2808
27612 13.2612
27613 9.14252
27614 24.5762
27615 24.3046
27616 33.7187
27617 43.178
27618 26.4318
27619 14.3022
27620 14.3927
27621 24.8025
27622 14.8905
27623 56.4392
27624 74.8148
27625 53.9952
27626 71.7371
27627 33.5377
27628 70.9224
27629 53.4973
27630 23.6257
27631 9.09726
27632 11.9486
27633 19.7334
27634 49.2429
27635 81.5133
27636 41.0056
27637 54.493
27638 37.7016
27639 38.4257
27640 10.6361
27641 43.6759
27642 66.849
27643 31.7273
27644 12.0392
27645 10.5908
27646 23.671
27647 12.5823
27648 100.703
27649 30.6863
27650 14.1211
27651 22.5847
27652 16.2936
27653 20.4575
27654 32.5419
27655 23.852
27656 8.68992
27657 18.9187
27658 10.9982
27659 87.8497
27660 43.9475
27661 21.7701
27662 81.8301
27663 51.9132
27664 25.5719
27665 73.0949
27666 34.1713
27667 47.2062
27668 12.537
27669 23.6257
27670 48.2924
27671 69.8362
27672 25.5266
27673 22.2227
27674 118.264
27675 54.5383
27676 103.329
27677 229.74
27678 41.3676
27679 20.9554
27680 82.1469
27681 48.1566
27682 82.6448
27683 20.9554
27684 14.5737
27685 66.7585
27686 122.926
27687 16.4746
27688 59.3359
27689 99.753
27690 264.545
27691 124.148
27692 17.063
27693 31.501
27694 32.0893
27695 59.6979
27696 23.3089
27697 164.158
27698 21.8153
27699 25.3456
27700 184.706
27701 61.6894
27702 103.283
27703 20.3217
27704 10.8171
27705 17.3346
27706 22.2679
27707 11.0887
27708 17.3346
27709 13.9401
27710 51.3701
27711 38.3352
27712 106.633
27713 30.0074
27714 10.4551
27715 9.45934
27716 9.00674
27717 14.3927
27718 9.54986
27719 4.88808
27720 23.7615
27721 7.6942
27722 27.7896
27723 44.9432
27724 11.315
27725 15.2526
27726 15.1168
27727 30.2337
27728 15.5694
27729 11.3603
27730 48.5187
27731 17.2893
27732 24.1688
27733 8.91622
27734 22.4037
27735 19.8691
27736 22.1321
27737 9.09726
27738 22.9921
27739 26.3866
27740 10.8624
27741 21.8606
27742 14.0306
27743 101.382
27744 78.8882
27745 48.564
27746 256.036
27747 190.68
27748 148.679
27749 91.5157
27750 193.396
27751 117.812
27752 140.306
27753 51.5511
27754 18.6924
27755 94.4576
27756 98.0784
27757 167.055
27758 130.439
27759 78.7977
27760 41.5939
27761 28.5591
27762 77.6662
27763 162.891
27764 146.19
27765 78.0282
27766 140.351
27767 81.1512
27768 39.7835
27769 25.4361
27770 17.923
27771 29.4643
27772 53.0447
27773 46.0294
27774 63.2735
27775 32.4967
27776 10.7266
27777 29.4643
27778 26.3413
27779 23.852
27780 29.8716
27781 41.4129
27782 34.0808
27783 27.4276
27784 9.45934
27785 34.4881
27786 53.6331
27787 41.9108
27788 26.1603
27789 20.0502
27790 43.6759
27791 26.7034
27792 9.7309
27793 15.1621
27794 34.5786
27795 31.7725
27796 26.5676
27797 25.6172
27798 20.2312
27799 29.7811
27800 37.6563
27801 50.4196
27802 65.4007
27803 45.079
27804 18.7829
27805 17.1988
27806 33.2661
27807 35.5744
27808 14.3022
27809 20.186
27810 46.8894
27811 44.6716
27812 23.9425
27813 90.0221
27814 48.2019
27815 14.0759
27816 22.3584
27817 19.5071
27818 76.1726
27819 69.8814
27820 31.9536
27821 63.7713
27822 56.9371
27823 63.5903
27824 25.5266
27825 37.2942
27826 52.8637
27827 20.5028
27828 30.4147
27829 50.4196
27830 41.6845
27831 26.7939
27832 9.68564
27833 17.1083
27834 50.3291
27835 65.6723
27836 17.3346
27837 15.6147
27838 12.7181
27839 11.9939
27840 23.1731
27841 82.7805
27842 27.7896
27843 15.8863
27844 21.5438
27845 17.8777
27846 16.2936
27847 30.5505
27848 31.9536
27849 33.4471
27850 111.068
27851 19.4618
27852 29.7811
27853 26.7487
27854 34.8049
27855 21.2269
27856 12.9444
27857 16.7462
27858 23.1731
27859 20.0049
27860 18.0587
27861 29.3285
27862 47.5683
27863 68.3426
27864 63.7713
27865 42.5897
27866 20.6386
27867 33.4471
27868 58.3854
27869 31.0031
27870 16.7462
27871 42.1823
27872 88.3475
27873 38.6068
27874 27.9707
27875 41.9108
27876 10.5908
27877 28.7854
27878 133.2
27879 35.167
27880 19.326
27881 31.4104
27882 38.9689
27883 10.9529
27884 37.0227
27885 91.2894
27886 41.3676
27887 31.7273
27888 29.419
27889 68.6142
27890 21.7248
27891 12.4465
27892 73.0044
27893 32.6777
27894 29.5548
27895 22.4037
27896 9.14252
27897 18.8282
27898 40.915
27899 15.2074
27900 9.41408
27901 18.6019
27902 36.6153
27903 41.3676
27904 97.5806
27905 35.167
27906 79.1145
27907 43.8569
27908 67.1658
27909 36.9774
27910 46.9346
27911 29.5095
27912 83.2331
27913 195.161
27914 28.7854
27915 68.9762
27916 59.6074
27917 120.392
27918 44.7621
27919 110.796
27920 186.607
27921 33.2661
27922 8.10154
27923 14.0759
27924 12.537
27925 19.2355
27926 16.0673
27927 8.01102
27928 17.8777
27929 8.05628
27930 12.5823
27931 21.5438
27932 25.6172
27933 22.449
27934 35.3481
27935 17.1988
27936 10.3645
27937 24.3499
27938 21.9058
27939 19.7334
27940 15.6147
27941 19.3713
27942 14.3474
27943 16.882
27944 32.2251
27945 34.7144
27946 28.8759
27947 22.7658
27948 43.7664
27949 103.012
27950 21.9511
27951 50.8722
27952 49.4692
27953 19.0092
27954 40.5982
27955 12.1749
27956 61.2368
27957 57.4349
27958 9.86668
27959 57.9781
27960 40.4624
27961 27.4728
27962 47.523
27963 72.8686
27964 28.4685
27965 65.5365
27966 170.087
27967 44.6264
27968 17.5156
27969 60.6484
27970 140.532
27971 30.8221
27972 26.2055
27973 20.2765
27974 54.1762
27975 73.0496
27976 27.8349
27977 66.0796
27978 29.419
27979 19.7334
27980 53.3615
27981 84.2289
27982 91.3799
27983 193.26
27984 79.024
27985 25.2551
27986 23.7162
27987 23.671
27988 23.671
27989 49.8313
27990 52.23
27991 13.397
27992 44.8979
27993 55.4888
27994 93.0998
27995 54.5836
27996 64.4955
27997 46.4368
27998 46.8894
27999 34.3071
28000 26.4771
28001 28.0612
28002 8.46362
28003 20.8196
28004 21.4985
28005 33.4019
28006 29.6906
28007 10.093
28008 15.7505
28009 17.8324
28010 41.4582
28011 29.7358
28012 16.9725
28013 26.0698
28014 34.7597
28015 41.0056
28016 73.0044
28017 59.2906
28018 49.2429
28019 16.2483
28020 17.4704
28021 16.0673
28022 30.8221
28023 27.8802
28024 27.6539
28025 88.6643
28026 56.2129
28027 23.7162
28028 28.1517
28029 21.3627
28030 14.3927
28031 42.5897
28032 25.934
28033 20.0049
28034 25.1646
28035 15.2074
28036 20.8196
28037 33.8997
28038 67.9353
28039 106.497
28040 55.2625
28041 20.9554
28042 30.1884
28043 53.271
28044 66.7585
28045 37.9279
28046 10.1382
28047 24.8477
28048 55.8508
28049 27.0655
28050 44.7621
28051 52.9542
28052 14.1211
28053 14.3927
28054 34.8955
28055 54.8099
28056 21.9511
28057 14.8453
28058 13.1707
28059 31.9536
28060 74.0906
28061 64.586
28062 34.0808
28063 16.3841
28064 18.2398
28065 23.852
28066 50.0576
28067 48.6092
28068 26.4771
28069 48.9261
28070 36.2985
28071 13.2612
28072 65.5365
28073 40.915
28074 11.496
28075 27.6086
28076 17.063
28077 44.8527
28078 47.523
28079 18.1945
28080 49.4239
28081 30.3695
28082 12.9896
28083 18.104
28084 24.2141
28085 52.23
28086 39.512
28087 19.5523
28088 39.9646
28089 67.6184
28090 27.2465
28091 20.1407
28092 38.7878
28093 41.1866
28094 23.2184
28095 64.7218
28096 29.6453
28097 18.4208
28098 105.727
28099 37.1132
28100 9.91194
28101 21.6343
28102 33.0851
28103 108.217
28104 31.7273
28105 35.2575
28106 25.0288
28107 33.6282
28108 20.6386
28109 44.8074
28110 36.9774
28111 39.512
28112 21.6343
28113 56.0319
28114 32.723
28115 12.5823
28116 11.4508
28117 8.87096
28118 28.6043
28119 53.1805
28120 29.0569
28121 8.19206
28122 14.9358
28123 38.7426
28124 13.0349
28125 17.923
28126 26.3866
28127 11.7676
28128 26.0245
28129 32.5872
28130 28.3328
28131 18.0135
28132 26.2508
28133 12.5823
28134 35.1218
28135 59.879
28136 67.0753
28137 105.094
28138 25.2551
28139 59.3811
28140 33.7187
28141 123.062
28142 37.2037
28143 46.3462
28144 16.3841
28145 12.6728
28146 16.4294
28147 72.0539
28148 5.83854
28149 14.2569
28150 19.7786
28151 19.0997
28152 29.8263
28153 30.0979
28154 33.8997
28155 32.4967
28156 8.91622
28157 21.3175
28158 36.7964
28159 59.8337
28160 55.0814
28161 16.9272
28162 16.4746
28163 12.9896
28164 12.0844
28165 8.05628
28166 34.3071
28167 32.5872
28168 29.4643
28169 57.2992
28170 24.2141
28171 78.4356
28172 9.14252
28173 37.2037
28174 29.6453
28175 9.23304
28176 10.4551
28177 6.42692
28178 9.82142
28179 16.9725
28180 4.39022
28181 13.2159
28182 6.69848
28183 9.2783
28184 101.428
28185 16.2031
28186 13.3064
28187 50.0576
28188 20.2765
28189 22.2679
28190 75.0863
28191 38.2447
28192 59.4716
28193 33.5377
28194 24.0783
28195 50.3744
28196 14.1664
28197 23.852
28198 69.2478
28199 13.6233
28200 29.7811
28201 79.024
28202 35.3481
28203 47.6135
28204 49.3787
28205 39.1952
28206 16.882
28207 43.8569
28208 34.8049
28209 8.68992
28210 21.1364
28211 35.1218
28212 73.9096
28213 88.076
28214 52.8637
28215 45.441
28216 43.4496
28217 27.6539
28218 29.7811
28219 26.8844
28220 27.2013
28221 31.863
28222 15.2526
28223 10.1835
28224 34.3071
28225 9.2783
28226 7.6942
28227 65.0386
28228 15.7505
28229 9.052
28230 6.3364
28231 11.1792
28232 47.1157
28233 25.8887
28234 6.15536
28235 16.2936
28236 15.1621
28237 33.6282
28238 23.1279
28239 22.0869
28240 24.2594
28241 12.4465
28242 40.5077
28243 27.0655
28244 10.5908
28245 28.3328
28246 70.0625
28247 23.5352
28248 53.3163
28249 73.2759
28250 12.9444
28251 15.7505
28252 12.537
28253 16.9272
28254 28.6496
28255 25.5719
28256 73.9096
28257 32.4514
28258 52.1395
28259 36.208
28260 46.2557
28261 12.8991
28262 22.1774
28263 16.2936
28264 16.6557
28265 17.063
28266 13.2159
28267 21.4985
28268 45.8031
28269 35.3933
28270 24.4857
28271 32.6777
28272 11.0887
28273 25.8435
28274 18.0135
28275 28.378
28276 38.8331
28277 15.66
28278 31.4557
28279 47.7493
28280 28.3328
28281 17.063
28282 42.4539
28283 38.4257
28284 19.5976
28285 7.64894
28286 28.8306
28287 28.2422
28288 23.2184
28289 25.2098
28290 30.9126
28291 44.9884
28292 17.7872
28293 12.0844
28294 14.5737
28295 15.2074
28296 12.2655
28297 31.9536
28298 55.353
28299 53.4973
28300 43.8569
28301 16.7462
28302 29.4643
28303 28.378
28304 63.8166
28305 53.5426
28306 15.4789
28307 34.7597
28308 28.7401
28309 9.7309
28310 21.8606
28311 41.5487
28312 16.2031
28313 34.6692
28314 51.5964
28315 35.8459
28316 46.0294
28317 14.4832
28318 26.6581
28319 39.9193
28320 17.5609
28321 33.764
28322 41.4582
28323 55.3077
28324 32.3156
28325 65.6723
28326 18.9639
28327 19.4165
28328 24.6214
28329 13.4422
28330 24.9835
28331 27.2918
28332 10.3645
28333 15.66
28334 20.9101
28335 12.1749
28336 32.904
28337 50.0123
28338 19.1902
28339 8.46362
28340 14.8905
28341 37.1585
28342 13.4875
28343 11.6771
28344 12.0844
28345 15.841
28346 30.5052
28347 37.4753
28348 36.5701
28349 72.6876
28350 32.2704
28351 70.7866
28352 20.6386
28353 15.5242
28354 52.0943
28355 47.2967
28356 24.0783
28357 28.7854
28358 24.893
28359 16.7009
28360 34.3071
28361 42.4086
28362 37.1585
28363 55.1267
28364 21.1364
28365 42.0013
28366 44.9884
28367 60.3768
28368 27.4728
28369 24.2141
28370 44.1738
28371 31.6367
28372 37.2037
28373 36.5248
28374 5.06912
28375 7.10582
28376 22.63
28377 27.8802
28378 61.6441
28379 40.5077
28380 16.8367
28381 10.0477
28382 26.3866
28383 57.3897
28384 41.0961
28385 18.3303
28386 17.7872
28387 11.7223
28388 15.841
28389 41.6392
28390 19.6881
28391 59.3359
28392 18.104
28393 32.9493
28394 37.9279
28395 23.671
28396 31.1841
28397 14.1664
28398 13.4422
28399 8.5994
28400 18.8282
28401 42.816
28402 35.0312
28403 36.9322
28404 16.1126
28405 66.849
28406 24.0331
28407 10.3645
28408 30.7315
28409 15.9315
28410 28.7401
28411 18.6924
28412 26.8844
28413 21.4985
28414 46.5725
28415 66.8943
28416 29.3285
28417 20.9554
28418 8.01102
28419 30.2337
28420 6.65322
28421 10.2288
28422 67.3016
28423 26.8392
28424 26.6581
28425 21.8606
28426 14.6642
28427 53.6331
28428 42.7707
28429 59.3811
28430 38.1089
28431 77.123
28432 28.6043
28433 13.8948
28434 36.7511
28435 62.2778
28436 49.4239
28437 31.0031
28438 52.0943
28439 22.9016
28440 55.1267
28441 53.271
28442 23.8973
28443 25.6624
28444 31.2294
28445 19.8239
28446 12.9444
28447 17.4251
28448 11.6771
28449 16.3389
28450 15.3884
28451 10.6814
28452 18.4661
28453 27.2918
28454 32.1346
28455 17.6061
28456 52.8637
28457 15.4789
28458 9.9572
28459 17.1988
28460 37.8374
28461 25.1193
28462 22.1774
28463 20.5028
28464 27.7444
28465 32.2251
28466 20.2765
28467 15.4337
28468 13.759
28469 17.6967
28470 20.6838
28471 19.0092
28472 11.8581
28473 17.2893
28474 40.7793
28475 59.019
28476 12.356
28477 26.2055
28478 66.2606
28479 29.1474
28480 72.9591
28481 27.6991
28482 45.0337
28483 34.5786
28484 28.8306
28485 17.8324
28486 13.8043
28487 19.8239
28488 10.5456
28489 20.2765
28490 32.3156
28491 59.3359
28492 58.1591
28493 49.7407
28494 48.1114
28495 63.0019
28496 21.3627
28497 10.0025
28498 29.6
28499 18.2398
28500 57.8875
28501 52.4111
28502 33.1303
28503 8.23732
28504 25.7529
28505 61.5989
28506 100.522
28507 58.7022
28508 46.8441
28509 18.6471
28510 12.4918
28511 35.167
28512 32.4967
28513 29.419
28514 24.0783
28515 12.537
28516 13.6233
28517 20.2312
28518 22.2227
28519 13.6233
28520 19.5523
28521 29.0117
28522 18.285
28523 29.9169
28524 10.093
28525 133.924
28526 36.4796
28527 18.285
28528 171.852
28529 23.3542
28530 33.4924
28531 49.6502
28532 26.6581
28533 23.2636
28534 13.9853
28535 72.416
28536 26.7939
28537 32.904
28538 60.06
28539 31.7273
28540 28.6948
28541 17.2441
28542 5.74802
28543 11.0434
28544 33.8545
28545 58.6117
28546 68.5689
28547 18.3756
28548 38.9236
28549 19.6428
28550 23.8068
28551 32.4062
28552 7.87524
28553 23.2636
28554 10.7266
28555 33.2208
28556 61.3726
28557 117.902
28558 34.126
28559 42.0465
28560 33.4471
28561 13.2612
28562 18.3756
28563 28.378
28564 42.2728
28565 25.8887
28566 26.2055
28567 28.9211
28568 51.2796
28569 96.3133
28570 110.027
28571 19.5523
28572 29.419
28573 14.1664
28574 35.9817
28575 68.6594
28576 67.3016
28577 38.4257
28578 16.3841
28579 29.8716
28580 21.9964
28581 15.9315
28582 33.4019
28583 67.6637
28584 38.0637
28585 47.6135
28586 58.2044
28587 27.9707
28588 41.4582
28589 30.5505
28590 13.9401
28591 15.9315
28592 30.46
28593 15.841
28594 20.7291
28595 39.3762
28596 65.7175
28597 41.5487
28598 47.6135
28599 18.1493
28600 46.1652
28601 58.2496
28602 28.9664
28603 28.0612
28604 34.7144
28605 37.6111
28606 28.7854
28607 44.9432
28608 92.9188
28609 57.5707
28610 64.9934
28611 62.7304
28612 75.5389
28613 46.0747
28614 51.7322
28615 39.9646
28616 32.0893
28617 109.846
28618 42.0918
28619 26.3413
28620 15.841
28621 19.7334
28622 38.29
28623 38.5615
28624 17.1988
28625 14.9358
28626 18.3756
28627 24.6667
28628 115.187
28629 33.3114
28630 76.6704
28631 31.9083
28632 28.0159
28633 34.5334
28634 17.3798
28635 34.2618
28636 19.5523
28637 13.2159
28638 26.6129
28639 42.3181
28640 38.29
28641 38.5163
28642 42.8612
28643 19.0545
28644 11.315
28645 43.4496
28646 84.9078
28647 47.2967
28648 21.0459
28649 10.274
28650 26.0245
28651 53.1805
28652 103.826
28653 31.2294
28654 22.2679
28655 17.063
28656 9.41408
28657 27.4728
28658 113.241
28659 24.4857
28660 41.5034
28661 55.534
28662 18.8734
28663 12.3107
28664 18.7829
28665 13.3064
28666 30.2789
28667 66.1701
28668 67.0301
28669 24.4857
28670 60.0148
28671 22.2227
28672 19.5071
28673 17.5156
28674 57.797
28675 65.5817
28676 50.4196
28677 32.723
28678 55.3982
28679 27.2013
28680 18.7376
28681 52.0943
28682 44.4906
28683 43.5401
28684 15.0263
28685 12.2655
28686 21.0912
28687 11.8129
28688 18.6019
28689 37.9279
28690 31.3199
28691 12.537
28692 36.0722
28693 21.3175
28694 8.41836
28695 33.2208
28696 34.3071
28697 46.4368
28698 24.893
28699 22.9921
28700 46.6178
28701 38.2447
28702 14.0306
28703 14.2116
28704 24.3499
28705 14.7548
28706 18.8282
28707 13.2159
28708 8.01102
28709 36.8869
28710 23.9425
28711 17.7872
28712 18.7829
28713 22.0416
28714 28.7401
28715 101.926
28716 42.997
28717 16.6557
28718 27.9707
28719 57.8875
28720 52.9995
28721 86.4013
28722 36.7059
28723 64.4955
28724 38.2447
28725 42.997
28726 85.1793
28727 23.8068
28728 23.0826
28729 34.2166
28730 40.6887
28731 56.6655
28732 49.9218
28733 52.5469
28734 37.5658
28735 113.286
28736 22.4037
28737 91.9231
28738 22.3132
28739 46.9346
28740 8.8257
28741 48.2924
28742 32.3609
28743 85.5867
28744 25.4814
28745 15.1168
28746 11.0887
28747 5.52172
28748 7.82998
28749 7.73946
28750 4.88808
28751 34.6239
28752 39.6478
28753 22.5395
28754 42.0918
28755 9.32356
28756 9.052
28757 34.5334
28758 36.2985
28759 43.6759
28760 53.8594
28761 108.76
28762 28.6496
28763 16.2936
28764 8.10154
28765 14.0306
28766 15.7052
28767 8.05628
28768 12.9444
28769 37.2942
28770 44.7621
28771 21.3175
28772 77.9377
28773 23.7615
28774 8.1468
28775 16.7462
28776 14.8905
28777 37.5658
28778 89.0264
28779 30.6863
28780 42.997
28781 30.6863
28782 9.64038
28783 12.1297
28784 32.3609
28785 22.3584
28786 33.6734
28787 81.7396
28788 19.9144
28789 55.6698
28790 36.027
28791 19.326
28792 43.0875
28793 79.205
28794 77.8925
28795 56.8466
28796 89.5243
28797 37.8374
28798 27.5633
28799 57.797
28800 25.2098
28801 22.2679
28802 35.0312
28803 13.3064
28804 34.7144
28805 25.3456
28806 12.2655
28807 32.6325
28808 14.8453
28809 31.4104
28810 23.6257
28811 15.7505
28812 29.8716
28813 77.5304
28814 80.6986
28815 35.8459
28816 18.6924
28817 39.4215
28818 24.5762
28819 31.1841
28820 27.6086
28821 36.6606
28822 102.514
28823 30.5052
28824 96.8564
28825 34.6692
28826 83.3689
28827 28.0159
28828 23.1279
28829 27.5633
28830 21.2722
28831 53.09
28832 23.0373
28833 10.5908
28834 30.5505
28835 29.3737
28836 14.3022
28837 43.3138
28838 41.0508
28839 59.7885
28840 34.8955
28841 24.3951
28842 28.9211
28843 56.7108
28844 29.2832
28845 62.5493
28846 80.6533
28847 19.6881
28848 16.3389
28849 51.1438
28850 86.0393
28851 31.0936
28852 21.0006
28853 24.712
28854 67.3016
28855 67.89
28856 45.7126
28857 25.2098
28858 66.7585
28859 38.7426
28860 31.682
28861 37.5205
28862 11.9034
28863 21.2722
28864 25.5719
28865 43.5854
28866 36.1627
28867 8.91622
28868 18.9187
28869 54.6741
28870 51.6869
28871 132.748
28872 51.5511
28873 136.64
28874 52.4563
28875 13.6685
28876 36.6606
28877 112.381
28878 12.7633
28879 24.2141
28880 22.8563
28881 10.9529
28882 46.5273
28883 11.7676
28884 22.6753
28885 33.945
28886 21.9511
28887 35.2123
28888 34.7144
28889 19.9144
28890 37.3848
28891 36.1627
28892 30.4147
28893 11.9939
28894 31.0936
28895 16.4294
28896 23.1279
28897 21.6795
28898 36.4796
28899 19.9597
28900 34.8049
28901 31.4557
28902 15.7957
28903 25.3456
28904 21.8153
28905 44.4001
28906 29.2832
28907 5.06912
28908 21.589
28909 21.8606
28910 17.7419
28911 33.5377
28912 7.9205
28913 26.7034
28914 84.6815
28915 26.7939
28916 46.9346
28917 34.9407
28918 23.3089
28919 35.1218
28920 78.4356
28921 74.8148
28922 48.0209
28923 20.5028
28924 38.8783
28925 40.7793
28926 69.3383
28927 22.5847
28928 26.8844
28929 21.8153
28930 21.4532
28931 39.4667
28932 24.2141
28933 16.1126
28934 20.3217
28935 15.7052
28936 21.6795
28937 44.4453
28938 44.6264
28939 54.493
28940 17.8777
28941 15.1621
28942 52.1848
28943 101.609
28944 36.6606
28945 37.7921
28946 24.7572
28947 24.8477
28948 36.7964
28949 65.5817
28950 16.5199
28951 32.904
28952 56.394
28953 36.5248
28954 56.8918
28955 17.6967
28956 25.074
28957 62.0062
28958 20.2312
28959 9.9572
28960 21.4532
28961 34.7144
28962 40.0098
28963 39.1952
28964 34.2166
28965 32.2251
28966 17.923
28967 7.06056
28968 14.7095
28969 19.3713
28970 8.5994
28971 42.0918
28972 47.2514
28973 27.0202
28974 41.5487
28975 21.8606
28976 30.641
28977 10.4551
28978 19.6428
28979 10.6361
28980 6.97004
28981 24.1688
28982 28.8306
28983 30.8673
28984 46.1199
28985 29.8263
28986 64.6313
28987 34.8955
28988 23.4447
28989 9.32356
28990 38.5163
28991 20.0954
28992 37.7921
28993 23.7162
28994 10.9077
28995 68.071
28996 57.2539
28997 51.008
28998 54.3573
28999 15.4337
29000 18.9639
29001 28.6496
29002 49.7407
29003 30.2337
29004 15.2074
29005 22.9921
29006 49.967
29007 21.5438
29008 15.3431
29009 18.9187
29010 9.052
29011 16.0673
29012 33.764
29013 132.25
29014 27.2465
29015 27.337
29016 12.356
29017 20.7743
29018 7.19634
29019 32.0441
29020 53.7689
29021 65.3102
29022 22.7205
29023 20.9101
29024 66.0796
29025 43.178
29026 12.8538
29027 20.7743
29028 12.2655
29029 7.78472
29030 21.5438
29031 47.3872
29032 23.3089
29033 12.6728
29034 15.2526
29035 21.4985
29036 6.1101
29037 13.7138
29038 11.9034
29039 21.408
29040 42.1823
29041 21.0459
29042 28.9211
29043 19.7334
29044 23.7615
29045 33.1756
29046 39.0141
29047 8.64466
29048 12.8538
29049 9.14252
29050 53.9499
29051 13.9401
29052 59.7432
29053 25.7529
29054 7.55842
29055 21.3627
29056 62.5946
29057 77.983
29058 30.1432
29059 17.5609
29060 54.0404
29061 69.0668
29062 44.2643
29063 56.7108
29064 60.0148
29065 80.246
29066 38.5163
29067 27.2013
29068 27.156
29069 27.156
29070 23.1279
29071 36.7511
29072 47.7946
29073 45.5316
29074 105.003
29075 51.7774
29076 10.3645
29077 20.5028
29078 9.23304
29079 14.0306
29080 42.9517
29081 26.2055
29082 28.7401
29083 7.06056
29084 15.5694
29085 9.2783
29086 21.8606
29087 13.3064
29088 10.3193
29089 26.2961
29090 22.2227
29091 8.3731
29092 9.82142
29093 6.38166
29094 5.8838
29095 6.06484
29096 14.619
29097 21.3627
29098 11.8581
29099 37.2942
29100 14.3474
29101 14.8905
29102 27.156
29103 28.8306
29104 42.1371
29105 24.2594
29106 24.6214
29107 8.64466
29108 21.7701
29109 32.4967
29110 13.9401
29111 39.9193
29112 91.1084
29113 38.3805
29114 58.657
29115 35.6649
29116 22.6753
29117 89.5695
29118 44.038
29119 19.7334
29120 21.5438
29121 22.6753
29122 41.1413
29123 25.5266
29124 39.0594
29125 50.7817
29126 69.8362
29127 42.4086
29128 19.6428
29129 23.3542
29130 11.3603
29131 13.6685
29132 9.41408
29133 30.8221
29134 57.1634
29135 30.5958
29136 59.879
29137 46.5273
29138 16.882
29139 22.4037
29140 9.23304
29141 21.3175
29142 21.7701
29143 10.2288
29144 38.1542
29145 36.8416
29146 76.4441
29147 30.5505
29148 9.91194
29149 16.9725
29150 15.3884
29151 17.6967
29152 5.11438
29153 15.5694
29154 29.1022
29155 19.6428
29156 15.7505
29157 15.2979
29158 8.55414
29159 47.1609
29160 30.2337
29161 58.9285
29162 42.7707
29163 19.5976
29164 8.78044
29165 9.64038
29166 14.0306
29167 17.9682
29168 159.27
29169 25.4814
29170 32.3156
29171 70.4246
29172 129.172
29173 55.2172
29174 54.493
29175 15.0263
29176 13.9853
29177 18.0587
29178 20.9101
29179 11.6318
29180 17.2893
29181 16.882
29182 47.2062
29183 30.2337
29184 39.693
29185 17.3798
29186 10.2288
29187 62.1872
29188 23.1279
29189 11.7223
29190 71.9181
29191 18.9639
29192 12.2655
29193 29.6453
29194 11.8129
29195 25.7529
29196 33.8997
29197 8.32784
29198 19.5071
29199 53.1805
29200 78.3903
29201 29.1927
29202 24.3499
29203 10.4551
29204 20.6386
29205 47.1609
29206 23.9878
29207 34.0355
29208 39.9193
29209 17.5156
29210 23.9425
29211 40.8245
29212 15.7505
29213 43.7212
29214 13.6233
29215 47.2062
29216 31.5915
29217 14.5285
29218 28.0159
29219 34.2166
29220 72.5518
29221 43.8117
29222 36.2985
29223 68.2068
29224 158.003
29225 67.5732
29226 51.9585
29227 36.4796
29228 56.1224
29229 32.0893
29230 45.441
29231 29.419
29232 16.9725
29233 54.2215
29234 114.644
29235 22.0869
29236 26.4771
29237 16.2483
29238 37.1132
29239 51.5059
29240 73.6833
29241 63.1377
29242 27.337
29243 15.6147
29244 21.7248
29245 11.1792
29246 86.2203
29247 35.8007
29248 16.9272
29249 7.64894
29250 23.4447
29251 35.9364
29252 27.0655
29253 23.7615
29254 30.2337
29255 64.3145
29256 43.4496
29257 14.1211
29258 32.3156
29259 93.3714
29260 32.7682
29261 68.1163
29262 26.0698
29263 57.8875
29264 42.7254
29265 9.14252
29266 8.28258
29267 15.2979
29268 14.1211
29269 7.78472
29270 12.4918
29271 31.1841
29272 64.4955
29273 79.9744
29274 28.4233
29275 9.32356
29276 33.2208
29277 26.3413
29278 14.2569
29279 23.5352
29280 58.7927
29281 101.247
29282 41.6845
29283 34.6239
29284 18.8734
29285 64.3597
29286 55.9866
29287 36.4343
29288 68.2068
29289 125.415
29290 75.72
29291 73.5022
29292 3.93762
29293 38.7878
29294 2.67034
29295 121.252
29296 63.1377
29297 61.5536
29298 63.3187
29299 50.2386
29300 58.5212
29301 51.008
29302 49.0166
29303 44.4906
29304 25.9792
29305 12.4012
29306 42.7254
29307 10.9529
29308 1.3578
29309 2.62508
29310 0.99572
29311 19.7786
29312 29.6906
29313 58.7475
29314 46.6631
29315 32.8135
29316 18.7829
29317 22.5395
29318 21.3175
29319 18.1945
29320 11.9486
29321 34.986
29322 16.4746
29323 34.4429
29324 27.7444
29325 61.0105
29326 35.8912
29327 43.6306
29328 50.6007
29329 51.4606
29330 24.9383
29331 11.7223
29332 21.589
29333 47.9756
29334 41.9108
29335 21.7701
29336 24.1236
29337 14.619
29338 32.9493
29339 36.2985
29340 24.5309
29341 33.1756
29342 68.8405
29343 49.8313
29344 37.6111
29345 13.6233
29346 54.493
29347 34.3976
29348 15.0716
29349 37.9731
29350 68.5236
29351 73.0044
29352 20.367
29353 28.2875
29354 60.7389
29355 141.709
29356 57.2992
29357 70.9224
29358 101.971
29359 48.745
29360 24.1236
29361 19.6881
29362 28.5138
29363 40.5077
29364 38.7426
29365 17.3346
29366 8.68992
29367 15.0263
29368 22.2679
29369 18.5566
29370 24.0331
29371 9.14252
29372 17.1535
29373 40.1456
29374 60.6031
29375 27.4728
29376 49.4239
29377 32.3609
29378 41.6392
29379 14.3022
29380 32.0441
29381 56.4845
29382 84.3194
29383 52.049
29384 43.0875
29385 20.8196
29386 11.8129
29387 19.8691
29388 82.2374
29389 20.7291
29390 32.0441
29391 22.3132
29392 10.5908
29393 19.7786
29394 41.775
29395 31.0484
29396 11.9034
29397 27.3823
29398 41.5939
29399 99.1647
29400 24.893
29401 15.1168
29402 22.449
29403 13.3064
29404 14.9811
29405 16.882
29406 28.2422
29407 12.7181
29408 14.7548
29409 61.7346
29410 10.3645
29411 36.8869
29412 62.4588
29413 40.4624
29414 65.5817
29415 26.1603
29416 11.9939
29417 19.5071
29418 16.5652
29419 22.1774
29420 26.0698
29421 54.7646
29422 86.6729
29423 47.4325
29424 37.3395
29425 62.8209
29426 47.2062
29427 93.6882
29428 25.5719
29429 20.0502
29430 11.7223
29431 10.9529
29432 22.2227
29433 50.0123
29434 35.6196
29435 36.5248
29436 11.3603
29437 32.4967
29438 15.5694
29439 30.7315
29440 19.9597
29441 12.9444
29442 12.4918
29443 21.3175
29444 43.8117
29445 24.2594
29446 20.4575
29447 33.3114
29448 132.974
29449 19.4618
29450 17.3346
29451 34.7597
29452 16.7009
29453 52.049
29454 21.6795
29455 18.104
29456 17.5609
29457 58.657
29458 33.0398
29459 28.9211
29460 5.25016
29461 14.8905
29462 11.9034
29463 25.7982
29464 32.9493
29465 33.2208
29466 20.6386
29467 7.4679
29468 43.9475
29469 70.0625
29470 95.8154
29471 24.1688
29472 18.8734
29473 38.1542
29474 37.3848
29475 26.5676
29476 63.6808
29477 42.9517
29478 14.4379
29479 23.2184
29480 54.312
29481 103.691
29482 51.9132
29483 37.1132
29484 45.2147
29485 17.1083
29486 20.3217
29487 11.8129
29488 24.3046
29489 60.7389
29490 50.5102
29491 76.8967
29492 37.1585
29493 37.9279
29494 83.6857
29495 80.246
29496 34.0808
29497 22.5847
29498 32.5419
29499 20.3217
29500 17.5609
29501 20.8649
29502 13.1254
29503 17.9682
29504 33.6734
29505 8.46362
29506 43.4496
29507 73.4117
29508 143.791
29509 67.709
29510 43.5401
29511 22.4037
29512 29.9621
29513 11.315
29514 21.9511
29515 54.131
29516 102.242
29517 42.3181
29518 125.461
29519 28.0159
29520 25.1646
29521 17.6967
29522 14.3927
29523 7.60368
29524 75.4937
29525 199.732
29526 19.4618
29527 30.2789
29528 59.6979
29529 17.2893
29530 163.705
29531 30.3695
29532 18.9187
29533 47.7946
29534 93.2356
29535 261.965
29536 117.721
29537 12.9896
29538 64.1787
29539 80.2912
29540 45.3958
29541 33.8545
29542 15.1621
29543 40.1004
29544 25.0288
29545 46.1199
29546 42.5444
29547 28.1065
29548 37.43
29549 26.0245
29550 100.477
29551 31.1841
29552 14.8453
29553 79.205
29554 41.5034
29555 35.167
29556 30.1884
29557 19.326
29558 9.86668
29559 19.5071
29560 16.1578
29561 47.9303
29562 63.6356
29563 13.2159
29564 21.4985
29565 19.5071
29566 19.2355
29567 42.0918
29568 33.5829
29569 41.0961
29570 28.4233
29571 25.1193
29572 18.8734
29573 31.5915
29574 52.9995
29575 94.2313
29576 55.5793
29577 87.4423
29578 42.4086
29579 48.3377
29580 39.0141
29581 59.4264
29582 167.553
29583 16.8367
29584 44.0832
29585 41.2771
29586 34.986
29587 15.7052
29588 91.1536
29589 63.7713
29590 15.2526
29591 35.9817
29592 46.0747
29593 184.978
29594 50.3291
29595 132.748
29596 38.0184
29597 34.986
29598 72.3255
29599 66.5775
29600 26.7034
29601 59.8337
29602 89.3432
29603 113.195
29604 71.8729
29605 28.1065
29606 90.2032
29607 101.563
29608 82.8711
29609 40.8245
29610 71.4655
29611 53.9499
29612 90.52
29613 127.226
29614 99.2552
29615 82.1469
29616 39.0141
[truncated: 17,639 more chars]
