# Supplementary material for: Adenovirus maturation establishes the transcription competent packaging of its genome
Source: EMBO Rep. 2025 Oct 21;26(22):5589–611. doi: 10.1038/s44319-025-00598-z (PMC12635127; doi:10.1038/s44319-025-00598-z)
Supplement: Supplementary file 3 — Source data Fig. 2 [file 44319_2025_598_MOESM3_ESM.zip › figure2/A/AdWT_virus_DMS_2_footprint.wig]

variableStep chrom=AdVir_del
1 0.17948
2 11.7559
3 0.8974
4 0.17948
5 8.74965
6 0.49357
7 0
8 12.6533
9 20.8645
10 0.94227
11 11.1726
12 17.589
13 0.94227
14 11.8905
15 0.49357
16 15.6148
17 0.17948
18 0.26922
19 0.04487
20 0.04487
21 6.59589
22 0
23 0.04487
24 0.26922
25 0
26 10.4996
27 3.72421
28 6.2818
29 0.22435
30 0.04487
31 3.67934
32 10.2304
33 12.8777
34 10.365
35 0
36 0.04487
37 7.08946
38 7.13433
39 0.26922
40 3.00629
41 0.08974
42 3.36525
43 3.81395
44 0.22435
45 2.51272
46 2.87168
47 0.17948
48 2.87168
49 2.28837
50 6.10232
51 7.13433
52 11.4867
53 8.03173
54 10.3201
55 0.53844
56 6.19206
57 3.76908
58 12.5187
59 21.1338
60 0.71792
61 0.31409
62 0.31409
63 33.2935
64 1.03201
65 3.09603
66 11.7559
67 0.62818
68 17.7236
69 0.98714
70 2.82681
71 4.30752
72 0.04487
73 7.98686
74 0.17948
75 9.4227
76 6.32667
77 2.51272
78 6.55102
79 0.58331
80 13.5956
81 0.94227
82 14.8968
83 5.47414
84 3.00629
85 2.55759
86 7.71764
87 0.17948
88 7.13433
89 3.63447
90 1.70506
91 2.6922
92 0.17948
93 8.0766
94 4.08317
95 6.46128
96 0.26922
97 2.10889
98 5.65362
99 0.22435
100 8.83939
101 0.80766
102 3.00629
103 8.21121
104 0.76279
105 1.88454
106 8.57017
107 2.51272
108 9.96114
109 18.3967
110 2.64733
111 3.67934
112 20.012
113 3.32038
114 1.30123
115 5.20492
116 7.49329
117 15.3455
118 30.3321
119 20.1915
120 22.3004
121 3.94856
122 6.86511
123 21.044
124 16.4224
125 45.902
126 19.339
127 9.73679
128 27.8643
129 6.90998
130 10.006
131 10.2752
132 30.2424
133 16.6468
134 18.4864
135 3.5896
136 8.03173
137 23.5567
138 15.2109
139 5.47414
140 12.7431
141 20.4158
142 32.6205
143 15.8391
144 39.5753
145 6.37154
146 8.34582
147 28.1335
148 8.03173
149 6.37154
150 5.24979
151 15.1212
152 14.493
153 4.44213
154 9.51244
155 14.2238
156 7.6279
157 3.27551
158 6.01258
159 5.8331
160 24.5439
161 13.0572
162 7.85225
163 8.974
164 12.788
165 10.365
166 14.8968
167 22.0312
168 19.3838
169 56.6708
170 17.275
171 6.41641
172 19.2492
173 30.8257
174 45.543
175 21.3132
176 9.01887
177 16.2878
178 21.3581
179 9.24322
180 21.2235
181 15.2109
182 14.2687
183 33.1589
184 16.1981
185 20.8645
186 14.9866
187 20.2364
188 6.32667
189 4.12804
190 31.4539
191 21.7619
192 10.006
193 77.2661
194 10.5444
195 24.4541
196 26.3836
197 37.6908
198 24.7234
199 29.1655
200 23.9606
201 9.69192
202 39.7099
203 60.6642
204 140.039
205 18.8903
206 18.1275
207 53.4402
208 23.6914
209 45.4084
210 31.1398
211 7.26894
212 12.07
213 14.0443
214 9.24322
215 5.51901
216 31.768
217 10.2752
218 27.8643
219 9.06374
220 33.9217
221 26.2041
222 13.5059
223 10.4098
224 14.1789
225 5.92284
226 8.16634
227 8.30095
228 16.9609
229 19.1146
230 15.2558
231 6.77537
232 17.4544
233 7.08946
234 46.4404
235 38.319
236 19.6531
237 73.6765
238 22.9734
239 19.9671
240 47.3827
241 24.0054
242 16.3776
243 48.2352
244 14.7622
245 21.7171
246 63.85
247 21.4927
248 44.6008
249 12.7431
250 27.1015
251 52.9466
252 128.149
253 25.0823
254 26.1143
255 69.369
256 33.1589
257 30.7808
258 33.6974
259 62.5937
260 128.867
261 32.8897
262 36.1203
263 63.6257
264 40.024
265 32.7551
266 29.3001
267 75.2919
268 26.9669
269 32.8
270 34.5948
271 24.0952
272 23.1529
273 17.1852
274 17.4544
275 27.4604
276 34.8191
277 28.5822
278 12.429
279 18.8903
280 26.249
281 38.9023
282 14.4033
283 9.64705
284 23.0183
285 26.2041
286 20.6851
287 30.2424
288 52.9466
289 27.4156
290 5.02544
291 15.4353
292 13.9546
293 16.8711
294 10.365
295 11.6662
296 8.57017
297 15.5699
298 12.2046
299 6.77537
300 25.5759
301 28.0886
302 55.1004
303 66.1384
304 10.1406
305 23.8708
306 41.6394
307 20.1915
308 49.357
309 33.0243
310 48.4147
311 8.16634
312 21.9863
313 18.7557
314 27.7297
315 15.3455
316 22.6593
317 49.0878
318 79.4648
319 97.3679
320 65.914
321 71.6125
322 90.5925
323 80.0032
324 89.6951
325 33.0692
326 30.4667
327 126.623
328 36.928
329 29.9283
330 12.07
331 14.7622
332 9.06374
333 24.0054
334 57.299
335 34.2807
336 48.3699
337 71.2536
338 22.5696
339 18.3518
340 24.3644
341 12.0252
342 8.5253
343 36.3896
344 58.6451
345 29.7937
346 41.9534
347 44.9597
348 14.6276
349 15.884
350 5.74336
351 25.8003
352 13.102
353 15.525
354 30.8706
355 27.4156
356 33.0692
357 28.8963
358 42.0881
359 30.018
360 22.8388
361 18.4416
362 63.2218
363 67.7537
364 57.299
365 57.4336
366 23.1529
367 12.2046
368 30.736
369 23.0183
370 48.0109
371 60.9783
372 37.8703
373 20.2812
374 11.3521
375 19.5633
376 66.0935
377 79.5096
378 19.6082
379 18.307
380 14.5379
381 22.9734
382 14.1789
383 49.2224
384 33.9217
385 28.1335
386 12.3393
387 39.5305
388 17.948
389 9.28809
390 23.6016
391 20.2364
392 27.2361
393 40.6522
394 25.3516
395 76.5482
396 33.0692
397 19.7428
398 24.5439
399 33.0243
400 24.3644
401 8.79452
402 12.6533
403 9.55731
404 18.9351
405 33.2935
406 48.8634
407 31.3641
408 66.2281
409 36.8383
410 21.8517
411 28.0886
412 27.8194
413 7.26894
414 20.371
415 22.7491
416 24.7234
417 52.6325
418 23.5567
419 10.9483
420 6.55102
421 16.7365
422 32.8448
423 21.6273
424 22.0312
425 29.7039
426 11.8008
427 13.102
428 35.6268
429 43.4342
430 54.4722
431 64.4333
432 17.7236
433 12.2944
434 22.3004
435 33.7871
436 85.253
437 39.5305
438 18.5313
439 26.4284
440 15.3904
441 8.30095
442 29.3001
443 17.275
444 8.16634
445 29.2104
446 18.1275
447 4.57674
448 14.6276
449 9.8714
450 18.4416
451 42.5816
452 16.4673
453 9.15348
454 18.2172
455 41.1009
456 16.557
457 6.32667
458 21.2235
459 38.6779
460 52.812
461 32.9795
462 49.7608
463 22.9286
464 15.1661
465 48.5045
466 44.87
467 70.2215
468 30.1526
469 12.4739
470 30.2424
471 44.4213
472 15.3904
473 12.8328
474 12.5187
475 28.6719
476 38.9472
477 27.6399
478 35.9409
479 35.2678
480 33.9666
481 23.1978
482 22.0312
483 34.2807
484 81.798
485 52.0043
486 20.2364
487 9.73679
488 14.6725
489 12.2046
490 9.82653
491 22.5696
492 28.6719
493 15.8391
494 33.6974
495 28.2681
496 38.6331
497 33.7422
498 27.7745
499 41.415
500 68.7857
501 27.9091
502 13.3713
503 15.7045
504 16.4224
505 11.8008
506 17.2301
507 41.056
508 36.9729
509 43.8829
510 17.7236
511 12.2046
512 11.038
513 34.0563
514 34.1012
515 29.4347
516 43.9726
517 103.65
518 30.018
519 18.0377
520 27.7745
521 65.1512
522 144.616
523 67.7986
524 44.9149
525 55.0555
526 42.2675
527 16.6019
528 38.8125
529 23.2427
530 20.6851
531 23.1529
532 9.15348
533 17.3198
534 22.8388
535 25.0375
536 35.2229
537 24.9926
538 13.5507
539 67.4396
540 23.0183
541 8.88426
542 6.55102
543 13.5059
544 14.852
545 45.229
546 22.8388
547 37.4216
548 21.8068
549 25.5759
550 60.0361
551 26.6977
552 16.1083
553 58.331
554 33.0692
555 20.7748
556 12.7431
557 34.3256
558 51.6902
559 52.9017
560 34.9089
561 15.525
562 32.9346
563 34.4602
564 24.2298
565 68.4716
566 109.483
567 33.3384
568 18.7108
569 17.589
570 31.1398
571 20.5056
572 9.01887
573 42.1778
574 19.0697
575 26.0246
576 36.1652
577 24.8131
578 19.4287
579 20.8645
580 64.9718
581 20.6851
582 10.2304
583 30.6911
584 31.2744
585 49.3121
586 39.9343
587 129.585
588 55.1901
589 16.4673
590 12.3841
591 38.5882
592 21.1786
593 37.5113
594 53.9786
595 40.5625
596 14.0892
597 30.8257
598 30.4667
599 18.4864
600 29.7488
601 42.447
602 19.2492
603 26.6977
604 21.2684
605 27.3258
606 40.5625
607 43.479
608 66.4525
609 40.8317
610 23.8708
611 34.5499
612 66.7217
613 87.1824
614 30.9603
615 31.6782
616 59.5425
617 70.1318
618 35.0435
619 30.6911
620 16.1532
621 67.3499
622 33.9666
623 49.357
624 20.9094
625 55.235
626 42.9855
627 24.499
628 23.2875
629 18.0377
630 24.9029
631 21.9414
632 15.0763
633 40.4727
634 28.4476
635 21.6722
636 47.7865
637 69.0549
638 76.2341
639 57.6131
640 54.9658
641 163.686
642 52.1838
643 48.5493
644 76.638
645 57.299
646 35.2229
647 46.6648
648 61.7411
649 12.8777
650 40.6971
651 44.87
652 36.1652
653 33.6974
654 43.0752
655 46.1712
656 21.044
657 41.056
658 78.0289
659 58.1515
660 44.4662
661 27.5951
662 13.9546
663 13.82
664 9.73679
665 20.1018
666 53.9337
667 27.9989
668 15.1661
669 24.5888
670 12.0252
671 28.5373
672 37.3767
673 20.2364
674 18.0826
675 30.9154
676 82.4262
677 29.1655
678 41.1458
679 55.235
680 32.4859
681 27.1464
682 11.8457
683 33.6974
684 30.6462
685 25.0375
686 29.7488
687 16.2878
688 17.0057
689 7.76251
690 28.3578
691 52.8569
692 16.3776
693 22.4799
694 66.2281
695 29.0758
696 19.2044
697 102.842
698 19.4736
699 15.6596
700 18.7108
701 24.3195
702 23.6914
703 32.1269
704 40.9663
705 16.1083
706 10.8137
707 7.40355
708 39.3061
709 83.9069
710 81.0801
711 42.6714
712 8.974
713 33.0243
714 95.3936
715 23.6465
716 37.0177
717 26.3836
718 25.4862
719 33.6076
720 22.3453
721 31.0949
722 17.3198
723 30.2424
724 33.5628
725 25.0375
726 25.7554
727 27.0117
728 22.2106
729 26.4733
730 67.664
731 15.3904
732 51.6454
733 64.6128
734 16.1083
735 25.4413
736 22.2555
737 15.525
738 31.0052
739 11.397
740 32.5756
741 61.786
742 43.479
743 39.9792
744 67.5294
745 56.94
746 40.8766
747 20.4158
748 38.4985
749 38.1395
750 24.499
751 16.1532
752 31.0949
753 19.9671
754 45.1392
755 43.7482
756 52.5428
757 37.7357
758 13.3713
759 28.2232
760 66.3627
761 15.1661
762 32.8448
763 26.1592
764 29.3899
765 13.461
766 13.7302
767 72.5099
768 15.4353
769 12.8777
770 17.1852
771 16.4224
772 52.5876
773 52.812
774 19.9223
775 7.53816
776 15.7045
777 38.4536
778 37.5113
779 27.1912
780 34.4602
781 49.8954
782 42.4021
783 47.4276
784 46.8443
785 21.1786
786 47.1135
787 47.2481
788 122.764
789 82.4262
790 44.1521
791 54.0684
792 79.5994
793 51.1069
794 37.7805
795 100.419
796 85.9709
797 55.4593
798 31.9026
799 54.0235
800 66.0038
801 29.9732
802 12.9226
803 88.0349
804 45.8571
805 20.6402
806 17.6339
807 19.4736
808 20.8645
809 8.65991
810 13.9546
811 44.5559
812 11.038
813 5.65362
814 17.7236
815 32.3064
816 20.8645
817 94.5411
818 12.1149
819 5.65362
820 17.0955
821 53.3504
822 48.1006
823 30.5565
824 18.6659
825 9.15348
826 16.7814
827 8.0766
828 16.1981
829 26.8323
830 19.4287
831 39.5753
832 55.3696
833 24.6785
834 12.6085
835 89.6951
836 18.2172
837 6.46128
838 12.8777
839 9.19835
840 57.4336
841 20.8197
842 18.307
843 14.9417
844 18.8005
845 12.3393
846 6.46128
847 11.1278
848 31.409
849 11.7111
850 19.2492
851 15.3455
852 24.9029
853 41.9983
854 19.1146
855 7.26894
856 19.2941
857 11.0829
858 11.6662
859 21.0889
860 48.998
861 20.1915
862 21.1786
863 28.0886
864 19.2492
865 15.6596
866 7.71764
867 22.6145
868 31.409
869 75.0226
870 24.7682
871 13.2815
872 18.7557
873 16.1532
874 36.2998
875 59.0938
876 76.279
877 33.2487
878 57.7926
879 42.2675
880 55.7285
881 42.7611
882 39.3959
883 98.5345
884 27.8194
885 45.1841
886 60.9783
887 46.5751
888 58.8246
889 63.3116
890 51.2864
891 19.4287
892 22.6593
893 14.9866
894 29.3899
895 57.4336
896 40.9214
897 25.3964
898 38.992
899 66.0935
900 77.8943
901 50.8377
902 49.2224
903 40.5176
904 30.9603
905 93.1501
906 34.505
907 43.5239
908 51.1069
909 55.0555
910 39.7099
911 17.1852
912 42.4919
913 87.3619
914 125.053
915 55.908
916 54.6068
917 47.6071
918 37.1075
919 25.9349
920 47.3378
921 49.6711
922 28.8963
923 24.4093
924 36.4793
925 22.9286
926 50.0749
927 46.8891
928 44.4662
929 34.7743
930 73.0484
931 27.4156
932 13.5507
933 45.4533
934 45.3187
935 34.6396
936 38.9023
937 31.8128
938 60.0361
939 28.4027
940 13.0123
941 21.403
942 44.6456
943 39.3061
944 28.0438
945 32.6654
946 21.5825
947 8.34582
948 20.0569
949 39.7548
950 28.6271
951 18.8903
952 27.281
953 16.6019
954 43.479
955 24.1401
956 5.87797
957 24.7682
958 50.1647
959 7.31381
960 16.2429
961 24.0952
962 7.35868
963 10.7239
964 7.44842
965 5.3844
966 11.1278
967 17.9031
968 4.487
969 7.98686
970 6.86511
971 5.07031
972 7.13433
973 12.9226
974 12.5636
975 17.6788
976 67.5294
977 6.01258
978 8.16634
979 8.30095
980 6.55102
981 25.7105
982 25.89
983 167.859
984 92.7912
985 63.5808
986 65.2859
987 94.586
988 59.6771
989 113.701
990 34.8191
991 14.2238
992 12.3393
993 22.435
994 55.7734
995 41.8188
996 10.8585
997 58.6451
998 55.8632
999 71.6125
1000 17.1403
1001 14.9417
1002 25.6208
1003 44.6008
1004 143.494
1005 62.9526
1006 76.5931
1007 43.6585
1008 44.4662
1009 50.389
1010 45.902
1011 18.6659
1012 26.6079
1013 60.7989
1014 26.2938
1015 56.4016
1016 35.7614
1017 24.1849
1018 43.479
1019 23.6016
1020 45.4982
1021 29.3001
1022 32.3513
1023 44.0175
1024 41.9983
1025 53.3953
1026 12.4739
1027 25.0375
1028 25.7554
1029 81.2596
1030 36.2101
1031 15.525
1032 22.0312
1033 20.9094
1034 11.2175
1035 10.2304
1036 18.6659
1037 14.852
1038 23.467
1039 26.5182
1040 26.8323
1041 19.2941
1042 9.8714
1043 20.7748
1044 23.3773
1045 11.5316
1046 30.0629
1047 12.6982
1048 9.78166
1049 14.8968
1050 92.2976
1051 30.5116
1052 15.6148
1053 24.7682
1054 22.4799
1055 16.3776
1056 63.7154
1057 34.2807
1058 21.9863
1059 32.0821
1060 25.3964
1061 21.1786
1062 39.3061
1063 7.08946
1064 20.8197
1065 21.6722
1066 15.2558
1067 11.397
1068 23.6465
1069 150.943
1070 47.8763
1071 117.245
1072 59.3181
1073 34.864
1074 18.9351
1075 67.8883
1076 42.2227
1077 21.9414
1078 34.3704
1079 22.3004
1080 60.8437
1081 26.7425
1082 6.86511
1083 9.24322
1084 8.12147
1085 12.4739
1086 15.884
1087 14.0443
1088 19.7877
1089 19.9223
1090 12.0252
1091 42.1778
1092 31.8128
1093 37.1524
1094 24.0503
1095 77.9841
1096 22.435
1097 16.6916
1098 18.3967
1099 37.3767
1100 19.7877
1101 16.6916
1102 58.7797
1103 54.876
1104 37.8703
1105 28.8514
1106 49.2224
1107 40.6522
1108 12.6085
1109 15.2558
1110 18.8903
1111 66.3179
1112 21.3132
1113 43.3893
1114 18.98
1115 13.0572
1116 27.2361
1117 54.5171
1118 30.6013
1119 6.7305
1120 14.1341
1121 21.8068
1122 22.076
1123 10.9931
1124 19.2492
1125 16.6916
1126 4.17291
1127 18.6659
1128 17.7685
1129 4.75622
1130 6.99972
1131 52.1389
1132 9.19835
1133 16.1981
1134 47.5622
1135 16.2878
1136 11.5765
1137 15.3904
1138 48.8186
1139 7.85225
1140 8.21121
1141 18.4864
1142 3.41012
1143 5.8331
1144 12.4739
1145 19.6082
1146 70.5356
1147 15.9737
1148 10.9931
1149 68.0229
1150 22.076
1151 17.8583
1152 21.2235
1153 124.604
1154 90.0541
1155 46.9789
1156 24.2298
1157 29.7488
1158 65.8692
1159 96.65
1160 61.3373
1161 43.3444
1162 37.7805
1163 40.383
1164 15.8391
1165 6.10232
1166 24.7682
1167 32.3064
1168 34.5499
1169 38.7677
1170 30.2424
1171 33.2487
1172 35.9857
1173 48.1455
1174 30.736
1175 13.2815
1176 13.4161
1177 18.5762
1178 14.3135
1179 21.0889
1180 33.5179
1181 37.1524
1182 11.3072
1183 11.1726
1184 49.3121
1185 16.8263
1186 36.3896
1187 26.8323
1188 22.7042
1189 23.7811
1190 15.7942
1191 44.6905
1192 18.0377
1193 24.0054
1194 28.3578
1195 31.2295
1196 15.8391
1197 7.08946
1198 7.76251
1199 18.5313
1200 16.6019
1201 7.31381
1202 19.2044
1203 19.339
1204 13.5059
1205 17.2301
1206 23.0632
1207 16.7365
1208 78.9263
1209 15.4802
1210 13.3264
1211 21.8517
1212 20.8645
1213 69.369
1214 25.8451
1215 9.55731
1216 6.86511
1217 12.07
1218 16.1083
1219 18.4864
1220 18.7557
1221 24.5439
1222 16.916
1223 5.96771
1224 11.0829
1225 19.0697
1226 18.621
1227 19.5633
1228 28.4027
1229 24.5888
1230 31.9923
1231 7.53816
1232 18.1723
1233 21.6273
1234 70.1767
1235 32.0372
1236 53.7991
1237 30.8706
1238 8.5253
1239 12.07
1240 12.07
1241 26.8771
1242 62.6385
1243 24.0952
1244 19.2492
1245 10.7688
1246 12.2046
1247 19.5184
1248 39.3959
1249 27.4156
1250 14.1789
1251 12.6533
1252 10.5893
1253 20.0569
1254 38.5433
1255 26.2041
1256 16.0186
1257 22.3453
1258 12.3841
1259 18.7108
1260 36.4793
1261 19.8325
1262 12.1598
1263 17.6339
1264 9.51244
1265 25.6656
1266 45.7674
1267 22.794
1268 32.8897
1269 19.5633
1270 10.006
1271 28.3578
1272 47.293
1273 38.9472
1274 16.2878
1275 20.9094
1276 43.8829
1277 37.8703
1278 30.1078
1279 31.2295
1280 18.1723
1281 61.5168
1282 24.499
1283 28.5822
1284 14.493
1285 30.9603
1286 30.2424
1287 26.6977
1288 37.7357
1289 33.6076
1290 12.7431
1291 8.34582
1292 96.4705
1293 23.826
1294 9.96114
1295 11.7111
1296 6.14719
1297 15.7494
1298 44.6008
1299 43.5688
1300 14.4033
1301 10.3201
1302 11.4867
1303 28.2232
1304 36.3896
1305 59.9015
1306 28.4925
1307 13.7302
1308 24.2747
1309 62.0103
1310 24.6336
1311 10.3201
1312 12.6085
1313 17.8134
1314 12.4739
1315 17.1852
1316 14.852
1317 14.5379
1318 14.7622
1319 7.44842
1320 31.5885
1321 65.3756
1322 41.415
1323 20.8197
1324 6.95485
1325 30.5116
1326 12.2495
1327 25.9349
1328 27.8643
1329 10.7239
1330 15.8391
1331 16.9609
1332 18.621
1333 33.5179
1334 21.5825
1335 19.9223
1336 35.896
1337 26.6977
1338 34.4602
1339 28.8065
1340 9.51244
1341 12.0252
1342 5.78823
1343 5.65362
1344 15.2558
1345 6.41641
1346 14.5379
1347 15.9289
1348 19.2044
1349 19.6531
1350 45.9917
1351 17.2301
1352 10.9931
1353 15.7045
1354 10.1855
1355 35.1781
1356 37.4664
1357 17.9929
1358 42.6265
1359 49.1326
1360 30.377
1361 156.237
1362 32.0821
1363 14.5379
1364 21.8517
1365 14.2238
1366 24.4541
1367 64.0744
1368 65.5999
1369 26.563
1370 124.694
1371 47.4725
1372 26.0246
1373 83.2787
1374 78.1187
1375 50.4788
1376 19.2941
1377 17.8583
1378 76.7726
1379 53.3953
1380 49.1326
1381 24.9477
1382 29.4796
1383 21.8966
1384 22.435
1385 10.006
1386 13.9546
1387 27.281
1388 75.4713
1389 40.2035
1390 74.3496
1391 52.0043
1392 57.2541
1393 18.621
1394 16.916
1395 12.4739
1396 9.37783
1397 9.64705
1398 9.15348
1399 22.076
1400 27.1015
1401 27.5053
1402 30.4667
1403 5.92284
1404 28.6271
1405 40.8317
1406 48.8634
1407 15.0315
1408 11.8905
1409 16.4673
1410 35.6268
1411 24.1401
1412 13.3713
1413 43.4342
1414 28.2681
1415 28.0438
1416 6.86511
1417 8.57017
1418 23.1529
1419 49.3121
1420 11.4418
1421 5.87797
1422 98.3102
1423 21.9863
1424 62.5039
1425 25.6656
1426 10.2304
1427 19.7877
1428 27.0566
1429 10.7688
1430 9.10861
1431 9.8714
1432 11.0829
1433 24.3644
1434 37.9151
1435 23.5567
1436 21.6273
1437 14.3584
1438 16.1532
1439 52.6325
1440 21.3132
1441 14.3584
1442 21.1338
1443 14.8968
1444 40.2035
1445 22.8837
1446 9.01887
1447 9.33296
1448 7.71764
1449 18.2172
1450 20.2364
1451 82.8749
1452 32.3961
1453 17.4544
1454 14.2238
1455 47.7417
1456 25.3516
1457 6.10232
1458 15.3455
1459 72.2856
1460 18.6659
1461 45.0495
1462 17.6339
1463 24.0952
1464 27.6399
1465 11.3521
1466 9.06374
1467 6.2818
1468 23.2427
1469 52.7671
1470 27.6848
1471 53.9786
1472 46.3507
1473 20.8645
1474 7.35868
1475 24.1401
1476 20.3261
1477 29.5693
1478 95.7974
1479 47.2032
1480 12.0252
1481 44.9149
1482 34.3256
1483 15.1661
1484 29.9283
1485 30.2873
1486 27.954
1487 58.331
1488 106.477
1489 78.5674
1490 39.0818
1491 44.5559
1492 54.2927
1493 32.5756
1494 19.5633
1495 10.7239
1496 39.6651
1497 78.2533
1498 18.8005
1499 19.4287
1500 33.0243
1501 42.7162
1502 16.0635
1503 19.2492
1504 49.6711
1505 21.7171
1506 30.4219
1507 42.0432
1508 31.7231
1509 59.1387
1510 19.6531
1511 24.1401
1512 25.1721
1513 29.4796
1514 14.0892
1515 20.4607
1516 10.7688
1517 38.2741
1518 49.2673
1519 34.2807
1520 14.8968
1521 7.67277
1522 12.8328
1523 33.5179
1524 27.1015
1525 17.8134
1526 59.722
1527 13.7302
1528 12.3841
1529 12.1598
1530 28.0438
1531 54.3376
1532 33.473
1533 16.8711
1534 7.44842
1535 16.8263
1536 25.7105
1537 8.39069
1538 7.31381
1539 11.6213
1540 13.5956
1541 9.69192
1542 6.14719
1543 5.42927
1544 4.17291
1545 6.95485
1546 13.6854
1547 13.9546
1548 35.1332
1549 28.5822
1550 23.6465
1551 6.77537
1552 15.7045
1553 32.5756
1554 48.6391
1555 40.6522
1556 27.0566
1557 33.7871
1558 28.1784
1559 6.99972
1560 9.96114
1561 35.0883
1562 37.7357
1563 13.8648
1564 45.2738
1565 43.3893
1566 40.6971
1567 46.0815
1568 46.9789
1569 63.5808
1570 36.255
1571 37.3318
1572 32.1269
1573 62.0552
1574 17.4544
1575 12.1598
1576 45.4084
1577 71.5228
1578 38.2292
1579 29.1206
1580 11.038
1581 20.2364
1582 22.4799
1583 22.1658
1584 35.4024
1585 38.6331
1586 33.7422
1587 21.1338
1588 16.3776
1589 20.012
1590 11.9354
1591 5.11518
1592 8.25608
1593 10.3201
1594 10.2752
1595 6.37154
1596 8.43556
1597 12.9226
1598 38.9023
1599 15.1212
1600 8.03173
1601 10.9483
1602 15.6596
1603 34.4602
1604 16.2878
1605 9.60218
1606 18.5762
1607 26.5182
1608 53.2158
1609 31.768
1610 13.7302
1611 8.39069
1612 9.91627
1613 8.48043
1614 4.71135
1615 9.19835
1616 12.3841
1617 24.1401
1618 17.6788
1619 24.2747
1620 37.3767
1621 13.7751
1622 16.5122
1623 14.5379
1624 24.1849
1625 13.3264
1626 12.3393
1627 18.307
1628 22.3453
1629 64.2987
1630 69.0101
1631 36.7934
1632 18.621
1633 12.5636
1634 37.6459
1635 79.6442
1636 51.4659
1637 23.4221
1638 25.2169
1639 34.864
1640 10.4996
1641 11.5316
1642 3.76908
1643 12.429
1644 21.8517
1645 46.6648
1646 23.4221
1647 41.1009
1648 24.9926
1649 7.44842
1650 9.28809
1651 20.1466
1652 8.92913
1653 12.1149
1654 17.8583
1655 14.0892
1656 6.64076
1657 11.9354
1658 36.7934
1659 17.4096
1660 16.557
1661 9.37783
1662 20.5505
1663 41.3701
1664 17.1403
1665 10.4996
1666 8.0766
1667 18.4416
1668 23.6914
1669 33.0243
1670 28.5822
1671 34.0563
1672 25.1721
1673 11.9803
1674 14.4481
1675 11.5765
1676 11.9803
1677 14.1789
1678 11.2624
1679 22.7042
1680 29.3001
1681 33.1589
1682 27.5951
1683 14.493
1684 15.1212
1685 58.7348
1686 20.5505
1687 52.4082
1688 23.2875
1689 36.0306
1690 37.6908
1691 17.4096
1692 21.4927
1693 24.6785
1694 12.8777
1695 17.0955
1696 31.9026
1697 25.2618
1698 33.2487
1699 38.1844
1700 47.5622
1701 17.6788
1702 23.9157
1703 58.7797
1704 13.5956
1705 12.7431
1706 9.15348
1707 9.01887
1708 7.71764
1709 27.5951
1710 12.8328
1711 16.0635
1712 10.9931
1713 5.60875
1714 5.8331
1715 5.02544
1716 8.70478
1717 3.76908
1718 9.69192
1719 6.2818
1720 14.4481
1721 23.467
1722 20.4607
1723 14.1341
1724 26.3836
1725 9.91627
1726 5.47414
1727 17.0506
1728 38.1395
1729 36.2998
1730 41.0112
1731 43.0303
1732 42.806
1733 22.2106
1734 27.5951
1735 7.67277
1736 20.6851
1737 20.4158
1738 11.3072
1739 16.0635
1740 16.5122
1741 30.7808
1742 33.8769
1743 45.902
1744 31.2744
1745 10.5893
1746 24.5439
1747 32.8448
1748 25.2169
1749 19.1146
1750 46.1264
1751 30.5116
1752 36.6139
1753 36.0755
1754 95.7526
1755 16.3776
1756 18.8005
1757 59.1387
1758 43.2995
1759 24.7682
1760 21.3132
1761 38.5433
1762 17.2301
1763 10.4996
1764 25.3516
1765 12.1598
1766 32.3513
1767 54.1132
1768 34.5499
1769 25.3964
1770 15.5699
1771 25.4413
1772 61.1578
1773 38.0049
1774 17.9929
1775 9.01887
1776 9.10861
1777 19.3838
1778 53.171
1779 30.6013
1780 49.5814
1781 129.988
1782 17.948
1783 44.1969
1784 23.2875
1785 22.6145
1786 16.1532
1787 7.49329
1788 10.4996
1789 10.9034
1790 39.3959
1791 28.2232
1792 25.7554
1793 16.6916
1794 23.1978
1795 9.06374
1796 24.8131
1797 10.1855
1798 28.3578
1799 38.2741
1800 37.4216
1801 31.2295
1802 23.2427
1803 18.8903
1804 6.77537
1805 16.916
1806 51.9595
1807 19.6082
1808 48.2801
1809 35.2678
1810 21.6273
1811 40.2035
1812 37.5562
1813 13.461
1814 13.2815
1815 14.493
1816 17.3647
1817 12.5636
1818 13.2815
1819 39.7997
1820 15.3007
1821 12.1598
1822 19.0697
1823 27.3707
1824 15.525
1825 36.1203
1826 35.8511
1827 33.6974
1828 47.4725
1829 14.9866
1830 13.5507
1831 27.1015
1832 46.6648
1833 15.9289
1834 27.9091
1835 20.9543
1836 34.5948
1837 12.5187
1838 5.69849
1839 17.0057
1840 11.7559
1841 20.8645
1842 17.6339
1843 9.96114
1844 15.0763
1845 12.6085
1846 10.0509
1847 15.7942
1848 15.525
1849 10.0509
1850 17.589
1851 40.4727
1852 25.7554
1853 15.884
1854 126.264
1855 17.8583
1856 30.9154
1857 39.7548
1858 46.7994
1859 32.0821
1860 18.2621
1861 8.12147
1862 28.8514
1863 21.044
1864 44.0623
1865 97.323
1866 31.6782
1867 11.7559
1868 26.0246
1869 21.3581
1870 11.7111
1871 25.0375
1872 46.7097
1873 94.4065
1874 37.1075
1875 55.7285
1876 77.3559
1877 35.896
1878 9.24322
1879 19.9223
1880 35.9857
1881 19.1146
1882 23.0632
1883 14.7174
1884 25.3964
1885 26.4733
1886 55.9529
1887 34.0563
1888 34.2807
1889 39.9343
1890 43.838
1891 16.1532
1892 21.5376
1893 55.7734
1894 45.6777
1895 23.9606
1896 102.483
1897 48.5493
1898 29.7039
1899 20.4158
1900 17.5442
1901 31.3193
1902 23.8708
1903 28.4925
1904 14.2238
1905 30.3321
1906 36.9729
1907 17.0955
1908 12.8328
1909 30.5116
1910 15.4802
1911 20.1466
1912 10.365
1913 14.852
1914 36.5242
1915 26.5182
1916 31.9923
1917 35.9857
1918 13.0123
1919 38.6331
1920 20.1018
1921 15.7494
1922 24.1401
1923 12.1598
1924 27.4156
1925 27.0566
1926 43.6585
1927 34.0115
1928 10.3201
1929 17.589
1930 18.7108
1931 19.6979
1932 6.90998
1933 14.7174
1934 21.1338
1935 26.3387
1936 15.884
1937 30.4219
1938 13.1469
1939 25.6208
1940 40.5625
1941 55.908
1942 40.9663
1943 47.8763
1944 17.0506
1945 37.0177
1946 29.7937
1947 16.916
1948 35.3127
1949 49.4019
1950 28.4476
1951 83.2338
1952 43.2547
1953 54.6068
1954 56.1772
1955 14.1789
1956 31.0052
1957 15.8391
1958 27.3258
1959 21.2684
1960 32.1269
1961 29.1655
1962 31.9923
1963 20.3261
1964 7.98686
1965 19.8325
1966 41.3701
1967 49.4467
1968 24.9029
1969 13.6854
1970 15.3007
1971 43.5688
1972 29.7488
1973 9.01887
1974 29.9732
1975 29.6142
1976 38.7677
1977 21.3132
1978 53.6645
1979 13.2815
1980 5.78823
1981 38.6331
1982 18.1723
1983 24.7234
1984 25.8003
1985 16.4673
1986 17.6788
1987 59.0489
1988 22.1658
1989 15.884
1990 127.745
1991 42.5368
1992 21.9414
1993 51.1518
1994 42.3124
1995 14.5379
1996 23.2427
1997 22.3453
1998 32.8897
1999 39.7548
2000 15.4353
2001 13.6405
2002 24.0054
2003 53.7991
2004 37.0626
2005 28.5373
2006 24.6336
2007 12.4739
2008 10.5444
2009 9.24322
2010 12.6982
2011 24.9926
2012 26.6977
2013 19.339
2014 12.9226
2015 19.8774
2016 13.2815
2017 9.91627
2018 17.6788
2019 14.3135
2020 18.9351
2021 13.2815
2022 8.03173
2023 11.397
2024 26.0695
2025 58.4207
2026 12.4739
2027 23.9157
2028 21.8966
2029 12.6982
2030 29.2104
2031 36.3447
2032 55.1901
2033 75.0226
2034 45.5879
2035 83.5031
2036 8.48043
2037 30.9154
2038 25.9797
2039 37.1524
2040 5.33953
2041 6.99972
2042 13.1469
2043 71.5228
2044 16.0635
2045 23.1529
2046 25.3067
2047 30.377
2048 41.5496
2049 52.9017
2050 57.8823
2051 31.8577
2052 64.0744
2053 40.8766
2054 31.3641
2055 52.812
2056 30.1526
2057 16.6916
2058 23.5567
2059 14.852
2060 30.7808
2061 18.98
2062 35.2678
2063 44.0175
2064 33.6974
2065 8.16634
2066 21.5825
2067 12.5187
2068 19.4287
2069 23.6914
2070 19.339
2071 9.60218
2072 12.2495
2073 23.6465
2074 45.1392
2075 8.65991
2076 23.6465
2077 16.6916
2078 20.0569
2079 42.3573
2080 25.9349
2081 17.4544
2082 8.48043
2083 12.6982
2084 9.82653
2085 14.3135
2086 18.5762
2087 55.6837
2088 27.9091
2089 23.3324
2090 62.0103
2091 34.6845
2092 98.6243
2093 43.6136
2094 27.0566
2095 31.2295
2096 26.3836
2097 85.5222
2098 88.3042
2099 66.7217
2100 99.7011
2101 50.2993
2102 55.7734
2103 22.6145
2104 48.998
2105 25.89
2106 26.3387
2107 22.0312
2108 59.4976
2109 30.6911
2110 14.4033
2111 25.9797
2112 86.5094
2113 36.2101
2114 15.0763
2115 37.8703
2116 40.4279
2117 22.8837
2118 150.18
2119 29.8386
2120 17.7236
2121 143.135
2122 34.8191
2123 10.8137
2124 19.2941
2125 17.4096
2126 6.10232
2127 17.4096
2128 59.4976
2129 27.7745
2130 6.05745
2131 10.8137
2132 85.0735
2133 10.4547
2134 6.05745
2135 15.6148
2136 21.8517
2137 27.4156
2138 11.8457
2139 25.8003
2140 29.7488
2141 4.30752
2142 21.1338
2143 23.6465
2144 9.24322
2145 20.012
2146 27.7745
2147 27.7745
2148 13.5059
2149 28.4027
2150 30.2424
2151 18.98
2152 9.96114
2153 16.6019
2154 12.4739
2155 12.9226
2156 14.6725
2157 23.5119
2158 57.3887
2159 10.8585
2160 16.8263
2161 47.8763
2162 11.2624
2163 17.0955
2164 52.453
2165 9.37783
2166 17.948
2167 52.9466
2168 10.3201
2169 19.8325
2170 54.3824
2171 14.3135
2172 14.4481
2173 8.79452
2174 18.3967
2175 16.7365
2176 8.83939
2177 23.9606
2178 19.6082
2179 33.2935
2180 44.3764
2181 28.2232
2182 10.1855
2183 6.90998
2184 11.2624
2185 81.0801
2186 10.0957
2187 12.1149
2188 53.844
2189 8.61504
2190 12.8777
2191 47.7865
2192 14.8071
2193 16.6019
2194 47.8314
2195 15.5699
2196 10.9034
2197 13.1469
2198 26.249
2199 30.0629
2200 105.803
2201 21.9414
2202 11.8457
2203 28.7168
2204 46.6648
2205 77.1764
2206 32.1269
2207 72.465
2208 11.6662
2209 22.2555
2210 18.8903
2211 11.3072
2212 30.4667
2213 54.0235
2214 69.8626
2215 39.7997
2216 64.6128
2217 11.9803
2218 11.5765
2219 10.1855
2220 21.4479
2221 26.6977
2222 41.9983
2223 27.2361
2224 13.0572
2225 14.1341
2226 38.0498
2227 23.0632
2228 24.0503
2229 12.8777
2230 9.37783
2231 27.3707
2232 43.3444
2233 40.5625
2234 40.4727
2235 18.8454
2236 15.4353
2237 23.1978
2238 12.1598
2239 5.56388
2240 18.3518
2241 11.397
2242 17.3647
2243 6.77537
2244 10.6791
2245 13.1469
2246 31.768
2247 31.8128
2248 79.2404
2249 47.1584
2250 35.896
2251 32.5308
2252 19.8325
2253 139.501
2254 10.9034
2255 15.4802
2256 22.435
2257 38.9023
2258 17.6339
2259 20.9543
2260 36.255
2261 18.1275
2262 10.5444
2263 21.2235
2264 48.5493
2265 43.2547
2266 27.5502
2267 74.4393
2268 21.3132
2269 15.8391
2270 28.5373
2271 13.1918
2272 27.7745
2273 19.2941
2274 13.102
2275 31.6782
2276 56.6708
2277 59.9015
2278 21.8966
2279 19.9671
2280 29.1655
2281 15.2109
2282 41.1907
2283 54.4273
2284 42.7611
2285 36.928
2286 16.2878
2287 10.9931
2288 29.345
2289 33.2038
2290 18.5762
2291 9.69192
2292 26.1143
2293 30.6462
2294 21.3132
2295 19.2941
2296 9.82653
2297 10.006
2298 15.0763
2299 56.0426
2300 11.7111
2301 8.83939
2302 16.1532
2303 11.397
2304 6.2818
2305 7.80738
2306 11.8905
2307 16.4224
2308 3.76908
2309 5.87797
2310 42.5368
2311 3.67934
2312 8.16634
2313 8.03173
2314 4.62161
2315 8.39069
2316 63.0424
2317 16.6916
2318 2.55759
2319 5.3844
2320 4.21778
2321 10.006
2322 10.4547
2323 10.4098
2324 10.8137
2325 11.6662
2326 49.9852
2327 4.12804
2328 9.91627
2329 9.01887
2330 6.7305
2331 11.5316
2332 13.2367
2333 5.87797
2334 5.07031
2335 9.01887
2336 15.9737
2337 169.698
2338 14.852
2339 24.499
2340 24.6336
2341 22.5247
2342 29.2104
2343 31.768
2344 14.2238
2345 2.78194
2346 1.12175
2347 45.543
2348 3.63447
2349 10.5893
2350 17.4993
2351 13.4161
2352 32.1269
2353 1.66019
2354 0.98714
2355 15.1212
2356 2.06402
2357 19.4287
2358 9.33296
2359 18.8903
2360 17.7685
2361 13.2367
2362 25.3516
2363 28.2232
2364 40.742
2365 3.76908
2366 2.2435
2367 14.493
2368 28.1335
2369 13.3264
2370 44.6008
2371 40.6073
2372 7.76251
2373 4.53187
2374 4.62161
2375 15.9737
2376 63.4013
2377 17.8134
2378 11.1726
2379 44.5559
2380 39.6202
2381 17.4544
2382 14.5828
2383 50.5685
2384 74.7534
2385 32.8448
2386 19.2941
2387 13.5507
2388 26.249
2389 17.8583
2390 19.5633
2391 51.8249
2392 36.8831
2393 46.7545
2394 21.9863
2395 10.3201
2396 47.966
2397 60.2604
2398 22.435
2399 29.7488
2400 34.7294
2401 56.3567
2402 27.0117
2403 7.31381
2404 17.0955
2405 13.8648
2406 19.2492
2407 34.4153
2408 111.412
2409 36.3447
2410 190.653
2411 22.5696
2412 25.3516
2413 21.5376
2414 17.4544
2415 39.9792
2416 82.6057
2417 24.499
2418 25.1721
2419 21.0889
2420 20.012
2421 9.60218
2422 22.1209
2423 60.6194
2424 36.3447
2425 40.5176
2426 25.7554
2427 36.2101
2428 13.3713
2429 10.4098
2430 34.6845
2431 49.2224
2432 37.8703
2433 21.6722
2434 35.8063
2435 12.1598
2436 20.1915
2437 16.4224
2438 27.7297
2439 23.8708
2440 45.6328
2441 26.8771
2442 65.2859
2443 29.1206
2444 8.12147
2445 21.3581
2446 25.3964
2447 7.80738
2448 23.9606
2449 36.569
2450 54.1132
2451 63.9398
2452 36.7934
2453 28.0438
2454 21.5825
2455 19.7877
2456 29.2552
2457 20.6851
2458 34.1909
2459 34.7743
2460 34.4153
2461 15.9737
2462 8.70478
2463 19.4287
2464 50.389
2465 36.5242
2466 35.0435
2467 26.1143
2468 8.83939
2469 31.3193
2470 50.3441
2471 115.809
2472 47.6071
2473 20.6402
2474 50.7031
2475 59.4976
2476 22.2106
2477 52.6774
2478 20.1018
2479 21.403
2480 16.1981
2481 14.3135
2482 21.403
2483 44.3316
2484 90.0092
2485 26.9669
2486 65.5551
2487 71.6125
2488 26.8771
2489 21.9414
2490 69.5036
2491 28.6271
2492 55.908
2493 59.363
2494 63.6705
2495 35.1781
2496 16.6468
2497 24.5888
2498 57.7477
2499 25.2169
2500 6.50615
2501 12.2046
2502 27.1015
2503 20.5953
2504 16.6019
2505 24.7234
2506 13.4161
2507 26.2041
2508 17.9031
2509 10.006
2510 15.3007
2511 38.3638
2512 45.0046
2513 23.7362
2514 9.19835
2515 19.3838
2516 26.249
2517 12.07
2518 12.429
2519 33.5628
2520 67.305
2521 69.5036
2522 23.108
2523 5.8331
2524 7.67277
2525 8.43556
2526 5.78823
2527 10.4098
2528 5.65362
2529 16.1981
2530 69.6382
2531 24.8131
2532 5.3844
2533 46.934
2534 28.986
2535 5.74336
2536 15.5699
2537 16.557
2538 16.3776
2539 44.3764
2540 6.10232
2541 23.5567
2542 8.48043
2543 35.4922
2544 19.6979
2545 73.6317
2546 8.65991
2547 12.6533
2548 16.2429
2549 22.1209
2550 22.435
2551 63.1321
2552 10.8585
2553 16.5122
2554 96.9641
2555 29.6591
2556 148.879
2557 52.1838
2558 24.4541
2559 8.25608
2560 9.91627
2561 13.461
2562 34.6845
2563 29.0309
2564 13.6405
2565 8.25608
2566 12.3841
2567 26.6528
2568 41.1458
2569 15.8391
2570 49.0429
2571 10.4098
2572 27.2361
2573 45.7225
2574 39.5753
2575 20.1915
2576 104.098
2577 16.6019
2578 18.6659
2579 14.5828
2580 15.0763
2581 28.8065
2582 23.0183
2583 11.7559
2584 19.6979
2585 45.0046
2586 20.8197
2587 39.6651
2588 59.3181
2589 49.7608
2590 37.3318
2591 20.5505
2592 77.9841
2593 16.2878
2594 16.7814
2595 46.2161
2596 34.7743
2597 11.6662
2598 15.0315
2599 22.3004
2600 16.0186
2601 30.1078
2602 33.3384
2603 14.2687
2604 37.5113
2605 26.0695
2606 22.3901
2607 20.6402
2608 99.6563
2609 31.3641
2610 17.7236
2611 76.6828
2612 23.7362
2613 11.0829
2614 33.1589
2615 45.3636
2616 20.371
2617 9.4227
2618 13.9994
2619 9.06374
2620 4.0383
2621 6.10232
2622 62.8629
2623 24.2298
2624 9.64705
2625 16.7814
2626 27.4604
2627 19.2492
2628 30.9603
2629 25.5759
2630 10.5893
2631 11.5316
2632 12.0252
2633 9.91627
2634 10.2752
2635 18.0377
2636 26.7425
2637 26.249
2638 24.2747
2639 21.3581
2640 12.6533
2641 22.2555
2642 19.2492
2643 20.1018
2644 9.4227
2645 8.974
2646 15.6148
2647 10.2304
2648 14.6725
2649 15.0315
2650 118.681
2651 12.9674
2652 6.01258
2653 21.2235
2654 18.3967
2655 9.4227
2656 11.4418
2657 13.0572
2658 7.49329
2659 25.4413
2660 21.8517
2661 26.3387
2662 56.6259
2663 12.9226
2664 18.621
2665 41.6394
2666 23.2427
2667 33.5179
2668 31.4987
2669 14.0892
2670 5.20492
2671 7.53816
2672 12.3841
2673 23.3324
2674 50.0749
2675 24.6785
2676 9.55731
2677 21.8517
2678 80.5865
2679 16.4673
2680 26.4733
2681 9.33296
2682 11.9354
2683 13.5059
2684 5.96771
2685 17.9031
2686 9.73679
2687 13.82
2688 4.62161
2689 28.4027
2690 19.8325
2691 37.287
2692 7.13433
2693 8.74965
2694 36.7485
2695 39.5753
2696 21.8966
2697 16.3327
2698 18.621
2699 22.2106
2700 26.0246
2701 66.4525
2702 37.9151
2703 51.0172
2704 32.3961
2705 25.89
2706 8.16634
2707 9.24322
2708 56.8054
2709 6.7305
2710 20.1915
2711 9.82653
2712 8.65991
2713 24.5888
2714 84.4902
2715 21.4927
2716 24.1401
2717 20.5505
2718 23.5567
2719 48.5045
2720 25.8003
2721 25.2618
2722 45.543
2723 15.1661
2724 13.461
2725 25.7554
2726 18.1723
2727 9.46757
2728 18.2621
2729 12.1598
2730 32.5308
2731 28.6271
2732 22.9286
2733 93.3745
2734 27.3707
2735 21.3132
2736 32.7551
2737 43.7931
2738 49.5365
2739 81.2147
2740 44.1969
2741 20.4158
2742 33.4282
2743 66.7666
2744 27.8643
2745 35.7165
2746 45.543
2747 26.3836
2748 16.1532
2749 17.3647
2750 19.9671
2751 36.7485
2752 27.1464
2753 7.53816
2754 21.5825
2755 19.6531
2756 7.13433
2757 7.58303
2758 44.0175
2759 22.076
2760 66.0038
2761 51.5108
2762 15.7045
2763 29.6591
2764 34.9089
2765 54.2927
2766 40.2933
2767 20.3261
2768 16.2429
2769 19.9223
2770 14.0443
2771 9.01887
2772 10.5893
2773 8.5253
2774 26.1592
2775 25.6208
2776 13.461
2777 9.51244
2778 34.1012
2779 42.9855
2780 6.10232
2781 33.2487
2782 23.2875
2783 27.8643
2784 28.1335
2785 66.4076
2786 14.8968
2787 23.1978
2788 16.2878
2789 8.48043
2790 11.7111
2791 13.0123
2792 10.5893
2793 19.5184
2794 11.9803
2795 17.4993
2796 39.7548
2797 18.307
2798 33.7871
2799 34.9537
2800 28.7168
2801 14.852
2802 92.2527
2803 14.3584
2804 17.4544
2805 25.3516
2806 60.5296
2807 31.9923
2808 18.1275
2809 19.0249
2810 7.1792
2811 8.70478
2812 6.55102
2813 13.9097
2814 39.7997
2815 19.1595
2816 32.441
2817 62.2796
2818 37.5562
2819 15.8391
2820 10.0509
2821 37.4216
2822 63.4013
2823 26.7425
2824 23.0632
2825 8.39069
2826 16.0635
2827 40.5176
2828 31.4987
2829 24.6785
2830 46.0366
2831 31.2295
2832 65.7794
2833 31.9923
2834 17.5442
2835 7.40355
2836 22.6593
2837 18.9351
2838 34.1012
2839 32.9795
2840 14.3584
2841 18.3518
2842 14.852
2843 5.8331
2844 21.8068
2845 32.5308
2846 38.4985
2847 11.3072
2848 12.6085
2849 11.1726
2850 46.261
2851 27.2361
2852 8.48043
2853 15.7942
2854 27.1015
2855 21.8966
2856 22.6145
2857 96.4705
2858 44.4662
2859 26.6977
2860 29.0309
2861 33.1589
2862 18.6659
2863 42.7162
2864 71.2087
2865 36.6588
2866 119.175
2867 42.9855
2868 53.1261
2869 43.0752
2870 23.3773
2871 29.3001
2872 39.4407
2873 31.768
2874 18.98
2875 20.5056
2876 71.0292
2877 30.1078
2878 23.2427
2879 20.3261
2880 13.7751
2881 17.1403
2882 16.0186
2883 11.2624
2884 7.40355
2885 3.09603
2886 8.25608
2887 5.51901
2888 12.1598
2889 10.8137
2890 14.0892
2891 10.2304
2892 16.4673
2893 41.1009
2894 18.3518
2895 17.1403
2896 46.4404
2897 61.7411
2898 43.2995
2899 24.4093
2900 37.1075
2901 14.8071
2902 43.0303
2903 28.2232
2904 10.4996
2905 25.0823
2906 23.8708
2907 12.8777
2908 31.5885
2909 30.4219
2910 17.2301
2911 39.4856
2912 50.7928
2913 17.6788
2914 39.3061
2915 20.2812
2916 34.0563
2917 63.4911
2918 38.4087
2919 27.7297
2920 9.78166
2921 14.852
2922 23.0183
2923 20.3261
2924 14.9417
2925 11.6662
2926 18.7108
2927 10.2752
2928 20.2812
2929 27.9989
2930 19.5633
2931 28.6719
2932 33.0243
2933 40.742
2934 26.2041
2935 30.6462
2936 21.0889
2937 32.8448
2938 50.2544
2939 20.1018
2940 6.32667
2941 9.46757
2942 14.3135
2943 13.4161
2944 23.0632
2945 22.1658
2946 39.1715
2947 72.9586
2948 26.1143
2949 21.9863
2950 53.0812
2951 43.5239
2952 32.8448
2953 20.6851
2954 32.8897
2955 23.108
2956 42.2675
2957 24.9029
2958 10.9483
2959 24.858
2960 15.5699
2961 15.7045
2962 22.7042
2963 39.9343
2964 35.8063
2965 9.46757
2966 18.9351
2967 11.8008
2968 14.4481
2969 34.7743
2970 24.3644
2971 34.4153
2972 31.0949
2973 12.5187
2974 50.4339
2975 60.6642
2976 32.5308
2977 11.8905
2978 14.8968
2979 10.2304
2980 24.4541
2981 17.9031
2982 20.4158
2983 42.1329
2984 43.0303
2985 44.0623
2986 41.774
2987 20.5505
2988 10.7688
2989 29.8834
2990 39.7548
2991 27.2361
2992 16.4673
2993 8.70478
2994 68.2921
2995 34.0115
2996 16.6019
2997 25.6208
2998 31.3193
2999 20.2364
3000 27.1912
3001 9.37783
3002 16.1981
3003 15.3904
3004 26.8323
3005 18.8454
3006 19.1146
3007 45.8571
3008 20.5953
3009 20.8645
3010 24.3644
3011 39.0818
3012 22.3004
3013 31.2295
3014 31.409
3015 13.7751
3016 16.3776
3017 8.92913
3018 6.14719
3019 12.6533
3020 26.5182
3021 27.5502
3022 9.4227
3023 5.02544
3024 28.5373
3025 27.1464
3026 6.95485
3027 10.4547
3028 14.9866
3029 14.852
3030 6.77537
3031 16.6019
3032 54.7414
3033 26.563
3034 29.0758
3035 11.9354
3036 14.1789
3037 39.8894
3038 29.3899
3039 55.6388
3040 24.9926
3041 8.65991
3042 13.9546
3043 26.5182
3044 19.2941
3045 7.6279
3046 15.3007
3047 27.4156
3048 64.2987
3049 15.7942
3050 16.6019
3051 10.1855
3052 30.9603
3053 122.719
3054 11.2175
3055 21.2684
3056 25.7554
3057 20.012
3058 23.8708
3059 8.70478
3060 26.6079
3061 61.2476
3062 34.7294
3063 12.8777
3064 19.4287
3065 40.4279
3066 19.7877
3067 54.6068
3068 30.736
3069 23.1978
3070 26.5182
3071 21.8068
3072 15.3007
3073 22.8388
3074 23.7362
3075 19.4287
3076 53.171
3077 53.3953
3078 23.7811
3079 41.0112
3080 20.1466
3081 47.4725
3082 39.3061
3083 25.3964
3084 25.3067
3085 12.788
3086 14.0443
3087 11.5765
3088 20.0569
3089 19.5633
3090 30.7808
3091 10.4547
3092 60.5745
3093 26.6079
3094 14.5828
3095 15.4353
3096 43.5688
3097 23.2875
3098 30.4219
3099 21.3132
3100 45.0943
3101 23.6016
3102 8.65991
3103 8.83939
3104 23.826
3105 10.365
3106 33.3384
3107 23.826
3108 21.6722
3109 23.3773
3110 17.8134
3111 31.0052
3112 71.8369
3113 24.9029
3114 21.1786
3115 70.8497
3116 25.9349
3117 9.37783
3118 42.1778
3119 30.4667
3120 23.6016
3121 17.3198
3122 45.3636
3123 15.0315
3124 8.03173
3125 15.6148
3126 30.736
3127 34.2807
3128 18.4416
3129 52.3633
3130 15.2558
3131 31.3193
3132 17.589
3133 16.1981
3134 20.1018
3135 9.91627
3136 21.8966
3137 66.5422
3138 73.5419
3139 14.0443
3140 12.429
3141 37.7805
3142 20.8645
3143 8.79452
3144 23.7811
3145 39.7548
3146 20.9094
3147 12.8777
3148 35.2678
3149 39.6651
3150 19.2492
3151 8.12147
3152 9.73679
3153 10.1855
3154 23.0183
3155 22.6145
3156 14.9866
3157 21.6273
3158 11.038
3159 20.5953
3160 27.4604
3161 13.1469
3162 20.5505
3163 14.4481
3164 15.8391
3165 22.2106
3166 21.403
3167 16.4673
3168 51.5108
3169 52.1838
3170 44.0175
3171 68.5165
3172 61.9206
3173 31.6782
3174 17.0506
3175 24.7682
3176 42.3573
3177 69.2344
3178 28.9412
3179 13.0572
3180 14.7174
3181 46.4404
3182 129.899
3183 21.044
3184 14.2687
3185 23.3324
3186 82.7851
3187 27.3258
3188 14.0892
3189 41.3701
3190 19.6082
3191 23.4221
3192 32.6205
3193 39.1715
3194 18.3518
3195 7.71764
3196 79.3302
3197 26.6977
3198 15.9737
3199 9.24322
3200 14.4033
3201 18.4416
3202 18.5313
3203 26.6528
3204 34.1461
3205 6.46128
3206 18.5313
3207 43.5688
3208 13.9097
3209 20.0569
3210 11.6662
3211 17.9031
3212 18.621
3213 6.7305
3214 20.371
3215 59.722
3216 11.1726
3217 9.01887
3218 6.68563
3219 7.49329
3220 15.5699
3221 24.4093
3222 29.6591
3223 36.0306
3224 31.4539
3225 52.3184
3226 60.5296
3227 150.449
3228 72.2407
3229 37.8254
3230 18.3518
3231 21.7171
3232 12.1149
3233 36.8831
3234 26.9669
3235 32.8448
3236 25.1721
3237 13.1469
3238 32.6654
3239 25.6656
3240 26.3387
3241 40.9663
3242 38.4087
3243 10.5893
3244 52.812
3245 27.7297
3246 42.7162
3247 27.1912
3248 16.1532
3249 44.3316
3250 20.2812
3251 23.6465
3252 37.1524
3253 69.8626
3254 40.2484
3255 12.788
3256 47.4276
3257 61.6514
3258 65.8243
3259 40.742
3260 9.55731
3261 22.076
3262 38.1844
3263 34.0115
3264 40.6522
3265 7.94199
3266 12.788
3267 20.5505
3268 17.3198
3269 43.9277
3270 20.5953
3271 13.9546
3272 12.6533
3273 11.7559
3274 17.8583
3275 40.5625
3276 18.7557
3277 12.07
3278 24.0952
3279 11.3521
3280 12.8328
3281 8.43556
3282 17.3198
3283 29.7488
3284 50.4788
3285 13.102
3286 17.6788
3287 60.9335
3288 43.7482
3289 15.5699
3290 27.4156
3291 17.4993
3292 29.7488
3293 26.1143
3294 25.3516
3295 41.7291
3296 11.4418
3297 22.2106
3298 44.0175
3299 60.6642
3300 42.7162
3301 30.8706
3302 9.55731
3303 14.7174
3304 37.6011
3305 102.663
3306 41.6394
3307 24.3195
3308 32.6205
3309 47.1584
3310 67.5742
3311 81.0352
3312 75.8752
3313 46.934
3314 31.0052
3315 17.3647
3316 42.9406
3317 80.407
3318 18.4416
3319 17.275
3320 13.9994
3321 39.5753
3322 26.2041
3323 32.9795
3324 18.9351
3325 9.82653
3326 11.9803
3327 20.5056
3328 24.2298
3329 16.557
3330 14.6725
3331 23.7362
3332 18.1275
3333 19.9223
3334 16.2429
3335 5.69849
3336 12.5636
3337 15.7494
3338 26.8323
3339 29.2104
3340 49.9403
3341 40.742
3342 52.1389
3343 28.5373
3344 16.557
3345 26.922
3346 36.2998
3347 34.3256
3348 41.8637
3349 29.0758
3350 128.642
3351 24.9926
3352 22.5696
3353 11.9803
3354 18.9351
3355 23.5567
3356 16.7814
3357 52.0492
3358 47.7417
3359 37.1972
3360 71.9715
3361 36.6139
3362 41.2804
3363 33.9217
3364 17.8583
3365 30.2873
3366 13.8648
3367 26.6528
3368 28.5373
3369 40.742
3370 31.1847
3371 42.8957
3372 20.9992
3373 10.5444
3374 38.2741
3375 29.6591
3376 35.896
3377 30.8257
3378 18.0826
3379 15.525
3380 25.4862
3381 8.79452
3382 13.5956
3383 30.8257
3384 44.1072
3385 28.2232
3386 32.0372
3387 9.96114
3388 17.4993
3389 40.8766
3390 41.6394
3391 38.4087
3392 18.5313
3393 14.3584
3394 33.9666
3395 50.8377
3396 92.836
3397 21.1338
3398 17.1852
3399 8.92913
3400 27.6848
3401 19.0249
3402 8.83939
3403 18.8005
3404 14.2238
3405 27.2361
3406 43.0303
3407 46.3507
3408 43.2995
3409 18.9351
3410 29.0309
3411 36.1652
3412 16.557
3413 21.044
3414 68.9203
3415 33.3384
3416 16.3327
3417 18.8005
3418 24.3644
3419 39.9343
3420 35.6268
3421 16.0186
3422 17.4544
3423 11.397
3424 16.916
3425 25.6208
3426 76.5931
3427 42.6714
3428 17.1403
3429 53.0812
3430 42.1778
3431 43.3444
3432 17.589
3433 23.1529
3434 26.3387
3435 18.9351
3436 37.6459
3437 62.7283
3438 73.8111
3439 22.9734
3440 23.5567
3441 46.1712
3442 40.383
3443 64.6128
3444 59.363
3445 30.5565
3446 57.5682
3447 33.7422
3448 47.966
3449 21.7171
3450 26.3387
3451 78.2981
3452 76.1893
3453 41.0112
3454 21.6722
3455 57.3439
3456 54.4722
3457 51.2864
3458 93.195
3459 26.1143
3460 17.0506
3461 38.5433
3462 45.7225
3463 22.7491
3464 16.3327
3465 15.6596
3466 67.664
3467 32.0372
3468 69.728
3469 22.435
3470 16.9609
3471 24.8131
3472 68.8306
3473 16.3776
3474 74.3496
3475 9.8714
3476 6.68563
3477 30.377
3478 58.6002
3479 103.111
3480 42.7162
3481 28.5373
3482 14.6725
3483 28.0438
3484 41.0112
3485 27.3707
3486 19.2044
3487 9.96114
3488 7.35868
3489 9.19835
3490 43.7034
3491 33.7422
3492 21.1786
3493 31.768
3494 9.91627
3495 16.3776
3496 33.0243
3497 35.6716
3498 26.3836
3499 28.1784
3500 16.1083
3501 20.5505
3502 154.757
3503 22.794
3504 13.461
3505 11.1278
3506 35.8511
3507 35.3576
3508 9.28809
3509 13.2367
3510 31.0949
3511 29.0758
3512 37.8703
3513 23.3324
3514 124.425
3515 29.9732
3516 8.65991
3517 12.429
3518 30.736
3519 12.2046
3520 22.1658
3521 40.6522
3522 60.7989
3523 34.0115
3524 45.9469
3525 27.4156
3526 5.69849
3527 14.9417
3528 90.3233
3529 41.5945
3530 40.1586
3531 8.5253
3532 14.493
3533 82.7851
3534 44.4662
3535 27.281
3536 3.27551
3537 4.80109
3538 11.7559
3539 10.2752
3540 10.1855
3541 71.3882
3542 19.2941
3543 11.3521
3544 6.59589
3545 12.788
3546 11.4418
3547 10.9483
3548 4.53187
3549 11.1278
3550 6.68563
3551 29.5245
3552 3.49986
3553 34.7743
3554 3.45499
3555 35.1332
3556 3.99343
3557 6.55102
3558 10.4547
3559 11.4867
3560 108.047
3561 15.525
3562 17.0955
3563 22.2555
3564 22.1209
3565 25.4413
3566 135.507
3567 49.2224
3568 43.8829
3569 32.1269
3570 10.4996
3571 37.7357
3572 43.3444
3573 43.7034
3574 21.1338
3575 69.4139
3576 130.392
3577 71.5228
3578 103.829
3579 66.4076
3580 127.565
3581 50.1647
3582 20.1915
3583 47.8314
3584 30.9154
3585 41.1009
3586 87.7208
3587 55.908
3588 45.9469
3589 56.7606
3590 36.6588
3591 37.4216
3592 34.2358
3593 22.0312
3594 31.409
3595 35.1781
3596 28.3578
3597 30.3321
3598 19.6979
3599 12.9674
3600 30.736
3601 11.1726
3602 10.8137
3603 26.4733
3604 10.1855
3605 7.58303
3606 45.3636
3607 8.34582
3608 7.13433
3609 14.493
3610 5.3844
3611 14.0892
3612 19.6531
3613 33.4282
3614 37.6011
3615 44.7354
3616 17.0955
3617 21.3132
3618 22.7042
3619 60.1258
3620 18.3518
3621 17.8583
3622 10.4098
3623 52.453
3624 23.108
3625 13.5507
3626 12.1598
3627 15.3455
3628 17.6339
3629 12.3393
3630 28.8514
3631 10.9483
3632 28.7168
3633 19.7428
3634 45.0495
3635 34.5948
3636 18.8454
3637 19.9223
3638 21.2684
3639 79.1507
3640 30.5565
3641 22.076
3642 41.9086
3643 68.4716
3644 36.6588
3645 19.0249
3646 11.3521
3647 26.0695
3648 7.13433
3649 12.07
3650 20.9543
3651 58.1964
3652 14.4033
3653 10.3201
3654 40.1586
3655 48.8186
3656 18.2621
3657 33.832
3658 52.7671
3659 36.8831
3660 21.7171
3661 33.5179
3662 25.0823
3663 13.6854
3664 8.83939
3665 38.0498
3666 18.2172
3667 10.5444
3668 16.1532
3669 15.4802
3670 17.589
3671 5.47414
3672 4.487
3673 16.1981
3674 5.20492
3675 7.35868
3676 17.8583
3677 12.4739
3678 13.82
3679 10.8137
3680 9.37783
3681 10.7239
3682 39.2612
3683 22.9734
3684 48.5942
3685 25.3964
3686 33.2487
3687 10.7239
3688 14.8071
3689 5.74336
3690 14.6276
3691 13.5507
3692 18.7557
3693 71.0741
3694 49.1775
3695 13.7751
3696 14.0443
3697 36.9729
3698 28.986
3699 20.9094
3700 40.5625
3701 94.9449
3702 46.4853
3703 18.8454
3704 26.9669
3705 24.9926
3706 38.2741
3707 65.5551
3708 15.2109
3709 21.9414
3710 27.4156
3711 15.2558
3712 14.4481
3713 23.6914
3714 32.6654
3715 20.8197
3716 68.5165
3717 29.1655
3718 68.6511
3719 36.569
3720 18.8903
3721 34.5499
3722 40.6971
3723 72.0612
3724 32.6205
3725 8.21121
3726 15.7494
3727 23.4221
3728 44.9597
3729 27.8194
3730 9.15348
3731 40.1586
3732 38.8574
3733 24.1849
3734 39.2612
3735 59.9463
3736 83.3236
3737 27.6848
3738 27.0117
3739 11.6662
3740 6.41641
3741 27.8643
3742 39.4856
3743 10.9931
3744 23.2875
3745 18.0377
3746 19.4736
3747 13.2367
3748 7.98686
3749 8.83939
3750 25.7554
3751 11.1278
3752 15.8391
3753 6.68563
3754 12.788
3755 30.018
3756 13.102
3757 17.3198
3758 8.21121
3759 28.313
3760 10.9931
3761 22.0312
3762 50.4788
3763 18.5313
3764 40.383
3765 34.6396
3766 11.6662
3767 16.4673
3768 20.2364
3769 11.2175
3770 16.3776
3771 37.5113
3772 65.7346
3773 31.9026
3774 17.6788
3775 10.7239
3776 72.7791
3777 45.4533
3778 16.1981
3779 25.6656
3780 14.4033
3781 30.0629
3782 19.8774
3783 69.5036
3784 58.7348
3785 38.0946
3786 49.9403
3787 34.9089
3788 35.6268
3789 55.2798
3790 39.8446
3791 16.3327
3792 22.5696
3793 8.43556
3794 18.8454
3795 42.8957
3796 16.9609
3797 12.6533
3798 38.4536
3799 12.0252
3800 8.30095
3801 54.3376
3802 16.6916
3803 11.2624
3804 16.4673
3805 7.08946
3806 15.5699
3807 23.3773
3808 19.3838
3809 18.5313
3810 40.383
3811 22.3453
3812 10.7688
3813 31.409
3814 25.7105
3815 26.5182
3816 39.7548
3817 23.9157
3818 13.7751
3819 26.5182
3820 21.2684
3821 31.0949
3822 35.3576
3823 16.7814
3824 9.37783
3825 30.3321
3826 26.922
3827 23.7811
3828 49.1326
3829 23.6914
3830 17.6788
3831 23.0183
3832 22.076
3833 29.345
3834 126.668
3835 41.3701
3836 23.6016
3837 58.9592
3838 58.8694
3839 30.8706
3840 22.3901
3841 67.3499
3842 43.7931
3843 34.6396
3844 36.1203
3845 17.0057
3846 59.3181
3847 32.8
3848 15.4353
3849 22.7042
3850 17.4544
3851 9.37783
3852 16.3776
3853 14.6725
3854 16.4224
3855 25.6208
3856 42.8508
3857 24.4541
3858 12.2495
3859 28.0438
3860 44.3764
3861 21.3132
3862 9.82653
3863 14.852
3864 36.7485
3865 25.9797
3866 23.0632
3867 14.4481
3868 26.7874
3869 39.6651
3870 30.8257
3871 72.2407
3872 46.7994
3873 50.0749
3874 47.1135
3875 27.3707
3876 67.8883
3877 53.7991
3878 28.8514
3879 37.6011
3880 17.0506
3881 20.7748
3882 53.0812
3883 96.291
3884 43.8829
3885 17.5442
3886 12.5187
3887 14.7174
3888 20.0569
3889 12.788
3890 25.2618
3891 56.7606
3892 21.5825
3893 12.8777
3894 25.7105
3895 43.4342
3896 23.6465
3897 23.5119
3898 32.2167
3899 8.12147
3900 14.9417
3901 46.4404
3902 57.3887
3903 35.9409
3904 67.9781
3905 69.4588
3906 83.0544
3907 32.5308
3908 23.1529
3909 66.7217
3910 64.5231
3911 37.6011
3912 46.8443
3913 40.9214
3914 27.9989
3915 14.0892
3916 17.0506
3917 32.8448
3918 37.2421
3919 23.3324
3920 23.5567
3921 32.7102
3922 36.7037
3923 64.4782
3924 44.9149
3925 42.3573
3926 31.3193
3927 10.7239
3928 15.4802
3929 29.2104
3930 13.0123
3931 34.6396
3932 24.2298
3933 25.2169
3934 11.7559
3935 32.3513
3936 36.3896
3937 18.3967
3938 13.0572
3939 33.8769
3940 32.1269
3941 23.3324
3942 37.4216
3943 50.8826
3944 27.1015
3945 12.2046
3946 32.3513
3947 69.0549
3948 58.7797
3949 28.2681
3950 10.4547
3951 15.3007
3952 30.736
3953 16.6468
3954 58.2413
3955 44.1969
3956 22.0312
3957 90.7271
3958 57.3887
3959 36.569
3960 45.543
3961 17.4544
3962 28.3578
3963 19.8774
3964 21.1338
3965 31.768
3966 48.5942
3967 26.563
3968 56.0426
3969 43.7482
3970 22.9734
3971 89.2464
3972 57.5233
3973 22.8837
3974 30.9603
3975 21.8966
3976 25.5759
3977 37.3318
3978 19.0249
3979 28.6719
3980 41.3253
3981 43.0752
3982 69.3242
3983 25.4413
3984 13.102
3985 27.6848
3986 44.9597
3987 39.7099
3988 42.1329
3989 56.267
3990 70.0869
3991 72.9137
3992 43.7482
3993 40.9214
3994 17.0057
3995 25.3516
3996 84.1312
3997 32.4859
3998 25.2169
3999 36.6588
4000 16.0186
4001 21.4927
4002 41.1009
4003 41.3253
4004 27.5951
4005 64.5231
4006 46.8891
4007 30.6013
4008 30.7808
4009 9.91627
4010 21.4927
4011 26.0246
4012 10.006
4013 17.4096
4014 28.3578
4015 24.4541
4016 12.1598
4017 5.51901
4018 9.15348
4019 24.7682
4020 19.1595
4021 16.2878
4022 7.08946
4023 29.8834
4024 22.5247
4025 25.8003
4026 27.1464
4027 40.5176
4028 31.4987
4029 18.2621
4030 15.2558
4031 30.736
4032 44.1521
4033 45.4533
4034 126.219
4035 21.9414
4036 14.9866
4037 11.5765
4038 33.0243
4039 23.9606
4040 20.1915
4041 15.3455
4042 24.7682
4043 39.9343
4044 36.928
4045 34.7294
4046 49.4916
4047 46.7097
4048 52.2287
4049 27.5053
4050 15.6148
4051 52.4082
4052 98.9384
4053 53.8889
4054 21.9414
4055 27.4604
4056 82.83
4057 62.6385
4058 59.4528
4059 28.6271
4060 21.9414
4061 10.5893
4062 14.7622
4063 23.4221
4064 69.0101
4065 21.3581
4066 18.3967
4067 7.58303
4068 15.6148
4069 27.281
4070 19.5633
4071 16.1532
4072 19.0697
4073 34.5499
4074 54.3376
4075 20.9543
4076 28.313
4077 73.0932
4078 58.3759
4079 69.4139
4080 66.5422
4081 20.1915
4082 33.0243
4083 43.6585
4084 56.4913
4085 46.5302
4086 28.8065
4087 77.1315
4088 46.6199
4089 14.5379
4090 30.8706
4091 26.7874
4092 13.6854
4093 11.8008
4094 27.8194
4095 45.1841
4096 14.4033
4097 10.0509
4098 30.4219
4099 35.6268
4100 31.4987
4101 38.0049
4102 54.8311
4103 40.383
4104 42.8957
4105 27.4604
4106 18.8454
4107 27.6399
4108 22.5696
4109 25.9349
4110 19.0249
4111 19.7428
4112 26.7425
4113 14.0892
4114 29.5693
4115 21.403
4116 15.8391
4117 9.06374
4118 16.0186
4119 27.281
4120 27.3707
4121 13.2815
4122 38.5433
4123 34.0115
4124 15.6596
4125 13.0123
4126 42.0881
4127 19.7877
4128 32.2167
4129 9.51244
4130 17.589
4131 36.928
4132 32.2167
4133 18.8005
4134 36.3447
4135 11.9803
4136 19.0697
4137 15.2558
4138 20.7299
4139 7.26894
4140 33.0692
4141 21.8517
4142 26.249
4143 44.3764
4144 14.8968
4145 8.34582
4146 9.10861
4147 27.5951
4148 23.1978
4149 28.8065
4150 54.876
4151 19.1146
4152 25.6656
4153 26.8771
4154 82.4711
4155 40.024
4156 81.6185
4157 25.8451
4158 11.038
4159 15.7942
4160 31.0052
4161 25.3067
4162 42.4919
4163 36.7037
4164 29.1655
4165 9.55731
4166 20.371
4167 14.4033
4168 14.3135
4169 7.44842
4170 28.8963
4171 42.8508
4172 47.5622
4173 25.3516
4174 32.3513
4175 19.7428
4176 23.6914
4177 10.9931
4178 28.7617
4179 34.0563
4180 34.9537
4181 41.1009
4182 40.2484
4183 20.6402
4184 52.7223
4185 64.7923
4186 38.0498
4187 15.7942
4188 11.9354
4189 20.371
4190 12.0252
4191 25.6656
4192 23.108
4193 94.227
4194 51.78
4195 23.3773
4196 11.1726
4197 19.9671
4198 23.3773
4199 31.768
4200 10.4547
4201 24.6785
4202 87.6311
4203 13.3264
4204 10.6342
4205 45.6328
4206 18.8903
4207 27.4156
4208 44.6905
4209 18.0377
4210 10.1406
4211 14.493
4212 25.3964
4213 48.2801
4214 25.9349
4215 13.4161
4216 33.1141
4217 53.4402
4218 34.0563
4219 8.974
4220 20.371
4221 11.4867
4222 13.461
4223 27.1912
4224 26.8771
4225 22.7491
4226 23.7362
4227 36.9729
4228 20.2364
4229 12.3393
4230 33.5179
4231 38.0049
4232 47.8314
4233 30.736
4234 16.6019
4235 49.0878
4236 63.8051
4237 56.6259
4238 33.1589
4239 35.5819
4240 49.357
4241 37.1075
4242 18.1275
4243 45.5879
4244 21.1338
4245 26.2041
4246 18.8903
4247 22.7491
4248 54.2478
4249 46.9789
4250 17.0955
4251 20.8645
4252 10.0509
4253 9.69192
4254 17.275
4255 31.6782
4256 27.7745
4257 19.1146
4258 15.7942
4259 25.8003
4260 16.6468
4261 17.4096
4262 14.9417
4263 18.8005
4264 38.3638
4265 20.5953
4266 18.8903
4267 45.5879
4268 52.5876
4269 57.3887
4270 29.7039
4271 72.3753
4272 23.826
4273 11.4418
4274 11.9354
4275 25.4413
4276 21.9414
4277 18.0826
4278 18.3967
4279 37.7805
4280 15.4802
4281 33.3833
4282 18.0826
4283 16.6019
4284 50.8377
4285 20.5953
4286 55.8632
4287 25.1272
4288 11.1278
4289 24.1849
4290 71.1638
4291 15.6148
4292 11.2624
4293 9.73679
4294 10.6791
4295 23.1529
4296 74.7983
4297 30.3321
4298 35.0883
4299 18.0377
4300 22.794
4301 5.69849
4302 14.6276
4303 71.1189
4304 35.4473
4305 45.6328
4306 29.8386
4307 27.8643
4308 61.6065
4309 35.0883
4310 50.2544
4311 17.1852
4312 15.884
4313 12.1598
4314 34.7294
4315 32.0821
4316 26.922
4317 18.5762
4318 25.3964
4319 70.1767
4320 56.4016
4321 21.2235
4322 41.056
4323 60.1258
4324 40.5176
4325 20.0569
4326 18.4864
4327 56.2221
4328 25.7105
4329 8.92913
4330 34.1012
4331 56.5811
4332 21.5376
4333 19.5633
4334 38.8574
4335 40.6522
4336 20.9992
4337 12.5187
4338 9.19835
4339 20.7299
4340 31.768
4341 24.7234
4342 21.8966
4343 15.0763
4344 9.10861
4345 19.0697
4346 19.8325
4347 11.038
4348 14.4033
4349 68.0678
4350 10.2304
4351 12.1149
4352 17.2301
4353 36.928
4354 18.7557
4355 39.2164
4356 22.8388
4357 18.621
4358 16.3776
4359 14.493
4360 41.9534
4361 53.2158
4362 24.3195
4363 10.3201
4364 20.6402
4365 48.3699
4366 50.8377
4367 52.6325
4368 58.1515
4369 39.3959
4370 19.1146
4371 21.1786
4372 100.329
4373 16.0635
4374 22.4799
4375 10.4996
4376 23.2875
4377 38.8574
4378 21.8068
4379 13.82
4380 37.4216
4381 13.2815
4382 9.24322
4383 13.0123
4384 30.7808
4385 36.255
4386 19.2941
4387 29.2552
4388 10.5893
4389 9.10861
4390 9.01887
4391 19.0697
4392 19.2492
4393 17.4544
4394 18.307
4395 52.6325
4396 19.2941
4397 58.1067
4398 7.6279
4399 9.4227
4400 13.4161
4401 85.7914
4402 32.5756
4403 14.8071
4404 26.6528
4405 34.8191
4406 18.3967
4407 17.0506
4408 25.1721
4409 12.8328
4410 12.2944
4411 21.2235
4412 21.3581
4413 21.8966
4414 19.2492
4415 25.3964
4416 24.1401
4417 56.3119
4418 62.6385
4419 18.7108
4420 25.8003
4421 23.1529
4422 38.3638
4423 28.986
4424 35.896
4425 17.275
4426 57.3439
4427 56.0875
4428 29.4347
4429 93.5539
4430 20.2364
4431 15.6148
4432 15.6148
4433 24.9029
4434 26.9669
4435 27.281
4436 10.2304
4437 17.275
4438 40.9214
4439 46.7097
4440 41.8637
4441 14.4033
4442 22.7042
4443 36.928
4444 21.8517
4445 10.1406
4446 14.2238
4447 10.8137
4448 103.784
4449 33.4282
4450 18.1723
4451 9.4227
4452 15.884
4453 30.9603
4454 21.9863
4455 37.1075
4456 14.3584
4457 7.89712
4458 16.4673
4459 4.35239
4460 9.10861
4461 12.7431
4462 11.4418
4463 17.2301
4464 31.8128
4465 11.4867
4466 6.01258
4467 15.2558
4468 26.1592
4469 24.858
4470 16.916
4471 9.91627
4472 20.8645
4473 12.3841
4474 21.5376
4475 11.4867
4476 9.82653
4477 16.6019
4478 36.2998
4479 48.325
4480 33.3384
4481 50.8377
4482 42.9855
4483 30.0629
4484 42.7162
4485 21.1338
4486 9.73679
4487 23.4221
4488 46.7545
4489 35.7614
4490 37.7805
4491 23.1529
4492 21.3581
4493 26.4733
4494 11.2624
4495 24.499
4496 44.5559
4497 26.2938
4498 40.4727
4499 23.2875
4500 44.3764
4501 32.9346
4502 93.2399
4503 21.3581
4504 8.25608
4505 23.826
4506 13.0123
4507 22.2555
4508 28.9412
4509 24.0503
4510 27.4604
4511 34.8191
4512 38.0498
4513 32.2167
4514 39.2164
4515 25.3964
4516 14.7622
4517 35.6268
4518 10.8585
4519 7.26894
4520 15.5699
4521 24.3195
4522 11.397
4523 16.7365
4524 40.6971
4525 23.826
4526 30.9603
4527 26.249
4528 9.37783
4529 9.46757
4530 19.3838
4531 51.5556
4532 18.4416
4533 7.89712
4534 22.3004
4535 50.9723
4536 15.7494
4537 12.9674
4538 11.0829
4539 6.2818
4540 13.9097
4541 16.8711
4542 15.3455
4543 9.4227
4544 14.5828
4545 23.0183
4546 12.429
4547 27.6848
4548 29.0758
4549 60.9783
4550 76.638
4551 38.9023
4552 40.5176
4553 15.2558
4554 37.6459
4555 34.4602
4556 21.044
4557 40.9214
4558 98.3999
4559 107.823
4560 66.8563
4561 31.4539
4562 28.1335
4563 23.5567
4564 45.4982
4565 17.3198
4566 85.1184
4567 84.1761
4568 90.9964
4569 35.5819
4570 12.788
4571 33.9666
4572 22.0312
4573 23.6016
4574 173.378
4575 34.6396
4576 27.4156
4577 81.6634
4578 29.2104
4579 24.3195
4580 20.8645
4581 7.89712
4582 13.2367
4583 35.9857
4584 55.2798
4585 31.768
4586 45.4982
4587 10.4547
4588 26.0695
4589 23.467
4590 16.7365
4591 7.31381
4592 20.9543
4593 22.1209
4594 12.3841
4595 58.7797
4596 28.986
4597 18.3967
4598 13.9546
4599 16.5122
4600 10.7239
4601 87.7657
4602 26.9669
4603 8.88426
4604 13.6854
4605 22.1658
4606 6.7305
4607 18.2621
4608 22.2555
4609 12.788
4610 21.9863
4611 16.2878
4612 14.7622
4613 14.493
4614 23.3324
4615 36.0306
4616 23.0183
4617 17.6788
4618 11.038
4619 35.7165
4620 23.5567
4621 34.5948
4622 47.3827
4623 24.9477
4624 58.0169
4625 24.6785
4626 53.7543
4627 33.0243
4628 8.12147
4629 18.9351
4630 48.1904
4631 10.5444
4632 14.3135
4633 36.4344
4634 17.8134
4635 19.0249
4636 25.531
4637 17.0955
4638 16.9609
4639 44.0623
4640 19.2941
4641 30.9603
4642 60.5745
4643 18.0377
4644 35.3127
4645 27.8194
4646 22.6145
4647 26.1143
4648 21.9863
4649 11.4418
4650 50.4788
4651 84.4902
4652 47.4276
4653 20.4607
4654 38.992
4655 47.293
4656 25.6656
4657 17.1852
4658 33.3833
4659 42.806
4660 37.8254
4661 35.5819
4662 125.098
4663 21.5376
4664 8.5253
4665 40.024
4666 111.816
4667 60.7989
4668 36.5242
4669 13.102
4670 11.8457
4671 15.7045
4672 11.6213
4673 58.7348
4674 76.952
4675 29.5693
4676 71.9715
4677 49.2673
4678 88.9772
4679 63.6257
4680 34.5499
4681 16.5122
4682 28.0438
4683 29.0758
4684 31.1398
4685 16.3327
4686 24.4541
4687 13.9097
4688 20.5056
4689 28.9412
4690 22.794
4691 14.6725
4692 35.8511
4693 28.3578
4694 68.696
4695 45.2738
4696 13.9994
4697 21.7171
4698 17.589
4699 20.8645
4700 23.826
4701 27.1464
4702 29.6591
4703 34.2807
4704 15.3904
4705 19.6082
4706 31.2295
4707 38.3638
4708 41.8188
4709 15.6596
4710 20.9992
4711 52.7671
4712 14.5828
4713 21.0889
4714 9.55731
4715 14.8968
4716 45.3636
4717 15.884
4718 39.5753
4719 23.6016
4720 7.98686
4721 16.3327
4722 44.7354
4723 15.4802
4724 5.56388
4725 12.1149
4726 21.2235
4727 20.1915
4728 29.5245
4729 65.3756
4730 41.3253
4731 36.2101
4732 19.6531
4733 20.4158
4734 12.2944
4735 43.9277
4736 49.5814
4737 35.3576
4738 36.5242
4739 29.6591
4740 38.6331
4741 40.4727
4742 28.8514
4743 17.0955
4744 14.7174
4745 15.884
4746 18.98
4747 23.6465
4748 41.774
4749 43.3893
4750 71.4779
4751 42.7611
4752 19.7428
4753 36.4344
4754 12.2944
4755 26.1143
4756 15.6596
4757 28.4925
4758 24.5439
4759 27.7745
4760 26.5182
4761 11.9803
4762 39.9343
4763 14.8968
4764 32.5308
4765 39.7548
4766 14.6276
4767 30.8706
4768 75.2919
4769 106.118
4770 31.5885
4771 31.9474
4772 137.168
4773 69.8177
4774 18.4864
4775 76.7726
4776 49.3121
4777 41.5945
4778 42.0881
4779 21.7171
4780 16.1981
4781 60.7091
4782 38.4985
4783 62.8629
4784 35.9857
4785 56.0426
4786 11.2624
4787 32.8448
4788 14.4033
4789 85.7914
4790 25.8003
4791 38.9023
4792 15.4353
4793 26.2041
4794 16.1981
4795 7.94199
4796 10.2304
4797 30.0629
4798 51.1069
4799 28.1335
4800 76.0098
4801 17.6788
4802 6.2818
4803 15.9737
4804 7.35868
4805 13.5059
4806 24.0503
4807 53.9337
4808 33.4282
4809 12.07
4810 5.87797
4811 12.8777
4812 13.1918
4813 13.461
4814 9.55731
4815 28.5822
4816 40.383
4817 46.5751
4818 53.2607
4819 37.3767
4820 23.467
4821 47.5173
4822 25.89
4823 26.0695
4824 30.8706
4825 23.7811
4826 83.7274
4827 46.0815
4828 15.1661
4829 16.8263
4830 34.864
4831 41.3253
4832 45.7674
4833 32.8897
4834 25.6208
4835 32.7551
4836 28.4476
4837 30.2873
4838 13.461
4839 30.3321
4840 47.0686
4841 21.6722
4842 27.3707
4843 13.1469
4844 12.788
4845 24.3195
4846 29.6142
4847 15.1212
4848 31.6782
4849 29.7488
4850 15.7494
4851 28.3578
4852 158.705
4853 21.8068
4854 13.1918
4855 84.0864
4856 70.8946
4857 55.1004
4858 17.4993
4859 51.78
4860 14.8968
4861 11.5765
4862 14.9866
4863 13.7751
4864 36.6588
4865 7.94199
4866 20.012
4867 22.3004
4868 12.8328
4869 9.4227
4870 17.0955
4871 13.0572
4872 13.5956
4873 31.2295
4874 29.6142
4875 9.37783
4876 21.7619
4877 68.8306
4878 31.8577
4879 29.2104
4880 15.9289
4881 12.6085
4882 21.0889
4883 17.3198
4884 12.8328
4885 27.1912
4886 25.2618
4887 20.1466
4888 36.2101
4889 105.534
4890 21.9863
4891 30.736
4892 45.3636
4893 147.847
4894 91.5797
4895 43.1201
4896 53.1261
4897 40.2035
4898 12.9226
4899 19.4736
4900 27.5053
4901 96.291
4902 30.7808
4903 48.998
4904 71.2536
4905 32.8448
4906 40.8766
4907 44.7803
4908 23.5567
4909 49.9403
4910 46.0366
4911 53.485
4912 22.076
4913 16.0635
4914 33.9666
4915 43.0303
4916 23.3773
4917 37.8703
4918 17.948
4919 23.7811
4920 21.3132
4921 14.2687
4922 25.1272
4923 19.339
4924 29.4347
4925 32.8
4926 21.6722
4927 40.2035
4928 36.4344
4929 15.1212
4930 38.2741
4931 91.4002
4932 16.0635
4933 23.1529
4934 62.2347
4935 33.3833
4936 17.3198
4937 20.0569
4938 45.0943
4939 91.3104
4940 56.4465
4941 30.6013
4942 29.7039
4943 14.5379
4944 11.397
4945 9.51244
4946 11.5765
4947 15.4353
4948 22.2106
4949 23.1978
4950 10.2304
4951 14.852
4952 14.9417
4953 12.5187
4954 26.2938
4955 18.2172
4956 14.8968
4957 36.255
4958 23.0632
4959 15.3455
4960 20.4158
4961 13.9546
4962 15.9289
4963 11.038
4964 45.9917
4965 42.2227
4966 14.3135
4967 11.8008
4968 15.0763
4969 13.2815
4970 13.0123
4971 10.7239
4972 19.9671
4973 40.9663
4974 51.8249
4975 28.4027
4976 25.7554
4977 43.3444
4978 19.3838
4979 36.1203
4980 47.2481
4981 24.7682
4982 30.4667
4983 20.1915
4984 16.6468
4985 62.4142
4986 32.7102
4987 12.6533
4988 15.9289
4989 25.0823
4990 19.4736
4991 34.1012
4992 50.5685
4993 17.589
4994 7.22407
4995 9.24322
4996 17.0506
4997 56.94
4998 6.2818
4999 12.3841
5000 29.5693
5001 29.9283
5002 37.9151
5003 29.2552
5004 47.9212
5005 46.3956
5006 24.8131
5007 55.3696
5008 61.6065
5009 30.9603
5010 24.4093
5011 12.3841
5012 102.932
5013 46.2161
5014 11.6662
5015 20.6851
5016 42.1329
5017 82.4262
5018 56.7606
5019 32.0821
5020 25.531
5021 162.34
5022 55.235
5023 21.4479
5024 29.345
5025 51.1518
5026 14.2238
5027 28.5822
5028 76.4585
5029 25.4862
5030 21.6273
5031 12.429
5032 53.4402
5033 20.5953
5034 31.9026
5035 8.57017
5036 139.994
5037 34.6396
5038 23.5119
5039 23.7362
5040 22.7491
5041 8.25608
5042 22.6145
5043 33.9217
5044 10.7688
5045 16.8711
5046 47.7417
5047 9.60218
5048 18.2172
5049 26.7425
5050 72.4202
5051 14.6276
5052 10.8137
5053 8.0766
5054 14.2687
5055 42.2675
5056 8.974
5057 6.59589
5058 20.0569
5059 9.78166
5060 23.467
5061 23.6914
5062 11.1726
5063 27.0566
5064 49.9852
5065 48.0558
5066 44.9149
5067 17.0955
5068 18.4416
5069 18.8903
5070 25.0823
5071 13.9994
5072 38.6779
5073 23.6016
5074 9.55731
5075 36.255
5076 7.26894
5077 19.1595
5078 42.5816
5079 13.7751
5080 11.5316
5081 8.65991
5082 9.73679
5083 17.948
5084 63.7603
5085 17.948
5086 37.7357
5087 87.5862
5088 49.2673
5089 22.2555
5090 39.7099
5091 37.5113
5092 25.531
5093 59.7668
5094 13.461
5095 17.8583
5096 17.1852
5097 11.0829
5098 25.7105
5099 24.0503
5100 37.6459
5101 84.1312
5102 16.0186
5103 31.4987
5104 33.1589
5105 66.0038
5106 76.9072
5107 51.78
5108 69.3242
5109 68.1575
5110 44.5559
5111 23.7811
5112 13.5059
5113 34.8191
5114 88.1695
5115 36.7037
5116 24.9926
5117 62.0103
5118 56.4465
5119 25.8451
5120 10.5893
5121 16.0635
5122 9.91627
5123 28.0886
5124 28.8514
5125 38.5433
5126 33.3384
5127 24.9926
5128 7.94199
5129 27.3707
5130 25.3964
5131 15.6148
5132 11.8457
5133 59.8117
5134 14.2238
5135 18.3518
5136 28.7168
5137 32.0372
5138 40.4279
5139 19.5633
5140 21.3132
5141 58.2413
5142 50.6582
5143 24.9477
5144 38.0049
5145 50.748
5146 18.9351
5147 11.7111
5148 14.493
5149 40.4727
5150 45.8571
5151 56.3119
5152 39.7548
5153 24.6785
5154 18.2172
5155 16.1083
5156 50.3441
5157 28.4925
5158 22.3004
5159 28.4027
5160 29.2104
5161 38.3638
5162 27.4604
5163 47.8314
5164 90.772
5165 53.0363
5166 29.2104
5167 17.4544
5168 23.1529
5169 27.954
5170 15.1212
5171 33.4282
5172 43.7482
5173 79.2853
5174 61.8309
5175 41.5496
5176 15.3007
5177 21.8068
5178 34.5948
5179 67.4396
5180 34.864
5181 41.3701
5182 83.0992
5183 27.3258
5184 10.5893
5185 8.83939
5186 65.241
5187 60.6194
5188 32.3513
5189 9.28809
5190 79.5545
5191 18.621
5192 10.7239
5193 10.4996
5194 109.034
5195 14.8071
5196 11.7111
5197 5.74336
5198 6.32667
5199 35.0883
5200 24.2298
5201 30.9603
5202 38.5882
5203 13.2367
5204 34.0115
5205 9.64705
5206 5.60875
5207 7.89712
5208 5.65362
5209 22.8837
5210 27.7745
5211 7.26894
5212 8.48043
5213 14.6276
5214 20.4607
5215 38.9023
5216 30.5565
5217 28.3578
5218 10.0509
5219 13.102
5220 21.1786
5221 20.9094
5222 19.3838
5223 13.8648
5224 13.1469
5225 22.6145
5226 17.3647
5227 43.7931
5228 41.9534
5229 21.5825
5230 23.5567
5231 12.3393
5232 14.2687
5233 29.5245
5234 30.4667
5235 17.0506
5236 11.3521
5237 72.2407
5238 28.4027
5239 26.7874
5240 29.1206
5241 13.1918
5242 20.5505
5243 75.6957
5244 19.6979
5245 24.9477
5246 48.3699
5247 35.6716
5248 60.1258
5249 34.4153
5250 20.6851
5251 28.313
5252 45.5879
5253 23.6914
5254 40.4279
5255 29.2552
5256 16.5122
5257 118.277
5258 14.3584
5259 11.3521
5260 36.2101
5261 21.5376
5262 40.1586
5263 30.8257
5264 18.6659
5265 23.0183
5266 53.2158
5267 23.3324
5268 30.736
5269 30.1078
5270 53.3953
5271 52.6325
5272 46.3956
5273 29.1655
5274 27.3258
5275 41.6842
5276 46.6199
5277 13.82
5278 27.3707
5279 10.6791
5280 6.37154
5281 26.249
5282 52.3633
5283 32.441
5284 14.9866
5285 20.7299
5286 31.6334
5287 25.4413
5288 14.9417
5289 48.2352
5290 38.1844
5291 53.9337
5292 56.8952
5293 21.2684
5294 25.4413
5295 21.1786
5296 82.3813
5297 59.4976
5298 23.4221
5299 29.9283
5300 38.992
5301 23.1529
5302 11.4418
5303 30.1078
5304 13.9097
5305 55.4593
5306 23.6465
5307 6.90998
5308 18.307
5309 33.1141
5310 31.1398
5311 20.8197
5312 12.07
5313 30.1975
5314 26.1592
5315 22.435
5316 37.96
5317 10.4547
5318 16.6916
5319 14.3584
5320 15.4353
5321 18.8005
5322 30.6911
5323 9.28809
5324 6.64076
5325 18.4416
5326 37.6011
5327 30.5565
5328 13.7302
5329 12.5187
5330 22.794
5331 41.3701
5332 12.2495
5333 23.5567
5334 23.467
5335 12.8777
5336 12.1598
5337 47.3378
5338 16.3776
5339 15.884
5340 58.3759
5341 21.6273
5342 18.7108
5343 21.6273
5344 7.08946
5345 13.6854
5346 9.24322
5347 21.2684
5348 25.7554
5349 21.044
5350 17.7236
5351 56.7606
5352 30.3321
5353 51.3762
5354 60.4399
5355 33.6974
5356 15.9737
5357 8.88426
5358 14.4481
5359 32.7102
5360 11.4867
5361 28.7168
5362 35.9857
5363 20.4607
5364 17.7236
5365 29.2104
5366 21.4479
5367 29.8386
5368 32.7551
5369 19.7877
5370 9.55731
5371 15.0315
5372 17.3647
5373 20.1915
5374 14.9866
5375 10.8137
5376 29.4796
5377 27.0117
5378 19.9223
5379 43.3893
5380 36.0755
5381 38.992
5382 54.4273
5383 29.4796
5384 15.9737
5385 18.3967
5386 13.0572
5387 17.0506
5388 17.9031
5389 28.8065
5390 33.0692
5391 19.9223
5392 31.8128
5393 21.7171
5394 45.9469
5395 19.2941
5396 21.044
5397 19.0249
5398 39.4856
5399 21.403
5400 12.2046
5401 32.8448
5402 27.9091
5403 29.7039
5404 49.8506
5405 27.9091
5406 12.1598
5407 11.1278
5408 27.4156
5409 16.6019
5410 34.9537
5411 48.6839
5412 57.3439
5413 30.2424
5414 13.5059
5415 40.9663
5416 18.8454
5417 13.5059
5418 56.3567
5419 33.3384
5420 34.9537
5421 11.5316
5422 18.3967
5423 20.371
5424 12.3841
5425 43.5688
5426 22.435
5427 12.1598
5428 20.0569
5429 10.1406
5430 23.467
5431 17.0057
5432 29.9283
5433 23.7811
5434 27.1015
5435 18.8454
5436 7.26894
5437 15.2558
5438 22.3901
5439 10.0509
5440 9.78166
5441 24.1849
5442 34.0563
5443 41.1009
5444 16.6468
5445 11.6662
5446 36.2998
5447 54.6517
5448 13.9546
5449 23.1978
5450 60.7989
5451 20.7299
5452 12.9674
5453 32.3513
5454 24.2298
5455 28.7617
5456 11.2624
5457 11.8457
5458 25.3516
5459 33.2038
5460 42.1778
5461 77.2213
5462 47.4276
5463 12.9674
5464 15.2109
5465 14.852
5466 22.2106
5467 70.1767
5468 54.9658
5469 10.6791
5470 29.0309
5471 30.3321
5472 66.5422
5473 36.4344
5474 22.3901
5475 36.3447
5476 27.1015
5477 15.7045
5478 9.10861
5479 13.6854
5480 31.1847
5481 19.8325
5482 13.5059
5483 24.8131
5484 24.499
5485 93.5539
5486 23.9157
5487 36.255
5488 45.7674
5489 30.1975
5490 17.948
5491 35.3576
5492 15.9737
5493 15.5699
5494 9.73679
5495 22.9286
5496 37.8703
5497 45.7225
5498 28.7168
5499 41.2804
5500 18.8903
5501 31.3193
5502 50.7928
5503 39.351
5504 15.6596
5505 19.2492
5506 50.5685
5507 20.5505
5508 13.7751
5509 30.1526
5510 20.0569
5511 12.9674
5512 19.2044
5513 7.85225
5514 20.5056
5515 16.3327
5516 8.65991
5517 16.0635
5518 7.04459
5519 25.3964
5520 50.748
5521 24.3644
5522 21.403
5523 11.8905
5524 25.9797
5525 29.0758
5526 19.4736
5527 43.7931
5528 13.3264
5529 11.8008
5530 21.1338
5531 27.0566
5532 13.2815
5533 19.339
5534 63.9398
5535 32.4859
5536 65.914
5537 45.8571
5538 38.6331
5539 42.9855
5540 18.307
5541 9.96114
5542 45.1392
5543 54.0684
5544 44.1969
5545 36.0306
5546 38.992
5547 22.9734
5548 8.61504
5549 9.51244
5550 20.4158
5551 11.4418
5552 24.6785
5553 52.7223
5554 70.7151
5555 20.012
5556 10.0957
5557 13.1469
5558 22.4799
5559 38.2741
5560 68.2921
5561 25.7554
5562 24.9926
5563 24.6336
5564 8.88426
5565 23.467
5566 64.3885
5567 36.3447
5568 31.8128
5569 16.1981
5570 18.0826
5571 9.55731
5572 24.7234
5573 42.5368
5574 19.4287
5575 19.2941
5576 19.5633
5577 61.1129
5578 51.421
5579 13.1469
5580 13.461
5581 29.0309
5582 54.9209
5583 16.916
5584 37.3318
5585 30.6911
5586 23.2427
5587 15.4353
5588 15.525
5589 46.6199
5590 75.1572
5591 35.2678
5592 23.6016
5593 22.076
5594 41.1458
5595 88.1247
5596 18.5313
5597 42.3573
5598 27.6399
5599 34.1461
5600 46.7545
5601 44.6905
5602 46.4404
5603 18.621
5604 18.1723
5605 39.7099
5606 31.7231
5607 27.1464
5608 23.1529
5609 46.4404
5610 44.0623
5611 25.3964
5612 26.4733
5613 51.8249
5614 43.4342
5615 29.1206
5616 29.8386
5617 13.1918
5618 35.7165
5619 38.4087
5620 53.7543
5621 43.7034
5622 33.1589
5623 10.7688
5624 16.3327
5625 13.0123
5626 40.2035
5627 27.7745
5628 18.0377
5629 11.9354
5630 21.8966
5631 6.55102
5632 18.3518
5633 22.7042
5634 50.4788
5635 14.852
5636 15.0315
5637 25.7554
5638 18.0826
5639 10.8137
5640 13.9546
5641 27.1015
5642 32.8448
5643 28.8065
5644 12.5636
5645 18.0377
5646 38.4536
5647 44.8251
5648 24.7682
5649 12.2495
5650 14.852
5651 8.65991
5652 13.3713
5653 21.2235
5654 23.3773
5655 30.9603
5656 32.5308
5657 16.6468
5658 19.1146
5659 34.6845
5660 41.9086
5661 41.415
5662 39.8894
5663 54.4722
5664 21.4479
5665 33.9666
5666 80.4968
5667 74.9778
5668 48.6391
5669 58.0169
5670 44.1969
5671 41.5945
5672 21.0889
5673 35.4922
5674 62.818
5675 104.457
5676 70.7151
5677 61.427
5678 23.9606
5679 32.2615
5680 50.5685
5681 38.8574
5682 46.7097
5683 27.281
5684 10.365
5685 93.7334
5686 29.0758
5687 12.8328
5688 17.0955
5689 16.9609
5690 19.4736
5691 10.8137
5692 24.0503
5693 20.9543
5694 6.77537
5695 59.722
5696 27.8643
5697 128.149
5698 24.7682
5699 16.3776
5700 18.2172
5701 10.6342
5702 15.3007
5703 11.5765
5704 31.9923
5705 25.8003
5706 22.794
5707 12.7431
5708 6.95485
5709 8.48043
5710 30.8706
5711 19.339
5712 33.3384
5713 24.7234
5714 16.916
5715 6.32667
5716 10.6342
5717 9.4227
5718 8.92913
5719 8.92913
5720 13.0123
5721 17.9031
5722 20.4607
5723 14.852
5724 21.3581
5725 18.0377
5726 38.5433
5727 47.7865
5728 52.4979
5729 13.0572
5730 29.8386
5731 21.7171
5732 66.5871
5733 33.7871
5734 27.0566
5735 9.60218
5736 14.493
5737 17.8134
5738 18.5313
5739 33.473
5740 5.29466
5741 27.6399
5742 68.0229
5743 10.2304
5744 17.4096
5745 23.6016
5746 18.8454
5747 18.5313
5748 11.397
5749 27.0566
5750 58.6451
5751 41.0112
5752 34.1012
5753 70.2215
5754 17.948
5755 61.2924
5756 60.2604
5757 47.0686
5758 68.9203
5759 62.1898
5760 18.5762
5761 28.4925
5762 37.1075
5763 38.9023
5764 104.457
5765 16.9609
5766 17.9031
5767 8.48043
5768 23.467
5769 81.5288
5770 26.249
5771 13.1918
5772 48.5045
5773 37.2421
5774 41.7291
5775 16.557
5776 14.7174
5777 17.7236
5778 16.1083
5779 33.1589
5780 28.3578
5781 34.7294
5782 26.249
5783 17.2301
5784 23.2875
5785 82.9198
5786 42.7162
5787 18.8005
5788 18.6659
5789 17.4544
5790 9.91627
5791 15.4802
5792 14.5828
5793 33.473
5794 39.7997
5795 38.1844
5796 45.902
5797 33.6076
5798 102.214
5799 50.4788
5800 29.8386
5801 17.0057
5802 23.6914
5803 36.6139
5804 32.3961
5805 54.1581
5806 38.0946
5807 37.6459
5808 13.102
5809 18.621
5810 17.9031
5811 11.6213
5812 15.0763
5813 16.3327
5814 12.9226
5815 137.93
5816 23.108
5817 18.8903
5818 7.85225
5819 18.307
5820 17.4993
5821 41.9983
5822 60.1258
5823 80.8109
5824 51.3762
5825 29.4347
5826 14.3135
5827 35.1332
5828 13.5956
5829 59.4976
5830 18.6659
5831 39.0818
5832 52.5876
5833 36.4344
5834 17.0506
5835 11.7111
5836 8.39069
5837 16.6916
5838 25.8451
5839 17.4544
5840 49.8057
5841 42.3573
5842 26.8771
5843 40.2484
5844 26.8323
5845 20.9094
5846 42.7162
5847 38.319
5848 23.7362
5849 14.5828
5850 33.1589
5851 41.5496
5852 53.9337
5853 33.5628
5854 6.50615
5855 20.1466
5856 10.4996
5857 11.397
5858 14.7174
5859 23.3324
5860 16.9609
5861 8.70478
5862 15.3455
5863 50.2993
5864 18.8454
5865 75.3367
5866 6.46128
5867 8.88426
5868 7.35868
5869 6.05745
5870 6.50615
5871 8.57017
5872 4.89083
5873 12.429
5874 63.85
5875 19.8325
5876 3.90369
5877 7.94199
5878 14.2687
5879 61.6514
5880 14.7174
5881 6.55102
5882 5.60875
5883 6.99972
5884 13.1469
5885 21.6722
5886 19.0697
5887 17.2301
5888 68.9203
5889 9.15348
5890 23.4221
5891 130.302
5892 29.5693
5893 11.1726
5894 62.8629
5895 43.7034
5896 40.1138
5897 97.9512
5898 45.3636
5899 43.0752
5900 99.5217
5901 24.1401
5902 63.8051
5903 37.287
5904 106.432
5905 29.4347
5906 7.13433
5907 21.3581
5908 29.9732
5909 37.0626
5910 36.2101
5911 30.8706
5912 97.6371
5913 18.7108
5914 35.8511
5915 34.6396
5916 56.4913
5917 22.3453
5918 14.4481
5919 33.2038
5920 24.7234
5921 13.2367
5922 6.86511
5923 16.7365
5924 10.365
5925 23.6016
5926 20.8645
5927 29.4796
5928 40.024
5929 92.7463
5930 31.9923
5931 16.1532
5932 38.1844
5933 30.377
5934 18.3967
5935 49.357
5936 47.7865
5937 41.774
5938 75.92
5939 18.4416
5940 16.2429
5941 39.9792
5942 27.3258
5943 14.8071
5944 36.7485
5945 17.0057
5946 9.28809
5947 19.6531
5948 12.6533
5949 7.76251
5950 8.43556
5951 8.74965
5952 5.16005
5953 5.96771
5954 7.53816
5955 16.7814
5956 4.84596
5957 8.88426
5958 6.99972
5959 5.11518
5960 5.96771
5961 6.68563
5962 3.63447
5963 5.42927
5964 4.80109
5965 7.98686
5966 10.5444
5967 33.1141
5968 4.26265
5969 5.3844
5970 38.1844
5971 31.3641
5972 6.86511
5973 5.11518
5974 76.638
5975 53.3056
5976 34.0115
5977 11.5765
5978 24.6785
5979 3.32038
5980 7.44842
5981 10.7239
5982 52.9466
5983 21.9414
5984 27.954
5985 3.72421
5986 4.84596
5987 8.88426
5988 38.5882
5989 31.4539
5990 11.038
5991 84.4005
5992 21.9863
5993 28.2232
5994 5.02544
5995 14.3584
5996 27.5053
5997 35.4473
5998 14.1789
5999 7.13433
6000 12.6533
6001 56.5362
6002 30.1078
6003 57.8823
6004 31.0052
6005 14.5379
6006 26.1592
6007 23.6016
6008 3.09603
6009 6.10232
6010 4.17291
6011 7.98686
6012 12.9674
6013 12.1149
6014 14.0443
6015 8.03173
6016 16.0186
6017 80.2724
6018 21.7171
6019 4.62161
6020 12.1149
6021 6.14719
6022 7.1792
6023 9.06374
6024 5.20492
6025 19.4736
6026 18.3518
6027 22.2106
6028 19.5633
6029 13.82
6030 72.5099
6031 22.6593
6032 36.4793
6033 46.261
6034 15.7045
6035 37.6908
6036 2.01915
6037 64.6577
6038 1.74993
6039 112.713
6040 5.33953
6041 6.86511
6042 3.67934
6043 136.27
6044 10.5444
6045 5.3844
6046 1.52558
6047 1.12175
6048 0.35896
6049 57.9272
6050 0.80766
6051 3.23064
6052 0.76279
6053 1.92941
6054 1.03201
6055 0.76279
6056 1.25636
6057 1.07688
6058 0.58331
6059 43.479
6060 0.85253
6061 13.82
6062 0.49357
6063 1.52558
6064 36.5242
6065 1.3461
6066 1.39097
6067 44.511
6068 6.01258
6069 1.66019
6070 3.45499
6071 20.0569
6072 14.8071
6073 9.69192
6074 11.7559
6075 22.5696
6076 13.7302
6077 26.1592
6078 16.1981
6079 14.2687
6080 10.5444
6081 27.1464
6082 29.7488
6083 17.4544
6084 18.4864
6085 39.6651
6086 16.4224
6087 29.6591
6088 21.9863
6089 27.4604
6090 32.4859
6091 37.3767
6092 24.5439
6093 43.1649
6094 99.6114
6095 33.3384
6096 41.8188
6097 73.5419
6098 38.4985
6099 12.6982
6100 18.9351
6101 27.4604
6102 19.9223
6103 10.2304
6104 12.1149
6105 12.3393
6106 24.499
6107 32.7551
6108 33.3384
6109 18.2172
6110 38.0049
6111 41.9086
6112 72.3753
6113 37.96
6114 44.2418
6115 55.908
6116 35.8063
6117 19.0249
6118 18.6659
6119 56.1772
6120 57.3887
6121 38.7228
6122 32.8
6123 7.40355
6124 22.8837
6125 45.4982
6126 29.4347
6127 51.78
6128 26.6528
6129 5.47414
6130 15.0315
6131 28.5822
6132 20.371
6133 23.1978
6134 25.531
6135 33.7422
6136 53.485
6137 36.0755
6138 12.6982
6139 32.2615
6140 60.0809
6141 55.0106
6142 44.3764
6143 33.5179
6144 14.5828
6145 22.0312
6146 22.0312
6147 66.8563
6148 44.1969
6149 24.7682
6150 48.0109
6151 67.7537
6152 34.505
6153 39.5305
6154 32.8897
6155 21.1338
6156 58.0169
6157 46.5751
6158 36.1652
6159 52.9915
6160 35.8511
6161 77.5802
6162 28.2232
6163 32.8
6164 50.5236
6165 21.8517
6166 18.0377
6167 41.6842
6168 41.9983
6169 15.3455
6170 44.3316
6171 46.1264
6172 40.9214
6173 23.9157
6174 23.3773
6175 30.7808
6176 27.7297
6177 16.1532
6178 32.7102
6179 30.5565
6180 20.4607
6181 44.4662
6182 51.78
6183 23.4221
6184 24.1401
6185 28.4027
6186 18.4416
6187 47.8314
6188 40.3381
6189 21.7619
6190 38.0498
6191 44.8251
6192 25.3067
6193 14.5828
6194 13.3264
6195 26.9669
6196 27.9989
6197 30.1975
6198 57.4336
6199 23.108
6200 29.7937
6201 30.8257
6202 24.9926
6203 49.8506
6204 37.7357
6205 21.8068
6206 15.525
6207 13.3264
6208 24.0952
6209 10.8585
6210 24.1849
6211 19.8325
6212 25.1272
6213 30.1078
6214 17.1852
6215 53.2607
6216 15.7045
6217 19.8325
6218 11.8905
6219 36.255
6220 37.4664
6221 35.896
6222 35.537
6223 20.9094
6224 53.3504
6225 103.739
6226 34.1461
6227 26.563
6228 46.6648
6229 36.7485
6230 50.748
6231 55.0555
6232 59.363
6233 64.0295
6234 42.7162
6235 39.6651
6236 60.1258
6237 28.8963
6238 50.5685
6239 43.5688
6240 14.8071
6241 20.5953
6242 19.1146
6243 44.8251
6244 56.8054
6245 27.281
6246 21.7171
6247 23.6465
6248 19.6531
6249 35.5819
6250 13.102
6251 15.4802
6252 37.0626
6253 21.5376
6254 17.4096
6255 35.6268
6256 71.5676
6257 14.6276
6258 26.1592
6259 21.1786
6260 23.9157
6261 50.6134
6262 41.9086
6263 20.371
6264 11.397
6265 11.9803
6266 13.9994
6267 23.826
6268 11.9803
6269 25.3964
6270 60.7091
6271 46.8443
6272 56.8054
6273 16.6916
6274 28.4027
6275 11.7111
6276 40.8766
6277 94.6757
6278 17.6339
6279 29.1655
6280 46.3507
6281 23.2875
6282 60.2604
6283 52.3184
6284 44.6456
6285 20.5505
6286 9.06374
6287 18.4864
6288 22.3004
6289 10.4547
6290 12.788
6291 6.55102
6292 13.2367
6293 7.98686
6294 12.1598
6295 30.736
6296 54.2478
6297 35.4922
6298 31.0949
6299 24.3195
6300 48.4147
6301 39.4856
6302 57.7028
6303 66.2281
6304 47.0238
6305 33.1141
6306 45.7225
6307 36.569
6308 47.966
6309 30.1975
6310 38.5882
6311 41.415
6312 27.1015
6313 39.3061
6314 29.8386
6315 13.0123
6316 41.9983
6317 25.2618
6318 23.5119
6319 10.1855
6320 8.0766
6321 16.1532
6322 10.2304
6323 19.6082
6324 31.9474
6325 39.0818
6326 30.4667
6327 56.0875
6328 25.1721
6329 9.15348
6330 9.01887
6331 11.8008
6332 13.0123
6333 14.9417
6334 13.1469
6335 14.493
6336 20.4607
6337 16.5122
6338 29.3899
6339 17.7236
6340 16.1981
6341 18.7557
6342 7.22407
6343 56.1324
6344 48.0109
6345 24.4093
6346 15.0315
6347 9.15348
6348 33.0692
6349 43.7034
6350 26.8323
6351 31.6782
6352 33.1589
6353 28.313
6354 49.6262
6355 94.4962
6356 18.6659
6357 5.47414
6358 12.788
6359 26.6977
6360 11.1726
6361 19.9671
6362 27.1912
6363 31.5436
6364 23.6016
6365 33.5628
6366 26.0695
6367 12.9674
6368 36.928
6369 34.0563
6370 33.0243
6371 30.1078
6372 26.6977
6373 15.0315
6374 20.2364
6375 22.794
6376 13.82
6377 5.47414
6378 5.65362
6379 9.10861
6380 18.0377
6381 9.96114
6382 26.8771
6383 9.55731
6384 8.12147
6385 13.461
6386 16.9609
6387 13.9546
6388 6.41641
6389 14.4033
6390 79.1507
6391 13.3713
6392 12.2944
6393 40.4727
6394 16.916
6395 12.3393
6396 53.2607
6397 22.2555
6398 50.1198
6399 31.768
6400 34.2358
6401 11.4418
6402 15.3455
6403 14.9417
6404 26.1592
6405 10.9034
6406 20.2364
6407 9.78166
6408 17.9929
6409 57.7926
6410 24.9926
6411 28.8065
6412 29.5245
6413 7.94199
6414 18.3518
6415 17.6788
6416 41.2355
6417 24.5888
6418 44.9149
6419 22.794
6420 50.4788
6421 25.3516
6422 30.018
6423 26.5182
6424 10.3201
6425 8.57017
6426 14.9866
6427 27.5053
6428 11.0829
6429 21.8068
6430 11.397
6431 17.9031
6432 14.3135
6433 10.7239
6434 29.7937
6435 24.7234
6436 32.9795
6437 28.2232
6438 19.8774
6439 26.8771
6440 11.2175
6441 28.7617
6442 27.0117
6443 38.6779
6444 31.9923
6445 14.2238
6446 31.8128
6447 47.2481
6448 21.2684
6449 25.2169
6450 40.9214
6451 31.0949
6452 33.4282
6453 14.1789
6454 17.3198
6455 32.9795
6456 53.5748
6457 57.972
6458 29.7488
6459 14.3135
6460 35.2678
6461 29.6142
6462 32.5756
6463 20.7748
6464 29.0309
6465 30.1526
6466 9.60218
6467 22.9734
6468 22.6145
6469 23.0183
6470 16.7365
6471 7.76251
6472 10.6342
6473 6.37154
6474 10.8585
6475 16.0186
6476 24.1401
6477 50.9275
6478 10.0957
6479 9.64705
6480 8.974
6481 20.1018
6482 24.3195
6483 36.3447
6484 18.0377
6485 7.49329
6486 11.5316
6487 24.4541
6488 32.8448
6489 11.8457
6490 20.6402
6491 13.5059
6492 31.0052
6493 9.91627
6494 14.0443
6495 9.69192
6496 16.4673
6497 29.6591
6498 11.397
6499 7.31381
6500 11.8457
6501 8.61504
6502 21.4927
6503 42.1778
6504 18.307
6505 19.7877
6506 16.6019
6507 17.8583
6508 39.2164
6509 17.6339
6510 8.61504
6511 21.2235
6512 12.5636
6513 17.9031
6514 10.2304
6515 23.9157
6516 13.3264
6517 22.794
6518 5.87797
6519 5.47414
6520 11.2624
6521 36.3447
6522 7.04459
6523 2.91655
6524 7.13433
6525 4.75622
6526 16.6019
6527 2.64733
6528 5.47414
6529 40.2035
6530 12.9674
6531 9.51244
6532 27.0566
6533 3.45499
6534 12.2495
6535 15.2558
6536 23.0632
6537 20.1915
6538 17.3198
6539 82.2467
6540 24.0952
6541 21.0889
6542 10.365
6543 25.0375
6544 67.5742
6545 32.8
6546 21.3132
6547 42.8957
6548 31.3193
6549 49.7608
6550 10.5444
6551 28.0438
6552 29.8386
6553 10.365
6554 59.363
6555 9.82653
6556 33.5628
6557 12.2944
6558 11.9354
6559 18.0377
6560 22.076
6561 22.1209
6562 18.621
6563 58.5105
6564 9.06374
6565 13.0123
6566 23.108
6567 16.557
6568 42.6265
6569 16.8711
6570 3.36525
6571 5.3844
6572 11.8008
6573 8.70478
6574 26.6079
6575 21.6722
6576 4.44213
6577 10.2304
6578 20.1018
6579 19.8325
6580 13.2815
6581 35.1332
6582 8.43556
6583 8.70478
6584 5.78823
6585 6.7305
6586 28.313
6587 8.34582
6588 16.3776
6589 9.8714
6590 11.038
6591 16.6019
6592 8.16634
6593 14.852
6594 7.40355
6595 15.8391
6596 10.0957
6597 21.2684
6598 10.5893
6599 34.0563
6600 23.3773
6601 35.7614
6602 21.403
6603 9.4227
6604 12.2495
6605 27.4604
6606 46.9789
6607 90.3233
6608 30.7808
6609 30.5565
6610 86.2401
6611 45.2738
6612 13.102
6613 17.275
6614 21.9414
6615 32.2615
6616 22.9734
6617 25.9349
6618 25.6208
6619 68.7857
6620 38.7677
6621 25.0823
6622 18.5313
6623 21.7171
6624 14.6276
6625 17.7236
6626 11.038
6627 51.9146
6628 23.5567
6629 31.768
6630 56.267
6631 77.1764
6632 30.5116
6633 9.10861
6634 8.43556
6635 9.78166
6636 43.1201
6637 34.6845
6638 53.171
6639 20.9543
6640 7.67277
6641 12.9226
6642 53.9786
6643 18.307
6644 10.6791
6645 43.2547
6646 11.3072
6647 5.96771
6648 7.08946
6649 6.37154
6650 17.6788
6651 22.7491
6652 22.8388
6653 18.6659
6654 31.1398
6655 8.0766
6656 19.2044
6657 23.5119
6658 16.7365
6659 11.2624
6660 19.7428
6661 13.2367
6662 10.9483
6663 19.4287
6664 47.4276
6665 17.8583
6666 31.8577
6667 19.7877
6668 27.1015
6669 29.1206
6670 23.1529
6671 10.0957
6672 12.0252
6673 38.4536
6674 18.5313
6675 5.02544
6676 9.55731
6677 25.89
6678 10.365
6679 16.1083
6680 67.9332
6681 28.4476
6682 9.01887
6683 12.2046
6684 27.3258
6685 41.1907
6686 29.3001
6687 19.6979
6688 27.5951
6689 21.403
6690 8.88426
6691 46.6199
6692 44.7803
6693 34.5948
6694 32.5308
6695 38.5882
6696 6.19206
6697 11.0829
6698 7.35868
6699 11.1278
6700 43.6585
6701 5.16005
6702 16.0186
6703 13.9097
6704 11.8905
6705 15.2558
6706 13.5956
6707 50.2544
6708 22.8388
6709 19.4287
6710 16.3327
6711 54.0684
6712 10.0509
6713 8.70478
6714 16.1981
6715 73.5868
6716 16.1532
6717 37.3767
6718 12.1149
6719 7.35868
6720 16.5122
6721 9.46757
6722 21.0889
6723 76.9969
6724 63.9398
6725 36.7485
6726 17.1403
6727 125.501
6728 12.5187
6729 24.6336
6730 24.2747
6731 23.1978
6732 24.6785
6733 15.6596
6734 31.6782
6735 13.7751
6736 24.7234
6737 13.8648
6738 13.6854
6739 24.3644
6740 35.9409
6741 20.5056
6742 38.992
6743 24.3644
6744 13.7302
6745 17.5442
6746 39.6651
6747 100.284
6748 49.8954
6749 20.6402
6750 9.69192
6751 14.5828
6752 22.1658
6753 36.4793
6754 34.2358
6755 15.6148
6756 28.9412
6757 73.4971
6758 33.2935
6759 18.4416
6760 20.371
6761 12.5187
6762 13.3264
6763 14.1341
6764 25.1272
6765 69.4588
6766 27.8194
6767 13.4161
6768 23.7811
6769 40.7868
6770 10.8137
6771 26.6977
6772 17.6339
6773 20.2812
6774 19.6082
6775 18.307
6776 10.7688
6777 10.8585
6778 21.6722
6779 73.9009
6780 19.339
6781 17.275
6782 70.3562
6783 50.0749
6784 84.1761
6785 33.1141
6786 23.5567
6787 74.0804
6788 65.4653
6789 37.7357
6790 26.6528
6791 19.1146
6792 23.5119
6793 28.8065
6794 12.0252
6795 22.7042
6796 37.6011
6797 26.3387
6798 31.8577
6799 35.896
6800 17.6339
6801 28.0438
6802 10.8137
6803 15.5699
6804 10.0509
6805 48.325
6806 24.2298
6807 13.461
6808 7.58303
6809 10.4098
6810 35.4922
6811 21.9863
6812 30.2424
6813 30.4667
6814 21.4479
6815 24.5888
6816 30.1078
6817 89.2913
6818 11.1278
6819 12.9674
6820 11.7111
6821 16.1532
6822 14.3584
6823 66.273
6824 17.0057
6825 8.12147
6826 9.46757
6827 13.6405
6828 28.6271
6829 59.722
6830 21.8068
6831 17.589
6832 23.6016
6833 36.9729
6834 24.7682
6835 32.6654
6836 9.37783
6837 13.7751
6838 29.2552
6839 11.9354
6840 9.4227
6841 10.8137
6842 28.8963
6843 56.7157
6844 10.9931
6845 17.0955
6846 15.7494
6847 9.15348
6848 30.5116
6849 28.2232
6850 17.1403
6851 68.5165
6852 29.8834
6853 54.1581
6854 38.7677
6855 24.1849
6856 56.3119
6857 55.7734
6858 67.5294
6859 17.6788
6860 28.7168
6861 42.6714
6862 33.1589
6863 115.899
6864 56.7606
6865 88.8426
6866 60.754
6867 19.8325
6868 24.4093
6869 111.906
6870 52.9915
6871 18.1723
6872 39.2164
6873 56.4465
6874 84.7146
6875 27.1015
6876 58.5105
6877 44.7354
6878 26.3836
6879 103.156
6880 30.3321
6881 15.7045
6882 10.8137
6883 18.7557
6884 73.8111
6885 28.0438
6886 12.7431
6887 11.9354
6888 40.9214
6889 17.2301
6890 44.2418
6891 39.6202
6892 21.5825
6893 68.6062
6894 44.6008
6895 12.9674
6896 10.006
6897 17.8583
6898 17.589
6899 23.3773
6900 33.7422
6901 24.1849
6902 13.2367
6903 13.461
6904 7.94199
6905 17.8134
6906 18.7557
6907 12.7431
6908 13.5956
6909 14.493
6910 12.429
6911 13.0572
6912 45.902
6913 10.7239
6914 27.8194
6915 32.6205
6916 41.6394
6917 11.1278
6918 16.6468
6919 35.1781
6920 86.7786
6921 31.6782
6922 21.8517
6923 9.10861
6924 24.0054
6925 25.4413
6926 16.3776
6927 16.1532
6928 20.4158
6929 8.12147
6930 36.5242
6931 19.5184
6932 15.525
6933 134.027
6934 42.4919
6935 14.852
6936 9.19835
6937 35.0435
6938 122.675
6939 34.9089
6940 47.0238
6941 11.6662
6942 19.7877
6943 6.90998
6944 21.7619
6945 19.9223
6946 9.06374
6947 38.2292
6948 110.919
6949 44.1969
6950 86.3299
6951 27.1015
6952 8.21121
6953 17.0506
6954 20.3261
6955 43.2098
6956 66.1384
6957 29.4796
6958 10.2304
6959 16.7365
6960 72.7791
6961 42.2675
6962 62.9077
6963 13.1918
6964 32.5756
6965 71.6574
6966 40.6522
6967 17.4993
6968 24.0054
6969 15.7942
6970 46.3956
6971 41.774
6972 47.5173
6973 18.1723
6974 14.8968
6975 37.1972
6976 38.2292
6977 29.2104
6978 33.473
6979 47.1584
6980 24.6785
6981 6.7305
6982 18.8903
6983 60.9783
6984 26.9669
6985 27.1015
6986 20.4607
6987 27.1464
6988 9.64705
6989 11.4867
6990 14.9866
6991 9.8714
6992 7.89712
6993 12.1598
6994 8.0766
6995 18.5313
6996 44.1521
6997 54.4722
6998 21.2684
6999 11.397
7000 10.6791
7001 15.0763
7002 23.8708
7003 20.5056
7004 48.0109
7005 20.3261
7006 32.2167
7007 41.056
7008 38.2741
7009 28.1784
7010 19.7877
7011 42.3573
7012 42.1329
7013 17.5442
7014 24.499
7015 40.1586
7016 47.1584
7017 20.9094
7018 12.3841
7019 36.5242
7020 21.4927
7021 31.5436
7022 14.5828
7023 38.0049
7024 32.1718
7025 13.1918
7026 11.2175
7027 10.2752
7028 16.0186
7029 22.3453
7030 20.0569
7031 27.8643
7032 21.9414
7033 13.9546
7034 36.569
7035 27.0117
7036 26.9669
7037 18.621
7038 26.0695
7039 29.3001
7040 25.5759
7041 45.4533
7042 48.9532
7043 25.0823
7044 6.41641
7045 7.94199
7046 8.16634
7047 21.1786
7048 8.43556
7049 19.9671
7050 42.4021
7051 23.826
7052 23.9157
7053 20.7748
7054 39.7548
7055 24.5888
7056 29.6591
7057 80.5416
7058 53.9786
7059 14.8968
7060 21.6273
7061 28.4027
7062 65.4653
7063 47.2032
7064 54.2478
7065 67.5294
7066 43.1649
7067 39.4407
7068 19.6979
7069 24.1401
7070 29.345
7071 22.5696
7072 25.5759
7073 46.3956
7074 14.8968
7075 39.2164
7076 53.5748
7077 22.7042
7078 154.981
7079 45.1841
7080 17.4544
7081 31.9474
7082 19.9671
7083 49.0429
7084 70.9843
7085 28.7168
7086 10.2752
7087 23.826
7088 14.4033
7089 15.4353
7090 16.4224
7091 18.5762
7092 213.133
7093 35.5819
7094 12.5636
7095 18.0826
7096 25.2169
7097 7.76251
7098 9.01887
7099 7.53816
7100 9.69192
7101 11.0829
7102 12.8777
7103 12.4739
7104 7.35868
7105 3.90369
7106 9.06374
7107 37.6908
7108 24.2298
7109 26.0246
7110 54.6068
7111 19.2941
7112 9.33296
7113 7.04459
7114 29.6142
7115 17.4544
7116 39.9792
7117 27.954
7118 37.3318
7119 14.9866
7120 19.1595
7121 34.864
7122 44.4213
7123 23.6016
7124 73.4073
7125 74.4393
7126 56.0875
7127 81.439
7128 118.771
7129 73.3176
7130 51.0172
7131 22.3453
7132 23.2875
7133 27.0566
7134 15.3007
7135 47.0238
7136 40.4279
7137 55.1901
7138 31.6334
7139 36.6588
7140 15.6596
7141 28.9412
7142 33.3384
7143 28.4476
7144 10.9034
7145 29.3001
7146 34.5499
7147 101.765
7148 35.537
7149 41.8637
7150 66.632
7151 33.473
7152 15.6148
7153 19.1595
7154 18.3518
7155 29.8834
7156 16.4673
7157 17.1403
7158 19.8774
7159 18.1723
7160 24.0503
7161 13.2815
7162 35.4473
7163 48.5493
7164 71.9715
7165 52.4979
7166 34.9089
7167 45.4084
7168 40.742
7169 36.6139
7170 18.4416
7171 18.5762
7172 27.9989
7173 30.1526
7174 21.0889
7175 23.9157
7176 10.0957
7177 20.6402
7178 11.6662
7179 14.2687
7180 32.8
7181 56.5811
7182 36.0755
7183 23.2875
7184 27.3258
7185 13.2367
7186 16.0635
7187 14.6725
7188 27.5502
7189 48.4147
7190 68.6511
7191 33.0692
7192 19.2492
7193 10.7239
7194 32.6654
7195 94.7206
7196 22.076
7197 31.6334
7198 100.733
7199 37.6908
7200 22.3004
7201 16.4224
7202 32.4859
7203 71.3433
7204 123.931
7205 51.9595
7206 39.4407
7207 27.0566
7208 95.9321
7209 41.1009
7210 14.2238
7211 46.3058
7212 89.5156
7213 26.7874
7214 29.8834
7215 29.8386
7216 22.076
7217 21.6722
7218 42.447
7219 38.4985
7220 31.2744
7221 15.1212
7222 14.3135
7223 50.7928
7224 64.4782
7225 56.9849
7226 49.5814
7227 42.6265
7228 62.1001
7229 71.0292
7230 46.934
7231 30.4219
7232 16.1083
7233 28.0886
7234 59.363
7235 22.9734
7236 34.864
7237 30.3321
7238 30.6013
7239 10.006
7240 14.8968
7241 15.3007
7242 42.7611
7243 41.4599
7244 21.5825
7245 33.3833
7246 17.0506
7247 10.6342
7248 28.4476
7249 35.9857
7250 24.1401
7251 29.1655
7252 111.996
7253 18.0377
7254 13.461
7255 11.8457
7256 55.5939
7257 25.9797
7258 15.3007
7259 19.6979
7260 34.1012
7261 32.6654
7262 36.569
7263 23.9606
7264 18.2172
7265 16.0186
7266 17.7236
7267 13.5507
7268 23.6465
7269 18.8005
7270 8.12147
7271 18.3967
7272 4.98057
7273 3.27551
7274 6.55102
7275 11.3521
7276 41.1907
7277 5.29466
7278 8.57017
7279 12.6533
7280 8.39069
7281 51.8697
7282 19.2044
7283 48.6839
7284 18.3518
7285 15.6148
7286 14.3584
7287 59.8117
7288 10.0957
7289 12.6982
7290 35.1781
7291 88.1695
7292 28.6271
7293 49.8506
7294 19.9223
7295 32.8
7296 29.0758
7297 28.8065
7298 43.4342
7299 73.4522
7300 101.182
7301 92.5668
7302 31.2744
7303 66.1384
7304 86.644
7305 32.2615
7306 21.5376
7307 56.3567
7308 23.6016
7309 43.4342
7310 16.6468
7311 11.5316
7312 14.7622
7313 45.3187
7314 50.2544
7315 44.1072
7316 51.7351
7317 14.7622
7318 11.8457
7319 20.1915
7320 35.0883
7321 42.5368
7322 32.8448
7323 22.9286
7324 68.9203
7325 20.8645
7326 35.4922
7327 30.9603
7328 21.2684
7329 10.9034
7330 21.044
7331 45.1392
7332 16.7365
7333 8.25608
7334 21.6722
7335 42.0881
7336 36.4344
7337 40.4727
7338 12.429
7339 20.2812
7340 71.6125
7341 41.5496
7342 42.4919
7343 52.9915
7344 27.281
7345 62.7731
7346 34.505
7347 12.2046
7348 56.8952
7349 41.6394
7350 19.7877
7351 15.3007
7352 11.038
7353 20.9543
7354 69.8626
7355 17.275
7356 11.397
7357 24.6785
7358 17.4096
7359 54.6965
7360 25.4413
7361 12.5187
7362 8.974
7363 11.397
7364 28.4925
7365 12.2944
7366 7.94199
7367 19.4736
7368 34.4602
7369 34.3704
7370 31.9474
7371 51.4659
7372 35.0883
7373 34.2358
7374 42.7162
7375 44.6008
7376 64.9269
7377 14.0443
7378 31.1398
7379 108.81
7380 41.5047
7381 64.7474
7382 44.87
7383 100.15
7384 39.4856
7385 10.8585
7386 22.5247
7387 26.4284
7388 39.8894
7389 19.2044
7390 33.1141
7391 17.8134
7392 36.1652
7393 55.5042
7394 60.0809
7395 36.255
7396 25.0823
7397 28.5822
7398 13.0572
7399 16.8711
7400 14.852
7401 47.2032
7402 13.5507
7403 6.37154
7404 16.4224
7405 29.1655
7406 14.1341
7407 30.8706
7408 12.2046
7409 22.0312
7410 34.6845
7411 9.96114
7412 19.8325
7413 31.6334
7414 29.0309
7415 47.2481
7416 44.6456
7417 15.2109
7418 41.5047
7419 114.822
7420 9.8714
7421 31.409
7422 30.2424
7423 61.5168
7424 63.2667
7425 18.9351
7426 15.7045
7427 33.3833
7428 34.3704
7429 28.4027
7430 50.2544
7431 130.976
7432 42.3573
7433 22.1658
7434 43.8829
7435 37.1972
7436 44.0175
7437 54.6517
7438 36.7485
7439 17.5442
7440 26.8323
7441 65.7794
7442 20.4158
7443 25.5759
7444 20.5953
7445 17.8134
7446 7.49329
7447 10.4547
7448 11.8457
7449 14.0892
7450 52.8569
7451 9.37783
7452 16.8711
7453 4.89083
7454 12.07
7455 16.916
7456 24.1849
7457 93.4642
7458 36.8383
7459 22.7042
7460 64.9718
7461 45.4084
7462 56.3119
7463 54.1581
7464 45.8571
7465 16.3327
7466 10.8137
7467 36.8383
7468 33.4282
7469 62.3693
7470 22.0312
7471 8.57017
7472 24.2298
7473 14.9866
7474 53.2158
7475 35.6268
7476 27.5053
7477 100.509
7478 29.6142
7479 50.1647
7480 85.1184
7481 21.6273
7482 30.9154
7483 51.3762
7484 46.4404
7485 31.05
7486 24.499
7487 20.1466
7488 10.4547
7489 30.1526
7490 16.0635
7491 25.531
7492 39.3061
7493 63.1321
7494 39.9343
7495 41.5496
7496 34.3704
7497 30.1526
7498 99.0281
7499 42.806
7500 15.3455
7501 17.3198
7502 24.3644
7503 21.6273
7504 15.0315
7505 22.0312
7506 46.1264
7507 27.1015
7508 14.4033
7509 27.6399
7510 8.21121
7511 20.0569
7512 39.8446
7513 12.788
7514 13.5507
7515 21.3581
7516 14.1789
7517 18.8454
7518 32.8
7519 52.3633
7520 37.1075
7521 51.7351
7522 18.1275
7523 14.5828
7524 12.429
7525 16.916
7526 24.0054
7527 17.7236
7528 40.0689
7529 35.537
7530 11.4418
7531 12.8777
7532 26.1143
7533 21.2235
7534 31.4987
7535 29.8834
7536 22.2106
7537 50.0301
7538 49.6262
7539 20.7748
7540 10.2304
7541 15.3904
7542 22.2555
7543 40.2933
7544 71.3882
7545 40.1586
7546 41.5047
7547 42.9855
7548 18.1275
7549 26.0246
7550 35.8511
7551 20.4158
7552 42.9406
7553 26.0695
7554 41.4599
7555 26.4284
7556 23.7811
7557 9.69192
7558 89.2464
7559 20.5953
7560 10.5893
7561 35.3127
7562 40.4279
7563 75.247
7564 61.427
7565 29.5693
7566 13.1469
7567 22.5696
7568 24.3195
7569 23.2875
7570 11.397
7571 29.345
7572 17.6339
7573 42.1329
7574 53.171
7575 37.6459
7576 38.9023
7577 73.7214
7578 30.4219
7579 18.7557
7580 32.7102
7581 32.2615
7582 72.6894
7583 38.992
7584 21.5825
7585 40.9214
7586 26.1592
7587 18.3518
7588 19.8774
7589 23.5119
7590 13.0123
7591 35.8511
7592 15.0315
7593 34.0115
7594 39.4856
7595 20.012
7596 30.6462
7597 45.0943
7598 31.7231
7599 32.3961
7600 19.6082
7601 30.736
7602 41.3253
7603 51.7351
7604 34.9537
7605 13.2367
7606 14.4481
7607 36.4793
7608 95.1693
7609 65.1961
7610 39.6202
7611 18.4864
7612 29.1206
7613 23.7362
7614 22.4799
7615 53.1261
7616 23.0632
7617 13.0572
7618 35.537
7619 48.325
7620 35.3576
7621 17.275
7622 19.8774
7623 62.4142
7624 57.7926
7625 30.1078
7626 17.1403
7627 26.6079
7628 26.8323
7629 12.5187
7630 13.5507
7631 25.0375
7632 29.9732
7633 15.9289
7634 13.2815
7635 25.1721
7636 45.7674
7637 59.5425
7638 23.5567
7639 12.9226
7640 23.9606
7641 38.8125
7642 49.8057
7643 18.0826
7644 47.5173
7645 57.0746
7646 33.9666
7647 48.4147
7648 40.4727
7649 30.9603
7650 13.6854
7651 18.6659
7652 8.57017
7653 18.6659
7654 22.0312
7655 16.8263
7656 36.1652
7657 20.9992
7658 32.0821
7659 44.5559
7660 24.6785
7661 66.0038
7662 19.8774
7663 23.9157
7664 55.5491
7665 14.1341
7666 23.5119
7667 23.826
7668 38.1844
7669 19.7877
7670 24.0952
7671 16.1532
7672 19.6979
7673 16.3327
7674 12.0252
7675 17.4544
7676 32.7551
7677 27.954
7678 28.2232
7679 96.7397
7680 48.7737
7681 25.6208
7682 10.7239
7683 33.8769
7684 28.7168
7685 59.1835
7686 76.2341
7687 21.2235
7688 49.1326
7689 72.4202
7690 25.7105
7691 42.2675
7692 32.5756
7693 27.0566
7694 22.9286
7695 27.6399
7696 83.5031
7697 88.3939
7698 47.3827
7699 21.403
7700 43.838
7701 39.2612
7702 74.4842
7703 33.6525
7704 46.9789
7705 45.9469
7706 48.0109
7707 15.7045
7708 46.5302
7709 78.2981
7710 76.9072
7711 32.6205
7712 44.7803
7713 28.6271
7714 18.98
7715 24.7234
7716 15.4802
7717 10.6791
7718 15.0315
7719 41.2355
7720 49.4467
7721 17.9031
7722 19.4736
7723 44.2867
7724 23.6016
7725 34.6396
7726 29.7488
7727 20.1915
7728 30.7808
7729 23.9606
7730 44.0623
7731 47.6519
7732 14.8968
7733 44.511
7734 18.8903
7735 53.9786
7736 32.0372
7737 21.0889
7738 33.6076
7739 44.6008
7740 52.5876
7741 98.8935
7742 77.2213
7743 65.7346
7744 23.5119
7745 39.8894
7746 23.108
7747 19.3838
7748 48.1455
7749 91.5348
7750 85.2081
7751 34.7294
7752 13.4161
7753 37.1075
7754 38.0049
7755 36.6139
7756 69.5485
7757 20.3261
7758 31.6334
7759 11.9354
7760 15.1212
7761 14.1789
7762 22.794
7763 21.3581
7764 22.2106
7765 22.3901
7766 14.0892
7767 11.8457
7768 21.1338
7769 24.858
7770 31.8128
7771 29.9283
7772 20.9094
7773 6.14719
7774 14.4033
7775 16.0186
7776 15.4353
7777 13.5956
7778 24.2747
7779 42.8508
7780 9.19835
7781 11.6213
7782 22.8388
7783 19.2044
7784 48.8186
7785 16.2429
7786 35.1781
7787 33.2935
7788 8.16634
7789 7.44842
7790 18.8903
7791 18.621
7792 29.4347
7793 24.2298
7794 51.8249
7795 14.9866
7796 20.012
7797 41.8188
7798 107.957
7799 78.343
7800 38.4536
7801 49.1326
7802 121.553
7803 41.1458
7804 69.1895
7805 78.5225
7806 86.0158
7807 101.182
7808 69.1895
7809 25.3964
7810 46.9789
7811 74.3496
7812 16.2429
7813 32.3064
7814 71.2984
7815 60.395
7816 44.7803
7817 48.9532
7818 16.6468
7819 24.9029
7820 45.0943
7821 24.499
7822 15.3904
7823 9.64705
7824 20.6851
7825 17.2301
7826 25.4862
7827 38.319
7828 32.4859
7829 66.946
7830 30.6911
7831 16.6019
7832 33.5628
7833 33.3384
7834 30.736
7835 33.2935
7836 28.986
7837 10.6342
7838 20.1466
7839 38.0498
7840 39.7997
7841 47.4276
7842 17.6788
7843 25.3516
7844 17.0057
7845 29.7039
7846 38.2292
7847 32.9346
7848 32.1269
7849 23.4221
7850 21.3581
7851 28.7168
7852 39.5305
7853 75.3367
7854 40.4279
7855 15.0315
7856 59.9912
7857 73.0035
7858 15.4353
7859 18.0826
7860 21.1338
7861 37.7357
7862 35.2678
7863 61.7411
7864 46.2161
7865 29.6591
7866 16.9609
7867 22.5247
7868 24.2747
7869 16.3327
7870 20.5056
7871 10.8585
7872 18.3967
7873 44.9149
7874 10.8137
7875 8.92913
7876 20.6851
7877 26.249
7878 76.0546
7879 32.4859
7880 31.4539
7881 21.0889
7882 9.37783
7883 15.9737
7884 14.8071
7885 15.6596
7886 35.6268
7887 26.1143
7888 31.0949
7889 19.8325
7890 30.4219
7891 44.87
7892 20.5505
7893 12.2944
7894 14.7174
7895 21.6273
7896 24.4541
7897 43.8829
7898 30.377
7899 34.9986
7900 64.7025
7901 52.9017
7902 98.5345
7903 29.2104
7904 34.4602
7905 73.2278
7906 54.1581
7907 28.1335
7908 65.4205
7909 45.4533
7910 20.5953
7911 29.9283
7912 14.9417
7913 20.371
7914 50.8826
7915 22.7491
7916 48.7288
7917 30.736
7918 27.7297
7919 49.4916
7920 32.9795
7921 23.7362
7922 35.0435
7923 33.3384
7924 43.4342
7925 16.2878
7926 11.8457
7927 9.24322
7928 15.9289
7929 17.8134
7930 50.0749
7931 95.5282
7932 24.8131
7933 12.6533
7934 11.8008
7935 19.2941
7936 42.5368
7937 42.2227
7938 63.0872
7939 23.1978
7940 34.0563
7941 20.9543
7942 16.6916
7943 24.1401
7944 111.502
7945 9.60218
7946 17.948
7947 23.5567
7948 54.3824
7949 18.98
7950 15.5699
7951 36.1652
7952 52.9466
7953 37.9151
7954 18.1723
7955 51.2864
7956 65.1512
7957 31.2744
7958 62.9526
7959 33.832
7960 26.5182
7961 31.9474
7962 15.6148
7963 58.5554
7964 94.1821
7965 63.2218
7966 49.357
7967 20.2364
7968 19.0249
7969 41.1907
7970 25.1272
7971 44.5559
7972 46.1264
7973 40.3381
7974 15.9737
7975 33.4282
7976 25.0823
7977 19.3838
7978 19.6979
7979 24.9029
7980 49.0878
7981 57.8823
7982 16.8711
7983 22.3453
7984 37.1972
7985 37.7805
7986 36.1652
7987 23.1978
7988 11.9803
7989 19.2492
7990 33.6974
7991 76.7277
7992 36.8831
7993 24.499
7994 52.0043
7995 47.966
7996 29.2104
7997 56.2221
7998 93.5091
7999 129.27
8000 50.4788
8001 37.9151
8002 20.9992
8003 44.4213
8004 50.0301
8005 36.0755
8006 49.7608
8007 21.0889
8008 25.1272
8009 74.888
8010 44.7803
8011 25.2169
8012 12.788
8013 30.7808
8014 18.307
8015 20.4607
8016 13.5507
8017 10.5444
8018 19.6082
8019 24.0952
8020 9.64705
8021 5.02544
8022 12.4739
8023 6.37154
8024 6.68563
8025 16.916
8026 25.5759
8027 49.5814
8028 9.33296
8029 12.2944
8030 63.8051
8031 22.8837
8032 3.94856
8033 38.2292
8034 41.4599
8035 5.20492
8036 6.77537
8037 29.9283
8038 19.8774
8039 59.2284
8040 15.1212
8041 13.6854
8042 56.8952
8043 6.23693
8044 10.9034
8045 20.9992
8046 24.0952
8047 43.0303
8048 55.4145
8049 12.2046
8050 8.30095
8051 23.6465
8052 34.0563
8053 42.7611
8054 140.578
8055 43.2547
8056 67.5294
8057 108.855
8058 52.9017
8059 27.0566
8060 74.5291
8061 10.6342
8062 23.6914
8063 55.235
8064 28.1335
8065 13.5059
8066 26.8771
8067 45.902
8068 33.473
8069 13.9097
8070 23.9606
8071 36.6588
8072 70.7151
8073 35.4024
8074 87.2273
8075 30.6013
8076 21.6722
8077 37.2421
8078 40.4279
8079 29.345
8080 30.6911
8081 19.339
8082 11.1726
8083 16.1532
8084 35.0883
8085 21.4479
8086 27.6848
8087 28.2232
8088 20.1466
8089 39.4407
8090 16.6019
8091 8.43556
8092 21.6722
8093 16.6468
8094 10.0509
8095 16.6916
8096 59.5874
8097 29.2552
8098 27.8194
8099 25.2169
8100 34.0115
8101 21.9414
8102 28.1784
8103 26.3836
8104 40.9214
8105 21.8517
8106 22.3901
8107 49.8506
8108 16.0186
8109 10.3201
8110 12.8777
8111 26.2041
8112 8.30095
8113 21.3581
8114 27.8643
8115 25.0375
8116 19.2941
8117 27.2361
8118 32.8448
8119 39.5305
8120 27.8194
8121 53.1261
8122 43.6585
8123 16.6019
8124 41.2804
8125 30.9603
8126 19.9671
8127 126.578
8128 20.0569
8129 34.1461
8130 62.6834
8131 20.5505
8132 14.9866
8133 16.0635
8134 10.3201
8135 13.3264
8136 44.2418
8137 17.3198
8138 30.8257
8139 30.5565
8140 21.8966
8141 32.3961
8142 33.2487
8143 24.9029
8144 27.6848
8145 8.65991
8146 12.788
8147 48.8634
8148 13.0572
8149 14.3584
8150 13.3713
8151 8.25608
8152 26.7874
8153 19.5184
8154 11.5316
8155 24.1849
8156 5.96771
8157 18.5762
8158 20.0569
8159 13.4161
8160 27.3707
8161 11.8905
8162 21.5825
8163 21.3581
8164 15.1212
8165 15.1661
8166 12.3393
8167 7.08946
8168 18.4416
8169 13.0123
8170 26.6079
8171 35.7614
8172 15.3904
8173 13.1918
8174 36.569
8175 64.4782
8176 40.2035
8177 50.4339
8178 32.0821
8179 11.8905
8180 44.2867
8181 26.0695
8182 34.4602
8183 85.5222
8184 28.0438
8185 20.7299
8186 33.0692
8187 95.1693
8188 51.4659
8189 35.896
8190 39.7099
8191 33.1141
8192 15.884
8193 14.6276
8194 49.8057
8195 25.4862
8196 9.10861
8197 13.5059
8198 12.788
8199 16.1981
8200 34.4602
8201 61.9206
8202 34.9986
8203 37.287
8204 60.5296
8205 34.4153
8206 24.3195
8207 20.1466
8208 36.0306
8209 35.1781
8210 25.8003
8211 54.2927
8212 53.7543
8213 39.3061
8214 78.5674
8215 59.0489
8216 61.1129
8217 15.7942
8218 21.5825
8219 26.563
8220 10.4996
8221 12.1149
8222 42.3573
8223 58.9143
8224 27.9091
8225 15.1661
8226 7.13433
8227 21.8966
8228 35.896
8229 17.1403
8230 17.0506
8231 65.5551
8232 18.98
8233 8.74965
8234 13.3264
8235 93.4193
8236 24.858
8237 8.65991
8238 16.2429
8239 19.5633
8240 12.3393
8241 12.1149
8242 28.7617
8243 14.493
8244 26.5182
8245 36.0306
8246 22.8388
8247 8.0766
8248 13.0123
8249 9.06374
8250 18.3518
8251 27.9989
8252 16.9609
8253 28.7617
8254 24.1849
8255 12.07
8256 13.1918
8257 9.82653
8258 10.365
8259 21.0889
8260 24.1401
8261 12.5636
8262 15.2558
8263 31.05
8264 45.3187
8265 78.6571
8266 33.0243
8267 33.3833
8268 151.167
8269 32.6654
8270 26.6528
8271 42.7162
8272 29.9283
8273 18.5313
8274 19.9223
8275 35.0883
8276 30.9154
8277 27.5502
8278 14.9866
8279 55.908
8280 32.7102
8281 55.4593
8282 44.9597
8283 30.7808
8284 25.2618
8285 31.8128
8286 53.0363
8287 32.6654
8288 18.0826
8289 7.67277
8290 26.8771
8291 26.0695
8292 24.5439
8293 22.7042
8294 12.07
8295 20.5056
8296 44.9597
8297 26.2041
8298 15.3904
8299 28.8963
8300 13.7751
8301 40.6522
8302 42.5368
8303 57.5682
8304 62.3244
8305 14.0892
8306 27.3707
8307 16.4224
8308 16.3327
8309 21.9863
8310 25.3516
8311 36.0306
8312 61.2476
8313 17.4544
8314 31.8128
8315 26.1143
8316 42.9406
8317 38.9023
8318 32.0821
8319 27.3258
8320 23.3773
8321 9.82653
8322 13.9546
8323 28.2232
8324 41.5047
8325 19.1595
8326 23.8708
8327 16.8711
8328 24.9029
8329 14.1789
8330 27.9989
8331 56.8503
8332 66.7217
8333 31.9474
8334 24.2747
8335 20.5056
8336 28.313
8337 20.7748
8338 16.2878
8339 45.229
8340 65.3756
8341 26.4284
8342 55.9529
8343 63.4013
8344 8.34582
8345 19.9671
8346 16.4673
8347 23.826
8348 30.5116
8349 25.7105
8350 26.1592
8351 21.9414
8352 13.7302
8353 14.3584
8354 9.51244
8355 45.3636
8356 13.6405
8357 11.2175
8358 21.403
8359 52.9017
8360 53.9786
8361 38.4536
8362 89.8746
8363 47.1135
8364 11.9803
8365 27.7297
8366 12.5187
8367 14.9866
8368 41.1009
8369 23.3773
8370 48.9532
8371 16.2429
8372 23.6016
8373 21.0889
8374 11.3521
8375 32.1269
8376 54.9658
8377 72.7791
8378 26.3387
8379 13.3264
8380 23.1529
8381 46.3507
8382 23.0632
8383 26.4284
8384 11.5765
8385 16.7365
8386 26.1592
8387 36.4344
8388 32.0821
8389 6.82024
8390 23.6016
8391 32.8
8392 21.2684
8393 43.3444
8394 12.8777
8395 16.7814
8396 14.3584
8397 25.8451
8398 50.1198
8399 66.0935
8400 27.2361
8401 16.3776
8402 38.0498
8403 78.6122
8404 79.6891
8405 43.479
8406 19.5633
8407 21.0889
8408 24.3644
8409 42.4021
8410 38.5433
8411 37.4216
8412 42.3124
8413 50.5236
8414 62.459
8415 35.2229
8416 16.6019
8417 32.1269
8418 36.1203
8419 28.1335
8420 22.8388
8421 14.2687
8422 32.7102
8423 28.1335
8424 14.1789
8425 6.2818
8426 11.5765
8427 7.6279
8428 26.7425
8429 38.8574
8430 39.9343
8431 26.249
8432 14.6276
8433 35.4473
8434 11.8905
8435 10.0957
8436 29.8834
8437 12.6533
8438 17.9031
8439 56.8952
8440 26.3836
8441 37.287
8442 47.2032
8443 17.4993
8444 38.3638
8445 41.6842
8446 16.8263
8447 13.9097
8448 18.98
8449 17.7236
8450 30.2424
8451 18.8005
8452 30.2873
8453 23.108
8454 33.0692
8455 57.3887
8456 60.9783
8457 27.9091
8458 38.4087
8459 17.0057
8460 30.018
8461 74.0804
8462 47.5173
8463 17.589
8464 13.6854
8465 15.3007
8466 20.2812
8467 46.3058
8468 33.5628
8469 8.65991
8470 19.6082
8471 9.10861
8472 23.5119
8473 23.1529
8474 16.0635
8475 26.0695
8476 54.4722
8477 25.7105
8478 24.0952
8479 14.2687
8480 72.6894
8481 29.7039
8482 19.0249
8483 14.1789
8484 39.0818
8485 8.30095
8486 14.1341
8487 53.4402
8488 13.4161
8489 19.1146
8490 41.3701
8491 49.1326
8492 34.4602
8493 11.3521
8494 16.6019
8495 18.8005
8496 13.9097
8497 21.7619
8498 24.6785
8499 57.5233
8500 41.1009
8501 29.7488
8502 41.5945
8503 52.6774
8504 23.4221
8505 22.9286
8506 16.3327
8507 44.9149
8508 30.3321
8509 39.4856
8510 36.7934
8511 33.9666
8512 59.5425
8513 56.7606
8514 27.4604
8515 30.6911
8516 20.5056
8517 26.3387
8518 45.7674
8519 34.1909
8520 26.922
8521 21.8517
8522 12.8777
8523 22.1658
8524 23.9606
8525 39.7997
8526 27.8194
8527 24.0503
8528 50.2095
8529 17.3647
8530 10.3201
8531 17.6788
8532 33.1141
8533 36.2998
8534 40.383
8535 12.6085
8536 19.6082
8537 23.9157
8538 24.4541
8539 19.9671
8540 16.9609
8541 20.2364
8542 15.1212
8543 8.48043
8544 13.102
8545 15.8391
8546 25.5759
8547 5.60875
8548 9.64705
8549 31.8577
8550 10.8137
8551 11.6662
8552 22.1209
8553 18.0826
8554 7.71764
8555 9.96114
8556 24.858
8557 20.9094
8558 11.9354
8559 27.6399
8560 19.1146
8561 21.3581
8562 25.4862
8563 21.5376
8564 33.7871
8565 38.0498
8566 68.7408
8567 50.7928
8568 17.4993
8569 24.8131
8570 26.4284
8571 17.9929
8572 18.2172
8573 10.1406
8574 21.9414
8575 19.1595
8576 14.852
8577 15.4353
8578 20.9543
8579 35.537
8580 61.4719
8581 12.0252
8582 26.6977
8583 19.7428
8584 14.7622
8585 8.65991
8586 14.0892
8587 19.1146
8588 9.78166
8589 17.8134
8590 63.9398
8591 19.5633
8592 24.7682
8593 37.1524
8594 7.35868
8595 22.6593
8596 85.253
8597 28.0886
8598 39.3959
8599 28.8514
8600 7.13433
8601 14.7622
8602 44.7803
8603 10.365
8604 12.9674
8605 24.6785
8606 40.024
8607 19.1595
8608 31.9474
8609 28.6271
8610 31.8577
8611 5.42927
8612 3.72421
8613 9.24322
8614 10.0957
8615 10.8137
8616 23.8708
8617 4.21778
8618 9.06374
8619 8.43556
8620 17.0506
8621 20.3261
8622 24.4541
8623 13.8648
8624 29.7488
8625 70.0421
8626 33.6974
8627 11.9354
8628 16.4673
8629 15.3455
8630 6.46128
8631 24.2747
8632 17.7236
8633 28.0438
8634 33.9666
8635 11.0829
8636 12.2046
8637 10.4547
8638 14.0443
8639 4.84596
8640 5.16005
8641 8.0766
8642 5.65362
8643 5.42927
8644 10.9034
8645 9.33296
8646 13.6854
8647 11.2624
8648 13.9097
8649 77.7597
8650 9.15348
8651 18.5313
8652 17.1403
8653 12.2495
8654 24.9029
8655 64.209
8656 23.3773
8657 67.8434
8658 20.9543
8659 28.4925
8660 10.7688
8661 4.84596
8662 12.8328
8663 24.6336
8664 26.3836
8665 11.9354
8666 9.06374
8667 12.9226
8668 17.0506
8669 10.8585
8670 23.0632
8671 12.3393
8672 19.5633
8673 23.826
8674 8.34582
8675 16.4224
8676 30.2424
8677 15.4353
8678 9.82653
8679 7.85225
8680 18.8903
8681 28.5822
8682 39.8446
8683 16.8263
8684 16.1981
8685 17.1852
8686 40.024
8687 32.1269
8688 28.1335
8689 17.4544
8690 16.3327
8691 25.7105
8692 25.4413
8693 25.0823
8694 28.2681
8695 23.108
8696 66.1833
8697 11.4418
8698 18.6659
8699 27.5502
8700 33.3384
8701 41.774
8702 28.1335
8703 58.1964
8704 24.7682
8705 14.5828
8706 15.3007
8707 21.6722
8708 31.6334
8709 21.2235
8710 18.3518
8711 61.0232
8712 36.7934
8713 56.1772
8714 24.5439
8715 12.8328
8716 44.3764
8717 23.6016
8718 12.4739
8719 38.7677
8720 15.884
8721 39.7548
8722 16.9609
8723 12.7431
8724 30.3321
8725 15.4802
8726 52.812
8727 46.1712
8728 17.4993
8729 12.1598
8730 23.467
8731 31.2744
8732 16.7365
8733 10.9931
8734 19.6082
8735 7.35868
8736 9.51244
8737 10.4547
8738 14.852
8739 31.1847
8740 20.6851
8741 13.4161
8742 9.60218
8743 11.6213
8744 10.4547
8745 20.371
8746 23.3324
8747 42.7162
8748 20.5505
8749 4.84596
8750 11.4418
8751 5.96771
8752 11.6662
8753 31.7231
8754 23.6914
8755 68.1575
8756 21.2684
8757 11.8457
8758 25.7105
8759 27.9091
8760 8.88426
8761 38.6779
8762 53.1261
8763 9.96114
8764 19.8325
8765 39.3061
8766 43.0752
8767 13.5059
8768 30.1078
8769 29.5245
8770 13.9546
8771 28.6271
8772 31.2744
8773 20.7299
8774 19.1595
8775 15.0315
8776 21.1338
8777 37.1075
8778 53.9337
8779 22.7491
8780 20.8645
8781 9.73679
8782 18.0826
8783 45.0943
8784 40.742
8785 31.4539
8786 18.6659
8787 9.06374
8788 20.4158
8789 28.8963
8790 15.1661
8791 13.1918
8792 19.2044
8793 13.82
8794 29.0758
8795 38.7677
8796 85.0735
8797 41.4599
8798 22.3453
8799 13.82
8800 32.6205
8801 71.9715
8802 34.5499
8803 11.8905
8804 30.1526
8805 19.4287
8806 22.6593
8807 17.7685
8808 22.9734
8809 24.5439
8810 30.8257
8811 61.3822
8812 37.5562
8813 23.3324
8814 28.313
8815 26.8771
8816 53.8889
8817 42.6265
8818 57.3887
8819 26.6528
8820 60.5745
8821 57.8374
8822 21.8966
8823 11.7111
8824 36.0755
8825 70.6702
8826 14.8968
8827 18.5313
8828 38.4536
8829 27.0566
8830 31.7231
8831 23.3773
8832 18.2621
8833 18.3518
8834 13.3264
8835 28.3578
8836 36.1652
8837 43.479
8838 41.8188
8839 50.389
8840 83.7723
8841 67.9332
8842 29.3899
8843 33.2038
8844 22.2106
8845 38.4087
8846 19.3838
8847 19.2044
8848 35.9409
8849 57.7028
8850 43.7482
8851 58.8694
8852 58.5105
8853 97.9961
8854 41.3253
8855 11.3521
8856 18.8903
8857 16.2429
8858 11.1726
8859 15.6596
8860 29.2552
8861 49.1326
8862 88.6182
8863 47.7865
8864 24.7682
8865 119.579
8866 45.8571
8867 12.2046
8868 24.9477
8869 20.6851
8870 42.7162
8871 45.8123
8872 10.2304
8873 31.05
8874 26.0246
8875 60.6194
8876 35.5819
8877 46.8443
8878 52.5876
8879 29.9283
8880 19.0249
8881 26.249
8882 17.0506
8883 50.748
8884 58.69
8885 21.1338
8886 22.2106
8887 43.5239
8888 13.8648
8889 32.0372
8890 50.6582
8891 154.712
8892 66.1384
8893 42.5368
8894 104.861
8895 29.6591
8896 19.0249
8897 12.3841
8898 39.0369
8899 64.9718
8900 18.621
8901 20.0569
8902 29.6591
8903 15.3904
8904 18.98
8905 26.563
8906 13.5059
8907 26.249
8908 32.3961
8909 12.6533
8910 15.3007
8911 15.1212
8912 34.2807
8913 17.0955
8914 35.9857
8915 32.2615
8916 32.7551
8917 21.3581
8918 18.3518
8919 23.1978
8920 9.10861
8921 22.3004
8922 51.1069
8923 43.4342
8924 64.209
8925 41.6842
8926 9.51244
8927 26.6977
8928 24.858
8929 33.0692
8930 40.2484
8931 18.0377
8932 19.8325
8933 58.2861
8934 35.5819
8935 13.7751
8936 14.8968
8937 27.1912
8938 12.6982
8939 62.818
8940 23.3773
8941 12.3393
8942 29.6591
8943 6.55102
8944 13.0123
8945 51.1069
8946 6.99972
8947 11.9803
8948 32.0821
8949 8.48043
8950 14.2687
8951 19.0697
8952 11.9803
8953 60.2604
8954 34.3704
8955 33.0243
8956 100.913
8957 29.3001
8958 13.1469
8959 10.0509
8960 17.1403
8961 23.1978
8962 8.48043
8963 38.8125
8964 26.7874
8965 85.253
8966 25.6656
8967 13.7751
8968 27.8643
8969 65.2859
8970 58.3759
8971 11.4867
8972 30.6462
8973 10.8137
8974 15.0315
8975 32.4859
8976 101.182
8977 49.8057
8978 22.8388
8979 69.6382
8980 12.0252
8981 21.9414
8982 8.39069
8983 24.1849
8984 26.1143
8985 10.4098
8986 35.4024
8987 120.745
8988 57.5233
8989 141.789
8990 54.3824
8991 18.6659
8992 36.8383
8993 28.313
8994 51.3313
8995 74.9329
8996 58.8246
8997 60.4399
8998 27.7745
8999 39.4856
9000 64.2538
9001 33.0243
9002 29.9732
9003 87.9901
9004 48.7288
9005 30.9603
9006 13.4161
9007 28.6719
9008 25.0823
9009 12.6982
9010 44.4213
9011 52.7671
9012 43.2995
9013 35.6716
9014 22.3453
9015 38.7228
9016 25.5759
9017 27.0117
9018 143.046
9019 21.5376
9020 28.6719
9021 22.1209
9022 82.3364
9023 26.249
9024 41.3701
9025 65.8243
9026 49.5365
9027 126.803
9028 22.8837
9029 14.3584
9030 19.6531
9031 17.4544
9032 13.7302
9033 7.22407
9034 9.78166
9035 6.55102
9036 21.5825
9037 36.7037
9038 14.8071
9039 14.7174
9040 7.1792
9041 8.16634
9042 28.8065
9043 16.7365
9044 54.4273
9045 18.7108
9046 26.249
9047 32.8897
9048 73.5868
9049 17.5442
9050 67.0358
9051 20.012
9052 38.7677
9053 9.64705
9054 23.6914
9055 62.5039
9056 25.0375
9057 28.0886
9058 46.8891
9059 24.2298
9060 22.7491
9061 16.9609
9062 48.5045
9063 21.1338
9064 49.357
9065 15.9737
9066 22.794
9067 38.0498
9068 20.5953
9069 21.8966
9070 23.1978
9071 22.9286
9072 16.4673
9073 20.2364
9074 66.0038
9075 52.0941
9076 31.0949
9077 12.6085
9078 24.9477
9079 28.2232
9080 67.305
9081 57.1195
9082 31.1847
9083 29.345
9084 20.9992
9085 13.6854
9086 39.9343
9087 10.7688
9088 24.7234
9089 42.0432
9090 12.1598
9091 25.2169
9092 26.8771
9093 9.28809
9094 36.8831
9095 86.7337
9096 18.8903
9097 20.1466
9098 45.3187
9099 58.4207
9100 30.6911
9101 18.2172
9102 52.5876
9103 71.6125
9104 48.9532
9105 38.992
9106 22.1209
9107 20.3261
9108 51.3313
9109 10.006
9110 4.57674
9111 12.0252
9112 47.8314
9113 21.3581
9114 30.9154
9115 14.2238
9116 4.89083
9117 7.40355
9118 11.5765
9119 8.39069
9120 5.24979
9121 9.55731
9122 9.78166
9123 8.974
9124 42.447
9125 8.88426
9126 14.3135
9127 121.463
9128 46.8891
9129 6.64076
9130 5.92284
9131 11.7111
9132 10.5444
9133 9.37783
9134 83.7723
9135 15.1661
9136 10.0957
9137 77.0867
9138 7.85225
9139 16.2429
9140 77.1315
9141 23.826
9142 21.3132
9143 54.3824
9144 64.6128
9145 86.5991
9146 48.9083
9147 116.438
9148 52.1389
9149 26.3836
9150 59.363
9151 32.9795
9152 47.4276
9153 29.4347
9154 29.345
9155 89.6503
9156 15.2558
9157 27.0117
9158 24.0503
9159 14.1341
9160 30.4219
9161 49.4467
9162 99.7011
9163 45.3187
9164 31.1847
9165 154.622
9166 26.6079
9167 16.1083
9168 19.0697
9169 63.3116
9170 59.3181
9171 22.2555
9172 44.1072
9173 10.3201
9174 34.2807
9175 38.5433
9176 38.1395
9177 22.9734
9178 8.25608
9179 46.5302
9180 23.7811
9181 34.6845
9182 68.2473
9183 28.313
9184 103.246
9185 24.9029
9186 40.5625
9187 19.4287
9188 30.1526
9189 19.7877
9190 27.3707
9191 15.5699
9192 81.7083
9193 30.6911
9194 12.3393
9195 33.3384
9196 39.0818
9197 12.1598
9198 17.7236
9199 25.531
9200 11.8008
9201 17.9929
9202 28.6271
9203 18.6659
9204 24.4093
9205 23.4221
9206 39.2612
9207 24.2747
9208 35.0435
9209 10.5444
9210 7.58303
9211 10.5444
9212 5.74336
9213 16.7814
9214 22.435
9215 9.19835
9216 26.1143
9217 29.5245
9218 41.6394
9219 32.8
9220 8.88426
9221 9.28809
9222 19.2941
9223 8.39069
9224 11.6662
9225 9.82653
9226 14.6276
9227 28.0438
9228 18.5762
9229 18.4416
9230 15.9737
9231 41.1458
9232 19.7877
9233 6.01258
9234 5.16005
9235 14.0443
9236 24.6336
9237 31.3193
9238 57.7926
9239 15.5699
9240 33.1589
9241 17.1852
9242 98.8486
9243 8.39069
9244 8.21121
9245 33.1141
9246 5.02544
9247 15.6596
9248 22.076
9249 34.3256
9250 90.6374
9251 24.7234
9252 7.76251
9253 17.4544
9254 29.9283
9255 30.1078
9256 30.736
9257 45.3636
9258 99.1178
9259 41.0112
9260 34.4153
9261 13.4161
9262 18.0826
9263 33.2935
9264 43.3893
9265 103.829
9266 52.6774
9267 35.6268
9268 63.3564
9269 37.0177
9270 57.0298
9271 35.4922
9272 37.1972
9273 18.4864
9274 27.0117
9275 51.1069
9276 32.7551
9277 44.7354
9278 52.2287
9279 45.2738
9280 48.8186
9281 36.4344
9282 14.4481
9283 22.2555
9284 66.9909
9285 42.2227
9286 24.1849
9287 12.3841
9288 14.0443
9289 17.7236
9290 6.55102
9291 11.7559
9292 15.6148
9293 5.51901
9294 9.78166
9295 15.9289
9296 9.24322
9297 27.1464
9298 20.4607
9299 10.365
9300 33.8769
9301 38.9472
9302 23.6016
9303 11.2175
9304 18.1723
9305 14.5828
9306 13.1469
9307 15.0763
9308 44.1969
9309 42.9406
9310 21.8966
9311 16.0186
9312 13.3713
9313 21.403
9314 31.05
9315 13.0572
9316 31.6782
9317 26.5182
9318 26.6528
9319 80.9903
9320 46.8891
9321 49.6262
9322 47.5173
9323 20.5505
9324 53.0363
9325 41.9983
9326 81.7083
9327 46.6199
9328 95.7974
9329 23.6465
9330 29.7937
9331 16.1532
9332 16.4673
9333 51.6454
9334 28.8514
9335 97.2333
9336 24.0054
9337 11.397
9338 10.5444
9339 33.1141
9340 56.6708
9341 49.357
9342 26.8771
9343 81.4839
9344 52.3633
9345 33.9666
9346 40.5625
9347 90.8617
9348 43.6585
9349 99.4768
9350 100.195
9351 76.3687
9352 119.489
9353 45.0495
9354 34.8191
9355 20.371
9356 13.9097
9357 18.0377
9358 20.1466
9359 7.67277
9360 14.4481
9361 20.2364
9362 9.24322
9363 16.6019
9364 21.4479
9365 8.0766
9366 16.7365
9367 17.7236
9368 7.67277
9369 52.0492
9370 79.5096
9371 16.4673
9372 10.0957
9373 15.3455
9374 8.974
9375 11.3072
9376 13.9097
9377 8.974
9378 12.3393
9379 14.2687
9380 3.67934
9381 11.9803
9382 15.6148
9383 6.10232
9384 13.7302
9385 22.3453
9386 47.7865
9387 25.6656
9388 51.78
9389 33.6974
9390 23.1978
9391 23.6016
9392 11.8905
9393 15.1661
9394 26.563
9395 27.7297
9396 15.4353
9397 19.6979
9398 8.34582
9399 16.0186
9400 19.9223
9401 8.92913
9402 15.0763
9403 19.8325
9404 8.34582
9405 18.5762
9406 20.0569
9407 6.10232
9408 14.852
9409 5.96771
9410 3.76908
9411 38.9023
9412 2.78194
9413 3.36525
9414 27.954
9415 6.23693
9416 4.53187
9417 39.0818
9418 10.1855
9419 7.49329
9420 8.65991
9421 6.7305
9422 4.57674
9423 6.23693
9424 11.6213
9425 18.4864
9426 20.1018
9427 27.5951
9428 21.2684
9429 11.6662
9430 63.5808
9431 210.979
9432 25.6208
9433 184.864
9434 10.8585
9435 11.8008
9436 61.6963
9437 12.429
9438 19.6979
9439 53.171
9440 13.1469
9441 31.9026
9442 57.0298
9443 12.7431
9444 26.7874
9445 63.3116
9446 10.9034
9447 14.9866
9448 50.5236
9449 34.6396
9450 50.3441
9451 22.5247
9452 27.8194
9453 31.8577
9454 39.3061
9455 17.0506
9456 10.3201
9457 18.98
9458 12.07
9459 24.499
9460 54.7414
9461 39.7997
9462 18.7557
9463 35.1332
9464 17.7685
9465 19.4736
9466 46.9789
9467 44.6456
9468 30.9603
9469 42.0881
9470 26.2938
9471 63.3116
9472 61.427
9473 77.0867
9474 45.8571
9475 22.7042
9476 16.0635
9477 24.0952
9478 37.6908
9479 16.6019
9480 17.9031
9481 21.403
9482 28.4925
9483 15.7494
9484 23.2427
9485 11.2175
9486 18.621
9487 32.3961
9488 22.7042
9489 19.7877
9490 18.3967
9491 9.96114
9492 14.4481
9493 14.9417
9494 8.83939
9495 26.7425
9496 13.0123
9497 12.0252
9498 17.6788
9499 16.1981
9500 38.7677
9501 17.6339
9502 13.6854
9503 8.5253
9504 33.7871
9505 18.2621
9506 35.9857
9507 8.25608
9508 16.1981
9509 10.5893
9510 26.5182
9511 24.9477
9512 24.3644
9513 7.13433
9514 27.1912
9515 41.4599
9516 9.46757
9517 11.1726
9518 23.108
9519 25.9349
9520 25.3964
9521 13.7302
9522 13.7751
9523 12.5187
9524 13.5059
9525 48.1006
9526 27.5951
9527 18.2172
9528 9.01887
9529 20.8645
9530 13.2367
9531 12.5187
9532 27.0117
9533 17.0057
9534 17.1403
9535 24.3195
9536 8.974
9537 23.1529
9538 37.6011
9539 24.858
9540 25.6208
9541 22.3453
9542 40.9214
9543 50.8377
9544 17.6788
9545 23.4221
9546 8.48043
9547 25.3964
9548 22.3901
9549 9.64705
9550 39.4856
9551 83.5928
9552 33.3833
9553 22.3453
9554 16.5122
9555 43.8829
9556 20.1018
9557 8.48043
9558 26.249
9559 61.6514
9560 20.1915
9561 7.40355
9562 14.2687
9563 15.0763
9564 57.7926
9565 38.3638
9566 10.1406
9567 15.3007
9568 35.1781
9569 26.4733
9570 26.0695
9571 22.6593
9572 9.8714
9573 5.24979
9574 12.8328
9575 22.3004
9576 13.5507
9577 10.4547
9578 52.7223
9579 19.0249
9580 4.80109
9581 11.8008
9582 34.7743
9583 12.6533
9584 17.0057
9585 18.0377
9586 26.922
9587 20.2364
9588 27.5053
9589 60.6642
9590 21.8966
9591 34.2807
9592 16.0186
9593 11.038
9594 5.87797
9595 13.1918
9596 20.2364
9597 35.9857
9598 16.9609
9599 17.1852
9600 30.6013
9601 16.7365
9602 51.5556
9603 25.3067
9604 20.0569
9605 24.9029
9606 16.2429
9607 20.9543
9608 123.034
9609 12.0252
9610 15.7045
9611 39.5305
9612 47.966
9613 32.5756
9614 6.64076
9615 7.80738
9616 41.9086
9617 39.4407
9618 19.7428
9619 15.9289
9620 9.8714
9621 41.3701
9622 49.3121
9623 16.9609
9624 28.4476
9625 18.4864
9626 20.1018
9627 17.9929
9628 15.1212
9629 38.6331
9630 48.0109
9631 19.0697
9632 15.7494
9633 14.0443
9634 20.4607
9635 48.7737
9636 40.2484
9637 22.3004
9638 79.9135
9639 38.5882
9640 98.355
9641 24.5439
9642 25.0823
9643 55.6837
9644 73.3624
9645 24.499
9646 44.511
9647 67.0807
9648 27.6848
9649 10.9483
9650 11.8457
9651 40.6073
9652 11.6662
9653 6.14719
9654 36.4793
9655 10.2304
9656 4.57674
9657 18.5313
9658 19.8325
9659 49.6262
9660 36.9729
9661 21.9414
9662 55.6388
9663 38.8125
9664 28.4476
9665 18.2621
9666 16.0186
9667 19.8325
9668 39.3061
9669 36.4793
9670 29.8386
9671 54.8311
9672 59.1835
9673 38.8125
9674 14.1789
9675 19.0697
9676 64.9718
9677 29.0758
9678 15.3007
9679 14.5828
9680 20.9094
9681 17.6788
9682 39.1715
9683 12.5636
9684 32.4859
9685 32.4859
9686 14.5379
9687 16.5122
9688 11.5765
9689 19.0697
9690 29.6142
9691 12.2944
9692 41.056
9693 48.3699
9694 38.3638
9695 61.2476
9696 53.2607
9697 34.5948
9698 30.2424
9699 14.2687
9700 20.9992
9701 18.98
9702 13.7751
9703 21.5376
9704 10.6342
9705 24.0503
9706 32.9346
9707 20.2812
9708 12.9226
9709 30.2424
9710 63.8051
9711 64.2987
9712 71.2984
9713 18.2172
9714 18.2621
9715 14.493
9716 44.6905
9717 35.2678
9718 43.3444
9719 27.0117
9720 49.1775
9721 58.2413
9722 20.1018
9723 22.4799
9724 119.085
9725 30.1526
9726 26.3836
9727 48.2352
9728 19.1595
9729 30.8257
9730 34.4602
9731 22.8388
9732 29.8834
9733 26.5182
9734 39.0369
9735 32.2167
9736 12.6982
9737 13.9546
9738 34.7743
9739 54.9209
9740 36.0306
9741 14.5379
9742 14.3584
9743 34.3256
9744 83.6825
9745 23.7362
9746 34.5948
9747 39.9343
9748 33.6974
9749 22.2106
9750 7.44842
9751 19.2492
9752 50.3441
9753 28.6719
9754 10.6791
9755 15.4353
9756 64.1641
9757 15.1661
9758 14.2238
9759 39.2164
9760 9.46757
9761 19.1595
9762 57.8374
9763 20.2812
9764 7.40355
9765 10.9034
9766 72.9586
9767 10.8585
9768 10.2752
9769 50.9723
9770 29.4796
9771 11.2624
9772 41.5047
9773 21.1338
9774 42.1778
9775 35.0435
9776 30.2424
9777 43.2995
9778 76.3687
9779 48.5942
9780 77.5802
9781 59.9463
9782 47.6968
9783 43.2098
9784 15.7045
9785 25.0375
9786 9.10861
9787 13.4161
9788 43.1201
9789 14.1341
9790 8.03173
9791 16.7814
9792 19.1146
9793 17.8583
9794 48.5493
9795 28.8963
9796 40.4727
9797 29.0758
9798 23.6016
9799 31.1847
9800 17.1852
9801 9.82653
9802 15.6596
9803 15.1212
9804 12.6982
9805 12.6982
9806 23.7811
9807 65.241
9808 22.2555
9809 12.2495
9810 14.7174
9811 33.4282
9812 16.0186
9813 8.25608
9814 17.6339
9815 30.4219
9816 55.4145
9817 37.4216
9818 14.4033
9819 12.2944
9820 21.0889
9821 64.9718
9822 45.7225
9823 24.2298
9824 61.4719
9825 22.3453
9826 46.8891
9827 32.6654
9828 12.0252
9829 16.916
9830 9.96114
9831 34.1909
9832 89.4259
9833 12.9674
9834 18.6659
9835 37.1075
9836 19.4736
9837 12.9674
9838 17.275
9839 21.3132
9840 28.5822
9841 15.4802
9842 54.7863
9843 17.0506
9844 15.9737
9845 29.9732
9846 48.2352
9847 20.8197
9848 13.0123
9849 29.5693
9850 24.0952
9851 42.447
9852 62.3244
9853 48.6839
9854 37.96
9855 34.1461
9856 18.4864
9857 16.1532
9858 78.0289
9859 49.1326
9860 15.9289
9861 23.108
9862 26.1143
9863 14.5828
9864 41.5047
9865 30.9154
9866 24.8131
9867 42.7162
9868 11.3521
9869 18.621
9870 19.2941
9871 25.2618
9872 19.1146
9873 12.6085
9874 19.0249
9875 42.4919
9876 21.3132
9877 8.83939
9878 7.94199
9879 23.6465
9880 12.0252
9881 14.4481
9882 20.8197
9883 39.3959
9884 33.832
9885 27.7745
9886 15.3455
9887 8.65991
9888 25.9797
9889 37.5562
9890 36.1652
9891 13.3713
9892 29.9283
9893 17.2301
9894 17.8134
9895 21.0889
9896 20.7299
9897 15.884
9898 14.0892
9899 15.3007
9900 57.7477
9901 27.0117
9902 18.4864
9903 28.2232
9904 31.6334
9905 25.6656
9906 23.0183
9907 39.1715
9908 32.8448
9909 16.1981
9910 17.7236
9911 10.9034
9912 81.6185
9913 26.4284
9914 20.4158
9915 30.6911
9916 15.7942
9917 11.2175
9918 33.3384
9919 31.409
9920 8.5253
9921 14.7174
9922 14.0892
9923 9.64705
9924 13.7751
9925 27.5951
9926 34.3256
9927 25.0375
9928 25.7105
9929 35.7614
9930 31.0052
9931 39.4856
9932 17.2301
9933 24.2747
9934 42.2227
9935 24.9926
9936 93.5539
9937 28.2232
9938 30.5565
9939 101.182
9940 34.5499
9941 55.7285
9942 149.462
9943 94.1821
9944 22.435
9945 40.024
9946 34.0563
9947 151.212
9948 57.0298
9949 62.818
9950 18.5762
9951 65.5999
9952 97.0538
9953 147.039
9954 42.5368
9955 21.8966
9956 24.8131
9957 33.3384
9958 30.0629
9959 10.4098
9960 19.0249
9961 69.3242
9962 24.1849
9963 25.531
9964 61.0232
9965 73.3176
9966 27.1912
9967 25.4862
9968 20.1915
9969 15.884
9970 15.884
9971 3.41012
9972 8.5253
9973 13.9994
9974 4.66648
9975 10.3201
9976 12.429
9977 3.76908
9978 9.96114
9979 6.2818
9980 8.30095
9981 9.55731
9982 9.10861
9983 3.36525
9984 7.98686
9985 9.24322
9986 5.3844
9987 8.21121
9988 8.25608
9989 107.553
9990 24.1401
9991 5.42927
9992 9.37783
9993 10.8137
9994 67.5742
9995 25.89
9996 26.4284
9997 14.5379
9998 12.5636
9999 13.9994
10000 9.73679
10001 10.5893
10002 16.1532
10003 46.8891
10004 40.742
10005 19.8774
10006 17.3647
10007 15.0763
10008 7.94199
10009 6.37154
10010 14.0443
10011 19.4736
10012 22.435
10013 35.7614
10014 15.884
10015 13.9994
10016 33.1141
10017 7.22407
10018 7.6279
10019 26.7425
10020 7.35868
10021 12.7431
10022 29.0309
10023 9.73679
10024 10.8137
10025 46.7097
10026 9.91627
10027 8.34582
10028 26.0246
10029 25.6656
10030 135.104
10031 115.002
10032 59.722
10033 14.5379
10034 14.6276
10035 46.3507
10036 57.8374
10037 64.8372
10038 31.6782
10039 17.7685
10040 33.3833
10041 37.5562
10042 75.5162
10043 19.1595
10044 40.2933
10045 102.034
10046 80.5865
10047 52.4082
10048 24.4541
10049 58.8694
10050 31.5436
10051 27.4156
10052 32.9795
10053 35.7165
10054 14.9866
10055 37.3318
10056 36.1203
10057 15.7942
10058 22.7491
10059 51.6005
10060 8.79452
10061 14.5379
10062 35.8511
10063 33.4282
10064 72.7343
10065 32.1718
10066 76.7277
10067 27.281
10068 22.2555
10069 57.4785
10070 31.3193
10071 22.6145
10072 25.5759
10073 22.794
10074 19.9671
10075 38.3638
10076 47.1135
10077 88.8875
10078 29.1655
10079 12.6982
10080 24.858
10081 19.6531
10082 10.9931
10083 10.7239
10084 9.24322
10085 11.3072
10086 11.9354
10087 12.3841
10088 18.0826
10089 16.3327
10090 11.4867
10091 10.3201
10092 22.5247
10093 17.4544
10094 31.3193
10095 32.9346
10096 21.403
10097 40.7868
10098 20.5056
10099 37.2421
10100 46.3507
10101 15.3904
10102 14.0892
10103 40.7868
10104 20.5953
10105 42.0432
10106 22.7042
10107 17.948
10108 27.281
10109 24.8131
10110 20.2364
10111 62.8629
10112 28.8065
10113 25.6656
10114 48.998
10115 45.4084
10116 55.4593
10117 28.2232
10118 66.5871
10119 24.0054
10120 14.1341
10121 11.5316
10122 30.4219
10123 33.1589
10124 22.3901
10125 7.67277
10126 26.6528
10127 31.409
10128 7.89712
10129 13.6405
10130 17.3647
10131 18.3967
10132 22.1658
10133 29.4796
10134 24.0503
10135 38.7228
10136 36.7934
10137 34.5948
10138 16.7365
10139 25.9349
10140 37.0177
10141 25.1272
10142 28.4476
10143 20.8197
10144 17.4096
10145 17.6788
10146 28.8065
10147 33.5628
10148 20.2812
10149 12.2944
10150 18.98
10151 39.3959
10152 21.5376
10153 29.3001
10154 26.6528
10155 9.73679
10156 11.5316
10157 38.992
10158 61.9655
10159 35.9409
10160 19.0697
10161 6.59589
10162 26.922
10163 36.7485
10164 57.5682
10165 70.8497
10166 21.9414
10167 19.7428
10168 39.0818
10169 18.2172
10170 42.9406
10171 12.0252
10172 28.3578
10173 54.2927
10174 51.2864
10175 20.1018
10176 35.4473
10177 25.4413
10178 62.818
10179 14.5828
10180 26.2938
10181 12.3393
10182 22.5696
10183 53.9337
10184 19.9223
10185 17.1403
10186 34.2358
10187 31.9474
10188 24.499
10189 34.3256
10190 6.05745
10191 27.0566
10192 19.2941
10193 53.8889
10194 23.9157
10195 28.6719
10196 14.8968
10197 35.6268
10198 39.4856
10199 27.4604
10200 32.2615
10201 41.8188
10202 25.6208
10203 7.76251
10204 9.10861
10205 18.1275
10206 24.9477
10207 17.4993
10208 52.0492
10209 42.5816
10210 28.1784
10211 18.0826
10212 23.6465
10213 53.485
10214 54.6965
10215 35.1332
10216 45.229
10217 31.4539
10218 45.543
10219 88.4836
10220 34.9089
10221 30.018
10222 24.2298
10223 28.1335
10224 27.6399
10225 21.9414
10226 12.3841
10227 12.429
10228 33.5179
10229 107.329
10230 27.5053
10231 13.7302
10232 45.4533
10233 23.5567
10234 41.2804
10235 33.2935
10236 58.7797
10237 45.1841
10238 12.7431
10239 10.0509
10240 34.9089
10241 54.5619
10242 35.896
10243 19.1595
10244 34.1012
10245 10.9034
10246 18.4864
10247 24.1849
10248 34.864
10249 29.4796
10250 16.8263
10251 45.1392
10252 26.249
10253 21.3581
10254 29.4796
10255 10.9483
10256 22.3453
10257 17.8583
10258 12.8777
10259 26.2938
10260 20.0569
10261 8.92913
10262 13.3264
10263 8.12147
10264 18.4416
10265 38.319
10266 37.3767
10267 16.7365
10268 12.5187
10269 20.7748
10270 17.0506
10271 35.2678
10272 68.2921
10273 27.1015
10274 22.7491
10275 41.6394
10276 26.0246
10277 17.7685
10278 12.8777
10279 16.1083
10280 8.70478
10281 26.563
10282 56.6259
10283 24.7234
10284 27.3258
10285 11.9803
10286 22.9286
10287 51.0172
10288 23.7362
10289 14.852
10290 22.794
10291 41.1009
10292 33.9217
10293 17.4096
10294 43.9277
10295 23.826
10296 14.7622
10297 12.5636
10298 20.7748
10299 35.2678
10300 46.5751
10301 13.9546
10302 12.2495
10303 44.8251
10304 17.0057
10305 10.6342
10306 18.4416
10307 134.565
10308 58.8246
10309 21.7171
10310 16.7814
10311 26.2041
10312 54.3824
10313 28.1335
10314 77.67
10315 46.7994
10316 19.7428
10317 43.9726
10318 41.9086
10319 28.7617
10320 56.4465
10321 41.5047
10322 48.5942
10323 12.5187
10324 24.2298
10325 48.3699
10326 37.6459
10327 51.7351
10328 20.5056
10329 32.7551
10330 24.6785
10331 39.0818
10332 47.8763
10333 27.2361
10334 26.0695
10335 66.3179
10336 22.435
10337 38.5882
10338 46.261
10339 22.7042
10340 12.3841
10341 18.7557
10342 11.038
10343 14.0443
10344 31.05
10345 30.4667
10346 18.0377
10347 16.1083
10348 18.5762
10349 43.4342
10350 27.2361
10351 28.2681
10352 21.403
10353 41.2355
10354 37.287
10355 24.2298
10356 29.3899
10357 12.5187
10358 12.5636
10359 32.2615
10360 9.24322
10361 14.9417
10362 21.5825
10363 11.038
10364 18.8005
10365 21.7171
10366 16.4224
10367 5.47414
10368 8.57017
10369 31.3193
10370 17.1403
10371 10.1855
10372 15.1661
10373 4.89083
10374 5.8331
10375 6.99972
10376 14.2238
10377 13.82
10378 14.0892
10379 14.0892
10380 40.742
10381 26.2041
10382 7.08946
10383 16.4224
10384 61.786
10385 29.7488
10386 23.0632
10387 8.48043
10388 23.1978
10389 21.403
10390 17.4993
10391 72.0612
10392 16.7814
10393 22.6593
10394 39.3959
10395 29.2552
10396 32.9795
10397 24.6785
10398 18.5313
10399 40.9214
10400 88.7977
10401 45.6777
10402 15.9737
10403 25.0375
10404 37.6011
10405 38.3638
10406 47.3827
10407 37.2421
10408 55.9978
10409 75.92
10410 28.0886
10411 37.4216
10412 30.1078
10413 42.5816
10414 40.2035
10415 30.5116
10416 41.5047
10417 34.1909
10418 14.5828
10419 36.7037
10420 33.2935
10421 69.4588
10422 105.445
10423 22.6145
10424 12.3393
10425 11.8008
10426 28.3578
10427 15.3007
10428 30.6911
10429 43.6585
10430 19.8325
10431 28.986
10432 17.5442
10433 21.0889
10434 23.2875
10435 17.9031
10436 9.69192
10437 31.2295
10438 13.82
10439 36.4793
10440 74.4842
10441 21.8068
10442 15.884
10443 23.826
10444 23.3324
10445 21.4479
10446 132.546
10447 26.563
10448 35.7614
10449 53.5748
10450 40.5176
10451 23.2875
10452 25.9349
10453 13.9546
10454 53.4402
10455 58.5105
10456 19.2044
10457 23.3324
10458 12.0252
10459 16.1981
10460 21.8966
10461 32.6205
10462 44.1521
10463 32.0372
10464 19.6531
10465 13.8648
10466 18.7557
10467 25.3516
10468 21.7171
10469 21.044
10470 5.69849
10471 7.71764
10472 30.9154
10473 8.70478
10474 7.89712
10475 27.0117
10476 17.8583
10477 10.5893
10478 26.1592
10479 18.5313
10480 13.2815
10481 42.806
10482 8.974
10483 6.50615
10484 8.92913
10485 6.55102
10486 17.1403
10487 73.183
10488 25.7554
10489 55.9529
10490 24.9477
10491 36.569
10492 21.3581
10493 9.82653
10494 15.2558
10495 29.5693
10496 32.8448
10497 21.9863
10498 73.7214
10499 22.8388
10500 17.8134
10501 58.8246
10502 24.0054
10503 16.2878
10504 36.0755
10505 79.7789
10506 28.5373
10507 43.5688
10508 32.6205
10509 27.954
10510 66.0935
10511 38.6331
10512 16.0186
10513 27.9091
10514 14.9417
10515 11.7111
10516 19.5184
10517 21.4927
10518 39.351
10519 65.0615
10520 34.3256
10521 24.2298
10522 49.8057
10523 21.7619
10524 46.6199
10525 11.4867
10526 19.2941
10527 49.2673
10528 13.7302
10529 15.6596
10530 25.1272
10531 23.6016
10532 35.3576
10533 25.7554
10534 24.0503
10535 22.7042
10536 71.5228
10537 71.0292
10538 69.8626
10539 45.543
10540 33.6076
10541 15.6148
10542 33.7871
10543 10.9483
10544 19.4287
10545 32.1718
10546 10.8137
10547 49.1775
10548 19.2492
10549 62.0103
10550 29.4796
10551 12.788
10552 53.9786
10553 62.145
10554 66.0935
10555 39.5305
10556 14.2687
10557 9.60218
10558 15.0763
10559 14.2238
10560 20.7748
10561 19.4736
10562 18.2172
10563 37.9151
10564 19.339
10565 23.3324
10566 8.16634
10567 14.0892
10568 9.37783
10569 19.7428
10570 47.9212
10571 35.4024
10572 40.383
10573 39.7997
10574 27.281
10575 44.3316
10576 24.0952
10577 36.1652
10578 18.8903
10579 13.102
10580 19.7428
10581 44.1969
10582 41.3701
10583 16.7814
10584 9.60218
10585 28.2681
10586 74.888
10587 48.998
10588 33.0243
10589 10.1406
10590 11.6662
10591 6.50615
10592 9.69192
10593 7.26894
10594 21.5376
10595 20.8197
10596 32.7551
10597 36.1203
10598 19.0249
10599 24.0503
10600 29.1655
10601 18.1275
10602 25.531
10603 28.6271
10604 18.1723
10605 19.4287
10606 12.6982
10607 16.6468
10608 11.7559
10609 22.794
10610 41.7291
10611 46.7545
10612 26.2938
10613 32.8897
10614 63.2218
10615 28.4027
10616 11.8457
10617 13.5059
10618 33.9666
10619 65.7346
10620 56.267
10621 23.8708
10622 34.5948
10623 72.4202
10624 50.4788
10625 79.8237
10626 36.255
10627 17.275
10628 21.8517
10629 29.9732
10630 9.15348
10631 27.7297
10632 37.5113
10633 33.2038
10634 24.5888
10635 16.6916
10636 41.9534
10637 9.37783
10638 20.1018
10639 26.249
10640 23.9606
10641 30.1975
10642 16.4224
10643 8.74965
10644 13.1918
10645 9.8714
10646 6.99972
10647 17.4096
10648 7.22407
10649 25.9797
10650 33.3384
10651 17.3647
10652 17.6788
10653 41.0112
10654 13.2367
10655 15.3007
10656 29.2104
10657 22.2555
10658 37.0177
10659 33.5179
10660 7.94199
10661 37.6908
10662 32.8448
10663 7.22407
10664 33.8769
10665 7.08946
10666 12.07
10667 55.5042
10668 12.1149
10669 8.43556
10670 24.9926
10671 59.5425
10672 18.5313
10673 23.7811
10674 19.9671
10675 39.5753
10676 23.3324
10677 15.0315
10678 26.249
10679 19.8774
10680 90.099
10681 38.4087
10682 22.1209
10683 13.5059
10684 20.8197
10685 47.8763
10686 50.2544
10687 21.9414
10688 24.4093
10689 33.6076
10690 81.6634
10691 17.948
10692 7.44842
10693 17.275
10694 15.9737
10695 26.3387
10696 13.1918
10697 11.8905
10698 17.589
10699 20.2812
10700 34.8191
10701 24.9029
10702 9.01887
10703 17.0057
10704 23.6914
10705 14.2238
10706 11.038
10707 69.2793
10708 24.0503
10709 16.7365
10710 16.8263
10711 18.621
10712 10.8585
10713 20.9094
10714 6.37154
10715 16.4224
10716 20.2364
10717 29.8834
10718 20.2364
10719 20.6402
10720 35.537
10721 11.9354
10722 13.5507
10723 25.4862
10724 27.5951
10725 21.044
10726 16.6916
10727 5.92284
10728 22.5696
10729 15.3904
10730 21.6722
10731 42.447
10732 14.2238
10733 23.9157
10734 23.6914
10735 11.5765
10736 8.48043
10737 17.0955
10738 37.8254
10739 23.8708
10740 20.4607
10741 30.5565
10742 8.57017
10743 21.3132
10744 25.1272
10745 33.3833
10746 51.1069
10747 36.8831
10748 32.6205
10749 29.7039
10750 9.01887
10751 31.3193
10752 31.3641
10753 53.7543
10754 28.8514
10755 6.82024
10756 23.6016
10757 10.0957
10758 41.3701
10759 48.5045
10760 19.0249
10761 39.6202
10762 50.748
10763 53.4402
10764 50.389
10765 55.7734
10766 37.1075
10767 36.4793
10768 74.3496
10769 200.748
10770 54.2478
10771 159.872
10772 35.2678
10773 29.6142
10774 15.1661
10775 17.0955
10776 15.7494
10777 24.0503
10778 30.377
10779 16.9609
10780 45.543
10781 59.8117
10782 28.4027
10783 17.7685
10784 19.2941
10785 13.1469
10786 13.4161
10787 11.8905
10788 13.3713
10789 6.2818
10790 10.1855
10791 30.4219
10792 10.9931
10793 37.1524
10794 21.3581
10795 48.9532
10796 17.6339
10797 22.076
10798 33.3384
10799 17.9929
10800 31.8128
10801 49.2673
10802 13.82
10803 13.6854
10804 90.3233
10805 17.948
10806 13.1469
10807 87.317
10808 24.9926
10809 125.142
10810 20.4158
10811 5.47414
10812 24.4541
10813 109.438
10814 45.0046
10815 14.1341
10816 16.916
10817 18.621
10818 27.281
10819 33.2487
10820 17.4544
10821 27.4604
10822 40.6971
10823 15.2558
10824 12.9226
10825 47.8314
10826 28.5822
10827 12.788
10828 12.9674
10829 14.9866
10830 12.6982
10831 15.4353
10832 26.0695
10833 21.9414
10834 31.05
10835 19.9223
10836 26.922
10837 24.7234
10838 12.5187
10839 22.0312
10840 50.1647
10841 61.2027
10842 22.9286
10843 12.07
10844 10.006
10845 31.0949
10846 62.4142
10847 31.3193
10848 14.5828
10849 64.2987
10850 20.3261
10851 11.4867
10852 12.2046
10853 27.954
10854 59.2284
10855 32.9795
10856 16.6916
10857 6.68563
10858 18.8005
10859 22.7491
10860 17.275
10861 39.5305
10862 95.5282
10863 13.3264
10864 22.4799
10865 31.05
10866 24.9477
10867 43.5239
10868 126.13
10869 19.4287
10870 56.1324
10871 36.3447
10872 10.0957
10873 18.0826
10874 62.0552
10875 102.483
10876 20.6851
10877 30.5116
10878 118.367
10879 52.3633
10880 44.2418
10881 42.7611
10882 74.888
10883 25.8003
10884 25.3516
10885 32.7102
10886 59.6322
10887 32.2167
10888 40.6971
10889 29.345
10890 8.74965
10891 23.3773
10892 42.0881
10893 26.4733
10894 23.1529
10895 11.5316
10896 22.435
10897 36.7934
10898 22.7042
10899 33.5179
10900 79.1507
10901 27.7297
10902 7.85225
10903 55.3247
10904 62.7283
10905 65.1961
10906 47.3827
10907 13.9097
10908 37.7805
10909 8.83939
10910 12.07
10911 27.3258
10912 20.0569
10913 18.8903
10914 94.3167
10915 36.6588
10916 10.9483
10917 15.7942
10918 15.7494
10919 60.5745
10920 24.3195
10921 16.1532
10922 51.3313
10923 28.8963
10924 18.307
10925 19.1595
10926 48.1006
10927 38.7228
10928 34.6845
10929 35.2229
10930 23.5567
10931 31.3193
10932 28.2681
10933 20.6851
10934 36.6139
10935 20.371
10936 11.2624
10937 12.8777
10938 23.826
10939 40.0689
10940 45.5879
10941 12.6982
10942 17.4544
10943 14.0443
10944 16.6019
10945 7.6279
10946 22.6593
10947 19.339
10948 38.0946
10949 12.2046
10950 17.0955
10951 14.9866
10952 15.7045
10953 17.0955
10954 7.31381
10955 25.9797
10956 22.5247
10957 27.6399
10958 14.8968
10959 25.7105
10960 8.03173
10961 10.0957
10962 26.1143
10963 13.7302
10964 19.6531
10965 29.3899
10966 46.1264
10967 28.1784
10968 21.1786
10969 31.7231
10970 31.0052
10971 32.7551
10972 53.3953
10973 52.0043
10974 27.5502
10975 42.7611
10976 27.1464
10977 12.2944
10978 17.6788
10979 10.6791
10980 12.2944
10981 19.5184
10982 16.9609
10983 55.1004
10984 17.7236
10985 4.57674
10986 16.0635
10987 7.67277
10988 55.8632
10989 22.1209
10990 22.5696
10991 33.6525
10992 20.4607
10993 83.7723
10994 23.5119
10995 22.5696
10996 17.6339
10997 20.4607
10998 56.4913
10999 20.4158
11000 9.28809
11001 11.2175
11002 49.0878
11003 17.8134
11004 31.0949
11005 55.2798
11006 23.9606
11007 9.69192
11008 26.3387
11009 8.83939
11010 12.5636
11011 12.5187
11012 5.29466
11013 16.8711
11014 28.4027
11015 15.1661
11016 34.9537
11017 32.9346
11018 41.9983
11019 44.3316
11020 28.4925
11021 67.3499
11022 37.1524
11023 20.5056
11024 73.1381
11025 69.7729
11026 51.9595
11027 78.7917
11028 112.758
11029 34.0115
11030 17.3198
11031 22.5247
11032 30.1526
11033 10.9483
11034 14.1341
11035 14.6276
11036 22.7491
11037 24.6336
11038 14.8968
11039 67.4845
11040 20.1466
11041 10.5444
11042 15.884
11043 15.2558
11044 13.9546
11045 7.71764
11046 12.6085
11047 29.7488
11048 23.2875
11049 17.4993
11050 21.3581
11051 7.85225
11052 56.3119
11053 26.9669
11054 14.1789
11055 11.5765
11056 7.89712
11057 18.1723
11058 30.1975
11059 27.1912
11060 24.0952
11061 44.1072
11062 33.8769
11063 18.3518
11064 31.05
11065 28.5373
11066 17.6339
11067 15.8391
11068 24.7234
11069 19.0249
11070 13.7751
11071 13.82
11072 19.4287
11073 45.543
11074 56.6708
11075 68.1127
11076 37.4664
11077 20.3261
11078 36.928
11079 29.8834
11080 21.0889
11081 14.5828
11082 6.7305
11083 8.92913
11084 8.92913
11085 9.51244
11086 7.85225
11087 9.91627
11088 13.5956
11089 29.6142
11090 8.57017
11091 18.5762
11092 35.1332
11093 14.4481
11094 13.102
11095 25.7105
11096 16.7814
11097 16.6019
11098 9.46757
11099 22.1658
11100 26.249
11101 71.7023
11102 26.2041
11103 15.6596
11104 13.461
11105 20.4607
11106 26.0246
11107 102.932
11108 15.7494
11109 27.3258
11110 89.6503
11111 27.954
11112 27.0566
11113 57.2541
11114 32.5756
11115 19.0697
11116 56.1324
11117 102.169
11118 22.3453
11119 29.3001
11120 53.5748
11121 62.8629
11122 22.076
11123 37.1524
11124 33.0243
11125 64.0744
11126 103.964
11127 84.4902
11128 47.2481
11129 27.3258
11130 36.0306
11131 24.0503
11132 10.006
11133 13.9546
11134 21.6273
11135 20.0569
11136 16.3776
11137 7.04459
11138 9.28809
11139 12.6085
11140 6.64076
11141 9.82653
11142 6.50615
11143 11.0829
11144 12.3393
11145 13.5956
11146 21.9414
11147 15.2109
11148 31.7231
11149 15.525
11150 5.07031
11151 13.4161
11152 10.0509
11153 9.19835
11154 16.6916
11155 26.5182
11156 32.2167
11157 15.5699
11158 28.313
11159 47.3378
11160 18.1723
11161 36.0306
11162 43.9277
11163 16.4673
11164 20.4158
11165 9.15348
11166 18.6659
11167 28.5373
11168 19.7428
11169 35.1781
11170 17.2301
11171 42.447
11172 20.7748
11173 6.55102
11174 25.2618
11175 47.6968
11176 26.6079
11177 28.8514
11178 13.7751
11179 17.4993
11180 19.9671
11181 21.4479
11182 31.7231
11183 34.4602
11184 31.409
11185 21.403
11186 20.9992
11187 15.9737
11188 39.1715
11189 30.9154
11190 48.5942
11191 16.8711
11192 22.076
11193 29.2552
11194 24.4093
11195 16.6916
11196 97.8615
11197 13.6405
11198 15.7942
11199 30.1526
11200 36.6588
11201 38.1395
11202 26.6528
11203 24.3195
11204 23.1529
11205 32.3961
11206 18.307
11207 13.7751
11208 19.8774
11209 16.3327
11210 33.7422
11211 9.73679
11212 5.3844
11213 50.0749
11214 19.4736
11215 43.5688
11216 31.9474
11217 11.8457
11218 29.7937
11219 27.6848
11220 29.7488
11221 24.4541
11222 49.5814
11223 37.7805
11224 10.5444
11225 26.4733
11226 18.2621
11227 18.1723
11228 11.9354
11229 18.5313
11230 7.76251
11231 36.4344
11232 22.5696
11233 23.467
11234 11.6213
11235 14.1789
11236 7.1792
11237 12.9226
11238 11.7559
11239 8.974
11240 16.4673
11241 28.8963
11242 12.2046
11243 20.4607
11244 36.8383
11245 14.3584
11246 17.7236
11247 41.415
11248 16.6019
11249 37.6908
11250 33.1141
11251 24.9029
11252 18.8454
11253 8.25608
11254 18.5313
11255 42.5816
11256 30.6013
11257 35.1332
11258 20.2812
11259 32.441
11260 21.5376
11261 12.9674
11262 12.6085
11263 16.4224
11264 15.884
11265 19.4287
11266 46.1264
11267 71.0741
11268 73.3176
11269 32.1269
11270 13.5507
11271 35.4024
11272 18.8005
11273 12.3841
11274 18.1723
11275 9.4227
11276 13.7302
11277 14.852
11278 9.10861
11279 7.44842
11280 20.5505
11281 37.6011
11282 13.82
11283 16.6019
11284 24.1401
11285 33.8769
11286 24.6336
11287 13.2815
11288 24.5888
11289 10.365
11290 12.1598
11291 24.7234
11292 17.1403
11293 19.3838
11294 41.0112
11295 27.1015
11296 35.2229
11297 16.1532
11298 29.0758
11299 39.1715
11300 13.82
11301 9.06374
11302 19.3838
11303 14.3135
11304 34.7743
11305 55.4593
11306 77.311
11307 38.6779
11308 18.8454
11309 14.1341
11310 19.4736
11311 18.8903
11312 147.892
11313 33.0692
11314 44.3764
11315 63.7154
11316 25.1272
11317 17.1852
11318 21.4927
11319 18.2621
11320 30.018
11321 57.0298
11322 85.926
11323 29.345
11324 33.6525
11325 70.1767
11326 99.7909
11327 33.2038
11328 37.5113
11329 19.7877
11330 17.8583
11331 38.992
11332 24.858
11333 33.5179
11334 39.1715
11335 18.1275
11336 58.7348
11337 28.313
11338 63.2667
11339 104.906
11340 24.499
11341 25.3516
11342 21.3581
11343 96.2461
11344 29.345
11345 29.0758
11346 20.371
11347 11.6662
11348 23.2875
11349 26.1143
11350 12.2495
11351 23.0632
11352 9.01887
11353 18.5313
11354 24.3644
11355 9.78166
11356 12.1149
11357 15.3455
11358 34.864
11359 15.6148
11360 11.8905
11361 14.0443
11362 9.64705
11363 11.1278
11364 9.28809
11365 7.49329
11366 19.6979
11367 30.5116
11368 42.0432
11369 20.1018
11370 33.9217
11371 7.49329
11372 12.3841
11373 8.79452
11374 9.91627
11375 15.6148
11376 11.2175
11377 16.2878
11378 31.3193
11379 24.858
11380 67.5294
11381 48.3699
11382 21.3132
11383 16.916
11384 23.467
11385 43.7482
11386 31.9474
11387 13.461
11388 17.2301
11389 34.8191
11390 30.4667
11391 72.5099
11392 125.098
11393 68.696
11394 21.2235
11395 48.6391
11396 29.5693
11397 139.905
11398 36.7037
11399 55.235
11400 14.6725
11401 23.8708
11402 13.7302
11403 19.5184
11404 74.9778
11405 30.2873
11406 42.8508
11407 13.9994
11408 15.884
11409 43.5239
11410 61.786
11411 30.1975
11412 23.8708
11413 40.4727
11414 21.1338
11415 19.1146
11416 37.0177
11417 13.6854
11418 16.557
11419 15.884
11420 20.8645
11421 35.0883
11422 20.1466
11423 26.249
11424 11.3521
11425 21.0889
11426 10.2304
11427 23.108
11428 24.6785
11429 17.8583
11430 41.6842
11431 7.53816
11432 10.365
11433 19.9671
11434 63.0424
11435 24.2298
11436 11.8457
11437 67.2601
11438 32.6205
11439 27.9091
11440 39.3959
11441 22.3901
11442 17.3647
11443 41.3253
11444 22.3004
11445 36.3896
11446 14.493
11447 22.2106
11448 21.4927
11449 16.557
11450 25.1721
11451 23.5119
11452 15.6596
11453 53.171
11454 94.4065
11455 63.6705
11456 66.273
11457 23.2875
11458 13.9546
11459 18.1723
11460 40.9214
11461 32.8
11462 23.9157
11463 33.2487
11464 8.39069
11465 17.0955
11466 28.6719
11467 24.1849
11468 31.768
11469 21.044
11470 19.5633
11471 13.82
11472 24.2747
11473 49.0878
11474 16.4673
11475 30.6462
11476 57.3887
11477 22.3004
11478 11.1726
11479 18.1275
11480 23.7362
11481 18.98
11482 16.6019
11483 55.2798
11484 61.6065
11485 15.2558
11486 23.1978
11487 58.69
11488 20.5056
11489 28.2232
11490 26.0246
11491 23.4221
11492 35.3576
11493 20.7299
11494 42.3124
11495 17.4096
11496 40.6522
11497 18.5762
11498 33.2038
11499 28.6271
11500 47.9212
11501 12.9674
11502 8.34582
11503 15.9737
11504 23.467
11505 15.3904
11506 19.6082
11507 9.73679
11508 10.3201
11509 25.8451
11510 8.25608
11511 4.30752
11512 13.3264
11513 34.6396
11514 10.3201
11515 16.0635
11516 10.0509
11517 29.4347
11518 31.1398
11519 19.0249
11520 12.8777
11521 39.8446
11522 19.6979
11523 24.499
11524 28.4027
11525 26.7425
11526 9.10861
11527 6.19206
11528 18.3518
11529 62.5488
11530 11.7559
11531 13.7751
11532 21.2235
11533 34.8191
11534 16.1981
11535 5.96771
11536 19.3838
11537 41.7291
11538 15.884
11539 14.4481
11540 23.5119
11541 9.91627
11542 18.307
11543 42.4919
11544 32.1269
11545 29.8386
11546 14.3584
11547 17.3198
11548 12.6982
11549 27.954
11550 17.5442
11551 22.8388
11552 29.7937
11553 20.7748
11554 12.3841
11555 42.806
11556 73.6317
11557 42.2675
11558 42.6265
11559 20.5953
11560 13.6405
11561 19.2492
11562 46.5751
11563 33.2487
11564 23.5567
11565 23.0183
11566 18.7108
11567 47.5173
11568 72.5548
11569 31.5436
11570 38.0049
11571 22.9734
11572 12.4739
11573 35.6716
11574 115.271
11575 20.2812
11576 44.1969
11577 29.0309
11578 28.3578
11579 22.5247
11580 57.5233
11581 32.5308
11582 26.3836
11583 36.9729
11584 30.377
11585 74.7534
11586 12.5636
11587 21.7619
11588 33.0692
11589 47.2032
11590 18.7557
11591 11.6662
11592 14.2687
11593 45.6777
11594 17.6339
11595 5.3844
11596 11.6213
11597 22.2555
11598 21.3132
11599 20.371
11600 24.0054
11601 16.1532
11602 9.8714
11603 13.6405
11604 11.1726
11605 8.974
11606 20.012
11607 25.6656
11608 25.6208
11609 35.0883
11610 13.5956
11611 26.0695
11612 43.7482
11613 15.0763
11614 9.06374
11615 11.6662
11616 11.4867
11617 16.9609
11618 11.1726
11619 36.3447
11620 63.177
11621 33.9217
11622 13.9546
11623 14.2687
11624 15.6148
11625 30.018
11626 62.6385
11627 9.82653
11628 28.1784
11629 16.4224
11630 24.9029
11631 59.4976
11632 32.3961
11633 46.3058
11634 23.8708
11635 12.0252
11636 52.453
11637 58.7797
11638 33.6525
11639 38.1844
11640 16.7365
11641 52.5428
11642 20.7299
11643 11.5765
11644 9.37783
11645 28.313
11646 39.2164
11647 30.2873
11648 32.8448
11649 35.7165
11650 23.2427
11651 8.79452
11652 14.6725
11653 8.39069
11654 16.3776
11655 28.8514
11656 46.8443
11657 31.3193
11658 48.4596
11659 44.8251
11660 53.7543
11661 45.8571
11662 30.1975
11663 42.3124
11664 23.6465
11665 62.0552
11666 24.9926
11667 11.4418
11668 13.2815
11669 37.4216
11670 50.1647
11671 27.281
11672 31.3193
11673 38.6331
11674 25.8003
11675 26.2938
11676 53.3504
11677 29.7488
11678 9.91627
11679 13.7302
11680 10.6342
11681 12.6533
11682 10.2752
11683 17.8583
11684 46.8443
11685 31.4987
11686 37.1075
11687 20.8197
11688 40.2484
11689 35.1781
11690 19.8325
11691 106.88
11692 35.896
11693 23.5567
11694 13.9097
11695 25.4862
11696 21.4927
11697 16.7814
11698 8.61504
11699 11.4867
11700 10.5893
11701 49.4916
11702 38.7677
11703 29.1206
11704 35.6716
11705 15.2558
11706 28.8514
11707 43.5239
11708 30.7808
11709 68.1127
11710 17.1403
11711 25.8451
11712 37.5562
11713 24.1849
11714 45.0943
11715 34.864
11716 14.9417
11717 58.1067
11718 68.5165
11719 22.8837
11720 60.0809
11721 46.8443
11722 20.9094
11723 21.7619
11724 15.4353
11725 38.1395
11726 45.2738
11727 26.7425
11728 31.2744
11729 26.0695
11730 12.7431
11731 15.7942
11732 61.2924
11733 26.5182
11734 18.1275
11735 21.2684
11736 27.8643
11737 39.5305
11738 52.4082
11739 51.0172
11740 38.7228
11741 17.6339
11742 51.8249
11743 36.0306
11744 10.2304
11745 15.1661
11746 30.9603
11747 49.8954
11748 88.4836
11749 12.1598
11750 16.3776
11751 17.6788
11752 79.2404
11753 30.8706
11754 14.493
11755 20.2812
11756 40.2484
11757 69.9075
11758 55.0106
11759 20.9992
11760 43.3893
11761 21.7171
11762 18.6659
11763 44.0623
11764 24.8131
11765 43.6136
11766 30.8706
11767 34.0115
11768 66.0935
11769 31.6334
11770 13.9546
11771 18.1723
11772 35.4473
11773 40.2035
11774 38.2741
11775 64.5679
11776 33.7871
11777 17.6339
11778 12.429
11779 18.3518
11780 20.1915
11781 13.82
11782 58.6451
11783 27.2361
11784 17.8583
11785 22.4799
11786 12.2046
11787 17.0955
11788 26.3836
11789 48.6839
11790 117.335
11791 12.07
11792 30.6462
11793 18.8903
11794 24.0054
11795 27.954
11796 21.2235
11797 40.742
11798 13.3713
11799 9.15348
11800 13.7302
11801 24.499
11802 53.4402
11803 6.37154
11804 13.102
11805 8.03173
11806 27.4604
11807 46.7994
11808 25.5759
11809 24.3644
11810 57.3439
11811 34.9537
11812 59.9912
11813 18.2172
11814 16.0635
11815 16.1532
11816 19.0697
11817 45.8571
11818 84.4902
11819 42.4021
11820 40.8766
11821 30.377
11822 47.5622
11823 80.6763
11824 41.5945
11825 37.6908
11826 16.557
11827 24.7234
11828 43.7482
11829 55.235
11830 30.1526
11831 26.6079
11832 21.0889
11833 34.7294
11834 51.5556
11835 29.8386
11836 16.5122
11837 43.1201
11838 43.7931
11839 23.6016
11840 23.8708
11841 31.2744
11842 39.351
11843 54.4273
11844 27.9989
11845 31.0949
11846 37.4664
11847 30.377
11848 81.8429
11849 24.5439
11850 16.1981
11851 32.8448
11852 16.9609
11853 18.98
11854 37.1972
11855 95.3936
11856 56.5362
11857 24.2747
11858 22.3901
11859 22.2106
11860 39.4856
11861 11.7111
11862 28.1335
11863 22.7042
11864 20.0569
11865 62.9077
11866 42.5368
11867 25.89
11868 12.9226
11869 16.557
11870 43.7034
11871 36.6588
11872 17.9031
11873 17.0955
11874 70.3113
11875 30.018
11876 37.5562
11877 34.5499
11878 47.4725
11879 84.7146
11880 128.956
11881 48.2801
11882 35.8063
11883 37.8254
11884 18.2621
11885 30.5116
11886 87.9901
11887 86.5991
11888 28.313
11889 11.3072
11890 32.5308
11891 66.5422
11892 20.012
11893 62.6834
11894 51.421
11895 42.6265
11896 43.3893
11897 11.2175
11898 24.3644
11899 14.4481
11900 45.6777
11901 31.9026
11902 44.6008
11903 40.4727
11904 13.5059
11905 51.3762
11906 39.6202
11907 28.1335
11908 23.108
11909 27.954
11910 9.55731
11911 8.88426
11912 24.3195
11913 31.5885
11914 78.6571
11915 21.4479
11916 9.46757
11917 5.47414
11918 10.8585
11919 25.4413
11920 9.4227
11921 6.10232
11922 11.1278
11923 9.01887
11924 32.9795
11925 42.0432
11926 16.0635
11927 19.2044
11928 15.525
11929 9.06374
11930 28.1335
11931 33.2487
11932 32.5308
11933 29.5245
11934 10.3201
11935 28.4027
11936 28.3578
11937 19.1595
11938 12.07
11939 38.1844
11940 36.3896
11941 13.4161
11942 16.5122
11943 33.473
11944 39.9792
11945 49.2673
11946 62.5488
11947 168.756
11948 66.3627
11949 30.0629
11950 31.9923
11951 33.5179
11952 188.275
11953 15.4802
11954 30.736
11955 39.8894
11956 50.389
11957 45.1841
11958 47.9212
11959 13.0123
11960 13.4161
11961 11.1278
11962 20.6851
11963 67.0358
11964 52.1838
11965 45.9469
11966 14.5828
11967 13.4161
11968 28.1784
11969 33.3833
11970 48.1904
11971 59.6771
11972 79.6891
11973 73.0932
11974 75.1572
11975 40.2484
11976 21.9414
11977 39.4856
11978 56.4913
11979 60.0361
11980 35.6268
11981 25.4862
11982 13.9097
11983 13.7302
11984 39.6202
11985 63.5359
11986 15.1212
11987 38.4087
11988 48.1455
11989 19.8325
11990 37.287
11991 19.2044
11992 32.8897
11993 19.2941
11994 38.8574
11995 16.7365
11996 31.8128
11997 54.2927
11998 108.406
11999 45.4533
12000 18.0377
12001 14.7174
12002 6.82024
12003 23.5567
12004 23.5119
12005 32.9795
12006 39.1715
12007 21.3581
12008 42.447
12009 55.3696
12010 15.4353
12011 13.8648
12012 25.2169
12013 57.5233
12014 36.7485
12015 47.1135
12016 15.7942
12017 15.9737
12018 11.6662
12019 21.9414
12020 23.3324
12021 55.6837
12022 15.3007
12023 15.0315
12024 11.2175
12025 16.8263
12026 20.012
12027 18.5313
12028 40.1586
12029 22.6145
12030 9.55731
12031 11.8008
12032 27.9091
12033 54.1581
12034 54.6965
12035 24.2298
12036 12.7431
12037 18.621
12038 32.8897
12039 29.8834
12040 26.2041
12041 7.76251
12042 16.2878
12043 35.3576
12044 15.3007
12045 18.1723
12046 40.8317
12047 32.3064
12048 33.7422
12049 12.1598
12050 18.621
12051 45.7225
12052 57.0298
12053 29.4347
12054 15.0763
12055 10.5893
12056 22.5696
12057 61.6514
12058 15.1661
12059 33.6974
12060 17.7685
12061 45.7225
12062 32.6654
12063 31.9026
12064 14.2687
12065 19.2941
12066 36.2998
12067 49.2224
12068 25.0375
12069 15.0315
12070 17.1852
12071 17.6339
12072 43.5688
12073 52.6774
12074 30.4219
12075 76.8623
12076 19.8325
12077 26.0246
12078 31.9474
12079 13.4161
12080 17.7236
12081 33.9217
12082 27.954
12083 19.6979
12084 27.5053
12085 16.6019
12086 32.8
12087 24.6336
12088 32.0372
12089 39.8894
12090 24.0054
12091 41.1458
12092 18.0377
12093 11.8457
12094 18.5313
12095 26.8323
12096 16.4673
12097 10.0957
12098 13.9994
12099 37.1524
12100 17.6339
12101 43.9726
12102 23.5567
12103 9.19835
12104 12.5636
12105 34.6396
12106 11.6662
12107 16.6019
12108 39.4856
12109 11.4867
12110 14.6276
12111 22.5247
12112 15.7494
12113 14.8071
12114 8.48043
12115 9.4227
12116 9.73679
12117 14.852
12118 12.5636
12119 23.1978
12120 15.8391
12121 29.345
12122 51.1967
12123 33.0692
12124 22.8388
12125 37.3767
12126 71.8817
12127 66.9012
12128 27.6399
12129 32.6654
12130 20.3261
12131 26.9669
12132 94.3616
12133 49.1326
12134 51.2864
12135 20.1018
12136 7.89712
12137 17.9929
12138 49.0429
12139 27.9989
12140 31.4987
12141 31.6334
12142 11.1278
12143 25.0375
12144 41.5945
12145 47.4276
12146 18.8903
12147 7.67277
12148 15.884
12149 35.4473
12150 16.7365
12151 27.2361
12152 16.1532
12153 23.8708
12154 25.531
12155 39.9792
12156 18.7557
12157 9.73679
12158 38.6779
12159 18.0826
12160 36.8831
12161 25.6208
12162 13.0572
12163 16.0635
12164 16.6468
12165 18.3518
12166 31.3193
12167 24.4541
12168 15.525
12169 9.33296
12170 14.0443
12171 25.0823
12172 23.467
12173 38.0946
12174 26.9669
12175 43.4342
12176 19.3838
12177 7.6279
12178 17.275
12179 10.365
12180 17.948
12181 9.24322
12182 19.3838
12183 11.1278
12184 21.7619
12185 30.8706
12186 17.948
12187 33.5628
12188 32.8448
12189 14.8968
12190 32.5308
12191 30.8706
12192 24.2298
12193 24.1401
12194 25.3067
12195 19.1146
12196 32.8448
12197 12.6533
12198 46.7994
12199 25.531
12200 31.3641
12201 17.275
12202 31.8128
12203 20.9094
12204 37.7805
12205 42.9406
12206 22.4799
12207 12.788
12208 18.2621
12209 34.864
12210 42.7611
12211 39.2164
12212 23.9606
12213 26.2041
12214 39.2612
12215 51.0172
12216 54.6068
12217 32.1718
12218 17.948
12219 39.3959
12220 32.6205
12221 23.1529
12222 33.9217
12223 14.8071
12224 32.4859
12225 17.8134
12226 55.9978
12227 10.6342
12228 6.59589
12229 17.4993
12230 23.0183
12231 18.6659
12232 15.8391
12233 41.0112
12234 31.6334
12235 26.922
12236 21.7171
12237 6.90998
12238 6.55102
12239 10.006
12240 19.6979
12241 8.16634
12242 12.2944
12243 20.9992
12244 69.0998
12245 17.7236
12246 28.0438
12247 13.6854
12248 22.2106
12249 24.1849
12250 9.96114
12251 26.6977
12252 21.6722
12253 14.5379
12254 11.3521
12255 29.4796
12256 8.92913
12257 26.0695
12258 101.586
12259 14.2238
12260 18.5313
12261 18.8903
12262 12.4739
12263 42.9855
12264 79.8686
12265 17.6339
12266 14.3135
12267 13.82
12268 14.493
12269 29.8386
12270 36.2998
12271 40.742
12272 24.3195
12273 122.36
12274 14.493
12275 17.8583
12276 33.2038
12277 33.7871
12278 21.5376
12279 13.2815
12280 8.48043
12281 16.6916
12282 14.493
12283 9.37783
12284 33.6525
12285 103.47
12286 12.3841
12287 13.82
12288 46.261
12289 12.9674
12290 20.5505
12291 45.8123
12292 39.4407
12293 24.1401
12294 106.746
12295 22.435
12296 11.4867
12297 10.5444
12298 26.4284
12299 60.2155
12300 29.7937
12301 32.5756
12302 46.4404
12303 15.7045
12304 17.4544
12305 31.3193
12306 75.4713
12307 66.7666
12308 53.9337
12309 43.2098
12310 17.1852
12311 25.3964
12312 12.9674
12313 17.2301
12314 19.6531
12315 21.4479
12316 14.2238
12317 9.64705
12318 20.8645
12319 20.4607
12320 14.5828
12321 14.4481
12322 25.1272
12323 33.5628
12324 58.5554
12325 17.589
12326 17.0506
12327 7.80738
12328 36.7485
12329 88.9772
12330 28.0886
12331 49.0429
12332 12.6533
12333 23.5119
12334 85.6568
12335 17.0955
12336 7.35868
12337 31.8577
12338 25.0823
12339 24.2298
12340 40.3381
12341 5.51901
12342 11.0829
12343 24.6336
12344 19.5184
12345 8.5253
12346 20.3261
12347 21.9863
12348 31.2744
12349 26.9669
12350 6.32667
12351 13.102
12352 44.2418
12353 11.1726
12354 14.3135
12355 34.3256
12356 38.9472
12357 22.9734
12358 10.0957
12359 27.4156
12360 29.0309
12361 17.2301
12362 13.461
12363 27.9989
12364 49.4916
12365 33.6525
12366 15.1661
12367 20.0569
12368 32.4859
12369 27.1015
12370 27.6848
12371 70.8497
12372 40.4727
12373 9.24322
12374 21.3581
12375 36.6588
12376 33.1589
12377 23.9606
12378 12.1149
12379 19.8774
12380 10.8137
12381 16.7814
12382 63.2218
12383 43.0752
12384 26.5182
12385 9.46757
12386 15.1661
12387 29.8386
12388 33.6076
12389 25.3964
12390 10.2752
12391 41.3253
12392 18.3967
12393 19.0249
12394 37.2421
12395 13.5507
12396 9.33296
12397 6.86511
12398 15.525
12399 21.8517
12400 37.6908
12401 9.28809
12402 4.89083
12403 20.1018
12404 33.3833
12405 33.2487
12406 27.0566
12407 8.83939
12408 13.9546
12409 11.6662
12410 24.9477
12411 11.2175
12412 38.8574
12413 27.9091
12414 35.0883
12415 42.0881
12416 31.4539
12417 20.1466
12418 13.102
12419 15.2558
12420 15.8391
12421 18.0826
12422 54.4722
12423 35.4922
12424 17.8134
12425 42.447
12426 30.6462
12427 8.92913
12428 12.2944
12429 44.3316
12430 26.8771
12431 29.7039
12432 32.3064
12433 24.9029
12434 42.4021
12435 25.1721
12436 39.2612
12437 27.3707
12438 40.2484
12439 23.826
12440 15.3455
12441 12.5636
12442 22.5247
12443 18.0826
12444 9.8714
12445 29.5693
12446 41.6842
12447 39.8446
12448 38.2292
12449 46.934
12450 36.8831
12451 14.4481
12452 8.12147
12453 22.794
12454 11.8008
12455 18.3518
12456 20.9094
12457 15.3904
12458 27.2361
12459 37.1075
12460 23.1529
12461 27.281
12462 19.8325
12463 18.2172
12464 34.9986
12465 26.563
12466 22.076
12467 15.7045
12468 29.345
12469 26.2938
12470 22.3453
12471 25.531
12472 54.1132
12473 17.9929
12474 30.8706
12475 15.1212
12476 25.4413
12477 32.2167
12478 22.794
12479 13.3264
12480 20.5953
12481 10.9931
12482 17.9929
12483 22.9734
12484 32.7551
12485 20.0569
12486 15.3455
12487 13.0123
12488 25.1721
12489 9.24322
12490 18.9351
12491 12.6982
12492 4.89083
12493 17.0506
12494 9.69192
12495 21.0889
12496 51.6902
12497 21.044
12498 13.7302
12499 39.4856
12500 30.2873
12501 19.0249
12502 65.914
12503 19.1146
12504 28.3578
12505 58.0618
12506 8.5253
12507 9.4227
12508 41.3253
12509 26.5182
12510 29.1206
12511 31.409
12512 29.1206
12513 35.0883
12514 28.0438
12515 33.6076
12516 38.5882
12517 64.4782
12518 21.9414
12519 33.473
12520 30.377
12521 42.6265
12522 20.2364
12523 50.2993
12524 32.8
12525 23.1978
12526 29.1655
12527 22.3004
12528 14.8968
12529 17.3198
12530 6.32667
12531 15.2109
12532 19.6531
12533 19.7877
12534 16.8263
12535 35.7165
12536 39.9343
12537 27.6848
12538 16.3776
12539 8.974
12540 16.0186
12541 27.4604
12542 16.6916
12543 10.7688
12544 11.2175
12545 22.2106
12546 39.7997
12547 25.4413
12548 11.3072
12549 12.6533
12550 31.6782
12551 107.867
12552 28.4027
12553 37.1524
12554 26.4284
12555 25.89
12556 12.429
12557 11.5316
12558 22.6593
12559 14.852
12560 15.1661
12561 11.3521
12562 23.7362
12563 35.8511
12564 26.4733
12565 37.6908
12566 76.4136
12567 22.0312
12568 34.5499
12569 18.1275
12570 36.7934
12571 33.5179
12572 32.6654
12573 15.3904
12574 19.0249
12575 12.2944
12576 24.1401
12577 17.8134
12578 27.5502
12579 21.7171
12580 13.1469
12581 33.473
12582 13.2815
12583 28.1784
12584 19.4736
12585 15.1212
12586 22.7042
12587 12.8328
12588 22.3453
12589 26.4284
12590 24.3644
12591 25.1272
12592 24.3195
12593 24.0503
12594 14.2687
12595 19.4287
12596 44.1521
12597 29.2552
12598 34.2807
12599 13.1918
12600 15.4353
12601 26.6079
12602 59.3181
12603 11.7111
12604 28.2681
12605 30.2424
12606 40.9214
12607 23.5119
12608 40.6522
12609 17.948
12610 7.76251
12611 41.3701
12612 20.5056
12613 11.4418
12614 15.6596
12615 6.46128
12616 6.68563
12617 21.9414
12618 28.9412
12619 29.0309
12620 26.2938
12621 78.9263
12622 18.98
12623 20.8645
12624 31.2295
12625 31.409
12626 15.1661
12627 17.7236
12628 72.5997
12629 33.9666
12630 8.12147
12631 23.3324
12632 75.92
12633 20.7748
12634 31.3193
12635 42.4919
12636 13.102
12637 24.9926
12638 32.9346
12639 16.4224
12640 22.6593
12641 23.1529
12642 15.9737
12643 43.1649
12644 37.0626
12645 76.9969
12646 20.9543
12647 44.2867
12648 23.108
12649 35.896
12650 14.7174
12651 49.9403
12652 14.0892
12653 27.8643
12654 26.3836
12655 56.0426
12656 17.6339
12657 21.1786
12658 15.8391
12659 13.8648
12660 4.98057
12661 14.8071
12662 19.6531
12663 32.3513
12664 4.84596
12665 7.85225
12666 16.8711
12667 10.4098
12668 10.9931
12669 7.49329
12670 25.2169
12671 16.916
12672 10.9034
12673 15.5699
12674 8.25608
12675 6.77537
12676 8.12147
12677 24.499
12678 17.7236
12679 46.7545
12680 13.461
12681 43.3893
12682 14.9866
12683 33.6076
12684 6.7305
12685 10.0957
12686 9.33296
12687 8.83939
12688 28.2232
12689 23.4221
12690 20.5056
12691 31.768
12692 5.07031
12693 15.4353
12694 61.5168
12695 14.3584
12696 44.3316
12697 6.95485
12698 12.2944
12699 59.0489
12700 25.8451
12701 36.8831
12702 6.01258
12703 8.21121
12704 13.5059
12705 74.3047
12706 21.4479
12707 40.024
12708 19.2492
12709 39.0818
12710 20.5056
12711 32.0821
12712 11.6213
12713 14.3584
12714 54.1132
12715 10.0957
12716 23.6914
12717 47.0238
12718 17.4096
12719 29.4796
12720 15.8391
12721 28.6271
12722 64.1192
12723 25.6208
12724 48.998
12725 30.8257
12726 25.6656
12727 23.826
12728 30.6462
12729 15.0763
12730 40.6522
12731 47.8763
12732 29.4347
12733 12.2046
12734 15.2109
12735 8.74965
12736 12.6982
12737 26.0246
12738 23.7362
12739 46.1264
12740 24.7234
12741 37.3318
12742 23.4221
12743 44.6008
12744 43.1649
12745 14.0892
12746 16.7814
12747 23.6465
12748 48.1455
12749 48.3699
12750 31.3641
12751 19.0249
12752 7.98686
12753 13.1469
12754 13.3264
12755 6.23693
12756 13.3264
12757 8.83939
12758 12.3841
12759 24.0952
12760 58.6002
12761 16.8263
12762 19.3838
12763 41.3701
12764 30.1078
12765 35.2678
12766 15.6596
12767 28.9412
12768 16.7365
12769 6.23693
12770 17.4993
12771 24.0503
12772 7.53816
12773 3.63447
12774 7.85225
12775 32.0372
12776 18.0377
12777 41.1009
12778 13.7751
12779 17.0057
12780 10.1855
12781 8.0766
12782 19.339
12783 18.4864
12784 27.3707
12785 32.0372
12786 18.2172
12787 10.4996
12788 43.1649
12789 48.1006
12790 23.5567
12791 22.8837
12792 15.4802
12793 28.4476
12794 30.2873
12795 16.8711
12796 58.331
12797 58.8694
12798 20.9094
12799 32.6654
12800 62.3244
12801 52.5428
12802 26.2938
12803 22.794
12804 22.5696
12805 81.2147
12806 18.1275
12807 20.6402
12808 18.2621
12809 10.4996
12810 57.9272
12811 16.1083
12812 15.4353
12813 11.6662
12814 40.6073
12815 24.3195
12816 51.6005
12817 16.1981
12818 43.0752
12819 17.3647
12820 11.5765
12821 29.3001
12822 14.6276
12823 18.0826
12824 22.8388
12825 12.8328
12826 8.16634
12827 13.9546
12828 13.6405
12829 7.85225
12830 20.5505
12831 22.8837
12832 29.3899
12833 10.9483
12834 31.1398
12835 53.6645
12836 23.9157
12837 9.73679
12838 14.7174
12839 5.87797
12840 27.8194
12841 67.3499
12842 21.2235
12843 32.5756
12844 25.9797
12845 15.2558
12846 25.0375
12847 12.7431
12848 25.1272
12849 21.6722
12850 42.9406
12851 45.6777
12852 12.6982
12853 19.2492
12854 26.7874
12855 34.3704
12856 58.5554
12857 115.675
12858 39.6202
12859 35.1332
12860 42.7162
12861 47.8763
12862 29.8386
12863 34.3256
12864 49.4916
12865 15.4353
12866 21.4479
12867 68.2024
12868 35.1332
12869 52.812
12870 32.5756
12871 25.0375
12872 38.7677
12873 19.6082
12874 67.4396
12875 41.415
12876 19.8325
12877 16.6019
12878 12.5187
12879 24.7682
12880 29.345
12881 39.6651
12882 40.5176
12883 24.9029
12884 7.58303
12885 21.1338
12886 16.5122
12887 11.397
12888 36.569
12889 15.9289
12890 24.4541
12891 21.0889
12892 45.902
12893 19.6531
12894 13.6405
12895 11.6213
12896 35.3576
12897 58.0169
12898 17.948
12899 16.7814
12900 12.2046
12901 23.467
12902 31.409
12903 19.9671
12904 30.377
12905 25.3516
12906 39.5753
12907 16.1083
12908 8.12147
12909 27.7297
12910 18.0377
12911 49.5814
12912 40.383
12913 20.3261
12914 12.3841
12915 27.1912
12916 40.4279
12917 47.0238
12918 40.2484
12919 21.6722
12920 9.69192
12921 16.4673
12922 28.6719
12923 31.5436
12924 24.5439
12925 10.2752
12926 9.51244
12927 20.1018
12928 58.6002
12929 31.05
12930 48.998
12931 25.89
12932 14.2687
12933 8.21121
12934 20.7748
12935 13.9994
12936 11.1278
12937 16.4673
12938 66.9012
12939 53.7543
12940 24.5439
12941 8.25608
12942 42.7162
12943 4.53187
12944 6.01258
12945 8.74965
12946 4.98057
12947 10.8585
12948 52.9466
12949 32.1718
12950 16.8711
12951 32.7551
12952 8.65991
12953 11.1726
12954 12.9226
12955 16.4224
12956 20.3261
12957 13.3713
12958 61.2476
12959 31.1847
12960 54.5619
12961 31.6334
12962 17.589
12963 41.056
12964 68.0678
12965 37.3318
12966 14.0892
12967 17.0506
12968 37.6908
12969 26.2938
12970 50.2095
12971 16.557
12972 8.61504
12973 19.1595
12974 37.7357
12975 11.9354
12976 26.4733
12977 14.2687
12978 26.1143
12979 21.2235
12980 27.5502
12981 34.7294
12982 15.2558
12983 15.3904
12984 29.3001
12985 11.1726
12986 19.9223
12987 86.7786
12988 19.7428
12989 86.8683
12990 37.2421
12991 10.6791
12992 10.1855
12993 17.4096
12994 64.3436
12995 41.0112
12996 18.8454
12997 19.3838
12998 43.6136
12999 17.4544
13000 11.038
13001 9.51244
13002 41.1907
13003 27.4604
13004 59.0489
13005 12.5636
13006 5.92284
13007 19.5633
13008 23.3324
13009 60.6194
13010 17.4544
13011 11.8457
13012 7.08946
13013 28.6719
13014 12.5636
13015 36.2101
13016 9.37783
13017 6.99972
13018 8.57017
13019 48.5942
13020 18.2172
13021 13.5059
13022 34.505
13023 16.916
13024 12.0252
13025 41.0112
13026 11.9354
13027 8.88426
13028 37.4216
13029 12.3841
13030 4.75622
13031 11.2175
13032 13.5956
13033 5.47414
13034 6.10232
13035 23.1529
13036 39.6202
13037 38.319
13038 20.3261
13039 10.9931
13040 32.5756
13041 16.1532
13042 15.9289
13043 10.7688
13044 14.9417
13045 60.9335
13046 17.3647
13047 6.05745
13048 16.2878
13049 31.1847
13050 17.3198
13051 31.3193
13052 29.9732
13053 12.788
13054 18.4416
13055 29.8834
13056 15.4353
13057 34.505
13058 43.4342
13059 91.3553
13060 34.4602
13061 66.7666
13062 55.235
13063 18.0826
13064 24.9926
13065 61.4719
13066 71.433
13067 30.4219
13068 24.7682
13069 71.2984
13070 58.6451
13071 62.6385
13072 81.3942
13073 37.1524
13074 9.78166
13075 37.2421
13076 31.9474
13077 27.281
13078 8.12147
13079 21.4927
13080 50.1647
13081 59.363
13082 35.3127
13083 12.0252
13084 57.5682
13085 39.6202
13086 16.6468
13087 14.0443
13088 54.0684
13089 15.2109
13090 7.6279
13091 17.2301
13092 44.6456
13093 22.2555
13094 46.8443
13095 29.0309
13096 12.6982
13097 88.1247
13098 10.5444
13099 20.5056
13100 19.7877
13101 18.0826
13102 24.6336
13103 14.3584
13104 12.6085
13105 22.5696
13106 19.2044
13107 25.531
13108 14.0443
13109 8.974
13110 9.24322
13111 6.55102
13112 11.0829
13113 20.7748
13114 13.6854
13115 37.96
13116 17.3198
13117 13.9097
13118 8.48043
13119 18.8005
13120 48.325
13121 27.1912
13122 47.2032
13123 9.10861
13124 10.0957
13125 58.1964
13126 39.7997
13127 23.6465
13128 11.4867
13129 42.6714
13130 83.0544
13131 26.6079
13132 29.2552
13133 33.7422
13134 69.5934
13135 21.3132
13136 16.1981
13137 25.1272
13138 106.611
13139 51.2415
13140 35.4024
13141 27.6848
13142 9.15348
13143 27.8194
13144 11.8457
13145 15.1661
13146 14.8968
13147 25.3964
13148 11.9354
13149 22.4799
13150 18.0826
13151 15.3455
13152 15.4353
13153 98.1307
13154 13.6854
13155 21.1786
13156 42.9855
13157 42.7162
13158 37.3767
13159 34.0115
13160 13.2367
13161 10.8585
13162 21.2235
13163 26.4284
13164 23.0632
13165 16.557
13166 33.473
13167 19.3838
13168 23.6914
13169 24.7234
13170 28.8963
13171 10.365
13172 19.2492
13173 19.1146
13174 12.2495
13175 22.1658
13176 61.9655
13177 19.4287
13178 19.5633
13179 12.5187
13180 29.3899
13181 25.0823
13182 27.0117
13183 49.0878
13184 89.3362
13185 35.9857
13186 116.303
13187 44.1072
13188 13.2815
13189 29.7488
13190 52.0043
13191 31.8128
13192 47.4276
13193 33.2487
13194 11.5316
13195 18.6659
13196 25.1272
13197 16.3327
13198 37.9151
13199 19.6979
13200 46.7545
13201 52.453
13202 45.4533
13203 105.175
13204 33.7871
13205 29.5245
13206 38.4536
13207 13.461
13208 25.7554
13209 45.1392
13210 92.163
13211 53.2607
13212 16.5122
13213 34.5948
13214 20.4607
13215 18.2172
13216 15.0763
13217 51.4659
13218 18.4416
13219 9.69192
13220 15.9737
13221 42.6265
13222 10.4098
13223 19.6531
13224 22.9286
13225 42.2675
13226 11.7111
13227 16.916
13228 8.83939
13229 13.9097
13230 17.7685
13231 15.6596
13232 17.7685
13233 20.9543
13234 21.9863
13235 11.397
13236 36.6588
13237 33.2038
13238 23.108
13239 32.2615
13240 28.5373
13241 17.6339
13242 26.3387
13243 48.4596
13244 39.2164
13245 24.1849
13246 20.4158
13247 45.4084
13248 40.6971
13249 12.6982
13250 33.3384
13251 26.3836
13252 24.0952
13253 36.9729
13254 28.4476
13255 45.9917
13256 44.511
13257 18.1723
13258 10.7688
13259 14.0892
13260 17.7685
13261 33.5628
13262 72.7343
13263 11.6213
13264 20.5056
13265 33.6974
13266 12.2944
13267 17.1403
13268 15.1212
13269 12.1598
13270 22.9734
13271 22.1209
13272 17.2301
13273 23.2875
13274 33.0243
13275 71.2087
13276 34.9986
13277 51.5108
13278 14.5828
13279 18.1723
13280 44.3764
13281 56.0875
13282 37.1075
13283 24.6785
13284 41.5496
13285 33.7422
13286 40.383
13287 13.2815
13288 11.8905
13289 65.6448
13290 34.7743
13291 33.3384
13292 19.5184
13293 32.1718
13294 12.1598
13295 21.7619
13296 37.8254
13297 12.2944
13298 7.6279
13299 10.7239
13300 24.5888
13301 58.5554
13302 54.6068
13303 33.1141
13304 14.5828
13305 23.8708
13306 42.4919
13307 44.3316
13308 26.3387
13309 21.403
13310 15.0763
13311 10.9483
13312 34.1461
13313 44.2867
13314 36.2101
13315 24.6336
13316 9.4227
13317 6.7305
13318 14.5379
13319 17.948
13320 45.8571
13321 19.0697
13322 38.2292
13323 7.40355
13324 15.6596
13325 33.0692
13326 23.3324
13327 22.9734
13328 20.9094
13329 33.6076
13330 31.4539
13331 7.49329
13332 31.8577
13333 69.9523
13334 45.0495
13335 28.0886
13336 9.69192
13337 30.9154
13338 6.2818
13339 23.5567
13340 42.5816
13341 37.3767
13342 21.3581
13343 9.37783
13344 20.4607
13345 37.4664
13346 46.5302
13347 28.1335
13348 8.74965
13349 26.6977
13350 10.7688
13351 35.7614
13352 68.8306
13353 14.5379
13354 14.2687
13355 10.365
13356 25.4862
13357 24.6336
13358 35.4024
13359 22.3004
13360 25.3067
13361 34.4153
13362 20.1915
13363 34.0563
13364 19.9223
13365 23.7362
13366 40.8317
13367 35.1781
13368 11.3521
13369 10.9034
13370 14.8968
13371 8.0766
13372 17.8134
13373 28.2681
13374 35.4024
13375 29.5693
13376 33.0692
13377 14.8968
13378 20.7299
13379 32.5756
13380 16.6468
13381 16.4224
13382 109.707
13383 19.4287
13384 17.0955
13385 19.3838
13386 61.8309
13387 24.3195
13388 17.3198
13389 19.2941
13390 12.9674
13391 26.1143
13392 45.2738
13393 64.1192
13394 23.4221
13395 36.8383
13396 26.2938
13397 28.9412
13398 13.461
13399 20.1915
13400 118.591
13401 38.1395
13402 21.1338
13403 15.6148
13404 12.6533
13405 21.9863
13406 18.0826
13407 28.0438
13408 67.6191
13409 29.0309
13410 38.3638
13411 53.5299
13412 27.6848
13413 12.2046
13414 7.40355
13415 19.7428
13416 27.3258
13417 11.8008
13418 34.3704
13419 15.1212
13420 65.3756
13421 53.8889
13422 24.7234
13423 37.6011
13424 40.7868
13425 26.0695
13426 15.5699
13427 48.8634
13428 27.2361
13429 11.0829
13430 10.8585
13431 13.2815
13432 18.2172
13433 27.5053
13434 28.5822
13435 22.7042
13436 20.5953
13437 13.9097
13438 18.3518
13439 11.7559
13440 34.864
13441 11.8905
13442 12.2944
13443 93.2399
13444 23.2427
13445 19.7428
13446 40.4279
13447 104.009
13448 50.0301
13449 45.4533
13450 33.2487
13451 43.1649
13452 24.1401
13453 47.6968
13454 153.68
13455 33.0692
13456 18.8005
13457 27.5951
13458 62.6834
13459 28.8963
13460 18.307
13461 68.2921
13462 42.0881
13463 35.5819
13464 46.934
13465 60.5296
13466 12.6085
13467 76.3687
13468 25.3964
13469 21.0889
13470 33.7422
13471 27.3707
13472 22.8388
13473 42.4919
13474 24.5439
13475 20.6402
13476 56.0875
13477 101.361
13478 38.2741
13479 32.1718
13480 38.5433
13481 63.9846
13482 27.3707
13483 65.1064
13484 24.0054
13485 17.7236
13486 17.8583
13487 38.7228
13488 24.858
13489 13.5059
13490 25.9797
13491 20.1018
13492 25.2169
13493 68.7408
13494 18.5762
13495 7.89712
13496 20.7299
13497 17.6339
13498 21.3581
13499 7.98686
13500 29.9283
13501 23.5567
13502 35.6716
13503 28.9412
13504 23.0183
13505 8.25608
13506 9.33296
13507 17.9929
13508 60.6194
13509 21.1338
13510 20.6402
13511 23.5119
13512 34.4153
13513 22.1658
13514 33.2487
13515 19.8325
13516 14.7622
13517 14.5828
13518 23.5567
13519 30.6013
13520 13.3264
13521 7.98686
13522 9.15348
13523 15.525
13524 20.1018
13525 61.1129
13526 32.7102
13527 49.6711
13528 22.435
13529 61.427
13530 10.6342
13531 12.3841
13532 41.8637
13533 29.3899
13534 34.8191
13535 52.1389
13536 12.9674
13537 47.293
13538 139.007
13539 23.7362
13540 22.7491
13541 18.1723
13542 31.2295
13543 16.7814
13544 28.4925
13545 63.5808
13546 71.7471
13547 28.0886
13548 49.8954
13549 50.4788
13550 25.9349
13551 35.2678
13552 51.8697
13553 31.1398
13554 17.9929
13555 58.6451
13556 97.9961
13557 25.6208
13558 39.3061
13559 52.6325
13560 20.7748
13561 19.6979
13562 17.589
13563 11.397
13564 44.4213
13565 85.253
13566 20.5056
13567 48.325
13568 59.3181
13569 28.7168
13570 41.5945
13571 56.267
13572 129.988
13573 40.9663
13574 124.155
13575 56.9849
13576 37.8254
13577 39.7997
13578 42.0432
13579 16.5122
13580 28.7617
13581 35.6268
13582 40.6073
13583 41.774
13584 21.8966
13585 26.1143
13586 53.8889
13587 9.51244
13588 22.8388
13589 37.0177
13590 16.6916
13591 30.9154
13592 17.0506
13593 48.8634
13594 21.7171
13595 23.108
13596 21.403
13597 12.9226
13598 47.966
13599 23.2427
13600 8.03173
13601 8.16634
13602 14.6725
13603 30.6013
13604 44.511
13605 43.1201
13606 18.307
13607 37.0626
13608 27.3707
13609 15.0315
13610 33.7871
13611 40.7868
13612 10.0509
13613 16.916
13614 29.3899
13615 23.3324
13616 20.1018
13617 10.5444
13618 9.15348
13619 23.3324
13620 40.8766
13621 21.403
13622 11.1278
13623 16.2878
13624 38.7677
13625 12.5187
13626 6.90998
13627 15.5699
13628 6.37154
13629 12.0252
13630 56.6259
13631 6.59589
13632 14.6276
13633 44.1969
13634 30.8706
13635 33.1589
13636 13.5956
13637 24.9477
13638 28.5373
13639 8.92913
13640 16.9609
13641 26.2041
13642 24.1401
13643 28.9412
13644 13.8648
13645 23.1529
13646 27.1464
13647 20.1018
13648 48.2352
13649 106.252
13650 56.6708
13651 52.5876
13652 17.6788
13653 52.0043
13654 30.1078
13655 60.754
13656 21.9863
13657 16.1083
13658 33.6076
13659 36.0306
13660 22.076
13661 20.3261
13662 22.4799
13663 39.5305
13664 57.0298
13665 26.7425
13666 42.3573
13667 72.9137
13668 34.8191
13669 38.1844
13670 58.5554
13671 52.9915
13672 19.2492
13673 33.7871
13674 27.7745
13675 20.5056
13676 20.6851
13677 18.4864
13678 16.6916
13679 10.5444
13680 9.24322
13681 29.1655
13682 54.876
13683 48.7288
13684 39.2164
13685 15.5699
13686 25.0375
13687 31.3641
13688 17.589
13689 33.7422
13690 19.7428
13691 15.2558
13692 29.8386
13693 28.5373
13694 26.3387
13695 20.012
13696 32.6654
13697 20.6402
13698 23.6016
13699 10.9034
13700 20.0569
13701 16.3327
13702 17.6339
13703 14.1341
13704 59.3181
13705 36.3896
13706 10.2304
13707 15.0315
13708 87.0029
13709 32.2167
13710 32.1718
13711 73.3624
13712 40.6522
13713 23.467
13714 38.992
13715 15.9737
13716 18.7108
13717 34.5948
13718 25.0823
13719 14.2238
13720 21.1338
13721 21.8068
13722 27.954
13723 59.4976
13724 53.0812
13725 27.5951
13726 20.9094
13727 24.4541
13728 25.9349
13729 12.9674
13730 21.044
13731 67.0807
13732 47.8763
13733 65.7794
13734 60.8886
13735 23.2875
13736 34.9986
13737 19.8774
13738 19.8774
13739 19.339
13740 39.1715
13741 22.0312
13742 23.6016
13743 28.0886
13744 46.3956
13745 42.6714
13746 69.9523
13747 31.9923
13748 20.1018
13749 14.5379
13750 47.3827
13751 21.7619
13752 58.3759
13753 12.0252
13754 23.0183
13755 41.8188
13756 14.7622
13757 9.01887
13758 23.0632
13759 47.1135
13760 10.1855
13761 4.57674
13762 14.3135
13763 34.1461
13764 12.5636
13765 38.5433
13766 8.39069
13767 4.98057
13768 9.96114
13769 30.9154
13770 16.6468
13771 9.64705
13772 20.6851
13773 7.22407
13774 15.1212
13775 40.6971
13776 11.8008
13777 17.3647
13778 14.7622
13779 14.0443
13780 26.249
13781 16.0635
13782 16.1981
13783 41.9086
13784 114.508
13785 52.1389
13786 43.9277
13787 93.2847
13788 65.241
13789 27.281
13790 25.8451
13791 45.7674
13792 92.9258
13793 88.4388
13794 48.998
13795 92.2976
13796 73.856
13797 31.9923
13798 23.108
13799 54.3824
13800 38.0049
13801 19.1146
13802 63.9398
13803 32.2615
13804 16.6019
13805 41.2355
13806 26.4284
13807 28.8065
13808 32.8897
13809 23.1529
13810 16.7814
13811 41.5496
13812 28.2232
13813 17.7685
13814 38.5882
13815 53.8889
13816 55.6388
13817 28.5373
13818 19.6082
13819 54.4722
13820 76.1893
13821 57.1195
13822 62.3244
13823 52.5876
13824 47.4276
13825 86.7786
13826 46.2161
13827 47.293
13828 43.6585
13829 71.433
13830 46.0815
13831 41.2804
13832 42.8957
13833 14.8071
13834 23.1978
13835 29.345
13836 28.8065
13837 45.5879
13838 26.4284
13839 19.7428
13840 33.6525
13841 28.6719
13842 8.88426
13843 19.4736
13844 60.2155
13845 17.0057
13846 55.7734
13847 60.7989
13848 14.493
13849 26.5182
13850 51.6005
13851 35.9409
13852 13.3713
13853 11.0829
13854 15.2109
13855 12.9226
13856 6.32667
13857 8.12147
13858 11.5316
13859 8.21121
13860 10.5893
13861 18.2621
13862 46.934
13863 23.0632
13864 18.7108
13865 6.59589
13866 20.1466
13867 61.0681
13868 11.1278
13869 3.81395
13870 23.5567
13871 111.547
13872 11.0829
13873 9.24322
13874 6.32667
13875 11.4867
13876 33.6974
13877 7.31381
13878 11.8905
13879 24.858
13880 57.2541
13881 6.2818
13882 7.6279
13883 11.8905
13884 38.5882
13885 14.2687
13886 6.01258
13887 18.2621
13888 11.4418
13889 9.55731
13890 28.7168
13891 200.614
13892 28.2681
13893 58.8694
13894 16.6916
13895 184.505
13896 16.6916
13897 78.0289
13898 17.8134
13899 50.2993
13900 11.5765
13901 8.79452
13902 8.92913
13903 17.8134
13904 16.7814
13905 104.816
13906 17.7685
13907 126.354
13908 5.60875
13909 13.3713
13910 12.5187
13911 13.8648
13912 34.3256
13913 115.002
13914 31.6782
13915 47.9212
13916 22.794
13917 27.8194
13918 22.1658
13919 8.34582
13920 13.3713
13921 24.5888
13922 37.8254
13923 17.0955
13924 48.5942
13925 28.5822
13926 31.8128
13927 46.261
13928 15.9737
13929 8.39069
13930 33.0243
13931 37.3318
13932 15.3455
13933 7.31381
13934 18.2621
13935 32.1718
13936 13.8648
13937 9.60218
13938 16.6019
13939 23.0183
13940 13.0572
13941 6.55102
13942 52.6774
13943 16.6019
13944 3.99343
13945 13.2815
13946 31.5436
13947 20.5056
13948 15.1661
13949 21.044
13950 22.076
13951 22.435
13952 34.0115
13953 10.5893
13954 16.6019
13955 9.24322
13956 17.5442
13957 15.8391
13958 11.9803
13959 5.16005
13960 4.30752
13961 10.5444
13962 20.4158
13963 18.0826
13964 13.8648
13965 11.8457
13966 12.2046
13967 25.2618
13968 8.70478
13969 14.5379
13970 12.8328
13971 10.7239
13972 24.2298
13973 33.3833
13974 22.3901
13975 27.0117
13976 20.1018
13977 10.4098
13978 18.7108
13979 29.345
13980 13.1469
13981 45.7674
13982 45.0495
13983 17.589
13984 20.8645
13985 8.34582
13986 13.4161
13987 40.1586
13988 47.6519
13989 29.6591
13990 17.4544
13991 11.1726
13992 17.0057
13993 27.3707
13994 19.339
13995 7.76251
13996 33.2487
13997 33.0692
13998 14.2238
13999 25.3067
14000 27.8194
14001 13.4161
14002 22.6145
14003 32.4859
14004 10.4996
14005 22.3453
14006 35.2229
14007 52.2736
14008 28.2232
14009 9.24322
14010 15.884
14011 13.9994
14012 11.2624
14013 8.25608
14014 9.33296
14015 15.3007
14016 45.9917
14017 17.1852
14018 30.9154
14019 14.5828
14020 7.85225
14021 17.6339
14022 34.3704
14023 15.0315
14024 16.0635
14025 33.2038
14026 66.9909
14027 47.966
14028 20.1915
14029 40.0689
14030 54.6517
14031 49.1326
14032 94.7654
14033 27.1912
14034 26.4284
14035 39.5753
14036 67.1255
14037 41.415
14038 25.3067
14039 25.3067
14040 58.331
14041 32.2167
14042 69.369
14043 26.6079
14044 56.1772
14045 17.9929
14046 20.6851
14047 13.6854
14048 11.4867
14049 6.19206
14050 40.8317
14051 12.1149
14052 7.22407
14053 18.4864
14054 17.3647
14055 6.46128
14056 5.07031
14057 9.82653
14058 16.6916
14059 7.76251
14060 14.5379
14061 12.2046
14062 8.83939
14063 3.81395
14064 9.46757
14065 3.00629
14066 7.49329
14067 9.51244
14068 17.1403
14069 18.8005
14070 52.9017
14071 42.3573
14072 36.3447
14073 19.7877
14074 1.92941
14075 4.75622
14076 7.22407
14077 9.33296
14078 9.24322
14079 8.88426
14080 10.006
14081 12.9226
14082 12.4739
14083 12.6533
14084 16.0186
14085 13.82
14086 17.8134
14087 51.2415
14088 43.7034
14089 15.8391
14090 18.5313
14091 16.4224
14092 15.7942
14093 38.1395
14094 40.8766
14095 70.7151
14096 23.1978
14097 27.281
14098 35.0883
14099 30.9603
14100 19.5633
14101 19.0697
14102 28.4925
14103 42.6714
14104 33.1589
14105 29.345
14106 55.3696
14107 116.168
14108 64.9718
14109 27.3258
14110 41.2804
14111 55.9529
14112 55.7734
14113 19.6082
14114 36.6139
14115 25.9349
14116 38.1395
14117 26.6079
14118 26.249
14119 12.6085
14120 14.9866
14121 15.6148
14122 29.4796
14123 54.3824
14124 49.357
14125 33.3833
14126 28.0886
14127 17.4096
14128 20.6402
14129 44.9149
14130 60.9335
14131 85.6568
14132 46.8891
14133 19.4736
14134 42.5816
14135 43.7931
14136 46.6648
14137 36.1203
14138 31.0949
14139 27.4156
14140 11.5765
14141 19.2492
14142 22.3901
14143 137.886
14144 22.8388
14145 16.2878
14146 19.1146
14147 23.6016
14148 8.83939
14149 17.9031
14150 26.8323
14151 24.6336
14152 10.4098
14153 7.6279
14154 18.0377
14155 72.9586
14156 13.102
14157 6.86511
14158 8.61504
14159 27.9091
14160 18.4416
14161 6.10232
14162 9.06374
14163 18.8903
14164 16.8711
14165 24.499
14166 15.4353
14167 21.044
14168 8.12147
14169 11.7559
14170 18.5762
14171 13.102
14172 13.4161
14173 7.31381
14174 62.1001
14175 24.6336
14176 10.9034
14177 27.281
14178 16.3327
14179 19.4287
14180 22.2106
14181 12.7431
14182 22.1209
14183 30.2873
14184 37.7805
14185 31.0949
14186 70.76
14187 20.4158
14188 41.5945
14189 40.2035
14190 19.9223
14191 31.0052
14192 36.5242
14193 20.371
14194 26.6528
14195 50.5685
14196 18.1723
14197 11.4418
14198 17.2301
14199 11.5765
14200 10.2752
14201 45.4084
14202 7.6279
14203 7.89712
14204 6.82024
14205 13.9994
14206 32.3961
14207 30.5116
14208 40.0689
14209 31.4987
14210 25.9797
14211 16.0635
14212 36.7037
14213 9.46757
14214 9.46757
14215 21.9863
14216 50.7031
14217 22.3004
14218 33.8769
14219 10.4996
14220 16.4224
14221 32.0821
14222 35.2678
14223 21.2684
14224 7.08946
14225 14.8968
14226 27.4156
14227 35.6268
14228 12.8328
14229 16.1532
14230 53.3953
14231 12.3393
14232 16.7814
14233 36.7485
14234 20.2812
14235 31.3641
14236 41.2804
14237 65.3756
14238 27.281
14239 12.7431
14240 69.369
14241 43.1201
14242 80.2724
14243 89.2016
14244 28.5373
14245 15.3904
14246 28.8514
14247 16.8263
14248 23.2875
14249 43.7482
14250 20.1466
14251 16.0635
14252 8.79452
14253 21.0889
14254 27.2361
14255 10.0957
14256 67.9332
14257 26.6977
14258 17.1852
14259 9.4227
14260 10.9034
14261 17.6788
14262 18.8005
14263 7.94199
14264 19.6979
14265 10.8137
14266 45.543
14267 13.6405
14268 13.8648
14269 14.7174
14270 27.0566
14271 5.42927
14272 5.29466
14273 60.8886
14274 16.6916
14275 11.9803
14276 15.2558
14277 62.9526
14278 23.467
14279 38.4985
14280 18.8903
14281 10.2304
14282 13.1469
14283 6.41641
14284 9.64705
14285 21.403
14286 13.5059
14287 30.4219
14288 26.6079
14289 11.4867
14290 17.275
14291 23.9606
14292 16.916
14293 14.2687
14294 14.1341
14295 19.8774
14296 7.53816
14297 8.03173
14298 13.0572
14299 10.5893
14300 8.34582
14301 5.69849
14302 22.1209
14303 19.9671
14304 7.58303
14305 13.2367
14306 14.8071
14307 22.8837
14308 15.2558
14309 13.5956
14310 21.1338
14311 11.8905
14312 26.0695
14313 29.8834
14314 40.6971
14315 83.0095
14316 23.6016
14317 26.7874
14318 64.9718
14319 17.4993
14320 31.3193
14321 16.6019
14322 40.6522
14323 70.8049
14324 45.9469
14325 19.4736
14326 30.6911
14327 92.6565
14328 34.0563
14329 12.4739
14330 11.9803
14331 10.6791
14332 20.2812
14333 24.0503
14334 56.8054
14335 20.5953
14336 14.852
14337 26.3836
14338 41.1458
14339 47.1584
14340 27.8194
14341 21.0889
14342 22.076
14343 14.7174
14344 6.41641
14345 6.59589
14346 8.88426
14347 21.2684
14348 9.28809
14349 6.14719
14350 18.3967
14351 26.3836
14352 18.307
14353 19.8325
14354 19.4736
14355 13.461
14356 10.4098
14357 8.57017
14358 21.7619
14359 25.9349
14360 16.1532
14361 28.5822
14362 19.7877
14363 59.0489
14364 15.0315
14365 14.2687
14366 26.5182
14367 23.7362
14368 9.37783
14369 19.0249
14370 16.916
14371 19.5633
14372 18.4416
14373 7.98686
14374 33.7422
14375 38.6331
14376 17.0955
14377 31.9026
14378 44.3764
14379 22.1209
14380 29.9732
14381 39.1715
14382 34.9537
14383 11.9803
14384 14.6725
14385 31.409
14386 51.0621
14387 21.6722
14388 12.07
14389 20.5505
14390 14.0443
14391 97.2333
14392 31.6782
14393 26.1143
14394 36.6588
14395 39.7997
14396 30.6462
14397 31.2744
14398 15.4802
14399 21.7619
14400 35.537
14401 12.6982
14402 15.525
14403 27.9091
14404 72.5548
14405 47.7865
14406 12.6085
14407 26.922
14408 14.9866
14409 15.3455
14410 24.0952
14411 14.3584
14412 27.281
14413 55.5491
14414 33.0692
14415 21.9414
14416 48.325
14417 8.79452
14418 21.0889
14419 44.9149
14420 37.6908
14421 25.3964
14422 39.351
14423 20.1018
14424 25.8451
14425 79.0609
14426 18.6659
14427 16.4224
14428 17.1403
14429 9.37783
14430 4.12804
14431 8.92913
14432 11.1726
14433 31.7231
14434 9.28809
14435 19.2492
14436 22.2106
14437 21.9863
14438 28.3578
14439 21.3132
14440 15.525
14441 8.48043
14442 15.1661
14443 14.3584
14444 15.9289
14445 9.01887
14446 16.4224
14447 40.8766
14448 33.5628
14449 41.6842
14450 61.1578
14451 24.0054
14452 20.1915
14453 10.0509
14454 10.006
14455 33.7422
14456 74.2598
14457 22.076
14458 14.0892
14459 71.0292
14460 13.9097
14461 23.1529
14462 22.2555
14463 10.1855
14464 27.4604
14465 29.3001
14466 19.0697
14467 28.4925
14468 15.4802
14469 15.2109
14470 25.7554
14471 20.7748
14472 35.9857
14473 55.3247
14474 28.6271
14475 31.2744
14476 50.2095
14477 68.1575
14478 64.4333
14479 98.3999
14480 63.9846
14481 79.0609
14482 44.4662
14483 26.6528
14484 80.8109
14485 21.2235
14486 35.8511
14487 25.7554
14488 15.7494
14489 14.4481
14490 39.2612
14491 29.3899
14492 20.5056
14493 16.8711
14494 27.4156
14495 24.2298
14496 10.5444
14497 41.9983
14498 45.9469
14499 19.7428
14500 35.6268
14501 9.37783
14502 34.9089
14503 37.5562
14504 14.4481
14505 28.3578
14506 12.3393
14507 37.8703
14508 31.9474
14509 35.4473
14510 22.3901
14511 14.7622
14512 24.0503
14513 25.9797
14514 13.5956
14515 27.6848
14516 46.2161
14517 12.9226
14518 30.6911
14519 19.6531
14520 18.4864
14521 47.6968
14522 14.5828
14523 27.5502
14524 16.557
14525 18.4864
14526 42.6265
14527 64.2987
14528 48.6839
14529 63.4462
14530 36.4344
14531 45.0943
14532 21.1338
14533 21.1786
14534 16.5122
14535 28.4476
14536 37.1524
14537 40.6073
14538 51.2864
14539 20.012
14540 13.5059
14541 23.7362
14542 31.2295
14543 36.3896
14544 17.275
14545 44.6008
14546 40.6971
14547 16.2878
14548 17.589
14549 33.9217
14550 18.5762
14551 13.0572
14552 14.4033
14553 45.9917
14554 16.8263
14555 16.916
14556 91.5797
14557 34.3256
14558 13.102
14559 20.6402
14560 43.0752
14561 113.252
14562 21.7171
14563 31.8128
14564 71.433
14565 79.1507
14566 36.0306
14567 17.6339
14568 20.6402
14569 29.345
14570 91.3553
14571 70.1318
14572 51.1069
14573 16.5122
14574 26.7425
14575 35.5819
14576 41.5496
14577 23.1978
14578 22.435
14579 6.99972
14580 14.9866
14581 32.8448
14582 65.5551
14583 66.4525
14584 37.5113
14585 15.525
14586 9.28809
14587 14.6725
14588 7.40355
14589 11.8457
14590 53.4402
14591 25.0823
14592 43.7482
14593 42.1778
14594 25.3964
14595 42.6714
14596 50.2993
14597 20.7748
14598 16.8263
14599 24.9029
14600 26.563
14601 37.3318
14602 67.7088
14603 42.447
14604 55.7285
14605 21.6722
14606 40.383
14607 53.9337
14608 54.5619
14609 52.0941
14610 17.0955
14611 33.1589
14612 34.5499
14613 29.9732
14614 18.7108
14615 16.8263
14616 23.5567
14617 67.0807
14618 17.589
14619 10.8137
14620 18.0377
14621 19.1146
14622 11.038
14623 32.5308
14624 70.2664
14625 17.9929
14626 11.3521
14627 13.461
14628 13.102
14629 12.1598
14630 15.3007
14631 18.2172
14632 32.3961
14633 10.0509
14634 7.94199
14635 16.6916
14636 26.3836
14637 54.6068
14638 22.6145
14639 7.31381
14640 11.038
14641 32.6654
14642 7.80738
14643 13.7751
14644 17.6339
14645 128.732
14646 10.1406
14647 13.5956
14648 27.0566
14649 55.1004
14650 58.2413
14651 27.1464
14652 37.6908
14653 57.7028
14654 26.922
14655 17.1403
14656 61.1129
14657 89.4708
14658 106.521
14659 42.3573
14660 21.7171
14661 43.2995
14662 99.4768
14663 78.5674
14664 39.7548
14665 23.2427
14666 66.8563
14667 26.4733
14668 11.9354
14669 42.3124
14670 20.6402
14671 25.0823
14672 60.4848
14673 34.1012
14674 55.3696
14675 57.658
14676 48.6839
14677 104.098
14678 39.7548
14679 17.5442
14680 47.2481
14681 38.6331
14682 23.3324
14683 6.64076
14684 12.1598
14685 18.9351
14686 29.0309
14687 19.9671
14688 70.5356
14689 18.2172
14690 22.3901
14691 21.2684
14692 9.46757
14693 18.4416
14694 52.4979
14695 17.6788
14696 26.0695
14697 24.1849
14698 6.55102
14699 19.6531
14700 14.9866
14701 49.8057
14702 25.3516
14703 35.6268
14704 18.9351
14705 12.429
14706 14.1789
14707 13.8648
14708 17.6788
14709 18.98
14710 53.0363
14711 72.6445
14712 17.9031
14713 35.1781
14714 71.792
14715 31.7231
14716 27.6848
14717 16.1532
14718 7.13433
14719 9.46757
14720 20.9992
14721 40.2484
14722 29.1655
14723 16.2429
14724 9.10861
14725 23.4221
14726 29.0758
14727 71.0741
14728 35.2229
14729 74.2598
14730 14.6276
14731 17.7236
14732 56.1772
14733 40.2035
14734 18.3518
14735 5.56388
14736 7.80738
14737 13.9546
14738 11.7111
14739 23.108
14740 37.1524
14741 18.2621
14742 7.6279
14743 12.6533
14744 57.4785
14745 12.07
14746 5.78823
14747 27.8194
14748 59.8566
14749 14.0443
14750 7.1792
14751 11.9803
14752 29.3001
14753 114.508
14754 17.0506
14755 18.0826
14756 22.9734
14757 21.9863
14758 94.2719
14759 44.5559
14760 16.916
14761 25.8003
14762 11.4418
14763 4.9357
14764 11.5316
14765 16.2429
14766 7.71764
14767 20.8197
14768 67.3499
14769 9.28809
14770 27.4604
14771 100.329
14772 7.40355
14773 38.8125
14774 27.7745
14775 26.6528
14776 25.89
14777 25.3964
14778 35.9409
14779 43.479
14780 10.3201
14781 36.1203
14782 48.0109
14783 60.6194
14784 89.0669
14785 57.299
14786 33.0692
14787 14.1341
14788 43.9277
14789 81.6634
14790 53.3056
14791 48.8186
14792 24.7682
14793 37.5113
14794 37.1075
14795 23.1529
14796 26.5182
14797 76.2341
14798 24.858
14799 27.0117
14800 16.5122
14801 4.44213
14802 19.2492
14803 13.8648
14804 45.9917
14805 26.8323
14806 16.2878
14807 34.7743
14808 31.9026
14809 33.0692
14810 31.9474
14811 41.2355
14812 33.9666
14813 16.1083
14814 16.1981
14815 46.6199
14816 16.9609
14817 14.4033
14818 16.1083
14819 15.3007
14820 76.952
14821 14.2687
14822 4.9357
14823 40.6522
14824 24.858
14825 8.79452
14826 39.3959
14827 26.3836
14828 18.2621
14829 7.85225
14830 10.2304
14831 15.2109
14832 49.8954
14833 19.7428
14834 8.57017
14835 10.8137
14836 12.2046
14837 35.1332
14838 19.6979
14839 11.1726
14840 12.6982
14841 48.8186
14842 34.3704
14843 43.0303
14844 48.1455
14845 25.1721
14846 16.0635
14847 10.7239
14848 14.5379
14849 12.6982
14850 32.0372
14851 68.5614
14852 45.4084
14853 57.2093
14854 84.221
14855 51.2864
14856 28.986
14857 42.5816
14858 46.0366
14859 65.241
14860 36.7037
14861 22.3901
14862 30.018
14863 24.0952
14864 9.28809
14865 24.858
14866 24.4093
14867 21.2235
14868 10.6791
14869 19.7428
14870 37.96
14871 18.8454
14872 57.7477
14873 30.9603
14874 21.7171
14875 16.8711
14876 14.852
14877 13.1918
14878 18.7557
14879 26.0695
14880 34.4602
14881 23.467
14882 27.5053
14883 24.0503
14884 10.6791
14885 22.3453
14886 14.4033
14887 8.83939
14888 14.4481
14889 14.5379
14890 11.038
14891 12.5636
14892 15.3007
14893 24.0054
14894 49.3121
14895 36.3896
14896 35.7614
14897 30.0629
14898 42.7611
14899 61.6963
14900 40.2484
14901 17.8134
14902 75.247
14903 82.4711
14904 60.5296
14905 40.7868
14906 16.3776
14907 48.998
14908 51.3313
14909 31.1398
14910 52.1389
14911 33.5179
14912 50.2544
14913 23.4221
14914 28.0886
14915 20.1018
14916 16.2429
14917 41.5945
14918 18.1275
14919 7.44842
14920 12.8328
14921 16.916
14922 18.0826
14923 39.4407
14924 37.6908
14925 27.9989
14926 67.664
14927 40.2484
14928 34.1909
14929 26.1592
14930 58.5554
14931 42.447
14932 18.3967
14933 43.7482
14934 19.5184
14935 35.0435
14936 53.6197
14937 14.8071
14938 22.3901
14939 12.788
14940 21.2235
14941 39.0818
14942 24.7682
14943 30.1078
14944 21.7171
14945 39.4856
14946 51.6902
14947 24.1849
14948 28.5373
14949 37.6011
14950 43.7931
14951 77.7597
14952 28.1784
14953 34.8191
14954 33.3384
14955 16.6468
14956 21.1786
14957 7.35868
14958 20.6851
14959 23.1978
14960 28.1335
14961 19.2492
14962 26.2938
14963 51.1967
14964 27.0566
14965 53.4402
14966 53.3953
14967 31.9923
14968 35.3576
14969 15.0763
14970 18.2621
14971 29.0309
14972 16.557
14973 29.3001
14974 27.0566
14975 27.0117
14976 44.3764
14977 52.0043
14978 33.9666
14979 19.6979
14980 22.1658
14981 60.4848
14982 16.3776
14983 17.275
14984 8.48043
14985 16.1532
14986 13.1918
14987 21.2684
14988 13.8648
14989 17.9929
14990 15.6596
14991 7.98686
14992 15.7942
14993 34.4153
14994 31.9474
14995 43.9277
14996 42.7162
14997 53.6645
14998 50.6582
14999 37.6459
15000 19.1595
15001 66.2281
15002 108.944
15003 18.7557
15004 33.7422
15005 36.5242
15006 15.0315
15007 27.5053
15008 72.3304
15009 35.7614
15010 38.319
15011 43.6136
15012 33.9217
15013 22.6145
15014 64.2538
15015 38.9023
15016 14.0443
15017 23.3324
15018 12.6982
15019 17.1852
15020 19.0697
15021 87.7208
15022 33.1589
15023 28.2681
15024 13.1469
15025 55.6837
15026 72.1958
15027 61.1578
15028 25.9797
15029 10.7239
15030 9.73679
15031 25.89
15032 23.7362
15033 29.3001
15034 18.0826
15035 10.6342
15036 23.2427
15037 34.0563
15038 15.4802
15039 17.6339
15040 38.8574
15041 53.2607
15042 22.5247
15043 19.6082
15044 13.102
15045 19.4736
15046 30.736
15047 26.563
15048 18.2621
15049 24.9477
15050 24.499
15051 10.1855
15052 35.0883
15053 119.758
15054 23.2427
15055 53.0363
15056 38.319
15057 10.365
15058 11.7559
15059 23.6016
15060 65.6448
15061 9.19835
15062 14.3135
15063 6.05745
15064 7.58303
15065 48.9532
15066 19.9223
15067 14.2238
15068 20.5953
15069 14.4033
15070 18.2172
15071 41.9086
15072 10.3201
15073 12.6533
15074 53.3056
15075 23.6465
15076 35.7165
15077 12.7431
15078 7.26894
15079 12.3393
15080 46.4404
15081 13.1918
15082 13.3713
15083 34.9986
15084 12.9226
15085 22.6145
15086 51.6902
15087 20.2364
15088 27.5053
15089 65.1961
15090 13.82
15091 15.3904
15092 42.8508
15093 19.5184
15094 30.6013
15095 38.6331
15096 12.1598
15097 15.884
15098 44.9597
15099 8.0766
15100 18.8005
15101 51.1069
15102 10.4996
15103 13.3264
15104 39.3959
15105 28.1784
15106 32.7102
15107 23.3324
15108 12.1598
15109 32.3961
15110 25.4413
15111 21.3581
15112 30.6911
15113 18.4864
15114 36.7934
15115 75.1572
15116 121.957
15117 51.78
15118 17.0955
15119 24.6785
15120 11.3072
15121 35.5819
15122 64.5679
15123 27.0117
15124 32.5308
15125 11.6662
15126 13.2367
15127 24.2747
15128 15.884
15129 25.1272
15130 22.794
15131 14.1341
15132 24.2298
15133 22.6593
15134 13.2815
15135 16.9609
15136 20.1018
15137 18.3967
15138 13.3713
15139 9.69192
15140 25.4413
15141 35.4473
15142 11.0829
15143 19.5633
15144 22.6593
15145 16.7814
15146 29.0758
15147 27.0117
15148 28.1784
15149 29.3899
15150 11.0829
15151 31.4987
15152 31.2744
15153 22.2106
15154 51.1967
15155 87.0927
15156 31.0949
15157 19.0249
15158 19.6531
15159 31.5885
15160 66.5422
15161 73.4073
15162 34.6396
15163 33.3384
15164 24.0952
15165 25.0823
15166 28.8963
15167 25.1272
15168 71.5676
15169 23.6016
15170 21.9863
15171 15.884
15172 23.1529
15173 20.4158
15174 11.7111
15175 29.4347
15176 34.1461
15177 19.8325
15178 31.5885
15179 35.3576
15180 26.8771
15181 55.1452
15182 24.0054
15183 48.5493
15184 26.1143
15185 22.7491
15186 20.9094
15187 21.2235
15188 15.2558
15189 34.9537
15190 14.493
15191 14.8071
15192 24.0503
15193 31.3641
15194 20.3261
15195 26.6977
15196 30.5565
15197 10.4098
15198 22.435
15199 18.2172
15200 9.15348
15201 11.6662
15202 20.012
15203 16.9609
15204 12.2046
15205 13.7751
15206 9.64705
15207 24.6785
15208 11.4418
15209 28.7168
15210 50.0749
15211 28.9412
15212 38.1395
15213 35.537
15214 30.6013
15215 11.0829
15216 11.0829
15217 20.1018
15218 14.2687
15219 24.8131
15220 29.4796
15221 21.8517
15222 10.9931
15223 24.6336
15224 20.5505
15225 38.0049
15226 72.2407
15227 12.8777
15228 30.4219
15229 69.8626
15230 28.7617
15231 31.9923
15232 36.1652
15233 29.5245
15234 15.7942
15235 27.8194
15236 34.5948
15237 73.2727
15238 76.2341
15239 40.4279
15240 38.5882
15241 34.4153
15242 33.7871
15243 71.7023
15244 41.0112
15245 18.8903
15246 27.6848
15247 26.0695
15248 31.0052
15249 52.9915
15250 14.4481
15251 7.58303
15252 35.5819
15253 19.9671
15254 36.569
15255 24.9477
15256 27.6399
15257 60.8886
15258 16.1083
15259 16.0635
15260 29.2552
15261 8.974
15262 17.2301
15263 22.5696
15264 11.7111
15265 34.3704
15266 12.4739
15267 12.0252
15268 14.7622
15269 6.90998
15270 22.0312
15271 20.5505
15272 31.9923
15273 41.7291
15274 17.0955
15275 25.2169
15276 17.9031
15277 12.6533
15278 6.01258
15279 19.0697
15280 16.1981
15281 8.974
15282 16.9609
15283 27.1912
15284 30.3321
15285 57.0298
15286 52.7671
15287 23.108
15288 25.6208
15289 44.6456
15290 14.3584
15291 20.8645
15292 41.9534
15293 30.9154
15294 17.9031
15295 33.6525
15296 51.3313
15297 48.1006
15298 42.1329
15299 55.7734
15300 48.2352
15301 14.7174
15302 7.67277
15303 21.403
15304 57.7028
15305 12.6085
15306 7.49329
15307 13.2815
15308 15.7494
15309 9.37783
15310 27.2361
15311 82.7851
15312 15.7045
15313 20.5505
15314 53.3056
15315 21.6722
15316 15.4802
15317 10.5893
15318 23.7811
15319 18.0377
15320 27.9989
15321 126.937
15322 20.0569
15323 47.6968
15324 24.6336
15325 57.1195
15326 65.5102
15327 23.6016
15328 22.7491
15329 86.7786
15330 25.4413
15331 57.5233
15332 42.7162
15333 31.4539
15334 13.3264
15335 18.5762
15336 22.5247
15337 9.60218
15338 18.7108
15339 18.3518
15340 42.9406
15341 38.5433
15342 32.3961
15343 29.8834
15344 21.8517
15345 17.7236
15346 42.9855
15347 78.6571
15348 25.5759
15349 43.7482
15350 48.5493
15351 52.0043
15352 31.4987
15353 25.2618
15354 26.1592
15355 18.5313
15356 8.57017
15357 38.6779
15358 23.7362
15359 17.4096
15360 30.9154
15361 22.6145
15362 69.6382
15363 19.2941
15364 28.1335
15365 18.621
15366 28.1335
15367 34.864
15368 15.8391
15369 24.9029
15370 54.4722
15371 27.6399
15372 12.2944
15373 50.1647
15374 65.5551
15375 20.4158
15376 43.0752
15377 35.3576
15378 31.1847
15379 19.1595
15380 14.2238
15381 66.273
15382 32.0821
15383 29.7937
15384 8.5253
15385 28.8065
15386 45.0046
15387 34.0563
15388 86.2401
15389 38.8574
15390 9.4227
15391 25.4862
15392 29.6591
15393 15.7494
15394 25.7105
15395 14.8968
15396 28.7617
15397 65.0166
15398 8.70478
15399 13.4161
15400 15.4353
15401 6.64076
15402 6.82024
15403 30.1975
15404 18.1275
15405 52.5428
15406 12.5636
15407 28.2232
15408 32.5756
15409 11.7111
15410 43.0752
15411 21.8966
15412 24.3644
15413 11.4418
15414 26.922
15415 58.9143
15416 29.0758
15417 13.5507
15418 17.7236
15419 17.8134
15420 17.4544
15421 35.5819
15422 15.5699
15423 64.8372
15424 35.8063
15425 42.8508
15426 33.4282
15427 20.2364
15428 55.0555
15429 37.2421
15430 18.0826
15431 38.1395
15432 22.8837
15433 32.0372
15434 30.7808
15435 41.1907
15436 45.0046
15437 21.2235
15438 9.19835
15439 10.4547
15440 10.9483
15441 9.82653
15442 29.4796
15443 38.319
15444 93.7334
15445 17.4993
15446 16.1532
15447 47.5173
15448 27.4604
15449 19.6531
15450 21.9863
15451 23.6914
15452 24.0054
15453 15.0315
15454 21.403
15455 29.0309
15456 15.0763
15457 15.0315
15458 10.6791
15459 6.7305
15460 14.3135
15461 22.5247
15462 72.0163
15463 22.3453
15464 33.1589
15465 31.4539
15466 71.3882
15467 24.4541
15468 24.3195
15469 24.7234
15470 85.4325
15471 33.832
15472 26.922
15473 10.0509
15474 45.7674
15475 22.1209
15476 34.0563
15477 60.0809
15478 26.1143
15479 50.0301
15480 29.9283
15481 20.1466
15482 27.2361
15483 14.2687
15484 46.261
15485 70.2215
15486 23.108
15487 24.9477
15488 19.8774
15489 19.6082
15490 26.1143
15491 52.4979
15492 63.2218
15493 28.313
15494 35.8063
15495 17.9031
15496 88.9323
15497 45.6328
15498 43.5688
15499 35.8063
15500 35.4922
15501 120.252
15502 25.9797
15503 19.6979
15504 61.786
15505 23.4221
15506 33.8769
15507 22.8388
15508 15.4802
15509 7.94199
15510 16.7365
15511 53.8889
15512 22.5247
15513 11.8008
15514 5.96771
15515 12.429
15516 17.4544
15517 34.7294
15518 33.8769
15519 20.371
15520 28.5822
15521 10.6791
15522 5.42927
15523 13.0572
15524 15.525
15525 13.9546
15526 10.4996
15527 11.4418
15528 10.2304
15529 21.2684
15530 30.4219
15531 15.1212
15532 40.8317
15533 60.5296
15534 31.7231
15535 28.4476
15536 17.6339
15537 6.99972
15538 20.9543
15539 16.0635
15540 9.69192
15541 24.1849
15542 15.1661
15543 13.4161
15544 31.4987
15545 20.9543
15546 7.35868
15547 18.307
15548 51.6454
15549 28.4027
15550 17.9929
15551 9.37783
15552 11.0829
15553 15.525
15554 34.1012
15555 68.5165
15556 25.8451
15557 44.3316
15558 70.8049
15559 32.3513
15560 44.0175
15561 42.9855
15562 23.467
15563 68.0229
15564 80.5865
15565 36.7485
15566 55.0106
15567 34.0563
15568 64.8372
15569 50.0749
15570 29.345
15571 9.73679
15572 17.9031
15573 35.0883
15574 42.447
15575 24.1849
15576 39.4407
15577 82.83
15578 60.5296
15579 24.858
15580 25.3964
15581 13.5507
15582 16.8263
15583 34.9986
15584 64.4333
15585 24.858
15586 66.946
15587 40.742
15588 27.7745
15589 52.0492
15590 8.79452
15591 21.2684
15592 28.9412
15593 23.3324
15594 45.3187
15595 17.3198
15596 14.3584
15597 145.244
15598 27.954
15599 5.8331
15600 12.0252
15601 51.0621
15602 38.0498
15603 25.0375
15604 7.35868
15605 11.6213
15606 23.9157
15607 36.7037
15608 106.162
15609 21.4927
15610 17.1403
15611 8.974
15612 14.4033
15613 11.8905
15614 6.86511
15615 12.6982
15616 46.1264
15617 11.2624
15618 6.14719
15619 36.6588
15620 84.8043
15621 40.2484
15622 21.403
15623 9.10861
15624 25.3964
15625 29.2104
15626 28.5373
15627 22.3004
15628 15.0763
15629 16.4673
15630 10.1406
15631 11.5316
15632 18.4416
15633 42.2227
15634 18.7108
15635 22.8837
15636 30.6013
15637 25.6208
15638 32.8897
15639 127.072
15640 22.5247
15641 114.104
15642 41.6842
15643 20.5056
15644 11.5316
15645 39.9343
15646 34.9537
15647 19.8325
15648 16.7365
15649 50.9723
15650 43.5688
15651 14.0892
15652 29.3001
15653 26.7425
15654 12.788
15655 27.7745
15656 50.3441
15657 18.7108
15658 32.8448
15659 17.275
15660 49.8954
15661 94.0026
15662 32.2167
15663 37.1524
15664 28.7168
15665 18.4416
15666 20.7748
15667 23.2427
15668 45.7225
15669 64.7923
15670 24.8131
15671 8.83939
15672 16.6916
15673 43.9726
15674 33.1589
15675 50.8826
15676 50.2095
15677 24.2747
15678 9.15348
15679 42.2227
15680 41.774
15681 17.7236
15682 12.429
15683 21.9414
15684 52.9915
15685 46.0815
15686 20.9543
15687 26.3836
15688 31.7231
15689 36.5242
15690 31.9026
15691 16.6019
15692 29.5245
15693 13.1918
15694 11.6662
15695 20.1466
15696 24.6336
15697 29.9732
15698 31.5885
15699 22.1209
15700 14.8071
15701 27.6848
15702 34.2807
15703 15.5699
15704 8.03173
15705 19.6531
15706 61.3373
15707 40.2484
15708 14.7174
15709 36.2998
15710 51.5556
15711 25.7554
15712 48.325
15713 115.002
15714 112.354
15715 64.6128
15716 26.2041
15717 18.98
15718 43.0752
15719 45.6328
15720 57.9272
15721 47.8763
15722 26.6528
15723 16.9609
15724 17.8134
15725 14.6276
15726 30.1975
15727 60.3053
15728 26.8771
15729 16.3776
15730 22.8388
15731 13.82
15732 16.6916
15733 26.6977
15734 75.9649
15735 51.6454
15736 21.1786
15737 11.9803
15738 40.8766
15739 62.7731
15740 52.3184
15741 31.6334
15742 5.20492
15743 15.3904
15744 20.4158
15745 25.4413
15746 31.5885
15747 15.3007
15748 8.30095
15749 24.6785
15750 21.5825
15751 27.281
15752 30.4667
15753 16.8711
15754 30.6013
15755 35.7614
15756 15.1212
15757 22.2555
15758 44.1521
15759 7.89712
15760 17.0057
15761 17.0057
15762 13.5507
15763 6.10232
15764 13.1469
15765 12.07
15766 11.8008
15767 22.9286
15768 38.7677
15769 61.5168
15770 14.9417
15771 30.3321
15772 10.6342
15773 23.108
15774 51.3313
15775 20.1018
15776 37.1524
15777 81.3044
15778 60.2155
15779 24.499
15780 53.171
15781 49.357
15782 52.4082
15783 25.6208
15784 25.2618
15785 26.6528
15786 27.3258
15787 102.169
15788 35.4024
15789 11.0829
15790 43.6585
15791 61.6963
15792 66.7217
15793 19.9671
15794 11.8008
15795 26.9669
15796 8.34582
15797 52.6774
15798 49.4467
15799 37.0177
15800 18.2172
15801 13.82
15802 49.6262
15803 34.8191
15804 51.2415
15805 24.2747
15806 24.3195
15807 20.9992
15808 65.6448
15809 20.2364
15810 12.8328
15811 24.9926
15812 25.3067
15813 8.88426
15814 23.7362
15815 28.8065
15816 84.6697
15817 21.8517
15818 8.92913
15819 7.49329
15820 24.7234
15821 32.0821
15822 21.403
15823 26.249
15824 21.044
15825 40.3381
15826 19.5633
15827 12.4739
15828 21.1338
15829 9.69192
15830 64.6128
15831 25.3516
15832 36.8831
15833 34.8191
15834 22.4799
15835 10.006
15836 24.9029
15837 62.0103
15838 48.8634
15839 12.0252
15840 24.2298
15841 16.916
15842 44.1521
15843 20.2812
15844 14.4481
15845 48.6839
15846 25.6656
15847 69.9523
15848 30.3321
15849 116.079
15850 42.1329
15851 16.6019
15852 16.7814
15853 15.7494
15854 10.7239
15855 19.9223
15856 18.1275
15857 22.0312
15858 41.6842
15859 57.0298
15860 32.1269
15861 24.5888
15862 57.658
15863 40.1586
15864 68.696
15865 39.8446
15866 22.9734
15867 26.6977
15868 24.7682
15869 34.3704
15870 19.1595
15871 20.6851
15872 27.2361
15873 41.0112
15874 37.1972
15875 30.2424
15876 35.5819
15877 65.5551
15878 43.7931
15879 26.8323
15880 18.8903
15881 140.847
15882 41.5945
15883 15.3007
15884 27.2361
15885 35.7614
15886 18.8454
15887 18.8454
15888 26.249
15889 26.7425
15890 15.2558
15891 16.3776
15892 10.4996
15893 7.94199
15894 25.3067
15895 23.2875
15896 39.0369
15897 27.4604
15898 10.5444
15899 43.6136
15900 17.2301
15901 30.1975
15902 46.1712
15903 28.4476
15904 29.1206
15905 8.5253
15906 15.0315
15907 37.1075
15908 109.528
15909 29.7937
15910 104.368
15911 14.8968
15912 8.39069
15913 23.3324
15914 34.505
15915 21.8517
15916 29.3001
15917 21.1786
15918 16.6468
15919 22.1658
15920 40.7868
15921 16.1532
15922 22.1658
15923 23.5567
15924 40.9214
15925 34.4602
15926 42.2675
15927 17.948
15928 29.7039
15929 11.4867
15930 19.9223
15931 65.7346
15932 7.67277
15933 12.2046
15934 20.3261
15935 57.0298
15936 11.8457
15937 7.26894
15938 7.53816
15939 10.6342
15940 24.6336
15941 21.5825
15942 71.6125
15943 55.9529
15944 31.1847
15945 2.64733
15946 6.01258
15947 57.8823
15948 11.1278
15949 12.2046
15950 11.2624
15951 15.6148
15952 31.9474
15953 20.5056
15954 12.6982
15955 11.397
15956 5.47414
15957 12.6982
15958 6.59589
15959 14.7622
15960 95.4834
15961 24.1401
15962 72.9586
15963 37.1972
15964 15.9737
15965 36.928
15966 9.10861
15967 18.1723
15968 18.7108
15969 51.6902
15970 14.5379
15971 21.1786
15972 60.6194
15973 16.4224
15974 40.2035
15975 27.1015
15976 36.6139
15977 7.71764
15978 10.4547
15979 33.473
15980 8.92913
15981 32.0372
15982 11.4867
15983 28.8963
15984 16.5122
15985 20.4158
15986 12.5636
15987 27.0566
15988 22.4799
15989 20.1915
15990 29.3899
15991 10.9034
15992 21.403
15993 37.287
15994 27.6399
15995 35.8063
15996 10.1855
15997 11.7111
15998 17.3198
15999 25.0823
16000 14.2687
16001 18.0826
16002 16.7365
16003 18.1275
16004 24.2298
16005 12.1149
16006 6.86511
16007 12.8777
16008 7.53816
16009 15.4353
16010 10.7239
16011 7.04459
16012 9.28809
16013 32.2167
16014 21.1786
16015 19.8774
16016 21.8966
16017 15.525
16018 24.0952
16019 16.557
16020 18.5762
16021 15.1661
16022 19.2941
16023 24.5439
16024 16.6916
16025 18.8903
16026 11.4867
16027 9.78166
16028 9.06374
16029 12.1149
16030 25.9797
16031 11.4418
16032 22.7491
16033 13.3264
16034 8.39069
16035 18.8903
16036 6.14719
16037 14.3135
16038 23.7362
16039 26.922
16040 16.1532
16041 28.986
16042 6.32667
16043 10.5444
16044 21.6273
16045 6.55102
16046 10.1855
16047 28.5822
16048 7.44842
16049 3.23064
16050 10.8585
16051 14.4481
16052 4.84596
16053 7.53816
16054 21.1338
16055 35.0883
16056 25.3516
16057 10.5444
16058 4.12804
16059 4.9357
16060 7.67277
16061 7.44842
16062 2.82681
16063 11.5765
16064 22.9734
16065 13.1918
16066 17.0057
16067 12.8777
16068 10.7239
16069 14.493
16070 16.916
16071 17.3647
16072 22.076
16073 17.5442
16074 8.03173
16075 16.5122
16076 14.0892
16077 13.9097
16078 18.2172
16079 9.01887
16080 28.2681
16081 45.1392
16082 40.5176
16083 35.1781
16084 49.2224
16085 27.8643
16086 35.2229
16087 81.0801
16088 29.4347
16089 15.2109
16090 26.6079
16091 32.8448
16092 33.6525
16093 39.9792
16094 52.3633
16095 14.9866
16096 7.49329
16097 14.9417
16098 20.9992
16099 18.3967
16100 25.5759
16101 5.42927
16102 3.54473
16103 31.768
16104 5.51901
16105 2.6922
16106 27.1912
16107 5.8331
16108 8.70478
16109 19.8325
16110 49.4019
16111 16.2878
16112 66.5871
16113 17.9031
16114 5.33953
16115 12.0252
16116 24.3644
16117 25.6656
16118 25.0823
16119 40.2484
16120 16.1981
16121 25.6656
16122 5.51901
16123 26.249
16124 38.7228
16125 35.1781
16126 19.0249
16127 17.3198
16128 14.5379
16129 7.44842
16130 7.22407
16131 12.9674
16132 8.92913
16133 14.2687
16134 6.14719
16135 12.1598
16136 7.49329
16137 16.3776
16138 12.4739
16139 27.5053
16140 27.1464
16141 14.852
16142 16.2429
16143 9.10861
16144 37.0177
16145 16.0635
16146 30.9603
16147 15.6596
16148 20.9094
16149 9.06374
16150 5.65362
16151 11.038
16152 20.9992
16153 27.7745
16154 10.0957
16155 30.2424
16156 3.63447
16157 7.67277
16158 24.499
16159 17.7685
16160 25.1721
16161 4.80109
16162 4.21778
16163 10.4996
16164 12.2046
16165 33.2038
16166 8.21121
16167 2.87168
16168 8.974
16169 9.51244
16170 5.74336
16171 16.8263
16172 3.67934
16173 8.88426
16174 7.40355
16175 5.78823
16176 10.7239
16177 6.19206
16178 17.5442
16179 146.949
16180 5.33953
16181 5.16005
16182 60.395
16183 7.58303
16184 6.23693
16185 8.74965
16186 5.74336
16187 18.621
16188 68.1575
16189 19.2941
16190 65.8243
16191 53.6645
16192 27.6848
16193 10.9483
16194 29.6142
16195 74.2598
16196 31.3193
16197 117.873
16198 33.5179
16199 45.902
16200 19.5633
16201 40.4279
16202 30.4219
16203 12.6982
16204 26.4284
16205 23.5567
16206 31.4987
16207 27.7745
16208 11.3072
16209 11.397
16210 25.6208
16211 12.6533
16212 10.5444
16213 21.8068
16214 40.9214
16215 10.8585
16216 19.5633
16217 2.51272
16218 11.8457
16219 16.9609
16220 1.48071
16221 31.6334
16222 3.00629
16223 1.39097
16224 22.1209
16225 2.42298
16226 2.19863
16227 40.6073
16228 1.83967
16229 1.7948
16230 2.51272
16231 10.5893
16232 34.1012
16233 4.57674
16234 24.3644
16235 5.8331
16236 18.3967
16237 6.64076
16238 7.76251
16239 11.5316
16240 15.8391
16241 9.78166
16242 16.9609
16243 11.4418
16244 26.2938
16245 30.018
16246 10.9931
16247 12.1598
16248 17.4096
16249 10.4547
16250 42.0881
16251 19.5184
16252 10.3201
16253 8.48043
16254 11.397
16255 33.2487
16256 16.2429
16257 20.4607
16258 22.4799
16259 18.0377
16260 35.5819
16261 14.493
16262 35.8063
16263 20.3261
16264 35.1332
16265 12.9674
16266 6.23693
16267 33.3833
16268 20.371
16269 24.6336
16270 11.4418
16271 14.9417
16272 14.5379
16273 14.6276
16274 6.99972
16275 7.35868
16276 8.43556
16277 18.9351
16278 17.589
16279 23.7362
16280 7.53816
16281 12.4739
16282 28.2232
16283 15.0763
16284 16.0635
16285 11.3521
16286 7.08946
16287 6.01258
16288 9.64705
16289 22.5696
16290 23.6914
16291 23.4221
16292 9.10861
16293 21.1786
16294 16.6916
16295 20.7299
16296 44.3764
16297 21.403
16298 7.89712
16299 9.78166
16300 8.39069
16301 17.6339
16302 18.2621
16303 10.4098
16304 26.2938
16305 33.9217
16306 23.3773
16307 10.3201
16308 15.2109
16309 26.7425
16310 27.6848
16311 28.4925
16312 25.6656
16313 44.87
16314 28.8514
16315 49.2673
16316 28.7168
16317 10.1855
16318 28.5373
16319 36.3447
16320 54.0235
16321 44.511
16322 18.0826
16323 41.5945
16324 70.3113
16325 31.2295
16326 74.0355
16327 27.5053
16328 59.8566
16329 31.8577
16330 15.884
16331 20.8645
16332 19.5184
16333 12.6085
16334 11.038
16335 20.6851
16336 38.319
16337 27.4604
16338 23.9606
16339 7.44842
16340 11.9803
16341 20.012
16342 10.2752
16343 36.1203
16344 24.0054
16345 13.82
16346 36.7485
16347 20.5056
16348 17.3647
16349 12.4739
16350 23.9606
16351 38.6331
16352 19.2044
16353 13.6405
16354 18.4416
16355 11.4867
16356 23.7811
16357 8.43556
16358 6.82024
16359 26.7425
16360 13.4161
16361 11.9354
16362 18.8005
16363 25.7105
16364 15.2109
16365 16.3327
16366 15.3904
16367 11.2175
16368 22.2106
16369 20.4158
16370 14.4481
16371 16.2429
16372 11.7111
16373 12.8328
16374 6.55102
16375 11.9803
16376 13.461
16377 5.65362
16378 32.9346
16379 42.8508
16380 31.4987
16381 34.864
16382 13.5507
16383 6.7305
16384 14.1789
16385 7.08946
16386 22.7042
16387 54.1581
16388 33.3833
16389 17.8134
16390 3.00629
16391 12.6085
16392 9.37783
16393 5.29466
16394 43.2995
16395 19.8774
16396 6.32667
16397 33.7871
16398 4.9357
16399 10.006
16400 9.33296
16401 6.50615
16402 14.6276
16403 56.9849
16404 10.1406
16405 18.9351
16406 66.8563
16407 29.8386
16408 43.5239
16409 42.5368
16410 25.531
16411 6.7305
16412 38.0946
16413 39.1266
16414 14.4481
16415 16.0186
16416 16.2429
16417 64.2538
16418 25.7554
16419 51.0172
16420 35.8063
16421 29.3001
16422 12.7431
16423 28.9412
16424 25.3964
16425 22.7491
16426 16.6468
16427 17.0955
16428 12.2944
16429 38.319
16430 16.1981
16431 4.487
16432 14.8071
16433 45.6777
16434 13.7302
16435 12.6533
16436 27.5502
16437 13.5059
16438 19.6082
16439 16.4224
16440 32.2615
16441 21.044
16442 32.2167
16443 37.1524
16444 25.531
16445 38.9023
16446 21.6273
16447 13.1918
16448 29.0309
16449 36.928
16450 19.1595
16451 29.8834
16452 24.7682
16453 46.1264
16454 25.0823
16455 44.2418
16456 13.0123
16457 13.8648
16458 19.0697
16459 45.0495
16460 9.10861
16461 5.11518
16462 7.71764
16463 10.2304
16464 7.6279
16465 5.56388
16466 23.826
16467 6.82024
16468 29.1655
16469 3.99343
16470 19.5633
16471 43.6585
16472 10.4547
16473 4.53187
16474 11.038
16475 9.46757
16476 13.4161
16477 8.974
16478 10.5893
16479 26.4733
16480 14.1341
16481 17.5442
16482 16.1981
16483 8.48043
16484 25.7105
16485 29.7039
16486 32.3961
16487 26.5182
16488 19.3838
16489 36.255
16490 56.4465
16491 14.1789
16492 19.5184
16493 51.2415
16494 31.5885
16495 10.0509
16496 8.74965
16497 10.6791
16498 32.7102
16499 33.7871
16500 21.6273
16501 14.852
16502 53.1261
16503 12.1598
16504 21.3132
16505 19.6979
16506 17.8583
16507 84.0415
16508 22.5247
16509 10.1855
16510 106.835
16511 14.8968
16512 11.6213
16513 12.2046
16514 152.02
16515 18.9351
16516 18.1723
16517 16.4224
16518 8.43556
16519 13.3713
16520 11.5765
16521 21.9863
16522 29.7039
16523 13.6405
16524 13.5507
16525 21.3132
16526 8.21121
16527 14.7622
16528 19.8774
16529 8.974
16530 14.9866
16531 23.108
16532 31.409
16533 22.8388
16534 34.0115
16535 31.0949
16536 20.1915
16537 50.9275
16538 43.7034
16539 15.525
16540 22.076
16541 22.435
16542 51.3762
16543 44.3316
16544 14.3135
16545 9.55731
16546 20.4158
16547 57.7926
16548 47.1135
16549 13.5059
16550 31.8128
16551 16.4673
16552 15.3904
16553 33.2487
16554 49.7608
16555 29.0309
16556 33.0692
16557 27.9989
16558 41.5047
16559 41.1009
16560 18.3518
16561 26.7425
16562 19.0697
16563 23.4221
16564 46.6199
16565 36.1652
16566 15.3007
16567 36.9729
16568 27.8643
16569 26.6079
16570 34.0115
16571 22.8388
16572 36.0306
16573 53.5748
16574 96.1564
16575 69.3242
16576 58.7348
16577 27.1464
16578 33.4282
16579 36.5242
16580 64.1641
16581 52.4979
16582 63.0424
16583 17.4096
16584 14.2687
16585 29.8834
16586 21.0889
16587 39.1266
16588 63.8051
16589 70.8497
16590 26.2938
16591 13.2367
16592 42.1329
16593 23.1529
16594 39.3959
16595 39.9792
16596 41.2804
16597 30.5565
16598 25.8451
16599 19.5633
16600 13.1918
16601 24.6336
16602 22.076
16603 37.9151
16604 51.78
16605 38.0049
16606 45.1392
16607 25.0375
16608 23.9157
16609 17.1403
16610 15.0315
16611 27.0117
16612 27.9989
16613 15.3455
16614 29.8386
16615 32.3064
16616 25.0823
16617 13.6405
16618 30.5565
16619 28.7617
16620 25.3067
16621 31.5885
16622 53.1261
16623 84.3556
16624 37.9151
16625 32.0821
16626 19.5633
16627 34.4153
16628 43.7931
16629 33.2487
16630 34.1461
16631 155.475
16632 31.8128
16633 32.8897
16634 47.2481
16635 50.1198
16636 24.7234
16637 35.7614
16638 49.8954
16639 10.7239
16640 17.1403
16641 23.9606
16642 16.9609
16643 33.2487
16644 61.6963
16645 14.7622
16646 5.74336
16647 11.6662
16648 5.78823
16649 17.0057
16650 76.6828
16651 19.6979
16652 11.4418
16653 9.82653
16654 73.6765
16655 28.986
16656 9.91627
16657 20.371
16658 15.6148
16659 12.1149
16660 10.5444
16661 5.92284
16662 17.1852
16663 15.9289
16664 17.0506
16665 16.7365
16666 10.4547
16667 10.2752
16668 19.0697
16669 21.5376
16670 6.10232
16671 16.0186
16672 26.6079
16673 67.2601
16674 17.8134
16675 24.1849
16676 63.4911
16677 18.4416
16678 33.7422
16679 66.0935
16680 20.0569
16681 20.0569
16682 51.0172
16683 13.9546
16684 18.8903
16685 73.6317
16686 228.658
16687 119.579
16688 54.6517
16689 6.46128
16690 40.6522
16691 125.815
16692 12.5187
16693 36.4793
16694 61.2476
16695 16.1083
16696 24.7682
16697 25.8451
16698 35.6716
16699 61.2924
16700 28.4027
16701 20.8197
16702 40.9214
16703 68.6511
16704 91.9386
16705 54.2927
16706 48.7737
16707 27.4604
16708 23.0632
16709 40.1138
16710 38.2741
16711 32.9795
16712 64.8372
16713 48.325
16714 30.6911
16715 7.71764
16716 14.2238
16717 19.8325
16718 21.4479
16719 19.0697
16720 18.0826
16721 22.3901
16722 15.5699
16723 4.9357
16724 20.2812
16725 6.2818
16726 3.45499
16727 11.7559
16728 23.5119
16729 4.53187
16730 9.19835
16731 25.1272
16732 16.0186
16733 8.5253
16734 14.6725
16735 22.3453
16736 7.76251
16737 76.9072
16738 12.2046
16739 25.2169
16740 30.1526
16741 11.0829
16742 3.36525
16743 10.4547
16744 11.1726
16745 13.6854
16746 16.916
16747 7.80738
16748 39.9792
16749 18.2172
16750 6.10232
16751 16.4673
16752 50.7031
16753 24.7682
16754 51.6454
16755 57.0298
16756 24.6785
16757 16.916
16758 28.2232
16759 29.4347
16760 33.0243
16761 102.124
16762 73.6317
16763 48.0558
16764 63.1321
16765 46.261
16766 52.1838
16767 54.7414
16768 41.415
16769 39.8446
16770 35.0883
16771 16.3776
16772 38.4536
16773 14.0892
16774 21.4927
16775 32.5756
16776 12.788
16777 20.8645
16778 21.9414
16779 38.7677
16780 17.4096
16781 20.2812
16782 30.5116
16783 7.22407
16784 14.7174
16785 81.9326
16786 10.6342
16787 24.4093
16788 63.3116
16789 31.05
16790 10.3201
16791 16.8263
16792 16.7365
16793 8.0766
16794 22.5696
16795 45.7674
16796 52.2736
16797 12.7431
16798 4.75622
16799 12.9674
16800 41.9086
16801 29.3001
16802 12.8328
16803 17.275
16804 14.493
16805 39.1715
16806 29.9283
16807 64.5231
16808 16.916
16809 9.55731
16810 5.16005
16811 9.46757
16812 33.0243
16813 16.8711
16814 10.8137
16815 22.9286
16816 26.7425
16817 16.8711
16818 27.6848
16819 6.05745
16820 14.0892
16821 5.78823
16822 11.1726
16823 25.3067
16824 9.91627
16825 9.4227
16826 13.2367
16827 20.5953
16828 13.9097
16829 18.5762
16830 45.0943
16831 18.3967
16832 53.2607
16833 15.3007
16834 12.429
16835 12.2046
16836 16.1083
16837 13.82
16838 16.1532
16839 12.5636
16840 15.525
16841 27.1912
16842 26.563
16843 47.4276
16844 56.6259
16845 31.3641
16846 17.5442
16847 94.6308
16848 15.0315
16849 24.0503
16850 31.6334
16851 13.6405
16852 40.9663
16853 29.345
16854 18.8005
16855 27.9989
16856 26.6528
16857 17.0955
16858 52.4082
16859 35.9857
16860 41.5945
16861 25.9797
16862 40.9214
16863 34.5948
16864 26.0695
16865 18.3518
16866 12.0252
16867 15.0763
16868 30.1526
16869 39.7997
16870 20.1466
16871 18.8454
16872 27.5502
16873 21.9414
16874 16.1532
16875 14.3135
16876 36.7934
16877 42.447
16878 12.0252
16879 7.26894
16880 23.6914
16881 47.2032
16882 31.6334
16883 29.7488
16884 13.2367
16885 16.1532
16886 12.3393
16887 24.9926
16888 19.1146
16889 11.8457
16890 11.397
16891 33.7422
16892 37.0626
16893 60.9783
16894 40.8766
16895 31.5885
16896 31.1398
16897 27.1015
16898 14.493
16899 12.9226
16900 14.6725
16901 65.4205
16902 19.2941
16903 5.74336
16904 15.4802
16905 23.5567
16906 10.1406
16907 25.4413
16908 45.0495
16909 17.1403
16910 16.5122
16911 40.4279
16912 14.7174
16913 15.1212
16914 11.6662
16915 19.9223
16916 18.5313
16917 10.3201
16918 41.8637
16919 91.8489
16920 11.1726
16921 29.3001
16922 39.9792
16923 39.4856
16924 22.9734
16925 7.80738
16926 15.0315
16927 46.0815
16928 44.7803
16929 44.6008
16930 15.9737
16931 28.6719
16932 22.1658
16933 15.0315
16934 36.1203
16935 19.1595
16936 9.8714
16937 19.0249
16938 8.83939
16939 30.8257
16940 69.4139
16941 16.9609
16942 17.8583
16943 36.3896
16944 18.98
16945 36.1652
16946 53.7094
16947 32.2615
16948 80.0929
16949 29.9732
16950 23.0183
16951 43.7482
16952 24.4541
16953 65.1961
16954 40.5176
16955 50.1198
16956 33.4282
16957 22.435
16958 7.1792
16959 13.6405
16960 37.8254
16961 21.7619
16962 10.1406
16963 8.974
16964 15.2109
16965 29.1206
16966 28.7617
16967 53.3056
16968 23.8708
16969 10.8585
16970 29.1206
16971 102.259
16972 17.4993
16973 13.5059
16974 47.6519
16975 53.1261
16976 38.8125
16977 47.0686
16978 14.1341
16979 28.986
16980 19.0697
16981 17.3647
16982 26.4284
16983 25.9797
16984 27.6848
16985 34.3256
16986 42.4021
16987 29.0309
16988 63.85
16989 22.5247
16990 18.5313
16991 57.2541
16992 16.0635
16993 10.5444
16994 34.9089
16995 31.2295
16996 20.2364
16997 51.6005
16998 14.7622
16999 8.83939
17000 14.4033
17001 35.1781
17002 22.3004
17003 24.3644
17004 14.2238
17005 24.3644
17006 34.1012
17007 18.7108
17008 4.98057
17009 15.0763
17010 9.91627
17011 21.6722
17012 19.1146
17013 10.4996
17014 20.8645
17015 23.5119
17016 21.8517
17017 11.6213
17018 26.6977
17019 64.1192
17020 31.0052
17021 47.3378
17022 21.0889
17023 21.5376
17024 35.1781
17025 21.7619
17026 18.1723
17027 9.96114
17028 24.4093
17029 17.9929
17030 35.6268
17031 69.0549
17032 33.3833
17033 40.6971
17034 22.2106
17035 35.537
17036 55.3247
17037 74.3047
17038 27.6399
17039 32.441
17040 40.3381
17041 52.9915
17042 61.2476
17043 22.8388
17044 74.7983
17045 81.5288
17046 65.9589
17047 33.6076
17048 20.5056
17049 36.8383
17050 58.1067
17051 58.1964
17052 46.3507
17053 27.1015
17054 37.7357
17055 31.409
17056 18.4864
17057 26.922
17058 62.145
17059 21.3132
17060 52.4082
17061 25.531
17062 28.2232
17063 58.331
17064 31.4987
17065 13.0123
17066 26.8771
17067 21.6273
17068 10.6342
17069 50.8377
17070 48.9532
17071 24.6785
17072 40.0689
17073 46.3956
17074 24.2747
17075 40.8766
17076 25.9349
17077 18.1723
17078 32.6654
17079 39.7099
17080 42.5816
17081 16.1083
17082 6.90998
17083 7.80738
17084 24.4093
17085 36.6588
17086 13.9097
17087 32.6205
17088 33.2038
17089 24.5439
17090 21.4927
17091 7.49329
17092 25.8451
17093 22.9734
17094 14.6725
17095 23.0632
17096 29.4347
17097 53.485
17098 68.5614
17099 24.1849
17100 51.1967
17101 37.96
17102 16.0186
17103 6.41641
17104 18.3518
17105 22.794
17106 28.5822
17107 22.8388
17108 14.4033
17109 10.9931
17110 24.9926
17111 10.4996
17112 22.5696
17113 48.1455
17114 72.1061
17115 49.9852
17116 56.7606
17117 20.5953
17118 11.8457
17119 26.6977
17120 43.1201
17121 71.5228
17122 39.7099
17123 27.8643
17124 20.5505
17125 10.5893
17126 24.2747
17127 55.5042
17128 29.0758
17129 11.1726
17130 5.87797
17131 20.9543
17132 32.8448
17133 50.389
17134 20.9992
17135 47.9212
17136 8.48043
17137 11.8008
17138 23.826
17139 10.5444
17140 71.8817
17141 13.2367
17142 39.7099
17143 16.4224
17144 45.9917
17145 15.4353
17146 44.3764
17147 19.4736
17148 46.4404
17149 13.4161
17150 11.8457
17151 20.012
17152 13.0572
17153 11.4867
17154 10.6342
17155 15.9737
17156 14.9417
17157 6.46128
17158 7.67277
17159 13.4161
17160 57.1644
17161 8.48043
17162 10.7688
17163 12.8328
17164 51.3313
17165 5.42927
17166 13.0123
17167 73.9906
17168 16.7814
17169 24.499
17170 13.8648
17171 22.3901
17172 10.8137
17173 7.89712
17174 32.8897
17175 57.0298
17176 35.9857
17177 14.7174
17178 6.90998
17179 12.6982
17180 72.9586
17181 39.8446
17182 51.1069
17183 23.826
17184 43.0303
17185 18.621
17186 10.2752
17187 31.4539
17188 22.6593
17189 53.2158
17190 45.7674
17191 27.5053
17192 19.2044
17193 8.30095
17194 39.9792
17195 85.5671
17196 80.6314
17197 47.7417
17198 18.0826
17199 12.6085
17200 16.0186
17201 21.8517
17202 29.9732
17203 12.2495
17204 29.2104
17205 41.1907
17206 23.3324
17207 32.1269
17208 30.1526
17209 37.5113
17210 12.2046
17211 18.5313
17212 10.5444
17213 15.1212
17214 15.6596
17215 41.1458
17216 13.8648
17217 10.1855
17218 30.5116
17219 26.249
17220 33.2935
17221 11.397
17222 12.788
17223 23.0632
17224 62.3693
17225 12.3841
17226 7.31381
17227 11.5765
17228 19.8325
17229 26.4284
17230 13.1918
17231 12.2046
17232 15.525
17233 16.4224
17234 21.2684
17235 27.281
17236 6.32667
17237 5.60875
17238 19.7877
17239 20.5505
17240 12.9674
17241 9.55731
17242 14.5828
17243 26.7874
17244 13.461
17245 23.4221
17246 36.4344
17247 14.6276
17248 15.0315
17249 16.3327
17250 12.429
17251 18.3967
17252 11.7111
17253 39.4856
17254 48.7288
17255 32.6205
17256 62.3244
17257 28.313
17258 22.6145
17259 41.7291
17260 57.9272
17261 79.1955
17262 30.2424
17263 8.0766
17264 13.1469
17265 22.6593
17266 27.9091
17267 27.281
17268 20.1018
17269 21.2235
17270 11.7559
17271 30.8257
17272 13.4161
17273 5.16005
17274 8.57017
17275 6.37154
17276 5.8331
17277 11.9803
17278 21.1786
17279 19.9671
17280 16.1532
17281 16.4673
17282 6.46128
17283 10.8585
17284 28.4027
17285 13.4161
17286 4.98057
17287 13.1918
17288 11.2624
17289 17.0057
17290 18.621
17291 14.5828
17292 15.0315
17293 27.3258
17294 17.5442
17295 10.4547
17296 26.8771
17297 20.9094
17298 38.2741
17299 8.57017
17300 6.90998
17301 15.3455
17302 37.6011
17303 27.8194
17304 9.4227
17305 31.4539
17306 15.1661
17307 24.9029
17308 33.832
17309 13.4161
17310 13.0572
17311 33.2487
17312 11.4418
17313 13.5956
17314 15.525
17315 17.0506
17316 19.9671
17317 26.3836
17318 49.3121
17319 27.4156
17320 6.90998
17321 19.9671
17322 16.4224
17323 17.7685
17324 9.91627
17325 25.89
17326 28.6719
17327 37.7357
17328 25.531
17329 12.4739
17330 13.3264
17331 11.3072
17332 63.177
17333 8.12147
17334 6.2818
17335 11.8008
17336 16.6916
17337 18.2621
17338 28.2681
17339 19.6082
17340 34.7743
17341 15.3007
17342 14.2687
17343 21.6722
17344 56.5362
17345 17.8134
17346 8.43556
17347 33.2487
17348 21.8517
17349 27.5951
17350 42.3573
17351 63.177
17352 17.275
17353 19.339
17354 10.5893
17355 26.4733
17356 16.7814
17357 104.592
17358 38.2292
17359 29.5245
17360 22.2555
17361 12.3393
17362 32.1269
17363 35.4922
17364 69.2793
17365 27.7297
17366 15.4353
17367 17.5442
17368 9.82653
17369 18.5762
17370 52.5876
17371 22.076
17372 12.6085
17373 21.7171
17374 12.6982
17375 10.6791
17376 7.67277
17377 7.71764
17378 12.3393
17379 12.7431
17380 34.8191
17381 7.85225
17382 3.63447
17383 12.2046
17384 21.8517
17385 8.5253
17386 23.3773
17387 3.36525
17388 5.24979
17389 31.9026
17390 20.9543
17391 9.96114
17392 11.8905
17393 12.0252
17394 19.9671
17395 17.5442
17396 14.0892
17397 29.0758
17398 36.3447
17399 63.4911
17400 24.1401
17401 21.4479
17402 105.579
17403 17.0955
17404 21.7619
17405 36.3896
17406 57.299
17407 20.5505
17408 8.65991
17409 50.6134
17410 13.1469
17411 6.90998
17412 14.1341
17413 47.1135
17414 40.5625
17415 61.8309
17416 21.6722
17417 92.6117
17418 28.986
17419 8.03173
17420 39.2612
17421 40.5625
17422 17.8134
17423 76.3687
17424 16.4224
17425 10.3201
17426 27.6399
17427 19.9671
17428 59.0489
17429 38.0049
17430 5.3844
17431 19.3838
17432 17.0057
17433 95.3039
17434 17.3198
17435 15.3904
17436 29.1655
17437 11.8008
17438 35.9857
17439 40.9214
17440 39.7548
17441 14.8071
17442 10.7239
17443 9.28809
17444 10.6791
17445 8.65991
17446 8.0766
17447 10.9931
17448 10.006
17449 9.82653
17450 14.6725
17451 34.2807
17452 20.7748
17453 51.2864
17454 15.2558
17455 5.56388
17456 8.5253
17457 26.6079
17458 18.307
17459 22.3004
17460 17.6788
17461 17.9929
17462 21.2684
17463 17.2301
17464 25.4413
17465 18.6659
17466 8.34582
17467 5.24979
17468 10.4098
17469 16.1083
17470 48.5942
17471 27.1015
17472 18.8903
17473 30.6013
17474 37.7805
17475 17.9031
17476 24.2298
17477 66.4076
17478 41.2355
17479 36.5242
17480 33.832
17481 11.7111
17482 15.1212
17483 20.012
17484 34.9986
17485 44.87
17486 17.9929
17487 10.0509
17488 21.3581
17489 22.2106
17490 23.467
17491 9.96114
17492 29.8834
17493 23.826
17494 13.2367
17495 50.0749
17496 67.7986
17497 21.8966
17498 21.3132
17499 43.479
17500 72.8689
17501 36.0755
17502 86.285
17503 81.439
17504 21.044
17505 40.1138
17506 36.1652
17507 31.5436
17508 48.8634
17509 11.5316
17510 34.0115
17511 33.9666
17512 36.0755
17513 19.2044
17514 9.73679
17515 18.98
17516 39.7099
17517 77.4456
17518 25.4413
17519 32.4859
17520 45.9469
17521 27.8643
17522 26.563
17523 42.9855
17524 43.4342
17525 19.6531
17526 25.9349
17527 10.0509
17528 30.5116
17529 62.9526
17530 26.1592
17531 22.076
17532 33.1141
17533 23.108
17534 12.9226
17535 10.0957
17536 25.6656
17537 11.7559
17538 8.79452
17539 27.6399
17540 10.9931
17541 12.6982
17542 36.2998
17543 17.4096
17544 12.1149
17545 28.7168
17546 17.8134
17547 13.2815
17548 36.3896
17549 22.4799
17550 13.1918
17551 37.6011
17552 17.7236
17553 9.64705
17554 22.5247
17555 35.6716
17556 33.5179
17557 17.7236
17558 32.8897
17559 50.7031
17560 31.9923
17561 42.2227
17562 32.2615
17563 22.2106
17564 23.8708
17565 28.8065
17566 28.6271
17567 17.4993
17568 26.1143
17569 28.8514
17570 11.9803
17571 10.4098
17572 8.88426
17573 39.4856
17574 27.9989
17575 7.53816
17576 25.8451
17577 17.0955
17578 29.9732
17579 17.9031
17580 40.2484
17581 18.6659
17582 27.3258
17583 11.2175
17584 19.6531
17585 15.525
17586 23.0183
17587 37.8254
17588 13.5059
17589 25.8451
17590 45.1841
17591 25.9349
17592 20.1018
17593 22.4799
17594 29.1206
17595 9.19835
17596 14.4481
17597 17.0955
17598 13.1918
17599 14.6276
17600 21.044
17601 14.5828
17602 26.0246
17603 68.5165
17604 19.5184
17605 29.7488
17606 19.3838
17607 52.7223
17608 55.7734
17609 53.0363
17610 56.3119
17611 18.8454
17612 28.5822
17613 25.531
17614 46.7994
17615 63.1321
17616 39.9343
17617 25.9349
17618 47.1135
17619 20.5056
17620 15.0315
17621 22.7042
17622 63.9846
17623 51.3762
17624 18.6659
17625 35.537
17626 51.7351
17627 37.6908
17628 36.4793
17629 63.3116
17630 35.896
17631 9.24322
17632 26.249
17633 25.7554
17634 22.9286
17635 46.4404
17636 18.3518
17637 17.275
17638 18.8454
17639 16.7814
17640 23.9606
17641 42.8957
17642 23.6465
17643 17.6339
17644 9.60218
17645 13.2815
17646 79.4199
17647 26.6079
17648 11.397
17649 9.73679
17650 18.0377
17651 40.2933
17652 49.5814
17653 39.7548
17654 61.6514
17655 24.2747
17656 16.916
17657 60.8437
17658 35.2678
17659 47.7417
17660 21.4927
17661 36.7934
17662 43.3444
17663 24.858
17664 112.444
17665 35.3576
17666 61.7411
17667 57.4785
17668 51.421
17669 34.8191
17670 17.9031
17671 23.5119
17672 24.2298
17673 50.748
17674 29.1206
17675 36.7037
17676 37.3318
17677 42.9406
17678 8.70478
17679 16.1981
17680 15.4802
17681 38.9472
17682 50.2095
17683 33.0692
17684 24.8131
17685 38.9023
17686 16.557
17687 12.9226
17688 47.1584
17689 22.2555
17690 21.8068
17691 14.3584
17692 40.3381
17693 12.3393
17694 10.7688
17695 61.8757
17696 14.2238
17697 5.24979
17698 11.5765
17699 3.76908
17700 14.4481
17701 82.83
17702 20.1466
17703 18.2172
17704 23.3324
17705 8.61504
17706 14.9866
17707 39.6651
17708 22.3004
17709 20.8197
17710 25.6656
17711 29.7488
17712 18.1723
17713 10.1855
17714 31.0949
17715 14.9417
17716 9.60218
17717 14.7622
17718 19.6531
17719 36.569
17720 11.5765
17721 25.0823
17722 7.22407
17723 10.2304
17724 8.16634
17725 7.71764
17726 12.8328
17727 10.7688
17728 5.29466
17729 9.55731
17730 9.55731
17731 44.6905
17732 13.5956
17733 94.9449
17734 12.1149
17735 67.9332
17736 70.0421
17737 18.0377
17738 32.0821
17739 5.92284
17740 7.76251
17741 6.37154
17742 8.57017
17743 21.3132
17744 24.2298
17745 13.3264
17746 21.1786
17747 131.738
17748 10.5893
17749 35.2678
17750 11.0829
17751 17.0955
17752 44.9597
17753 44.1072
17754 13.461
17755 20.9992
17756 54.5171
17757 33.0692
17758 18.307
17759 84.8492
17760 12.1598
17761 14.2238
17762 28.2232
17763 30.6462
17764 30.6013
17765 6.77537
17766 16.3327
17767 57.2093
17768 20.9094
17769 6.99972
17770 14.9866
17771 55.1452
17772 17.0506
17773 12.6982
17774 42.2227
17775 11.7111
17776 20.1915
17777 26.8771
17778 53.9337
17779 25.7554
17780 34.1461
17781 20.0569
17782 34.1012
17783 47.9212
17784 32.3064
17785 46.4853
17786 35.6716
17787 39.9792
17788 49.7608
17789 14.7174
17790 32.0372
17791 28.7617
17792 18.4864
17793 21.8966
17794 9.28809
17795 12.1149
17796 25.3516
17797 10.6791
17798 15.4353
17799 19.3838
17800 15.6148
17801 17.3647
17802 22.7042
17803 38.3638
17804 18.7108
17805 48.998
17806 27.4156
17807 51.8249
17808 22.8388
17809 12.4739
17810 48.5493
17811 31.0052
17812 47.8314
17813 19.2492
17814 21.8517
17815 53.7543
17816 20.9992
17817 8.74965
17818 58.8246
17819 20.9543
17820 17.9031
17821 9.60218
17822 51.0621
17823 21.7619
17824 47.8314
17825 16.0186
17826 21.6722
17827 32.1718
17828 18.6659
17829 70.1767
17830 75.247
17831 13.9546
17832 18.4416
17833 18.8454
17834 7.76251
17835 12.1149
17836 14.3135
17837 116.438
17838 18.0826
17839 12.6533
17840 18.4416
17841 10.9931
17842 7.31381
17843 4.26265
17844 3.72421
17845 5.16005
17846 4.84596
17847 12.6085
17848 6.19206
17849 9.37783
17850 2.82681
17851 6.37154
17852 38.5882
17853 13.1918
17854 6.64076
17855 19.2044
17856 8.30095
17857 8.34582
17858 7.31381
17859 16.7365
17860 9.46757
17861 6.50615
17862 25.1721
17863 12.2046
17864 11.1278
17865 15.1212
17866 9.51244
17867 12.5187
17868 7.26894
17869 8.88426
17870 25.3067
17871 5.20492
17872 12.3841
17873 38.7228
17874 20.6402
17875 20.2812
17876 13.8648
17877 42.3573
17878 26.4733
17879 41.2355
17880 30.4667
17881 14.3584
17882 44.6905
17883 20.1466
17884 9.01887
17885 21.8068
17886 18.1723
17887 28.6719
17888 39.5305
17889 28.9412
17890 56.0875
17891 12.1598
17892 30.0629
17893 17.3647
17894 40.4279
17895 54.9658
17896 28.6271
17897 18.98
17898 20.8645
17899 40.1138
17900 25.4413
17901 32.0821
17902 23.3324
17903 22.1209
17904 39.1715
17905 8.5253
17906 4.44213
17907 15.8391
17908 48.2352
17909 22.6593
17910 47.3378
17911 12.6085
17912 9.82653
17913 20.3261
17914 10.8137
17915 35.896
17916 91.7143
17917 25.7554
17918 96.2013
17919 23.9157
17920 6.41641
17921 10.1855
17922 25.8451
17923 21.1786
17924 6.59589
17925 18.4416
17926 15.6148
17927 9.46757
17928 15.884
17929 96.7846
17930 12.5187
17931 17.0955
17932 23.4221
17933 63.5359
17934 29.2104
17935 17.2301
17936 57.7028
17937 7.80738
17938 21.3581
17939 31.05
17940 33.2487
17941 13.8648
17942 4.21778
17943 16.916
17944 23.4221
17945 25.3516
17946 21.5376
17947 12.1149
17948 18.7108
17949 14.9866
17950 19.9223
17951 27.8194
17952 35.1332
17953 20.7748
17954 18.307
17955 13.2815
17956 21.2235
17957 19.8774
17958 27.7745
17959 34.505
17960 49.0878
17961 63.4013
17962 15.3455
17963 26.922
17964 26.8323
17965 16.7365
17966 57.0746
17967 98.0858
17968 48.6839
17969 17.9929
17970 13.5059
17971 14.8968
17972 24.2747
17973 51.0172
17974 49.4019
17975 23.7811
17976 8.5253
17977 8.34582
17978 27.6848
17979 16.9609
17980 10.7239
17981 11.4418
17982 22.2106
17983 17.3198
17984 27.281
17985 6.50615
17986 12.5636
17987 13.461
17988 90.2336
17989 14.0443
17990 14.2238
17991 41.2804
17992 38.8125
17993 8.25608
17994 7.71764
17995 7.94199
17996 25.3067
17997 23.1529
17998 15.3904
17999 72.1061
18000 14.1341
18001 16.6916
18002 13.0123
18003 34.5948
18004 31.409
18005 11.397
18006 45.0943
18007 13.5059
18008 45.4982
18009 49.4916
18010 32.0821
18011 88.7977
18012 74.6637
18013 34.1012
18014 19.2941
18015 13.102
18016 39.5305
18017 117.963
18018 40.383
18019 32.441
18020 32.0821
18021 13.2815
18022 75.2021
18023 21.3132
18024 138.828
18025 35.537
18026 7.26894
18027 13.5507
18028 7.94199
18029 8.0766
18030 27.1464
18031 40.9214
18032 18.621
18033 12.9226
18034 17.7236
18035 14.3584
18036 60.3053
18037 10.006
18038 26.7425
18039 56.8503
18040 11.9354
18041 51.5556
18042 35.2229
18043 27.0117
18044 34.3256
18045 13.9097
18046 10.2752
18047 9.10861
18048 36.1652
18049 20.2812
18050 50.4788
18051 11.038
18052 5.51901
18053 21.044
18054 91.9835
18055 22.1658
18056 12.9674
18057 9.55731
18058 16.1083
18059 12.9226
18060 57.4785
18061 22.3901
18062 14.0443
18063 28.5822
18064 42.3124
18065 62.5039
18066 71.7023
18067 29.9283
18068 32.1269
18069 31.409
18070 37.96
18071 33.7422
18072 38.7228
18073 26.922
18074 32.8897
18075 12.788
18076 7.53816
18077 39.4856
18078 33.2038
18079 13.3264
18080 26.1143
18081 65.1512
18082 54.0684
18083 45.7225
18084 48.0109
18085 14.0443
18086 31.0949
18087 41.6394
18088 35.4473
18089 24.0952
18090 13.2815
18091 13.2815
18092 25.7554
18093 15.0315
18094 11.9354
18095 19.3838
18096 80.1827
18097 38.0498
18098 30.1975
18099 53.9337
18100 14.3135
18101 33.2935
18102 78.7468
18103 56.2221
18104 42.9406
18105 13.9994
18106 40.383
18107 32.1718
18108 17.8134
18109 17.7685
18110 33.2038
18111 67.7088
18112 30.7808
18113 39.3959
18114 27.9989
18115 29.8386
18116 42.5368
18117 79.1507
18118 37.4216
18119 26.0246
18120 40.0689
18121 36.1652
18122 21.1786
18123 63.85
18124 38.0049
18125 21.044
18126 17.4544
18127 22.3453
18128 49.0429
18129 98.8935
18130 43.1201
18131 39.2612
18132 54.0235
18133 33.7422
18134 41.5047
18135 24.499
18136 16.6019
18137 43.7482
18138 56.4913
18139 46.1264
18140 24.5888
18141 47.4725
18142 79.375
18143 37.4216
18144 19.1595
18145 41.5047
18146 48.4596
18147 109.124
18148 55.3247
18149 19.8325
18150 41.7291
18151 33.6525
18152 32.3064
18153 40.3381
18154 105.4
18155 37.9151
18156 11.9803
18157 23.4221
18158 32.8
18159 22.6593
18160 38.8125
18161 84.4005
18162 89.381
18163 21.4479
18164 11.7559
18165 15.6596
18166 15.9289
18167 27.6399
18168 43.479
18169 30.5116
18170 42.8957
18171 47.2032
18172 31.9923
18173 41.1907
18174 24.0503
18175 37.2421
18176 33.2038
18177 23.0632
18178 27.6848
18179 31.4539
18180 15.7045
18181 33.473
18182 58.1964
18183 100.105
18184 20.1018
18185 35.6716
18186 56.2221
18187 29.1206
18188 43.9726
18189 61.3373
18190 41.3253
18191 74.3945
18192 24.3195
18193 16.4224
18194 22.1658
18195 21.403
18196 17.8134
18197 12.3393
18198 12.5636
18199 12.788
18200 14.493
18201 34.864
18202 39.7099
18203 19.2941
18204 10.4996
18205 14.7622
18206 36.1203
18207 19.0697
18208 9.82653
18209 15.0315
18210 17.5442
18211 12.3393
18212 22.7042
18213 45.543
18214 109.169
18215 34.5499
18216 8.12147
18217 18.0377
18218 31.8128
18219 20.6851
18220 15.3007
18221 24.1849
18222 25.2618
18223 88.4836
18224 26.8323
18225 41.4599
18226 38.7228
18227 16.1981
18228 50.389
18229 101.092
18230 64.3436
18231 19.1595
18232 43.1649
18233 17.7685
18234 48.1904
18235 159.513
18236 21.044
18237 25.4862
18238 19.6082
18239 20.9543
18240 37.4664
18241 32.0821
18242 67.1704
18243 44.4213
18244 41.1009
18245 49.1775
18246 20.012
18247 21.6722
18248 29.7488
18249 30.9154
18250 28.4925
18251 36.8831
18252 52.7671
18253 24.5439
18254 29.3001
18255 19.6082
18256 29.3899
18257 44.1969
18258 34.864
18259 37.1972
18260 14.7622
18261 21.9414
18262 13.8648
18263 13.9097
18264 62.5937
18265 8.79452
18266 26.563
18267 16.2878
18268 3.72421
18269 14.8071
18270 63.4013
18271 17.4096
18272 18.1723
18273 23.9606
18274 28.8065
18275 54.8311
18276 25.3067
18277 21.8966
18278 49.1326
18279 27.3707
18280 12.3841
18281 41.6394
18282 45.8571
18283 38.8574
18284 24.4541
18285 12.3393
18286 16.8263
18287 26.5182
18288 22.2555
18289 13.5507
18290 44.511
18291 22.6593
18292 34.0115
18293 14.6276
18294 7.53816
18295 19.2941
18296 45.8571
18297 22.076
18298 41.415
18299 56.267
18300 30.2424
18301 50.3441
18302 32.5756
18303 45.8571
18304 50.5685
18305 22.3453
18306 18.8454
18307 20.4158
18308 28.4925
18309 25.3067
18310 30.2424
18311 47.9212
18312 31.5885
18313 18.3967
18314 52.453
18315 124.783
18316 44.9597
18317 77.5354
18318 39.0369
18319 29.0758
18320 42.806
18321 96.0218
18322 77.3559
18323 41.1009
18324 30.1526
18325 28.4027
18326 32.9346
18327 36.2998
18328 19.6979
18329 28.6271
18330 38.6331
18331 39.351
18332 51.7351
18333 20.012
18334 14.6725
18335 27.3707
18336 12.6085
18337 5.3844
18338 8.5253
18339 21.5825
18340 55.5939
18341 11.1278
18342 11.6213
18343 13.6854
18344 23.6914
18345 20.2812
18346 14.493
18347 26.6977
18348 40.7868
18349 34.7294
18350 17.9929
18351 21.8517
18352 8.57017
18353 20.8645
18354 16.557
18355 21.6273
18356 29.2552
18357 7.40355
18358 6.90998
18359 12.6533
18360 12.5187
18361 29.0309
18362 19.8325
18363 13.1918
18364 7.40355
18365 14.1341
18366 6.95485
18367 21.1786
18368 53.2607
18369 11.7111
18370 27.1464
18371 46.5302
18372 27.8194
18373 55.235
18374 16.8711
18375 32.8
18376 15.0763
18377 24.0503
18378 5.42927
18379 5.92284
18380 6.68563
18381 12.3841
18382 12.9674
18383 5.74336
18384 14.493
18385 74.3047
18386 27.954
18387 42.6714
18388 12.9674
18389 20.2364
18390 40.6073
18391 10.6342
18392 19.4736
18393 23.6914
18394 22.0312
18395 12.1598
18396 30.8706
18397 101.72
18398 29.7039
18399 62.459
18400 13.5507
18401 51.4659
18402 27.9989
18403 55.1004
18404 41.9534
18405 25.7554
18406 11.6662
18407 33.2487
18408 33.832
18409 9.06374
18410 20.012
18411 21.7171
18412 14.5379
18413 35.0883
18414 21.6273
18415 12.8777
18416 30.6462
18417 21.4927
18418 12.4739
18419 28.4925
18420 32.3961
18421 42.3124
18422 87.317
18423 37.1972
18424 13.4161
18425 17.5442
18426 18.98
18427 26.2938
18428 40.9663
18429 9.55731
18430 34.6845
18431 66.0935
18432 35.5819
18433 28.8963
18434 18.8454
18435 47.966
18436 15.1212
18437 8.34582
18438 11.6662
18439 8.79452
18440 34.9089
18441 61.2924
18442 20.8645
18443 21.9414
18444 39.3061
18445 36.1203
18446 23.3773
18447 22.8388
18448 14.1789
18449 16.3327
18450 28.7617
18451 12.429
18452 15.525
18453 30.5565
18454 16.1083
18455 15.7494
18456 32.8897
18457 10.0957
18458 14.9417
18459 14.493
18460 11.1726
18461 22.076
18462 14.5379
18463 32.9795
18464 38.9472
18465 39.7548
18466 66.8563
18467 13.3264
18468 13.9994
18469 29.9283
18470 26.1592
18471 42.5816
18472 39.6651
18473 23.6016
18474 24.9029
18475 17.5442
18476 32.9346
18477 37.4216
18478 23.9157
18479 29.7039
18480 49.8506
18481 27.954
18482 18.3518
18483 43.3444
18484 38.7228
18485 17.3647
18486 21.8517
18487 36.8831
18488 12.6533
18489 15.0763
18490 20.5056
18491 60.9783
18492 15.8391
18493 7.67277
18494 10.0509
18495 20.7748
18496 5.56388
18497 7.31381
18498 9.28809
18499 15.9737
18500 20.6851
18501 29.3001
18502 13.2367
18503 5.33953
18504 22.7491
18505 8.39069
18506 5.78823
18507 7.26894
18508 15.1212
18509 29.345
18510 11.3521
18511 9.19835
18512 18.9351
18513 29.2104
18514 8.12147
18515 6.01258
18516 16.7814
18517 34.4153
18518 41.3253
18519 31.8577
18520 35.7614
18521 15.0315
18522 23.6016
18523 14.0892
18524 22.0312
18525 33.2935
18526 18.9351
18527 17.2301
18528 29.9732
18529 49.8057
18530 39.3061
18531 69.9972
18532 43.6585
18533 73.3176
18534 47.1584
18535 25.0823
18536 22.0312
18537 26.8771
18538 93.3296
18539 16.8263
18540 13.2367
18541 46.5302
18542 41.7291
18543 54.4273
18544 16.7365
18545 5.69849
18546 31.0052
18547 14.4033
18548 55.3247
18549 21.403
18550 19.4287
18551 14.3584
18552 61.5616
18553 17.1403
18554 10.2304
18555 16.4673
18556 7.1792
18557 11.4867
18558 16.1532
18559 10.8137
18560 11.038
18561 11.2175
18562 24.5439
18563 4.57674
18564 2.73707
18565 11.0829
18566 28.7617
18567 10.0509
18568 28.2232
18569 13.0572
18570 10.1855
18571 15.0763
18572 11.2175
18573 20.1466
18574 22.5247
18575 17.8134
18576 8.21121
18577 25.3964
18578 34.864
18579 37.1075
18580 27.6848
18581 23.0632
18582 15.525
18583 42.6714
18584 26.7425
18585 42.5816
18586 33.2487
18587 20.6402
18588 30.4667
18589 16.3327
18590 10.7688
18591 17.589
18592 13.3264
18593 26.4733
18594 27.4156
18595 13.9994
18596 39.351
18597 13.3264
18598 19.8774
18599 13.2815
18600 40.6522
18601 22.6593
18602 15.8391
18603 11.8457
18604 41.6394
18605 30.5116
18606 23.0183
18607 65.1512
18608 51.421
18609 26.0695
18610 99.746
18611 25.9349
18612 21.0889
18613 60.0361
18614 42.9855
18615 31.0949
18616 51.0172
18617 78.5225
18618 31.768
18619 13.4161
18620 18.3518
18621 14.4481
18622 11.6662
18623 32.0372
18624 18.6659
18625 14.4033
18626 35.896
18627 21.4927
18628 44.4213
18629 25.4413
18630 86.4196
18631 34.8191
18632 14.5828
18633 18.0826
18634 31.9923
18635 12.6533
18636 35.9857
18637 22.0312
18638 24.0503
18639 13.3713
18640 6.7305
18641 24.4541
18642 18.2172
18643 24.2298
18644 11.5316
18645 6.7305
18646 31.7231
18647 10.2752
18648 4.9357
18649 6.99972
18650 21.9414
18651 33.9217
18652 37.96
18653 16.0186
18654 29.7039
18655 8.65991
18656 21.9414
18657 25.531
18658 24.9926
18659 13.1469
18660 6.01258
18661 11.4418
18662 20.6402
18663 21.3581
18664 46.2161
18665 20.7299
18666 17.589
18667 42.9855
18668 13.102
18669 18.0377
18670 16.9609
18671 14.5379
18672 38.4536
18673 40.4727
18674 15.525
18675 11.4867
18676 23.1529
18677 27.8643
18678 16.4224
18679 18.1723
18680 36.4793
18681 38.2292
18682 13.9546
18683 19.1595
18684 45.5879
18685 20.1466
18686 47.8763
18687 47.3378
18688 29.0309
18689 11.4867
18690 16.6916
18691 39.6651
18692 24.858
18693 34.0115
18694 17.275
18695 33.6525
18696 54.2927
18697 35.8511
18698 101.9
18699 37.1972
18700 71.433
18701 21.9863
18702 11.8457
18703 15.7494
18704 34.1461
18705 72.5099
18706 14.2687
18707 20.1466
18708 37.9151
18709 6.05745
18710 14.852
18711 15.6148
18712 23.3324
18713 22.7491
18714 24.6336
18715 17.0506
18716 13.9546
18717 37.5562
18718 13.7302
18719 16.5122
18720 18.0826
18721 21.403
18722 29.0758
18723 24.3195
18724 40.6073
18725 46.4404
18726 48.9083
18727 38.8574
18728 33.4282
18729 36.9729
18730 23.0183
18731 16.557
18732 25.9349
18733 41.6842
18734 14.6725
18735 9.64705
18736 21.044
18737 10.8585
18738 27.4156
18739 52.6774
18740 24.1849
18741 19.1146
18742 10.9483
18743 10.006
18744 30.6462
18745 27.6399
18746 15.3455
18747 13.82
18748 9.73679
18749 31.8577
18750 44.0623
18751 24.5439
18752 26.7425
18753 8.12147
18754 17.5442
18755 8.48043
18756 6.46128
18757 9.15348
18758 6.14719
18759 11.4418
18760 45.1392
18761 9.24322
18762 3.81395
18763 12.7431
18764 70.76
18765 23.8708
18766 33.4282
18767 12.8777
18768 29.1206
18769 17.6788
18770 25.4862
18771 22.6145
18772 3.63447
18773 15.1212
18774 39.1715
18775 40.024
18776 49.357
18777 39.3061
18778 46.3956
18779 45.1392
18780 16.1083
18781 9.24322
18782 23.6465
18783 82.2018
18784 25.2169
18785 9.15348
18786 20.9543
18787 42.4021
18788 44.1521
18789 78.4776
18790 42.5368
18791 11.5316
18792 20.9992
18793 14.2238
18794 13.9546
18795 34.3256
18796 34.4153
18797 16.916
18798 21.8966
18799 20.9992
18800 9.06374
18801 43.4342
18802 14.9417
18803 9.24322
18804 16.8711
18805 11.8905
18806 26.3836
18807 21.4927
18808 15.3904
18809 28.986
18810 60.1707
18811 53.6645
18812 27.7745
18813 48.9532
18814 30.3321
18815 19.2044
18816 14.7174
18817 27.5951
18818 35.9409
18819 40.8766
18820 17.6788
18821 41.3253
18822 15.7494
18823 10.7688
18824 32.5756
18825 26.4733
18826 51.1967
18827 32.1269
18828 75.8752
18829 16.2429
18830 9.46757
18831 25.4413
18832 75.8303
18833 19.0249
18834 10.9931
18835 13.5059
18836 13.3264
18837 6.19206
18838 14.6276
18839 20.9543
18840 30.3321
18841 21.8966
18842 25.6208
18843 11.4418
18844 22.6145
18845 40.4279
18846 29.3001
18847 9.4227
18848 33.1589
18849 24.0952
18850 21.2235
18851 20.012
18852 20.1915
18853 9.01887
18854 9.28809
18855 4.84596
18856 13.102
18857 17.8134
18858 4.39726
18859 14.0443
18860 16.8263
18861 13.5059
18862 21.0889
18863 16.1083
18864 13.5507
18865 24.3195
18866 26.6528
18867 23.1978
18868 51.0621
18869 35.5819
18870 41.8637
18871 32.2167
18872 59.0489
18873 17.6339
18874 24.7682
18875 18.5762
18876 24.1849
18877 93.5988
18878 16.2429
18879 18.3518
18880 33.6974
18881 30.4667
18882 39.7997
18883 58.2861
18884 13.3713
18885 15.3455
18886 15.1212
18887 13.82
18888 10.9931
18889 26.5182
18890 13.102
18891 16.3327
18892 19.8325
18893 14.6276
18894 13.6854
18895 14.5379
18896 6.32667
18897 30.5565
18898 52.3184
18899 32.1269
18900 28.0438
18901 7.53816
18902 18.307
18903 15.4353
18904 10.2752
18905 6.23693
18906 22.2555
18907 45.8123
18908 31.2744
18909 23.1529
18910 50.4339
18911 33.6525
18912 22.8837
18913 10.4996
18914 15.7045
18915 43.6136
18916 39.8446
18917 18.6659
18918 25.7554
18919 35.8511
18920 19.8325
18921 8.92913
18922 18.5762
18923 38.7677
18924 18.1275
18925 26.5182
18926 22.7042
18927 36.0755
18928 24.6785
18929 37.1524
18930 29.2104
18931 28.0886
18932 54.0235
18933 40.6971
18934 31.0052
18935 28.1784
18936 22.6593
18937 12.6982
18938 40.5176
18939 19.3838
18940 25.2618
18941 29.7488
18942 10.5893
18943 7.08946
18944 20.7748
18945 15.4802
18946 16.2429
18947 13.5059
18948 15.6596
18949 6.68563
18950 26.9669
18951 39.3959
18952 56.7606
18953 18.9351
18954 18.0377
18955 50.2095
18956 29.2104
18957 17.0506
18958 9.19835
18959 15.5699
18960 24.499
18961 17.948
18962 9.46757
18963 10.5893
18964 8.48043
18965 22.9286
18966 25.8003
18967 8.83939
18968 10.5444
18969 25.2169
18970 65.1512
18971 19.6082
18972 30.1526
18973 46.2161
18974 49.0878
18975 34.8191
18976 11.9803
18977 10.0957
18978 11.3072
18979 28.0438
18980 30.7808
18981 59.2284
18982 41.9086
18983 29.3899
18984 23.8708
18985 29.5245
18986 11.3521
18987 41.774
18988 27.6848
18989 19.0697
18990 15.9737
18991 9.01887
18992 19.3838
18993 30.1078
18994 38.0049
18995 16.5122
18996 5.3844
18997 7.44842
18998 14.852
18999 39.0818
19000 34.6396
19001 16.1083
19002 26.8771
19003 26.2041
19004 11.8457
19005 23.5567
19006 20.4158
19007 62.4142
19008 18.2621
19009 12.6085
19010 47.7865
19011 14.2238
19012 16.0186
19013 31.3193
19014 22.5247
19015 26.1143
19016 12.8328
19017 27.9989
19018 10.1855
19019 21.403
19020 41.7291
19021 24.2747
19022 20.8645
19023 7.44842
19024 13.7751
19025 22.6145
19026 11.7559
19027 34.2807
19028 26.2938
19029 75.2919
19030 23.2875
19031 13.9097
19032 12.3393
19033 5.96771
19034 30.018
19035 43.5688
19036 39.3959
19037 21.5825
19038 7.1792
19039 27.9989
19040 17.1403
19041 31.05
19042 30.2424
19043 24.6785
19044 13.5507
19045 11.397
19046 12.429
19047 17.4544
19048 9.15348
19049 15.4802
19050 33.7871
19051 16.7365
19052 37.6459
19053 16.1981
19054 15.6596
19055 6.23693
19056 20.7748
19057 16.7814
19058 26.8771
19059 46.7097
19060 15.2558
19061 11.1726
19062 17.0506
19063 16.557
19064 10.3201
19065 19.9671
19066 10.006
19067 20.5505
19068 94.9449
19069 32.2167
19070 21.5376
19071 40.7868
19072 60.9335
19073 26.4284
19074 23.0632
19075 42.3124
19076 26.7425
19077 15.4802
19078 64.4333
19079 17.3647
19080 17.1852
19081 36.569
19082 15.6148
19083 17.4544
19084 6.59589
19085 15.7494
19086 28.4027
19087 17.589
19088 24.7682
19089 22.435
19090 18.2172
19091 34.9537
19092 21.044
19093 15.3455
19094 16.6916
19095 28.4925
19096 21.8517
19097 32.7102
19098 10.006
19099 5.42927
19100 12.0252
19101 28.6719
19102 16.4673
19103 24.3195
19104 19.3838
19105 26.8771
19106 15.0315
19107 25.6208
19108 29.1206
19109 11.8457
19110 13.5956
19111 10.4098
19112 9.69192
19113 26.6528
19114 38.0946
19115 39.0369
19116 34.8191
19117 28.6719
19118 49.9852
19119 49.2224
19120 52.1389
19121 37.6011
19122 19.2044
19123 26.4284
19124 14.1789
19125 44.7803
19126 67.305
19127 20.012
19128 15.7045
19129 17.1852
19130 26.5182
19131 44.8251
19132 26.4284
19133 30.6911
19134 10.006
19135 25.7554
19136 30.1526
19137 50.748
19138 103.022
19139 15.4802
19140 29.6591
19141 25.3067
19142 23.108
19143 19.4287
19144 9.69192
19145 12.788
19146 30.5565
19147 26.1143
19148 12.6085
19149 10.9034
19150 4.75622
19151 8.61504
19152 26.1592
19153 12.07
19154 8.43556
19155 15.6148
19156 17.0057
19157 56.5811
19158 22.076
19159 49.4916
19160 18.98
19161 9.78166
19162 25.5759
19163 10.8585
19164 44.1521
19165 49.1326
19166 26.1143
19167 52.0492
19168 70.9843
19169 54.6965
19170 81.3942
19171 39.4856
19172 24.1849
19173 28.1335
19174 10.365
19175 54.5171
19176 36.6139
19177 17.8583
19178 18.8454
19179 12.6533
19180 7.71764
19181 30.2873
19182 60.6642
19183 117.918
19184 19.0249
19185 12.7431
19186 22.5247
19187 8.0766
19188 43.2547
19189 29.3899
19190 15.6596
19191 7.04459
19192 6.41641
19193 27.9989
19194 41.3701
19195 15.4353
19196 67.4396
19197 21.5825
19198 10.006
19199 66.273
19200 9.06374
19201 5.20492
19202 7.26894
19203 38.992
19204 35.0883
19205 23.6465
19206 68.9203
19207 31.3641
19208 69.9075
19209 13.6854
19210 4.17291
19211 15.9737
19212 7.98686
19213 17.0506
19214 36.6588
19215 18.2621
19216 14.3135
19217 7.04459
19218 7.04459
19219 24.5888
19220 19.7428
19221 25.1721
19222 44.0623
19223 23.5119
19224 43.3893
19225 41.5945
19226 91.7591
19227 27.6848
19228 19.6979
19229 31.1847
19230 30.0629
19231 30.4667
19232 79.2853
19233 26.3836
19234 20.2812
19235 20.7748
19236 22.9734
19237 26.6977
19238 23.0183
19239 37.6011
19240 42.2227
19241 15.7494
19242 27.5502
19243 20.2812
19244 15.0763
19245 73.183
19246 29.345
19247 17.4993
19248 30.8706
19249 40.2484
19250 19.8325
19251 34.5948
19252 40.1138
19253 63.3564
19254 75.2919
19255 40.8317
19256 60.7989
19257 54.9658
19258 17.4096
19259 32.2167
19260 103.65
19261 43.7482
19262 41.1009
19263 37.0626
19264 27.1464
19265 20.5505
19266 28.1784
19267 29.0758
19268 9.10861
19269 18.307
19270 39.3959
19271 19.4287
19272 14.4033
19273 15.4353
19274 22.8388
19275 42.6714
19276 66.3627
19277 46.3058
19278 22.794
19279 9.96114
19280 6.86511
19281 20.5056
19282 19.6531
19283 8.25608
19284 20.5505
19285 19.6082
19286 11.9354
19287 18.3518
19288 19.0697
19289 8.974
19290 34.6845
19291 163.82
19292 17.0506
19293 16.916
19294 25.2169
19295 9.28809
19296 30.9603
19297 148.385
19298 14.2687
19299 31.5436
19300 107.867
19301 11.7111
19302 17.7685
19303 18.1723
19304 6.77537
19305 35.0883
19306 106.97
19307 11.038
19308 15.884
19309 29.2104
19310 51.7351
19311 44.0623
19312 10.3201
19313 8.03173
19314 38.6779
19315 115.944
19316 18.621
19317 15.0763
19318 25.8451
19319 80.3622
19320 24.3195
19321 20.0569
19322 45.8123
19323 59.4976
19324 27.3258
19325 13.1469
19326 17.9031
19327 28.8065
19328 89.5605
19329 21.1338
19330 31.4539
19331 75.2021
19332 39.7548
19333 59.9015
19334 56.6708
19335 37.0177
19336 37.4216
19337 56.94
19338 104.861
19339 53.3504
19340 23.5567
19341 34.864
19342 116.931
19343 142.776
19344 33.1589
19345 11.5316
19346 23.108
19347 66.8114
19348 18.2172
19349 51.78
19350 18.307
19351 32.1718
19352 48.6391
19353 31.409
19354 18.3518
19355 42.3573
19356 32.7551
19357 42.8957
19358 22.2106
19359 9.69192
19360 16.7365
19361 11.8457
19362 11.397
19363 20.6851
19364 27.1464
19365 9.60218
19366 20.7299
19367 31.3641
19368 27.5053
19369 28.8065
19370 9.8714
19371 10.9034
19372 8.74965
19373 25.2618
19374 18.1723
19375 11.5316
19376 6.32667
19377 27.4604
19378 17.9031
19379 12.6085
19380 82.157
19381 11.9354
19382 21.5825
19383 15.8391
19384 12.2495
19385 6.90998
19386 11.1726
19387 21.1786
19388 19.9671
19389 28.5822
19390 37.0626
19391 10.1406
19392 48.7737
19393 40.6971
19394 15.0315
19395 15.7045
19396 36.928
19397 13.82
19398 10.4098
19399 10.8585
19400 23.6914
19401 32.3513
19402 63.8949
19403 47.0686
19404 66.946
19405 27.9989
19406 12.6085
19407 21.9414
19408 36.0755
19409 42.1329
19410 41.1458
19411 71.6574
19412 29.4347
19413 32.3513
19414 61.786
19415 90.7271
19416 129.136
19417 72.2856
19418 86.0607
19419 51.9146
19420 15.9289
19421 19.3838
19422 58.6451
19423 34.9537
19424 17.3198
19425 13.5956
19426 34.9986
19427 53.0812
19428 24.9029
19429 25.0375
19430 31.3641
19431 49.9403
19432 13.6405
19433 29.5245
19434 45.5879
19435 46.934
19436 69.0101
19437 103.739
19438 25.4862
19439 34.7743
19440 55.1452
19441 24.9029
19442 16.1083
19443 26.3387
19444 65.6897
19445 37.96
19446 30.6013
19447 22.6593
19448 11.8457
19449 23.4221
19450 49.4916
19451 32.3064
19452 29.345
19453 15.7045
19454 9.78166
19455 11.2624
19456 37.8254
19457 16.1083
19458 10.006
19459 11.1726
19460 14.0443
19461 8.61504
19462 13.0123
19463 6.82024
19464 21.2235
19465 15.0315
19466 35.7165
19467 19.3838
19468 35.2229
19469 23.6016
19470 8.974
19471 27.5951
19472 54.203
19473 25.7105
19474 16.8263
19475 39.4407
19476 21.5825
19477 106.611
19478 13.9994
19479 19.2941
19480 26.2938
19481 30.736
19482 117.604
19483 16.7814
19484 7.53816
19485 17.8583
19486 22.8837
19487 14.7174
19488 43.0752
19489 23.7362
19490 7.04459
19491 10.3201
19492 34.1461
19493 25.1272
19494 6.23693
19495 43.838
19496 16.8263
19497 62.9077
19498 5.42927
19499 14.6276
19500 59.722
19501 19.9223
19502 23.3324
19503 12.07
19504 7.98686
19505 9.4227
19506 9.73679
19507 24.0952
19508 30.8257
19509 77.8494
19510 24.0054
19511 48.1904
19512 25.89
19513 8.43556
19514 19.2044
19515 21.5825
19516 14.1789
19517 18.3518
19518 14.2238
19519 10.9034
19520 41.5047
19521 103.829
19522 38.992
19523 22.794
19524 78.2084
19525 57.972
19526 52.0043
19527 51.2864
19528 14.3135
19529 20.7299
19530 7.31381
19531 9.15348
19532 20.8645
19533 28.8963
19534 35.1781
19535 20.6402
19536 27.1464
19537 15.7942
19538 14.5379
19539 67.2601
19540 45.6328
19541 21.6722
19542 18.307
19543 83.862
19544 33.7871
19545 23.467
19546 46.5302
19547 19.5184
19548 12.3841
19549 10.365
19550 9.19835
19551 8.88426
19552 13.5059
19553 32.8897
19554 27.954
19555 20.9094
19556 31.9923
19557 30.3321
19558 46.4404
19559 31.768
19560 18.4864
19561 30.8706
19562 19.9671
19563 35.2678
19564 14.2687
19565 25.3067
19566 12.8328
19567 6.7305
19568 5.60875
19569 13.0572
19570 19.5633
19571 18.7108
19572 9.64705
19573 13.0572
19574 13.2815
19575 4.89083
19576 11.1726
19577 22.7042
19578 12.8777
19579 17.948
19580 44.6008
19581 15.3904
19582 18.0826
19583 9.82653
19584 14.9866
19585 42.0881
19586 10.0957
19587 27.5053
19588 27.3707
19589 11.9354
19590 32.9795
19591 29.2552
19592 33.473
19593 20.4607
19594 6.23693
19595 17.948
19596 13.2367
19597 20.1466
19598 44.7354
19599 10.006
19600 20.2364
19601 77.1764
19602 12.429
19603 16.2878
19604 18.8903
19605 9.28809
19606 14.1341
19607 11.1726
19608 3.41012
19609 11.8008
19610 13.7751
19611 13.3713
19612 27.1015
19613 51.1967
19614 15.1661
19615 5.3844
19616 4.08317
19617 10.1855
19618 22.8388
19619 21.8966
19620 26.3387
19621 51.9146
19622 14.4481
19623 19.8774
19624 37.1972
19625 58.0169
19626 49.357
19627 26.2938
19628 17.0057
19629 36.6139
19630 56.0426
19631 36.4344
19632 31.6334
19633 47.1584
19634 46.261
19635 40.3381
19636 38.7228
19637 23.1529
19638 41.4599
19639 39.3959
19640 45.9917
19641 28.8065
19642 9.15348
19643 16.8711
19644 18.4416
19645 22.076
19646 71.433
19647 40.0689
19648 15.3904
19649 22.4799
19650 23.0632
19651 10.2304
19652 11.038
19653 13.5956
19654 8.65991
19655 14.8071
19656 22.794
19657 9.96114
19658 12.9674
19659 9.28809
19660 8.16634
19661 18.4864
19662 16.6019
19663 13.5059
19664 6.77537
19665 13.8648
19666 24.2298
19667 12.9674
19668 9.37783
19669 8.61504
19670 19.7877
19671 21.4479
19672 32.4859
19673 7.89712
19674 13.2815
19675 13.102
19676 8.34582
19677 26.1143
19678 78.7917
19679 50.5236
19680 20.6851
19681 3.85882
19682 16.7365
19683 41.8188
19684 25.3516
19685 13.0572
19686 13.5507
19687 9.33296
19688 2.91655
19689 10.006
19690 9.73679
19691 18.98
19692 29.9283
19693 12.6085
19694 14.852
19695 24.4093
19696 5.69849
19697 31.3641
19698 34.1909
19699 28.7168
19700 25.2618
19701 10.006
19702 95.8423
19703 11.7111
19704 29.4796
19705 32.2615
19706 5.24979
19707 15.3007
19708 18.621
19709 14.2238
19710 21.8068
19711 18.8454
19712 65.914
19713 22.3453
19714 13.3264
19715 18.4864
19716 29.2104
19717 16.6468
19718 17.3647
19719 22.076
19720 14.2687
19721 11.3072
19722 34.9537
19723 47.7417
19724 72.3753
19725 49.2224
19726 36.928
19727 31.7231
19728 33.8769
19729 27.6848
19730 19.2044
19731 56.8503
19732 45.7674
19733 61.8309
19734 33.6076
19735 14.2687
19736 8.5253
19737 21.2235
19738 7.26894
19739 13.1469
19740 11.9803
19741 22.7042
19742 12.3393
19743 5.78823
19744 8.03173
19745 10.9483
19746 21.9863
19747 35.0435
19748 15.4802
19749 7.22407
19750 38.1395
19751 8.25608
19752 4.62161
19753 12.2046
19754 27.281
19755 14.4033
19756 4.39726
19757 8.88426
19758 4.39726
19759 5.11518
19760 9.69192
19761 18.2172
19762 19.6531
19763 8.83939
19764 22.0312
19765 22.9286
19766 32.4859
19767 40.7868
19768 17.1852
19769 15.3455
19770 46.9789
19771 55.4593
19772 21.6273
19773 13.0572
19774 29.3899
19775 47.5173
19776 18.2172
19777 20.6402
19778 8.43556
19779 27.8643
19780 64.3885
19781 45.543
19782 14.7622
19783 10.5893
19784 15.2558
19785 14.5828
19786 36.9729
19787 25.2618
19788 34.7294
19789 25.3067
19790 20.9094
19791 28.7168
19792 70.7151
19793 33.0243
19794 46.8891
19795 33.7871
19796 16.7365
19797 12.7431
19798 13.5956
19799 13.2815
19800 19.6531
19801 55.5042
19802 26.922
19803 24.2747
19804 50.2544
19805 21.3132
19806 52.9017
19807 44.1521
19808 41.8188
19809 26.563
19810 29.4347
19811 24.7682
19812 13.0123
19813 12.6982
19814 16.1981
19815 26.1592
19816 13.2815
19817 15.0315
19818 20.4158
19819 82.2018
19820 17.0506
19821 21.2235
19822 21.044
19823 34.1909
19824 30.1078
19825 13.102
19826 27.5502
19827 19.2044
19828 11.2175
19829 14.5828
19830 49.716
19831 27.0117
19832 9.15348
19833 32.3064
19834 50.1647
19835 20.4158
19836 19.339
19837 10.2304
19838 28.4925
19839 22.3453
19840 10.4098
19841 3.32038
19842 17.9929
19843 16.3327
19844 19.8774
19845 18.98
19846 34.7294
19847 12.2046
19848 14.9417
19849 10.4996
19850 15.6596
19851 12.4739
19852 73.3624
19853 24.2298
19854 7.98686
19855 30.0629
19856 19.7428
19857 15.7942
19858 115.72
19859 9.10861
19860 21.9863
19861 56.8054
19862 8.61504
19863 10.8585
19864 37.1524
19865 13.0572
19866 50.4339
19867 20.9094
19868 10.2304
19869 22.3901
19870 17.3647
19871 10.4547
19872 9.24322
19873 10.5893
19874 4.98057
19875 18.1275
19876 18.8005
19877 9.96114
19878 17.7236
19879 45.9469
19880 22.7042
19881 57.4336
19882 27.1912
19883 11.7111
19884 20.8197
19885 1.88454
19886 6.59589
19887 32.2167
19888 12.788
19889 6.41641
19890 9.24322
19891 20.9992
19892 14.6276
19893 7.04459
19894 8.12147
19895 12.9226
19896 55.7285
19897 4.89083
19898 23.0183
19899 22.1209
19900 7.89712
19901 37.96
19902 7.80738
19903 17.9929
19904 61.6514
19905 23.108
19906 4.12804
19907 6.14719
19908 8.92913
19909 22.8837
19910 14.493
19911 34.1012
19912 28.8065
19913 40.2484
19914 48.4596
19915 25.4413
19916 34.1012
19917 21.7171
19918 8.70478
19919 9.8714
19920 10.365
19921 18.98
19922 50.8377
19923 19.9671
19924 29.6142
19925 29.7937
19926 22.076
19927 24.0054
19928 11.1726
19929 51.1069
19930 36.9729
19931 25.3964
19932 15.7045
19933 37.7357
19934 40.6073
19935 59.6771
19936 50.7031
19937 56.1772
19938 41.056
19939 27.2361
19940 18.5313
19941 32.8897
19942 70.4459
19943 23.8708
19944 10.8137
19945 12.8777
19946 9.60218
19947 4.21778
19948 26.8323
19949 6.05745
19950 35.7165
19951 8.83939
19952 9.4227
19953 21.7619
19954 47.6071
19955 12.2495
19956 8.03173
19957 7.58303
19958 8.0766
19959 4.9357
19960 46.3058
19961 9.06374
19962 6.05745
19963 5.02544
19964 12.5636
19965 19.0697
19966 6.2818
19967 7.89712
19968 1.88454
19969 7.26894
19970 8.12147
19971 8.61504
19972 6.68563
19973 20.5056
19974 28.6719
19975 13.4161
19976 16.2878
19977 16.6468
19978 8.21121
19979 11.038
19980 11.2624
19981 23.0183
19982 50.4339
19983 23.7362
19984 22.3004
19985 21.6273
19986 31.7231
19987 38.992
19988 20.1018
19989 26.4733
19990 83.9966
19991 28.8963
19992 21.9863
19993 20.6402
19994 21.9414
19995 7.35868
19996 8.65991
19997 9.69192
19998 10.6791
19999 66.6768
20000 21.6722
20001 21.4479
20002 8.34582
20003 31.0052
20004 16.9609
20005 20.9992
20006 16.0635
20007 13.9994
20008 10.7688
20009 26.8323
20010 29.5245
20011 24.7682
20012 47.6071
20013 45.0943
20014 17.3647
20015 12.0252
20016 22.076
20017 53.7094
20018 15.9289
20019 31.9474
20020 36.9729
20021 11.3072
20022 8.70478
20023 14.4481
20024 12.6085
20025 15.8391
20026 23.7811
20027 11.7559
20028 22.9734
20029 9.69192
20030 8.88426
20031 17.5442
20032 13.7302
20033 47.8763
20034 52.812
20035 13.1918
20036 9.33296
20037 4.89083
20038 14.3584
20039 18.0377
20040 27.1015
20041 16.3776
20042 7.04459
20043 35.4024
20044 25.1721
20045 7.22407
20046 16.557
20047 24.5888
20048 23.2427
20049 13.8648
20050 24.8131
20051 18.5762
20052 9.51244
20053 21.2235
20054 19.1595
20055 9.82653
20056 22.8837
20057 50.1198
20058 93.7334
20059 24.2298
20060 9.82653
20061 25.2618
20062 30.5116
20063 20.6402
20064 28.6271
20065 21.5376
20066 15.3455
20067 29.0309
20068 72.7791
20069 84.0864
20070 50.389
20071 28.313
20072 9.8714
20073 23.2875
20074 21.7619
20075 58.331
20076 25.6656
20077 15.7045
20078 13.82
20079 19.6979
20080 43.7034
20081 16.3776
20082 36.2101
20083 28.2232
20084 19.339
20085 24.9926
20086 13.2367
20087 5.33953
20088 15.6596
20089 18.9351
20090 29.1655
20091 9.19835
20092 27.6848
20093 7.67277
20094 8.48043
20095 19.6979
20096 28.4925
20097 27.3707
20098 24.0054
20099 107.06
20100 22.0312
20101 15.5699
20102 17.6339
20103 17.275
20104 10.1406
20105 15.0315
20106 22.794
20107 9.82653
20108 23.9606
20109 96.4705
20110 25.7105
20111 15.2558
20112 22.3453
20113 15.7494
20114 48.7288
20115 51.2415
20116 31.0052
20117 16.3776
20118 13.82
20119 11.9354
20120 18.9351
20121 19.5184
20122 24.4541
20123 15.1661
20124 27.3707
20125 35.4473
20126 36.7037
20127 14.1341
20128 13.3264
20129 32.9346
20130 34.2358
20131 39.7997
20132 32.0821
20133 31.05
20134 12.9226
20135 14.1789
20136 28.6719
20137 24.0503
20138 26.0246
20139 70.3562
20140 16.7814
20141 23.826
20142 12.0252
20143 31.409
20144 14.3135
20145 9.46757
20146 9.82653
20147 5.29466
20148 14.9866
20149 14.6276
20150 17.7236
20151 9.15348
20152 13.0123
20153 13.4161
20154 6.90998
20155 11.2175
20156 27.5951
20157 27.5053
20158 13.5956
20159 8.83939
20160 17.3198
20161 27.0566
20162 22.9734
20163 23.0183
20164 16.557
20165 15.5699
20166 20.5953
20167 29.0309
20168 41.6394
20169 73.6765
20170 33.1589
20171 22.8837
20172 191.326
20173 13.3713
20174 5.56388
20175 18.6659
20176 16.1981
20177 25.89
20178 48.998
20179 52.0043
20180 30.8706
20181 13.0123
20182 8.21121
20183 8.39069
20184 11.4867
20185 12.4739
20186 8.12147
20187 19.0697
20188 21.403
20189 13.6854
20190 12.0252
20191 23.4221
20192 8.70478
20193 12.9674
20194 32.5308
20195 15.9289
20196 23.108
20197 10.2304
20198 9.01887
20199 10.7688
20200 24.7682
20201 40.4279
20202 101.81
20203 37.5113
20204 27.2361
20205 10.7688
20206 20.1915
20207 32.1718
20208 17.3647
20209 13.5507
20210 13.461
20211 12.2495
20212 35.2678
20213 54.1581
20214 70.5356
20215 41.3701
20216 28.0438
20217 29.2104
20218 22.5696
20219 8.61504
20220 17.4544
20221 19.1595
20222 6.99972
20223 19.1146
20224 26.5182
20225 13.1918
20226 19.2941
20227 17.0955
20228 16.7814
20229 16.8263
20230 21.4479
20231 15.7045
20232 20.0569
20233 8.16634
20234 19.6531
20235 13.6405
20236 22.4799
20237 22.3453
20238 28.7617
20239 17.7685
20240 12.788
20241 33.0243
20242 43.0752
20243 34.9089
20244 24.8131
20245 48.1006
20246 27.8643
20247 20.1018
20248 8.43556
20249 12.6982
20250 7.85225
20251 23.9157
20252 30.1975
20253 15.7045
20254 18.4864
20255 42.3124
20256 27.8194
20257 10.1406
20258 20.3261
20259 29.3001
20260 71.1638
20261 29.1655
20262 26.1143
20263 69.8177
20264 28.4027
20265 8.61504
20266 12.8328
20267 15.3007
20268 45.6328
20269 33.1141
20270 10.365
20271 6.7305
20272 6.7305
20273 20.5056
20274 27.4156
20275 31.3641
20276 17.589
20277 7.76251
20278 78.9263
20279 15.7494
20280 5.78823
20281 16.3776
20282 31.0052
20283 14.9417
20284 26.0695
20285 11.7111
20286 8.25608
20287 26.1592
20288 8.25608
20289 19.7877
20290 15.5699
20291 14.4033
20292 18.0826
20293 26.3387
20294 30.377
20295 6.90998
20296 7.89712
20297 21.4479
20298 26.8771
20299 64.6128
20300 22.6145
20301 17.8583
20302 69.5036
20303 24.7682
20304 41.1907
20305 37.1972
20306 12.8777
20307 22.8837
20308 19.2941
20309 18.5313
20310 7.1792
20311 16.8711
20312 12.6533
20313 41.1009
20314 32.3064
20315 68.2473
20316 13.0123
20317 9.8714
20318 31.05
20319 30.2424
20320 28.8963
20321 17.0506
20322 11.9354
20323 27.8643
20324 17.0506
20325 5.29466
20326 11.6662
20327 13.3713
20328 22.0312
20329 10.2304
20330 13.9994
20331 44.0623
20332 27.1464
20333 19.7428
20334 34.0563
20335 20.4158
20336 39.0369
20337 41.8637
20338 47.7865
20339 33.4282
20340 27.6848
20341 21.5376
20342 8.21121
20343 16.3327
20344 37.4664
20345 10.6791
20346 28.986
20347 13.0572
20348 9.55731
20349 14.1341
20350 27.8194
20351 12.07
20352 6.55102
20353 7.67277
20354 13.7302
20355 25.6208
20356 29.1655
20357 13.6854
20358 9.01887
20359 19.0249
20360 17.589
20361 9.46757
20362 14.8968
20363 26.0246
20364 24.7234
20365 24.9029
20366 24.6785
20367 30.4667
20368 12.1598
20369 24.858
20370 39.2164
20371 27.1464
20372 12.1598
20373 12.0252
20374 38.5433
20375 27.8194
20376 12.788
20377 28.6271
20378 33.2935
20379 11.397
20380 12.8777
20381 62.7731
20382 32.7102
20383 28.4925
20384 15.8391
20385 66.4076
20386 53.7991
20387 33.6974
20388 61.9655
20389 29.8386
20390 11.2175
20391 31.3193
20392 68.8306
20393 20.9992
20394 14.5828
20395 11.8008
20396 19.2941
20397 54.5619
20398 23.0632
20399 24.8131
20400 22.794
20401 13.461
20402 23.5119
20403 11.9803
20404 23.5567
20405 49.2224
20406 36.7037
20407 44.6905
20408 37.2421
20409 66.3627
20410 16.8263
20411 7.85225
20412 44.511
20413 50.2095
20414 29.1655
20415 11.4867
20416 18.307
20417 26.5182
20418 15.2558
20419 11.3521
20420 14.5379
20421 52.0941
20422 26.2041
20423 10.8585
20424 13.4161
20425 6.19206
20426 13.461
20427 12.5187
20428 38.2292
20429 10.2752
20430 52.5876
20431 50.4788
20432 29.7488
20433 78.0289
20434 47.4725
20435 90.9515
20436 28.9412
20437 5.42927
20438 53.3504
20439 122.136
20440 17.8134
20441 18.7108
20442 27.281
20443 19.7877
20444 12.6533
20445 19.7877
20446 9.4227
20447 21.7619
20448 74.888
20449 20.5953
20450 21.5825
20451 45.6777
20452 19.0697
20453 20.1018
20454 34.505
20455 13.3713
20456 18.2621
20457 46.261
20458 9.8714
20459 37.1972
20460 32.4859
20461 6.05745
20462 55.4145
20463 22.794
20464 9.28809
20465 21.9863
20466 22.7491
20467 24.7682
20468 18.621
20469 19.8325
20470 32.4859
20471 31.9474
20472 52.7671
20473 29.6591
20474 8.30095
20475 19.6082
20476 22.1658
20477 32.5308
20478 35.896
20479 21.4927
20480 10.3201
20481 11.2175
20482 18.8454
20483 22.435
20484 13.9994
20485 50.8826
20486 69.1447
20487 35.3576
20488 47.9212
20489 36.569
20490 21.403
20491 51.9146
20492 20.8645
20493 26.7874
20494 51.0172
20495 30.7808
20496 21.4927
20497 18.7557
20498 50.7928
20499 20.9992
20500 66.0935
20501 30.5565
20502 67.8434
20503 56.9849
20504 18.6659
20505 18.5762
20506 24.7682
20507 162.878
20508 68.337
20509 77.6251
20510 54.3376
20511 43.2995
20512 64.7025
20513 37.8703
20514 34.4602
20515 13.9097
20516 24.2298
20517 50.3441
20518 81.5288
20519 21.1338
20520 16.7365
20521 12.429
20522 20.6851
20523 23.4221
20524 35.7165
20525 61.9206
20526 46.261
20527 74.3047
20528 33.9666
20529 16.1083
20530 15.3904
20531 13.5507
20532 35.4024
20533 15.6596
20534 51.4659
20535 71.433
20536 186.928
20537 82.83
20538 40.4727
20539 20.012
20540 40.8317
20541 56.7157
20542 37.7357
20543 79.3302
20544 28.2681
20545 22.1209
20546 32.3513
20547 20.012
20548 15.3904
20549 31.3193
20550 80.4519
20551 99.8358
20552 79.1955
20553 110.964
20554 50.2544
20555 43.5688
20556 26.3387
20557 13.102
20558 24.4093
20559 34.1909
20560 31.4987
20561 10.9483
20562 27.6848
20563 11.1726
20564 18.8005
20565 19.6979
20566 35.4024
20567 15.3455
20568 13.0572
20569 45.902
20570 20.8197
20571 43.1201
20572 44.87
20573 17.1403
20574 20.1915
20575 18.98
20576 11.8905
20577 27.4156
20578 117.694
20579 41.774
20580 42.2675
20581 39.1715
20582 11.3072
20583 18.98
20584 55.1004
20585 20.5953
20586 33.2038
20587 61.7411
20588 40.8317
20589 27.3258
20590 10.0957
20591 22.6593
20592 59.0041
20593 76.1444
20594 47.2032
20595 30.1975
20596 9.91627
20597 22.5696
20598 21.5825
20599 13.0572
20600 23.7362
20601 25.9349
20602 25.3067
20603 20.3261
20604 32.5308
20605 45.1392
20606 79.734
20607 95.5731
20608 31.1398
20609 25.7554
20610 62.145
20611 139.994
20612 16.6019
20613 32.0372
20614 38.3638
20615 32.0821
20616 88.5285
20617 47.966
20618 21.3581
20619 36.1203
20620 31.2744
20621 54.0684
20622 20.1915
20623 12.429
20624 25.531
20625 55.7734
20626 79.5096
20627 32.2167
20628 17.8134
20629 31.3641
20630 61.9655
20631 17.3198
20632 12.07
20633 17.6788
20634 10.365
20635 20.012
20636 23.0183
20637 18.4416
20638 20.4158
20639 14.0443
20640 39.8894
20641 54.8311
20642 46.6648
20643 26.4733
20644 11.5765
20645 15.7494
20646 30.2424
20647 22.5696
20648 21.403
20649 108.989
20650 45.7674
20651 6.99972
20652 25.4413
20653 98.8486
20654 18.8903
20655 15.3904
20656 42.7162
20657 55.4145
20658 45.4084
20659 25.8003
20660 32.441
20661 48.2352
20662 77.9841
20663 29.1655
20664 30.377
20665 28.3578
20666 21.6273
20667 54.4273
20668 100.464
20669 97.2333
20670 70.8497
20671 37.1075
20672 35.2229
20673 45.6777
20674 17.275
20675 33.3384
20676 76.0995
20677 80.9006
20678 42.6714
20679 31.5436
20680 60.7989
20681 35.1332
20682 66.7666
20683 36.1203
20684 21.2684
20685 31.8128
20686 34.9089
20687 17.9031
20688 38.4087
20689 45.4084
20690 85.9709
20691 21.403
20692 10.1406
20693 61.2924
20694 14.4481
20695 14.0443
20696 14.2687
20697 11.2624
20698 5.8331
20699 9.73679
20700 13.3713
20701 5.11518
20702 10.8585
20703 16.3776
20704 18.4416
20705 14.9417
20706 5.07031
20707 20.9543
20708 28.4925
20709 14.1789
20710 10.7688
20711 20.5505
20712 38.8125
20713 25.6656
20714 31.768
20715 63.85
20716 25.1272
20717 41.0112
20718 15.7494
20719 16.3327
20720 41.4599
20721 13.9546
20722 5.69849
20723 12.8328
20724 4.62161
20725 9.64705
20726 29.0758
20727 23.108
20728 44.1969
20729 18.7557
20730 8.974
20731 10.7688
20732 12.4739
20733 20.9094
20734 19.4736
20735 28.4925
20736 22.3901
20737 14.5379
20738 15.3007
20739 17.2301
20740 51.8697
20741 55.6837
20742 33.3384
20743 21.2684
20744 15.0315
20745 13.7751
20746 37.3318
20747 33.2935
20748 55.2798
20749 113.117
20750 22.3901
20751 48.6391
20752 72.465
20753 63.85
20754 50.5236
20755 43.5688
20756 26.4284
20757 81.5737
20758 51.8249
20759 35.7614
20760 76.4136
20761 16.0635
20762 36.4793
20763 52.7671
20764 126.937
20765 51.5556
20766 16.3776
20767 26.0695
20768 31.0052
20769 29.345
20770 16.4224
20771 24.7234
20772 87.1375
20773 67.8883
20774 41.774
20775 79.4648
20776 28.4476
20777 16.2878
20778 26.6528
20779 18.2621
20780 18.2172
20781 20.9543
20782 11.6213
20783 16.6468
20784 11.397
20785 18.7557
20786 46.261
20787 16.1981
20788 10.7239
20789 60.1707
20790 13.5956
20791 7.08946
20792 43.6136
20793 88.2593
20794 43.1649
20795 30.1975
20796 13.7751
20797 97.1435
20798 35.4024
20799 22.794
20800 14.2238
20801 16.7814
20802 46.7097
20803 35.896
20804 27.954
20805 36.2101
20806 10.2752
20807 19.5633
20808 6.7305
20809 36.1203
20810 32.1269
20811 27.1015
20812 31.8128
20813 48.0109
20814 12.07
20815 8.57017
20816 21.4479
20817 64.6577
20818 32.9346
20819 80.407
20820 26.4284
20821 8.88426
20822 32.3961
20823 26.2938
20824 37.0177
20825 24.0952
20826 63.4462
20827 46.934
20828 113.835
20829 40.0689
20830 80.0929
20831 30.8706
20832 17.275
20833 41.2804
20834 35.1332
20835 10.5893
20836 22.2106
20837 19.2044
20838 13.9097
20839 26.4284
20840 38.5433
20841 20.012
20842 16.6916
20843 31.1398
20844 46.2161
20845 37.2421
20846 20.7748
20847 8.5253
20848 17.4993
20849 41.5496
20850 41.3253
20851 18.5762
20852 24.6336
20853 61.9655
20854 20.5056
20855 16.1083
20856 47.2481
20857 15.1661
20858 30.5565
20859 40.5176
20860 21.7171
20861 39.9792
20862 38.9023
20863 23.0183
20864 38.2292
20865 31.05
20866 11.6662
20867 27.954
20868 27.8643
20869 42.1329
20870 19.8325
20871 31.5436
20872 35.0883
20873 19.2044
20874 52.3184
20875 21.2235
20876 38.1844
20877 44.1521
20878 25.9349
20879 40.4279
20880 31.2295
20881 19.0697
20882 30.018
20883 123.303
20884 50.0301
20885 43.0303
20886 52.1389
20887 30.8706
20888 13.3713
20889 20.6402
20890 17.4096
20891 17.6339
20892 29.345
20893 20.2364
20894 63.5359
20895 80.0032
20896 25.5759
20897 20.4607
20898 34.3256
20899 39.0818
20900 22.8837
20901 58.1515
20902 61.3822
20903 122.854
20904 69.9075
20905 48.1006
20906 50.2993
20907 55.2798
20908 31.3641
20909 23.8708
20910 31.4539
20911 68.0678
20912 75.2919
20913 23.0632
20914 69.369
20915 31.409
20916 68.2921
20917 51.0621
20918 19.339
20919 14.3135
20920 89.6503
20921 36.255
20922 88.0349
20923 54.6965
20924 27.9091
20925 60.7091
20926 76.4585
20927 69.5036
20928 120.027
20929 20.7299
20930 32.441
20931 36.0306
20932 15.9289
20933 14.7622
20934 25.4862
20935 15.884
20936 14.8968
20937 55.1901
20938 65.1961
20939 93.9129
20940 21.7619
20941 17.6788
20942 12.1149
20943 58.2413
20944 21.8517
20945 14.3135
20946 5.33953
20947 6.10232
20948 25.6656
20949 55.1452
20950 14.9866
20951 11.9803
20952 7.6279
20953 5.3844
20954 23.826
20955 7.08946
20956 43.7482
20957 27.1912
20958 20.1018
20959 25.8003
20960 7.58303
20961 31.2744
20962 25.9797
20963 29.7488
20964 11.2624
20965 20.5505
20966 23.7362
20967 41.1907
20968 12.3393
20969 63.7603
20970 21.5825
20971 47.4725
20972 97.323
20973 55.1452
20974 47.7865
20975 40.5176
20976 40.2035
20977 39.8446
20978 21.3132
20979 36.1652
20980 59.6771
20981 49.8506
20982 29.1206
20983 19.4736
20984 38.4985
20985 109.258
20986 22.3901
20987 39.1715
20988 59.9015
20989 68.7408
20990 55.5939
20991 28.6719
20992 31.7231
20993 27.7745
20994 22.8837
20995 9.46757
20996 19.2941
20997 30.1975
20998 17.2301
20999 32.2615
21000 37.96
21001 62.4142
21002 62.2347
21003 45.8571
21004 47.4725
21005 56.6708
21006 48.0558
21007 37.6908
21008 40.2933
21009 31.05
21010 24.1401
21011 45.4982
21012 67.3947
21013 60.2604
21014 48.0558
21015 50.9723
21016 34.5948
21017 25.4413
21018 70.2215
21019 71.3433
21020 48.7288
21021 24.3644
21022 21.7171
21023 32.1718
21024 11.5765
21025 23.8708
21026 53.7094
21027 35.896
21028 14.3584
21029 20.3261
21030 47.5173
21031 38.4536
21032 16.9609
21033 16.6468
21034 31.2295
21035 35.8063
21036 17.1403
21037 24.2747
21038 23.3773
21039 30.1526
21040 46.4853
21041 35.7165
21042 37.1075
21043 17.275
21044 16.1981
21045 37.5562
21046 50.5685
21047 67.9781
21048 37.287
21049 40.024
21050 19.7428
21051 37.8254
21052 45.0495
21053 57.1644
21054 27.1464
21055 18.3967
21056 23.6914
21057 42.5816
21058 39.0818
21059 34.1909
21060 33.1589
21061 31.768
21062 13.1469
21063 27.5951
21064 30.1975
21065 14.0443
21066 25.7105
21067 40.6971
21068 56.8054
21069 36.2101
21070 16.5122
21071 7.53816
21072 18.3967
21073 26.249
21074 15.4353
21075 23.7362
21076 15.7494
21077 6.50615
21078 6.77537
21079 20.8645
21080 56.94
21081 24.4093
21082 51.0621
21083 22.4799
21084 17.4993
21085 8.12147
21086 12.788
21087 93.5539
21088 25.8003
21089 3.23064
21090 14.5379
21091 82.9198
21092 18.98
21093 14.6276
21094 8.21121
21095 7.49329
21096 9.64705
21097 27.3258
21098 19.7877
21099 21.1338
21100 85.1633
21101 31.2744
21102 18.2621
21103 145.738
21104 8.79452
21105 25.531
21106 88.9772
21107 27.1015
21108 46.4853
21109 16.8263
21110 30.1526
21111 26.249
21112 17.0057
21113 46.7994
21114 16.7814
21115 54.4722
21116 33.3833
21117 94.4513
21118 20.1466
21119 17.1403
21120 44.7803
21121 60.754
21122 21.6722
21123 18.7108
21124 17.589
21125 48.0109
21126 20.1018
21127 24.2747
21128 24.9926
21129 52.4979
21130 29.5245
21131 16.6916
21132 50.8826
21133 39.3959
21134 25.4413
21135 34.1012
21136 35.9409
21137 44.4662
21138 27.7745
21139 11.8008
21140 18.307
21141 14.7174
21142 51.8249
21143 36.9729
21144 21.1786
21145 29.2104
21146 46.6199
21147 35.3127
21148 70.76
21149 28.8514
21150 10.6791
21151 84.9838
21152 21.0889
21153 7.98686
21154 21.403
21155 70.3562
21156 30.0629
21157 13.5059
21158 23.467
21159 80.6314
21160 27.0117
21161 10.7688
21162 21.4927
21163 6.50615
21164 23.8708
21165 66.9012
21166 57.299
21167 15.7494
21168 19.6531
21169 13.6854
21170 15.6148
21171 34.9537
21172 19.8774
21173 12.6085
21174 32.3961
21175 14.9866
21176 17.7236
21177 25.4862
21178 50.4788
21179 22.1209
21180 51.0172
21181 30.5565
21182 18.7557
21183 18.2621
21184 6.41641
21185 9.01887
21186 13.3713
21187 9.64705
21188 10.2752
21189 19.3838
21190 13.82
21191 16.2429
21192 46.6199
21193 18.0377
21194 11.9354
21195 19.9223
21196 16.9609
21197 25.89
21198 59.1835
21199 55.4593
21200 11.9803
21201 27.954
21202 94.9449
21203 23.6914
21204 24.7234
21205 23.826
21206 14.1789
21207 41.6394
21208 34.2807
21209 60.1258
21210 48.1006
21211 46.4853
21212 31.05
21213 19.1146
21214 188.275
21215 37.6011
21216 51.6005
21217 75.247
21218 42.3573
21219 14.6725
21220 21.1338
21221 24.9029
21222 27.1912
21223 11.5316
21224 25.4862
21225 29.8386
21226 10.4547
21227 13.5956
21228 13.102
21229 28.3578
21230 32.9795
21231 54.6965
21232 48.9083
21233 35.4922
21234 21.5376
21235 5.60875
21236 18.6659
21237 11.8457
21238 19.4736
21239 23.3324
21240 13.5956
21241 26.8323
21242 5.87797
21243 8.39069
21244 5.60875
21245 6.41641
21246 10.4098
21247 27.5951
21248 18.7557
21249 13.461
21250 34.3704
21251 11.1726
21252 4.84596
21253 10.2304
21254 11.1278
21255 46.9789
21256 16.8263
21257 15.7942
21258 54.6068
21259 14.493
21260 8.88426
21261 17.2301
21262 32.0821
21263 15.0315
21264 16.3776
21265 26.7874
21266 20.7748
21267 174.769
21268 28.2232
21269 6.77537
21270 24.499
21271 15.3007
21272 22.4799
21273 21.4479
21274 171.493
21275 17.5442
21276 16.8711
21277 14.4033
21278 12.2944
21279 47.8763
21280 89.5605
21281 28.1784
21282 20.4607
21283 31.0052
21284 34.9089
21285 15.6596
21286 31.6334
21287 48.7288
21288 17.5442
21289 25.1272
21290 27.281
21291 30.5565
21292 41.5496
21293 18.4864
21294 38.0946
21295 53.9786
21296 31.3641
21297 23.9157
21298 15.9289
21299 21.5825
21300 15.525
21301 28.0438
21302 61.2027
21303 50.5236
21304 23.108
21305 23.5119
21306 28.0438
21307 75.1124
21308 23.1529
21309 62.818
21310 34.9986
21311 41.8188
21312 72.3304
21313 20.8197
21314 48.3699
21315 95.3936
21316 16.2429
21317 11.7559
21318 5.65362
21319 5.87797
21320 38.5433
21321 16.6468
21322 29.9283
21323 12.2046
21324 18.1723
21325 10.006
21326 91.9835
21327 18.6659
21328 9.60218
21329 24.1401
21330 48.998
21331 14.8071
21332 8.74965
21333 34.6845
21334 11.9354
21335 13.6405
21336 10.9931
21337 9.91627
21338 74.7983
21339 15.7942
21340 9.33296
21341 12.07
21342 10.2304
21343 10.5893
21344 51.78
21345 6.01258
21346 8.88426
21347 12.1598
21348 4.62161
21349 47.9212
21350 16.3327
21351 58.7348
21352 13.9097
21353 25.0375
21354 38.5882
21355 46.6199
21356 47.7865
21357 26.1592
21358 61.4719
21359 69.0549
21360 58.0169
21361 44.4213
21362 68.5614
21363 32.5308
21364 23.467
21365 14.8968
21366 53.7991
21367 31.3193
21368 25.7105
21369 32.5308
21370 13.6405
21371 95.9769
21372 18.2172
21373 5.3844
21374 25.9797
21375 88.708
21376 21.6722
21377 23.4221
21378 15.9289
21379 4.44213
21380 10.8137
21381 20.9543
21382 16.1083
21383 10.1855
21384 9.78166
21385 8.5253
21386 6.82024
21387 12.3393
21388 43.1201
21389 19.3838
21390 6.68563
21391 8.0766
21392 6.55102
21393 7.85225
21394 13.5956
21395 15.3007
21396 21.7619
21397 36.3447
21398 20.1915
21399 29.1655
21400 15.1661
21401 32.6654
21402 34.1909
21403 62.9077
21404 25.3516
21405 39.3959
21406 27.2361
21407 39.1715
21408 102.034
21409 33.9666
21410 15.884
21411 34.5499
21412 101.586
21413 27.9989
21414 36.1652
21415 90.3682
21416 20.4607
21417 31.3641
21418 23.9157
21419 31.0949
21420 71.1638
21421 41.5047
21422 68.8755
21423 29.1655
21424 13.461
21425 45.6777
21426 53.7991
21427 41.2355
21428 45.543
21429 50.1198
21430 130.168
21431 78.8366
21432 45.902
21433 45.8123
21434 24.5888
21435 49.8506
21436 70.3562
21437 44.0175
21438 50.1647
21439 43.7034
21440 35.1332
21441 29.8386
21442 18.307
21443 26.6079
21444 54.5171
21445 42.1778
21446 67.1255
21447 22.9734
21448 27.4156
21449 48.4596
21450 18.307
21451 22.0312
21452 13.5507
21453 12.2046
21454 23.5119
21455 36.6139
21456 52.5876
21457 33.0243
21458 29.4347
21459 13.6854
21460 8.0766
21461 14.4481
21462 45.4084
21463 17.589
21464 16.916
21465 23.3324
21466 9.28809
21467 24.9029
21468 9.06374
21469 20.8645
21470 22.3004
21471 65.1961
21472 27.954
21473 15.9737
21474 58.3759
21475 60.9783
21476 34.5499
21477 26.7425
21478 11.9803
21479 11.4867
21480 19.2044
21481 87.317
21482 43.3893
21483 11.9354
21484 27.5951
21485 10.4996
21486 14.6276
21487 36.8383
21488 10.6342
21489 26.2938
21490 64.882
21491 49.9403
21492 41.8637
21493 59.9015
21494 36.7037
21495 26.8323
21496 16.2878
21497 33.2935
21498 54.2478
21499 34.4602
21500 18.1275
21501 49.1326
21502 31.5436
21503 31.6334
21504 15.1212
21505 47.6071
21506 25.531
21507 44.5559
21508 28.2681
21509 23.9157
21510 47.3378
21511 114.463
21512 85.8363
21513 97.6371
21514 34.2807
21515 39.7099
21516 32.5756
21517 24.0952
21518 10.4996
21519 34.1012
21520 19.339
21521 21.044
21522 33.5628
21523 69.5485
21524 63.4013
21525 19.3838
21526 10.3201
21527 33.0692
21528 92.6117
21529 22.435
21530 22.3004
21531 5.74336
21532 10.9931
21533 49.4467
21534 15.9737
21535 6.77537
21536 32.2167
21537 25.3964
21538 30.2873
21539 47.7865
21540 16.1532
21541 53.7991
21542 15.9737
21543 5.92284
21544 16.4224
21545 19.4287
21546 48.5493
21547 56.94
21548 23.2427
21549 15.0315
21550 11.4867
21551 45.0046
21552 56.0875
21553 29.1206
21554 33.1589
21555 26.3836
21556 16.4673
21557 11.7111
21558 15.6596
21559 28.8065
21560 37.1524
21561 32.441
21562 31.05
21563 14.4033
21564 29.2104
21565 29.1655
21566 19.7428
21567 25.6208
21568 62.7283
21569 11.5316
21570 14.3584
21571 14.852
21572 6.01258
21573 26.7425
21574 88.6182
21575 15.6148
21576 22.435
21577 39.4856
21578 49.9852
21579 22.076
21580 50.7031
21581 34.3256
21582 32.1718
21583 26.1143
21584 40.0689
21585 21.6722
21586 26.5182
21587 11.397
21588 23.2875
21589 31.3641
21590 15.884
21591 8.74965
21592 14.6725
21593 61.5616
21594 41.3701
21595 33.7422
21596 35.9857
21597 29.7488
21598 42.0881
21599 55.0106
21600 48.5942
21601 22.794
21602 5.3844
21603 12.2944
21604 26.6079
21605 27.5502
21606 46.7545
21607 15.1212
21608 33.3833
21609 49.6711
21610 20.7299
21611 4.35239
21612 15.4802
21613 88.8426
21614 25.531
21615 27.1464
21616 18.4416
21617 11.3521
21618 41.4599
21619 8.57017
21620 37.1972
21621 40.9214
21622 32.7551
21623 45.4533
21624 38.1844
21625 32.4859
21626 39.2612
21627 33.5628
21628 22.5247
21629 31.3641
21630 12.5187
21631 17.589
21632 19.7428
21633 13.5956
21634 25.9797
21635 29.1206
21636 17.6339
21637 13.2815
21638 22.7491
21639 16.6019
21640 20.5505
21641 6.68563
21642 11.9803
21643 26.0246
21644 49.357
21645 31.9474
21646 7.26894
21647 8.34582
21648 16.916
21649 12.3393
21650 9.51244
21651 23.108
21652 25.531
21653 41.7291
21654 24.4541
21655 37.2421
21656 55.2798
21657 24.7234
21658 100.464
21659 27.1912
21660 41.0112
21661 49.9852
21662 34.5499
21663 18.8454
21664 41.0112
21665 23.8708
21666 63.6257
21667 20.2364
21668 65.5551
21669 22.0312
21670 90.0541
21671 10.4547
21672 9.33296
21673 14.0892
21674 10.006
21675 10.9483
21676 3.49986
21677 8.43556
21678 7.13433
21679 14.5828
21680 16.1981
21681 9.78166
21682 9.06374
21683 13.2367
21684 18.7557
21685 14.5828
21686 11.7111
21687 44.1969
21688 30.3321
21689 42.9855
21690 10.1406
21691 6.82024
21692 33.473
21693 37.3318
21694 27.0566
21695 52.4979
21696 32.9346
21697 22.1209
21698 8.65991
21699 15.3904
21700 34.505
21701 26.5182
21702 15.5699
21703 31.5436
21704 25.6656
21705 52.5876
21706 35.7614
21707 40.5176
21708 27.0117
21709 55.908
21710 38.1844
21711 44.6008
21712 70.401
21713 73.3176
21714 31.8128
21715 20.371
21716 15.3455
21717 36.6139
21718 79.2404
21719 50.2544
21720 34.4602
21721 63.8949
21722 60.7989
21723 24.5439
21724 49.4467
21725 28.9412
21726 15.0315
21727 26.0246
21728 13.5507
21729 10.7688
21730 44.9597
21731 10.5893
21732 7.6279
21733 10.7239
21734 6.86511
21735 31.0949
21736 11.1278
21737 25.1721
21738 45.7225
21739 26.2938
21740 9.37783
21741 18.0826
21742 11.9354
21743 30.5565
21744 35.4922
21745 9.78166
21746 16.4673
21747 24.6336
21748 58.7348
21749 17.0955
21750 14.493
21751 9.24322
21752 20.012
21753 41.5047
21754 101.047
21755 35.6716
21756 10.7688
21757 17.3198
21758 30.1526
21759 23.9606
21760 38.0049
21761 38.4087
21762 29.0309
21763 9.06374
21764 43.8829
21765 51.7351
21766 53.6645
21767 62.7283
21768 23.1978
21769 23.2427
21770 36.7485
21771 35.2229
21772 27.4156
21773 24.7682
21774 44.3316
21775 40.8766
21776 45.229
21777 41.1907
21778 25.4862
21779 25.1272
21780 100.823
21781 54.5171
21782 70.8946
21783 51.3762
21784 89.2913
21785 50.389
21786 56.2221
21787 44.2867
21788 35.2678
21789 25.8003
21790 13.102
21791 14.9417
21792 22.5247
21793 36.6139
21794 32.1718
21795 47.4725
21796 54.3824
21797 25.7554
21798 50.2544
21799 32.8448
21800 52.3633
21801 69.728
21802 65.5999
21803 36.3896
21804 25.6656
21805 11.4867
21806 19.7428
21807 9.96114
21808 25.3964
21809 56.1324
21810 50.2095
21811 41.8188
21812 25.3964
21813 54.203
21814 43.7931
21815 81.6185
21816 35.6268
21817 15.9289
21818 25.2618
21819 17.6339
21820 8.974
21821 20.0569
21822 34.9089
21823 23.5567
21824 51.78
21825 39.2612
21826 26.4733
21827 32.441
21828 19.339
21829 96.9641
21830 37.287
21831 35.3576
21832 26.0246
21833 9.06374
21834 14.4033
21835 9.78166
21836 14.8968
21837 38.9472
21838 33.1141
21839 38.0498
21840 26.4284
21841 30.9154
21842 29.2104
21843 56.8054
21844 17.4096
21845 8.79452
21846 6.7305
21847 30.3321
21848 15.0763
21849 5.74336
21850 11.4418
21851 29.8834
21852 19.9223
21853 35.5819
21854 8.88426
21855 7.35868
21856 11.1726
21857 6.90998
21858 12.6982
21859 31.2744
21860 42.447
21861 13.3713
21862 19.6082
21863 11.8905
21864 14.6725
21865 16.4224
21866 149.911
21867 9.19835
21868 11.397
21869 17.0955
21870 19.2941
21871 21.044
21872 7.80738
21873 35.9409
21874 16.2429
21875 19.0697
21876 37.8254
21877 10.365
21878 12.07
21879 7.22407
21880 30.7808
21881 69.369
21882 35.6268
21883 21.0889
21884 21.4479
21885 28.2232
21886 23.1529
21887 36.928
21888 106.207
21889 104.098
21890 36.7934
21891 41.1458
21892 85.3876
21893 65.8692
21894 58.1515
21895 28.8963
21896 40.9214
21897 22.3453
21898 38.3638
21899 23.6914
21900 41.9534
21901 47.2481
21902 43.7931
21903 23.0632
21904 31.8577
21905 37.3318
21906 25.2169
21907 56.5811
21908 25.2618
21909 14.3135
21910 20.1018
21911 36.9729
21912 17.4544
21913 60.5745
21914 98.6243
21915 35.0883
21916 27.6399
21917 41.415
21918 60.9783
21919 27.5502
21920 72.2856
21921 29.7039
21922 23.0183
21923 10.9034
21924 33.3833
21925 100.778
21926 73.3176
21927 60.7091
21928 88.9323
21929 47.8314
21930 40.7868
21931 12.3393
21932 137.212
21933 27.8194
21934 12.5187
21935 39.6651
21936 38.9023
21937 20.9992
21938 19.4287
21939 8.79452
21940 11.3072
21941 16.9609
21942 8.5253
21943 29.9732
21944 36.8383
21945 86.644
21946 19.0697
21947 9.33296
21948 14.5828
21949 9.91627
21950 14.5379
21951 8.03173
21952 18.1723
21953 34.6845
21954 23.6016
21955 15.7942
21956 15.7494
21957 14.9417
21958 13.3264
21959 4.80109
21960 13.0123
21961 10.7239
21962 32.2615
21963 11.4867
21964 25.531
21965 8.5253
21966 23.826
21967 30.2424
21968 12.1598
21969 32.6205
21970 35.4024
21971 34.9537
21972 18.0826
21973 18.0377
21974 18.6659
21975 28.4027
21976 62.6385
21977 19.4736
21978 24.5888
21979 30.4219
21980 99.9704
21981 68.337
21982 32.2167
21983 20.9992
21984 48.6391
21985 60.6642
21986 27.3707
21987 36.7485
21988 92.8809
21989 66.8114
21990 28.6271
21991 17.4544
21992 33.6974
21993 53.3504
21994 43.8829
21995 34.9537
21996 114.463
21997 32.2167
21998 35.5819
21999 81.1698
22000 65.4653
22001 24.858
22002 53.5299
22003 108.002
22004 33.6525
22005 17.9031
22006 20.1018
22007 24.6336
22008 36.1652
22009 29.3899
22010 31.6782
22011 17.9929
22012 11.397
22013 79.5994
22014 20.2364
22015 10.7688
22016 55.4145
22017 53.6197
22018 62.5488
22019 27.954
22020 10.4996
22021 24.2747
22022 17.7236
22023 29.2552
22024 54.5619
22025 40.1138
22026 22.3004
22027 33.832
22028 14.1789
22029 30.4667
22030 33.6076
22031 10.6791
22032 19.5184
22033 32.1269
22034 24.5439
22035 25.6208
22036 9.19835
22037 15.5699
22038 5.51901
22039 17.275
22040 22.5696
22041 12.8328
22042 5.56388
22043 60.2604
22044 12.1149
22045 6.95485
22046 9.28809
22047 4.98057
22048 17.7236
22049 78.2533
22050 23.2875
22051 28.6719
22052 10.7688
22053 11.038
22054 4.30752
22055 13.1469
22056 15.7045
22057 18.98
22058 18.0826
22059 26.9669
22060 61.0232
22061 13.5507
22062 36.7485
22063 23.467
22064 57.2093
22065 40.2035
22066 58.1067
22067 8.88426
22068 21.3132
22069 10.006
22070 23.0632
22071 59.3181
22072 49.8057
22073 32.0372
22074 16.1083
22075 86.1504
22076 12.5636
22077 25.1272
22078 34.4602
22079 24.2747
22080 37.3767
22081 37.8254
22082 27.4604
22083 38.8574
22084 24.2298
22085 62.3693
22086 26.2041
22087 21.8966
22088 12.7431
22089 13.2815
22090 20.2364
22091 10.7688
22092 19.9223
22093 48.5493
22094 20.6851
22095 7.98686
22096 15.9289
22097 112.489
22098 30.8706
22099 45.0943
22100 15.9289
22101 73.856
22102 53.6645
22103 20.2364
22104 16.6019
22105 17.6339
22106 27.954
22107 9.46757
22108 23.7811
22109 63.3564
22110 19.7428
22111 14.2687
22112 59.3181
22113 28.4476
22114 30.3321
22115 12.429
22116 119.982
22117 37.96
22118 27.7297
22119 22.8388
22120 10.5444
22121 16.9609
22122 11.5316
22123 17.5442
22124 48.1455
22125 34.1012
22126 66.3179
22127 14.2238
22128 5.69849
22129 9.78166
22130 15.3904
22131 9.46757
22132 40.9214
22133 8.974
22134 8.79452
22135 26.3836
22136 72.6445
22137 20.6851
22138 12.3393
22139 18.9351
22140 32.6205
22141 15.8391
22142 11.4418
22143 18.1723
22144 24.1401
22145 29.9732
22146 70.2215
22147 79.3302
22148 30.5565
22149 27.9091
22150 9.91627
22151 8.88426
22152 27.7297
22153 15.2109
22154 9.06374
22155 24.3644
22156 14.6276
22157 24.9477
22158 20.2364
22159 18.4416
22160 37.7357
22161 82.83
22162 33.8769
22163 77.7148
22164 23.5119
22165 23.108
22166 25.9349
22167 19.0697
22168 44.1072
22169 12.9226
22170 22.8837
22171 20.0569
22172 6.77537
22173 16.916
22174 24.9029
22175 50.6134
22176 27.5951
22177 23.7811
22178 15.8391
22179 10.8137
22180 7.6279
22181 17.4993
22182 16.1083
22183 10.4996
22184 34.6845
22185 38.2292
22186 22.435
22187 16.8711
22188 27.1015
22189 39.8894
22190 30.9154
22191 31.1398
22192 51.2864
22193 24.7234
22194 37.5113
22195 21.1338
22196 67.9781
22197 34.8191
22198 23.6465
22199 9.28809
22200 18.3967
22201 12.788
22202 15.9289
22203 45.8571
22204 45.4533
22205 24.4093
22206 17.1852
22207 15.9289
22208 36.7934
22209 72.0163
22210 30.9603
22211 52.0492
22212 56.1324
22213 14.8071
22214 25.4862
22215 40.0689
22216 50.1647
22217 14.3584
22218 28.5822
22219 36.8383
22220 29.6142
22221 20.1018
22222 96.8743
22223 23.6465
22224 40.2484
22225 30.018
22226 15.9737
22227 34.9986
22228 35.3127
22229 23.3773
22230 16.0186
22231 22.076
22232 11.4867
22233 29.9732
22234 24.4541
22235 35.9409
22236 24.7234
22237 9.33296
22238 34.0563
22239 27.5502
22240 29.6591
22241 63.9846
22242 14.5379
22243 28.986
22244 28.1335
22245 28.7168
22246 20.2364
22247 37.8254
22248 59.8566
22249 102.124
22250 36.569
22251 67.0807
22252 50.0749
22253 25.89
22254 14.6276
22255 12.2944
22256 31.1398
22257 56.94
22258 29.0309
22259 55.908
22260 36.7934
22261 16.2878
22262 18.307
22263 7.94199
22264 13.1469
22265 13.3264
22266 15.3455
22267 13.5956
22268 16.6468
22269 41.8188
22270 32.0372
22271 56.5811
22272 12.0252
22273 8.974
22274 40.6073
22275 29.3001
22276 18.0377
22277 10.7239
22278 50.2993
22279 13.2815
22280 8.12147
22281 18.8005
22282 9.69192
22283 22.435
22284 28.4476
22285 14.7622
22286 13.5059
22287 2.96142
22288 9.46757
22289 19.0697
22290 15.7942
22291 16.9609
22292 20.9992
22293 15.1212
22294 8.48043
22295 16.6916
22296 34.9986
22297 16.0186
22298 24.2298
22299 30.1975
22300 32.5756
22301 35.4473
22302 26.7874
22303 31.0949
22304 22.9286
22305 10.2752
22306 14.5828
22307 17.589
22308 22.5247
22309 8.43556
22310 11.9354
22311 13.0123
22312 11.4867
22313 34.1012
22314 74.1252
22315 35.2678
22316 29.3001
22317 14.1789
22318 26.6528
22319 69.0549
22320 37.6459
22321 32.9795
22322 8.5253
22323 22.4799
22324 32.9346
22325 33.6525
22326 47.5173
22327 29.2104
22328 25.3067
22329 33.6076
22330 8.74965
22331 15.8391
22332 63.7603
22333 31.6782
22334 14.9417
22335 5.33953
22336 9.19835
22337 17.9031
22338 15.8391
22339 12.0252
22340 20.6851
22341 53.3056
22342 9.73679
22343 14.1789
22344 41.056
22345 17.589
22346 8.74965
22347 22.6593
22348 20.2364
22349 22.435
22350 15.7494
22351 11.7559
22352 12.1149
22353 12.2495
22354 23.9157
22355 72.5548
22356 27.4156
22357 25.5759
22358 103.246
22359 23.1529
22360 15.884
22361 16.6019
22362 27.4156
22363 14.8968
22364 45.1841
22365 64.9718
22366 51.1518
22367 55.235
22368 19.5184
22369 22.5696
22370 12.4739
22371 5.65362
22372 27.0566
22373 29.4796
22374 5.74336
22375 17.4993
22376 36.0755
22377 31.9923
22378 29.0758
22379 40.2035
22380 25.3964
22381 39.1266
22382 80.3173
22383 48.0558
22384 18.2172
22385 96.1115
22386 33.6974
22387 18.4864
22388 20.9992
22389 22.1658
22390 14.1789
22391 12.2944
22392 19.6979
22393 33.2935
22394 15.7942
22395 135.911
22396 20.4607
22397 38.8574
22398 45.9917
22399 82.4262
22400 32.8897
22401 16.5122
22402 5.65362
22403 6.7305
22404 5.29466
22405 92.6565
22406 55.6837
22407 97.5474
22408 18.2621
22409 32.4859
22410 47.6519
22411 8.48043
22412 6.19206
22413 12.6533
22414 15.1212
22415 21.8966
22416 7.35868
22417 38.6779
22418 17.3198
22419 16.3776
22420 15.9737
22421 14.7174
22422 17.2301
22423 52.1838
22424 7.71764
22425 7.67277
22426 10.4996
22427 5.51901
22428 5.47414
22429 24.9926
22430 4.66648
22431 4.17291
22432 48.4596
22433 12.2046
22434 3.23064
22435 12.0252
22436 27.7745
22437 18.621
22438 25.89
22439 10.4547
22440 9.01887
22441 46.4404
22442 32.0372
22443 17.8583
22444 15.7942
22445 6.23693
22446 17.9929
22447 23.7811
22448 23.2875
22449 10.8137
22450 32.4859
22451 23.6914
22452 14.0443
22453 30.1078
22454 17.4544
22455 29.6142
22456 35.4473
22457 30.0629
22458 31.0949
22459 126.758
22460 67.7088
22461 29.9283
22462 48.9083
22463 31.3641
22464 32.1718
22465 20.7299
22466 35.5819
22467 30.9154
22468 44.4213
22469 35.1781
22470 11.9354
22471 14.2687
22472 25.9349
22473 36.2101
22474 48.9083
22475 11.5316
22476 7.98686
22477 19.1595
22478 23.9157
22479 65.3307
22480 27.5502
22481 34.8191
22482 21.1786
22483 25.2169
22484 66.0486
22485 23.2875
22486 9.55731
22487 11.397
22488 47.2032
22489 13.82
22490 36.4344
22491 22.435
22492 15.1212
22493 43.6585
22494 95.3936
22495 33.1589
22496 95.7526
22497 40.8766
22498 54.5171
22499 22.4799
22500 31.4987
22501 33.832
22502 20.8197
22503 20.1915
22504 7.08946
22505 27.7745
22506 73.0035
22507 20.8197
22508 33.3384
22509 38.2292
22510 38.5433
22511 112.803
22512 52.9915
22513 28.1335
22514 16.7814
22515 17.1403
22516 97.5922
22517 47.4276
22518 82.0224
22519 35.2678
22520 22.6145
22521 12.1598
22522 19.2044
22523 49.0878
22524 49.716
22525 19.9671
22526 10.3201
22527 19.339
22528 45.7674
22529 79.375
22530 33.832
22531 20.371
22532 11.2624
22533 22.9734
22534 18.98
22535 37.1524
22536 28.5373
22537 52.2736
22538 39.5305
22539 35.7614
22540 70.9395
22541 12.788
22542 15.9289
22543 12.5187
22544 7.53816
22545 7.40355
22546 15.6596
22547 23.2875
22548 20.9094
22549 12.429
22550 18.5313
22551 19.9223
22552 18.1723
22553 53.4402
22554 25.3964
22555 13.3713
22556 12.3393
22557 47.966
22558 50.8377
22559 28.5373
22560 12.429
22561 37.1524
22562 80.5865
22563 110.605
22564 63.0424
22565 39.8446
22566 57.8374
22567 38.1395
22568 16.4673
22569 57.9272
22570 80.5416
22571 34.6845
22572 10.3201
22573 17.7685
22574 38.4087
22575 51.6454
22576 26.1592
22577 14.2687
22578 38.9023
22579 23.0632
22580 15.525
22581 42.1329
22582 21.7171
22583 48.1904
22584 24.499
22585 49.1775
22586 12.6982
22587 20.7299
22588 17.7685
22589 12.2046
22590 13.3713
22591 29.4796
22592 31.8128
22593 28.5373
22594 16.5122
22595 36.255
22596 49.0429
22597 37.6459
22598 26.6528
22599 64.4333
22600 34.0563
22601 15.2109
22602 10.9483
22603 7.31381
22604 25.5759
22605 38.2292
22606 19.4736
22607 21.9863
22608 13.1469
22609 33.0243
22610 16.7814
22611 25.7554
22612 9.10861
22613 24.6785
22614 53.2607
22615 37.6908
22616 23.1529
22617 9.33296
22618 14.3135
22619 17.1852
22620 7.76251
22621 9.4227
22622 37.4216
22623 32.9795
22624 46.1264
22625 36.6588
22626 5.33953
22627 16.5122
22628 26.3836
22629 19.0697
22630 69.9523
22631 22.6145
22632 16.1083
22633 50.2993
22634 20.3261
22635 22.8837
22636 104.727
22637 34.6845
22638 30.1526
22639 24.9477
22640 18.1275
22641 31.05
22642 64.6128
22643 36.4793
22644 36.8831
22645 13.8648
22646 27.9989
22647 44.0175
22648 23.0183
22649 13.2815
22650 32.8
22651 19.0697
22652 13.6405
22653 35.3127
22654 21.8966
22655 35.3576
22656 19.7877
22657 27.281
22658 20.8197
22659 18.1275
22660 13.9994
22661 22.5696
22662 26.8771
22663 56.94
22664 31.8577
22665 26.6528
22666 34.9537
22667 18.3967
22668 17.2301
22669 9.64705
22670 23.6465
22671 106.521
22672 27.1464
22673 73.9458
22674 13.2815
22675 28.8514
22676 23.6914
22677 21.2684
22678 45.4533
22679 22.1658
22680 28.5822
22681 25.4862
22682 16.7365
22683 28.3578
22684 31.5436
22685 42.4919
22686 30.8257
22687 11.2175
22688 29.5693
22689 12.6085
22690 31.5885
22691 52.5876
22692 41.5945
22693 45.1392
22694 47.8763
22695 9.51244
22696 8.16634
22697 10.5893
22698 12.7431
22699 7.71764
22700 18.1275
22701 24.858
22702 25.7105
22703 10.0957
22704 6.55102
22705 33.6974
22706 18.9351
22707 27.9989
22708 28.1784
22709 43.2098
22710 30.9603
22711 36.8831
22712 50.1647
22713 36.4793
22714 36.255
22715 51.2415
22716 60.0361
22717 20.1466
22718 9.19835
22719 23.9157
22720 24.4541
22721 15.1661
22722 11.1278
22723 22.7491
22724 42.806
22725 33.5628
22726 43.5239
22727 37.9151
22728 65.0615
22729 21.3581
22730 8.5253
22731 7.80738
22732 13.0123
22733 16.1532
22734 40.6971
22735 23.2427
22736 9.96114
22737 20.5505
22738 11.6213
22739 30.8706
22740 22.1658
22741 24.8131
22742 15.1661
22743 13.5956
22744 19.6082
22745 19.7428
22746 16.916
22747 20.8197
22748 12.429
22749 25.2618
22750 32.0372
22751 32.1718
22752 65.1512
22753 38.992
22754 13.0572
22755 18.8903
22756 23.3773
22757 35.2678
22758 32.6205
22759 38.1844
22760 15.6148
22761 23.826
22762 23.9157
22763 10.9931
22764 19.1595
22765 29.9732
22766 32.5308
22767 49.0429
22768 31.7231
22769 15.3455
22770 38.0946
22771 29.0758
22772 10.9931
22773 14.7174
22774 12.6982
22775 23.6465
22776 12.3841
22777 22.8388
22778 39.4407
22779 16.1083
22780 17.7685
22781 39.4407
22782 56.4913
22783 23.5567
22784 16.7365
22785 43.479
22786 55.7285
22787 49.6262
22788 17.4096
22789 30.2424
22790 78.2533
22791 68.8306
22792 41.774
22793 51.1518
22794 16.3776
22795 29.2552
22796 32.3961
22797 22.2555
22798 13.82
22799 44.9149
22800 39.1715
22801 19.6082
22802 40.8317
22803 28.7168
22804 12.6533
22805 21.8068
22806 20.5953
22807 10.5893
22808 17.4993
22809 37.96
22810 15.5699
22811 32.5756
22812 24.499
22813 16.916
22814 15.4802
22815 23.7362
22816 8.5253
22817 17.589
22818 52.812
22819 26.6528
22820 58.1515
22821 61.6963
22822 41.774
22823 65.7346
22824 34.0563
22825 18.0826
22826 33.7871
22827 26.2041
22828 20.0569
22829 44.6008
22830 42.3573
22831 28.7617
22832 47.6968
22833 21.7619
22834 17.589
22835 27.2361
22836 41.5047
22837 64.2987
22838 29.6591
22839 32.3961
22840 43.7931
22841 39.0369
22842 51.3313
22843 19.9671
22844 12.9226
22845 24.0503
22846 24.3195
22847 17.1403
22848 12.6982
22849 24.1849
22850 26.2041
22851 11.2624
22852 10.0509
22853 39.6651
22854 30.1526
22855 13.9546
22856 22.8837
22857 35.7165
22858 15.4802
22859 17.2301
22860 13.1918
22861 16.0186
22862 31.6782
22863 23.5567
22864 19.0697
22865 27.1912
22866 32.3513
22867 46.1712
22868 13.6405
22869 31.2744
22870 43.9277
22871 57.0746
22872 62.3693
22873 34.9986
22874 59.2733
22875 28.4027
22876 14.6725
22877 36.4793
22878 35.4922
22879 13.5059
22880 35.6716
22881 9.01887
22882 19.2044
22883 32.0372
22884 12.8777
22885 36.3896
22886 62.1001
22887 85.7466
22888 39.0369
22889 9.46757
22890 26.8323
22891 31.1847
22892 22.3453
22893 34.0563
22894 15.2109
22895 29.5693
22896 129.988
22897 17.589
22898 52.7671
22899 50.8826
22900 68.7408
22901 32.3513
22902 11.038
22903 16.916
22904 58.2861
22905 31.0052
22906 37.8254
22907 6.37154
22908 23.467
22909 37.6908
22910 61.4719
22911 52.4082
22912 95.6628
22913 37.0626
22914 22.6145
22915 29.6142
22916 22.8837
22917 30.5116
22918 29.2104
22919 31.3193
22920 18.307
22921 27.0117
22922 57.9272
22923 38.0049
22924 15.6596
22925 12.1598
22926 19.5184
22927 41.056
22928 53.171
22929 29.3899
22930 66.9909
22931 33.6076
22932 21.9414
22933 56.5811
22934 41.9534
22935 36.4344
22936 21.1786
22937 21.5825
22938 32.0821
22939 52.5876
22940 37.0626
22941 14.0892
22942 24.9926
22943 30.4219
22944 20.8645
22945 36.9729
22946 28.2232
22947 35.0883
22948 26.2041
22949 7.1792
22950 16.8711
22951 17.6788
22952 9.06374
22953 13.0123
22954 11.8008
22955 23.3324
22956 13.5956
22957 27.9989
22958 28.2232
22959 13.82
22960 27.281
22961 47.3827
22962 163.91
22963 14.0892
22964 32.441
22965 24.5888
22966 29.4796
22967 30.8257
22968 27.4156
22969 48.5045
22970 28.5822
22971 22.8837
22972 12.6533
22973 34.7294
22974 67.9332
22975 60.4399
22976 36.0306
22977 19.5633
22978 25.0375
22979 25.5759
22980 17.0955
22981 9.69192
22982 23.8708
22983 27.1912
22984 21.5376
22985 35.9857
22986 79.3302
22987 32.441
22988 7.76251
22989 9.8714
22990 32.2167
22991 37.287
22992 8.16634
22993 12.5187
22994 31.0949
22995 32.5756
22996 15.1661
22997 10.0957
22998 32.9346
22999 53.0363
23000 14.5828
23001 8.5253
23002 12.2495
23003 30.7808
23004 27.8194
23005 22.8388
23006 62.0552
23007 22.6593
23008 43.6136
23009 23.108
23010 34.6845
23011 61.6065
23012 28.4925
23013 60.9335
23014 33.8769
23015 98.714
23016 39.351
23017 38.7228
23018 18.5313
23019 29.0758
23020 61.2027
23021 36.2101
23022 41.5047
23023 29.2104
23024 28.7168
23025 18.7557
23026 28.5373
23027 40.2484
23028 32.7551
23029 30.1078
23030 13.9546
23031 34.9089
23032 30.1975
23033 32.5308
23034 86.4196
23035 53.171
23036 21.8966
23037 30.9603
23038 19.6531
23039 32.2167
23040 40.9214
23041 39.5753
23042 27.8194
23043 23.4221
23044 30.9154
23045 84.221
23046 39.3061
23047 100.015
23048 29.0758
23049 30.4219
23050 73.4522
23051 34.2807
23052 23.9606
23053 10.7688
23054 20.4158
23055 14.493
23056 8.79452
23057 27.4156
23058 44.0623
23059 18.9351
23060 11.9803
23061 17.1852
23062 13.9994
23063 48.1904
23064 6.86511
23065 8.12147
23066 57.0298
23067 72.2856
23068 18.3518
23069 15.7494
23070 5.96771
23071 13.5059
23072 12.1149
23073 5.29466
23074 41.056
23075 27.0566
23076 39.0818
23077 33.4282
23078 6.32667
23079 6.46128
23080 14.2687
23081 10.006
23082 24.7234
23083 24.499
23084 18.0826
23085 14.0443
23086 15.6596
23087 12.1149
23088 72.4202
23089 20.7748
23090 7.08946
23091 17.9031
23092 18.621
23093 83.9518
23094 30.4219
23095 22.2106
23096 75.5162
23097 22.7491
23098 16.5122
23099 11.6662
23100 15.7942
23101 18.8903
23102 17.9031
23103 9.73679
23104 12.6085
23105 30.6013
23106 36.8383
23107 40.6971
23108 25.531
23109 48.3699
23110 26.6977
23111 77.4456
23112 21.9863
23113 14.3584
23114 80.766
23115 21.2235
23116 10.9034
23117 53.3953
23118 135.732
23119 41.6842
23120 23.5567
23121 33.9666
23122 33.3833
23123 16.3776
23124 71.433
23125 31.1398
23126 14.5828
23127 18.1723
23128 123.393
23129 42.2227
23130 10.1855
23131 62.0103
23132 102.034
23133 36.7934
23134 21.9414
23135 10.365
23136 18.5762
23137 23.0632
23138 16.2878
23139 40.6522
23140 19.2044
23141 11.9354
23142 22.6593
23143 40.8766
23144 13.461
23145 15.4353
23146 41.5047
23147 84.6248
23148 127.745
23149 33.7422
23150 82.5608
23151 32.3064
23152 26.7874
23153 11.4867
23154 19.2044
23155 17.9031
23156 15.0315
23157 13.8648
23158 22.4799
23159 34.9537
23160 13.82
23161 11.3521
23162 20.7748
23163 18.0826
23164 22.3453
23165 15.2558
23166 16.0635
23167 19.2044
23168 24.6785
23169 43.9277
23170 55.2798
23171 29.3899
23172 36.6139
23173 10.1855
23174 35.0435
23175 70.2215
23176 43.479
23177 110.829
23178 28.8514
23179 19.0697
23180 19.6531
23181 60.1258
23182 68.0229
23183 58.2413
23184 95.3039
23185 34.5499
23186 15.6596
23187 16.6916
23188 30.2873
23189 72.1958
23190 39.7548
23191 24.4541
23192 17.0506
23193 42.447
23194 26.4733
23195 12.3841
23196 24.1849
23197 22.8388
23198 10.9483
23199 14.2238
23200 14.4033
23201 19.1146
23202 21.1786
23203 25.8003
23204 17.7685
23205 4.39726
23206 16.2429
23207 55.4593
23208 15.0763
23209 46.1712
23210 5.8331
23211 13.9097
23212 47.6519
23213 17.5442
23214 14.8968
23215 40.6073
23216 21.403
23217 61.2027
23218 17.3647
23219 24.5439
23220 37.0626
23221 23.6016
23222 26.0246
23223 88.5734
23224 12.0252
23225 24.9029
23226 73.2278
23227 24.6336
23228 44.5559
23229 19.0249
23230 36.3447
23231 15.4802
23232 24.9926
23233 36.3447
23234 12.9674
23235 38.3638
23236 35.3127
23237 26.0695
23238 25.7554
23239 12.2495
23240 27.2361
23241 50.6582
23242 27.4604
23243 23.1978
23244 68.6511
23245 33.3833
23246 15.4802
23247 14.493
23248 23.6465
23249 48.9083
23250 54.9209
23251 23.467
23252 34.864
23253 63.1321
23254 26.6977
23255 20.5505
23256 41.7291
23257 45.8571
23258 46.8891
23259 20.5056
23260 40.383
23261 45.5879
23262 28.986
23263 25.0375
23264 13.7302
23265 17.589
23266 36.8831
23267 21.9414
23268 28.9412
23269 30.1526
23270 49.4916
23271 36.7037
23272 22.5696
23273 43.6585
23274 24.0503
23275 21.4927
23276 28.7617
23277 25.3516
23278 25.0375
23279 41.1907
23280 34.4602
23281 23.0183
23282 26.4284
23283 55.3247
23284 53.844
23285 15.1661
23286 7.35868
23287 12.7431
23288 38.6331
23289 18.1275
23290 22.2106
23291 19.6082
23292 14.6725
23293 31.05
23294 14.6725
23295 15.2558
23296 15.9289
23297 46.4404
23298 21.5825
23299 11.8457
23300 28.3578
23301 31.6334
23302 17.6788
23303 10.0509
23304 11.3072
23305 5.02544
23306 16.3327
23307 15.1661
23308 38.4536
23309 28.313
23310 6.95485
23311 27.9091
23312 48.6391
23313 19.5633
23314 25.3067
23315 26.3836
23316 31.0949
23317 24.9029
23318 39.9792
23319 13.7751
23320 32.8
23321 31.9923
23322 47.6519
23323 53.0363
23324 37.4664
23325 34.864
23326 29.6142
23327 14.2687
23328 31.7231
23329 30.4219
23330 31.1398
23331 12.6085
23332 24.5888
23333 31.6782
23334 42.2227
23335 26.1592
23336 42.9406
23337 21.0889
23338 21.9414
23339 44.6456
23340 50.6134
23341 27.8194
23342 45.1392
23343 41.5047
23344 33.6974
23345 64.7474
23346 29.4796
23347 31.2295
23348 44.87
23349 33.473
23350 26.1143
23351 46.3058
23352 40.383
23353 40.2484
23354 81.798
23355 35.5819
23356 17.9929
23357 14.0443
23358 14.2238
23359 17.3647
23360 15.3455
23361 65.914
23362 39.8894
23363 18.307
23364 9.96114
23365 26.0246
23366 46.5302
23367 26.6977
23368 10.7688
23369 28.7617
23370 49.9403
23371 51.3762
23372 43.7034
23373 12.07
23374 24.858
23375 21.8966
23376 51.9595
23377 40.5625
23378 11.9354
23379 10.006
23380 16.7814
23381 56.0875
23382 15.525
23383 15.1212
23384 14.0892
23385 12.4739
23386 47.0238
23387 10.6791
23388 6.59589
23389 18.3967
23390 12.6085
23391 28.0886
23392 55.5491
23393 45.0943
23394 20.1915
23395 24.6785
23396 10.0957
23397 25.2169
23398 26.3836
23399 58.5554
23400 35.1332
23401 15.3007
23402 15.7494
23403 11.9354
23404 27.6399
23405 10.2752
23406 12.5187
23407 11.7559
23408 17.2301
23409 26.3387
23410 14.2238
23411 37.6908
23412 22.6145
23413 17.948
23414 61.0681
23415 70.4908
23416 50.2544
23417 25.8003
23418 10.1406
23419 24.5439
23420 43.7482
23421 62.2796
23422 87.0029
23423 32.6205
23424 21.8966
23425 36.2101
23426 38.1395
23427 17.0057
23428 37.4216
23429 38.0049
23430 15.6596
23431 14.9417
23432 15.1212
23433 14.1789
23434 29.1206
23435 31.6782
23436 67.1704
23437 56.7157
23438 14.4033
23439 10.4547
23440 36.928
23441 16.6019
23442 38.6779
23443 29.9732
23444 76.3687
23445 64.7923
23446 27.8643
23447 45.4982
23448 50.1198
23449 26.7425
23450 32.5308
23451 71.5676
23452 28.8065
23453 21.3132
23454 90.9515
23455 33.3384
23456 14.9417
23457 17.948
23458 11.8008
23459 13.4161
23460 14.852
23461 13.6854
23462 25.4413
23463 32.4859
23464 32.8448
23465 23.2875
23466 38.0498
23467 23.7362
23468 48.9083
23469 22.3453
23470 54.4722
23471 16.0186
23472 43.7034
23473 56.8054
23474 36.3896
23475 12.2495
23476 20.371
23477 8.48043
23478 17.9031
23479 28.8963
23480 11.8905
23481 81.3044
23482 24.7234
23483 15.5699
23484 29.3899
23485 16.4673
23486 17.4096
23487 7.76251
23488 13.6854
23489 8.5253
23490 11.9803
23491 28.0438
23492 32.5308
23493 26.4284
23494 46.7097
23495 11.8905
23496 42.6714
23497 15.6596
23498 58.2861
23499 21.4927
23500 55.9529
23501 27.7297
23502 32.3961
23503 12.6533
23504 8.74965
23505 13.102
23506 20.8645
23507 25.6208
23508 22.9286
23509 54.5171
23510 48.0558
23511 65.241
23512 36.7934
23513 13.4161
23514 10.2752
23515 13.5956
23516 36.3447
23517 30.3321
23518 67.5294
23519 40.6971
23520 90.6374
23521 51.1069
23522 22.076
23523 12.788
23524 35.5819
23525 20.9992
23526 20.4158
23527 73.2278
23528 34.6845
23529 37.0177
23530 196.575
23531 24.4093
23532 38.4985
23533 68.337
23534 23.3324
23535 47.6071
23536 36.255
23537 10.1855
23538 99.1178
23539 61.5168
23540 26.2041
23541 26.7425
23542 19.5184
23543 9.8714
23544 14.7622
23545 79.4199
23546 23.6914
23547 12.6982
23548 16.4224
23549 7.85225
23550 65.914
23551 16.4224
23552 8.5253
23553 71.9715
23554 31.1847
23555 68.9652
23556 41.4599
23557 18.3967
23558 11.8008
23559 15.9289
23560 24.5888
23561 9.24322
23562 17.8134
23563 23.7811
23564 12.3841
23565 17.0955
23566 21.6722
23567 8.0766
23568 19.1595
23569 23.467
23570 12.6533
23571 19.339
23572 18.4416
23573 36.4793
23574 33.2038
23575 66.4076
23576 30.9154
23577 8.65991
23578 19.6979
23579 50.748
23580 33.2487
23581 30.8257
23582 8.88426
23583 34.1461
23584 41.9983
23585 52.1838
23586 31.9474
23587 86.4645
23588 39.0818
23589 45.8123
23590 51.1069
23591 23.826
23592 11.9354
23593 39.0369
23594 49.9403
23595 16.0635
23596 67.4845
23597 36.8831
23598 33.2038
23599 51.8697
23600 24.0503
23601 136.809
23602 58.1964
23603 14.0892
23604 35.8511
23605 34.3256
23606 17.6339
23607 21.8068
23608 32.3513
23609 38.9472
23610 17.9929
23611 25.3964
23612 28.0438
23613 45.6328
23614 29.1206
23615 44.4213
23616 27.4604
23617 15.9737
23618 52.4082
23619 34.9089
23620 57.658
23621 39.351
23622 25.1272
23623 66.0038
23624 41.9534
23625 59.4079
23626 51.6454
23627 79.5096
23628 46.8891
23629 21.4927
23630 15.1661
23631 43.2098
23632 34.1461
23633 36.2998
23634 21.7619
23635 13.82
23636 19.0697
23637 22.7042
23638 31.2744
23639 21.2235
23640 41.9086
23641 18.4864
23642 13.3264
23643 20.6851
23644 11.2175
23645 52.4979
23646 37.5113
23647 17.9031
23648 17.0506
23649 14.6725
23650 15.9289
23651 26.6528
23652 18.2621
23653 11.7559
23654 28.2232
23655 61.6963
23656 30.8257
23657 39.6651
23658 47.966
23659 34.9089
23660 31.9026
23661 32.1718
23662 57.0746
23663 33.2487
23664 37.287
23665 93.6437
23666 43.1201
23667 79.0609
23668 46.7994
23669 16.1532
23670 26.4733
23671 57.5682
23672 97.0089
23673 156.955
23674 53.0812
23675 45.4982
23676 72.6445
23677 82.7851
23678 36.4793
23679 58.1964
23680 28.4925
23681 23.8708
23682 53.844
23683 27.6399
23684 126.354
23685 27.6848
23686 21.4479
23687 97.6371
23688 54.3376
23689 128.822
23690 31.9923
23691 9.91627
23692 94.6308
23693 42.8957
23694 72.0612
23695 19.9223
23696 12.8328
23697 20.012
23698 23.0183
23699 6.82024
23700 20.2364
23701 15.4802
23702 17.7685
23703 23.1978
23704 12.8328
23705 6.99972
23706 10.8137
23707 13.9546
23708 5.87797
23709 9.91627
23710 9.01887
23711 8.16634
23712 69.4139
23713 13.2815
23714 10.3201
23715 142.597
23716 26.8323
23717 7.6279
23718 19.5633
23719 45.7225
23720 38.319
23721 27.3707
23722 31.0052
23723 10.2752
23724 16.0635
23725 29.7937
23726 38.5433
23727 36.928
23728 25.0823
23729 13.9097
23730 16.7365
23731 39.2164
23732 37.6011
23733 33.3384
23734 20.7299
23735 14.8071
23736 16.3776
23737 10.1406
23738 20.012
23739 47.7417
23740 39.2612
23741 10.9483
23742 22.3453
23743 81.5737
23744 64.7025
23745 47.4725
23746 18.3967
23747 21.4927
23748 38.9023
23749 16.2878
23750 39.2164
23751 84.4453
23752 60.2155
23753 40.8766
23754 59.5874
23755 27.2361
23756 24.9029
23757 36.0755
23758 25.1721
23759 51.7351
23760 50.5236
23761 83.4133
23762 43.4342
23763 70.5805
23764 133.623
23765 113.701
23766 99.073
23767 34.2358
23768 56.1324
23769 25.1721
23770 34.4153
23771 54.2927
23772 46.2161
23773 59.2733
23774 46.3058
23775 17.0955
23776 35.2229
23777 39.1266
23778 13.9097
23779 36.569
23780 26.6528
23781 38.0049
23782 9.91627
23783 28.2681
23784 46.1264
23785 45.6328
23786 26.7425
23787 29.7937
23788 23.3324
23789 8.83939
23790 18.5762
23791 19.5184
23792 23.7811
23793 21.6273
23794 20.7299
23795 48.325
23796 13.3264
23797 22.5247
23798 16.916
23799 39.4856
23800 18.307
23801 23.7811
23802 21.6273
23803 19.5184
23804 28.6719
23805 14.6276
23806 9.51244
23807 12.9226
23808 19.1146
23809 12.8777
23810 50.1647
23811 20.5056
23812 9.82653
23813 6.64076
23814 15.5699
23815 8.57017
23816 13.2815
23817 41.774
23818 42.0432
23819 12.8777
23820 47.6968
23821 20.6402
23822 12.2495
23823 18.6659
23824 67.305
23825 35.2678
23826 18.307
23827 17.4096
23828 18.9351
23829 84.4902
23830 30.1975
23831 78.0738
23832 37.1524
23833 70.9395
23834 30.6013
23835 56.94
23836 22.1658
23837 23.1529
23838 56.0426
23839 36.0306
23840 45.4982
23841 36.8831
23842 13.5507
23843 23.5567
23844 61.2027
23845 44.1969
23846 44.9597
23847 70.1318
23848 54.2927
23849 11.8905
23850 35.8511
23851 43.0303
23852 121.284
23853 44.4213
23854 27.6399
23855 31.5436
23856 21.4479
23857 30.1078
23858 48.1904
23859 82.9646
23860 68.696
23861 25.4413
23862 29.8834
23863 47.1135
23864 17.9031
23865 20.9094
23866 23.1978
23867 22.9286
23868 79.1058
23869 37.8703
23870 11.4418
23871 15.1661
23872 15.4802
23873 10.6342
23874 38.2741
23875 16.7814
23876 63.3116
23877 20.6851
23878 23.4221
23879 9.06374
23880 21.1338
23881 20.0569
23882 6.68563
23883 20.1466
23884 54.1581
23885 36.928
23886 13.0572
23887 6.01258
23888 48.7288
23889 13.8648
23890 5.69849
23891 9.91627
23892 6.2818
23893 15.1661
23894 10.9931
23895 5.60875
23896 12.1598
23897 31.5885
23898 23.6914
23899 7.08946
23900 12.9674
23901 15.5699
23902 23.2875
23903 32.3961
23904 12.8328
23905 8.61504
23906 6.05745
23907 6.01258
23908 2.87168
23909 7.85225
23910 36.569
23911 15.7494
23912 15.525
23913 6.14719
23914 28.986
23915 9.4227
23916 8.39069
23917 6.82024
23918 3.05116
23919 8.25608
23920 2.6922
23921 7.40355
23922 70.8497
23923 5.42927
23924 5.8331
23925 48.1455
23926 4.71135
23927 7.35868
23928 39.6202
23929 5.47414
23930 12.9674
23931 54.6068
23932 13.8648
23933 13.1469
23934 14.1341
23935 14.1341
23936 27.4604
23937 117.873
23938 21.8068
23939 24.499
23940 20.1018
23941 10.4996
23942 39.3959
23943 98.5345
23944 21.1338
23945 33.7871
23946 36.569
23947 33.473
23948 86.5094
23949 51.1967
23950 33.2935
23951 12.2944
23952 17.7236
23953 21.9414
23954 8.12147
23955 16.8711
23956 8.25608
23957 9.73679
23958 18.621
23959 12.2495
23960 39.5305
23961 15.3007
23962 33.6525
23963 27.5053
23964 34.3704
23965 25.8451
23966 9.15348
23967 53.7094
23968 60.5296
23969 37.3767
23970 28.8514
23971 8.92913
23972 47.3378
23973 25.4862
23974 40.4279
23975 15.0315
23976 10.6342
23977 60.8886
23978 17.9929
23979 52.8569
23980 11.397
23981 16.0635
23982 38.3638
23983 20.2812
23984 49.5814
23985 23.5567
23986 9.33296
23987 14.852
23988 40.4279
23989 13.6405
23990 78.3879
23991 10.2752
23992 7.35868
23993 6.7305
23994 61.6065
23995 57.7926
23996 72.8689
23997 54.4273
23998 67.305
23999 27.1015
24000 98.4448
24001 91.5348
24002 37.96
24003 26.4733
24004 28.4027
24005 10.2304
24006 96.5154
24007 18.8903
24008 152.782
24009 18.5762
24010 10.9483
24011 196.575
24012 14.1789
24013 12.07
24014 10.006
24015 6.50615
24016 12.1598
24017 6.59589
24018 6.7305
24019 10.5893
24020 3.1409
24021 6.68563
24022 17.6339
24023 38.9023
24024 103.425
24025 5.65362
24026 5.51901
24027 35.3576
24028 40.742
24029 7.04459
24030 5.56388
24031 30.1078
24032 5.60875
24033 10.6342
24034 8.34582
24035 5.29466
24036 11.1726
24037 13.82
24038 13.7751
24039 6.59589
24040 13.2815
24041 8.39069
24042 13.5956
24043 9.28809
24044 7.89712
24045 9.15348
24046 6.10232
24047 5.92284
24048 9.78166
24049 37.3767
24050 10.4996
24051 3.85882
24052 10.9483
24053 15.5699
24054 13.2367
24055 12.2046
24056 10.8137
24057 9.96114
24058 10.9034
24059 40.2484
24060 42.806
24061 7.31381
24062 59.6322
24063 8.43556
24064 5.3844
24065 12.8328
24066 19.1595
24067 124.828
24068 36.3447
24069 17.3198
24070 17.5442
24071 99.1178
24072 36.8831
24073 11.5765
24074 18.7557
24075 8.5253
24076 31.3641
24077 26.7874
24078 15.7942
24079 36.3896
24080 34.1909
24081 37.3767
24082 33.0692
24083 88.708
24084 368.787
24085 46.0366
24086 57.8374
24087 122.764
24088 56.6708
24089 57.5682
24090 23.2875
24091 68.2473
24092 65.3307
24093 89.6951
24094 124.29
24095 61.2924
24096 28.8963
24097 55.6388
24098 44.6456
24099 44.5559
24100 19.8774
24101 12.788
24102 17.3647
24103 29.7039
24104 60.8886
24105 100.554
24106 83.2338
24107 34.0563
24108 18.8454
24109 75.2021
24110 31.4987
24111 16.916
24112 79.3302
24113 29.7039
24114 29.3899
24115 60.1707
24116 15.884
24117 31.2744
24118 85.926
24119 17.4544
24120 12.6982
24121 18.307
24122 9.28809
24123 14.2238
24124 56.3119
24125 11.9803
24126 16.6468
24127 31.768
24128 29.2104
24129 7.67277
24130 62.5937
24131 16.7814
24132 15.0763
24133 63.4462
24134 18.8005
24135 8.70478
24136 24.3195
24137 69.0101
24138 36.8383
24139 87.8106
24140 24.4093
24141 87.7208
24142 20.4158
24143 9.64705
24144 9.60218
24145 52.2736
24146 16.6468
24147 24.1849
24148 68.7857
24149 20.012
24150 20.012
24151 14.1789
24152 13.5059
24153 5.74336
24154 12.07
24155 18.6659
24156 24.1849
24157 33.5628
24158 13.7302
24159 5.33953
24160 19.2941
24161 26.2938
24162 18.307
24163 35.4024
24164 39.0818
24165 46.261
24166 32.9346
24167 18.5313
24168 23.6465
24169 18.307
24170 25.2618
24171 33.1141
24172 18.5762
24173 11.038
24174 14.1789
24175 7.71764
24176 11.1278
24177 9.64705
24178 7.08946
24179 15.4802
24180 13.9097
24181 9.15348
24182 23.0632
24183 20.8645
24184 7.53816
24185 27.0117
24186 33.9217
24187 82.7403
24188 70.2215
24189 16.3327
24190 22.5247
24191 54.5171
24192 31.1398
24193 8.03173
24194 60.6642
24195 46.2161
24196 11.038
24197 13.1469
24198 23.8708
24199 124.918
24200 19.4736
24201 19.8774
24202 18.5762
24203 51.9595
24204 71.8817
24205 60.8886
24206 93.8232
24207 18.6659
24208 23.0183
24209 39.7997
24210 99.1627
24211 65.0615
24212 82.1121
24213 47.1584
24214 67.8434
24215 32.5308
24216 17.589
24217 16.6468
24218 38.8125
24219 69.369
24220 17.8134
24221 28.5373
24222 31.5436
24223 12.2046
24224 56.94
24225 143.046
24226 21.0889
24227 39.8894
24228 77.8494
24229 20.9094
24230 22.3004
24231 22.9734
24232 13.102
24233 41.6842
24234 39.351
24235 66.632
24236 41.2355
24237 41.9983
24238 17.0506
24239 16.6468
24240 14.6276
24241 42.3124
24242 35.2678
24243 21.2235
24244 43.3444
24245 43.4342
24246 19.5184
24247 38.7228
24248 61.2027
24249 20.5056
24250 9.73679
24251 21.403
24252 16.9609
24253 11.9354
24254 17.4096
24255 16.2429
24256 12.788
24257 21.6273
24258 26.6528
24259 23.0632
24260 15.6148
24261 33.9666
24262 64.4333
24263 20.6402
24264 24.0503
24265 11.2175
24266 42.0432
24267 48.5942
24268 59.9912
24269 16.3776
24270 20.9992
24271 10.2752
24272 40.9214
24273 90.5925
24274 13.1469
24275 36.4344
24276 58.2861
24277 20.5505
24278 42.3124
24279 12.5636
24280 6.2818
24281 11.4418
24282 11.1726
24283 16.6019
24284 41.6842
24285 17.589
24286 22.6145
24287 30.377
24288 89.8297
24289 14.6276
24290 11.8905
24291 14.0443
24292 8.92913
24293 14.8968
24294 25.3964
24295 119.893
24296 11.4867
24297 12.07
24298 9.4227
24299 51.3762
24300 21.044
24301 12.2046
24302 3.76908
24303 7.80738
24304 61.6963
24305 8.48043
24306 15.0763
24307 17.8583
24308 23.1529
24309 20.7748
24310 11.0829
24311 47.5622
24312 81.798
24313 16.916
24314 19.0697
24315 27.6399
24316 20.8197
24317 11.5316
24318 25.3964
24319 59.6771
24320 10.4098
24321 27.5951
24322 8.74965
24323 17.0955
24324 69.4588
24325 12.7431
24326 34.1461
24327 37.6459
24328 20.4158
24329 17.3647
24330 35.9857
24331 36.7037
24332 11.7559
24333 5.47414
24334 7.6279
24335 9.37783
24336 16.916
24337 37.5562
24338 37.3318
24339 32.0372
24340 12.2046
24341 10.006
24342 22.3004
24343 8.12147
24344 38.6779
24345 66.3179
24346 11.038
24347 27.8643
24348 50.389
24349 48.5493
24350 39.0369
24351 40.742
24352 34.7294
24353 21.5825
24354 63.5808
24355 48.6839
24356 17.948
24357 13.9097
24358 23.8708
24359 23.9606
24360 42.4919
24361 52.9915
24362 14.2687
24363 25.4862
24364 13.5507
24365 20.6402
24366 22.6145
24367 32.6654
24368 8.88426
24369 21.2684
24370 36.8383
24371 27.9989
24372 13.9097
24373 5.78823
24374 13.8648
24375 37.7805
24376 29.6591
24377 40.1586
24378 27.0117
24379 34.9986
24380 15.0315
24381 7.35868
24382 13.0572
24383 12.429
24384 10.6342
24385 6.23693
24386 19.9671
24387 13.6405
24388 20.1018
24389 19.7428
24390 28.3578
24391 7.67277
24392 17.0955
24393 28.5373
24394 23.0632
24395 28.7168
24396 33.0243
24397 27.6399
24398 10.6342
24399 23.7362
24400 31.2744
24401 14.6725
24402 11.8008
24403 7.94199
24404 7.40355
24405 24.9029
24406 46.934
24407 24.0503
24408 30.377
24409 9.19835
24410 24.1849
24411 35.2678
24412 19.2044
24413 16.8263
24414 10.9483
24415 76.5931
24416 42.7162
24417 59.1835
24418 34.0563
24419 20.9992
24420 30.5116
24421 32.9795
24422 15.3007
24423 13.2367
24424 31.409
24425 12.8777
24426 6.77537
24427 9.82653
24428 6.2818
24429 9.73679
24430 22.6145
24431 37.96
24432 21.8068
24433 13.5059
24434 27.3707
24435 16.0635
24436 68.696
24437 38.9472
24438 17.6788
24439 35.0883
24440 41.9983
24441 40.0689
24442 23.2875
24443 28.2232
24444 25.3067
24445 48.5045
24446 22.8388
24447 12.6982
24448 18.1723
24449 20.012
24450 46.1712
24451 22.6593
24452 18.7557
24453 48.325
24454 40.2933
24455 60.8437
24456 14.5828
24457 8.74965
24458 40.7868
24459 17.3647
24460 16.6916
24461 10.2304
24462 10.9483
24463 10.5893
24464 16.557
24465 4.75622
24466 13.102
24467 8.34582
24468 16.1083
24469 15.2109
24470 25.4413
24471 13.82
24472 17.0057
24473 23.1529
24474 17.0955
24475 62.5039
24476 15.9289
24477 25.4413
24478 16.4224
24479 27.1464
24480 16.6019
24481 21.044
24482 12.5187
24483 12.1149
24484 18.5762
24485 18.8903
24486 38.4536
24487 21.5825
24488 40.4279
24489 11.038
24490 4.71135
24491 18.0826
24492 29.1206
24493 13.2815
24494 31.5436
24495 38.4985
24496 21.3132
24497 41.415
24498 72.1061
24499 22.9734
24500 21.6722
24501 38.5433
24502 43.2995
24503 92.2078
24504 14.0443
24505 16.3327
24506 36.4793
24507 29.6591
24508 19.7877
24509 26.9669
24510 60.4399
24511 33.1141
24512 15.5699
24513 29.0758
24514 35.0435
24515 80.4968
24516 20.2364
24517 19.7428
24518 34.1461
24519 51.0172
24520 21.4479
24521 61.9655
24522 18.7557
24523 8.79452
24524 10.7688
24525 9.78166
24526 21.3581
24527 81.8877
24528 23.6016
24529 29.1655
24530 21.1786
24531 5.11518
24532 8.03173
24533 28.5373
24534 21.2235
24535 21.7171
24536 18.621
24537 24.4541
24538 97.0538
24539 11.6662
24540 9.69192
24541 9.51244
24542 38.7228
24543 11.7559
24544 23.0183
24545 8.83939
24546 9.69192
24547 75.7406
24548 21.7171
24549 59.5425
24550 18.0377
24551 10.8137
24552 25.7554
24553 23.2875
24554 35.9409
24555 46.5751
24556 62.6834
24557 52.8569
24558 94.8103
24559 52.2736
24560 34.3704
24561 36.4344
24562 74.1252
24563 29.5245
24564 24.0503
24565 67.305
24566 32.9795
24567 34.2358
24568 12.3393
24569 27.2361
24570 17.589
24571 18.0377
24572 58.4207
24573 92.2078
24574 33.1589
24575 17.589
24576 15.9737
24577 15.3007
24578 20.371
24579 16.1083
24580 20.5953
24581 16.8263
24582 5.33953
24583 16.7814
24584 30.2424
24585 73.0035
24586 37.8703
24587 62.1001
24588 32.0821
24589 20.371
24590 36.928
24591 16.1083
24592 33.6974
24593 36.7485
24594 30.9603
24595 41.6394
24596 13.6854
24597 37.4664
24598 41.3253
24599 28.6271
24600 31.4539
24601 43.6136
24602 11.397
24603 11.4418
24604 15.1212
24605 14.0892
24606 19.9223
24607 16.3776
24608 19.8774
24609 12.1149
24610 7.85225
24611 69.2793
24612 22.0312
24613 44.8251
24614 19.5184
24615 12.6085
24616 21.2235
24617 50.389
24618 17.1403
24619 41.1009
24620 26.0695
24621 40.0689
24622 17.1403
24623 24.8131
24624 28.7168
24625 24.0503
24626 13.102
24627 14.493
24628 30.2873
24629 72.2407
24630 32.3513
24631 18.8005
24632 52.6325
24633 56.0426
24634 31.2744
24635 24.3644
24636 43.2098
24637 67.305
24638 32.5308
24639 49.6262
24640 61.9206
24641 28.8514
24642 24.5439
24643 36.8383
24644 49.8506
24645 27.9091
24646 37.1075
24647 33.7871
24648 33.6525
24649 42.1329
24650 14.5379
24651 24.2298
24652 39.3061
24653 22.1658
24654 44.5559
24655 14.6276
24656 37.5113
24657 81.2147
24658 70.2215
24659 48.7737
24660 17.9929
24661 106.477
24662 47.3378
24663 16.5122
24664 38.0946
24665 17.2301
24666 50.6134
24667 54.1132
24668 45.543
24669 25.8451
24670 26.6528
24671 37.6908
24672 10.1855
24673 11.2175
24674 33.0692
24675 23.7811
24676 36.5242
24677 32.3513
24678 11.6213
24679 21.5376
24680 15.7942
24681 35.2229
24682 27.1912
24683 9.64705
24684 14.5379
24685 14.5379
24686 42.447
24687 51.5108
24688 9.01887
24689 17.7236
24690 27.4156
24691 54.3376
24692 47.4725
24693 40.0689
24694 35.9857
24695 21.6722
24696 21.0889
24697 47.7417
24698 32.5308
24699 36.2101
24700 16.8711
24701 30.2873
24702 30.1526
24703 35.3576
24704 61.1129
24705 31.05
24706 17.2301
24707 15.3007
24708 42.1329
24709 39.8446
24710 33.7871
24711 72.8689
24712 29.0758
24713 45.0046
24714 33.2935
24715 21.0889
24716 8.43556
24717 43.4342
24718 84.3107
24719 44.6008
24720 34.5499
24721 11.0829
24722 36.8383
24723 42.1329
24724 19.5184
24725 14.8968
24726 8.5253
24727 22.794
24728 13.8648
24729 28.5822
24730 72.2856
24731 26.8771
24732 51.4659
24733 28.0886
24734 46.0815
24735 23.826
24736 19.9671
24737 44.7803
24738 28.986
24739 29.2552
24740 45.8571
24741 88.8875
24742 48.7288
24743 36.3447
24744 20.9992
24745 13.102
24746 24.5439
24747 27.0117
24748 48.5493
24749 15.7045
24750 31.6334
24751 59.6322
24752 15.7494
24753 16.3327
24754 8.57017
24755 17.0506
24756 23.5567
24757 19.3838
24758 26.249
24759 86.4196
24760 9.15348
24761 14.1341
24762 38.2741
24763 6.37154
24764 14.4033
24765 17.948
24766 13.6405
24767 10.6791
24768 20.1018
24769 7.76251
24770 8.5253
24771 16.8711
24772 17.0057
24773 22.3453
24774 72.824
24775 29.9283
24776 22.3004
24777 120.566
24778 44.7803
24779 23.5119
24780 24.0503
24781 7.22407
24782 4.84596
24783 12.9226
24784 23.2875
24785 56.4016
24786 18.7557
24787 63.2667
24788 27.7297
24789 17.2301
24790 14.3584
24791 48.2801
24792 15.1661
24793 6.19206
24794 20.371
24795 42.8957
24796 68.1127
24797 36.0306
24798 21.6722
24799 9.37783
24800 10.7239
24801 28.9412
24802 23.7362
24803 38.7228
24804 59.6771
24805 11.8905
24806 44.2867
24807 83.6377
24808 22.3004
24809 39.351
24810 71.792
24811 29.9283
24812 37.5562
24813 30.7808
24814 31.409
24815 49.8506
24816 22.2106
24817 8.43556
24818 8.83939
24819 14.0892
24820 29.4347
24821 22.8388
24822 17.0506
24823 109.438
24824 20.6851
24825 35.4473
24826 36.928
24827 12.1598
24828 25.531
24829 47.4276
24830 36.1203
24831 68.0678
24832 55.235
24833 62.7731
24834 26.9669
24835 35.8063
24836 69.9075
24837 42.0432
24838 17.275
24839 17.0506
24840 14.1341
24841 24.499
24842 48.1455
24843 72.7343
24844 78.9712
24845 48.4596
24846 17.6339
24847 98.8935
24848 27.0117
24849 18.4864
24850 24.6336
24851 84.4902
24852 22.7042
24853 12.5636
24854 13.0572
24855 6.90998
24856 62.6834
24857 11.3521
24858 4.53187
24859 6.50615
24860 49.8057
24861 11.4867
24862 10.7239
24863 10.9931
24864 25.3067
24865 35.8063
24866 13.0123
24867 58.0618
24868 18.0377
24869 11.038
24870 6.32667
24871 17.4544
24872 61.2924
24873 13.6854
24874 12.3393
24875 7.6279
24876 23.9157
24877 14.5828
24878 13.6854
24879 13.5956
24880 12.6533
24881 10.7239
24882 9.15348
24883 11.0829
24884 29.7937
24885 31.9026
24886 29.4347
24887 17.1403
24888 6.95485
24889 8.61504
24890 12.2495
24891 14.3584
24892 13.9097
24893 28.6271
24894 60.2155
24895 21.3132
24896 68.9203
24897 25.4862
24898 43.7931
24899 49.9403
24900 20.7748
24901 11.5316
24902 22.1209
24903 14.0443
24904 17.948
24905 47.0686
24906 51.8249
24907 10.4547
24908 15.7045
24909 37.6011
24910 72.4202
24911 30.9603
24912 13.6405
24913 10.3201
24914 27.1015
24915 42.1778
24916 28.1335
24917 66.7666
24918 30.6013
24919 63.9846
24920 25.1721
24921 38.1395
24922 23.108
24923 27.1912
24924 44.4662
24925 24.1401
24926 66.8114
24927 23.9606
24928 58.1964
24929 14.9866
24930 26.249
24931 53.3953
24932 24.6336
24933 48.1455
24934 39.1715
24935 20.8645
24936 11.6213
24937 6.82024
24938 10.4547
24939 9.78166
24940 12.5187
24941 27.9989
24942 20.9543
24943 14.9866
24944 18.1275
24945 44.0623
24946 23.0632
24947 80.0032
24948 13.5507
24949 36.1652
24950 10.5444
24951 27.9989
24952 88.5734
24953 32.0821
24954 25.7105
24955 44.7354
24956 17.0955
24957 18.6659
24958 12.0252
24959 29.1655
24960 38.3638
24961 103.291
24962 24.4541
24963 30.4219
24964 37.6459
24965 121.104
24966 18.4864
24967 11.5316
24968 21.2684
24969 14.7174
24970 13.3713
24971 24.7234
24972 36.7037
24973 22.5247
24974 33.7422
24975 48.2801
24976 26.1592
24977 21.403
24978 31.4539
24979 32.441
24980 23.0183
24981 38.6779
24982 26.922
24983 18.6659
24984 28.7168
24985 37.6011
24986 48.1455
24987 20.0569
24988 12.429
24989 23.7811
24990 30.6462
24991 14.3584
24992 37.1524
24993 26.3836
24994 20.6402
24995 18.307
24996 31.2744
24997 38.2741
24998 28.2681
24999 48.1455
25000 38.4985
25001 11.4867
25002 7.44842
25003 29.7937
25004 44.0623
25005 42.8957
25006 29.4347
25007 60.9335
25008 19.9223
25009 8.39069
25010 21.8966
25011 38.0498
25012 26.4733
25013 25.8451
25014 16.9609
25015 8.61504
25016 22.0312
25017 33.5628
25018 38.6779
25019 55.2798
25020 44.6456
25021 30.1975
25022 38.1395
25023 18.5313
25024 20.8197
25025 20.9992
25026 53.9337
25027 25.9349
25028 11.8008
25029 15.6148
25030 31.8128
25031 12.3393
25032 9.69192
25033 16.3776
25034 39.8446
25035 16.2429
25036 28.9412
25037 13.2815
25038 13.8648
25039 10.0957
25040 18.3518
25041 14.9866
25042 14.5828
25043 11.8008
25044 31.9026
25045 38.319
25046 11.6662
25047 28.7168
25048 43.1201
25049 41.6842
25050 32.3513
25051 26.0246
25052 51.1518
25053 58.0618
25054 44.87
25055 16.3776
25056 15.4353
25057 20.6402
25058 10.8585
25059 14.4481
25060 10.0957
25061 27.9091
25062 14.7622
25063 13.3713
25064 25.1721
25065 32.441
25066 21.1786
25067 28.8065
25068 21.2235
25069 45.3187
25070 44.7803
25071 43.479
25072 36.4344
25073 16.1532
25074 22.3901
25075 42.1778
25076 51.9146
25077 18.0826
25078 15.4353
25079 46.261
25080 43.8829
25081 43.7931
25082 23.1978
25083 16.1083
25084 11.3072
25085 25.8003
25086 36.1203
25087 73.2727
25088 26.6079
25089 25.1721
25090 13.3713
25091 20.9094
25092 46.934
25093 52.5876
25094 39.7548
25095 47.8763
25096 18.1275
25097 18.5762
25098 41.9983
25099 49.6711
25100 24.1849
25101 35.6716
25102 46.8891
25103 40.2484
25104 49.6262
25105 46.7097
25106 32.3513
25107 15.7942
25108 31.6782
25109 41.9983
25110 24.0952
25111 25.7554
25112 31.2744
25113 17.4096
25114 9.60218
25115 32.7551
25116 21.2235
25117 21.5825
25118 29.0309
25119 9.69192
25120 8.03173
25121 12.5187
25122 8.57017
25123 16.8263
25124 14.6725
25125 23.2875
25126 35.1332
25127 7.1792
25128 16.4224
25129 48.1006
25130 21.8517
25131 32.7102
25132 21.4479
25133 23.7811
25134 44.4213
25135 54.4722
25136 13.9546
25137 10.9483
25138 13.9546
25139 37.1524
25140 25.9349
25141 18.8903
25142 41.5945
25143 34.8191
25144 68.5165
25145 132.411
25146 18.5313
25147 42.9855
25148 39.351
25149 46.7097
25150 48.325
25151 58.8694
25152 82.4262
25153 18.1275
25154 29.7488
25155 50.8377
25156 41.0112
25157 24.9029
25158 19.1595
25159 17.0506
25160 13.8648
25161 10.1855
25162 7.58303
25163 9.91627
25164 26.1143
25165 21.8517
25166 14.8968
25167 31.3641
25168 14.9417
25169 34.505
25170 22.7491
25171 10.3201
25172 17.0506
25173 38.0498
25174 52.4082
25175 13.8648
25176 20.9094
25177 31.2295
25178 38.6779
25179 9.24322
25180 6.82024
25181 18.4416
25182 17.0955
25183 23.6914
25184 18.5762
25185 7.71764
25186 14.9866
25187 40.2035
25188 26.4284
25189 25.89
25190 28.986
25191 20.7299
25192 25.0823
25193 25.2618
25194 19.7428
25195 23.6465
25196 12.6085
25197 24.0503
25198 12.6533
25199 50.4339
25200 66.2281
25201 70.5805
25202 22.4799
25203 23.5567
25204 15.1661
25205 27.5502
25206 70.5805
25207 56.267
25208 22.8837
25209 12.2944
25210 18.7108
25211 49.9852
25212 33.1141
25213 36.6139
25214 68.0678
25215 23.2875
25216 23.5119
25217 16.3327
25218 37.3318
25219 36.6588
25220 41.415
25221 13.9546
25222 22.8388
25223 12.3841
25224 12.1149
25225 8.70478
25226 26.2041
25227 23.9157
25228 23.3324
25229 17.3647
25230 10.9034
25231 17.7236
25232 8.21121
25233 27.7297
25234 20.4158
25235 13.1469
25236 28.7617
25237 31.2744
25238 16.1532
25239 29.0758
25240 20.4607
25241 27.3707
25242 38.4087
25243 13.1918
25244 23.0632
25245 33.6076
25246 24.7682
25247 30.5116
25248 26.4284
25249 35.896
25250 25.2169
25251 19.5184
25252 10.9483
25253 28.5822
25254 19.2941
25255 27.7745
25256 12.5636
25257 21.1786
25258 44.9597
25259 30.0629
25260 44.4213
25261 29.5245
25262 40.2035
25263 76.9072
25264 107.957
25265 40.0689
25266 50.4788
25267 42.9406
25268 36.6139
25269 28.2681
25270 17.8134
25271 22.3004
25272 30.1078
25273 31.6334
25274 9.33296
25275 29.3899
25276 27.5053
25277 57.972
25278 55.8632
25279 20.8645
25280 10.5893
25281 8.79452
25282 18.98
25283 23.6465
25284 40.2035
25285 12.7431
25286 28.1335
25287 32.5308
25288 20.6851
25289 21.9414
25290 10.1406
25291 34.2358
25292 49.6262
25293 44.7354
25294 49.1326
25295 51.7351
25296 21.8966
25297 13.9097
25298 53.3953
25299 38.992
25300 26.249
25301 66.5422
25302 20.371
25303 22.6593
25304 29.2552
25305 57.5233
25306 95.1693
25307 33.2038
25308 10.6791
25309 29.5245
25310 59.1835
25311 26.0246
25312 32.2167
25313 74.6637
25314 14.6276
25315 23.6465
25316 85.4773
25317 24.4093
25318 244.272
25319 38.0049
25320 15.9737
25321 13.7302
25322 50.6134
25323 44.9149
25324 21.2235
25325 8.39069
25326 18.8903
25327 13.3713
25328 23.826
25329 13.102
25330 5.78823
25331 9.06374
25332 19.8325
25333 10.0957
25334 82.3364
25335 19.2941
25336 8.88426
25337 31.0949
25338 34.9089
25339 40.9663
25340 19.5633
25341 13.8648
25342 6.50615
25343 13.9097
25344 21.3581
25345 17.9031
25346 21.1338
25347 9.4227
25348 28.1784
25349 28.2681
25350 23.4221
25351 19.6531
25352 10.2304
25353 11.5765
25354 11.5316
25355 11.397
25356 25.1721
25357 8.30095
25358 18.9351
25359 66.9012
25360 44.1521
25361 57.3439
25362 41.6394
25363 30.2424
25364 10.4547
25365 12.2046
25366 52.5428
25367 10.9034
25368 18.1723
25369 59.2733
25370 13.8648
25371 37.8254
25372 64.9718
25373 33.8769
25374 62.1001
25375 43.3444
25376 33.0692
25377 10.6342
25378 5.74336
25379 12.2495
25380 9.69192
25381 10.1855
25382 24.7682
25383 38.7228
25384 84.1761
25385 30.4667
25386 76.1893
25387 21.5825
25388 44.7803
25389 51.8697
25390 50.0749
25391 41.415
25392 20.5056
25393 11.6213
25394 14.6276
25395 10.2752
25396 9.33296
25397 17.7685
25398 28.5373
25399 86.9132
25400 38.7228
25401 18.3518
25402 62.2347
25403 15.7494
25404 8.83939
25405 22.7491
25406 27.6848
25407 32.7551
25408 81.5737
25409 52.7671
25410 24.0503
25411 42.5368
25412 15.525
25413 12.07
25414 24.5888
25415 23.1978
25416 31.9923
25417 64.1641
25418 27.1912
25419 38.0498
25420 29.4796
25421 50.5685
25422 118.412
25423 81.1698
25424 29.345
25425 11.3521
25426 22.5247
25427 26.6528
25428 23.0183
25429 23.2427
25430 54.3824
25431 46.6199
25432 39.8446
25433 20.012
25434 12.07
25435 19.4736
25436 25.8451
25437 14.2238
25438 42.5816
25439 73.3624
25440 34.4602
25441 28.1335
25442 24.6785
25443 18.5313
25444 21.1338
25445 17.0506
25446 10.2752
25447 20.8645
25448 45.6777
25449 55.908
25450 19.2492
25451 13.0572
25452 32.9795
25453 43.6585
25454 71.7471
25455 26.5182
25456 19.2492
25457 9.28809
25458 14.7622
25459 63.1321
25460 24.2747
25461 20.9992
25462 29.0758
25463 19.2044
25464 16.5122
25465 41.6394
25466 19.5633
25467 61.3373
25468 19.8325
25469 52.2287
25470 13.5956
25471 20.5505
25472 10.0957
25473 15.8391
25474 28.6719
25475 27.4156
25476 58.9143
25477 24.0503
25478 68.2921
25479 26.4733
25480 34.6845
25481 13.7751
25482 14.8968
25483 24.5888
25484 18.5762
25485 21.3132
25486 24.9477
25487 22.1209
25488 7.98686
25489 17.6788
25490 20.1466
25491 25.1721
25492 17.8134
25493 22.6145
25494 55.6388
25495 19.6979
25496 48.7288
25497 13.3713
25498 4.80109
25499 8.74965
25500 44.5559
25501 25.1272
25502 12.7431
25503 8.79452
25504 14.6725
25505 32.3064
25506 36.1652
25507 49.357
25508 36.2998
25509 24.7682
25510 34.2807
25511 13.5059
25512 36.2101
25513 37.3767
25514 22.3004
25515 43.9726
25516 46.4853
25517 19.2492
25518 30.377
25519 24.4541
25520 19.6531
25521 36.6588
25522 15.3904
25523 31.4987
25524 33.3833
25525 19.7877
25526 14.1789
25527 19.7428
25528 8.25608
25529 37.1524
25530 38.6779
25531 39.7099
25532 29.7039
25533 11.3072
25534 23.3324
25535 36.928
25536 38.2741
25537 15.0763
25538 33.3833
25539 40.4727
25540 13.9994
25541 22.3453
25542 29.2552
25543 23.467
25544 35.7614
25545 60.2155
25546 16.3327
25547 25.6208
25548 60.7091
25549 67.2601
25550 42.0432
25551 49.4916
25552 44.6905
25553 27.281
25554 13.9097
25555 33.3833
25556 81.0801
25557 78.6571
25558 47.2481
25559 36.7037
25560 11.9803
25561 15.6596
25562 29.7039
25563 17.9929
25564 37.96
25565 79.0161
25566 73.183
25567 40.5625
25568 28.9412
25569 12.429
25570 13.9097
25571 20.8645
25572 12.3841
25573 22.3453
25574 13.0572
25575 9.60218
25576 10.5444
25577 14.1341
25578 30.5116
25579 42.0432
25580 59.722
25581 25.1272
25582 12.9226
25583 9.46757
25584 26.3387
25585 23.467
25586 17.0955
25587 42.5816
25588 26.2041
25589 25.7105
25590 21.1338
25591 34.9986
25592 35.6268
25593 43.1201
25594 29.6591
25595 23.1978
25596 62.5039
25597 44.6008
25598 18.1275
25599 8.30095
25600 37.1972
25601 22.435
25602 21.7619
25603 15.5699
25604 46.0366
25605 19.8325
25606 11.397
25607 92.5219
25608 27.9091
25609 50.8826
25610 36.8831
25611 55.5042
25612 44.6008
25613 23.3324
25614 17.4993
25615 8.34582
25616 13.6405
25617 11.038
25618 7.44842
25619 28.2232
25620 30.736
25621 13.1918
25622 40.6073
25623 24.3195
25624 32.4859
25625 30.9603
25626 16.7814
25627 85.3876
25628 26.6528
25629 49.357
25630 21.0889
25631 13.9994
25632 27.0117
25633 19.4736
25634 10.4547
25635 11.6662
25636 16.0186
25637 32.1269
25638 104.054
25639 27.7297
25640 39.8894
25641 37.6011
25642 38.0946
25643 52.4082
25644 24.4093
25645 23.3324
25646 43.7931
25647 52.1838
25648 19.7428
25649 119.085
25650 32.1269
25651 27.4156
25652 41.415
25653 24.9926
25654 13.2815
25655 30.9154
25656 45.4982
25657 17.0955
25658 10.5893
25659 72.9586
25660 27.6848
25661 11.7111
25662 32.0821
25663 14.7174
25664 44.9597
25665 46.6648
25666 35.6268
25667 52.7671
25668 39.7099
25669 21.7619
25670 72.9586
25671 36.2101
25672 20.8197
25673 85.7914
25674 20.371
25675 9.06374
25676 40.9663
25677 22.7491
25678 26.7425
25679 20.1915
25680 15.9289
25681 6.64076
25682 15.3904
25683 46.1264
25684 21.8068
25685 27.6848
25686 68.0678
25687 27.0566
25688 7.49329
25689 20.4607
25690 56.0426
25691 25.531
25692 16.6019
25693 32.7551
25694 98.4897
25695 37.6011
25696 13.82
25697 28.6271
25698 27.9989
25699 30.0629
25700 22.8837
25701 18.8454
25702 36.8831
25703 24.0054
25704 15.2109
25705 11.6662
25706 18.0377
25707 21.8966
25708 27.954
25709 27.1912
25710 41.9086
25711 19.6082
25712 9.64705
25713 7.49329
25714 7.49329
25715 18.0377
25716 34.3704
25717 9.73679
25718 7.89712
25719 7.76251
25720 11.0829
25721 15.7494
25722 12.7431
25723 3.90369
25724 13.461
25725 11.3521
25726 6.95485
25727 19.3838
25728 117.559
25729 40.5176
25730 43.9726
25731 6.95485
25732 7.44842
25733 17.8583
25734 79.1507
25735 25.8451
25736 24.9926
25737 53.1261
25738 7.22407
25739 31.0052
25740 138.962
25741 32.5756
25742 18.0826
25743 65.5551
25744 29.6591
25745 31.409
25746 21.3581
25747 131.873
25748 35.896
25749 15.7942
25750 13.461
25751 29.3899
25752 89.8746
25753 72.824
25754 94.1373
25755 69.9075
25756 24.7234
25757 55.9529
25758 118.681
25759 41.5496
25760 53.171
25761 40.383
25762 22.8388
25763 79.5096
25764 31.2295
25765 18.98
25766 75.1572
25767 36.928
25768 53.4402
25769 106.746
25770 22.1209
25771 29.1206
25772 18.621
25773 19.2941
25774 15.4802
25775 87.0927
25776 34.7294
25777 86.6888
25778 30.2424
25779 25.9349
25780 21.3581
25781 22.6593
25782 63.0424
25783 14.2687
25784 54.0684
25785 6.90998
25786 14.7174
25787 86.4645
25788 11.7559
25789 6.10232
25790 5.20492
25791 6.2818
25792 14.3584
25793 7.22407
25794 53.6197
25795 50.7031
25796 24.2747
25797 20.2812
25798 12.1598
25799 53.5299
25800 17.6788
25801 34.8191
25802 22.3453
25803 10.7239
25804 16.3327
25805 9.64705
25806 26.4733
25807 21.1338
25808 19.2492
25809 39.4856
25810 29.5245
25811 20.6851
25812 44.2418
25813 29.0758
25814 15.9737
25815 14.2238
25816 10.8137
25817 42.6265
25818 65.8243
25819 14.8071
25820 20.012
25821 43.7482
25822 38.992
25823 54.876
25824 48.1904
25825 18.5762
25826 22.2106
25827 70.3562
25828 34.1012
25829 29.9732
25830 27.2361
25831 8.65991
25832 36.7485
25833 26.6528
25834 37.1524
25835 46.1712
25836 41.774
25837 33.2487
25838 72.0612
25839 63.9846
25840 47.6519
25841 46.261
25842 22.5696
25843 10.006
25844 11.4867
25845 37.6011
25846 55.235
25847 21.3581
25848 30.5116
25849 41.1009
25850 11.9803
25851 32.9795
25852 23.6914
25853 42.8508
25854 55.6388
25855 18.2172
25856 36.255
25857 52.8569
25858 21.9414
25859 20.6851
25860 26.2041
25861 27.281
25862 11.1726
25863 16.916
25864 7.67277
25865 26.4733
25866 41.774
25867 11.3521
25868 14.4033
25869 17.948
25870 19.2941
25871 23.7362
25872 22.0312
25873 68.1575
25874 13.1918
25875 34.5499
25876 15.1661
25877 54.3376
25878 11.6213
25879 20.2812
25880 47.4725
25881 29.8386
25882 13.4161
25883 21.9414
25884 20.5953
25885 18.4416
25886 20.0569
25887 25.6208
25888 87.0029
25889 33.5628
25890 12.1598
25891 18.5313
25892 28.2232
25893 42.0432
25894 89.4708
25895 50.6134
25896 24.5439
25897 25.7105
25898 67.1704
25899 34.8191
25900 12.2495
25901 27.5053
25902 21.3581
25903 21.2235
25904 14.5828
25905 28.6271
25906 46.5751
25907 24.3644
25908 60.4848
25909 25.531
25910 26.6079
25911 9.01887
25912 43.4342
25913 60.5296
25914 43.9726
25915 32.2167
25916 14.0892
25917 29.2104
25918 30.8706
25919 32.0821
25920 26.5182
25921 14.0892
25922 26.6977
25923 35.537
25924 27.4604
25925 21.2684
25926 18.6659
25927 10.5444
25928 26.9669
25929 23.9606
25930 23.3324
25931 67.305
25932 23.4221
25933 11.7111
25934 38.5882
25935 16.4224
25936 105.714
25937 17.275
25938 43.0303
25939 31.9026
25940 30.5565
25941 17.6788
25942 20.012
25943 30.9154
25944 32.3064
25945 18.7557
25946 65.6448
25947 39.5305
25948 14.2687
25949 36.3447
25950 16.6916
25951 15.1212
25952 29.0758
25953 30.8706
25954 60.0361
25955 15.5699
25956 6.05745
25957 15.7045
25958 40.1586
25959 19.1146
25960 28.6719
25961 37.1075
25962 23.5567
25963 34.2358
25964 11.7111
25965 8.12147
25966 18.8454
25967 47.5173
25968 71.5676
25969 40.2035
25970 25.4413
25971 9.51244
25972 13.82
25973 37.5562
25974 54.6068
25975 30.2424
25976 48.1006
25977 52.9915
25978 31.6334
25979 93.5091
25980 17.8583
25981 29.1206
25982 53.0812
25983 49.0878
25984 20.9094
25985 17.1403
25986 22.5247
25987 48.1455
25988 75.1124
25989 18.2172
25990 14.9417
25991 34.505
25992 77.311
25993 13.1918
25994 6.23693
25995 5.56388
25996 21.403
25997 21.5376
25998 11.3072
25999 59.722
26000 35.896
26001 35.2678
26002 17.1852
26003 36.7934
26004 78.1187
26005 70.0869
26006 30.9603
26007 17.948
26008 33.2935
26009 38.7228
26010 51.8697
26011 60.7989
26012 31.8128
26013 11.8905
26014 18.8454
26015 63.6705
26016 38.8574
26017 124.2
26018 30.5565
26019 13.3713
26020 21.1786
26021 22.7491
26022 12.5187
26023 40.5176
26024 42.3573
26025 29.345
26026 49.1775
26027 18.621
26028 68.8306
26029 41.056
26030 53.2607
26031 30.4667
26032 24.8131
26033 48.5942
26034 49.7608
26035 31.1398
26036 13.9097
26037 18.9351
26038 6.95485
26039 22.3901
26040 17.4993
26041 19.0697
26042 21.2684
26043 21.7171
26044 21.6722
26045 18.1723
26046 16.8263
26047 14.1789
26048 26.0695
26049 31.5885
26050 44.0175
26051 19.8325
26052 27.8643
26053 33.3384
26054 35.2229
26055 27.2361
26056 10.8585
26057 30.9154
26058 28.4476
26059 14.8071
26060 36.7934
26061 117.156
26062 17.7685
26063 23.6914
26064 14.6276
26065 34.0115
26066 47.2032
26067 24.3644
26068 83.9966
26069 25.8451
26070 33.1589
26071 18.5762
26072 11.8457
26073 10.8585
26074 9.10861
26075 24.3644
26076 36.3896
26077 99.3422
26078 73.3624
26079 50.9275
26080 22.1658
26081 52.0043
26082 25.1721
26083 57.8374
26084 23.2875
26085 13.0123
26086 101.002
26087 5.3844
26088 6.99972
26089 13.5059
26090 9.28809
26091 23.1978
26092 14.5828
26093 10.0509
26094 36.928
26095 145.738
26096 21.6722
26097 26.2938
26098 34.6845
26099 50.3441
26100 42.8508
26101 44.1072
26102 110.201
26103 47.5622
26104 23.0632
26105 31.9923
26106 75.7406
26107 42.7611
26108 18.98
26109 24.5439
26110 20.1466
26111 70.3113
26112 26.6079
26113 30.1975
26114 29.7937
26115 21.6273
26116 21.5825
26117 27.5951
26118 39.4407
26119 32.5308
26120 9.73679
26121 14.8071
26122 14.3135
26123 24.9477
26124 22.6145
26125 21.4479
26126 27.4604
26127 24.8131
26128 20.7299
26129 43.2098
26130 85.253
26131 56.3567
26132 21.7171
26133 14.0892
26134 47.5173
26135 119.175
26136 33.5179
26137 22.5247
26138 40.9214
26139 44.4213
26140 45.7674
26141 20.4158
26142 12.3393
26143 25.6208
26144 31.4539
26145 18.0377
26146 16.6019
26147 12.9226
26148 30.1975
26149 10.1855
26150 4.21778
26151 34.3704
26152 5.33953
26153 4.35239
26154 42.5368
26155 8.5253
26156 33.5628
26157 66.632
26158 15.7942
26159 7.71764
26160 17.0955
26161 6.50615
26162 12.5636
26163 9.28809
26164 13.0572
26165 15.3455
26166 28.2232
26167 31.2295
26168 18.8454
26169 26.9669
26170 38.4087
26171 24.9926
26172 31.3193
26173 18.2172
26174 15.2109
26175 44.0623
26176 24.6336
26177 59.9912
26178 29.5245
26179 49.8506
26180 36.6139
26181 21.5825
26182 28.7617
26183 18.3967
26184 20.8197
26185 61.6514
26186 38.1395
26187 21.4479
26188 23.0183
26189 9.64705
26190 17.275
26191 42.6714
26192 18.3518
26193 21.5376
26194 16.0635
26195 21.4927
26196 12.0252
26197 15.7494
26198 24.9029
26199 43.0752
26200 46.8443
26201 48.4147
26202 24.2747
26203 38.4536
26204 27.7745
26205 67.8434
26206 47.293
26207 42.6265
26208 32.5308
26209 20.2364
26210 49.2224
26211 45.7674
26212 86.0158
26213 76.7277
26214 44.9149
26215 51.0172
26216 58.6451
26217 40.9214
26218 70.8497
26219 61.2924
26220 35.8511
26221 51.421
26222 26.3387
26223 23.3324
26224 48.3699
26225 21.2684
26226 17.1403
26227 72.7791
26228 17.589
26229 16.3327
26230 60.6194
26231 26.7425
26232 27.8643
26233 46.3956
26234 32.0821
26235 51.1069
26236 29.7039
26237 8.34582
26238 40.2035
26239 37.1972
26240 24.499
26241 29.2552
26242 24.5888
26243 19.6531
26244 37.1075
26245 30.8257
26246 16.916
26247 50.3441
26248 33.0243
26249 15.4802
26250 31.768
26251 107.194
26252 32.9346
26253 57.5233
26254 25.3964
26255 13.3264
26256 38.5882
26257 86.4196
26258 29.4347
26259 34.1909
26260 40.4279
26261 17.4096
26262 24.4541
26263 15.9289
26264 32.2167
26265 51.3313
26266 34.2807
26267 20.2364
26268 40.1138
26269 24.858
26270 12.9674
26271 30.9603
26272 46.7994
26273 40.6971
26274 84.1312
26275 81.5737
26276 110.246
26277 44.5559
26278 17.9031
26279 6.32667
26280 31.8128
26281 98.0409
26282 12.3393
26283 13.82
26284 13.461
26285 8.88426
26286 18.3967
26287 15.9289
26288 12.07
26289 26.1592
26290 19.2044
26291 13.2367
26292 30.6462
26293 25.531
26294 12.3841
26295 37.7357
26296 155.744
26297 17.0955
26298 37.1972
26299 14.5828
26300 14.6725
26301 30.4667
26302 17.7685
26303 11.4418
26304 21.8068
26305 18.0826
26306 12.4739
26307 43.7034
26308 120.386
26309 53.7543
26310 34.1461
26311 11.7111
26312 10.5444
26313 13.9994
26314 12.6982
26315 22.7491
26316 36.255
26317 75.7854
26318 29.7937
26319 25.9797
26320 9.19835
26321 7.26894
26322 32.2167
26323 117.784
26324 15.6148
26325 17.8134
26326 13.2815
26327 8.30095
26328 16.0635
26329 15.7045
26330 33.8769
26331 122.944
26332 52.2736
26333 53.7543
26334 18.8005
26335 44.1521
26336 6.59589
26337 9.8714
26338 17.7236
26339 12.1149
26340 71.4779
26341 23.6465
26342 6.90998
26343 19.0249
26344 12.788
26345 11.1726
26346 23.826
26347 24.7682
26348 37.8703
26349 93.5091
26350 53.0812
26351 93.0604
26352 35.9857
26353 30.5116
26354 17.0057
26355 77.1315
26356 113.566
26357 34.4153
26358 48.6391
26359 51.6902
26360 76.5482
26361 143.584
26362 57.972
26363 58.6002
26364 53.6197
26365 109.258
26366 53.5299
26367 20.5505
26368 79.5096
26369 41.2355
26370 28.1335
26371 36.1652
26372 12.3393
26373 12.4739
26374 55.5042
26375 28.4476
26376 22.6145
26377 15.3455
26378 70.5805
26379 29.3899
26380 34.9537
26381 10.1406
26382 16.9609
26383 6.10232
26384 15.4802
26385 17.0057
26386 15.7045
26387 9.28809
26388 8.03173
26389 23.7811
26390 9.82653
26391 4.21778
26392 8.61504
26393 20.371
26394 14.7174
26395 59.6322
26396 11.397
26397 4.89083
26398 12.0252
26399 10.8137
26400 18.1723
26401 9.15348
26402 24.2747
26403 48.2352
26404 12.2495
26405 15.2558
26406 18.4864
26407 16.916
26408 25.4413
26409 31.1847
26410 35.537
26411 64.6577
26412 32.441
26413 36.8831
26414 44.7803
26415 37.2421
26416 48.5493
26417 31.768
26418 14.9417
26419 26.8771
26420 25.9349
26421 49.8506
26422 55.5939
26423 22.3901
26424 16.916
26425 27.0117
26426 48.4147
26427 46.261
26428 17.1403
26429 35.4922
26430 63.8949
26431 45.3187
26432 91.9386
26433 28.5373
26434 27.3707
26435 23.1529
26436 7.13433
26437 15.2558
26438 85.2979
26439 20.7748
26440 14.9417
26441 10.7239
26442 9.91627
26443 10.6791
26444 9.28809
26445 17.8134
26446 9.24322
26447 21.5376
26448 37.8703
26449 32.5308
26450 20.4158
26451 13.8648
26452 32.3961
26453 15.2109
26454 11.5316
26455 20.1915
26456 25.3516
26457 38.9472
26458 45.543
26459 42.6714
26460 23.2875
26461 42.4919
26462 20.9992
26463 13.0572
26464 47.6968
26465 52.0941
26466 41.9983
26467 19.4287
26468 12.1598
26469 16.1981
26470 21.5376
26471 13.8648
26472 13.6405
26473 32.3961
26474 19.5184
26475 28.8963
26476 38.1395
26477 16.6019
26478 36.6588
26479 20.4158
26480 37.0626
26481 47.5622
26482 20.1466
26483 11.8905
26484 13.9994
26485 18.2172
26486 25.3516
26487 41.2355
26488 24.9926
26489 14.5379
26490 47.1135
26491 128.867
26492 41.5047
26493 48.9532
26494 33.2487
26495 30.1078
26496 64.4333
26497 19.9671
26498 12.9226
26499 6.50615
26500 20.5505
26501 35.0883
26502 26.2041
26503 37.4216
26504 10.2752
26505 19.7877
26506 11.7111
26507 17.5442
26508 28.2232
26509 25.9797
26510 29.2552
26511 20.371
26512 19.8325
26513 11.8457
26514 30.1975
26515 41.1458
26516 61.2027
26517 15.9289
26518 34.4153
26519 15.0315
26520 16.557
26521 24.3644
26522 77.5802
26523 19.2044
26524 19.2492
26525 38.6331
26526 25.9797
26527 20.9543
26528 25.8003
26529 20.1915
26530 22.435
26531 18.8454
26532 15.6596
26533 28.1335
26534 33.2935
26535 12.9674
26536 11.6662
26537 27.8194
26538 41.9534
26539 22.435
26540 49.0878
26541 14.852
26542 15.9737
26543 14.0443
26544 15.8391
26545 29.2552
26546 59.6771
26547 22.7042
26548 43.1201
26549 86.285
26550 17.9929
26551 28.4027
26552 70.4459
26553 10.1855
26554 23.1978
26555 42.8508
26556 31.8577
26557 19.2492
26558 10.0957
26559 15.4802
26560 19.4287
26561 13.9546
26562 32.9346
26563 34.8191
26564 14.852
26565 17.6339
26566 24.9926
26567 31.6334
26568 30.8257
26569 25.8003
26570 10.006
26571 9.96114
26572 6.64076
26573 11.3521
26574 5.16005
26575 5.87797
26576 42.4919
26577 10.0509
26578 31.1847
26579 17.275
26580 12.429
26581 17.1852
26582 36.4344
26583 23.5119
26584 46.261
26585 16.9609
26586 16.1532
26587 8.74965
26588 12.5187
26589 35.8063
26590 87.676
26591 28.4476
26592 19.9671
26593 10.5444
26594 9.06374
26595 9.10861
26596 11.3072
26597 50.5236
26598 52.2287
26599 25.531
26600 32.2615
26601 38.319
26602 18.4864
26603 25.7105
26604 29.4347
26605 28.8963
26606 18.7557
26607 15.9289
26608 27.2361
26609 28.0886
26610 16.3776
26611 16.3776
26612 10.1406
26613 42.2227
26614 43.1201
26615 28.6271
26616 29.2104
26617 22.6145
26618 40.6522
26619 46.1264
26620 65.8243
26621 36.2998
26622 71.433
26623 43.838
26624 76.952
26625 140.892
26626 42.6714
26627 60.5296
26628 28.1335
26629 16.6468
26630 25.1272
26631 17.1403
26632 13.7751
26633 25.531
26634 17.9929
26635 10.7688
26636 77.9392
26637 15.9289
26638 11.3521
26639 20.7299
26640 66.6768
26641 9.06374
26642 7.71764
26643 90.099
26644 11.397
26645 5.60875
26646 11.8905
26647 8.92913
26648 5.51901
26649 12.0252
26650 13.82
26651 5.3844
26652 10.6791
26653 5.78823
26654 5.60875
26655 28.6719
26656 10.8137
26657 16.5122
26658 19.4287
26659 7.89712
26660 7.58303
26661 29.1655
26662 32.5756
26663 15.3007
26664 23.3773
26665 13.5956
26666 93.1501
26667 21.6273
26668 27.7745
26669 35.1332
26670 17.8583
26671 12.2944
26672 19.4287
26673 15.3007
26674 8.12147
26675 16.7814
26676 31.8577
26677 25.531
26678 36.2998
26679 187.018
26680 22.9734
26681 27.954
26682 90.0092
26683 58.0618
26684 40.1586
26685 24.5888
26686 10.7239
26687 11.6213
26688 14.6725
26689 68.337
26690 31.5436
26691 28.1784
26692 15.3904
26693 13.7302
26694 36.928
26695 55.1452
26696 13.0572
26697 32.3961
26698 18.1275
26699 31.05
26700 131.559
26701 25.8451
26702 8.83939
26703 25.9349
26704 18.8454
26705 13.5956
26706 18.8005
26707 10.8585
26708 10.6342
26709 27.4156
26710 41.774
26711 40.6522
26712 58.2413
26713 20.9543
26714 10.0509
26715 22.9286
26716 20.7748
26717 6.37154
26718 25.8003
26719 41.5047
26720 22.2555
26721 36.1203
26722 23.826
26723 26.9669
26724 20.6851
26725 23.3324
26726 8.61504
26727 12.2944
26728 21.3132
26729 12.9226
26730 11.1726
26731 26.9669
26732 10.0509
26733 19.2941
26734 53.2158
26735 14.9866
26736 15.5699
26737 42.806
26738 17.8134
26739 32.441
26740 69.7729
26741 25.2169
26742 42.7611
26743 103.066
26744 18.5313
26745 22.8837
26746 82.1121
26747 13.2815
26748 22.2106
26749 75.0675
26750 19.2044
26751 27.0566
26752 28.8514
26753 30.1526
26754 33.6525
26755 84.4902
26756 38.4536
26757 62.5039
26758 23.2875
26759 10.4547
26760 28.6271
26761 26.7425
26762 37.6908
26763 48.0558
26764 21.0889
26765 33.9666
26766 19.7877
26767 9.55731
26768 31.1847
26769 56.267
26770 16.4673
26771 32.8897
26772 26.7874
26773 51.9595
26774 23.4221
26775 11.4418
26776 19.7877
26777 9.96114
26778 17.6788
26779 36.1652
26780 74.5739
26781 27.6399
26782 29.3899
26783 16.0635
26784 54.3824
26785 86.4196
26786 55.1452
26787 22.3901
26788 17.4993
26789 12.1598
26790 36.2998
26791 65.5551
26792 24.5439
26793 35.896
26794 28.7617
26795 48.0558
26796 34.505
26797 16.8263
26798 47.6968
26799 23.3773
26800 25.1721
26801 15.6148
26802 24.858
26803 41.8637
26804 19.9671
26805 24.0952
26806 11.7111
26807 29.3001
26808 20.4607
26809 87.0029
26810 9.06374
26811 13.8648
26812 49.8057
26813 6.68563
26814 8.0766
26815 23.108
26816 7.31381
26817 9.37783
26818 25.4862
26819 8.16634
26820 12.0252
26821 42.447
26822 10.9034
26823 16.5122
26824 47.5173
26825 12.0252
26826 10.8137
26827 9.37783
26828 16.0186
26829 12.8777
26830 12.7431
26831 17.7236
26832 12.07
26833 11.1726
26834 16.1083
26835 34.1909
26836 95.4385
26837 46.5751
26838 47.4725
26839 21.044
26840 34.9089
26841 54.1132
26842 49.2673
26843 60.4399
26844 10.0957
26845 29.3899
26846 13.0123
26847 21.1338
26848 70.3113
26849 51.4659
26850 35.5819
26851 15.7942
26852 39.5305
26853 22.5247
26854 55.1004
26855 52.3184
26856 28.3578
26857 41.5496
26858 81.8877
26859 31.0052
26860 26.6079
26861 38.6331
26862 152.244
26863 21.7171
26864 10.4996
26865 16.9609
26866 21.1786
26867 23.6465
26868 61.1129
26869 18.7108
26870 20.1915
26871 35.2678
26872 38.6331
26873 23.5119
26874 19.4287
26875 27.5951
26876 61.427
26877 38.7228
26878 15.2558
26879 10.5444
26880 20.8645
26881 24.3644
26882 58.9143
26883 82.4711
26884 84.1761
26885 70.3113
26886 52.3633
26887 35.5819
26888 24.6785
26889 37.8254
26890 20.6851
26891 32.3961
26892 33.2038
26893 32.5308
26894 23.3773
26895 9.01887
26896 16.7365
26897 42.1778
26898 49.5814
26899 35.2229
26900 19.6979
26901 7.67277
26902 7.94199
26903 147.308
26904 16.8711
26905 20.7748
26906 14.5828
26907 71.6125
26908 19.5184
26909 7.40355
26910 13.9546
26911 5.92284
26912 8.92913
26913 16.916
26914 33.6525
26915 15.3904
26916 8.03173
26917 13.3713
26918 35.9409
26919 48.1904
26920 13.2815
26921 8.39069
26922 11.6662
26923 18.5313
26924 43.479
26925 9.4227
26926 16.6019
26927 22.1658
26928 14.4033
26929 20.5953
26930 33.5628
26931 24.1401
26932 14.9417
26933 21.5376
26934 11.5765
26935 26.1143
26936 39.8894
26937 138.065
26938 20.7299
26939 16.4224
26940 11.9803
26941 24.3644
26942 44.9597
26943 88.2593
26944 41.8637
26945 10.0957
26946 28.0886
26947 32.9795
26948 39.9343
26949 24.7234
26950 24.6336
26951 22.6145
26952 38.4536
26953 55.9978
26954 45.8123
26955 38.4985
26956 58.0618
26957 154.173
26958 49.0878
26959 54.8311
26960 39.5753
26961 132.501
26962 41.1907
26963 77.8046
26964 29.8386
26965 44.6456
26966 57.8374
26967 58.69
26968 40.2484
26969 48.325
26970 22.6593
26971 28.1784
26972 36.0755
26973 54.0235
26974 27.9989
26975 20.7299
26976 37.8703
26977 42.5816
26978 31.9923
26979 45.7225
26980 22.9286
26981 29.1206
26982 13.2367
26983 30.1975
26984 32.0372
26985 15.4802
26986 29.3899
26987 14.493
26988 9.24322
26989 16.0186
26990 90.0541
26991 21.7619
26992 11.7111
26993 21.1786
26994 21.7171
26995 25.531
26996 91.8489
26997 24.2298
26998 29.6591
26999 39.351
27000 19.2044
27001 49.716
27002 45.0943
27003 15.7045
27004 33.2038
27005 35.9857
27006 26.5182
27007 29.5693
27008 31.9923
27009 27.281
27010 21.3132
27011 39.1715
27012 69.6382
27013 47.2481
27014 34.6396
27015 20.1466
27016 13.4161
27017 17.6788
27018 47.0238
27019 39.7099
27020 42.9855
27021 29.3001
27022 40.7868
27023 51.9146
27024 26.8771
27025 11.1726
27026 26.8771
27027 8.34582
27028 33.3384
27029 25.6208
27030 11.2175
27031 42.1329
27032 73.7663
27033 38.7677
27034 50.6134
27035 24.8131
27036 16.1083
27037 39.4407
27038 27.3258
27039 51.9146
27040 61.427
27041 37.0626
27042 22.5247
27043 28.5373
27044 23.2427
27045 32.4859
27046 34.1461
27047 12.8777
27048 31.5436
27049 82.8749
27050 34.9089
27051 19.2941
27052 48.325
27053 30.9603
27054 13.5059
27055 38.7228
27056 104.637
27057 45.2738
27058 30.2424
27059 35.9409
27060 44.7803
27061 46.7545
27062 61.786
27063 28.8065
27064 10.3201
27065 16.3327
27066 54.7863
27067 27.1464
27068 34.5948
27069 17.4096
27070 13.5059
27071 15.4353
27072 18.4416
27073 36.2101
27074 38.992
27075 23.3773
27076 67.5742
27077 49.8506
27078 22.8388
27079 21.3581
27080 82.6505
27081 46.5302
27082 44.4662
27083 25.2618
27084 14.9417
27085 47.8314
27086 33.7422
27087 73.9009
27088 24.3195
27089 11.1726
27090 28.2232
27091 12.8328
27092 20.7748
27093 21.5376
27094 7.31381
27095 18.3518
27096 12.2495
27097 20.4158
27098 66.7217
27099 23.0632
27100 18.5762
27101 39.6202
27102 13.7302
27103 13.3713
27104 12.7431
27105 36.255
27106 52.9017
27107 41.3701
27108 44.6456
27109 19.339
27110 38.2292
27111 65.5102
27112 39.7997
27113 73.0484
27114 71.3882
27115 27.5951
27116 32.8
27117 75.6059
27118 129.27
27119 51.1518
27120 22.794
27121 26.6079
27122 38.0498
27123 17.1852
27124 29.0309
27125 13.2367
27126 19.0249
27127 14.6725
27128 27.0117
27129 43.9726
27130 32.8
27131 29.8386
27132 19.6531
27133 19.2044
27134 50.0301
27135 53.7543
27136 50.4788
27137 18.8005
27138 17.9929
27139 34.6396
27140 7.89712
27141 15.9289
27142 28.8963
27143 42.447
27144 15.3455
27145 7.04459
27146 20.4158
27147 37.5113
27148 36.3447
27149 43.6585
27150 18.3518
27151 24.499
27152 20.7748
27153 47.5173
27154 42.7162
27155 27.0566
27156 37.3767
27157 44.3316
27158 14.1789
27159 12.2495
27160 32.9795
27161 48.7288
27162 42.8957
27163 20.0569
27164 8.25608
27165 16.8263
27166 12.788
27167 16.1532
27168 7.6279
27169 18.5313
27170 13.6405
27171 21.403
27172 29.4347
27173 59.0938
27174 29.4347
27175 26.0695
27176 25.8451
27177 16.557
27178 32.1269
27179 38.9023
27180 19.2044
27181 50.748
27182 56.2221
27183 21.9863
27184 47.293
27185 91.3104
27186 26.7425
27187 119.22
27188 46.3956
27189 35.9857
27190 13.9097
27191 33.9217
27192 12.6982
27193 15.4802
27194 68.6062
27195 13.3713
27196 14.7174
27197 45.4084
27198 23.8708
27199 13.5956
27200 10.3201
27201 23.4221
27202 51.1069
27203 49.2673
27204 14.3135
27205 23.1978
27206 36.7485
27207 35.2229
27208 17.9929
27209 29.2552
27210 26.4284
27211 17.7685
27212 27.9989
27213 66.5871
27214 23.6914
27215 44.511
27216 16.1981
27217 14.1341
27218 50.9723
27219 17.4096
27220 16.3327
27221 54.4722
27222 77.1315
27223 53.3504
27224 31.5436
27225 27.6399
27226 30.9154
27227 16.8263
27228 21.044
27229 24.9029
27230 17.2301
27231 15.525
27232 9.4227
27233 16.3327
27234 44.3764
27235 51.2864
27236 23.9157
27237 50.2544
27238 23.108
27239 13.7751
27240 43.1201
27241 25.531
27242 31.9026
27243 14.7622
27244 53.485
27245 46.8443
27246 24.0503
27247 29.345
27248 44.2867
27249 24.4093
27250 13.9097
27251 26.0246
27252 61.5616
27253 25.3964
27254 18.1723
27255 33.9666
27256 13.5059
27257 31.768
27258 27.0566
27259 6.68563
27260 19.2941
27261 28.2681
27262 66.0486
27263 48.9083
27264 14.4033
27265 22.794
27266 60.2155
27267 12.2046
27268 12.2046
27269 11.8905
27270 8.48043
27271 20.5505
27272 36.2101
27273 27.1015
27274 25.531
27275 46.7545
27276 27.8194
27277 16.1981
27278 63.2218
27279 31.1398
27280 26.7874
27281 28.313
27282 23.5119
27283 32.7551
27284 44.0623
27285 22.3901
27286 10.1406
27287 20.9094
27288 23.6465
27289 10.9034
27290 11.9354
27291 20.6402
27292 11.4867
27293 13.3713
27294 37.5562
27295 41.6842
27296 34.9537
27297 35.2229
27298 36.1203
27299 11.9803
27300 22.3453
27301 67.8883
27302 30.5116
27303 43.479
27304 9.51244
27305 47.6968
27306 22.8388
27307 10.8585
27308 22.7491
27309 109.483
27310 46.3507
27311 34.8191
27312 62.9975
27313 26.1143
27314 19.7877
27315 31.0949
27316 43.4342
27317 13.9097
27318 16.6916
27319 19.2044
27320 41.5496
27321 63.4013
27322 82.7851
27323 17.0506
27324 27.281
27325 19.4736
27326 38.4536
27327 29.6142
27328 27.3707
27329 34.7294
27330 12.6085
27331 32.3961
27332 13.4161
27333 20.2364
27334 20.7299
27335 29.4347
27336 15.1661
27337 39.2612
27338 57.8374
27339 63.3116
27340 28.7617
27341 18.2172
27342 32.7551
27343 45.9917
27344 26.9669
27345 39.8894
27346 36.8831
27347 12.9226
27348 15.6596
27349 23.0183
27350 19.9223
27351 25.8451
27352 44.3316
27353 45.229
27354 48.7288
27355 27.1912
27356 36.0755
27357 48.5942
27358 38.3638
27359 46.0366
27360 22.7042
27361 18.5313
27362 13.0123
27363 10.7239
27364 105.445
27365 18.0377
27366 16.6468
27367 26.4284
27368 9.82653
27369 17.3647
27370 45.6328
27371 35.2229
27372 35.6268
27373 24.7234
27374 11.6662
27375 14.4033
27376 20.371
27377 27.3258
27378 15.3007
27379 25.531
27380 35.8063
27381 42.0432
27382 49.8506
27383 20.7748
27384 17.4544
27385 27.3707
27386 77.1764
27387 15.6148
27388 16.8263
27389 20.2364
27390 25.7554
27391 17.3198
27392 42.5816
27393 31.4539
27394 27.281
27395 10.0957
27396 32.2615
27397 27.0566
27398 16.6019
27399 42.7611
27400 16.5122
27401 20.4158
27402 20.1915
27403 39.6651
27404 77.0418
27405 31.3193
27406 32.8897
27407 50.4339
27408 46.4853
27409 25.4413
27410 32.5756
27411 18.3518
27412 30.2873
27413 53.485
27414 57.1644
27415 93.2847
27416 84.0864
27417 22.6145
27418 35.8063
27419 86.7337
27420 80.9903
27421 59.7668
27422 30.3321
27423 17.0506
27424 21.044
27425 44.0623
27426 40.8317
27427 21.6273
27428 30.2873
27429 41.5496
27430 26.7874
27431 17.5442
27432 84.3556
27433 16.7365
27434 59.4976
27435 62.7283
27436 21.3581
27437 38.0498
27438 50.6582
27439 20.2364
27440 14.7174
27441 7.44842
27442 10.0957
27443 27.4156
27444 18.0377
27445 16.1532
27446 22.8837
27447 9.60218
27448 41.9534
27449 36.2998
27450 47.6968
27451 16.8711
27452 7.35868
27453 22.1658
27454 18.4864
27455 16.3327
27456 20.7299
27457 14.5828
27458 13.102
27459 9.33296
27460 25.4862
27461 38.9023
27462 53.1261
27463 65.3307
27464 26.6528
27465 14.3584
27466 17.9031
27467 14.1341
27468 28.3578
27469 22.1209
27470 16.2429
27471 43.7931
27472 75.92
27473 18.98
27474 14.3584
27475 43.5688
27476 72.7791
27477 33.2038
27478 20.8197
27479 10.1406
27480 24.8131
27481 27.1464
27482 10.9931
27483 23.8708
27484 69.728
27485 35.4473
27486 32.0372
27487 20.012
27488 40.1138
27489 53.5299
27490 27.4604
27491 34.1909
27492 27.954
27493 40.2035
27494 42.2227
27495 13.0572
27496 23.3324
27497 62.2347
27498 25.3516
27499 25.7554
27500 46.3058
27501 26.9669
27502 43.9726
27503 27.5053
27504 20.0569
27505 39.3061
27506 45.5879
27507 13.2815
27508 24.7234
27509 83.8172
27510 16.6019
27511 31.768
27512 21.6722
27513 18.0826
27514 48.8186
27515 30.6013
27516 40.4279
27517 25.5759
27518 12.5187
27519 27.3258
27520 15.0763
27521 26.0246
27522 21.7171
27523 8.34582
27524 31.8577
27525 32.4859
27526 12.6533
27527 25.1721
27528 39.7997
27529 23.826
27530 41.9086
27531 38.4536
27532 45.7674
27533 34.0115
27534 16.9609
27535 16.557
27536 15.4802
27537 45.4982
27538 93.6437
27539 34.505
27540 18.3967
27541 35.9857
27542 30.7808
27543 25.8003
27544 14.4481
27545 9.19835
27546 24.8131
27547 26.8771
27548 19.2492
27549 10.8585
27550 11.4867
27551 13.3264
27552 8.65991
27553 7.67277
27554 14.1341
27555 25.89
27556 12.6085
27557 25.89
27558 42.5816
27559 14.3584
27560 16.6019
27561 34.4153
27562 45.0943
27563 35.1781
27564 12.9674
27565 43.0752
27566 39.9343
27567 15.7494
27568 16.3327
27569 40.2035
27570 61.6514
27571 25.531
27572 20.9094
27573 14.8071
27574 51.5556
27575 50.6582
27576 12.2046
27577 36.1203
27578 33.0243
27579 21.3132
27580 32.0372
27581 23.3773
27582 51.1518
27583 18.8454
27584 38.2741
27585 43.1649
27586 39.0818
27587 22.9286
27588 29.7488
27589 82.5608
27590 60.6642
27591 31.7231
27592 15.7942
27593 24.5439
27594 22.1658
27595 15.3904
27596 51.421
27597 34.6845
27598 16.3776
27599 18.4416
27600 43.5688
27601 34.1909
27602 45.6777
27603 10.8585
27604 22.8388
27605 9.82653
27606 19.4736
27607 47.1584
27608 28.7617
27609 8.30095
27610 19.4736
27611 32.9795
27612 13.1469
27613 66.8563
27614 24.4541
27615 104.906
27616 37.3767
27617 21.9863
27618 82.2916
27619 66.5871
27620 38.3638
27621 21.6722
27622 28.6271
27623 22.1658
27624 9.4227
27625 34.2807
27626 34.4602
27627 23.9606
27628 14.493
27629 20.0569
27630 17.7685
27631 25.7105
27632 22.7042
27633 18.7557
27634 29.8834
27635 38.4087
27636 65.914
27637 12.3393
27638 8.57017
27639 38.6779
27640 39.7997
27641 18.0826
27642 24.499
27643 115.406
27644 31.7231
27645 15.2558
27646 12.4739
27647 17.9031
27648 23.826
27649 13.7751
27650 28.7617
27651 28.8963
27652 29.7488
27653 12.788
27654 48.0558
27655 62.459
27656 70.6254
27657 20.5505
27658 9.46757
27659 14.852
27660 11.3072
27661 77.4456
27662 28.2232
27663 8.0766
27664 39.4856
27665 23.1529
27666 48.0109
27667 34.6396
27668 61.8309
27669 59.0938
27670 22.0312
27671 14.9417
27672 27.1912
27673 19.0249
27674 20.6402
27675 80.3622
27676 61.3373
27677 43.1201
27678 19.3838
27679 15.6596
27680 48.4596
27681 32.8448
27682 40.1138
27683 20.1915
27684 79.734
27685 24.2298
27686 27.954
27687 16.8263
27688 15.1661
27689 95.7077
27690 42.0881
27691 16.3327
27692 22.9734
27693 28.1784
27694 11.1278
27695 18.98
27696 19.2941
27697 21.044
27698 34.4602
27699 28.2232
27700 17.589
27701 35.8511
27702 31.8128
27703 57.7028
27704 33.0692
27705 16.2878
27706 16.0635
27707 16.9609
27708 22.435
27709 13.3264
27710 26.4733
27711 20.0569
27712 40.383
27713 73.6317
27714 20.5953
27715 45.6328
27716 33.473
27717 29.5693
27718 13.7302
27719 35.6716
27720 86.0158
27721 108.451
27722 59.1835
27723 27.3258
27724 26.0246
27725 46.934
27726 55.5939
27727 38.9023
27728 38.1844
27729 24.6785
27730 43.5239
27731 21.6273
27732 13.7751
27733 41.5496
27734 34.3704
27735 19.2044
27736 26.3387
27737 26.6528
27738 24.4093
27739 73.0932
27740 95.9321
27741 111.053
27742 78.8815
27743 58.1515
27744 182.441
27745 78.2533
27746 120.611
27747 44.0175
27748 32.9346
27749 24.8131
27750 30.0629
27751 29.1655
27752 104.143
27753 61.0232
27754 68.2473
27755 26.2041
27756 21.9414
27757 77.4007
27758 95.3936
27759 41.9983
27760 38.319
27761 15.2109
27762 51.0172
27763 151.975
27764 30.2873
27765 28.9412
27766 40.5176
27767 27.3707
27768 15.6148
27769 15.7494
27770 4.9357
27771 15.4802
27772 9.10861
27773 115.226
27774 53.3504
27775 24.0952
27776 105.803
27777 16.1532
27778 20.4607
27779 19.8325
27780 7.04459
27781 9.96114
27782 34.0563
27783 36.6588
27784 38.5882
27785 15.6596
27786 11.8457
27787 61.427
27788 30.1975
27789 10.5893
27790 14.4481
27791 11.5316
27792 9.91627
27793 18.7108
27794 49.8954
27795 16.6019
27796 36.9729
27797 14.2687
27798 20.5505
27799 40.4279
27800 57.0746
27801 16.4224
27802 37.1972
27803 19.0249
27804 18.8454
27805 29.7937
27806 33.832
27807 12.2495
27808 41.2355
27809 24.6785
27810 13.1469
27811 60.0809
27812 101.406
27813 70.1767
27814 69.6382
27815 17.589
27816 6.32667
27817 24.7682
27818 64.1192
27819 27.4156
27820 40.6971
27821 37.1524
27822 36.1203
27823 20.5953
27824 15.884
27825 28.313
27826 28.6271
27827 24.3644
27828 12.07
27829 48.9083
27830 132.456
27831 52.6325
27832 38.0049
27833 7.67277
27834 14.1341
27835 67.8883
27836 16.4673
27837 8.974
27838 27.6399
27839 84.0864
27840 12.1149
27841 15.2558
27842 61.6514
27843 25.0823
27844 14.8071
27845 133.488
27846 10.8585
27847 23.2427
27848 50.2544
27849 37.287
27850 5.02544
27851 11.9354
27852 13.3264
27853 29.8834
27854 29.1206
27855 76.0098
27856 23.467
27857 7.6279
27858 16.0186
27859 36.4793
27860 64.4782
27861 11.8008
27862 10.9034
27863 14.493
27864 11.6213
27865 23.6016
27866 11.3072
27867 29.4796
27868 95.1693
27869 16.0635
27870 11.8457
27871 18.2172
27872 34.6845
27873 106.611
27874 31.5436
27875 62.3693
27876 106.432
27877 62.9975
27878 33.6974
27879 59.2284
27880 51.9595
27881 44.5559
27882 18.0826
27883 41.6394
27884 16.7814
27885 32.8448
27886 42.6714
27887 57.3439
27888 107.464
27889 50.2993
27890 56.3567
27891 34.4153
27892 21.9414
27893 42.6265
27894 38.0498
27895 50.748
27896 11.6213
27897 27.1912
27898 36.7037
27899 39.1266
27900 18.307
27901 36.5242
27902 23.6465
27903 11.2175
27904 26.3387
27905 13.9994
27906 9.01887
27907 51.78
27908 11.7559
27909 8.16634
27910 40.3381
27911 24.2747
27912 40.5176
27913 49.2673
27914 109.483
27915 33.7871
27916 73.5868
27917 26.8323
27918 18.3967
27919 24.5888
27920 19.339
27921 52.5428
27922 20.6402
27923 12.5636
27924 25.9797
27925 43.4342
27926 16.1981
27927 21.4479
27928 50.9275
27929 12.9226
27930 20.1466
27931 6.32667
27932 7.85225
27933 49.2673
27934 36.928
27935 18.4416
27936 28.7617
27937 51.421
27938 98.8935
27939 44.1072
27940 22.3901
27941 30.6013
27942 20.7748
27943 74.7983
27944 22.5696
27945 9.15348
27946 35.0435
27947 36.2101
27948 22.2106
27949 24.5439
27950 7.76251
27951 16.0635
27952 27.4156
27953 17.7236
27954 18.8454
27955 15.525
27956 42.9406
27957 15.884
27958 7.53816
27959 20.5953
27960 18.7108
27961 26.922
27962 28.7617
27963 16.6468
27964 25.89
27965 14.8968
27966 19.3838
27967 20.3261
27968 13.2815
27969 7.98686
27970 26.563
27971 21.0889
27972 10.7239
27973 13.3713
27974 30.2424
27975 14.8968
27976 38.992
27977 53.3056
27978 35.8511
27979 56.5362
27980 10.3201
27981 17.9929
27982 45.5879
27983 44.6905
27984 45.4533
27985 29.9283
27986 48.4596
27987 12.2046
27988 17.589
27989 45.1392
27990 55.8632
27991 45.902
27992 8.74965
27993 28.7617
27994 16.7365
27995 22.8388
27996 43.7034
27997 25.2169
27998 18.8903
27999 13.7302
28000 31.9474
28001 37.0626
28002 33.6076
28003 25.2618
28004 10.0509
28005 34.9986
28006 12.8777
28007 34.7743
28008 19.5633
28009 10.2752
28010 16.3776
28011 13.0572
28012 21.4479
28013 38.9472
28014 73.183
28015 38.6779
28016 33.5628
28017 31.1398
28018 33.9666
28019 20.7748
28020 56.8054
28021 54.4273
28022 19.6082
28023 16.6019
28024 33.5628
28025 44.8251
28026 17.7685
28027 25.3964
28028 11.7111
28029 12.07
28030 18.8903
28031 36.4344
28032 17.8134
28033 28.7617
28034 13.7751
28035 11.5765
28036 38.0498
28037 34.0115
28038 85.5671
28039 42.1329
28040 18.2172
28041 24.499
28042 51.6902
28043 32.4859
28044 53.485
28045 7.80738
28046 17.6788
28047 39.2164
28048 33.5628
28049 18.307
28050 9.28809
28051 19.6531
28052 13.9097
28053 17.0506
28054 5.24979
28055 22.8837
28056 14.2687
28057 4.98057
28058 5.16005
28059 13.7302
28060 48.0558
28061 15.1661
28062 4.17291
28063 3.09603
28064 10.8137
28065 39.7997
28066 17.8583
28067 10.1406
28068 6.59589
28069 18.9351
28070 69.9075
28071 10.2304
28072 17.6339
28073 20.1915
28074 16.2878
28075 9.46757
28076 35.6268
28077 46.2161
28078 36.4344
28079 35.7614
28080 17.1403
28081 68.0678
28082 37.1524
28083 71.2087
28084 50.9275
28085 26.6079
28086 11.397
28087 21.3581
28088 13.5956
28089 39.8894
28090 38.5882
28091 21.6722
28092 93.5539
28093 20.5505
28094 22.1658
28095 22.3453
28096 11.5316
28097 34.6845
28098 18.3967
28099 51.3313
28100 21.403
28101 28.4476
28102 72.5997
28103 30.6013
28104 16.6019
28105 97.8166
28106 19.7428
28107 7.13433
28108 12.2046
28109 6.77537
28110 23.0632
28111 70.7151
28112 14.0443
28113 13.7302
28114 17.7685
28115 6.46128
28116 32.441
28117 11.8905
28118 24.9477
28119 13.5507
28120 8.83939
28121 25.531
28122 39.351
28123 22.8388
28124 10.3201
28125 9.37783
28126 24.2747
28127 33.1589
28128 22.0312
28129 23.0632
28130 11.8905
28131 13.0572
28132 19.6082
28133 19.6082
28134 15.1661
28135 47.0686
28136 29.345
28137 17.589
28138 24.5888
28139 14.7622
28140 8.92913
28141 8.83939
28142 11.3521
28143 13.0123
28144 15.884
28145 9.55731
28146 15.0763
28147 44.7354
28148 21.4927
28149 22.6593
28150 28.6271
28151 10.4547
28152 11.4418
28153 18.7557
28154 55.4145
28155 29.7488
28156 12.4739
28157 12.3393
28158 13.9546
28159 16.4224
28160 13.82
28161 10.7239
28162 27.0566
28163 21.8517
28164 21.3581
28165 22.3453
28166 127.7
28167 15.8391
28168 7.76251
28169 21.6722
28170 26.4284
28171 14.5828
28172 34.9986
28173 21.5825
28174 10.4098
28175 25.5759
28176 43.9277
28177 20.6402
28178 21.6722
28179 9.82653
28180 21.0889
28181 23.3324
28182 96.4256
28183 35.9857
28184 32.2615
28185 32.0821
28186 25.89
28187 46.4853
28188 59.0938
28189 30.4219
28190 12.6982
28191 11.8008
28192 8.30095
28193 6.05745
28194 13.0572
28195 15.4802
28196 31.9474
28197 21.6273
28198 12.1598
28199 12.788
28200 18.0377
28201 16.1532
28202 25.2169
28203 23.7362
28204 72.465
28205 23.8708
28206 17.4096
28207 20.4158
28208 45.6777
28209 55.8183
28210 59.0938
28211 22.435
28212 11.2175
28213 29.345
28214 21.6722
28215 32.2167
28216 69.9075
28217 21.6722
28218 7.98686
28219 20.9094
28220 21.1786
28221 10.006
28222 29.9283
28223 25.6656
28224 21.8517
28225 30.4667
28226 33.1589
28227 11.8905
28228 7.1792
28229 13.6854
28230 20.1018
28231 23.826
28232 40.3381
28233 24.2298
28234 35.2678
28235 55.0555
28236 62.9077
28237 21.9863
28238 24.9029
28239 24.3644
28240 32.2167
28241 14.6725
28242 37.4664
28243 37.5562
28244 25.4413
28245 45.3636
28246 76.638
28247 35.537
28248 39.7548
28249 28.6719
28250 13.3264
28251 36.5242
28252 34.864
28253 31.5436
28254 23.9157
28255 54.3376
28256 50.5236
28257 27.3258
28258 38.5433
28259 54.1581
28260 23.108
28261 20.5505
28262 13.6854
28263 8.61504
28264 16.4224
28265 57.2541
28266 38.9023
28267 28.4476
28268 14.852
28269 11.038
28270 12.6085
28271 6.90998
28272 10.4996
28273 7.1792
28274 12.3393
28275 25.3964
28276 12.8777
28277 5.8331
28278 9.19835
28279 92.6117
28280 14.5828
28281 16.0186
28282 18.7557
28283 9.8714
28284 20.1466
28285 8.39069
28286 19.0249
28287 44.3316
28288 16.7814
28289 29.5245
28290 57.3439
28291 30.4667
28292 46.3058
28293 32.0821
28294 26.2041
28295 18.4416
28296 11.1278
28297 15.9289
28298 43.3893
28299 24.9029
28300 20.8645
28301 33.6974
28302 13.3713
28303 5.07031
28304 23.6016
28305 40.024
28306 17.1852
28307 7.80738
28308 25.89
28309 54.1581
28310 35.0883
28311 18.7108
28312 39.8894
28313 54.6965
28314 55.8632
28315 16.8263
28316 19.1146
28317 27.6399
28318 88.8875
28319 28.6271
28320 26.6079
28321 21.3132
28322 45.6328
28323 27.5951
28324 48.8186
28325 101.227
28326 52.6325
28327 43.1201
28328 36.6139
28329 15.6148
28330 21.4479
28331 12.2944
28332 26.563
28333 17.5442
28334 20.7748
28335 54.1132
28336 51.0172
28337 20.6851
28338 11.4867
28339 14.9866
28340 52.7223
28341 45.8571
28342 12.6533
28343 30.4219
28344 49.716
28345 23.4221
28346 8.48043
28347 13.7751
28348 12.1149
28349 14.493
28350 13.0572
28351 16.7365
28352 9.69192
28353 32.3064
28354 34.5499
28355 28.7168
28356 27.3707
28357 23.467
28358 40.8766
28359 78.6122
28360 49.4916
28361 30.1078
28362 35.1781
28363 38.1395
28364 32.9795
28365 25.0823
28366 37.1972
28367 15.3007
28368 8.61504
28369 14.4033
28370 11.9803
28371 7.67277
28372 14.0892
28373 17.7685
28374 17.5442
28375 11.038
28376 16.2429
28377 10.365
28378 9.60218
28379 31.409
28380 14.7622
28381 8.34582
28382 17.7685
28383 35.4473
28384 78.4776
28385 41.4599
28386 22.7491
28387 20.4158
28388 80.9006
28389 20.5056
28390 21.9863
28391 50.1198
28392 51.5556
28393 57.7926
28394 56.5811
28395 104.457
28396 43.7931
28397 13.8648
28398 58.4656
28399 44.6456
28400 32.0372
28401 25.7554
28402 23.108
28403 23.3773
28404 20.4158
28405 70.3113
28406 27.281
28407 14.8968
28408 75.1572
28409 30.2424
28410 76.8623
28411 27.7297
28412 25.3964
28413 64.3885
28414 36.5242
28415 64.882
28416 21.2235
28417 21.8068
28418 9.37783
28419 27.7745
28420 10.6791
28421 20.3261
28422 54.2478
28423 12.5636
28424 5.02544
28425 10.006
28426 20.2812
28427 50.9275
28428 9.28809
28429 21.4479
28430 120.476
28431 14.4033
28432 35.6716
28433 87.9003
28434 140.937
28435 28.5822
28436 31.3193
28437 41.9534
28438 21.6273
28439 92.7912
28440 54.9658
28441 27.8194
28442 26.8323
28443 20.3261
28444 27.4156
28445 26.2041
28446 6.64076
28447 20.6402
28448 50.6582
28449 18.1723
28450 54.0684
28451 34.4602
28452 48.2801
28453 20.8645
28454 62.7731
28455 20.2364
28456 27.8194
28457 17.3647
28458 10.7239
28459 32.3961
28460 41.6842
28461 7.85225
28462 20.371
28463 58.4656
28464 68.337
28465 32.8448
28466 12.9226
28467 16.7814
28468 56.94
28469 46.0815
28470 30.8706
28471 15.4353
28472 21.8966
28473 28.4925
28474 34.6396
28475 17.5442
28476 8.79452
28477 22.0312
28478 40.7868
28479 63.6705
28480 19.2044
28481 13.9097
28482 12.4739
28483 24.0952
28484 35.8511
28485 37.5562
28486 45.229
28487 16.3776
28488 22.2106
28489 41.6842
28490 84.0864
28491 32.3961
28492 20.1915
28493 12.788
28494 8.974
28495 23.6016
28496 28.7617
28497 27.2361
28498 48.1006
28499 72.6445
28500 49.8506
28501 82.1121
28502 37.2421
28503 22.1658
28504 10.1855
28505 30.5116
28506 28.1335
28507 40.6073
28508 46.5751
28509 6.37154
28510 42.3124
28511 24.9029
28512 11.7559
28513 21.9863
28514 21.8068
28515 37.5562
28516 24.9029
28517 13.7302
28518 22.5696
28519 18.8005
28520 8.974
28521 24.1849
28522 98.7589
28523 30.1526
28524 87.3619
28525 17.0057
28526 35.5819
28527 96.7397
28528 32.1718
28529 25.1721
28530 108.406
28531 51.6902
28532 54.2927
28533 49.5365
28534 51.8249
28535 42.2675
28536 47.293
28537 59.1387
28538 113.476
28539 51.1518
28540 30.9154
28541 26.0695
28542 31.4539
28543 23.6914
28544 38.2292
28545 92.1181
28546 120.611
28547 54.6517
28548 41.5945
28549 37.8703
28550 39.5305
28551 17.275
28552 43.6136
28553 39.0369
28554 85.2979
28555 63.8051
28556 45.2738
28557 100.509
28558 62.5488
28559 31.8128
28560 17.3198
28561 13.9097
28562 28.2681
28563 56.9849
28564 75.6957
28565 20.8197
28566 47.9212
28567 32.0372
28568 11.8008
28569 19.3838
28570 15.9737
28571 18.1723
28572 5.78823
28573 7.89712
28574 1.12175
28575 0.85253
28576 11.397
28577 16.0186
28578 7.26894
28579 0.26922
28580 0.49357
28581 2.6922
28582 42.6265
28583 42.8957
28584 22.6593
28585 8.16634
28586 14.5379
28587 9.78166
28588 7.85225
28589 1.30123
28590 0.76279
28591 1.16662
28592 193.39
28593 172.839
28594 0.76279
28595 0.22435
28596 13.7751
28597 9.78166
28598 25.1721
28599 38.2292
28600 16.8711
28601 1.39097
28602 33.6974
28603 9.24322
28604 37.6459
28605 0.22435
28606 33.0243
28607 8.21121
28608 29.9283
28609 28.6271
28610 1.92941
28611 0.67305
28612 8.83939
28613 31.6782
28614 21.403
28615 21.4927
28616 119.444
28617 15.0315
28618 13.461
28619 17.1403
28620 24.4093
28621 50.8377
28622 12.2046
28623 27.5502
28624 47.3827
28625 32.2615
28626 28.7617
28627 11.1726
28628 21.044
28629 38.1395
28630 33.1589
28631 12.3393
28632 8.03173
28633 7.6279
28634 17.1403
28635 26.3387
28636 19.4287
28637 10.7688
28638 37.7805
28639 104.951
28640 27.954
28641 72.824
28642 13.82
28643 31.5885
28644 12.6085
28645 20.8197
28646 85.0286
28647 11.7111
28648 19.6531
28649 64.7923
28650 12.8328
28651 18.8903
28652 22.0312
28653 23.5567
28654 15.8391
28655 13.102
28656 25.3067
28657 67.5294
28658 20.5056
28659 39.2164
28660 92.1181
28661 14.4033
28662 27.8643
28663 67.8883
28664 31.1398
28665 47.3827
28666 16.0635
28667 18.5313
28668 13.0572
28669 20.012
28670 21.1338
28671 23.3324
28672 18.8454
28673 14.7174
28674 15.884
28675 10.3201
28676 15.5699
28677 42.2227
28678 72.465
28679 40.8317
28680 13.3264
28681 29.3899
28682 19.6979
28683 28.7168
28684 13.82
28685 39.2612
28686 71.4779
28687 13.7302
28688 20.8645
28689 21.6722
28690 17.7236
28691 61.5616
28692 19.5633
28693 10.365
28694 34.1909
28695 64.7474
28696 45.9469
28697 26.249
28698 17.1852
28699 30.0629
28700 14.852
28701 20.371
28702 25.6208
28703 5.87797
28704 13.2367
28705 21.5376
28706 13.0123
28707 27.1015
28708 12.07
28709 18.1275
28710 18.1723
28711 11.9354
28712 35.4024
28713 23.2875
28714 22.8388
28715 29.1655
28716 30.377
28717 10.6342
28718 39.4856
28719 30.5565
28720 28.4476
28721 44.5559
28722 36.0755
28723 23.6914
28724 29.2552
28725 31.2295
28726 8.39069
28727 12.2495
28728 20.5056
28729 20.1466
28730 17.8134
28731 10.4098
28732 21.8517
28733 11.8008
28734 34.7743
28735 51.1518
28736 23.7362
28737 21.8068
28738 24.0952
28739 21.7171
28740 24.6785
28741 19.339
28742 54.6517
28743 45.6777
28744 71.2984
28745 57.0746
28746 20.4607
28747 48.1904
28748 45.7225
28749 35.7614
28750 22.5696
28751 23.826
28752 57.2541
28753 20.6851
28754 36.7485
28755 23.8708
28756 41.6394
28757 106.791
28758 20.6402
28759 28.8065
28760 36.7934
28761 9.64705
28762 39.4407
28763 33.0243
28764 28.0438
28765 45.0046
28766 17.0955
28767 20.9992
28768 33.0692
28769 13.2367
28770 57.299
28771 21.3132
28772 39.8446
28773 12.5636
28774 15.2558
28775 46.4853
28776 9.91627
28777 4.39726
28778 8.43556
28779 4.66648
28780 12.3393
28781 47.2032
28782 22.076
28783 8.16634
28784 18.2172
28785 36.6588
28786 21.1786
28787 39.5753
28788 40.6522
28789 38.1395
28790 11.9354
28791 28.2232
28792 15.3904
28793 7.1792
28794 17.6339
28795 56.4913
28796 17.4096
28797 18.7557
28798 15.8391
28799 8.65991
28800 32.8
28801 36.6139
28802 40.3381
28803 30.018
28804 9.28809
28805 12.1598
28806 5.8331
28807 12.429
28808 23.2875
28809 6.59589
28810 31.1847
28811 29.1206
28812 15.3904
28813 10.1855
28814 39.7099
28815 20.3261
28816 12.2495
28817 57.2093
28818 21.044
28819 6.7305
28820 22.2555
28821 19.6531
28822 15.4353
28823 48.7737
28824 35.0883
28825 22.5696
28826 15.2109
28827 25.89
28828 13.102
28829 30.9154
28830 45.0495
28831 40.5625
28832 39.5753
28833 73.183
28834 60.395
28835 33.0243
28836 83.5479
28837 18.4416
28838 41.6394
28839 32.1718
28840 29.6591
28841 54.7863
28842 55.7285
28843 20.5953
28844 12.4739
28845 13.9994
28846 54.4273
28847 81.2147
28848 35.9857
28849 18.6659
28850 15.4802
28851 31.1398
28852 58.9592
28853 38.5882
28854 63.7603
28855 23.3773
28856 13.1469
28857 29.8834
28858 26.8323
28859 21.5825
28860 13.0123
28861 12.9226
28862 33.8769
28863 49.9852
28864 62.6834
28865 30.2873
28866 36.6588
28867 16.557
28868 25.531
28869 38.0498
28870 25.5759
28871 52.9915
28872 47.1135
28873 40.2933
28874 53.844
28875 53.3953
28876 23.467
28877 31.1847
28878 33.5628
28879 16.7365
28880 49.4916
28881 55.6837
28882 27.2361
28883 15.7045
28884 35.6716
28885 32.2615
28886 25.0823
28887 15.5699
28888 14.9417
28889 65.0166
28890 23.0632
28891 7.6279
28892 19.2941
28893 33.9217
28894 30.6013
28895 17.8134
28896 66.5871
28897 29.4347
28898 33.2487
28899 17.6339
28900 19.5184
28901 31.9026
28902 27.6399
28903 20.0569
28904 27.8194
28905 29.9732
28906 22.2555
28907 25.89
28908 14.852
28909 21.5376
28910 49.8057
28911 44.3316
28912 50.2544
28913 31.0052
28914 24.4541
28915 24.858
28916 11.2175
28917 8.65991
28918 11.0829
28919 11.7111
28920 14.1789
28921 12.3393
28922 25.89
28923 14.493
28924 39.8446
28925 26.1592
28926 30.8706
28927 39.7548
28928 15.0315
28929 50.2544
28930 33.8769
28931 29.7488
28932 36.6588
28933 38.6779
28934 20.5953
28935 30.6462
28936 9.4227
28937 16.5122
28938 12.8777
28939 15.4802
28940 39.0369
28941 29.2104
28942 15.3904
28943 21.2235
28944 25.3516
28945 29.6142
28946 33.9217
28947 26.2041
28948 9.64705
28949 48.1455
28950 47.966
28951 15.1661
28952 43.2098
28953 63.5359
28954 31.3641
28955 30.6911
28956 13.7302
28957 6.95485
28958 24.4093
28959 53.3953
28960 13.3713
28961 7.1792
28962 11.7111
28963 8.25608
28964 7.89712
28965 17.2301
28966 19.9671
28967 18.1723
28968 16.2429
28969 16.5122
28970 12.2944
28971 16.1981
28972 14.852
28973 1.30123
28974 11.5765
28975 16.4224
28976 20.2812
28977 10.9931
28978 22.7042
28979 23.9157
28980 36.7934
28981 70.7151
28982 23.2427
28983 45.6777
28984 24.499
28985 30.8706
28986 132.232
28987 41.5496
28988 19.8774
28989 17.4544
28990 72.6894
28991 31.768
28992 10.9034
28993 12.1598
28994 27.7297
28995 32.3513
28996 12.788
28997 15.8391
28998 11.0829
28999 26.3387
29000 65.6897
29001 39.5305
29002 15.3904
29003 13.6405
29004 30.736
29005 35.0883
29006 32.2615
29007 71.9715
29008 31.3641
29009 15.2558
29010 29.8834
29011 17.9929
29012 9.24322
29013 14.7622
29014 119.13
29015 38.2292
29016 12.07
29017 22.1658
29018 44.2867
29019 106.207
29020 43.3444
29021 16.7814
29022 11.5765
29023 19.1146
29024 17.5442
29025 20.5505
29026 8.34582
29027 24.858
29028 50.8377
29029 28.1784
29030 46.4404
29031 74.9329
29032 34.6396
29033 82.6505
29034 16.6468
29035 15.7942
29036 17.8134
29037 8.48043
29038 9.51244
29039 12.6533
29040 9.28809
29041 81.439
29042 12.2944
29043 8.79452
29044 14.0443
29045 9.37783
29046 4.9357
29047 7.6279
29048 7.49329
29049 4.71135
29050 7.44842
29051 17.3647
29052 21.6273
29053 57.4785
29054 19.5633
29055 9.06374
29056 4.66648
29057 5.33953
29058 48.5942
29059 48.4596
29060 13.6405
29061 10.7239
29062 16.916
29063 17.4544
29064 52.9915
29065 22.3453
29066 29.2104
29067 59.3181
29068 36.255
29069 21.9414
29070 25.4862
29071 9.69192
29072 15.7942
29073 19.2044
29074 10.0509
29075 18.0377
29076 14.8071
29077 13.5507
29078 26.563
29079 24.9926
29080 17.0057
29081 43.0752
29082 26.0695
29083 28.6719
29084 49.5365
29085 67.8883
29086 40.7868
29087 35.4024
29088 33.1141
29089 21.403
29090 8.39069
29091 25.2169
29092 12.6085
29093 32.8897
29094 30.6013
29095 63.7603
29096 29.7937
29097 22.6593
29098 13.461
29099 13.2367
29100 10.4547
29101 13.8648
29102 43.9277
29103 29.6142
29104 17.7685
29105 28.6271
29106 13.4161
29107 34.1012
29108 34.5499
29109 32.6205
29110 66.7217
29111 59.6771
29112 19.5633
29113 39.3061
29114 101.541
29115 75.2021
29116 65.241
29117 48.6839
29118 20.6851
29119 29.9732
29120 32.3064
29121 16.8263
29122 30.7808
29123 35.0435
29124 127.521
29125 54.6965
29126 28.4027
29127 14.7174
29128 24.6785
29129 22.5247
29130 94.586
29131 36.928
29132 8.88426
29133 25.3964
29134 10.8137
29135 14.493
29136 9.46757
29137 23.2875
29138 38.9472
29139 34.0115
29140 44.8251
29141 15.0763
29142 22.6593
29143 35.7614
29144 30.8257
29145 31.05
29146 9.37783
29147 10.6791
29148 11.8457
29149 14.4033
29150 18.7108
29151 13.8648
29152 8.16634
29153 9.28809
29154 13.1469
29155 34.4153
29156 33.1141
29157 17.0057
29158 34.505
29159 36.3447
29160 15.6148
29161 26.4733
29162 28.0438
29163 16.3776
29164 9.33296
29165 16.7365
29166 11.1726
29167 8.21121
29168 13.2815
29169 7.76251
29170 18.2621
29171 51.1518
29172 23.5119
29173 45.902
29174 24.7682
29175 41.5496
29176 22.5696
29177 21.6722
29178 10.9034
29179 25.9349
29180 32.8448
29181 55.6388
29182 46.7994
29183 44.4662
29184 15.1212
29185 34.2807
29186 11.7111
29187 30.1975
29188 28.8514
29189 19.4287
29190 27.1464
29191 19.0249
29192 27.6399
29193 67.7088
29194 58.331
29195 48.0109
29196 39.3061
29197 16.6019
29198 18.9351
29199 50.1647
29200 35.7614
29201 34.3256
29202 27.1464
29203 31.8577
29204 67.0807
29205 19.9671
29206 119.489
29207 23.8708
29208 17.589
29209 19.3838
29210 15.3904
29211 19.1595
29212 20.4158
29213 10.4547
29214 15.9289
29215 15.3904
29216 17.4544
29217 41.774
29218 57.7926
29219 48.6839
29220 67.9781
29221 32.4859
29222 14.9417
29223 42.2675
29224 57.8823
29225 69.5036
29226 22.8837
29227 26.2041
29228 54.4273
29229 43.6585
29230 38.1844
29231 17.8134
29232 24.2298
29233 20.9992
29234 9.15348
29235 15.0315
29236 36.2101
29237 122.316
29238 24.9029
29239 21.403
29240 163.731
29241 26.0695
29242 82.7851
29243 21.6722
29244 12.6982
29245 19.5184
29246 20.0569
29247 18.2172
29248 16.0186
29249 7.08946
29250 13.7751
29251 12.0252
29252 41.5945
29253 28.1335
29254 14.9866
29255 6.05745
29256 8.21121
29257 11.1278
29258 6.14719
29259 8.61504
29260 21.7171
29261 10.0509
29262 14.852
29263 7.08946
29264 92.6565
29265 12.2046
29266 12.6085
29267 13.3713
29268 7.13433
29269 10.6791
29270 22.1658
29271 14.3584
29272 20.4607
29273 19.1146
29274 20.4607
29275 6.50615
29276 44.2418
29277 25.9797
29278 37.6459
29279 48.6391
29280 33.5179
29281 26.6977
29282 17.0506
29283 28.7168
29284 35.2678
29285 19.6082
29286 21.7171
29287 23.7811
29288 41.6394
29289 82.83
29290 82.5159
29291 27.5951
29292 56.1772
29293 67.2601
29294 52.4082
29295 52.1838
29296 13.0572
29297 67.0358
29298 58.3759
29299 67.8883
29300 117.873
29301 44.3316
29302 57.5233
29303 62.7283
29304 24.7234
29305 15.7942
29306 20.9094
29307 15.6596
29308 26.4284
29309 37.0177
29310 22.8388
29311 67.7088
29312 26.6977
29313 63.2218
29314 26.6079
29315 8.79452
29316 10.0957
29317 11.8008
29318 11.3072
29319 8.25608
29320 15.4353
29321 20.6851
29322 33.7871
29323 79.8237
29324 23.5567
29325 33.5628
29326 27.5053
29327 9.28809
29328 10.6342
29329 15.3455
29330 80.0929
29331 51.0172
29332 17.7236
29333 28.8963
29334 46.5751
29335 30.018
29336 21.2684
29337 9.19835
29338 18.0826
29339 18.2172
29340 24.2298
29341 9.96114
29342 16.8263
29343 20.1915
29344 36.2101
29345 13.8648
29346 20.1915
29347 42.4919
29348 61.0232
29349 30.7808
29350 28.8065
29351 26.2938
29352 40.2035
29353 41.7291
29354 36.8831
29355 12.8328
29356 15.1212
29357 20.4607
29358 33.9666
29359 30.1526
29360 14.0443
29361 22.5696
29362 39.3959
29363 15.6148
29364 30.736
29365 80.2276
29366 26.249
29367 55.9529
29368 129.001
29369 31.7231
29370 36.2101
29371 36.0755
29372 26.2938
29373 36.1652
29374 20.9992
29375 28.9412
29376 18.1723
29377 27.1464
29378 15.1212
29379 16.6468
29380 19.2941
29381 9.96114
29382 35.2229
29383 68.0678
29384 16.7365
29385 16.3776
29386 12.5636
29387 24.6785
29388 23.8708
29389 25.9349
29390 16.3776
29391 17.5442
29392 41.1458
29393 27.6848
29394 54.6965
29395 33.7871
29396 42.447
29397 29.4796
29398 18.1275
29399 18.8005
29400 42.0881
29401 48.998
29402 35.4473
29403 14.2238
29404 19.9671
29405 49.0429
29406 14.493
29407 35.896
29408 32.1718
29409 13.2815
29410 12.07
29411 99.1178
29412 27.8643
29413 15.9289
29414 42.7162
29415 49.0878
29416 41.2804
29417 32.7102
29418 64.6577
29419 26.2041
29420 38.2741
29421 26.3387
29422 14.7174
29423 21.4927
29424 43.6136
29425 31.6334
29426 16.3776
29427 29.4796
29428 28.2232
29429 23.0632
29430 22.3901
29431 18.5762
29432 10.1406
29433 11.2624
29434 10.4996
29435 15.884
29436 33.2487
29437 26.8323
29438 21.044
29439 20.9992
29440 16.557
29441 31.4987
29442 18.2621
29443 28.4027
29444 17.8583
29445 36.6139
29446 52.6325
29447 45.3636
29448 20.3261
29449 20.1466
29450 51.0172
29451 54.6068
29452 90.6374
29453 19.7877
29454 14.852
29455 17.0955
29456 34.1461
29457 70.76
29458 63.1321
29459 45.2738
29460 24.0503
29461 30.1078
29462 16.1532
29463 25.8451
29464 45.5879
29465 23.9606
29466 13.4161
29467 9.06374
29468 26.3836
29469 18.0826
29470 24.499
29471 44.5559
29472 46.3507
29473 58.6451
29474 38.8574
29475 36.9729
29476 35.7165
29477 23.0632
29478 9.51244
29479 10.8585
29480 25.3964
29481 34.4153
29482 25.0375
29483 51.5556
29484 34.505
29485 6.99972
29486 19.7877
29487 17.6339
29488 18.2172
29489 13.3713
29490 10.365
29491 15.7942
29492 10.0957
29493 23.3324
29494 29.7039
29495 48.4596
29496 31.5885
29497 12.2495
29498 29.6591
29499 12.2046
29500 13.5507
29501 36.0306
29502 41.5047
29503 28.4476
29504 47.9212
29505 20.7748
29506 15.4353
29507 21.2684
29508 35.5819
29509 24.4541
29510 21.8966
29511 19.6082
29512 12.4739
29513 23.3324
29514 12.6533
29515 9.01887
29516 34.7743
29517 23.1529
29518 36.7934
29519 20.5505
29520 27.3258
29521 22.6593
29522 11.8457
29523 6.86511
29524 9.64705
29525 9.24322
29526 12.9674
29527 21.5825
29528 11.3072
29529 49.357
29530 19.5633
29531 20.2364
29532 42.5816
29533 45.3187
29534 14.6276
29535 29.7937
29536 52.1838
29537 27.5502
29538 53.8889
29539 62.5937
29540 46.7097
29541 98.5794
29542 46.5751
29543 57.8374
29544 21.1786
29545 14.2687
29546 37.0626
29547 18.3518
29548 21.8068
29549 14.9866
29550 10.0509
29551 41.6842
29552 22.9286
29553 29.1206
29554 24.1401
29555 12.429
29556 9.96114
29557 29.3001
29558 60.3502
29559 22.3453
29560 15.0763
29561 29.8386
29562 24.858
29563 16.4673
29564 19.6082
29565 28.986
29566 41.056
29567 17.948
29568 4.35239
29569 10.006
29570 34.1012
29571 12.6085
29572 28.8514
29573 57.8823
29574 23.9606
29575 41.9983
29576 28.4925
29577 33.832
29578 49.4019
29579 18.8454
29580 45.543
29581 19.5633
29582 20.6851
29583 8.61504
29584 10.7688
29585 23.6914
29586 48.8634
29587 59.9912
29588 35.537
29589 24.858
29590 9.64705
29591 11.8008
29592 31.5885
29593 28.1784
29594 11.3072
29595 22.0312
29596 18.4864
29597 23.0632
29598 14.1789
[truncated: 61,976 more chars]
