# Supplementary material for: Adenovirus maturation establishes the transcription competent packaging of its genome
Source: EMBO Rep. 2025 Oct 21;26(22):5589–611. doi: 10.1038/s44319-025-00598-z (PMC12635127; doi:10.1038/s44319-025-00598-z)
Supplement: Supplementary file 3 — Source data Fig. 2 [file 44319_2025_598_MOESM3_ESM.zip › figure2/A/AdMUT_virus_ts1_DMS_2_footprint.wig]

variableStep chrom=Ad_ts1
1 0.31416
2 12.802
3 0.54978
4 0.19635
5 12.9591
6 1.21737
7 0.07854
8 16.8861
9 26.9
10 0.90321
11 12.5664
12 21.5592
13 0.98175
14 15.3153
15 0.82467
16 21.6378
17 0.27489
18 0.11781
19 0.23562
20 0.15708
21 8.95356
22 0.31416
23 0.07854
24 0.07854
25 0.19635
26 15.4331
27 5.53707
28 8.52159
29 0.43197
30 0.07854
31 6.75444
32 13.1162
33 16.3756
34 16.1792
35 0.23562
36 0.11781
37 9.18918
38 10.4458
39 0.54978
40 3.06306
41 0.23562
42 4.63386
43 4.63386
44 0.27489
45 2.94525
46 3.80919
47 0.31416
48 3.57357
49 2.67036
50 8.32524
51 9.46407
52 13.7445
53 12.7627
54 13.3125
55 0.94248
56 9.54261
57 4.35897
58 17.8678
59 28.7064
60 0.90321
61 0.62832
62 0.66759
63 44.8463
64 1.64934
65 5.22291
66 17.161
67 0.51051
68 24.0332
69 1.25664
70 4.20189
71 7.69692
72 0.23562
73 12.1737
74 0.15708
75 15.708
76 10.0138
77 3.65211
78 11.9381
79 0.35343
80 21.52
81 0.98175
82 26.9785
83 11.2705
84 5.26218
85 5.26218
86 14.7262
87 0.23562
88 13.9408
89 6.91152
90 3.1416
91 6.20466
92 0.23562
93 13.4303
94 6.79371
95 12.802
96 0.66759
97 3.73065
98 11.1527
99 0.3927
100 17.4359
101 1.02102
102 5.57634
103 12.7627
104 1.37445
105 4.28043
106 15.0797
107 3.22014
108 14.9619
109 25.2113
110 4.94802
111 6.91152
112 25.604
113 6.32247
114 2.67036
115 8.32524
116 11.7417
117 26.1538
118 42.8828
119 32.9868
120 28.7456
121 7.65765
122 10.2102
123 27.7246
124 30.0023
125 62.9891
126 25.5648
127 14.2157
128 35.9713
129 10.1709
130 14.6084
131 19.0067
132 43.629
133 23.562
134 28.078
135 5.37999
136 15.8258
137 39.1915
138 22.8551
139 8.40378
140 19.7528
141 29.963
142 46.5742
143 20.6953
144 60.5151
145 7.4613
146 10.7207
147 37.3458
148 12.0952
149 7.73619
150 6.95079
151 21.088
152 25.3684
153 6.95079
154 11.1919
155 25.6433
156 9.62115
157 4.47678
158 7.14714
159 8.08962
160 29.1383
161 20.9309
162 10.6029
163 10.5636
164 22.9337
165 12.6842
166 19.7921
167 27.2926
168 23.7583
169 64.6777
170 31.848
171 7.73619
172 25.6826
173 52.6218
174 55.3707
175 33.6151
176 17.5144
177 30.3557
178 37.817
179 17.9071
180 23.4442
181 16.5719
182 26.1931
183 32.5548
184 25.8004
185 24.2296
186 23.3656
187 23.2086
188 8.67867
189 5.69415
190 37.1887
191 26.5465
192 14.7655
193 90.8315
194 14.6084
195 28.7456
196 38.3668
197 47.4382
198 33.1046
199 34.2042
200 32.2407
201 12.5271
202 51.9935
203 74.4952
204 179.582
205 31.1411
206 26.468
207 69.2723
208 37.3458
209 59.7297
210 41.5084
211 8.91429
212 18.0249
213 20.5382
214 13.9408
215 7.50057
216 42.8828
217 15.5509
218 33.458
219 13.5089
220 45.9852
221 30.2772
222 17.3573
223 16.14
224 20.9702
225 7.38276
226 8.44305
227 9.11064
228 17.4751
229 24.151
230 17.6322
231 8.05035
232 19.4387
233 9.18918
234 52.072
235 50.3834
236 25.0543
237 82.1921
238 32.0836
239 21.9127
240 56.863
241 24.0332
242 18.1035
243 52.7789
244 15.5116
245 32.0443
246 87.9648
247 28.6671
248 49.8336
249 13.2733
250 30.7091
251 76.8121
252 144.121
253 31.6123
254 28.51
255 83.2131
256 44.9641
257 43.3541
258 39.3093
259 73.9061
260 138.78
261 40.9193
262 40.4874
263 64.6777
264 46.5742
265 33.1831
266 40.2125
267 105.597
268 36.2069
269 32.3585
270 38.7595
271 35.8142
272 35.5393
273 15.4331
274 19.6743
275 36.7567
276 42.4509
277 34.3612
278 15.5509
279 14.7262
280 35.4608
281 27.2926
282 8.52159
283 7.854
284 10.9171
285 13.8623
286 9.38553
287 14.1765
288 63.5781
289 33.0261
290 2.12058
291 6.24393
292 5.34072
293 21.677
294 3.33795
295 3.29868
296 2.31693
297 4.04481
298 4.16262
299 3.18087
300 5.37999
301 6.95079
302 5.41926
303 89.2214
304 2.39547
305 2.90598
306 2.90598
307 2.7489
308 56.7451
309 37.6599
310 60.1616
311 1.41372
312 1.53153
313 2.39547
314 35.932
315 3.65211
316 7.30422
317 63.3425
318 104.812
319 131.751
320 89.1429
321 1.13883
322 114.668
323 3.25941
324 114.668
325 38.5239
326 9.89604
327 168.9
328 47.9487
329 36.9138
330 1.53153
331 15.9043
332 2.00277
333 0.47124
334 72.139
335 0.98175
336 57.6091
337 0.62832
338 23.8369
339 1.49226
340 1.49226
341 15.708
342 320.208
343 293.622
344 10.7207
345 15.0404
346 35.1074
347 13.1947
348 0.51051
349 42.0974
350 2.15985
351 32.7512
352 1.06029
353 35.3823
354 7.53984
355 20.3811
356 0.47124
357 47.5167
358 1.21737
359 10.6422
360 16.6897
361 0.07854
362 0.31416
363 0.43197
364 4.7124
365 6.08685
366 16.6505
367 10.5636
368 9.30699
369 0.90321
370 22.2661
371 11.9773
372 5.77269
373 11.3883
374 11.3098
375 11.2312
376 4.59459
377 8.99283
378 6.2832
379 3.02379
380 2.3562
381 3.73065
382 2.08131
383 4.43751
384 3.22014
385 5.4978
386 9.30699
387 8.44305
388 26.7429
389 16.5719
390 19.5172
391 23.2871
392 22.2268
393 21.9519
394 39.7412
395 12.9984
396 11.0349
397 9.8175
398 8.6394
399 11.781
400 41.5084
401 18.6532
402 18.4176
403 76.1053
404 52.7003
405 33.7329
406 51.1295
407 31.2196
408 138.702
409 27.8424
410 18.1427
411 25.3291
412 17.7108
413 20.8131
414 83.7236
415 30.6699
416 28.5493
417 33.1046
418 21.6378
419 39.5842
420 23.9154
421 18.8103
422 34.911
423 22.1875
424 27.5283
425 30.395
426 13.3518
427 8.67867
428 34.0078
429 10.1709
430 5.53707
431 26.8607
432 7.50057
433 6.16539
434 47.5952
435 5.57634
436 4.75167
437 12.4486
438 4.35897
439 14.3728
440 19.635
441 38.681
442 36.7174
443 47.7523
444 16.3756
445 20.1062
446 24.6616
447 61.1434
448 17.7893
449 17.8286
450 11.1919
451 49.2446
452 26.2324
453 15.5902
454 11.5847
455 15.1975
456 17.3181
457 11.8988
458 30.0415
459 10.1709
460 29.4918
461 21.2058
462 46.7313
463 40.5659
464 19.3208
465 21.7163
466 25.7611
467 80.425
468 34.4398
469 27.0963
470 47.7523
471 76.2231
472 50.8546
473 24.4259
474 14.5299
475 27.4105
476 10.2495
477 12.4486
478 24.1118
479 69.3901
480 18.2213
481 9.11064
482 41.4298
483 53.6821
484 19.1245
485 30.5913
486 63.1854
487 34.2042
488 26.6251
489 34.7539
490 30.0808
491 13.3911
492 8.99283
493 38.9951
494 20.067
495 14.0587
496 17.161
497 17.5537
498 18.8496
499 3.37722
500 4.51605
501 13.9801
502 4.75167
503 7.26495
504 19.8706
505 15.0797
506 12.2522
507 8.91429
508 10.2887
509 8.52159
510 42.0189
511 22.3054
512 51.7971
513 20.6953
514 36.7174
515 10.8385
516 12.9198
517 6.04758
518 15.9043
519 11.4668
520 20.067
521 67.4659
522 51.9542
523 14.255
524 13.6267
525 38.4061
526 28.8634
527 21.3629
528 42.8436
529 105.401
530 50.3834
531 19.0067
532 28.6671
533 21.4021
534 36.8745
535 67.5837
536 13.8623
537 22.3446
538 28.1566
539 16.5327
540 12.6842
541 24.5045
542 31.0626
543 18.4569
544 75.3199
545 29.2169
546 67.5051
547 35.9713
548 18.8889
549 32.5156
550 39.8198
551 67.2302
552 31.1804
553 7.97181
554 14.2157
555 18.8103
556 49.598
557 22.7766
558 8.20743
559 37.5028
560 41.5477
561 19.635
562 38.7202
563 64.6777
564 87.4543
565 21.9519
566 23.2871
567 9.07137
568 6.2832
569 26.7036
570 36.2069
571 11.2705
572 23.3656
573 14.1765
574 17.9857
575 13.7052
576 5.69415
577 8.87502
578 23.2086
579 9.8175
580 18.4962
581 7.02933
582 12.0559
583 25.1328
584 12.4093
585 16.1792
586 8.60013
587 25.9967
588 10.76
589 21.3629
590 46.4564
591 18.4962
592 33.0653
593 35.3037
594 10.4065
595 18.5747
596 19.8706
597 8.83575
598 14.5299
599 37.4636
600 65.8165
601 33.4188
602 18.0249
603 9.0321
604 66.9553
605 44.9249
606 15.0404
607 27.3319
608 14.0587
609 32.9868
610 19.8313
611 72.2175
612 59.8475
613 42.6079
614 51.4437
615 39.3878
616 37.5421
617 59.0621
618 40.6444
619 18.7711
620 22.6588
621 7.93254
622 19.1638
623 42.8043
624 15.708
625 10.7992
626 40.9586
627 12.9198
628 8.56086
629 59.6904
630 18.2213
631 10.7992
632 18.1035
633 6.91152
634 17.5537
635 28.0388
636 21.677
637 18.5354
638 47.5952
639 23.2478
640 8.99283
641 34.9503
642 25.9575
643 28.9027
644 46.5742
645 23.4442
646 12.802
647 30.1201
648 18.6925
649 30.395
650 43.2363
651 16.5719
652 9.0321
653 28.3922
654 29.4132
655 21.4021
656 60.8292
657 28.5493
658 21.677
659 26.6251
660 21.088
661 29.8452
662 146.477
663 38.4846
664 30.1201
665 75.3199
666 51.7186
667 29.0598
668 25.9182
669 80.1893
670 39.5842
671 36.7174
672 40.291
673 17.6715
674 63.7352
675 29.8059
676 15.0797
677 21.2451
678 15.0797
679 7.22568
680 16.2578
681 12.9984
682 15.6687
683 27.8424
684 51.2866
685 22.541
686 11.8988
687 29.3347
688 48.8911
689 21.5592
690 8.36451
691 15.6295
692 33.8507
693 25.5648
694 24.4652
695 15.0404
696 28.2744
697 44.7285
698 32.3585
699 72.6495
700 56.3132
701 52.8181
702 49.7158
703 31.4553
704 76.498
705 57.2557
706 30.3164
707 43.5504
708 17.2788
709 22.3446
710 60.1616
711 106.775
712 48.0272
713 18.6532
714 12.8413
715 15.3938
716 20.1455
717 12.2522
718 27.2534
719 62.0466
720 23.2478
721 10.1317
722 28.2744
723 47.2025
724 24.2296
725 26.6251
726 36.8353
727 8.28597
728 16.8468
729 53.7214
730 57.3342
731 42.1367
732 80.9355
733 78.7756
734 92.5594
735 34.4398
736 27.7639
737 79.2861
738 71.3143
739 45.8674
740 60.7114
741 44.4536
742 29.4525
743 16.4934
744 16.729
745 37.1887
746 38.0919
747 21.9519
748 29.0205
749 43.0399
750 40.2517
751 80.6213
752 43.786
753 54.0355
754 35.3823
755 12.1737
756 18.1427
757 35.9713
758 15.276
759 40.0947
760 26.3109
761 30.0023
762 13.6267
763 37.5421
764 41.1942
765 19.7528
766 12.9984
767 41.8618
768 35.0288
769 29.9237
770 44.2966
771 59.2192
772 31.0626
773 13.8623
774 37.1101
775 83.6844
776 66.759
777 32.1229
778 11.781
779 19.2423
780 34.4005
781 17.9464
782 67.0732
783 55.6063
784 28.0388
785 103.751
786 68.4083
787 45.6317
788 53.093
789 18.5354
790 32.7904
791 23.4442
792 20.224
793 37.1887
794 52.7396
795 30.0415
796 70.6075
797 52.8967
798 26.2324
799 104.497
800 66.4448
801 27.921
802 38.681
803 27.1356
804 30.2379
805 43.1185
806 23.4049
807 34.4791
808 56.1561
809 49.2053
810 91.0279
811 30.9055
812 15.0011
813 37.5421
814 64.2065
815 47.556
816 56.8237
817 78.7756
818 96.6435
819 86.7082
820 53.7606
821 50.03
822 18.5354
823 30.8662
824 118.949
825 39.4271
826 27.9602
827 40.6837
828 14.2157
829 28.6278
830 61.5361
831 59.0228
832 36.364
833 99.5102
834 56.863
835 35.4608
836 34.9503
837 11.8595
838 24.6223
839 29.3347
840 13.7838
841 18.1035
842 30.1201
843 26.3502
844 14.0194
845 7.81473
846 9.93531
847 26.1931
848 27.5675
849 21.7556
850 6.40101
851 41.9404
852 24.5437
853 39.0737
854 34.322
855 41.5869
856 32.7119
857 22.2268
858 21.7948
859 46.1815
860 61.1827
861 61.5361
862 137.602
863 32.3977
864 16.6112
865 16.8076
866 44.3358
867 33.458
868 21.9519
869 20.8916
870 32.1229
871 48.9304
872 47.4774
873 45.9066
874 66.3663
875 54.7816
876 69.665
877 36.5211
878 21.088
879 69.1152
880 129.591
881 74.3381
882 31.3375
883 32.7904
884 97.5074
885 75.9089
886 75.634
887 33.0653
888 25.7218
889 12.5664
890 17.5537
891 26.4287
892 83.0953
893 24.3867
894 20.1062
895 9.38553
896 16.5327
897 29.2561
898 22.5802
899 17.75
900 21.7556
901 35.5393
902 61.7717
903 24.9364
904 33.4973
905 83.4095
906 75.9874
907 67.6229
908 94.2087
909 31.3375
910 42.9614
911 60.79
912 58.7479
913 65.3453
914 35.932
915 84.509
916 62.2822
917 18.5354
918 42.0582
919 37.5814
920 17.8286
921 11.8988
922 37.1101
923 65.1489
924 17.4359
925 10.5636
926 30.5913
927 40.6837
928 32.869
929 38.0919
930 88.4753
931 66.4056
932 66.327
933 43.786
934 15.4331
935 45.1998
936 21.8734
937 35.1466
938 18.8889
939 27.057
940 26.0753
941 20.3026
942 29.1776
943 19.7135
944 20.5775
945 9.26772
946 15.9829
947 29.2954
948 39.6234
949 19.2423
950 52.7003
951 37.1494
952 16.6505
953 15.2368
954 45.4354
955 22.1875
956 41.5477
957 8.20743
958 18.8889
959 47.6738
960 36.0891
961 17.75
962 41.9011
963 13.5089
964 22.2661
965 17.161
966 22.6195
967 6.79371
968 42.2545
969 22.6195
970 24.6616
971 53.6821
972 16.2578
973 8.32524
974 9.34626
975 30.4735
976 29.4918
977 33.7329
978 65.6202
979 22.7373
980 27.2141
981 30.2379
982 93.5019
983 42.9221
984 85.1374
985 25.7611
986 11.1919
987 17.6322
988 33.9685
989 28.4707
990 46.3779
991 36.1677
992 29.4525
993 9.18918
994 21.2058
995 15.5902
996 16.1792
997 6.71517
998 27.3712
999 45.9852
1000 47.4382
1001 26.3894
1002 35.8535
1003 19.3208
1004 21.7556
1005 11.4276
1006 30.8662
1007 32.9083
1008 37.8955
1009 42.4509
1010 38.681
1011 21.1665
1012 55.7634
1013 68.2513
1014 37.228
1015 15.3546
1016 11.8595
1017 19.9492
1018 12.4486
1019 25.2899
1020 23.0515
1021 97.1932
1022 52.8181
1023 24.1903
1024 13.1162
1025 19.3601
1026 23.7191
1027 30.5128
1028 12.2915
1029 25.5648
1030 96.3686
1031 13.4696
1032 12.8413
1033 47.7523
1034 21.5592
1035 29.7274
1036 44.1002
1037 16.7683
1038 7.57911
1039 14.255
1040 26.9
1041 51.64
1042 27.9995
1043 15.4724
1044 34.6754
1045 51.2081
1046 37.8955
1047 10.6422
1048 23.8762
1049 12.4093
1050 12.7235
1051 25.1328
1052 28.078
1053 23.8762
1054 23.6798
1055 40.6837
1056 21.1273
1057 12.7235
1058 35.1074
1059 42.4116
1060 48.1057
1061 30.2772
1062 17.3181
1063 56.0383
1064 77.1656
1065 59.494
1066 34.5969
1067 40.8015
1068 56.4703
1069 37.3065
1070 20.9702
1071 54.5853
1072 21.4021
1073 28.7849
1074 20.8131
1075 27.6853
1076 67.5051
1077 49.7158
1078 19.0067
1079 20.3811
1080 11.4668
1081 10.9956
1082 20.4204
1083 34.7539
1084 29.4132
1085 18.9281
1086 16.5327
1087 27.489
1088 17.9071
1089 21.4021
1090 17.0432
1091 18.8496
1092 39.0344
1093 25.2113
1094 21.4807
1095 47.7916
1096 58.5516
1097 60.2402
1098 30.1594
1099 82.3099
1100 25.5255
1101 15.5116
1102 15.9829
1103 27.2926
1104 20.8524
1105 21.1665
1106 20.5775
1107 39.9769
1108 17.6322
1109 39.1129
1110 22.109
1111 18.6532
1112 55.567
1113 21.7163
1114 61.5361
1115 27.6853
1116 12.2522
1117 28.9813
1118 74.8486
1119 17.7893
1120 13.823
1121 9.97458
1122 11.2312
1123 26.4287
1124 85.8442
1125 41.312
1126 39.5056
1127 15.1582
1128 28.3529
1129 6.6759
1130 18.2605
1131 79.4432
1132 38.7202
1133 45.9852
1134 40.8801
1135 36.5996
1136 66.2092
1137 48.3806
1138 53.525
1139 16.8076
1140 16.2185
1141 15.7865
1142 48.0272
1143 40.1732
1144 34.2434
1145 23.2478
1146 28.1173
1147 89.889
1148 63.421
1149 24.583
1150 41.9011
1151 68.0549
1152 40.2517
1153 22.9729
1154 26.2324
1155 65.9736
1156 28.8242
1157 11.5454
1158 39.7805
1159 55.6849
1160 29.1383
1161 25.1328
1162 52.7789
1163 49.0482
1164 20.1062
1165 15.2368
1166 10.0138
1167 24.5045
1168 37.228
1169 34.5969
1170 25.8789
1171 16.1792
1172 10.6814
1173 25.8789
1174 24.583
1175 13.0376
1176 21.1665
1177 77.519
1178 16.5719
1179 14.7655
1180 24.8186
1181 41.8225
1182 19.203
1183 44.1002
1184 23.2086
1185 17.3181
1186 22.7766
1187 17.9857
1188 48.4984
1189 73.3956
1190 25.8789
1191 12.8806
1192 30.4735
1193 66.8768
1194 62.1251
1195 64.7955
1196 67.2302
1197 44.0609
1198 19.9492
1199 27.057
1200 108.935
1201 21.9519
1202 33.1046
1203 12.2915
1204 32.0836
1205 48.7341
1206 33.9293
1207 17.9464
1208 43.9824
1209 15.3546
1210 13.5089
1211 17.8678
1212 44.3358
1213 45.3176
1214 21.0094
1215 40.9193
1216 14.4906
1217 11.3098
1218 10.6029
1219 22.5802
1220 30.5913
1221 24.2689
1222 24.151
1223 64.9133
1224 24.4259
1225 66.3663
1226 8.79648
1227 11.2312
1228 16.5327
1229 95.9366
1230 39.27
1231 17.75
1232 37.0709
1233 46.692
1234 27.2926
1235 21.8341
1236 35.4608
1237 14.9226
1238 17.0824
1239 27.7246
1240 27.7246
1241 31.3767
1242 27.2141
1243 34.1256
1244 29.6488
1245 66.7197
1246 74.5737
1247 26.7429
1248 35.3823
1249 31.7302
1250 48.8911
1251 40.0554
1252 45.3961
1253 24.2689
1254 70.7253
1255 67.4266
1256 42.9614
1257 114.472
1258 23.2871
1259 18.6925
1260 22.4624
1261 31.5731
1262 38.4453
1263 42.2545
1264 13.0376
1265 17.2395
1266 50.5405
1267 48.6948
1268 61.6539
1269 22.7766
1270 28.0388
1271 49.0875
1272 33.4188
1273 13.6267
1274 15.5902
1275 17.5144
1276 122.051
1277 47.9094
1278 25.8004
1279 12.0952
1280 22.2661
1281 42.0974
1282 24.3474
1283 48.9697
1284 21.8734
1285 10.6814
1286 19.0852
1287 6.20466
1288 10.3673
1289 16.9254
1290 15.9829
1291 24.5437
1292 45.8281
1293 12.4879
1294 7.42203
1295 19.9492
1296 32.4763
1297 34.1649
1298 17.6322
1299 11.781
1300 26.4287
1301 19.2816
1302 29.6881
1303 14.7262
1304 12.6449
1305 20.9702
1306 39.1915
1307 67.4659
1308 48.6948
1309 60.5543
1310 58.7479
1311 34.322
1312 58.1196
1313 22.9337
1314 12.1344
1315 29.6096
1316 58.9443
1317 47.3989
1318 53.1716
1319 27.6461
1320 26.5858
1321 39.5842
1322 13.1947
1323 29.8452
1324 57.0986
1325 33.301
1326 50.8546
1327 31.7302
1328 56.1168
1329 43.4719
1330 122.13
1331 27.057
1332 11.1527
1333 26.9785
1334 15.4724
1335 29.4918
1336 41.4691
1337 28.4707
1338 35.1859
1339 49.4017
1340 42.6865
1341 44.4929
1342 42.765
1343 27.2534
1344 16.1792
1345 47.7916
1346 14.0979
1347 8.87502
1348 21.0487
1349 31.0626
1350 15.5116
1351 17.4751
1352 46.2601
1353 28.6278
1354 35.1466
1355 30.395
1356 12.0559
1357 10.9563
1358 23.7976
1359 56.863
1360 20.656
1361 9.07137
1362 24.0725
1363 59.9653
1364 19.8706
1365 15.5902
1366 10.6029
1367 6.36174
1368 14.687
1369 14.8048
1370 17.3181
1371 10.2102
1372 14.2943
1373 23.8369
1374 9.93531
1375 36.1677
1376 33.3795
1377 77.4012
1378 78.7756
1379 45.6317
1380 51.9542
1381 15.6687
1382 39.7805
1383 37.1887
1384 24.583
1385 43.9431
1386 113.726
1387 138.505
1388 91.6169
1389 40.1732
1390 33.1046
1391 26.9392
1392 50.6976
1393 21.8734
1394 100.492
1395 109.288
1396 109.328
1397 43.197
1398 17.3573
1399 47.9094
1400 26.468
1401 30.3557
1402 188.81
1403 39.3093
1404 35.0288
1405 100.885
1406 30.9448
1407 32.3977
1408 23.4835
1409 8.16816
1410 13.4303
1411 45.5532
1412 65.1097
1413 38.3668
1414 53.8392
1415 10.4458
1416 31.1018
1417 28.942
1418 20.9702
1419 7.69692
1420 24.8579
1421 23.2478
1422 13.9016
1423 65.4238
1424 33.4973
1425 18.2605
1426 16.7683
1427 21.1665
1428 11.7025
1429 91.5384
1430 31.2982
1431 10.1317
1432 16.8861
1433 23.13
1434 7.22568
1435 18.614
1436 21.2058
1437 19.3208
1438 27.2534
1439 16.4541
1440 19.0067
1441 14.8048
1442 24.151
1443 48.4592
1444 28.7064
1445 16.2578
1446 13.9408
1447 39.27
1448 24.7401
1449 38.2097
1450 65.0704
1451 29.6881
1452 79.8359
1453 26.1931
1454 61.7717
1455 35.9713
1456 7.53984
1457 20.656
1458 67.191
1459 8.79648
1460 15.1975
1461 45.7495
1462 18.5747
1463 19.5957
1464 28.8634
1465 19.3994
1466 18.8496
1467 50.9332
1468 21.4807
1469 36.8745
1470 79.2076
1471 20.6167
1472 38.249
1473 30.5128
1474 27.3712
1475 30.5128
1476 24.3867
1477 12.802
1478 61.6932
1479 101.395
1480 56.0383
1481 25.2113
1482 45.5139
1483 56.431
1484 26.7821
1485 19.3601
1486 34.7932
1487 50.1085
1488 42.9221
1489 42.5687
1490 133.871
1491 23.6013
1492 9.54261
1493 43.3541
1494 113.53
1495 67.2695
1496 39.859
1497 14.0979
1498 10.6029
1499 15.5509
1500 12.9984
1501 59.6904
1502 83.1346
1503 32.437
1504 71.5892
1505 52.072
1506 92.8736
1507 63.853
1508 35.5001
1509 14.4121
1510 28.9813
1511 32.3977
1512 34.0471
1513 17.8678
1514 27.2534
1515 14.6084
1516 22.1483
1517 29.4525
1518 25.8789
1519 15.4331
1520 39.4271
1521 29.2169
1522 77.6368
1523 48.7733
1524 13.5481
1525 22.6195
1526 17.593
1527 21.5985
1528 27.1356
1529 31.848
1530 36.6389
1531 35.775
1532 15.4331
1533 20.7738
1534 38.8773
1535 42.5294
1536 49.6373
1537 16.1007
1538 19.2423
1539 56.6666
1540 14.2943
1541 22.9729
1542 7.97181
1543 11.0741
1544 52.072
1545 16.6897
1546 42.4116
1547 24.3867
1548 6.36174
1549 14.8048
1550 50.7368
1551 16.14
1552 5.41926
1553 10.1709
1554 22.6195
1555 22.5017
1556 29.0205
1557 72.0997
1558 43.9039
1559 40.8408
1560 20.5775
1561 19.7921
1562 13.0769
1563 50.3441
1564 50.3834
1565 41.744
1566 38.2097
1567 34.4791
1568 47.3596
1569 42.8828
1570 27.8424
1571 17.2788
1572 14.1372
1573 17.8678
1574 18.4569
1575 26.2716
1576 46.3386
1577 43.9431
1578 85.6871
1579 47.3596
1580 21.677
1581 40.6052
1582 12.0559
1583 25.1721
1584 18.4962
1585 31.4945
1586 24.4652
1587 28.51
1588 24.5045
1589 11.5847
1590 42.6865
1591 13.1162
1592 34.9896
1593 39.8983
1594 14.7262
1595 34.4398
1596 78.2258
1597 104.026
1598 30.6306
1599 36.364
1600 148.637
1601 75.045
1602 17.7893
1603 84.5483
1604 50.5405
1605 43.7468
1606 42.3723
1607 18.9674
1608 15.0404
1609 61.8895
1610 35.8142
1611 69.8613
1612 42.6079
1613 59.6511
1614 12.1737
1615 38.0526
1616 12.8413
1617 90.1246
1618 21.677
1619 41.4691
1620 14.3335
1621 27.1748
1622 16.1007
1623 7.69692
1624 11.3883
1625 33.9685
1626 56.0776
1627 25.2506
1628 79.0505
1629 18.7711
1630 6.32247
1631 15.9043
1632 7.53984
1633 15.3546
1634 26.3502
1635 49.5587
1636 37.6599
1637 13.3518
1638 6.36174
1639 13.7052
1640 13.3518
1641 11.7417
1642 10.1317
1643 28.6278
1644 45.5532
1645 51.9542
1646 62.2822
1647 48.8519
1648 27.2141
1649 54.1141
1650 29.4525
1651 31.3767
1652 31.6123
1653 27.6461
1654 90.321
1655 55.3707
1656 17.593
1657 19.1638
1658 36.4818
1659 43.7468
1660 51.9542
1661 36.4818
1662 29.2169
1663 35.5001
1664 37.0316
1665 35.775
1666 15.4331
1667 36.2855
1668 55.6456
1669 24.2296
1670 29.4918
1671 11.9773
1672 14.3728
1673 27.489
1674 34.4398
1675 16.8468
1676 36.796
1677 33.8115
1678 19.3994
1679 30.4342
1680 180.406
1681 25.8004
1682 11.781
1683 101.199
1684 77.5975
1685 65.5024
1686 17.2395
1687 56.7059
1688 15.5902
1689 15.2368
1690 14.8833
1691 13.4303
1692 40.4481
1693 8.08962
1694 20.4989
1695 25.6826
1696 10.6422
1697 9.38553
1698 15.9436
1699 11.9773
1700 13.3518
1701 31.2982
1702 35.5001
1703 8.91429
1704 20.8524
1705 77.2834
1706 33.4188
1707 30.9055
1708 15.8651
1709 11.2705
1710 21.2451
1711 18.2605
1712 10.328
1713 27.057
1714 26.2716
1715 18.4176
1716 35.8928
1717 118.124
1718 19.5565
1719 32.869
1720 45.1212
1721 167.133
1722 93.5019
1723 45.7103
1724 61.5361
1725 40.9586
1726 11.6632
1727 19.2816
1728 26.4287
1729 109.603
1730 29.5703
1731 47.3203
1732 80.582
1733 35.6179
1734 41.5084
1735 47.9487
1736 22.6981
1737 53.5643
1738 42.8436
1739 56.6666
1740 20.7346
1741 15.276
1742 33.5366
1743 45.1998
1744 23.6013
1745 33.8115
1746 17.0824
1747 22.5017
1748 21.4021
1749 14.7655
1750 26.0753
1751 16.7683
1752 26.9785
1753 37.6599
1754 23.13
1755 44.0217
1756 37.9348
1757 14.0587
1758 40.7623
1759 101.395
1760 15.1189
1761 25.3684
1762 82.3492
1763 36.6389
1764 17.3181
1765 21.9519
1766 52.7396
1767 87.4543
1768 61.2612
1769 30.1594
1770 32.437
1771 13.823
1772 13.1947
1773 8.83575
1774 11.2312
1775 15.5116
1776 22.6981
1777 26.468
1778 10.3673
1779 16.2578
1780 16.2578
1781 10.8385
1782 26.8607
1783 17.9857
1784 17.6322
1785 41.312
1786 20.3026
1787 14.7655
1788 19.8706
1789 14.1372
1790 15.276
1791 10.5244
1792 48.577
1793 45.3961
1794 12.9198
1795 13.0769
1796 14.5299
1797 12.4879
1798 12.4879
1799 11.6632
1800 19.3601
1801 42.6865
1802 61.1827
1803 30.7484
1804 27.2926
1805 49.2446
1806 17.7108
1807 38.4453
1808 57.5698
1809 24.7794
1810 32.5548
1811 22.7373
1812 15.5902
1813 65.0311
1814 33.5366
1815 13.6267
1816 17.7893
1817 28.1959
1818 19.8706
1819 33.8115
1820 56.3917
1821 19.0459
1822 7.97181
1823 9.0321
1824 18.182
1825 59.926
1826 6.87225
1827 12.3308
1828 33.1439
1829 36.364
1830 49.7551
1831 33.5758
1832 60.0046
1833 48.6555
1834 29.2169
1835 67.4266
1836 58.2767
1837 31.1804
1838 25.3291
1839 11.0741
1840 120.323
1841 45.2783
1842 11.2705
1843 26.9785
1844 52.2684
1845 94.4051
1846 57.8054
1847 39.1129
1848 30.2379
1849 207.228
1850 66.6019
1851 26.3109
1852 32.2407
1853 52.7789
1854 14.8441
1855 36.4033
1856 98.0572
1857 25.3684
1858 22.0305
1859 12.8806
1860 66.0521
1861 18.9674
1862 42.176
1863 6.75444
1864 178.953
1865 34.1256
1866 20.9702
1867 23.4442
1868 23.0122
1869 9.8175
1870 22.541
1871 32.0836
1872 10.76
1873 22.3446
1874 64.3243
1875 8.83575
1876 19.5565
1877 35.8535
1878 92.9521
1879 16.3756
1880 11.3098
1881 10.1317
1882 15.9043
1883 55.8812
1884 11.4276
1885 6.36174
1886 25.015
1887 10.7207
1888 31.1804
1889 25.8004
1890 14.0979
1891 40.9979
1892 60.5151
1893 68.2513
1894 51.3259
1895 18.182
1896 20.656
1897 23.7976
1898 26.8607
1899 14.4514
1900 50.6976
1901 26.9785
1902 10.1317
1903 41.155
1904 8.44305
1905 24.4652
1906 52.1506
1907 18.3391
1908 14.1372
1909 9.38553
1910 9.77823
1911 22.3446
1912 75.3591
1913 24.7008
1914 38.838
1915 101.002
1916 52.8574
1917 26.9785
1918 48.6948
1919 46.2208
1920 27.0178
1921 60.947
1922 14.8441
1923 20.6167
1924 19.5957
1925 10.2495
1926 27.9602
1927 26.7036
1928 41.5084
1929 96.0544
1930 19.4779
1931 41.8618
1932 38.681
1933 74.4166
1934 100.492
1935 71.4321
1936 87.415
1937 89.1822
1938 57.452
1939 31.5731
1940 13.5874
1941 39.1522
1942 108.424
1943 38.0134
1944 27.0963
1945 76.9299
1946 75.7911
1947 32.5548
1948 10.6029
1949 16.0222
1950 9.18918
1951 23.6405
1952 32.3977
1953 49.9122
1954 27.6461
1955 28.5886
1956 9.69969
1957 33.0261
1958 24.8579
1959 19.3994
1960 14.5692
1961 49.598
1962 18.3391
1963 17.0824
1964 28.942
1965 29.9237
1966 55.999
1967 20.8524
1968 21.4807
1969 54.3889
1970 59.2977
1971 29.4525
1972 45.5532
1973 57.6091
1974 22.5017
1975 10.1317
1976 12.2522
1977 38.3668
1978 54.8602
1979 49.0482
1980 49.2838
1981 29.0991
1982 21.4414
1983 13.5089
1984 49.2446
1985 30.1986
1986 28.2351
1987 27.2141
1988 27.2141
1989 37.385
1990 34.5576
1991 47.9094
1992 85.6871
1993 64.9918
1994 32.2799
1995 20.1455
1996 27.5283
1997 28.0388
1998 13.4303
1999 30.6306
2000 50.8546
2001 83.2917
2002 59.0228
2003 45.3961
2004 16.3363
2005 24.151
2006 44.6107
2007 67.7407
2008 34.7932
2009 41.9796
2010 91.3813
2011 31.7694
2012 11.3098
2013 8.48232
2014 67.0339
2015 62.4
2016 29.7274
2017 11.3098
2018 74.5737
2019 19.6743
2020 11.4668
2021 9.66042
2022 110.152
2023 15.5509
2024 10.7992
2025 6.12612
2026 5.41926
2027 35.6964
2028 23.994
2029 31.2196
2030 41.8225
2031 13.7445
2032 33.5366
2033 9.69969
2034 5.02656
2035 8.56086
2036 6.51882
2037 24.4652
2038 26.8214
2039 9.11064
2040 8.52159
2041 17.161
2042 21.4021
2043 37.6599
2044 35.1466
2045 29.4525
2046 10.1709
2047 12.7235
2048 21.3236
2049 22.8551
2050 22.9729
2051 15.9829
2052 16.1792
2053 24.5045
2054 17.9464
2055 38.5631
2056 44.4536
2057 21.7163
2058 24.8579
2059 14.6477
2060 12.3308
2061 33.0653
2062 25.7218
2063 15.1582
2064 9.8175
2065 82.467
2066 30.7484
2067 28.6671
2068 29.4132
2069 12.0952
2070 19.0852
2071 89.6927
2072 18.2213
2073 23.13
2074 48.6948
2075 32.2407
2076 61.6539
2077 35.343
2078 22.2268
2079 26.3894
2080 47.4382
2081 22.4232
2082 30.1201
2083 27.0963
2084 14.255
2085 118.831
2086 10.8385
2087 9.54261
2088 37.4243
2089 19.0852
2090 30.6306
2091 29.2169
2092 13.7838
2093 17.7108
2094 52.3862
2095 20.0277
2096 28.9813
2097 25.3684
2098 53.2501
2099 50.4227
2100 49.1268
2101 28.078
2102 24.3081
2103 40.0947
2104 45.8674
2105 12.3308
2106 25.9575
2107 8.44305
2108 4.39824
2109 18.4569
2110 43.7075
2111 26.8607
2112 11.8203
2113 20.3419
2114 27.8032
2115 23.2086
2116 11.9381
2117 46.9669
2118 34.2434
2119 50.1871
2120 50.619
2121 21.0094
2122 23.1693
2123 18.8496
2124 75.7126
2125 49.9122
2126 17.6715
2127 25.5648
2128 30.8269
2129 18.8496
2130 9.30699
2131 29.0205
2132 10.76
2133 43.8253
2134 21.1665
2135 5.30145
2136 16.5719
2137 27.5675
2138 26.1538
2139 15.3546
2140 11.0741
2141 27.6461
2142 23.2871
2143 18.2605
2144 33.1439
2145 8.79648
2146 17.0824
2147 11.349
2148 10.9563
2149 16.8861
2150 23.7191
2151 7.42203
2152 5.61561
2153 16.0614
2154 35.8535
2155 22.7373
2156 13.1554
2157 9.97458
2158 17.0039
2159 41.0764
2160 9.46407
2161 21.52
2162 21.7163
2163 13.1162
2164 8.75721
2165 43.0792
2166 14.4121
2167 12.1737
2168 49.3624
2169 19.7135
2170 13.3911
2171 19.3208
2172 4.59459
2173 12.4486
2174 7.77546
2175 18.4176
2176 20.6167
2177 19.9099
2178 17.3966
2179 56.3524
2180 28.51
2181 49.0482
2182 50.0692
2183 33.6937
2184 11.5061
2185 7.93254
2186 13.4696
2187 28.7064
2188 10.2887
2189 25.1328
2190 30.6699
2191 18.182
2192 16.4934
2193 24.6223
2194 19.2816
2195 26.5858
2196 29.9237
2197 17.6715
2198 8.01108
2199 11.3098
2200 14.2943
2201 15.9043
2202 11.8988
2203 9.58188
2204 27.9602
2205 24.4259
2206 15.9436
2207 34.5183
2208 35.8535
2209 36.4426
2210 52.072
2211 25.1328
2212 13.5874
2213 14.7262
2214 11.8203
2215 15.4724
2216 16.3363
2217 28.5493
2218 28.5886
2219 15.4331
2220 36.9923
2221 17.9464
2222 38.0134
2223 15.0797
2224 18.6532
2225 15.1582
2226 36.0106
2227 17.6715
2228 9.54261
2229 29.2169
2230 24.3867
2231 24.2689
2232 46.3779
2233 24.5437
2234 11.1527
2235 9.73896
2236 26.1931
2237 13.0769
2238 30.1201
2239 45.5925
2240 56.9022
2241 27.6853
2242 11.7025
2243 37.8563
2244 17.4359
2245 11.4276
2246 55.5278
2247 30.6306
2248 27.7246
2249 10.5244
2250 16.8468
2251 16.3756
2252 10.2102
2253 39.0737
2254 20.224
2255 11.5061
2256 16.4541
2257 7.854
2258 19.5565
2259 14.0587
2260 25.9967
2261 18.7318
2262 18.614
2263 14.1765
2264 6.47955
2265 13.7052
2266 20.1848
2267 7.4613
2268 9.07137
2269 21.2843
2270 32.2799
2271 32.1621
2272 15.3546
2273 10.4458
2274 32.7904
2275 49.9907
2276 11.3883
2277 21.7163
2278 58.0018
2279 21.4414
2280 9.14991
2281 29.6096
2282 23.0122
2283 27.6068
2284 8.99283
2285 11.8988
2286 23.2478
2287 28.4707
2288 40.4088
2289 63.6174
2290 43.4719
2291 12.4486
2292 12.2915
2293 15.9043
2294 19.0459
2295 57.02
2296 53.6821
2297 11.0349
2298 27.489
2299 27.0178
2300 58.9835
2301 36.6782
2302 21.2058
2303 35.4608
2304 26.1145
2305 14.0587
2306 7.81473
2307 13.0769
2308 26.3894
2309 18.182
2310 10.2495
2311 22.6981
2312 21.9912
2313 81.2104
2314 22.109
2315 32.3192
2316 43.6682
2317 26.5858
2318 15.3153
2319 31.5731
2320 12.1737
2321 13.4696
2322 7.02933
2323 21.2843
2324 33.5758
2325 43.4719
2326 27.489
2327 43.4326
2328 16.6112
2329 27.7246
2330 50.3834
2331 36.0106
2332 12.4486
2333 17.8678
2334 48.577
2335 20.4204
2336 11.0741
2337 26.6643
2338 15.7865
2339 10.6029
2340 17.7108
2341 7.53984
2342 19.3994
2343 15.1975
2344 9.93531
2345 16.8076
2346 4.79094
2347 24.0332
2348 44.5714
2349 20.8524
2350 21.2843
2351 11.349
2352 23.2871
2353 23.7583
2354 20.067
2355 34.1649
2356 11.0349
2357 10.3673
2358 21.8341
2359 28.7064
2360 13.0769
2361 19.5957
2362 57.2949
2363 29.531
2364 63.6959
2365 43.5504
2366 42.4509
2367 43.197
2368 17.3181
2369 8.79648
2370 44.3358
2371 45.239
2372 37.8955
2373 31.2196
2374 32.0836
2375 19.4387
2376 8.91429
2377 8.60013
2378 21.2451
2379 7.73619
2380 24.7008
2381 46.4171
2382 62.1251
2383 16.297
2384 9.30699
2385 10.9171
2386 19.5957
2387 33.9293
2388 61.3397
2389 22.5802
2390 21.9912
2391 22.4232
2392 8.60013
2393 19.8706
2394 58.0018
2395 33.9685
2396 29.8452
2397 13.4303
2398 16.8468
2399 7.61838
2400 23.6405
2401 40.4874
2402 19.1245
2403 18.2213
2404 17.6715
2405 58.5123
2406 47.5167
2407 10.8385
2408 10.2495
2409 23.3656
2410 52.1506
2411 14.5692
2412 37.1887
2413 26.1931
2414 23.8762
2415 16.2578
2416 12.9591
2417 39.3878
2418 64.7955
2419 35.6179
2420 22.3054
2421 21.677
2422 38.9166
2423 86.4725
2424 17.6715
2425 38.5239
2426 26.5465
2427 34.0471
2428 45.1212
2429 41.9796
2430 41.1942
2431 15.7473
2432 15.5509
2433 40.4088
2434 27.9995
2435 24.3474
2436 21.677
2437 48.6555
2438 35.4608
2439 22.6981
2440 24.8972
2441 43.9039
2442 44.3358
2443 23.6405
2444 31.0626
2445 10.7992
2446 37.1494
2447 27.921
2448 55.567
2449 45.5532
2450 29.8845
2451 9.30699
2452 15.9436
2453 11.6239
2454 48.145
2455 24.6223
2456 17.9071
2457 10.7992
2458 21.0487
2459 4.86948
2460 15.7473
2461 18.8103
2462 43.9431
2463 15.3153
2464 12.5664
2465 27.3712
2466 17.7108
2467 9.69969
2468 14.9619
2469 29.7274
2470 33.2617
2471 26.5072
2472 13.1554
2473 17.5537
2474 41.8225
2475 44.4929
2476 22.3446
2477 10.76
2478 13.5481
2479 7.38276
2480 12.213
2481 20.224
2482 22.3446
2483 28.942
2484 29.5703
2485 12.7627
2486 18.4176
2487 36.6389
2488 45.9066
2489 45.1605
2490 40.6837
2491 53.525
2492 20.6953
2493 36.2069
2494 88.0826
2495 80.1108
2496 52.9752
2497 59.6119
2498 41.3906
2499 42.2152
2500 23.3656
2501 40.9193
2502 61.3397
2503 109.249
2504 68.4476
2505 58.0018
2506 21.7556
2507 31.9265
2508 52.7789
2509 42.3331
2510 46.0244
2511 29.8845
2512 9.26772
2513 96.6827
2514 25.7611
2515 11.349
2516 14.5692
2517 16.4149
2518 16.297
2519 10.2887
2520 26.1145
2521 18.6925
2522 5.22291
2523 64.7562
2524 26.0753
2525 130.848
2526 25.7611
2527 13.234
2528 16.5719
2529 9.8175
2530 13.7838
2531 11.5454
2532 29.8452
2533 21.5592
2534 24.4652
2535 13.9016
2536 7.81473
2537 7.34349
2538 29.5703
2539 19.2816
2540 36.9923
2541 27.2534
2542 16.8861
2543 4.28043
2544 9.89604
2545 8.05035
2546 7.97181
2547 8.79648
2548 10.6814
2549 17.7108
2550 24.7008
2551 16.0614
2552 19.4387
2553 15.5509
2554 42.0189
2555 44.5322
2556 57.7662
2557 13.7445
2558 32.3977
2559 18.5354
2560 62.7535
2561 31.3375
2562 29.963
2563 9.66042
2564 14.5692
2565 17.0432
2566 17.3181
2567 36.2069
2568 5.53707
2569 23.4835
2570 66.9161
2571 9.93531
2572 16.14
2573 19.3208
2574 17.161
2575 16.0222
2576 9.30699
2577 27.0178
2578 64.1279
2579 46.8491
2580 30.3164
2581 76.0267
2582 21.1273
2583 67.0732
2584 48.7733
2585 50.2263
2586 61.2219
2587 59.1406
2588 17.8678
2589 27.921
2590 37.1494
2591 38.3275
2592 94.8763
2593 14.8833
2594 15.2368
2595 6.79371
2596 21.7948
2597 78.0688
2598 21.7556
2599 11.5847
2600 43.9824
2601 32.4763
2602 37.1887
2603 14.6477
2604 12.7627
2605 15.0797
2606 14.0587
2607 26.5072
2608 25.5255
2609 34.1649
2610 20.5775
2611 14.6477
2612 21.2451
2613 74.4166
2614 38.8773
2615 13.2733
2616 20.5775
2617 14.7262
2618 8.71794
2619 15.3938
2620 11.4276
2621 32.2799
2622 35.5001
2623 38.0526
2624 38.6417
2625 27.6853
2626 95.3868
2627 45.9852
2628 25.1328
2629 16.2578
2630 22.1875
2631 36.7174
2632 28.3137
2633 56.7451
2634 37.4243
2635 33.458
2636 11.6632
2637 16.8861
2638 16.14
2639 10.4065
2640 11.8988
2641 15.5902
2642 12.802
2643 129.984
2644 21.6378
2645 17.593
2646 7.18641
2647 18.2213
2648 18.182
2649 45.7103
2650 64.4813
2651 78.7756
2652 51.4437
2653 31.2982
2654 13.5481
2655 37.0709
2656 13.234
2657 61.4575
2658 17.0824
2659 41.8618
2660 51.9935
2661 34.2042
2662 16.6505
2663 11.349
2664 8.60013
2665 16.5327
2666 25.0543
2667 16.297
2668 52.5433
2669 40.4088
2670 25.4077
2671 40.2125
2672 26.036
2673 23.0908
2674 47.2811
2675 38.7595
2676 21.8734
2677 14.1372
2678 33.5366
2679 41.5869
2680 58.0018
2681 34.4398
2682 6.08685
2683 19.4387
2684 10.9956
2685 12.0166
2686 12.9591
2687 22.6981
2688 16.8468
2689 9.58188
2690 14.6477
2691 50.2263
2692 15.6687
2693 70.8431
2694 5.96904
2695 8.16816
2696 7.10787
2697 5.73342
2698 4.79094
2699 6.91152
2700 3.96627
2701 11.0741
2702 65.5024
2703 20.1062
2704 3.41649
2705 6.32247
2706 9.58188
2707 66.1699
2708 13.666
2709 5.06583
2710 4.67313
2711 6.51882
2712 11.781
2713 21.7948
2714 18.4569
2715 14.0194
2716 76.3016
2717 7.65765
2718 23.13
2719 140.037
2720 32.0443
2721 9.69969
2722 57.6876
2723 37.2672
2724 36.5996
2725 92.0096
2726 39.9769
2727 40.6444
2728 101.081
2729 23.0515
2730 63.1069
2731 35.6179
2732 90.8708
2733 25.3291
2734 7.30422
2735 20.4989
2736 32.8297
2737 39.3485
2738 37.7777
2739 32.3977
2740 91.342
2741 16.1007
2742 32.437
2743 39.3093
2744 47.0847
2745 19.0459
2746 12.8806
2747 38.1704
2748 19.4779
2749 9.73896
2750 6.32247
2751 13.666
2752 10.328
2753 26.3502
2754 24.3867
2755 30.984
2756 36.8745
2757 104.144
2758 28.9813
2759 17.3966
2760 41.9796
2761 32.5941
2762 22.4232
2763 53.525
2764 41.744
2765 43.4326
2766 64.4028
2767 21.3629
2768 12.1737
2769 41.0371
2770 23.0908
2771 12.37
2772 44.3751
2773 17.5537
2774 6.55809
2775 18.1035
2776 9.38553
2777 5.92977
2778 6.71517
2779 7.65765
2780 4.35897
2781 5.22291
2782 9.30699
2783 14.6477
2784 4.35897
2785 7.81473
2786 7.30422
2787 6.24393
2788 5.65488
2789 7.26495
2790 3.06306
2791 5.8905
2792 5.96904
2793 7.34349
2794 10.9956
2795 32.6334
2796 3.88773
2797 4.47678
2798 40.1732
2799 36.364
2800 5.77269
2801 4.00554
2802 85.8835
2803 60.1224
2804 39.0344
2805 8.99283
2806 27.3712
2807 2.82744
2808 7.18641
2809 7.30422
2810 57.02
2811 16.2578
2812 31.416
2813 4.24116
2814 3.33795
2815 6.36174
2816 42.3723
2817 32.7512
2818 7.97181
2819 81.0925
2820 17.4751
2821 27.3319
2822 3.29868
2823 11.9773
2824 24.5045
2825 36.8353
2826 10.8778
2827 5.73342
2828 8.52159
2829 55.8812
2830 20.8131
2831 57.02
2832 30.1201
2833 15.1975
2834 29.0205
2835 21.7948
2836 2.39547
2837 4.67313
2838 3.25941
2839 6.51882
2840 10.4065
2841 9.34626
2842 12.2522
2843 7.69692
2844 15.276
2845 82.0743
2846 21.2058
2847 3.96627
2848 11.6632
2849 4.24116
2850 6.47955
2851 7.34349
2852 3.49503
2853 15.3546
2854 14.8833
2855 17.9857
2856 17.3181
2857 10.5636
2858 74.2596
2859 23.2478
2860 38.3275
2861 46.4564
2862 16.1792
2863 36.0891
2864 1.37445
2865 67.1124
2866 1.84569
2867 110.074
2868 4.63386
2869 6.08685
2870 2.59182
2871 138.348
2872 8.6394
2873 4.43751
2874 1.06029
2875 1.21737
2876 0.43197
2877 62.2822
2878 1.1781
2879 3.37722
2880 0.66759
2881 1.45299
2882 0.86394
2883 0.7854
2884 0.7854
2885 0.86394
2886 0.31416
2887 40.1732
2888 0.51051
2889 11.6239
2890 0.70686
2891 1.1781
2892 35.8535
2893 1.1781
2894 0.7854
2895 38.2882
2896 7.26495
2897 2.39547
2898 3.57357
2899 19.9492
2900 11.3883
2901 9.97458
2902 10.5636
2903 22.4624
2904 14.4121
2905 27.921
2906 16.1007
2907 14.0194
2908 9.18918
2909 27.6853
2910 30.9055
2911 15.3938
2912 17.4751
2913 39.7805
2914 16.4541
2915 31.6909
2916 24.1118
2917 30.6306
2918 32.3977
2919 37.5421
2920 27.7246
2921 46.9276
2922 100.531
2923 32.9083
2924 45.3568
2925 71.275
2926 38.8773
2927 13.0769
2928 18.5747
2929 31.6123
2930 18.1427
2931 9.69969
2932 10.8385
2933 12.5664
2934 25.3291
2935 34.6754
2936 32.3585
2937 16.4541
2938 37.5421
2939 43.9039
2940 83.3702
2941 46.5742
2942 48.3806
2943 54.3104
2944 40.0947
2945 17.0039
2946 18.4962
2947 63.0676
2948 56.5488
2949 38.8773
2950 31.3375
2951 6.00831
2952 21.4807
2953 47.713
2954 26.1931
2955 54.7816
2956 24.151
2957 4.94802
2958 14.7262
2959 27.8424
2960 19.1638
2961 22.6981
2962 23.4442
2963 33.2617
2964 52.7003
2965 34.911
2966 12.213
2967 31.416
2968 59.3762
2969 54.978
2970 47.3989
2971 34.7932
2972 14.0587
2973 19.7528
2974 20.2633
2975 67.1124
2976 46.3779
2977 23.8762
2978 46.103
2979 64.5599
2980 37.4636
2981 44.1395
2982 36.796
2983 22.7373
2984 57.9232
2985 53.7214
2986 40.6052
2987 57.4913
2988 37.0709
2989 90.2032
2990 31.8872
2991 34.9503
2992 51.3259
2993 22.3839
2994 20.224
2995 44.0609
2996 41.4298
2997 16.4934
2998 52.2291
2999 46.8491
3000 47.4774
3001 28.7849
3002 23.7191
3003 36.2069
3004 32.9868
3005 15.3546
3006 38.6024
3007 31.2982
3008 19.1638
3009 46.0637
3010 54.3497
3011 22.7373
3012 27.921
3013 28.0388
3014 18.0249
3015 57.4913
3016 45.5925
3017 24.8186
3018 41.6262
3019 47.6738
3020 25.8789
3021 13.2733
3022 13.4303
3023 30.1201
3024 27.9995
3025 29.374
3026 61.811
3027 25.5648
3028 31.3375
3029 33.6544
3030 25.3291
3031 53.9177
3032 35.3823
3033 24.1118
3034 14.6084
3035 12.9198
3036 25.8789
3037 11.2705
3038 19.9492
3039 19.635
3040 25.9967
3041 31.8872
3042 16.1792
3043 53.4465
3044 16.1792
3045 20.4597
3046 11.4276
3047 37.9741
3048 38.0134
3049 38.6024
3050 36.4033
3051 21.8734
3052 57.9232
3053 107.403
3054 38.9951
3055 28.942
3056 52.1506
3057 40.5659
3058 61.0256
3059 57.4913
3060 64.285
3061 68.9188
3062 45.239
3063 37.8563
3064 67.9764
3065 28.0388
3066 48.8126
3067 42.1367
3068 13.5089
3069 19.9884
3070 19.9884
3071 42.2545
3072 55.9205
3073 26.9785
3074 20.9309
3075 23.994
3076 17.4359
3077 41.8225
3078 11.4668
3079 16.729
3080 38.838
3081 20.1848
3082 18.4176
3083 31.8087
3084 70.686
3085 13.5874
3086 23.8369
3087 22.109
3088 25.9575
3089 55.41
3090 35.8928
3091 16.3363
3092 9.11064
3093 11.0349
3094 13.5089
3095 23.4835
3096 9.62115
3097 24.7008
3098 66.1699
3099 37.9741
3100 61.6539
3101 15.0797
3102 27.6461
3103 12.0952
3104 36.9923
3105 96.3293
3106 16.1792
3107 29.6096
3108 48.9697
3109 21.3629
3110 56.2346
3111 50.7368
3112 46.2601
3113 20.3811
3114 5.92977
3115 17.4751
3116 22.5017
3117 9.69969
3118 10.7207
3119 6.44028
3120 11.2705
3121 8.48232
3122 10.8385
3123 30.0808
3124 56.9022
3125 31.4945
3126 33.2617
3127 23.3264
3128 52.2291
3129 40.6444
3130 58.905
3131 71.3929
3132 47.0455
3133 29.2561
3134 42.8828
3135 35.1074
3136 45.082
3137 30.7877
3138 38.7988
3139 43.3541
3140 26.5858
3141 32.1229
3142 27.3319
3143 11.5454
3144 37.8563
3145 22.7766
3146 22.541
3147 9.26772
3148 8.05035
3149 14.0194
3150 10.2495
3151 15.7473
3152 30.3557
3153 36.8745
3154 27.8032
3155 59.9653
3156 24.7008
3157 7.81473
3158 7.34349
3159 10.8778
3160 12.7627
3161 13.0376
3162 12.4879
3163 14.6084
3164 17.593
3165 17.2395
3166 27.2141
3167 13.9408
3168 15.3938
3169 18.1035
3170 5.77269
3171 50.3049
3172 46.4171
3173 23.7583
3174 13.5481
3175 7.4613
3176 31.1411
3177 44.3358
3178 26.3502
3179 29.374
3180 28.4315
3181 26.0753
3182 46.4564
3183 86.7867
3184 17.9071
3185 5.26218
3186 12.9984
3187 30.0415
3188 9.46407
3189 19.4387
3190 26.7036
3191 27.1748
3192 23.2478
3193 33.0653
3194 24.3474
3195 10.9956
3196 36.2855
3197 30.8662
3198 30.1986
3199 30.0023
3200 24.5045
3201 14.255
3202 21.1273
3203 21.1665
3204 12.6449
3205 5.14437
3206 3.80919
3207 8.01108
3208 16.1007
3209 9.07137
3210 25.8789
3211 7.50057
3212 6.59736
3213 10.4851
3214 14.8833
3215 12.2915
3216 5.61561
3217 13.6267
3218 78.972
3219 11.1134
3220 9.69969
3221 38.9166
3222 14.687
3223 9.46407
3224 54.8209
3225 20.1848
3226 48.8911
3227 27.921
3228 34.4005
3229 9.50334
3230 15.3938
3231 10.2887
3232 21.8341
3233 9.14991
3234 18.8103
3235 8.91429
3236 17.161
3237 55.6456
3238 22.5802
3239 29.3347
3240 27.489
3241 7.77546
3242 16.3756
3243 12.9984
3244 39.5056
3245 22.3446
3246 45.5139
3247 17.7893
3248 42.4901
3249 20.3419
3250 25.604
3251 22.9337
3252 10.5636
3253 6.6759
3254 12.5664
3255 22.8551
3256 7.97181
3257 19.3601
3258 9.54261
3259 15.8258
3260 12.0166
3261 7.26495
3262 27.3712
3263 20.8524
3264 26.0753
3265 22.5017
3266 18.4962
3267 22.3839
3268 11.2312
3269 25.9182
3270 21.7163
3271 36.3247
3272 29.0205
3273 11.9773
3274 30.6699
3275 37.6207
3276 20.5775
3277 23.2478
3278 39.7805
3279 25.9967
3280 27.1356
3281 10.2495
3282 14.5692
3283 31.9265
3284 42.9614
3285 57.5305
3286 28.5493
3287 10.0138
3288 35.6572
3289 29.6096
3290 28.2351
3291 23.2871
3292 31.9658
3293 28.4315
3294 8.71794
3295 22.541
3296 19.203
3297 20.4597
3298 14.0194
3299 7.4613
3300 7.34349
3301 5.06583
3302 8.67867
3303 16.6505
3304 19.8706
3305 47.9094
3306 9.0321
3307 8.52159
3308 8.99283
3309 21.0487
3310 21.5985
3311 37.4243
3312 14.8048
3313 6.08685
3314 10.328
3315 20.7738
3316 29.4918
3317 10.9563
3318 20.4204
3319 11.8595
3320 28.2744
3321 9.50334
3322 12.4879
3323 8.44305
3324 13.234
3325 27.3319
3326 11.0349
3327 6.91152
3328 10.5636
3329 8.20743
3330 19.9884
3331 39.6627
3332 20.1848
3333 20.6953
3334 16.4541
3335 17.0824
3336 37.2672
3337 15.7865
3338 6.79371
3339 20.8131
3340 12.1344
3341 14.6084
3342 10.1317
3343 22.1483
3344 13.5089
3345 19.6743
3346 4.55532
3347 5.14437
3348 8.75721
3349 31.1018
3350 6.79371
3351 2.59182
3352 7.50057
3353 3.02379
3354 16.3756
3355 2.15985
3356 5.57634
3357 38.8773
3358 10.4458
3359 7.854
3360 26.3109
3361 3.84846
3362 10.9171
3363 14.2157
3364 21.0487
3365 20.5775
3366 16.2578
3367 83.5666
3368 23.3264
3369 18.9281
3370 8.87502
3371 25.9182
3372 66.7983
3373 29.6096
3374 21.2058
3375 41.1157
3376 35.6179
3377 45.7103
3378 9.77823
3379 25.8004
3380 26.468
3381 7.02933
3382 51.7579
3383 8.60013
3384 32.7904
3385 12.0952
3386 13.6267
3387 15.9043
3388 21.5985
3389 25.7218
3390 19.203
3391 51.9935
3392 6.2832
3393 12.5664
3394 23.4442
3395 14.9619
3396 45.3568
3397 14.8048
3398 3.49503
3399 5.30145
3400 11.6239
3401 8.56086
3402 28.51
3403 21.4021
3404 4.39824
3405 9.54261
3406 19.7135
3407 20.224
3408 12.37
3409 37.4243
3410 8.36451
3411 8.40378
3412 6.75444
3413 7.38276
3414 29.0598
3415 7.69692
3416 16.4149
3417 8.28597
3418 12.0559
3419 18.4962
3420 9.14991
3421 13.7838
3422 6.87225
3423 15.5116
3424 11.0349
3425 22.541
3426 10.76
3427 32.3977
3428 19.8313
3429 31.9658
3430 19.9099
3431 8.20743
3432 13.0769
3433 31.4553
3434 51.2866
3435 90.2425
3436 27.8032
3437 35.2252
3438 95.5832
3439 43.3541
3440 13.2733
3441 14.0979
3442 20.1062
3443 29.4132
3444 23.1693
3445 26.7036
3446 26.7036
3447 63.0676
3448 33.2224
3449 25.6433
3450 17.9071
3451 20.7346
3452 12.8413
3453 19.2816
3454 13.3518
3455 45.7495
3456 22.7766
3457 33.6937
3458 56.431
3459 75.0842
3460 30.9448
3461 7.69692
3462 7.02933
3463 8.28597
3464 39.1522
3465 37.4636
3466 52.4254
3467 22.6981
3468 6.6759
3469 12.6057
3470 50.1085
3471 18.1035
3472 11.3098
3473 42.6865
3474 9.38553
3475 5.65488
3476 5.14437
3477 6.36174
3478 17.5537
3479 25.3684
3480 24.1903
3481 20.8524
3482 31.7302
3483 6.04758
3484 19.0067
3485 27.5283
3486 15.0404
3487 13.0769
3488 19.5957
3489 14.2943
3490 9.97458
3491 16.4541
3492 49.2053
3493 17.7893
3494 36.3247
3495 20.4597
3496 29.4525
3497 29.8059
3498 23.3264
3499 9.66042
3500 13.5874
3501 36.2855
3502 17.0432
3503 4.08408
3504 8.87502
3505 25.7611
3506 11.3883
3507 13.6267
3508 73.3171
3509 32.4763
3510 8.12889
3511 14.4906
3512 24.7794
3513 47.6345
3514 28.078
3515 19.7528
3516 28.51
3517 21.6378
3518 8.87502
3519 45.082
3520 51.6008
3521 38.9558
3522 35.6964
3523 36.1677
3524 5.4978
3525 9.69969
3526 7.30422
3527 11.1919
3528 44.8463
3529 4.63386
3530 16.8468
3531 15.5902
3532 10.9171
3533 15.0404
3534 12.4486
3535 56.863
3536 22.3839
3537 22.1875
3538 15.0797
3539 54.3104
3540 10.0531
3541 7.93254
3542 15.9043
3543 80.0715
3544 17.0039
3545 39.3093
3546 12.9198
3547 6.6759
3548 15.1189
3549 8.60013
3550 23.562
3551 74.4166
3552 72.0604
3553 35.9713
3554 19.5172
3555 110.427
3556 10.9171
3557 23.4835
3558 22.9729
3559 20.4204
3560 19.7921
3561 17.7893
3562 28.5493
3563 14.8048
3564 25.4077
3565 13.8623
3566 11.4276
3567 19.4779
3568 34.2042
3569 20.5775
3570 39.859
3571 24.1903
3572 11.0349
3573 16.3363
3574 40.8801
3575 94.3658
3576 44.218
3577 19.1638
3578 7.81473
3579 13.9016
3580 21.7556
3581 37.9348
3582 36.364
3583 16.1007
3584 33.1046
3585 73.8276
3586 29.0205
3587 17.8678
3588 19.1245
3589 12.4486
3590 11.5847
3591 12.7627
3592 22.541
3593 67.8978
3594 25.2113
3595 12.2915
3596 20.656
3597 40.9979
3598 10.6422
3599 23.7583
3600 17.6322
3601 21.3629
3602 19.2423
3603 16.3756
3604 11.3098
3605 10.5636
3606 19.2423
3607 64.9133
3608 20.6167
3609 16.297
3610 81.7601
3611 59.1406
3612 79.993
3613 38.0134
3614 26.2324
3615 77.4404
3616 66.3663
3617 40.6444
3618 26.0753
3619 21.2058
3620 22.541
3621 29.0991
3622 12.213
3623 24.0725
3624 38.681
3625 26.2716
3626 32.0443
3627 39.0737
3628 19.3601
3629 31.416
3630 13.5089
3631 16.2185
3632 10.6029
3633 46.7706
3634 25.8397
3635 12.3308
3636 6.99006
3637 11.0741
3638 36.4426
3639 22.6981
3640 33.9293
3641 30.3557
3642 21.4021
3643 26.6643
3644 25.3684
3645 84.7839
3646 12.7627
3647 13.666
3648 12.4879
3649 16.6897
3650 16.2578
3651 65.1882
3652 18.9281
3653 8.12889
3654 9.62115
3655 12.9591
3656 25.7218
3657 68.801
3658 21.4021
3659 18.1427
3660 18.9281
3661 39.5449
3662 22.541
3663 33.0261
3664 8.32524
3665 10.8385
3666 28.078
3667 12.9984
3668 8.95356
3669 8.95356
3670 25.5648
3671 61.9288
3672 12.0559
3673 12.5271
3674 13.5481
3675 8.56086
3676 25.4077
3677 32.0443
3678 16.4149
3679 73.1993
3680 32.3585
3681 55.8027
3682 40.0947
3683 23.4442
3684 58.905
3685 54.0355
3686 68.7225
3687 20.0277
3688 31.8872
3689 49.3624
3690 33.2224
3691 127.745
3692 61.6932
3693 91.4991
3694 64.0101
3695 19.2816
3696 26.1931
3697 103.319
3698 60.7114
3699 17.1217
3700 38.4846
3701 62.9498
3702 104.851
3703 34.2042
3704 65.3845
3705 46.7313
3706 27.2534
3707 120.952
3708 29.7274
3709 14.4514
3710 11.5847
3711 18.0249
3712 88.436
3713 26.6251
3714 12.5271
3715 11.6632
3716 47.2025
3717 19.1638
3718 53.0145
3719 46.4171
3720 25.0935
3721 78.2651
3722 44.6107
3723 13.1947
3724 9.66042
3725 16.8861
3726 14.1765
3727 21.3629
3728 34.911
3729 25.1328
3730 11.8988
3731 12.9591
3732 7.89327
3733 20.656
3734 21.3629
3735 13.0769
3736 15.0011
3737 13.9408
3738 11.781
3739 14.8441
3740 44.1002
3741 9.77823
3742 27.1356
3743 33.7722
3744 43.197
3745 11.5847
3746 18.182
3747 36.1677
3748 98.3713
3749 35.5001
3750 23.4442
3751 8.95356
3752 28.2351
3753 28.078
3754 18.614
3755 14.4514
3756 20.6953
3757 6.91152
3758 43.0399
3759 19.3208
3760 15.1582
3761 149.344
3762 45.9852
3763 15.7865
3764 8.52159
3765 34.4398
3766 129.355
3767 35.4215
3768 49.0875
3769 11.6632
3770 20.7738
3771 5.96904
3772 18.1035
3773 18.4962
3774 8.40378
3775 36.4426
3776 122.287
3777 40.6444
3778 95.7795
3779 28.7849
3780 7.42203
3781 16.1792
3782 20.224
3783 38.681
3784 72.9637
3785 32.2014
3786 8.20743
3787 15.5509
3788 74.6915
3789 37.5814
3790 61.5754
3791 12.2915
3792 34.0864
3793 64.4813
3794 42.4509
3795 16.297
3796 22.541
3797 14.5299
3798 47.0847
3799 42.2938
3800 54.4675
3801 20.1062
3802 14.0979
3803 35.4215
3804 42.8436
3805 26.9392
3806 31.848
3807 43.9039
3808 25.0935
3809 6.95079
3810 18.4962
3811 55.7634
3812 25.0935
3813 24.3081
3814 20.8916
3815 23.6405
3816 8.48232
3817 11.4668
3818 11.6632
3819 10.0924
3820 6.63663
3821 10.4065
3822 7.10787
3823 19.2423
3824 45.5532
3825 51.0903
3826 21.52
3827 13.0769
3828 10.9171
3829 15.1582
3830 26.0753
3831 17.3573
3832 51.0117
3833 19.8313
3834 33.8115
3835 41.1942
3836 38.9558
3837 30.5913
3838 20.7738
3839 45.1212
3840 44.6107
3841 16.7683
3842 25.2899
3843 39.1915
3844 46.692
3845 20.1455
3846 16.9254
3847 36.7174
3848 20.1062
3849 31.2196
3850 12.6057
3851 42.0582
3852 32.2014
3853 11.7025
3854 9.66042
3855 8.05035
3856 15.3546
3857 20.5382
3858 23.4442
3859 25.6826
3860 20.7738
3861 13.3518
3862 34.322
3863 26.5858
3864 27.8424
3865 16.1792
3866 25.5255
3867 26.2324
3868 27.6068
3869 38.1704
3870 45.7495
3871 21.4414
3872 6.00831
3873 6.95079
3874 7.65765
3875 23.3656
3876 7.65765
3877 20.7346
3878 39.702
3879 23.7976
3880 20.7346
3881 19.5957
3882 38.249
3883 25.1328
3884 30.8269
3885 85.5301
3886 51.9149
3887 15.4724
3888 21.2058
3889 31.6516
3890 81.014
3891 50.619
3892 60.79
3893 69.9006
3894 40.3303
3895 37.1494
3896 18.2213
3897 24.8579
3898 28.7456
3899 21.8341
3900 28.8242
3901 46.7313
3902 15.1975
3903 44.6893
3904 54.7031
3905 20.5382
3906 175.851
3907 45.1998
3908 17.0039
3909 32.2799
3910 17.0039
3911 52.072
3912 67.0732
3913 29.0205
3914 9.30699
3915 25.9575
3916 13.234
3917 12.8806
3918 15.6295
3919 17.5144
3920 228.748
3921 31.8872
3922 11.6239
3923 21.4807
3924 25.3684
3925 6.6759
3926 9.34626
3927 6.95079
3928 9.14991
3929 10.8385
3930 10.9171
3931 11.0349
3932 7.81473
3933 2.7489
3934 9.62115
3935 36.0499
3936 22.5802
3937 26.3502
3938 55.2136
3939 21.7163
3940 9.66042
3941 6.40101
3942 25.2506
3943 18.8889
3944 40.8801
3945 29.6488
3946 44.8856
3947 17.0824
3948 20.656
3949 34.0864
3950 47.6345
3951 22.9337
3952 83.9985
3953 87.0616
3954 62.1251
3955 90.4781
3956 132.576
3957 82.7419
3958 61.9681
3959 24.6616
3960 24.9364
3961 29.3347
3962 16.2578
3963 51.0117
3964 47.2025
3965 63.9316
3966 35.7357
3967 42.2938
3968 19.9492
3969 33.8115
3970 38.3275
3971 29.374
3972 10.328
3973 33.8507
3974 36.7567
3975 109.21
3976 40.0947
3977 45.5139
3978 74.0239
3979 37.7385
3980 17.593
3981 18.6532
3982 20.6167
3983 31.9658
3984 15.8258
3985 15.0404
3986 20.8916
3987 18.8889
3988 23.6798
3989 12.3308
3990 36.8745
3991 49.3624
3992 74.5737
3993 54.1141
3994 37.5028
3995 53.2894
3996 34.5969
3997 39.1129
3998 19.9099
3999 18.2605
4000 27.8424
4001 32.3977
4002 21.8341
4003 24.7401
4004 10.2102
4005 21.1273
4006 12.1737
4007 10.4851
4008 30.2379
4009 48.577
4010 33.1046
4011 21.3236
4012 28.3529
4013 10.7992
4014 15.0404
4015 13.234
4016 24.7401
4017 45.9459
4018 71.7463
4019 37.7777
4020 22.6981
4021 8.36451
4022 29.0598
4023 92.8736
4024 21.7163
4025 31.848
4026 97.6645
4027 37.5814
4028 22.1483
4029 15.7865
4030 32.3192
4031 71.8248
4032 132.811
4033 59.1013
4034 36.8353
4035 23.3264
4036 107.403
4037 46.4564
4038 9.38553
4039 43.2363
4040 88.7502
4041 24.8972
4042 28.51
4043 32.5548
4044 21.0094
4045 19.635
4046 38.3668
4047 30.1594
4048 30.7484
4049 14.0587
4050 13.0376
4051 49.4017
4052 68.0156
4053 57.2164
4054 48.7341
4055 46.9669
4056 69.5472
4057 69.1545
4058 48.145
4059 30.3164
4060 17.4751
4061 30.7484
4062 66.7197
4063 21.9519
4064 32.0051
4065 30.1594
4066 30.1594
4067 9.46407
4068 13.3125
4069 12.8806
4070 39.1129
4071 41.6655
4072 19.7528
4073 29.8452
4074 16.8468
4075 9.66042
4076 27.8817
4077 36.4426
4078 26.2716
4079 27.5283
4080 108.464
4081 17.9464
4082 14.3728
4083 11.2312
4084 57.7662
4085 24.2689
4086 17.3966
4087 20.8524
4088 33.7329
4089 34.6361
4090 42.765
4091 24.6616
4092 16.14
4093 19.203
4094 17.7893
4095 12.6449
4096 20.6953
4097 16.4541
4098 7.30422
4099 18.0642
4100 5.77269
4101 3.1416
4102 5.45853
4103 10.1317
4104 41.7047
4105 5.06583
4106 8.20743
4107 10.2102
4108 8.2467
4109 49.9122
4110 17.9071
4111 45.9066
4112 19.5957
4113 16.0614
4114 13.5089
4115 55.567
4116 9.66042
4117 9.22845
4118 33.9685
4119 91.8133
4120 30.1594
4121 47.7916
4122 16.9254
4123 33.4188
4124 29.0598
4125 32.0051
4126 38.4453
4127 82.3885
4128 98.1357
4129 89.5356
4130 31.1018
4131 66.1699
4132 88.3182
4133 31.1018
4134 20.8916
4135 55.6849
4136 18.9674
4137 42.5687
4138 17.1217
4139 10.7207
4140 13.4696
4141 44.4536
4142 43.1185
4143 36.7567
4144 46.2208
4145 9.93531
4146 10.4065
4147 19.2816
4148 37.817
4149 38.0134
4150 28.0388
4151 21.8341
4152 59.1013
4153 18.4176
4154 33.89
4155 28.3137
4156 19.1638
4157 8.79648
4158 17.3573
4159 39.8198
4160 13.9408
4161 7.10787
4162 21.0094
4163 39.9376
4164 33.0261
4165 38.9951
4166 11.5847
4167 19.0852
4168 69.3115
4169 42.1367
4170 34.6754
4171 48.3021
4172 25.9967
4173 60.2794
4174 34.9896
4175 11.5847
4176 61.7324
4177 43.1577
4178 18.182
4179 14.687
4180 9.22845
4181 20.4204
4182 72.8066
4183 14.8441
4184 10.2887
4185 25.8397
4186 16.729
4187 55.567
4188 22.4624
4189 10.6814
4190 7.77546
4191 10.4851
4192 25.6826
4193 13.1554
4194 9.89604
4195 18.7318
4196 36.4033
4197 34.9896
4198 34.6361
4199 53.0145
4200 39.1522
4201 36.5211
4202 43.9039
4203 42.9614
4204 64.5206
4205 13.666
4206 31.9265
4207 108.15
4208 43.3933
4209 77.0085
4210 48.0272
4211 108.11
4212 42.2152
4213 9.69969
4214 19.635
4215 27.9995
4216 41.4298
4217 19.5957
4218 35.775
4219 16.729
4220 41.9404
4221 64.3243
4222 57.1378
4223 43.8253
4224 24.4259
4225 32.1229
4226 13.4696
4227 16.4541
4228 12.9198
4229 52.1506
4230 12.6057
4231 6.24393
4232 15.0404
4233 28.7849
4234 13.0376
4235 35.1859
4236 13.1554
4237 22.2661
4238 33.458
4239 10.4065
4240 21.1665
4241 32.2014
4242 33.3402
4243 46.1815
4244 46.6528
4245 16.6505
4246 44.1002
4247 111.095
4248 7.93254
4249 29.3347
4250 34.5576
4251 64.1279
4252 61.811
4253 18.7711
4254 17.5144
4255 37.5421
4256 37.9741
4257 30.6306
4258 55.0565
4259 138.898
4260 42.4901
4261 21.3629
4262 45.8281
4263 42.8436
4264 46.0637
4265 63.3818
4266 40.0947
4267 17.7108
4268 31.3375
4269 76.9692
4270 19.8706
4271 25.7218
4272 21.5985
4273 16.4149
4274 9.26772
4275 10.0138
4276 11.0741
4277 13.1947
4278 53.525
4279 8.48232
4280 13.2733
4281 4.55532
4282 13.7838
4283 15.1582
4284 24.0725
4285 103.594
4286 38.3275
4287 21.2843
4288 57.9625
4289 42.4116
4290 57.9232
4291 47.6345
4292 46.0244
4293 15.276
4294 10.0531
4295 36.0106
4296 34.7539
4297 66.2092
4298 22.6981
4299 8.67867
4300 26.0753
4301 14.1765
4302 53.7999
4303 40.291
4304 29.6488
4305 106.461
4306 31.2196
4307 53.957
4308 93.9338
4309 20.8916
4310 32.3192
4311 53.6428
4312 52.8181
4313 29.0205
4314 25.1721
4315 18.6532
4316 8.99283
4317 33.1046
4318 16.14
4319 27.2534
4320 42.5687
4321 61.1827
4322 47.3203
4323 46.7313
4324 37.2672
4325 28.8242
4326 105.479
4327 42.1367
4328 16.6112
4329 19.6743
4330 24.7794
4331 19.5957
4332 14.1765
4333 21.9912
4334 44.8856
4335 30.4342
4336 14.687
4337 31.6516
4338 7.57911
4339 22.0305
4340 40.4481
4341 12.1737
4342 14.0979
4343 16.9254
4344 17.0824
4345 22.1875
4346 33.2617
4347 49.3624
4348 39.9376
4349 49.2446
4350 18.6532
4351 17.0432
4352 12.1344
4353 17.0824
4354 24.4259
4355 19.4387
4356 42.9614
4357 36.6782
4358 8.83575
4359 15.8651
4360 32.2407
4361 23.2478
4362 37.3065
4363 31.1018
4364 22.4624
4365 57.2949
4366 46.6135
4367 22.4232
4368 13.666
4369 15.0404
4370 22.6981
4371 40.3696
4372 73.7491
4373 42.4116
4374 42.0189
4375 46.2208
4376 21.9127
4377 29.1776
4378 39.0344
4379 23.4442
4380 42.2938
4381 28.4707
4382 35.7357
4383 27.8032
4384 27.4105
4385 11.3883
4386 94.1695
4387 19.9884
4388 13.1947
4389 40.4874
4390 46.2208
4391 77.087
4392 67.5051
4393 30.8662
4394 14.687
4395 24.7401
4396 27.2926
4397 24.583
4398 13.5481
4399 26.7821
4400 16.6112
4401 43.3541
4402 55.6849
4403 39.1129
4404 41.1942
4405 88.9073
4406 34.8325
4407 23.9547
4408 32.5548
4409 32.6726
4410 87.1794
4411 42.8436
4412 21.9519
4413 45.8281
4414 24.7794
4415 21.1665
4416 22.8159
4417 22.3054
4418 12.1344
4419 36.2462
4420 15.6295
4421 42.2938
4422 46.3779
4423 23.7976
4424 34.8718
4425 52.6611
4426 34.7539
4427 34.2042
4428 19.3601
4429 33.6937
4430 44.3751
4431 61.0256
4432 40.5266
4433 13.1162
4434 15.5509
4435 40.4874
4436 98.6855
4437 75.1628
4438 45.082
4439 19.8706
4440 35.4215
4441 26.2324
4442 24.0332
4443 49.7158
4444 25.2506
4445 13.666
4446 40.3696
4447 45.3568
4448 44.0217
4449 17.5144
4450 21.2451
4451 66.327
4452 73.7491
4453 31.1804
4454 20.067
4455 27.6853
4456 29.0598
4457 14.3728
4458 11.8595
4459 26.7429
4460 34.2827
4461 16.3363
4462 13.3125
4463 26.5858
4464 54.4675
4465 78.108
4466 24.9757
4467 13.7052
4468 26.468
4469 44.65
4470 60.4365
4471 19.7921
4472 57.1771
4473 57.884
4474 38.7595
4475 55.999
4476 46.4171
4477 30.2379
4478 12.9198
4479 17.4359
4480 10.6029
4481 18.2605
4482 23.6798
4483 15.276
4484 39.3878
4485 21.4021
4486 30.7484
4487 52.4647
4488 30.1594
4489 73.7098
4490 20.6953
4491 24.1118
4492 60.3187
4493 16.9254
4494 27.1748
4495 24.0332
4496 40.5266
4497 21.7556
4498 23.6798
4499 16.8076
4500 19.1638
4501 16.0614
4502 11.349
4503 15.3153
4504 37.8955
4505 29.4525
4506 27.9602
4507 115.886
4508 50.2656
4509 27.9602
4510 10.0531
4511 38.7202
4512 25.8004
4513 61.811
4514 84.1163
4515 20.1848
4516 53.4857
4517 69.4686
4518 26.1931
4519 45.082
4520 35.0288
4521 25.5255
4522 23.7583
4523 26.1145
4524 92.2845
4525 96.6435
4526 51.7579
4527 22.2268
4528 48.145
4529 41.6262
4530 71.9034
4531 33.1831
4532 51.4044
4533 45.4747
4534 47.0847
4535 15.9829
4536 49.7158
4537 74.7701
4538 86.5118
4539 35.1074
4540 54.7816
4541 28.7456
4542 17.6322
4543 27.0178
4544 14.687
4545 11.6632
4546 15.3153
4547 46.1423
4548 52.936
4549 19.5565
4550 20.9309
4551 49.8336
4552 25.015
4553 32.3585
4554 29.0205
4555 20.067
4556 35.0681
4557 23.8762
4558 42.6472
4559 55.0173
4560 14.7262
4561 47.3203
4562 20.3026
4563 60.2402
4564 30.7484
4565 24.8972
4566 41.8618
4567 51.7579
4568 57.9232
4569 120.991
4570 88.7109
4571 76.9299
4572 26.0753
4573 47.4382
4574 26.0753
4575 25.3684
4576 52.3076
4577 103.791
4578 96.133
4579 38.7595
4580 13.0769
4581 46.3779
4582 44.0217
4583 43.2755
4584 80.9747
4585 18.6532
4586 36.0106
4587 11.781
4588 19.3208
4589 14.6084
4590 29.9237
4591 26.3894
4592 26.9
4593 26.3109
4594 14.1372
4595 11.1134
4596 24.2296
4597 23.9547
4598 32.0051
4599 32.2407
4600 22.8159
4601 6.36174
4602 14.1765
4603 15.5509
4604 15.3153
4605 12.37
4606 20.9702
4607 48.8519
4608 8.48232
4609 10.6029
4610 21.7556
4611 18.4569
4612 57.4127
4613 15.0797
4614 31.9265
4615 35.5001
4616 8.2467
4617 6.87225
4618 19.5565
4619 17.4359
4620 28.8242
4621 22.3446
4622 67.5837
4623 13.1162
4624 18.0249
4625 39.1129
4626 134.068
4627 81.9565
4628 38.7202
4629 48.145
4630 142.589
4631 49.6765
4632 77.6368
4633 88.3968
4634 83.2131
4635 118.085
4636 78.7756
4637 27.6853
4638 49.166
4639 84.4305
4640 14.4121
4641 28.942
4642 78.8149
4643 58.5516
4644 43.1185
4645 47.2811
4646 16.2185
4647 24.7008
4648 48.6948
4649 25.1328
4650 14.3335
4651 10.5636
4652 21.8341
4653 17.9071
4654 25.2506
4655 35.6964
4656 29.6488
4657 68.7225
4658 33.1831
4659 16.6505
4660 30.984
4661 34.2827
4662 30.7877
4663 34.0471
4664 24.7008
4665 10.2495
4666 20.1455
4667 42.2938
4668 39.5056
4669 54.4675
4670 18.2998
4671 26.7036
4672 16.6505
4673 28.9813
4674 33.8507
4675 32.4763
4676 31.0626
4677 20.4204
4678 22.5017
4679 26.8607
4680 42.0189
4681 75.9874
4682 42.3331
4683 14.3728
4684 63.5781
4685 65.8951
4686 12.4486
4687 15.7473
4688 20.656
4689 38.4846
4690 35.7357
4691 68.0942
4692 47.1633
4693 25.0543
4694 18.7318
4695 24.4652
4696 25.2899
4697 14.9226
4698 20.3419
4699 9.77823
4700 16.1007
4701 44.65
4702 12.4093
4703 10.0531
4704 19.0067
4705 24.1903
4706 73.8276
4707 28.51
4708 34.2042
4709 20.2633
4710 8.48232
4711 15.8258
4712 15.6295
4713 16.1007
4714 33.8115
4715 24.3867
4716 34.0864
4717 17.3966
4718 28.2744
4719 44.8463
4720 20.1455
4721 12.9591
4722 12.4879
4723 21.088
4724 23.4049
4725 47.8701
4726 30.1201
4727 36.2855
4728 69.4294
4729 53.4465
4730 98.607
4731 28.3922
4732 36.7174
4733 77.2048
4734 57.9232
4735 26.5858
4736 72.3353
4737 45.9066
4738 18.1035
4739 29.6488
4740 12.8413
4741 21.0487
4742 55.41
4743 24.0332
4744 49.5587
4745 30.5913
4746 28.9813
4747 51.2473
4748 33.8507
4749 23.1693
4750 36.0499
4751 34.2827
4752 40.3303
4753 15.9436
4754 9.89604
4755 8.40378
4756 16.14
4757 17.4751
4758 54.7031
4759 86.983
4760 22.9337
4761 11.4668
4762 11.0741
4763 17.75
4764 47.8309
4765 37.5421
4766 65.8951
4767 22.3446
4768 33.9685
4769 22.3054
4770 15.7865
4771 24.2689
4772 105.44
4773 8.60013
4774 17.9857
4775 21.4807
4776 47.3203
4777 18.7318
4778 13.3518
4779 35.7357
4780 46.9276
4781 40.9193
4782 18.9281
4783 50.1085
4784 66.327
4785 29.4918
4786 61.2219
4787 31.6909
4788 28.7456
4789 34.5969
4790 16.1007
4791 56.5881
4792 94.7978
4793 67.7015
4794 53.0145
4795 18.614
4796 18.4569
4797 40.4481
4798 21.2843
4799 47.8309
4800 45.2783
4801 43.5504
4802 15.9436
4803 31.5731
4804 27.489
4805 18.5354
4806 17.2788
4807 21.52
4808 53.2108
4809 58.3945
4810 16.4149
4811 20.3419
4812 41.155
4813 40.0554
4814 36.364
4815 24.6223
4816 10.4458
4817 17.7893
4818 35.8928
4819 90.6744
4820 41.1942
4821 23.8369
4822 52.6611
4823 50.8546
4824 30.1201
4825 63.421
4826 109.014
4827 136.974
4828 51.2081
4829 38.4453
4830 23.3264
4831 50.5405
4832 52.3469
4833 39.0344
4834 52.504
4835 19.0852
4836 24.7401
4837 79.0505
4838 49.009
4839 25.5648
4840 11.7417
4841 30.984
4842 15.276
4843 18.8496
4844 17.75
4845 10.7992
4846 15.9829
4847 22.3054
4848 8.28597
4849 4.94802
4850 12.0166
4851 6.44028
4852 6.59736
4853 18.182
4854 23.9154
4855 51.051
4856 10.0138
4857 12.5271
4858 66.8375
4859 20.6167
4860 2.59182
4861 37.0316
4862 43.5897
4863 4.20189
4864 5.85123
4865 28.6278
4866 16.8076
4867 63.0676
4868 16.2185
4869 13.3911
4870 60.2794
4871 5.02656
4872 9.50334
4873 20.3811
4874 20.5775
4875 39.9376
4876 59.2584
4877 12.1737
4878 5.69415
4879 24.9757
4880 36.3247
4881 43.3933
4882 158.886
4883 44.9641
4884 67.0339
4885 124.682
4886 56.0383
4887 24.151
4888 80.4642
4889 8.52159
4890 20.656
4891 47.7523
4892 26.2324
4893 11.4668
4894 20.8916
4895 46.9276
4896 30.2772
4897 12.3308
4898 21.4021
4899 33.0261
4900 64.4028
4901 29.8452
4902 79.0898
4903 30.7091
4904 19.8706
4905 32.2407
4906 37.817
4907 25.447
4908 27.4497
4909 16.9254
4910 8.40378
4911 14.3728
4912 33.3402
4913 19.7135
4914 24.3081
4915 28.7064
4916 19.2816
4917 32.1229
4918 15.0797
4919 6.40101
4920 20.5775
4921 15.6687
4922 9.46407
4923 13.7838
4924 53.9962
4925 23.1693
4926 28.3137
4927 23.7976
4928 32.9083
4929 18.5747
4930 26.7429
4931 25.0935
4932 33.301
4933 18.2213
4934 18.6925
4935 44.6107
4936 13.7445
4937 9.11064
4938 10.6422
4939 24.7794
4940 5.77269
4941 17.7893
4942 28.1173
4943 24.0725
4944 16.5327
4945 26.3502
4946 32.9475
4947 32.7904
4948 26.3894
4949 47.3989
4950 43.5504
4951 14.2157
4952 41.5084
4953 28.9027
4954 18.8496
4955 122.365
4956 18.1035
4957 33.2224
4958 57.02
4959 21.4807
4960 12.4486
4961 14.0587
4962 10.7992
4963 11.8595
4964 44.2573
4965 19.3208
4966 30.6699
4967 26.5465
4968 21.5592
4969 30.8662
4970 34.2827
4971 21.8734
4972 24.8972
4973 9.54261
4974 12.9198
4975 41.6655
4976 11.349
4977 18.1427
4978 9.85677
4979 6.59736
4980 23.8369
4981 15.6687
4982 11.349
4983 20.8916
4984 4.86948
4985 19.1245
4986 18.3784
4987 12.7235
4988 24.6616
4989 11.1919
4990 19.3601
4991 17.4359
4992 13.5481
4993 14.1372
4994 11.9773
4995 7.26495
4996 17.8678
4997 10.328
4998 22.8944
4999 34.6361
5000 12.4093
5001 14.8441
5002 35.4608
5003 57.4913
5004 42.0189
5005 51.2081
5006 27.6461
5007 12.5271
5008 46.9276
5009 24.0725
5010 33.7722
5011 94.7978
5012 27.6461
5013 20.3419
5014 29.0991
5015 98.5677
5016 52.1506
5017 35.8142
5018 41.8618
5019 35.0288
5020 15.5509
5021 13.234
5022 46.7706
5023 23.0908
5024 7.57911
5025 11.349
5026 11.0741
5027 17.2395
5028 31.9658
5029 62.1251
5030 36.1677
5031 31.416
5032 57.1378
5033 36.0891
5034 22.0697
5035 18.614
5036 34.4005
5037 36.1677
5038 22.4624
5039 54.3497
5040 50.8939
5041 35.6572
5042 86.2762
5043 58.5516
5044 58.0411
5045 16.9646
5046 19.203
5047 25.1721
5048 9.11064
5049 11.4276
5050 39.1129
5051 51.3259
5052 26.3894
5053 12.8413
5054 6.32247
5055 21.3236
5056 34.9896
5057 16.1792
5058 15.1582
5059 59.494
5060 17.0432
5061 9.4248
5062 11.6239
5063 88.3182
5064 24.151
5065 8.08962
5066 16.0222
5067 16.3363
5068 11.1527
5069 11.2312
5070 25.8397
5071 15.708
5072 30.6306
5073 30.8662
5074 19.8313
5075 5.8905
5076 11.4668
5077 7.02933
5078 14.4121
5079 28.1173
5080 15.276
5081 27.3712
5082 25.7218
5083 9.38553
5084 12.9591
5085 8.48232
5086 9.18918
5087 19.9884
5088 20.3026
5089 11.0349
5090 11.7025
5091 28.9813
5092 34.0471
5093 86.9438
5094 30.6699
5095 27.6068
5096 151.307
5097 30.4735
5098 20.3026
5099 42.2938
5100 29.9237
5101 17.0824
5102 15.3153
5103 36.364
5104 34.4005
5105 24.7401
5106 14.2157
5107 53.6428
5108 33.8507
5109 61.811
5110 41.3513
5111 30.4735
5112 28.7456
5113 27.2141
5114 47.0455
5115 27.0178
5116 15.7865
5117 7.30422
5118 23.5227
5119 24.8579
5120 20.5775
5121 20.6167
5122 10.3673
5123 16.8861
5124 40.4481
5125 25.8789
5126 12.1344
5127 29.4132
5128 10.8778
5129 41.6262
5130 38.2097
5131 53.7999
5132 57.6876
5133 13.4303
5134 25.9575
5135 14.0587
5136 15.0011
5137 19.0067
5138 23.0122
5139 29.4132
5140 58.1589
5141 13.666
5142 29.7274
5143 23.0122
5144 38.0134
5145 29.2561
5146 28.9027
5147 22.2661
5148 20.9309
5149 7.38276
5150 11.8595
5151 24.4259
5152 41.6262
5153 14.6084
5154 20.3811
5155 14.2157
5156 21.5592
5157 12.5664
5158 23.6013
5159 55.4885
5160 60.6329
5161 27.8817
5162 22.0697
5163 17.9464
5164 25.3291
5165 18.2213
5166 15.8258
5167 41.4691
5168 56.1954
5169 21.088
5170 54.0355
5171 49.4017
5172 5.69415
5173 18.6532
5174 15.3153
5175 21.9519
5176 26.8214
5177 23.8762
5178 22.3839
5179 17.2395
5180 13.6267
5181 12.6842
5182 6.75444
5183 42.8828
5184 13.0769
5185 9.62115
5186 18.5747
5187 47.4382
5188 51.6008
5189 31.8087
5190 79.7181
5191 43.1185
5192 12.5271
5193 27.6853
5194 10.1317
5195 12.4093
5196 40.2517
5197 20.9702
5198 45.5139
5199 14.4906
5200 19.8706
5201 19.9492
5202 10.0924
5203 27.057
5204 58.6301
5205 67.5837
5206 22.6981
5207 12.37
5208 18.0249
5209 46.103
5210 23.1693
5211 22.5017
5212 8.91429
5213 17.0432
5214 21.9127
5215 30.1594
5216 29.374
5217 5.14437
5218 20.067
5219 32.5941
5220 19.5172
5221 37.0316
5222 10.9171
5223 13.9016
5224 13.1947
5225 24.0725
5226 45.5925
5227 70.3326
5228 26.9785
5229 16.4934
5230 36.5211
5231 82.035
5232 70.6467
5233 38.7988
5234 16.6112
5235 20.4597
5236 21.8734
5237 40.723
5238 31.1411
5239 38.5239
5240 45.239
5241 52.9752
5242 58.1196
5243 31.3375
5244 14.4906
5245 32.9475
5246 32.0836
5247 28.9027
5248 19.4387
5249 12.8413
5250 33.0653
5251 25.9575
5252 12.802
5253 5.02656
5254 11.3883
5255 6.51882
5256 21.8341
5257 32.7119
5258 36.9531
5259 25.8789
5260 12.7235
5261 33.1439
5262 13.4303
5263 11.9773
5264 30.5128
5265 10.6422
5266 16.4541
5267 52.072
5268 26.036
5269 36.8353
5270 48.8126
5271 16.5719
5272 35.4608
5273 41.8225
5274 14.255
5275 12.0952
5276 17.75
5277 14.8833
5278 27.5675
5279 17.0824
5280 30.0023
5281 20.4204
5282 34.911
5283 52.072
5284 60.7114
5285 26.3894
5286 38.7988
5287 16.297
5288 31.3375
5289 68.212
5290 50.5012
5291 17.0039
5292 14.687
5293 12.2522
5294 18.0249
5295 42.0974
5296 29.4918
5297 8.95356
5298 18.5354
5299 8.71794
5300 21.1273
5301 20.4597
5302 14.7262
5303 22.9729
5304 54.9387
5305 23.6013
5306 18.182
5307 12.1344
5308 73.7883
5309 28.2351
5310 17.7893
5311 11.0349
5312 38.4061
5313 6.51882
5314 11.6239
5315 52.9752
5316 11.7025
5317 15.1189
5318 34.9503
5319 38.1704
5320 33.1439
5321 10.4065
5322 14.7262
5323 17.0039
5324 12.0559
5325 15.9436
5326 25.0935
5327 60.947
5328 42.0582
5329 27.921
5330 32.0051
5331 47.7916
5332 23.9154
5333 21.5985
5334 16.729
5335 40.4874
5336 25.0543
5337 35.2645
5338 33.458
5339 31.416
5340 56.6666
5341 59.5333
5342 24.5045
5343 26.468
5344 19.1638
5345 23.6405
5346 47.6345
5347 29.6881
5348 23.562
5349 19.9884
5350 10.0924
5351 19.0459
5352 20.656
5353 37.0316
5354 23.13
5355 20.5775
5356 50.8546
5357 13.7445
5358 10.6029
5359 15.9043
5360 27.5675
5361 32.5548
5362 33.3795
5363 12.4093
5364 15.8258
5365 22.3054
5366 21.677
5367 17.6322
5368 15.1189
5369 18.5747
5370 14.8441
5371 6.91152
5372 11.4276
5373 13.8623
5374 21.2843
5375 4.24116
5376 8.83575
5377 29.2954
5378 10.328
5379 8.71794
5380 18.9281
5381 16.14
5382 5.96904
5383 7.81473
5384 24.2296
5385 14.0979
5386 12.0952
5387 26.6251
5388 17.593
5389 19.8706
5390 21.7163
5391 21.6378
5392 30.5913
5393 34.3612
5394 64.6384
5395 41.5477
5396 15.5509
5397 24.8186
5398 26.6251
5399 16.5327
5400 18.2605
5401 8.87502
5402 21.8734
5403 16.3363
5404 13.9801
5405 14.1765
5406 18.6925
5407 29.3347
5408 48.6163
5409 12.7235
5410 26.9785
5411 17.5144
5412 11.7417
5413 7.77546
5414 11.5847
5415 18.2213
5416 7.61838
5417 15.3546
5418 60.4365
5419 20.1455
5420 19.635
5421 34.322
5422 6.6759
5423 17.5537
5424 85.6479
5425 21.1665
5426 36.2855
5427 28.078
5428 5.4978
5429 12.6842
5430 44.1395
5431 8.67867
5432 9.46407
5433 21.4021
5434 40.8408
5435 18.614
5436 26.5072
5437 25.1328
5438 24.9364
5439 4.28043
5440 1.68861
5441 6.51882
5442 9.22845
5443 7.97181
5444 21.0094
5445 2.90598
5446 6.51882
5447 8.71794
5448 15.5902
5449 17.3573
5450 22.3054
5451 14.0194
5452 27.489
5453 66.1699
5454 28.7456
5455 11.1919
5456 13.9408
5457 14.7262
5458 4.67313
5459 20.1848
5460 13.9016
5461 25.2113
5462 33.1439
5463 8.60013
5464 11.1134
5465 7.22568
5466 12.9198
5467 4.3197
5468 3.1416
5469 5.1051
5470 4.08408
5471 4.39824
5472 8.52159
5473 9.22845
5474 11.9381
5475 7.97181
5476 10.4851
5477 67.5444
5478 7.81473
5479 16.5719
5480 15.5509
5481 10.2495
5482 20.4204
5483 59.494
5484 19.4779
5485 56.1561
5486 15.1582
5487 23.6405
5488 8.05035
5489 4.3197
5490 11.1134
5491 19.7921
5492 18.3391
5493 11.8988
5494 6.36174
5495 10.1317
5496 14.0587
5497 7.61838
5498 19.635
5499 12.0952
5500 18.8889
5501 20.224
5502 8.16816
5503 13.0769
5504 25.8789
5505 13.1947
5506 8.44305
5507 5.14437
5508 14.5692
5509 24.3474
5510 36.1677
5511 13.9408
5512 15.1975
5513 14.4514
5514 35.5001
5515 29.0205
5516 25.4077
5517 13.5874
5518 13.666
5519 20.1062
5520 20.656
5521 23.2871
5522 27.2534
5523 18.3784
5524 54.3889
5525 8.52159
5526 14.7262
5527 29.4918
5528 27.7246
5529 35.1466
5530 20.3026
5531 50.3441
5532 20.5775
5533 10.0924
5534 14.2157
5535 19.8706
5536 24.5437
5537 17.9464
5538 14.2157
5539 55.7634
5540 25.0935
5541 52.072
5542 21.0094
5543 12.1344
5544 41.5084
5545 17.4751
5546 12.4093
5547 35.6179
5548 12.0166
5549 38.1312
5550 13.1162
5551 12.1737
5552 29.4525
5553 13.5089
5554 56.7059
5555 41.9796
5556 16.1792
5557 8.71794
5558 23.13
5559 31.4945
5560 17.75
5561 9.66042
5562 15.6687
5563 6.83298
5564 9.50334
5565 7.18641
5566 14.2943
5567 31.6123
5568 20.3811
5569 12.5271
5570 8.28597
5571 10.0924
5572 10.2102
5573 20.6167
5574 23.7191
5575 40.723
5576 18.4569
5577 4.59459
5578 9.77823
5579 5.69415
5580 10.4458
5581 28.942
5582 21.1273
5583 59.9653
5584 20.3419
5585 11.0741
5586 26.6643
5587 24.7008
5588 7.14714
5589 35.5786
5590 50.5798
5591 9.54261
5592 19.6743
5593 36.2855
5594 44.0217
5595 12.9984
5596 33.5758
5597 30.0415
5598 14.8048
5599 29.5703
5600 35.0681
5601 20.9309
5602 19.0852
5603 14.4514
5604 19.4387
5605 39.1129
5606 55.8027
5607 20.6953
5608 21.2843
5609 10.0924
5610 16.6505
5611 42.2938
5612 37.6207
5613 32.2014
5614 15.3938
5615 8.6394
5616 19.9884
5617 27.3319
5618 16.4934
5619 12.9198
5620 18.614
5621 14.7262
5622 28.0388
5623 35.775
5624 85.6086
5625 41.2728
5626 24.583
5627 13.823
5628 33.458
5629 60.7507
5630 31.9265
5631 9.66042
5632 32.0443
5633 19.1245
5634 23.4835
5635 17.9071
5636 22.4624
5637 20.1848
5638 28.3922
5639 62.3608
5640 37.1494
5641 22.8159
5642 25.0543
5643 23.562
5644 49.2838
5645 36.3247
5646 55.567
5647 23.6405
5648 49.7158
5649 58.9835
5650 19.4779
5651 10.5636
5652 32.6726
5653 64.3635
5654 12.0166
5655 18.5747
5656 34.911
5657 22.7766
5658 27.2534
5659 20.224
5660 17.3966
5661 15.9829
5662 12.4486
5663 26.3502
5664 34.1256
5665 46.2208
5666 35.5393
5667 47.9879
5668 82.5063
5669 68.1334
5670 27.6853
5671 29.374
5672 22.6981
5673 34.322
5674 16.8076
5675 19.8313
5676 33.8507
5677 54.6638
5678 42.8828
5679 50.8546
5680 50.0692
5681 85.0195
5682 34.7932
5683 8.71794
5684 13.3911
5685 12.4879
5686 10.4065
5687 12.5664
5688 27.9602
5689 46.2993
5690 77.7153
5691 46.0244
5692 22.9729
5693 103.555
5694 42.4116
5695 12.4093
5696 22.0305
5697 18.9674
5698 40.8801
5699 39.0344
5700 8.99283
5701 25.9575
5702 23.4835
5703 58.7086
5704 33.3402
5705 47.4774
5706 45.9459
5707 27.4105
5708 18.182
5709 21.3236
5710 16.3363
5711 50.1871
5712 57.452
5713 21.0487
5714 20.6167
5715 41.9796
5716 11.6632
5717 32.8297
5718 49.5587
5719 159.043
5720 68.2905
5721 44.8071
5722 109.72
5723 30.5521
5724 16.297
5725 13.4303
5726 40.3696
5727 66.1307
5728 18.8889
5729 20.1062
5730 27.057
5731 15.1582
5732 17.5537
5733 27.7246
5734 12.6449
5735 27.3712
5736 31.3767
5737 12.37
5738 17.4359
5739 12.7235
5740 31.2589
5741 15.7473
5742 34.7147
5743 32.4763
5744 34.7539
5745 19.7921
5746 20.7346
5747 20.8916
5748 11.1919
5749 22.5017
5750 52.072
5751 46.7313
5752 61.9288
5753 45.5139
5754 9.85677
5755 32.1621
5756 27.2141
5757 34.7539
5758 38.838
5759 19.8706
5760 19.9884
5761 59.1013
5762 36.8353
5763 13.1947
5764 14.2157
5765 25.9182
5766 12.9984
5767 59.337
5768 23.3656
5769 11.1527
5770 28.3137
5771 5.30145
5772 11.5454
5773 51.0903
5774 6.51882
5775 10.8778
5776 28.942
5777 7.53984
5778 13.5089
5779 21.1273
5780 9.14991
5781 57.6484
5782 33.8115
5783 30.0415
5784 94.9941
5785 28.1959
5786 11.3883
5787 8.83575
5788 13.234
5789 20.4597
5790 6.87225
5791 39.702
5792 23.9154
5793 84.6268
5794 24.7008
5795 10.1709
5796 24.7794
5797 64.874
5798 56.4703
5799 10.0924
5800 25.3684
5801 8.16816
5802 9.89604
5803 27.5675
5804 103.241
5805 45.9852
5806 19.4779
5807 70.0969
5808 10.3673
5809 20.3419
5810 7.73619
5811 19.0459
5812 20.7346
5813 7.42203
5814 28.3529
5815 110.231
5816 48.3021
5817 138.702
5818 47.0062
5819 15.9436
5820 31.8872
5821 23.8369
5822 47.9487
5823 71.118
5824 51.0903
5825 48.3806
5826 27.0178
5827 34.6754
5828 55.8812
5829 26.5072
5830 22.8944
5831 76.8514
5832 40.5266
5833 23.13
5834 9.69969
5835 25.6826
5836 21.7948
5837 10.6814
5838 34.4398
5839 40.7623
5840 35.0288
5841 29.3347
5842 18.1035
5843 33.5758
5844 21.52
5845 20.656
5846 113.215
5847 17.5144
5848 22.3054
5849 21.8341
5850 76.5372
5851 21.52
5852 36.1284
5853 59.337
5854 38.3275
5855 113.137
5856 18.5354
5857 10.8385
5858 16.1792
5859 16.5327
5860 10.0531
5861 4.83021
5862 5.4978
5863 4.67313
5864 19.6743
5865 33.8507
5866 11.2705
5867 10.0531
5868 6.00831
5869 7.22568
5870 23.2086
5871 14.7655
5872 49.6373
5873 16.4541
5874 24.6223
5875 30.2379
5876 67.3088
5877 14.9619
5878 68.1727
5879 18.2213
5880 35.6572
5881 6.59736
5882 22.6588
5883 61.4575
5884 22.2268
5885 29.531
5886 45.671
5887 18.9281
5888 25.1721
5889 15.6687
5890 51.7579
5891 21.5592
5892 46.8098
5893 13.8623
5894 22.3054
5895 38.4453
5896 23.2086
5897 20.4204
5898 22.2661
5899 22.9337
5900 16.6505
5901 19.3994
5902 65.8558
5903 49.4017
5904 31.6516
5905 12.5271
5906 23.0122
5907 27.5675
5908 59.0228
5909 54.6638
5910 30.395
5911 29.4525
5912 18.2213
5913 14.4121
5914 43.6682
5915 11.0741
5916 23.9154
5917 39.3093
5918 12.7627
5919 27.0963
5920 28.9027
5921 9.4248
5922 38.0526
5923 81.3282
5924 16.9254
5925 22.8159
5926 45.8281
5927 60.1224
5928 28.51
5929 18.614
5930 58.0803
5931 65.6987
5932 45.6317
5933 38.8773
5934 18.8889
5935 21.0487
5936 48.0665
5937 11.349
5938 6.08685
5939 13.3518
5940 45.4354
5941 21.088
5942 28.9027
5943 10.328
5944 4.04481
5945 6.32247
5946 11.8988
5947 8.52159
5948 4.83021
5949 8.67867
5950 10.328
5951 6.71517
5952 38.4453
5953 7.38276
5954 12.0166
5955 118.91
5956 44.0609
5957 4.20189
5958 5.1051
5959 13.5089
5960 9.22845
5961 7.02933
5962 80.0715
5963 13.3518
5964 7.53984
5965 73.7491
5966 5.22291
5967 14.8441
5968 75.1628
5969 24.3867
5970 19.3994
5971 48.0272
5972 55.999
5973 81.3674
5974 44.4144
5975 101.866
5976 46.2601
5977 26.1145
5978 57.6091
5979 28.7064
5980 41.5084
5981 24.0332
5982 25.9967
5983 72.2961
5984 12.2522
5985 25.2113
5986 20.1062
5987 11.1527
5988 28.9027
5989 46.7706
5990 92.7165
5991 39.4664
5992 31.0626
5993 134.421
5994 24.8186
5995 14.1372
5996 18.7711
5997 63.5389
5998 54.2319
5999 20.6953
6000 39.7412
6001 7.14714
6002 32.0051
6003 30.8662
6004 29.2954
6005 20.224
6006 6.04758
6007 40.0947
6008 17.6322
6009 36.5211
6010 78.0688
6011 23.2871
6012 96.722
6013 22.4232
6014 42.6865
6015 18.3391
6016 33.458
6017 18.9281
6018 24.7008
6019 14.0194
6020 81.2889
6021 30.395
6022 10.8778
6023 32.5156
6024 38.7988
6025 9.77823
6026 16.3363
6027 22.541
6028 11.349
6029 18.8496
6030 26.9
6031 17.5144
6032 24.7401
6033 23.1693
6034 41.6655
6035 24.583
6036 37.228
6037 12.1344
6038 5.73342
6039 8.05035
6040 5.18364
6041 15.1582
6042 21.2843
6043 8.91429
6044 26.7821
6045 31.6909
6046 46.8491
6047 33.1439
6048 8.87502
6049 9.97458
6050 17.4751
6051 7.81473
6052 10.7207
6053 10.2887
6054 13.0376
6055 30.7484
6056 16.3756
6057 19.1245
6058 16.5719
6059 37.3065
6060 18.2998
6061 5.81196
6062 4.55532
6063 15.1189
6064 24.4259
6065 30.2772
6066 58.0411
6067 15.5902
6068 33.5366
6069 16.14
6070 96.2115
6071 7.14714
6072 7.97181
6073 32.4763
6074 5.06583
6075 14.1372
6076 22.1875
6077 28.51
6078 89.4963
6079 25.7611
6080 7.57911
6081 16.1007
6082 25.2899
6083 25.0935
6084 28.942
6085 40.6052
6086 98.3321
6087 39.1129
6088 38.0526
6089 12.9984
6090 17.5537
6091 32.5941
6092 39.0344
6093 106.225
6094 51.3259
6095 32.6334
6096 66.4841
6097 35.775
6098 58.7479
6099 33.89
6100 34.8718
6101 12.1737
6102 27.2926
6103 49.4017
6104 28.9813
6105 42.176
6106 47.8701
6107 47.124
6108 45.6317
6109 33.0261
6110 13.1947
6111 21.9127
6112 65.4631
6113 41.0371
6114 20.6953
6115 11.0349
6116 12.6057
6117 14.6477
6118 6.79371
6119 9.66042
6120 15.5509
6121 4.35897
6122 9.69969
6123 14.0587
6124 8.40378
6125 23.0908
6126 16.4934
6127 9.97458
6128 34.0471
6129 33.7722
6130 20.4989
6131 9.18918
6132 14.4906
6133 12.0166
6134 11.0741
6135 11.8988
6136 42.1367
6137 46.2601
6138 21.3236
6139 15.1582
6140 9.4248
6141 18.0249
6142 31.6909
6143 11.5847
6144 28.1959
6145 20.7738
6146 22.6588
6147 68.212
6148 46.2993
6149 38.0134
6150 47.9094
6151 20.656
6152 46.6528
6153 43.0399
6154 78.8149
6155 45.1605
6156 91.2635
6157 23.7583
6158 29.4132
6159 13.2733
6160 14.2943
6161 48.6163
6162 25.6433
6163 101.709
6164 22.8944
6165 9.77823
6166 9.89604
6167 31.6909
6168 52.2684
6169 44.4929
6170 27.0963
6171 85.8442
6172 48.1057
6173 28.3137
6174 41.2728
6175 84.509
6176 44.4144
6177 109.76
6178 123.072
6179 85.2944
6180 130.416
6181 46.0244
6182 22.6981
6183 18.3391
6184 14.4906
6185 15.4724
6186 17.2003
6187 7.61838
6188 14.2157
6189 20.4989
6190 8.08962
6191 13.3518
6192 19.0852
6193 8.05035
6194 16.4541
6195 17.7108
6196 8.01108
6197 53.957
6198 84.352
6199 17.2003
6200 11.3098
6201 14.8833
6202 9.26772
6203 13.234
6204 12.6842
6205 8.40378
6206 12.5664
6207 15.9043
6208 3.69138
6209 13.1947
6210 12.802
6211 6.63663
6212 12.9198
6213 19.0067
6214 50.9725
6215 28.2351
6216 59.6904
6217 38.7988
6218 27.4497
6219 26.7036
6220 13.5874
6221 18.4569
6222 35.5786
6223 31.2196
6224 16.6112
6225 21.5592
6226 8.79648
6227 16.9254
6228 21.7163
6229 8.36451
6230 16.2185
6231 20.4989
6232 8.2467
6233 16.729
6234 22.2268
6235 8.67867
6236 14.8441
6237 2.51328
6238 3.10233
6239 44.0609
6240 1.68861
6241 2.86671
6242 28.078
6243 4.28043
6244 2.78817
6245 43.8646
6246 6.32247
6247 5.61561
6248 8.60013
6249 4.90875
6250 4.35897
6251 5.45853
6252 8.36451
6253 15.4331
6254 17.1217
6255 26.6251
6256 22.2661
6257 11.781
6258 55.1743
6259 235.188
6260 22.2268
6261 195.172
6262 8.32524
6263 8.83575
6264 67.9371
6265 9.54261
6266 16.6112
6267 51.4437
6268 11.2705
6269 24.7794
6270 53.7214
6271 10.4458
6272 22.5802
6273 57.0986
6274 8.20743
6275 12.0559
6276 47.2418
6277 28.4707
6278 45.3961
6279 23.1693
6280 24.9364
6281 30.1594
6282 32.1229
6283 14.4121
6284 8.52159
6285 13.3518
6286 8.95356
6287 21.2843
6288 48.9304
6289 37.9741
6290 14.3335
6291 29.9237
6292 13.5089
6293 14.7262
6294 45.5925
6295 31.848
6296 29.374
6297 34.7539
6298 20.224
6299 59.3762
6300 50.2263
6301 69.1937
6302 39.4664
6303 15.5902
6304 13.1947
6305 25.9967
6306 34.9503
6307 15.8651
6308 15.6687
6309 18.4176
6310 20.067
6311 13.8623
6312 15.5902
6313 9.38553
6314 14.4906
6315 28.078
6316 18.3391
6317 18.0249
6318 13.3125
6319 8.2467
6320 14.1372
6321 10.0924
6322 7.30422
6323 24.151
6324 8.71794
6325 10.328
6326 17.0039
6327 13.1554
6328 34.4791
6329 14.9226
6330 11.3883
6331 7.02933
6332 30.0808
6333 14.5692
6334 31.2589
6335 8.79648
6336 14.6084
6337 9.58188
6338 24.2296
6339 21.0487
6340 25.015
6341 6.04758
6342 24.7794
6343 41.6655
6344 6.79371
6345 9.62115
6346 19.9492
6347 20.3419
6348 23.3264
6349 11.9773
6350 12.1737
6351 11.1134
6352 11.4668
6353 44.1002
6354 24.8579
6355 15.1189
6356 8.16816
6357 19.3601
6358 13.5874
6359 10.3673
6360 26.3894
6361 15.5902
6362 14.6477
6363 22.3054
6364 8.56086
6365 19.2423
6366 37.7777
6367 24.5437
6368 23.4442
6369 23.994
6370 34.1256
6371 51.7186
6372 16.2578
6373 23.7976
6374 8.60013
6375 24.151
6376 21.1273
6377 8.2467
6378 37.7385
6379 75.634
6380 30.984
6381 20.8131
6382 14.3728
6383 45.1605
6384 18.182
6385 6.95079
6386 26.6643
6387 64.4421
6388 16.8468
6389 6.20466
6390 14.4906
6391 12.0166
6392 56.1561
6393 33.4973
6394 8.60013
6395 12.6057
6396 33.5366
6397 25.7611
6398 25.5648
6399 18.4962
6400 7.93254
6401 4.43751
6402 10.6029
6403 18.4569
6404 13.4303
6405 8.12889
6406 46.1815
6407 18.8103
6408 3.69138
6409 9.85677
6410 29.7667
6411 10.7207
6412 17.2003
6413 17.3966
6414 25.015
6415 18.2998
6416 27.5283
6417 54.5068
6418 17.9464
6419 31.7302
6420 17.3966
6421 9.30699
6422 4.7124
6423 9.22845
6424 19.1638
6425 33.0261
6426 14.6084
6427 16.2578
6428 28.4315
6429 14.9619
6430 51.0117
6431 24.6616
6432 18.2998
6433 21.1273
6434 15.2368
6435 16.5719
6436 114.04
6437 9.89604
6438 16.4541
6439 35.4608
6440 46.5742
6441 27.9995
6442 5.22291
6443 8.2467
6444 41.1942
6445 32.0051
6446 20.656
6447 15.6687
6448 9.46407
6449 37.1101
6450 41.6262
6451 15.4331
6452 28.7849
6453 18.4962
6454 17.8286
6455 15.5116
6456 14.687
6457 35.343
6458 41.4691
6459 18.0249
6460 12.6842
6461 11.3098
6462 20.6167
6463 40.8015
6464 40.6052
6465 20.7346
6466 68.8403
6467 35.3037
6468 88.9073
6469 22.8551
6470 23.3656
6471 56.9022
6472 68.3691
6473 23.562
6474 41.2728
6475 62.0859
6476 26.3502
6477 7.57911
6478 8.87502
6479 33.8507
6480 11.1527
6481 4.12335
6482 35.4215
6483 8.75721
6484 4.08408
6485 17.8678
6486 18.3391
6487 51.0117
6488 36.4033
6489 19.4387
6490 56.3132
6491 39.5842
6492 28.7456
6493 15.8258
6494 18.1035
6495 18.9674
6496 40.723
6497 37.6207
6498 29.4525
6499 56.3524
6500 56.1954
6501 38.4453
6502 14.0194
6503 17.2788
6504 71.118
6505 27.2926
6506 12.7627
6507 12.4093
6508 16.729
6509 17.3966
6510 36.2069
6511 10.4065
6512 32.2014
6513 34.7932
6514 13.7445
6515 14.6084
6516 11.8595
6517 19.3994
6518 27.8817
6519 11.8203
6520 40.2517
6521 52.3862
6522 39.9769
6523 62.0859
6524 50.6583
6525 38.9166
6526 30.4342
6527 13.0376
6528 20.3811
6529 18.1427
6530 13.4303
6531 20.1062
6532 9.14991
6533 21.8341
6534 29.5703
6535 18.7318
6536 11.5454
6537 31.4553
6538 65.6202
6539 64.2065
6540 73.8669
6541 17.5144
6542 22.1875
6543 14.9619
6544 45.1998
6545 33.3795
6546 46.2993
6547 24.4259
6548 40.6444
6549 56.7844
6550 19.7921
6551 20.4989
6552 116.475
6553 25.2899
6554 21.0487
6555 51.0903
6556 19.4779
6557 29.6488
6558 31.0626
6559 23.0908
6560 29.963
6561 26.468
6562 31.6123
6563 32.9868
6564 12.1344
6565 13.9016
6566 33.8115
6567 59.6904
6568 37.1494
6569 12.802
6570 13.234
6571 32.1621
6572 87.6114
6573 21.6378
6574 32.7119
6575 42.0582
6576 27.8032
6577 21.1273
6578 6.2832
6579 13.7838
6580 51.7186
6581 32.3585
6582 8.48232
6583 14.8833
6584 64.8348
6585 13.8623
6586 16.14
6587 40.6444
6588 8.05035
6589 20.4989
6590 61.4968
6591 21.9912
6592 6.99006
6593 10.6814
6594 71.275
6595 8.20743
6596 10.4458
6597 44.5714
6598 34.2827
6599 9.69969
6600 35.2252
6601 21.2843
6602 45.1998
6603 44.2573
6604 36.9531
6605 44.3358
6606 81.5638
6607 49.0482
6608 81.1318
6609 55.7634
6610 46.4171
6611 40.6837
6612 12.7235
6613 21.6378
6614 7.50057
6615 11.7025
6616 37.9741
6617 14.5299
6618 5.45853
6619 16.5719
6620 19.2816
6621 15.5902
6622 46.8884
6623 31.1411
6624 38.4061
6625 23.2086
6626 21.0487
6627 28.5886
6628 13.2733
6629 9.0321
6630 15.7865
6631 11.9381
6632 13.3518
6633 12.4486
6634 20.9702
6635 63.9708
6636 20.1455
6637 12.9198
6638 12.0559
6639 31.7302
6640 15.1975
6641 7.93254
6642 18.4176
6643 29.3347
6644 48.6948
6645 32.7512
6646 14.255
6647 10.0924
6648 20.1455
6649 63.4603
6650 44.8463
6651 22.3839
6652 60.0046
6653 19.5172
6654 43.786
6655 30.3557
6656 9.77823
6657 14.5692
6658 8.71794
6659 36.3247
6660 83.2131
6661 11.2312
6662 15.2368
6663 34.8325
6664 18.1035
6665 12.3308
6666 15.4331
6667 15.6687
6668 27.8817
6669 11.9381
6670 53.0145
6671 17.7893
6672 14.6084
6673 29.9237
6674 43.1577
6675 20.1455
6676 12.2915
6677 29.2169
6678 23.1693
6679 47.2418
6680 60.8292
6681 49.9122
6682 36.8745
6683 35.0681
6684 15.6687
6685 14.687
6686 78.108
6687 48.2628
6688 14.5692
6689 24.151
6690 25.9967
6691 14.0979
6692 44.7285
6693 34.6754
6694 22.1875
6695 43.7468
6696 11.2705
6697 18.2998
6698 19.0459
6699 27.3712
6700 18.4176
6701 11.4668
6702 16.9254
6703 45.5139
6704 18.6532
6705 8.01108
6706 9.58188
6707 24.4259
6708 13.1162
6709 13.6267
6710 25.9182
6711 40.5266
6712 39.5056
6713 28.7064
6714 16.8861
6715 7.69692
6716 29.4132
6717 36.7567
6718 42.765
6719 14.8833
6720 28.9027
6721 16.14
6722 21.5985
6723 27.5283
6724 19.7135
6725 13.9408
6726 17.6322
6727 13.234
6728 76.3409
6729 24.583
6730 18.3391
6731 30.6306
6732 31.848
6733 33.3795
6734 29.5703
6735 50.2263
6736 32.7904
6737 15.1582
6738 16.6897
6739 11.0349
6740 104.34
6741 27.057
6742 17.8286
6743 29.2169
6744 15.7473
6745 15.6687
6746 45.3176
6747 27.2534
6748 8.16816
6749 12.6842
6750 13.7838
6751 11.2312
6752 19.5957
6753 25.3684
6754 41.4691
6755 22.8551
6756 32.0443
6757 55.8027
6758 37.1494
6759 37.1494
6760 17.3573
6761 21.7163
6762 42.6472
6763 25.015
6764 107.914
6765 28.8634
6766 38.9166
6767 116.868
6768 35.5393
6769 70.3326
6770 183.077
6771 98.3321
6772 26.3502
6773 43.2755
6774 39.3093
6775 177.618
6776 56.7451
6777 78.6971
6778 18.0249
6779 85.9228
6780 110.663
6781 187.475
6782 51.9542
6783 24.2296
6784 29.0205
6785 38.0134
6786 27.4105
6787 11.0349
6788 16.6505
6789 87.1401
6790 27.2926
6791 27.1748
6792 75.9482
6793 96.7613
6794 30.5913
6795 28.5493
6796 20.7346
6797 15.0404
6798 16.0222
6799 3.80919
6800 9.38553
6801 15.708
6802 5.06583
6803 11.5061
6804 13.666
6805 4.24116
6806 10.5244
6807 6.36174
6808 10.2495
6809 10.4065
6810 10.2887
6811 4.3197
6812 9.62115
6813 8.52159
6814 6.00831
6815 7.77546
6816 11.1134
6817 112.351
6818 26.7821
6819 6.55809
6820 12.9984
6821 14.255
6822 67.5051
6823 28.1566
6824 31.2589
6825 17.7108
6826 17.0824
6827 17.8286
6828 14.2157
6829 17.75
6830 24.1118
6831 44.7678
6832 51.9542
6833 21.52
6834 23.4442
6835 19.3208
6836 12.802
6837 4.3197
6838 20.6167
6839 26.7821
6840 19.5565
6841 55.9205
6842 21.52
6843 10.6814
6844 47.556
6845 5.85123
6846 8.05035
6847 37.228
6848 5.18364
6849 11.4276
6850 45.2783
6851 8.56086
6852 11.2312
6853 68.5654
6854 11.5061
6855 6.71517
6856 24.7401
6857 23.9547
6858 196.743
6859 157.316
6860 83.9985
6861 14.4906
6862 15.3546
6863 63.4603
6864 78.3829
6865 54.1926
6866 39.3093
6867 16.1792
6868 32.6334
6869 34.2434
6870 103.516
6871 17.8286
6872 41.2728
6873 124.918
6874 79.6396
6875 60.0046
6876 24.2296
6877 76.2623
6878 29.6096
6879 29.0991
6880 34.0078
6881 41.0371
6882 16.2578
6883 36.1284
6884 37.9741
6885 15.4331
6886 23.4442
6887 56.1954
6888 6.79371
6889 12.5271
6890 33.7329
6891 31.848
6892 59.8475
6893 28.6671
6894 71.5107
6895 25.447
6896 20.7346
6897 55.3314
6898 27.057
6899 20.4597
6900 24.2296
6901 21.1273
6902 17.7893
6903 36.3247
6904 43.5897
6905 84.1556
6906 25.7218
6907 12.6449
6908 22.9729
6909 19.4779
6910 11.2705
6911 9.4248
6912 6.40101
6913 10.0531
6914 10.4458
6915 10.4851
6916 15.9829
6917 16.1792
6918 9.93531
6919 7.4613
6920 22.0305
6921 15.2368
6922 27.9995
6923 32.3192
6924 19.203
6925 39.702
6926 19.2816
6927 36.364
6928 48.6948
6929 14.7262
6930 12.2915
6931 37.6599
6932 17.0432
6933 46.1423
6934 20.9309
6935 15.9436
6936 27.2534
6937 25.604
6938 20.067
6939 61.2612
6940 25.604
6941 23.3656
6942 48.4984
6943 46.0637
6944 59.5333
6945 28.6671
6946 74.5345
6947 23.13
6948 13.9016
6949 12.1344
6950 30.8662
6951 35.3823
6952 20.8131
6953 6.55809
6954 26.9
6955 30.5913
6956 6.47955
6957 11.0741
6958 19.2816
6959 17.5537
6960 26.9785
6961 31.6123
6962 25.9967
6963 38.7202
6964 38.3275
6965 34.9896
6966 15.276
6967 24.3474
6968 33.89
6969 22.3839
6970 25.015
6971 20.0277
6972 13.5874
6973 17.9857
6974 24.0725
6975 31.3375
6976 18.8103
6977 10.6422
6978 16.3756
6979 39.4271
6980 21.6378
6981 28.4315
6982 25.2899
6983 10.5636
6984 10.4065
6985 42.176
6986 52.6611
6987 35.775
6988 20.5775
6989 5.92977
6990 27.5283
6991 37.8955
6992 58.7479
6993 71.0394
6994 23.562
6995 18.2213
6996 39.0344
6997 16.8468
6998 45.3568
6999 11.9381
7000 28.7456
7001 45.082
7002 51.1688
7003 15.3938
7004 38.5631
7005 29.0991
7006 52.8181
7007 12.802
7008 28.1566
7009 11.3098
7010 22.5017
7011 50.9332
7012 19.6743
7013 14.8048
7014 33.6937
7015 32.0836
7016 20.0277
7017 32.9475
7018 4.51605
7019 26.1538
7020 21.5592
7021 51.2081
7022 22.9729
7023 27.1356
7024 10.328
7025 33.1046
7026 32.7904
7027 24.3081
7028 24.151
7029 40.6444
7030 21.7556
7031 5.85123
7032 8.05035
7033 16.8468
7034 22.3054
7035 16.3756
7036 48.9304
7037 39.4271
7038 25.7611
7039 17.9464
7040 27.2926
7041 50.8939
7042 56.1954
7043 34.6754
7044 40.5266
7045 30.1201
7046 40.723
7047 80.9747
7048 31.3767
7049 26.8214
7050 26.1538
7051 28.7849
7052 24.151
7053 22.7766
7054 10.2887
7055 10.5244
7056 32.0051
7057 99.1567
7058 30.2379
7059 13.3518
7060 47.3203
7061 21.2451
7062 36.796
7063 34.4791
7064 56.1168
7065 42.6865
7066 12.4093
7067 8.60013
7068 32.3977
7069 49.7944
7070 38.2097
7071 18.6532
7072 35.2645
7073 8.91429
7074 16.8861
7075 26.1538
7076 31.3375
7077 29.0205
7078 20.224
7079 47.7916
7080 22.541
7081 18.3391
7082 28.3922
7083 12.7235
7084 21.9127
7085 15.708
7086 10.6814
7087 26.7429
7088 17.3181
7089 11.3098
7090 12.2522
7091 8.83575
7092 18.4962
7093 40.9979
7094 38.9166
7095 15.708
7096 11.9773
7097 20.8131
7098 15.1582
7099 37.4636
7100 65.9736
7101 26.036
7102 23.2871
7103 38.3275
7104 28.2744
7105 16.5719
7106 12.6449
7107 13.7052
7108 7.50057
7109 24.1903
7110 54.3889
7111 25.5255
7112 26.9785
7113 11.4276
7114 24.1903
7115 48.2236
7116 23.1693
7117 13.1947
7118 22.7766
7119 40.3696
7120 35.0681
7121 18.2605
7122 40.1339
7123 21.3236
7124 13.0376
7125 11.9773
7126 18.2605
7127 28.7064
7128 41.4298
7129 13.1947
7130 11.0741
7131 43.9431
7132 14.1765
7133 10.4065
7134 15.5116
7135 130.573
7136 48.6948
7137 20.8916
7138 16.4149
7139 23.3264
7140 53.1716
7141 27.489
7142 61.9288
7143 49.7158
7144 19.1245
7145 38.7988
7146 38.4061
7147 29.1776
7148 62.5178
7149 39.0737
7150 49.4017
7151 12.1737
7152 24.0332
7153 49.0482
7154 34.1256
7155 50.619
7156 19.9099
7157 34.9503
7158 23.13
7159 45.9066
7160 44.8463
7161 27.2926
7162 28.1173
7163 64.1279
7164 22.6588
7165 39.1915
7166 44.218
7167 21.3629
7168 10.0924
7169 17.2395
7170 12.5664
7171 15.8651
7172 35.4608
7173 29.4918
7174 14.9226
7175 16.2185
7176 20.4204
7177 39.3093
7178 23.2478
7179 26.1538
7180 19.9099
7181 33.8115
7182 39.6627
7183 24.7008
7184 30.4735
7185 11.0349
7186 13.8623
7187 31.9265
7188 7.30422
7189 12.6449
7190 20.224
7191 10.3673
7192 17.2788
7193 22.0697
7194 15.3546
7195 4.63386
7196 7.81473
7197 33.7722
7198 15.4331
7199 7.77546
7200 15.5509
7201 3.927
7202 4.86948
7203 6.2832
7204 10.8778
7205 12.5271
7206 11.9773
7207 12.8806
7208 42.176
7209 26.9392
7210 5.26218
7211 14.4514
7212 62.4393
7213 25.4862
7214 23.0515
7215 7.30422
7216 24.1118
7217 22.1875
7218 14.6084
7219 73.5527
7220 14.8441
7221 20.8524
7222 40.1339
7223 30.0023
7224 27.3319
7225 22.0697
7226 16.1007
7227 40.6837
7228 90.2425
7229 41.6655
7230 14.1372
7231 23.2871
7232 34.5183
7233 36.4818
7234 48.7733
7235 31.4553
7236 51.051
7237 72.728
7238 27.5283
7239 36.1677
7240 29.3347
7241 37.9741
7242 32.869
7243 32.4763
7244 41.744
7245 36.8745
7246 12.5271
7247 34.5969
7248 35.3037
7249 74.5345
7250 82.1136
7251 21.4414
7252 11.1919
7253 12.2915
7254 25.4077
7255 16.0222
7256 30.9448
7257 41.4298
7258 19.2423
7259 28.3922
7260 14.4514
7261 21.9912
7262 20.3811
7263 13.6267
7264 10.4851
7265 26.8214
7266 12.5664
7267 31.6909
7268 66.0521
7269 17.3181
7270 16.8468
7271 23.4835
7272 22.8159
7273 21.4414
7274 134.5
7275 22.8551
7276 35.0288
7277 48.3806
7278 39.0344
7279 20.8916
7280 26.5465
7281 13.0376
7282 50.619
7283 53.2501
7284 16.5327
7285 20.5382
7286 10.0138
7287 13.823
7288 21.4021
7289 33.6151
7290 40.6052
7291 30.0023
7292 20.224
7293 11.8203
7294 17.2788
7295 23.0515
7296 23.6798
7297 21.2058
7298 6.08685
7299 5.92977
7300 27.9602
7301 6.75444
7302 7.38276
7303 26.3502
7304 18.0249
7305 9.34626
7306 24.9364
7307 17.9464
7308 10.328
7309 47.5952
7310 7.81473
7311 6.2832
7312 9.14991
7313 5.26218
7314 15.0011
7315 71.4321
7316 22.2268
7317 54.3889
7318 22.8159
7319 35.9713
7320 20.4204
7321 8.12889
7322 14.0587
7323 27.2534
7324 29.374
7325 18.4176
7326 72.5317
7327 24.3867
7328 16.6897
7329 62.6356
7330 22.6588
7331 15.3938
7332 36.8353
7333 75.9874
7334 24.3474
7335 40.9586
7336 31.1018
7337 29.531
7338 63.853
7339 36.6782
7340 15.7865
7341 23.0908
7342 12.8413
7343 10.1709
7344 18.1035
7345 18.182
7346 30.7877
7347 65.3453
7348 29.2954
7349 23.2871
7350 48.1843
7351 17.3181
7352 44.6107
7353 10.2102
7354 17.5144
7355 44.5714
7356 11.1919
7357 14.2943
7358 23.9547
7359 21.7556
7360 34.7147
7361 22.4232
7362 23.9547
7363 21.7163
7364 65.1489
7365 60.1224
7366 67.4659
7367 45.1605
7368 29.4525
7369 14.4514
7370 32.2407
7371 10.1709
7372 17.8678
7373 31.5731
7374 8.48232
7375 45.239
7376 16.1007
7377 60.947
7378 27.2926
7379 11.8203
7380 51.9542
7381 51.3259
7382 65.306
7383 35.5393
7384 13.1162
7385 10.2887
7386 13.6267
7387 14.8048
7388 21.3629
7389 16.4541
7390 16.8076
7391 39.5842
7392 17.3573
7393 19.2816
7394 8.12889
7395 15.708
7396 8.60013
7397 16.729
7398 42.4509
7399 33.2224
7400 35.4215
7401 40.6052
7402 21.8734
7403 49.0875
7404 19.7135
7405 39.1522
7406 16.297
7407 11.2312
7408 17.593
7409 40.291
7410 37.5028
7411 14.687
7412 8.36451
7413 32.2799
7414 74.7308
7415 50.9332
7416 29.4132
7417 9.38553
7418 8.32524
7419 6.08685
7420 9.58188
7421 7.42203
7422 20.1848
7423 19.8706
7424 32.7119
7425 30.3164
7426 17.2003
7427 21.3629
7428 26.7821
7429 16.8468
7430 26.5465
7431 27.3319
7432 19.3208
7433 18.4569
7434 11.5454
7435 15.6687
7436 12.6842
7437 20.224
7438 44.0217
7439 49.5587
7440 26.7036
7441 32.9475
7442 58.6301
7443 26.7036
7444 11.349
7445 12.8413
7446 36.5604
7447 70.9609
7448 59.337
7449 24.7008
7450 34.0471
7451 71.7856
7452 51.6793
7453 75.9874
7454 35.1466
7455 19.5957
7456 20.1455
7457 29.4525
7458 8.28597
7459 25.2506
7460 31.9658
7461 32.3585
7462 24.6223
7463 15.276
7464 40.0161
7465 10.2495
7466 18.3391
7467 25.5648
7468 21.3629
7469 28.6278
7470 15.3546
7471 8.60013
7472 10.6422
7473 7.61838
7474 5.18364
7475 14.1372
7476 5.57634
7477 23.4049
7478 33.7722
7479 15.7473
7480 13.5874
7481 40.5659
7482 10.7207
7483 14.1372
7484 24.6616
7485 20.9702
7486 30.3164
7487 32.7904
7488 7.18641
7489 43.5112
7490 35.0681
7491 5.65488
7492 31.1018
7493 4.3197
7494 10.8385
7495 56.5488
7496 10.7992
7497 6.59736
7498 22.6195
7499 56.2346
7500 17.4751
7501 20.8916
7502 14.9619
7503 41.7833
7504 22.1483
7505 16.1792
7506 24.7008
7507 17.5144
7508 90.91
7509 39.1915
7510 20.5382
7511 13.7445
7512 18.8889
7513 49.7551
7514 51.0117
7515 22.0697
7516 25.3291
7517 34.2827
7518 77.4404
7519 16.4934
7520 5.34072
7521 15.9436
7522 15.708
7523 25.2899
7524 11.0349
7525 10.6422
7526 16.4541
7527 17.2395
7528 29.963
7529 21.9519
7530 6.00831
7531 14.7262
7532 21.4414
7533 12.7235
7534 7.50057
7535 65.5024
7536 19.4779
7537 15.8258
7538 14.4514
7539 15.708
7540 11.6632
7541 20.1848
7542 5.22291
7543 13.3518
7544 18.5747
7545 28.6671
7546 18.7318
7547 14.8048
7548 27.0963
7549 7.93254
7550 11.6239
7551 21.9519
7552 24.1903
7553 20.067
7554 14.255
7555 5.53707
7556 20.3419
7557 11.8988
7558 16.8468
7559 32.0443
7560 11.0349
7561 18.6925
7562 18.9281
7563 9.50334
7564 9.22845
7565 15.7865
7566 31.9265
7567 18.4176
7568 17.4359
7569 27.6068
7570 6.55809
7571 17.6715
7572 19.5172
7573 28.942
7574 37.5421
7575 34.8325
7576 28.3137
7577 26.4287
7578 8.60013
7579 26.5465
7580 27.6461
7581 42.6865
7582 23.8762
7583 6.00831
7584 20.2633
7585 8.71794
7586 32.6726
7587 42.3723
7588 15.6295
7589 34.8718
7590 41.8618
7591 47.3203
7592 44.8463
7593 55.0565
7594 36.2069
7595 34.7147
7596 69.8613
7597 190.97
7598 52.1506
7599 162.892
7600 31.7694
7601 24.9757
7602 14.687
7603 15.276
7604 14.8441
7605 20.5775
7606 27.057
7607 15.5902
7608 41.4298
7609 61.4968
7610 28.3137
7611 14.8441
7612 16.1792
7613 9.46407
7614 11.8203
7615 10.4458
7616 10.0138
7617 5.14437
7618 8.79648
7619 28.5886
7620 10.2887
7621 36.2462
7622 19.0459
7623 44.7678
7624 17.3573
7625 20.4989
7626 32.5941
7627 14.687
7628 33.7722
7629 52.6218
7630 11.4276
7631 11.7025
7632 97.6252
7633 17.75
7634 10.2495
7635 94.1695
7636 25.5648
7637 138.152
7638 20.4989
7639 5.69415
7640 26.3502
7641 117.535
7642 45.7888
7643 15.1975
7644 15.2368
7645 20.4597
7646 27.8032
7647 38.5239
7648 15.9436
7649 29.531
7650 45.5139
7651 16.0222
7652 11.8595
7653 54.4282
7654 25.5648
7655 11.4668
7656 12.4486
7657 16.0222
7658 13.5874
7659 15.0797
7660 25.604
7661 19.7135
7662 31.2196
7663 19.3601
7664 29.6096
7665 25.0935
7666 10.9171
7667 24.8579
7668 50.1085
7669 68.5261
7670 22.109
7671 11.2705
7672 9.30699
7673 33.8507
7674 62.5571
7675 32.2799
7676 14.1372
7677 66.1307
7678 22.5802
7679 10.2102
7680 12.6842
7681 29.8845
7682 65.0311
7683 31.0626
7684 19.6743
7685 7.77546
7686 17.161
7687 24.2689
7688 14.7262
7689 40.6837
7690 96.2508
7691 12.4093
7692 23.2086
7693 32.7119
7694 32.9475
7695 47.124
7696 126.489
7697 17.593
7698 60.0046
7699 35.4608
7700 10.9171
7701 20.8131
7702 61.7717
7703 108.896
7704 20.3026
7705 30.7091
7706 127.549
7707 49.7944
7708 44.4536
7709 43.8646
7710 78.1866
7711 20.5775
7712 21.6378
7713 31.2982
7714 62.9105
7715 26.5465
7716 36.5604
7717 24.7794
7718 8.95356
7719 23.9547
7720 39.6234
7721 25.7611
7722 23.3264
7723 9.73896
7724 19.7921
7725 36.5604
7726 23.8369
7727 32.7904
7728 72.3746
7729 26.5465
7730 7.89327
7731 45.239
7732 66.6805
7733 64.7955
7734 50.0692
7735 14.2943
7736 35.932
7737 8.32524
7738 11.6239
7739 26.7821
7740 18.7711
7741 16.1007
7742 94.7192
7743 37.5814
7744 9.18918
7745 14.4906
7746 11.1919
7747 66.0521
7748 24.8579
7749 14.6084
7750 50.0692
7751 29.2954
7752 17.593
7753 18.3391
7754 44.9249
7755 37.0316
7756 35.5393
7757 35.8928
7758 21.9519
7759 27.9602
7760 31.1411
7761 18.3784
7762 34.7932
7763 17.593
7764 9.69969
7765 12.0166
7766 26.036
7767 38.1704
7768 47.6345
7769 9.85677
7770 13.9016
7771 12.8806
7772 15.1582
7773 7.57911
7774 22.4624
7775 15.4331
7776 41.1157
7777 12.9984
7778 15.9829
7779 13.4696
7780 14.4121
7781 16.5327
7782 6.55809
7783 26.3502
7784 18.6532
7785 24.5437
7786 14.8048
7787 23.8762
7788 7.34349
7789 11.8203
7790 23.2478
7791 11.5454
7792 18.8496
7793 30.9448
7794 42.5294
7795 30.6699
7796 23.5227
7797 37.6992
7798 37.7385
7799 36.2069
7800 52.8574
7801 53.4072
7802 28.3529
7803 53.0538
7804 25.4077
7805 11.6239
7806 17.5537
7807 9.38553
7808 10.1317
7809 17.6322
7810 14.3335
7811 59.1013
7812 14.255
7813 4.59459
7814 17.161
7815 7.65765
7816 55.1351
7817 21.8341
7818 31.2589
7819 38.2882
7820 22.8551
7821 85.2944
7822 22.1875
7823 19.1638
7824 17.4751
7825 17.3966
7826 62.1251
7827 17.7108
7828 6.83298
7829 9.58188
7830 41.5477
7831 14.3335
7832 35.2252
7833 66.5234
7834 26.6251
7835 8.75721
7836 21.7556
7837 8.16816
7838 11.3883
7839 11.5454
7840 5.96904
7841 15.6687
7842 28.51
7843 12.5664
7844 32.9868
7845 32.2014
7846 44.218
7847 45.6317
7848 29.2169
7849 72.5317
7850 38.9558
7851 20.4597
7852 79.7574
7853 78.2258
7854 55.8027
7855 91.1064
7856 138.152
7857 37.9348
7858 19.3601
7859 26.3894
7860 32.0836
7861 11.5454
7862 13.3518
7863 13.4696
7864 23.3264
7865 26.9785
7866 16.3363
7867 73.3564
7868 21.9127
7869 10.328
7870 14.2157
7871 15.1975
7872 14.5299
7873 6.04758
7874 13.3518
7875 31.5731
7876 22.0305
7877 17.75
7878 24.8972
7879 7.38276
7880 55.6063
7881 27.2141
7882 14.0979
7883 13.1162
7884 8.95356
7885 19.9884
7886 29.531
7887 26.7429
7888 28.5886
7889 49.1268
7890 39.5449
7891 21.7163
7892 33.458
7893 33.7722
7894 17.9071
7895 18.1427
7896 26.3109
7897 17.9464
7898 14.8441
7899 13.5874
7900 21.8734
7901 44.65
7902 73.9061
7903 71.3536
7904 45.239
7905 20.2633
7906 43.5112
7907 37.1494
7908 27.0178
7909 16.4149
7910 6.91152
7911 7.69692
7912 8.75721
7913 10.6814
7914 9.22845
7915 7.854
7916 11.9773
7917 33.6937
7918 5.96904
7919 15.2368
7920 38.4453
7921 12.1737
7922 11.9381
7923 28.078
7924 16.2578
7925 14.7655
7926 9.18918
7927 19.0852
7928 23.6405
7929 79.0112
7930 22.2268
7931 14.6477
7932 11.6632
7933 15.2368
7934 20.656
7935 116.278
7936 12.9198
7937 26.3109
7938 108.385
7939 27.6461
7940 25.7218
7941 62.2429
7942 31.9265
7943 17.4751
7944 50.4227
7945 111.762
7946 21.088
7947 32.6726
7948 47.5167
7949 62.4
7950 18.7711
7951 37.8563
7952 29.0205
7953 62.7535
7954 114.943
7955 80.2286
7956 47.4382
7957 29.2169
7958 41.4691
7959 21.4414
7960 10.4851
7961 15.3546
7962 24.583
7963 19.8313
7964 13.0376
7965 7.18641
7966 8.52159
7967 10.6814
7968 5.26218
7969 8.83575
7970 5.1051
7971 8.99283
7972 10.4065
7973 13.1554
7974 18.8103
7975 12.5664
7976 21.4021
7977 11.781
7978 4.04481
7979 9.69969
7980 7.854
7981 6.79371
7982 10.6029
7983 20.4597
7984 26.5072
7985 10.0138
7986 26.2716
7987 45.1605
7988 15.276
7989 32.2014
7990 37.7385
7991 11.781
7992 17.9464
7993 8.67867
7994 18.6925
7995 22.5017
7996 18.9674
7997 27.2534
7998 14.8048
7999 42.5687
8000 18.5354
8001 4.83021
8002 18.0249
8003 41.7833
8004 17.6322
8005 27.4497
8006 11.7025
8007 16.2578
8008 17.593
8009 17.4751
8010 29.9237
8011 32.4763
8012 27.921
8013 18.9674
8014 17.3966
8015 12.9984
8016 33.7722
8017 28.1566
8018 45.082
8019 13.6267
8020 19.2423
8021 32.3585
8022 21.9127
8023 16.5719
8024 90.7137
8025 12.2915
8026 11.349
8027 25.1721
8028 34.0078
8029 33.5366
8030 23.7583
8031 23.0515
8032 22.5017
8033 23.7583
8034 16.0614
8035 9.8175
8036 16.6112
8037 13.3911
8038 27.9602
8039 9.4248
8040 4.63386
8041 49.3231
8042 17.7893
8043 41.2335
8044 24.6616
8045 9.4248
8046 26.2324
8047 26.2324
8048 30.1201
8049 19.7135
8050 44.6893
8051 28.8242
8052 8.12889
8053 25.7611
8054 12.6057
8055 16.7683
8056 10.4851
8057 15.3546
8058 5.26218
8059 31.9265
8060 17.6322
8061 20.6953
8062 9.18918
8063 10.9956
8064 6.36174
8065 10.328
8066 10.328
8067 7.65765
8068 13.0769
8069 24.5045
8070 10.1317
8071 21.5985
8072 34.5969
8073 11.8988
8074 15.276
8075 38.7595
8076 15.3938
8077 37.9348
8078 32.0836
8079 20.3026
8080 17.3181
8081 6.16539
8082 14.9619
8083 41.3906
8084 26.8607
8085 31.5731
8086 18.1427
8087 28.5886
8088 17.2788
8089 10.5244
8090 11.7025
8091 17.1217
8092 14.7262
8093 15.8258
8094 45.5925
8095 67.2302
8096 69.8613
8097 25.5255
8098 11.0741
8099 37.0709
8100 14.8048
8101 9.34626
8102 12.0559
8103 8.12889
8104 12.37
8105 12.4093
8106 7.69692
8107 5.53707
8108 15.6295
8109 32.9475
8110 9.77823
8111 13.3125
8112 21.9127
8113 29.1383
8114 19.1638
8115 11.1919
8116 21.4414
8117 7.34349
8118 8.87502
8119 22.541
8120 14.3335
8121 15.2368
8122 37.7385
8123 23.2086
8124 32.6726
8125 14.0979
8126 24.1118
8127 30.5521
8128 10.7207
8129 7.61838
8130 17.3181
8131 10.6422
8132 31.416
8133 50.6976
8134 66.4841
8135 32.9475
8136 17.8286
8137 11.7417
8138 15.9043
8139 17.3573
8140 131.672
8141 28.078
8142 39.0344
8143 57.9232
8144 20.5775
8145 14.8833
8146 19.3994
8147 14.4121
8148 28.6671
8149 48.3414
8150 78.9327
8151 24.3474
8152 32.5548
8153 62.4786
8154 88.9858
8155 29.2561
8156 34.9503
8157 17.0432
8158 14.255
8159 41.6655
8160 18.614
8161 31.9265
8162 36.4033
8163 14.8048
8164 59.4155
8165 26.5072
8166 64.2457
8167 110.624
8168 20.1062
8169 20.4204
8170 18.8496
8171 92.3238
8172 25.604
8173 24.2689
8174 19.4779
8175 9.77823
8176 21.088
8177 20.8916
8178 10.0924
8179 21.2058
8180 6.87225
8181 18.3391
8182 22.9337
8183 8.28597
8184 11.5847
8185 13.1947
8186 39.702
8187 14.8048
8188 10.2102
8189 12.2522
8190 11.3883
8191 10.0531
8192 10.5636
8193 6.83298
8194 18.8496
8195 27.1356
8196 38.9558
8197 19.9099
8198 36.5604
8199 7.89327
8200 11.4276
8201 8.87502
8202 8.71794
8203 12.2915
8204 11.1919
8205 14.4906
8206 26.1145
8207 22.9729
8208 66.4841
8209 49.2446
8210 21.088
8211 18.2998
8212 19.9884
8213 45.5532
8214 33.2617
8215 11.1527
8216 16.3756
8217 32.5156
8218 28.6671
8219 68.2513
8220 129.827
8221 67.4659
8222 19.635
8223 51.4437
8224 27.9995
8225 134.618
8226 34.6754
8227 55.8419
8228 12.213
8229 25.2113
8230 13.1162
8231 19.2423
8232 74.7308
8233 30.1594
8234 40.6444
8235 13.234
8236 13.234
8237 40.7623
8238 63.9708
8239 24.7794
8240 22.7373
8241 37.228
8242 18.0642
8243 19.4779
8244 34.5969
8245 10.76
8246 14.255
8247 15.8258
8248 20.8131
8249 32.0836
8250 19.7921
8251 22.3054
8252 9.30699
8253 19.635
8254 8.52159
8255 19.4387
8256 21.9127
8257 16.2185
8258 37.8955
8259 5.96904
8260 8.75721
8261 16.5327
8262 61.1434
8263 23.0908
8264 9.46407
8265 60.2794
8266 31.1804
8267 25.0543
8268 36.3247
8269 18.7318
8270 14.4121
8271 36.9531
8272 19.0459
8273 34.3612
8274 12.9984
8275 19.4387
8276 20.3811
8277 12.8413
8278 19.5957
8279 20.1062
8280 13.5089
8281 44.7678
8282 85.1766
8283 57.3342
8284 64.1279
8285 18.5747
8286 11.2705
8287 13.1554
8288 37.817
8289 30.4342
8290 18.0249
8291 31.2196
8292 7.53984
8293 15.1582
8294 19.7528
8295 18.9281
8296 27.5283
8297 19.7921
8298 16.8468
8299 10.76
8300 24.7008
8301 46.7706
8302 13.0769
8303 30.0415
8304 56.3132
8305 22.3839
8306 12.0952
8307 16.6897
8308 20.5775
8309 17.9857
8310 16.729
8311 52.0327
8312 55.8419
8313 15.6295
8314 23.2871
8315 58.1981
8316 20.7738
8317 23.994
8318 24.7401
8319 21.0094
8320 34.2827
8321 14.9226
8322 42.4116
8323 14.687
8324 41.0371
8325 12.3308
8326 32.6726
8327 23.2871
8328 46.7706
8329 10.8385
8330 8.79648
8331 17.2788
8332 20.1455
8333 18.2213
8334 22.3446
8335 7.10787
8336 8.79648
8337 29.4132
8338 6.63663
8339 3.927
8340 14.8048
8341 38.0134
8342 7.50057
8343 16.6505
8344 8.75721
8345 34.2827
8346 31.5731
8347 16.729
8348 13.3911
8349 47.9879
8350 15.0404
8351 23.9547
8352 34.4398
8353 19.5957
8354 9.38553
8355 5.1051
8356 17.5537
8357 57.6876
8358 14.1765
8359 13.6267
8360 21.1273
8361 30.7877
8362 16.3363
8363 5.65488
8364 20.2633
8365 38.0134
8366 17.3573
8367 15.1975
8368 20.4204
8369 10.1317
8370 19.9492
8371 47.6345
8372 27.8817
8373 24.8579
8374 17.161
8375 18.2605
8376 13.6267
8377 28.7064
8378 16.4934
8379 25.8004
8380 28.1959
8381 19.7921
8382 13.4303
8383 43.9039
8384 77.519
8385 44.9641
8386 47.4774
8387 23.3656
8388 14.4121
8389 23.7583
8390 54.0748
8391 40.3696
8392 27.4497
8393 26.3109
8394 21.9912
8395 51.9149
8396 72.1783
8397 32.869
8398 40.0161
8399 20.2633
8400 14.3335
8401 36.1677
8402 112.862
8403 21.5985
8404 47.8309
8405 29.2169
8406 30.395
8407 21.4807
8408 52.6218
8409 30.1986
8410 24.0725
8411 43.0792
8412 30.3164
8413 82.6241
8414 12.7627
8415 22.5802
8416 29.6881
8417 57.8447
8418 17.161
8419 10.4065
8420 12.213
8421 43.8646
8422 17.5537
8423 7.18641
8424 15.1582
8425 23.8369
8426 21.9519
8427 19.5172
8428 25.5648
8429 15.276
8430 11.0349
8431 14.9619
8432 14.3335
8433 9.50334
8434 21.2058
8435 32.0836
8436 25.3684
8437 35.8928
8438 17.161
8439 29.7274
8440 45.0034
8441 14.0979
8442 11.0741
8443 11.5454
8444 13.4696
8445 20.3026
8446 13.1162
8447 43.8646
8448 67.3873
8449 33.5366
8450 16.2578
8451 17.9071
8452 18.2998
8453 34.0471
8454 64.0101
8455 10.76
8456 28.4707
8457 18.6532
8458 28.5493
8459 63.3425
8460 35.2252
8461 53.1716
8462 26.6643
8463 14.8833
8464 57.1771
8465 63.1462
8466 41.6262
8467 44.218
8468 18.5747
8469 45.7495
8470 22.3839
8471 14.2943
8472 8.28597
8473 31.9265
8474 46.2993
8475 29.963
8476 35.0288
8477 37.385
8478 26.468
8479 9.22845
8480 15.6295
8481 10.2887
8482 16.6897
8483 30.7877
8484 49.1268
8485 32.1621
8486 52.1113
8487 45.9066
8488 59.4548
8489 48.7341
8490 31.2982
8491 49.009
8492 23.0515
8493 65.9343
8494 23.0515
8495 12.213
8496 11.6632
8497 39.859
8498 58.0411
8499 30.4735
8500 31.9658
8501 43.9431
8502 33.8115
8503 31.0233
8504 57.9625
8505 35.7357
8506 13.3125
8507 15.7865
8508 9.58188
8509 14.0587
8510 9.18918
8511 19.0852
8512 57.2164
8513 29.1776
8514 40.4481
8515 20.3811
8516 39.5842
8517 44.2966
8518 21.3236
8519 109.406
8520 41.1942
8521 25.7611
8522 15.6295
8523 30.0808
8524 23.5227
8525 16.1007
8526 5.65488
8527 12.0166
8528 10.8778
8529 40.9586
8530 46.9669
8531 28.3529
8532 41.3513
8533 12.6057
8534 31.6516
8535 51.5615
8536 29.1383
8537 65.7772
8538 16.1792
8539 24.9364
8540 43.2363
8541 21.5592
8542 50.0692
8543 35.0681
8544 14.4514
8545 57.0986
8546 82.3492
8547 23.6013
8548 60.6721
8549 51.1295
8550 21.4414
8551 21.9127
8552 17.161
8553 38.4846
8554 53.9177
8555 26.3109
8556 32.9475
8557 27.5675
8558 13.7445
8559 15.4331
8560 68.4083
8561 27.5283
8562 18.6532
8563 19.4387
8564 33.6544
8565 37.3065
8566 60.9078
8567 54.3889
8568 45.4747
8569 18.8496
8570 50.8939
8571 34.5576
8572 9.62115
8573 15.6295
8574 33.1831
8575 50.8154
8576 94.4443
8577 14.0979
8578 15.7865
8579 20.224
8580 74.8879
8581 30.984
8582 12.1344
8583 19.8706
8584 38.249
8585 76.066
8586 59.4548
8587 23.4442
8588 50.1871
8589 22.1875
8590 19.4387
8591 49.7158
8592 25.6433
8593 46.4171
8594 33.9293
8595 35.1859
8596 73.5134
8597 35.8928
8598 11.3883
8599 18.8889
8600 39.1129
8601 41.7047
8602 38.5631
8603 74.3774
8604 33.6937
8605 14.687
8606 13.3125
8607 21.5592
8608 21.4021
8609 13.6267
8610 64.5206
8611 25.6433
8612 17.3181
8613 25.5255
8614 11.5847
8615 18.4569
8616 31.416
8617 50.2263
8618 119.931
8619 10.76
8620 31.4945
8621 16.9254
8622 26.5465
8623 27.3712
8624 23.7583
8625 40.4874
8626 12.4093
8627 7.14714
8628 14.4906
8629 24.151
8630 57.1771
8631 5.8905
8632 11.5454
8633 8.32524
8634 25.447
8635 49.7158
8636 27.2926
8637 22.8944
8638 60.2794
8639 32.8297
8640 63.264
8641 16.9254
8642 16.1007
8643 15.0797
8644 15.9436
8645 43.786
8646 99.9421
8647 42.765
8648 47.0062
8649 30.2772
8650 51.4437
8651 86.983
8652 39.859
8653 35.0288
8654 17.5537
8655 23.1693
8656 45.1212
8657 61.5754
8658 32.0836
8659 27.0178
8660 21.2451
8661 33.5366
8662 48.6948
8663 27.6068
8664 13.9801
8665 41.6262
8666 40.4874
8667 22.0305
8668 20.8916
8669 33.5366
8670 36.9531
8671 53.7214
8672 27.1748
8673 32.9083
8674 36.5604
8675 30.6699
8676 86.6689
8677 24.3474
8678 13.2733
8679 33.8115
8680 15.1582
8681 19.3994
8682 38.4061
8683 102.966
8684 51.0903
8685 23.3264
8686 23.8369
8687 19.9884
8688 36.796
8689 10.7992
8690 28.1959
8691 22.3054
8692 18.4962
8693 66.4841
8694 42.0974
8695 24.7401
8696 13.2733
8697 15.6295
8698 41.1942
8699 37.7777
8700 16.6897
8701 17.8286
8702 79.2076
8703 33.3795
8704 40.5659
8705 36.5211
8706 50.5012
8707 95.5439
8708 133.675
8709 50.9332
8710 36.9531
8711 40.291
8712 18.4962
8713 31.3375
8714 85.6086
8715 92.6379
8716 26.468
8717 11.8595
8718 34.5576
8719 73.9454
8720 19.7528
8721 73.8669
8722 61.7324
8723 48.9304
8724 45.5532
8725 11.5454
8726 24.151
8727 13.6267
8728 51.7579
8729 32.3977
8730 48.8911
8731 45.239
8732 12.5271
8733 55.2922
8734 41.1942
8735 36.6782
8736 27.5283
8737 30.3557
8738 9.0321
8739 8.32524
8740 24.5045
8741 29.4132
8742 80.6606
8743 22.4232
8744 9.30699
8745 5.73342
8746 11.5454
8747 25.9182
8748 8.52159
8749 5.92977
8750 9.30699
8751 9.4248
8752 29.1383
8753 39.3485
8754 15.276
8755 16.8861
8756 14.4906
8757 8.36451
8758 23.7976
8759 37.4243
8760 31.5338
8761 31.0233
8762 12.37
8763 28.6671
8764 26.1145
8765 21.2058
8766 9.07137
8767 40.6444
8768 43.7468
8769 12.9984
8770 12.9591
8771 31.1018
8772 39.5842
8773 49.4017
8774 59.3762
8775 198.863
8776 74.613
8777 35.0681
8778 38.681
8779 30.7091
8780 207.699
8781 11.7025
8782 30.8662
8783 39.2307
8784 54.7816
8785 40.291
8786 51.7579
8787 9.38553
8788 12.8413
8789 9.73896
8790 18.614
8791 69.6257
8792 45.7888
8793 46.4957
8794 12.0166
8795 12.1344
8796 22.4232
8797 30.9448
8798 47.7523
8799 56.6666
8800 90.6352
8801 68.7618
8802 80.7391
8803 42.8043
8804 21.7556
8805 30.395
8806 54.2711
8807 59.5726
8808 35.8928
8809 22.3054
8810 12.4486
8811 9.73896
8812 35.7357
8813 63.4996
8814 12.1737
8815 33.9293
8816 42.4116
8817 18.182
8818 31.7694
8819 16.6112
8820 33.2617
8821 16.7683
8822 36.9923
8823 15.6295
8824 29.6881
8825 53.2894
8826 94.0909
8827 45.7495
8828 16.8076
8829 13.0769
8830 5.57634
8831 21.7163
8832 22.3839
8833 30.4735
8834 38.838
8835 15.7865
8836 35.1859
8837 49.9514
8838 13.0376
8839 11.8988
8840 23.6405
8841 58.905
8842 32.1229
8843 45.8281
8844 13.8623
8845 11.8988
8846 10.8385
8847 19.9884
8848 19.2423
8849 47.5952
8850 12.0952
8851 13.3518
8852 9.26772
8853 14.9619
8854 18.8889
8855 18.7711
8856 29.8059
8857 23.562
8858 8.52159
8859 10.2887
8860 24.6223
8861 54.3497
8862 47.6738
8863 25.604
8864 9.62115
8865 15.3546
8866 29.2169
8867 31.0626
8868 25.9575
8869 5.77269
8870 12.4879
8871 33.5758
8872 12.213
8873 16.6897
8874 36.9531
8875 30.8662
8876 28.4707
8877 12.2915
8878 15.6295
8879 46.2601
8880 58.5123
8881 24.5045
8882 13.8623
8883 7.65765
8884 21.4807
8885 55.6063
8886 13.666
8887 30.3557
8888 15.3546
8889 41.6655
8890 29.9237
8891 27.6068
8892 11.9381
8893 16.6505
8894 36.9531
8895 48.5377
8896 19.203
8897 16.0222
8898 14.4121
8899 15.708
8900 39.3485
8901 44.5714
8902 27.2141
8903 68.2513
8904 17.161
8905 28.4315
8906 30.1201
8907 11.5847
8908 15.8651
8909 26.7036
8910 26.5072
8911 18.3391
8912 28.4315
8913 12.0952
8914 33.5758
8915 25.3684
8916 32.4763
8917 33.1831
8918 20.3811
8919 35.4608
8920 15.4331
8921 10.5244
8922 14.7655
8923 25.015
8924 13.4696
8925 8.95356
8926 12.9198
8927 28.9027
8928 13.9016
8929 31.416
8930 21.9127
8931 6.59736
8932 9.97458
8933 29.8452
8934 9.11064
8935 13.3125
8936 34.6361
8937 6.71517
8938 12.8806
8939 17.4751
8940 12.9591
8941 11.8203
8942 6.63663
8943 6.99006
8944 8.20743
8945 12.37
8946 10.4458
8947 20.9309
8948 14.7262
8949 23.994
8950 46.8491
8951 27.6853
8952 20.1848
8953 33.9685
8954 59.5333
8955 63.421
8956 24.8579
8957 30.4342
8958 17.9857
8959 22.2268
8960 81.014
8961 45.0427
8962 50.6583
8963 17.2003
8964 5.30145
8965 12.2915
8966 43.5897
8967 21.6378
8968 29.4918
8969 25.447
8970 8.87502
8971 21.0487
8972 37.4243
8973 37.9741
8974 15.276
8975 5.92977
8976 12.7235
8977 29.7274
8978 13.8623
8979 26.9785
8980 13.9016
8981 17.593
8982 22.4232
8983 32.2407
8984 18.4569
8985 6.47955
8986 32.1621
8987 14.255
8988 31.3375
8989 23.8762
8990 10.0138
8991 14.2943
8992 12.9984
8993 13.8623
8994 23.6013
8995 20.3026
8996 14.2943
8997 8.12889
8998 9.26772
8999 21.1665
9000 17.5537
9001 32.2407
9002 23.2478
9003 36.2069
9004 17.2003
9005 6.16539
9006 15.5509
9007 7.4613
9008 13.823
9009 6.2832
9010 14.7262
9011 8.28597
9012 18.5354
9013 28.6278
9014 12.802
9015 29.2954
9016 27.3712
9017 11.2312
9018 26.2324
9019 29.4132
9020 21.677
9021 23.6013
9022 23.2086
9023 17.3966
9024 28.7456
9025 10.0924
9026 43.2755
9027 21.4414
9028 32.0836
9029 16.3756
9030 29.4132
9031 17.3181
9032 36.2855
9033 40.4481
9034 17.2788
9035 11.5454
9036 17.161
9037 29.1383
9038 44.5714
9039 34.7147
9040 22.2661
9041 23.4835
9042 36.4818
9043 45.9066
9044 55.567
9045 26.1931
9046 16.4541
9047 34.6754
9048 30.2379
9049 18.4962
9050 35.8142
9051 10.8385
9052 30.6699
9053 14.4121
9054 59.9653
9055 9.14991
9056 4.67313
9057 16.4934
9058 25.4077
9059 16.3756
9060 15.6687
9061 42.176
9062 21.2843
9063 24.9757
9064 17.4359
9065 6.59736
9066 5.65488
9067 9.62115
9068 17.9464
9069 7.89327
9070 13.7838
9071 15.3546
9072 68.212
9073 15.2368
9074 28.2744
9075 12.0952
9076 19.7528
9077 26.5858
9078 8.99283
9079 31.6516
9080 20.3811
9081 13.9016
9082 11.0741
9083 26.2324
9084 7.89327
9085 27.3319
9086 92.8343
9087 15.4331
9088 18.1035
9089 17.9857
9090 11.4276
9091 41.3513
9092 70.0969
9093 19.5957
9094 11.9773
9095 11.5847
9096 14.687
9097 30.5913
9098 33.8507
9099 39.5449
9100 22.4232
9101 108.189
9102 13.7445
9103 20.3026
9104 30.3164
9105 32.7119
9106 19.0067
9107 12.8413
9108 8.95356
9109 15.9436
9110 15.3153
9111 8.99283
9112 29.6096
9113 89.3392
9114 10.6814
9115 12.8806
9116 37.7777
9117 11.9381
9118 20.4989
9119 49.2446
9120 36.5604
9121 23.9547
9122 99.196
9123 21.7948
9124 9.89604
9125 9.54261
9126 24.2689
9127 62.2822
9128 31.9265
9129 32.3192
9130 42.2152
9131 14.7655
9132 17.593
9133 29.1776
9134 72.8851
9135 62.6749
9136 47.7916
9137 42.8043
9138 16.7683
9139 23.0515
9140 13.1554
9141 15.9043
9142 18.6532
9143 19.9492
9144 10.4851
9145 6.83298
9146 16.9646
9147 15.9436
9148 12.5664
9149 12.2522
9150 27.2534
9151 25.6826
9152 49.8336
9153 17.4359
9154 15.1975
9155 6.91152
9156 32.7119
9157 86.7474
9158 28.4707
9159 47.4382
9160 9.58188
9161 18.5354
9162 84.1163
9163 15.5902
9164 5.77269
9165 25.8789
9166 23.2478
9167 26.8607
9168 41.6655
9169 4.59459
9170 7.57911
9171 25.2899
9172 17.9071
9173 6.6759
9174 20.1455
9175 16.2185
9176 30.2772
9177 23.7976
9178 5.81196
9179 11.7025
9180 46.4171
9181 8.28597
9182 12.4093
9183 33.1439
9184 35.775
9185 24.6223
9186 10.2102
9187 25.1328
9188 24.0332
9189 13.5874
9190 11.1527
9191 24.8579
9192 43.197
9193 33.3402
9194 13.5481
9195 18.614
9196 29.0205
9197 24.9757
9198 25.2113
9199 55.9205
9200 36.4818
9201 8.16816
9202 21.52
9203 33.6544
9204 32.5156
9205 24.7401
9206 12.0952
9207 18.6532
9208 9.54261
9209 14.8441
9210 54.8602
9211 42.765
9212 26.5072
9213 7.73619
9214 13.7052
9215 27.8424
9216 28.942
9217 23.0908
9218 9.11064
9219 36.2069
9220 15.9436
9221 17.7108
9222 30.6306
9223 10.5244
9224 9.93531
9225 6.12612
9226 15.1975
9227 20.224
9228 34.911
9229 7.73619
9230 3.06306
9231 18.2213
9232 29.7274
9233 27.4105
9234 22.0305
9235 7.77546
9236 10.2495
9237 10.8385
9238 23.994
9239 8.91429
9240 37.0316
9241 24.2296
9242 35.8142
9243 37.9741
9244 28.4707
9245 17.9071
9246 10.2495
9247 14.4906
9248 14.1765
9249 16.2578
9250 39.859
9251 31.2982
9252 16.4541
9253 40.4874
9254 28.3137
9255 7.57911
9256 10.9563
9257 40.7623
9258 23.7191
9259 28.1959
9260 29.4525
9261 23.3656
9262 38.2882
9263 24.3867
9264 34.8718
9265 22.541
9266 38.2882
9267 22.6195
9268 12.3308
9269 12.3308
9270 19.4779
9271 15.708
9272 10.1317
9273 27.1748
9274 35.775
9275 35.7357
9276 38.0526
9277 39.1915
9278 31.5731
9279 12.9984
9280 6.59736
9281 21.2058
9282 9.97458
9283 15.0404
9284 16.9646
9285 12.6449
9286 23.13
9287 32.6334
9288 15.8258
9289 22.541
9290 20.656
9291 14.4514
9292 27.4497
9293 25.8789
9294 20.0277
9295 13.8623
9296 25.6433
9297 24.2689
9298 19.203
9299 23.3656
9300 49.1268
9301 15.276
9302 30.6306
9303 15.5116
9304 23.5227
9305 27.0178
9306 20.3811
9307 12.4879
9308 16.8468
9309 9.73896
9310 17.7893
9311 18.4176
9312 26.3894
9313 21.1273
9314 14.9619
9315 9.58188
9316 21.3236
9317 9.89604
9318 18.0642
9319 9.77823
9320 4.59459
9321 16.1007
9322 8.05035
9323 17.5144
9324 51.1688
9325 18.5354
9326 10.328
9327 37.7777
9328 28.1959
9329 14.8833
9330 61.1434
9331 16.4149
9332 26.7429
9333 58.9835
9334 5.92977
9335 8.01108
9336 33.0653
9337 22.2661
9338 27.4105
9339 30.2379
9340 25.447
9341 31.416
9342 22.1875
9343 29.9237
9344 39.6627
9345 61.5754
9346 17.5537
9347 29.0205
9348 28.1959
9349 35.1466
9350 19.4387
9351 39.5449
9352 27.5283
9353 20.4204
9354 24.0725
9355 16.6112
9356 11.349
9357 13.1947
9358 4.7124
9359 12.37
9360 15.276
9361 21.5592
9362 15.0011
9363 27.9602
9364 36.5604
9365 21.677
9366 14.0194
9367 7.4613
9368 13.1947
9369 23.6013
9370 14.5299
9371 7.22568
9372 8.2467
9373 21.5985
9374 34.0078
9375 17.6715
9376 9.58188
9377 10.4851
9378 24.1118
9379 94.68
9380 23.6405
9381 32.6726
9382 23.6405
9383 21.088
9384 10.0531
9385 9.62115
9386 15.0404
9387 15.8651
9388 13.666
9389 10.0138
9390 22.6588
9391 30.6699
9392 20.9309
9393 30.6306
9394 67.0339
9395 18.3391
9396 33.458
9397 15.3153
9398 33.301
9399 33.7329
9400 28.6278
9401 11.7025
9402 15.7865
9403 11.7025
9404 24.3867
9405 15.8651
9406 23.6013
9407 19.3994
9408 11.4668
9409 32.2014
9410 9.0321
9411 23.2871
9412 15.0011
9413 12.1344
9414 17.4751
9415 8.60013
9416 19.2423
9417 23.9154
9418 19.8706
9419 19.9099
9420 22.0697
9421 22.8159
9422 12.0559
9423 15.1189
9424 39.0737
9425 22.7373
9426 30.5521
9427 10.8385
9428 12.213
9429 23.9547
9430 47.6738
9431 10.8778
9432 25.604
9433 22.6588
9434 34.4005
9435 19.3994
9436 38.3275
9437 15.3938
9438 6.44028
9439 37.0709
9440 18.8103
9441 7.89327
9442 12.8413
9443 6.16539
9444 5.81196
9445 20.3419
9446 24.2689
9447 26.1538
9448 21.5592
9449 68.0156
9450 15.0404
9451 19.3601
9452 26.1538
9453 28.942
9454 12.37
9455 15.5509
9456 63.421
9457 28.9813
9458 8.05035
9459 20.1062
9460 66.4841
9461 20.7346
9462 30.4342
9463 36.3247
9464 10.8778
9465 22.2268
9466 29.8059
9467 14.1372
9468 22.2268
9469 18.6925
9470 13.3125
9471 40.2125
9472 27.8424
9473 73.4349
9474 18.5747
9475 41.7047
9476 22.8551
9477 36.2855
9478 14.4906
9479 50.3049
9480 11.2312
9481 23.3264
9482 29.5703
9483 63.6959
9484 14.3728
9485 19.4387
9486 12.6057
9487 14.2157
9488 4.94802
9489 13.234
9490 17.8678
9491 29.531
9492 4.43751
9493 7.18641
9494 13.2733
9495 9.34626
9496 9.0321
9497 6.24393
9498 20.8916
9499 16.297
9500 9.26772
9501 14.3728
9502 9.26772
9503 7.0686
9504 6.99006
9505 23.9154
9506 14.1372
9507 48.5377
9508 13.7838
9509 43.8646
9510 12.2915
9511 26.1931
9512 5.65488
9513 7.81473
9514 7.61838
9515 7.30422
9516 28.4707
9517 19.1245
9518 16.9646
9519 28.5493
9520 3.84846
9521 12.4879
9522 59.1799
9523 14.1765
9524 39.6234
9525 6.24393
9526 12.3308
9527 54.8602
9528 19.3208
9529 31.2196
9530 5.81196
9531 7.02933
9532 12.6449
9533 67.5837
9534 18.8889
9535 36.9531
9536 18.8889
9537 33.0261
9538 16.6897
9539 27.7639
9540 8.08962
9541 13.4303
9542 45.9066
9543 8.12889
9544 18.7711
9545 46.7313
9546 14.8441
9547 28.9027
9548 13.5481
9549 25.6433
9550 55.8419
9551 22.6588
9552 49.4802
9553 23.0515
9554 23.7191
9555 20.1062
9556 30.1201
9557 13.9016
9558 37.228
9559 45.5532
9560 24.9364
9561 9.50334
9562 13.7838
9563 7.0686
9564 9.85677
9565 24.5045
9566 17.9464
9567 43.8646
9568 20.3026
9569 34.8718
9570 22.3446
9571 40.4481
9572 34.8718
9573 10.0924
9574 13.7445
9575 18.0642
9576 44.5322
9577 39.9376
9578 30.1594
9579 16.7683
9580 6.40101
9581 8.83575
9582 11.1919
9583 5.69415
9584 11.3883
9585 9.22845
9586 10.76
9587 20.5382
9588 44.6107
9589 14.0587
9590 18.2605
9591 31.7694
9592 25.9575
9593 30.3164
9594 12.3308
9595 26.5072
9596 13.1162
9597 5.77269
9598 16.2578
9599 22.4624
9600 6.95079
9601 2.23839
9602 6.04758
9603 27.0963
9604 15.5902
9605 32.1229
9606 13.0376
9607 13.823
9608 10.9563
9609 7.93254
9610 14.4514
9611 17.9071
9612 24.7794
9613 29.6096
9614 16.7683
9615 8.67867
9616 39.1915
9617 42.0974
9618 23.994
9619 21.8341
9620 13.3518
9621 26.6643
9622 32.9868
9623 16.4541
9624 60.5151
9625 57.452
9626 21.677
9627 35.8928
9628 54.0355
9629 54.4282
9630 27.5675
9631 21.2451
9632 22.2661
9633 85.4908
9634 15.6687
9635 20.6953
9636 18.3784
9637 10.0138
9638 51.6008
9639 13.5089
9640 15.9829
9641 10.8778
9642 39.1129
9643 20.8524
9644 48.8911
9645 15.9829
9646 42.5687
9647 14.4121
9648 12.213
9649 31.1804
9650 13.1162
9651 19.9099
9652 23.13
9653 10.7992
9654 6.79371
9655 13.8623
9656 12.3308
9657 5.81196
9658 22.8551
9659 23.3264
9660 28.2744
9661 12.6057
9662 33.89
9663 46.103
9664 23.2478
9665 10.4065
9666 13.7445
9667 5.65488
9668 24.7008
9669 63.9708
9670 19.6743
9671 27.1356
9672 25.9575
9673 14.1372
9674 22.3054
9675 10.9171
9676 24.3867
9677 22.3839
9678 38.8773
9679 39.1129
9680 13.4303
9681 18.3784
9682 26.7036
9683 33.1439
9684 56.9022
9685 120.088
9686 37.228
9687 35.0681
9688 43.6682
9689 47.713
9690 31.6123
9691 36.2855
9692 49.9907
9693 14.0587
9694 20.5775
9695 75.5947
9696 36.0891
9697 54.8602
9698 33.2617
9699 25.8004
9700 44.4929
9701 22.4624
9702 76.8907
9703 39.9376
9704 18.9674
9705 14.5299
9706 13.0376
9707 26.468
9708 27.2926
9709 40.723
9710 38.6417
9711 24.1903
9712 7.854
9713 22.6195
9714 15.4724
9715 10.7992
9716 36.2069
9717 14.4121
9718 27.4497
9719 18.7711
9720 40.7623
9721 20.5382
9722 12.802
9723 13.0769
9724 32.8297
9725 56.1954
9726 18.5354
9727 16.6112
9728 12.4093
9729 23.4835
9730 31.3375
9731 23.9547
9732 28.9813
9733 26.3894
9734 41.0764
9735 17.0039
9736 7.73619
9737 26.3894
9738 18.3391
9739 51.9542
9740 37.6207
9741 20.656
9742 11.7025
9743 26.8607
9744 35.8928
9745 49.0875
9746 41.1157
9747 21.52
9748 9.4248
9749 14.8441
9750 26.8214
9751 35.6964
9752 24.4652
9753 11.1919
9754 10.1709
9755 19.4779
9756 63.7352
9757 31.0233
9758 50.1871
9759 27.921
9760 12.802
9761 7.65765
9762 18.6532
9763 12.2522
9764 8.36451
9765 14.3728
9766 70.7645
9767 63.8137
9768 27.2141
9769 5.22291
9770 42.176
9771 3.73065
9772 5.1051
9773 7.93254
9774 4.47678
9775 9.14991
9776 56.7059
9777 29.4918
9778 10.1317
9779 34.7932
9780 8.44305
9781 8.12889
9782 10.4851
9783 13.4696
9784 18.8103
9785 10.3673
9786 63.264
9787 27.4497
9788 53.0145
9789 29.9237
9790 15.1189
9791 36.2855
9792 67.0339
9793 31.9658
9794 12.6057
9795 16.9254
9796 34.4791
9797 24.9364
9798 41.1157
9799 13.8623
9800 6.00831
9801 17.7893
9802 34.0864
9803 10.1317
9804 23.9547
9805 11.781
9806 22.1875
9807 19.3208
9808 25.3291
9809 29.2954
9810 13.3518
9811 14.4514
9812 30.0808
9813 8.71794
9814 17.8678
9815 85.1766
9816 15.708
9817 83.1346
9818 28.7849
9819 9.69969
9820 8.91429
9821 15.5902
9822 66.8768
9823 35.5786
9824 17.5537
9825 18.3784
9826 44.65
9827 15.7473
9828 7.57911
9829 9.0321
9830 36.9923
9831 21.6378
9832 56.7451
9833 12.213
9834 4.43751
9835 15.4331
9836 23.13
9837 64.0886
9838 13.3518
9839 12.37
9840 6.04758
9841 27.921
9842 10.4851
9843 34.7932
9844 7.77546
9845 5.02656
9846 8.12889
9847 43.786
9848 13.3518
9849 10.8778
9850 32.3977
9851 14.5692
9852 8.48232
9853 38.9951
9854 11.1919
9855 7.34349
9856 33.3402
9857 12.4093
9858 3.1416
9859 11.1919
9860 9.54261
9861 4.86948
9862 5.30145
9863 23.562
9864 40.8015
9865 32.7119
9866 19.7528
9867 10.6422
9868 34.7539
9869 14.9226
9870 14.9226
9871 8.32524
9872 12.4879
9873 57.2949
9874 14.1765
9875 4.86948
9876 15.7865
9877 28.8634
9878 14.6084
9879 25.2113
9880 28.5886
9881 11.0741
9882 16.729
9883 33.5758
9884 12.0952
9885 30.9448
9886 42.9221
9887 85.3337
9888 30.9055
9889 65.6987
9890 55.1351
9891 15.276
9892 26.2324
9893 62.9105
9894 75.9089
9895 31.7302
9896 21.9127
9897 72.3353
9898 52.504
9899 61.9681
9900 76.8121
9901 40.9979
9902 8.44305
9903 38.7988
9904 28.2744
9905 27.3712
9906 8.05035
9907 22.8551
9908 53.6428
9909 59.7689
9910 31.8872
9911 11.9381
9912 55.9205
9913 35.6179
9914 15.276
9915 14.2943
9916 49.0482
9917 13.1554
9918 6.83298
9919 14.0587
9920 48.0272
9921 18.8889
9922 48.2236
9923 23.6405
9924 10.8385
9925 84.4698
9926 12.4486
9927 20.1848
9928 15.8651
9929 14.9226
9930 26.5858
9931 10.1317
9932 11.8595
9933 21.9912
9934 19.5957
9935 25.2899
9936 12.9984
9937 7.34349
9938 9.62115
9939 6.51882
9940 9.4248
9941 22.9337
9942 15.5902
9943 39.7412
9944 18.0249
9945 12.213
9946 9.30699
9947 17.75
9948 46.692
9949 27.6853
9950 47.7916
9951 8.87502
9952 10.2495
9953 55.7241
9954 39.5056
9955 24.8579
9956 11.6632
9957 43.6682
9958 79.3254
9959 26.6251
9960 30.8269
9961 36.4033
9962 72.3353
9963 23.562
9964 16.7683
9965 23.6405
9966 105.244
9967 53.1323
9968 41.312
9969 28.5493
9970 9.07137
9971 29.9237
9972 11.2312
9973 12.7627
9974 11.8203
9975 24.7008
9976 12.7627
9977 20.7738
9978 21.0094
9979 16.729
9980 13.3125
9981 100.138
9982 13.1554
9983 19.635
9984 41.3513
9985 44.65
9986 26.1931
9987 33.7329
9988 16.5719
9989 7.97181
9990 16.4149
9991 26.2324
9992 22.3446
9993 14.6084
9994 34.7932
9995 15.9043
9996 20.1062
9997 22.5802
9998 27.9995
9999 9.34626
10000 17.8286
10001 17.75
10002 8.79648
10003 18.2213
10004 64.6777
10005 16.8861
10006 17.6715
10007 11.5454
10008 25.1721
10009 23.8369
10010 20.4204
10011 40.0554
10012 84.6268
10013 30.5128
10014 112.43
10015 45.5532
10016 11.8595
10017 28.3529
10018 50.1085
10019 28.4315
10020 44.4929
10021 36.4818
10022 9.8175
10023 15.708
10024 22.6588
10025 14.3728
10026 35.343
10027 19.5957
10028 49.1268
10029 51.1688
10030 47.0455
10031 110.506
10032 31.0233
10033 29.9237
10034 38.2097
10035 10.6029
10036 23.994
10037 43.2363
10038 88.0826
10039 52.0327
10040 15.0011
10041 33.9685
10042 15.1975
10043 17.1217
10044 16.1792
10045 45.7495
10046 14.6477
10047 8.67867
10048 14.0194
10049 41.8618
10050 7.89327
10051 16.1792
10052 20.656
10053 41.4691
10054 9.07137
10055 15.708
10056 6.99006
10057 11.4668
10058 17.2003
10059 14.7655
10060 18.1427
10061 18.8496
10062 22.541
10063 10.328
10064 32.6726
10065 33.6544
10066 23.4442
10067 32.7119
10068 27.0178
10069 18.8889
10070 28.1566
10071 53.5643
10072 44.3358
10073 23.3656
10074 19.5172
10075 41.5869
10076 38.838
10077 12.213
10078 31.1411
10079 26.7429
10080 23.4442
10081 32.8297
10082 24.4259
10083 39.7412
10084 46.5742
10085 17.7108
10086 8.99283
10087 11.2312
10088 16.297
10089 27.2141
10090 71.9819
10091 9.0321
10092 18.8496
10093 32.9083
10094 11.3883
10095 16.4541
10096 14.9619
10097 9.62115
10098 20.8916
10099 21.677
10100 16.1007
10101 22.109
10102 32.2014
10103 74.8486
10104 33.5366
10105 53.4072
10106 14.4121
10107 16.1007
10108 52.2684
10109 54.1141
10110 38.4846
10111 22.2661
10112 43.1577
10113 34.0471
10114 37.5421
10115 9.18918
10116 11.1527
10117 53.7606
10118 30.7877
10119 29.6488
10120 18.8496
10121 30.2379
10122 8.79648
10123 19.9884
10124 36.1284
10125 11.1134
10126 6.95079
10127 8.87502
10128 23.3656
10129 54.7031
10130 48.8519
10131 30.3164
10132 15.3546
10133 23.6405
10134 40.3303
10135 41.0764
10136 23.3656
10137 18.9281
10138 14.9619
10139 9.58188
10140 31.6516
10141 38.9951
10142 33.89
10143 19.9099
10144 8.44305
10145 6.08685
10146 12.8413
10147 15.3546
10148 41.4298
10149 14.8833
10150 33.2617
10151 5.45853
10152 13.666
10153 23.1693
10154 19.9884
10155 21.2843
10156 20.4597
10157 31.6516
10158 29.531
10159 6.71517
10160 31.6516
10161 60.0438
10162 42.5294
10163 25.447
10164 8.52159
10165 28.1566
10166 5.41926
10167 21.088
10168 39.3878
10169 30.3557
10170 20.6953
10171 7.02933
10172 20.8524
10173 37.7777
10174 48.2236
10175 27.2534
10176 5.37999
10177 28.7064
10178 10.9171
10179 38.0134
10180 62.0073
10181 14.4514
10182 12.7235
10183 10.4065
10184 24.9364
10185 21.8734
10186 32.2407
10187 21.6378
10188 23.7976
10189 32.7119
10190 18.4569
10191 34.2827
10192 17.9857
10193 24.151
10194 43.0006
10195 29.374
10196 9.73896
10197 9.85677
10198 13.9016
10199 7.50057
10200 15.4331
10201 27.4105
10202 32.6726
10203 25.6826
10204 37.5814
10205 16.6897
10206 21.6378
10207 31.1804
10208 19.3601
10209 13.6267
10210 102.848
10211 15.276
10212 14.3728
10213 18.0642
10214 72.2175
10215 21.5985
10216 16.8861
10217 17.0039
10218 11.5847
10219 28.4707
10220 47.6738
10221 64.7562
10222 20.2633
10223 34.7932
10224 26.8607
10225 27.0178
10226 13.0769
10227 17.6715
10228 120.755
10229 34.0078
10230 17.3573
10231 14.255
10232 11.5847
10233 21.2058
10234 19.4387
10235 28.5886
10236 68.3691
10237 27.0963
10238 33.6544
10239 53.7606
10240 27.3319
10241 9.8175
10242 7.93254
10243 20.6167
10244 26.8214
10245 8.44305
10246 36.9138
10247 14.2157
10248 66.6412
10249 53.5643
10250 23.5227
10251 35.5393
10252 42.8043
10253 28.2351
10254 16.9646
10255 44.0609
10256 26.036
10257 10.7207
10258 11.4668
10259 15.1975
10260 17.2395
10261 25.604
10262 26.7821
10263 22.3446
10264 17.7893
10265 12.8806
10266 17.9071
10267 11.3883
10268 31.6516
10269 11.781
10270 9.8175
10271 84.3912
10272 21.2843
10273 18.8889
10274 42.0582
10275 99.9421
10276 50.2656
10277 51.6793
10278 36.0499
10279 44.218
10280 23.3264
10281 48.6163
10282 153.663
10283 36.1284
10284 19.5172
10285 28.51
10286 67.6622
10287 31.1804
10288 17.5537
10289 69.665
10290 45.7888
10291 40.6837
10292 45.1605
10293 66.4841
10294 13.4696
10295 81.9172
10296 26.9785
10297 21.2843
10298 33.9685
10299 23.9547
10300 23.9154
10301 47.9879
10302 25.6433
10303 20.8916
10304 52.8967
10305 106.382
10306 41.4298
10307 34.7539
10308 40.6444
10309 66.6019
10310 28.1959
10311 67.8586
10312 23.2086
10313 18.182
10314 18.9281
10315 41.3906
10316 25.8789
10317 11.5454
10318 28.3137
10319 19.3208
10320 29.4918
10321 69.4686
10322 17.3966
10323 8.67867
10324 21.0487
10325 17.9071
10326 21.4807
10327 6.47955
10328 32.4763
10329 22.7373
10330 32.1621
10331 31.1411
10332 24.2296
10333 7.53984
10334 8.91429
10335 18.5747
10336 56.3917
10337 20.8524
10338 18.1035
10339 25.0543
10340 32.869
10341 21.8734
10342 33.5758
10343 20.224
10344 13.5089
10345 13.9801
10346 23.8762
10347 32.9475
10348 14.6084
10349 7.22568
10350 7.69692
10351 15.1189
10352 17.161
10353 66.2092
10354 32.9868
10355 52.4647
10356 23.1693
10357 67.1517
10358 9.4248
10359 10.2887
10360 42.0582
10361 31.0233
10362 31.3767
10363 54.4282
10364 12.6842
10365 46.535
10366 138.152
10367 24.8972
10368 22.5017
10369 17.6715
10370 31.2589
10371 13.9801
10372 28.5886
10373 63.2247
10374 76.5765
10375 28.078
10376 59.1406
10377 48.7733
10378 26.0753
10379 35.2252
10380 54.7816
10381 28.1566
10382 14.8048
10383 53.7999
10384 92.3238
10385 26.1931
10386 38.9166
10387 40.4088
10388 19.0459
10389 16.8468
10390 14.5299
10391 10.7992
10392 43.3148
10393 81.6816
10394 19.8313
10395 44.8463
10396 52.8967
10397 27.2141
10398 43.5504
10399 55.6063
10400 128.649
10401 38.3668
10402 128.531
10403 53.0145
10404 33.7329
10405 37.8563
10406 40.3303
10407 14.2943
10408 26.8607
10409 36.1677
10410 38.0919
10411 46.9276
10412 18.6532
10413 29.7274
10414 61.6539
10415 7.97181
10416 20.7346
10417 36.0891
10418 13.9408
10419 32.3977
10420 17.8286
10421 52.1506
10422 18.7318
10423 22.3839
10424 20.5382
10425 10.8385
10426 46.2601
10427 20.3026
10428 6.75444
10429 6.55809
10430 15.3153
10431 34.4398
10432 37.4243
10433 45.6317
10434 17.5144
10435 35.5786
10436 28.3529
10437 16.1792
10438 34.7932
10439 34.3612
10440 8.95356
10441 16.4149
10442 33.9685
10443 21.2843
10444 21.1273
10445 9.62115
10446 9.66042
10447 21.6378
10448 42.0974
10449 19.203
10450 10.4065
10451 16.6897
10452 37.9741
10453 11.9381
10454 7.22568
10455 14.0194
10456 5.30145
10457 11.9773
10458 63.3032
10459 5.69415
10460 11.7417
10461 51.3652
10462 32.2799
10463 35.8142
10464 12.4093
10465 23.6405
10466 29.6488
10467 8.32524
10468 15.708
10469 25.2506
10470 21.8341
10471 27.921
10472 13.823
10473 24.0725
10474 27.0178
10475 23.2478
10476 51.3652
10477 114.629
10478 53.957
10479 58.0018
10480 19.1638
10481 59.6511
10482 29.6096
10483 63.6174
10484 21.2843
10485 15.4331
10486 34.911
10487 36.0499
10488 22.9337
10489 21.2451
10490 19.0852
10491 37.0709
10492 57.7269
10493 28.1173
10494 44.1395
10495 74.8879
10496 32.1229
10497 38.4061
10498 57.0986
10499 52.8574
10500 15.3153
10501 31.6123
10502 26.3109
10503 18.3391
10504 18.0642
10505 18.4569
10506 17.2788
10507 11.9773
10508 7.57911
10509 28.942
10510 55.9205
10511 49.6765
10512 39.859
10513 12.37
10514 25.0935
10515 28.4315
10516 17.3966
10517 30.2379
10518 19.6743
10519 13.3518
10520 26.5072
10521 29.2169
10522 23.9547
10523 15.708
10524 32.6726
10525 18.6532
10526 19.1638
10527 9.4248
10528 17.2395
10529 15.1189
10530 16.5327
10531 10.5636
10532 57.6484
10533 32.5156
10534 9.18918
10535 15.0797
10536 84.9017
10537 29.2954
10538 32.3585
10539 76.0267
10540 39.9769
10541 20.3811
10542 37.6207
10543 16.6897
10544 15.9043
10545 33.6937
10546 25.3291
10547 13.3911
10548 20.8524
10549 22.7766
10550 26.6643
10551 59.1406
10552 54.2711
10553 27.2141
10554 23.8369
10555 25.3291
10556 22.7766
10557 13.2733
10558 20.2633
10559 69.3901
10560 50.0692
10561 65.4238
10562 61.6146
10563 24.0332
10564 38.7595
10565 19.1638
10566 19.635
10567 17.3966
10568 40.6837
10569 20.8131
10570 27.4497
10571 25.4862
10572 45.5925
10573 43.0399
10574 66.9553
10575 31.0626
10576 19.203
10577 12.7235
10578 45.3961
10579 24.2296
10580 60.4758
10581 9.66042
10582 22.2661
10583 38.7595
10584 11.3883
10585 9.22845
10586 21.4807
10587 46.1815
10588 10.1317
10589 4.83021
10590 15.708
10591 34.5183
10592 11.1919
10593 34.0864
10594 7.97181
10595 3.80919
10596 10.4458
10597 29.374
10598 16.5327
10599 9.85677
10600 18.7711
10601 6.2832
10602 14.6084
10603 40.0161
10604 10.2887
10605 15.276
10606 11.5061
10607 12.4093
10608 22.2661
10609 14.9619
10610 15.3938
10611 39.4664
10612 112.548
10613 54.978
10614 43.7468
10615 92.1274
10616 71.3536
10617 28.078
10618 24.4652
10619 42.6865
10620 89.7712
10621 88.5931
10622 46.9669
10623 92.9914
10624 69.7042
10625 32.3585
10626 24.7794
10627 52.8181
10628 36.2855
10629 18.8496
10630 66.8375
10631 31.6516
10632 17.8678
10633 39.1522
10634 25.5648
10635 24.5437
10636 32.2407
10637 23.7191
10638 15.3938
10639 41.8225
10640 26.7429
10641 16.7683
10642 42.4116
10643 51.3652
10644 58.7872
10645 27.6068
10646 23.4049
10647 57.7269
10648 81.6816
10649 62.3608
10650 69.5864
10651 62.5571
10652 53.5643
10653 92.7557
10654 46.7706
10655 50.1871
10656 42.3723
10657 86.1584
10658 47.3596
10659 39.0344
10660 43.5897
10661 15.1189
10662 23.0908
10663 32.3585
10664 36.2069
10665 43.3541
10666 22.9729
10667 16.9646
10668 32.3192
10669 26.9785
10670 8.99283
10671 21.8341
10672 62.2429
10673 17.75
10674 60.9863
10675 53.1716
10676 13.3518
10677 28.6278
10678 46.0637
10679 41.5869
10680 15.0404
10681 9.30699
10682 13.0769
10683 13.3911
10684 7.854
10685 9.34626
10686 10.9956
10687 9.54261
10688 10.1709
10689 19.7921
10690 53.1716
10691 26.1538
10692 22.7373
10693 6.12612
10694 14.4121
10695 69.3901
10696 10.3673
10697 3.45576
10698 20.4597
10699 119.381
10700 9.77823
10701 7.61838
10702 4.79094
10703 9.69969
10704 36.1284
10705 4.83021
10706 9.34626
10707 20.3026
10708 62.2429
10709 6.00831
10710 6.6759
10711 10.4851
10712 45.5925
10713 10.7207
10714 5.45853
10715 14.4906
10716 9.38553
10717 8.36451
10718 23.6013
10719 221.875
10720 21.4021
10721 61.7717
10722 14.3335
10723 188.81
10724 15.9043
10725 89.1036
10726 15.4724
10727 49.0875
10728 9.07137
10729 7.02933
10730 7.50057
10731 14.4906
10732 11.781
10733 109.328
10734 15.4331
10735 115.179
10736 5.1051
10737 11.781
10738 9.30699
10739 11.6632
10740 29.3347
10741 111.095
10742 23.2478
10743 48.0665
10744 17.9071
10745 28.078
10746 21.4021
10747 6.75444
10748 10.6029
10749 24.8579
10750 34.5969
10751 15.6295
10752 49.7944
10753 28.8634
10754 27.2141
10755 44.4929
10756 12.8413
10757 6.59736
10758 25.4862
10759 40.9193
10760 11.7025
10761 5.18364
10762 14.5299
10763 29.2169
10764 8.91429
10765 9.34626
10766 14.2943
10767 20.1062
10768 9.38553
10769 4.47678
10770 51.7579
10771 12.6842
10772 3.25941
10773 14.4514
10774 29.9237
10775 21.0094
10776 15.6687
10777 19.9492
10778 17.9857
10779 24.5045
10780 24.5045
10781 9.93531
10782 15.9043
10783 6.91152
10784 15.276
10785 14.8048
10786 8.16816
10787 4.43751
10788 4.75167
10789 11.5454
10790 13.8623
10791 15.7865
10792 14.2157
10793 12.213
10794 10.9171
10795 22.7766
10796 6.2832
10797 12.4093
10798 13.8623
10799 8.79648
10800 22.3054
10801 29.7274
10802 20.1848
10803 28.7456
10804 18.6532
10805 11.1134
10806 18.8103
10807 29.0598
10808 13.9016
10809 50.6976
10810 41.3906
10811 20.4204
10812 22.2268
10813 8.48232
10814 16.0614
10815 42.5294
10816 47.2025
10817 25.8004
10818 16.7683
10819 11.4276
10820 17.7893
10821 25.8789
10822 19.5565
10823 8.36451
10824 32.8297
10825 29.7667
10826 14.0979
10827 24.2689
10828 19.1638
10829 13.1554
10830 26.468
10831 30.3557
10832 9.58188
10833 29.8059
10834 34.4398
10835 66.6019
10836 30.7484
10837 8.6394
10838 15.6687
10839 11.781
10840 13.3125
10841 8.52159
10842 9.18918
10843 16.1792
10844 48.2236
10845 16.729
10846 40.1732
10847 17.2788
10848 9.46407
10849 19.3994
10850 42.9614
10851 17.9857
10852 21.088
10853 47.9487
10854 89.889
10855 49.1268
10856 29.6881
10857 55.6456
10858 53.7606
10859 74.4166
10860 149.854
10861 25.0935
10862 30.5913
10863 40.4088
10864 94.4836
10865 37.5814
10866 27.5283
10867 24.5045
10868 92.4809
10869 31.1804
10870 110.584
10871 27.057
10872 97.8216
10873 14.6477
10874 20.224
10875 10.7992
10876 12.2522
10877 5.22291
10878 63.3818
10879 13.6267
10880 7.02933
10881 17.161
10882 16.2185
10883 10.2495
10884 8.95356
10885 19.9884
10886 15.9043
10887 6.91152
10888 25.3291
10889 21.9519
10890 14.6477
10891 7.69692
10892 16.2578
10893 5.14437
10894 12.2522
10895 13.6267
10896 16.7683
10897 32.3977
10898 58.1981
10899 42.6079
10900 36.2855
10901 18.1427
10902 2.39547
10903 7.22568
10904 9.34626
10905 14.9226
10906 13.8623
10907 13.1162
10908 14.6477
10909 17.6715
10910 17.3966
10911 14.5692
10912 18.5354
10913 18.2605
10914 23.6405
10915 50.9725
10916 58.6301
10917 20.5775
10918 27.7246
10919 19.2423
10920 20.3026
10921 51.8757
10922 43.3148
10923 82.9382
10924 26.7821
10925 32.4763
10926 45.2783
10927 23.5227
10928 22.541
10929 19.5565
10930 30.2772
10931 48.7341
10932 32.9475
10933 32.7904
10934 61.811
10935 158.572
10936 98.8426
10937 40.4481
10938 49.8336
10939 75.9482
10940 78.9327
10941 18.7711
10942 34.8718
10943 29.8059
10944 45.6317
10945 37.817
10946 33.0653
10947 14.2943
10948 18.0642
10949 18.2605
10950 32.9868
10951 74.5345
10952 56.0383
10953 45.9459
10954 37.9741
10955 19.9884
10956 22.5802
10957 50.3834
10958 88.2004
10959 96.4078
10960 66.9553
10961 28.5886
10962 50.7368
10963 49.0875
10964 70.4111
10965 53.957
10966 49.6765
10967 40.6052
10968 16.6505
10969 29.0991
10970 31.6516
10971 142.079
10972 30.1986
10973 16.5719
10974 31.2982
10975 38.1312
10976 11.1527
10977 27.2141
10978 38.7988
10979 35.6572
10980 13.6267
10981 11.5061
10982 18.5354
10983 64.4813
10984 18.2213
10985 7.18641
10986 12.1344
10987 26.8607
10988 24.5437
10989 6.00831
10990 9.34626
10991 27.2926
10992 17.6322
10993 31.9265
10994 15.8258
10995 24.8186
10996 8.56086
10997 11.8595
10998 27.5675
10999 14.9619
11000 14.8833
11001 9.30699
11002 58.3159
11003 34.6754
11004 11.0349
11005 36.4033
11006 14.7262
11007 21.088
11008 22.1875
11009 12.4093
11010 24.0332
11011 30.5913
11012 41.8225
11013 33.0261
11014 98.4499
11015 27.6461
11016 62.2429
11017 52.7003
11018 22.541
11019 42.4116
11020 44.3751
11021 22.0305
11022 34.0078
11023 56.431
11024 21.6378
11025 12.6842
11026 18.9674
11027 11.6632
11028 10.0924
11029 41.4691
11030 6.12612
11031 6.55809
11032 5.8905
11033 11.1527
11034 23.0122
11035 34.2827
11036 30.5128
11037 33.1439
11038 22.0697
11039 15.276
11040 41.1942
11041 9.46407
11042 6.59736
11043 18.8103
11044 58.2767
11045 19.2423
11046 35.8535
11047 9.0321
11048 12.8806
11049 34.0471
11050 32.437
11051 19.8706
11052 6.12612
11053 16.2185
11054 23.8762
11055 36.8745
11056 10.6029
11057 10.6814
11058 57.1378
11059 10.1709
11060 14.8833
11061 33.9685
11062 14.4514
11063 27.3712
11064 38.3275
11065 64.4813
11066 23.4049
11067 10.5244
11068 70.9216
11069 51.2866
11070 92.2845
11071 89.6141
11072 28.1566
11073 15.9436
11074 28.5886
11075 15.3546
11076 22.5017
11077 41.5869
11078 16.297
11079 12.7627
11080 6.40101
11081 20.6953
11082 24.8186
11083 7.69692
11084 73.3956
11085 23.0908
11086 15.0797
11087 8.67867
11088 9.46407
11089 15.6687
11090 18.2605
11091 6.00831
11092 21.3236
11093 8.52159
11094 45.7888
11095 10.328
11096 11.8988
11097 15.1189
11098 25.5648
11099 5.18364
11100 3.1416
11101 60.0438
11102 14.2943
11103 10.9563
11104 13.5481
11105 61.8895
11106 21.4807
11107 37.7385
11108 17.4359
11109 8.6394
11110 11.781
11111 5.77269
11112 8.12889
11113 20.5382
11114 11.6239
11115 33.0653
11116 26.4287
11117 10.9956
11118 17.593
11119 23.2871
11120 17.5144
11121 11.4668
11122 12.213
11123 19.9492
11124 7.14714
11125 8.36451
11126 14.1372
11127 10.2495
11128 8.12889
11129 5.22291
11130 21.4807
11131 20.9309
11132 6.08685
11133 12.1737
11134 14.255
11135 24.5045
11136 15.1582
11137 13.0769
11138 20.1848
11139 10.6029
11140 25.8397
11141 28.3137
11142 38.7988
11143 76.8514
11144 23.0515
11145 32.1621
11146 69.8221
11147 19.4387
11148 31.0233
11149 16.729
11150 42.5294
11151 71.3929
11152 46.2601
11153 17.6322
11154 28.5886
11155 90.4388
11156 37.3458
11157 14.1372
11158 10.1317
11159 9.0321
11160 21.7163
11161 21.9912
11162 55.9597
11163 20.1062
11164 12.7235
11165 29.1383
11166 37.8563
11167 51.6793
11168 22.7373
11169 20.6167
11170 22.6981
11171 12.9984
11172 4.28043
11173 5.4978
11174 8.83575
11175 17.7893
11176 8.2467
11177 5.73342
11178 16.4541
11179 20.7738
11180 20.3026
11181 16.2185
11182 18.9281
11183 12.9198
11184 7.77546
11185 9.22845
11186 20.4204
11187 23.4049
11188 12.3308
11189 26.5858
11190 17.0432
11191 52.6611
11192 15.3546
11193 15.1582
11194 22.1875
11195 23.4442
11196 9.77823
11197 17.4359
11198 15.1582
11199 20.8524
11200 19.3601
11201 5.34072
11202 27.5283
11203 32.9868
11204 17.3966
11205 32.0051
11206 38.9558
11207 20.3419
11208 31.2982
11209 34.1649
11210 34.0864
11211 11.5061
11212 15.4331
11213 29.8452
11214 47.5167
11215 20.0277
11216 11.5454
11217 19.5565
11218 12.5664
11219 95.1905
11220 31.848
11221 24.2296
11222 37.1101
11223 44.9249
11224 32.9868
11225 29.0598
11226 15.7865
11227 22.3446
11228 38.7202
11229 11.7417
11230 15.1975
11231 26.7821
11232 76.4194
11233 42.9221
11234 10.9171
11235 24.5437
11236 13.1162
11237 17.6322
11238 24.3867
11239 11.7417
11240 26.3109
11241 57.3342
11242 31.7694
11243 22.1483
11244 52.9752
11245 8.56086
11246 22.9337
11247 45.3176
11248 33.7722
11249 26.5858
11250 41.155
11251 17.7893
11252 25.8397
11253 85.5301
11254 17.8286
11255 17.5537
11256 16.2185
11257 9.50334
11258 4.39824
11259 8.79648
11260 12.5271
11261 36.0891
11262 9.22845
11263 19.9884
11264 20.2633
11265 20.067
11266 32.7119
11267 21.52
11268 16.4934
11269 9.4248
11270 13.5874
11271 11.6239
11272 17.6715
11273 8.67867
11274 17.593
11275 43.7468
11276 32.7904
11277 40.6052
11278 60.5936
11279 23.7191
11280 17.6715
11281 11.9773
11282 8.56086
11283 29.4918
11284 82.4277
11285 23.6798
11286 12.2915
11287 70.7645
11288 12.1737
11289 23.562
11290 24.4652
11291 11.6239
11292 33.0261
11293 28.1959
11294 19.4779
11295 28.7456
11296 16.5719
11297 14.0587
11298 24.3867
11299 21.9912
11300 34.6361
11301 62.0859
11302 32.1621
11303 27.4497
11304 53.3287
11305 72.9637
11306 64.7955
11307 102.966
11308 65.1489
11309 83.6844
11310 47.3989
11311 26.3109
11312 92.6772
11313 21.4414
11314 40.6444
11315 26.7036
11316 15.5116
11317 13.823
11318 41.7833
11319 30.9055
11320 18.6925
11321 19.7528
11322 28.6671
11323 23.8762
11324 12.5664
11325 43.0399
11326 45.6317
11327 19.4779
11328 31.848
11329 8.48232
11330 36.5604
11331 41.1157
11332 13.234
11333 27.8032
11334 12.4486
11335 44.3358
11336 29.8845
11337 38.9558
11338 17.3966
11339 15.7473
11340 23.8762
11341 30.0415
11342 13.234
11343 31.9658
11344 47.7523
11345 13.3125
11346 32.5548
11347 20.1062
11348 24.2689
11349 58.1589
11350 13.6267
11351 29.9237
11352 15.7473
11353 19.7921
11354 46.6528
11355 82.3885
11356 60.9863
11357 76.1838
11358 34.0471
11359 48.8911
11360 25.4862
11361 19.3208
11362 17.593
11363 34.2434
11364 36.5604
11365 40.1339
11366 51.483
11367 21.7948
11368 11.8595
11369 24.0725
11370 27.9995
11371 42.6079
11372 17.9071
11373 47.9094
11374 35.5786
11375 17.5537
11376 16.5327
11377 33.3402
11378 19.5957
11379 12.5664
11380 15.1582
11381 54.8995
11382 13.9408
11383 18.9674
11384 89.1429
11385 37.6207
11386 14.0194
11387 22.3446
11388 49.4409
11389 117.025
11390 22.8944
11391 35.2645
11392 83.0168
11393 89.3392
11394 37.4636
11395 18.8889
11396 21.2843
11397 29.5703
11398 90.321
11399 80.3464
11400 59.1406
11401 18.8103
11402 26.8214
11403 33.301
11404 47.0455
11405 27.1356
11406 24.8579
11407 7.57911
11408 16.6112
11409 36.9923
11410 67.7407
11411 77.7939
11412 36.2855
11413 18.3391
11414 9.14991
11415 14.0587
11416 6.00831
11417 12.0559
11418 57.8054
11419 27.5675
11420 50.7368
11421 48.6163
11422 29.1776
11423 47.556
11424 55.8419
11425 21.1665
11426 16.0614
11427 28.9027
11428 33.0653
11429 39.4271
11430 85.0588
11431 40.4481
11432 66.1307
11433 23.3264
11434 45.8674
11435 63.9708
11436 62.0859
11437 57.6484
11438 15.708
11439 34.4398
11440 39.27
11441 30.6699
11442 20.1455
11443 16.14
11444 24.8579
11445 61.8502
11446 17.5144
11447 10.3673
11448 14.8048
11449 19.8313
11450 11.1527
11451 35.343
11452 74.8486
11453 19.7528
11454 9.89604
11455 14.255
11456 13.8623
11457 11.8203
11458 15.9436
11459 13.666
11460 39.3485
11461 9.97458
11462 7.38276
11463 14.5692
11464 25.2899
11465 64.8348
11466 24.6223
11467 6.44028
11468 11.3883
11469 27.0963
11470 6.71517
11471 13.5874
11472 17.0039
11473 138.545
11474 7.77546
11475 12.1344
11476 22.6588
11477 63.7352
11478 59.1406
11479 27.9602
11480 35.775
11481 62.832
11482 27.0963
11483 16.8861
11484 61.6539
11485 89.8105
11486 119.263
11487 47.0062
11488 23.4049
11489 41.1942
11490 106.343
11491 80.6998
11492 43.1185
11493 21.8734
11494 68.8403
11495 27.2926
11496 10.7992
11497 44.1002
11498 21.8734
11499 25.604
11500 64.3635
11501 35.9713
11502 57.02
11503 60.79
11504 52.1506
11505 116.357
11506 40.723
11507 17.161
11508 51.5222
11509 34.4398
11510 21.4807
11511 6.83298
11512 11.3883
11513 21.0487
11514 35.2252
11515 17.8678
11516 77.9117
11517 15.3153
11518 25.1328
11519 20.7346
11520 6.87225
11521 19.7921
11522 57.8054
11523 15.6295
11524 27.6853
11525 21.5985
11526 5.30145
11527 20.4597
11528 14.7262
11529 53.7606
11530 27.0178
11531 40.4481
11532 18.1035
11533 12.6449
11534 12.6449
11535 14.2157
11536 18.7318
11537 19.3601
11538 58.6694
11539 74.0239
11540 18.2998
11541 36.2069
11542 77.3226
11543 37.228
11544 31.6123
11545 17.5537
11546 5.85123
11547 9.8175
11548 24.3867
11549 37.385
11550 32.8297
11551 15.0011
11552 11.1919
11553 20.7346
11554 31.7302
11555 78.5793
11556 35.8928
11557 79.0898
11558 17.7893
11559 17.2003
11560 53.7999
11561 44.8856
11562 20.1848
11563 5.37999
11564 8.20743
11565 13.0769
11566 12.4486
11567 19.3994
11568 40.4874
11569 21.1665
11570 7.69692
11571 11.7417
11572 62.5178
11573 12.2522
11574 6.2832
11575 24.9364
11576 60.5543
11577 13.4696
11578 6.36174
11579 12.0559
11580 25.5255
11581 126.528
11582 18.3391
11583 18.4569
11584 22.0305
11585 20.5775
11586 97.154
11587 44.3751
11588 19.9492
11589 25.9967
11590 13.823
11591 4.47678
11592 9.93531
11593 14.1765
11594 5.30145
11595 18.6532
11596 71.3929
11597 8.67867
11598 25.6433
11599 94.5229
11600 5.61561
11601 37.385
11602 28.6671
11603 25.3684
11604 25.8004
11605 26.2324
11606 28.7064
11607 44.218
11608 9.8175
11609 35.8142
11610 47.6345
11611 57.5698
11612 89.6141
11613 61.2219
11614 28.7456
11615 14.0587
11616 39.8198
11617 78.4615
11618 52.4647
11619 46.0637
11620 24.583
11621 38.2097
11622 35.3037
11623 22.1875
11624 22.5802
11625 87.0223
11626 22.2268
11627 22.6588
11628 13.3518
11629 4.16262
11630 17.8678
11631 14.1372
11632 45.082
11633 26.036
11634 15.5116
11635 31.848
11636 34.6754
11637 36.1284
11638 30.984
11639 40.5266
11640 29.0991
11641 14.8441
11642 15.1582
11643 49.4409
11644 15.9043
11645 14.4906
11646 16.0222
11647 14.3728
11648 83.2917
11649 12.7627
11650 4.04481
11651 45.3568
11652 22.6195
11653 7.77546
11654 43.0006
11655 24.7008
11656 19.6743
11657 6.79371
11658 9.66042
11659 12.37
11660 44.3751
11661 19.2423
11662 9.58188
11663 8.44305
11664 12.4093
11665 32.9475
11666 17.4751
11667 10.2102
11668 13.1947
11669 49.3231
11670 33.6937
11671 42.176
11672 49.7158
11673 25.6826
11674 16.4149
11675 11.9381
11676 13.8623
11677 13.5481
11678 35.5786
11679 74.1418
11680 46.7706
11681 59.4155
11682 89.5356
11683 55.1743
11684 31.9658
11685 47.0062
11686 45.7888
11687 76.3409
11688 37.7777
11689 23.0515
11690 35.2252
11691 26.5072
11692 9.85677
11693 28.4315
11694 22.9729
11695 21.5592
11696 12.9591
11697 20.8916
11698 34.2827
11699 19.203
11700 60.2794
11701 33.0653
11702 21.6378
11703 19.5957
11704 16.14
11705 11.6632
11706 20.3419
11707 29.374
11708 36.5996
11709 22.5802
11710 25.7611
11711 25.2899
11712 10.4458
11713 20.7738
11714 15.6295
11715 10.1709
11716 13.3125
11717 12.7627
11718 9.54261
11719 9.58188
11720 13.7838
11721 18.614
11722 56.2739
11723 37.3065
11724 32.5156
11725 31.4553
11726 38.1312
11727 70.6075
11728 39.0737
11729 17.161
11730 76.3016
11731 82.1528
11732 69.5472
11733 42.2938
11734 17.4751
11735 42.8436
11736 53.093
11737 35.3823
11738 54.4675
11739 32.9868
11740 48.4199
11741 17.9857
11742 29.1383
11743 20.6167
11744 16.2578
11745 40.4874
11746 16.1792
11747 6.83298
11748 13.1554
11749 15.5902
11750 15.7473
11751 38.3668
11752 38.681
11753 27.9602
11754 70.9609
11755 36.9923
11756 36.7567
11757 26.8214
11758 52.2291
11759 45.6317
11760 18.8103
11761 45.082
11762 19.3601
11763 31.6123
11764 52.936
11765 13.7838
11766 19.7135
11767 12.5664
11768 19.7921
11769 40.4874
11770 23.13
11771 28.1566
11772 18.7318
11773 40.1732
11774 52.0327
11775 23.5227
11776 28.078
11777 36.0106
11778 41.4298
11779 77.4404
11780 26.4287
11781 34.0864
11782 35.5001
11783 15.708
11784 20.5382
11785 7.0686
11786 20.3811
11787 23.8762
11788 28.3137
11789 16.8468
11790 26.036
11791 51.9935
11792 24.4259
11793 52.936
11794 51.483
11795 31.4553
11796 35.6964
11797 13.3125
11798 17.5537
11799 28.0388
11800 19.635
11801 29.3347
11802 25.8789
11803 26.9392
11804 43.4326
11805 50.5012
11806 35.0288
11807 19.5172
11808 24.1903
11809 52.1898
11810 15.5116
11811 14.9226
11812 6.87225
11813 14.5692
11814 9.54261
11815 17.3181
11816 15.8258
11817 16.4541
11818 13.8623
11819 7.97181
11820 13.6267
11821 35.1074
11822 30.8662
11823 40.4481
11824 45.9852
11825 59.3762
11826 52.1898
11827 40.3696
11828 21.3236
11829 74.3381
11830 107.953
11831 17.75
11832 33.9685
11833 37.9348
11834 15.9043
11835 29.8059
11836 74.5345
11837 32.3192
11838 35.3823
11839 45.3568
11840 31.4553
11841 22.3054
11842 57.7662
11843 35.775
11844 14.8833
11845 20.8524
11846 14.6084
11847 16.3756
11848 20.3811
11849 79.6003
11850 32.0051
11851 26.1931
11852 12.6057
11853 51.3259
11854 68.7225
11855 61.6932
11856 24.9364
11857 9.30699
11858 8.16816
11859 23.2478
11860 21.7556
11861 29.4525
11862 15.6687
11863 9.14991
11864 21.9519
11865 31.2589
11866 15.9829
11867 17.7893
11868 41.4298
11869 52.2291
11870 22.541
11871 20.4989
11872 12.6057
11873 20.1455
11874 35.7357
11875 28.3529
11876 17.6715
11877 21.7948
11878 24.1118
11879 10.0531
11880 31.5731
11881 125.782
11882 21.1665
11883 54.978
11884 41.5084
11885 8.36451
11886 8.2467
11887 21.2451
11888 64.4813
11889 7.26495
11890 13.1162
11891 4.7124
11892 8.01108
11893 49.3231
11894 18.8889
11895 11.6632
11896 19.3208
11897 14.7262
11898 15.3153
11899 44.1787
11900 8.08962
11901 12.6057
11902 55.1743
11903 23.4835
11904 33.89
11905 11.7025
11906 6.47955
11907 10.6029
11908 44.2573
11909 12.0166
11910 12.6842
11911 33.4188
11912 11.349
11913 21.1665
11914 48.2236
11915 16.7683
11916 27.7246
11917 59.7689
11918 12.2522
11919 13.8623
11920 43.3933
11921 18.8103
11922 26.1931
11923 40.0947
11924 11.0741
11925 14.9619
11926 47.5167
11927 7.89327
11928 16.7683
11929 51.5615
11930 9.46407
11931 12.2915
11932 37.228
11933 24.2689
11934 32.0051
11935 21.7163
11936 9.54261
11937 30.4342
11938 22.0697
11939 19.3208
11940 30.9055
11941 16.1792
11942 31.7302
11943 73.0422
11944 118.674
11945 46.7706
11946 16.9254
11947 23.2086
11948 10.4065
11949 34.1256
11950 54.5853
11951 23.4442
11952 31.848
11953 9.30699
11954 13.0376
11955 22.5017
11956 14.0587
11957 21.0094
11958 17.2395
11959 11.1134
11960 19.7921
11961 20.6953
11962 11.1527
11963 17.2395
11964 19.1638
11965 17.2003
11966 11.1527
11967 7.73619
11968 21.52
11969 34.1256
11970 11.781
11971 17.2788
11972 23.2871
11973 16.8076
11974 27.6853
11975 21.3236
11976 23.1693
11977 24.4652
11978 10.6422
11979 30.5913
11980 32.2014
11981 21.0094
11982 49.9907
11983 76.6158
11984 31.1018
11985 16.8468
11986 19.9884
11987 29.4918
11988 66.7197
11989 71.1572
11990 34.1256
11991 32.0836
11992 20.6953
11993 22.8551
11994 27.2926
11995 24.0332
11996 71.9819
11997 22.6588
11998 19.3208
11999 14.4906
12000 18.8496
12001 17.7108
12002 12.6057
12003 24.5437
12004 32.0051
12005 15.5509
12006 29.2954
12007 32.5548
12008 27.7639
12009 55.8419
12010 17.9857
12011 44.65
12012 21.8734
12013 22.3054
12014 19.5565
12015 20.1455
12016 13.5874
12017 29.531
12018 13.5481
12019 13.5089
12020 23.8369
12021 26.8214
12022 16.8861
12023 22.0305
12024 26.5465
12025 10.1709
12026 21.3629
12027 16.1007
12028 8.52159
12029 11.7025
12030 16.4149
12031 15.6295
12032 10.6814
12033 12.3308
12034 8.48232
12035 22.109
12036 7.61838
12037 26.5858
12038 49.009
12039 27.2534
12040 46.2601
12041 32.2014
12042 33.6544
12043 10.76
12044 10.0531
12045 18.1035
12046 14.3728
12047 26.1538
12048 30.0415
12049 22.2661
12050 11.3883
12051 27.4105
12052 18.5354
12053 35.9713
12054 70.3326
12055 13.5481
12056 31.1018
12057 73.1207
12058 29.1776
12059 35.6964
12060 37.1887
12061 27.489
12062 16.3756
12063 29.6881
12064 35.1859
12065 74.2203
12066 80.2679
12067 38.4061
12068 43.1185
12069 34.2827
12070 32.6334
12071 87.9648
12072 39.1129
12073 18.6925
12074 27.2926
12075 22.8159
12076 29.7274
12077 58.3159
12078 12.1344
12079 6.79371
12080 45.4747
12081 15.708
12082 45.3961
12083 19.9492
12084 32.4763
12085 70.4111
12086 12.8806
12087 14.0194
12088 23.8762
12089 10.0531
12090 19.4779
12091 28.5493
12092 11.3098
12093 31.5338
12094 12.5664
12095 12.0166
12096 16.7683
12097 7.57911
12098 25.7611
12099 23.7583
12100 39.7412
12101 40.2125
12102 14.3335
12103 22.1875
12104 17.1217
12105 13.0769
12106 7.4613
12107 21.2843
12108 18.6925
12109 9.50334
12110 21.4021
12111 28.7456
12112 37.0709
12113 55.0173
12114 58.9835
12115 29.4132
12116 28.2351
12117 44.4929
12118 19.0459
12119 21.7556
12120 43.197
12121 28.5493
12122 21.8341
12123 38.9558
12124 58.5908
12125 45.3961
12126 45.0427
12127 60.1224
12128 47.9487
12129 13.7052
12130 8.87502
12131 22.7766
12132 48.1057
12133 12.802
12134 8.6394
12135 15.1975
12136 16.7683
12137 10.4458
12138 29.3347
12139 81.8387
12140 15.3938
12141 21.9519
12142 52.6218
12143 26.3894
12144 16.729
12145 13.7838
12146 26.8214
12147 18.4176
12148 29.531
12149 129.473
12150 20.8916
12151 52.936
12152 26.3109
12153 56.9808
12154 66.3663
12155 21.9127
12156 22.8551
12157 92.0882
12158 28.9027
12159 63.1069
12160 40.5266
12161 35.6572
12162 14.5299
12163 20.1455
12164 23.9547
12165 7.77546
12166 17.4359
12167 17.6322
12168 45.3176
12169 41.5084
12170 31.1018
12171 28.078
12172 21.8341
12173 16.2578
12174 45.4747
12175 87.3365
12176 26.5858
12177 43.5897
12178 53.4465
12179 55.1743
12180 35.9713
12181 30.0023
12182 27.9995
12183 16.9646
12184 9.4248
12185 38.5631
12186 24.1118
12187 19.4387
12188 31.8872
12189 22.0305
12190 67.0339
12191 19.9884
12192 25.8397
12193 20.0277
12194 32.2407
12195 39.7805
12196 17.593
12197 27.3712
12198 57.4913
12199 29.7274
12200 11.1919
12201 57.0986
12202 63.5781
12203 23.3264
12204 47.3989
12205 37.1887
12206 36.9923
12207 19.3601
12208 16.0222
12209 59.7297
12210 35.5786
12211 31.7302
12212 10.8385
12213 34.0471
12214 51.64
12215 34.0864
12216 96.3293
12217 42.765
12218 10.1317
12219 24.4652
12220 30.7091
12221 15.1189
12222 29.2169
12223 17.0039
12224 29.2169
12225 70.3718
12226 7.854
12227 16.729
12228 17.3573
12229 6.95079
12230 6.83298
12231 32.2407
12232 18.4569
12233 55.0958
12234 13.666
12235 34.0864
12236 36.7567
12237 12.4879
12238 45.4747
12239 21.9912
12240 25.0935
12241 13.9408
12242 27.489
12243 64.5206
12244 39.0737
12245 14.7655
12246 20.067
12247 16.6897
12248 17.7893
12249 39.859
12250 16.8468
12251 69.2723
12252 42.8828
12253 45.5925
12254 40.0947
12255 22.3446
12256 62.4
12257 43.3541
12258 21.1273
12259 40.4481
12260 20.9702
12261 34.7539
12262 32.7512
12263 45.5532
12264 45.7888
12265 20.2633
12266 9.54261
12267 11.1527
12268 10.6422
12269 9.97458
12270 31.1411
12271 37.4636
12272 87.1794
12273 15.9436
12274 15.1975
12275 47.4774
12276 31.3767
12277 22.109
12278 21.52
12279 20.2633
12280 25.604
12281 12.1344
12282 20.6167
12283 27.921
12284 16.729
12285 15.9436
12286 11.1134
12287 8.36451
12288 14.0979
12289 23.8762
12290 76.9692
12291 23.8369
12292 34.911
12293 33.8115
12294 79.9537
12295 27.2534
12296 26.8214
12297 23.6013
12298 84.6661
12299 38.3275
12300 27.4497
12301 9.4248
12302 49.4017
12303 23.3656
12304 31.1804
12305 66.4056
12306 23.0515
12307 53.4072
12308 30.3557
12309 20.9309
12310 28.2351
12311 14.9619
12312 51.2081
12313 60.8292
12314 22.8944
12315 22.3839
12316 19.9492
12317 20.3419
12318 29.1383
12319 50.4227
12320 60.6329
12321 32.5156
12322 39.1522
12323 20.4597
12324 82.1921
12325 52.0327
12326 47.7916
12327 41.155
12328 39.2307
12329 123.622
12330 25.9967
12331 20.5382
12332 62.8713
12333 21.5985
12334 34.0864
12335 22.4624
12336 13.9408
12337 6.83298
12338 17.593
12339 50.3049
12340 18.8496
12341 9.8175
12342 5.26218
12343 13.9801
12344 17.2395
12345 29.9237
12346 33.2617
12347 22.5017
12348 30.7484
12349 9.89604
12350 3.84846
12351 12.6449
12352 13.5089
12353 13.0376
12354 9.77823
12355 12.5271
12356 8.2467
12357 19.0852
12358 33.1046
12359 11.4276
12360 38.6024
12361 61.4575
12362 35.5393
12363 29.963
12364 17.5144
12365 7.89327
12366 23.994
12367 12.9198
12368 7.0686
12369 27.5675
12370 14.7655
12371 10.2887
12372 34.8325
12373 18.4569
12374 5.92977
12375 16.8861
12376 55.5278
12377 25.9182
12378 19.635
12379 10.2495
12380 9.73896
12381 14.0979
12382 33.6544
12383 72.2568
12384 26.9
12385 40.6837
12386 70.9609
12387 33.7329
12388 35.5001
12389 41.5869
12390 22.0697
12391 73.1207
12392 76.2231
12393 33.3795
12394 53.4465
12395 34.2827
12396 62.4786
12397 46.692
12398 29.6881
12399 8.05035
12400 13.4696
12401 33.5758
12402 39.2307
12403 23.0515
12404 36.8745
12405 86.1191
12406 57.5698
12407 24.4259
12408 25.8789
12409 12.6057
12410 14.9619
12411 33.9685
12412 57.2557
12413 23.6405
12414 63.6959
12415 34.9896
12416 27.6461
12417 47.6345
12418 6.40101
12419 21.4414
12420 30.8662
12421 20.9702
12422 40.3696
12423 15.9043
12424 12.0952
12425 143.375
12426 25.5255
12427 4.98729
12428 10.4065
12429 48.8911
12430 33.9293
12431 23.2086
12432 8.83575
12433 11.2312
12434 23.5227
12435 36.3247
12436 111.488
12437 20.5382
12438 14.8833
12439 8.91429
12440 12.9591
12441 10.3673
12442 5.81196
12443 12.2522
12444 45.7103
12445 10.1317
12446 5.57634
12447 35.5393
12448 81.6423
12449 42.2545
12450 21.1665
12451 8.28597
12452 27.7639
12453 28.3922
12454 31.1411
12455 21.7556
12456 14.6084
12457 15.0011
12458 9.93531
12459 11.5454
12460 16.2185
12461 42.2152
12462 17.4359
12463 24.8972
12464 31.0626
12465 25.447
12466 29.1776
12467 117.692
12468 21.4021
12469 107.953
12470 37.4243
12471 20.8916
12472 11.1134
12473 36.5211
12474 31.0626
12475 16.9646
12476 18.7711
12477 50.2263
12478 50.0692
12479 14.2157
12480 31.5731
12481 26.9
12482 12.6449
12483 28.6278
12484 56.5881
12485 19.1245
12486 31.848
12487 15.9436
12488 49.2053
12489 96.9576
12490 31.8087
12491 39.9376
12492 25.7218
12493 18.0642
12494 18.2605
12495 22.8551
12496 53.6035
12497 69.9006
12498 27.6853
12499 7.0686
12500 15.5116
12501 44.9641
12502 34.8325
12503 51.2081
12504 48.6555
12505 24.6223
12506 7.53984
12507 44.0609
12508 40.5659
12509 15.7865
12510 9.93531
12511 19.6743
12512 57.9625
12513 45.082
12514 20.6953
12515 28.4315
12516 30.1986
12517 37.4636
12518 31.2982
12519 13.5089
12520 27.6853
12521 13.5874
12522 9.14991
12523 18.8889
12524 23.2871
12525 26.5465
12526 30.4342
12527 19.5957
12528 12.6057
12529 26.2324
12530 30.6306
12531 14.4121
12532 6.24393
12533 20.4989
12534 61.1434
12535 40.4874
12536 14.3335
12537 34.0864
12538 53.3679
12539 28.2744
12540 51.8757
12541 115.1
12542 119.97
12543 60.5151
12544 22.7766
12545 21.2058
12546 44.7678
12547 42.5294
12548 58.3159
12549 42.8436
12550 24.5045
12551 15.4331
12552 17.9071
12553 14.3728
12554 27.0178
12555 52.7003
12556 24.9757
12557 14.2157
12558 21.088
12559 11.8595
12560 15.0011
12561 25.8789
12562 68.7618
12563 48.0665
12564 19.9492
12565 9.50334
12566 36.364
12567 57.2949
12568 51.5615
12569 29.0991
12570 4.67313
12571 11.781
12572 17.9071
12573 23.0515
12574 31.7302
12575 14.4514
12576 6.08685
12577 23.13
12578 17.9071
12579 26.468
12580 27.2926
12581 14.6084
12582 30.5913
12583 27.057
12584 13.2733
12585 21.1665
12586 42.3723
12587 5.92977
12588 16.1007
12589 16.6897
12590 11.349
12591 5.02656
12592 11.1527
12593 9.54261
12594 9.54261
12595 20.6953
12596 34.4791
12597 63.4996
12598 16.8468
12599 32.3585
12600 9.93531
12601 22.4624
12602 54.8602
12603 18.9674
12604 34.7147
12605 76.4194
12606 59.8867
12607 24.7794
12608 57.8447
12609 49.009
12610 54.8209
12611 22.1875
12612 24.7401
12613 26.8214
12614 26.1145
12615 101.042
12616 36.796
12617 10.6422
12618 42.3723
12619 57.452
12620 63.3818
12621 20.4989
12622 10.6814
12623 25.1721
12624 8.44305
12625 53.2894
12626 46.2993
12627 39.1522
12628 19.5957
12629 10.7992
12630 52.8574
12631 34.2434
12632 55.3314
12633 21.0094
12634 24.6616
12635 17.5537
12636 69.9791
12637 21.088
12638 11.4276
12639 22.1875
12640 22.2661
12641 7.10787
12642 20.6953
12643 22.5017
12644 83.9593
12645 20.6953
12646 8.75721
12647 6.40101
12648 24.8579
12649 27.7246
12650 23.9547
12651 27.2926
12652 22.1875
12653 41.2728
12654 18.3784
12655 10.1317
12656 23.4049
12657 8.48232
12658 68.5654
12659 28.8242
12660 36.3247
12661 32.9083
12662 21.2058
12663 8.60013
12664 24.8579
12665 62.7927
12666 51.64
12667 11.1527
12668 22.2661
12669 16.5327
12670 45.5925
12671 20.9309
12672 14.5692
12673 51.7186
12674 23.2478
12675 77.7939
12676 30.0023
12677 121.109
12678 39.8983
12679 16.297
12680 17.2395
12681 14.8048
12682 8.75721
12683 22.109
12684 17.6322
12685 23.2871
12686 41.9796
12687 61.1827
12688 32.5156
12689 23.4049
12690 61.1041
12691 42.4901
12692 76.4194
12693 35.3823
12694 21.5985
12695 24.583
12696 24.6223
12697 32.5941
12698 18.5747
12699 18.8889
12700 27.489
12701 44.0217
12702 37.7777
12703 34.4791
12704 38.9951
12705 65.6202
12706 42.5687
12707 29.8845
12708 18.7711
12709 151.425
12710 42.8436
12711 15.6687
12712 30.8269
12713 35.5393
12714 18.5354
12715 20.8916
12716 28.6278
12717 26.7821
12718 14.5299
12719 14.9226
12720 7.93254
12721 6.24393
12722 27.2926
12723 25.2899
12724 37.2672
12725 32.2799
12726 11.6632
12727 48.145
12728 14.6084
12729 28.9027
12730 48.6948
12731 26.5858
12732 28.7849
12733 8.67867
12734 15.0011
12735 35.4608
12736 113.49
12737 28.942
12738 110.074
12739 11.1134
12740 8.67867
12741 23.3656
12742 40.5659
12743 24.4652
12744 26.6251
12745 20.8131
12746 17.4359
12747 24.5045
12748 44.0217
12749 19.4779
12750 23.562
12751 24.3474
12752 40.8408
12753 32.4763
12754 46.8098
12755 16.4149
12756 31.3375
12757 11.3098
12758 22.2661
12759 74.4166
12760 8.48232
12761 12.3308
12762 15.3546
12763 52.7396
12764 11.6239
12765 8.08962
12766 7.53984
12767 9.69969
12768 25.5648
12769 17.5537
12770 79.993
12771 66.327
12772 34.6754
12773 2.39547
12774 3.84846
12775 58.473
12776 9.62115
12777 11.781
12778 8.99283
12779 15.0011
12780 33.7329
12781 18.8103
12782 10.6422
12783 9.30699
12784 4.39824
12785 11.4276
12786 5.73342
12787 15.708
12788 100.296
12789 21.3629
12790 76.5372
12791 35.5001
12792 18.8103
12793 33.3795
12794 7.93254
12795 17.2003
12796 13.4696
12797 50.619
12798 10.4458
12799 17.6715
12800 53.6035
12801 13.6267
12802 40.6837
12803 25.9575
12804 37.1494
12805 6.6759
12806 6.75444
12807 32.3192
12808 7.50057
12809 28.7456
12810 9.14991
12811 26.7036
12812 12.5271
12813 18.9281
12814 9.69969
12815 24.8186
12816 16.2578
12817 19.3208
12818 27.3319
12819 7.81473
12820 15.5902
12821 32.7904
12822 24.0725
12823 30.4735
12824 8.08962
12825 10.5636
12826 12.2522
12827 23.6013
12828 10.7207
12829 14.3335
12830 12.5664
12831 14.2943
12832 20.1455
12833 10.6814
12834 3.69138
12835 11.349
12836 5.77269
12837 11.3098
12838 10.5244
12839 4.94802
12840 7.77546
12841 28.3529
12842 15.8258
12843 16.8076
12844 22.0305
12845 12.5271
12846 20.4204
12847 13.7838
12848 15.6295
12849 13.1554
12850 14.3335
12851 18.7318
12852 13.3911
12853 15.1975
12854 9.85677
12855 8.32524
12856 7.50057
12857 11.2312
12858 22.5802
12859 9.0321
12860 21.9519
12861 10.0138
12862 6.79371
12863 15.4331
12864 3.927
12865 12.8806
12866 19.3601
12867 23.2871
12868 14.1372
12869 25.7218
12870 5.45853
12871 9.62115
12872 16.5719
12873 6.08685
12874 9.38553
12875 22.8159
12876 5.45853
12877 2.98452
12878 9.66042
12879 10.8385
12880 4.08408
12881 5.92977
12882 17.4751
12883 30.5521
12884 20.8916
12885 6.6759
12886 3.02379
12887 3.06306
12888 6.24393
12889 6.87225
12890 2.63109
12891 9.07137
12892 17.9464
12893 8.87502
12894 15.7473
12895 10.9171
12896 7.42203
12897 12.7627
12898 14.0194
12899 11.7025
12900 19.635
12901 13.3518
12902 6.12612
12903 13.4303
12904 11.5061
12905 11.3098
12906 13.3911
12907 8.36451
12908 25.0935
12909 41.312
12910 33.2224
12911 37.1494
12912 39.5449
12913 24.5045
12914 30.5521
12915 71.8248
12916 25.0935
12917 14.7262
12918 23.3656
12919 29.4918
12920 30.6306
12921 35.6964
12922 48.5377
12923 12.8413
12924 7.02933
12925 12.9984
12926 18.182
12927 15.1582
12928 21.7163
12929 4.00554
12930 4.00554
12931 32.0051
12932 4.3197
12933 2.12058
12934 25.015
12935 4.16262
12936 7.57911
12937 15.5902
12938 42.2152
12939 15.1189
12940 70.3718
12941 15.0797
12942 4.08408
12943 9.26772
12944 26.3109
12945 19.0459
12946 24.7008
12947 34.8718
12948 14.8048
12949 24.6223
12950 5.1051
12951 25.4077
12952 32.7512
12953 34.4005
12954 16.4541
12955 16.4541
12956 17.6322
12957 7.26495
12958 7.26495
12959 12.0559
12960 6.79371
12961 10.5636
12962 6.36174
12963 12.6057
12964 6.91152
12965 14.8048
12966 11.2705
12967 27.2926
12968 24.5437
12969 11.3098
12970 16.8076
12971 6.79371
12972 32.5156
12973 17.75
12974 26.5858
12975 15.0797
12976 18.6532
12977 8.6394
12978 4.7124
12979 9.14991
12980 21.6378
12981 25.5648
12982 9.07137
12983 28.5493
12984 2.7489
12985 6.87225
12986 22.8159
12987 15.6295
12988 20.8131
12989 3.41649
12990 3.02379
12991 9.22845
12992 9.34626
12993 30.395
12994 6.40101
12995 2.7489
12996 5.69415
12997 7.18641
12998 4.24116
12999 15.708
13000 2.12058
13001 6.71517
13002 4.28043
13003 3.927
13004 6.83298
13005 3.88773
13006 13.0376
13007 141.568
13008 3.76992
13009 4.24116
13010 58.3159
13011 4.98729
13012 4.16262
13013 5.57634
13014 3.96627
13015 11.5061
13016 61.8502
13017 16.729
13018 61.8895
13019 41.7047
13020 23.4049
13021 8.79648
13022 21.677
13023 71.6677
13024 25.3291
13025 102.534
13026 24.7008
13027 42.4509
13028 14.0587
13029 34.6361
13030 28.0388
13031 8.60013
13032 18.2213
13033 16.297
13034 27.5283
13035 21.9127
13036 7.97181
13037 8.71794
13038 19.8313
13039 9.62115
13040 6.99006
13041 15.1189
13042 32.7512
13043 8.99283
13044 16.14
13045 1.88496
13046 8.71794
13047 14.6477
13048 1.41372
13049 27.2926
13050 2.04204
13051 1.21737
13052 17.4359
13053 1.21737
13054 2.04204
13055 35.1859
13056 2.55255
13057 1.45299
13058 2.82744
13059 9.11064
13060 28.8242
13061 4.28043
13062 18.6925
13063 5.53707
13064 15.3938
13065 6.87225
13066 6.6759
13067 10.1317
13068 13.1947
13069 7.22568
13070 13.823
13071 9.93531
13072 26.3109
13073 26.0753
13074 8.87502
13075 8.83575
13076 14.4514
13077 8.67867
13078 40.3696
13079 15.3153
13080 7.61838
13081 8.12889
13082 9.89604
13083 26.9
13084 11.9773
13085 18.4176
13086 20.8524
13087 16.5719
13088 32.5941
13089 10.4458
13090 28.6671
13091 14.9226
13092 24.8579
13093 9.69969
13094 5.30145
13095 30.0023
13096 17.4359
13097 20.5775
13098 8.83575
13099 14.6477
13100 11.6239
13101 10.5244
13102 4.75167
13103 7.02933
13104 8.01108
13105 14.1765
13106 14.8441
13107 21.0487
13108 5.34072
13109 9.77823
13110 26.8214
13111 12.2915
13112 14.5692
13113 9.73896
13114 7.10787
13115 4.47678
13116 7.18641
13117 16.6897
13118 20.067
13119 19.9492
13120 8.16816
13121 18.1427
13122 17.3181
13123 18.3784
13124 37.0709
13125 16.6112
13126 5.41926
13127 7.61838
13128 8.05035
13129 12.5664
13130 14.1372
13131 7.89327
13132 22.2268
13133 29.6881
13134 21.088
13135 9.4248
13136 10.9563
13137 22.0697
13138 24.3867
13139 23.8369
13140 20.224
13141 46.7313
13142 27.2926
13143 49.2053
13144 21.5592
13145 9.11064
13146 22.0697
13147 29.6096
13148 47.9879
13149 39.9376
13150 13.0769
13151 37.385
13152 57.3735
13153 24.8186
13154 61.6539
13155 24.8186
13156 53.7214
13157 25.2113
13158 10.8778
13159 18.8103
13160 15.9436
13161 9.14991
13162 7.26495
13163 19.7135
13164 37.8955
13165 22.1483
13166 19.2423
13167 6.12612
13168 9.58188
13169 17.2395
13170 8.71794
13171 32.5941
13172 21.0094
13173 12.3308
13174 32.2799
13175 15.4331
13176 13.8623
13177 10.0924
13178 23.2871
13179 35.2252
13180 18.4569
13181 12.0559
13182 15.0011
13183 10.4458
13184 22.6588
13185 8.36451
13186 6.04758
13187 29.531
13188 10.9563
13189 12.37
13190 18.8103
13191 23.7191
13192 15.1975
13193 18.614
13194 14.9619
13195 10.2102
13196 21.2843
13197 18.0642
13198 17.4359
13199 15.6295
13200 10.0138
13201 12.213
13202 5.81196
13203 8.95356
13204 11.6632
13205 6.04758
13206 33.8115
13207 41.9796
13208 30.6699
13209 31.9658
13210 11.3098
13211 7.26495
13212 11.9773
13213 7.26495
13214 17.8678
13215 45.9459
13216 28.3529
13217 17.3573
13218 2.94525
13219 11.2312
13220 9.46407
13221 4.04481
13222 38.9558
13223 16.8076
13224 6.47955
13225 27.6068
13226 4.20189
13227 8.36451
13228 8.95356
13229 5.81196
13230 11.1919
13231 51.7186
13232 8.79648
13233 17.9464
13234 53.1323
13235 26.1145
13236 37.7777
13237 39.5842
13238 21.6378
13239 4.98729
13240 34.1649
13241 34.8325
13242 15.3938
13243 14.2943
13244 12.8806
13245 61.5754
13246 24.9757
13247 50.6976
13248 32.4763
13249 24.1903
13250 12.1344
13251 29.7274
13252 18.9281
13253 20.0277
13254 12.7235
13255 17.3573
13256 11.1527
13257 33.4188
13258 12.9591
13259 3.10233
13260 16.8861
13261 43.5112
13262 13.1947
13263 12.5271
13264 23.7191
13265 12.5271
13266 17.5537
13267 15.2368
13268 28.4315
13269 21.5985
13270 26.5858
13271 36.6389
13272 21.4414
13273 41.5084
13274 19.0067
13275 11.781
13276 23.6405
13277 37.1887
13278 13.3125
13279 31.848
13280 20.224
13281 50.1478
13282 19.1638
13283 55.41
13284 7.81473
13285 13.3125
13286 15.1582
13287 63.0676
13288 6.91152
13289 4.43751
13290 6.24393
13291 7.4613
13292 6.04758
13293 4.75167
13294 27.2926
13295 5.4978
13296 33.9685
13297 3.06306
13298 22.8944
13299 60.7114
13300 4.86948
13301 2.90598
13302 12.0952
13303 14.1765
13304 11.4276
13305 7.10787
13306 9.58188
13307 29.531
13308 12.3308
13309 20.1062
13310 20.067
13311 10.0531
13312 25.3684
13313 33.7329
13314 37.8563
13315 30.4735
13316 21.52
13317 39.4271
13318 54.9387
13319 14.1765
13320 20.7346
13321 49.166
13322 32.3585
13323 12.213
13324 10.0531
13325 11.0741
13326 35.6964
13327 36.6389
13328 22.541
13329 16.297
13330 57.5698
13331 12.4486
13332 21.7948
13333 20.1455
13334 19.8313
13335 86.3155
13336 23.1693
13337 9.93531
13338 112.116
13339 12.37
13340 12.8413
13341 13.5481
13342 169.214
13343 18.6925
13344 19.2816
13345 17.9071
13346 10.1317
13347 14.7655
13348 12.1737
13349 25.9182
13350 32.869
13351 13.0769
13352 13.0376
13353 24.3474
13354 8.71794
13355 16.4541
13356 26.0753
13357 10.4458
13358 16.6505
13359 25.604
13360 38.7202
13361 26.0753
13362 42.0582
13363 32.869
13364 21.4807
13365 60.8685
13366 43.8646
13367 17.0432
13368 27.8817
13369 25.8004
13370 57.2164
13371 50.5405
13372 14.2157
13373 10.2102
13374 22.541
13375 63.6959
13376 49.5587
13377 14.4906
13378 32.2407
13379 16.8468
13380 17.593
13381 36.2069
13382 54.8602
13383 29.7667
13384 36.9138
13385 27.2926
13386 49.1268
13387 48.3806
13388 19.7135
13389 29.4918
13390 20.224
13391 23.562
13392 51.7186
13393 41.2728
13394 16.3756
13395 43.3148
13396 27.6461
13397 31.2589
13398 39.3485
13399 26.7036
13400 39.3093
13401 65.6594
13402 108.582
13403 85.8049
13404 66.9946
13405 31.0233
13406 39.1522
13407 38.1704
13408 73.7098
13409 56.431
13410 71.4714
13411 22.0305
13412 13.7838
13413 34.0864
13414 23.7583
13415 47.9487
13416 74.7308
13417 82.4277
13418 29.3347
13419 13.666
13420 47.1633
13421 28.7064
13422 43.0792
13423 44.6893
13424 45.7888
13425 36.5996
13426 33.3795
13427 21.8341
13428 13.4696
13429 29.5703
13430 25.2506
13431 47.5952
13432 63.3818
13433 44.1787
13434 50.7761
13435 29.6881
13436 30.0808
13437 17.0824
13438 17.9464
13439 35.8142
13440 32.3585
13441 16.729
13442 38.0919
13443 40.723
13444 34.7539
13445 17.8678
13446 41.1942
13447 33.7722
13448 32.5156
13449 39.3878
13450 67.1124
13451 97.7823
13452 46.0637
13453 40.4874
13454 24.7008
13455 43.4326
13456 56.1168
13457 40.2125
13458 43.2363
13459 179.346
13460 41.2728
13461 37.6599
13462 64.0494
13463 57.6484
13464 26.9785
13465 45.3568
13466 59.1013
13467 13.7838
13468 21.1273
13469 31.6123
13470 22.109
13471 40.6052
13472 71.7463
13473 16.5719
13474 7.0686
13475 14.1765
13476 5.8905
13477 15.5509
13478 86.3155
13479 18.7318
13480 12.2915
13481 10.0531
13482 78.3437
13483 31.1018
13484 9.46407
13485 20.067
13486 14.687
13487 12.2522
13488 9.93531
13489 6.40101
13490 15.5902
13491 16.8861
13492 18.2605
13493 17.2003
13494 11.3883
13495 10.6814
13496 19.9492
13497 21.4414
13498 6.12612
13499 16.5719
13500 27.1356
13501 84.6268
13502 15.9043
13503 23.6405
13504 87.1794
13505 19.5957
13506 31.5338
13507 77.9117
13508 20.4989
13509 18.7711
13510 59.6904
13511 12.7235
13512 18.2213
13513 68.9581
13514 282.076
13515 143.178
13516 61.5754
13517 7.81473
13518 41.4298
13519 138.859
13520 11.8595
13521 35.8535
13522 64.6384
13523 14.8441
13524 21.7556
13525 27.0963
13526 33.3402
13527 71.4714
13528 30.8269
13529 21.2451
13530 42.1367
13531 71.3536
13532 108.856
13533 64.0101
13534 48.8911
13535 32.2014
13536 24.4652
13537 43.3933
13538 43.2755
13539 31.9265
13540 66.327
13541 52.8967
13542 33.1831
13543 7.0686
13544 13.4696
13545 19.5957
13546 26.036
13547 18.3391
13548 19.5172
13549 22.6981
13550 12.37
13551 4.16262
13552 23.994
13553 5.57634
13554 2.43474
13555 8.44305
13556 22.9337
13557 4.39824
13558 8.2467
13559 22.541
13560 13.823
13561 7.50057
13562 10.3673
13563 23.6013
13564 8.12889
13565 70.5289
13566 9.85677
13567 21.0094
13568 29.2954
13569 9.85677
13570 2.82744
13571 10.1317
13572 11.1134
13573 11.3098
13574 16.4149
13575 6.40101
13576 40.291
13577 20.2633
13578 5.77269
13579 15.1189
13580 49.3231
13581 21.2451
13582 62.6749
13583 49.8729
13584 22.5017
13585 14.0979
13586 24.8579
13587 25.6433
13588 29.1776
13589 104.89
13590 61.9288
13591 49.9122
13592 53.2894
13593 47.3203
13594 55.3707
13595 58.1589
13596 40.8801
13597 31.6909
13598 32.9475
13599 13.7445
13600 35.343
13601 12.4486
13602 21.52
13603 32.437
13604 12.8413
13605 20.9702
13606 19.6743
13607 33.7329
13608 17.1217
13609 16.4934
13610 28.1173
13611 7.18641
13612 14.0979
13613 70.3718
13614 8.12889
13615 23.7191
13616 58.905
13617 26.5072
13618 7.53984
13619 17.1217
13620 16.14
13621 6.63663
13622 20.224
13623 40.2517
13624 49.9514
13625 12.1344
13626 3.88773
13627 13.1162
13628 40.3303
13629 24.4259
13630 11.6239
13631 16.297
13632 11.4276
13633 38.0526
13634 25.5255
13635 60.9078
13636 15.9043
13637 7.50057
13638 5.14437
13639 8.99283
13640 31.8872
13641 13.3911
13642 9.46407
13643 21.4021
13644 24.7401
13645 14.0979
13646 27.9602
13647 5.96904
13648 13.4303
13649 6.55809
13650 9.0321
13651 21.9912
13652 11.1919
13653 6.63663
13654 12.7627
13655 21.2058
13656 13.666
13657 17.593
13658 40.2125
13659 16.0222
13660 47.5952
13661 14.4906
13662 10.2887
13663 9.89604
13664 11.7025
13665 14.0194
13666 12.5664
13667 11.0741
13668 11.5061
13669 25.8789
13670 24.1903
13671 49.5195
13672 49.7944
13673 30.4342
13674 14.1765
13675 92.8343
13676 11.7417
13677 22.4232
13678 31.416
13679 13.3911
13680 37.7385
13681 25.7611
13682 16.3756
13683 27.3712
13684 29.6488
13685 18.2605
13686 53.7214
13687 35.0288
13688 43.2755
13689 27.4497
13690 40.1339
13691 32.7512
13692 23.6798
13693 18.1427
13694 10.8778
13695 12.9591
13696 27.2926
13697 43.0006
13698 19.4387
13699 17.2003
13700 27.7246
13701 21.3236
13702 15.708
13703 12.2915
13704 35.1859
13705 38.3275
13706 11.7025
13707 6.36174
13708 24.5045
13709 48.6163
13710 32.5941
13711 25.9575
13712 10.4458
13713 13.3911
13714 10.0138
13715 25.2899
13716 20.8916
13717 10.2887
13718 10.5636
13719 32.0836
13720 33.5366
13721 56.7844
13722 37.7777
13723 27.1748
13724 26.9
13725 27.0178
13726 13.7838
13727 11.8203
13728 13.234
13729 50.7368
13730 16.729
13731 5.30145
13732 12.8806
13733 19.7921
13734 8.12889
13735 20.3419
13736 43.1577
13737 15.4724
13738 15.1189
13739 35.775
13740 13.7052
13741 11.2705
13742 9.4248
13743 18.1035
13744 19.1638
13745 10.0924
13746 34.2434
13747 87.2579
13748 11.6632
13749 28.3922
13750 35.6572
13751 37.6599
13752 21.0094
13753 7.42203
13754 14.0194
13755 45.3176
13756 35.0681
13757 40.5266
13758 13.2733
13759 24.1903
13760 21.9519
13761 12.1737
13762 33.0261
13763 17.75
13764 7.65765
13765 16.8076
13766 5.8905
13767 25.0543
13768 61.7324
13769 14.8048
13770 14.0194
13771 35.4608
13772 15.0797
13773 30.4735
13774 51.8757
13775 30.2772
13776 73.7883
13777 25.6433
13778 21.5985
13779 40.5659
13780 23.2086
13781 64.5992
13782 33.458
13783 45.7888
13784 28.3922
13785 20.6167
13786 7.854
13787 11.4276
13788 37.0316
13789 21.677
13790 10.0531
13791 6.83298
13792 14.7262
13793 27.7246
13794 27.6068
13795 50.03
13796 21.3629
13797 9.46407
13798 29.4918
13799 89.6927
13800 15.9043
13801 14.6084
13802 44.7285
13803 43.5504
13804 37.5421
13805 40.9979
13806 14.7262
13807 26.6251
13808 17.0039
13809 16.6505
13810 27.3319
13811 23.2086
13812 24.1118
13813 38.0134
13814 37.5028
13815 24.7794
13816 67.1517
13817 21.8734
13818 15.3938
13819 57.2557
13820 15.3153
13821 10.4065
13822 33.89
13823 32.6726
13824 18.3391
13825 50.8154
13826 11.8203
13827 6.99006
13828 13.5089
13829 32.9083
13830 20.6953
13831 20.6167
13832 12.802
13833 22.9337
13834 30.0808
13835 15.8258
13836 4.51605
13837 13.9408
13838 7.34349
13839 17.9857
13840 16.6897
13841 8.52159
13842 19.5957
13843 21.5592
13844 19.8706
13845 9.50334
13846 25.4077
13847 60.1224
13848 29.0205
13849 48.3021
13850 21.7163
13851 21.5985
13852 37.0316
13853 24.151
13854 17.6715
13855 8.44305
13856 21.5592
13857 15.4331
13858 32.8297
13859 69.7435
13860 31.0233
13861 45.5139
13862 21.2843
13863 32.4763
13864 50.9725
13865 77.4404
13866 26.036
13867 28.9027
13868 36.1284
13869 47.0062
13870 63.264
13871 23.8369
13872 73.5134
13873 77.7153
13874 64.4813
13875 31.2196
13876 17.1217
13877 33.89
13878 52.6218
13879 60.8292
13880 38.2882
13881 23.8369
13882 35.1466
13883 30.9055
13884 13.2733
13885 24.9364
13886 52.7789
13887 17.3966
13888 45.1212
13889 22.6195
13890 27.6461
13891 58.8265
13892 28.3137
13893 9.26772
13894 24.2296
13895 18.9281
13896 9.07137
13897 50.2656
13898 44.9249
13899 25.1328
13900 37.6207
13901 40.1339
13902 25.604
13903 39.8198
13904 22.7373
13905 14.5299
13906 31.7694
13907 37.385
13908 41.7833
13909 14.9226
13910 6.12612
13911 6.20466
13912 24.7401
13913 31.848
13914 11.781
13915 32.869
13916 29.6881
13917 20.067
13918 23.2478
13919 7.61838
13920 24.0725
13921 23.0122
13922 15.7865
13923 23.562
13924 25.9182
13925 52.8967
13926 62.7142
13927 24.5437
13928 51.1295
13929 38.2882
13930 14.6477
13931 5.18364
13932 19.3208
13933 26.6643
13934 29.5703
13935 21.52
13936 15.8651
13937 10.0138
13938 26.3109
13939 9.11064
13940 20.4989
13941 48.6948
13942 76.1445
13943 44.8071
13944 55.2922
13945 19.5172
13946 10.1317
13947 27.7639
13948 42.9221
13949 73.16
13950 42.9221
13951 25.3291
13952 23.2086
13953 10.328
13954 25.604
13955 54.0355
13956 25.4862
13957 10.7207
13958 7.4613
13959 17.0039
13960 32.4763
13961 54.5853
13962 22.8551
13963 52.3469
13964 8.6394
13965 11.2705
13966 24.5045
13967 11.349
13968 75.2806
13969 12.6057
13970 38.1704
13971 18.0642
13972 44.9641
13973 13.666
13974 38.7595
13975 17.3966
13976 39.5449
13977 13.7052
13978 11.6632
13979 18.4962
13980 10.9956
13981 11.3883
13982 9.89604
13983 13.7838
13984 16.0222
13985 7.34349
13986 7.18641
13987 12.37
13988 50.3834
13989 6.79371
13990 9.30699
13991 7.93254
13992 46.8098
13993 3.29868
13994 9.46407
13995 68.3691
13996 15.3153
13997 25.8789
13998 10.6422
13999 20.224
14000 9.73896
14001 7.22568
14002 27.921
14003 49.8336
14004 33.6544
14005 11.9773
14006 4.47678
14007 11.1134
14008 64.7562
14009 34.4791
14010 42.6865
14011 22.5802
14012 40.5266
14013 15.7473
14014 7.81473
14015 27.5283
14016 19.0852
14017 48.6555
14018 41.1942
14019 23.9547
14020 17.3966
14021 7.854
14022 33.7329
14023 75.9482
14024 74.4559
14025 39.5449
14026 13.7052
14027 11.7417
14028 15.5116
14029 21.8341
14030 28.5493
14031 9.62115
14032 26.2324
14033 37.6207
14034 24.9757
14035 27.0963
14036 27.5283
14037 30.7484
14038 9.69969
14039 16.8076
14040 8.28597
14041 11.9773
14042 12.9198
14043 33.0261
14044 11.349
14045 10.0924
14046 28.2351
14047 22.7373
14048 32.2799
14049 9.66042
14050 11.8203
14051 20.2633
14052 51.9542
14053 10.5636
14054 4.47678
14055 11.3883
14056 17.5144
14057 21.8734
14058 12.7235
14059 9.0321
14060 11.2312
14061 15.0797
14062 19.635
14063 22.9337
14064 5.61561
14065 4.20189
14066 16.4149
14067 17.5144
14068 12.0166
14069 6.44028
14070 11.0349
14071 22.3839
14072 13.3911
14073 20.8916
14074 37.5814
14075 12.1344
14076 14.5299
14077 14.1372
14078 13.666
14079 18.7318
14080 11.5454
14081 35.4215
14082 45.8674
14083 30.1201
14084 60.947
14085 26.5072
14086 20.6953
14087 36.796
14088 54.5068
14089 69.1545
14090 32.2799
14091 6.99006
14092 14.0194
14093 25.604
14094 28.8634
14095 24.8972
14096 15.9436
14097 24.6616
14098 10.6029
14099 26.9
14100 14.7655
14101 4.63386
14102 7.93254
14103 6.51882
14104 4.20189
14105 9.46407
14106 20.6167
14107 17.9857
14108 11.5847
14109 14.9619
14110 5.02656
14111 8.91429
14112 24.583
14113 12.4486
14114 4.59459
14115 10.5244
14116 9.18918
14117 13.3911
14118 16.1007
14119 14.8048
14120 12.802
14121 23.2871
14122 15.7865
14123 8.2467
14124 24.151
14125 19.8313
14126 36.4033
14127 8.12889
14128 5.4978
14129 12.9591
14130 38.7202
14131 26.1145
14132 7.10787
14133 30.1986
14134 13.4696
14135 22.8944
14136 28.5886
14137 9.18918
14138 12.4486
14139 30.3164
14140 9.73896
14141 9.97458
14142 12.4879
14143 13.8623
14144 17.8286
14145 22.7766
14146 42.8828
14147 20.3811
14148 5.45853
14149 17.9071
14150 14.1372
14151 18.7711
14152 10.6029
14153 23.13
14154 23.8762
14155 35.1466
14156 21.8734
14157 9.73896
14158 9.58188
14159 7.93254
14160 50.7368
14161 6.20466
14162 4.3197
14163 10.4065
14164 13.9016
14165 13.7052
14166 23.6013
14167 17.1217
14168 25.1721
14169 12.213
14170 12.4879
14171 16.729
14172 41.155
14173 15.3546
14174 6.32247
14175 29.0598
14176 17.9071
14177 22.9337
14178 40.5266
14179 53.0538
14180 15.6295
14181 20.067
14182 10.8385
14183 23.5227
14184 12.9198
14185 91.4991
14186 33.5366
14187 26.3894
14188 19.8706
14189 9.89604
14190 29.2169
14191 28.078
14192 60.2009
14193 24.5045
14194 13.823
14195 13.9801
14196 8.44305
14197 11.7417
14198 44.7285
14199 20.656
14200 11.2705
14201 15.276
14202 10.9956
14203 7.93254
14204 4.28043
14205 6.44028
14206 9.66042
14207 8.28597
14208 31.6909
14209 6.12612
14210 2.19912
14211 9.11064
14212 20.7346
14213 8.56086
14214 17.2395
14215 3.61284
14216 3.84846
14217 30.5521
14218 14.4121
14219 6.71517
14220 9.07137
14221 10.0138
14222 16.6505
14223 14.1765
14224 10.6814
14225 25.1328
14226 36.5211
14227 53.093
14228 21.9519
14229 18.614
14230 98.764
14231 14.4514
14232 19.7921
14233 33.3402
14234 50.5012
14235 21.9519
14236 7.0686
14237 49.6765
14238 11.3883
14239 4.94802
14240 13.1554
14241 44.3358
14242 38.1704
14243 63.264
14244 19.635
14245 98.6462
14246 25.5255
14247 7.18641
14248 38.2097
14249 33.89
14250 16.8468
14251 77.0477
14252 13.3125
14253 8.67867
14254 26.0753
14255 19.6743
14256 62.6356
14257 37.8563
14258 3.80919
14259 17.2788
14260 14.7655
14261 107.403
14262 16.0614
14263 13.7838
14264 29.7667
14265 11.8988
14266 38.0134
14267 33.4188
14268 38.4846
14269 11.3883
14270 9.69969
14271 8.95356
14272 9.22845
14273 7.22568
14274 5.53707
14275 9.18918
14276 8.16816
14277 9.26772
14278 10.5244
14279 34.5183
14280 18.5354
14281 46.4171
14282 15.4331
14283 5.53707
14284 8.01108
14285 23.6405
14286 16.6112
14287 22.0697
14288 19.1638
14289 15.4724
14290 19.7921
14291 13.9408
14292 22.2268
14293 18.8889
14294 6.71517
14295 4.55532
14296 9.0321
14297 15.5116
14298 35.4215
14299 27.921
14300 17.3573
14301 26.7036
14302 41.9796
14303 17.4359
14304 21.1273
14305 61.3397
14306 35.5393
14307 32.2799
14308 39.702
14309 13.234
14310 12.0166
14311 18.6532
14312 35.4215
14313 39.702
14314 17.4751
14315 8.01108
14316 20.067
14317 22.8551
14318 18.1427
14319 7.42203
14320 24.5437
14321 19.7528
14322 11.3883
14323 42.2545
14324 74.4559
14325 20.2633
14326 19.2816
14327 38.5239
14328 74.9664
14329 32.0836
14330 72.8458
14331 79.6396
14332 20.8916
14333 35.6572
14334 32.3977
14335 36.4818
14336 51.0903
14337 10.2495
14338 31.9265
14339 27.6461
14340 33.1439
14341 20.1062
14342 7.42203
14343 18.7711
14344 32.9475
14345 70.2933
14346 21.2451
14347 32.1621
14348 41.155
14349 22.8551
14350 25.7218
14351 36.4033
14352 37.5814
14353 17.3181
14354 23.1693
14355 10.2102
14356 26.6251
14357 56.3132
14358 21.0487
14359 19.5957
14360 29.4525
14361 20.3419
14362 11.1134
14363 8.48232
14364 23.6013
14365 10.1317
14366 6.99006
14367 24.151
14368 10.6029
14369 8.32524
14370 28.7064
14371 17.9857
14372 9.38553
14373 29.531
14374 14.1372
14375 10.9563
14376 29.6881
14377 18.8103
14378 9.89604
14379 33.301
14380 15.8651
14381 9.73896
14382 18.7711
14383 37.6599
14384 32.437
14385 16.4149
14386 30.2379
14387 48.3806
14388 29.0991
14389 40.4088
14390 28.3922
14391 20.4989
14392 24.2689
14393 26.8607
14394 24.7401
14395 16.6897
14396 23.2086
14397 23.8762
14398 12.0559
14399 8.56086
14400 5.65488
14401 35.343
14402 21.7556
14403 6.79371
14404 20.2633
14405 12.6057
14406 26.6643
14407 17.3181
14408 35.1466
14409 17.161
14410 24.9757
14411 9.07137
14412 20.7346
14413 15.276
14414 21.9127
14415 35.7357
14416 9.89604
14417 22.5017
14418 41.4298
14419 20.9702
14420 16.6112
14421 19.6743
14422 27.3712
14423 6.87225
14424 13.7838
14425 13.9016
14426 9.26772
14427 12.7235
14428 15.8258
14429 13.823
14430 25.015
14431 65.4238
14432 17.75
14433 26.4287
14434 16.8076
14435 50.8939
14436 49.5587
14437 50.3441
14438 51.483
14439 15.2368
14440 30.6306
14441 21.4021
14442 40.7623
14443 59.2584
14444 36.1677
14445 21.4414
14446 46.8884
14447 18.4962
14448 11.5847
14449 19.7528
14450 58.0018
14451 41.6262
14452 14.4514
14453 34.0078
14454 46.2993
14455 34.6754
14456 30.4342
14457 62.8713
14458 31.1804
14459 6.04758
14460 27.0963
14461 17.75
14462 19.5565
14463 46.3386
14464 13.1162
14465 15.5509
14466 15.8258
14467 13.7052
14468 22.7373
14469 40.9586
14470 19.0067
14471 12.9198
14472 8.36451
14473 10.328
14474 75.4769
14475 20.7738
14476 8.75721
14477 7.14714
14478 17.9857
14479 35.932
14480 44.3751
14481 36.1677
14482 58.5516
14483 18.0249
14484 15.4724
14485 61.8895
14486 33.0261
14487 46.535
14488 20.4989
14489 32.9475
14490 40.5659
14491 23.4835
14492 102.809
14493 36.2069
14494 65.4238
14495 57.0593
14496 47.2025
14497 30.1986
14498 18.3784
14499 22.2268
14500 23.9547
14501 51.64
14502 27.5283
14503 40.6837
14504 37.1494
14505 40.5659
14506 7.10787
14507 13.9801
14508 15.5116
14509 38.2882
14510 52.8574
14511 32.6334
14512 25.3684
14513 41.2728
14514 16.14
14515 13.9801
14516 44.3358
14517 20.1062
14518 22.1483
14519 13.1162
14520 42.6472
14521 12.802
14522 9.66042
14523 65.8558
14524 13.3518
14525 4.35897
14526 10.2102
14527 4.98729
14528 15.2368
14529 79.3254
14530 21.2451
14531 18.2213
14532 22.541
14533 7.26495
14534 14.7655
14535 43.7075
14536 21.8734
14537 21.5985
14538 24.583
14539 31.7694
14540 15.7473
14541 10.8385
14542 31.9265
14543 12.2915
14544 9.22845
14545 14.687
14546 18.0249
14547 34.4005
14548 12.1344
14549 26.1145
14550 7.26495
14551 9.50334
14552 8.67867
14553 6.16539
14554 12.2915
14555 11.7417
14556 5.45853
14557 10.0924
14558 7.854
14559 50.1085
14560 13.1162
14561 100.374
14562 11.1134
14563 64.7562
14564 75.4769
14565 15.708
14566 32.7512
14567 4.67313
14568 6.83298
14569 6.44028
14570 6.91152
14571 18.7711
14572 20.1062
14573 12.0166
14574 19.1638
14575 141.804
14576 8.71794
14577 33.5366
14578 7.77546
14579 15.1582
14580 47.7523
14581 47.5167
14582 11.8988
14583 17.4359
14584 47.9094
14585 27.8424
14586 13.666
14587 74.2203
14588 8.95356
14589 11.5847
14590 25.8789
14591 25.5255
14592 29.0205
14593 5.81196
14594 12.6057
14595 46.1423
14596 15.3938
14597 5.4978
14598 11.5454
14599 52.1506
14600 14.6084
14601 10.0531
14602 34.322
14603 8.16816
14604 15.2368
14605 23.2871
14606 48.3414
14607 18.1427
14608 31.6123
14609 16.2578
14610 29.531
14611 40.8801
14612 29.7274
14613 41.2728
14614 36.8353
14615 34.6754
14616 41.5869
14617 11.1527
14618 28.9813
14619 23.8369
14620 15.276
14621 19.3601
14622 8.67867
14623 9.73896
14624 18.8496
14625 8.56086
14626 14.7262
14627 17.75
14628 13.234
14629 17.8678
14630 17.161
14631 37.6992
14632 14.6477
14633 47.8701
14634 21.5592
14635 47.9879
14636 18.0642
14637 10.4458
14638 53.7606
14639 24.7794
14640 52.7789
14641 13.9016
14642 16.4934
14643 56.1561
14644 18.0249
14645 7.34349
14646 66.1699
14647 14.687
14648 20.2633
14649 7.4613
14650 56.1561
14651 19.9492
14652 58.5516
14653 15.1189
14654 23.13
14655 42.8436
14656 16.2578
14657 93.816
14658 98.8033
14659 11.7417
14660 22.4232
14661 17.9071
14662 8.44305
14663 9.62115
14664 11.9773
14665 166.387
14666 16.4149
14667 12.5664
14668 17.5144
14669 10.5636
14670 5.8905
14671 3.96627
14672 3.18087
14673 4.75167
14674 4.35897
14675 17.0432
14676 5.45853
14677 7.50057
14678 2.39547
14679 6.2832
14680 56.5095
14681 11.9381
14682 6.00831
14683 27.1356
14684 10.6422
14685 6.04758
14686 7.22568
14687 23.0515
14688 9.50334
14689 7.18641
14690 36.1284
14691 14.8048
14692 13.7052
14693 24.583
14694 8.95356
14695 21.52
14696 11.8988
14697 9.07137
14698 25.1328
14699 8.08962
14700 22.2661
14701 45.1605
14702 33.9293
14703 22.3054
14704 14.9226
14705 76.066
14706 30.2772
14707 71.1965
14708 37.4636
14709 14.4121
14710 55.2529
14711 36.6389
14712 14.5299
14713 40.0947
14714 25.8397
14715 31.8087
14716 43.7075
14717 46.8491
14718 54.5853
14719 18.182
14720 33.2224
14721 21.0094
14722 44.4536
14723 84.3912
14724 31.1411
14725 30.6699
14726 35.5001
14727 47.0062
14728 28.2744
14729 34.8325
14730 23.9154
14731 33.2224
14732 42.1367
14733 15.5902
14734 8.01108
14735 25.7218
14736 52.4647
14737 38.249
14738 46.0637
14739 21.1665
14740 14.0587
14741 31.5338
14742 21.6378
14743 55.0173
14744 84.2341
14745 45.0034
14746 90.1246
14747 24.8186
14748 10.2102
14749 15.2368
14750 22.6981
14751 20.5382
14752 9.58188
14753 26.4287
14754 23.6013
14755 14.8441
14756 23.2478
14757 101.474
14758 18.5747
14759 22.6981
14760 28.4707
14761 73.1207
14762 38.3668
14763 17.9857
14764 54.3889
14765 9.4248
14766 24.8186
14767 39.8198
14768 38.2097
14769 15.9043
14770 4.90875
14771 23.9547
14772 29.531
14773 30.9055
14774 28.9813
14775 13.7838
14776 25.2899
14777 21.677
14778 22.1483
14779 36.9923
14780 44.4536
14781 26.5858
14782 26.3502
14783 16.3363
14784 25.1328
14785 24.4259
14786 34.1649
14787 44.9641
14788 56.2346
14789 117.889
14790 28.3922
14791 48.2628
14792 34.0078
14793 23.6405
14794 78.4615
14795 179.739
14796 87.9648
14797 32.7119
14798 21.2058
14799 20.3026
14800 30.8662
14801 88.8287
14802 55.1743
14803 40.0161
14804 10.4065
14805 11.8203
14806 30.8269
14807 26.8214
14808 14.9619
14809 17.9464
14810 25.8004
14811 18.7318
14812 40.5659
14813 9.50334
14814 21.2058
14815 19.203
14816 88.9073
14817 18.182
14818 13.6267
14819 43.4719
14820 50.6583
14821 14.2943
14822 8.05035
14823 9.93531
14824 38.1704
14825 32.2407
14826 25.8789
14827 60.8292
14828 19.4387
14829 16.6112
14830 10.3673
14831 34.8718
14832 27.4497
14833 18.9674
14834 44.6893
14835 14.2157
14836 47.8309
14837 50.8546
14838 34.5576
14839 89.5749
14840 115.964
14841 34.2434
14842 31.1804
14843 19.9099
14844 39.3093
14845 124.839
14846 63.6174
14847 50.2263
14848 51.2866
14849 20.3419
14850 73.8276
14851 30.5913
14852 144.71
14853 45.1212
14854 8.87502
14855 18.5747
14856 10.3673
14857 10.6422
14858 27.8424
14859 44.1395
14860 23.8369
14861 16.6897
14862 24.6223
14863 22.8944
14864 64.4028
14865 12.8806
14866 28.1959
14867 63.421
14868 13.5481
14869 56.1561
14870 39.0344
14871 29.7667
14872 36.7567
14873 18.0249
14874 9.14991
14875 11.0741
14876 40.0947
14877 23.3656
14878 56.7451
14879 12.0559
14880 4.86948
14881 24.1118
14882 99.5102
14883 20.656
14884 12.2915
14885 10.2495
14886 15.3938
14887 13.0769
14888 64.717
14889 26.468
14890 15.0404
14891 30.7877
14892 43.2363
14893 67.2302
14894 80.3857
14895 34.8325
14896 31.1411
14897 31.9265
14898 40.3696
14899 37.4636
14900 39.5056
14901 27.0178
14902 36.2462
14903 12.9984
14904 7.53984
14905 50.9725
14906 37.7777
14907 13.5089
14908 25.9967
14909 74.3381
14910 61.2612
14911 49.9514
14912 60.5543
14913 13.1162
14914 31.0626
14915 51.9542
14916 39.7805
14917 25.5648
14918 15.708
14919 12.5271
14920 28.6671
14921 14.3728
14922 11.8203
14923 15.708
14924 94.5229
14925 41.5477
14926 27.5675
14927 64.5599
14928 15.5116
14929 34.322
14930 93.9731
14931 63.8923
14932 49.598
14933 14.8048
14934 38.4846
14935 33.7329
14936 17.8678
14937 17.2003
14938 39.0344
14939 69.5079
14940 32.0836
14941 42.6472
14942 32.0443
14943 31.0233
14944 46.6528
14945 85.2159
14946 39.27
14947 28.6278
14948 45.5139
14949 36.364
14950 17.9857
14951 69.7828
14952 39.5449
14953 26.7821
14954 21.8341
14955 24.7794
14956 55.1743
14957 96.6435
14958 51.3652
14959 45.8281
14960 55.0958
14961 41.2335
14962 34.6361
14963 21.2843
14964 19.8706
14965 47.2025
14966 64.1279
14967 54.978
14968 27.8817
14969 47.0455
14970 79.6003
14971 34.8718
14972 20.8916
14973 47.556
14974 49.4409
14975 109.72
14976 57.9625
14977 19.9492
14978 44.3751
14979 37.8955
14980 29.8845
14981 39.3093
14982 118.517
14983 38.681
14984 10.6029
14985 27.9602
14986 33.6544
14987 23.6798
14988 45.1998
14989 89.889
14990 92.5201
14991 21.0487
14992 11.2312
14993 15.5509
14994 16.7683
14995 29.2561
14996 44.8071
14997 37.0709
14998 46.9276
14999 49.5195
15000 35.9713
15001 42.1367
15002 29.0205
15003 46.103
15004 37.6207
15005 25.3291
15006 30.1594
15007 37.5814
15008 15.9829
15009 37.2672
15010 60.9078
15011 104.969
15012 22.541
15013 43.7468
15014 64.5206
15015 31.8872
15016 55.0173
15017 70.2933
15018 48.6163
15019 75.9874
15020 29.2954
15021 19.6743
15022 28.1959
15023 24.3081
15024 19.9884
15025 13.9016
15026 12.8413
15027 15.1975
15028 17.9857
15029 37.6207
15030 44.8071
15031 20.067
15032 11.3098
15033 14.3335
15034 39.4664
15035 18.0249
15036 12.4879
15037 16.1007
15038 21.1273
15039 12.4093
15040 25.8004
15041 44.9641
15042 130.141
15043 39.859
15044 10.1709
15045 20.8131
15046 32.7119
15047 22.8551
15048 16.1007
15049 22.6195
15050 29.4918
15051 103.398
15052 29.5703
15053 41.3513
15054 41.8618
15055 14.5299
15056 59.4155
15057 120.637
15058 69.4686
15059 19.8313
15060 46.8491
15061 20.4597
15062 52.1113
15063 178.796
15064 23.0908
15065 25.0935
15066 20.7738
15067 20.3419
15068 41.4298
15069 30.9448
15070 76.9299
15071 51.2473
15072 40.1732
15073 57.4127
15074 21.5985
15075 24.4259
15076 26.2716
15077 34.8718
15078 31.1018
15079 40.9586
15080 64.4813
15081 30.395
15082 33.0261
15083 23.7976
15084 33.3402
15085 47.4774
15086 37.385
15087 41.1942
15088 16.4149
15089 23.6013
15090 11.7417
15091 15.5116
15092 72.4924
15093 8.01108
15094 27.6853
15095 18.9281
15096 3.18087
15097 13.7445
15098 73.16
15099 15.6295
15100 18.6925
15101 22.3446
15102 24.6616
15103 64.6777
15104 26.6643
15105 19.4387
15106 56.3132
15107 26.4287
15108 11.7025
15109 38.9951
15110 49.2053
15111 41.5084
15112 22.2661
15113 11.8988
15114 15.0797
15115 28.2744
15116 20.9309
15117 13.5481
15118 39.1522
15119 19.0852
15120 35.5001
15121 10.0924
15122 5.37999
15123 15.3938
15124 46.2208
15125 18.3784
15126 37.0709
15127 56.4703
15128 27.2141
15129 52.4254
15130 30.6699
15131 44.2573
15132 49.0875
15133 19.1638
15134 20.4204
15135 19.5957
15136 27.6461
15137 24.4652
15138 28.1959
15139 55.0565
15140 34.4398
15141 18.8496
15142 55.0565
15143 134.264
15144 45.0427
15145 71.1572
15146 43.7075
15147 31.1411
15148 40.291
15149 92.0096
15150 83.1346
15151 43.197
15152 35.6179
15153 31.416
15154 31.4553
15155 34.322
15156 21.677
15157 29.1776
15158 39.5056
15159 42.2545
15160 51.3652
15161 19.5957
15162 11.1527
15163 26.2716
15164 10.9563
15165 5.14437
15166 7.61838
15167 18.614
15168 49.6765
15169 8.75721
15170 10.5244
15171 13.1162
15172 22.109
15173 18.4176
15174 14.4906
15175 25.0935
15176 41.6655
15177 36.5996
15178 16.297
15179 21.4807
15180 9.38553
15181 20.9309
15182 14.255
15183 18.1035
15184 31.1804
15185 6.08685
15186 6.24393
15187 12.1737
15188 11.9381
15189 24.2296
15190 18.4176
15191 10.8778
15192 7.57911
15193 15.3938
15194 6.6759
15195 22.541
15196 50.2263
15197 10.9563
15198 23.6013
15199 51.6008
15200 23.8369
15201 59.4548
15202 16.4541
15203 32.0836
15204 15.1975
15205 24.7008
15206 4.43751
15207 3.76992
15208 5.45853
15209 11.7025
15210 11.5061
15211 4.7124
15212 14.1372
15213 74.613
15214 25.6826
15215 43.629
15216 10.1709
15217 20.3026
15218 39.6627
15219 11.1527
15220 18.1035
15221 24.3474
15222 20.6167
15223 10.6422
15224 29.8452
15225 96.0937
15226 25.7611
15227 60.3973
15228 12.6842
15229 52.8967
15230 25.8397
15231 48.0272
15232 38.8773
15233 21.1273
15234 11.5847
15235 29.2169
15236 29.2954
15237 8.91429
15238 19.9884
15239 16.9646
15240 12.8806
15241 34.5183
15242 20.656
15243 11.5847
15244 27.6853
15245 19.9099
15246 13.0376
15247 25.6433
15248 28.942
15249 38.7595
15250 82.8204
15251 33.1439
15252 12.8413
15253 13.4303
15254 15.9436
15255 21.7948
15256 35.932
15257 8.36451
15258 28.9027
15259 52.7789
15260 32.5548
15261 22.7766
15262 17.1217
15263 48.3414
15264 14.2157
15265 7.26495
15266 11.0741
15267 7.50057
15268 32.2014
15269 57.0986
15270 18.8889
15271 17.6322
15272 39.5842
15273 35.343
15274 22.1483
15275 20.1455
15276 13.0769
15277 14.2157
15278 30.1986
15279 10.6814
15280 9.62115
15281 25.1328
15282 11.9773
15283 12.4879
15284 23.4049
15285 10.76
15286 13.1947
15287 12.6842
15288 10.7207
15289 19.0852
15290 13.5481
15291 29.8845
15292 36.7567
15293 39.4271
15294 56.6273
15295 11.7417
15296 11.9773
15297 30.6306
15298 25.8789
15299 37.228
15300 37.228
15301 21.4021
15302 23.562
15303 17.7893
15304 32.2014
15305 41.0764
15306 27.0178
15307 30.5913
15308 50.5012
15309 28.2351
15310 17.5537
15311 45.239
15312 35.6179
15313 14.4906
15314 22.3054
15315 31.6516
15316 9.8175
15317 13.7445
15318 19.7921
15319 52.7003
15320 13.3911
15321 6.24393
15322 7.65765
15323 19.7135
15324 4.35897
15325 6.47955
15326 7.34349
15327 13.1947
15328 19.0459
15329 25.2899
15330 10.6029
15331 3.65211
15332 21.088
15333 6.00831
15334 3.69138
15335 5.69415
15336 10.9171
15337 28.3922
15338 9.66042
15339 8.91429
15340 17.7893
15341 30.2379
15342 6.63663
15343 5.1051
15344 12.9198
15345 25.2113
15346 43.786
15347 24.583
15348 36.1284
15349 13.7838
15350 19.1638
15351 11.1919
15352 20.656
15353 35.343
15354 19.4779
15355 14.7655
15356 26.9392
15357 47.2811
15358 34.0471
15359 65.5024
15360 37.6207
15361 61.2612
15362 41.6262
15363 24.0725
15364 20.656
15365 27.4497
15366 84.7839
15367 12.5271
15368 9.93531
15369 46.4171
15370 37.5028
15371 56.3132
15372 17.7108
15373 4.83021
15374 26.7036
15375 11.9773
15376 52.5433
15377 17.2395
15378 17.3573
15379 12.0559
15380 61.1434
15381 15.708
15382 9.62115
15383 14.6477
15384 6.91152
15385 10.7207
15386 13.7052
15387 8.44305
15388 9.8175
15389 9.58188
15390 21.8734
15391 3.57357
15392 2.27766
15393 9.97458
15394 25.5255
15395 6.44028
15396 25.4862
15397 10.2887
15398 8.56086
15399 13.823
15400 10.2887
15401 17.9464
15402 19.5957
15403 14.3335
15404 7.69692
15405 21.5592
15406 28.7064
15407 30.2772
15408 25.9967
15409 24.1118
15410 14.687
15411 34.7147
15412 24.5045
15413 38.4061
15414 31.5338
15415 19.0067
15416 29.2954
15417 15.5509
15418 7.93254
15419 14.3335
15420 12.2522
15421 21.088
15422 25.2506
15423 11.6632
15424 40.1732
15425 10.1317
15426 18.5354
15427 10.6422
15428 37.9348
15429 18.2998
15430 12.5271
15431 9.66042
15432 36.0891
15433 27.7639
15434 17.4359
15435 54.4675
15436 49.0482
15437 24.6616
15438 88.7895
15439 22.4624
15440 22.5017
15441 61.7717
15442 34.1649
15443 31.5338
15444 46.3386
15445 68.6832
15446 27.921
15447 10.4851
15448 17.4751
15449 11.9381
15450 10.2887
15451 28.51
15452 18.0249
15453 14.1372
15454 33.301
15455 19.0852
15456 44.7285
15457 22.3446
15458 81.1318
15459 29.6881
15460 10.0924
15461 16.14
15462 32.5156
15463 9.89604
15464 32.437
15465 18.8496
15466 19.6743
15467 11.8203
15468 5.30145
15469 21.2451
15470 13.3518
15471 22.6981
15472 9.14991
15473 4.59459
15474 33.8115
15475 9.62115
15476 4.08408
15477 6.2832
15478 19.5957
15479 31.1018
15480 35.8535
15481 13.7445
15482 27.3319
15483 7.38276
15484 18.0249
15485 27.3712
15486 19.3208
15487 14.2943
15488 5.92977
15489 8.56086
15490 20.9702
15491 18.4176
15492 44.4929
15493 19.0459
15494 16.5327
15495 40.6444
15496 12.213
15497 16.1007
15498 13.7445
15499 11.1527
15500 34.4791
15501 37.4243
15502 12.6449
15503 10.2887
15504 21.52
15505 25.4862
15506 12.7627
15507 16.6897
15508 32.5156
15509 38.9951
15510 12.6057
15511 18.7711
15512 41.8225
15513 18.5747
15514 50.3049
15515 38.6417
15516 27.8032
15517 11.3098
15518 15.8258
15519 31.3767
15520 22.8944
15521 35.6572
15522 16.9254
15523 33.5758
15524 50.03
15525 35.0681
15526 85.3337
15527 38.9558
15528 63.6174
15529 21.1665
15530 9.66042
15531 16.8468
15532 34.911
15533 65.5416
15534 12.4093
15535 22.5802
15536 33.4188
15537 4.43751
15538 13.5874
15539 14.7655
15540 21.088
15541 19.5172
15542 23.9154
15543 16.14
15544 9.97458
15545 35.9713
15546 12.7235
15547 12.3308
15548 16.4934
15549 22.7766
15550 32.5156
15551 30.0415
15552 45.0034
15553 43.2363
15554 54.978
15555 32.9083
15556 38.5239
15557 38.681
15558 19.9099
15559 16.4149
15560 23.9154
15561 40.5659
15562 13.0769
15563 8.75721
15564 21.0487
15565 12.0166
15566 28.51
15567 49.4802
15568 33.2224
15569 17.4359
15570 8.87502
15571 10.9563
15572 31.7694
15573 23.1693
15574 18.1427
15575 14.4514
15576 8.36451
15577 34.5969
15578 39.9769
15579 20.8916
15580 25.9182
15581 7.854
15582 14.5692
15583 7.50057
15584 7.42203
15585 8.2467
15586 5.22291
15587 9.85677
15588 44.2573
15589 7.4613
15590 2.59182
15591 11.3098
15592 63.6959
15593 21.52
15594 33.6151
15595 9.73896
15596 28.6671
15597 16.4934
15598 22.8159
15599 22.9729
15600 4.04481
15601 13.7052
15602 34.7147
15603 38.0526
15604 43.2755
15605 38.2097
15606 43.629
15607 42.4116
15608 19.3208
15609 9.26772
15610 22.9729
15611 73.8669
15612 26.1538
15613 7.854
15614 23.3264
15615 39.27
15616 49.9514
15617 73.5134
15618 43.8253
15619 10.0138
15620 25.2899
15621 11.6239
15622 14.1765
15623 29.1383
15624 36.1284
15625 16.729
15626 20.7346
15627 20.5775
15628 8.87502
15629 41.8225
15630 16.8468
15631 8.16816
15632 16.4541
15633 12.0166
15634 24.2689
15635 21.4414
15636 13.823
15637 27.0178
15638 61.6146
15639 58.1196
15640 27.4497
15641 53.8392
15642 31.6909
15643 14.8833
15644 14.255
15645 26.9785
15646 36.9138
15647 37.8563
15648 17.0824
15649 40.4088
15650 14.8833
15651 8.71794
15652 35.1859
15653 24.0332
15654 56.0776
15655 28.8242
15656 82.3492
15657 15.0404
15658 7.18641
15659 25.8397
15660 79.7574
15661 15.9829
15662 10.4065
15663 13.2733
15664 13.3518
15665 6.08685
15666 14.8048
15667 23.6405
15668 29.3347
15669 21.9912
15670 22.7766
15671 11.5061
15672 22.0305
15673 43.0399
15674 27.3712
15675 10.2102
15676 34.9503
15677 23.8762
15678 24.3474
15679 20.5382
15680 15.3546
15681 7.18641
15682 9.93531
15683 4.98729
15684 11.8988
15685 17.3573
15686 4.59459
15687 12.0559
15688 14.0587
15689 12.2522
15690 20.8131
15691 18.6532
15692 15.2368
15693 25.4862
15694 28.3529
15695 21.7556
15696 45.4354
15697 39.9769
15698 42.8828
15699 30.1594
15700 60.3187
15701 22.4624
15702 31.7694
15703 19.4387
15704 21.5592
15705 98.8819
15706 16.8076
15707 20.8131
15708 33.5758
15709 33.6151
15710 36.0499
15711 63.6567
15712 13.4696
15713 15.5902
15714 13.3518
15715 13.4303
15716 11.1527
15717 23.9154
15718 12.213
15719 14.8833
15720 19.5172
15721 14.9226
15722 12.8413
15723 14.5692
15724 6.95079
15725 29.2561
15726 51.5615
15727 32.7119
15728 30.3557
15729 7.34349
15730 19.203
15731 16.5327
15732 9.18918
15733 5.92977
15734 21.0487
15735 45.8674
15736 33.6151
15737 21.52
15738 48.3806
15739 35.5393
15740 22.3446
15741 9.93531
15742 13.234
15743 41.7047
15744 40.8015
15745 16.2578
15746 27.921
15747 33.6544
15748 22.1483
15749 8.20743
15750 20.4597
15751 37.228
15752 15.3546
15753 26.2324
15754 23.5227
15755 33.4188
15756 25.0935
15757 31.7694
15758 27.921
15759 26.9
15760 49.8336
15761 38.4061
15762 28.3529
15763 28.7064
15764 20.3419
15765 10.4851
15766 36.3247
15767 20.3026
15768 22.9337
15769 26.2324
15770 8.44305
15771 6.40101
15772 18.0249
15773 11.1919
15774 13.5874
15775 12.0559
15776 11.4668
15777 5.65488
15778 23.3656
15779 34.2827
15780 51.8364
15781 18.6925
15782 18.8889
15783 43.6682
15784 25.015
15785 12.4093
15786 6.99006
15787 13.9016
15788 22.8159
15789 16.6505
15790 8.20743
15791 9.22845
15792 7.34349
15793 20.2633
15794 23.4049
15795 7.18641
15796 9.58188
15797 20.7346
15798 60.0438
15799 16.2578
15800 28.9027
15801 42.0974
15802 51.6793
15803 32.3192
15804 13.0769
15805 8.2467
15806 8.52159
15807 23.6405
15808 29.4918
15809 55.0565
15810 41.9404
15811 32.5156
15812 28.4315
15813 32.1621
15814 9.58188
15815 39.3485
15816 25.1328
15817 15.5902
15818 15.5116
15819 8.12889
15820 15.8258
15821 25.7218
15822 35.6572
15823 15.3938
15824 4.79094
15825 8.08962
15826 14.7655
15827 37.1887
15828 34.6754
15829 13.823
15830 24.4652
15831 22.1875
15832 10.2495
15833 21.4807
15834 16.4541
15835 51.6793
15836 17.593
15837 11.6632
15838 42.8043
15839 13.234
15840 15.9043
15841 27.489
15842 20.3026
15843 21.8734
15844 12.6449
15845 24.9757
15846 9.8175
15847 20.4989
15848 37.7777
15849 21.1273
15850 19.7135
15851 7.02933
15852 12.7235
15853 23.7976
15854 9.66042
15855 33.1046
15856 25.3684
15857 70.3718
15858 21.3236
15859 12.7627
15860 13.4696
15861 6.47955
15862 27.1748
15863 40.1732
15864 41.4298
15865 19.2816
15866 5.65488
15867 27.057
15868 14.4121
15869 31.6516
15870 28.51
15871 22.2268
15872 15.2368
15873 8.60013
15874 11.781
15875 13.823
15876 8.44305
15877 14.6477
15878 37.1101
15879 14.0194
15880 31.5731
15881 16.0614
15882 13.823
15883 5.73342
15884 18.4962
15885 13.9801
15886 26.1145
15887 44.218
15888 12.5271
15889 12.2522
15890 15.6295
15891 16.729
15892 10.76
15893 18.0249
15894 7.89327
15895 19.3208
15896 85.1374
15897 30.6699
15898 20.8916
15899 37.6992
15900 57.0593
15901 23.3264
15902 21.4021
15903 35.1859
15904 23.6013
15905 12.8413
15906 59.494
15907 14.2943
15908 19.5565
15909 31.7694
15910 14.4121
15911 15.8258
15912 6.55809
15913 15.7865
15914 27.8817
15915 19.8706
15916 25.0543
15917 22.5017
15918 16.8861
15919 33.8507
15920 20.6953
15921 13.7838
15922 16.0614
15923 27.489
15924 19.6743
15925 28.7456
15926 8.75721
15927 3.80919
15928 14.6477
15929 26.3109
15930 14.1372
15931 21.2843
15932 17.8678
15933 23.6405
15934 14.4906
15935 24.8972
15936 25.0543
15937 12.0559
15938 12.6057
15939 9.30699
15940 8.2467
15941 24.6616
15942 34.7147
15943 38.3668
15944 29.0991
15945 27.0178
15946 45.8674
15947 47.2811
15948 52.0327
15949 33.458
15950 18.9281
15951 25.8397
15952 14.7655
15953 42.176
15954 62.3608
15955 16.4541
15956 12.213
15957 16.9646
15958 27.3712
15959 43.6682
15960 23.2086
15961 30.5128
15962 8.79648
15963 23.6798
15964 27.6853
15965 43.5504
15966 96.9969
15967 14.7262
15968 28.7064
15969 19.7528
15970 17.8678
15971 15.1582
15972 8.28597
15973 11.3098
15974 28.6671
15975 21.6378
15976 10.2102
15977 9.4248
15978 4.75167
15979 8.01108
15980 22.109
15981 10.0924
15982 7.18641
15983 13.823
15984 16.297
15985 49.2838
15986 21.6378
15987 46.0637
15988 20.4597
15989 8.08962
15990 23.4049
15991 9.4248
15992 41.9404
15993 49.7158
15994 21.4021
15995 51.7971
15996 75.634
15997 58.3945
15998 88.1611
15999 43.0399
16000 24.8972
16001 33.1046
16002 8.87502
16003 54.546
16004 31.6516
16005 17.3181
16006 18.4569
16007 12.6842
16008 8.05035
16009 30.8662
16010 58.7086
16011 133.754
16012 21.1665
16013 12.8806
16014 25.7218
16015 9.66042
16016 46.2993
16017 27.6853
16018 15.8258
16019 5.8905
16020 4.55532
16021 28.3529
16022 42.3331
16023 15.0404
16024 75.0057
16025 19.5565
16026 8.99283
16027 67.7407
16028 8.87502
16029 4.98729
16030 6.00831
16031 39.9769
16032 33.2617
16033 23.3264
16034 78.0688
16035 28.7064
16036 78.4222
16037 13.6267
16038 4.16262
16039 15.5902
16040 7.57911
16041 19.3994
16042 40.3303
16043 18.614
16044 12.8806
16045 6.75444
16046 6.71517
16047 27.2926
16048 21.0094
16049 28.5493
16050 49.6373
16051 31.0626
16052 53.0145
16053 47.2418
16054 118.87
16055 32.2407
16056 22.109
16057 32.6334
16058 31.7302
16059 39.7805
16060 110.781
16061 29.4132
16062 21.9912
16063 24.3474
16064 24.3867
16065 30.1201
16066 23.2478
16067 49.7551
16068 44.7678
16069 21.2451
16070 35.6964
16071 24.1903
16072 15.1582
16073 105.597
16074 40.8408
16075 24.8186
16076 41.8618
16077 42.0974
16078 27.0963
16079 47.3989
16080 56.6273
16081 96.3686
16082 88.7895
16083 41.9011
16084 90.0461
16085 61.6146
16086 18.2605
16087 42.5687
16088 102.573
16089 46.9276
16090 61.0648
16091 37.2672
16092 25.4862
16093 22.0697
16094 26.1145
16095 29.0991
16096 12.4879
16097 24.151
16098 51.2081
16099 24.7794
16100 14.4906
16101 17.2003
16102 31.9265
16103 57.6484
16104 71.1572
16105 55.2922
16106 24.1903
16107 11.349
16108 8.83575
16109 27.6068
16110 25.8397
16111 11.2312
16112 26.4287
16113 23.0122
16114 15.6687
16115 21.3236
16116 23.0908
16117 10.3673
16118 43.3148
16119 187.907
16120 19.1245
16121 17.7893
16122 24.9364
16123 11.6239
16124 37.7385
16125 166.74
16126 17.8286
16127 36.0499
16128 118.792
16129 12.37
16130 22.1483
16131 20.8916
16132 9.0321
16133 41.5869
16134 125.036
16135 12.37
16136 17.7893
16137 37.0316
16138 58.8657
16139 51.9149
16140 12.4486
16141 10.7207
16142 47.9094
16143 145.849
16144 20.4204
16145 16.4149
16146 34.0078
16147 98.5284
16148 29.9237
16149 25.9967
16150 61.5361
16151 80.0715
16152 34.2042
16153 16.1792
16154 22.1875
16155 35.6572
16156 117.142
16157 26.9
16158 41.744
16159 91.1849
16160 49.4409
16161 80.1108
16162 78.6578
16163 52.4254
16164 50.8546
16165 73.9847
16166 126.175
16167 65.1489
16168 28.7456
16169 50.6976
16170 143.728
16171 200.709
16172 39.8198
16173 13.1554
16174 22.5802
16175 85.2159
16176 21.9912
16177 82.3099
16178 29.6488
16179 52.7789
16180 61.4968
16181 44.8071
16182 28.3137
16183 67.0339
16184 42.6472
16185 71.1965
16186 31.1411
16187 9.69969
16188 17.5144
16189 14.255
16190 14.255
16191 23.4835
16192 31.9265
16193 9.38553
16194 25.604
16195 43.0399
16196 41.7047
16197 34.7539
16198 14.1765
16199 14.6084
16200 11.9773
16201 37.6992
16202 26.3894
16203 12.5271
16204 7.50057
16205 36.5996
16206 22.7766
16207 17.1217
16208 103.476
16209 18.5354
16210 29.2954
16211 22.6195
16212 21.3629
16213 10.0138
16214 16.5719
16215 32.7512
16216 30.6699
16217 37.9741
16218 54.3889
16219 13.1554
16220 65.738
16221 57.0986
16222 19.3601
16223 19.7135
16224 51.9149
16225 19.5957
16226 12.37
16227 15.5116
16228 31.6123
16229 42.2152
16230 91.6954
16231 60.4365
16232 99.7458
16233 47.0847
16234 18.0249
16235 31.1804
16236 52.3469
16237 66.9161
16238 67.6622
16239 106.775
16240 44.1002
16241 49.7158
16242 97.3111
16243 145.103
16244 170.471
16245 121.894
16246 108.935
16247 76.5372
16248 21.2058
16249 26.3502
16250 99.3531
16251 56.9808
16252 20.7738
16253 20.0277
16254 48.145
16255 86.394
16256 35.2645
16257 31.7694
16258 47.1633
16259 76.8514
16260 16.9646
16261 45.1605
16262 76.6943
16263 84.6268
16264 113.412
16265 141.804
16266 43.2755
16267 48.3806
16268 74.5737
16269 32.7512
16270 19.6743
16271 41.312
16272 116.239
16273 47.0455
16274 42.4116
16275 28.1173
16276 20.8524
16277 43.3933
16278 89.4571
16279 41.5084
16280 36.2855
16281 21.7556
16282 12.5664
16283 18.5354
16284 66.3663
16285 25.4862
16286 13.9016
16287 18.2605
16288 24.1903
16289 14.3728
16290 22.0697
16291 13.4696
16292 38.2097
16293 23.562
16294 57.4913
16295 36.2462
16296 52.1898
16297 30.3164
16298 15.0404
16299 46.2208
16300 83.5273
16301 51.2473
16302 29.2169
16303 62.9891
16304 36.4818
16305 154.606
16306 25.4077
16307 35.8535
16308 53.8784
16309 54.3497
16310 170.393
16311 32.7904
16312 14.6477
16313 33.5366
16314 43.8253
16315 24.5437
16316 63.8137
16317 36.796
16318 14.9226
16319 19.1245
16320 55.4885
16321 39.3878
16322 12.5664
16323 73.0815
16324 27.921
16325 101.866
16326 12.3308
16327 28.2744
16328 102.613
16329 32.3977
16330 52.1506
16331 27.1356
16332 15.8258
16333 18.7711
16334 21.7556
16335 57.02
16336 78.2258
16337 136.856
16338 42.176
16339 76.9692
16340 42.4509
16341 21.2058
16342 42.765
16343 47.3203
16344 33.301
16345 43.1185
16346 34.9503
16347 27.3712
16348 99.2746
16349 171.414
16350 63.853
16351 50.619
16352 117.928
16353 93.3055
16354 85.6871
16355 81.1318
16356 35.4215
16357 49.8729
16358 12.8413
16359 22.3446
16360 54.3497
16361 67.7407
16362 97.5074
16363 31.4553
16364 44.1002
16365 33.8115
16366 22.1483
16367 176.244
16368 78.7756
16369 29.7274
16370 43.2755
16371 138.309
16372 91.4598
16373 68.801
16374 74.181
16375 32.2799
16376 18.3784
16377 25.2113
16378 14.3728
16379 15.7865
16380 21.7556
16381 67.1517
16382 44.9249
16383 45.082
16384 71.9426
16385 73.5527
16386 89.1822
16387 58.9443
16388 38.6024
16389 60.9078
16390 50.7761
16391 54.4282
16392 32.2799
16393 62.1251
16394 26.036
16395 11.8595
16396 13.5481
16397 27.4497
16398 44.0217
16399 42.8043
16400 15.9043
16401 28.5493
16402 26.9785
16403 12.7627
16404 24.7401
16405 60.4365
16406 28.078
16407 43.8646
16408 90.4781
16409 36.2855
16410 40.6837
16411 24.6223
16412 38.1312
16413 90.5566
16414 22.5017
16415 50.7761
16416 53.525
16417 26.2324
16418 63.6567
16419 60.2794
16420 74.8093
16421 38.838
16422 13.8623
16423 36.7174
16424 25.5255
16425 43.1577
16426 94.9156
16427 17.9464
16428 40.0161
16429 156.373
16430 23.7976
16431 30.6306
16432 30.9448
16433 14.1765
16434 30.0023
16435 20.1848
16436 6.95079
16437 18.2605
16438 23.6798
16439 19.635
16440 49.7551
16441 130.651
16442 30.7877
16443 7.30422
16444 6.55809
16445 18.5354
16446 35.3037
16447 32.9868
16448 44.7285
16449 119.813
16450 29.8059
16451 37.5814
16452 60.1616
16453 89.0251
16454 127.235
16455 48.8519
16456 34.5183
16457 64.5992
16458 98.8033
16459 56.9808
16460 76.1053
16461 82.7026
16462 119.42
16463 64.3635
16464 60.8292
16465 51.9542
16466 101.434
16467 106.265
16468 128.57
16469 76.655
16470 25.4077
16471 47.4382
16472 54.7424
16473 37.9348
16474 117.378
16475 109.328
16476 38.9558
16477 36.1284
16478 56.5095
16479 27.0963
16480 15.0404
16481 20.3419
16482 13.5874
16483 25.6826
16484 57.6091
16485 18.4962
16486 25.604
16487 28.7849
16488 22.9729
16489 31.0626
16490 38.3668
16491 24.0332
16492 13.7445
16493 23.2871
16494 59.8475
16495 26.6643
16496 16.0222
16497 21.3236
16498 38.1704
16499 38.249
16500 84.509
16501 15.3546
16502 22.9729
16503 26.1931
16504 15.276
16505 48.4984
16506 159.122
16507 100.885
16508 39.6234
16509 7.53984
16510 27.8032
16511 72.5317
16512 46.0244
16513 23.2086
16514 21.3629
16515 14.687
16516 4.94802
16517 16.4541
16518 16.2185
16519 25.2899
16520 57.7269
16521 21.1273
16522 20.9702
16523 39.9376
16524 8.83575
16525 58.7479
16526 57.8447
16527 38.8773
16528 41.1942
16529 15.3938
16530 157.473
16531 20.7346
16532 49.4017
16533 56.3524
16534 7.97181
16535 27.3319
16536 31.2982
16537 28.8634
16538 38.3275
16539 34.1256
16540 119.067
16541 38.7988
16542 22.4232
16543 35.6572
16544 51.483
16545 29.2561
16546 31.7302
16547 35.6964
16548 23.3656
16549 23.562
16550 64.6777
16551 87.2579
16552 145.103
16553 84.1949
16554 64.3635
16555 56.2739
16556 56.5488
16557 51.483
16558 36.1677
16559 116.946
16560 67.8978
16561 124.564
16562 52.3862
16563 23.7583
16564 13.9016
16565 39.27
16566 12.8806
16567 25.2506
16568 17.4751
16569 32.3192
16570 18.5747
16571 9.58188
16572 12.4486
16573 15.8651
16574 32.6726
16575 54.9387
16576 25.8789
16577 12.0952
16578 71.4321
16579 12.3308
16580 8.08962
16581 18.9281
16582 46.1815
16583 19.4387
16584 7.77546
16585 11.4276
16586 5.77269
16587 8.05035
16588 13.234
16589 25.6826
16590 31.3767
16591 13.1947
16592 30.9055
16593 34.322
16594 52.072
16595 63.1462
16596 33.4973
16597 22.5802
16598 77.6368
16599 116.985
16600 46.4171
16601 30.984
16602 46.2208
16603 89.3
16604 27.6068
16605 31.6123
16606 13.1554
16607 44.2966
16608 103.83
16609 90.4388
16610 25.7218
16611 18.0249
16612 19.7921
16613 23.7191
16614 66.0521
16615 44.8463
16616 62.4786
16617 51.8364
16618 40.8015
16619 51.7971
16620 131.633
16621 53.2501
16622 86.1976
16623 54.8209
16624 27.8424
16625 25.8004
16626 22.2268
16627 18.4569
16628 35.6964
16629 103.948
16630 51.64
16631 45.9459
16632 93.6982
16633 38.1312
16634 93.3841
16635 70.0577
16636 77.0085
16637 48.9304
16638 59.3762
16639 41.9404
16640 21.7948
16641 22.0697
16642 29.4918
16643 44.65
16644 20.3811
16645 21.9912
16646 37.9741
16647 133.597
16648 26.6251
16649 31.1804
16650 37.0316
16651 61.4575
16652 47.6345
16653 19.4779
16654 44.1787
16655 31.2589
16656 17.161
16657 21.6378
16658 92.0489
16659 51.483
16660 17.1217
16661 58.0411
16662 81.7994
16663 40.3696
16664 37.1887
16665 15.0011
16666 42.1367
16667 38.681
16668 16.8468
16669 5.61561
16670 32.2407
16671 29.2561
16672 41.312
16673 32.3585
16674 68.2513
16675 21.9912
16676 29.374
16677 17.4751
16678 25.4862
16679 19.0852
16680 128.649
16681 49.6765
16682 12.4486
16683 50.5405
16684 34.9503
16685 27.8817
16686 199.924
16687 17.8678
16688 39.6627
16689 96.722
16690 14.0194
16691 19.7528
16692 65.6202
16693 24.2689
16694 86.2762
16695 46.8884
16696 21.4414
16697 37.2672
16698 28.942
16699 16.8076
16700 19.3601
16701 15.5902
16702 8.05035
16703 31.7302
16704 40.3303
16705 23.2086
16706 34.6754
16707 85.2552
16708 49.2446
16709 100.806
16710 52.1506
16711 19.6743
16712 33.5758
16713 5.4978
16714 13.823
16715 55.41
16716 35.3823
16717 19.2423
16718 27.6853
16719 36.9138
16720 22.5017
16721 18.5747
16722 20.3811
16723 32.5548
16724 94.4443
16725 9.66042
16726 39.8198
16727 37.4636
16728 21.2058
16729 61.6932
16730 22.0697
16731 46.1423
16732 101.552
16733 38.5239
16734 10.8385
16735 19.1638
16736 20.2633
16737 31.4553
16738 41.9796
16739 60.0046
16740 45.0427
16741 97.9786
16742 78.54
16743 45.2783
16744 76.9299
16745 36.364
16746 21.677
16747 25.7611
16748 23.7583
16749 34.322
16750 95.6617
16751 35.2645
16752 57.4913
16753 45.239
16754 46.8491
16755 50.2656
16756 28.9813
16757 94.0909
16758 71.5892
16759 51.0117
16760 29.0205
16761 74.6523
16762 89.5356
16763 127.235
16764 91.6562
16765 130.298
16766 79.4432
16767 54.7816
16768 42.8828
16769 73.9061
16770 157.119
16771 58.6694
16772 22.2268
16773 27.2141
16774 18.1427
16775 9.8175
16776 54.6246
16777 11.6239
16778 74.4952
16779 17.6715
16780 22.9729
16781 50.0692
16782 109.995
16783 29.963
16784 14.8048
16785 19.5957
16786 21.52
16787 13.3125
16788 85.5693
16789 19.0459
16790 12.7235
16791 11.7417
16792 27.057
16793 39.5056
16794 13.7838
16795 16.0614
16796 6.47955
16797 18.6925
16798 16.4541
16799 18.1035
16800 18.1035
16801 43.0006
16802 50.0692
16803 33.7722
16804 32.8297
16805 31.3767
16806 16.5719
16807 20.5382
16808 18.4962
16809 44.0217
16810 98.4499
16811 56.0776
16812 54.8995
16813 41.7047
16814 68.0156
16815 84.352
16816 54.3104
16817 55.2922
16818 195.761
16819 69.3508
16820 46.6528
16821 48.6948
16822 46.1815
16823 18.7318
16824 19.5172
16825 14.1372
16826 24.1118
16827 124.879
16828 47.0847
16829 43.3933
16830 20.5775
16831 63.7745
16832 27.5283
16833 46.0244
16834 34.9896
16835 28.6671
16836 26.2324
16837 63.3818
16838 71.0787
16839 58.1196
16840 97.6252
16841 103.084
16842 36.2855
16843 23.6405
16844 52.1898
16845 111.566
16846 37.5421
16847 75.1628
16848 77.1263
16849 21.4414
16850 15.3938
16851 27.2534
16852 32.3977
16853 31.2589
16854 47.0847
16855 21.7163
16856 46.2601
16857 18.9281
16858 20.1848
16859 36.4426
16860 24.7794
16861 98.4892
16862 94.6014
16863 23.3656
16864 19.203
16865 12.37
16866 36.1284
16867 39.859
16868 44.4144
16869 32.9475
16870 13.3125
16871 65.8558
16872 46.692
16873 14.8048
16874 29.2954
16875 52.8967
16876 45.2783
16877 29.0991
16878 51.6008
16879 35.3037
16880 15.5509
16881 42.5294
16882 37.1101
16883 19.203
16884 53.4072
16885 95.1512
16886 204.597
16887 51.9149
16888 19.2816
16889 53.093
16890 58.6301
16891 38.838
16892 55.7241
16893 46.535
16894 29.0598
16895 54.2711
16896 140.076
16897 207.149
16898 107.207
16899 63.4603
16900 20.7346
16901 46.8884
16902 44.6893
16903 117.103
16904 52.8181
16905 32.0051
16906 32.437
16907 41.5477
16908 98.6462
16909 42.1367
16910 68.7618
16911 66.4448
16912 47.4774
16913 54.7031
16914 30.395
16915 10.8778
16916 32.437
16917 36.5604
16918 54.8209
16919 19.5957
16920 59.2977
16921 16.297
16922 16.14
16923 36.364
16924 58.5123
16925 59.1799
16926 52.8181
16927 222.857
16928 48.9697
16929 36.9923
16930 37.385
16931 31.4945
16932 22.3839
16933 34.0471
16934 52.1898
16935 20.6167
16936 52.8967
16937 179.189
16938 54.7424
16939 34.5576
16940 52.4647
16941 37.1101
16942 122.365
16943 109.76
16944 63.0676
16945 34.2434
16946 25.447
16947 19.203
16948 42.765
16949 38.0134
16950 47.1633
16951 31.6516
16952 63.0676
16953 83.4095
16954 86.0406
16955 28.5493
16956 30.4735
16957 76.1445
16958 88.7895
16959 95.8581
16960 58.0018
16961 61.4183
16962 21.8341
16963 30.2379
16964 65.8165
16965 55.6456
16966 64.717
16967 126.175
16968 40.3696
16969 62.6749
16970 27.6461
16971 65.8165
16972 28.7456
16973 21.3236
16974 29.3347
16975 14.0979
16976 38.2097
16977 39.6627
16978 44.7285
16979 19.0459
16980 26.8214
16981 33.4188
16982 15.1975
16983 22.4232
16984 50.8939
16985 70.9609
16986 39.27
16987 19.0459
16988 44.4144
16989 65.8165
16990 53.9962
16991 55.6849
16992 38.0526
16993 37.4243
16994 43.9431
16995 61.1434
16996 95.5832
16997 149.697
16998 61.1434
16999 44.7678
17000 340.235
17001 30.1201
17002 12.0166
17003 40.9193
17004 32.5941
17005 51.2081
17006 94.0516
17007 107.796
17008 59.6904
17009 23.5227
17010 14.7655
17011 14.687
17012 21.2058
17013 25.015
17014 16.4149
17015 34.1649
17016 36.6389
17017 28.2351
17018 21.1273
17019 49.1268
17020 17.593
17021 25.2113
17022 61.1434
17023 25.015
17024 43.2755
17025 16.4541
17026 15.9436
17027 24.3081
17028 50.8546
17029 76.4587
17030 250.189
17031 90.2425
17032 48.577
17033 18.6925
17034 35.1859
17035 58.3552
17036 24.8579
17037 29.9237
17038 21.0487
17039 23.4835
17040 89.7319
17041 132.693
17042 179.503
17043 115.061
17044 46.7706
17045 74.5737
17046 52.7396
17047 12.9984
17048 36.0891
17049 29.2561
17050 12.1737
17051 30.9055
17052 39.8198
17053 21.9127
17054 45.7495
17055 41.2335
17056 27.6068
17057 24.7401
17058 50.9725
17059 40.9979
17060 48.9304
17061 10.6814
17062 25.604
17063 18.6925
17064 64.2457
17065 36.1284
17066 75.634
17067 53.2108
17068 18.7318
17069 51.2866
17070 97.2325
17071 92.5594
17072 57.884
17073 61.2612
17074 61.5361
17075 28.4707
17076 12.8806
17077 19.635
17078 13.3911
17079 34.3612
17080 44.6893
17081 23.9547
17082 45.8281
17083 92.2452
17084 63.9316
17085 24.9757
17086 40.9193
17087 68.6047
17088 87.1794
17089 60.8685
17090 35.0288
17091 153.31
17092 58.1589
17093 17.593
17094 26.7036
17095 17.8678
17096 55.8027
17097 56.8237
17098 13.234
17099 12.7627
17100 7.81473
17101 32.5156
17102 49.2446
17103 39.7412
17104 35.5786
17105 13.7838
17106 97.6252
17107 23.3656
17108 6.55809
17109 27.8032
17110 60.1616
17111 26.1931
17112 32.8297
17113 21.4021
17114 15.3546
17115 45.0034
17116 10.328
17117 25.015
17118 23.2871
17119 19.635
17120 20.656
17121 29.7274
17122 46.8098
17123 9.30699
17124 7.81473
17125 23.3656
17126 32.9868
17127 77.4404
17128 38.0134
17129 19.9099
17130 111.723
17131 27.7639
17132 48.9697
17133 56.9808
17134 18.2213
17135 32.0836
17136 24.0725
17137 24.151
17138 10.5244
17139 23.8369
17140 14.7655
17141 48.2236
17142 44.8856
17143 77.087
17144 17.0432
17145 10.8385
17146 35.8142
17147 33.8115
17148 33.3402
17149 19.7135
17150 16.2578
17151 47.0455
17152 20.7738
17153 6.32247
17154 18.8103
17155 16.4541
17156 24.3867
17157 13.823
17158 16.2185
17159 49.9122
17160 39.9769
17161 30.6306
17162 50.9332
17163 21.4414
17164 41.9796
17165 43.1577
17166 66.2092
17167 38.6417
17168 33.6151
17169 31.3375
17170 10.8778
17171 17.0432
17172 45.2783
17173 11.9773
17174 31.2589
17175 16.7683
17176 10.8778
17177 15.3546
17178 32.3977
17179 11.8203
17180 6.99006
17181 7.38276
17182 13.3125
17183 25.7218
17184 38.5239
17185 12.9198
17186 9.07137
17187 17.9071
17188 24.5437
17189 8.16816
17190 14.7655
17191 22.4232
17192 34.7932
17193 25.0935
17194 21.7163
17195 44.1787
17196 12.9984
17197 26.8214
17198 57.452
17199 30.4342
17200 14.2943
17201 14.5692
17202 52.9752
17203 27.4497
17204 11.2312
17205 29.9237
17206 38.0526
17207 11.9773
17208 11.3883
17209 56.8237
17210 36.7174
17211 29.2169
17212 16.8861
17213 71.1572
17214 63.6567
17215 40.8408
17216 67.0732
17217 34.5183
17218 10.4851
17219 32.7119
17220 71.4321
17221 22.541
17222 16.8861
17223 11.9381
17224 18.4176
17225 56.4703
17226 23.1693
17227 26.5858
17228 25.5648
17229 15.0797
17230 24.0332
17231 11.9381
17232 22.4232
17233 47.556
17234 41.8225
17235 42.3331
17236 39.4271
17237 69.0367
17238 17.6322
17239 6.12612
17240 46.3386
17241 48.577
17242 30.0808
17243 10.8778
17244 19.5172
17245 29.8059
17246 13.3125
17247 12.1344
17248 14.9226
17249 56.8237
17250 25.4862
17251 10.9563
17252 13.3911
17253 6.36174
17254 14.0587
17255 11.1134
17256 39.6627
17257 8.99283
17258 53.2108
17259 50.9332
17260 29.9237
17261 85.0981
17262 48.3806
17263 93.0699
17264 29.8845
17265 6.47955
17266 60.7507
17267 128.609
17268 19.5172
17269 20.067
17270 30.3557
17271 22.0697
17272 12.3308
17273 23.2086
17274 9.4248
17275 21.4807
17276 76.6158
17277 20.2633
17278 22.9729
17279 50.9725
17280 20.3026
17281 23.7976
17282 37.2672
17283 10.7992
17284 21.6378
17285 46.3779
17286 11.2312
17287 41.9404
17288 32.0051
17289 5.41926
17290 57.6876
17291 25.4862
17292 9.73896
17293 22.3839
17294 25.8004
17295 29.4525
17296 21.6378
17297 21.6378
17298 33.5366
17299 36.7174
17300 58.6694
17301 32.9083
17302 8.16816
17303 22.6588
17304 22.9729
17305 36.4033
17306 44.1787
17307 22.2268
17308 9.38553
17309 13.1947
17310 19.3208
17311 21.2843
17312 12.7235
17313 48.8126
17314 76.4194
17315 35.932
17316 51.2866
17317 42.5687
17318 22.6195
17319 56.8237
17320 20.3419
17321 30.9055
17322 55.567
17323 32.3192
17324 20.2633
17325 17.0039
17326 56.7844
17327 17.8678
17328 73.7098
17329 34.8718
17330 81.9172
17331 61.2612
17332 20.6953
17333 19.7528
17334 24.6616
17335 170.078
17336 77.6761
17337 92.9521
17338 59.926
17339 42.9221
17340 71.3143
17341 34.1649
17342 35.1466
17343 13.3518
17344 27.1748
17345 57.9232
17346 74.4952
17347 21.5592
17348 15.8651
17349 12.0952
17350 17.161
17351 24.1118
17352 39.5842
17353 65.2667
17354 44.1787
17355 90.753
17356 32.2014
17357 16.0614
17358 14.6084
17359 13.234
17360 37.3458
17361 18.1035
17362 56.9022
17363 83.0168
17364 221.522
17365 89.8105
17366 44.1395
17367 20.067
17368 44.8463
17369 59.8867
17370 39.1522
17371 95.5046
17372 32.1229
17373 24.5437
17374 34.4791
17375 17.0432
17376 16.7683
17377 35.6964
17378 92.4416
17379 119.459
17380 93.3055
17381 134.735
17382 58.1589
17383 53.093
17384 31.0233
17385 14.255
17386 25.7218
17387 37.0709
17388 33.5758
17389 13.1554
17390 27.3319
17391 12.8806
17392 18.614
17393 20.4989
17394 44.4929
17395 15.3938
17396 12.213
17397 55.9597
17398 25.2506
17399 49.7551
17400 50.1085
17401 19.1245
17402 20.1062
17403 21.52
17404 13.7052
17405 32.5156
17406 122.876
17407 52.3469
17408 43.197
17409 45.7888
17410 11.3098
17411 20.5775
17412 52.4647
17413 25.7611
17414 38.0919
17415 64.5992
17416 45.2783
17417 32.9868
17418 11.5454
17419 26.7821
17420 76.4587
17421 84.5876
17422 51.6008
17423 38.7988
17424 9.93531
17425 25.2899
17426 25.6433
17427 15.7473
17428 27.6461
17429 29.374
17430 30.1986
17431 24.9757
17432 41.8618
17433 55.41
17434 95.1512
17435 116.593
17436 38.7988
17437 30.5913
17438 79.3254
17439 158.769
17440 19.6743
17441 38.9558
17442 48.8519
17443 37.0316
17444 108.699
17445 55.6456
17446 25.2506
17447 39.8198
17448 37.7777
17449 64.7955
17450 20.8524
17451 14.4121
17452 29.2561
17453 71.0002
17454 96.29
17455 31.1804
17456 23.13
17457 35.5786
17458 75.3591
17459 19.3208
17460 13.5481
17461 20.7738
17462 11.7417
17463 23.2086
17464 23.4442
17465 19.0852
17466 23.1693
17467 14.8441
17468 42.6079
17469 58.905
17470 54.1926
17471 27.9995
17472 10.1709
17473 14.7262
17474 31.4945
17475 24.8186
17476 20.5382
17477 130.062
17478 51.5222
17479 8.40378
17480 24.5045
17481 107.953
17482 23.0908
17483 14.8833
17484 43.5504
17485 59.0621
17486 51.483
17487 25.447
17488 33.1439
17489 55.5278
17490 89.2607
17491 28.9813
17492 33.0653
17493 31.0626
17494 22.7373
17495 61.7717
17496 107.718
17497 116.632
17498 85.3337
17499 44.8071
17500 41.7047
17501 45.3961
17502 20.4597
17503 31.2589
17504 86.6296
17505 95.8188
17506 45.2783
17507 35.1466
17508 68.0549
17509 41.5869
17510 69.5079
17511 42.9614
17512 25.5648
17513 33.3402
17514 36.9531
17515 18.8889
17516 39.1129
17517 53.3679
17518 96.4078
17519 23.2086
17520 9.66042
17521 65.9736
17522 14.6084
17523 15.9043
17524 15.6295
17525 12.5664
17526 5.96904
17527 11.0349
17528 13.6267
17529 5.1051
17530 11.2312
17531 20.5382
17532 20.9702
17533 14.1372
17534 4.43751
17535 20.3811
17536 27.6853
17537 14.6477
17538 10.8778
17539 25.6433
17540 39.9769
17541 27.4497
17542 33.6151
17543 67.2695
17544 26.468
17545 42.5687
17546 18.3391
17547 21.2843
17548 43.7075
17549 16.8468
17550 5.06583
17551 15.6687
17552 6.20466
17553 11.7025
17554 26.2716
17555 22.3054
17556 46.535
17557 22.9729
17558 8.99283
17559 12.8806
17560 10.5636
17561 20.2633
17562 20.3419
17563 31.5338
17564 25.2113
17565 19.5172
17566 18.7318
17567 18.9674
17568 49.7551
17569 62.8713
17570 37.9348
17571 22.0305
17572 13.9408
17573 13.0769
17574 38.3668
17575 29.0598
17576 55.6456
17577 130.298
17578 23.4049
17579 47.9094
17580 79.6396
17581 71.3929
17582 57.5305
17583 53.4072
17584 23.6798
17585 86.0798
17586 51.051
17587 37.1887
17588 80.7784
17589 16.6897
17590 38.4061
17591 56.3132
17592 136.856
17593 59.9653
17594 17.2395
17595 29.3347
17596 29.7274
17597 30.395
17598 17.5144
17599 24.8186
17600 95.3476
17601 65.2275
17602 44.3751
17603 84.4698
17604 28.4315
17605 15.6295
17606 23.2086
17607 17.2003
17608 17.2788
17609 20.067
17610 10.328
17611 16.8076
17612 10.0924
17613 18.8496
17614 43.8253
17615 16.3756
17616 8.20743
17617 63.0676
17618 12.37
17619 6.95079
17620 40.3303
17621 93.9338
17622 41.8225
17623 30.0415
17624 15.2368
17625 99.5887
17626 41.8618
17627 26.5072
17628 14.687
17629 19.3601
17630 47.556
17631 37.1887
17632 32.0836
17633 41.1157
17634 9.69969
17635 18.0642
17636 6.87225
17637 36.7567
17638 33.7722
17639 26.3894
17640 40.3303
17641 48.2236
17642 11.5061
17643 8.79648
17644 21.1665
17645 66.2092
17646 32.0836
17647 83.9593
17648 31.2589
17649 9.50334
17650 31.3375
17651 27.1356
17652 44.0217
17653 21.7163
17654 64.3243
17655 53.8784
17656 107.325
17657 45.0427
17658 86.5903
17659 35.8928
17660 20.1848
17661 51.5615
17662 34.8718
17663 9.77823
17664 23.994
17665 21.8341
17666 16.1007
17667 30.6699
17668 35.4215
17669 21.1665
17670 18.5747
17671 37.385
17672 58.0803
17673 42.3331
17674 20.7346
17675 8.44305
17676 16.4934
17677 45.9066
17678 37.7777
17679 20.0277
17680 22.541
17681 61.379
17682 19.203
17683 15.9829
17684 47.9094
17685 16.6505
17686 32.1621
17687 46.8884
17688 21.5592
17689 40.4874
17690 38.4061
17691 23.2086
17692 42.7258
17693 32.7512
17694 12.213
17695 31.9265
17696 30.9448
17697 43.3933
17698 18.6925
17699 32.2799
17700 36.1284
17701 19.635
17702 53.8392
17703 21.7948
17704 36.5996
17705 44.3751
17706 25.8789
17707 38.7988
17708 31.848
17709 16.6505
17710 27.5675
17711 115.218
17712 51.2473
17713 44.2966
17714 53.7214
17715 30.4735
17716 11.1527
17717 17.9071
17718 16.0614
17719 19.7135
17720 30.8662
17721 20.1848
17722 67.5837
17723 78.8149
17724 24.8186
17725 21.2058
17726 33.1831
17727 37.1887
17728 23.1693
17729 63.7352
17730 71.5499
17731 136.974
17732 69.9006
17733 53.3287
17734 50.3441
17735 56.3132
17736 30.5913
17737 23.6798
17738 28.1959
17739 80.0715
17740 68.4083
17741 20.6953
17742 73.9847
17743 38.0134
17744 87.3365
17745 47.5952
17746 16.2578
17747 14.9226
17748 112.666
17749 42.1367
17750 109.328
17751 52.3469
17752 24.7401
17753 72.139
17754 71.0394
17755 84.509
17756 148.833
17757 16.7683
17758 32.1621
17759 36.5604
17760 13.5089
17761 12.37
17762 29.0205
17763 14.3335
17764 13.5481
17765 55.4885
17766 57.1771
17767 117.889
17768 21.4414
17769 17.5144
17770 10.9563
17771 61.5361
17772 16.5327
17773 13.666
17774 3.45576
17775 5.41926
17776 28.8242
17777 63.6959
17778 14.0194
17779 12.9984
17780 6.87225
17781 4.24116
17782 26.6643
17783 6.87225
17784 50.4227
17785 28.1173
17786 25.9967
17787 33.2617
17788 8.08962
17789 36.3247
17790 24.0725
17791 36.796
17792 12.6057
17793 22.2268
17794 29.8845
17795 43.5504
17796 12.4486
17797 71.3536
17798 23.994
17799 55.0958
17800 115.14
17801 62.2429
17802 66.8768
17803 45.9459
17804 46.8098
17805 51.9935
17806 25.1721
17807 36.9138
17808 76.5765
17809 68.3298
17810 33.7722
17811 24.3867
17812 38.4846
17813 123.269
17814 26.5465
17815 48.4984
17816 72.9637
17817 73.5134
17818 57.6091
17819 30.7091
17820 40.0554
17821 28.2744
17822 28.078
17823 9.77823
17824 21.3629
17825 31.2196
17826 17.75
17827 35.343
17828 39.3093
17829 74.4166
17830 66.2485
17831 57.4127
17832 60.4758
17833 65.8951
17834 55.0958
17835 44.1002
17836 47.9879
17837 33.5366
17838 28.6671
17839 54.1533
17840 73.7491
17841 81.7994
17842 59.7689
17843 58.5516
17844 37.6599
17845 30.1201
17846 81.5638
17847 82.2314
17848 59.926
17849 28.7456
17850 23.8762
17851 35.3823
17852 11.1527
17853 24.5437
17854 60.5936
17855 39.702
17856 13.666
17857 21.3629
17858 55.41
17859 41.2335
17860 18.4962
17861 18.9674
17862 36.4426
17863 36.7174
17864 19.9884
17865 24.1118
17866 28.5886
17867 36.6782
17868 51.9935
17869 41.4298
17870 45.1212
17871 18.2998
17872 20.3026
17873 49.8336
17874 53.0538
17875 84.6268
17876 50.2263
17877 45.7495
17878 21.2843
17879 38.1312
17880 54.2319
17881 59.4548
17882 26.7036
17883 19.5172
17884 28.078
17885 44.6107
17886 43.0006
17887 37.6992
17888 37.1101
17889 32.6334
17890 16.5719
17891 34.7932
17892 28.6278
17893 17.9464
17894 32.0051
17895 50.1871
17896 62.2822
17897 37.7777
17898 17.2395
17899 9.8175
17900 20.6953
17901 30.8662
17902 17.8286
17903 23.562
17904 17.0432
17905 7.26495
17906 8.75721
17907 23.9547
17908 67.5444
17909 27.9995
17910 64.2457
17911 27.3319
17912 20.1062
17913 8.20743
17914 12.213
17915 109.76
17916 31.6516
17917 2.7489
17918 13.4696
17919 89.4963
17920 24.8579
17921 18.8496
17922 11.7025
17923 8.28597
17924 10.9956
17925 32.0051
17926 25.8004
17927 27.489
17928 100.256
17929 35.4215
17930 18.8889
17931 155.784
17932 11.5454
17933 29.4525
17934 91.8133
17935 30.7091
17936 56.0776
17937 15.9436
17938 37.5421
17939 27.6853
17940 17.593
17941 51.8757
17942 22.541
17943 70.4111
17944 39.7805
17945 110.388
17946 21.5985
17947 22.7373
17948 59.494
17949 64.2065
17950 25.9575
17951 19.0459
17952 19.2423
17953 61.2219
17954 18.9281
17955 25.3684
17956 30.5128
17957 69.5864
17958 40.8801
17959 23.994
17960 63.3818
17961 47.3596
17962 26.3894
17963 48.4984
17964 47.6345
17965 51.1688
17966 32.0443
17967 12.4486
17968 17.9071
17969 16.4149
17970 63.6174
17971 47.3989
17972 24.8186
17973 35.932
17974 47.4382
17975 41.2335
17976 90.1246
17977 33.6151
17978 11.1919
17979 109.014
17980 23.8762
17981 8.28597
17982 25.4077
17983 96.1722
17984 37.9741
17985 17.5144
17986 28.5493
17987 100.335
17988 31.1804
17989 14.8048
17990 25.5255
17991 8.48232
17992 30.0415
17993 76.2231
17994 73.2385
17995 19.3601
17996 24.151
17997 15.5902
17998 17.9071
17999 46.1815
18000 28.8242
18001 17.0432
18002 40.0161
18003 19.4387
18004 24.8186
18005 26.1538
18006 62.9498
18007 31.0233
18008 64.4813
18009 43.7468
18010 26.7821
18011 26.5465
18012 9.14991
18013 13.3518
18014 15.7865
18015 12.3308
18016 12.5664
18017 24.9757
18018 20.0277
18019 24.3474
18020 68.1727
18021 18.6925
18022 15.2368
18023 23.9547
18024 21.3629
18025 32.9868
18026 82.0743
18027 83.1739
18028 17.7893
18029 35.775
18030 122.758
18031 29.6881
18032 30.5913
18033 32.6334
18034 19.0067
18035 53.957
18036 44.1395
18037 83.9593
18038 65.0704
18039 60.5936
18040 41.5084
18041 24.8579
18042 250.66
18043 45.3176
18044 72.4924
18045 98.9997
18046 52.936
18047 21.8734
18048 28.8634
18049 29.7667
18050 33.2224
18051 15.4331
18052 34.7147
18053 38.249
18054 13.1554
18055 18.4569
18056 17.4751
18057 37.1101
18058 42.765
18059 71.1965
18060 62.0466
18061 43.7468
18062 27.8032
18063 7.18641
18064 22.4624
18065 15.9043
18066 28.9813
18067 32.0051
18068 15.5902
18069 40.2517
18070 7.18641
18071 7.22568
18072 7.73619
18073 7.30422
18074 11.8203
18075 32.3585
18076 22.3839
18077 14.0587
18078 42.2545
18079 13.1162
18080 5.61561
18081 11.3883
18082 10.9171
18083 59.8082
18084 18.3784
18085 15.7473
18086 71.1572
18087 16.14
18088 8.52159
18089 20.8131
18090 37.6599
18091 14.1372
18092 18.614
18093 32.2014
18094 24.3081
18095 211.665
18096 33.7722
18097 9.0321
18098 26.5858
18099 16.2578
18100 27.6853
18101 23.7583
18102 224.035
18103 16.2185
18104 15.3153
18105 14.687
18106 14.3728
18107 48.577
18108 113.726
18109 35.775
18110 22.4232
18111 34.9503
18112 44.2573
18113 13.5089
18114 28.6671
18115 55.999
18116 17.3181
18117 21.4414
18118 26.9
18119 40.3303
18120 42.3331
18121 17.9857
18122 39.4664
18123 67.348
18124 32.3977
18125 27.3712
18126 17.6715
18127 25.7218
18128 19.3994
18129 26.6643
18130 69.0367
18131 51.3652
18132 27.921
18133 32.6726
18134 26.7036
18135 76.9692
18136 22.3446
18137 68.1334
18138 35.3037
18139 43.8646
18140 80.7784
18141 23.8369
18142 51.0117
18143 103.712
18144 19.1245
18145 13.7052
18146 5.45853
18147 5.85123
18148 38.4846
18149 19.1638
18150 29.963
18151 12.213
18152 21.7556
18153 12.9198
18154 89.4571
18155 21.0487
18156 11.3098
18157 27.0963
18158 52.936
18159 21.2058
18160 9.14991
18161 36.1677
18162 14.4906
18163 19.0459
18164 11.1919
18165 9.11064
18166 83.4095
18167 14.0587
18168 8.6394
18169 15.1582
18170 12.7627
18171 12.4486
18172 60.5151
18173 4.59459
18174 10.4851
18175 13.7838
18176 4.04481
18177 53.5643
18178 15.7865
18179 65.4631
18180 16.297
18181 24.151
18182 41.312
18183 53.4465
18184 59.1799
18185 26.7429
18186 71.9034
18187 82.5063
18188 67.0339
18189 52.7003
18190 86.1191
18191 40.5266
18192 32.1229
18193 17.2003
18194 65.1489
18195 36.9531
18196 30.3164
18197 42.8436
18198 14.255
18199 119.459
18200 20.5382
18201 6.6759
18202 31.6909
18203 109.524
18204 23.4835
18205 25.8789
18206 19.3208
18207 5.34072
18208 11.8988
18209 23.994
18210 19.6743
18211 9.0321
18212 11.9773
18213 9.77823
18214 5.8905
18215 13.9016
18216 50.1085
18217 18.6532
18218 6.75444
18219 8.40378
18220 6.75444
18221 6.55809
18222 12.8806
18223 16.6112
18224 24.7401
18225 43.0792
18226 23.2478
18227 29.8059
18228 16.6897
18229 35.5001
18230 36.0499
18231 78.0688
18232 26.8214
18233 45.671
18234 28.4315
18235 36.3247
18236 121.462
18237 38.0134
18238 16.7683
18239 38.838
18240 110.859
18241 27.3319
18242 41.7047
18243 106.186
18244 20.4204
18245 34.8325
18246 22.6195
18247 30.0415
18248 75.1628
18249 47.8701
18250 81.2104
18251 31.9658
18252 12.9198
18253 47.1633
18254 54.7816
18255 45.0034
18256 48.0665
18257 54.7424
18258 143.296
18259 90.5173
18260 49.8729
18261 49.9514
18262 26.7036
18263 51.9542
18264 85.4515
18265 46.8884
18266 50.8939
18267 48.9304
18268 34.322
18269 27.2534
18270 16.1007
18271 31.7694
18272 60.1224
18273 47.2418
18274 72.9244
18275 21.7948
18276 34.5183
18277 49.5195
18278 18.6532
18279 22.109
18280 13.9801
18281 11.7025
18282 26.3502
18283 41.744
18284 54.5853
18285 34.0078
18286 30.2379
18287 10.6029
18288 8.28597
18289 14.5299
18290 47.7523
18291 17.2788
18292 16.6505
18293 26.3894
18294 10.2495
18295 26.3502
18296 9.26772
18297 20.3419
18298 20.4989
18299 62.9105
18300 28.6278
18301 13.9408
18302 57.6876
18303 64.4813
18304 40.9979
18305 33.7329
18306 12.9984
18307 9.4248
18308 20.9702
18309 76.1838
18310 41.5477
18311 11.6239
18312 29.6488
18313 9.07137
18314 16.2578
18315 35.1074
18316 10.0138
18317 27.057
18318 77.9117
18319 49.9907
18320 43.3148
18321 55.1351
18322 36.0106
18323 27.3319
18324 17.0432
18325 32.1621
18326 57.1378
18327 32.1229
18328 14.8441
18329 49.8336
18330 32.2407
18331 38.9166
18332 16.6897
18333 48.0665
18334 26.9
18335 48.3414
18336 31.2589
18337 21.4414
18338 52.3469
18339 121.226
18340 95.6224
18341 103.751
18342 34.0078
18343 47.3596
18344 35.8928
18345 24.5045
18346 11.8203
18347 38.8773
18348 19.4387
18349 20.067
18350 32.9475
18351 67.191
18352 69.6257
18353 18.182
18354 9.22845
18355 35.8142
18356 102.927
18357 21.7556
18358 21.088
18359 6.36174
18360 10.4458
18361 51.0903
18362 14.4514
18363 6.04758
18364 36.3247
18365 26.5465
18366 27.3712
18367 50.1478
18368 15.8258
18369 57.1378
18370 15.1975
18371 5.96904
18372 16.297
18373 20.9309
18374 55.2529
18375 54.7031
18376 22.7373
18377 14.3728
18378 11.5454
18379 47.124
18380 59.1799
18381 28.2744
18382 34.6754
18383 26.9392
18384 18.2213
18385 11.8988
18386 16.1007
18387 32.437
18388 34.4398
18389 33.4973
18390 32.5548
18391 16.6505
18392 31.0626
18393 30.395
18394 21.0094
18395 30.1201
18396 70.7253
18397 9.30699
18398 13.234
18399 12.7627
18400 7.50057
18401 26.5858
18402 98.4892
18403 17.2003
18404 21.4807
18405 42.8043
18406 54.3497
18407 26.1931
18408 58.5516
18409 35.1859
18410 31.848
18411 29.0205
18412 44.9641
18413 21.2058
18414 23.0908
18415 10.7992
18416 23.2871
18417 31.4553
18418 13.0376
18419 9.0321
18420 14.8048
18421 57.452
18422 39.3485
18423 35.1859
18424 40.8408
18425 31.848
18426 38.3668
18427 51.483
18428 48.6163
18429 21.1665
18430 5.81196
18431 11.7417
18432 23.7976
18433 28.51
18434 44.0217
18435 13.5874
18436 32.7119
18437 47.9487
18438 19.1638
18439 3.5343
18440 15.1975
18441 87.3365
18442 25.447
18443 27.7639
18444 19.5565
18445 9.34626
18446 44.9249
18447 8.56086
18448 35.3037
18449 33.89
18450 27.9602
18451 38.3668
18452 33.6151
18453 33.1439
18454 39.3485
18455 33.6151
18456 19.2816
18457 31.4553
18458 12.2915
18459 16.6897
18460 17.75
18461 13.9016
18462 27.5675
18463 26.7036
18464 18.3391
18465 9.54261
18466 23.0908
18467 17.4751
18468 18.4569
18469 6.2832
18470 12.6057
18471 22.3839
18472 50.6583
18473 32.0051
18474 6.75444
18475 8.91429
18476 15.8258
18477 11.2312
18478 10.6422
18479 22.3446
18480 26.9392
18481 42.6079
18482 20.9309
18483 34.1649
18484 52.072
18485 23.2871
18486 109.76
18487 25.2899
18488 48.4199
18489 44.8856
18490 31.9658
18491 13.8623
18492 45.8674
18493 21.7948
18494 71.0002
18495 20.067
18496 77.2048
18497 18.0249
18498 100.256
18499 9.62115
18500 7.81473
18501 11.2705
18502 9.26772
18503 9.11064
18504 3.65211
18505 6.99006
18506 6.44028
18507 15.0011
18508 16.5327
18509 8.48232
18510 7.89327
18511 13.4696
18512 18.4569
18513 14.0979
18514 12.213
18515 51.0903
18516 27.1356
18517 47.1633
18518 10.6029
18519 6.00831
18520 37.8563
18521 31.0233
18522 31.2982
18523 56.6666
18524 28.9027
18525 25.4077
18526 8.75721
18527 16.4149
18528 42.3723
18529 30.0808
18530 17.0039
18531 34.2827
18532 27.7246
18533 57.6876
18534 42.6865
18535 52.1113
18536 30.0415
18537 67.3088
18538 45.2783
18539 53.9177
18540 91.5776
18541 81.8779
18542 33.89
18543 24.4652
18544 18.4962
18545 42.0974
18546 94.2087
18547 56.1168
18548 41.6262
18549 71.3929
18550 72.139
18551 28.0388
18552 61.0256
18553 35.3823
18554 17.5144
18555 30.1594
18556 13.234
18557 12.7627
18558 50.2263
18559 10.7992
18560 7.10787
18561 12.3308
18562 6.95079
18563 37.5421
18564 14.1765
18565 32.2014
18566 56.0383
18567 28.1959
18568 9.14991
18569 19.635
18570 15.5902
18571 31.3375
18572 38.4453
18573 13.5874
18574 17.7108
18575 29.7667
18576 67.8586
18577 20.7346
18578 20.1062
18579 12.4486
18580 22.6588
18581 48.3414
18582 108.66
18583 38.4846
18584 9.73896
18585 17.2395
18586 36.364
18587 29.1383
18588 42.5687
18589 47.713
18590 36.796
18591 9.30699
18592 44.8856
18593 57.7269
18594 58.0411
18595 74.4166
18596 22.8159
18597 23.6013
18598 44.1002
18599 35.1074
18600 30.5128
18601 24.4652
18602 48.145
18603 49.009
18604 54.8602
18605 51.7186
18606 27.7246
18607 24.4652
18608 126.175
18609 68.0549
18610 69.3115
18611 57.452
18612 97.9001
18613 56.2739
18614 58.2374
18615 53.1716
18616 36.8745
18617 25.5648
18618 11.7417
18619 12.802
18620 22.8551
18621 46.2601
18622 35.932
18623 59.6119
18624 60.947
18625 30.2772
18626 51.2081
18627 33.0653
18628 51.2473
18629 76.8907
18630 68.212
18631 35.9713
18632 31.8872
18633 11.1527
18634 19.3601
18635 13.4303
18636 24.8186
18637 59.0621
18638 60.3187
18639 44.2966
18640 29.5703
18641 64.717
18642 54.8995
18643 92.0489
18644 41.6655
18645 18.4569
18646 31.0233
18647 20.7738
18648 8.44305
18649 23.9547
18650 34.7539
18651 26.7821
18652 59.6119
18653 46.0637
18654 29.7667
18655 37.6599
18656 23.994
18657 99.5102
18658 44.8856
18659 40.0161
18660 29.4525
18661 8.91429
18662 15.9043
18663 7.65765
18664 14.4906
18665 42.6865
18666 33.7722
18667 43.629
18668 27.921
18669 31.6123
18670 27.6461
18671 59.4548
18672 20.3811
18673 9.14991
18674 7.61838
18675 28.7849
18676 15.3938
18677 6.12612
18678 15.0797
18679 31.9265
18680 21.2451
18681 37.5814
18682 13.7445
18683 8.05035
18684 9.22845
18685 7.38276
18686 12.802
18687 31.9265
18688 47.8309
18689 16.4541
18690 20.8131
18691 12.9198
18692 15.5116
18693 13.9408
18694 167.84
18695 10.328
18696 10.6029
18697 19.7528
18698 20.8524
18699 20.8916
18700 5.45853
18701 37.1887
18702 17.0824
18703 18.1427
18704 39.1129
18705 10.4065
18706 12.37
18707 7.02933
18708 29.6488
18709 74.8879
18710 39.3093
18711 19.5172
18712 18.5747
18713 26.5072
18714 23.0515
18715 35.7357
18716 117.653
18717 104.615
18718 36.7567
18719 41.1942
18720 82.9382
18721 66.2092
18722 59.9653
18723 28.8634
18724 39.8983
18725 20.2633
18726 37.3065
18727 20.656
18728 36.9138
18729 47.7916
18730 43.5897
18731 21.2843
18732 30.1986
18733 36.8353
18734 23.9154
18735 60.8685
18736 23.562
18737 15.7473
18738 18.2998
18739 35.6572
18740 15.0797
18741 58.3945
18742 100.767
18743 36.9138
18744 27.4105
18745 37.4243
18746 0.58905
18747 23.7191
18748 175.026
18749 1.37445
18750 4.7124
18751 0.74613
18752 36.2855
18753 110.624
18754 79.2076
18755 62.3215
18756 92.6379
18757 59.926
18758 45.7103
18759 16.9254
18760 135.717
18761 32.869
18762 15.0404
18763 47.2811
18764 39.2307
18765 26.4287
18766 25.3684
18767 10.328
18768 11.8595
18769 21.0487
18770 9.22845
18771 28.9027
18772 35.9713
18773 92.4809
18774 20.8916
18775 9.77823
18776 16.3756
18777 10.328
18778 16.0222
18779 8.32524
18780 18.2213
18781 32.9868
18782 26.468
18783 17.4359
18784 19.3994
18785 17.2395
18786 15.9829
18787 5.8905
18788 14.7262
18789 12.5271
18790 36.796
18791 11.4668
18792 30.395
18793 0.74613
18794 88.436
18795 0.54978
18796 15.4724
18797 32.9083
18798 31.416
18799 33.6544
18800 18.1035
18801 21.0094
18802 21.3236
18803 30.9055
18804 57.0593
18805 21.7556
18806 29.6881
18807 35.4215
18808 97.5859
18809 64.3243
18810 26.2324
18811 21.1665
18812 46.1423
18813 64.4813
18814 28.6671
18815 36.8353
18816 103.869
18817 74.8879
18818 31.7694
18819 17.6322
18820 40.723
18821 55.8812
18822 47.4382
18823 37.6992
18824 118.124
18825 40.6444
18826 45.0034
18827 91.4991
18828 73.8669
18829 27.8424
18830 61.2612
18831 105.911
18832 35.1074
18833 19.4779
18834 19.9099
18835 25.1721
18836 37.9741
18837 31.5338
18838 36.7174
18839 16.9646
18840 10.8385
18841 89.3
18842 19.8313
18843 12.9198
18844 65.5416
18845 58.7479
18846 82.1528
18847 26.9392
18848 10.8778
18849 31.1018
18850 18.1035
18851 31.3375
18852 65.8558
18853 41.8225
18854 22.5802
18855 37.9348
18856 13.9016
18857 26.4287
18858 33.1439
18859 9.85677
18860 22.0697
18861 34.5183
18862 25.015
18863 26.5858
18864 9.11064
18865 16.6505
18866 3.76992
18867 16.4149
18868 23.13
18869 13.0376
18870 5.22291
18871 59.0228
18872 13.1554
18873 8.28597
18874 7.81473
18875 4.3197
18876 17.3966
18877 79.0112
18878 20.6167
18879 33.7722
18880 9.54261
18881 11.8203
18882 3.29868
18883 12.0166
18884 11.5061
18885 16.8076
18886 16.1792
18887 21.7556
18888 72.4924
18889 15.9436
18890 40.2517
18891 22.3839
18892 64.6777
18893 47.124
18894 72.4924
18895 7.97181
18896 14.4121
18897 6.12612
18898 16.3756
18899 69.3901
18900 0.58905
18901 47.2025
18902 108.778
18903 0.98175
18904 10.2887
18905 26.6251
18906 40.4874
18907 27.0963
18908 47.0455
18909 56.4703
18910 36.8745
18911 52.072
18912 24.151
18913 66.0914
18914 35.0288
18915 28.7064
18916 19.4779
18917 14.687
18918 22.6981
18919 14.8833
18920 24.5045
18921 55.0565
18922 22.3446
18923 7.38276
18924 15.5509
18925 123.111
18926 32.3192
18927 53.7214
18928 20.1455
18929 88.8287
18930 54.8209
18931 20.1062
18932 18.3784
18933 16.7683
18934 27.921
18935 8.6394
18936 24.4259
18937 73.5134
18938 21.7163
18939 14.2943
18940 66.327
18941 24.9757
18942 35.6964
18943 12.8806
18944 137.052
18945 34.6754
18946 28.7849
18947 21.2451
18948 10.4065
18949 17.6322
18950 12.4093
18951 17.0824
18952 51.5222
18953 30.2772
18954 74.0239
18955 13.9801
18956 4.24116
18957 10.3673
18958 14.7262
18959 8.05035
18960 47.8309
18961 10.4851
18962 8.40378
18963 31.1018
18964 90.5173
18965 16.6897
18966 12.1737
18967 0.3927
18968 0.66759
18969 20.9702
18970 93.7375
18971 0.43197
18972 0.51051
18973 29.6096
18974 80.582
18975 93.4626
18976 38.2097
18977 32.2407
18978 11.1134
18979 12.2915
18980 35.4215
18981 15.3938
18982 11.2705
18983 28.4315
18984 15.0011
18985 26.9785
18986 24.8186
18987 21.8341
18988 38.6417
18989 90.91
18990 39.0344
18991 90.3995
18992 26.0753
18993 29.0205
18994 30.5128
18995 22.3054
18996 45.9459
18997 13.4696
18998 26.2324
18999 20.2633
19000 7.18641
19001 15.5509
19002 26.0753
19003 51.4437
19004 35.3037
19005 31.2589
19006 16.5327
19007 12.3308
19008 6.63663
19009 23.0122
19010 19.2423
19011 9.69969
19012 43.0399
19013 48.5377
19014 20.5775
19015 18.3391
19016 26.4287
19017 41.6262
19018 39.7805
19019 32.1229
19020 55.8812
19021 30.8662
19022 47.2025
19023 22.8551
19024 73.4742
19025 37.228
19026 26.3894
19027 12.9591
19028 19.635
19029 16.4149
19030 15.7473
19031 1.64934
19032 65.8165
19033 34.1649
19034 151.072
19035 9.18918
19036 26.4287
19037 1.33518
19038 30.5913
19039 49.009
19040 55.9597
19041 14.3335
19042 27.9602
19043 39.859
19044 51.5615
19045 13.3125
19046 29.0598
19047 34.1649
19048 29.0991
19049 18.0249
19050 94.4443
19051 23.3264
19052 39.3878
19053 30.8269
19054 15.3153
19055 35.1074
19056 35.2252
19057 21.0094
19058 18.2213
19059 24.9757
19060 11.5847
19061 33.0261
19062 24.8579
19063 33.4188
19064 25.5648
19065 9.11064
19066 37.817
19067 27.489
19068 35.4608
19069 73.0422
19070 14.1765
19071 27.8032
19072 26.9
19073 33.0261
19074 23.2478
19075 41.0371
19076 70.1362
19077 101.788
19078 40.7623
19079 81.8779
19080 54.4282
19081 27.057
19082 14.7262
19083 11.349
19084 36.8353
19085 51.2473
19086 30.7091
19087 71.5499
19088 40.0161
19089 16.1792
19090 19.3208
19091 8.83575
19092 13.8623
19093 12.7627
19094 19.0067
19095 16.4934
19096 16.9646
19097 54.546
19098 31.8087
19099 75.2413
19100 13.5481
19101 8.75721
19102 62.1251
19103 24.8186
19104 15.6687
19105 11.3883
19106 71.275
19107 14.0587
19108 6.51882
19109 20.1848
19110 7.50057
19111 29.8452
19112 26.3894
19113 12.213
19114 11.9773
19115 2.67036
19116 10.7207
19117 23.0908
19118 15.3546
19119 26.0753
19120 32.6334
19121 16.1007
19122 7.50057
19123 24.6223
19124 28.51
19125 22.7766
19126 35.1074
19127 32.1621
19128 49.166
19129 37.0316
19130 46.692
19131 33.6937
19132 36.9923
19133 19.635
19134 20.6167
19135 16.4149
19136 23.994
19137 13.9408
19138 19.3994
19139 19.8313
19140 18.6532
19141 60.0438
19142 90.91
19143 68.3298
19144 34.5183
19145 18.182
19146 47.124
19147 66.1699
19148 40.6837
19149 35.343
19150 10.2495
19151 25.7218
19152 33.6937
19153 40.0554
19154 52.5433
19155 29.0205
19156 43.9824
19157 36.5211
19158 10.9563
19159 23.4442
19160 64.9526
19161 31.4945
19162 16.4934
19163 8.67867
19164 17.0824
19165 27.7639
19166 22.2661
19167 21.4807
19168 25.2899
19169 58.473
19170 12.8806
19171 15.5509
19172 54.546
19173 18.8889
19174 9.93531
19175 30.9055
19176 28.8242
19177 27.6068
19178 18.4569
19179 12.6842
19180 12.7627
19181 14.255
19182 30.0023
19183 79.3254
19184 34.9896
19185 30.3164
19186 130.926
19187 25.1721
19188 17.4359
19189 20.4204
19190 33.8507
19191 17.7893
19192 54.1926
19193 85.373
19194 57.1378
19195 69.8221
19196 25.9967
19197 31.6909
19198 14.1765
19199 8.28597
19200 31.0626
19201 27.8817
19202 8.2467
19203 17.0824
19204 34.4791
19205 34.4791
19206 31.8087
19207 46.4564
19208 35.9713
19209 44.1787
19210 89.3785
19211 51.0903
19212 27.4497
19213 104.144
19214 50.9725
19215 29.3347
19216 32.2407
19217 29.3347
19218 21.5985
19219 12.0166
19220 33.1046
19221 57.2557
19222 26.5072
19223 130.965
19224 27.6461
19225 41.744
19226 78.1473
19227 90.8315
19228 54.8209
19229 25.9967
19230 9.30699
19231 10.7207
19232 8.79648
19233 102.102
19234 64.0101
19235 107.561
19236 28.078
19237 34.4791
19238 53.957
19239 12.1344
19240 9.89604
19241 12.9984
19242 23.6405
19243 34.7932
19244 8.12889
19245 40.7623
19246 26.4287
19247 30.3164
19248 26.5465
19249 27.057
19250 27.3712
19251 55.2922
19252 9.07137
19253 11.1527
19254 15.3938
19255 6.87225
19256 5.96904
19257 27.8817
19258 5.53707
19259 6.51882
19260 45.7888
19261 15.8651
19262 3.37722
19263 11.7025
19264 26.6643
19265 25.447
19266 29.2561
19267 15.3546
19268 10.8778
19269 40.3303
19270 39.7412
19271 21.7948
19272 20.2633
19273 6.91152
19274 17.2788
19275 21.088
19276 22.3054
19277 11.2312
19278 41.4298
19279 31.848
19280 14.5692
19281 27.6461
19282 18.7318
19283 28.5886
19284 34.9503
19285 36.4033
19286 30.2379
19287 172.277
19288 91.4598
19289 35.6179
19290 58.9835
19291 34.5576
19292 40.5659
19293 22.0305
19294 33.4188
19295 35.8535
19296 40.4481
19297 39.7412
19298 9.97458
19299 15.7473
19300 31.9658
19301 38.0134
19302 59.8082
19303 11.5847
19304 7.0686
19305 21.9127
19306 24.583
19307 74.9664
19308 28.1959
19309 38.6024
19310 21.088
19311 22.1875
19312 64.7955
19313 23.3264
19314 8.87502
19315 12.6842
19316 47.9487
19317 12.0166
19318 41.0371
19319 21.0094
19320 15.708
19321 40.1339
19322 100.178
19323 33.6544
19324 91.4598
19325 38.2097
19326 53.0538
19327 19.4387
19328 32.7119
19329 30.0415
19330 21.2451
19331 18.7318
19332 7.02933
19333 25.7218
19334 67.1517
19335 18.6925
19336 33.6937
19337 37.4243
19338 37.4243
19339 108.071
19340 45.9459
19341 29.5703
19342 13.1554
19343 14.6477
19344 94.3658
19345 46.6135
19346 77.3619
19347 33.5366
19348 19.8313
19349 11.349
19350 16.8861
19351 44.1395
19352 44.4929
19353 18.4962
19354 9.8175
19355 16.0614
19356 41.1157
19357 75.7126
19358 29.1383
19359 20.8524
19360 8.79648
19361 19.7528
19362 17.5144
19363 36.5996
19364 29.4132
19365 47.3989
19366 33.9293
19367 35.6179
19368 71.0002
19369 11.5847
19370 16.1007
19371 10.1709
19372 6.44028
19373 6.08685
19374 14.687
19375 21.2058
19376 23.3656
19377 11.781
19378 17.3573
19379 22.8551
19380 16.9646
19381 48.9697
19382 28.5493
19383 13.4303
19384 12.1737
19385 48.2628
19386 51.2473
19387 28.3137
19388 10.1709
19389 40.8015
19390 83.8807
19391 103.987
19392 70.0969
19393 40.4481
19394 62.5964
19395 37.8955
19396 16.8861
19397 56.0383
19398 91.8918
19399 35.7357
19400 12.37
19401 17.3966
19402 35.6179
19403 46.8098
19404 26.5072
19405 13.234
19406 38.3275
19407 26.2716
19408 15.0011
19409 39.9769
19410 21.8734
19411 48.7341
19412 24.9757
19413 49.7944
19414 10.2887
19415 24.5437
19416 19.3601
19417 11.0741
19418 13.7445
19419 31.0233
19420 29.1383
19421 31.8872
19422 16.4149
19423 34.1256
19424 45.8281
19425 37.1101
19426 26.2716
19427 61.8502
19428 32.2014
19429 15.4331
19430 10.5636
19431 7.53984
19432 23.2871
19433 38.1704
19434 18.5747
19435 21.0094
19436 9.97458
19437 37.228
19438 15.8651
19439 28.1959
19440 9.77823
19441 21.7163
19442 55.6849
19443 33.1831
19444 21.088
19445 8.87502
19446 15.0011
19447 16.4934
19448 6.00831
19449 7.97181
19450 35.8928
19451 35.8928
19452 43.0792
19453 36.5604
19454 4.08408
19455 14.4514
19456 26.7036
19457 15.6295
19458 72.728
19459 24.7008
19460 13.666
19461 51.3259
19462 18.5354
19463 21.4414
19464 106.814
19465 35.343
19466 27.5283
19467 22.4624
19468 16.9254
19469 26.3109
19470 62.6356
19471 35.5001
19472 35.343
19473 13.5874
19474 26.3502
19475 38.249
19476 24.6616
19477 10.8385
19478 32.1621
19479 16.729
19480 10.1709
19481 31.2982
19482 18.2605
19483 31.5731
19484 18.9674
19485 21.8734
19486 19.7135
19487 16.0614
19488 11.6632
19489 17.7893
19490 21.4414
19491 54.8209
19492 27.1356
19493 23.6013
19494 32.2014
19495 17.9857
19496 17.0039
19497 8.12889
19498 21.7163
19499 88.3968
19500 23.994
19501 62.0466
19502 10.2887
19503 25.8397
19504 21.7163
19505 15.9829
19506 41.3513
19507 18.7711
19508 24.0332
19509 22.3839
19510 13.5089
19511 27.6068
19512 29.8059
19513 39.1129
19514 24.7008
19515 9.26772
19516 31.1018
19517 12.0559
19518 26.7429
19519 45.5925
19520 39.702
19521 41.4298
19522 41.744
19523 7.53984
19524 6.32247
19525 8.67867
19526 11.1527
19527 4.35897
19528 15.4724
19529 24.3474
19530 22.4232
19531 9.77823
19532 5.73342
19533 32.7904
19534 16.0614
19535 21.5985
19536 24.0725
19537 38.4453
19538 29.531
19539 34.5183
19540 46.4957
19541 33.0261
19542 31.8872
19543 44.7678
19544 59.8867
19545 19.2816
19546 6.63663
19547 20.5775
19548 24.2689
19549 15.1975
19550 11.8595
19551 21.3236
19552 43.0006
19553 30.0808
19554 42.8436
19555 29.963
19556 64.8348
19557 19.5172
19558 8.91429
19559 7.14714
19560 13.7052
19561 14.0587
19562 33.4973
19563 18.4962
19564 10.5244
19565 22.3446
19566 12.5271
19567 28.4707
19568 19.0459
19569 24.2296
19570 14.0587
19571 11.7025
19572 18.1035
19573 19.635
19574 14.2157
19575 21.8734
19576 12.4879
19577 23.9154
19578 31.0626
19579 31.0626
19580 60.3187
19581 34.5969
19582 11.1527
19583 21.0094
19584 23.2086
19585 32.0836
19586 33.1831
19587 38.5239
19588 13.1947
19589 22.0305
19590 21.1273
19591 9.69969
19592 19.635
19593 31.2589
19594 33.9685
19595 44.218
19596 31.2982
19597 13.4696
19598 37.7385
19599 25.3291
19600 10.2887
19601 12.6842
19602 11.9381
19603 23.994
19604 12.6842
19605 23.6798
19606 35.6964
19607 15.7865
19608 16.14
19609 36.0106
19610 48.8519
19611 23.8369
19612 16.6505
19613 43.3541
19614 51.6008
19615 47.5952
19616 15.8258
19617 28.4707
19618 79.993
19619 59.0621
19620 43.7075
19621 55.6063
19622 14.0979
19623 32.0443
19624 27.921
19625 21.2843
19626 12.6842
19627 44.7285
19628 39.1522
19629 17.4751
19630 34.8718
19631 25.8004
19632 13.3518
19633 17.2788
19634 17.9857
19635 8.75721
19636 15.5902
19637 38.9951
19638 16.6897
19639 31.7694
19640 20.5775
19641 15.276
19642 15.1582
19643 23.6798
19644 8.48232
19645 18.0249
19646 53.957
19647 28.9813
19648 55.8027
19649 60.4365
19650 38.9558
19651 65.6987
19652 28.942
19653 16.4934
19654 31.7302
19655 27.5283
19656 22.5017
19657 46.692
19658 44.4536
19659 25.0543
19660 45.7103
19661 19.2816
19662 17.3573
19663 28.7456
19664 40.7623
19665 66.3663
19666 25.6826
19667 33.4188
19668 39.6234
19669 38.0526
19670 46.535
19671 20.9309
19672 12.7235
19673 22.8551
19674 20.0277
19675 15.7865
19676 10.9171
19677 25.3291
19678 25.7218
19679 8.2467
19680 8.91429
19681 35.0288
19682 25.9182
19683 14.4906
19684 20.7738
19685 30.5128
19686 13.9016
19687 15.6687
19688 12.4879
19689 15.3153
19690 28.1566
19691 25.6826
19692 17.2788
19693 27.8817
19694 29.6488
19695 43.0792
19696 13.4303
19697 32.2014
19698 43.3148
19699 58.2767
19700 61.7717
19701 32.3977
19702 58.3552
19703 26.9785
19704 13.823
19705 35.343
19706 36.6389
19707 14.0587
19708 32.2799
19709 8.44305
19710 18.1427
19711 38.4061
19712 12.0559
19713 36.5604
19714 57.8054
19715 89.6927
19716 35.8928
19717 8.52159
19718 23.562
19719 34.6361
19720 22.7373
19721 38.249
19722 14.2943
19723 31.2589
19724 126.135
19725 19.5957
19726 53.4072
19727 53.525
19728 70.3718
19729 29.8452
19730 8.60013
19731 16.3756
19732 57.9232
19733 27.3319
19734 38.8773
19735 6.08685
19736 24.8186
19737 38.6024
19738 67.6229
19739 57.2164
19740 107.325
19741 39.3485
19742 22.5802
19743 30.8269
19744 23.2871
19745 30.0415
19746 29.6096
19747 28.2351
19748 17.75
19749 26.4287
19750 57.4913
19751 37.5028
19752 18.4176
19753 13.666
19754 20.8524
19755 42.4116
19756 53.9962
19757 27.4497
19758 71.9819
19759 36.0106
19760 21.2843
19761 61.3005
19762 40.3303
19763 40.0161
19764 22.5017
19765 21.7556
19766 32.2014
19767 50.619
19768 37.5814
19769 17.0039
19770 23.994
19771 31.6909
19772 18.3784
19773 36.796
19774 32.5941
19775 37.8955
19776 24.4652
19777 7.77546
19778 16.0222
19779 18.2605
19780 9.8175
19781 11.5061
19782 9.97458
19783 24.7008
19784 13.4696
19785 28.7849
19786 27.8032
19787 14.255
19788 24.2296
19789 44.6107
19790 176.597
19791 14.6084
19792 36.2855
19793 25.604
19794 33.301
19795 36.7567
19796 32.2014
19797 55.3314
19798 25.9967
19799 24.8579
19800 11.349
19801 38.5631
19802 71.7856
19803 72.3746
19804 39.5842
19805 20.3419
19806 25.9967
19807 32.1229
19808 18.182
19809 8.79648
19810 25.0543
19811 26.2716
19812 18.8103
19813 35.3037
19814 84.5483
19815 40.6837
19816 9.30699
19817 8.60013
19818 34.4791
19819 42.2545
19820 7.0686
19821 11.5061
19822 35.6179
19823 35.6179
19824 13.2733
19825 8.2467
19826 28.6671
19827 50.8546
19828 14.7262
19829 7.22568
19830 11.8203
19831 31.7694
19832 28.7064
19833 20.1062
19834 60.0046
19835 18.4962
19836 42.0974
19837 20.8524
19838 32.869
19839 62.5571
19840 28.2744
19841 60.3187
19842 34.3612
19843 88.2397
19844 37.0316
19845 33.6151
19846 17.3181
19847 26.9
19848 56.2346
19849 39.0737
19850 35.6179
19851 28.2351
19852 24.9757
19853 17.2395
19854 28.8242
19855 35.1466
19856 33.3795
19857 29.8452
19858 10.4458
19859 37.2672
19860 35.8142
19861 26.4287
19862 89.7712
19863 49.3624
19864 19.5565
19865 33.2617
19866 21.2058
19867 33.9685
19868 46.5742
19869 39.5842
19870 23.8369
19871 20.656
19872 28.2744
19873 94.6407
19874 37.817
19875 123.426
19876 24.5045
19877 30.7484
19878 82.1136
19879 26.2716
19880 26.6251
19881 8.79648
19882 19.5565
19883 11.1919
19884 9.22845
19885 27.7246
19886 50.6976
19887 16.0222
19888 10.5244
19889 15.1189
19890 12.8413
19891 59.337
19892 5.1051
19893 8.08962
19894 73.0422
19895 84.1949
19896 18.0642
19897 15.9043
19898 6.12612
19899 11.1134
19900 11.0741
19901 5.02656
19902 47.8309
19903 26.5072
19904 48.7733
19905 33.2617
19906 6.47955
19907 9.34626
19908 14.3728
19909 11.2705
19910 30.2379
19911 32.7119
19912 20.5382
19913 17.3966
19914 18.4962
19915 10.2102
19916 75.202
19917 20.5382
19918 7.22568
19919 19.0067
19920 22.2268
19921 79.7181
19922 35.6179
19923 25.8397
19924 83.488
19925 26.4287
19926 19.3208
19927 13.1554
19928 18.0249
19929 21.7163
19930 19.4387
19931 9.58188
19932 12.4486
19933 33.0261
19934 47.6738
19935 44.0217
19936 30.1594
19937 53.6035
19938 30.4735
19939 91.4598
19940 26.1145
19941 15.4331
19942 89.0251
19943 25.4862
19944 10.6422
19945 62.8713
19946 160.222
19947 43.197
19948 23.8762
19949 40.8408
19950 35.1859
19951 16.6112
19952 79.6003
19953 35.7357
19954 14.9226
19955 20.8131
19956 141.411
19957 46.4957
19958 11.3098
19959 75.1628
19960 102.573
19961 44.1395
19962 24.1118
19963 11.349
19964 22.6195
19965 25.1721
19966 13.3125
19967 42.9614
19968 23.0908
19969 13.0769
19970 28.1959
19971 40.9586
19972 14.1765
19973 16.6897
19974 48.145
19975 94.3658
19976 140.547
19977 35.7357
19978 90.4388
19979 37.3065
19980 26.7036
19981 12.5271
19982 22.5017
19983 17.5144
19984 13.5089
19985 15.0404
19986 26.7429
19987 43.2755
19988 14.687
19989 12.4879
19990 21.5592
19991 22.4232
19992 24.5045
19993 15.7473
19994 16.5327
19995 18.6532
19996 32.4763
19997 43.629
19998 65.6202
19999 32.1621
20000 43.1185
20001 13.7838
20002 44.1787
20003 73.4742
20004 48.2236
20005 109.642
20006 32.0836
20007 20.3811
20008 19.0067
20009 60.79
20010 73.7491
20011 56.863
20012 104.458
20013 42.0582
20014 17.2003
20015 15.8258
20016 28.1959
20017 79.9144
20018 47.124
20019 27.2141
20020 19.5565
20021 40.723
20022 33.7329
20023 14.1372
20024 28.7849
20025 24.9364
20026 11.3098
20027 14.4906
20028 12.8413
20029 19.5565
20030 25.8004
20031 30.7484
20032 19.8313
20033 3.57357
20034 14.0587
20035 69.9791
20036 12.4879
20037 51.4044
20038 3.69138
20039 11.0741
20040 59.8867
20041 15.8258
20042 13.0769
20043 44.2966
20044 19.0459
20045 71.3143
20046 16.0222
20047 23.6013
20048 43.8646
20049 27.0963
20050 28.3922
20051 83.4487
20052 11.5454
20053 22.6588
20054 78.9327
20055 23.2086
20056 48.9697
20057 18.2998
20058 39.3093
20059 12.9198
20060 23.8369
20061 38.9166
20062 13.0376
20063 43.5897
20064 31.4553
20065 25.6826
20066 24.6616
20067 14.2157
20068 29.6096
20069 53.1323
20070 27.3319
20071 20.4204
20072 67.7015
20073 32.0051
20074 15.5509
20075 17.7108
20076 24.4652
20077 47.0455
20078 49.8729
20079 23.2086
20080 32.9868
20081 61.3005
20082 27.4105
20083 20.8524
20084 43.629
20085 47.124
20086 49.2838
20087 18.1035
20088 43.0006
20089 44.9249
20090 27.2534
20091 22.9337
20092 11.9381
20093 17.2395
20094 41.4298
20095 22.0305
20096 26.0753
20097 28.7456
20098 50.8546
20099 34.1256
20100 22.3054
20101 46.8491
20102 21.1273
20103 21.3629
20104 28.5493
20105 21.8341
20106 25.6826
20107 44.0217
20108 32.437
20109 22.9337
20110 26.7036
20111 53.4465
20112 55.2529
20113 16.2185
20114 6.08685
20115 10.4851
20116 40.723
20117 14.2157
20118 28.5493
20119 21.8734
20120 14.8048
20121 33.4188
20122 11.6632
20123 16.5327
20124 16.297
20125 50.1478
20126 22.5802
20127 12.1344
20128 27.057
20129 33.3795
20130 14.6084
20131 9.73896
20132 12.4486
20133 5.14437
20134 15.6687
20135 15.8258
20136 36.4033
20137 26.1145
20138 7.22568
20139 28.51
20140 44.3751
20141 17.3966
20142 25.4862
20143 27.7246
20144 33.0261
20145 24.2689
20146 38.2882
20147 16.9646
20148 34.2827
20149 36.9923
20150 44.7285
20151 58.1589
20152 35.8928
20153 34.5576
20154 33.0261
20155 14.9619
20156 35.5001
20157 29.6881
20158 35.5001
20159 12.3308
20160 25.0935
20161 29.7667
20162 46.9669
20163 26.2324
20164 49.6765
20165 23.4442
20166 22.1875
20167 51.3259
20168 54.9387
20169 28.078
20170 50.4619
20171 45.0427
20172 39.8983
20173 79.0898
20174 30.2379
20175 37.228
20176 48.3806
20177 40.2125
20178 24.583
20179 51.051
20180 44.1787
20181 40.3696
20182 96.6827
20183 37.228
20184 17.9071
20185 15.3546
20186 12.213
20187 16.1007
20188 16.4149
20189 70.8431
20190 37.3065
20191 17.4751
20192 11.0741
20193 30.9055
20194 49.2446
20195 25.0543
20196 9.58188
20197 32.1621
20198 59.4548
20199 54.1926
20200 38.1704
20201 13.5089
20202 24.3867
20203 24.5437
20204 54.546
20205 37.9348
20206 14.0587
20207 10.7992
20208 17.593
20209 56.6273
20210 15.7865
20211 15.5116
20212 14.8048
20213 12.213
20214 53.8784
20215 12.802
20216 4.90875
20217 18.4569
20218 13.9408
20219 29.3347
20220 61.9681
20221 50.4619
20222 21.9519
20223 26.7821
20224 10.76
20225 26.4287
20226 25.5648
20227 56.1561
20228 40.2517
20229 17.7108
20230 17.9464
20231 8.28597
20232 30.7484
20233 11.0741
20234 13.4696
20235 12.0952
20236 17.2003
20237 30.5913
20238 13.5874
20239 32.9475
20240 24.3867
20241 18.4176
20242 56.1954
20243 75.5162
20244 58.9835
20245 26.1145
20246 10.4458
20247 23.7976
20248 46.2601
20249 60.6721
20250 96.6042
20251 32.5941
20252 24.3474
20253 38.5631
20254 43.5504
20255 16.729
20256 41.312
20257 45.3568
20258 16.729
20259 12.2522
20260 15.8651
20261 11.9773
20262 30.4735
20263 33.2224
20264 61.4575
20265 64.7562
20266 14.5299
20267 8.91429
20268 40.1339
20269 18.6925
20270 41.8618
20271 26.2716
20272 76.9299
20273 53.7999
20274 27.4105
20275 45.3961
20276 43.3148
20277 26.4287
20278 32.5941
20279 75.045
20280 28.8634
20281 20.9702
20282 85.4122
20283 33.5758
20284 12.3308
20285 19.3601
20286 11.2705
20287 11.2705
20288 15.0404
20289 11.9381
20290 22.6195
20291 36.2069
20292 28.6671
20293 21.2843
20294 35.5001
20295 24.3474
20296 45.6317
20297 21.7948
20298 53.6428
20299 15.2368
20300 40.4481
20301 60.8292
20302 36.2462
20303 11.781
20304 22.3839
20305 9.89604
20306 16.4541
20307 29.9237
20308 13.0376
20309 82.7419
20310 25.4862
20311 16.4149
20312 32.2014
20313 16.9646
20314 14.9619
20315 7.10787
20316 12.1737
20317 6.99006
20318 11.9381
20319 24.9757
20320 33.458
20321 21.4414
20322 44.2966
20323 12.6057
20324 40.6837
20325 19.203
20326 56.7059
20327 18.8103
20328 57.0593
20329 25.9575
20330 31.6909
20331 12.213
20332 6.75444
20333 11.2312
20334 18.8496
20335 27.0963
20336 27.3319
20337 56.1954
20338 46.0637
20339 66.6019
20340 34.0078
20341 11.781
20342 10.0138
20343 12.8806
20344 36.3247
20345 31.6909
20346 69.6257
20347 44.0609
20348 92.1667
20349 53.8784
20350 21.3629
20351 14.3335
20352 34.1256
20353 21.1665
20354 18.9674
20355 79.0898
20356 37.5421
20357 36.3247
20358 202.947
20359 20.5382
20360 41.8225
20361 75.7518
20362 23.0122
20363 49.4017
20364 34.5183
20365 10.5636
20366 101.788
20367 59.6904
20368 25.4862
20369 28.1959
20370 20.1062
20371 8.87502
20372 15.1582
20373 85.4122
20374 25.2899
20375 10.8778
20376 13.6267
20377 8.28597
20378 72.139
20379 17.6322
20380 5.69415
20381 75.5162
20382 31.5731
20383 77.4797
20384 42.2152
20385 16.729
20386 12.5664
20387 13.6267
20388 22.8944
20389 9.54261
20390 19.6743
20391 23.3656
20392 12.6449
20393 14.255
20394 21.2058
20395 8.44305
20396 21.3629
20397 23.7583
20398 13.5874
20399 20.3419
20400 18.0642
20401 38.681
20402 32.5941
20403 58.2374
20404 33.3402
20405 9.34626
20406 21.7163
20407 52.3862
20408 33.9685
20409 33.1046
20410 7.26495
20411 34.4005
20412 41.4298
20413 62.4393
20414 31.4945
20415 86.5511
20416 41.5084
20417 54.2319
20418 53.6035
20419 25.8789
20420 13.234
20421 41.2728
20422 45.8674
20423 19.3601
20424 77.3226
20425 42.5687
20426 31.0233
20427 58.3552
20428 26.7036
20429 148.794
20430 64.1279
20431 12.7627
20432 37.1494
20433 39.702
20434 17.5537
20435 20.7738
20436 31.848
20437 41.9404
20438 18.6532
20439 22.8159
20440 29.3347
20441 48.3806
20442 28.3922
20443 45.4354
20444 31.0626
20445 14.7655
20446 60.7507
20447 36.2855
20448 66.9161
20449 35.0288
20450 28.4707
20451 68.0549
20452 41.2335
20453 69.3115
20454 52.8181
20455 96.4864
20456 52.2291
20457 17.2395
20458 12.6842
20459 45.671
20460 30.9055
20461 36.364
20462 17.75
20463 12.37
20464 17.5144
20465 21.7556
20466 29.374
20467 19.4387
20468 44.5714
20469 17.7108
20470 15.276
20471 22.2268
20472 9.93531
20473 51.9149
20474 33.3795
20475 15.7865
20476 15.5116
20477 13.9016
20478 11.781
20479 25.5255
20480 17.161
20481 8.99283
20482 28.2744
20483 62.2037
20484 30.2379
20485 38.838
20486 55.6849
20487 35.3823
20488 28.2744
20489 32.3192
20490 56.6666
20491 39.1522
20492 38.6024
20493 98.5677
20494 43.1577
20495 81.7601
20496 50.8546
20497 16.7683
20498 28.4315
20499 59.9653
20500 107.05
20501 172.906
20502 53.7214
20503 53.6035
20504 82.9382
20505 90.2817
20506 34.9503
20507 61.3005
20508 29.9237
20509 21.4021
20510 55.7241
20511 28.3137
20512 115.729
20513 27.2926
20514 19.0067
20515 105.754
20516 57.8447
20517 154.449
20518 33.0653
20519 10.5244
20520 114.943
20521 37.9348
20522 78.9327
20523 19.9099
20524 13.8623
20525 19.9884
20526 22.7766
20527 7.57911
20528 19.8313
20529 12.5271
20530 18.6532
20531 24.9364
20532 13.9016
20533 7.34349
20534 12.1737
20535 14.1765
20536 6.00831
20537 9.69969
20538 11.2705
20539 8.44305
20540 65.306
20541 12.9984
20542 10.0924
20543 133.95
20544 27.2926
20545 6.6759
20546 20.7346
20547 46.9669
20548 37.228
20549 26.9392
20550 27.3319
20551 10.0924
20552 17.2788
20553 28.2351
20554 44.65
20555 49.5587
20556 31.1804
20557 14.5692
20558 21.677
20559 36.796
20560 29.6096
20561 42.176
20562 18.7711
20563 13.5481
20564 20.656
20565 9.11064
20566 16.0222
20567 60.5936
20568 39.5449
20569 9.69969
20570 21.1273
20571 97.8608
20572 60.1616
20573 60.2794
20574 19.9492
20575 26.468
20576 37.1887
20577 16.3363
20578 34.9896
20579 87.1009
20580 69.7042
20581 46.9669
20582 58.9835
20583 27.4497
20584 23.3656
20585 33.1439
20586 23.994
20587 50.03
20588 50.3441
20589 94.9549
20590 49.166
20591 75.1235
20592 158.18
20593 120.323
20594 117.653
20595 33.0261
20596 59.8867
20597 24.4259
20598 37.5421
20599 58.5516
20600 51.483
20601 61.9681
20602 48.0272
20603 20.0277
20604 36.0499
20605 38.9558
20606 13.2733
20607 35.1074
20608 25.9182
20609 38.681
20610 8.67867
20611 28.2351
20612 44.1787
20613 41.7047
20614 23.2478
20615 29.4918
20616 22.5802
20617 7.73619
20618 17.2003
20619 19.8313
20620 21.0094
20621 21.4807
20622 19.4779
20623 47.2811
20624 10.2102
20625 19.3601
20626 17.2003
20627 41.2728
20628 15.5116
20629 22.1483
20630 16.2578
20631 17.4359
20632 27.921
20633 13.5089
20634 8.28597
20635 11.1134
20636 15.8258
20637 10.4458
20638 49.8336
20639 20.1062
20640 6.87225
20641 5.73342
20642 14.6084
20643 6.24393
20644 10.9171
20645 43.9824
20646 39.8983
20647 10.6422
20648 46.2993
20649 16.9254
20650 9.14991
20651 16.3756
20652 68.9188
20653 32.9475
20654 16.8076
20655 14.8833
20656 14.8048
20657 84.2734
20658 24.7008
20659 77.0085
20660 30.5128
20661 70.4896
20662 25.6826
20663 54.3104
20664 16.7683
20665 20.6953
20666 48.4199
20667 32.9475
20668 39.7805
20669 33.2224
20670 11.1527
20671 24.8972
20672 55.6849
20673 40.3303
20674 39.9376
20675 62.2429
20676 47.5167
20677 10.2102
20678 32.3192
20679 38.4061
20680 108.856
20681 40.7623
20682 23.8369
20683 32.3585
20684 16.9646
20685 30.7484
20686 49.2838
20687 82.8204
20688 62.832
20689 22.4232
20690 25.5255
20691 42.2545
20692 16.5327
20693 19.4387
20694 21.2058
20695 17.6715
20696 71.8248
20697 34.8718
20698 8.99283
20699 12.0559
20700 12.2522
20701 7.77546
20702 36.4818
20703 15.3153
20704 61.1041
20705 14.7262
20706 22.3054
20707 7.26495
20708 18.7318
20709 15.4724
20710 3.84846
20711 19.3208
20712 50.3049
20713 36.9923
20714 11.0349
20715 4.75167
20716 51.4044
20717 11.3883
20718 4.55532
20719 8.16816
20720 6.47955
20721 14.0587
20722 9.50334
20723 5.30145
20724 12.8413
20725 31.9658
20726 20.7346
20727 7.14714
20728 11.4276
20729 14.3335
20730 23.2086
20731 30.984
20732 12.0166
20733 7.50057
20734 6.32247
20735 6.36174
20736 2.08131
20737 6.6759
20738 41.0371
20739 13.234
20740 18.1427
20741 4.98729
20742 28.9813
20743 7.73619
20744 7.61838
20745 3.927
20746 2.59182
20747 5.77269
20748 2.47401
20749 6.16539
20750 77.087
20751 2.86671
20752 3.76992
20753 52.9752
20754 2.15985
20755 5.06583
20756 38.1704
20757 4.55532
20758 10.0924
20759 50.7761
20760 11.5847
20761 11.4668
20762 10.6422
20763 10.0924
20764 23.7583
20765 114.511
20766 19.4387
20767 23.4049
20768 17.4751
20769 9.0321
20770 32.3192
20771 91.0279
20772 20.6953
20773 26.036
20774 30.8662
20775 28.2744
20776 79.6003
20777 42.9221
20778 31.5731
20779 8.56086
20780 15.6295
20781 18.2213
20782 6.00831
20783 13.8623
20784 5.14437
20785 8.28597
20786 15.1189
20787 9.30699
20788 37.228
20789 11.5847
20790 29.6096
20791 21.7556
20792 31.4945
20793 22.9337
20794 6.51882
20795 45.2783
20796 44.2573
20797 28.9027
20798 23.0908
20799 6.79371
20800 42.176
20801 20.5382
20802 33.7722
20803 12.4879
20804 6.71517
20805 56.1561
20806 13.5874
20807 50.8154
20808 9.38553
20809 11.4668
20810 33.6544
20811 16.0614
20812 40.4874
20813 19.9884
20814 6.51882
20815 10.9171
20816 38.6417
20817 9.14991
20818 81.3674
20819 6.91152
20820 5.34072
20821 5.02656
20822 66.8768
20823 69.3508
20824 89.5356
20825 67.9764
20826 69.5864
20827 26.468
20828 117.182
20829 103.162
20830 33.6544
20831 21.1665
20832 27.3319
20833 8.79648
20834 114.394
20835 18.614
20836 196.232
20837 13.666
20838 9.18918
20839 237.387
20840 13.823
20841 10.328
20842 8.08962
20843 5.45853
20844 11.5454
20845 5.85123
20846 5.96904
20847 9.11064
20848 3.29868
20849 8.36451
20850 17.593
20851 51.2081
20852 126.567
20853 4.00554
20854 6.71517
20855 44.6893
20856 50.8546
20857 7.22568
20858 4.7124
20859 38.3668
20860 5.8905
20861 11.0741
20862 8.44305
20863 6.00831
20864 12.7627
20865 13.5481
20866 12.4879
20867 6.16539
20868 16.4149
20869 8.56086
20870 15.3938
20871 9.50334
20872 8.91429
20873 8.87502
20874 7.57911
20875 5.92977
20876 10.4851
20877 38.9951
20878 9.18918
20879 2.86671
20880 12.7627
20881 16.2578
20882 13.0376
20883 11.5061
20884 9.93531
20885 8.91429
20886 12.9591
20887 48.0272
20888 50.7761
20889 7.61838
20890 65.738
20891 6.47955
20892 4.86948
20893 12.0166
20894 15.9829
20895 152.76
20896 42.0189
20897 15.4331
20898 13.1947
20899 118.281
20900 39.2307
20901 9.8175
20902 14.8441
20903 7.14714
20904 25.015
20905 22.7766
20906 12.9198
20907 32.4763
20908 28.5493
20909 34.7147
20910 32.2799
20911 84.6661
20912 439.981
20913 40.3696
20914 55.4885
20915 142.943
20916 62.3608
20917 58.1981
20918 24.2296
20919 62.5571
20920 57.9625
20921 102.102
20922 115.886
20923 59.8867
20924 26.9
20925 56.3524
20926 44.9641
20927 48.577
20928 19.2423
20929 10.7992
20930 15.6687
20931 27.0178
20932 56.2346
20933 84.4305
20934 84.6661
20935 31.7694
20936 18.4176
20937 77.1656
20938 26.6251
20939 12.8413
20940 81.5245
20941 24.2689
20942 26.7821
20943 61.3005
20944 12.2522
20945 27.4497
20946 92.4023
20947 16.6112
20948 8.95356
20949 18.0642
20950 7.34349
20951 12.0166
20952 56.1168
20953 9.54261
20954 14.8833
20955 30.8269
20956 29.5703
20957 5.73342
20958 63.3818
20959 15.9829
20960 13.9408
20961 66.2092
20962 14.1372
20963 6.99006
20964 23.4835
20965 72.6495
20966 30.0415
20967 93.3841
20968 22.6588
20969 100.688
20970 20.656
20971 8.71794
20972 9.30699
20973 56.3524
20974 16.6112
20975 25.8004
20976 77.0477
20977 17.5144
20978 18.5354
20979 15.0797
20980 12.3308
20981 5.30145
20982 11.6239
20983 19.203
20984 23.8762
20985 33.5366
20986 13.1162
20987 4.75167
20988 20.9309
20989 28.1173
20990 19.9492
20991 42.2152
20992 39.27
20993 56.7059
20994 32.0051
20995 18.5354
20996 23.9154
20997 17.0824
20998 27.7246
20999 36.1677
21000 16.0222
21001 10.328
21002 13.4696
21003 7.26495
21004 11.0741
21005 11.5061
21006 7.73619
21007 17.2788
21008 15.5116
21009 9.26772
21010 23.13
21011 23.2871
21012 9.11064
21013 31.8087
21014 37.3458
21015 90.3603
21016 76.9299
21017 18.3391
21018 26.9
21019 57.2557
21020 30.7091
21021 8.05035
21022 63.9316
21023 47.3596
21024 12.1737
21025 13.3911
21026 23.7583
21027 133.125
21028 20.6167
21029 21.6378
21030 21.52
21031 57.3735
21032 73.9061
21033 66.6412
21034 102.495
21035 19.2816
21036 28.8634
21037 40.9586
21038 89.3392
21039 68.0549
21040 84.352
21041 45.9852
21042 69.1545
21043 37.0709
21044 17.3181
21045 20.3811
21046 46.1815
21047 71.9819
21048 17.593
21049 33.1046
21050 35.2645
21051 11.9381
21052 61.1041
21053 134.225
21054 23.6405
21055 47.5167
21056 62.2429
21057 22.5802
21058 27.4105
21059 28.3922
21060 14.6477
21061 47.6345
21062 38.2882
21063 66.7197
21064 45.7888
21065 39.1522
21066 13.4303
21067 16.5719
21068 16.0222
21069 41.4691
21070 34.0864
21071 19.0852
21072 41.2728
21073 43.8646
21074 20.8524
21075 46.2208
21076 49.6373
21077 21.7163
21078 10.8778
21079 23.3656
21080 19.1245
21081 12.1737
21082 20.1848
21083 17.3181
21084 12.6057
21085 21.1665
21086 26.5465
21087 26.3109
21088 17.7893
21089 35.1859
21090 71.0002
21091 21.9127
21092 25.4862
21093 15.0797
21094 39.0737
21095 54.1141
21096 71.118
21097 18.5747
21098 20.4989
21099 10.6029
21100 41.5477
21101 99.2746
21102 13.9016
21103 39.4664
21104 63.5389
21105 24.0332
21106 47.1633
21107 11.3883
21108 8.05035
21109 13.823
21110 10.328
21111 17.3573
21112 45.8281
21113 16.2578
21114 22.9337
21115 30.4342
21116 99.5102
21117 14.1372
21118 12.2522
21119 15.8651
21120 9.0321
21121 13.9408
21122 23.4442
21123 142.118
21124 11.8595
21125 12.802
21126 7.0686
21127 59.2584
21128 23.0908
21129 11.8988
21130 3.69138
21131 6.63663
21132 74.9664
21133 9.0321
21134 15.6295
21135 16.4149
21136 27.2534
21137 19.9099
21138 10.9956
21139 46.2601
21140 97.0362
21141 16.0222
21142 17.9464
21143 30.6306
21144 24.151
21145 13.2733
21146 28.2744
21147 70.4111
21148 10.7992
21149 29.4918
21150 8.67867
21151 18.7711
21152 77.3619
21153 12.8413
21154 35.2645
21155 32.9868
21156 23.9547
21157 17.593
21158 35.1074
21159 41.1157
21160 12.0166
21161 5.53707
21162 9.58188
21163 9.34626
21164 16.14
21165 34.9503
21166 40.2517
21167 35.9713
21168 12.8806
21169 10.4458
21170 21.3629
21171 8.52159
21172 42.0189
21173 73.1207
21174 12.0166
21175 29.1383
21176 46.9669
21177 47.556
21178 42.2152
21179 43.6682
21180 35.6964
21181 21.8734
21182 60.947
21183 46.4564
21184 16.5719
21185 15.0797
21186 26.3109
21187 23.994
21188 45.1605
21189 52.3076
21190 14.5692
21191 27.4105
21192 13.4696
21193 21.4807
21194 23.0908
21195 32.9083
21196 8.79648
21197 22.1483
21198 38.681
21199 29.4525
21200 13.1554
21201 5.4978
21202 16.5719
21203 38.9166
21204 30.1594
21205 44.65
21206 30.1986
21207 40.3696
21208 17.161
21209 7.18641
21210 16.14
21211 12.1737
21212 10.8778
21213 6.08685
21214 17.8678
21215 14.6084
21216 18.614
21217 21.2058
21218 27.9602
21219 6.83298
21220 16.8076
21221 27.5675
21222 24.5045
21223 28.6278
21224 29.0991
21225 31.2982
21226 9.11064
21227 20.1455
21228 27.9995
21229 14.4121
21230 11.7025
21231 8.44305
21232 6.32247
21233 23.8369
21234 51.64
21235 23.0122
21236 30.4735
21237 7.61838
21238 23.1693
21239 38.1704
21240 18.1427
21241 16.14
21242 10.7992
21243 72.139
21244 48.2628
21245 64.5992
21246 37.4243
21247 25.9575
21248 34.911
21249 34.7539
21250 15.276
21251 12.0166
21252 31.5338
21253 15.4331
21254 6.63663
21255 9.73896
21256 7.14714
21257 8.20743
21258 25.5648
21259 42.4116
21260 19.9492
21261 12.2915
21262 28.3529
21263 18.182
21264 63.2247
21265 42.6079
21266 17.3966
21267 32.2799
21268 46.4957
21269 40.9193
21270 24.3081
21271 29.0991
21272 24.7794
21273 49.3231
21274 22.8551
21275 14.3335
21276 16.3363
21277 20.8131
21278 45.4354
21279 19.3208
21280 15.4331
21281 48.6163
21282 37.3065
21283 62.1251
21284 16.6897
21285 8.99283
21286 43.8253
21287 15.9043
21288 15.7865
21289 9.14991
21290 10.7207
21291 10.2495
21292 16.4541
21293 5.1051
21294 14.4514
21295 8.87502
21296 13.3125
21297 14.2943
21298 26.4287
21299 11.9381
21300 16.4541
21301 19.4387
21302 18.5354
21303 63.6567
21304 15.5902
21305 22.0697
21306 14.5692
21307 30.9448
21308 20.4989
21309 20.9309
21310 13.4696
21311 14.255
21312 17.161
21313 17.9464
21314 36.4426
21315 19.9099
21316 36.0499
21317 11.2705
21318 4.28043
21319 17.6322
21320 28.0388
21321 11.2705
21322 30.6306
21323 36.1677
21324 19.3208
21325 38.9558
21326 78.8934
21327 22.6195
21328 22.2268
21329 38.3275
21330 43.786
21331 91.1849
21332 11.2312
21333 17.4751
21334 34.5576
21335 33.3402
21336 19.3208
21337 24.9757
21338 66.4448
21339 35.932
21340 18.8496
21341 31.1411
21342 36.4426
21343 84.9803
21344 17.7893
21345 19.635
21346 37.3458
21347 48.0665
21348 21.0094
21349 68.801
21350 17.2003
21351 8.16816
21352 11.4276
21353 7.97181
21354 20.224
21355 87.9648
21356 18.8889
21357 27.5283
21358 20.3419
21359 4.83021
21360 6.47955
21361 27.6853
21362 19.8706
21363 19.3601
21364 19.3208
21365 21.9912
21366 95.6617
21367 9.93531
21368 8.05035
21369 6.91152
21370 33.458
21371 10.2495
21372 20.3419
21373 8.28597
21374 8.91429
21375 69.5472
21376 21.1273
21377 59.6511
21378 19.203
21379 9.62115
21380 25.2506
21381 23.0515
21382 35.5001
21383 51.7579
21384 58.5123
21385 55.1743
21386 113.608
21387 55.0565
21388 36.6389
21389 36.2462
21390 79.5217
21391 28.2744
21392 22.8159
21393 72.4924
21394 31.8087
21395 34.5969
21396 12.7627
21397 28.8242
21398 16.2578
21399 18.5747
21400 58.2767
21401 93.1484
21402 34.5576
21403 18.4569
21404 14.687
21405 16.0614
21406 21.4021
21407 16.0222
21408 21.5592
21409 16.3363
21410 5.41926
21411 17.0039
21412 31.3375
21413 71.0002
21414 35.343
21415 61.3397
21416 32.3977
21417 23.7976
21418 38.7988
21419 15.708
21420 37.6992
21421 38.249
21422 33.7329
21423 40.8015
21424 13.0376
21425 36.5604
21426 44.3751
21427 36.1284
21428 37.4636
21429 49.0482
21430 11.2705
21431 9.50334
21432 12.6449
21433 15.9043
21434 20.8131
21435 16.2185
21436 19.7528
21437 11.9381
21438 8.75721
21439 61.7717
21440 21.3236
21441 40.4481
21442 20.224
21443 11.8988
21444 19.9492
21445 43.1185
21446 15.0404
21447 47.4382
21448 22.7373
21449 44.1787
21450 15.9829
21451 21.1273
21452 33.1439
21453 24.2689
21454 13.666
21455 11.4668
21456 27.2926
21457 79.6788
21458 30.1986
21459 15.7473
21460 51.6008
21461 54.0748
21462 31.8872
21463 21.5985
21464 40.1732
21465 74.4559
21466 32.8297
21467 57.1771
21468 72.4139
21469 30.2379
21470 24.1903
21471 33.3402
21472 51.5222
21473 27.5675
21474 38.4453
21475 34.5183
21476 31.9265
21477 40.6052
21478 12.2915
21479 24.5437
21480 38.0526
21481 20.3026
21482 48.4984
21483 13.666
21484 40.5266
21485 78.6185
21486 77.7153
21487 46.1423
21488 15.5116
21489 118.36
21490 44.8856
21491 15.4331
21492 42.4509
21493 15.3546
21494 51.1295
21495 49.9514
21496 44.1787
21497 20.7738
21498 29.7274
21499 38.5631
21500 10.0531
21501 9.73896
21502 29.531
21503 25.5255
21504 38.2097
21505 27.4105
21506 9.85677
21507 19.635
21508 14.7262
21509 33.9293
21510 26.1145
21511 8.16816
21512 12.4879
21513 12.5271
21514 41.0371
21515 46.8098
21516 8.60013
21517 19.5172
21518 29.0598
21519 50.3049
21520 46.9669
21521 39.27
21522 37.3458
21523 22.1875
21524 20.9309
21525 49.2446
21526 32.0051
21527 38.5631
21528 17.0039
21529 29.1776
21530 30.395
21531 35.1859
21532 63.853
21533 29.1776
21534 15.6295
21535 15.7865
21536 44.8071
21537 41.4691
21538 36.5211
21539 78.7756
21540 30.395
21541 47.0062
21542 36.2855
21543 24.3474
21544 8.71794
21545 40.6837
21546 82.7419
21547 44.5714
21548 31.4553
21549 12.2915
21550 38.0919
21551 36.5604
21552 20.8131
21553 15.8258
21554 8.36451
21555 23.8369
21556 12.1737
21557 31.1804
21558 72.0604
21559 28.51
21560 55.41
21561 30.7091
21562 46.7313
21563 24.4652
21564 21.3629
21565 40.5659
21566 31.848
21567 31.9265
21568 51.7186
21569 83.3309
21570 56.1561
21571 35.3037
21572 18.8103
21573 13.7445
21574 23.2478
21575 29.8059
21576 43.3933
21577 19.3994
21578 36.364
21579 48.8519
21580 16.4149
21581 18.9674
21582 7.50057
21583 19.4779
21584 23.1693
21585 18.8496
21586 27.3712
21587 80.2679
21588 9.18918
21589 14.7262
21590 38.9558
21591 7.0686
21592 13.6267
21593 18.0642
21594 16.8861
21595 9.62115
21596 19.635
21597 6.44028
21598 9.62115
21599 16.4934
21600 15.3546
21601 21.7948
21602 74.9664
21603 32.7512
21604 21.3236
21605 129.512
21606 47.9094
21607 25.5648
21608 22.4232
21609 7.10787
21610 4.35897
21611 11.6239
21612 22.9729
21613 62.9891
21614 14.8441
21615 64.874
21616 29.2561
21617 16.7683
21618 12.7627
21619 47.4382
21620 12.4093
21621 6.2832
21622 18.2213
21623 36.2069
21624 72.728
21625 39.7412
21626 22.0697
21627 6.36174
21628 8.2467
21629 24.4259
21630 23.8369
21631 33.3402
21632 64.3243
21633 10.5244
21634 43.3541
21635 89.0251
21636 18.7318
21637 37.817
21638 64.0494
21639 27.4497
21640 39.6234
21641 29.9237
21642 32.2014
21643 44.5322
21644 21.2058
21645 8.01108
21646 7.30422
21647 12.6842
21648 29.0205
21649 24.8186
21650 17.3966
21651 109.249
21652 18.182
21653 36.1284
21654 33.0653
21655 13.7445
21656 24.7794
21657 49.4409
21658 37.4636
21659 70.1362
21660 56.2739
21661 65.2275
21662 26.9
21663 37.0709
21664 73.6705
21665 39.9769
21666 16.7683
21667 16.9646
21668 11.2312
21669 26.7429
21670 53.2894
21671 83.2131
21672 89.7319
21673 47.5167
21674 16.1007
21675 109.288
21676 27.6068
21677 19.0459
21678 25.604
21679 95.2297
21680 20.1455
21681 15.1582
21682 14.7655
21683 7.18641
21684 72.2175
21685 10.6814
21686 4.75167
21687 5.92977
21688 57.5698
21689 10.4851
21690 9.73896
21691 12.213
21692 31.1018
21693 40.4481
21694 10.9956
21695 71.707
21696 14.8441
21697 11.2312
21698 5.65488
21699 18.6925
21700 62.4
21701 15.4331
21702 13.666
21703 7.42203
21704 26.3502
21705 13.7445
21706 14.255
21707 16.14
21708 14.0587
21709 10.4065
21710 9.50334
21711 14.3335
21712 31.1411
21713 37.385
21714 29.531
21715 17.4359
21716 9.66042
21717 10.5636
21718 13.5481
21719 15.1975
21720 14.1372
21721 30.984
21722 67.5444
21723 23.6798
21724 73.9454
21725 30.5128
21726 49.4409
21727 59.8082
21728 22.3446
21729 12.4879
21730 23.2478
21731 15.9043
21732 20.8916
21733 48.6163
21734 64.6384
21735 14.0979
21736 19.203
21737 42.7258
21738 82.3492
21739 36.2069
21740 15.2368
21741 9.38553
21742 26.036
21743 48.8126
21744 27.1748
21745 76.7729
21746 34.2827
21747 73.3564
21748 28.7064
21749 40.6837
21750 22.8944
21751 29.2169
21752 44.6107
21753 29.6488
21754 70.9609
21755 26.6643
21756 57.9625
21757 15.4331
21758 32.4763
21759 54.8995
21760 22.5802
21761 43.9431
21762 37.5028
21763 16.6112
21764 12.802
21765 6.55809
21766 10.8778
21767 9.58188
21768 12.4486
21769 34.8718
21770 22.6195
21771 13.7052
21772 18.3391
21773 42.8828
21774 22.3054
21775 70.2148
21776 15.5509
21777 37.8563
21778 9.93531
21779 27.6461
21780 100.374
21781 36.9531
21782 21.0094
21783 40.3303
21784 18.6925
21785 19.3601
21786 9.8175
21787 25.3291
21788 35.6179
21789 111.409
21790 23.8762
21791 27.1748
21792 33.4188
21793 131.554
21794 16.4934
21795 10.2887
21796 17.4359
21797 13.823
21798 10.8385
21799 16.14
21800 35.7357
21801 20.1848
21802 31.6909
21803 57.3342
21804 28.1566
21805 21.7163
21806 29.8845
21807 34.7147
21808 25.1328
21809 46.8098
21810 22.2268
21811 18.6925
21812 27.7246
21813 32.437
21814 54.4282
21815 20.8131
21816 10.1709
21817 22.8159
21818 33.0653
21819 14.255
21820 36.2855
21821 27.5675
21822 18.182
21823 15.0011
21824 29.7667
21825 46.6528
21826 25.9182
21827 48.145
21828 45.5139
21829 10.4065
21830 6.08685
21831 31.7694
21832 50.0692
21833 44.7285
21834 35.1074
21835 66.0914
21836 20.6953
21837 8.99283
21838 21.1273
21839 38.681
21840 28.7849
21841 25.6433
21842 17.4751
21843 8.56086
21844 24.9757
21845 30.3164
21846 40.6052
21847 53.9962
21848 41.4691
21849 33.0653
21850 40.4088
21851 19.7135
21852 21.8341
21853 22.3446
21854 58.6301
21855 27.2926
21856 12.4486
21857 13.7052
21858 33.3795
21859 15.5116
21860 11.1134
21861 18.0249
21862 43.8646
21863 14.687
21864 30.8662
21865 13.1947
21866 13.7445
21867 9.85677
21868 19.2423
21869 14.5692
21870 14.6084
21871 9.54261
21872 30.7484
21873 40.3696
21874 10.9171
21875 33.8507
21876 46.8884
21877 42.5687
21878 30.1986
21879 27.3319
21880 58.3159
21881 67.4659
21882 40.4874
21883 15.7473
21884 18.1427
21885 24.1903
21886 10.9956
21887 16.4541
21888 11.0349
21889 28.4707
21890 15.1582
21891 13.6267
21892 29.2169
21893 34.2042
21894 24.4652
21895 28.1566
21896 23.4835
21897 47.3596
21898 47.8701
21899 48.4984
21900 38.1312
21901 16.5719
21902 22.5802
21903 43.5112
21904 52.5433
21905 15.276
21906 18.3784
21907 42.765
21908 47.2025
21909 46.6528
21910 21.8734
21911 17.6322
21912 13.1162
21913 28.3137
21914 45.4747
21915 70.5289
21916 25.2899
21917 23.7976
21918 14.8048
21919 23.6405
21920 47.713
21921 52.8181
21922 50.03
21923 49.166
21924 21.1273
21925 18.4569
21926 48.5377
21927 48.7341
21928 22.6588
21929 44.218
21930 48.1057
21931 49.2838
21932 60.1616
21933 46.8884
21934 30.7091
21935 15.1975
21936 30.5521
21937 42.8043
21938 25.1721
21939 30.9055
21940 30.1594
21941 18.8103
21942 10.8385
21943 35.8928
21944 16.6112
21945 22.8159
21946 27.9995
21947 8.95356
21948 7.42203
21949 13.666
21950 9.66042
21951 14.4906
21952 12.802
21953 23.2086
21954 37.817
21955 7.97181
21956 15.5902
21957 49.9514
21958 23.0908
21959 32.8297
21960 21.5592
21961 26.1538
21962 48.1843
21963 55.3707
21964 15.8651
21965 11.781
21966 16.3363
21967 38.6024
21968 28.51
21969 19.5565
21970 40.6052
21971 40.6444
21972 70.6075
21973 148.833
21974 18.0249
21975 50.0692
21976 47.7916
21977 50.8939
21978 55.4492
21979 68.6047
21980 93.5804
21981 19.203
21982 30.395
21983 52.1113
21984 42.765
21985 25.1721
21986 24.5437
21987 18.0642
21988 17.9071
21989 10.0138
21990 6.47955
21991 10.0138
21992 22.7373
21993 19.3994
21994 14.1765
21995 32.2014
21996 13.6267
21997 34.8325
21998 23.3656
21999 11.5454
22000 15.1189
22001 39.9376
22002 47.3596
22003 15.5902
22004 20.3419
22005 33.5366
22006 44.0609
22007 10.0531
22008 5.06583
22009 18.1035
22010 20.3026
22011 28.1959
22012 21.7556
22013 9.14991
22014 16.6505
22015 42.5687
22016 25.0543
22017 29.3347
22018 31.3767
22019 24.9757
22020 27.1356
22021 25.6433
22022 22.1483
22023 27.4105
22024 13.3518
22025 26.2324
22026 16.0614
22027 52.8967
22028 70.686
22029 73.6312
22030 26.9785
22031 28.3922
22032 15.4724
22033 29.8845
22034 83.5273
22035 65.0311
22036 23.994
22037 12.7235
22038 19.0852
22039 55.1351
22040 34.2827
22041 42.4901
22042 84.1556
22043 22.8551
22044 27.0963
22045 18.2998
22046 43.3933
22047 37.228
22048 42.3723
22049 14.4906
22050 23.2871
22051 11.8203
22052 14.6084
22053 8.28597
22054 26.1931
22055 24.0725
22056 22.8551
22057 18.4176
22058 10.2495
22059 16.0614
22060 7.57911
22061 29.0991
22062 19.7921
22063 12.802
22064 34.8325
22065 33.7722
22066 16.6505
22067 27.9602
22068 21.52
22069 30.0808
22070 41.155
22071 13.7838
22072 20.4989
22073 30.7877
22074 22.5017
22075 28.3922
22076 28.078
22077 42.5294
22078 26.0753
22079 25.7218
22080 11.1919
22081 37.3065
22082 22.5017
22083 28.5886
22084 11.0349
22085 20.3419
22086 48.4984
22087 28.7849
22088 44.4536
22089 27.9995
22090 39.2307
22091 86.1191
22092 106.736
22093 47.2025
22094 46.6135
22095 51.3652
22096 40.0947
22097 31.6516
22098 19.4779
22099 19.3994
22100 30.4735
22101 36.6389
22102 12.2522
22103 32.7904
22104 25.4862
22105 58.4338
22106 49.4017
22107 26.3109
22108 9.73896
22109 8.87502
22110 16.9646
22111 20.5775
22112 40.6052
22113 10.8778
22114 26.7429
22115 35.1466
22116 17.9071
22117 19.8706
22118 7.97181
22119 36.0891
22120 57.3342
22121 42.6865
22122 53.1323
22123 50.4619
22124 22.1483
22125 12.5271
22126 54.1926
22127 38.4846
22128 27.489
22129 76.7729
22130 19.8313
22131 21.3629
22132 31.2589
22133 53.8392
22134 95.0334
22135 33.2224
22136 9.69969
22137 28.1959
22138 62.4
22139 24.8972
22140 36.7174
22141 90.321
22142 14.4906
22143 20.1848
22144 101.12
22145 23.7976
22146 279.956
22147 34.2827
22148 14.9619
22149 15.0011
22150 59.9653
22151 42.4901
22152 19.7921
22153 10.0138
22154 17.7893
22155 13.1162
22156 25.9967
22157 13.1947
22158 4.86948
22159 8.32524
22160 20.4204
22161 9.77823
22162 85.962
22163 18.8496
22164 7.61838
22165 35.8142
22166 32.437
22167 45.7888
22168 19.4387
22169 12.4879
22170 7.30422
22171 11.7417
22172 21.0487
22173 16.8468
22174 21.7556
22175 10.1709
22176 27.1748
22177 27.2141
22178 28.4707
22179 21.2451
22180 12.7627
22181 12.6057
22182 11.781
22183 13.1554
22184 30.6306
22185 8.05035
22186 23.4049
22187 77.0085
22188 46.2208
22189 64.9918
22190 45.082
22191 31.848
22192 10.5244
22193 14.0194
22194 64.7955
22195 11.4668
22196 20.0277
22197 69.233
22198 17.8286
22199 39.1522
22200 73.6705
22201 36.3247
22202 69.9399
22203 48.2628
22204 36.4033
22205 11.1919
22206 6.40101
22207 11.6239
22208 10.4065
22209 10.4851
22210 27.1356
22211 41.3906
22212 92.4023
22213 31.0626
22214 87.0223
22215 22.9337
22216 51.0117
22217 49.9907
22218 58.8657
22219 39.0737
22220 18.6925
22221 11.6632
22222 13.3911
22223 9.26772
22224 9.30699
22225 17.3573
22226 27.1356
22227 94.4443
22228 34.4791
22229 18.4569
22230 62.8713
22231 15.1189
22232 7.89327
22233 23.4835
22234 23.2871
22235 33.7329
22236 77.6368
22237 57.02
22238 22.0697
22239 40.4481
22240 14.7262
22241 7.65765
22242 23.8762
22243 19.5172
22244 31.6516
22245 62.7535
22246 27.4497
22247 41.2728
22248 34.5969
22249 49.4409
22250 121.462
22251 88.0041
22252 33.2224
22253 10.8385
22254 20.3419
22255 25.9967
22256 24.9757
22257 22.8159
22258 56.5488
22259 47.2025
22260 45.1212
22261 20.6167
22262 9.93531
22263 18.6925
22264 27.5675
22265 11.781
22266 40.8408
22267 81.1711
22268 33.301
22269 28.1566
22270 25.4862
22271 16.4934
22272 21.1273
22273 15.9436
22274 10.6029
22275 18.182
22276 46.7706
22277 55.1351
22278 18.9281
22279 12.0952
22280 35.5786
22281 43.2363
22282 80.7391
22283 27.9995
22284 17.3181
22285 8.67867
22286 15.3546
22287 63.264
22288 22.8159
22289 20.7738
22290 31.7694
22291 20.1062
22292 17.1217
22293 46.5742
22294 20.3026
22295 74.5737
22296 18.6532
22297 56.431
22298 15.1975
22299 20.8131
22300 10.9171
22301 17.0432
22302 37.228
22303 27.2141
22304 76.2231
22305 27.057
22306 90.321
22307 23.562
22308 41.1942
22309 14.1372
22310 13.7838
22311 28.1566
22312 18.7318
22313 24.2296
22314 25.0543
22315 21.52
22316 10.1709
22317 20.2633
22318 24.7401
22319 26.9392
22320 19.8313
22321 23.2871
22322 69.7042
22323 19.5565
22324 57.0986
22325 14.8441
22326 4.63386
22327 9.07137
22328 51.0903
22329 26.5465
22330 13.823
22331 9.4248
22332 16.1007
22333 37.2672
22334 35.4215
22335 51.3259
22336 36.0106
22337 28.7456
22338 40.0161
22339 13.5481
22340 38.681
22341 37.228
22342 24.583
22343 51.6008
22344 41.1942
22345 18.8889
22346 36.8745
22347 30.0415
22348 20.1062
22349 45.3568
22350 16.14
22351 31.9658
22352 42.765
22353 22.7766
22354 17.3966
22355 20.5775
22356 9.62115
22357 42.6472
22358 37.7777
22359 44.1787
22360 31.8087
22361 10.7992
22362 26.7821
22363 39.1522
22364 44.5714
22365 18.5747
22366 38.3668
22367 44.5322
22368 14.3335
22369 22.7373
22370 34.6754
22371 26.8607
22372 42.2938
22373 65.6202
22374 17.1217
22375 27.5675
22376 60.5543
22377 74.6915
22378 48.577
22379 53.9962
22380 49.4017
22381 29.2954
22382 15.7865
22383 36.6782
22384 89.8105
22385 86.0013
22386 53.6821
22387 43.3148
22388 11.8595
22389 16.14
22390 32.4763
22391 21.2058
22392 41.6655
22393 89.3
22394 88.0433
22395 45.5532
22396 35.2645
22397 13.234
22398 13.234
22399 24.8186
22400 15.6687
22401 26.1538
22402 14.0194
22403 8.83575
22404 10.1317
22405 13.0769
22406 32.1229
22407 52.1898
22408 66.327
22409 28.1173
22410 11.5061
22411 10.4065
22412 25.5255
22413 26.3502
22414 19.3994
22415 42.7258
22416 26.036
22417 29.0598
22418 25.6826
22419 41.6655
22420 42.2938
22421 45.239
22422 36.5604
22423 29.8845
22424 79.8359
22425 51.4044
22426 18.7318
22427 8.67867
22428 37.228
22429 20.2633
22430 26.3109
22431 14.9619
22432 48.6555
22433 22.0305
22434 14.0587
22435 86.0406
22436 26.7036
22437 51.2081
22438 39.8983
22439 56.0776
22440 50.03
22441 22.8159
22442 20.4204
22443 8.67867
22444 15.1189
22445 11.1919
22446 6.71517
22447 28.4707
22448 37.7385
22449 12.7627
22450 40.723
22451 22.7373
22452 37.817
22453 34.6361
22454 15.6687
22455 76.3016
22456 31.9658
22457 49.4017
22458 22.1483
22459 15.5902
22460 33.6151
22461 18.6532
22462 10.328
22463 13.3911
22464 14.6477
22465 31.2589
22466 98.4106
22467 30.8269
22468 39.5449
22469 40.6052
22470 42.765
22471 50.3834
22472 28.3922
22473 25.1328
22474 43.3541
22475 54.1533
22476 17.8678
22477 126.724
22478 35.8928
22479 30.8662
22480 48.1843
22481 26.1145
22482 14.8441
22483 33.89
22484 52.7789
22485 18.5354
22486 9.89604
22487 81.5638
22488 28.3137
22489 13.2733
22490 33.9293
22491 14.6084
22492 47.6738
22493 51.5615
22494 40.2517
22495 62.4393
22496 39.0737
22497 22.5017
22498 85.4515
22499 36.5996
22500 22.3839
22501 102.887
22502 22.3446
22503 7.97181
22504 49.2838
22505 22.7373
22506 27.8424
22507 23.2086
22508 14.4121
22509 5.14437
22510 14.0979
22511 54.1533
22512 25.5255
22513 33.1831
22514 86.0798
22515 30.3557
22516 8.87502
22517 22.5017
22518 64.5599
22519 24.7794
22520 17.7108
22521 37.1101
22522 118.36
22523 37.4243
22524 13.666
22525 32.437
22526 27.9602
22527 36.4033
22528 25.8397
22529 20.8916
22530 42.4901
22531 26.5465
22532 16.4934
22533 13.6267
22534 18.8103
22535 20.9309
22536 31.8872
22537 30.1594
22538 38.681
22539 20.3811
22540 11.0349
22541 8.44305
22542 7.65765
22543 20.4989
22544 31.4553
22545 12.1737
22546 8.36451
22547 7.4613
22548 8.91429
22549 17.6715
22550 11.7417
22551 4.55532
22552 14.1372
22553 11.3098
22554 6.16539
22555 18.5354
22556 134.853
22557 34.1256
22558 50.03
22559 7.4613
22560 7.73619
22561 17.161
22562 95.3476
22563 28.7456
22564 23.3656
22565 63.5781
22566 6.91152
22567 31.3375
22568 149.737
22569 31.5731
22570 18.3784
22571 72.1783
22572 33.6544
22573 32.5156
22574 24.3081
22575 132.458
22576 39.702
22577 15.6687
22578 13.7052
22579 31.0233
22580 86.6296
22581 82.5848
22582 97.5074
22583 74.2203
22584 25.2113
22585 59.8082
22586 108.542
22587 42.4116
22588 52.3076
22589 40.1339
22590 23.6013
22591 86.7867
22592 31.0626
22593 17.161
22594 81.0533
22595 33.5758
22596 62.9498
22597 127.47
22598 20.4597
22599 30.7877
22600 18.3391
22601 19.4387
22602 16.14
22603 100.178
22604 36.1677
22605 98.4892
22606 28.3529
22607 26.2324
22608 22.6981
22609 22.4624
22610 71.6285
22611 13.0376
22612 61.2219
22613 5.18364
22614 13.0376
22615 99.6673
22616 10.5636
22617 5.69415
22618 4.83021
22619 5.45853
22620 15.2368
22621 6.16539
22622 58.905
22623 52.5825
22624 25.5648
22625 20.656
22626 11.8988
22627 51.483
22628 14.6084
22629 41.0764
22630 23.4835
22631 10.5636
22632 15.8651
22633 8.48232
22634 29.8452
22635 23.6798
22636 18.8889
22637 39.6234
22638 39.9376
22639 22.6981
22640 44.1787
22641 34.0078
22642 19.7135
22643 14.9619
22644 12.2522
22645 40.0161
22646 72.4924
22647 13.1554
22648 19.7921
22649 45.3961
22650 42.3723
22651 55.4885
22652 53.9177
22653 21.52
22654 21.8734
22655 76.4587
22656 34.5969
22657 37.4243
22658 32.6334
22659 6.44028
22660 44.0217
22661 28.4707
22662 42.6865
22663 45.2783
22664 49.9514
22665 32.7119
22666 89.6927
22667 87.1009
22668 56.7059
22669 50.1871
22670 27.7246
22671 9.77823
22672 11.1527
22673 37.5028
22674 66.4448
22675 25.0935
22676 29.6096
22677 45.7888
22678 11.5847
22679 35.8928
22680 27.0178
22681 40.9586
22682 67.4659
22683 21.1273
22684 43.197
22685 61.1434
22686 25.5255
22687 21.8734
22688 24.3867
22689 31.4553
22690 12.0166
22691 15.7473
22692 6.99006
22693 24.8972
22694 39.4271
22695 9.97458
22696 15.1189
22697 17.6715
22698 17.3573
22699 20.1848
22700 17.6322
22701 71.2358
22702 13.2733
22703 39.6234
22704 12.7235
22705 55.41
22706 10.4851
22707 17.161
22708 51.7579
22709 29.4132
22710 12.7235
22711 21.8341
22712 19.1245
22713 19.3601
22714 20.3026
22715 22.8944
22716 92.7557
22717 34.4398
22718 11.349
22719 18.5354
22720 29.3347
22721 41.0764
22722 89.1429
22723 49.9514
22724 23.8762
22725 25.1721
22726 62.5178
22727 36.8353
22728 12.0166
22729 25.7218
22730 17.6322
22731 17.2788
22732 12.0559
22733 26.5465
22734 45.2783
22735 22.8159
22736 50.1871
22737 22.5802
22738 26.3894
22739 7.97181
22740 42.4116
22741 57.452
22742 44.0217
22743 27.3712
22744 12.6449
22745 29.531
22746 30.0808
22747 29.531
22748 23.4049
22749 12.4486
22750 25.6826
22751 30.9055
22752 23.6798
22753 20.5775
22754 16.3756
22755 7.42203
22756 24.3867
22757 20.6167
22758 23.7191
22759 75.7518
22760 22.8944
22761 10.0531
22762 38.838
22763 15.1975
22764 96.2508
22765 16.1007
22766 38.4061
22767 30.0415
22768 29.5703
22769 16.14
22770 19.5957
22771 29.2169
22772 30.7484
22773 19.203
22774 73.6705
22775 36.7174
22776 13.234
22777 39.3093
22778 13.0769
22779 17.0039
22780 30.6699
22781 23.4442
22782 59.8867
22783 13.5874
22784 5.30145
22785 17.9071
22786 38.0134
22787 16.3363
22788 25.015
22789 39.1129
22790 22.4232
22791 31.5731
22792 10.6422
22793 8.40378
22794 20.3419
22795 46.1815
22796 69.1152
22797 41.155
22798 23.6798
22799 10.7207
22800 12.3308
22801 36.0106
22802 53.525
22803 31.8087
22804 49.5195
22805 54.1926
22806 33.6544
22807 96.6435
22808 17.8286
22809 35.5786
22810 54.3497
22811 51.2081
22812 17.75
22813 15.3546
22814 23.2478
22815 55.0958
22816 78.6578
22817 19.9884
22818 12.0559
22819 36.6389
22820 80.0323
22821 13.4303
22822 4.94802
22823 5.57634
22824 23.6405
22825 18.6532
22826 8.44305
22827 61.6146
22828 37.228
22829 35.5786
22830 19.203
22831 38.0526
22832 89.9283
22833 77.1656
22834 30.6699
22835 18.6532
22836 34.2042
22837 37.4636
22838 54.4282
22839 67.7015
22840 32.7512
22841 11.0349
22842 18.3784
22843 72.3746
22844 40.9979
22845 135.756
22846 31.0233
22847 11.1527
22848 20.6953
22849 22.5017
22850 14.9619
22851 42.4901
22852 41.9011
22853 31.5338
22854 56.5488
22855 21.0487
22856 83.6844
22857 41.5477
22858 61.5361
22859 32.0836
22860 24.3474
22861 54.4675
22862 43.4326
22863 33.2224
22864 13.9801
22865 21.088
22866 9.14991
22867 21.3629
22868 15.708
22869 19.0459
22870 26.7821
22871 21.7163
22872 24.8186
22873 17.3573
22874 16.9254
22875 15.1582
22876 27.921
22877 32.1229
22878 42.2545
22879 22.9729
22880 28.3922
22881 36.4426
22882 40.8015
22883 30.984
22884 11.4276
22885 31.7302
22886 26.7821
22887 14.2157
22888 35.6964
22889 117.574
22890 16.6505
22891 20.2633
22892 13.3125
22893 34.4398
22894 53.525
22895 26.6251
22896 98.6462
22897 23.6013
22898 35.5001
22899 17.6715
22900 11.6632
22901 10.2887
22902 8.75721
22903 22.4232
22904 31.4945
22905 113.372
22906 82.2314
22907 54.6638
22908 22.2268
22909 52.3862
22910 20.3026
22911 63.6959
22912 20.4204
22913 11.349
22914 95.3868
22915 4.75167
22916 6.24393
22917 9.62115
22918 5.81196
22919 17.4359
22920 10.1709
22921 7.30422
22922 30.7484
22923 157.512
22924 19.7135
22925 23.8762
22926 35.932
22927 49.1268
22928 38.9951
22929 39.3093
22930 113.098
22931 53.093
22932 25.4862
22933 29.531
22934 76.3409
22935 42.8828
22936 19.5172
22937 23.0515
22938 19.203
22939 66.8375
22940 24.0725
22941 29.0991
22942 27.6068
22943 19.635
22944 19.2816
22945 26.0753
22946 30.1986
22947 30.9055
22948 8.12889
22949 12.802
22950 12.6842
22951 23.994
22952 15.7865
22953 18.0249
22954 24.2296
22955 23.2871
22956 21.4021
22957 36.8353
22958 88.5538
22959 53.8784
22960 19.9492
22961 14.0979
22962 45.671
22963 119.577
22964 27.9995
22965 21.7163
22966 39.1522
22967 43.3933
22968 50.3049
22969 17.7108
22970 10.4851
22971 25.2899
22972 29.4525
22973 17.6715
22974 15.4331
22975 14.0587
22976 27.489
22977 7.57911
22978 3.25941
22979 32.1621
22980 4.59459
22981 3.49503
22982 41.7833
22983 6.87225
22984 33.2617
22985 66.9161
22986 14.2943
22987 6.20466
22988 17.2788
22989 5.18364
22990 8.71794
22991 7.93254
22992 12.8413
22993 12.6057
22994 26.0753
22995 32.7512
22996 15.9436
22997 24.2296
22998 39.4271
22999 21.5592
23000 28.7064
23001 19.4387
23002 12.6842
23003 41.4691
23004 25.447
23005 63.3032
23006 33.8115
23007 50.6583
23008 38.7595
23009 21.4414
23010 30.8269
23011 19.0459
23012 21.2843
23013 58.3552
23014 36.4033
23015 19.5565
23016 25.3291
23017 8.95356
23018 17.0039
23019 45.4354
23020 16.6112
23021 22.0697
23022 14.1372
23023 17.5144
23024 10.2102
23025 13.4303
23026 25.5648
23027 40.4874
23028 42.9614
23029 46.2208
23030 24.7794
23031 38.1312
23032 27.057
23033 67.4659
23034 45.9852
23035 38.1312
23036 29.6488
23037 18.6925
23038 47.2418
23039 41.5869
23040 87.3757
23041 78.2258
23042 50.8546
23043 55.999
23044 64.285
23045 37.1887
23046 70.3326
23047 66.3663
23048 31.9658
23049 48.7341
23050 26.468
23051 20.4204
23052 49.9514
23053 18.4176
23054 14.8048
23055 75.9482
23056 16.7683
23057 12.4879
23058 60.3187
23059 21.2058
23060 24.583
23061 43.4719
23062 29.374
23063 42.7258
23064 30.8662
23065 7.73619
23066 37.7385
23067 29.374
23068 23.2478
23069 30.9055
23070 24.8972
23071 18.8103
23072 35.8535
23073 34.5183
23074 15.4724
23075 54.978
23076 32.5941
23077 15.4724
23078 30.9448
23079 99.7851
23080 32.2014
23081 62.7142
23082 28.2744
23083 12.7627
23084 36.5604
23085 81.5245
23086 31.9265
23087 32.5548
23088 40.6837
23089 16.5327
23090 25.3291
23091 17.161
23092 36.6782
23093 50.1478
23094 35.5001
23095 23.7583
23096 43.2363
23097 27.7246
23098 12.8413
23099 36.0106
23100 54.3104
23101 46.4957
23102 91.3027
23103 85.9228
23104 116.082
23105 48.0272
23106 21.8341
23107 6.47955
23108 31.5731
23109 99.3924
23110 12.9591
23111 16.2578
23112 12.802
23113 10.4458
23114 17.5144
23115 15.2368
23116 12.9198
23117 25.3684
23118 22.4624
23119 12.7235
23120 32.5941
23121 30.1201
23122 13.3911
23123 40.291
23124 152.171
23125 18.5354
23126 35.6572
23127 16.3363
23128 17.4751
23129 32.3192
23130 18.4176
23131 11.349
23132 24.3474
23133 19.0852
23134 10.9171
23135 45.8281
23136 125.036
23137 58.7086
23138 39.1129
23139 12.6842
23140 11.1527
23141 12.802
23142 11.6632
23143 20.3811
23144 37.7777
23145 80.9747
23146 29.8059
23147 24.9757
23148 8.91429
23149 7.38276
23150 32.1621
23151 115.454
23152 12.6449
23153 16.1007
23154 13.8623
23155 8.79648
23156 15.3153
23157 13.9016
23158 31.1018
23159 125.468
23160 53.3287
23161 55.1351
23162 16.9646
23163 47.6345
23164 5.65488
23165 9.58188
23166 14.6084
23167 11.7417
23168 69.9006
23169 24.2689
23170 7.81473
23171 15.708
23172 9.0321
23173 9.69969
23174 19.1638
23175 24.3867
23176 32.869
23177 92.6379
23178 45.5925
23179 97.3503
23180 37.228
23181 26.2716
23182 13.666
23183 69.8221
23184 110.231
23185 31.9265
23186 46.1815
23187 48.3414
23188 73.5134
23189 146.516
23190 52.7396
23191 58.6694
23192 54.7031
23193 104.144
23194 47.556
23195 19.0459
23196 77.5583
23197 37.1494
23198 28.1959
23199 38.838
23200 9.58188
23201 10.6029
23202 53.0145
23203 26.9392
23204 21.0094
23205 11.5847
23206 70.4896
23207 28.942
23208 32.7119
23209 8.05035
23210 15.6687
23211 5.41926
23212 13.666
23213 17.5144
23214 15.3938
23215 7.854
23216 6.87225
23217 20.8131
23218 7.77546
23219 3.37722
23220 6.6759
23221 18.2213
23222 13.4303
23223 53.2108
23224 9.30699
23225 4.00554
23226 9.97458
23227 11.7417
23228 15.9436
23229 7.97181
23230 21.5592
23231 42.1367
23232 11.2312
23233 16.4149
23234 19.6743
23235 13.666
23236 24.3081
23237 36.2855
23238 31.6516
23239 56.7451
23240 33.2224
23241 39.2307
23242 41.8618
23243 33.1831
23244 49.7551
23245 33.9685
23246 16.3363
23247 33.5366
23248 24.1118
23249 44.9249
23250 62.5571
23251 18.8496
23252 16.2578
23253 26.5072
23254 50.5798
23255 51.64
23256 19.6743
23257 37.3065
23258 57.7269
23259 44.4536
23260 85.373
23261 29.8452
23262 31.5338
23263 24.3867
23264 7.26495
23265 14.0587
23266 77.2441
23267 21.7163
23268 12.6057
23269 9.34626
23270 8.83575
23271 12.3308
23272 8.60013
23273 16.0614
23274 7.50057
23275 20.3419
23276 39.0344
23277 29.0991
23278 18.5747
23279 10.8778
23280 33.5366
23281 14.1372
23282 10.2102
23283 19.9492
23284 27.4105
23285 37.385
23286 46.6135
23287 34.9503
23288 24.583
23289 41.5869
23290 19.0067
23291 11.6632
23292 46.8491
23293 46.4564
23294 37.4636
23295 16.4541
23296 11.8595
23297 15.2368
23298 19.7921
23299 10.3673
23300 12.213
23301 29.374
23302 15.7473
23303 22.8944
23304 36.4426
23305 15.9436
23306 36.5211
23307 15.9829
23308 38.838
23309 40.7623
23310 16.9646
23311 9.50334
23312 13.5089
23313 14.1372
23314 22.6195
23315 41.5084
23316 24.4259
23317 12.5271
23318 43.2363
23319 114.786
23320 39.702
23321 42.6472
23322 31.1018
23323 29.4132
23324 49.2053
23325 17.0039
23326 12.0166
23327 5.41926
23328 20.3026
23329 34.5183
23330 22.1483
23331 35.0288
23332 8.56086
23333 19.8313
23334 10.6814
23335 17.161
23336 25.9575
23337 24.0725
23338 32.1621
23339 17.5537
23340 17.5537
23341 12.9591
23342 32.5548
23343 43.5504
23344 62.0073
23345 16.4934
23346 33.1046
23347 15.0797
23348 14.4514
23349 24.8186
23350 71.0787
23351 18.0642
23352 18.9281
23353 37.6599
23354 23.6013
23355 22.3054
23356 25.0935
23357 14.5692
23358 23.8762
23359 17.7108
23360 13.666
23361 26.7821
23362 29.0598
23363 9.66042
23364 10.6029
23365 30.3164
23366 36.8745
23367 20.656
23368 43.9039
23369 14.6084
23370 15.3546
23371 12.7627
23372 16.5327
23373 30.6699
23374 53.8392
23375 25.4862
23376 43.1185
23377 72.571
23378 19.9099
23379 30.1986
23380 58.1589
23381 8.87502
23382 25.2899
23383 42.2938
23384 38.681
23385 17.161
23386 9.62115
23387 17.3573
23388 21.677
23389 16.0222
23390 36.2069
23391 33.9293
23392 14.9619
23393 19.3208
23394 22.541
23395 28.0388
23396 33.4973
23397 24.8579
23398 7.73619
23399 9.66042
23400 4.86948
23401 10.4851
23402 5.1051
23403 6.16539
23404 38.7595
23405 12.1344
23406 28.942
23407 21.7163
23408 11.5454
23409 20.3419
23410 33.0261
23411 25.8789
23412 37.4243
23413 19.3208
23414 18.2213
23415 9.62115
23416 13.4696
23417 40.1339
23418 85.373
23419 33.0261
23420 19.7135
23421 11.5847
23422 10.2102
23423 8.87502
23424 11.5454
23425 48.9304
23426 56.7059
23427 23.9154
23428 35.6964
23429 36.4818
23430 21.4807
23431 27.6853
23432 33.458
23433 29.7274
23434 18.9281
23435 17.2003
23436 22.9337
23437 28.1173
23438 16.0614
23439 15.5509
23440 9.66042
23441 38.1312
23442 39.5842
23443 27.2141
23444 24.4652
23445 23.4442
23446 38.681
23447 46.1423
23448 69.1545
23449 39.5056
23450 76.7729
23451 47.0847
23452 86.2369
23453 160.379
23454 40.4481
23455 63.8137
23456 30.8662
23457 17.9464
23458 24.9757
23459 16.6897
23460 13.7445
23461 23.8762
23462 18.3784
23463 10.7992
23464 85.1766
23465 14.8833
23466 11.8203
23467 23.6798
23468 72.2961
23469 10.2887
23470 7.26495
23471 106.657
23472 14.2943
23473 5.8905
23474 12.5271
23475 8.56086
23476 5.18364
23477 11.5847
23478 14.4906
23479 6.24393
23480 10.9956
23481 7.10787
23482 5.41926
23483 30.7091
23484 12.0559
23485 16.4541
23486 19.0852
23487 9.18918
23488 8.71794
23489 27.6068
23490 35.5001
23491 15.2368
23492 25.3291
23493 16.6112
23494 87.4543
23495 24.0332
23496 32.5548
23497 39.6234
23498 24.9364
23499 16.1007
23500 25.0543
23501 19.8706
23502 9.69969
23503 20.7346
23504 40.5659
23505 33.4973
23506 47.7916
23507 204.204
23508 23.2871
23509 29.8452
23510 104.615
23511 61.9681
23512 42.7258
23513 24.6223
23514 13.823
23515 14.7655
23516 17.161
23517 73.8669
23518 34.4005
23519 32.7512
23520 18.3391
23521 15.2368
23522 36.4818
23523 60.1224
23524 14.687
23525 32.7512
23526 16.9254
23527 36.7174
23528 138.937
23529 26.6251
23530 9.34626
23531 28.078
23532 19.8706
23533 15.1582
23534 22.0697
23535 13.823
23536 9.89604
23537 27.9602
23538 43.8646
23539 38.6024
23540 61.6539
23541 23.8762
23542 11.2705
23543 28.8634
23544 20.8916
23545 7.61838
23546 24.3474
23547 44.8071
23548 27.057
23549 32.9083
23550 22.7766
23551 29.2954
23552 21.6378
23553 28.7849
23554 7.65765
23555 11.0741
23556 23.2871
23557 12.0166
23558 13.0376
23559 30.9448
23560 8.99283
23561 19.0459
23562 61.2219
23563 13.7838
23564 17.0824
23565 47.0455
23566 18.9281
23567 34.9503
23568 77.5975
23569 25.6433
23570 43.3148
23571 106.657
23572 16.9254
23573 23.7583
23574 89.4963
23575 12.7235
23576 20.224
23577 87.6114
23578 20.5775
23579 26.5465
23580 32.6334
23581 30.5521
23582 38.0134
23583 76.4587
23584 38.681
23585 57.1378
23586 24.1118
23587 10.4458
23588 32.7904
23589 28.8634
23590 36.3247
23591 50.619
23592 25.9182
23593 37.6207
23594 20.7346
23595 11.2705
23596 36.9531
23597 62.7142
23598 17.2003
23599 37.4636
23600 27.057
23601 57.0986
23602 25.8789
23603 11.1919
23604 19.1245
23605 10.1709
23606 18.7318
23607 37.7385
23608 77.3226
23609 31.6123
23610 32.2014
23611 19.3994
23612 56.8237
23613 94.1302
23614 55.7241
23615 25.8397
23616 17.5537
23617 14.4121
23618 36.9138
23619 62.3215
23620 25.1328
23621 37.0316
23622 29.1383
23623 54.7816
23624 37.385
23625 16.3756
23626 51.0903
23627 27.2534
23628 26.3894
23629 14.1765
23630 26.7036
23631 42.765
23632 21.9912
23633 26.8607
23634 12.6057
23635 31.8872
23636 20.4204
23637 82.4277
23638 8.2467
23639 12.802
23640 53.525
23641 6.91152
23642 6.95079
23643 23.8762
23644 7.65765
23645 7.89327
23646 26.4287
23647 7.02933
23648 11.9773
23649 46.0244
23650 8.48232
23651 16.6505
23652 51.8364
23653 11.5454
23654 12.0166
23655 7.89327
23656 16.9254
23657 11.8988
23658 12.0559
23659 17.6322
23660 10.6029
23661 11.8203
23662 14.3335
23663 34.6754
23664 113.922
23665 48.3021
23666 57.1378
23667 21.0487
23668 38.0134
23669 59.8867
23670 49.9122
23671 63.9316
23672 10.2887
23673 26.3109
23674 11.5061
23675 21.6378
23676 71.7463
23677 56.3132
23678 39.0344
23679 15.6687
23680 37.7777
23681 21.9912
23682 60.3187
23683 47.2025
23684 27.1748
23685 43.0399
23686 87.847
23687 27.9602
23688 24.3081
23689 44.3751
23690 178.521
23691 20.8524
23692 11.9381
23693 15.4331
23694 20.1062
23695 26.0753
23696 69.7042
23697 14.5299
23698 20.6167
23699 35.8535
23700 50.2656
23701 21.4414
23702 26.2716
23703 33.9685
23704 82.2706
23705 42.8043
23706 16.4149
23707 9.46407
23708 22.4624
23709 27.0963
23710 72.5317
23711 107.639
23712 108.385
23713 68.1727
23714 60.0046
23715 43.0792
23716 26.1145
23717 43.3541
23718 20.4989
23719 33.2617
23720 30.5913
23721 34.1649
23722 23.7583
23723 9.11064
23724 18.0249
23725 48.3414
23726 56.7844
23727 34.6361
23728 21.0094
23729 7.81473
23730 7.93254
23731 165.17
23732 18.4569
23733 25.7218
23734 14.8048
23735 82.7419
23736 21.9912
23737 6.91152
23738 17.9071
23739 6.32247
23740 9.93531
23741 19.5957
23742 39.5842
23743 14.1765
23744 7.34349
23745 13.7052
23746 38.0919
23747 51.051
23748 12.7627
23749 9.97458
23750 12.0559
23751 20.4597
23752 48.1843
23753 9.11064
23754 18.6532
23755 23.5227
23756 15.0797
23757 20.4204
23758 45.1212
23759 30.7484
23760 14.3728
23761 20.7346
23762 9.50334
23763 25.7611
23764 38.7988
23765 168.115
23766 22.8159
23767 15.5509
23768 12.9984
23769 23.6405
23770 44.2966
23771 106.814
23772 51.5615
23773 10.9563
23774 31.1018
23775 34.0078
23776 43.7468
23777 26.7821
23778 26.036
23779 20.656
23780 40.2517
23781 61.3397
23782 50.5405
23783 42.5687
23784 62.2429
23785 188.025
23786 53.7606
23787 63.2247
23788 43.0399
23789 169.214
23790 52.7396
23791 89.3392
23792 36.6389
23793 49.5195
23794 64.874
23795 72.8458
23796 45.1998
23797 57.3735
23798 20.5382
23799 30.0808
23800 40.8015
23801 63.6567
23802 27.8817
23803 23.4049
23804 37.9741
23805 47.4774
23806 35.0288
23807 45.1998
23808 25.3684
23809 27.0963
23810 12.4093
23811 28.942
23812 33.89
23813 12.6449
23814 30.7091
23815 16.0222
23816 9.38553
23817 16.729
23818 91.8133
23819 21.9912
23820 11.5847
23821 19.9492
23822 22.1875
23823 26.9
23824 88.1219
23825 23.6798
23826 32.2407
23827 36.7174
23828 19.0852
23829 50.5012
23830 51.6793
23831 13.9016
23832 33.0261
23833 37.2672
23834 27.6461
23835 24.8186
23836 34.0078
23837 30.3164
23838 18.8496
23839 42.3331
23840 82.7419
23841 54.2711
23842 44.9641
23843 21.9519
23844 12.802
23845 17.0432
23846 52.4647
23847 41.744
23848 48.3806
23849 29.4525
23850 40.9586
23851 51.3259
23852 28.7064
23853 9.89604
23854 25.3291
23855 9.22845
23856 32.6726
23857 26.4287
23858 10.4458
23859 38.4453
23860 78.7756
23861 39.7805
23862 55.9597
23863 26.7036
23864 15.708
23865 38.7595
23866 28.5493
23867 55.2529
23868 67.2302
23869 40.0554
23870 23.6798
23871 29.9237
23872 21.9519
23873 31.4945
23874 35.4215
23875 12.9984
23876 32.7119
23877 84.5876
23878 33.6937
23879 19.3994
23880 50.8154
23881 29.963
23882 14.8048
23883 36.6782
23884 107.482
23885 47.4774
23886 28.3529
23887 37.4636
23888 46.4957
23889 46.8098
23890 60.4365
23891 26.9785
23892 9.4248
23893 17.7108
23894 54.5853
23895 24.8972
23896 32.7119
23897 15.9829
23898 11.349
23899 13.9801
23900 18.0642
23901 33.2224
23902 39.5056
23903 22.7766
23904 71.0787
23905 51.6793
23906 23.3656
23907 21.2843
23908 76.2623
23909 49.7944
23910 41.6262
23911 26.3502
23912 16.6505
23913 49.7551
23914 33.1046
23915 73.6705
23916 21.1665
23917 10.5636
23918 30.1594
23919 12.8413
23920 18.3391
23921 20.224
23922 6.51882
23923 17.0039
23924 12.5271
23925 19.5172
23926 70.6075
23927 22.7373
23928 19.5565
23929 44.8463
23930 12.7235
23931 11.1919
23932 10.1317
23933 37.7385
23934 59.1406
23935 45.1212
23936 45.239
23937 18.1427
23938 38.4061
23939 64.1672
23940 39.702
23941 72.2568
23942 76.3016
23943 31.6909
23944 34.5576
23945 79.4432
23946 134.264
23947 55.8419
23948 22.109
23949 25.2113
23950 38.2097
23951 19.9492
23952 29.4132
23953 12.8413
23954 19.8706
23955 10.5244
23956 24.151
23957 46.1815
23958 31.2982
23959 29.9237
23960 19.8706
23961 18.3784
23962 54.5853
23963 46.8098
23964 53.3287
23965 18.1427
23966 19.5565
23967 32.8297
23968 7.57911
23969 14.8833
23970 29.6096
23971 45.7103
23972 13.6267
23973 5.37999
23974 23.4049
23975 40.6052
23976 36.364
23977 45.9459
23978 16.7683
23979 27.6461
23980 20.1455
23981 42.4509
23982 42.5294
23983 28.1566
23984 35.2252
23985 43.197
23986 15.8651
23987 10.5244
23988 35.3823
23989 48.145
23990 42.7258
23991 18.2998
23992 8.60013
23993 18.1035
23994 10.9171
23995 15.3938
23996 7.42203
23997 18.1035
23998 14.6084
23999 21.0094
24000 32.1229
24001 62.0466
24002 32.0443
24003 27.6853
24004 28.2351
24005 17.9857
24006 32.8297
24007 40.5659
24008 17.7893
24009 53.4465
24010 58.7086
24011 24.6616
24012 50.8939
24013 103.83
24014 24.7794
24015 117.574
24016 44.1395
24017 36.0499
24018 12.9591
24019 35.6179
24020 10.8778
24021 12.9198
24022 59.926
24023 11.3098
24024 11.5454
24025 39.8983
24026 21.5592
24027 12.3308
24028 7.97181
24029 23.3656
24030 45.4354
24031 51.4044
24032 14.5299
24033 21.9912
24034 32.5156
24035 36.2462
24036 16.9646
24037 28.0388
24038 23.8369
24039 17.0039
24040 26.8607
24041 55.8027
24042 22.5802
24043 47.2418
24044 13.3518
24045 13.8623
24046 50.03
24047 17.3573
24048 16.4149
24049 52.8181
24050 80.1501
24051 57.3342
24052 32.6334
24053 26.7036
24054 30.0808
24055 15.8651
24056 17.6322
24057 21.9912
24058 15.1975
24059 14.8048
24060 9.62115
24061 15.708
24062 43.2363
24063 51.1295
24064 20.1848
24065 51.0117
24066 21.1273
24067 14.1372
24068 42.5687
24069 25.6433
24070 30.6699
24071 14.3335
24072 59.2977
24073 43.3148
24074 22.7373
24075 27.921
24076 40.4481
24077 21.3629
24078 16.0614
24079 24.4652
24080 58.3945
24081 21.7948
24082 16.5719
24083 32.3977
24084 11.6632
24085 29.8845
24086 25.4077
24087 6.83298
24088 16.8468
24089 26.2716
24090 59.4548
24091 44.1395
24092 15.276
24093 21.3629
24094 58.8265
24095 11.5847
24096 13.234
24097 10.2887
24098 7.26495
24099 19.1638
24100 37.9741
24101 27.2534
24102 28.078
24103 50.1085
24104 27.4105
24105 16.6112
24106 63.853
24107 30.5128
24108 28.6278
24109 30.8269
24110 24.3867
24111 31.2196
24112 42.2545
24113 22.3054
24114 9.93531
24115 19.6743
24116 23.6013
24117 9.89604
24118 11.1919
24119 23.4835
24120 10.7207
24121 12.9591
24122 39.7412
24123 38.3275
24124 36.2462
24125 31.5731
24126 34.5969
24127 11.7417
24128 22.0697
24129 66.2878
24130 25.3291
24131 40.9586
24132 9.73896
24133 50.5012
24134 22.1483
24135 10.9563
24136 22.9337
24137 115.14
24138 50.6976
24139 39.4271
24140 66.7197
24141 26.8607
24142 19.7135
24143 32.8297
24144 44.6107
24145 10.76
24146 17.2395
24147 20.7738
24148 42.9221
24149 62.4786
24150 77.519
24151 17.5144
24152 27.8817
24153 20.3811
24154 40.1339
24155 31.848
24156 25.5255
24157 35.8535
24158 12.7235
24159 27.9995
24160 11.7025
24161 22.8944
24162 20.3026
24163 31.8087
24164 15.0797
24165 36.5211
24166 59.2977
24167 60.5936
24168 28.2744
24169 16.9646
24170 32.5548
24171 45.5532
24172 28.0388
24173 38.5239
24174 35.0288
24175 12.1737
24176 13.1162
24177 22.7373
24178 21.52
24179 26.9392
24180 45.1212
24181 49.4802
24182 47.4774
24183 24.9364
24184 37.1494
24185 45.9459
24186 34.9503
24187 47.4774
24188 23.7191
24189 19.1245
24190 12.6842
24191 11.0741
24192 100.178
24193 14.5692
24194 17.161
24195 27.8424
24196 9.46407
24197 15.5509
24198 44.6893
24199 34.2042
24200 33.7722
24201 25.9967
24202 11.6632
24203 14.5299
24204 16.2185
24205 25.6433
24206 13.7052
24207 27.3319
24208 42.5687
24209 48.6163
24210 39.7412
24211 19.8313
24212 13.823
24213 22.6981
24214 82.3885
24215 17.4751
24216 13.4696
24217 17.593
24218 27.2141
24219 15.1975
24220 41.744
24221 28.7456
24222 26.2324
24223 8.28597
24224 30.0808
24225 29.2561
24226 13.7052
24227 46.8491
24228 14.8833
24229 18.0642
24230 18.6925
24231 41.0764
24232 70.6075
24233 30.5913
24234 28.51
24235 46.8098
24236 44.6893
24237 25.6433
24238 35.1074
24239 15.3153
24240 26.9
24241 57.6091
24242 52.9752
24243 88.0041
24244 83.4095
24245 20.3419
24246 40.3696
24247 89.6141
24248 81.446
24249 57.6091
24250 26.9
24251 15.0797
24252 20.4204
24253 43.0006
24254 38.7988
24255 16.0614
24256 27.1356
24257 41.5477
24258 19.5565
24259 14.9619
24260 71.0394
24261 12.6449
24262 61.8502
24263 58.1589
24264 17.8286
24265 37.9741
24266 43.3933
24267 16.3363
24268 14.2157
24269 4.59459
24270 8.99283
24271 27.6068
24272 12.5271
24273 14.0587
24274 19.5957
24275 8.83575
24276 33.9685
24277 34.0864
24278 46.6135
24279 15.4331
24280 5.53707
24281 23.13
24282 16.2185
24283 14.8441
24284 20.8131
24285 13.5089
24286 11.1919
24287 7.22568
24288 21.2843
24289 35.3037
24290 48.6555
24291 66.327
24292 24.151
24293 13.234
24294 15.1189
24295 12.6449
24296 24.4652
24297 22.5802
24298 13.6267
24299 38.7988
24300 70.9216
24301 20.224
24302 13.5481
24303 37.6992
24304 69.5079
24305 34.7539
24306 20.224
24307 9.11064
24308 21.9519
24309 22.5017
24310 9.66042
24311 23.994
24312 69.9399
24313 32.7119
24314 31.848
24315 17.7893
24316 37.4636
24317 53.9177
24318 26.7429
24319 28.7456
24320 25.0543
24321 43.8253
24322 43.2363
24323 13.1947
24324 21.7948
24325 60.2402
24326 21.5592
24327 23.13
24328 44.6107
24329 22.7766
24330 40.8408
24331 27.4105
24332 18.2605
24333 38.9166
24334 43.5112
24335 12.37
24336 23.0908
24337 77.5975
24338 13.5874
24339 32.8297
24340 22.1875
24341 14.255
24342 42.4509
24343 29.1383
24344 38.249
24345 23.1693
24346 9.73896
24347 25.0935
24348 12.9198
24349 23.2478
24350 18.2998
24351 7.22568
24352 25.015
24353 35.2645
24354 12.8413
24355 24.5437
24356 33.5758
24357 19.9492
24358 42.4509
24359 39.27
24360 48.1843
24361 29.531
24362 15.8258
24363 12.7627
24364 15.4331
24365 44.8071
24366 83.9593
24367 29.374
24368 17.5144
24369 31.2196
24370 26.8607
24371 24.3474
24372 12.7627
24373 7.73619
24374 21.7163
24375 21.7163
24376 18.9674
24377 9.85677
24378 8.36451
24379 11.1527
24380 6.83298
24381 6.16539
24382 11.9381
24383 22.3839
24384 11.9773
24385 22.541
24386 40.5266
24387 12.1344
24388 16.5327
24389 36.796
24390 42.2545
24391 31.1411
24392 10.5636
24393 38.8773
24394 35.0681
24395 14.0979
24396 14.9226
24397 39.5842
24398 63.5781
24399 23.562
24400 18.5354
24401 14.687
24402 48.2628
24403 42.4509
24404 10.2102
24405 32.3977
24406 29.531
24407 16.9254
24408 26.8214
24409 20.1062
24410 45.8281
24411 17.5537
24412 37.6992
24413 40.9979
24414 37.1494
24415 18.1035
24416 25.8789
24417 82.9382
24418 60.8292
24419 28.1959
24420 14.687
24421 20.7346
24422 19.3208
24423 15.9043
24424 50.03
24425 34.3612
24426 12.5664
24427 19.635
24428 39.3878
24429 27.6068
24430 41.5477
24431 10.2887
24432 20.3811
24433 8.48232
24434 17.4359
24435 35.3823
24436 26.468
24437 6.08685
24438 16.6897
24439 28.9813
24440 11.3883
24441 56.863
24442 19.3601
24443 98.8033
24444 35.2645
24445 20.4597
24446 75.9874
24447 68.8403
24448 35.775
24449 19.0852
24450 26.1931
24451 19.7921
24452 9.14991
24453 28.8242
24454 31.5338
24455 19.0852
24456 13.0769
24457 19.0067
24458 16.0614
24459 22.0305
24460 22.3054
24461 16.8468
24462 29.6881
24463 38.0919
24464 62.7142
24465 12.1344
24466 7.69692
24467 43.8253
24468 42.0974
24469 17.3966
24470 22.8944
24471 125.193
24472 28.4315
24473 14.2157
24474 12.9591
24475 16.7683
24476 22.8944
24477 13.3125
24478 29.5703
24479 28.2351
24480 29.6881
24481 11.6239
24482 45.5925
24483 61.811
24484 72.8458
24485 17.8286
24486 8.32524
24487 15.9436
24488 11.9381
24489 73.7491
24490 28.6671
24491 7.42203
24492 41.1942
24493 23.7191
24494 52.5433
24495 32.0443
24496 71.0787
24497 63.3818
24498 20.656
24499 16.0614
24500 27.5283
24501 16.4149
24502 21.677
24503 90.0068
24504 62.5571
24505 44.5714
24506 19.7528
24507 14.9619
24508 52.1506
24509 32.5548
24510 45.6317
24511 21.2058
24512 81.8779
24513 20.1848
24514 28.9813
24515 15.1189
24516 14.8048
24517 99.7851
24518 43.2363
24519 14.2943
24520 23.13
24521 24.6616
24522 9.8175
24523 16.2578
24524 19.7528
24525 21.3629
24526 40.4481
24527 27.6853
24528 17.2788
24529 34.322
24530 30.984
24531 60.5936
24532 29.8059
24533 13.4303
24534 11.9381
24535 18.614
24536 24.8972
24537 9.54261
24538 26.2324
24539 20.3419
24540 44.1787
24541 70.4896
24542 17.593
24543 44.3751
24544 34.0864
24545 27.9602
24546 14.4514
24547 34.0471
24548 89.5356
24549 100.492
24550 64.7955
24551 26.3502
24552 23.13
24553 45.2783
24554 51.6793
24555 34.5969
24556 43.2363
24557 22.9337
24558 43.8646
24559 20.9702
24560 10.5244
24561 40.4088
24562 37.1887
24563 19.203
24564 24.9364
24565 25.604
24566 23.8762
24567 74.3381
24568 87.7292
24569 118.478
24570 81.7209
24571 58.5516
24572 177.893
24573 78.5793
24574 129.041
24575 46.3779
24576 32.2799
24577 21.8734
24578 27.7639
24579 31.8087
24580 106.5
24581 65.6202
24582 66.9946
24583 26.0753
24584 22.109
24585 80.5428
24586 90.4388
24587 40.0947
24588 36.364
24589 15.9829
24590 55.1351
24591 158.101
24592 27.3712
24593 27.8424
24594 40.6052
24595 25.8789
24596 14.9226
24597 14.3728
24598 4.47678
24599 13.0376
24600 8.99283
24601 123.622
24602 57.8447
24603 26.3894
24604 108.307
24605 14.3728
24606 19.0459
24607 17.2788
24608 6.75444
24609 8.87502
24610 42.1367
24611 37.3458
24612 44.1395
24613 16.1007
24614 10.9563
24615 70.686
24616 27.9995
24617 10.8778
24618 14.3335
24619 10.1709
24620 9.46407
24621 19.4779
24622 56.7451
24623 17.7893
24624 37.9741
24625 12.7235
24626 21.4021
24627 39.5449
24628 61.6932
24629 16.0222
24630 45.8674
24631 20.9702
24632 19.0459
24633 31.7302
24634 40.1339
24635 15.0797
24636 51.3652
24637 26.8214
24638 15.1582
24639 61.4183
24640 115.257
24641 81.6423
24642 74.613
24643 20.2633
24644 5.65488
24645 22.6981
24646 66.1699
24647 32.5548
24648 42.3331
24649 41.7047
24650 36.2855
24651 22.109
24652 16.4541
24653 28.942
24654 29.9237
24655 26.036
24656 11.7417
24657 51.1688
24658 141.254
24659 59.8475
24660 43.0006
24661 6.16539
24662 15.7473
24663 82.035
24664 18.9674
24665 9.14991
24666 28.5886
24667 86.7867
24668 13.666
24669 15.6687
24670 66.6019
24671 22.3839
24672 14.9226
24673 125.703
24674 8.95356
24675 19.635
24676 43.8253
24677 38.2882
24678 4.12335
24679 10.8778
24680 11.3883
24681 31.0233
24682 27.2534
24683 75.202
24684 23.4442
24685 7.26495
24686 13.5089
24687 30.7484
24688 67.6622
24689 10.9956
24690 7.77546
24691 12.5271
24692 9.30699
24693 19.4387
24694 10.7207
24695 26.9785
24696 95.5046
24697 14.6477
24698 11.5847
24699 16.729
24700 31.2196
24701 114.433
24702 30.1201
24703 58.905
24704 91.4206
24705 62.2429
24706 32.0051
24707 54.2711
24708 47.4382
24709 40.4088
24710 17.2395
24711 33.1439
24712 17.9857
24713 32.0051
24714 39.8983
24715 55.9597
24716 96.4078
24717 49.2053
24718 52.4254
24719 33.2224
24720 20.3811
24721 40.0161
24722 36.4033
24723 51.2081
24724 12.6057
24725 24.7401
24726 35.9713
24727 28.3137
24728 14.9226
24729 29.6488
24730 19.5565
24731 8.79648
24732 21.8734
24733 11.1134
24734 6.95079
24735 49.8729
24736 9.18918
24737 5.18364
24738 42.1367
24739 18.9674
24740 40.723
24741 52.6218
24742 109.72
24743 32.0443
24744 76.4194
24745 26.6251
24746 16.7683
24747 25.7218
24748 18.5354
24749 55.7241
24750 18.2605
24751 10.5636
24752 26.468
24753 41.5084
24754 14.4514
24755 22.3839
24756 50.8154
24757 9.8175
24758 19.7135
24759 7.02933
24760 6.59736
24761 56.5881
24762 35.5001
24763 18.8889
24764 30.5128
24765 54.6638
24766 100.453
24767 40.4874
24768 22.4232
24769 33.9293
24770 21.5592
24771 76.8907
24772 21.2058
24773 8.05035
24774 39.4664
24775 32.2407
24776 25.0935
24777 22.8944
24778 7.73619
24779 15.4724
24780 25.5255
24781 14.1372
24782 18.8889
24783 16.1007
24784 40.6444
24785 16.4541
24786 8.12889
24787 24.3081
24788 15.9829
24789 25.3291
24790 28.5493
24791 15.3153
24792 24.4652
24793 16.1007
24794 22.4624
24795 19.7921
24796 15.276
24797 6.87225
24798 29.2561
24799 27.5283
24800 9.69969
24801 13.3911
24802 31.416
24803 14.6477
24804 37.6992
24805 61.8895
24806 39.6627
24807 70.5289
24808 8.40378
24809 19.1245
24810 49.4409
24811 42.6865
24812 50.4227
24813 32.0836
24814 48.0665
24815 10.7992
24816 22.2661
24817 48.0665
24818 56.2739
24819 47.8701
24820 8.75721
24821 33.6151
24822 14.9619
24823 23.8762
24824 44.9249
24825 22.1483
24826 18.8889
24827 12.1737
24828 31.2196
24829 41.2728
24830 36.0499
24831 26.4287
24832 8.91429
24833 33.9685
24834 12.9984
24835 41.9404
24836 20.0277
24837 10.8778
24838 16.1792
24839 12.9198
24840 21.9519
24841 43.0006
24842 69.6257
24843 38.9951
24844 35.6572
24845 34.9896
24846 28.9027
24847 18.3784
24848 53.0538
24849 59.0228
24850 17.9857
24851 20.4204
24852 41.3513
24853 47.713
24854 17.5144
24855 21.2451
24856 14.1765
24857 11.349
24858 15.708
24859 29.4918
24860 15.3938
24861 34.9503
24862 14.9226
24863 14.4514
24864 38.6417
24865 37.0709
24866 84.3127
24867 39.1915
24868 16.6112
24869 25.5255
24870 52.1113
24871 33.9293
24872 48.7733
24873 7.0686
24874 21.2843
24875 40.4874
24876 42.8436
24877 19.7921
24878 7.65765
24879 17.161
24880 13.823
24881 14.5299
24882 4.35897
24883 24.4652
24884 13.7052
24885 4.43751
24886 6.40101
24887 16.5327
24888 42.8828
24889 13.6267
24890 4.12335
24891 3.33795
24892 14.4121
24893 38.5239
24894 25.8789
24895 11.9773
24896 6.95079
24897 25.7218
24898 63.7745
24899 13.6267
24900 26.1931
24901 30.8662
24902 24.7794
24903 14.255
24904 56.5488
24905 47.2418
24906 38.5631
24907 37.1887
24908 15.1582
24909 101.631
24910 38.0919
24911 114.59
24912 52.4647
24913 27.0178
24914 10.1317
24915 17.8286
24916 13.0769
24917 59.3762
24918 34.8718
24919 21.4807
24920 139.291
24921 23.8369
24922 31.3767
24923 29.2169
24924 13.5481
24925 39.8198
24926 21.0487
24927 63.6959
24928 20.8524
24929 42.7258
24930 107.05
24931 25.0935
24932 20.3026
24933 135.01
24934 19.7921
24935 7.38276
24936 12.9984
24937 8.08962
24938 31.0233
24939 104.34
24940 13.5874
24941 13.666
24942 19.5172
24943 6.2832
24944 43.2755
24945 15.8258
24946 34.7932
24947 12.4879
24948 9.93531
24949 34.1649
24950 44.1395
24951 29.6096
24952 13.0769
24953 9.97458
24954 36.4426
24955 44.4929
24956 33.2224
24957 29.0205
24958 15.9043
24959 17.161
24960 23.0908
24961 25.5648
24962 19.9492
24963 55.6456
24964 42.176
24965 22.0697
24966 35.3037
24967 18.2213
24968 10.4065
24969 12.7235
24970 13.7052
24971 18.2213
24972 24.0332
24973 13.823
24974 19.7135
24975 48.3806
24976 33.1046
24977 26.8214
24978 39.3485
24979 13.9016
24980 12.2522
24981 21.2451
24982 62.6356
24983 40.4088
24984 13.5874
24985 16.1007
24986 15.5509
24987 19.6743
24988 20.4597
24989 12.4093
24990 33.1831
24991 29.1776
24992 30.5521
24993 29.7667
24994 186.729
24995 20.7346
24996 9.4248
24997 25.3291
24998 34.0864
24999 16.8861
25000 52.8967
25001 27.1748
25002 13.5089
25003 28.3137
25004 57.9625
25005 24.6223
25006 36.4033
25007 13.4303
25008 35.1859
25009 29.8452
25010 149.383
25011 59.4155
25012 42.3331
25013 43.0006
25014 37.8955
25015 63.6959
25016 95.5046
25017 42.1367
25018 20.8916
25019 16.5327
25020 10.7992
25021 7.89327
25022 20.1455
25023 21.5985
25024 42.2938
25025 33.0653
25026 15.9829
25027 18.3391
25028 23.3264
25029 21.4414
25030 36.5604
25031 32.5548
25032 86.7082
25033 36.0891
25034 22.7373
25035 23.4442
25036 55.6849
25037 74.7308
25038 71.1965
25039 27.8817
25040 15.1975
25041 38.5239
25042 26.8214
25043 42.0974
25044 83.056
25045 24.9757
25046 8.71794
25047 25.3684
25048 24.2689
25049 13.5481
25050 36.4033
25051 30.8662
25052 26.1145
25053 36.5996
25054 45.0034
25055 15.3153
25056 8.20743
25057 16.6112
25058 24.0725
25059 25.6433
25060 49.3624
25061 31.1018
25062 47.6738
25063 75.5947
25064 88.3968
25065 25.9182
25066 33.6937
25067 32.6334
25068 37.7777
25069 19.0067
25070 47.7523
25071 48.9304
25072 33.5758
25073 56.9415
25074 107.914
25075 43.5112
25076 53.8784
25077 36.0499
25078 17.3966
25079 47.4382
25080 42.765
25081 46.6528
25082 29.8059
25083 73.7098
25084 60.7114
25085 33.89
25086 49.5587
25087 66.5626
25088 29.963
25089 26.036
25090 15.5902
25091 9.30699
25092 20.4989
25093 63.9708
25094 48.2236
25095 31.9265
25096 17.75
25097 10.9171
25098 15.2368
25099 9.26772
25100 10.2495
25101 9.34626
25102 16.297
25103 33.5366
25104 15.7473
25105 6.44028
25106 9.26772
25107 99.1175
25108 16.6112
25109 17.9071
25110 22.5017
25111 11.6632
25112 28.5886
25113 10.4458
25114 23.0122
25115 56.863
25116 19.4779
25117 35.1466
25118 73.1993
25119 33.3402
25120 44.7678
25121 49.598
25122 40.1339
25123 27.3319
25124 15.1189
25125 16.7683
25126 43.8646
25127 33.9293
25128 28.2744
25129 51.2866
25130 13.8623
25131 4.28043
25132 24.2689
25133 51.2866
25134 18.4176
25135 9.07137
25136 25.7611
25137 52.4254
25138 47.3596
25139 21.52
25140 44.6893
25141 55.6063
25142 73.5527
25143 27.0963
25144 23.7191
25145 30.5913
25146 111.88
25147 32.7119
25148 30.5913
25149 22.541
25150 50.9725
25151 28.6278
25152 51.3652
25153 111.919
25154 70.6467
25155 59.494
25156 44.8071
25157 20.7346
25158 25.7611
25159 14.8833
25160 30.9055
25161 17.5537
25162 23.7191
25163 58.9835
25164 66.4841
25165 22.5802
25166 13.7052
25167 16.6897
25168 53.3679
25169 51.2866
25170 14.4906
25171 29.6096
25172 51.6793
25173 26.036
25174 9.73896
25175 15.3546
25176 11.1919
25177 14.1765
25178 13.7052
25179 15.0404
25180 8.48232
25181 28.4707
25182 29.9237
25183 27.8817
25184 27.2141
25185 22.3446
25186 42.0582
25187 90.6744
25188 50.2656
25189 36.4818
25190 43.3933
25191 39.5056
25192 39.3485
25193 31.3767
25194 45.082
25195 14.8833
25196 8.6394
25197 15.3546
25198 14.0587
25199 9.14991
25200 12.8413
25201 15.5116
25202 18.182
25203 10.0924
25204 12.9984
25205 10.3673
25206 9.58188
25207 27.921
25208 14.8441
25209 7.42203
25210 14.6084
25211 30.7484
25212 96.9576
25213 35.1074
25214 23.6013
25215 17.9857
25216 86.5118
25217 17.9857
25218 20.656
25219 46.4957
25220 59.2192
25221 56.7059
25222 65.9343
25223 99.2746
25224 45.8674
25225 14.7655
25226 56.1954
25227 46.0637
25228 35.5786
25229 25.604
25230 20.5382
25231 22.6981
25232 19.7921
25233 77.4404
25234 26.5858
25235 12.4093
25236 80.7391
25237 32.8297
25238 77.3619
25239 25.6433
25240 26.8214
25241 73.5527
25242 31.5731
25243 67.4266
25244 21.9912
25245 20.067
25246 8.40378
25247 26.3894
25248 10.9956
25249 19.5565
25250 58.3945
25251 11.3098
25252 3.84846
25253 5.85123
25254 22.9729
25255 53.8392
25256 7.69692
25257 22.0697
25258 129.748
25259 14.7262
25260 40.5659
25261 108.817
25262 157.119
25263 28.078
25264 33.1831
25265 50.2263
25266 26.5465
25267 109.799
25268 51.0117
25269 30.8269
25270 28.5493
25271 19.1638
25272 26.2324
25273 26.1931
25274 6.47955
25275 22.7373
25276 56.7844
25277 17.4359
25278 64.4421
25279 30.9055
25280 58.3945
25281 28.9027
25282 80.6213
25283 16.4541
25284 29.9237
25285 17.5144
25286 10.0924
25287 39.4271
25288 51.5615
25289 8.28597
25290 24.4259
25291 68.644
25292 74.7308
25293 34.0471
25294 12.9984
25295 16.8468
25296 66.4448
25297 50.2656
25298 34.2042
25299 17.2003
25300 24.0332
25301 31.5338
25302 37.3065
25303 21.4807
25304 11.3883
25305 27.5675
25306 50.2656
25307 65.9343
25308 21.7556
25309 18.3391
25310 14.4514
25311 33.9293
25312 48.4199
25313 44.3358
25314 54.546
25315 19.9884
25316 28.1959
25317 52.3076
25318 102.966
25319 35.2645
25320 22.7766
25321 13.4696
25322 10.8385
25323 30.0808
25324 37.817
25325 34.5183
25326 56.8237
25327 83.5666
25328 63.3818
25329 97.7823
25330 38.249
25331 24.1118
25332 13.4303
25333 41.3906
25334 35.775
25335 49.3624
25336 53.3287
25337 6.87225
25338 49.7551
25339 27.8817
25340 15.5902
25341 26.5072
25342 30.395
25343 40.5659
25344 26.7429
25345 16.6505
25346 30.2772
25347 20.8524
25348 9.54261
25349 27.9602
25350 112.862
25351 34.5576
25352 101.395
25353 21.9127
25354 45.1998
25355 109.171
25356 29.4918
25357 31.8087
25358 111.762
25359 56.2739
25360 66.1699
25361 51.8364
25362 66.4056
25363 53.2501
25364 65.1882
25365 80.9747
25366 114.315
25367 50.5798
25368 32.4763
25369 35.6179
25370 32.3977
25371 36.1284
25372 56.3524
25373 124.211
25374 126.528
25375 80.2286
25376 55.6063
25377 41.1942
25378 45.5139
25379 19.2816
25380 55.2136
25381 49.9907
25382 104.929
25383 75.7518
25384 57.2557
25385 139.369
25386 67.9764
25387 34.7147
25388 20.2633
25389 14.4514
25390 39.3093
25391 57.1771
25392 97.2718
25393 27.4105
25394 66.2092
25395 40.9193
25396 12.9984
25397 26.3894
25398 18.0642
25399 23.0908
25400 8.01108
25401 11.1527
25402 1.68861
25403 1.09956
25404 13.1162
25405 20.4597
25406 8.56086
25407 0.47124
25408 0.66759
25409 2.78817
25410 53.8392
25411 55.0565
25412 34.7147
25413 11.349
25414 18.2213
25415 13.1947
25416 10.9563
25417 1.45299
25418 1.13883
25419 1.76715
25420 242.571
25421 240.293
25422 0.98175
25423 0.47124
25424 16.14
25425 13.9016
25426 31.0233
25427 46.6135
25428 18.5747
25429 1.9635
25430 44.1002
25431 10.3673
25432 47.6345
25433 1.02102
25434 43.0792
25435 9.69969
25436 37.8563
25437 37.1101
25438 2.27766
25439 1.13883
25440 10.9956
25441 43.3933
25442 28.7849
25443 26.1538
25444 163.599
25445 15.9829
25446 14.2943
25447 17.9071
25448 30.1594
25449 73.3171
25450 15.708
25451 35.0288
25452 70.9609
25453 39.5449
25454 41.4691
25455 12.7627
25456 27.8032
25457 49.009
25458 45.1212
25459 14.4906
25460 9.0321
25461 11.9773
25462 22.1483
25463 31.9265
25464 19.0852
25465 11.9773
25466 43.5112
25467 154.41
25468 36.6782
25469 103.594
25470 12.7235
25471 41.7833
25472 18.4569
25473 26.2324
25474 114.59
25475 11.1527
25476 23.8762
25477 91.9311
25478 17.4359
25479 23.6013
25480 30.4735
25481 28.2744
25482 18.7318
25483 15.7473
25484 31.4553
25485 87.7292
25486 24.2689
25487 51.2081
25488 104.183
25489 17.3573
25490 38.9951
25491 85.5693
25492 43.1185
25493 58.1196
25494 22.3446
25495 21.2451
25496 16.0222
25497 29.374
25498 28.3922
25499 28.7064
25500 27.0178
25501 21.7556
25502 20.067
25503 14.9226
25504 19.9099
25505 62.5571
25506 98.0179
25507 46.103
25508 18.8889
25509 40.6444
25510 28.5886
25511 37.0316
25512 17.2003
25513 43.9431
25514 81.9958
25515 17.0824
25516 23.6013
25517 27.8032
25518 18.6532
25519 73.9847
25520 22.7766
25521 12.4093
25522 38.9166
25523 73.7491
25524 57.884
25525 32.869
25526 20.5775
25527 32.1229
25528 16.1007
25529 22.7373
25530 31.4945
25531 6.2832
25532 15.5902
25533 28.3137
25534 14.687
25535 30.6306
25536 13.9801
25537 21.3629
25538 20.8916
25539 13.4303
25540 39.5056
25541 25.8004
25542 26.2716
25543 31.5338
25544 41.5084
25545 12.9984
25546 56.3917
25547 40.9586
25548 34.2042
25549 55.8027
25550 45.9066
25551 29.0991
25552 28.5886
25553 40.7623
25554 10.0138
25555 13.666
25556 25.3684
25557 18.2998
25558 24.151
25559 9.4248
25560 23.4049
25561 14.4514
25562 34.7932
25563 60.5151
25564 26.3109
25565 23.7976
25566 27.0178
25567 29.5703
25568 28.5886
25569 20.656
25570 63.264
25571 50.7368
25572 85.0195
25573 70.8038
25574 24.6223
25575 58.8657
25576 54.546
25577 49.8336
25578 23.9547
25579 27.6461
25580 64.7955
25581 30.1986
25582 41.3513
25583 26.9
25584 51.5222
25585 129.041
25586 24.4259
25587 34.5183
25588 43.4326
25589 11.1527
25590 50.2263
25591 36.796
25592 34.5183
25593 52.4647
25594 19.5957
25595 26.9392
25596 45.8281
25597 16.1792
25598 79.8752
25599 25.6826
25600 56.9808
25601 16.0614
25602 18.4569
25603 66.8375
25604 13.5089
25605 4.90875
25606 10.6029
25607 6.24393
25608 14.4906
25609 63.3425
25610 27.6853
25611 9.26772
25612 25.8397
25613 38.249
25614 28.2744
25615 51.3652
25616 47.7523
25617 45.5925
25618 14.8441
25619 38.4061
25620 15.2368
25621 8.52159
25622 22.6588
25623 77.5975
25624 17.4751
25625 23.9154
25626 20.1848
25627 10.6422
25628 47.2418
25629 46.692
25630 52.7789
25631 37.6992
25632 10.7207
25633 14.4121
25634 7.89327
25635 15.3153
25636 27.9602
25637 7.18641
25638 39.2307
25639 37.9741
25640 20.4204
25641 10.6814
25642 53.4857
25643 26.3109
25644 13.5874
25645 72.8458
25646 27.8032
25647 7.02933
25648 27.489
25649 25.7611
25650 18.2213
25651 64.0494
25652 46.5742
25653 28.8634
25654 19.5565
25655 32.0051
25656 17.3966
25657 36.6389
25658 51.7186
25659 50.5012
25660 48.9697
25661 97.6252
25662 83.0953
25663 42.6079
25664 115.336
25665 23.13
25666 51.7186
25667 38.0134
25668 40.0161
25669 68.8796
25670 72.0604
25671 25.9182
25672 13.9801
25673 16.5719
25674 65.9343
25675 102.22
25676 44.7678
25677 23.6798
25678 20.5382
25679 41.4298
25680 68.5261
25681 51.0903
25682 72.3353
25683 26.1538
25684 16.729
25685 41.8225
25686 35.5786
25687 25.5255
25688 16.4541
25689 16.1007
25690 43.1185
25691 66.9946
25692 89.6141
25693 37.0316
25694 47.7916
25695 21.8341
25696 35.6964
25697 52.936
25698 33.7329
25699 72.2175
25700 60.1616
25701 48.5377
25702 78.1473
25703 65.8165
25704 37.9741
25705 38.1704
25706 44.4929
25707 21.9127
25708 66.1307
25709 66.9161
25710 31.3375
25711 17.1217
25712 53.7999
25713 37.9348
25714 29.0598
25715 15.9829
25716 18.1427
25717 94.1302
25718 28.078
25719 8.05035
25720 31.0233
25721 46.9276
25722 53.6428
25723 26.3502
25724 106.579
25725 36.5604
25726 47.3989
25727 21.2058
25728 32.3585
25729 59.2977
25730 51.9542
25731 39.702
25732 46.8884
25733 35.4215
25734 28.7456
25735 36.7567
25736 19.0459
25737 27.4105
25738 99.5102
25739 56.431
25740 106.54
25741 39.2307
25742 31.6123
25743 32.0836
25744 9.8175
25745 9.11064
25746 20.4597
25747 16.297
25748 19.3994
25749 24.8579
25750 47.124
25751 30.395
25752 89.1036
25753 35.1074
25754 43.8253
25755 51.2473
25756 22.9729
25757 95.4261
25758 43.9039
25759 63.6567
25760 47.9487
25761 92.0882
25762 52.3469
25763 39.4664
25764 10.328
25765 20.4204
25766 14.5299
25767 38.249
25768 94.5229
25769 70.1362
25770 39.27
25771 50.2263
25772 34.5576
25773 42.4509
25774 40.3696
25775 34.1649
25776 21.2451
25777 67.0339
25778 65.4238
25779 20.3419
25780 63.0283
25781 86.4333
25782 38.9558
25783 35.4608
25784 17.2788
25785 14.9226
25786 45.1212
25787 62.3608
25788 15.276
25789 14.1765
25790 21.4807
25791 10.2102
25792 16.1007
25793 33.458
25794 39.27
25795 36.5211
25796 31.5338
25797 28.9027
25798 22.3839
25799 29.0991
25800 24.5045
25801 2.15985
25802 21.0094
25803 28.8242
25804 26.1538
25805 14.8048
25806 39.4664
25807 42.765
25808 65.3845
25809 109.642
25810 37.1887
25811 70.8431
25812 46.0244
25813 47.3203
25814 230.751
25815 66.5626
25816 32.0051
25817 27.6461
25818 123.033
25819 57.1378
25820 16.4934
25821 15.9829
25822 39.27
25823 47.8309
25824 18.7318
25825 29.7667
25826 20.9309
25827 39.9769
25828 90.6744
25829 68.2513
25830 26.468
25831 16.729
25832 44.8071
25833 61.1041
25834 39.5056
25835 100.138
25836 42.2938
25837 25.8397
25838 62.1644
25839 40.6052
25840 17.9071
25841 34.2434
25842 161.321
25843 80.3464
25844 28.7849
25845 55.6849
25846 59.8475
25847 137.052
25848 97.8608
25849 44.6107
25850 28.5886
25851 27.4497
25852 38.249
25853 46.7313
25854 17.2788
25855 32.9868
25856 66.327
25857 70.7253
25858 67.348
25859 107.796
25860 82.035
25861 130.494
25862 36.7174
25863 36.3247
25864 41.9796
25865 18.4962
25866 18.0249
25867 29.374
25868 20.6953
25869 112.666
25870 27.1356
25871 18.2998
25872 34.5969
25873 17.7108
25874 8.99283
25875 11.349
25876 11.6632
25877 6.08685
25878 11.0741
25879 31.416
25880 30.3557
25881 83.056
25882 39.1129
25883 14.6477
25884 6.99006
25885 8.12889
25886 67.0732
25887 65.4238
25888 24.3867
25889 15.0797
25890 25.9967
25891 31.2982
25892 69.4294
25893 40.5266
25894 39.9376
25895 87.2972
25896 68.6047
25897 33.458
25898 40.2517
25899 13.823
25900 26.4287
25901 29.6488
25902 16.0222
25903 27.6461
25904 22.7373
25905 17.9071
25906 36.1677
25907 43.3541
25908 26.7429
25909 51.4044
25910 38.7988
25911 37.0709
25912 61.6932
25913 91.342
25914 59.9653
25915 56.0776
25916 52.8181
25917 31.4945
25918 13.1554
25919 37.9741
25920 19.6743
25921 49.9514
25922 39.2307
25923 88.0433
25924 37.5421
25925 28.9813
25926 15.6295
25927 18.9674
25928 15.0011
25929 15.3546
25930 50.7761
25931 34.5576
25932 24.2689
25933 38.0134
25934 15.8258
25935 44.7678
25936 41.9011
25937 41.4298
25938 74.2988
25939 85.4515
25940 30.0415
25941 49.009
25942 130.691
25943 113.176
25944 97.8608
25945 67.1517
25946 30.9448
25947 43.9431
25948 48.2236
25949 23.562
25950 43.3933
25951 44.9641
25952 153.585
25953 67.8978
25954 40.9586
25955 21.5985
25956 34.0471
25957 29.8059
25958 111.998
25959 44.2573
25960 10.7992
25961 33.0261
25962 11.8595
25963 16.6897
25964 11.3883
25965 28.9813
25966 45.1998
25967 46.535
25968 59.4548
25969 17.4751
25970 31.4945
25971 46.4957
25972 37.7385
25973 30.2772
25974 11.4668
25975 11.3883
25976 11.1527
25977 18.4176
25978 21.7948
25979 20.1455
25980 11.0741
25981 10.5636
25982 16.2578
25983 37.385
25984 39.4664
25985 23.7191
25986 37.3065
25987 45.7495
25988 17.0824
25989 29.8845
25990 33.3402
25991 16.297
25992 10.6029
25993 19.5957
25994 13.7445
25995 8.75721
25996 14.5299
25997 7.89327
25998 22.5802
25999 71.6285
26000 28.2351
26001 67.0339
26002 28.4315
26003 52.936
26004 23.3264
26005 26.4287
26006 12.5664
26007 29.9237
26008 41.4298
26009 74.9664
26010 48.3806
26011 57.9625
26012 17.1217
26013 41.155
26014 12.5664
26015 35.0681
26016 29.963
26017 22.8944
26018 34.7932
26019 19.9492
26020 30.4735
26021 88.6717
26022 77.2834
26023 52.4647
26024 48.6555
26025 19.1245
26026 19.203
26027 54.2319
26028 41.4691
26029 39.8983
26030 33.89
26031 37.4636
26032 72.6495
26033 21.2843
26034 135.639
26035 28.51
26036 20.4204
26037 23.5227
26038 17.5537
26039 23.562
26040 24.2689
26041 10.4065
26042 16.5327
26043 15.8651
26044 19.8706
26045 48.4984
26046 65.3845
26047 53.7214
26048 76.4587
26049 42.2545
26050 16.5719
26051 49.8729
26052 66.9553
26053 77.0085
26054 23.3264
26055 33.4973
26056 70.3718
26057 51.8364
26058 40.7623
26059 17.4751
26060 29.0205
26061 22.7766
26062 10.0531
26063 15.6687
26064 43.1185
26065 150.561
26066 25.447
26067 23.3656
26068 191.755
26069 26.3894
26070 103.123
26071 24.8579
26072 14.6477
26073 22.2268
26074 21.5985
26075 18.614
26076 18.7318
26077 7.69692
26078 15.8651
26079 11.3098
26080 46.7313
26081 31.6909
26082 20.2633
26083 8.01108
26084 9.69969
26085 10.6422
26086 7.22568
26087 10.328
26088 27.6853
26089 12.8413
26090 15.2368
26091 7.854
26092 93.1092
26093 12.9591
26094 13.6267
26095 12.7627
26096 8.36451
26097 13.0769
26098 26.8607
26099 17.2788
26100 27.6853
26101 24.1903
26102 19.3208
26103 7.10787
26104 50.03
26105 30.4342
26106 42.8043
26107 66.6019
26108 42.3723
26109 34.4398
26110 18.4569
26111 32.9868
26112 36.9531
26113 21.8341
26114 21.3236
26115 27.6461
26116 46.6528
26117 94.0516
26118 110.427
26119 35.0681
26120 76.1838
26121 87.2972
26122 66.9946
26123 70.8038
26124 14.5299
26125 76.3016
26126 69.665
26127 85.1374
26128 141.372
26129 54.1926
26130 67.5837
26131 72.571
26132 29.8845
26133 16.4541
26134 22.9337
26135 18.614
26136 29.6096
26137 46.8884
26138 28.3529
26139 74.3774
26140 30.984
26141 77.3619
26142 30.3557
26143 9.50334
26144 10.6422
26145 11.6632
26146 12.1344
26147 10.8778
26148 17.5144
26149 25.2113
26150 39.4664
26151 95.8188
26152 23.0515
26153 38.4453
26154 28.51
26155 10.8385
26156 10.1709
26157 16.0614
26158 91.7347
26159 59.5726
26160 18.2213
26161 30.6699
26162 46.6528
26163 33.9685
26164 22.3446
26165 9.50334
26166 17.3181
26167 20.4989
26168 24.583
26169 9.14991
26170 19.5565
26171 23.9154
26172 48.9697
26173 16.2185
26174 23.7583
26175 43.6682
26176 68.6047
26177 37.228
26178 32.6726
26179 27.5675
26180 50.5798
26181 45.8674
26182 45.1998
26183 13.9016
26184 16.3363
26185 22.6195
26186 37.3458
26187 30.5913
26188 11.8595
26189 26.1145
26190 45.2783
26191 16.4149
26192 30.2772
26193 94.6014
26194 26.6643
26195 62.0073
26196 150.64
26197 37.4243
26198 39.9769
26199 41.3513
26200 31.4945
26201 39.3485
26202 25.5648
26203 32.9475
26204 18.614
26205 27.4497
26206 15.708
26207 19.3601
26208 22.8159
26209 10.5636
26210 40.2125
26211 75.5947
26212 17.6715
26213 17.75
26214 14.0587
26215 28.8634
26216 32.6334
26217 29.6488
26218 18.8103
26219 22.8551
26220 46.8098
26221 35.3823
26222 66.5626
26223 36.0499
26224 49.9514
26225 31.7302
26226 17.6715
26227 21.8341
26228 43.629
26229 57.0986
26230 37.3065
26231 14.0587
26232 19.2816
26233 51.5222
26234 17.9464
26235 41.312
26236 39.8198
26237 15.9829
26238 12.4879
26239 120.009
26240 26.9
26241 20.1848
26242 57.8054
26243 52.3076
26244 47.0455
26245 41.3906
26246 62.8713
26247 29.4918
26248 42.765
26249 27.4497
26250 16.8861
26251 23.994
26252 51.483
26253 36.0499
26254 16.297
26255 29.5703
26256 32.3585
26257 19.7135
26258 22.1875
26259 15.9043
26260 10.328
26261 9.14991
26262 10.8385
26263 14.3335
26264 33.3402
26265 27.1356
26266 23.9154
26267 21.088
26268 19.1638
26269 32.0443
26270 16.6897
26271 30.7877
26272 20.0277
26273 39.3093
26274 53.2108
26275 54.1926
26276 21.7556
26277 19.5565
26278 59.8082
26279 61.2219
26280 103.319
26281 21.2451
26282 16.8861
26283 19.5565
26284 37.2672
26285 79.6396
26286 75.9874
26287 53.2894
26288 27.4105
26289 31.6516
26290 15.8651
26291 28.7456
26292 53.9962
26293 22.9337
26294 15.3546
26295 9.73896
26296 35.8142
26297 24.5045
26298 30.6306
26299 50.03
26300 57.0986
26301 67.348
26302 48.7341
26303 45.8281
26304 43.2363
26305 28.8242
26306 11.0349
26307 11.7417
26308 28.6278
26309 35.3037
26310 26.5465
26311 53.6428
26312 38.1704
26313 7.18641
26314 21.0094
26315 18.1427
26316 22.541
26317 13.666
26318 11.1134
26319 13.234
26320 9.26772
26321 26.7821
26322 29.7667
26323 54.3104
26324 35.932
26325 16.5327
26326 40.3303
26327 15.0797
26328 12.3308
26329 41.6655
26330 45.9852
26331 34.6361
26332 48.9304
26333 27.1356
26334 14.0979
26335 22.541
26336 42.6472
26337 29.8845
26338 22.6981
26339 19.0459
26340 16.0614
26341 25.3291
26342 14.0979
26343 9.77823
26344 36.5211
26345 30.6699
26346 40.6444
26347 21.52
26348 29.4132
26349 23.9154
26350 12.6449
26351 7.65765
26352 10.4458
26353 9.30699
26354 15.1975
26355 24.6616
26356 12.4879
26357 58.9443
26358 24.4652
26359 21.2843
26360 47.4382
26361 46.6135
26362 15.9043
26363 34.5969
26364 55.0565
26365 30.8269
26366 60.358
26367 64.9526
26368 55.2922
26369 100.217
26370 52.1113
26371 54.3497
26372 23.2478
26373 16.3756
26374 44.1395
26375 17.3573
26376 24.0725
26377 17.0824
26378 9.54261
26379 42.6865
26380 23.8369
26381 34.0471
26382 27.6068
26383 12.0166
26384 11.0741
26385 34.6361
26386 59.6119
26387 25.3684
26388 18.0249
26389 34.6754
26390 26.5072
26391 17.4751
26392 21.9519
26393 31.9658
26394 48.7733
26395 16.1792
26396 5.45853
26397 12.9591
26398 37.1101
26399 11.9381
26400 31.1018
26401 65.3845
26402 24.151
26403 49.0875
26404 31.0233
26405 43.4719
26406 51.4044
26407 23.7976
26408 53.6428
26409 17.6322
26410 21.2058
26411 8.95356
26412 9.97458
26413 26.1931
26414 64.7955
26415 74.8486
26416 39.4271
26417 28.3137
26418 9.0321
26419 11.1527
26420 38.7595
26421 33.3795
26422 11.5454
26423 25.3684
26424 21.5985
26425 30.3557
26426 15.1975
26427 10.9956
26428 30.0023
26429 21.2451
26430 19.3994
26431 34.7932
26432 10.2495
26433 14.9226
26434 14.8833
26435 7.93254
26436 32.2799
26437 29.0205
26438 35.3037
26439 30.9055
26440 29.963
26441 13.5874
26442 13.7445
26443 10.0138
26444 43.5897
26445 11.8203
26446 28.8634
26447 34.2827
26448 25.6826
26449 30.2379
26450 7.10787
26451 16.3363
26452 8.12889
26453 24.6223
26454 19.9492
26455 20.8524
26456 10.0138
26457 24.0725
26458 31.9658
26459 29.531
26460 62.8713
26461 75.7126
26462 25.8789
26463 16.0222
26464 55.8812
26465 72.8851
26466 55.3707
26467 75.7911
26468 34.4398
26469 50.1871
26470 45.239
26471 40.6052
26472 57.2557
26473 82.8597
26474 60.0831
26475 22.1875
26476 20.5382
26477 24.3081
26478 33.9685
26479 44.65
26480 75.202
26481 65.6987
26482 34.4005
26483 45.9852
26484 35.8142
26485 23.8369
26486 10.7207
26487 12.4879
26488 70.4111
26489 14.255
26490 22.3054
26491 84.8232
26492 10.6422
26493 15.4331
26494 67.9764
26495 6.95079
26496 12.4486
26497 37.6599
26498 29.6488
26499 5.02656
26500 18.5747
26501 66.2092
26502 32.9083
26503 80.8569
26504 248.383
26505 35.3823
26506 110.388
26507 46.1815
26508 35.7357
26509 36.8745
26510 14.687
26511 10.8385
26512 80.7784
26513 28.3529
26514 12.6842
26515 33.6544
26516 11.5061
26517 12.7235
26518 65.9736
26519 33.4188
26520 14.5692
26521 84.7447
26522 15.9436
26523 10.0531
26524 14.7262
26525 6.2832
26526 84.2341
26527 16.14
26528 15.1975
26529 17.8678
26530 16.297
26531 17.5537
26532 6.55809
26533 5.1051
26534 3.65211
26535 23.7191
26536 82.5848
26537 16.8076
26538 9.77823
26539 36.3247
26540 17.0039
26541 10.0924
26542 56.7059
26543 9.26772
26544 8.52159
26545 45.1212
26546 20.8916
26547 15.3938
26548 37.5028
26549 37.5028
26550 20.6953
26551 16.0222
26552 58.5908
26553 57.3342
26554 29.8452
26555 24.0725
26556 57.6876
26557 29.2561
26558 38.3668
26559 74.4559
26560 14.7262
26561 31.848
26562 35.0681
26563 12.7235
26564 45.6317
26565 97.8216
26566 94.9549
26567 35.3823
26568 11.5847
26569 22.7373
26570 32.2799
26571 23.8762
26572 18.8496
26573 33.4188
26574 49.6373
26575 76.8121
26576 36.9923
26577 114.551
26578 14.2157
26579 40.3696
26580 69.1937
26581 29.3347
26582 9.18918
26583 21.1273
26584 18.2605
26585 141.961
26586 26.1538
26587 125.507
26588 18.1035
26589 22.7373
26590 24.583
26591 10.5244
26592 21.8341
26593 16.2185
26594 7.18641
26595 19.8313
26596 26.5072
26597 22.4232
26598 35.2252
26599 135.481
26600 28.1959
26601 10.328
26602 15.1975
26603 9.07137
26604 36.5604
26605 119.616
26606 32.5548
26607 7.65765
26608 19.0852
26609 29.531
26610 33.2224
26611 48.4199
26612 20.656
26613 162.421
26614 44.5714
26615 30.9448
26616 24.583
26617 43.2755
26618 100.178
26619 38.8773
26620 23.3264
26621 25.015
26622 28.9027
26623 45.4747
26624 26.3109
26625 36.1677
26626 44.4144
26627 16.8861
26628 19.9099
26629 110.663
26630 31.2196
26631 20.7738
26632 52.8967
26633 96.8398
26634 31.9658
26635 11.7025
26636 56.7451
26637 55.7634
26638 27.8032
26639 54.6246
26640 19.203
26641 29.2954
26642 12.7235
26643 17.8286
26644 32.7512
26645 63.1854
26646 53.4072
26647 55.41
26648 54.6638
26649 26.3109
26650 25.1721
26651 10.5244
26652 12.7235
26653 24.4259
26654 11.4276
26655 23.6798
26656 68.644
26657 10.9563
26658 9.93531
26659 36.2462
26660 24.3867
26661 25.7611
26662 59.6119
26663 17.3573
26664 16.2185
26665 35.6964
26666 22.1875
26667 28.6278
26668 6.40101
26669 17.5144
26670 21.4021
26671 45.671
26672 50.6976
26673 36.5211
26674 139.251
26675 38.9166
26676 24.3867
26677 66.2878
26678 51.2081
26679 18.0642
26680 21.3236
26681 12.213
26682 16.7683
26683 29.6096
26684 49.598
26685 13.7838
26686 27.5283
26687 46.3386
26688 20.656
26689 40.2125
26690 89.4963
26691 45.5925
26692 31.3375
26693 14.2157
26694 26.8607
26695 27.9602
26696 22.1483
26697 43.9824
26698 28.7849
26699 33.9685
26700 60.8685
26701 80.5035
26702 26.7036
26703 15.4331
26704 16.297
26705 54.1533
26706 60.0046
26707 98.2928
26708 55.0173
26709 19.3994
26710 38.681
26711 57.6091
26712 20.9309
26713 26.5858
26714 18.7318
26715 48.3806
26716 81.4852
26717 37.1887
26718 15.3153
26719 27.7246
26720 18.182
26721 92.4809
26722 56.5488
26723 81.1318
26724 69.4686
26725 49.0875
26726 56.863
26727 28.8634
26728 26.036
26729 29.2561
26730 33.6151
26731 36.0891
26732 14.3728
26733 44.3358
26734 75.3591
26735 32.7512
26736 37.3458
26737 15.1189
26738 31.8087
26739 32.1229
26740 34.6754
26741 30.5913
26742 11.5061
26743 8.79648
26744 30.0808
26745 43.9039
26746 44.8463
26747 27.0178
26748 63.6567
26749 97.743
26750 48.3414
26751 17.8286
26752 13.1947
26753 14.6084
26754 19.635
26755 62.9498
26756 33.0261
26757 8.75721
26758 30.3557
26759 75.1628
26760 23.4049
26761 18.5354
26762 12.7627
26763 28.7849
26764 30.5128
26765 19.1638
26766 76.3016
26767 95.3868
26768 31.2982
26769 22.3839
26770 37.8563
26771 46.4957
26772 24.9364
26773 35.0288
26774 76.3801
26775 70.0577
26776 23.7976
26777 31.2982
26778 61.2612
26779 79.2469
26780 25.5648
26781 49.7944
26782 34.2042
26783 36.6389
26784 65.6594
26785 54.1533
26786 56.1168
26787 134.618
26788 39.6234
26789 14.6477
26790 68.0549
26791 113.608
26792 67.7407
26793 60.9863
26794 26.4287
26795 30.3164
26796 21.8341
26797 15.0404
26798 15.708
26799 30.5521
26800 111.762
26801 61.0648
26802 20.8131
26803 19.7921
26804 23.562
26805 19.1638
26806 91.6562
26807 52.0327
26808 16.3363
26809 17.5144
26810 101.434
26811 50.3441
26812 18.2998
26813 9.97458
26814 33.458
26815 16.3756
26816 33.6937
26817 86.1976
26818 52.072
26819 35.2252
26820 20.4989
26821 17.9071
26822 18.3391
26823 22.8944
26824 57.5305
26825 43.3541
26826 19.6743
26827 17.4359
26828 29.2954
26829 63.853
26830 52.072
26831 59.2192
26832 41.5477
26833 48.9697
26834 25.8397
26835 78.2651
26836 67.191
26837 22.8551
26838 16.4149
26839 54.5068
26840 37.1101
26841 28.942
26842 20.4597
26843 23.0122
26844 17.8678
26845 27.9602
26846 17.4359
26847 54.7031
26848 109.014
26849 30.7091
26850 15.0797
26851 26.6251
26852 16.5719
26853 56.0383
26854 103.241
26855 35.5393
26856 95.9759
26857 63.4603
26858 88.0826
26859 57.1771
26860 27.3319
26861 52.3076
26862 25.4077
26863 19.4779
26864 22.4232
26865 30.5521
26866 33.0653
26867 33.0653
26868 17.2003
26869 16.7683
26870 11.2312
26871 22.6588
26872 56.1168
26873 102.848
26874 64.9133
26875 39.702
26876 18.182
26877 30.6699
26878 61.4575
26879 34.9896
26880 23.7976
26881 53.4465
26882 46.8884
26883 40.0947
26884 45.1998
26885 98.6855
26886 41.9404
26887 39.6627
26888 16.297
26889 37.1101
26890 20.4597
26891 50.0692
26892 14.0979
26893 16.6897
26894 27.6461
26895 18.2998
26896 20.3026
26897 86.8652
26898 69.5079
26899 20.7346
26900 38.9166
26901 69.3508
26902 54.2319
26903 104.301
26904 49.4409
26905 61.3397
26906 79.4039
26907 64.7562
26908 57.3735
26909 69.6257
26910 32.0443
26911 26.7036
26912 32.3977
26913 33.4973
26914 16.8861
26915 39.7412
26916 80.1108
26917 43.8646
26918 27.2926
26919 113.804
26920 44.7285
26921 31.0626
26922 13.234
26923 25.9575
26924 66.327
26925 27.057
26926 50.8546
26927 38.2097
26928 19.4779
26929 17.161
26930 8.56086
26931 29.531
26932 55.6456
26933 64.9133
26934 48.6163
26935 33.7329
26936 28.9813
26937 18.8496
26938 20.5382
26939 9.38553
26940 36.4818
26941 29.0991
26942 52.3076
26943 40.3303
26944 32.2799
26945 25.4077
26946 71.0394
26947 102.77
26948 36.7567
26949 41.0764
26950 17.593
26951 35.5001
26952 43.8253
26953 36.4818
26954 104.497
26955 27.0963
26956 18.6532
26957 62.7535
26958 66.4056
26959 71.5892
26960 34.4791
26961 15.6687
26962 19.3994
26963 36.2069
26964 92.0882
26965 39.5842
26966 114.472
26967 41.7833
26968 34.8718
26969 31.4945
26970 21.1665
26971 15.9436
26972 23.8369
26973 49.4802
26974 57.0593
26975 57.1378
26976 61.5361
26977 131.437
26978 49.9514
26979 33.8115
26980 41.8618
26981 35.0288
26982 130.494
26983 107.011
26984 91.1849
26985 42.5687
26986 13.3911
26987 54.9387
26988 111.016
26989 93.5019
26990 60.3187
26991 11.1134
26992 23.0908
26993 69.0759
26994 33.0261
26995 52.4254
26996 24.4652
26997 14.7655
26998 19.7528
26999 6.99006
27000 17.5537
27001 47.2025
27002 28.1566
27003 20.7346
27004 12.5271
27005 15.5902
27006 15.7473
27007 12.8413
27008 13.5089
27009 19.5565
27010 38.6417
27011 45.5925
27012 22.4232
27013 19.1638
27014 19.4779
27015 31.4945
27016 22.541
27017 23.4049
27018 29.8059
27019 83.1346
27020 51.0117
27021 58.9835
27022 114.511
27023 63.1854
27024 46.8491
27025 19.9492
27026 50.9725
27027 34.2827
27028 49.6373
27029 117.182
27030 41.5477
27031 45.7495
27032 51.7579
27033 110.702
27034 55.0173
27035 28.8242
27036 60.7114
27037 66.1699
27038 52.7789
27039 18.3391
27040 23.8369
27041 30.8662
27042 19.1245
27043 76.9299
27044 55.4492
27045 81.2104
27046 38.1312
27047 39.859
27048 33.7329
27049 72.6888
27050 80.8962
27051 62.6749
27052 68.5654
27053 78.8542
27054 52.5825
27055 89.5356
27056 40.2125
27057 30.7091
27058 16.2185
27059 28.8634
27060 44.4536
27061 32.3977
27062 17.161
27063 13.0376
27064 37.6599
27065 86.0406
27066 68.3691
27067 71.118
27068 40.5659
27069 45.7495
27070 79.2076
27071 68.9188
27072 51.5222
27073 16.7683
27074 29.1383
27075 29.1383
27076 29.963
27077 39.8198
27078 25.6826
27079 31.3767
27080 17.7108
27081 20.7346
27082 36.5996
27083 41.1942
27084 40.6052
27085 29.7667
27086 19.8706
27087 21.5592
27088 15.4724
27089 45.4354
27090 29.8059
27091 38.1704
27092 91.0279
27093 30.2772
27094 15.3546
27095 19.8706
27096 40.6837
27097 48.2236
27098 21.7948
27099 26.4287
27100 51.9542
27101 60.7114
27102 98.1357
27103 31.6123
27104 36.0891
27105 28.2744
27106 51.0903
27107 68.0549
27108 28.1959
27109 12.3308
27110 28.6278
27111 49.5195
27112 48.5377
27113 121.384
27114 56.431
27115 26.4287
27116 34.3612
27117 22.0305
27118 21.52
27119 43.5504
27120 77.951
27121 92.8736
27122 29.374
27123 13.823
27124 29.8059
27125 21.2451
27126 45.4354
27127 72.3746
27128 157.276
27129 56.1561
27130 36.1284
27131 29.7274
27132 48.4199
27133 37.1887
27134 33.9685
27135 24.0332
27136 21.52
27137 58.0803
27138 81.3674
27139 70.0577
27140 83.8414
27141 34.2434
27142 10.2495
27143 33.2617
27144 75.202
27145 20.5775
27146 29.374
27147 61.3397
27148 23.7191
27149 59.8082
27150 18.3784
27151 18.8496
27152 23.6405
27153 39.5842
27154 25.8789
27155 25.015
27156 19.3601
27157 8.67867
27158 19.8313
27159 19.9099
27160 12.2915
27161 87.1009
27162 21.4414
27163 42.7258
27164 29.531
27165 18.2213
27166 24.5437
27167 11.4668
27168 26.0753
27169 31.1018
27170 50.8546
27171 124.093
27172 29.374
27173 47.6345
27174 46.3779
27175 47.4382
27176 30.0023
27177 17.75
27178 25.2506
27179 41.2728
27180 40.0161
27181 33.4973
27182 36.2462
27183 35.2645
27184 36.796
27185 53.2501
27186 109.171
27187 104.497
27188 34.4005
27189 21.2843
27190 103.202
27191 117.731
27192 70.0577
27193 72.6102
27194 30.2379
27195 100.138
27196 45.6317
27197 64.717
27198 24.7008
27199 108.032
27200 37.5814
27201 59.3762
27202 83.8414
27203 52.6218
27204 90.9493
27205 22.4624
27206 24.3867
27207 39.9376
27208 92.0489
27209 28.9027
27210 14.687
27211 6.91152
27212 12.6449
27213 21.5592
27214 11.0349
27215 10.5244
27216 17.593
27217 9.11064
27218 12.7235
27219 9.4248
27220 13.1162
27221 50.0692
27222 38.9166
27223 21.5985
27224 69.233
27225 14.9226
27226 16.0614
27227 12.4879
27228 44.65
27229 55.9205
27230 17.161
27231 10.6422
27232 30.3164
27233 18.2605
27234 22.3054
27235 41.0764
27236 47.6345
27237 25.4862
27238 14.6477
27239 29.6096
27240 15.4331
27241 32.5548
27242 50.6583
27243 32.0836
27244 32.1229
27245 37.2672
27246 48.5377
27247 73.592
27248 85.3337
27249 29.8452
27250 22.8551
27251 51.3259
27252 77.1656
27253 158.965
27254 69.9791
27255 39.0344
27256 42.1367
27257 89.1822
27258 61.4183
27259 79.3647
27260 33.9293
27261 36.0106
27262 21.1273
27263 59.0228
27264 22.8944
27265 36.0106
27266 20.7346
27267 10.9956
27268 35.775
27269 88.0826
27270 26.9
27271 33.3795
27272 33.301
27273 14.5692
27274 20.1455
27275 73.3956
27276 43.0006
27277 20.067
27278 29.8845
27279 56.2346
27280 47.7523
27281 87.6506
27282 64.717
27283 19.6743
27284 31.4945
27285 111.88
27286 50.3834
27287 13.5874
27288 44.4144
27289 159.711
27290 79.3254
27291 32.6334
27292 66.6412
27293 46.2601
27294 25.3684
27295 24.1903
27296 90.0068
27297 54.3104
27298 100.806
27299 52.2291
27300 34.0864
27301 20.8916
27302 10.7207
27303 43.197
27304 70.686
27305 43.3933
27306 35.4608
27307 40.6052
27308 19.9884
27309 18.5354
27310 35.0288
27311 26.468
27312 22.9337
27313 138.387
27314 32.9083
27315 10.8385
27316 25.2899
27317 48.8911
27318 47.3203
27319 18.7711
27320 38.7988
27321 44.5714
27322 51.2866
27323 73.4349
27324 72.2961
27325 68.6832
27326 33.6937
27327 31.0233
27328 47.6738
27329 47.8309
27330 28.9813
27331 14.255
27332 20.067
27333 26.5072
27334 37.2672
27335 7.50057
27336 11.349
27337 35.3823
27338 24.9757
27339 19.635
27340 31.4945
27341 12.1737
27342 32.9083
27343 52.9752
27344 102.73
27345 47.1633
27346 83.056
27347 75.5555
27348 31.0626
27349 17.8286
27350 23.0908
27351 69.9399
27352 67.348
27353 117.574
27354 76.3801
27355 99.7458
27356 58.2767
27357 24.5437
27358 28.0388
27359 34.4398
27360 43.1185
27361 36.5604
27362 31.2589
27363 23.6013
27364 22.4232
27365 31.8087
27366 23.994
27367 14.1372
27368 22.0305
27369 23.6405
27370 37.1494
27371 25.0543
27372 21.4414
27373 39.4664
27374 89.7712
27375 36.7567
27376 11.8595
27377 39.0344
27378 96.6827
27379 21.5592
27380 37.228
27381 48.6948
27382 38.5631
27383 18.7711
27384 21.4414
27385 26.5072
27386 25.9575
27387 49.9907
27388 108.228
27389 99.9421
27390 135.678
27391 74.8486
27392 25.4077
27393 64.6384
27394 118.36
27395 25.8004
27396 41.5084
27397 87.6114
27398 147.537
27399 95.8188
27400 76.4194
27401 90.3995
27402 32.6726
27403 38.1704
27404 21.088
27405 45.4354
27406 37.6207
27407 36.364
27408 15.0011
27409 34.2042
27410 28.1566
27411 31.5731
27412 19.203
27413 75.3984
27414 29.0598
27415 29.0991
27416 34.8325
27417 19.2816
27418 11.4668
27419 37.385
27420 37.8955
27421 11.0741
27422 15.0011
27423 43.3933
27424 28.4315
27425 30.395
27426 12.9984
27427 37.0709
27428 86.8652
27429 135.167
27430 71.7463
27431 54.8209
27432 12.6449
27433 13.5089
27434 12.2522
27435 35.775
27436 60.9078
27437 27.4105
27438 26.2324
27439 40.8408
27440 19.1245
27441 44.4144
27442 32.9475
27443 43.4719
27444 70.5682
27445 59.1799
27446 62.9891
27447 34.6754
27448 40.5266
27449 138.545
27450 48.1057
27451 15.1975
27452 35.3037
27453 38.1312
27454 27.9995
27455 63.9708
27456 87.6506
27457 79.129
27458 158.337
27459 57.452
27460 75.3591
27461 67.6622
27462 29.1776
27463 22.3054
27464 21.2058
27465 19.1245
27466 45.4354
27467 144.278
27468 65.9736
27469 61.1434
27470 94.0909
27471 72.9244
27472 133.636
27473 42.4901
27474 18.182
27475 176.087
27476 58.473
27477 27.5283
27478 61.379
27479 36.9923
27480 55.6456
27481 33.0261
27482 43.7075
27483 17.7108
27484 24.8972
27485 23.1693
27486 127.51
27487 44.1002
27488 33.4973
27489 19.6743
27490 32.5156
27491 110.506
27492 37.9741
27493 40.5266
27494 16.6505
27495 19.4779
27496 17.8678
27497 21.4807
27498 30.6306
27499 56.1954
27500 58.3159
27501 21.2843
27502 13.666
27503 13.1162
27504 28.3529
27505 14.255
27506 28.2744
27507 18.4569
27508 54.2319
27509 44.3358
27510 19.7135
27511 28.6278
27512 25.6433
27513 30.8269
27514 20.6953
27515 18.4569
27516 124.015
27517 25.9182
27518 19.4779
27519 35.775
27520 10.5636
27521 18.5354
27522 19.203
27523 29.3347
27524 89.3392
27525 60.6721
27526 18.2605
27527 26.5072
27528 20.7346
27529 11.9773
27530 25.8789
27531 25.8789
27532 19.7921
27533 55.5278
27534 57.02
27535 11.3098
27536 36.8353
27537 242.06
27538 10.9563
27539 79.6788
27540 68.801
27541 27.4497
27542 72.4139
27543 24.4259
27544 19.5957
27545 33.3795
27546 77.5583
27547 27.9995
27548 17.3181
27549 37.3458
27550 41.0371
27551 111.095
27552 69.8221
27553 32.0836
27554 19.2816
27555 109.014
27556 53.3679
27557 22.2661
27558 9.11064
27559 14.1765
27560 25.5648
27561 101.042
27562 14.1372
27563 8.32524
27564 14.8833
27565 8.12889
27566 34.322
27567 98.8426
27568 22.8159
27569 35.343
27570 35.4215
27571 41.6655
27572 87.5721
27573 21.4807
27574 11.8988
27575 27.6853
27576 44.8463
27577 53.9962
27578 47.4382
27579 41.8225
27580 77.1263
27581 25.2899
27582 14.9619
27583 45.7888
27584 91.342
27585 47.1633
27586 67.9371
27587 10.76
27588 15.3938
27589 44.7285
27590 16.6505
27591 27.6853
27592 12.4093
27593 13.7052
27594 14.2157
27595 16.6112
27596 63.9708
27597 30.7091
27598 41.9796
27599 7.57911
27600 10.2495
27601 10.8385
27602 24.8579
27603 34.9896
27604 30.1201
27605 19.635
27606 12.4879
27607 14.687
27608 42.9221
27609 22.2661
27610 36.8353
27611 18.4962
27612 14.5692
27613 9.62115
27614 21.9912
27615 26.0753
27616 37.3458
27617 44.5714
27618 26.9785
27619 15.5509
27620 15.3153
27621 25.1328
27622 15.9829
27623 53.1323
27624 66.8375
27625 47.7523
27626 69.9006
27627 31.5731
27628 74.6915
27629 49.5587
27630 24.0332
27631 9.58188
27632 10.7207
27633 21.2843
27634 59.4548
27635 97.8216
27636 38.1704
27637 63.6959
27638 34.7147
27639 49.9122
27640 11.3098
27641 49.4802
27642 65.6202
27643 32.9475
27644 10.9171
27645 9.38553
27646 27.5283
27647 12.7235
27648 125.821
27649 31.3375
27650 12.4486
27651 26.2324
27652 14.8048
27653 21.8734
27654 27.9602
27655 20.6953
27656 8.91429
27657 19.5172
27658 10.6814
27659 117.142
27660 55.2529
27661 24.9364
27662 97.6645
27663 49.9514
27664 25.7218
27665 95.8188
27666 35.9713
27667 48.9304
27668 11.1134
27669 19.203
27670 55.4885
27671 76.5372
27672 23.8369
27673 22.6981
27674 111.527
27675 41.155
27676 104.537
27677 236.916
27678 33.8115
27679 19.7528
27680 82.2314
27681 36.2855
27682 84.1949
27683 20.1848
27684 12.8413
27685 68.7618
27686 118.87
27687 13.7052
27688 54.6246
27689 81.6816
27690 239.626
27691 112.98
27692 17.593
27693 28.1173
27694 32.437
27695 52.3076
27696 17.8286
27697 147.812
27698 20.067
27699 23.0515
27700 149.305
27701 63.4603
27702 90.3995
27703 19.7528
27704 9.58188
27705 20.5382
27706 22.8944
27707 11.7417
27708 17.5144
27709 15.5509
27710 48.3021
27711 44.218
27712 91.4991
27713 31.6516
27714 11.6632
27715 11.0349
27716 9.62115
27717 15.0011
27718 10.9563
27719 5.02656
27720 22.7373
27721 6.59736
27722 23.13
27723 45.1605
27724 9.38553
27725 13.7445
27726 16.6112
27727 32.1229
27728 17.161
27729 11.6632
27730 47.6738
27731 17.6715
27732 25.6433
27733 7.97181
27734 21.1665
27735 21.4021
27736 20.2633
27737 11.1527
27738 21.1273
27739 24.3867
27740 10.9171
27741 23.3264
27742 14.4514
27743 94.4443
27744 67.1517
27745 49.1268
27746 245.045
27747 176.244
27748 126.332
27749 98.607
27750 179.974
27751 120.834
27752 136.934
27753 48.4592
27754 18.3391
27755 87.1794
27756 101.709
27757 165.955
27758 136.031
27759 81.4067
27760 43.5112
27761 29.9237
27762 82.3099
27763 178.129
27764 161.714
27765 87.847
27766 150.09
27767 93.4626
27768 44.2573
27769 28.8242
27770 18.7318
27771 34.0864
27772 63.1462
27773 52.504
27774 68.7618
27775 34.0471
27776 14.9226
27777 27.489
27778 28.3137
27779 30.9448
27780 36.2855
27781 45.3568
27782 40.9193
27783 26.3894
27784 9.14991
27785 34.1256
27786 47.6738
27787 43.8646
27788 25.8004
27789 25.1721
27790 53.4857
27791 29.9237
27792 11.3098
27793 13.6267
27794 38.681
27795 32.1229
27796 32.3192
27797 31.1411
27798 21.1665
27799 34.5576
27800 40.2125
27801 53.7214
27802 68.9581
27803 47.6345
27804 19.9884
27805 16.1792
27806 39.3878
27807 35.8142
27808 15.8258
27809 19.4387
27810 46.535
27811 43.7075
27812 22.8159
27813 91.8918
27814 47.5952
27815 13.0769
27816 20.7738
27817 19.2423
27818 75.2806
27819 71.0002
27820 35.8535
27821 66.8375
27822 59.3762
27823 51.7579
27824 27.5675
27825 39.0737
27826 47.2418
27827 18.6532
27828 31.7302
27829 44.2573
27830 38.0134
27831 24.7794
27832 9.97458
27833 16.3363
27834 46.535
27835 63.0283
27836 19.0852
27837 16.5327
27838 11.0741
27839 12.1737
27840 20.6953
27841 85.4122
27842 23.2478
27843 15.3938
27844 21.2451
27845 16.8861
27846 20.2633
27847 28.6278
27848 32.2014
27849 33.7722
27850 114.668
27851 20.3811
27852 29.2954
27853 30.5913
27854 36.1284
27855 20.9702
27856 12.4486
27857 17.593
27858 24.7008
27859 19.1638
27860 18.1427
27861 23.8369
27862 46.692
27863 73.16
27864 70.0184
27865 42.9221
27866 20.8131
27867 30.1201
27868 61.9288
27869 27.0178
27870 17.161
27871 45.9459
27872 95.6224
27873 40.0947
27874 30.6306
27875 41.0764
27876 9.34626
27877 31.3767
27878 148.833
27879 36.2069
27880 21.8341
27881 29.2954
27882 38.0919
27883 11.8203
27884 34.8718
27885 104.733
27886 40.723
27887 30.9055
27888 28.6671
27889 74.7308
27890 22.6195
27891 12.1737
27892 72.728
27893 30.8269
27894 33.1831
27895 22.541
27896 8.36451
27897 15.9043
27898 41.8618
27899 15.5116
27900 8.71794
27901 16.2578
27902 37.0709
27903 30.0023
27904 83.5666
27905 27.0178
27906 69.7435
27907 39.3485
27908 57.2949
27909 30.6306
27910 33.89
27911 29.4918
27912 75.7911
27913 182.605
27914 22.5802
27915 65.6987
27916 53.7214
27917 96.8005
27918 42.4116
27919 92.9521
27920 176.911
27921 29.8845
27922 8.2467
27923 12.5271
27924 11.2312
27925 15.5509
27926 13.3518
27927 6.20466
27928 16.1007
27929 8.16816
27930 11.7417
27931 22.3839
27932 23.6013
27933 26.3502
27934 33.4973
27935 14.1372
27936 9.62115
27937 24.3474
27938 22.4232
27939 20.1062
27940 12.0952
27941 16.5719
27942 10.8778
27943 16.8861
27944 31.5731
27945 34.7932
27946 29.7274
27947 21.2451
27948 44.1787
27949 93.4626
27950 21.4414
27951 45.7888
27952 48.4199
27953 19.2423
27954 36.0106
27955 9.0321
27956 53.6428
27957 49.6765
27958 8.20743
27959 51.5222
27960 43.4719
27961 28.8242
27962 53.7999
27963 66.9161
27964 25.9575
27965 63.853
27966 150.09
27967 43.0399
27968 19.6743
27969 53.1323
27970 129.238
27971 29.4918
27972 25.2899
27973 19.8313
27974 45.5532
27975 66.0129
27976 24.9757
27977 61.3397
27978 28.8242
27979 18.1035
27980 55.1351
27981 84.3127
27982 90.2425
27983 186.533
27984 79.9144
27985 26.036
27986 22.0305
27987 26.7821
27988 20.1848
27989 52.936
27990 55.1743
27991 14.0587
27992 46.3779
27993 49.9514
27994 99.0389
27995 49.3624
27996 75.2806
27997 46.2601
27998 44.7285
27999 40.3696
28000 29.2169
28001 30.0415
28002 10.9171
28003 20.656
28004 24.583
28005 29.4918
28006 33.2224
28007 12.0952
28008 16.1792
28009 17.9464
28010 39.702
28011 29.2561
28012 17.3181
28013 21.4414
28014 33.3402
28015 41.5869
28016 75.0842
28017 60.5543
28018 50.619
28019 13.4303
28020 17.7108
28021 15.3938
28022 33.1046
28023 28.942
28024 26.2716
28025 86.5118
28026 52.1898
28027 22.6195
28028 31.416
28029 20.1062
28030 13.4303
28031 39.1522
28032 24.3867
28033 19.5957
28034 24.6223
28035 14.8441
28036 17.7108
28037 32.4763
28038 69.1545
28039 103.791
28040 55.7241
28041 20.3026
28042 29.8845
28043 54.7031
28044 69.9006
28045 38.838
28046 9.62115
28047 26.5072
28048 53.4072
28049 24.6616
28050 43.3541
28051 52.8181
28052 13.7838
28053 13.0769
28054 31.2589
28055 48.4984
28056 24.3867
28057 14.1765
28058 10.9563
28059 35.1859
28060 76.1838
28061 66.8768
28062 34.2042
28063 17.4751
28064 16.6505
28065 24.9757
28066 51.2081
28067 48.5377
28068 25.8004
28069 51.3259
28070 38.4453
28071 11.4668
28072 71.118
28073 43.9039
28074 11.8595
28075 29.0991
28076 17.5537
28077 48.8911
28078 45.0034
28079 20.224
28080 50.6976
28081 30.4735
28082 11.4668
28083 18.182
28084 24.9364
28085 56.5095
28086 34.9503
28087 19.635
28088 39.6627
28089 68.801
28090 27.0178
28091 20.9702
28092 42.7258
28093 39.1522
28094 24.7794
28095 66.6805
28096 29.3347
28097 16.0222
28098 108.346
28099 37.4243
28100 10.0138
28101 21.9127
28102 32.3192
28103 109.053
28104 28.3922
28105 38.7202
28106 22.7766
28107 36.9923
28108 19.7135
28109 44.5322
28110 40.5266
28111 40.6444
28112 22.2661
28113 56.9022
28114 28.5886
28115 12.0166
28116 11.2312
28117 9.18918
28118 30.8269
28119 50.9332
28120 29.0205
28121 7.0686
28122 15.9436
28123 38.0919
28124 13.5874
28125 17.4751
28126 25.2899
28127 13.7838
28128 25.8004
28129 33.3402
28130 27.489
28131 20.6953
28132 23.4835
28133 11.4276
28134 34.8325
28135 56.1954
28136 63.1069
28137 100.885
28138 25.447
28139 58.473
28140 29.1383
28141 119.499
28142 36.4818
28143 42.5294
28144 14.3728
28145 14.0194
28146 15.4331
28147 66.5626
28148 4.55532
28149 11.9773
28150 16.6897
28151 19.0459
28152 29.963
28153 30.0415
28154 32.5548
28155 29.374
28156 8.08962
28157 19.0459
28158 34.4791
28159 55.8419
28160 55.2136
28161 17.6322
28162 13.7838
28163 12.37
28164 13.1947
28165 7.73619
28166 32.7904
28167 31.416
28168 29.0205
28169 51.9542
28170 24.6223
28171 81.6423
28172 7.81473
28173 40.291
28174 30.0415
28175 8.6394
28176 9.38553
28177 6.20466
28178 9.58188
28179 14.4121
28180 4.20189
28181 16.0222
28182 5.96904
28183 10.5636
28184 103.241
28185 19.1638
28186 14.1765
28187 52.4647
28188 23.3264
28189 23.7191
28190 78.0688
28191 39.5449
28192 60.5151
28193 31.7694
28194 23.6013
28195 53.1716
28196 11.1134
28197 23.9547
28198 73.5134
28199 11.0741
28200 31.2982
28201 84.1949
28202 39.0344
28203 52.7003
28204 49.4409
28205 40.8408
28206 16.5327
28207 45.3568
28208 37.6992
28209 8.95356
28210 21.8734
28211 37.3458
28212 74.8486
28213 92.3238
28214 61.9288
28215 45.8281
28216 46.8884
28217 32.3192
28218 31.5731
28219 28.078
28220 31.1804
28221 34.322
28222 15.6295
28223 9.93531
28224 35.0681
28225 11.8595
28226 8.79648
28227 58.7479
28228 17.4751
28229 10.2102
28230 8.36451
28231 13.3518
28232 48.3021
28233 29.1383
28234 5.8905
28235 15.8651
28236 18.1035
28237 30.9055
28238 24.3867
28239 21.8734
28240 24.0332
28241 11.9773
28242 38.3275
28243 27.9602
28244 10.1317
28245 25.4077
28246 67.6622
28247 22.9337
28248 53.093
28249 72.2961
28250 11.1919
28251 15.1975
28252 12.4486
28253 16.297
28254 25.3291
28255 25.015
28256 68.644
28257 29.1776
28258 54.8209
28259 34.6754
28260 40.0161
28261 12.9591
28262 21.2058
28263 16.1792
28264 14.0979
28265 17.1217
28266 13.9801
28267 21.8734
28268 44.4929
28269 32.437
28270 20.6953
28271 32.1229
28272 8.36451
28273 26.6251
28274 17.5537
28275 27.8032
28276 35.5001
28277 15.7473
28278 29.8452
28279 45.1605
28280 28.1566
28281 17.3966
28282 48.2236
28283 40.2517
28284 20.2633
28285 6.44028
28286 29.7274
28287 32.0836
28288 21.4807
28289 24.7794
28290 30.5128
28291 43.5112
28292 17.4751
28293 9.30699
28294 13.1162
28295 15.5509
28296 10.9171
28297 33.301
28298 57.2164
28299 51.8757
28300 41.6262
28301 16.4541
28302 29.3347
28303 29.963
28304 61.8895
28305 55.9205
28306 15.5902
28307 32.8297
28308 32.2014
28309 8.95356
28310 22.7373
28311 42.6865
28312 15.3546
28313 35.1859
28314 51.1688
28315 34.322
28316 45.5925
28317 13.3911
28318 29.374
28319 39.4664
28320 13.5481
28321 32.7119
28322 41.7833
28323 60.6721
28324 31.0626
28325 64.4028
28326 20.5382
28327 22.5802
28328 25.447
28329 12.1737
28330 22.7373
28331 28.1173
28332 10.4065
28333 16.3756
28334 18.3391
28335 11.7025
28336 35.3037
28337 49.4409
28338 21.2451
28339 9.34626
28340 12.5271
28341 37.3065
28342 12.1737
28343 12.4879
28344 13.234
28345 12.9984
28346 30.8269
28347 34.9896
28348 33.7329
28349 71.9034
28350 31.2196
28351 73.4742
28352 21.0094
28353 15.1582
28354 55.41
28355 45.7103
28356 26.5072
28357 28.9027
28358 26.5465
28359 15.2368
28360 33.7329
28361 40.9586
28362 33.458
28363 56.5095
28364 18.1427
28365 37.1494
28366 41.7047
28367 54.3889
28368 25.9575
28369 24.583
28370 37.9741
28371 30.9448
28372 30.0023
28373 31.6123
28374 5.30145
28375 6.91152
28376 25.8004
28377 23.0515
28378 64.4028
28379 38.0134
28380 15.7865
28381 11.2312
28382 19.5172
28383 45.1998
28384 38.5239
28385 16.9646
28386 18.2605
28387 11.5061
28388 18.3784
28389 43.3148
28390 17.1217
28391 60.7114
28392 15.5902
28393 33.8507
28394 35.1466
28395 22.3446
28396 30.5913
28397 10.9563
28398 14.1372
28399 6.55809
28400 20.1062
28401 42.5687
28402 33.1046
28403 35.7357
28404 11.5454
28405 67.0732
28406 25.4077
28407 11.9773
28408 29.8452
28409 16.9646
28410 28.6671
28411 17.2395
28412 24.8579
28413 21.2451
28414 44.8856
28415 64.6777
28416 29.531
28417 20.8916
28418 5.77269
28419 24.7008
28420 7.30422
28421 11.8595
28422 65.5809
28423 26.9392
28424 25.604
28425 21.7556
28426 14.9226
28427 53.6428
28428 37.817
28429 61.1827
28430 33.4973
28431 64.6777
28432 24.1903
28433 10.6029
28434 33.1439
28435 54.5068
28436 45.2783
28437 31.4553
28438 52.3469
28439 21.2058
28440 50.9332
28441 45.0034
28442 24.7401
28443 23.6798
28444 26.3502
28445 20.1062
28446 11.0349
28447 15.4331
28448 9.89604
28449 14.7262
28450 14.4514
28451 10.6422
28452 18.9281
28453 23.5227
28454 31.4945
28455 15.2368
28456 48.8126
28457 13.5089
28458 7.42203
28459 18.1427
28460 37.4243
28461 27.2141
28462 20.3026
28463 21.3236
28464 27.489
28465 34.2827
28466 19.5172
28467 16.8076
28468 13.6267
28469 19.3994
28470 18.6925
28471 17.75
28472 12.4093
28473 20.656
28474 39.4271
28475 48.7341
28476 11.7025
28477 27.6853
28478 65.306
28479 27.5283
28480 79.0112
28481 22.109
28482 43.5504
28483 36.4818
28484 26.0753
28485 15.5902
28486 13.4303
28487 18.4569
28488 9.62115
28489 20.5775
28490 33.458
28491 59.2584
28492 53.9177
28493 47.9879
28494 42.6865
28495 70.4896
28496 21.52
28497 9.07137
28498 34.5969
28499 19.3208
28500 58.0018
28501 51.9542
28502 32.9868
28503 8.28597
28504 26.9785
28505 63.1462
28506 100.924
28507 61.6932
28508 42.8436
28509 20.1848
28510 12.7235
28511 33.9685
28512 31.2589
28513 28.942
28514 23.4049
28515 12.2522
28516 13.7838
28517 22.0697
28518 21.0094
28519 11.3883
28520 21.0094
28521 30.5128
28522 18.8103
28523 29.3347
28524 9.22845
28525 149.305
28526 33.9293
28527 15.6295
28528 195.29
28529 21.2451
28530 36.4426
28531 53.2108
28532 25.0543
28533 21.4414
28534 13.0376
28535 69.9006
28536 25.447
28537 29.8452
28538 59.0621
28539 31.3767
28540 27.0963
28541 15.8258
28542 6.00831
28543 10.2887
28544 32.869
28545 65.8951
28546 69.9399
28547 20.4597
28548 45.671
28549 18.614
28550 23.2478
28551 33.0261
28552 6.44028
28553 21.52
28554 9.77823
28555 27.2534
28556 57.1771
28557 120.912
28558 35.1074
28559 39.7412
28560 31.4945
28561 12.2522
28562 15.5902
28563 27.4105
28564 39.702
28565 23.0515
28566 23.0122
28567 24.6223
28568 45.8281
28569 93.7375
28570 108.542
28571 16.8861
28572 29.2954
28573 13.5481
28574 39.6234
28575 60.3187
28576 73.5134
28577 36.6782
28578 11.9773
28579 26.3502
28580 19.5172
28581 13.4303
28582 33.6151
28583 57.5698
28584 35.1859
28585 45.7888
28586 55.6849
28587 25.9967
28588 42.0582
28589 26.9
28590 11.781
28591 16.14
28592 31.2196
28593 15.7473
28594 18.4176
28595 38.6024
28596 66.9553
28597 39.3093
28598 47.9094
28599 15.6295
28600 45.2783
28601 55.7241
28602 29.8452
28603 31.2982
28604 33.8115
28605 36.1677
28606 26.468
28607 37.0316
28608 91.3813
28609 58.1981
28610 65.2667
28611 59.8082
28612 71.3143
28613 47.1633
28614 53.2501
28615 39.1522
28616 36.1284
28617 112.705
28618 43.197
28619 25.8004
28620 15.5509
28621 22.109
28622 38.0919
28623 41.5477
28624 17.8678
28625 13.7838
28626 16.7683
28627 24.5437
28628 123.897
28629 34.9503
28630 81.4067
28631 31.7694
28632 25.1328
28633 36.7567
28634 13.5089
28635 36.7174
28636 18.9281
28637 14.8833
28638 28.7064
28639 42.0974
28640 37.9741
28641 39.859
28642 42.8436
28643 18.8103
28644 9.66042
28645 41.1942
28646 83.2524
28647 51.5222
28648 18.2213
28649 8.67867
28650 23.562
28651 46.0244
28652 103.791
28653 26.7821
28654 18.5747
28655 17.2788
28656 10.328
28657 23.4442
28658 111.134
28659 20.8524
28660 38.681
28661 55.7241
28662 20.6167
28663 9.69969
28664 16.7683
28665 13.4303
28666 27.8817
28667 61.2612
28668 65.7772
28669 23.2478
28670 62.8713
28671 19.7135
28672 19.4779
28673 19.7528
28674 54.8602
28675 65.2667
28676 51.7186
28677 34.3612
28678 52.3862
28679 32.869
28680 19.3208
28681 52.8967
28682 46.5742
28683 47.713
28684 14.1765
28685 11.0349
28686 23.2478
28687 13.9801
28688 19.3994
28689 40.5266
28690 32.1621
28691 12.5271
28692 36.8353
28693 26.8607
28694 9.46407
28695 32.4763
28696 37.7385
28697 47.124
28698 23.13
28699 24.9364
28700 52.1506
28701 39.4664
28702 14.8833
28703 15.4724
28704 23.4049
28705 15.8651
28706 22.2268
28707 14.7262
28708 9.46407
28709 38.3275
28710 24.3867
28711 21.0094
28712 22.0305
28713 24.2689
28714 33.7722
28715 100.57
28716 42.176
28717 19.9099
28718 32.0443
28719 56.1168
28720 55.41
28721 89.5749
28722 38.4846
28723 69.3901
28724 41.0764
28725 46.0637
28726 88.3968
28727 25.2506
28728 21.9127
28729 39.1129
28730 41.1157
28731 56.2346
28732 51.8757
28733 51.9542
28734 40.6837
28735 123.111
28736 23.7191
28737 90.1246
28738 21.677
28739 47.6345
28740 8.48232
28741 47.4382
28742 36.8353
28743 86.0798
28744 25.4862
28745 15.9829
28746 11.7417
28747 5.34072
28748 8.48232
28749 9.4248
28750 4.51605
28751 35.0681
28752 39.8983
28753 23.1693
28754 38.4846
28755 8.87502
28756 8.52159
28757 35.775
28758 37.1887
28759 37.3065
28760 47.2025
28761 92.9128
28762 26.1145
28763 15.8651
28764 8.12889
28765 13.666
28766 16.297
28767 7.854
28768 12.7235
28769 37.385
28770 44.2573
28771 18.8103
28772 70.9216
28773 21.5985
28774 7.22568
28775 17.593
28776 16.3363
28777 34.4398
28778 86.4725
28779 27.921
28780 39.4271
28781 23.3656
28782 8.6394
28783 11.4668
28784 31.6909
28785 20.3026
28786 30.5128
28787 74.2596
28788 17.593
28789 57.1378
28790 34.4398
28791 20.7738
28792 35.6572
28793 73.8276
28794 71.0394
28795 50.4227
28796 84.7839
28797 34.8325
28798 25.604
28799 53.2501
28800 22.6588
28801 19.2816
28802 30.9448
28803 12.6057
28804 33.6544
28805 24.0332
28806 12.2915
28807 30.1986
28808 14.6084
28809 29.6488
28810 20.4989
28811 12.5664
28812 30.1594
28813 73.8669
28814 74.7701
28815 35.4215
28816 18.4176
28817 42.0189
28818 26.7821
28819 30.8269
28820 29.374
28821 35.3037
28822 108.11
28823 28.942
28824 92.3238
28825 36.9138
28826 85.962
28827 29.9237
28828 22.5802
28829 28.7849
28830 19.635
28831 52.5433
28832 23.9547
28833 11.6239
28834 29.4918
28835 29.8452
28836 15.4331
28837 44.8856
28838 40.291
28839 60.7114
28840 40.1339
28841 24.3081
28842 25.604
28843 56.3524
28844 30.3164
28845 60.1616
28846 81.6423
28847 22.8159
28848 17.7108
28849 49.598
28850 88.5538
28851 29.374
28852 20.8916
28853 21.52
28854 66.6805
28855 67.5837
28856 43.786
28857 22.4232
28858 70.0184
28859 32.6334
28860 34.5969
28861 36.0106
28862 11.5061
28863 20.0277
28864 25.7218
28865 47.2025
28866 32.3977
28867 9.14991
28868 16.4541
28869 55.1743
28870 51.9149
28871 135.796
28872 49.0482
28873 131.437
28874 49.6765
28875 15.4331
28876 34.9503
28877 113.647
28878 11.2312
28879 27.8424
28880 22.3839
28881 10.0138
28882 45.3568
28883 11.1919
28884 21.3629
28885 36.4033
28886 19.5565
28887 34.0078
28888 34.3612
28889 15.0797
28890 38.4453
28891 35.775
28892 31.0233
28893 12.4879
28894 29.3347
28895 13.0769
28896 20.0277
28897 18.4962
28898 33.1439
28899 18.2998
28900 33.6544
28901 32.6726
28902 14.4514
28903 23.7191
28904 18.182
28905 41.9796
28906 27.3319
28907 5.1051
28908 16.297
28909 21.8734
28910 15.0404
28911 33.1046
28912 7.26495
28913 26.5465
28914 79.2469
28915 30.0023
28916 45.1998
28917 38.4846
28918 25.1328
28919 34.0471
28920 73.7883
28921 70.7253
28922 42.765
28923 19.8706
28924 30.8269
28925 40.9586
28926 65.0704
28927 18.8889
28928 28.4707
28929 22.3054
28930 18.0249
28931 33.301
28932 22.541
28933 16.9646
28934 19.7921
28935 17.9071
28936 20.5382
28937 43.1185
28938 43.197
28939 50.1478
28940 15.1975
28941 13.823
28942 51.6793
28943 107.286
28944 33.4188
28945 35.8535
28946 23.3656
28947 25.7611
28948 38.4061
28949 68.9974
28950 17.593
28951 27.3712
28952 55.999
28953 38.7595
28954 58.5908
28955 20.8916
28956 22.4624
28957 69.4294
28958 18.8103
28959 9.97458
28960 20.224
28961 30.5128
28962 38.6024
28963 40.0947
28964 34.8718
28965 31.6123
28966 16.5327
28967 8.2467
28968 16.2185
28969 18.1035
28970 8.2467
28971 40.0161
28972 49.3231
28973 26.9392
28974 43.4326
28975 21.677
28976 31.1018
28977 9.50334
28978 16.4541
28979 10.2495
28980 7.57911
28981 22.2661
28982 25.3684
28983 32.5941
28984 40.9979
28985 27.9602
28986 60.8685
28987 28.3529
28988 22.0305
28989 7.14714
28990 35.5001
28991 19.7528
28992 36.2462
28993 23.0515
28994 11.7417
28995 64.285
28996 51.1688
28997 45.9852
28998 52.5825
28999 14.1765
29000 18.8889
29001 23.994
29002 46.1815
29003 33.2224
29004 17.1217
29005 18.9674
29006 45.3176
29007 19.5957
29008 14.0194
29009 19.4779
29010 9.85677
29011 12.5271
29012 32.9868
29013 131.28
29014 25.3684
29015 25.7218
29016 12.8806
29017 19.9099
29018 7.42203
29019 30.7091
29020 53.525
29021 60.1616
29022 21.0094
29023 18.4962
29024 60.8292
29025 39.5449
29026 12.5271
29027 18.6925
29028 12.9198
29029 8.79648
29030 22.1875
29031 43.8646
29032 22.541
29033 12.37
29034 15.5116
29035 19.9492
29036 5.22291
29037 13.9016
29038 10.9563
29039 19.9099
29040 42.2545
29041 16.0614
29042 26.468
29043 21.8341
29044 25.5648
29045 33.3402
29046 38.4061
29047 9.30699
29048 14.4514
29049 8.12889
29050 53.1716
29051 14.687
29052 56.431
29053 27.6461
29054 6.16539
29055 22.0305
29056 63.0676
29057 74.1025
29058 29.4132
29059 16.297
29060 49.7944
29061 65.5024
29062 38.7988
29063 50.9725
29064 53.4857
29065 77.7153
29066 33.0261
29067 26.5072
29068 26.1145
29069 28.8634
29070 19.7921
29071 30.9448
29072 45.082
29073 41.9404
29074 102.063
29075 47.7916
29076 9.30699
29077 20.5775
29078 9.34626
29079 14.8833
29080 46.692
29081 22.0697
29082 30.3557
29083 8.16816
29084 15.6687
29085 11.6632
29086 21.3236
29087 11.0741
29088 9.54261
29089 24.4652
29090 23.2086
29091 6.63663
29092 7.65765
29093 6.00831
29094 5.92977
29095 6.44028
29096 14.8833
29097 19.8706
29098 13.0769
29099 33.89
29100 11.9381
29101 11.8988
29102 20.8131
29103 29.0991
29104 36.6782
29105 24.5437
29106 21.3629
29107 9.34626
29108 25.8004
29109 27.0963
29110 14.9226
29111 40.9193
29112 81.2889
29113 29.9237
29114 57.8447
29115 32.3977
29116 23.9154
29117 88.9858
29118 38.249
29119 21.2058
29120 18.7711
29121 23.6013
29122 36.796
29123 21.2451
29124 40.0161
29125 51.051
29126 66.7983
29127 41.4298
29128 19.2816
29129 20.9702
29130 13.823
29131 12.8806
29132 8.60013
29133 28.078
29134 55.1351
29135 28.1959
29136 61.7324
29137 47.9094
29138 15.9043
29139 24.1118
29140 8.36451
29141 23.2871
29142 16.3363
29143 9.97458
29144 37.3065
29145 44.9641
29146 76.2623
29147 34.8325
29148 9.69969
29149 18.4962
29150 16.4934
29151 18.1035
29152 5.65488
29153 15.3153
29154 27.5675
29155 26.036
29156 17.3966
29157 14.1372
29158 6.6759
29159 52.1113
29160 34.5183
29161 62.0859
29162 42.8436
29163 18.3784
29164 8.28597
29165 10.7992
29166 14.2157
29167 14.8048
29168 168.35
29169 25.9182
29170 28.8634
29171 69.5472
29172 127.235
29173 55.3707
29174 53.6821
29175 17.1217
29176 15.1975
29177 18.614
29178 19.3601
29179 12.5664
29180 14.255
29181 16.5327
29182 46.6135
29183 30.6699
29184 41.1157
29185 16.5327
29186 9.73896
29187 64.0886
29188 23.4049
29189 8.32524
29190 75.8304
29191 19.1638
29192 11.3883
29193 30.7484
29194 10.1317
29195 25.7611
29196 35.8535
29197 5.8905
29198 22.4232
29199 56.3132
29200 75.1235
29201 27.489
29202 22.7766
29203 10.5636
29204 21.6378
29205 44.0217
29206 20.9309
29207 34.4398
29208 38.4061
29209 16.6112
29210 24.2296
29211 41.6655
29212 13.3518
29213 43.5112
29214 14.1765
29215 47.8701
29216 34.1256
29217 12.5271
29218 29.1383
29219 38.7202
29220 70.0184
29221 38.1312
29222 35.1074
29223 57.7269
29224 149.933
29225 68.5261
29226 47.556
29227 38.2097
29228 55.5278
29229 26.1931
29230 43.5897
29231 26.7821
29232 16.0222
29233 42.8436
29234 109.171
29235 20.3419
29236 26.1538
29237 13.3911
29238 31.6123
29239 46.8884
29240 59.7689
29241 66.5234
29242 28.2744
29243 16.6897
29244 19.5565
29245 10.0531
29246 80.6606
29247 35.2252
29248 19.203
29249 8.28597
29250 24.1118
29251 37.3458
29252 26.4287
29253 23.2086
29254 34.3612
29255 63.1462
29256 42.176
29257 14.0587
29258 31.416
29259 90.9493
29260 31.416
29261 71.118
29262 23.7976
29263 62.4
29264 45.7888
29265 10.7207
29266 9.07137
29267 19.2423
29268 15.4724
29269 9.85677
29270 13.0376
29271 36.9531
29272 61.1827
29273 89.1036
29274 31.0233
29275 11.1919
29276 33.7329
29277 25.5648
29278 17.0039
29279 27.1748
29280 63.9708
29281 97.5859
29282 35.4215
29283 34.4398
29284 22.4624
29285 61.0648
29286 54.6638
29287 38.4846
29288 69.5079
29289 127.156
29290 73.0029
29291 75.9482
29292 4.00554
29293 35.4608
29294 3.33795
29295 114.276
29296 64.0886
29297 53.2501
29298 57.8447
29299 44.6893
29300 53.8784
29301 47.713
29302 47.2025
29303 43.4326
29304 26.036
29305 13.1162
29306 38.5631
29307 9.54261
29308 1.37445
29309 2.39547
29310 1.13883
29311 24.1903
29312 23.7191
29313 55.999
29314 44.8071
29315 34.5183
29316 20.224
29317 24.9364
29318 20.4204
29319 17.0432
29320 12.37
29321 36.6389
29322 15.5509
29323 35.5786
29324 22.4624
29325 56.0776
29326 38.4061
29327 51.483
29328 55.999
29329 53.7214
29330 25.447
29331 13.9016
29332 18.9674
29333 44.218
29334 40.7623
29335 22.9729
29336 23.5227
29337 16.0222
29338 31.5338
29339 33.89
29340 28.3529
29341 35.1859
29342 72.571
29343 44.8463
29344 33.9685
29345 13.9408
29346 52.4254
29347 38.9951
29348 17.161
29349 41.1942
29350 69.0759
29351 76.6943
29352 19.9884
29353 24.6616
29354 59.1799
29355 162.931
29356 56.5881
29357 83.2524
29358 90.6744
29359 50.1871
29360 26.8214
29361 20.6953
29362 30.8662
29363 46.8884
29364 42.9614
29365 17.7108
29366 8.2467
29367 18.2213
29368 23.4049
29369 17.3181
29370 23.6013
29371 8.28597
29372 18.7711
29373 48.1843
29374 56.2739
29375 27.4497
29376 48.1057
29377 33.0653
29378 42.0974
29379 14.7262
29380 28.1173
29381 55.0173
29382 84.1556
29383 52.1506
29384 44.4144
29385 22.0697
29386 12.2522
29387 17.161
29388 78.6578
29389 22.1875
29390 33.301
29391 23.7583
29392 11.5847
29393 16.4934
29394 39.8198
29395 30.6699
29396 12.9591
29397 25.9182
29398 40.5266
29399 98.6855
29400 21.2451
29401 13.7838
29402 21.1273
29403 13.234
29404 13.0769
29405 13.9016
29406 26.3894
29407 14.6477
29408 17.5537
29409 63.9316
29410 10.2887
29411 37.0316
29412 62.4393
29413 32.2407
29414 69.9399
29415 25.0543
29416 12.0952
29417 19.1638
29418 18.4569
29419 23.0908
29420 29.0991
29421 55.8027
29422 85.4908
29423 43.5897
29424 36.0499
29425 56.7844
29426 43.0006
29427 102.887
29428 24.8579
29429 20.5775
29430 11.6632
29431 12.9984
29432 22.1875
29433 50.5405
29434 35.8928
29435 34.4005
29436 11.6239
29437 32.8297
29438 14.5299
29439 31.0626
29440 20.224
29441 11.9381
29442 11.2312
29443 21.7556
29444 45.1212
29445 20.0277
29446 21.0487
29447 32.3192
29448 139.487
29449 20.9309
29450 17.3573
29451 39.0737
29452 17.8286
29453 53.7999
29454 22.1875
29455 18.4176
29456 16.2185
29457 58.7479
29458 36.0106
29459 28.3529
29460 5.81196
29461 14.255
29462 12.2915
29463 26.7821
29464 34.4791
29465 32.9083
29466 25.8789
29467 9.58188
29468 48.3414
29469 72.8851
29470 113.058
29471 24.6616
29472 19.2423
29473 46.0244
29474 47.556
29475 33.8115
29476 70.4111
29477 40.291
29478 17.4359
29479 25.604
29480 69.0367
29481 133.322
29482 59.6119
29483 41.4298
29484 45.9066
29485 18.614
29486 19.1245
29487 10.2495
29488 28.2351
29489 78.0688
29490 62.1644
29491 91.1457
29492 37.5421
29493 44.218
29494 99.1567
29495 98.8426
29496 39.6234
29497 22.8551
29498 34.4791
29499 23.2478
29500 19.1638
29501 21.4807
29502 12.2522
29503 16.5327
29504 40.3303
29505 10.4458
29506 49.009
29507 86.8652
29508 168.94
29509 68.5654
29510 48.7733
29511 22.8159
29512 30.7091
29513 12.9591
29514 22.8551
29515 54.7816
29516 114.668
29517 42.5687
29518 140.822
29519 30.4735
29520 26.468
29521 16.8861
29522 13.234
29523 8.01108
29524 75.1235
29525 211.822
29526 19.8706
29527 27.921
29528 55.1743
29529 12.9198
29530 173.691
29531 29.6488
29532 21.5592
29533 46.2993
29534 77.9117
29535 265.544
29536 125.625
29537 13.7838
29538 64.285
29539 85.3337
29540 42.2152
29541 33.4188
29542 16.4934
29543 34.7932
29544 21.5592
29545 40.0554
29546 42.4116
29547 23.562
29548 37.5028
29549 23.4049
29550 102.298
29551 31.2589
29552 13.3911
29553 72.6888
29554 43.3933
29555 36.9531
29556 28.7456
29557 22.0305
29558 10.1709
29559 19.8706
29560 16.1792
29561 42.2545
29562 68.5261
29563 12.37
29564 23.2086
29565 19.203
29566 19.2816
29567 42.2938
29568 35.3823
29569 42.765
29570 27.8032
29571 24.1118
29572 20.4597
29573 33.4973
29574 59.3762
29575 89.4178
29576 43.3541
29577 93.4626
29578 44.218
29579 46.7706
29580 41.8618
29581 61.7717
29582 164.384
29583 16.8076
29584 44.2966
29585 45.0034
29586 39.5842
29587 18.8103
29588 90.7922
29589 61.6539
29590 16.6112
29591 41.1942
29592 45.0034
29593 184.805
29594 51.1688
29595 135.992
29596 44.2966
29597 38.7202
29598 71.275
[truncated: 17,919 more chars]
