# Supplementary material for: Adenovirus maturation establishes the transcription competent packaging of its genome
Source: EMBO Rep. 2025 Oct 21;26(22):5589–611. doi: 10.1038/s44319-025-00598-z (PMC12635127; doi:10.1038/s44319-025-00598-z)
Supplement: Supplementary file 3 — Source data Fig. 2 [file 44319_2025_598_MOESM3_ESM.zip › figure2/A/AdMUT_free_ts1_DMS_2_footprint.wig]

variableStep chrom=Ad_ts1
1 0
2 7.17325
3 1.43465
4 0
5 2.8693
6 1.43465
7 0
8 14.3465
9 20.0851
10 0
11 7.17325
12 11.4772
13 0
14 11.4772
15 0
16 20.0851
17 1.43465
18 2.8693
19 0
20 0
21 10.0425
22 0
23 0
24 0
25 2.8693
26 14.3465
27 14.3465
28 1.43465
29 0
30 0
31 18.6504
32 27.2583
33 40.1702
34 30.1276
35 0
36 0
37 20.0851
38 10.0425
39 0
40 4.30395
41 0
42 11.4772
43 0
44 0
45 14.3465
46 5.7386
47 0
48 10.0425
49 1.43465
50 20.0851
51 15.7811
52 37.3009
53 24.389
54 21.5197
55 1.43465
56 15.7811
57 11.4772
58 27.2583
59 32.9969
60 2.8693
61 5.7386
62 1.43465
63 61.6899
64 2.8693
65 10.0425
66 22.9544
67 1.43465
68 21.5197
69 0
70 5.7386
71 15.7811
72 0
73 21.5197
74 1.43465
75 12.9118
76 14.3465
77 0
78 21.5197
79 1.43465
80 28.693
81 1.43465
82 22.9544
83 14.3465
84 5.7386
85 4.30395
86 18.6504
87 0
88 7.17325
89 4.30395
90 1.43465
91 14.3465
92 0
93 18.6504
94 15.7811
95 24.389
96 0
97 15.7811
98 12.9118
99 1.43465
100 18.6504
101 1.43465
102 14.3465
103 12.9118
104 0
105 8.6079
106 22.9544
107 8.6079
108 22.9544
109 24.389
110 14.3465
111 24.389
112 35.8662
113 5.7386
114 14.3465
115 14.3465
116 22.9544
117 47.3434
118 31.5623
119 43.0395
120 21.5197
121 25.8237
122 8.6079
123 21.5197
124 45.9088
125 70.2978
126 28.693
127 22.9544
128 74.6018
129 8.6079
130 12.9118
131 17.2158
132 51.6474
133 32.9969
134 32.9969
135 4.30395
136 30.1276
137 45.9088
138 48.7781
139 21.5197
140 28.693
141 38.7355
142 30.1276
143 31.5623
144 55.9513
145 17.2158
146 14.3465
147 31.5623
148 24.389
149 15.7811
150 2.8693
151 43.0395
152 63.1246
153 14.3465
154 14.3465
155 22.9544
156 17.2158
157 15.7811
158 17.2158
159 11.4772
160 30.1276
161 28.693
162 18.6504
163 25.8237
164 44.4741
165 18.6504
166 12.9118
167 54.5167
168 35.8662
169 77.4711
170 47.3434
171 12.9118
172 31.5623
173 57.386
174 64.5592
175 38.7355
176 25.8237
177 34.4316
178 41.6048
179 22.9544
180 38.7355
181 20.0851
182 28.693
183 28.693
184 30.1276
185 22.9544
186 50.2127
187 34.4316
188 18.6504
189 15.7811
190 67.4286
191 30.1276
192 25.8237
193 57.386
194 18.6504
195 32.9969
196 45.9088
197 47.3434
198 47.3434
199 21.5197
200 43.0395
201 28.693
202 43.0395
203 74.6018
204 143.465
205 48.7781
206 24.389
207 57.386
208 50.2127
209 47.3434
210 18.6504
211 18.6504
212 43.0395
213 31.5623
214 27.2583
215 25.8237
216 44.4741
217 30.1276
218 28.693
219 35.8662
220 61.6899
221 50.2127
222 28.693
223 21.5197
224 25.8237
225 21.5197
226 7.17325
227 10.0425
228 20.0851
229 41.6048
230 27.2583
231 34.4316
232 15.7811
233 8.6079
234 31.5623
235 35.8662
236 41.6048
237 60.2553
238 38.7355
239 27.2583
240 20.0851
241 40.1702
242 22.9544
243 54.5167
244 10.0425
245 28.693
246 41.6048
247 25.8237
248 25.8237
249 4.30395
250 15.7811
251 88.9483
252 53.082
253 25.8237
254 12.9118
255 32.9969
256 57.386
257 76.0364
258 51.6474
259 38.7355
260 48.7781
261 63.1246
262 25.8237
263 30.1276
264 35.8662
265 15.7811
266 24.389
267 80.3404
268 40.1702
269 31.5623
270 27.2583
271 61.6899
272 34.4316
273 14.3465
274 11.4772
275 47.3434
276 31.5623
277 32.9969
278 30.1276
279 17.2158
280 40.1702
281 27.2583
282 11.4772
283 15.7811
284 11.4772
285 10.0425
286 7.17325
287 8.6079
288 60.2553
289 37.3009
290 11.4772
291 5.7386
292 4.30395
293 37.3009
294 4.30395
295 10.0425
296 2.8693
297 4.30395
298 2.8693
299 4.30395
300 7.17325
301 4.30395
302 4.30395
303 70.2978
304 1.43465
305 5.7386
306 5.7386
307 4.30395
308 32.9969
309 81.775
310 24.389
311 5.7386
312 5.7386
313 1.43465
314 35.8662
315 7.17325
316 4.30395
317 51.6474
318 51.6474
319 50.2127
320 41.6048
321 1.43465
322 54.5167
323 4.30395
324 74.6018
325 54.5167
326 4.30395
327 98.9908
328 30.1276
329 48.7781
330 1.43465
331 12.9118
332 2.8693
333 1.43465
334 73.1671
335 1.43465
336 54.5167
337 0
338 25.8237
339 1.43465
340 0
341 5.7386
342 209.459
343 22.9544
344 288.365
345 14.3465
346 17.2158
347 5.7386
348 0
349 15.7811
350 0
351 21.5197
352 1.43465
353 17.2158
354 7.17325
355 14.3465
356 0
357 18.6504
358 1.43465
359 11.4772
360 25.8237
361 0
362 0
363 0
364 8.6079
365 2.8693
366 17.2158
367 11.4772
368 17.2158
369 1.43465
370 30.1276
371 28.693
372 15.7811
373 17.2158
374 18.6504
375 11.4772
376 11.4772
377 20.0851
378 7.17325
379 1.43465
380 7.17325
381 8.6079
382 2.8693
383 7.17325
384 5.7386
385 7.17325
386 15.7811
387 15.7811
388 11.4772
389 21.5197
390 21.5197
391 31.5623
392 50.2127
393 25.8237
394 18.6504
395 17.2158
396 8.6079
397 7.17325
398 34.4316
399 7.17325
400 22.9544
401 10.0425
402 18.6504
403 57.386
404 25.8237
405 12.9118
406 24.389
407 20.0851
408 124.815
409 24.389
410 21.5197
411 10.0425
412 15.7811
413 15.7811
414 67.4286
415 8.6079
416 18.6504
417 10.0425
418 11.4772
419 43.0395
420 18.6504
421 8.6079
422 27.2583
423 35.8662
424 7.17325
425 22.9544
426 20.0851
427 4.30395
428 21.5197
429 10.0425
430 8.6079
431 24.389
432 11.4772
433 4.30395
434 43.0395
435 4.30395
436 5.7386
437 4.30395
438 2.8693
439 24.389
440 11.4772
441 45.9088
442 41.6048
443 32.9969
444 28.693
445 34.4316
446 28.693
447 64.5592
448 11.4772
449 14.3465
450 20.0851
451 32.9969
452 18.6504
453 7.17325
454 12.9118
455 24.389
456 8.6079
457 10.0425
458 21.5197
459 28.693
460 34.4316
461 10.0425
462 45.9088
463 63.1246
464 18.6504
465 14.3465
466 32.9969
467 53.082
468 30.1276
469 43.0395
470 27.2583
471 83.2097
472 67.4286
473 15.7811
474 18.6504
475 25.8237
476 7.17325
477 18.6504
478 11.4772
479 32.9969
480 18.6504
481 7.17325
482 31.5623
483 61.6899
484 11.4772
485 21.5197
486 43.0395
487 27.2583
488 32.9969
489 25.8237
490 44.4741
491 11.4772
492 8.6079
493 48.7781
494 32.9969
495 27.2583
496 31.5623
497 28.693
498 28.693
499 5.7386
500 0
501 15.7811
502 7.17325
503 14.3465
504 30.1276
505 21.5197
506 20.0851
507 11.4772
508 27.2583
509 11.4772
510 15.7811
511 35.8662
512 58.8206
513 24.389
514 25.8237
515 20.0851
516 10.0425
517 22.9544
518 41.6048
519 12.9118
520 17.2158
521 78.9057
522 25.8237
523 35.8662
524 17.2158
525 24.389
526 32.9969
527 20.0851
528 68.8632
529 77.4711
530 37.3009
531 24.389
532 20.0851
533 35.8662
534 71.7325
535 61.6899
536 5.7386
537 18.6504
538 28.693
539 24.389
540 2.8693
541 25.8237
542 34.4316
543 21.5197
544 48.7781
545 38.7355
546 83.2097
547 37.3009
548 14.3465
549 30.1276
550 25.8237
551 74.6018
552 22.9544
553 11.4772
554 8.6079
555 14.3465
556 65.9939
557 38.7355
558 5.7386
559 30.1276
560 54.5167
561 31.5623
562 27.2583
563 35.8662
564 32.9969
565 17.2158
566 31.5623
567 18.6504
568 5.7386
569 47.3434
570 37.3009
571 18.6504
572 37.3009
573 30.1276
574 50.2127
575 14.3465
576 15.7811
577 17.2158
578 27.2583
579 17.2158
580 37.3009
581 8.6079
582 24.389
583 21.5197
584 31.5623
585 20.0851
586 20.0851
587 32.9969
588 20.0851
589 41.6048
590 32.9969
591 21.5197
592 40.1702
593 35.8662
594 27.2583
595 25.8237
596 21.5197
597 20.0851
598 18.6504
599 35.8662
600 53.082
601 27.2583
602 22.9544
603 14.3465
604 43.0395
605 31.5623
606 12.9118
607 14.3465
608 21.5197
609 27.2583
610 14.3465
611 54.5167
612 63.1246
613 37.3009
614 47.3434
615 61.6899
616 24.389
617 68.8632
618 77.4711
619 22.9544
620 27.2583
621 21.5197
622 22.9544
623 40.1702
624 27.2583
625 18.6504
626 21.5197
627 18.6504
628 0
629 84.6443
630 14.3465
631 2.8693
632 18.6504
633 22.9544
634 12.9118
635 22.9544
636 43.0395
637 20.0851
638 41.6048
639 22.9544
640 7.17325
641 45.9088
642 25.8237
643 25.8237
644 68.8632
645 32.9969
646 21.5197
647 22.9544
648 15.7811
649 40.1702
650 43.0395
651 27.2583
652 12.9118
653 25.8237
654 32.9969
655 21.5197
656 41.6048
657 37.3009
658 41.6048
659 20.0851
660 5.7386
661 35.8662
662 76.0364
663 43.0395
664 40.1702
665 58.8206
666 31.5623
667 24.389
668 38.7355
669 63.1246
670 24.389
671 31.5623
672 24.389
673 18.6504
674 106.164
675 63.1246
676 11.4772
677 20.0851
678 11.4772
679 25.8237
680 15.7811
681 7.17325
682 34.4316
683 28.693
684 43.0395
685 50.2127
686 18.6504
687 35.8662
688 74.6018
689 20.0851
690 5.7386
691 20.0851
692 40.1702
693 31.5623
694 22.9544
695 10.0425
696 34.4316
697 60.2553
698 35.8662
699 55.9513
700 45.9088
701 55.9513
702 31.5623
703 15.7811
704 126.249
705 53.082
706 22.9544
707 41.6048
708 21.5197
709 15.7811
710 37.3009
711 51.6474
712 32.9969
713 12.9118
714 15.7811
715 10.0425
716 12.9118
717 47.3434
718 34.4316
719 51.6474
720 25.8237
721 14.3465
722 17.2158
723 65.9939
724 24.389
725 40.1702
726 38.7355
727 1.43465
728 17.2158
729 51.6474
730 38.7355
731 35.8662
732 44.4741
733 35.8662
734 63.1246
735 31.5623
736 20.0851
737 54.5167
738 45.9088
739 45.9088
740 81.775
741 31.5623
742 20.0851
743 28.693
744 12.9118
745 38.7355
746 28.693
747 24.389
748 32.9969
749 38.7355
750 43.0395
751 50.2127
752 37.3009
753 47.3434
754 22.9544
755 15.7811
756 28.693
757 41.6048
758 25.8237
759 32.9969
760 22.9544
761 61.6899
762 40.1702
763 32.9969
764 32.9969
765 18.6504
766 17.2158
767 35.8662
768 43.0395
769 54.5167
770 40.1702
771 57.386
772 38.7355
773 40.1702
774 38.7355
775 57.386
776 64.5592
777 21.5197
778 22.9544
779 27.2583
780 40.1702
781 18.6504
782 31.5623
783 54.5167
784 43.0395
785 76.0364
786 45.9088
787 24.389
788 45.9088
789 38.7355
790 27.2583
791 55.9513
792 27.2583
793 48.7781
794 80.3404
795 25.8237
796 101.86
797 73.1671
798 28.693
799 73.1671
800 35.8662
801 21.5197
802 50.2127
803 80.3404
804 21.5197
805 31.5623
806 64.5592
807 28.693
808 54.5167
809 32.9969
810 74.6018
811 31.5623
812 12.9118
813 34.4316
814 76.0364
815 37.3009
816 30.1276
817 83.2097
818 73.1671
819 34.4316
820 20.0851
821 41.6048
822 22.9544
823 34.4316
824 101.86
825 45.9088
826 18.6504
827 22.9544
828 7.17325
829 32.9969
830 31.5623
831 25.8237
832 30.1276
833 64.5592
834 37.3009
835 32.9969
836 18.6504
837 18.6504
838 27.2583
839 25.8237
840 25.8237
841 17.2158
842 15.7811
843 31.5623
844 15.7811
845 15.7811
846 10.0425
847 14.3465
848 28.693
849 10.0425
850 5.7386
851 31.5623
852 25.8237
853 38.7355
854 35.8662
855 21.5197
856 17.2158
857 17.2158
858 40.1702
859 18.6504
860 40.1702
861 27.2583
862 127.684
863 14.3465
864 20.0851
865 17.2158
866 31.5623
867 27.2583
868 61.6899
869 17.2158
870 24.389
871 40.1702
872 30.1276
873 44.4741
874 70.2978
875 93.2522
876 100.425
877 51.6474
878 47.3434
879 136.292
880 124.815
881 71.7325
882 77.4711
883 7.17325
884 73.1671
885 61.6899
886 44.4741
887 32.9969
888 44.4741
889 31.5623
890 12.9118
891 20.0851
892 50.2127
893 30.1276
894 45.9088
895 57.386
896 8.6079
897 30.1276
898 116.207
899 38.7355
900 31.5623
901 73.1671
902 88.9483
903 35.8662
904 38.7355
905 76.0364
906 64.5592
907 60.2553
908 53.082
909 32.9969
910 22.9544
911 27.2583
912 87.5136
913 73.1671
914 24.389
915 54.5167
916 31.5623
917 14.3465
918 31.5623
919 38.7355
920 28.693
921 14.3465
922 18.6504
923 58.8206
924 38.7355
925 22.9544
926 27.2583
927 40.1702
928 41.6048
929 34.4316
930 68.8632
931 37.3009
932 31.5623
933 34.4316
934 25.8237
935 53.082
936 18.6504
937 31.5623
938 14.3465
939 31.5623
940 38.7355
941 22.9544
942 38.7355
943 22.9544
944 20.0851
945 10.0425
946 15.7811
947 37.3009
948 53.082
949 18.6504
950 53.082
951 24.389
952 17.2158
953 18.6504
954 58.8206
955 28.693
956 64.5592
957 2.8693
958 34.4316
959 71.7325
960 64.5592
961 21.5197
962 37.3009
963 24.389
964 8.6079
965 30.1276
966 24.389
967 5.7386
968 44.4741
969 47.3434
970 20.0851
971 30.1276
972 7.17325
973 27.2583
974 8.6079
975 34.4316
976 55.9513
977 41.6048
978 60.2553
979 51.6474
980 43.0395
981 32.9969
982 65.9939
983 61.6899
984 73.1671
985 31.5623
986 10.0425
987 7.17325
988 40.1702
989 27.2583
990 47.3434
991 27.2583
992 32.9969
993 31.5623
994 44.4741
995 34.4316
996 18.6504
997 8.6079
998 37.3009
999 38.7355
1000 25.8237
1001 27.2583
1002 48.7781
1003 24.389
1004 31.5623
1005 11.4772
1006 21.5197
1007 22.9544
1008 38.7355
1009 51.6474
1010 31.5623
1011 30.1276
1012 53.082
1013 70.2978
1014 38.7355
1015 55.9513
1016 4.30395
1017 35.8662
1018 22.9544
1019 8.6079
1020 17.2158
1021 58.8206
1022 38.7355
1023 20.0851
1024 24.389
1025 10.0425
1026 30.1276
1027 27.2583
1028 15.7811
1029 37.3009
1030 68.8632
1031 4.30395
1032 7.17325
1033 51.6474
1034 35.8662
1035 27.2583
1036 70.2978
1037 7.17325
1038 11.4772
1039 14.3465
1040 18.6504
1041 76.0364
1042 57.386
1043 18.6504
1044 34.4316
1045 38.7355
1046 43.0395
1047 12.9118
1048 11.4772
1049 34.4316
1050 10.0425
1051 12.9118
1052 30.1276
1053 24.389
1054 25.8237
1055 40.1702
1056 17.2158
1057 21.5197
1058 32.9969
1059 37.3009
1060 45.9088
1061 27.2583
1062 17.2158
1063 50.2127
1064 87.5136
1065 53.082
1066 38.7355
1067 50.2127
1068 65.9939
1069 10.0425
1070 14.3465
1071 83.2097
1072 28.693
1073 17.2158
1074 37.3009
1075 27.2583
1076 64.5592
1077 90.3829
1078 14.3465
1079 22.9544
1080 31.5623
1081 12.9118
1082 18.6504
1083 44.4741
1084 57.386
1085 22.9544
1086 30.1276
1087 40.1702
1088 10.0425
1089 28.693
1090 32.9969
1091 24.389
1092 28.693
1093 27.2583
1094 21.5197
1095 32.9969
1096 34.4316
1097 44.4741
1098 20.0851
1099 43.0395
1100 28.693
1101 18.6504
1102 20.0851
1103 14.3465
1104 11.4772
1105 63.1246
1106 11.4772
1107 22.9544
1108 65.9939
1109 54.5167
1110 25.8237
1111 4.30395
1112 57.386
1113 32.9969
1114 34.4316
1115 27.2583
1116 11.4772
1117 32.9969
1118 94.6869
1119 20.0851
1120 11.4772
1121 25.8237
1122 10.0425
1123 20.0851
1124 73.1671
1125 65.9939
1126 37.3009
1127 5.7386
1128 25.8237
1129 7.17325
1130 18.6504
1131 77.4711
1132 27.2583
1133 37.3009
1134 35.8662
1135 41.6048
1136 32.9969
1137 61.6899
1138 74.6018
1139 17.2158
1140 18.6504
1141 35.8662
1142 30.1276
1143 30.1276
1144 44.4741
1145 22.9544
1146 21.5197
1147 64.5592
1148 45.9088
1149 24.389
1150 20.0851
1151 68.8632
1152 35.8662
1153 53.082
1154 17.2158
1155 43.0395
1156 38.7355
1157 11.4772
1158 65.9939
1159 41.6048
1160 14.3465
1161 11.4772
1162 68.8632
1163 63.1246
1164 4.30395
1165 44.4741
1166 8.6079
1167 14.3465
1168 43.0395
1169 65.9939
1170 47.3434
1171 7.17325
1172 7.17325
1173 21.5197
1174 25.8237
1175 21.5197
1176 31.5623
1177 96.1215
1178 10.0425
1179 15.7811
1180 32.9969
1181 53.082
1182 20.0851
1183 31.5623
1184 10.0425
1185 15.7811
1186 45.9088
1187 38.7355
1188 40.1702
1189 96.1215
1190 27.2583
1191 31.5623
1192 31.5623
1193 51.6474
1194 53.082
1195 58.8206
1196 32.9969
1197 28.693
1198 31.5623
1199 38.7355
1200 90.3829
1201 15.7811
1202 28.693
1203 12.9118
1204 41.6048
1205 77.4711
1206 40.1702
1207 22.9544
1208 22.9544
1209 17.2158
1210 24.389
1211 5.7386
1212 51.6474
1213 90.3829
1214 28.693
1215 32.9969
1216 27.2583
1217 17.2158
1218 11.4772
1219 20.0851
1220 30.1276
1221 30.1276
1222 25.8237
1223 41.6048
1224 27.2583
1225 81.775
1226 7.17325
1227 11.4772
1228 18.6504
1229 45.9088
1230 32.9969
1231 18.6504
1232 34.4316
1233 44.4741
1234 40.1702
1235 41.6048
1236 37.3009
1237 20.0851
1238 24.389
1239 27.2583
1240 58.8206
1241 28.693
1242 47.3434
1243 17.2158
1244 27.2583
1245 60.2553
1246 106.164
1247 22.9544
1248 28.693
1249 50.2127
1250 21.5197
1251 47.3434
1252 83.2097
1253 54.5167
1254 81.775
1255 68.8632
1256 58.8206
1257 86.079
1258 31.5623
1259 34.4316
1260 21.5197
1261 38.7355
1262 38.7355
1263 37.3009
1264 17.2158
1265 20.0851
1266 68.8632
1267 41.6048
1268 38.7355
1269 12.9118
1270 53.082
1271 68.8632
1272 44.4741
1273 22.9544
1274 22.9544
1275 12.9118
1276 90.3829
1277 28.693
1278 27.2583
1279 24.389
1280 21.5197
1281 41.6048
1282 27.2583
1283 58.8206
1284 57.386
1285 18.6504
1286 21.5197
1287 4.30395
1288 5.7386
1289 11.4772
1290 45.9088
1291 21.5197
1292 35.8662
1293 20.0851
1294 21.5197
1295 30.1276
1296 43.0395
1297 50.2127
1298 20.0851
1299 35.8662
1300 24.389
1301 12.9118
1302 47.3434
1303 17.2158
1304 10.0425
1305 15.7811
1306 24.389
1307 41.6048
1308 48.7781
1309 76.0364
1310 58.8206
1311 58.8206
1312 55.9513
1313 20.0851
1314 34.4316
1315 44.4741
1316 65.9939
1317 55.9513
1318 80.3404
1319 32.9969
1320 20.0851
1321 67.4286
1322 10.0425
1323 58.8206
1324 100.425
1325 44.4741
1326 32.9969
1327 53.082
1328 54.5167
1329 57.386
1330 94.6869
1331 35.8662
1332 8.6079
1333 22.9544
1334 48.7781
1335 34.4316
1336 48.7781
1337 55.9513
1338 28.693
1339 60.2553
1340 60.2553
1341 54.5167
1342 32.9969
1343 30.1276
1344 20.0851
1345 45.9088
1346 25.8237
1347 34.4316
1348 25.8237
1349 45.9088
1350 12.9118
1351 17.2158
1352 37.3009
1353 24.389
1354 40.1702
1355 31.5623
1356 38.7355
1357 17.2158
1358 31.5623
1359 48.7781
1360 30.1276
1361 8.6079
1362 41.6048
1363 97.5562
1364 24.389
1365 32.9969
1366 7.17325
1367 17.2158
1368 14.3465
1369 20.0851
1370 22.9544
1371 32.9969
1372 14.3465
1373 25.8237
1374 15.7811
1375 22.9544
1376 35.8662
1377 77.4711
1378 129.118
1379 50.2127
1380 68.8632
1381 32.9969
1382 41.6048
1383 24.389
1384 37.3009
1385 55.9513
1386 123.38
1387 120.511
1388 110.468
1389 60.2553
1390 24.389
1391 30.1276
1392 47.3434
1393 21.5197
1394 80.3404
1395 97.5562
1396 129.118
1397 76.0364
1398 20.0851
1399 77.4711
1400 21.5197
1401 37.3009
1402 117.641
1403 31.5623
1404 53.082
1405 47.3434
1406 45.9088
1407 68.8632
1408 38.7355
1409 14.3465
1410 15.7811
1411 41.6048
1412 51.6474
1413 58.8206
1414 80.3404
1415 8.6079
1416 37.3009
1417 45.9088
1418 32.9969
1419 22.9544
1420 53.082
1421 12.9118
1422 15.7811
1423 43.0395
1424 71.7325
1425 20.0851
1426 17.2158
1427 43.0395
1428 48.7781
1429 50.2127
1430 44.4741
1431 14.3465
1432 24.389
1433 22.9544
1434 27.2583
1435 27.2583
1436 10.0425
1437 18.6504
1438 24.389
1439 10.0425
1440 20.0851
1441 18.6504
1442 38.7355
1443 64.5592
1444 24.389
1445 20.0851
1446 12.9118
1447 15.7811
1448 35.8662
1449 40.1702
1450 100.425
1451 41.6048
1452 63.1246
1453 27.2583
1454 45.9088
1455 15.7811
1456 5.7386
1457 17.2158
1458 73.1671
1459 4.30395
1460 20.0851
1461 57.386
1462 20.0851
1463 38.7355
1464 24.389
1465 35.8662
1466 12.9118
1467 38.7355
1468 38.7355
1469 61.6899
1470 74.6018
1471 25.8237
1472 30.1276
1473 14.3465
1474 38.7355
1475 11.4772
1476 21.5197
1477 11.4772
1478 38.7355
1479 60.2553
1480 40.1702
1481 65.9939
1482 40.1702
1483 37.3009
1484 45.9088
1485 57.386
1486 43.0395
1487 27.2583
1488 117.641
1489 50.2127
1490 104.729
1491 25.8237
1492 14.3465
1493 53.082
1494 51.6474
1495 55.9513
1496 31.5623
1497 11.4772
1498 7.17325
1499 21.5197
1500 20.0851
1501 67.4286
1502 80.3404
1503 27.2583
1504 64.5592
1505 40.1702
1506 70.2978
1507 53.082
1508 45.9088
1509 41.6048
1510 41.6048
1511 45.9088
1512 37.3009
1513 35.8662
1514 21.5197
1515 5.7386
1516 27.2583
1517 25.8237
1518 55.9513
1519 4.30395
1520 18.6504
1521 67.4286
1522 41.6048
1523 31.5623
1524 18.6504
1525 17.2158
1526 15.7811
1527 27.2583
1528 41.6048
1529 40.1702
1530 51.6474
1531 45.9088
1532 11.4772
1533 7.17325
1534 37.3009
1535 17.2158
1536 34.4316
1537 28.693
1538 27.2583
1539 35.8662
1540 12.9118
1541 8.6079
1542 0
1543 12.9118
1544 77.4711
1545 12.9118
1546 64.5592
1547 25.8237
1548 5.7386
1549 22.9544
1550 68.8632
1551 15.7811
1552 17.2158
1553 4.30395
1554 20.0851
1555 27.2583
1556 20.0851
1557 41.6048
1558 44.4741
1559 58.8206
1560 35.8662
1561 8.6079
1562 11.4772
1563 50.2127
1564 31.5623
1565 37.3009
1566 47.3434
1567 27.2583
1568 58.8206
1569 45.9088
1570 25.8237
1571 24.389
1572 17.2158
1573 22.9544
1574 11.4772
1575 22.9544
1576 70.2978
1577 47.3434
1578 68.8632
1579 28.693
1580 31.5623
1581 50.2127
1582 10.0425
1583 25.8237
1584 27.2583
1585 32.9969
1586 20.0851
1587 40.1702
1588 25.8237
1589 18.6504
1590 28.693
1591 11.4772
1592 38.7355
1593 34.4316
1594 10.0425
1595 43.0395
1596 87.5136
1597 24.389
1598 35.8662
1599 21.5197
1600 64.5592
1601 55.9513
1602 7.17325
1603 45.9088
1604 35.8662
1605 48.7781
1606 40.1702
1607 22.9544
1608 22.9544
1609 24.389
1610 34.4316
1611 34.4316
1612 51.6474
1613 38.7355
1614 7.17325
1615 28.693
1616 10.0425
1617 65.9939
1618 44.4741
1619 21.5197
1620 14.3465
1621 30.1276
1622 17.2158
1623 17.2158
1624 20.0851
1625 30.1276
1626 35.8662
1627 40.1702
1628 90.3829
1629 28.693
1630 7.17325
1631 28.693
1632 11.4772
1633 20.0851
1634 14.3465
1635 28.693
1636 30.1276
1637 14.3465
1638 15.7811
1639 5.7386
1640 15.7811
1641 5.7386
1642 15.7811
1643 18.6504
1644 25.8237
1645 31.5623
1646 31.5623
1647 30.1276
1648 41.6048
1649 20.0851
1650 7.17325
1651 67.4286
1652 17.2158
1653 21.5197
1654 44.4741
1655 20.0851
1656 10.0425
1657 12.9118
1658 31.5623
1659 18.6504
1660 65.9939
1661 12.9118
1662 28.693
1663 38.7355
1664 14.3465
1665 38.7355
1666 10.0425
1667 27.2583
1668 53.082
1669 37.3009
1670 22.9544
1671 5.7386
1672 21.5197
1673 24.389
1674 27.2583
1675 38.7355
1676 38.7355
1677 25.8237
1678 11.4772
1679 14.3465
1680 100.425
1681 27.2583
1682 18.6504
1683 45.9088
1684 37.3009
1685 31.5623
1686 44.4741
1687 44.4741
1688 5.7386
1689 5.7386
1690 10.0425
1691 15.7811
1692 35.8662
1693 18.6504
1694 28.693
1695 17.2158
1696 17.2158
1697 11.4772
1698 21.5197
1699 20.0851
1700 11.4772
1701 10.0425
1702 73.1671
1703 15.7811
1704 18.6504
1705 86.079
1706 21.5197
1707 22.9544
1708 18.6504
1709 15.7811
1710 20.0851
1711 18.6504
1712 20.0851
1713 28.693
1714 22.9544
1715 18.6504
1716 47.3434
1717 81.775
1718 20.0851
1719 47.3434
1720 64.5592
1721 70.2978
1722 48.7781
1723 48.7781
1724 47.3434
1725 22.9544
1726 10.0425
1727 8.6079
1728 11.4772
1729 90.3829
1730 17.2158
1731 68.8632
1732 57.386
1733 8.6079
1734 54.5167
1735 40.1702
1736 12.9118
1737 48.7781
1738 4.30395
1739 45.9088
1740 11.4772
1741 20.0851
1742 30.1276
1743 41.6048
1744 32.9969
1745 38.7355
1746 18.6504
1747 21.5197
1748 31.5623
1749 15.7811
1750 32.9969
1751 17.2158
1752 18.6504
1753 38.7355
1754 21.5197
1755 41.6048
1756 30.1276
1757 11.4772
1758 18.6504
1759 44.4741
1760 14.3465
1761 17.2158
1762 38.7355
1763 21.5197
1764 5.7386
1765 25.8237
1766 25.8237
1767 80.3404
1768 37.3009
1769 22.9544
1770 63.1246
1771 28.693
1772 18.6504
1773 5.7386
1774 12.9118
1775 7.17325
1776 25.8237
1777 40.1702
1778 12.9118
1779 32.9969
1780 27.2583
1781 8.6079
1782 48.7781
1783 14.3465
1784 30.1276
1785 50.2127
1786 14.3465
1787 15.7811
1788 37.3009
1789 5.7386
1790 22.9544
1791 22.9544
1792 35.8662
1793 32.9969
1794 28.693
1795 30.1276
1796 11.4772
1797 31.5623
1798 12.9118
1799 12.9118
1800 22.9544
1801 71.7325
1802 84.6443
1803 11.4772
1804 27.2583
1805 51.6474
1806 10.0425
1807 35.8662
1808 67.4286
1809 25.8237
1810 34.4316
1811 12.9118
1812 7.17325
1813 43.0395
1814 18.6504
1815 18.6504
1816 18.6504
1817 20.0851
1818 28.693
1819 53.082
1820 25.8237
1821 15.7811
1822 12.9118
1823 4.30395
1824 17.2158
1825 83.2097
1826 7.17325
1827 2.8693
1828 35.8662
1829 22.9544
1830 35.8662
1831 31.5623
1832 60.2553
1833 47.3434
1834 15.7811
1835 50.2127
1836 50.2127
1837 12.9118
1838 15.7811
1839 8.6079
1840 43.0395
1841 28.693
1842 8.6079
1843 10.0425
1844 22.9544
1845 88.9483
1846 73.1671
1847 25.8237
1848 25.8237
1849 117.641
1850 51.6474
1851 30.1276
1852 27.2583
1853 35.8662
1854 14.3465
1855 50.2127
1856 44.4741
1857 15.7811
1858 31.5623
1859 15.7811
1860 43.0395
1861 25.8237
1862 28.693
1863 8.6079
1864 103.295
1865 34.4316
1866 28.693
1867 15.7811
1868 21.5197
1869 28.693
1870 35.8662
1871 21.5197
1872 21.5197
1873 15.7811
1874 34.4316
1875 4.30395
1876 31.5623
1877 31.5623
1878 47.3434
1879 1.43465
1880 7.17325
1881 32.9969
1882 22.9544
1883 40.1702
1884 15.7811
1885 2.8693
1886 15.7811
1887 15.7811
1888 17.2158
1889 11.4772
1890 4.30395
1891 34.4316
1892 67.4286
1893 77.4711
1894 41.6048
1895 12.9118
1896 35.8662
1897 18.6504
1898 37.3009
1899 12.9118
1900 54.5167
1901 14.3465
1902 7.17325
1903 30.1276
1904 8.6079
1905 24.389
1906 63.1246
1907 35.8662
1908 10.0425
1909 1.43465
1910 5.7386
1911 44.4741
1912 65.9939
1913 41.6048
1914 48.7781
1915 35.8662
1916 37.3009
1917 38.7355
1918 24.389
1919 28.693
1920 28.693
1921 61.6899
1922 12.9118
1923 35.8662
1924 34.4316
1925 34.4316
1926 41.6048
1927 34.4316
1928 67.4286
1929 80.3404
1930 17.2158
1931 40.1702
1932 35.8662
1933 78.9057
1934 54.5167
1935 31.5623
1936 38.7355
1937 37.3009
1938 25.8237
1939 45.9088
1940 20.0851
1941 44.4741
1942 50.2127
1943 60.2553
1944 31.5623
1945 55.9513
1946 41.6048
1947 24.389
1948 30.1276
1949 27.2583
1950 22.9544
1951 21.5197
1952 25.8237
1953 53.082
1954 12.9118
1955 14.3465
1956 15.7811
1957 22.9544
1958 25.8237
1959 22.9544
1960 12.9118
1961 21.5197
1962 10.0425
1963 27.2583
1964 50.2127
1965 35.8662
1966 35.8662
1967 20.0851
1968 24.389
1969 80.3404
1970 35.8662
1971 8.6079
1972 32.9969
1973 35.8662
1974 18.6504
1975 24.389
1976 7.17325
1977 51.6474
1978 63.1246
1979 27.2583
1980 27.2583
1981 18.6504
1982 22.9544
1983 12.9118
1984 51.6474
1985 44.4741
1986 44.4741
1987 30.1276
1988 14.3465
1989 48.7781
1990 63.1246
1991 21.5197
1992 38.7355
1993 80.3404
1994 32.9969
1995 50.2127
1996 28.693
1997 14.3465
1998 17.2158
1999 32.9969
2000 94.6869
2001 61.6899
2002 40.1702
2003 25.8237
2004 18.6504
2005 27.2583
2006 38.7355
2007 37.3009
2008 48.7781
2009 14.3465
2010 63.1246
2011 64.5592
2012 10.0425
2013 20.0851
2014 45.9088
2015 45.9088
2016 37.3009
2017 20.0851
2018 53.082
2019 30.1276
2020 20.0851
2021 8.6079
2022 98.9908
2023 32.9969
2024 4.30395
2025 8.6079
2026 7.17325
2027 28.693
2028 21.5197
2029 34.4316
2030 64.5592
2031 20.0851
2032 22.9544
2033 5.7386
2034 12.9118
2035 14.3465
2036 21.5197
2037 54.5167
2038 17.2158
2039 4.30395
2040 35.8662
2041 40.1702
2042 15.7811
2043 53.082
2044 65.9939
2045 25.8237
2046 10.0425
2047 14.3465
2048 21.5197
2049 20.0851
2050 31.5623
2051 43.0395
2052 11.4772
2053 18.6504
2054 31.5623
2055 27.2583
2056 20.0851
2057 11.4772
2058 15.7811
2059 15.7811
2060 18.6504
2061 53.082
2062 32.9969
2063 20.0851
2064 7.17325
2065 18.6504
2066 25.8237
2067 21.5197
2068 25.8237
2069 20.0851
2070 20.0851
2071 78.9057
2072 24.389
2073 40.1702
2074 32.9969
2075 17.2158
2076 31.5623
2077 21.5197
2078 30.1276
2079 45.9088
2080 51.6474
2081 12.9118
2082 21.5197
2083 27.2583
2084 12.9118
2085 48.7781
2086 15.7811
2087 20.0851
2088 28.693
2089 24.389
2090 17.2158
2091 38.7355
2092 24.389
2093 8.6079
2094 28.693
2095 24.389
2096 27.2583
2097 24.389
2098 35.8662
2099 73.1671
2100 63.1246
2101 11.4772
2102 18.6504
2103 15.7811
2104 38.7355
2105 20.0851
2106 18.6504
2107 7.17325
2108 7.17325
2109 10.0425
2110 10.0425
2111 11.4772
2112 20.0851
2113 45.9088
2114 40.1702
2115 31.5623
2116 14.3465
2117 57.386
2118 51.6474
2119 40.1702
2120 43.0395
2121 28.693
2122 18.6504
2123 12.9118
2124 50.2127
2125 40.1702
2126 41.6048
2127 10.0425
2128 25.8237
2129 15.7811
2130 21.5197
2131 43.0395
2132 5.7386
2133 50.2127
2134 22.9544
2135 5.7386
2136 28.693
2137 51.6474
2138 31.5623
2139 24.389
2140 14.3465
2141 40.1702
2142 25.8237
2143 24.389
2144 24.389
2145 18.6504
2146 30.1276
2147 17.2158
2148 25.8237
2149 12.9118
2150 17.2158
2151 10.0425
2152 10.0425
2153 24.389
2154 50.2127
2155 17.2158
2156 5.7386
2157 34.4316
2158 10.0425
2159 25.8237
2160 27.2583
2161 24.389
2162 24.389
2163 21.5197
2164 12.9118
2165 44.4741
2166 21.5197
2167 21.5197
2168 24.389
2169 21.5197
2170 17.2158
2171 15.7811
2172 10.0425
2173 20.0851
2174 5.7386
2175 12.9118
2176 12.9118
2177 15.7811
2178 11.4772
2179 35.8662
2180 14.3465
2181 57.386
2182 53.082
2183 37.3009
2184 8.6079
2185 12.9118
2186 15.7811
2187 24.389
2188 10.0425
2189 35.8662
2190 25.8237
2191 24.389
2192 17.2158
2193 14.3465
2194 4.30395
2195 28.693
2196 45.9088
2197 31.5623
2198 1.43465
2199 14.3465
2200 31.5623
2201 17.2158
2202 11.4772
2203 14.3465
2204 24.389
2205 18.6504
2206 1.43465
2207 22.9544
2208 28.693
2209 57.386
2210 43.0395
2211 31.5623
2212 7.17325
2213 11.4772
2214 14.3465
2215 7.17325
2216 17.2158
2217 38.7355
2218 37.3009
2219 12.9118
2220 50.2127
2221 10.0425
2222 28.693
2223 24.389
2224 24.389
2225 24.389
2226 43.0395
2227 28.693
2228 5.7386
2229 43.0395
2230 21.5197
2231 14.3465
2232 45.9088
2233 44.4741
2234 8.6079
2235 12.9118
2236 20.0851
2237 2.8693
2238 27.2583
2239 80.3404
2240 55.9513
2241 22.9544
2242 7.17325
2243 43.0395
2244 30.1276
2245 8.6079
2246 57.386
2247 11.4772
2248 24.389
2249 7.17325
2250 12.9118
2251 15.7811
2252 10.0425
2253 48.7781
2254 10.0425
2255 8.6079
2256 20.0851
2257 5.7386
2258 11.4772
2259 10.0425
2260 21.5197
2261 25.8237
2262 5.7386
2263 14.3465
2264 8.6079
2265 25.8237
2266 48.7781
2267 20.0851
2268 21.5197
2269 18.6504
2270 45.9088
2271 28.693
2272 24.389
2273 14.3465
2274 24.389
2275 53.082
2276 11.4772
2277 14.3465
2278 43.0395
2279 14.3465
2280 18.6504
2281 43.0395
2282 11.4772
2283 30.1276
2284 8.6079
2285 4.30395
2286 43.0395
2287 32.9969
2288 31.5623
2289 50.2127
2290 27.2583
2291 17.2158
2292 2.8693
2293 18.6504
2294 27.2583
2295 34.4316
2296 41.6048
2297 24.389
2298 14.3465
2299 28.693
2300 57.386
2301 61.6899
2302 22.9544
2303 35.8662
2304 12.9118
2305 7.17325
2306 14.3465
2307 12.9118
2308 24.389
2309 12.9118
2310 2.8693
2311 32.9969
2312 15.7811
2313 35.8662
2314 18.6504
2315 20.0851
2316 47.3434
2317 32.9969
2318 15.7811
2319 17.2158
2320 14.3465
2321 17.2158
2322 5.7386
2323 24.389
2324 38.7355
2325 30.1276
2326 35.8662
2327 45.9088
2328 34.4316
2329 27.2583
2330 64.5592
2331 38.7355
2332 14.3465
2333 11.4772
2334 57.386
2335 22.9544
2336 11.4772
2337 28.693
2338 14.3465
2339 11.4772
2340 22.9544
2341 14.3465
2342 15.7811
2343 15.7811
2344 27.2583
2345 7.17325
2346 1.43465
2347 34.4316
2348 37.3009
2349 27.2583
2350 25.8237
2351 7.17325
2352 21.5197
2353 21.5197
2354 5.7386
2355 27.2583
2356 20.0851
2357 15.7811
2358 17.2158
2359 32.9969
2360 17.2158
2361 31.5623
2362 53.082
2363 31.5623
2364 43.0395
2365 35.8662
2366 40.1702
2367 38.7355
2368 12.9118
2369 4.30395
2370 50.2127
2371 14.3465
2372 34.4316
2373 38.7355
2374 21.5197
2375 17.2158
2376 8.6079
2377 12.9118
2378 27.2583
2379 5.7386
2380 27.2583
2381 53.082
2382 38.7355
2383 17.2158
2384 1.43465
2385 12.9118
2386 5.7386
2387 41.6048
2388 74.6018
2389 5.7386
2390 11.4772
2391 7.17325
2392 10.0425
2393 20.0851
2394 65.9939
2395 37.3009
2396 34.4316
2397 31.5623
2398 14.3465
2399 25.8237
2400 15.7811
2401 44.4741
2402 21.5197
2403 28.693
2404 14.3465
2405 32.9969
2406 60.2553
2407 41.6048
2408 4.30395
2409 14.3465
2410 63.1246
2411 30.1276
2412 32.9969
2413 21.5197
2414 25.8237
2415 11.4772
2416 31.5623
2417 43.0395
2418 38.7355
2419 37.3009
2420 20.0851
2421 18.6504
2422 47.3434
2423 58.8206
2424 8.6079
2425 38.7355
2426 34.4316
2427 35.8662
2428 51.6474
2429 35.8662
2430 24.389
2431 34.4316
2432 5.7386
2433 47.3434
2434 14.3465
2435 20.0851
2436 20.0851
2437 51.6474
2438 37.3009
2439 25.8237
2440 22.9544
2441 45.9088
2442 53.082
2443 22.9544
2444 14.3465
2445 11.4772
2446 27.2583
2447 17.2158
2448 67.4286
2449 35.8662
2450 27.2583
2451 12.9118
2452 21.5197
2453 22.9544
2454 47.3434
2455 25.8237
2456 5.7386
2457 8.6079
2458 30.1276
2459 21.5197
2460 27.2583
2461 24.389
2462 64.5592
2463 21.5197
2464 11.4772
2465 55.9513
2466 40.1702
2467 20.0851
2468 21.5197
2469 38.7355
2470 30.1276
2471 31.5623
2472 35.8662
2473 10.0425
2474 53.082
2475 60.2553
2476 15.7811
2477 22.9544
2478 11.4772
2479 10.0425
2480 11.4772
2481 20.0851
2482 10.0425
2483 12.9118
2484 24.389
2485 4.30395
2486 20.0851
2487 10.0425
2488 50.2127
2489 54.5167
2490 44.4741
2491 34.4316
2492 27.2583
2493 22.9544
2494 64.5592
2495 50.2127
2496 32.9969
2497 68.8632
2498 21.5197
2499 22.9544
2500 7.17325
2501 41.6048
2502 51.6474
2503 94.6869
2504 41.6048
2505 32.9969
2506 25.8237
2507 40.1702
2508 32.9969
2509 45.9088
2510 44.4741
2511 25.8237
2512 2.8693
2513 119.076
2514 28.693
2515 15.7811
2516 21.5197
2517 25.8237
2518 20.0851
2519 11.4772
2520 48.7781
2521 11.4772
2522 4.30395
2523 51.6474
2524 38.7355
2525 67.4286
2526 21.5197
2527 7.17325
2528 24.389
2529 35.8662
2530 15.7811
2531 24.389
2532 43.0395
2533 24.389
2534 31.5623
2535 11.4772
2536 21.5197
2537 8.6079
2538 58.8206
2539 25.8237
2540 35.8662
2541 24.389
2542 8.6079
2543 10.0425
2544 17.2158
2545 5.7386
2546 5.7386
2547 12.9118
2548 12.9118
2549 21.5197
2550 60.2553
2551 35.8662
2552 28.693
2553 20.0851
2554 20.0851
2555 53.082
2556 40.1702
2557 12.9118
2558 34.4316
2559 24.389
2560 58.8206
2561 41.6048
2562 41.6048
2563 2.8693
2564 24.389
2565 40.1702
2566 28.693
2567 24.389
2568 8.6079
2569 34.4316
2570 41.6048
2571 35.8662
2572 22.9544
2573 21.5197
2574 24.389
2575 21.5197
2576 21.5197
2577 68.8632
2578 43.0395
2579 30.1276
2580 34.4316
2581 65.9939
2582 35.8662
2583 57.386
2584 31.5623
2585 38.7355
2586 55.9513
2587 45.9088
2588 22.9544
2589 25.8237
2590 30.1276
2591 22.9544
2592 45.9088
2593 18.6504
2594 25.8237
2595 1.43465
2596 24.389
2597 37.3009
2598 18.6504
2599 12.9118
2600 35.8662
2601 28.693
2602 25.8237
2603 22.9544
2604 34.4316
2605 10.0425
2606 18.6504
2607 15.7811
2608 28.693
2609 47.3434
2610 24.389
2611 22.9544
2612 17.2158
2613 45.9088
2614 27.2583
2615 21.5197
2616 43.0395
2617 5.7386
2618 17.2158
2619 21.5197
2620 5.7386
2621 40.1702
2622 58.8206
2623 53.082
2624 35.8662
2625 22.9544
2626 45.9088
2627 34.4316
2628 14.3465
2629 28.693
2630 30.1276
2631 21.5197
2632 55.9513
2633 32.9969
2634 31.5623
2635 50.2127
2636 17.2158
2637 8.6079
2638 10.0425
2639 25.8237
2640 15.7811
2641 15.7811
2642 24.389
2643 61.6899
2644 14.3465
2645 14.3465
2646 12.9118
2647 5.7386
2648 20.0851
2649 25.8237
2650 24.389
2651 45.9088
2652 24.389
2653 21.5197
2654 24.389
2655 35.8662
2656 15.7811
2657 31.5623
2658 25.8237
2659 37.3009
2660 24.389
2661 24.389
2662 17.2158
2663 32.9969
2664 7.17325
2665 21.5197
2666 14.3465
2667 20.0851
2668 45.9088
2669 48.7781
2670 11.4772
2671 21.5197
2672 4.30395
2673 11.4772
2674 43.0395
2675 53.082
2676 22.9544
2677 30.1276
2678 22.9544
2679 44.4741
2680 22.9544
2681 41.6048
2682 14.3465
2683 20.0851
2684 5.7386
2685 11.4772
2686 12.9118
2687 61.6899
2688 21.5197
2689 7.17325
2690 18.6504
2691 87.5136
2692 15.7811
2693 35.8662
2694 8.6079
2695 18.6504
2696 10.0425
2697 8.6079
2698 7.17325
2699 12.9118
2700 5.7386
2701 20.0851
2702 76.0364
2703 12.9118
2704 7.17325
2705 4.30395
2706 5.7386
2707 25.8237
2708 17.2158
2709 7.17325
2710 7.17325
2711 17.2158
2712 2.8693
2713 20.0851
2714 18.6504
2715 20.0851
2716 40.1702
2717 2.8693
2718 30.1276
2719 119.076
2720 32.9969
2721 1.43465
2722 21.5197
2723 25.8237
2724 11.4772
2725 18.6504
2726 18.6504
2727 18.6504
2728 48.7781
2729 17.2158
2730 47.3434
2731 27.2583
2732 60.2553
2733 20.0851
2734 2.8693
2735 14.3465
2736 24.389
2737 15.7811
2738 28.693
2739 25.8237
2740 76.0364
2741 20.0851
2742 22.9544
2743 28.693
2744 20.0851
2745 8.6079
2746 12.9118
2747 35.8662
2748 15.7811
2749 4.30395
2750 8.6079
2751 7.17325
2752 8.6079
2753 14.3465
2754 22.9544
2755 21.5197
2756 28.693
2757 57.386
2758 21.5197
2759 8.6079
2760 25.8237
2761 18.6504
2762 32.9969
2763 21.5197
2764 25.8237
2765 31.5623
2766 53.082
2767 18.6504
2768 7.17325
2769 18.6504
2770 14.3465
2771 24.389
2772 24.389
2773 31.5623
2774 10.0425
2775 17.2158
2776 10.0425
2777 7.17325
2778 10.0425
2779 2.8693
2780 15.7811
2781 8.6079
2782 7.17325
2783 24.389
2784 1.43465
2785 10.0425
2786 17.2158
2787 20.0851
2788 7.17325
2789 17.2158
2790 4.30395
2791 7.17325
2792 7.17325
2793 20.0851
2794 21.5197
2795 25.8237
2796 12.9118
2797 7.17325
2798 18.6504
2799 22.9544
2800 14.3465
2801 11.4772
2802 35.8662
2803 21.5197
2804 21.5197
2805 11.4772
2806 18.6504
2807 7.17325
2808 12.9118
2809 7.17325
2810 27.2583
2811 12.9118
2812 17.2158
2813 4.30395
2814 2.8693
2815 15.7811
2816 64.5592
2817 30.1276
2818 14.3465
2819 31.5623
2820 22.9544
2821 20.0851
2822 2.8693
2823 12.9118
2824 25.8237
2825 32.9969
2826 11.4772
2827 15.7811
2828 8.6079
2829 28.693
2830 17.2158
2831 20.0851
2832 21.5197
2833 20.0851
2834 37.3009
2835 20.0851
2836 1.43465
2837 8.6079
2838 4.30395
2839 2.8693
2840 8.6079
2841 11.4772
2842 14.3465
2843 5.7386
2844 30.1276
2845 71.7325
2846 14.3465
2847 5.7386
2848 11.4772
2849 5.7386
2850 12.9118
2851 8.6079
2852 2.8693
2853 18.6504
2854 10.0425
2855 8.6079
2856 18.6504
2857 18.6504
2858 40.1702
2859 18.6504
2860 31.5623
2861 18.6504
2862 8.6079
2863 21.5197
2864 0
2865 40.1702
2866 0
2867 24.389
2868 0
2869 2.8693
2870 7.17325
2871 54.5167
2872 4.30395
2873 1.43465
2874 1.43465
2875 1.43465
2876 0
2877 45.9088
2878 0
2879 4.30395
2880 2.8693
2881 8.6079
2882 0
2883 1.43465
2884 1.43465
2885 1.43465
2886 1.43465
2887 31.5623
2888 0
2889 5.7386
2890 0
2891 0
2892 50.2127
2893 5.7386
2894 0
2895 12.9118
2896 11.4772
2897 1.43465
2898 8.6079
2899 24.389
2900 12.9118
2901 25.8237
2902 8.6079
2903 22.9544
2904 17.2158
2905 40.1702
2906 18.6504
2907 14.3465
2908 5.7386
2909 50.2127
2910 34.4316
2911 11.4772
2912 2.8693
2913 25.8237
2914 15.7811
2915 21.5197
2916 15.7811
2917 22.9544
2918 30.1276
2919 34.4316
2920 25.8237
2921 34.4316
2922 47.3434
2923 31.5623
2924 44.4741
2925 32.9969
2926 22.9544
2927 14.3465
2928 10.0425
2929 8.6079
2930 7.17325
2931 8.6079
2932 8.6079
2933 25.8237
2934 20.0851
2935 25.8237
2936 17.2158
2937 8.6079
2938 20.0851
2939 43.0395
2940 70.2978
2941 40.1702
2942 57.386
2943 32.9969
2944 34.4316
2945 11.4772
2946 35.8662
2947 64.5592
2948 28.693
2949 27.2583
2950 30.1276
2951 11.4772
2952 10.0425
2953 34.4316
2954 24.389
2955 48.7781
2956 41.6048
2957 8.6079
2958 20.0851
2959 31.5623
2960 44.4741
2961 21.5197
2962 17.2158
2963 27.2583
2964 38.7355
2965 25.8237
2966 17.2158
2967 17.2158
2968 32.9969
2969 35.8662
2970 24.389
2971 24.389
2972 25.8237
2973 14.3465
2974 12.9118
2975 25.8237
2976 28.693
2977 5.7386
2978 30.1276
2979 40.1702
2980 43.0395
2981 40.1702
2982 38.7355
2983 30.1276
2984 30.1276
2985 30.1276
2986 54.5167
2987 25.8237
2988 32.9969
2989 58.8206
2990 28.693
2991 50.2127
2992 32.9969
2993 18.6504
2994 18.6504
2995 24.389
2996 35.8662
2997 18.6504
2998 57.386
2999 45.9088
3000 61.6899
3001 32.9969
3002 21.5197
3003 54.5167
3004 51.6474
3005 21.5197
3006 17.2158
3007 31.5623
3008 34.4316
3009 43.0395
3010 47.3434
3011 11.4772
3012 60.2553
3013 27.2583
3014 8.6079
3015 67.4286
3016 47.3434
3017 27.2583
3018 38.7355
3019 32.9969
3020 17.2158
3021 34.4316
3022 11.4772
3023 20.0851
3024 31.5623
3025 25.8237
3026 32.9969
3027 20.0851
3028 30.1276
3029 44.4741
3030 22.9544
3031 61.6899
3032 24.389
3033 18.6504
3034 2.8693
3035 24.389
3036 17.2158
3037 2.8693
3038 18.6504
3039 31.5623
3040 17.2158
3041 65.9939
3042 20.0851
3043 40.1702
3044 21.5197
3045 20.0851
3046 30.1276
3047 63.1246
3048 43.0395
3049 55.9513
3050 53.082
3051 43.0395
3052 74.6018
3053 47.3434
3054 80.3404
3055 25.8237
3056 35.8662
3057 67.4286
3058 43.0395
3059 38.7355
3060 31.5623
3061 34.4316
3062 32.9969
3063 34.4316
3064 38.7355
3065 22.9544
3066 65.9939
3067 31.5623
3068 30.1276
3069 35.8662
3070 25.8237
3071 110.468
3072 78.9057
3073 17.2158
3074 24.389
3075 38.7355
3076 20.0851
3077 22.9544
3078 28.693
3079 38.7355
3080 47.3434
3081 22.9544
3082 8.6079
3083 60.2553
3084 63.1246
3085 32.9969
3086 20.0851
3087 12.9118
3088 22.9544
3089 31.5623
3090 27.2583
3091 32.9969
3092 12.9118
3093 27.2583
3094 15.7811
3095 27.2583
3096 7.17325
3097 41.6048
3098 76.0364
3099 28.693
3100 76.0364
3101 17.2158
3102 32.9969
3103 21.5197
3104 51.6474
3105 84.6443
3106 15.7811
3107 34.4316
3108 83.2097
3109 22.9544
3110 48.7781
3111 32.9969
3112 43.0395
3113 30.1276
3114 5.7386
3115 48.7781
3116 48.7781
3117 14.3465
3118 8.6079
3119 10.0425
3120 14.3465
3121 24.389
3122 8.6079
3123 32.9969
3124 120.511
3125 40.1702
3126 50.2127
3127 28.693
3128 53.082
3129 68.8632
3130 86.079
3131 64.5592
3132 25.8237
3133 31.5623
3134 68.8632
3135 35.8662
3136 67.4286
3137 30.1276
3138 37.3009
3139 37.3009
3140 31.5623
3141 11.4772
3142 38.7355
3143 34.4316
3144 48.7781
3145 48.7781
3146 32.9969
3147 4.30395
3148 5.7386
3149 87.5136
3150 11.4772
3151 25.8237
3152 45.9088
3153 34.4316
3154 41.6048
3155 78.9057
3156 37.3009
3157 5.7386
3158 25.8237
3159 11.4772
3160 10.0425
3161 18.6504
3162 12.9118
3163 24.389
3164 47.3434
3165 24.389
3166 37.3009
3167 17.2158
3168 24.389
3169 14.3465
3170 1.43465
3171 38.7355
3172 24.389
3173 10.0425
3174 31.5623
3175 8.6079
3176 45.9088
3177 60.2553
3178 27.2583
3179 44.4741
3180 40.1702
3181 24.389
3182 27.2583
3183 51.6474
3184 12.9118
3185 2.8693
3186 2.8693
3187 22.9544
3188 14.3465
3189 25.8237
3190 34.4316
3191 21.5197
3192 34.4316
3193 25.8237
3194 57.386
3195 8.6079
3196 14.3465
3197 31.5623
3198 24.389
3199 40.1702
3200 22.9544
3201 11.4772
3202 44.4741
3203 30.1276
3204 38.7355
3205 4.30395
3206 2.8693
3207 5.7386
3208 28.693
3209 24.389
3210 22.9544
3211 15.7811
3212 20.0851
3213 11.4772
3214 15.7811
3215 5.7386
3216 7.17325
3217 15.7811
3218 84.6443
3219 15.7811
3220 14.3465
3221 37.3009
3222 31.5623
3223 7.17325
3224 58.8206
3225 24.389
3226 65.9939
3227 47.3434
3228 22.9544
3229 2.8693
3230 28.693
3231 1.43465
3232 21.5197
3233 14.3465
3234 18.6504
3235 7.17325
3236 20.0851
3237 61.6899
3238 32.9969
3239 22.9544
3240 28.693
3241 8.6079
3242 35.8662
3243 24.389
3244 54.5167
3245 22.9544
3246 43.0395
3247 7.17325
3248 38.7355
3249 20.0851
3250 24.389
3251 24.389
3252 7.17325
3253 8.6079
3254 17.2158
3255 8.6079
3256 7.17325
3257 34.4316
3258 18.6504
3259 11.4772
3260 24.389
3261 12.9118
3262 28.693
3263 15.7811
3264 10.0425
3265 21.5197
3266 27.2583
3267 35.8662
3268 5.7386
3269 32.9969
3270 17.2158
3271 35.8662
3272 32.9969
3273 15.7811
3274 22.9544
3275 51.6474
3276 11.4772
3277 17.2158
3278 48.7781
3279 15.7811
3280 31.5623
3281 22.9544
3282 8.6079
3283 7.17325
3284 18.6504
3285 51.6474
3286 50.2127
3287 10.0425
3288 40.1702
3289 22.9544
3290 37.3009
3291 20.0851
3292 48.7781
3293 32.9969
3294 15.7811
3295 17.2158
3296 14.3465
3297 30.1276
3298 24.389
3299 14.3465
3300 10.0425
3301 30.1276
3302 17.2158
3303 17.2158
3304 27.2583
3305 27.2583
3306 21.5197
3307 7.17325
3308 11.4772
3309 21.5197
3310 22.9544
3311 41.6048
3312 11.4772
3313 4.30395
3314 4.30395
3315 7.17325
3316 11.4772
3317 12.9118
3318 20.0851
3319 8.6079
3320 32.9969
3321 22.9544
3322 20.0851
3323 2.8693
3324 12.9118
3325 31.5623
3326 4.30395
3327 11.4772
3328 10.0425
3329 4.30395
3330 21.5197
3331 28.693
3332 18.6504
3333 27.2583
3334 22.9544
3335 14.3465
3336 55.9513
3337 21.5197
3338 5.7386
3339 25.8237
3340 5.7386
3341 15.7811
3342 15.7811
3343 32.9969
3344 17.2158
3345 22.9544
3346 12.9118
3347 0
3348 14.3465
3349 43.0395
3350 1.43465
3351 5.7386
3352 11.4772
3353 1.43465
3354 7.17325
3355 1.43465
3356 10.0425
3357 41.6048
3358 7.17325
3359 14.3465
3360 27.2583
3361 21.5197
3362 8.6079
3363 5.7386
3364 17.2158
3365 27.2583
3366 20.0851
3367 30.1276
3368 28.693
3369 12.9118
3370 11.4772
3371 43.0395
3372 55.9513
3373 11.4772
3374 35.8662
3375 18.6504
3376 32.9969
3377 25.8237
3378 7.17325
3379 12.9118
3380 47.3434
3381 7.17325
3382 28.693
3383 10.0425
3384 27.2583
3385 8.6079
3386 12.9118
3387 20.0851
3388 12.9118
3389 28.693
3390 7.17325
3391 24.389
3392 4.30395
3393 2.8693
3394 21.5197
3395 15.7811
3396 27.2583
3397 5.7386
3398 7.17325
3399 4.30395
3400 10.0425
3401 5.7386
3402 22.9544
3403 18.6504
3404 7.17325
3405 8.6079
3406 11.4772
3407 7.17325
3408 4.30395
3409 35.8662
3410 7.17325
3411 17.2158
3412 1.43465
3413 10.0425
3414 28.693
3415 7.17325
3416 8.6079
3417 17.2158
3418 17.2158
3419 25.8237
3420 18.6504
3421 14.3465
3422 8.6079
3423 21.5197
3424 11.4772
3425 24.389
3426 12.9118
3427 20.0851
3428 12.9118
3429 10.0425
3430 11.4772
3431 10.0425
3432 14.3465
3433 25.8237
3434 32.9969
3435 22.9544
3436 40.1702
3437 34.4316
3438 38.7355
3439 24.389
3440 11.4772
3441 34.4316
3442 17.2158
3443 18.6504
3444 48.7781
3445 37.3009
3446 37.3009
3447 58.8206
3448 31.5623
3449 14.3465
3450 5.7386
3451 21.5197
3452 12.9118
3453 17.2158
3454 14.3465
3455 27.2583
3456 27.2583
3457 44.4741
3458 35.8662
3459 50.2127
3460 27.2583
3461 10.0425
3462 5.7386
3463 8.6079
3464 21.5197
3465 34.4316
3466 40.1702
3467 28.693
3468 1.43465
3469 11.4772
3470 78.9057
3471 22.9544
3472 1.43465
3473 74.6018
3474 22.9544
3475 5.7386
3476 8.6079
3477 2.8693
3478 10.0425
3479 18.6504
3480 25.8237
3481 11.4772
3482 17.2158
3483 1.43465
3484 44.4741
3485 14.3465
3486 28.693
3487 27.2583
3488 12.9118
3489 7.17325
3490 4.30395
3491 18.6504
3492 50.2127
3493 11.4772
3494 24.389
3495 30.1276
3496 17.2158
3497 63.1246
3498 21.5197
3499 1.43465
3500 14.3465
3501 35.8662
3502 8.6079
3503 5.7386
3504 4.30395
3505 31.5623
3506 18.6504
3507 12.9118
3508 21.5197
3509 14.3465
3510 21.5197
3511 10.0425
3512 15.7811
3513 22.9544
3514 18.6504
3515 2.8693
3516 18.6504
3517 17.2158
3518 14.3465
3519 34.4316
3520 30.1276
3521 44.4741
3522 28.693
3523 14.3465
3524 5.7386
3525 11.4772
3526 7.17325
3527 20.0851
3528 37.3009
3529 2.8693
3530 12.9118
3531 17.2158
3532 12.9118
3533 24.389
3534 20.0851
3535 31.5623
3536 17.2158
3537 31.5623
3538 5.7386
3539 25.8237
3540 14.3465
3541 5.7386
3542 22.9544
3543 76.0364
3544 27.2583
3545 30.1276
3546 10.0425
3547 21.5197
3548 8.6079
3549 5.7386
3550 37.3009
3551 60.2553
3552 43.0395
3553 27.2583
3554 21.5197
3555 51.6474
3556 10.0425
3557 21.5197
3558 28.693
3559 34.4316
3560 28.693
3561 32.9969
3562 34.4316
3563 18.6504
3564 31.5623
3565 11.4772
3566 10.0425
3567 10.0425
3568 20.0851
3569 41.6048
3570 20.0851
3571 55.9513
3572 15.7811
3573 10.0425
3574 27.2583
3575 80.3404
3576 20.0851
3577 21.5197
3578 4.30395
3579 32.9969
3580 12.9118
3581 30.1276
3582 40.1702
3583 18.6504
3584 55.9513
3585 104.729
3586 20.0851
3587 34.4316
3588 11.4772
3589 20.0851
3590 5.7386
3591 22.9544
3592 24.389
3593 47.3434
3594 25.8237
3595 15.7811
3596 14.3465
3597 37.3009
3598 18.6504
3599 41.6048
3600 22.9544
3601 5.7386
3602 41.6048
3603 12.9118
3604 12.9118
3605 11.4772
3606 14.3465
3607 17.2158
3608 22.9544
3609 10.0425
3610 55.9513
3611 50.2127
3612 31.5623
3613 28.693
3614 27.2583
3615 53.082
3616 57.386
3617 10.0425
3618 12.9118
3619 14.3465
3620 12.9118
3621 21.5197
3622 18.6504
3623 18.6504
3624 14.3465
3625 32.9969
3626 44.4741
3627 30.1276
3628 20.0851
3629 37.3009
3630 25.8237
3631 11.4772
3632 7.17325
3633 53.082
3634 20.0851
3635 8.6079
3636 8.6079
3637 8.6079
3638 44.4741
3639 15.7811
3640 34.4316
3641 30.1276
3642 20.0851
3643 45.9088
3644 25.8237
3645 76.0364
3646 12.9118
3647 41.6048
3648 1.43465
3649 18.6504
3650 21.5197
3651 32.9969
3652 25.8237
3653 2.8693
3654 11.4772
3655 14.3465
3656 14.3465
3657 43.0395
3658 10.0425
3659 27.2583
3660 22.9544
3661 31.5623
3662 21.5197
3663 32.9969
3664 20.0851
3665 10.0425
3666 8.6079
3667 18.6504
3668 17.2158
3669 5.7386
3670 40.1702
3671 104.729
3672 20.0851
3673 10.0425
3674 7.17325
3675 14.3465
3676 14.3465
3677 27.2583
3678 11.4772
3679 41.6048
3680 18.6504
3681 25.8237
3682 17.2158
3683 24.389
3684 17.2158
3685 40.1702
3686 67.4286
3687 18.6504
3688 14.3465
3689 34.4316
3690 8.6079
3691 77.4711
3692 44.4741
3693 86.079
3694 65.9939
3695 11.4772
3696 17.2158
3697 38.7355
3698 21.5197
3699 10.0425
3700 37.3009
3701 64.5592
3702 63.1246
3703 22.9544
3704 45.9088
3705 50.2127
3706 12.9118
3707 94.6869
3708 30.1276
3709 4.30395
3710 20.0851
3711 7.17325
3712 58.8206
3713 35.8662
3714 4.30395
3715 25.8237
3716 47.3434
3717 25.8237
3718 35.8662
3719 22.9544
3720 30.1276
3721 47.3434
3722 41.6048
3723 20.0851
3724 10.0425
3725 10.0425
3726 45.9088
3727 17.2158
3728 53.082
3729 47.3434
3730 15.7811
3731 10.0425
3732 21.5197
3733 12.9118
3734 14.3465
3735 22.9544
3736 12.9118
3737 11.4772
3738 28.693
3739 41.6048
3740 50.2127
3741 5.7386
3742 24.389
3743 35.8662
3744 32.9969
3745 30.1276
3746 15.7811
3747 31.5623
3748 64.5592
3749 30.1276
3750 37.3009
3751 24.389
3752 27.2583
3753 11.4772
3754 38.7355
3755 15.7811
3756 11.4772
3757 12.9118
3758 22.9544
3759 38.7355
3760 12.9118
3761 40.1702
3762 24.389
3763 20.0851
3764 7.17325
3765 37.3009
3766 60.2553
3767 60.2553
3768 35.8662
3769 2.8693
3770 40.1702
3771 18.6504
3772 35.8662
3773 14.3465
3774 8.6079
3775 55.9513
3776 64.5592
3777 32.9969
3778 57.386
3779 24.389
3780 12.9118
3781 15.7811
3782 12.9118
3783 74.6018
3784 71.7325
3785 12.9118
3786 24.389
3787 22.9544
3788 90.3829
3789 30.1276
3790 35.8662
3791 12.9118
3792 11.4772
3793 63.1246
3794 27.2583
3795 25.8237
3796 18.6504
3797 12.9118
3798 43.0395
3799 30.1276
3800 65.9939
3801 18.6504
3802 14.3465
3803 43.0395
3804 54.5167
3805 41.6048
3806 37.3009
3807 32.9969
3808 22.9544
3809 5.7386
3810 24.389
3811 48.7781
3812 24.389
3813 38.7355
3814 12.9118
3815 21.5197
3816 17.2158
3817 12.9118
3818 11.4772
3819 14.3465
3820 5.7386
3821 17.2158
3822 10.0425
3823 40.1702
3824 53.082
3825 44.4741
3826 43.0395
3827 20.0851
3828 18.6504
3829 28.693
3830 22.9544
3831 8.6079
3832 71.7325
3833 37.3009
3834 44.4741
3835 48.7781
3836 48.7781
3837 35.8662
3838 22.9544
3839 67.4286
3840 80.3404
3841 8.6079
3842 28.693
3843 12.9118
3844 45.9088
3845 30.1276
3846 21.5197
3847 31.5623
3848 32.9969
3849 50.2127
3850 7.17325
3851 55.9513
3852 47.3434
3853 12.9118
3854 28.693
3855 4.30395
3856 34.4316
3857 34.4316
3858 27.2583
3859 47.3434
3860 14.3465
3861 10.0425
3862 50.2127
3863 31.5623
3864 51.6474
3865 15.7811
3866 31.5623
3867 47.3434
3868 25.8237
3869 31.5623
3870 40.1702
3871 20.0851
3872 5.7386
3873 4.30395
3874 12.9118
3875 24.389
3876 4.30395
3877 35.8662
3878 54.5167
3879 28.693
3880 32.9969
3881 21.5197
3882 10.0425
3883 20.0851
3884 44.4741
3885 77.4711
3886 38.7355
3887 12.9118
3888 40.1702
3889 12.9118
3890 47.3434
3891 80.3404
3892 41.6048
3893 77.4711
3894 43.0395
3895 40.1702
3896 37.3009
3897 38.7355
3898 24.389
3899 28.693
3900 50.2127
3901 45.9088
3902 17.2158
3903 55.9513
3904 30.1276
3905 10.0425
3906 113.337
3907 30.1276
3908 27.2583
3909 12.9118
3910 24.389
3911 34.4316
3912 54.5167
3913 32.9969
3914 8.6079
3915 24.389
3916 15.7811
3917 30.1276
3918 25.8237
3919 18.6504
3920 192.243
3921 22.9544
3922 17.2158
3923 15.7811
3924 10.0425
3925 10.0425
3926 12.9118
3927 4.30395
3928 8.6079
3929 14.3465
3930 12.9118
3931 18.6504
3932 8.6079
3933 4.30395
3934 11.4772
3935 38.7355
3936 34.4316
3937 22.9544
3938 86.079
3939 30.1276
3940 8.6079
3941 18.6504
3942 35.8662
3943 24.389
3944 45.9088
3945 25.8237
3946 34.4316
3947 10.0425
3948 40.1702
3949 38.7355
3950 40.1702
3951 38.7355
3952 68.8632
3953 55.9513
3954 44.4741
3955 55.9513
3956 65.9939
3957 41.6048
3958 53.082
3959 35.8662
3960 24.389
3961 31.5623
3962 25.8237
3963 41.6048
3964 55.9513
3965 48.7781
3966 34.4316
3967 27.2583
3968 11.4772
3969 28.693
3970 25.8237
3971 24.389
3972 28.693
3973 44.4741
3974 38.7355
3975 55.9513
3976 48.7781
3977 63.1246
3978 28.693
3979 37.3009
3980 37.3009
3981 14.3465
3982 20.0851
3983 43.0395
3984 30.1276
3985 14.3465
3986 7.17325
3987 53.082
3988 27.2583
3989 32.9969
3990 35.8662
3991 28.693
3992 50.2127
3993 47.3434
3994 48.7781
3995 37.3009
3996 11.4772
3997 30.1276
3998 17.2158
3999 30.1276
4000 34.4316
4001 43.0395
4002 8.6079
4003 11.4772
4004 27.2583
4005 24.389
4006 17.2158
4007 5.7386
4008 27.2583
4009 17.2158
4010 32.9969
4011 14.3465
4012 25.8237
4013 12.9118
4014 4.30395
4015 24.389
4016 30.1276
4017 57.386
4018 96.1215
4019 43.0395
4020 21.5197
4021 11.4772
4022 51.6474
4023 101.86
4024 18.6504
4025 24.389
4026 68.8632
4027 21.5197
4028 22.9544
4029 34.4316
4030 32.9969
4031 58.8206
4032 113.337
4033 51.6474
4034 54.5167
4035 25.8237
4036 45.9088
4037 34.4316
4038 10.0425
4039 44.4741
4040 34.4316
4041 8.6079
4042 47.3434
4043 31.5623
4044 34.4316
4045 22.9544
4046 37.3009
4047 25.8237
4048 41.6048
4049 8.6079
4050 5.7386
4051 32.9969
4052 60.2553
4053 25.8237
4054 50.2127
4055 28.693
4056 101.86
4057 86.079
4058 37.3009
4059 17.2158
4060 32.9969
4061 24.389
4062 32.9969
4063 20.0851
4064 37.3009
4065 38.7355
4066 32.9969
4067 32.9969
4068 10.0425
4069 14.3465
4070 27.2583
4071 32.9969
4072 27.2583
4073 21.5197
4074 32.9969
4075 4.30395
4076 35.8662
4077 47.3434
4078 11.4772
4079 30.1276
4080 34.4316
4081 7.17325
4082 15.7811
4083 10.0425
4084 55.9513
4085 32.9969
4086 45.9088
4087 10.0425
4088 38.7355
4089 51.6474
4090 48.7781
4091 24.389
4092 20.0851
4093 17.2158
4094 28.693
4095 10.0425
4096 11.4772
4097 18.6504
4098 14.3465
4099 24.389
4100 7.17325
4101 4.30395
4102 7.17325
4103 17.2158
4104 71.7325
4105 15.7811
4106 7.17325
4107 18.6504
4108 18.6504
4109 40.1702
4110 18.6504
4111 30.1276
4112 22.9544
4113 28.693
4114 12.9118
4115 34.4316
4116 14.3465
4117 10.0425
4118 40.1702
4119 73.1671
4120 37.3009
4121 31.5623
4122 12.9118
4123 44.4741
4124 34.4316
4125 43.0395
4126 35.8662
4127 41.6048
4128 70.2978
4129 50.2127
4130 37.3009
4131 65.9939
4132 58.8206
4133 48.7781
4134 40.1702
4135 63.1246
4136 15.7811
4137 43.0395
4138 12.9118
4139 10.0425
4140 10.0425
4141 43.0395
4142 31.5623
4143 34.4316
4144 37.3009
4145 12.9118
4146 27.2583
4147 25.8237
4148 58.8206
4149 51.6474
4150 50.2127
4151 55.9513
4152 43.0395
4153 30.1276
4154 58.8206
4155 44.4741
4156 22.9544
4157 12.9118
4158 17.2158
4159 45.9088
4160 8.6079
4161 38.7355
4162 43.0395
4163 55.9513
4164 20.0851
4165 51.6474
4166 7.17325
4167 15.7811
4168 47.3434
4169 27.2583
4170 10.0425
4171 24.389
4172 31.5623
4173 31.5623
4174 22.9544
4175 14.3465
4176 47.3434
4177 48.7781
4178 8.6079
4179 10.0425
4180 17.2158
4181 22.9544
4182 58.8206
4183 12.9118
4184 12.9118
4185 12.9118
4186 17.2158
4187 78.9057
4188 27.2583
4189 12.9118
4190 27.2583
4191 17.2158
4192 11.4772
4193 17.2158
4194 14.3465
4195 11.4772
4196 54.5167
4197 63.1246
4198 43.0395
4199 32.9969
4200 35.8662
4201 38.7355
4202 55.9513
4203 22.9544
4204 58.8206
4205 20.0851
4206 41.6048
4207 61.6899
4208 31.5623
4209 64.5592
4210 73.1671
4211 98.9908
4212 57.386
4213 7.17325
4214 18.6504
4215 35.8662
4216 35.8662
4217 31.5623
4218 35.8662
4219 24.389
4220 25.8237
4221 38.7355
4222 58.8206
4223 40.1702
4224 44.4741
4225 21.5197
4226 25.8237
4227 11.4772
4228 10.0425
4229 57.386
4230 10.0425
4231 4.30395
4232 27.2583
4233 55.9513
4234 2.8693
4235 31.5623
4236 21.5197
4237 17.2158
4238 53.082
4239 20.0851
4240 25.8237
4241 21.5197
4242 43.0395
4243 48.7781
4244 44.4741
4245 12.9118
4246 43.0395
4247 74.6018
4248 0
4249 27.2583
4250 38.7355
4251 31.5623
4252 30.1276
4253 10.0425
4254 27.2583
4255 31.5623
4256 38.7355
4257 38.7355
4258 48.7781
4259 86.079
4260 68.8632
4261 15.7811
4262 21.5197
4263 65.9939
4264 30.1276
4265 53.082
4266 17.2158
4267 27.2583
4268 43.0395
4269 78.9057
4270 25.8237
4271 30.1276
4272 28.693
4273 32.9969
4274 27.2583
4275 14.3465
4276 18.6504
4277 27.2583
4278 64.5592
4279 14.3465
4280 28.693
4281 10.0425
4282 24.389
4283 20.0851
4284 24.389
4285 48.7781
4286 24.389
4287 31.5623
4288 68.8632
4289 34.4316
4290 38.7355
4291 41.6048
4292 40.1702
4293 22.9544
4294 4.30395
4295 14.3465
4296 25.8237
4297 70.2978
4298 14.3465
4299 14.3465
4300 27.2583
4301 8.6079
4302 47.3434
4303 53.082
4304 21.5197
4305 57.386
4306 38.7355
4307 31.5623
4308 45.9088
4309 32.9969
4310 48.7781
4311 28.693
4312 41.6048
4313 25.8237
4314 18.6504
4315 22.9544
4316 14.3465
4317 30.1276
4318 25.8237
4319 17.2158
4320 28.693
4321 37.3009
4322 47.3434
4323 48.7781
4324 20.0851
4325 24.389
4326 65.9939
4327 47.3434
4328 12.9118
4329 27.2583
4330 18.6504
4331 11.4772
4332 30.1276
4333 22.9544
4334 41.6048
4335 61.6899
4336 17.2158
4337 20.0851
4338 12.9118
4339 30.1276
4340 43.0395
4341 10.0425
4342 25.8237
4343 17.2158
4344 25.8237
4345 15.7811
4346 37.3009
4347 50.2127
4348 32.9969
4349 47.3434
4350 73.1671
4351 21.5197
4352 15.7811
4353 55.9513
4354 22.9544
4355 43.0395
4356 44.4741
4357 38.7355
4358 28.693
4359 18.6504
4360 27.2583
4361 22.9544
4362 57.386
4363 54.5167
4364 21.5197
4365 25.8237
4366 30.1276
4367 15.7811
4368 30.1276
4369 17.2158
4370 15.7811
4371 24.389
4372 45.9088
4373 34.4316
4374 53.082
4375 32.9969
4376 34.4316
4377 40.1702
4378 47.3434
4379 24.389
4380 34.4316
4381 34.4316
4382 35.8662
4383 38.7355
4384 18.6504
4385 7.17325
4386 68.8632
4387 15.7811
4388 11.4772
4389 28.693
4390 24.389
4391 48.7781
4392 78.9057
4393 37.3009
4394 27.2583
4395 27.2583
4396 25.8237
4397 4.30395
4398 15.7811
4399 31.5623
4400 7.17325
4401 37.3009
4402 70.2978
4403 31.5623
4404 38.7355
4405 58.8206
4406 35.8662
4407 24.389
4408 28.693
4409 28.693
4410 73.1671
4411 41.6048
4412 22.9544
4413 53.082
4414 30.1276
4415 25.8237
4416 43.0395
4417 18.6504
4418 15.7811
4419 41.6048
4420 45.9088
4421 45.9088
4422 55.9513
4423 25.8237
4424 51.6474
4425 63.1246
4426 37.3009
4427 31.5623
4428 18.6504
4429 40.1702
4430 48.7781
4431 50.2127
4432 28.693
4433 11.4772
4434 12.9118
4435 41.6048
4436 60.2553
4437 43.0395
4438 37.3009
4439 21.5197
4440 30.1276
4441 21.5197
4442 40.1702
4443 28.693
4444 27.2583
4445 12.9118
4446 48.7781
4447 37.3009
4448 21.5197
4449 20.0851
4450 18.6504
4451 68.8632
4452 96.1215
4453 22.9544
4454 31.5623
4455 15.7811
4456 30.1276
4457 17.2158
4458 7.17325
4459 32.9969
4460 22.9544
4461 15.7811
4462 12.9118
4463 20.0851
4464 68.8632
4465 104.729
4466 20.0851
4467 28.693
4468 18.6504
4469 51.6474
4470 65.9939
4471 21.5197
4472 28.693
4473 43.0395
4474 27.2583
4475 51.6474
4476 40.1702
4477 17.2158
4478 28.693
4479 12.9118
4480 27.2583
4481 17.2158
4482 20.0851
4483 17.2158
4484 25.8237
4485 12.9118
4486 44.4741
4487 91.8176
4488 28.693
4489 64.5592
4490 11.4772
4491 12.9118
4492 54.5167
4493 15.7811
4494 18.6504
4495 17.2158
4496 37.3009
4497 21.5197
4498 20.0851
4499 31.5623
4500 10.0425
4501 8.6079
4502 27.2583
4503 14.3465
4504 43.0395
4505 34.4316
4506 12.9118
4507 76.0364
4508 50.2127
4509 24.389
4510 8.6079
4511 31.5623
4512 17.2158
4513 57.386
4514 61.6899
4515 2.8693
4516 31.5623
4517 27.2583
4518 18.6504
4519 32.9969
4520 10.0425
4521 11.4772
4522 27.2583
4523 17.2158
4524 73.1671
4525 94.6869
4526 40.1702
4527 32.9969
4528 41.6048
4529 24.389
4530 68.8632
4531 18.6504
4532 40.1702
4533 30.1276
4534 44.4741
4535 12.9118
4536 25.8237
4537 70.2978
4538 68.8632
4539 27.2583
4540 50.2127
4541 37.3009
4542 20.0851
4543 17.2158
4544 15.7811
4545 15.7811
4546 11.4772
4547 34.4316
4548 65.9939
4549 15.7811
4550 24.389
4551 43.0395
4552 21.5197
4553 31.5623
4554 34.4316
4555 15.7811
4556 38.7355
4557 17.2158
4558 48.7781
4559 32.9969
4560 2.8693
4561 48.7781
4562 24.389
4563 60.2553
4564 32.9969
4565 28.693
4566 30.1276
4567 30.1276
4568 51.6474
4569 76.0364
4570 54.5167
4571 38.7355
4572 21.5197
4573 43.0395
4574 30.1276
4575 12.9118
4576 17.2158
4577 40.1702
4578 70.2978
4579 41.6048
4580 7.17325
4581 31.5623
4582 44.4741
4583 30.1276
4584 47.3434
4585 5.7386
4586 44.4741
4587 21.5197
4588 14.3465
4589 11.4772
4590 32.9969
4591 41.6048
4592 48.7781
4593 34.4316
4594 2.8693
4595 4.30395
4596 28.693
4597 20.0851
4598 20.0851
4599 21.5197
4600 18.6504
4601 11.4772
4602 11.4772
4603 10.0425
4604 22.9544
4605 28.693
4606 27.2583
4607 38.7355
4608 17.2158
4609 4.30395
4610 8.6079
4611 24.389
4612 64.5592
4613 15.7811
4614 20.0851
4615 28.693
4616 14.3465
4617 24.389
4618 12.9118
4619 18.6504
4620 41.6048
4621 20.0851
4622 48.7781
4623 18.6504
4624 15.7811
4625 55.9513
4626 91.8176
4627 77.4711
4628 38.7355
4629 53.082
4630 73.1671
4631 37.3009
4632 34.4316
4633 40.1702
4634 43.0395
4635 35.8662
4636 41.6048
4637 18.6504
4638 30.1276
4639 32.9969
4640 7.17325
4641 35.8662
4642 76.0364
4643 48.7781
4644 31.5623
4645 20.0851
4646 17.2158
4647 22.9544
4648 37.3009
4649 27.2583
4650 10.0425
4651 18.6504
4652 30.1276
4653 18.6504
4654 15.7811
4655 47.3434
4656 15.7811
4657 44.4741
4658 31.5623
4659 43.0395
4660 31.5623
4661 25.8237
4662 37.3009
4663 60.2553
4664 32.9969
4665 7.17325
4666 30.1276
4667 48.7781
4668 32.9969
4669 37.3009
4670 27.2583
4671 24.389
4672 27.2583
4673 20.0851
4674 53.082
4675 15.7811
4676 24.389
4677 25.8237
4678 20.0851
4679 22.9544
4680 37.3009
4681 30.1276
4682 25.8237
4683 14.3465
4684 53.082
4685 34.4316
4686 17.2158
4687 8.6079
4688 38.7355
4689 27.2583
4690 38.7355
4691 67.4286
4692 63.1246
4693 30.1276
4694 15.7811
4695 17.2158
4696 21.5197
4697 22.9544
4698 18.6504
4699 21.5197
4700 15.7811
4701 40.1702
4702 22.9544
4703 7.17325
4704 30.1276
4705 17.2158
4706 48.7781
4707 17.2158
4708 17.2158
4709 25.8237
4710 10.0425
4711 15.7811
4712 12.9118
4713 27.2583
4714 17.2158
4715 34.4316
4716 48.7781
4717 20.0851
4718 35.8662
4719 101.86
4720 21.5197
4721 5.7386
4722 15.7811
4723 25.8237
4724 24.389
4725 34.4316
4726 24.389
4727 30.1276
4728 57.386
4729 34.4316
4730 53.082
4731 24.389
4732 21.5197
4733 83.2097
4734 64.5592
4735 17.2158
4736 84.6443
4737 53.082
4738 5.7386
4739 27.2583
4740 20.0851
4741 21.5197
4742 53.082
4743 12.9118
4744 21.5197
4745 17.2158
4746 27.2583
4747 38.7355
4748 34.4316
4749 25.8237
4750 25.8237
4751 28.693
4752 41.6048
4753 10.0425
4754 4.30395
4755 20.0851
4756 15.7811
4757 25.8237
4758 21.5197
4759 54.5167
4760 34.4316
4761 18.6504
4762 5.7386
4763 20.0851
4764 57.386
4765 27.2583
4766 43.0395
4767 34.4316
4768 25.8237
4769 43.0395
4770 12.9118
4771 24.389
4772 58.8206
4773 1.43465
4774 17.2158
4775 28.693
4776 27.2583
4777 24.389
4778 11.4772
4779 32.9969
4780 41.6048
4781 24.389
4782 22.9544
4783 38.7355
4784 37.3009
4785 27.2583
4786 55.9513
4787 12.9118
4788 30.1276
4789 12.9118
4790 8.6079
4791 35.8662
4792 80.3404
4793 64.5592
4794 67.4286
4795 14.3465
4796 34.4316
4797 47.3434
4798 18.6504
4799 21.5197
4800 41.6048
4801 47.3434
4802 21.5197
4803 22.9544
4804 21.5197
4805 20.0851
4806 7.17325
4807 11.4772
4808 47.3434
4809 50.2127
4810 17.2158
4811 14.3465
4812 37.3009
4813 48.7781
4814 40.1702
4815 45.9088
4816 7.17325
4817 2.8693
4818 74.6018
4819 70.2978
4820 60.2553
4821 21.5197
4822 35.8662
4823 34.4316
4824 35.8662
4825 40.1702
4826 58.8206
4827 68.8632
4828 27.2583
4829 43.0395
4830 38.7355
4831 31.5623
4832 27.2583
4833 73.1671
4834 25.8237
4835 30.1276
4836 12.9118
4837 43.0395
4838 53.082
4839 30.1276
4840 11.4772
4841 40.1702
4842 15.7811
4843 22.9544
4844 22.9544
4845 5.7386
4846 5.7386
4847 24.389
4848 11.4772
4849 12.9118
4850 18.6504
4851 12.9118
4852 12.9118
4853 28.693
4854 18.6504
4855 47.3434
4856 11.4772
4857 34.4316
4858 61.6899
4859 22.9544
4860 7.17325
4861 10.0425
4862 30.1276
4863 35.8662
4864 4.30395
4865 7.17325
4866 21.5197
4867 45.9088
4868 40.1702
4869 22.9544
4870 32.9969
4871 15.7811
4872 7.17325
4873 21.5197
4874 32.9969
4875 53.082
4876 43.0395
4877 12.9118
4878 24.389
4879 41.6048
4880 48.7781
4881 34.4316
4882 96.1215
4883 67.4286
4884 51.6474
4885 88.9483
4886 34.4316
4887 27.2583
4888 80.3404
4889 8.6079
4890 28.693
4891 12.9118
4892 31.5623
4893 15.7811
4894 35.8662
4895 38.7355
4896 34.4316
4897 31.5623
4898 32.9969
4899 31.5623
4900 27.2583
4901 35.8662
4902 64.5592
4903 40.1702
4904 43.0395
4905 54.5167
4906 53.082
4907 70.2978
4908 45.9088
4909 18.6504
4910 21.5197
4911 38.7355
4912 41.6048
4913 21.5197
4914 15.7811
4915 27.2583
4916 27.2583
4917 40.1702
4918 17.2158
4919 7.17325
4920 22.9544
4921 17.2158
4922 7.17325
4923 12.9118
4924 48.7781
4925 18.6504
4926 43.0395
4927 32.9969
4928 58.8206
4929 22.9544
4930 38.7355
4931 18.6504
4932 14.3465
4933 28.693
4934 27.2583
4935 32.9969
4936 21.5197
4937 7.17325
4938 18.6504
4939 54.5167
4940 1.43465
4941 24.389
4942 61.6899
4943 28.693
4944 30.1276
4945 21.5197
4946 34.4316
4947 40.1702
4948 40.1702
4949 44.4741
4950 28.693
4951 28.693
4952 63.1246
4953 58.8206
4954 24.389
4955 68.8632
4956 38.7355
4957 34.4316
4958 44.4741
4959 7.17325
4960 8.6079
4961 47.3434
4962 18.6504
4963 22.9544
4964 63.1246
4965 45.9088
4966 21.5197
4967 51.6474
4968 34.4316
4969 20.0851
4970 38.7355
4971 7.17325
4972 44.4741
4973 11.4772
4974 17.2158
4975 24.389
4976 17.2158
4977 34.4316
4978 15.7811
4979 10.0425
4980 14.3465
4981 22.9544
4982 14.3465
4983 30.1276
4984 4.30395
4985 48.7781
4986 38.7355
4987 24.389
4988 34.4316
4989 18.6504
4990 15.7811
4991 20.0851
4992 20.0851
4993 8.6079
4994 15.7811
4995 22.9544
4996 12.9118
4997 11.4772
4998 50.2127
4999 67.4286
5000 8.6079
5001 32.9969
5002 47.3434
5003 37.3009
5004 40.1702
5005 24.389
5006 28.693
5007 20.0851
5008 43.0395
5009 17.2158
5010 17.2158
5011 64.5592
5012 17.2158
5013 31.5623
5014 15.7811
5015 84.6443
5016 63.1246
5017 32.9969
5018 35.8662
5019 20.0851
5020 8.6079
5021 20.0851
5022 76.0364
5023 35.8662
5024 11.4772
5025 8.6079
5026 5.7386
5027 25.8237
5028 55.9513
5029 53.082
5030 31.5623
5031 17.2158
5032 35.8662
5033 17.2158
5034 18.6504
5035 30.1276
5036 41.6048
5037 34.4316
5038 18.6504
5039 80.3404
5040 28.693
5041 40.1702
5042 58.8206
5043 51.6474
5044 55.9513
5045 25.8237
5046 11.4772
5047 28.693
5048 22.9544
5049 17.2158
5050 43.0395
5051 37.3009
5052 32.9969
5053 15.7811
5054 24.389
5055 20.0851
5056 61.6899
5057 22.9544
5058 15.7811
5059 81.775
5060 22.9544
5061 7.17325
5062 15.7811
5063 64.5592
5064 28.693
5065 24.389
5066 21.5197
5067 28.693
5068 12.9118
5069 21.5197
5070 20.0851
5071 18.6504
5072 54.5167
5073 24.389
5074 14.3465
5075 7.17325
5076 7.17325
5077 10.0425
5078 24.389
5079 44.4741
5080 11.4772
5081 48.7781
5082 17.2158
5083 4.30395
5084 28.693
5085 21.5197
5086 5.7386
5087 14.3465
5088 15.7811
5089 7.17325
5090 21.5197
5091 17.2158
5092 8.6079
5093 60.2553
5094 38.7355
5095 31.5623
5096 70.2978
5097 21.5197
5098 11.4772
5099 21.5197
5100 41.6048
5101 11.4772
5102 4.30395
5103 20.0851
5104 80.3404
5105 25.8237
5106 22.9544
5107 30.1276
5108 35.8662
5109 74.6018
5110 25.8237
5111 27.2583
5112 28.693
5113 14.3465
5114 24.389
5115 18.6504
5116 24.389
5117 5.7386
5118 20.0851
5119 22.9544
5120 25.8237
5121 35.8662
5122 21.5197
5123 14.3465
5124 43.0395
5125 45.9088
5126 4.30395
5127 34.4316
5128 10.0425
5129 25.8237
5130 48.7781
5131 32.9969
5132 38.7355
5133 18.6504
5134 31.5623
5135 10.0425
5136 25.8237
5137 14.3465
5138 21.5197
5139 18.6504
5140 45.9088
5141 21.5197
5142 31.5623
5143 18.6504
5144 60.2553
5145 21.5197
5146 32.9969
5147 14.3465
5148 25.8237
5149 2.8693
5150 17.2158
5151 25.8237
5152 35.8662
5153 12.9118
5154 11.4772
5155 18.6504
5156 20.0851
5157 27.2583
5158 20.0851
5159 51.6474
5160 70.2978
5161 11.4772
5162 28.693
5163 34.4316
5164 22.9544
5165 14.3465
5166 20.0851
5167 25.8237
5168 32.9969
5169 28.693
5170 43.0395
5171 31.5623
5172 4.30395
5173 22.9544
5174 35.8662
5175 31.5623
5176 45.9088
5177 17.2158
5178 22.9544
5179 8.6079
5180 34.4316
5181 11.4772
5182 0
5183 37.3009
5184 17.2158
5185 28.693
5186 15.7811
5187 60.2553
5188 45.9088
5189 20.0851
5190 41.6048
5191 30.1276
5192 15.7811
5193 12.9118
5194 4.30395
5195 5.7386
5196 45.9088
5197 12.9118
5198 28.693
5199 25.8237
5200 5.7386
5201 15.7811
5202 17.2158
5203 28.693
5204 54.5167
5205 55.9513
5206 21.5197
5207 14.3465
5208 11.4772
5209 24.389
5210 14.3465
5211 27.2583
5212 1.43465
5213 22.9544
5214 27.2583
5215 11.4772
5216 20.0851
5217 5.7386
5218 17.2158
5219 21.5197
5220 4.30395
5221 54.5167
5222 21.5197
5223 4.30395
5224 12.9118
5225 18.6504
5226 53.082
5227 38.7355
5228 15.7811
5229 12.9118
5230 31.5623
5231 77.4711
5232 63.1246
5233 32.9969
5234 12.9118
5235 15.7811
5236 17.2158
5237 35.8662
5238 44.4741
5239 24.389
5240 53.082
5241 22.9544
5242 27.2583
5243 20.0851
5244 10.0425
5245 25.8237
5246 25.8237
5247 20.0851
5248 15.7811
5249 30.1276
5250 35.8662
5251 28.693
5252 8.6079
5253 7.17325
5254 8.6079
5255 1.43465
5256 12.9118
5257 14.3465
5258 18.6504
5259 20.0851
5260 7.17325
5261 27.2583
5262 22.9544
5263 14.3465
5264 12.9118
5265 2.8693
5266 8.6079
5267 64.5592
5268 30.1276
5269 38.7355
5270 35.8662
5271 17.2158
5272 34.4316
5273 44.4741
5274 11.4772
5275 15.7811
5276 44.4741
5277 4.30395
5278 22.9544
5279 40.1702
5280 43.0395
5281 18.6504
5282 30.1276
5283 67.4286
5284 58.8206
5285 30.1276
5286 27.2583
5287 8.6079
5288 32.9969
5289 43.0395
5290 34.4316
5291 8.6079
5292 8.6079
5293 1.43465
5294 7.17325
5295 24.389
5296 12.9118
5297 20.0851
5298 21.5197
5299 2.8693
5300 17.2158
5301 21.5197
5302 28.693
5303 31.5623
5304 50.2127
5305 12.9118
5306 28.693
5307 4.30395
5308 21.5197
5309 21.5197
5310 14.3465
5311 8.6079
5312 28.693
5313 1.43465
5314 17.2158
5315 48.7781
5316 10.0425
5317 21.5197
5318 11.4772
5319 11.4772
5320 11.4772
5321 8.6079
5322 24.389
5323 12.9118
5324 5.7386
5325 32.9969
5326 24.389
5327 50.2127
5328 21.5197
5329 25.8237
5330 21.5197
5331 41.6048
5332 7.17325
5333 5.7386
5334 8.6079
5335 22.9544
5336 11.4772
5337 17.2158
5338 21.5197
5339 14.3465
5340 45.9088
5341 54.5167
5342 4.30395
5343 12.9118
5344 24.389
5345 14.3465
5346 38.7355
5347 15.7811
5348 21.5197
5349 25.8237
5350 4.30395
5351 12.9118
5352 14.3465
5353 30.1276
5354 25.8237
5355 34.4316
5356 22.9544
5357 4.30395
5358 11.4772
5359 4.30395
5360 7.17325
5361 28.693
5362 27.2583
5363 12.9118
5364 10.0425
5365 35.8662
5366 24.389
5367 15.7811
5368 15.7811
5369 17.2158
5370 21.5197
5371 1.43465
5372 7.17325
5373 17.2158
5374 22.9544
5375 0
5376 5.7386
5377 31.5623
5378 11.4772
5379 2.8693
5380 11.4772
5381 10.0425
5382 7.17325
5383 2.8693
5384 32.9969
5385 11.4772
5386 11.4772
5387 18.6504
5388 18.6504
5389 18.6504
5390 22.9544
5391 34.4316
5392 28.693
5393 21.5197
5394 20.0851
5395 24.389
5396 7.17325
5397 31.5623
5398 21.5197
5399 12.9118
5400 20.0851
5401 21.5197
5402 22.9544
5403 15.7811
5404 25.8237
5405 15.7811
5406 8.6079
5407 24.389
5408 44.4741
5409 7.17325
5410 18.6504
5411 35.8662
5412 7.17325
5413 14.3465
5414 4.30395
5415 8.6079
5416 2.8693
5417 15.7811
5418 58.8206
5419 14.3465
5420 15.7811
5421 15.7811
5422 12.9118
5423 15.7811
5424 34.4316
5425 11.4772
5426 28.693
5427 12.9118
5428 5.7386
5429 14.3465
5430 34.4316
5431 20.0851
5432 5.7386
5433 34.4316
5434 47.3434
5435 15.7811
5436 21.5197
5437 14.3465
5438 12.9118
5439 5.7386
5440 2.8693
5441 8.6079
5442 14.3465
5443 1.43465
5444 11.4772
5445 1.43465
5446 7.17325
5447 8.6079
5448 11.4772
5449 5.7386
5450 8.6079
5451 8.6079
5452 21.5197
5453 51.6474
5454 10.0425
5455 15.7811
5456 11.4772
5457 7.17325
5458 5.7386
5459 8.6079
5460 0
5461 10.0425
5462 21.5197
5463 10.0425
5464 20.0851
5465 11.4772
5466 10.0425
5467 1.43465
5468 8.6079
5469 10.0425
5470 11.4772
5471 4.30395
5472 4.30395
5473 8.6079
5474 8.6079
5475 7.17325
5476 20.0851
5477 48.7781
5478 7.17325
5479 7.17325
5480 15.7811
5481 11.4772
5482 30.1276
5483 43.0395
5484 12.9118
5485 27.2583
5486 7.17325
5487 17.2158
5488 17.2158
5489 1.43465
5490 31.5623
5491 25.8237
5492 12.9118
5493 21.5197
5494 4.30395
5495 11.4772
5496 10.0425
5497 2.8693
5498 20.0851
5499 17.2158
5500 8.6079
5501 28.693
5502 12.9118
5503 18.6504
5504 27.2583
5505 7.17325
5506 8.6079
5507 20.0851
5508 11.4772
5509 31.5623
5510 44.4741
5511 11.4772
5512 24.389
5513 4.30395
5514 24.389
5515 43.0395
5516 27.2583
5517 2.8693
5518 18.6504
5519 10.0425
5520 20.0851
5521 27.2583
5522 40.1702
5523 20.0851
5524 40.1702
5525 2.8693
5526 17.2158
5527 38.7355
5528 11.4772
5529 10.0425
5530 14.3465
5531 71.7325
5532 22.9544
5533 7.17325
5534 14.3465
5535 18.6504
5536 24.389
5537 14.3465
5538 7.17325
5539 31.5623
5540 11.4772
5541 41.6048
5542 14.3465
5543 10.0425
5544 20.0851
5545 7.17325
5546 8.6079
5547 25.8237
5548 4.30395
5549 22.9544
5550 21.5197
5551 4.30395
5552 34.4316
5553 27.2583
5554 54.5167
5555 25.8237
5556 8.6079
5557 10.0425
5558 86.079
5559 21.5197
5560 15.7811
5561 35.8662
5562 20.0851
5563 10.0425
5564 10.0425
5565 15.7811
5566 24.389
5567 22.9544
5568 12.9118
5569 22.9544
5570 14.3465
5571 5.7386
5572 4.30395
5573 24.389
5574 20.0851
5575 40.1702
5576 17.2158
5577 5.7386
5578 8.6079
5579 15.7811
5580 4.30395
5581 24.389
5582 20.0851
5583 41.6048
5584 8.6079
5585 24.389
5586 15.7811
5587 8.6079
5588 14.3465
5589 15.7811
5590 24.389
5591 10.0425
5592 12.9118
5593 11.4772
5594 34.4316
5595 11.4772
5596 25.8237
5597 38.7355
5598 11.4772
5599 24.389
5600 41.6048
5601 14.3465
5602 14.3465
5603 21.5197
5604 21.5197
5605 45.9088
5606 65.9939
5607 11.4772
5608 22.9544
5609 22.9544
5610 22.9544
5611 47.3434
5612 40.1702
5613 51.6474
5614 25.8237
5615 34.4316
5616 21.5197
5617 40.1702
5618 25.8237
5619 28.693
5620 20.0851
5621 14.3465
5622 35.8662
5623 12.9118
5624 68.8632
5625 41.6048
5626 35.8662
5627 24.389
5628 24.389
5629 27.2583
5630 38.7355
5631 27.2583
5632 50.2127
5633 18.6504
5634 11.4772
5635 45.9088
5636 28.693
5637 10.0425
5638 21.5197
5639 50.2127
5640 34.4316
5641 35.8662
5642 43.0395
5643 32.9969
5644 28.693
5645 20.0851
5646 41.6048
5647 22.9544
5648 15.7811
5649 28.693
5650 10.0425
5651 4.30395
5652 27.2583
5653 34.4316
5654 10.0425
5655 15.7811
5656 25.8237
5657 14.3465
5658 54.5167
5659 21.5197
5660 17.2158
5661 7.17325
5662 10.0425
5663 22.9544
5664 50.2127
5665 41.6048
5666 18.6504
5667 28.693
5668 32.9969
5669 64.5592
5670 17.2158
5671 18.6504
5672 41.6048
5673 14.3465
5674 20.0851
5675 11.4772
5676 47.3434
5677 43.0395
5678 70.2978
5679 31.5623
5680 44.4741
5681 54.5167
5682 40.1702
5683 5.7386
5684 17.2158
5685 45.9088
5686 10.0425
5687 7.17325
5688 38.7355
5689 41.6048
5690 28.693
5691 25.8237
5692 27.2583
5693 51.6474
5694 43.0395
5695 11.4772
5696 20.0851
5697 25.8237
5698 41.6048
5699 15.7811
5700 10.0425
5701 15.7811
5702 5.7386
5703 31.5623
5704 38.7355
5705 70.2978
5706 18.6504
5707 14.3465
5708 44.4741
5709 32.9969
5710 22.9544
5711 31.5623
5712 64.5592
5713 22.9544
5714 15.7811
5715 17.2158
5716 2.8693
5717 35.8662
5718 11.4772
5719 87.5136
5720 50.2127
5721 44.4741
5722 87.5136
5723 28.693
5724 12.9118
5725 25.8237
5726 78.9057
5727 25.8237
5728 14.3465
5729 31.5623
5730 28.693
5731 35.8662
5732 15.7811
5733 25.8237
5734 25.8237
5735 34.4316
5736 27.2583
5737 18.6504
5738 20.0851
5739 18.6504
5740 27.2583
5741 40.1702
5742 35.8662
5743 55.9513
5744 7.17325
5745 8.6079
5746 38.7355
5747 17.2158
5748 11.4772
5749 15.7811
5750 40.1702
5751 31.5623
5752 21.5197
5753 35.8662
5754 15.7811
5755 17.2158
5756 17.2158
5757 51.6474
5758 30.1276
5759 5.7386
5760 27.2583
5761 55.9513
5762 30.1276
5763 10.0425
5764 15.7811
5765 21.5197
5766 10.0425
5767 64.5592
5768 28.693
5769 4.30395
5770 10.0425
5771 1.43465
5772 21.5197
5773 45.9088
5774 10.0425
5775 17.2158
5776 17.2158
5777 25.8237
5778 14.3465
5779 28.693
5780 5.7386
5781 30.1276
5782 18.6504
5783 15.7811
5784 40.1702
5785 10.0425
5786 15.7811
5787 15.7811
5788 15.7811
5789 17.2158
5790 2.8693
5791 21.5197
5792 18.6504
5793 55.9513
5794 17.2158
5795 14.3465
5796 35.8662
5797 80.3404
5798 53.082
5799 7.17325
5800 20.0851
5801 17.2158
5802 4.30395
5803 32.9969
5804 70.2978
5805 21.5197
5806 40.1702
5807 43.0395
5808 31.5623
5809 20.0851
5810 11.4772
5811 15.7811
5812 22.9544
5813 12.9118
5814 41.6048
5815 84.6443
5816 32.9969
5817 60.2553
5818 31.5623
5819 34.4316
5820 32.9969
5821 40.1702
5822 58.8206
5823 50.2127
5824 27.2583
5825 44.4741
5826 25.8237
5827 21.5197
5828 24.389
5829 21.5197
5830 35.8662
5831 60.2553
5832 22.9544
5833 17.2158
5834 15.7811
5835 25.8237
5836 15.7811
5837 12.9118
5838 24.389
5839 25.8237
5840 25.8237
5841 22.9544
5842 14.3465
5843 45.9088
5844 15.7811
5845 10.0425
5846 28.693
5847 17.2158
5848 15.7811
5849 30.1276
5850 32.9969
5851 15.7811
5852 68.8632
5853 18.6504
5854 27.2583
5855 81.775
5856 28.693
5857 12.9118
5858 12.9118
5859 21.5197
5860 8.6079
5861 2.8693
5862 11.4772
5863 11.4772
5864 22.9544
5865 25.8237
5866 11.4772
5867 0
5868 2.8693
5869 15.7811
5870 21.5197
5871 18.6504
5872 35.8662
5873 8.6079
5874 24.389
5875 53.082
5876 37.3009
5877 11.4772
5878 30.1276
5879 17.2158
5880 24.389
5881 5.7386
5882 18.6504
5883 18.6504
5884 25.8237
5885 47.3434
5886 22.9544
5887 25.8237
5888 37.3009
5889 22.9544
5890 32.9969
5891 24.389
5892 32.9969
5893 18.6504
5894 35.8662
5895 34.4316
5896 35.8662
5897 11.4772
5898 11.4772
5899 17.2158
5900 22.9544
5901 7.17325
5902 50.2127
5903 44.4741
5904 24.389
5905 24.389
5906 21.5197
5907 15.7811
5908 44.4741
5909 34.4316
5910 27.2583
5911 24.389
5912 31.5623
5913 8.6079
5914 30.1276
5915 10.0425
5916 31.5623
5917 34.4316
5918 20.0851
5919 20.0851
5920 14.3465
5921 8.6079
5922 30.1276
5923 44.4741
5924 22.9544
5925 24.389
5926 31.5623
5927 20.0851
5928 35.8662
5929 25.8237
5930 30.1276
5931 41.6048
5932 21.5197
5933 18.6504
5934 20.0851
5935 22.9544
5936 50.2127
5937 2.8693
5938 10.0425
5939 38.7355
5940 34.4316
5941 45.9088
5942 28.693
5943 2.8693
5944 8.6079
5945 4.30395
5946 34.4316
5947 11.4772
5948 12.9118
5949 17.2158
5950 12.9118
5951 4.30395
5952 30.1276
5953 10.0425
5954 15.7811
5955 50.2127
5956 28.693
5957 10.0425
5958 7.17325
5959 25.8237
5960 18.6504
5961 7.17325
5962 43.0395
5963 17.2158
5964 4.30395
5965 32.9969
5966 10.0425
5967 25.8237
5968 55.9513
5969 28.693
5970 27.2583
5971 11.4772
5972 44.4741
5973 21.5197
5974 32.9969
5975 76.0364
5976 28.693
5977 31.5623
5978 30.1276
5979 43.0395
5980 50.2127
5981 12.9118
5982 35.8662
5983 48.7781
5984 27.2583
5985 24.389
5986 21.5197
5987 28.693
5988 27.2583
5989 45.9088
5990 54.5167
5991 22.9544
5992 44.4741
5993 78.9057
5994 25.8237
5995 20.0851
5996 31.5623
5997 55.9513
5998 63.1246
5999 31.5623
6000 50.2127
6001 4.30395
6002 41.6048
6003 38.7355
6004 11.4772
6005 18.6504
6006 5.7386
6007 35.8662
6008 31.5623
6009 31.5623
6010 44.4741
6011 12.9118
6012 77.4711
6013 32.9969
6014 22.9544
6015 38.7355
6016 10.0425
6017 20.0851
6018 38.7355
6019 27.2583
6020 30.1276
6021 18.6504
6022 17.2158
6023 31.5623
6024 14.3465
6025 10.0425
6026 18.6504
6027 25.8237
6028 25.8237
6029 25.8237
6030 32.9969
6031 21.5197
6032 15.7811
6033 18.6504
6034 20.0851
6035 11.4772
6036 27.2583
6037 17.2158
6038 10.0425
6039 11.4772
6040 10.0425
6041 18.6504
6042 17.2158
6043 5.7386
6044 35.8662
6045 50.2127
6046 64.5592
6047 40.1702
6048 2.8693
6049 25.8237
6050 28.693
6051 8.6079
6052 18.6504
6053 11.4772
6054 24.389
6055 55.9513
6056 20.0851
6057 15.7811
6058 28.693
6059 41.6048
6060 18.6504
6061 10.0425
6062 12.9118
6063 14.3465
6064 14.3465
6065 27.2583
6066 43.0395
6067 15.7811
6068 37.3009
6069 24.389
6070 64.5592
6071 14.3465
6072 27.2583
6073 44.4741
6074 8.6079
6075 28.693
6076 27.2583
6077 34.4316
6078 74.6018
6079 18.6504
6080 14.3465
6081 20.0851
6082 27.2583
6083 12.9118
6084 34.4316
6085 48.7781
6086 55.9513
6087 45.9088
6088 12.9118
6089 11.4772
6090 25.8237
6091 15.7811
6092 11.4772
6093 64.5592
6094 31.5623
6095 22.9544
6096 51.6474
6097 25.8237
6098 50.2127
6099 17.2158
6100 37.3009
6101 10.0425
6102 43.0395
6103 22.9544
6104 7.17325
6105 20.0851
6106 22.9544
6107 38.7355
6108 34.4316
6109 37.3009
6110 22.9544
6111 17.2158
6112 28.693
6113 28.693
6114 12.9118
6115 22.9544
6116 21.5197
6117 15.7811
6118 10.0425
6119 20.0851
6120 18.6504
6121 11.4772
6122 14.3465
6123 10.0425
6124 18.6504
6125 14.3465
6126 8.6079
6127 7.17325
6128 21.5197
6129 20.0851
6130 18.6504
6131 18.6504
6132 4.30395
6133 12.9118
6134 14.3465
6135 7.17325
6136 51.6474
6137 57.386
6138 27.2583
6139 24.389
6140 11.4772
6141 27.2583
6142 38.7355
6143 20.0851
6144 14.3465
6145 10.0425
6146 8.6079
6147 30.1276
6148 25.8237
6149 14.3465
6150 40.1702
6151 15.7811
6152 20.0851
6153 45.9088
6154 43.0395
6155 60.2553
6156 38.7355
6157 15.7811
6158 25.8237
6159 4.30395
6160 18.6504
6161 27.2583
6162 27.2583
6163 80.3404
6164 21.5197
6165 5.7386
6166 20.0851
6167 10.0425
6168 15.7811
6169 8.6079
6170 15.7811
6171 55.9513
6172 51.6474
6173 25.8237
6174 21.5197
6175 38.7355
6176 14.3465
6177 34.4316
6178 53.082
6179 50.2127
6180 91.8176
6181 43.0395
6182 20.0851
6183 15.7811
6184 15.7811
6185 4.30395
6186 15.7811
6187 12.9118
6188 7.17325
6189 10.0425
6190 8.6079
6191 7.17325
6192 28.693
6193 11.4772
6194 10.0425
6195 11.4772
6196 12.9118
6197 28.693
6198 17.2158
6199 7.17325
6200 21.5197
6201 15.7811
6202 10.0425
6203 20.0851
6204 11.4772
6205 24.389
6206 14.3465
6207 17.2158
6208 8.6079
6209 15.7811
6210 7.17325
6211 8.6079
6212 7.17325
6213 2.8693
6214 12.9118
6215 28.693
6216 47.3434
6217 20.0851
6218 17.2158
6219 15.7811
6220 11.4772
6221 14.3465
6222 14.3465
6223 27.2583
6224 11.4772
6225 20.0851
6226 12.9118
6227 5.7386
6228 5.7386
6229 8.6079
6230 2.8693
6231 5.7386
6232 5.7386
6233 4.30395
6234 18.6504
6235 10.0425
6236 7.17325
6237 7.17325
6238 2.8693
6239 35.8662
6240 1.43465
6241 5.7386
6242 11.4772
6243 5.7386
6244 5.7386
6245 11.4772
6246 8.6079
6247 8.6079
6248 1.43465
6249 2.8693
6250 10.0425
6251 1.43465
6252 4.30395
6253 10.0425
6254 10.0425
6255 5.7386
6256 10.0425
6257 2.8693
6258 17.2158
6259 50.2127
6260 10.0425
6261 27.2583
6262 0
6263 10.0425
6264 27.2583
6265 7.17325
6266 15.7811
6267 14.3465
6268 7.17325
6269 10.0425
6270 8.6079
6271 7.17325
6272 11.4772
6273 12.9118
6274 4.30395
6275 8.6079
6276 25.8237
6277 21.5197
6278 28.693
6279 7.17325
6280 5.7386
6281 18.6504
6282 12.9118
6283 14.3465
6284 4.30395
6285 12.9118
6286 5.7386
6287 11.4772
6288 44.4741
6289 22.9544
6290 8.6079
6291 12.9118
6292 14.3465
6293 8.6079
6294 15.7811
6295 11.4772
6296 21.5197
6297 7.17325
6298 5.7386
6299 25.8237
6300 51.6474
6301 41.6048
6302 21.5197
6303 11.4772
6304 7.17325
6305 45.9088
6306 5.7386
6307 7.17325
6308 28.693
6309 10.0425
6310 14.3465
6311 18.6504
6312 8.6079
6313 12.9118
6314 14.3465
6315 20.0851
6316 24.389
6317 11.4772
6318 17.2158
6319 7.17325
6320 12.9118
6321 5.7386
6322 10.0425
6323 15.7811
6324 5.7386
6325 12.9118
6326 24.389
6327 15.7811
6328 32.9969
6329 12.9118
6330 7.17325
6331 4.30395
6332 40.1702
6333 14.3465
6334 25.8237
6335 12.9118
6336 4.30395
6337 14.3465
6338 35.8662
6339 14.3465
6340 17.2158
6341 2.8693
6342 15.7811
6343 8.6079
6344 10.0425
6345 11.4772
6346 8.6079
6347 34.4316
6348 15.7811
6349 17.2158
6350 17.2158
6351 12.9118
6352 8.6079
6353 28.693
6354 4.30395
6355 10.0425
6356 12.9118
6357 2.8693
6358 17.2158
6359 5.7386
6360 14.3465
6361 11.4772
6362 14.3465
6363 24.389
6364 7.17325
6365 30.1276
6366 11.4772
6367 27.2583
6368 15.7811
6369 18.6504
6370 27.2583
6371 22.9544
6372 7.17325
6373 43.0395
6374 21.5197
6375 22.9544
6376 15.7811
6377 8.6079
6378 27.2583
6379 41.6048
6380 25.8237
6381 21.5197
6382 7.17325
6383 57.386
6384 24.389
6385 5.7386
6386 18.6504
6387 41.6048
6388 8.6079
6389 4.30395
6390 28.693
6391 8.6079
6392 31.5623
6393 28.693
6394 8.6079
6395 21.5197
6396 17.2158
6397 41.6048
6398 38.7355
6399 12.9118
6400 10.0425
6401 11.4772
6402 2.8693
6403 12.9118
6404 12.9118
6405 2.8693
6406 24.389
6407 12.9118
6408 4.30395
6409 10.0425
6410 27.2583
6411 5.7386
6412 10.0425
6413 17.2158
6414 11.4772
6415 18.6504
6416 27.2583
6417 54.5167
6418 7.17325
6419 38.7355
6420 14.3465
6421 7.17325
6422 2.8693
6423 8.6079
6424 24.389
6425 15.7811
6426 10.0425
6427 15.7811
6428 25.8237
6429 10.0425
6430 31.5623
6431 14.3465
6432 30.1276
6433 12.9118
6434 20.0851
6435 14.3465
6436 80.3404
6437 4.30395
6438 12.9118
6439 41.6048
6440 54.5167
6441 44.4741
6442 4.30395
6443 8.6079
6444 43.0395
6445 18.6504
6446 25.8237
6447 20.0851
6448 2.8693
6449 58.8206
6450 48.7781
6451 7.17325
6452 35.8662
6453 37.3009
6454 15.7811
6455 44.4741
6456 21.5197
6457 44.4741
6458 28.693
6459 38.7355
6460 11.4772
6461 4.30395
6462 10.0425
6463 37.3009
6464 28.693
6465 7.17325
6466 57.386
6467 35.8662
6468 43.0395
6469 24.389
6470 27.2583
6471 47.3434
6472 30.1276
6473 24.389
6474 31.5623
6475 35.8662
6476 15.7811
6477 21.5197
6478 10.0425
6479 27.2583
6480 15.7811
6481 5.7386
6482 30.1276
6483 5.7386
6484 4.30395
6485 35.8662
6486 5.7386
6487 28.693
6488 37.3009
6489 15.7811
6490 44.4741
6491 44.4741
6492 51.6474
6493 18.6504
6494 18.6504
6495 12.9118
6496 35.8662
6497 41.6048
6498 44.4741
6499 31.5623
6500 15.7811
6501 18.6504
6502 21.5197
6503 14.3465
6504 58.8206
6505 38.7355
6506 4.30395
6507 5.7386
6508 21.5197
6509 15.7811
6510 24.389
6511 7.17325
6512 32.9969
6513 37.3009
6514 25.8237
6515 8.6079
6516 2.8693
6517 45.9088
6518 47.3434
6519 28.693
6520 40.1702
6521 34.4316
6522 32.9969
6523 35.8662
6524 41.6048
6525 22.9544
6526 28.693
6527 20.0851
6528 15.7811
6529 27.2583
6530 24.389
6531 15.7811
6532 18.6504
6533 34.4316
6534 18.6504
6535 14.3465
6536 8.6079
6537 45.9088
6538 47.3434
6539 35.8662
6540 34.4316
6541 27.2583
6542 12.9118
6543 12.9118
6544 22.9544
6545 27.2583
6546 43.0395
6547 21.5197
6548 18.6504
6549 44.4741
6550 27.2583
6551 14.3465
6552 68.8632
6553 20.0851
6554 7.17325
6555 48.7781
6556 31.5623
6557 25.8237
6558 43.0395
6559 15.7811
6560 22.9544
6561 22.9544
6562 30.1276
6563 31.5623
6564 7.17325
6565 15.7811
6566 31.5623
6567 61.6899
6568 12.9118
6569 21.5197
6570 8.6079
6571 27.2583
6572 68.8632
6573 17.2158
6574 25.8237
6575 37.3009
6576 25.8237
6577 20.0851
6578 2.8693
6579 20.0851
6580 55.9513
6581 17.2158
6582 5.7386
6583 12.9118
6584 73.1671
6585 8.6079
6586 12.9118
6587 51.6474
6588 0
6589 15.7811
6590 54.5167
6591 20.0851
6592 8.6079
6593 4.30395
6594 71.7325
6595 8.6079
6596 12.9118
6597 44.4741
6598 22.9544
6599 10.0425
6600 28.693
6601 24.389
6602 37.3009
6603 38.7355
6604 25.8237
6605 40.1702
6606 30.1276
6607 25.8237
6608 25.8237
6609 27.2583
6610 17.2158
6611 28.693
6612 28.693
6613 15.7811
6614 4.30395
6615 12.9118
6616 38.7355
6617 17.2158
6618 20.0851
6619 8.6079
6620 17.2158
6621 18.6504
6622 31.5623
6623 37.3009
6624 27.2583
6625 18.6504
6626 35.8662
6627 32.9969
6628 8.6079
6629 30.1276
6630 22.9544
6631 5.7386
6632 41.6048
6633 12.9118
6634 8.6079
6635 58.8206
6636 17.2158
6637 12.9118
6638 14.3465
6639 31.5623
6640 15.7811
6641 5.7386
6642 18.6504
6643 31.5623
6644 30.1276
6645 38.7355
6646 15.7811
6647 12.9118
6648 27.2583
6649 38.7355
6650 60.2553
6651 24.389
6652 38.7355
6653 21.5197
6654 7.17325
6655 21.5197
6656 17.2158
6657 15.7811
6658 10.0425
6659 22.9544
6660 32.9969
6661 5.7386
6662 24.389
6663 24.389
6664 15.7811
6665 22.9544
6666 12.9118
6667 4.30395
6668 35.8662
6669 5.7386
6670 41.6048
6671 21.5197
6672 24.389
6673 25.8237
6674 11.4772
6675 18.6504
6676 20.0851
6677 24.389
6678 12.9118
6679 58.8206
6680 60.2553
6681 37.3009
6682 27.2583
6683 43.0395
6684 11.4772
6685 21.5197
6686 71.7325
6687 41.6048
6688 22.9544
6689 14.3465
6690 22.9544
6691 14.3465
6692 37.3009
6693 40.1702
6694 8.6079
6695 28.693
6696 21.5197
6697 12.9118
6698 18.6504
6699 37.3009
6700 31.5623
6701 15.7811
6702 15.7811
6703 65.9939
6704 18.6504
6705 2.8693
6706 15.7811
6707 24.389
6708 7.17325
6709 2.8693
6710 22.9544
6711 53.082
6712 40.1702
6713 37.3009
6714 5.7386
6715 0
6716 24.389
6717 37.3009
6718 37.3009
6719 8.6079
6720 21.5197
6721 20.0851
6722 11.4772
6723 38.7355
6724 25.8237
6725 11.4772
6726 12.9118
6727 11.4772
6728 68.8632
6729 27.2583
6730 27.2583
6731 27.2583
6732 37.3009
6733 27.2583
6734 48.7781
6735 67.4286
6736 73.1671
6737 14.3465
6738 11.4772
6739 12.9118
6740 73.1671
6741 12.9118
6742 12.9118
6743 10.0425
6744 14.3465
6745 24.389
6746 38.7355
6747 20.0851
6748 4.30395
6749 21.5197
6750 31.5623
6751 15.7811
6752 34.4316
6753 48.7781
6754 41.6048
6755 27.2583
6756 30.1276
6757 65.9939
6758 38.7355
6759 18.6504
6760 14.3465
6761 14.3465
6762 37.3009
6763 22.9544
6764 48.7781
6765 22.9544
6766 37.3009
6767 28.693
6768 44.4741
6769 47.3434
6770 70.2978
6771 64.5592
6772 20.0851
6773 30.1276
6774 32.9969
6775 84.6443
6776 44.4741
6777 38.7355
6778 15.7811
6779 68.8632
6780 45.9088
6781 87.5136
6782 60.2553
6783 25.8237
6784 14.3465
6785 22.9544
6786 25.8237
6787 20.0851
6788 21.5197
6789 37.3009
6790 32.9969
6791 21.5197
6792 40.1702
6793 81.775
6794 22.9544
6795 15.7811
6796 18.6504
6797 22.9544
6798 27.2583
6799 12.9118
6800 8.6079
6801 18.6504
6802 15.7811
6803 17.2158
6804 18.6504
6805 14.3465
6806 7.17325
6807 17.2158
6808 12.9118
6809 18.6504
6810 25.8237
6811 18.6504
6812 5.7386
6813 10.0425
6814 14.3465
6815 7.17325
6816 5.7386
6817 65.9939
6818 22.9544
6819 7.17325
6820 22.9544
6821 11.4772
6822 61.6899
6823 25.8237
6824 27.2583
6825 10.0425
6826 34.4316
6827 11.4772
6828 21.5197
6829 8.6079
6830 17.2158
6831 35.8662
6832 51.6474
6833 20.0851
6834 12.9118
6835 24.389
6836 4.30395
6837 5.7386
6838 7.17325
6839 48.7781
6840 22.9544
6841 57.386
6842 12.9118
6843 18.6504
6844 53.082
6845 2.8693
6846 10.0425
6847 21.5197
6848 5.7386
6849 22.9544
6850 18.6504
6851 15.7811
6852 24.389
6853 22.9544
6854 25.8237
6855 14.3465
6856 31.5623
6857 11.4772
6858 88.9483
6859 51.6474
6860 32.9969
6861 21.5197
6862 18.6504
6863 51.6474
6864 54.5167
6865 58.8206
6866 24.389
6867 14.3465
6868 25.8237
6869 20.0851
6870 28.693
6871 5.7386
6872 45.9088
6873 58.8206
6874 64.5592
6875 24.389
6876 5.7386
6877 21.5197
6878 5.7386
6879 17.2158
6880 15.7811
6881 32.9969
6882 17.2158
6883 18.6504
6884 18.6504
6885 24.389
6886 15.7811
6887 34.4316
6888 1.43465
6889 15.7811
6890 31.5623
6891 20.0851
6892 44.4741
6893 18.6504
6894 41.6048
6895 11.4772
6896 20.0851
6897 25.8237
6898 21.5197
6899 24.389
6900 25.8237
6901 5.7386
6902 11.4772
6903 15.7811
6904 17.2158
6905 70.2978
6906 48.7781
6907 12.9118
6908 18.6504
6909 11.4772
6910 11.4772
6911 20.0851
6912 2.8693
6913 8.6079
6914 30.1276
6915 18.6504
6916 35.8662
6917 32.9969
6918 8.6079
6919 11.4772
6920 32.9969
6921 8.6079
6922 20.0851
6923 37.3009
6924 20.0851
6925 28.693
6926 14.3465
6927 22.9544
6928 67.4286
6929 24.389
6930 7.17325
6931 44.4741
6932 7.17325
6933 51.6474
6934 24.389
6935 7.17325
6936 18.6504
6937 24.389
6938 24.389
6939 38.7355
6940 7.17325
6941 8.6079
6942 24.389
6943 17.2158
6944 35.8662
6945 22.9544
6946 70.2978
6947 21.5197
6948 10.0425
6949 17.2158
6950 32.9969
6951 61.6899
6952 27.2583
6953 5.7386
6954 41.6048
6955 4.30395
6956 4.30395
6957 7.17325
6958 7.17325
6959 8.6079
6960 22.9544
6961 41.6048
6962 27.2583
6963 25.8237
6964 71.7325
6965 34.4316
6966 5.7386
6967 21.5197
6968 28.693
6969 15.7811
6970 21.5197
6971 24.389
6972 2.8693
6973 38.7355
6974 31.5623
6975 37.3009
6976 12.9118
6977 21.5197
6978 11.4772
6979 38.7355
6980 34.4316
6981 30.1276
6982 21.5197
6983 18.6504
6984 20.0851
6985 45.9088
6986 31.5623
6987 25.8237
6988 20.0851
6989 11.4772
6990 25.8237
6991 27.2583
6992 43.0395
6993 64.5592
6994 27.2583
6995 10.0425
6996 22.9544
6997 38.7355
6998 43.0395
6999 17.2158
7000 27.2583
7001 28.693
7002 27.2583
7003 27.2583
7004 37.3009
7005 30.1276
7006 31.5623
7007 8.6079
7008 17.2158
7009 5.7386
7010 20.0851
7011 57.386
7012 30.1276
7013 27.2583
7014 27.2583
7015 76.0364
7016 18.6504
7017 35.8662
7018 8.6079
7019 17.2158
7020 31.5623
7021 54.5167
7022 47.3434
7023 25.8237
7024 11.4772
7025 20.0851
7026 45.9088
7027 15.7811
7028 38.7355
7029 21.5197
7030 12.9118
7031 30.1276
7032 10.0425
7033 15.7811
7034 50.2127
7035 37.3009
7036 34.4316
7037 41.6048
7038 20.0851
7039 17.2158
7040 18.6504
7041 41.6048
7042 40.1702
7043 37.3009
7044 31.5623
7045 25.8237
7046 20.0851
7047 37.3009
7048 21.5197
7049 22.9544
7050 24.389
7051 41.6048
7052 38.7355
7053 15.7811
7054 5.7386
7055 5.7386
7056 25.8237
7057 57.386
7058 24.389
7059 21.5197
7060 35.8662
7061 21.5197
7062 58.8206
7063 31.5623
7064 37.3009
7065 38.7355
7066 8.6079
7067 7.17325
7068 25.8237
7069 43.0395
7070 41.6048
7071 14.3465
7072 40.1702
7073 10.0425
7074 17.2158
7075 24.389
7076 25.8237
7077 40.1702
7078 20.0851
7079 37.3009
7080 32.9969
7081 30.1276
7082 34.4316
7083 15.7811
7084 40.1702
7085 44.4741
7086 4.30395
7087 34.4316
7088 20.0851
7089 14.3465
7090 11.4772
7091 20.0851
7092 17.2158
7093 74.6018
7094 70.2978
7095 15.7811
7096 17.2158
7097 38.7355
7098 8.6079
7099 47.3434
7100 51.6474
7101 30.1276
7102 30.1276
7103 32.9969
7104 30.1276
7105 12.9118
7106 20.0851
7107 22.9544
7108 28.693
7109 31.5623
7110 38.7355
7111 25.8237
7112 32.9969
7113 24.389
7114 28.693
7115 38.7355
7116 18.6504
7117 24.389
7118 21.5197
7119 50.2127
7120 67.4286
7121 27.2583
7122 43.0395
7123 31.5623
7124 34.4316
7125 35.8662
7126 15.7811
7127 32.9969
7128 63.1246
7129 11.4772
7130 5.7386
7131 37.3009
7132 8.6079
7133 10.0425
7134 11.4772
7135 73.1671
7136 38.7355
7137 25.8237
7138 21.5197
7139 2.8693
7140 38.7355
7141 40.1702
7142 53.082
7143 31.5623
7144 11.4772
7145 40.1702
7146 63.1246
7147 12.9118
7148 34.4316
7149 8.6079
7150 45.9088
7151 21.5197
7152 18.6504
7153 35.8662
7154 44.4741
7155 50.2127
7156 14.3465
7157 50.2127
7158 14.3465
7159 34.4316
7160 32.9969
7161 41.6048
7162 44.4741
7163 50.2127
7164 14.3465
7165 28.693
7166 41.6048
7167 20.0851
7168 7.17325
7169 15.7811
7170 25.8237
7171 14.3465
7172 35.8662
7173 25.8237
7174 20.0851
7175 21.5197
7176 24.389
7177 20.0851
7178 24.389
7179 22.9544
7180 14.3465
7181 12.9118
7182 63.1246
7183 22.9544
7184 50.2127
7185 8.6079
7186 15.7811
7187 61.6899
7188 2.8693
7189 28.693
7190 18.6504
7191 11.4772
7192 44.4741
7193 31.5623
7194 20.0851
7195 4.30395
7196 20.0851
7197 31.5623
7198 38.7355
7199 11.4772
7200 12.9118
7201 5.7386
7202 10.0425
7203 11.4772
7204 11.4772
7205 10.0425
7206 14.3465
7207 24.389
7208 54.5167
7209 30.1276
7210 7.17325
7211 38.7355
7212 57.386
7213 28.693
7214 15.7811
7215 5.7386
7216 17.2158
7217 17.2158
7218 7.17325
7219 40.1702
7220 17.2158
7221 22.9544
7222 44.4741
7223 22.9544
7224 14.3465
7225 8.6079
7226 10.0425
7227 25.8237
7228 67.4286
7229 17.2158
7230 27.2583
7231 11.4772
7232 12.9118
7233 17.2158
7234 32.9969
7235 18.6504
7236 48.7781
7237 74.6018
7238 28.693
7239 30.1276
7240 45.9088
7241 11.4772
7242 22.9544
7243 67.4286
7244 30.1276
7245 25.8237
7246 24.389
7247 31.5623
7248 38.7355
7249 27.2583
7250 58.8206
7251 18.6504
7252 2.8693
7253 18.6504
7254 20.0851
7255 17.2158
7256 50.2127
7257 47.3434
7258 32.9969
7259 21.5197
7260 7.17325
7261 31.5623
7262 10.0425
7263 12.9118
7264 5.7386
7265 12.9118
7266 22.9544
7267 41.6048
7268 22.9544
7269 21.5197
7270 14.3465
7271 20.0851
7272 11.4772
7273 24.389
7274 50.2127
7275 28.693
7276 35.8662
7277 47.3434
7278 40.1702
7279 12.9118
7280 10.0425
7281 17.2158
7282 47.3434
7283 43.0395
7284 8.6079
7285 14.3465
7286 14.3465
7287 15.7811
7288 20.0851
7289 34.4316
7290 27.2583
7291 25.8237
7292 28.693
7293 7.17325
7294 2.8693
7295 14.3465
7296 35.8662
7297 35.8662
7298 1.43465
7299 4.30395
7300 25.8237
7301 5.7386
7302 2.8693
7303 15.7811
7304 20.0851
7305 8.6079
7306 10.0425
7307 35.8662
7308 15.7811
7309 18.6504
7310 10.0425
7311 15.7811
7312 10.0425
7313 2.8693
7314 17.2158
7315 55.9513
7316 20.0851
7317 40.1702
7318 31.5623
7319 27.2583
7320 20.0851
7321 12.9118
7322 10.0425
7323 28.693
7324 24.389
7325 4.30395
7326 48.7781
7327 27.2583
7328 20.0851
7329 51.6474
7330 27.2583
7331 11.4772
7332 17.2158
7333 40.1702
7334 15.7811
7335 17.2158
7336 47.3434
7337 21.5197
7338 32.9969
7339 31.5623
7340 35.8662
7341 17.2158
7342 11.4772
7343 25.8237
7344 10.0425
7345 17.2158
7346 22.9544
7347 21.5197
7348 5.7386
7349 31.5623
7350 31.5623
7351 15.7811
7352 30.1276
7353 8.6079
7354 20.0851
7355 43.0395
7356 18.6504
7357 21.5197
7358 28.693
7359 24.389
7360 18.6504
7361 20.0851
7362 20.0851
7363 31.5623
7364 45.9088
7365 44.4741
7366 54.5167
7367 44.4741
7368 21.5197
7369 28.693
7370 31.5623
7371 5.7386
7372 18.6504
7373 30.1276
7374 1.43465
7375 47.3434
7376 18.6504
7377 32.9969
7378 20.0851
7379 17.2158
7380 35.8662
7381 27.2583
7382 60.2553
7383 25.8237
7384 5.7386
7385 18.6504
7386 10.0425
7387 15.7811
7388 21.5197
7389 15.7811
7390 11.4772
7391 48.7781
7392 11.4772
7393 11.4772
7394 11.4772
7395 11.4772
7396 10.0425
7397 20.0851
7398 48.7781
7399 22.9544
7400 40.1702
7401 54.5167
7402 18.6504
7403 64.5592
7404 27.2583
7405 31.5623
7406 2.8693
7407 4.30395
7408 41.6048
7409 15.7811
7410 28.693
7411 11.4772
7412 11.4772
7413 22.9544
7414 47.3434
7415 70.2978
7416 22.9544
7417 5.7386
7418 21.5197
7419 5.7386
7420 15.7811
7421 12.9118
7422 17.2158
7423 20.0851
7424 25.8237
7425 22.9544
7426 8.6079
7427 31.5623
7428 24.389
7429 21.5197
7430 30.1276
7431 38.7355
7432 32.9969
7433 28.693
7434 30.1276
7435 14.3465
7436 22.9544
7437 22.9544
7438 48.7781
7439 58.8206
7440 35.8662
7441 35.8662
7442 44.4741
7443 28.693
7444 15.7811
7445 7.17325
7446 44.4741
7447 53.082
7448 51.6474
7449 20.0851
7450 60.2553
7451 63.1246
7452 77.4711
7453 64.5592
7454 30.1276
7455 14.3465
7456 15.7811
7457 18.6504
7458 20.0851
7459 38.7355
7460 40.1702
7461 41.6048
7462 31.5623
7463 25.8237
7464 31.5623
7465 14.3465
7466 17.2158
7467 54.5167
7468 38.7355
7469 30.1276
7470 40.1702
7471 18.6504
7472 10.0425
7473 8.6079
7474 10.0425
7475 14.3465
7476 4.30395
7477 11.4772
7478 47.3434
7479 45.9088
7480 15.7811
7481 45.9088
7482 14.3465
7483 17.2158
7484 30.1276
7485 30.1276
7486 38.7355
7487 41.6048
7488 4.30395
7489 27.2583
7490 65.9939
7491 8.6079
7492 22.9544
7493 5.7386
7494 7.17325
7495 51.6474
7496 11.4772
7497 2.8693
7498 25.8237
7499 27.2583
7500 35.8662
7501 14.3465
7502 7.17325
7503 44.4741
7504 15.7811
7505 17.2158
7506 30.1276
7507 8.6079
7508 44.4741
7509 31.5623
7510 30.1276
7511 15.7811
7512 18.6504
7513 77.4711
7514 86.079
7515 24.389
7516 11.4772
7517 27.2583
7518 55.9513
7519 25.8237
7520 5.7386
7521 12.9118
7522 43.0395
7523 34.4316
7524 14.3465
7525 12.9118
7526 37.3009
7527 18.6504
7528 24.389
7529 35.8662
7530 8.6079
7531 10.0425
7532 21.5197
7533 38.7355
7534 7.17325
7535 87.5136
7536 24.389
7537 58.8206
7538 15.7811
7539 18.6504
7540 54.5167
7541 34.4316
7542 8.6079
7543 21.5197
7544 17.2158
7545 32.9969
7546 60.2553
7547 24.389
7548 18.6504
7549 14.3465
7550 18.6504
7551 21.5197
7552 37.3009
7553 40.1702
7554 18.6504
7555 8.6079
7556 11.4772
7557 10.0425
7558 15.7811
7559 40.1702
7560 8.6079
7561 8.6079
7562 24.389
7563 18.6504
7564 14.3465
7565 8.6079
7566 25.8237
7567 15.7811
7568 28.693
7569 38.7355
7570 1.43465
7571 47.3434
7572 28.693
7573 44.4741
7574 32.9969
7575 45.9088
7576 25.8237
7577 31.5623
7578 1.43465
7579 24.389
7580 14.3465
7581 20.0851
7582 12.9118
7583 5.7386
7584 15.7811
7585 7.17325
7586 24.389
7587 64.5592
7588 8.6079
7589 20.0851
7590 44.4741
7591 34.4316
7592 25.8237
7593 24.389
7594 31.5623
7595 35.8662
7596 65.9939
7597 91.8176
7598 47.3434
7599 109.033
7600 28.693
7601 10.0425
7602 18.6504
7603 12.9118
7604 10.0425
7605 37.3009
7606 17.2158
7607 22.9544
7608 22.9544
7609 45.9088
7610 41.6048
7611 21.5197
7612 21.5197
7613 17.2158
7614 24.389
7615 5.7386
7616 24.389
7617 17.2158
7618 25.8237
7619 20.0851
7620 7.17325
7621 21.5197
7622 43.0395
7623 24.389
7624 18.6504
7625 7.17325
7626 27.2583
7627 18.6504
7628 30.1276
7629 53.082
7630 17.2158
7631 7.17325
7632 58.8206
7633 17.2158
7634 12.9118
7635 64.5592
7636 20.0851
7637 104.729
7638 41.6048
7639 8.6079
7640 15.7811
7641 116.207
7642 43.0395
7643 11.4772
7644 15.7811
7645 15.7811
7646 20.0851
7647 17.2158
7648 17.2158
7649 18.6504
7650 27.2583
7651 24.389
7652 27.2583
7653 25.8237
7654 21.5197
7655 11.4772
7656 10.0425
7657 17.2158
7658 28.693
7659 8.6079
7660 31.5623
7661 21.5197
7662 43.0395
7663 18.6504
7664 18.6504
7665 30.1276
7666 7.17325
7667 17.2158
7668 41.6048
7669 37.3009
7670 12.9118
7671 18.6504
7672 5.7386
7673 12.9118
7674 58.8206
7675 31.5623
7676 4.30395
7677 17.2158
7678 21.5197
7679 12.9118
7680 11.4772
7681 38.7355
7682 51.6474
7683 17.2158
7684 14.3465
7685 17.2158
7686 5.7386
7687 15.7811
7688 10.0425
7689 48.7781
7690 71.7325
7691 18.6504
7692 20.0851
7693 25.8237
7694 20.0851
7695 35.8662
7696 107.599
7697 8.6079
7698 21.5197
7699 22.9544
7700 17.2158
7701 15.7811
7702 44.4741
7703 64.5592
7704 15.7811
7705 34.4316
7706 88.9483
7707 38.7355
7708 38.7355
7709 87.5136
7710 64.5592
7711 8.6079
7712 28.693
7713 18.6504
7714 40.1702
7715 18.6504
7716 37.3009
7717 41.6048
7718 15.7811
7719 47.3434
7720 64.5592
7721 24.389
7722 35.8662
7723 21.5197
7724 31.5623
7725 77.4711
7726 38.7355
7727 53.082
7728 48.7781
7729 17.2158
7730 12.9118
7731 14.3465
7732 28.693
7733 34.4316
7734 35.8662
7735 21.5197
7736 24.389
7737 17.2158
7738 7.17325
7739 34.4316
7740 41.6048
7741 12.9118
7742 37.3009
7743 22.9544
7744 14.3465
7745 4.30395
7746 2.8693
7747 45.9088
7748 24.389
7749 11.4772
7750 40.1702
7751 12.9118
7752 25.8237
7753 28.693
7754 35.8662
7755 30.1276
7756 27.2583
7757 22.9544
7758 7.17325
7759 37.3009
7760 27.2583
7761 12.9118
7762 18.6504
7763 15.7811
7764 20.0851
7765 25.8237
7766 14.3465
7767 22.9544
7768 47.3434
7769 12.9118
7770 15.7811
7771 18.6504
7772 11.4772
7773 4.30395
7774 14.3465
7775 18.6504
7776 68.8632
7777 14.3465
7778 28.693
7779 31.5623
7780 22.9544
7781 11.4772
7782 15.7811
7783 12.9118
7784 5.7386
7785 34.4316
7786 11.4772
7787 34.4316
7788 2.8693
7789 28.693
7790 27.2583
7791 17.2158
7792 25.8237
7793 28.693
7794 34.4316
7795 27.2583
7796 25.8237
7797 32.9969
7798 27.2583
7799 20.0851
7800 55.9513
7801 24.389
7802 28.693
7803 54.5167
7804 43.0395
7805 12.9118
7806 12.9118
7807 20.0851
7808 14.3465
7809 12.9118
7810 17.2158
7811 31.5623
7812 4.30395
7813 5.7386
7814 21.5197
7815 11.4772
7816 51.6474
7817 34.4316
7818 24.389
7819 21.5197
7820 43.0395
7821 34.4316
7822 20.0851
7823 37.3009
7824 32.9969
7825 10.0425
7826 58.8206
7827 27.2583
7828 2.8693
7829 12.9118
7830 40.1702
7831 22.9544
7832 40.1702
7833 47.3434
7834 21.5197
7835 7.17325
7836 28.693
7837 12.9118
7838 10.0425
7839 15.7811
7840 5.7386
7841 21.5197
7842 18.6504
7843 30.1276
7844 25.8237
7845 18.6504
7846 27.2583
7847 44.4741
7848 18.6504
7849 22.9544
7850 18.6504
7851 17.2158
7852 51.6474
7853 73.1671
7854 45.9088
7855 67.4286
7856 101.86
7857 53.082
7858 11.4772
7859 8.6079
7860 17.2158
7861 17.2158
7862 12.9118
7863 21.5197
7864 20.0851
7865 12.9118
7866 14.3465
7867 76.0364
7868 27.2583
7869 10.0425
7870 14.3465
7871 4.30395
7872 18.6504
7873 11.4772
7874 14.3465
7875 21.5197
7876 15.7811
7877 28.693
7878 11.4772
7879 5.7386
7880 31.5623
7881 12.9118
7882 4.30395
7883 10.0425
7884 28.693
7885 20.0851
7886 15.7811
7887 11.4772
7888 22.9544
7889 43.0395
7890 35.8662
7891 5.7386
7892 31.5623
7893 31.5623
7894 12.9118
7895 14.3465
7896 15.7811
7897 1.43465
7898 2.8693
7899 1.43465
7900 5.7386
7901 30.1276
7902 34.4316
7903 35.8662
7904 22.9544
7905 11.4772
7906 38.7355
7907 12.9118
7908 24.389
7909 10.0425
7910 10.0425
7911 10.0425
7912 4.30395
7913 5.7386
7914 24.389
7915 5.7386
7916 5.7386
7917 41.6048
7918 7.17325
7919 15.7811
7920 38.7355
7921 31.5623
7922 30.1276
7923 15.7811
7924 14.3465
7925 11.4772
7926 28.693
7927 20.0851
7928 45.9088
7929 58.8206
7930 14.3465
7931 7.17325
7932 15.7811
7933 10.0425
7934 14.3465
7935 98.9908
7936 10.0425
7937 31.5623
7938 81.775
7939 24.389
7940 30.1276
7941 37.3009
7942 10.0425
7943 20.0851
7944 17.2158
7945 54.5167
7946 8.6079
7947 17.2158
7948 28.693
7949 50.2127
7950 8.6079
7951 12.9118
7952 27.2583
7953 32.9969
7954 84.6443
7955 31.5623
7956 25.8237
7957 22.9544
7958 21.5197
7959 14.3465
7960 8.6079
7961 11.4772
7962 17.2158
7963 22.9544
7964 11.4772
7965 11.4772
7966 5.7386
7967 5.7386
7968 12.9118
7969 14.3465
7970 12.9118
7971 8.6079
7972 7.17325
7973 15.7811
7974 17.2158
7975 18.6504
7976 12.9118
7977 7.17325
7978 2.8693
7979 11.4772
7980 11.4772
7981 17.2158
7982 14.3465
7983 11.4772
7984 22.9544
7985 12.9118
7986 44.4741
7987 35.8662
7988 21.5197
7989 20.0851
7990 15.7811
7991 4.30395
7992 14.3465
7993 18.6504
7994 12.9118
7995 20.0851
7996 21.5197
7997 41.6048
7998 10.0425
7999 21.5197
8000 11.4772
8001 4.30395
8002 11.4772
8003 32.9969
8004 11.4772
8005 38.7355
8006 7.17325
8007 22.9544
8008 24.389
8009 11.4772
8010 35.8662
8011 31.5623
8012 20.0851
8013 30.1276
8014 10.0425
8015 2.8693
8016 34.4316
8017 18.6504
8018 28.693
8019 24.389
8020 10.0425
8021 8.6079
8022 35.8662
8023 10.0425
8024 50.2127
8025 18.6504
8026 12.9118
8027 8.6079
8028 31.5623
8029 35.8662
8030 12.9118
8031 17.2158
8032 20.0851
8033 17.2158
8034 18.6504
8035 1.43465
8036 27.2583
8037 10.0425
8038 17.2158
8039 8.6079
8040 1.43465
8041 28.693
8042 10.0425
8043 24.389
8044 30.1276
8045 5.7386
8046 12.9118
8047 30.1276
8048 32.9969
8049 12.9118
8050 44.4741
8051 8.6079
8052 11.4772
8053 24.389
8054 7.17325
8055 20.0851
8056 8.6079
8057 21.5197
8058 2.8693
8059 32.9969
8060 21.5197
8061 14.3465
8062 5.7386
8063 11.4772
8064 21.5197
8065 8.6079
8066 5.7386
8067 10.0425
8068 5.7386
8069 11.4772
8070 4.30395
8071 17.2158
8072 38.7355
8073 12.9118
8074 11.4772
8075 27.2583
8076 5.7386
8077 55.9513
8078 28.693
8079 25.8237
8080 11.4772
8081 2.8693
8082 14.3465
8083 60.2553
8084 21.5197
8085 18.6504
8086 17.2158
8087 31.5623
8088 12.9118
8089 5.7386
8090 4.30395
8091 7.17325
8092 17.2158
8093 11.4772
8094 27.2583
8095 54.5167
8096 57.386
8097 20.0851
8098 7.17325
8099 15.7811
8100 11.4772
8101 20.0851
8102 14.3465
8103 20.0851
8104 11.4772
8105 7.17325
8106 14.3465
8107 4.30395
8108 11.4772
8109 30.1276
8110 8.6079
8111 17.2158
8112 10.0425
8113 43.0395
8114 21.5197
8115 8.6079
8116 20.0851
8117 10.0425
8118 4.30395
8119 22.9544
8120 25.8237
8121 17.2158
8122 31.5623
8123 28.693
8124 25.8237
8125 7.17325
8126 35.8662
8127 48.7781
8128 8.6079
8129 18.6504
8130 22.9544
8131 4.30395
8132 34.4316
8133 31.5623
8134 48.7781
8135 28.693
8136 12.9118
8137 4.30395
8138 5.7386
8139 24.389
8140 100.425
8141 41.6048
8142 22.9544
8143 41.6048
8144 8.6079
8145 8.6079
8146 15.7811
8147 21.5197
8148 27.2583
8149 34.4316
8150 34.4316
8151 20.0851
8152 31.5623
8153 25.8237
8154 28.693
8155 18.6504
8156 10.0425
8157 25.8237
8158 15.7811
8159 21.5197
8160 20.0851
8161 32.9969
8162 43.0395
8163 15.7811
8164 25.8237
8165 34.4316
8166 40.1702
8167 64.5592
8168 17.2158
8169 21.5197
8170 15.7811
8171 38.7355
8172 18.6504
8173 14.3465
8174 22.9544
8175 17.2158
8176 10.0425
8177 35.8662
8178 4.30395
8179 11.4772
8180 0
8181 37.3009
8182 7.17325
8183 4.30395
8184 12.9118
8185 11.4772
8186 17.2158
8187 14.3465
8188 8.6079
8189 8.6079
8190 7.17325
8191 8.6079
8192 8.6079
8193 8.6079
8194 14.3465
8195 31.5623
8196 76.0364
8197 28.693
8198 30.1276
8199 12.9118
8200 7.17325
8201 1.43465
8202 15.7811
8203 10.0425
8204 12.9118
8205 1.43465
8206 14.3465
8207 31.5623
8208 38.7355
8209 37.3009
8210 21.5197
8211 30.1276
8212 12.9118
8213 24.389
8214 65.9939
8215 15.7811
8216 15.7811
8217 27.2583
8218 20.0851
8219 27.2583
8220 37.3009
8221 28.693
8222 28.693
8223 28.693
8224 8.6079
8225 78.9057
8226 22.9544
8227 40.1702
8228 14.3465
8229 17.2158
8230 2.8693
8231 15.7811
8232 55.9513
8233 21.5197
8234 47.3434
8235 12.9118
8236 1.43465
8237 25.8237
8238 57.386
8239 15.7811
8240 15.7811
8241 27.2583
8242 25.8237
8243 34.4316
8244 31.5623
8245 11.4772
8246 14.3465
8247 21.5197
8248 24.389
8249 34.4316
8250 24.389
8251 17.2158
8252 20.0851
8253 24.389
8254 0
8255 17.2158
8256 28.693
8257 25.8237
8258 37.3009
8259 15.7811
8260 10.0425
8261 15.7811
8262 50.2127
8263 18.6504
8264 7.17325
8265 14.3465
8266 10.0425
8267 44.4741
8268 44.4741
8269 18.6504
8270 17.2158
8271 28.693
8272 14.3465
8273 30.1276
8274 18.6504
8275 12.9118
8276 20.0851
8277 11.4772
8278 12.9118
8279 15.7811
8280 17.2158
8281 37.3009
8282 34.4316
8283 25.8237
8284 25.8237
8285 22.9544
8286 31.5623
8287 25.8237
8288 60.2553
8289 44.4741
8290 17.2158
8291 15.7811
8292 4.30395
8293 14.3465
8294 4.30395
8295 18.6504
8296 22.9544
8297 22.9544
8298 10.0425
8299 27.2583
8300 20.0851
8301 31.5623
8302 8.6079
8303 43.0395
8304 51.6474
8305 27.2583
8306 44.4741
8307 15.7811
8308 12.9118
8309 27.2583
8310 20.0851
8311 43.0395
8312 43.0395
8313 25.8237
8314 27.2583
8315 43.0395
8316 20.0851
8317 24.389
8318 25.8237
8319 12.9118
8320 32.9969
8321 8.6079
8322 60.2553
8323 20.0851
8324 25.8237
8325 11.4772
8326 22.9544
8327 15.7811
8328 27.2583
8329 5.7386
8330 8.6079
8331 11.4772
8332 25.8237
8333 17.2158
8334 32.9969
8335 8.6079
8336 8.6079
8337 24.389
8338 17.2158
8339 2.8693
8340 28.693
8341 35.8662
8342 4.30395
8343 24.389
8344 14.3465
8345 45.9088
8346 43.0395
8347 50.2127
8348 11.4772
8349 54.5167
8350 11.4772
8351 38.7355
8352 51.6474
8353 35.8662
8354 5.7386
8355 4.30395
8356 18.6504
8357 38.7355
8358 22.9544
8359 4.30395
8360 25.8237
8361 68.8632
8362 18.6504
8363 4.30395
8364 22.9544
8365 48.7781
8366 25.8237
8367 30.1276
8368 30.1276
8369 30.1276
8370 18.6504
8371 58.8206
8372 40.1702
8373 44.4741
8374 17.2158
8375 24.389
8376 37.3009
8377 32.9969
8378 40.1702
8379 22.9544
8380 15.7811
8381 17.2158
8382 25.8237
8383 35.8662
8384 45.9088
8385 40.1702
8386 27.2583
8387 20.0851
8388 37.3009
8389 15.7811
8390 37.3009
8391 37.3009
8392 24.389
8393 27.2583
8394 25.8237
8395 84.6443
8396 71.7325
8397 12.9118
8398 41.6048
8399 41.6048
8400 30.1276
8401 27.2583
8402 96.1215
8403 20.0851
8404 34.4316
8405 27.2583
8406 53.082
8407 18.6504
8408 38.7355
8409 14.3465
8410 21.5197
8411 60.2553
8412 47.3434
8413 48.7781
8414 22.9544
8415 30.1276
8416 21.5197
8417 65.9939
8418 21.5197
8419 7.17325
8420 11.4772
8421 21.5197
8422 20.0851
8423 7.17325
8424 27.2583
8425 58.8206
8426 35.8662
8427 50.2127
8428 35.8662
8429 28.693
8430 17.2158
8431 15.7811
8432 24.389
8433 22.9544
8434 30.1276
8435 32.9969
8436 21.5197
8437 41.6048
8438 22.9544
8439 50.2127
8440 71.7325
8441 22.9544
8442 10.0425
8443 12.9118
8444 25.8237
8445 18.6504
8446 25.8237
8447 44.4741
8448 40.1702
8449 43.0395
8450 37.3009
8451 15.7811
8452 10.0425
8453 47.3434
8454 67.4286
8455 12.9118
8456 25.8237
8457 31.5623
8458 18.6504
8459 84.6443
8460 15.7811
8461 40.1702
8462 30.1276
8463 14.3465
8464 71.7325
8465 30.1276
8466 25.8237
8467 37.3009
8468 10.0425
8469 27.2583
8470 21.5197
8471 27.2583
8472 2.8693
8473 31.5623
8474 53.082
8475 34.4316
8476 35.8662
8477 53.082
8478 28.693
8479 5.7386
8480 22.9544
8481 27.2583
8482 10.0425
8483 47.3434
8484 58.8206
8485 14.3465
8486 37.3009
8487 50.2127
8488 48.7781
8489 35.8662
8490 51.6474
8491 63.1246
8492 27.2583
8493 47.3434
8494 22.9544
8495 17.2158
8496 12.9118
8497 53.082
8498 74.6018
8499 14.3465
8500 21.5197
8501 44.4741
8502 65.9939
8503 54.5167
8504 81.775
8505 37.3009
8506 8.6079
8507 45.9088
8508 7.17325
8509 7.17325
8510 11.4772
8511 17.2158
8512 61.6899
8513 22.9544
8514 51.6474
8515 32.9969
8516 71.7325
8517 60.2553
8518 15.7811
8519 162.115
8520 32.9969
8521 22.9544
8522 32.9969
8523 27.2583
8524 22.9544
8525 27.2583
8526 8.6079
8527 12.9118
8528 5.7386
8529 48.7781
8530 43.0395
8531 38.7355
8532 47.3434
8533 7.17325
8534 35.8662
8535 78.9057
8536 18.6504
8537 50.2127
8538 18.6504
8539 43.0395
8540 65.9939
8541 15.7811
8542 28.693
8543 48.7781
8544 22.9544
8545 35.8662
8546 61.6899
8547 18.6504
8548 34.4316
8549 44.4741
8550 20.0851
8551 12.9118
8552 10.0425
8553 35.8662
8554 67.4286
8555 18.6504
8556 20.0851
8557 20.0851
8558 38.7355
8559 11.4772
8560 35.8662
8561 22.9544
8562 25.8237
8563 18.6504
8564 35.8662
8565 34.4316
8566 83.2097
8567 98.9908
8568 48.7781
8569 12.9118
8570 78.9057
8571 48.7781
8572 8.6079
8573 22.9544
8574 22.9544
8575 25.8237
8576 70.2978
8577 5.7386
8578 17.2158
8579 27.2583
8580 48.7781
8581 57.386
8582 10.0425
8583 38.7355
8584 18.6504
8585 63.1246
8586 68.8632
8587 25.8237
8588 40.1702
8589 37.3009
8590 11.4772
8591 22.9544
8592 20.0851
8593 25.8237
8594 44.4741
8595 28.693
8596 68.8632
8597 35.8662
8598 5.7386
8599 12.9118
8600 44.4741
8601 47.3434
8602 31.5623
8603 77.4711
8604 25.8237
8605 7.17325
8606 30.1276
8607 32.9969
8608 18.6504
8609 4.30395
8610 41.6048
8611 24.389
8612 35.8662
8613 15.7811
8614 5.7386
8615 18.6504
8616 27.2583
8617 28.693
8618 120.511
8619 7.17325
8620 21.5197
8621 65.9939
8622 38.7355
8623 40.1702
8624 35.8662
8625 45.9088
8626 8.6079
8627 18.6504
8628 14.3465
8629 44.4741
8630 67.4286
8631 2.8693
8632 4.30395
8633 4.30395
8634 11.4772
8635 27.2583
8636 15.7811
8637 21.5197
8638 35.8662
8639 21.5197
8640 47.3434
8641 15.7811
8642 10.0425
8643 32.9969
8644 7.17325
8645 34.4316
8646 87.5136
8647 34.4316
8648 34.4316
8649 22.9544
8650 60.2553
8651 84.6443
8652 14.3465
8653 37.3009
8654 31.5623
8655 12.9118
8656 61.6899
8657 60.2553
8658 41.6048
8659 34.4316
8660 27.2583
8661 54.5167
8662 78.9057
8663 21.5197
8664 20.0851
8665 35.8662
8666 18.6504
8667 15.7811
8668 10.0425
8669 14.3465
8670 18.6504
8671 38.7355
8672 31.5623
8673 37.3009
8674 45.9088
8675 21.5197
8676 73.1671
8677 30.1276
8678 4.30395
8679 18.6504
8680 12.9118
8681 30.1276
8682 44.4741
8683 47.3434
8684 27.2583
8685 37.3009
8686 27.2583
8687 8.6079
8688 34.4316
8689 15.7811
8690 35.8662
8691 14.3465
8692 12.9118
8693 76.0364
8694 41.6048
8695 24.389
8696 15.7811
8697 14.3465
8698 80.3404
8699 54.5167
8700 44.4741
8701 18.6504
8702 65.9939
8703 24.389
8704 48.7781
8705 28.693
8706 34.4316
8707 58.8206
8708 74.6018
8709 30.1276
8710 22.9544
8711 12.9118
8712 17.2158
8713 35.8662
8714 37.3009
8715 61.6899
8716 24.389
8717 22.9544
8718 28.693
8719 68.8632
8720 28.693
8721 44.4741
8722 14.3465
8723 54.5167
8724 17.2158
8725 11.4772
8726 14.3465
8727 12.9118
8728 43.0395
8729 34.4316
8730 63.1246
8731 30.1276
8732 14.3465
8733 55.9513
8734 58.8206
8735 48.7781
8736 34.4316
8737 28.693
8738 8.6079
8739 8.6079
8740 40.1702
8741 17.2158
8742 45.9088
8743 10.0425
8744 7.17325
8745 14.3465
8746 15.7811
8747 32.9969
8748 2.8693
8749 4.30395
8750 8.6079
8751 18.6504
8752 44.4741
8753 48.7781
8754 20.0851
8755 24.389
8756 27.2583
8757 14.3465
8758 15.7811
8759 45.9088
8760 20.0851
8761 27.2583
8762 14.3465
8763 11.4772
8764 17.2158
8765 48.7781
8766 7.17325
8767 27.2583
8768 123.38
8769 25.8237
8770 20.0851
8771 27.2583
8772 24.389
8773 40.1702
8774 58.8206
8775 81.775
8776 50.2127
8777 41.6048
8778 25.8237
8779 41.6048
8780 86.079
8781 7.17325
8782 21.5197
8783 55.9513
8784 38.7355
8785 45.9088
8786 41.6048
8787 5.7386
8788 2.8693
8789 8.6079
8790 22.9544
8791 78.9057
8792 83.2097
8793 38.7355
8794 2.8693
8795 21.5197
8796 25.8237
8797 48.7781
8798 54.5167
8799 63.1246
8800 50.2127
8801 103.295
8802 93.2522
8803 24.389
8804 21.5197
8805 40.1702
8806 48.7781
8807 81.775
8808 27.2583
8809 41.6048
8810 28.693
8811 8.6079
8812 45.9088
8813 51.6474
8814 10.0425
8815 22.9544
8816 12.9118
8817 27.2583
8818 32.9969
8819 22.9544
8820 45.9088
8821 20.0851
8822 35.8662
8823 20.0851
8824 32.9969
8825 64.5592
8826 70.2978
8827 20.0851
8828 5.7386
8829 15.7811
8830 2.8693
8831 10.0425
8832 31.5623
8833 31.5623
8834 53.082
8835 5.7386
8836 12.9118
8837 27.2583
8838 22.9544
8839 4.30395
8840 22.9544
8841 80.3404
8842 40.1702
8843 53.082
8844 14.3465
8845 7.17325
8846 21.5197
8847 28.693
8848 20.0851
8849 43.0395
8850 7.17325
8851 7.17325
8852 14.3465
8853 20.0851
8854 44.4741
8855 14.3465
8856 11.4772
8857 30.1276
8858 2.8693
8859 5.7386
8860 17.2158
8861 68.8632
8862 25.8237
8863 15.7811
8864 10.0425
8865 1.43465
8866 15.7811
8867 76.0364
8868 31.5623
8869 0
8870 11.4772
8871 32.9969
8872 7.17325
8873 12.9118
8874 30.1276
8875 25.8237
8876 37.3009
8877 18.6504
8878 4.30395
8879 34.4316
8880 70.2978
8881 22.9544
8882 25.8237
8883 2.8693
8884 28.693
8885 101.86
8886 14.3465
8887 21.5197
8888 8.6079
8889 53.082
8890 18.6504
8891 32.9969
8892 12.9118
8893 14.3465
8894 40.1702
8895 65.9939
8896 14.3465
8897 30.1276
8898 4.30395
8899 8.6079
8900 31.5623
8901 43.0395
8902 17.2158
8903 45.9088
8904 12.9118
8905 11.4772
8906 53.082
8907 22.9544
8908 8.6079
8909 28.693
8910 30.1276
8911 14.3465
8912 11.4772
8913 8.6079
8914 27.2583
8915 15.7811
8916 20.0851
8917 31.5623
8918 31.5623
8919 48.7781
8920 5.7386
8921 20.0851
8922 18.6504
8923 35.8662
8924 18.6504
8925 8.6079
8926 11.4772
8927 37.3009
8928 4.30395
8929 12.9118
8930 11.4772
8931 7.17325
8932 15.7811
8933 31.5623
8934 7.17325
8935 14.3465
8936 54.5167
8937 5.7386
8938 25.8237
8939 11.4772
8940 25.8237
8941 4.30395
8942 4.30395
8943 7.17325
8944 15.7811
8945 11.4772
8946 12.9118
8947 15.7811
8948 11.4772
8949 24.389
8950 54.5167
8951 11.4772
8952 22.9544
8953 27.2583
8954 38.7355
8955 38.7355
8956 41.6048
8957 27.2583
8958 10.0425
8959 18.6504
8960 34.4316
8961 25.8237
8962 27.2583
8963 17.2158
8964 8.6079
8965 14.3465
8966 32.9969
8967 12.9118
8968 41.6048
8969 17.2158
8970 4.30395
8971 17.2158
8972 53.082
8973 35.8662
8974 14.3465
8975 1.43465
8976 10.0425
8977 22.9544
8978 5.7386
8979 28.693
8980 4.30395
8981 14.3465
8982 18.6504
8983 38.7355
8984 17.2158
8985 1.43465
8986 12.9118
8987 11.4772
8988 38.7355
8989 31.5623
8990 12.9118
8991 8.6079
8992 5.7386
8993 18.6504
8994 1.43465
8995 12.9118
8996 17.2158
8997 8.6079
8998 7.17325
8999 7.17325
9000 7.17325
9001 32.9969
9002 20.0851
9003 31.5623
9004 32.9969
9005 10.0425
9006 11.4772
9007 5.7386
9008 15.7811
9009 24.389
9010 17.2158
9011 2.8693
9012 12.9118
9013 31.5623
9014 8.6079
9015 38.7355
9016 37.3009
9017 5.7386
9018 10.0425
9019 22.9544
9020 12.9118
9021 20.0851
9022 20.0851
9023 11.4772
9024 28.693
9025 12.9118
9026 55.9513
9027 14.3465
9028 32.9969
9029 7.17325
9030 17.2158
9031 24.389
9032 44.4741
9033 34.4316
9034 8.6079
9035 5.7386
9036 5.7386
9037 15.7811
9038 24.389
9039 25.8237
9040 14.3465
9041 20.0851
9042 44.4741
9043 40.1702
9044 14.3465
9045 24.389
9046 11.4772
9047 24.389
9048 22.9544
9049 22.9544
9050 24.389
9051 12.9118
9052 27.2583
9053 15.7811
9054 57.386
9055 11.4772
9056 2.8693
9057 20.0851
9058 41.6048
9059 12.9118
9060 4.30395
9061 11.4772
9062 10.0425
9063 8.6079
9064 20.0851
9065 14.3465
9066 1.43465
9067 10.0425
9068 14.3465
9069 4.30395
9070 24.389
9071 24.389
9072 53.082
9073 18.6504
9074 37.3009
9075 38.7355
9076 11.4772
9077 28.693
9078 25.8237
9079 21.5197
9080 5.7386
9081 18.6504
9082 7.17325
9083 12.9118
9084 11.4772
9085 22.9544
9086 57.386
9087 21.5197
9088 17.2158
9089 17.2158
9090 15.7811
9091 34.4316
9092 35.8662
9093 22.9544
9094 5.7386
9095 4.30395
9096 35.8662
9097 25.8237
9098 27.2583
9099 44.4741
9100 34.4316
9101 27.2583
9102 11.4772
9103 14.3465
9104 11.4772
9105 45.9088
9106 17.2158
9107 10.0425
9108 30.1276
9109 10.0425
9110 18.6504
9111 20.0851
9112 34.4316
9113 57.386
9114 8.6079
9115 27.2583
9116 37.3009
9117 10.0425
9118 12.9118
9119 37.3009
9120 45.9088
9121 50.2127
9122 54.5167
9123 25.8237
9124 11.4772
9125 8.6079
9126 41.6048
9127 70.2978
9128 48.7781
9129 54.5167
9130 32.9969
9131 40.1702
9132 14.3465
9133 15.7811
9134 68.8632
9135 38.7355
9136 21.5197
9137 35.8662
9138 38.7355
9139 21.5197
9140 58.8206
9141 8.6079
9142 11.4772
9143 64.5592
9144 7.17325
9145 14.3465
9146 21.5197
9147 10.0425
9148 27.2583
9149 17.2158
9150 25.8237
9151 30.1276
9152 57.386
9153 30.1276
9154 2.8693
9155 4.30395
9156 24.389
9157 34.4316
9158 38.7355
9159 30.1276
9160 2.8693
9161 4.30395
9162 40.1702
9163 18.6504
9164 15.7811
9165 32.9969
9166 22.9544
9167 51.6474
9168 35.8662
9169 4.30395
9170 14.3465
9171 41.6048
9172 28.693
9173 2.8693
9174 10.0425
9175 18.6504
9176 25.8237
9177 27.2583
9178 1.43465
9179 17.2158
9180 48.7781
9181 5.7386
9182 7.17325
9183 28.693
9184 37.3009
9185 30.1276
9186 4.30395
9187 17.2158
9188 27.2583
9189 7.17325
9190 14.3465
9191 18.6504
9192 28.693
9193 57.386
9194 11.4772
9195 15.7811
9196 32.9969
9197 57.386
9198 30.1276
9199 22.9544
9200 47.3434
9201 11.4772
9202 22.9544
9203 32.9969
9204 38.7355
9205 22.9544
9206 10.0425
9207 17.2158
9208 8.6079
9209 12.9118
9210 48.7781
9211 30.1276
9212 41.6048
9213 18.6504
9214 15.7811
9215 22.9544
9216 35.8662
9217 20.0851
9218 8.6079
9219 45.9088
9220 15.7811
9221 21.5197
9222 24.389
9223 10.0425
9224 18.6504
9225 7.17325
9226 17.2158
9227 40.1702
9228 54.5167
9229 20.0851
9230 2.8693
9231 12.9118
9232 37.3009
9233 25.8237
9234 43.0395
9235 18.6504
9236 10.0425
9237 8.6079
9238 34.4316
9239 11.4772
9240 21.5197
9241 24.389
9242 48.7781
9243 34.4316
9244 18.6504
9245 4.30395
9246 5.7386
9247 14.3465
9248 7.17325
9249 20.0851
9250 21.5197
9251 30.1276
9252 35.8662
9253 50.2127
9254 25.8237
9255 2.8693
9256 5.7386
9257 35.8662
9258 10.0425
9259 14.3465
9260 22.9544
9261 17.2158
9262 34.4316
9263 24.389
9264 44.4741
9265 22.9544
9266 22.9544
9267 10.0425
9268 8.6079
9269 24.389
9270 32.9969
9271 12.9118
9272 11.4772
9273 14.3465
9274 28.693
9275 28.693
9276 32.9969
9277 10.0425
9278 15.7811
9279 2.8693
9280 18.6504
9281 28.693
9282 8.6079
9283 20.0851
9284 20.0851
9285 15.7811
9286 17.2158
9287 48.7781
9288 11.4772
9289 15.7811
9290 31.5623
9291 14.3465
9292 27.2583
9293 31.5623
9294 15.7811
9295 8.6079
9296 27.2583
9297 14.3465
9298 21.5197
9299 17.2158
9300 27.2583
9301 8.6079
9302 20.0851
9303 11.4772
9304 41.6048
9305 10.0425
9306 25.8237
9307 15.7811
9308 12.9118
9309 20.0851
9310 12.9118
9311 30.1276
9312 28.693
9313 22.9544
9314 11.4772
9315 7.17325
9316 21.5197
9317 20.0851
9318 12.9118
9319 20.0851
9320 5.7386
9321 17.2158
9322 12.9118
9323 25.8237
9324 60.2553
9325 12.9118
9326 14.3465
9327 18.6504
9328 22.9544
9329 14.3465
9330 34.4316
9331 20.0851
9332 17.2158
9333 40.1702
9334 7.17325
9335 8.6079
9336 21.5197
9337 22.9544
9338 20.0851
9339 43.0395
9340 11.4772
9341 38.7355
9342 18.6504
9343 24.389
9344 11.4772
9345 34.4316
9346 7.17325
9347 32.9969
9348 31.5623
9349 28.693
9350 10.0425
9351 38.7355
9352 24.389
9353 18.6504
9354 11.4772
9355 10.0425
9356 17.2158
9357 5.7386
9358 4.30395
9359 10.0425
9360 11.4772
9361 30.1276
9362 4.30395
9363 30.1276
9364 44.4741
9365 28.693
9366 12.9118
9367 12.9118
9368 25.8237
9369 31.5623
9370 54.5167
9371 2.8693
9372 4.30395
9373 32.9969
9374 22.9544
9375 27.2583
9376 15.7811
9377 5.7386
9378 17.2158
9379 83.2097
9380 24.389
9381 30.1276
9382 40.1702
9383 14.3465
9384 8.6079
9385 15.7811
9386 27.2583
9387 17.2158
9388 8.6079
9389 18.6504
9390 20.0851
9391 17.2158
9392 8.6079
9393 35.8662
9394 53.082
9395 10.0425
9396 21.5197
9397 11.4772
9398 30.1276
9399 50.2127
9400 27.2583
9401 2.8693
9402 8.6079
9403 17.2158
9404 21.5197
9405 15.7811
9406 32.9969
9407 11.4772
9408 8.6079
9409 21.5197
9410 10.0425
9411 11.4772
9412 0
9413 14.3465
9414 11.4772
9415 11.4772
9416 18.6504
9417 27.2583
9418 10.0425
9419 27.2583
9420 40.1702
9421 27.2583
9422 10.0425
9423 8.6079
9424 63.1246
9425 28.693
9426 53.082
9427 15.7811
9428 10.0425
9429 35.8662
9430 28.693
9431 5.7386
9432 32.9969
9433 5.7386
9434 55.9513
9435 11.4772
9436 38.7355
9437 14.3465
9438 4.30395
9439 83.2097
9440 21.5197
9441 1.43465
9442 8.6079
9443 11.4772
9444 2.8693
9445 38.7355
9446 24.389
9447 34.4316
9448 22.9544
9449 100.425
9450 22.9544
9451 20.0851
9452 40.1702
9453 24.389
9454 12.9118
9455 20.0851
9456 41.6048
9457 21.5197
9458 12.9118
9459 25.8237
9460 37.3009
9461 11.4772
9462 24.389
9463 18.6504
9464 4.30395
9465 18.6504
9466 48.7781
9467 17.2158
9468 28.693
9469 21.5197
9470 5.7386
9471 27.2583
9472 25.8237
9473 44.4741
9474 22.9544
9475 22.9544
9476 35.8662
9477 25.8237
9478 8.6079
9479 41.6048
9480 25.8237
9481 38.7355
9482 11.4772
9483 47.3434
9484 8.6079
9485 38.7355
9486 11.4772
9487 17.2158
9488 10.0425
9489 11.4772
9490 14.3465
9491 31.5623
9492 2.8693
9493 22.9544
9494 17.2158
9495 7.17325
9496 18.6504
9497 12.9118
9498 31.5623
9499 34.4316
9500 12.9118
9501 25.8237
9502 8.6079
9503 27.2583
9504 4.30395
9505 15.7811
9506 10.0425
9507 37.3009
9508 18.6504
9509 51.6474
9510 25.8237
9511 20.0851
9512 4.30395
9513 2.8693
9514 7.17325
9515 11.4772
9516 78.9057
9517 20.0851
9518 15.7811
9519 32.9969
9520 1.43465
9521 18.6504
9522 64.5592
9523 30.1276
9524 40.1702
9525 7.17325
9526 24.389
9527 40.1702
9528 20.0851
9529 22.9544
9530 11.4772
9531 7.17325
9532 18.6504
9533 67.4286
9534 22.9544
9535 27.2583
9536 41.6048
9537 37.3009
9538 30.1276
9539 22.9544
9540 10.0425
9541 24.389
9542 76.0364
9543 8.6079
9544 27.2583
9545 63.1246
9546 20.0851
9547 40.1702
9548 11.4772
9549 31.5623
9550 87.5136
9551 25.8237
9552 68.8632
9553 14.3465
9554 35.8662
9555 15.7811
9556 37.3009
9557 18.6504
9558 90.3829
9559 48.7781
9560 10.0425
9561 24.389
9562 8.6079
9563 2.8693
9564 4.30395
9565 34.4316
9566 10.0425
9567 38.7355
9568 17.2158
9569 70.2978
9570 34.4316
9571 47.3434
9572 10.0425
9573 17.2158
9574 17.2158
9575 17.2158
9576 25.8237
9577 37.3009
9578 35.8662
9579 44.4741
9580 4.30395
9581 20.0851
9582 12.9118
9583 22.9544
9584 22.9544
9585 17.2158
9586 28.693
9587 22.9544
9588 34.4316
9589 25.8237
9590 17.2158
9591 15.7811
9592 17.2158
9593 32.9969
9594 10.0425
9595 41.6048
9596 35.8662
9597 10.0425
9598 15.7811
9599 31.5623
9600 22.9544
9601 2.8693
9602 7.17325
9603 22.9544
9604 11.4772
9605 31.5623
9606 25.8237
9607 12.9118
9608 21.5197
9609 24.389
9610 18.6504
9611 32.9969
9612 20.0851
9613 22.9544
9614 15.7811
9615 24.389
9616 24.389
9617 45.9088
9618 10.0425
9619 27.2583
9620 25.8237
9621 24.389
9622 35.8662
9623 22.9544
9624 55.9513
9625 45.9088
9626 27.2583
9627 24.389
9628 25.8237
9629 50.2127
9630 41.6048
9631 41.6048
9632 11.4772
9633 50.2127
9634 12.9118
9635 34.4316
9636 15.7811
9637 17.2158
9638 28.693
9639 27.2583
9640 31.5623
9641 7.17325
9642 44.4741
9643 86.079
9644 38.7355
9645 34.4316
9646 32.9969
9647 12.9118
9648 11.4772
9649 37.3009
9650 30.1276
9651 37.3009
9652 44.4741
9653 17.2158
9654 14.3465
9655 30.1276
9656 11.4772
9657 4.30395
9658 15.7811
9659 37.3009
9660 45.9088
9661 31.5623
9662 50.2127
9663 44.4741
9664 45.9088
9665 24.389
9666 15.7811
9667 10.0425
9668 37.3009
9669 58.8206
9670 27.2583
9671 35.8662
9672 34.4316
9673 28.693
9674 27.2583
9675 18.6504
9676 21.5197
9677 32.9969
9678 58.8206
9679 51.6474
9680 24.389
9681 11.4772
9682 21.5197
9683 38.7355
9684 74.6018
9685 87.5136
9686 41.6048
9687 38.7355
9688 30.1276
9689 50.2127
9690 30.1276
9691 10.0425
9692 63.1246
9693 5.7386
9694 11.4772
9695 50.2127
9696 34.4316
9697 51.6474
9698 32.9969
9699 31.5623
9700 31.5623
9701 34.4316
9702 78.9057
9703 20.0851
9704 18.6504
9705 14.3465
9706 4.30395
9707 25.8237
9708 22.9544
9709 28.693
9710 25.8237
9711 14.3465
9712 17.2158
9713 15.7811
9714 18.6504
9715 17.2158
9716 24.389
9717 18.6504
9718 27.2583
9719 17.2158
9720 37.3009
9721 22.9544
9722 25.8237
9723 17.2158
9724 18.6504
9725 54.5167
9726 22.9544
9727 12.9118
9728 15.7811
9729 21.5197
9730 37.3009
9731 18.6504
9732 40.1702
9733 37.3009
9734 45.9088
9735 20.0851
9736 8.6079
9737 31.5623
9738 10.0425
9739 50.2127
9740 25.8237
9741 11.4772
9742 17.2158
9743 21.5197
9744 30.1276
9745 68.8632
9746 57.386
9747 25.8237
9748 22.9544
9749 11.4772
9750 53.082
9751 60.2553
9752 35.8662
9753 20.0851
9754 22.9544
9755 50.2127
9756 67.4286
9757 18.6504
9758 34.4316
9759 20.0851
9760 32.9969
9761 8.6079
9762 21.5197
9763 11.4772
9764 11.4772
9765 12.9118
9766 47.3434
9767 41.6048
9768 28.693
9769 12.9118
9770 61.6899
9771 5.7386
9772 7.17325
9773 22.9544
9774 8.6079
9775 21.5197
9776 65.9939
9777 27.2583
9778 25.8237
9779 14.3465
9780 4.30395
9781 7.17325
9782 12.9118
9783 11.4772
9784 22.9544
9785 7.17325
9786 54.5167
9787 37.3009
9788 58.8206
9789 21.5197
9790 20.0851
9791 67.4286
9792 77.4711
9793 24.389
9794 18.6504
9795 15.7811
9796 41.6048
9797 20.0851
9798 40.1702
9799 14.3465
9800 5.7386
9801 30.1276
9802 44.4741
9803 14.3465
9804 14.3465
9805 5.7386
9806 31.5623
9807 20.0851
9808 27.2583
9809 37.3009
9810 21.5197
9811 20.0851
9812 22.9544
9813 11.4772
9814 25.8237
9815 58.8206
9816 18.6504
9817 71.7325
9818 40.1702
9819 25.8237
9820 15.7811
9821 17.2158
9822 117.641
9823 58.8206
9824 12.9118
9825 15.7811
9826 71.7325
9827 24.389
9828 5.7386
9829 7.17325
9830 44.4741
9831 21.5197
9832 67.4286
9833 20.0851
9834 5.7386
9835 18.6504
9836 30.1276
9837 45.9088
9838 10.0425
9839 14.3465
9840 25.8237
9841 37.3009
9842 21.5197
9843 43.0395
9844 17.2158
9845 11.4772
9846 12.9118
9847 17.2158
9848 11.4772
9849 11.4772
9850 73.1671
9851 14.3465
9852 14.3465
9853 70.2978
9854 18.6504
9855 7.17325
9856 45.9088
9857 14.3465
9858 5.7386
9859 22.9544
9860 5.7386
9861 5.7386
9862 5.7386
9863 40.1702
9864 51.6474
9865 53.082
9866 22.9544
9867 2.8693
9868 24.389
9869 12.9118
9870 17.2158
9871 12.9118
9872 14.3465
9873 43.0395
9874 22.9544
9875 15.7811
9876 30.1276
9877 38.7355
9878 22.9544
9879 37.3009
9880 74.6018
9881 11.4772
9882 40.1702
9883 38.7355
9884 12.9118
9885 48.7781
9886 38.7355
9887 55.9513
9888 41.6048
9889 40.1702
9890 38.7355
9891 18.6504
9892 38.7355
9893 61.6899
9894 41.6048
9895 22.9544
9896 31.5623
9897 43.0395
9898 31.5623
9899 57.386
9900 48.7781
9901 30.1276
9902 12.9118
9903 22.9544
9904 20.0851
9905 50.2127
9906 10.0425
9907 17.2158
9908 64.5592
9909 74.6018
9910 44.4741
9911 24.389
9912 78.9057
9913 31.5623
9914 10.0425
9915 24.389
9916 78.9057
9917 25.8237
9918 15.7811
9919 28.693
9920 28.693
9921 14.3465
9922 77.4711
9923 40.1702
9924 32.9969
9925 58.8206
9926 30.1276
9927 14.3465
9928 21.5197
9929 40.1702
9930 35.8662
9931 18.6504
9932 17.2158
9933 22.9544
9934 27.2583
9935 51.6474
9936 28.693
9937 11.4772
9938 5.7386
9939 7.17325
9940 8.6079
9941 44.4741
9942 11.4772
9943 25.8237
9944 31.5623
9945 15.7811
9946 12.9118
9947 34.4316
9948 47.3434
9949 51.6474
9950 40.1702
9951 2.8693
9952 1.43465
9953 54.5167
9954 24.389
9955 45.9088
9956 18.6504
9957 25.8237
9958 47.3434
9959 38.7355
9960 18.6504
9961 38.7355
9962 86.079
9963 12.9118
9964 14.3465
9965 40.1702
9966 71.7325
9967 45.9088
9968 28.693
9969 25.8237
9970 28.693
9971 54.5167
9972 15.7811
9973 28.693
9974 40.1702
9975 28.693
9976 35.8662
9977 21.5197
9978 17.2158
9979 38.7355
9980 22.9544
9981 107.599
9982 18.6504
9983 17.2158
9984 41.6048
9985 45.9088
9986 12.9118
9987 40.1702
9988 21.5197
9989 14.3465
9990 24.389
9991 54.5167
9992 41.6048
9993 12.9118
9994 34.4316
9995 11.4772
9996 17.2158
9997 32.9969
9998 28.693
9999 4.30395
10000 14.3465
10001 22.9544
10002 12.9118
10003 37.3009
10004 83.2097
10005 7.17325
10006 35.8662
10007 24.389
10008 25.8237
10009 30.1276
10010 34.4316
10011 41.6048
10012 60.2553
10013 17.2158
10014 63.1246
10015 24.389
10016 7.17325
10017 22.9544
10018 88.9483
10019 22.9544
10020 87.5136
10021 87.5136
10022 17.2158
10023 20.0851
10024 24.389
10025 21.5197
10026 40.1702
10027 20.0851
10028 45.9088
10029 58.8206
10030 47.3434
10031 70.2978
10032 30.1276
10033 32.9969
10034 34.4316
10035 17.2158
10036 34.4316
10037 25.8237
10038 53.082
10039 45.9088
10040 21.5197
10041 44.4741
10042 15.7811
10043 31.5623
10044 15.7811
10045 88.9483
10046 30.1276
10047 14.3465
10048 27.2583
10049 38.7355
10050 15.7811
10051 48.7781
10052 18.6504
10053 20.0851
10054 7.17325
10055 15.7811
10056 2.8693
10057 15.7811
10058 18.6504
10059 24.389
10060 24.389
10061 20.0851
10062 14.3465
10063 24.389
10064 20.0851
10065 31.5623
10066 65.9939
10067 18.6504
10068 20.0851
10069 43.0395
10070 38.7355
10071 38.7355
10072 35.8662
10073 31.5623
10074 43.0395
10075 40.1702
10076 20.0851
10077 17.2158
10078 37.3009
10079 14.3465
10080 24.389
10081 22.9544
10082 22.9544
10083 44.4741
10084 28.693
10085 11.4772
10086 14.3465
10087 7.17325
10088 10.0425
10089 12.9118
10090 65.9939
10091 10.0425
10092 21.5197
10093 90.3829
10094 14.3465
10095 12.9118
10096 10.0425
10097 32.9969
10098 10.0425
10099 28.693
10100 47.3434
10101 14.3465
10102 35.8662
10103 73.1671
10104 60.2553
10105 40.1702
10106 11.4772
10107 1.43465
10108 34.4316
10109 38.7355
10110 27.2583
10111 27.2583
10112 43.0395
10113 41.6048
10114 51.6474
10115 7.17325
10116 11.4772
10117 20.0851
10118 17.2158
10119 45.9088
10120 22.9544
10121 41.6048
10122 11.4772
10123 40.1702
10124 78.9057
10125 12.9118
10126 15.7811
10127 12.9118
10128 32.9969
10129 97.5562
10130 50.2127
10131 22.9544
10132 25.8237
10133 21.5197
10134 57.386
10135 64.5592
10136 32.9969
10137 14.3465
10138 21.5197
10139 11.4772
10140 25.8237
10141 35.8662
10142 40.1702
10143 22.9544
10144 22.9544
10145 5.7386
10146 2.8693
10147 25.8237
10148 43.0395
10149 32.9969
10150 27.2583
10151 2.8693
10152 20.0851
10153 8.6079
10154 8.6079
10155 45.9088
10156 20.0851
10157 38.7355
10158 40.1702
10159 2.8693
10160 21.5197
10161 31.5623
10162 61.6899
10163 30.1276
10164 5.7386
10165 24.389
10166 4.30395
10167 35.8662
10168 61.6899
10169 31.5623
10170 12.9118
10171 5.7386
10172 41.6048
10173 58.8206
10174 67.4286
10175 15.7811
10176 5.7386
10177 38.7355
10178 35.8662
10179 28.693
10180 40.1702
10181 8.6079
10182 14.3465
10183 8.6079
10184 20.0851
10185 28.693
10186 58.8206
10187 31.5623
10188 45.9088
10189 45.9088
10190 34.4316
10191 41.6048
10192 30.1276
10193 24.389
10194 40.1702
10195 14.3465
10196 5.7386
10197 12.9118
10198 17.2158
10199 27.2583
10200 11.4772
10201 24.389
10202 55.9513
10203 51.6474
10204 47.3434
10205 25.8237
10206 27.2583
10207 54.5167
10208 17.2158
10209 14.3465
10210 50.2127
10211 17.2158
10212 14.3465
10213 21.5197
10214 83.2097
10215 25.8237
10216 24.389
10217 20.0851
10218 25.8237
10219 30.1276
10220 21.5197
10221 38.7355
10222 12.9118
10223 44.4741
10224 32.9969
10225 35.8662
10226 10.0425
10227 25.8237
10228 76.0364
10229 24.389
10230 14.3465
10231 14.3465
10232 11.4772
10233 14.3465
10234 40.1702
10235 28.693
10236 28.693
10237 28.693
10238 51.6474
10239 51.6474
10240 35.8662
10241 11.4772
10242 11.4772
10243 30.1276
10244 28.693
10245 10.0425
10246 53.082
10247 15.7811
10248 45.9088
10249 57.386
10250 30.1276
10251 47.3434
10252 35.8662
10253 28.693
10254 22.9544
10255 48.7781
10256 50.2127
10257 8.6079
10258 10.0425
10259 31.5623
10260 18.6504
10261 53.082
10262 25.8237
10263 28.693
10264 14.3465
10265 20.0851
10266 30.1276
10267 4.30395
10268 32.9969
10269 15.7811
10270 11.4772
10271 37.3009
10272 22.9544
10273 34.4316
10274 28.693
10275 51.6474
10276 27.2583
10277 51.6474
10278 20.0851
10279 47.3434
10280 31.5623
10281 28.693
10282 64.5592
10283 45.9088
10284 7.17325
10285 11.4772
10286 47.3434
10287 21.5197
10288 21.5197
10289 45.9088
10290 27.2583
10291 34.4316
10292 40.1702
10293 31.5623
10294 4.30395
10295 64.5592
10296 34.4316
10297 43.0395
10298 27.2583
10299 15.7811
10300 12.9118
10301 30.1276
10302 21.5197
10303 34.4316
10304 43.0395
10305 71.7325
10306 25.8237
10307 30.1276
10308 30.1276
10309 61.6899
10310 30.1276
10311 54.5167
10312 18.6504
10313 30.1276
10314 10.0425
10315 45.9088
10316 32.9969
10317 8.6079
10318 44.4741
10319 14.3465
10320 24.389
10321 65.9939
10322 15.7811
10323 8.6079
10324 25.8237
10325 15.7811
10326 21.5197
10327 4.30395
10328 53.082
10329 32.9969
10330 53.082
10331 25.8237
10332 14.3465
10333 11.4772
10334 10.0425
10335 28.693
10336 31.5623
10337 30.1276
10338 25.8237
10339 17.2158
10340 34.4316
10341 25.8237
10342 35.8662
10343 18.6504
10344 24.389
10345 8.6079
10346 20.0851
10347 34.4316
10348 32.9969
10349 22.9544
10350 8.6079
10351 22.9544
10352 20.0851
10353 45.9088
10354 55.9513
10355 41.6048
10356 12.9118
10357 41.6048
10358 15.7811
10359 15.7811
10360 35.8662
10361 51.6474
10362 32.9969
10363 40.1702
10364 8.6079
10365 50.2127
10366 68.8632
10367 44.4741
10368 28.693
10369 2.8693
10370 40.1702
10371 43.0395
10372 22.9544
10373 34.4316
10374 61.6899
10375 34.4316
10376 55.9513
10377 17.2158
10378 28.693
10379 22.9544
10380 53.082
10381 51.6474
10382 24.389
10383 54.5167
10384 54.5167
10385 45.9088
10386 25.8237
10387 7.17325
10388 17.2158
10389 20.0851
10390 22.9544
10391 17.2158
10392 37.3009
10393 48.7781
10394 35.8662
10395 41.6048
10396 34.4316
10397 14.3465
10398 57.386
10399 64.5592
10400 91.8176
10401 20.0851
10402 106.164
10403 41.6048
10404 31.5623
10405 28.693
10406 40.1702
10407 21.5197
10408 35.8662
10409 48.7781
10410 48.7781
10411 48.7781
10412 17.2158
10413 11.4772
10414 30.1276
10415 8.6079
10416 27.2583
10417 27.2583
10418 17.2158
10419 15.7811
10420 38.7355
10421 32.9969
10422 14.3465
10423 38.7355
10424 31.5623
10425 15.7811
10426 73.1671
10427 50.2127
10428 8.6079
10429 5.7386
10430 25.8237
10431 21.5197
10432 21.5197
10433 51.6474
10434 18.6504
10435 35.8662
10436 24.389
10437 12.9118
10438 28.693
10439 22.9544
10440 1.43465
10441 10.0425
10442 74.6018
10443 27.2583
10444 28.693
10445 8.6079
10446 5.7386
10447 20.0851
10448 61.6899
10449 20.0851
10450 21.5197
10451 20.0851
10452 40.1702
10453 10.0425
10454 11.4772
10455 14.3465
10456 2.8693
10457 11.4772
10458 70.2978
10459 2.8693
10460 18.6504
10461 74.6018
10462 34.4316
10463 30.1276
10464 10.0425
10465 31.5623
10466 24.389
10467 31.5623
10468 11.4772
10469 27.2583
10470 28.693
10471 25.8237
10472 22.9544
10473 12.9118
10474 18.6504
10475 12.9118
10476 65.9939
10477 114.772
10478 38.7355
10479 68.8632
10480 22.9544
10481 50.2127
10482 32.9969
10483 71.7325
10484 15.7811
10485 27.2583
10486 41.6048
10487 38.7355
10488 22.9544
10489 25.8237
10490 11.4772
10491 35.8662
10492 104.729
10493 28.693
10494 71.7325
10495 88.9483
10496 15.7811
10497 37.3009
10498 47.3434
10499 48.7781
10500 32.9969
10501 31.5623
10502 51.6474
10503 11.4772
10504 11.4772
10505 24.389
10506 15.7811
10507 11.4772
10508 2.8693
10509 31.5623
10510 61.6899
10511 43.0395
10512 45.9088
10513 2.8693
10514 25.8237
10515 14.3465
10516 8.6079
10517 31.5623
10518 18.6504
10519 11.4772
10520 22.9544
10521 24.389
10522 18.6504
10523 15.7811
10524 41.6048
10525 21.5197
10526 8.6079
10527 10.0425
10528 17.2158
10529 25.8237
10530 15.7811
10531 8.6079
10532 93.2522
10533 53.082
10534 21.5197
10535 43.0395
10536 53.082
10537 21.5197
10538 43.0395
10539 76.0364
10540 58.8206
10541 14.3465
10542 30.1276
10543 12.9118
10544 10.0425
10545 34.4316
10546 20.0851
10547 24.389
10548 21.5197
10549 24.389
10550 12.9118
10551 78.9057
10552 77.4711
10553 17.2158
10554 20.0851
10555 57.386
10556 17.2158
10557 15.7811
10558 37.3009
10559 93.2522
10560 57.386
10561 58.8206
10562 38.7355
10563 22.9544
10564 27.2583
10565 41.6048
10566 12.9118
10567 27.2583
10568 45.9088
10569 20.0851
10570 37.3009
10571 10.0425
10572 58.8206
10573 34.4316
10574 67.4286
10575 17.2158
10576 15.7811
10577 25.8237
10578 68.8632
10579 32.9969
10580 44.4741
10581 10.0425
10582 30.1276
10583 37.3009
10584 5.7386
10585 17.2158
10586 21.5197
10587 74.6018
10588 28.693
10589 7.17325
10590 12.9118
10591 47.3434
10592 14.3465
10593 70.2978
10594 12.9118
10595 4.30395
10596 5.7386
10597 34.4316
10598 21.5197
10599 7.17325
10600 25.8237
10601 10.0425
10602 10.0425
10603 54.5167
10604 20.0851
10605 2.8693
10606 7.17325
10607 28.693
10608 12.9118
10609 15.7811
10610 21.5197
10611 31.5623
10612 58.8206
10613 31.5623
10614 31.5623
10615 86.079
10616 65.9939
10617 35.8662
10618 28.693
10619 17.2158
10620 51.6474
10621 60.2553
10622 17.2158
10623 57.386
10624 38.7355
10625 22.9544
10626 48.7781
10627 54.5167
10628 65.9939
10629 17.2158
10630 97.5562
10631 40.1702
10632 14.3465
10633 38.7355
10634 27.2583
10635 11.4772
10636 21.5197
10637 45.9088
10638 27.2583
10639 34.4316
10640 25.8237
10641 5.7386
10642 45.9088
10643 55.9513
10644 48.7781
10645 38.7355
10646 28.693
10647 30.1276
10648 41.6048
10649 44.4741
10650 43.0395
10651 34.4316
10652 35.8662
10653 50.2127
10654 45.9088
10655 73.1671
10656 47.3434
10657 63.1246
10658 81.775
10659 78.9057
10660 53.082
10661 37.3009
10662 20.0851
10663 21.5197
10664 18.6504
10665 34.4316
10666 15.7811
10667 2.8693
10668 38.7355
10669 25.8237
10670 22.9544
10671 24.389
10672 68.8632
10673 18.6504
10674 40.1702
10675 48.7781
10676 7.17325
10677 25.8237
10678 41.6048
10679 37.3009
10680 22.9544
10681 11.4772
10682 11.4772
10683 18.6504
10684 5.7386
10685 34.4316
10686 10.0425
10687 24.389
10688 10.0425
10689 44.4741
10690 74.6018
10691 38.7355
10692 25.8237
10693 17.2158
10694 25.8237
10695 51.6474
10696 32.9969
10697 10.0425
10698 21.5197
10699 76.0364
10700 24.389
10701 15.7811
10702 27.2583
10703 18.6504
10704 18.6504
10705 14.3465
10706 20.0851
10707 22.9544
10708 54.5167
10709 10.0425
10710 18.6504
10711 11.4772
10712 31.5623
10713 30.1276
10714 14.3465
10715 20.0851
10716 8.6079
10717 17.2158
10718 22.9544
10719 83.2097
10720 5.7386
10721 34.4316
10722 11.4772
10723 73.1671
10724 20.0851
10725 55.9513
10726 14.3465
10727 54.5167
10728 1.43465
10729 7.17325
10730 12.9118
10731 7.17325
10732 24.389
10733 114.772
10734 20.0851
10735 63.1246
10736 5.7386
10737 14.3465
10738 12.9118
10739 7.17325
10740 18.6504
10741 78.9057
10742 15.7811
10743 30.1276
10744 45.9088
10745 45.9088
10746 31.5623
10747 4.30395
10748 11.4772
10749 28.693
10750 67.4286
10751 32.9969
10752 44.4741
10753 22.9544
10754 44.4741
10755 28.693
10756 28.693
10757 0
10758 38.7355
10759 41.6048
10760 18.6504
10761 5.7386
10762 25.8237
10763 32.9969
10764 8.6079
10765 15.7811
10766 17.2158
10767 5.7386
10768 12.9118
10769 11.4772
10770 63.1246
10771 17.2158
10772 8.6079
10773 20.0851
10774 24.389
10775 11.4772
10776 24.389
10777 24.389
10778 38.7355
10779 27.2583
10780 44.4741
10781 18.6504
10782 22.9544
10783 8.6079
10784 35.8662
10785 11.4772
10786 8.6079
10787 7.17325
10788 5.7386
10789 15.7811
10790 40.1702
10791 27.2583
10792 25.8237
10793 34.4316
10794 12.9118
10795 25.8237
10796 14.3465
10797 14.3465
10798 17.2158
10799 10.0425
10800 14.3465
10801 45.9088
10802 22.9544
10803 20.0851
10804 20.0851
10805 25.8237
10806 14.3465
10807 44.4741
10808 22.9544
10809 54.5167
10810 43.0395
10811 28.693
10812 24.389
10813 2.8693
10814 14.3465
10815 61.6899
10816 22.9544
10817 28.693
10818 24.389
10819 11.4772
10820 24.389
10821 38.7355
10822 15.7811
10823 10.0425
10824 32.9969
10825 30.1276
10826 15.7811
10827 25.8237
10828 11.4772
10829 11.4772
10830 34.4316
10831 48.7781
10832 0
10833 44.4741
10834 35.8662
10835 70.2978
10836 45.9088
10837 25.8237
10838 12.9118
10839 20.0851
10840 12.9118
10841 27.2583
10842 17.2158
10843 7.17325
10844 43.0395
10845 14.3465
10846 20.0851
10847 20.0851
10848 20.0851
10849 22.9544
10850 32.9969
10851 15.7811
10852 25.8237
10853 27.2583
10854 54.5167
10855 43.0395
10856 20.0851
10857 54.5167
10858 70.2978
10859 50.2127
10860 83.2097
10861 17.2158
10862 32.9969
10863 31.5623
10864 22.9544
10865 24.389
10866 8.6079
10867 21.5197
10868 83.2097
10869 48.7781
10870 103.295
10871 34.4316
10872 68.8632
10873 12.9118
10874 40.1702
10875 10.0425
10876 12.9118
10877 2.8693
10878 48.7781
10879 22.9544
10880 4.30395
10881 25.8237
10882 15.7811
10883 11.4772
10884 4.30395
10885 38.7355
10886 55.9513
10887 8.6079
10888 31.5623
10889 10.0425
10890 15.7811
10891 18.6504
10892 18.6504
10893 14.3465
10894 14.3465
10895 7.17325
10896 10.0425
10897 25.8237
10898 38.7355
10899 28.693
10900 47.3434
10901 28.693
10902 0
10903 2.8693
10904 1.43465
10905 10.0425
10906 14.3465
10907 10.0425
10908 11.4772
10909 22.9544
10910 22.9544
10911 18.6504
10912 14.3465
10913 12.9118
10914 10.0425
10915 32.9969
10916 64.5592
10917 8.6079
10918 27.2583
10919 35.8662
10920 8.6079
10921 40.1702
10922 38.7355
10923 84.6443
10924 20.0851
10925 17.2158
10926 32.9969
10927 18.6504
10928 31.5623
10929 12.9118
10930 30.1276
10931 31.5623
10932 25.8237
10933 34.4316
10934 43.0395
10935 98.9908
10936 81.775
10937 51.6474
10938 47.3434
10939 54.5167
10940 116.207
10941 20.0851
10942 30.1276
10943 28.693
10944 83.2097
10945 31.5623
10946 34.4316
10947 4.30395
10948 14.3465
10949 21.5197
10950 58.8206
10951 80.3404
10952 67.4286
10953 28.693
10954 35.8662
10955 27.2583
10956 17.2158
10957 55.9513
10958 111.903
10959 55.9513
10960 47.3434
10961 8.6079
10962 94.6869
10963 77.4711
10964 54.5167
10965 55.9513
10966 30.1276
10967 32.9969
10968 41.6048
10969 14.3465
10970 27.2583
10971 83.2097
10972 32.9969
10973 14.3465
10974 12.9118
10975 54.5167
10976 17.2158
10977 32.9969
10978 11.4772
10979 31.5623
10980 10.0425
10981 8.6079
10982 34.4316
10983 43.0395
10984 18.6504
10985 2.8693
10986 5.7386
10987 27.2583
10988 15.7811
10989 1.43465
10990 15.7811
10991 27.2583
10992 14.3465
10993 18.6504
10994 18.6504
10995 31.5623
10996 10.0425
10997 21.5197
10998 32.9969
10999 30.1276
11000 18.6504
11001 5.7386
11002 38.7355
11003 34.4316
11004 12.9118
11005 15.7811
11006 24.389
11007 25.8237
11008 27.2583
11009 24.389
11010 14.3465
11011 28.693
11012 41.6048
11013 48.7781
11014 50.2127
11015 48.7781
11016 45.9088
11017 28.693
11018 37.3009
11019 30.1276
11020 31.5623
11021 32.9969
11022 28.693
11023 38.7355
11024 25.8237
11025 21.5197
11026 32.9969
11027 5.7386
11028 8.6079
11029 24.389
11030 18.6504
11031 11.4772
11032 22.9544
11033 8.6079
11034 27.2583
11035 30.1276
11036 32.9969
11037 38.7355
11038 30.1276
11039 15.7811
11040 40.1702
11041 18.6504
11042 1.43465
11043 12.9118
11044 84.6443
11045 21.5197
11046 41.6048
11047 5.7386
11048 11.4772
11049 32.9969
11050 45.9088
11051 27.2583
11052 12.9118
11053 14.3465
11054 20.0851
11055 34.4316
11056 10.0425
11057 11.4772
11058 90.3829
11059 8.6079
11060 18.6504
11061 44.4741
11062 22.9544
11063 38.7355
11064 34.4316
11065 84.6443
11066 28.693
11067 4.30395
11068 87.5136
11069 74.6018
11070 61.6899
11071 43.0395
11072 28.693
11073 27.2583
11074 21.5197
11075 28.693
11076 18.6504
11077 43.0395
11078 21.5197
11079 17.2158
11080 22.9544
11081 40.1702
11082 28.693
11083 2.8693
11084 83.2097
11085 27.2583
11086 10.0425
11087 12.9118
11088 17.2158
11089 14.3465
11090 22.9544
11091 5.7386
11092 22.9544
11093 17.2158
11094 54.5167
11095 14.3465
11096 24.389
11097 11.4772
11098 58.8206
11099 5.7386
11100 4.30395
11101 61.6899
11102 14.3465
11103 7.17325
11104 11.4772
11105 55.9513
11106 27.2583
11107 54.5167
11108 34.4316
11109 14.3465
11110 20.0851
11111 14.3465
11112 8.6079
11113 34.4316
11114 20.0851
11115 61.6899
11116 25.8237
11117 12.9118
11118 27.2583
11119 27.2583
11120 24.389
11121 5.7386
11122 11.4772
11123 30.1276
11124 14.3465
11125 8.6079
11126 25.8237
11127 12.9118
11128 15.7811
11129 10.0425
11130 18.6504
11131 12.9118
11132 12.9118
11133 22.9544
11134 20.0851
11135 31.5623
11136 22.9544
11137 28.693
11138 21.5197
11139 28.693
11140 38.7355
11141 32.9969
11142 40.1702
11143 63.1246
11144 21.5197
11145 61.6899
11146 80.3404
11147 22.9544
11148 25.8237
11149 40.1702
11150 57.386
11151 61.6899
11152 53.082
11153 28.693
11154 68.8632
11155 81.775
11156 44.4741
11157 44.4741
11158 8.6079
11159 31.5623
11160 22.9544
11161 8.6079
11162 68.8632
11163 21.5197
11164 15.7811
11165 63.1246
11166 50.2127
11167 70.2978
11168 22.9544
11169 37.3009
11170 25.8237
11171 21.5197
11172 11.4772
11173 8.6079
11174 8.6079
11175 41.6048
11176 12.9118
11177 17.2158
11178 24.389
11179 18.6504
11180 28.693
11181 24.389
11182 30.1276
11183 21.5197
11184 15.7811
11185 25.8237
11186 35.8662
11187 18.6504
11188 27.2583
11189 40.1702
11190 18.6504
11191 74.6018
11192 27.2583
11193 44.4741
11194 28.693
11195 47.3434
11196 8.6079
11197 40.1702
11198 40.1702
11199 45.9088
11200 35.8662
11201 18.6504
11202 25.8237
11203 34.4316
11204 14.3465
11205 54.5167
11206 35.8662
11207 22.9544
11208 41.6048
11209 28.693
11210 55.9513
11211 41.6048
11212 14.3465
11213 30.1276
11214 57.386
11215 30.1276
11216 25.8237
11217 15.7811
11218 12.9118
11219 110.468
11220 32.9969
11221 32.9969
11222 65.9939
11223 81.775
11224 27.2583
11225 32.9969
11226 28.693
11227 31.5623
11228 47.3434
11229 22.9544
11230 27.2583
11231 32.9969
11232 78.9057
11233 55.9513
11234 27.2583
11235 10.0425
11236 14.3465
11237 22.9544
11238 27.2583
11239 30.1276
11240 25.8237
11241 51.6474
11242 41.6048
11243 45.9088
11244 57.386
11245 11.4772
11246 54.5167
11247 41.6048
11248 41.6048
11249 32.9969
11250 74.6018
11251 47.3434
11252 18.6504
11253 67.4286
11254 25.8237
11255 22.9544
11256 31.5623
11257 15.7811
11258 21.5197
11259 18.6504
11260 35.8662
11261 54.5167
11262 24.389
11263 41.6048
11264 32.9969
11265 24.389
11266 44.4741
11267 37.3009
11268 21.5197
11269 17.2158
11270 10.0425
11271 8.6079
11272 24.389
11273 34.4316
11274 18.6504
11275 48.7781
11276 40.1702
11277 37.3009
11278 90.3829
11279 30.1276
11280 25.8237
11281 20.0851
11282 21.5197
11283 55.9513
11284 71.7325
11285 38.7355
11286 22.9544
11287 40.1702
11288 14.3465
11289 30.1276
11290 53.082
11291 8.6079
11292 22.9544
11293 34.4316
11294 11.4772
11295 27.2583
11296 18.6504
11297 18.6504
11298 12.9118
11299 27.2583
11300 44.4741
11301 60.2553
11302 20.0851
11303 14.3465
11304 76.0364
11305 80.3404
11306 43.0395
11307 106.164
11308 58.8206
11309 68.8632
11310 32.9969
11311 54.5167
11312 94.6869
11313 25.8237
11314 93.2522
11315 15.7811
11316 17.2158
11317 45.9088
11318 57.386
11319 14.3465
11320 17.2158
11321 38.7355
11322 27.2583
11323 40.1702
11324 10.0425
11325 27.2583
11326 48.7781
11327 38.7355
11328 30.1276
11329 5.7386
11330 47.3434
11331 35.8662
11332 4.30395
11333 43.0395
11334 20.0851
11335 61.6899
11336 50.2127
11337 32.9969
11338 11.4772
11339 18.6504
11340 15.7811
11341 21.5197
11342 10.0425
11343 30.1276
11344 60.2553
11345 1.43465
11346 41.6048
11347 31.5623
11348 20.0851
11349 35.8662
11350 5.7386
11351 35.8662
11352 5.7386
11353 35.8662
11354 34.4316
11355 57.386
11356 35.8662
11357 47.3434
11358 44.4741
11359 71.7325
11360 8.6079
11361 22.9544
11362 48.7781
11363 74.6018
11364 44.4741
11365 40.1702
11366 61.6899
11367 15.7811
11368 15.7811
11369 34.4316
11370 21.5197
11371 63.1246
11372 12.9118
11373 37.3009
11374 11.4772
11375 21.5197
11376 20.0851
11377 54.5167
11378 41.6048
11379 17.2158
11380 24.389
11381 57.386
11382 11.4772
11383 17.2158
11384 101.86
11385 31.5623
11386 24.389
11387 27.2583
11388 45.9088
11389 96.1215
11390 31.5623
11391 40.1702
11392 63.1246
11393 55.9513
11394 32.9969
11395 27.2583
11396 21.5197
11397 20.0851
11398 87.5136
11399 40.1702
11400 54.5167
11401 21.5197
11402 40.1702
11403 28.693
11404 51.6474
11405 27.2583
11406 14.3465
11407 5.7386
11408 18.6504
11409 28.693
11410 54.5167
11411 64.5592
11412 28.693
11413 21.5197
11414 17.2158
11415 5.7386
11416 5.7386
11417 21.5197
11418 80.3404
11419 55.9513
11420 43.0395
11421 44.4741
11422 76.0364
11423 60.2553
11424 47.3434
11425 34.4316
11426 12.9118
11427 24.389
11428 32.9969
11429 40.1702
11430 63.1246
11431 11.4772
11432 47.3434
11433 25.8237
11434 55.9513
11435 65.9939
11436 57.386
11437 55.9513
11438 1.43465
11439 24.389
11440 54.5167
11441 37.3009
11442 40.1702
11443 20.0851
11444 34.4316
11445 47.3434
11446 22.9544
11447 12.9118
11448 22.9544
11449 18.6504
11450 24.389
11451 35.8662
11452 71.7325
11453 28.693
11454 7.17325
11455 17.2158
11456 40.1702
11457 21.5197
11458 22.9544
11459 25.8237
11460 38.7355
11461 22.9544
11462 28.693
11463 30.1276
11464 57.386
11465 93.2522
11466 21.5197
11467 12.9118
11468 18.6504
11469 38.7355
11470 2.8693
11471 8.6079
11472 31.5623
11473 64.5592
11474 22.9544
11475 11.4772
11476 24.389
11477 68.8632
11478 70.2978
11479 45.9088
11480 41.6048
11481 44.4741
11482 14.3465
11483 28.693
11484 60.2553
11485 96.1215
11486 78.9057
11487 32.9969
11488 28.693
11489 34.4316
11490 65.9939
11491 67.4286
11492 45.9088
11493 8.6079
11494 64.5592
11495 32.9969
11496 11.4772
11497 54.5167
11498 37.3009
11499 10.0425
11500 63.1246
11501 41.6048
11502 48.7781
11503 76.0364
11504 31.5623
11505 55.9513
11506 22.9544
11507 22.9544
11508 54.5167
11509 24.389
11510 24.389
11511 17.2158
11512 25.8237
11513 38.7355
11514 25.8237
11515 31.5623
11516 48.7781
11517 28.693
11518 50.2127
11519 14.3465
11520 11.4772
11521 20.0851
11522 41.6048
11523 31.5623
11524 74.6018
11525 25.8237
11526 8.6079
11527 27.2583
11528 24.389
11529 44.4741
11530 34.4316
11531 78.9057
11532 22.9544
11533 28.693
11534 14.3465
11535 14.3465
11536 32.9969
11537 25.8237
11538 50.2127
11539 91.8176
11540 15.7811
11541 24.389
11542 76.0364
11543 38.7355
11544 54.5167
11545 45.9088
11546 2.8693
11547 2.8693
11548 65.9939
11549 64.5592
11550 11.4772
11551 12.9118
11552 27.2583
11553 22.9544
11554 37.3009
11555 114.772
11556 37.3009
11557 74.6018
11558 14.3465
11559 28.693
11560 40.1702
11561 50.2127
11562 18.6504
11563 11.4772
11564 12.9118
11565 15.7811
11566 14.3465
11567 22.9544
11568 53.082
11569 21.5197
11570 11.4772
11571 27.2583
11572 84.6443
11573 11.4772
11574 11.4772
11575 32.9969
11576 48.7781
11577 11.4772
11578 8.6079
11579 21.5197
11580 32.9969
11581 107.599
11582 21.5197
11583 40.1702
11584 58.8206
11585 34.4316
11586 80.3404
11587 65.9939
11588 38.7355
11589 22.9544
11590 24.389
11591 17.2158
11592 14.3465
11593 21.5197
11594 1.43465
11595 32.9969
11596 110.468
11597 18.6504
11598 38.7355
11599 53.082
11600 8.6079
11601 20.0851
11602 60.2553
11603 40.1702
11604 37.3009
11605 51.6474
11606 50.2127
11607 55.9513
11608 12.9118
11609 32.9969
11610 50.2127
11611 51.6474
11612 68.8632
11613 27.2583
11614 28.693
11615 27.2583
11616 48.7781
11617 53.082
11618 67.4286
11619 37.3009
11620 28.693
11621 43.0395
11622 41.6048
11623 35.8662
11624 21.5197
11625 67.4286
11626 14.3465
11627 21.5197
11628 21.5197
11629 10.0425
11630 27.2583
11631 22.9544
11632 67.4286
11633 35.8662
11634 20.0851
11635 27.2583
11636 25.8237
11637 28.693
11638 24.389
11639 38.7355
11640 41.6048
11641 25.8237
11642 32.9969
11643 88.9483
11644 25.8237
11645 32.9969
11646 22.9544
11647 21.5197
11648 77.4711
11649 21.5197
11650 5.7386
11651 60.2553
11652 44.4741
11653 11.4772
11654 73.1671
11655 44.4741
11656 32.9969
11657 17.2158
11658 4.30395
11659 20.0851
11660 20.0851
11661 27.2583
11662 25.8237
11663 2.8693
11664 12.9118
11665 93.2522
11666 47.3434
11667 17.2158
11668 21.5197
11669 47.3434
11670 41.6048
11671 67.4286
11672 34.4316
11673 30.1276
11674 17.2158
11675 15.7811
11676 24.389
11677 5.7386
11678 38.7355
11679 45.9088
11680 41.6048
11681 31.5623
11682 63.1246
11683 38.7355
11684 40.1702
11685 34.4316
11686 28.693
11687 76.0364
11688 71.7325
11689 37.3009
11690 45.9088
11691 25.8237
11692 37.3009
11693 65.9939
11694 22.9544
11695 34.4316
11696 38.7355
11697 25.8237
11698 40.1702
11699 38.7355
11700 30.1276
11701 22.9544
11702 8.6079
11703 27.2583
11704 34.4316
11705 11.4772
11706 18.6504
11707 32.9969
11708 32.9969
11709 31.5623
11710 50.2127
11711 51.6474
11712 11.4772
11713 81.775
11714 35.8662
11715 18.6504
11716 14.3465
11717 12.9118
11718 25.8237
11719 14.3465
11720 8.6079
11721 30.1276
11722 54.5167
11723 35.8662
11724 34.4316
11725 31.5623
11726 31.5623
11727 51.6474
11728 43.0395
11729 22.9544
11730 64.5592
11731 37.3009
11732 41.6048
11733 35.8662
11734 21.5197
11735 38.7355
11736 48.7781
11737 40.1702
11738 58.8206
11739 24.389
11740 31.5623
11741 7.17325
11742 14.3465
11743 67.4286
11744 34.4316
11745 34.4316
11746 31.5623
11747 10.0425
11748 12.9118
11749 18.6504
11750 8.6079
11751 45.9088
11752 60.2553
11753 24.389
11754 53.082
11755 14.3465
11756 22.9544
11757 32.9969
11758 24.389
11759 30.1276
11760 28.693
11761 28.693
11762 14.3465
11763 55.9513
11764 100.425
11765 5.7386
11766 12.9118
11767 31.5623
11768 20.0851
11769 25.8237
11770 17.2158
11771 27.2583
11772 11.4772
11773 40.1702
11774 90.3829
11775 18.6504
11776 60.2553
11777 41.6048
11778 30.1276
11779 51.6474
11780 17.2158
11781 43.0395
11782 28.693
11783 12.9118
11784 17.2158
11785 17.2158
11786 32.9969
11787 18.6504
11788 28.693
11789 31.5623
11790 14.3465
11791 37.3009
11792 21.5197
11793 84.6443
11794 54.5167
11795 22.9544
11796 34.4316
11797 11.4772
11798 21.5197
11799 70.2978
11800 48.7781
11801 34.4316
11802 11.4772
11803 83.2097
11804 38.7355
11805 55.9513
11806 58.8206
11807 20.0851
11808 30.1276
11809 34.4316
11810 22.9544
11811 10.0425
11812 2.8693
11813 48.7781
11814 15.7811
11815 4.30395
11816 38.7355
11817 2.8693
11818 21.5197
11819 22.9544
11820 8.6079
11821 58.8206
11822 51.6474
11823 30.1276
11824 21.5197
11825 60.2553
11826 54.5167
11827 25.8237
11828 15.7811
11829 44.4741
11830 38.7355
11831 14.3465
11832 17.2158
11833 20.0851
11834 15.7811
11835 28.693
11836 41.6048
11837 47.3434
11838 58.8206
11839 43.0395
11840 17.2158
11841 28.693
11842 65.9939
11843 28.693
11844 17.2158
11845 47.3434
11846 25.8237
11847 8.6079
11848 31.5623
11849 67.4286
11850 25.8237
11851 25.8237
11852 11.4772
11853 38.7355
11854 60.2553
11855 53.082
11856 24.389
11857 7.17325
11858 17.2158
11859 34.4316
11860 18.6504
11861 50.2127
11862 15.7811
11863 8.6079
11864 27.2583
11865 76.0364
11866 44.4741
11867 25.8237
11868 55.9513
11869 73.1671
11870 11.4772
11871 22.9544
11872 28.693
11873 32.9969
11874 45.9088
11875 22.9544
11876 28.693
11877 12.9118
11878 25.8237
11879 25.8237
11880 45.9088
11881 142.03
11882 22.9544
11883 58.8206
11884 81.775
11885 18.6504
11886 4.30395
11887 20.0851
11888 71.7325
11889 7.17325
11890 12.9118
11891 11.4772
11892 17.2158
11893 87.5136
11894 18.6504
11895 17.2158
11896 15.7811
11897 20.0851
11898 12.9118
11899 22.9544
11900 8.6079
11901 20.0851
11902 83.2097
11903 30.1276
11904 30.1276
11905 1.43465
11906 4.30395
11907 15.7811
11908 43.0395
11909 14.3465
11910 12.9118
11911 37.3009
11912 8.6079
11913 22.9544
11914 74.6018
11915 14.3465
11916 18.6504
11917 32.9969
11918 5.7386
11919 17.2158
11920 61.6899
11921 11.4772
11922 12.9118
11923 37.3009
11924 10.0425
11925 22.9544
11926 55.9513
11927 10.0425
11928 14.3465
11929 73.1671
11930 7.17325
11931 18.6504
11932 32.9969
11933 28.693
11934 25.8237
11935 27.2583
11936 20.0851
11937 35.8662
11938 24.389
11939 31.5623
11940 15.7811
11941 31.5623
11942 14.3465
11943 35.8662
11944 110.468
11945 40.1702
11946 48.7781
11947 27.2583
11948 5.7386
11949 24.389
11950 34.4316
11951 31.5623
11952 35.8662
11953 11.4772
11954 12.9118
11955 30.1276
11956 8.6079
11957 21.5197
11958 50.2127
11959 8.6079
11960 21.5197
11961 20.0851
11962 11.4772
11963 38.7355
11964 20.0851
11965 20.0851
11966 12.9118
11967 2.8693
11968 25.8237
11969 48.7781
11970 11.4772
11971 18.6504
11972 28.693
11973 25.8237
11974 20.0851
11975 25.8237
11976 31.5623
11977 20.0851
11978 14.3465
11979 24.389
11980 28.693
11981 34.4316
11982 28.693
11983 58.8206
11984 20.0851
11985 10.0425
11986 17.2158
11987 25.8237
11988 32.9969
11989 38.7355
11990 60.2553
11991 14.3465
11992 10.0425
11993 68.8632
11994 10.0425
11995 20.0851
11996 93.2522
11997 40.1702
11998 24.389
11999 10.0425
12000 14.3465
12001 12.9118
12002 24.389
12003 24.389
12004 17.2158
12005 8.6079
12006 40.1702
12007 27.2583
12008 17.2158
12009 35.8662
12010 5.7386
12011 35.8662
12012 17.2158
12013 22.9544
12014 18.6504
12015 27.2583
12016 8.6079
12017 44.4741
12018 34.4316
12019 15.7811
12020 24.389
12021 22.9544
12022 10.0425
12023 8.6079
12024 28.693
12025 15.7811
12026 25.8237
12027 25.8237
12028 18.6504
12029 30.1276
12030 21.5197
12031 20.0851
12032 28.693
12033 15.7811
12034 12.9118
12035 5.7386
12036 1.43465
12037 12.9118
12038 55.9513
12039 28.693
12040 38.7355
12041 41.6048
12042 32.9969
12043 2.8693
12044 18.6504
12045 10.0425
12046 11.4772
12047 35.8662
12048 20.0851
12049 17.2158
12050 27.2583
12051 28.693
12052 22.9544
12053 45.9088
12054 80.3404
12055 17.2158
12056 47.3434
12057 53.082
12058 28.693
12059 41.6048
12060 25.8237
12061 17.2158
12062 14.3465
12063 17.2158
12064 28.693
12065 67.4286
12066 45.9088
12067 18.6504
12068 51.6474
12069 24.389
12070 27.2583
12071 84.6443
12072 48.7781
12073 10.0425
12074 21.5197
12075 11.4772
12076 21.5197
12077 71.7325
12078 10.0425
12079 8.6079
12080 50.2127
12081 14.3465
12082 55.9513
12083 18.6504
12084 28.693
12085 35.8662
12086 1.43465
12087 28.693
12088 18.6504
12089 24.389
12090 8.6079
12091 27.2583
12092 7.17325
12093 32.9969
12094 32.9969
12095 34.4316
12096 10.0425
12097 21.5197
12098 28.693
12099 11.4772
12100 54.5167
12101 54.5167
12102 21.5197
12103 30.1276
12104 32.9969
12105 20.0851
12106 21.5197
12107 24.389
12108 5.7386
12109 17.2158
12110 27.2583
12111 18.6504
12112 21.5197
12113 50.2127
12114 67.4286
12115 32.9969
12116 21.5197
12117 30.1276
12118 73.1671
12119 28.693
12120 15.7811
12121 53.082
12122 32.9969
12123 28.693
12124 54.5167
12125 50.2127
12126 45.9088
12127 32.9969
12128 22.9544
12129 14.3465
12130 15.7811
12131 25.8237
12132 24.389
12133 8.6079
12134 20.0851
12135 14.3465
12136 25.8237
12137 17.2158
12138 28.693
12139 65.9939
12140 17.2158
12141 38.7355
12142 74.6018
12143 18.6504
12144 11.4772
12145 31.5623
12146 27.2583
12147 11.4772
12148 31.5623
12149 103.295
12150 24.389
12151 54.5167
12152 30.1276
12153 31.5623
12154 64.5592
12155 30.1276
12156 45.9088
12157 63.1246
12158 22.9544
12159 48.7781
12160 45.9088
12161 45.9088
12162 24.389
12163 31.5623
12164 15.7811
12165 7.17325
12166 18.6504
12167 21.5197
12168 54.5167
12169 97.5562
12170 27.2583
12171 15.7811
12172 18.6504
12173 28.693
12174 37.3009
12175 64.5592
12176 22.9544
12177 65.9939
12178 90.3829
12179 35.8662
12180 37.3009
12181 40.1702
12182 25.8237
12183 24.389
12184 27.2583
12185 34.4316
12186 40.1702
12187 30.1276
12188 32.9969
12189 22.9544
12190 35.8662
12191 37.3009
12192 20.0851
12193 12.9118
12194 43.0395
12195 31.5623
12196 15.7811
12197 11.4772
12198 97.5562
12199 48.7781
12200 7.17325
12201 74.6018
12202 44.4741
12203 35.8662
12204 45.9088
12205 34.4316
12206 34.4316
12207 14.3465
12208 22.9544
12209 55.9513
12210 43.0395
12211 21.5197
12212 17.2158
12213 38.7355
12214 47.3434
12215 15.7811
12216 40.1702
12217 35.8662
12218 35.8662
12219 14.3465
12220 15.7811
12221 10.0425
12222 25.8237
12223 30.1276
12224 38.7355
12225 68.8632
12226 2.8693
12227 32.9969
12228 18.6504
12229 7.17325
12230 25.8237
12231 45.9088
12232 25.8237
12233 44.4741
12234 15.7811
12235 51.6474
12236 43.0395
12237 25.8237
12238 44.4741
12239 14.3465
12240 14.3465
12241 47.3434
12242 31.5623
12243 83.2097
12244 35.8662
12245 18.6504
12246 24.389
12247 17.2158
12248 12.9118
12249 60.2553
12250 24.389
12251 53.082
12252 21.5197
12253 43.0395
12254 30.1276
12255 22.9544
12256 104.729
12257 53.082
12258 8.6079
12259 20.0851
12260 7.17325
12261 32.9969
12262 43.0395
12263 35.8662
12264 40.1702
12265 22.9544
12266 22.9544
12267 11.4772
12268 14.3465
12269 21.5197
12270 24.389
12271 27.2583
12272 67.4286
12273 15.7811
12274 12.9118
12275 37.3009
12276 30.1276
12277 35.8662
12278 21.5197
12279 24.389
12280 28.693
12281 14.3465
12282 44.4741
12283 25.8237
12284 7.17325
12285 28.693
12286 12.9118
12287 21.5197
12288 10.0425
12289 21.5197
12290 71.7325
12291 30.1276
12292 54.5167
12293 27.2583
12294 77.4711
12295 43.0395
12296 31.5623
12297 41.6048
12298 40.1702
12299 18.6504
12300 41.6048
12301 5.7386
12302 51.6474
12303 27.2583
12304 7.17325
12305 48.7781
12306 15.7811
12307 109.033
12308 28.693
12309 31.5623
12310 25.8237
12311 17.2158
12312 44.4741
12313 27.2583
12314 28.693
12315 27.2583
12316 37.3009
12317 14.3465
12318 12.9118
12319 44.4741
12320 81.775
12321 31.5623
12322 44.4741
12323 24.389
12324 64.5592
12325 51.6474
12326 55.9513
12327 54.5167
12328 17.2158
12329 110.468
12330 24.389
12331 30.1276
12332 43.0395
12333 18.6504
12334 37.3009
12335 21.5197
12336 14.3465
12337 17.2158
12338 20.0851
12339 65.9939
12340 43.0395
12341 4.30395
12342 17.2158
12343 18.6504
12344 14.3465
12345 28.693
12346 43.0395
12347 27.2583
12348 51.6474
12349 25.8237
12350 7.17325
12351 12.9118
12352 61.6899
12353 7.17325
12354 10.0425
12355 45.9088
12356 10.0425
12357 41.6048
12358 54.5167
12359 5.7386
12360 38.7355
12361 44.4741
12362 30.1276
12363 18.6504
12364 22.9544
12365 30.1276
12366 24.389
12367 24.389
12368 11.4772
12369 41.6048
12370 38.7355
12371 17.2158
12372 31.5623
12373 18.6504
12374 8.6079
12375 31.5623
12376 76.0364
12377 15.7811
12378 20.0851
12379 4.30395
12380 27.2583
12381 10.0425
12382 53.082
12383 57.386
12384 7.17325
12385 28.693
12386 40.1702
12387 21.5197
12388 45.9088
12389 51.6474
12390 18.6504
12391 71.7325
12392 48.7781
12393 41.6048
12394 67.4286
12395 34.4316
12396 51.6474
12397 21.5197
12398 27.2583
12399 22.9544
12400 34.4316
12401 32.9969
12402 17.2158
12403 27.2583
12404 20.0851
12405 100.425
12406 101.86
12407 17.2158
12408 34.4316
12409 21.5197
12410 18.6504
12411 40.1702
12412 61.6899
12413 12.9118
12414 44.4741
12415 20.0851
12416 30.1276
12417 74.6018
12418 8.6079
12419 63.1246
12420 11.4772
12421 15.7811
12422 58.8206
12423 48.7781
12424 17.2158
12425 68.8632
12426 32.9969
12427 12.9118
12428 7.17325
12429 43.0395
12430 25.8237
12431 21.5197
12432 10.0425
12433 10.0425
12434 45.9088
12435 31.5623
12436 55.9513
12437 10.0425
12438 24.389
12439 20.0851
12440 10.0425
12441 10.0425
12442 21.5197
12443 24.389
12444 67.4286
12445 24.389
12446 0
12447 22.9544
12448 60.2553
12449 31.5623
12450 20.0851
12451 11.4772
12452 38.7355
12453 32.9969
12454 48.7781
12455 22.9544
12456 22.9544
12457 14.3465
12458 18.6504
12459 12.9118
12460 17.2158
12461 32.9969
12462 10.0425
12463 22.9544
12464 28.693
12465 15.7811
12466 18.6504
12467 81.775
12468 22.9544
12469 60.2553
12470 38.7355
12471 14.3465
12472 15.7811
12473 41.6048
12474 4.30395
12475 8.6079
12476 30.1276
12477 63.1246
12478 44.4741
12479 8.6079
12480 18.6504
12481 20.0851
12482 27.2583
12483 51.6474
12484 51.6474
12485 53.082
12486 20.0851
12487 30.1276
12488 61.6899
12489 63.1246
12490 21.5197
12491 27.2583
12492 17.2158
12493 55.9513
12494 17.2158
12495 21.5197
12496 40.1702
12497 37.3009
12498 21.5197
12499 4.30395
12500 18.6504
12501 38.7355
12502 44.4741
12503 47.3434
12504 40.1702
12505 17.2158
12506 1.43465
12507 25.8237
12508 34.4316
12509 12.9118
12510 5.7386
12511 15.7811
12512 54.5167
12513 53.082
12514 18.6504
12515 10.0425
12516 17.2158
12517 25.8237
12518 30.1276
12519 30.1276
12520 25.8237
12521 11.4772
12522 10.0425
12523 32.9969
12524 25.8237
12525 14.3465
12526 27.2583
12527 11.4772
12528 11.4772
12529 30.1276
12530 11.4772
12531 8.6079
12532 2.8693
12533 41.6048
12534 51.6474
12535 43.0395
12536 43.0395
12537 34.4316
12538 31.5623
12539 15.7811
12540 30.1276
12541 57.386
12542 71.7325
12543 31.5623
12544 11.4772
12545 37.3009
12546 61.6899
12547 44.4741
12548 71.7325
12549 43.0395
12550 30.1276
12551 14.3465
12552 7.17325
12553 22.9544
12554 18.6504
12555 40.1702
12556 30.1276
12557 41.6048
12558 15.7811
12559 10.0425
12560 48.7781
12561 22.9544
12562 60.2553
12563 43.0395
12564 40.1702
12565 12.9118
12566 31.5623
12567 43.0395
12568 51.6474
12569 38.7355
12570 7.17325
12571 8.6079
12572 21.5197
12573 41.6048
12574 31.5623
12575 15.7811
12576 2.8693
12577 24.389
12578 14.3465
12579 22.9544
12580 35.8662
12581 8.6079
12582 11.4772
12583 11.4772
12584 10.0425
12585 27.2583
12586 58.8206
12587 5.7386
12588 27.2583
12589 12.9118
12590 27.2583
12591 24.389
12592 12.9118
12593 7.17325
12594 25.8237
12595 21.5197
12596 25.8237
12597 71.7325
12598 35.8662
12599 24.389
12600 4.30395
12601 30.1276
12602 38.7355
12603 44.4741
12604 41.6048
12605 44.4741
12606 53.082
12607 25.8237
12608 45.9088
12609 34.4316
12610 53.082
12611 8.6079
12612 25.8237
12613 17.2158
12614 20.0851
12615 58.8206
12616 30.1276
12617 7.17325
12618 44.4741
12619 20.0851
12620 64.5592
12621 47.3434
12622 5.7386
12623 12.9118
12624 1.43465
12625 40.1702
12626 27.2583
12627 32.9969
12628 20.0851
12629 7.17325
12630 57.386
12631 37.3009
12632 28.693
12633 18.6504
12634 31.5623
12635 12.9118
12636 67.4286
12637 34.4316
12638 22.9544
12639 15.7811
12640 22.9544
12641 8.6079
12642 28.693
12643 17.2158
12644 50.2127
12645 12.9118
12646 7.17325
12647 10.0425
12648 17.2158
12649 17.2158
12650 10.0425
12651 12.9118
12652 17.2158
12653 50.2127
12654 38.7355
12655 18.6504
12656 35.8662
12657 7.17325
12658 64.5592
12659 30.1276
12660 63.1246
12661 54.5167
12662 8.6079
12663 4.30395
12664 24.389
12665 34.4316
12666 43.0395
12667 20.0851
12668 7.17325
12669 31.5623
12670 61.6899
12671 27.2583
12672 11.4772
12673 51.6474
12674 21.5197
12675 70.2978
12676 24.389
12677 63.1246
12678 17.2158
12679 18.6504
12680 20.0851
12681 7.17325
12682 1.43465
12683 4.30395
12684 18.6504
12685 34.4316
12686 38.7355
12687 44.4741
12688 53.082
12689 22.9544
12690 91.8176
12691 22.9544
12692 48.7781
12693 15.7811
12694 10.0425
12695 21.5197
12696 15.7811
12697 12.9118
12698 22.9544
12699 28.693
12700 22.9544
12701 34.4316
12702 50.2127
12703 18.6504
12704 10.0425
12705 71.7325
12706 58.8206
12707 11.4772
12708 14.3465
12709 110.468
12710 37.3009
12711 25.8237
12712 47.3434
12713 31.5623
12714 18.6504
12715 35.8662
12716 30.1276
12717 15.7811
12718 20.0851
12719 21.5197
12720 8.6079
12721 7.17325
12722 14.3465
12723 34.4316
12724 51.6474
12725 32.9969
12726 4.30395
12727 25.8237
12728 8.6079
12729 60.2553
12730 60.2553
12731 24.389
12732 18.6504
12733 8.6079
12734 15.7811
12735 30.1276
12736 65.9939
12737 20.0851
12738 55.9513
12739 8.6079
12740 11.4772
12741 27.2583
12742 53.082
12743 25.8237
12744 18.6504
12745 20.0851
12746 27.2583
12747 32.9969
12748 48.7781
12749 15.7811
12750 15.7811
12751 21.5197
12752 18.6504
12753 43.0395
12754 32.9969
12755 14.3465
12756 31.5623
12757 17.2158
12758 15.7811
12759 61.6899
12760 10.0425
12761 18.6504
12762 41.6048
12763 65.9939
12764 8.6079
12765 10.0425
12766 15.7811
12767 11.4772
12768 22.9544
12769 14.3465
12770 61.6899
12771 31.5623
12772 41.6048
12773 7.17325
12774 11.4772
12775 58.8206
12776 18.6504
12777 30.1276
12778 15.7811
12779 15.7811
12780 37.3009
12781 18.6504
12782 14.3465
12783 7.17325
12784 12.9118
12785 7.17325
12786 2.8693
12787 30.1276
12788 90.3829
12789 47.3434
12790 61.6899
12791 12.9118
12792 25.8237
12793 22.9544
12794 11.4772
12795 12.9118
12796 7.17325
12797 31.5623
12798 8.6079
12799 15.7811
12800 12.9118
12801 20.0851
12802 40.1702
12803 48.7781
12804 37.3009
12805 4.30395
12806 5.7386
12807 35.8662
12808 15.7811
12809 35.8662
12810 14.3465
12811 24.389
12812 5.7386
12813 15.7811
12814 10.0425
12815 20.0851
12816 17.2158
12817 27.2583
12818 28.693
12819 10.0425
12820 30.1276
12821 30.1276
12822 28.693
12823 24.389
12824 11.4772
12825 15.7811
12826 12.9118
12827 45.9088
12828 8.6079
12829 28.693
12830 24.389
12831 17.2158
12832 24.389
12833 21.5197
12834 5.7386
12835 7.17325
12836 2.8693
12837 12.9118
12838 11.4772
12839 5.7386
12840 7.17325
12841 44.4741
12842 10.0425
12843 25.8237
12844 34.4316
12845 12.9118
12846 18.6504
12847 8.6079
12848 10.0425
12849 7.17325
12850 7.17325
12851 10.0425
12852 7.17325
12853 30.1276
12854 4.30395
12855 4.30395
12856 21.5197
12857 25.8237
12858 12.9118
12859 14.3465
12860 30.1276
12861 10.0425
12862 4.30395
12863 15.7811
12864 4.30395
12865 25.8237
12866 40.1702
12867 31.5623
12868 41.6048
12869 24.389
12870 1.43465
12871 17.2158
12872 17.2158
12873 11.4772
12874 17.2158
12875 11.4772
12876 18.6504
12877 7.17325
12878 20.0851
12879 17.2158
12880 4.30395
12881 24.389
12882 12.9118
12883 45.9088
12884 34.4316
12885 15.7811
12886 11.4772
12887 1.43465
12888 15.7811
12889 8.6079
12890 1.43465
12891 14.3465
12892 10.0425
12893 21.5197
12894 27.2583
12895 14.3465
12896 4.30395
12897 17.2158
12898 15.7811
12899 18.6504
12900 17.2158
12901 17.2158
12902 8.6079
12903 7.17325
12904 12.9118
12905 12.9118
12906 2.8693
12907 8.6079
12908 28.693
12909 44.4741
12910 32.9969
12911 20.0851
12912 32.9969
12913 25.8237
12914 15.7811
12915 34.4316
12916 8.6079
12917 17.2158
12918 17.2158
12919 7.17325
12920 17.2158
12921 40.1702
12922 50.2127
12923 18.6504
12924 8.6079
12925 11.4772
12926 8.6079
12927 8.6079
12928 24.389
12929 11.4772
12930 5.7386
12931 32.9969
12932 12.9118
12933 2.8693
12934 24.389
12935 2.8693
12936 14.3465
12937 14.3465
12938 28.693
12939 8.6079
12940 51.6474
12941 18.6504
12942 8.6079
12943 22.9544
12944 15.7811
12945 27.2583
12946 10.0425
12947 38.7355
12948 18.6504
12949 15.7811
12950 2.8693
12951 18.6504
12952 37.3009
12953 27.2583
12954 21.5197
12955 25.8237
12956 34.4316
12957 17.2158
12958 2.8693
12959 10.0425
12960 5.7386
12961 17.2158
12962 10.0425
12963 10.0425
12964 14.3465
12965 11.4772
12966 25.8237
12967 41.6048
12968 24.389
12969 14.3465
12970 17.2158
12971 4.30395
12972 21.5197
12973 14.3465
12974 30.1276
12975 5.7386
12976 14.3465
12977 7.17325
12978 11.4772
12979 4.30395
12980 20.0851
12981 32.9969
12982 8.6079
12983 21.5197
12984 0
12985 15.7811
12986 11.4772
12987 17.2158
12988 15.7811
12989 2.8693
12990 8.6079
12991 2.8693
12992 15.7811
12993 34.4316
12994 4.30395
12995 7.17325
12996 5.7386
12997 15.7811
12998 4.30395
12999 21.5197
13000 5.7386
13001 7.17325
13002 0
13003 5.7386
13004 7.17325
13005 8.6079
13006 10.0425
13007 126.249
13008 4.30395
13009 5.7386
13010 40.1702
13011 4.30395
13012 8.6079
13013 14.3465
13014 4.30395
13015 15.7811
13016 47.3434
13017 22.9544
13018 50.2127
13019 30.1276
13020 32.9969
13021 4.30395
13022 41.6048
13023 90.3829
13024 20.0851
13025 76.0364
13026 11.4772
13027 25.8237
13028 17.2158
13029 43.0395
13030 34.4316
13031 5.7386
13032 12.9118
13033 12.9118
13034 25.8237
13035 12.9118
13036 4.30395
13037 5.7386
13038 15.7811
13039 8.6079
13040 5.7386
13041 17.2158
13042 20.0851
13043 1.43465
13044 17.2158
13045 0
13046 11.4772
13047 10.0425
13048 0
13049 8.6079
13050 0
13051 0
13052 17.2158
13053 5.7386
13054 1.43465
13055 34.4316
13056 5.7386
13057 1.43465
13058 4.30395
13059 1.43465
13060 7.17325
13061 1.43465
13062 12.9118
13063 10.0425
13064 7.17325
13065 11.4772
13066 2.8693
13067 10.0425
13068 20.0851
13069 7.17325
13070 12.9118
13071 5.7386
13072 20.0851
13073 31.5623
13074 10.0425
13075 20.0851
13076 14.3465
13077 5.7386
13078 60.2553
13079 27.2583
13080 0
13081 12.9118
13082 4.30395
13083 12.9118
13084 18.6504
13085 25.8237
13086 18.6504
13087 15.7811
13088 32.9969
13089 21.5197
13090 17.2158
13091 14.3465
13092 4.30395
13093 5.7386
13094 4.30395
13095 18.6504
13096 15.7811
13097 8.6079
13098 11.4772
13099 20.0851
13100 17.2158
13101 18.6504
13102 2.8693
13103 17.2158
13104 8.6079
13105 11.4772
13106 5.7386
13107 22.9544
13108 4.30395
13109 11.4772
13110 21.5197
13111 8.6079
13112 25.8237
13113 17.2158
13114 17.2158
13115 5.7386
13116 1.43465
13117 18.6504
13118 18.6504
13119 17.2158
13120 10.0425
13121 28.693
13122 22.9544
13123 20.0851
13124 35.8662
13125 18.6504
13126 2.8693
13127 8.6079
13128 8.6079
13129 8.6079
13130 2.8693
13131 8.6079
13132 31.5623
13133 27.2583
13134 11.4772
13135 18.6504
13136 37.3009
13137 24.389
13138 25.8237
13139 37.3009
13140 18.6504
13141 44.4741
13142 41.6048
13143 24.389
13144 14.3465
13145 7.17325
13146 5.7386
13147 18.6504
13148 22.9544
13149 25.8237
13150 7.17325
13151 35.8662
13152 31.5623
13153 20.0851
13154 27.2583
13155 11.4772
13156 55.9513
13157 32.9969
13158 7.17325
13159 12.9118
13160 14.3465
13161 18.6504
13162 11.4772
13163 21.5197
13164 34.4316
13165 4.30395
13166 34.4316
13167 18.6504
13168 12.9118
13169 18.6504
13170 1.43465
13171 38.7355
13172 35.8662
13173 8.6079
13174 37.3009
13175 4.30395
13176 20.0851
13177 5.7386
13178 27.2583
13179 30.1276
13180 14.3465
13181 11.4772
13182 18.6504
13183 17.2158
13184 20.0851
13185 12.9118
13186 8.6079
13187 31.5623
13188 10.0425
13189 7.17325
13190 21.5197
13191 40.1702
13192 7.17325
13193 21.5197
13194 21.5197
13195 7.17325
13196 30.1276
13197 22.9544
13198 25.8237
13199 32.9969
13200 21.5197
13201 4.30395
13202 7.17325
13203 4.30395
13204 14.3465
13205 12.9118
13206 28.693
13207 27.2583
13208 55.9513
13209 31.5623
13210 4.30395
13211 11.4772
13212 7.17325
13213 14.3465
13214 22.9544
13215 34.4316
13216 18.6504
13217 24.389
13218 7.17325
13219 17.2158
13220 27.2583
13221 2.8693
13222 40.1702
13223 30.1276
13224 7.17325
13225 31.5623
13226 8.6079
13227 8.6079
13228 25.8237
13229 8.6079
13230 28.693
13231 51.6474
13232 25.8237
13233 10.0425
13234 22.9544
13235 25.8237
13236 18.6504
13237 34.4316
13238 20.0851
13239 7.17325
13240 18.6504
13241 45.9088
13242 15.7811
13243 32.9969
13244 17.2158
13245 43.0395
13246 40.1702
13247 41.6048
13248 68.8632
13249 22.9544
13250 47.3434
13251 53.082
13252 8.6079
13253 21.5197
13254 22.9544
13255 47.3434
13256 27.2583
13257 28.693
13258 21.5197
13259 1.43465
13260 11.4772
13261 50.2127
13262 44.4741
13263 30.1276
13264 28.693
13265 18.6504
13266 14.3465
13267 21.5197
13268 41.6048
13269 40.1702
13270 25.8237
13271 50.2127
13272 25.8237
13273 80.3404
13274 27.2583
13275 15.7811
13276 24.389
13277 20.0851
13278 17.2158
13279 30.1276
13280 24.389
13281 74.6018
13282 45.9088
13283 47.3434
13284 10.0425
13285 18.6504
13286 20.0851
13287 60.2553
13288 7.17325
13289 2.8693
13290 7.17325
13291 10.0425
13292 4.30395
13293 2.8693
13294 20.0851
13295 10.0425
13296 50.2127
13297 8.6079
13298 27.2583
13299 65.9939
13300 1.43465
13301 2.8693
13302 11.4772
13303 18.6504
13304 10.0425
13305 8.6079
13306 22.9544
13307 32.9969
13308 27.2583
13309 24.389
13310 12.9118
13311 25.8237
13312 37.3009
13313 32.9969
13314 22.9544
13315 21.5197
13316 10.0425
13317 35.8662
13318 94.6869
13319 30.1276
13320 28.693
13321 51.6474
13322 55.9513
13323 31.5623
13324 22.9544
13325 30.1276
13326 50.2127
13327 55.9513
13328 41.6048
13329 35.8662
13330 61.6899
13331 27.2583
13332 51.6474
13333 24.389
13334 27.2583
13335 87.5136
13336 25.8237
13337 12.9118
13338 63.1246
13339 25.8237
13340 10.0425
13341 20.0851
13342 101.86
13343 22.9544
13344 21.5197
13345 14.3465
13346 38.7355
13347 32.9969
13348 1.43465
13349 20.0851
13350 70.2978
13351 8.6079
13352 11.4772
13353 21.5197
13354 5.7386
13355 14.3465
13356 31.5623
13357 5.7386
13358 21.5197
13359 30.1276
13360 35.8662
13361 32.9969
13362 51.6474
13363 44.4741
13364 11.4772
13365 27.2583
13366 25.8237
13367 18.6504
13368 31.5623
13369 17.2158
13370 71.7325
13371 64.5592
13372 40.1702
13373 25.8237
13374 20.0851
13375 53.082
13376 57.386
13377 20.0851
13378 47.3434
13379 14.3465
13380 8.6079
13381 35.8662
13382 50.2127
13383 48.7781
13384 35.8662
13385 20.0851
13386 22.9544
13387 30.1276
13388 15.7811
13389 22.9544
13390 41.6048
13391 18.6504
13392 45.9088
13393 14.3465
13394 21.5197
13395 32.9969
13396 22.9544
13397 28.693
13398 15.7811
13399 10.0425
13400 18.6504
13401 53.082
13402 116.207
13403 80.3404
13404 43.0395
13405 45.9088
13406 40.1702
13407 22.9544
13408 53.082
13409 25.8237
13410 67.4286
13411 28.693
13412 2.8693
13413 25.8237
13414 20.0851
13415 22.9544
13416 83.2097
13417 32.9969
13418 31.5623
13419 4.30395
13420 31.5623
13421 28.693
13422 20.0851
13423 68.8632
13424 10.0425
13425 14.3465
13426 65.9939
13427 24.389
13428 4.30395
13429 15.7811
13430 25.8237
13431 50.2127
13432 53.082
13433 38.7355
13434 20.0851
13435 5.7386
13436 15.7811
13437 7.17325
13438 18.6504
13439 27.2583
13440 17.2158
13441 14.3465
13442 25.8237
13443 24.389
13444 14.3465
13445 22.9544
13446 14.3465
13447 12.9118
13448 43.0395
13449 10.0425
13450 32.9969
13451 88.9483
13452 27.2583
13453 30.1276
13454 40.1702
13455 22.9544
13456 34.4316
13457 55.9513
13458 27.2583
13459 87.5136
13460 32.9969
13461 18.6504
13462 58.8206
13463 96.1215
13464 10.0425
13465 20.0851
13466 34.4316
13467 20.0851
13468 14.3465
13469 18.6504
13470 22.9544
13471 47.3434
13472 100.425
13473 31.5623
13474 5.7386
13475 14.3465
13476 5.7386
13477 22.9544
13478 113.337
13479 22.9544
13480 22.9544
13481 14.3465
13482 53.082
13483 37.3009
13484 22.9544
13485 28.693
13486 12.9118
13487 17.2158
13488 5.7386
13489 24.389
13490 22.9544
13491 7.17325
13492 12.9118
13493 25.8237
13494 20.0851
13495 24.389
13496 30.1276
13497 32.9969
13498 10.0425
13499 44.4741
13500 25.8237
13501 40.1702
13502 34.4316
13503 22.9544
13504 37.3009
13505 44.4741
13506 47.3434
13507 34.4316
13508 43.0395
13509 14.3465
13510 15.7811
13511 32.9969
13512 14.3465
13513 63.1246
13514 114.772
13515 68.8632
13516 45.9088
13517 4.30395
13518 40.1702
13519 78.9057
13520 14.3465
13521 34.4316
13522 28.693
13523 30.1276
13524 14.3465
13525 34.4316
13526 43.0395
13527 55.9513
13528 37.3009
13529 21.5197
13530 30.1276
13531 60.2553
13532 65.9939
13533 48.7781
13534 76.0364
13535 34.4316
13536 21.5197
13537 44.4741
13538 41.6048
13539 32.9969
13540 60.2553
13541 97.5562
13542 44.4741
13543 5.7386
13544 18.6504
13545 28.693
13546 31.5623
13547 25.8237
13548 27.2583
13549 34.4316
13550 32.9969
13551 5.7386
13552 25.8237
13553 4.30395
13554 4.30395
13555 18.6504
13556 76.0364
13557 4.30395
13558 17.2158
13559 12.9118
13560 21.5197
13561 20.0851
13562 18.6504
13563 45.9088
13564 14.3465
13565 67.4286
13566 14.3465
13567 30.1276
13568 45.9088
13569 40.1702
13570 20.0851
13571 11.4772
13572 18.6504
13573 11.4772
13574 35.8662
13575 5.7386
13576 44.4741
13577 35.8662
13578 8.6079
13579 20.0851
13580 25.8237
13581 47.3434
13582 80.3404
13583 64.5592
13584 61.6899
13585 34.4316
13586 27.2583
13587 37.3009
13588 45.9088
13589 116.207
13590 54.5167
13591 32.9969
13592 44.4741
13593 48.7781
13594 55.9513
13595 50.2127
13596 40.1702
13597 48.7781
13598 64.5592
13599 20.0851
13600 31.5623
13601 10.0425
13602 48.7781
13603 37.3009
13604 14.3465
13605 22.9544
13606 34.4316
13607 30.1276
13608 25.8237
13609 35.8662
13610 38.7355
13611 7.17325
13612 17.2158
13613 38.7355
13614 11.4772
13615 32.9969
13616 25.8237
13617 37.3009
13618 17.2158
13619 15.7811
13620 14.3465
13621 10.0425
13622 41.6048
13623 45.9088
13624 80.3404
13625 22.9544
13626 4.30395
13627 22.9544
13628 63.1246
13629 31.5623
13630 22.9544
13631 41.6048
13632 2.8693
13633 55.9513
13634 60.2553
13635 96.1215
13636 30.1276
13637 5.7386
13638 14.3465
13639 18.6504
13640 27.2583
13641 18.6504
13642 30.1276
13643 27.2583
13644 41.6048
13645 31.5623
13646 35.8662
13647 5.7386
13648 34.4316
13649 4.30395
13650 25.8237
13651 18.6504
13652 17.2158
13653 7.17325
13654 27.2583
13655 74.6018
13656 15.7811
13657 22.9544
13658 40.1702
13659 25.8237
13660 54.5167
13661 24.389
13662 24.389
13663 5.7386
13664 35.8662
13665 14.3465
13666 14.3465
13667 32.9969
13668 12.9118
13669 31.5623
13670 35.8662
13671 45.9088
13672 21.5197
13673 34.4316
13674 18.6504
13675 48.7781
13676 5.7386
13677 21.5197
13678 32.9969
13679 14.3465
13680 43.0395
13681 11.4772
13682 25.8237
13683 21.5197
13684 24.389
13685 20.0851
13686 40.1702
13687 41.6048
13688 78.9057
13689 35.8662
13690 86.079
13691 67.4286
13692 30.1276
13693 25.8237
13694 31.5623
13695 10.0425
13696 43.0395
13697 80.3404
13698 18.6504
13699 27.2583
13700 64.5592
13701 28.693
13702 18.6504
13703 14.3465
13704 30.1276
13705 12.9118
13706 31.5623
13707 8.6079
13708 34.4316
13709 80.3404
13710 34.4316
13711 34.4316
13712 8.6079
13713 21.5197
13714 32.9969
13715 31.5623
13716 15.7811
13717 27.2583
13718 32.9969
13719 38.7355
13720 32.9969
13721 70.2978
13722 27.2583
13723 35.8662
13724 70.2978
13725 50.2127
13726 18.6504
13727 14.3465
13728 15.7811
13729 32.9969
13730 21.5197
13731 14.3465
13732 18.6504
13733 8.6079
13734 2.8693
13735 30.1276
13736 71.7325
13737 25.8237
13738 18.6504
13739 37.3009
13740 12.9118
13741 14.3465
13742 50.2127
13743 37.3009
13744 38.7355
13745 12.9118
13746 30.1276
13747 83.2097
13748 18.6504
13749 35.8662
13750 76.0364
13751 54.5167
13752 45.9088
13753 8.6079
13754 25.8237
13755 74.6018
13756 12.9118
13757 27.2583
13758 1.43465
13759 24.389
13760 28.693
13761 11.4772
13762 51.6474
13763 15.7811
13764 7.17325
13765 18.6504
13766 7.17325
13767 12.9118
13768 34.4316
13769 32.9969
13770 25.8237
13771 37.3009
13772 20.0851
13773 55.9513
13774 55.9513
13775 30.1276
13776 76.0364
13777 20.0851
13778 32.9969
13779 43.0395
13780 22.9544
13781 41.6048
13782 31.5623
13783 40.1702
13784 44.4741
13785 47.3434
13786 15.7811
13787 11.4772
13788 48.7781
13789 55.9513
13790 18.6504
13791 21.5197
13792 17.2158
13793 21.5197
13794 32.9969
13795 64.5592
13796 47.3434
13797 22.9544
13798 38.7355
13799 61.6899
13800 22.9544
13801 12.9118
13802 44.4741
13803 48.7781
13804 31.5623
13805 30.1276
13806 17.2158
13807 34.4316
13808 41.6048
13809 12.9118
13810 45.9088
13811 73.1671
13812 12.9118
13813 68.8632
13814 34.4316
13815 18.6504
13816 67.4286
13817 44.4741
13818 17.2158
13819 73.1671
13820 31.5623
13821 24.389
13822 35.8662
13823 28.693
13824 34.4316
13825 68.8632
13826 17.2158
13827 7.17325
13828 18.6504
13829 53.082
13830 38.7355
13831 10.0425
13832 35.8662
13833 27.2583
13834 25.8237
13835 25.8237
13836 5.7386
13837 24.389
13838 17.2158
13839 32.9969
13840 21.5197
13841 34.4316
13842 21.5197
13843 10.0425
13844 25.8237
13845 5.7386
13846 28.693
13847 88.9483
13848 28.693
13849 67.4286
13850 17.2158
13851 50.2127
13852 50.2127
13853 21.5197
13854 28.693
13855 14.3465
13856 20.0851
13857 4.30395
13858 28.693
13859 90.3829
13860 47.3434
13861 47.3434
13862 34.4316
13863 25.8237
13864 22.9544
13865 71.7325
13866 27.2583
13867 17.2158
13868 30.1276
13869 31.5623
13870 48.7781
13871 28.693
13872 61.6899
13873 37.3009
13874 48.7781
13875 25.8237
13876 21.5197
13877 43.0395
13878 91.8176
13879 70.2978
13880 24.389
13881 43.0395
13882 47.3434
13883 22.9544
13884 15.7811
13885 25.8237
13886 25.8237
13887 21.5197
13888 54.5167
13889 25.8237
13890 12.9118
13891 78.9057
13892 43.0395
13893 5.7386
13894 60.2553
13895 1.43465
13896 4.30395
13897 58.8206
13898 27.2583
13899 35.8662
13900 45.9088
13901 35.8662
13902 44.4741
13903 55.9513
13904 17.2158
13905 2.8693
13906 20.0851
13907 51.6474
13908 50.2127
13909 28.693
13910 5.7386
13911 7.17325
13912 27.2583
13913 58.8206
13914 18.6504
13915 24.389
13916 10.0425
13917 22.9544
13918 30.1276
13919 18.6504
13920 28.693
13921 21.5197
13922 25.8237
13923 24.389
13924 17.2158
13925 35.8662
13926 60.2553
13927 37.3009
13928 30.1276
13929 63.1246
13930 24.389
13931 12.9118
13932 15.7811
13933 25.8237
13934 22.9544
13935 22.9544
13936 28.693
13937 8.6079
13938 24.389
13939 18.6504
13940 22.9544
13941 50.2127
13942 78.9057
13943 51.6474
13944 44.4741
13945 12.9118
13946 25.8237
13947 17.2158
13948 43.0395
13949 86.079
13950 58.8206
13951 28.693
13952 11.4772
13953 7.17325
13954 48.7781
13955 67.4286
13956 18.6504
13957 17.2158
13958 12.9118
13959 15.7811
13960 38.7355
13961 61.6899
13962 20.0851
13963 50.2127
13964 25.8237
13965 5.7386
13966 35.8662
13967 15.7811
13968 90.3829
13969 30.1276
13970 38.7355
13971 27.2583
13972 44.4741
13973 11.4772
13974 25.8237
13975 25.8237
13976 45.9088
13977 22.9544
13978 38.7355
13979 25.8237
13980 15.7811
13981 30.1276
13982 2.8693
13983 4.30395
13984 31.5623
13985 11.4772
13986 7.17325
13987 32.9969
13988 68.8632
13989 4.30395
13990 14.3465
13991 15.7811
13992 40.1702
13993 7.17325
13994 17.2158
13995 63.1246
13996 28.693
13997 28.693
13998 12.9118
13999 25.8237
14000 12.9118
14001 12.9118
14002 48.7781
14003 20.0851
14004 25.8237
14005 17.2158
14006 5.7386
14007 22.9544
14008 55.9513
14009 32.9969
14010 41.6048
14011 28.693
14012 55.9513
14013 14.3465
14014 21.5197
14015 30.1276
14016 18.6504
14017 67.4286
14018 50.2127
14019 15.7811
14020 25.8237
14021 7.17325
14022 45.9088
14023 86.079
14024 63.1246
14025 27.2583
14026 12.9118
14027 14.3465
14028 10.0425
14029 45.9088
14030 14.3465
14031 5.7386
14032 31.5623
14033 32.9969
14034 35.8662
14035 37.3009
14036 35.8662
14037 32.9969
14038 21.5197
14039 25.8237
14040 2.8693
14041 20.0851
14042 10.0425
14043 20.0851
14044 12.9118
14045 10.0425
14046 43.0395
14047 43.0395
14048 28.693
14049 10.0425
14050 25.8237
14051 15.7811
14052 48.7781
14053 22.9544
14054 8.6079
14055 8.6079
14056 25.8237
14057 31.5623
14058 43.0395
14059 12.9118
14060 5.7386
14061 21.5197
14062 28.693
14063 22.9544
14064 5.7386
14065 4.30395
14066 8.6079
14067 18.6504
14068 8.6079
14069 12.9118
14070 12.9118
14071 25.8237
14072 18.6504
14073 51.6474
14074 47.3434
14075 15.7811
14076 15.7811
14077 12.9118
14078 41.6048
14079 11.4772
14080 11.4772
14081 25.8237
14082 27.2583
14083 20.0851
14084 50.2127
14085 14.3465
14086 5.7386
14087 17.2158
14088 63.1246
14089 47.3434
14090 37.3009
14091 21.5197
14092 25.8237
14093 38.7355
14094 28.693
14095 31.5623
14096 7.17325
14097 17.2158
14098 11.4772
14099 25.8237
14100 27.2583
14101 8.6079
14102 15.7811
14103 17.2158
14104 0
14105 8.6079
14106 32.9969
14107 20.0851
14108 10.0425
14109 25.8237
14110 2.8693
14111 14.3465
14112 25.8237
14113 15.7811
14114 12.9118
14115 2.8693
14116 7.17325
14117 17.2158
14118 28.693
14119 20.0851
14120 21.5197
14121 30.1276
14122 27.2583
14123 17.2158
14124 14.3465
14125 35.8662
14126 53.082
14127 4.30395
14128 11.4772
14129 27.2583
14130 41.6048
14131 27.2583
14132 8.6079
14133 24.389
14134 12.9118
14135 35.8662
14136 25.8237
14137 2.8693
14138 15.7811
14139 34.4316
14140 11.4772
14141 22.9544
14142 14.3465
14143 5.7386
14144 25.8237
14145 25.8237
14146 21.5197
14147 20.0851
14148 4.30395
14149 18.6504
14150 14.3465
14151 14.3465
14152 24.389
14153 34.4316
14154 24.389
14155 47.3434
14156 17.2158
14157 14.3465
14158 8.6079
14159 11.4772
14160 20.0851
14161 18.6504
14162 15.7811
14163 4.30395
14164 17.2158
14165 15.7811
14166 22.9544
14167 14.3465
14168 40.1702
14169 15.7811
14170 1.43465
14171 18.6504
14172 28.693
14173 10.0425
14174 15.7811
14175 25.8237
14176 31.5623
14177 41.6048
14178 30.1276
14179 55.9513
14180 14.3465
14181 22.9544
14182 40.1702
14183 15.7811
14184 12.9118
14185 103.295
14186 22.9544
14187 25.8237
14188 20.0851
14189 25.8237
14190 30.1276
14191 27.2583
14192 44.4741
14193 15.7811
14194 7.17325
14195 18.6504
14196 11.4772
14197 2.8693
14198 43.0395
14199 32.9969
14200 17.2158
14201 22.9544
14202 12.9118
14203 14.3465
14204 8.6079
14205 4.30395
14206 14.3465
14207 11.4772
14208 41.6048
14209 12.9118
14210 7.17325
14211 1.43465
14212 17.2158
14213 10.0425
14214 20.0851
14215 5.7386
14216 1.43465
14217 21.5197
14218 11.4772
14219 7.17325
14220 20.0851
14221 15.7811
14222 22.9544
14223 18.6504
14224 12.9118
14225 20.0851
14226 28.693
14227 15.7811
14228 24.389
14229 14.3465
14230 76.0364
14231 2.8693
14232 20.0851
14233 53.082
14234 41.6048
14235 21.5197
14236 8.6079
14237 31.5623
14238 17.2158
14239 12.9118
14240 1.43465
14241 31.5623
14242 32.9969
14243 48.7781
14244 21.5197
14245 71.7325
14246 24.389
14247 2.8693
14248 34.4316
14249 27.2583
14250 14.3465
14251 70.2978
14252 22.9544
14253 11.4772
14254 30.1276
14255 22.9544
14256 47.3434
14257 5.7386
14258 5.7386
14259 8.6079
14260 12.9118
14261 71.7325
14262 24.389
14263 22.9544
14264 32.9969
14265 17.2158
14266 31.5623
14267 35.8662
14268 25.8237
14269 10.0425
14270 32.9969
14271 15.7811
14272 8.6079
14273 18.6504
14274 10.0425
14275 12.9118
14276 5.7386
14277 7.17325
14278 12.9118
14279 32.9969
14280 31.5623
14281 37.3009
14282 22.9544
14283 7.17325
14284 5.7386
14285 18.6504
14286 12.9118
14287 28.693
14288 17.2158
14289 14.3465
14290 12.9118
14291 18.6504
14292 47.3434
14293 18.6504
14294 5.7386
14295 4.30395
14296 4.30395
14297 22.9544
14298 20.0851
14299 25.8237
14300 20.0851
14301 31.5623
14302 32.9969
14303 12.9118
14304 22.9544
14305 20.0851
14306 15.7811
14307 22.9544
14308 31.5623
14309 10.0425
14310 5.7386
14311 12.9118
14312 22.9544
14313 44.4741
14314 12.9118
14315 10.0425
14316 12.9118
14317 5.7386
14318 14.3465
14319 18.6504
14320 24.389
14321 11.4772
14322 8.6079
14323 32.9969
14324 30.1276
14325 24.389
14326 8.6079
14327 38.7355
14328 77.4711
14329 18.6504
14330 61.6899
14331 38.7355
14332 35.8662
14333 30.1276
14334 12.9118
14335 34.4316
14336 37.3009
14337 11.4772
14338 11.4772
14339 14.3465
14340 31.5623
14341 32.9969
14342 4.30395
14343 31.5623
14344 24.389
14345 34.4316
14346 15.7811
14347 40.1702
14348 14.3465
14349 17.2158
14350 34.4316
14351 40.1702
14352 25.8237
14353 28.693
14354 25.8237
14355 11.4772
14356 14.3465
14357 44.4741
14358 15.7811
14359 18.6504
14360 14.3465
14361 20.0851
14362 15.7811
14363 12.9118
14364 22.9544
14365 11.4772
14366 2.8693
14367 24.389
14368 7.17325
14369 8.6079
14370 21.5197
14371 8.6079
14372 10.0425
14373 27.2583
14374 12.9118
14375 11.4772
14376 12.9118
14377 12.9118
14378 7.17325
14379 27.2583
14380 17.2158
14381 1.43465
14382 21.5197
14383 32.9969
14384 34.4316
14385 22.9544
14386 15.7811
14387 34.4316
14388 30.1276
14389 35.8662
14390 21.5197
14391 12.9118
14392 47.3434
14393 37.3009
14394 18.6504
14395 22.9544
14396 17.2158
14397 17.2158
14398 22.9544
14399 7.17325
14400 2.8693
14401 25.8237
14402 17.2158
14403 21.5197
14404 21.5197
14405 5.7386
14406 14.3465
14407 17.2158
14408 37.3009
14409 20.0851
14410 20.0851
14411 2.8693
14412 34.4316
14413 24.389
14414 27.2583
14415 41.6048
14416 20.0851
14417 41.6048
14418 38.7355
14419 17.2158
14420 35.8662
14421 22.9544
14422 28.693
14423 15.7811
14424 8.6079
14425 8.6079
14426 8.6079
14427 12.9118
14428 7.17325
14429 4.30395
14430 30.1276
14431 74.6018
14432 21.5197
14433 31.5623
14434 12.9118
14435 40.1702
14436 28.693
14437 50.2127
14438 41.6048
14439 8.6079
14440 18.6504
14441 21.5197
14442 48.7781
14443 43.0395
14444 27.2583
14445 14.3465
14446 53.082
14447 12.9118
14448 2.8693
14449 7.17325
14450 17.2158
14451 17.2158
14452 8.6079
14453 18.6504
14454 45.9088
14455 30.1276
14456 41.6048
14457 51.6474
14458 41.6048
14459 4.30395
14460 17.2158
14461 18.6504
14462 24.389
14463 27.2583
14464 20.0851
14465 20.0851
14466 11.4772
14467 11.4772
14468 5.7386
14469 55.9513
14470 40.1702
14471 7.17325
14472 14.3465
14473 20.0851
14474 44.4741
14475 11.4772
14476 4.30395
14477 7.17325
14478 17.2158
14479 21.5197
14480 24.389
14481 22.9544
14482 61.6899
14483 32.9969
14484 24.389
14485 73.1671
14486 32.9969
14487 35.8662
14488 15.7811
14489 31.5623
14490 34.4316
14491 12.9118
14492 63.1246
14493 31.5623
14494 64.5592
14495 43.0395
14496 40.1702
14497 38.7355
14498 21.5197
14499 8.6079
14500 21.5197
14501 35.8662
14502 38.7355
14503 4.30395
14504 34.4316
14505 21.5197
14506 4.30395
14507 8.6079
14508 8.6079
14509 31.5623
14510 43.0395
14511 31.5623
14512 30.1276
14513 38.7355
14514 15.7811
14515 18.6504
14516 20.0851
14517 12.9118
14518 24.389
14519 10.0425
14520 37.3009
14521 15.7811
14522 8.6079
14523 47.3434
14524 14.3465
14525 4.30395
14526 4.30395
14527 5.7386
14528 7.17325
14529 35.8662
14530 10.0425
14531 14.3465
14532 21.5197
14533 11.4772
14534 10.0425
14535 43.0395
14536 17.2158
14537 12.9118
14538 28.693
14539 34.4316
14540 25.8237
14541 4.30395
14542 18.6504
14543 18.6504
14544 12.9118
14545 10.0425
14546 7.17325
14547 22.9544
14548 18.6504
14549 22.9544
14550 24.389
14551 12.9118
14552 21.5197
14553 11.4772
14554 17.2158
14555 8.6079
14556 11.4772
14557 14.3465
14558 4.30395
14559 27.2583
14560 22.9544
14561 83.2097
14562 5.7386
14563 53.082
14564 55.9513
14565 21.5197
14566 12.9118
14567 5.7386
14568 10.0425
14569 18.6504
14570 8.6079
14571 22.9544
14572 18.6504
14573 11.4772
14574 24.389
14575 81.775
14576 7.17325
14577 14.3465
14578 10.0425
14579 15.7811
14580 40.1702
14581 38.7355
14582 15.7811
14583 12.9118
14584 48.7781
14585 15.7811
14586 15.7811
14587 50.2127
14588 8.6079
14589 14.3465
14590 21.5197
14591 27.2583
14592 17.2158
14593 4.30395
14594 12.9118
14595 15.7811
14596 17.2158
14597 4.30395
14598 14.3465
14599 31.5623
14600 24.389
14601 15.7811
14602 34.4316
14603 4.30395
14604 5.7386
14605 27.2583
14606 50.2127
14607 5.7386
14608 14.3465
14609 20.0851
14610 17.2158
14611 24.389
14612 27.2583
14613 48.7781
14614 45.9088
14615 40.1702
14616 31.5623
14617 11.4772
14618 37.3009
14619 14.3465
14620 10.0425
14621 21.5197
14622 2.8693
14623 15.7811
14624 20.0851
14625 2.8693
14626 30.1276
14627 18.6504
14628 10.0425
14629 22.9544
14630 17.2158
14631 43.0395
14632 8.6079
14633 55.9513
14634 21.5197
14635 12.9118
14636 15.7811
14637 8.6079
14638 38.7355
14639 31.5623
14640 25.8237
14641 10.0425
14642 35.8662
14643 25.8237
14644 28.693
14645 10.0425
14646 64.5592
14647 20.0851
14648 7.17325
14649 5.7386
14650 43.0395
14651 17.2158
14652 35.8662
14653 15.7811
14654 8.6079
14655 47.3434
14656 15.7811
14657 77.4711
14658 53.082
14659 7.17325
14660 4.30395
14661 12.9118
14662 17.2158
14663 11.4772
14664 5.7386
14665 124.815
14666 21.5197
14667 21.5197
14668 28.693
14669 10.0425
14670 5.7386
14671 10.0425
14672 8.6079
14673 5.7386
14674 10.0425
14675 20.0851
14676 8.6079
14677 8.6079
14678 7.17325
14679 11.4772
14680 50.2127
14681 5.7386
14682 20.0851
14683 93.2522
14684 2.8693
14685 10.0425
14686 37.3009
14687 25.8237
14688 14.3465
14689 10.0425
14690 44.4741
14691 11.4772
14692 14.3465
14693 38.7355
14694 7.17325
14695 24.389
14696 2.8693
14697 1.43465
14698 25.8237
14699 2.8693
14700 37.3009
14701 43.0395
14702 47.3434
14703 30.1276
14704 7.17325
14705 31.5623
14706 17.2158
14707 58.8206
14708 32.9969
14709 14.3465
14710 47.3434
14711 40.1702
14712 24.389
14713 40.1702
14714 25.8237
14715 10.0425
14716 27.2583
14717 78.9057
14718 50.2127
14719 10.0425
14720 21.5197
14721 27.2583
14722 47.3434
14723 73.1671
14724 8.6079
14725 20.0851
14726 57.386
14727 34.4316
14728 18.6504
14729 20.0851
14730 11.4772
14731 35.8662
14732 32.9969
14733 7.17325
14734 2.8693
14735 35.8662
14736 47.3434
14737 30.1276
14738 31.5623
14739 24.389
14740 31.5623
14741 38.7355
14742 27.2583
14743 54.5167
14744 43.0395
14745 34.4316
14746 48.7781
14747 22.9544
14748 14.3465
14749 15.7811
14750 5.7386
14751 43.0395
14752 17.2158
14753 21.5197
14754 15.7811
14755 8.6079
14756 12.9118
14757 97.5562
14758 27.2583
14759 27.2583
14760 31.5623
14761 71.7325
14762 50.2127
14763 34.4316
14764 90.3829
14765 7.17325
14766 22.9544
14767 45.9088
14768 38.7355
14769 21.5197
14770 11.4772
14771 22.9544
14772 24.389
14773 31.5623
14774 25.8237
14775 7.17325
14776 15.7811
14777 43.0395
14778 21.5197
14779 27.2583
14780 38.7355
14781 22.9544
14782 47.3434
14783 22.9544
14784 14.3465
14785 12.9118
14786 34.4316
14787 43.0395
14788 37.3009
14789 94.6869
14790 50.2127
14791 45.9088
14792 43.0395
14793 30.1276
14794 87.5136
14795 139.161
14796 68.8632
14797 35.8662
14798 12.9118
14799 47.3434
14800 22.9544
14801 70.2978
14802 90.3829
14803 51.6474
14804 7.17325
14805 18.6504
14806 53.082
14807 44.4741
14808 10.0425
14809 31.5623
14810 51.6474
14811 21.5197
14812 44.4741
14813 15.7811
14814 32.9969
14815 7.17325
14816 73.1671
14817 21.5197
14818 12.9118
14819 51.6474
14820 51.6474
14821 20.0851
14822 11.4772
14823 10.0425
14824 48.7781
14825 24.389
14826 22.9544
14827 45.9088
14828 17.2158
14829 15.7811
14830 24.389
14831 34.4316
14832 18.6504
14833 14.3465
14834 50.2127
14835 28.693
14836 45.9088
14837 32.9969
14838 48.7781
14839 74.6018
14840 94.6869
14841 17.2158
14842 14.3465
14843 37.3009
14844 40.1702
14845 144.9
14846 44.4741
14847 41.6048
14848 44.4741
14849 17.2158
14850 83.2097
14851 41.6048
14852 64.5592
14853 41.6048
14854 18.6504
14855 14.3465
14856 21.5197
14857 10.0425
14858 17.2158
14859 94.6869
14860 43.0395
14861 21.5197
14862 25.8237
14863 18.6504
14864 50.2127
14865 18.6504
14866 21.5197
14867 27.2583
14868 4.30395
14869 48.7781
14870 25.8237
14871 30.1276
14872 60.2553
14873 21.5197
14874 10.0425
14875 20.0851
14876 34.4316
14877 43.0395
14878 76.0364
14879 34.4316
14880 5.7386
14881 40.1702
14882 90.3829
14883 24.389
14884 17.2158
14885 15.7811
14886 20.0851
14887 20.0851
14888 41.6048
14889 35.8662
14890 22.9544
14891 25.8237
14892 31.5623
14893 53.082
14894 47.3434
14895 44.4741
14896 32.9969
14897 50.2127
14898 63.1246
14899 27.2583
14900 18.6504
14901 45.9088
14902 12.9118
14903 7.17325
14904 5.7386
14905 38.7355
14906 44.4741
14907 5.7386
14908 17.2158
14909 86.079
14910 48.7781
14911 50.2127
14912 64.5592
14913 11.4772
14914 63.1246
14915 65.9939
14916 51.6474
14917 8.6079
14918 7.17325
14919 14.3465
14920 11.4772
14921 24.389
14922 10.0425
14923 11.4772
14924 97.5562
14925 53.082
14926 24.389
14927 35.8662
14928 8.6079
14929 43.0395
14930 74.6018
14931 51.6474
14932 38.7355
14933 1.43465
14934 17.2158
14935 18.6504
14936 21.5197
14937 14.3465
14938 51.6474
14939 81.775
14940 31.5623
14941 40.1702
14942 21.5197
14943 40.1702
14944 63.1246
14945 61.6899
14946 27.2583
14947 15.7811
14948 43.0395
14949 41.6048
14950 7.17325
14951 68.8632
14952 20.0851
14953 10.0425
14954 34.4316
14955 15.7811
14956 43.0395
14957 113.337
14958 41.6048
14959 40.1702
14960 41.6048
14961 32.9969
14962 24.389
14963 22.9544
14964 12.9118
14965 35.8662
14966 38.7355
14967 37.3009
14968 22.9544
14969 38.7355
14970 57.386
14971 37.3009
14972 34.4316
14973 47.3434
14974 40.1702
14975 63.1246
14976 48.7781
14977 37.3009
14978 40.1702
14979 24.389
14980 27.2583
14981 34.4316
14982 83.2097
14983 27.2583
14984 8.6079
14985 17.2158
14986 22.9544
14987 20.0851
14988 25.8237
14989 51.6474
14990 101.86
14991 32.9969
14992 4.30395
14993 12.9118
14994 14.3465
14995 40.1702
14996 48.7781
14997 24.389
14998 54.5167
14999 83.2097
15000 31.5623
15001 17.2158
15002 14.3465
15003 67.4286
15004 44.4741
15005 21.5197
15006 27.2583
15007 21.5197
15008 31.5623
15009 21.5197
15010 24.389
15011 50.2127
15012 8.6079
15013 30.1276
15014 78.9057
15015 12.9118
15016 47.3434
15017 130.553
15018 22.9544
15019 53.082
15020 21.5197
15021 18.6504
15022 25.8237
15023 22.9544
15024 25.8237
15025 8.6079
15026 24.389
15027 15.7811
15028 10.0425
15029 50.2127
15030 65.9939
15031 11.4772
15032 30.1276
15033 27.2583
15034 35.8662
15035 17.2158
15036 17.2158
15037 8.6079
15038 18.6504
15039 18.6504
15040 17.2158
15041 25.8237
15042 98.9908
15043 25.8237
15044 31.5623
15045 21.5197
15046 31.5623
15047 14.3465
15048 28.693
15049 32.9969
15050 41.6048
15051 90.3829
15052 27.2583
15053 17.2158
15054 47.3434
15055 17.2158
15056 30.1276
15057 88.9483
15058 60.2553
15059 31.5623
15060 31.5623
15061 17.2158
15062 34.4316
15063 107.599
15064 27.2583
15065 12.9118
15066 15.7811
15067 17.2158
15068 43.0395
15069 25.8237
15070 54.5167
15071 47.3434
15072 31.5623
15073 45.9088
15074 11.4772
15075 17.2158
15076 14.3465
15077 17.2158
15078 27.2583
15079 68.8632
15080 38.7355
15081 17.2158
15082 14.3465
15083 32.9969
15084 43.0395
15085 65.9939
15086 27.2583
15087 11.4772
15088 14.3465
15089 15.7811
15090 20.0851
15091 28.693
15092 53.082
15093 8.6079
15094 8.6079
15095 14.3465
15096 1.43465
15097 28.693
15098 80.3404
15099 18.6504
15100 11.4772
15101 41.6048
15102 35.8662
15103 44.4741
15104 30.1276
15105 31.5623
15106 41.6048
15107 20.0851
15108 25.8237
15109 54.5167
15110 41.6048
15111 35.8662
15112 15.7811
15113 10.0425
15114 31.5623
15115 53.082
15116 28.693
15117 22.9544
15118 48.7781
15119 12.9118
15120 34.4316
15121 8.6079
15122 11.4772
15123 14.3465
15124 86.079
15125 31.5623
15126 35.8662
15127 47.3434
15128 38.7355
15129 48.7781
15130 28.693
15131 24.389
15132 35.8662
15133 12.9118
15134 28.693
15135 24.389
15136 18.6504
15137 44.4741
15138 20.0851
15139 40.1702
15140 37.3009
15141 21.5197
15142 45.9088
15143 97.5562
15144 35.8662
15145 28.693
15146 38.7355
15147 41.6048
15148 18.6504
15149 97.5562
15150 70.2978
15151 25.8237
15152 34.4316
15153 114.772
15154 15.7811
15155 17.2158
15156 48.7781
15157 18.6504
15158 21.5197
15159 24.389
15160 64.5592
15161 27.2583
15162 21.5197
15163 18.6504
15164 7.17325
15165 7.17325
15166 10.0425
15167 12.9118
15168 40.1702
15169 12.9118
15170 14.3465
15171 24.389
15172 20.0851
15173 14.3465
15174 32.9969
15175 32.9969
15176 43.0395
15177 63.1246
15178 18.6504
15179 27.2583
15180 20.0851
15181 25.8237
15182 14.3465
15183 31.5623
15184 37.3009
15185 7.17325
15186 10.0425
15187 18.6504
15188 11.4772
15189 24.389
15190 25.8237
15191 11.4772
15192 20.0851
15193 21.5197
15194 12.9118
15195 31.5623
15196 40.1702
15197 15.7811
15198 17.2158
15199 32.9969
15200 30.1276
15201 77.4711
15202 21.5197
15203 28.693
15204 25.8237
15205 24.389
15206 5.7386
15207 25.8237
15208 4.30395
15209 17.2158
15210 12.9118
15211 4.30395
15212 27.2583
15213 70.2978
15214 28.693
15215 32.9969
15216 17.2158
15217 40.1702
15218 61.6899
15219 28.693
15220 1.43465
15221 0
15222 0
15223 147.769
15224 31.5623
15225 5.7386
15226 12.9118
15227 43.0395
15228 20.0851
15229 50.2127
15230 27.2583
15231 54.5167
15232 58.8206
15233 32.9969
15234 7.17325
15235 17.2158
15236 30.1276
15237 15.7811
15238 20.0851
15239 2.8693
15240 11.4772
15241 38.7355
15242 37.3009
15243 32.9969
15244 31.5623
15245 17.2158
15246 32.9969
15247 47.3434
15248 17.2158
15249 47.3434
15250 78.9057
15251 30.1276
15252 20.0851
15253 10.0425
15254 15.7811
15255 28.693
15256 47.3434
15257 15.7811
15258 22.9544
15259 45.9088
15260 40.1702
15261 18.6504
15262 14.3465
15263 31.5623
15264 15.7811
15265 11.4772
15266 15.7811
15267 7.17325
15268 15.7811
15269 37.3009
15270 31.5623
15271 18.6504
15272 54.5167
15273 76.0364
15274 41.6048
15275 20.0851
15276 32.9969
15277 20.0851
15278 32.9969
15279 10.0425
15280 18.6504
15281 14.3465
15282 17.2158
15283 22.9544
15284 15.7811
15285 18.6504
15286 12.9118
15287 11.4772
15288 10.0425
15289 17.2158
15290 20.0851
15291 63.1246
15292 43.0395
15293 22.9544
15294 50.2127
15295 32.9969
15296 4.30395
15297 0
15298 111.903
15299 40.1702
15300 1.43465
15301 12.9118
15302 10.0425
15303 18.6504
15304 35.8662
15305 61.6899
15306 31.5623
15307 22.9544
15308 48.7781
15309 34.4316
15310 20.0851
15311 40.1702
15312 24.389
15313 25.8237
15314 34.4316
15315 28.693
15316 15.7811
15317 18.6504
15318 17.2158
15319 35.8662
15320 14.3465
15321 14.3465
15322 12.9118
15323 10.0425
15324 0
15325 4.30395
15326 18.6504
15327 8.6079
15328 25.8237
15329 41.6048
15330 25.8237
15331 2.8693
15332 28.693
15333 2.8693
15334 8.6079
15335 15.7811
15336 28.693
15337 45.9088
15338 18.6504
15339 12.9118
15340 11.4772
15341 32.9969
15342 12.9118
15343 11.4772
15344 17.2158
15345 24.389
15346 48.7781
15347 51.6474
15348 40.1702
15349 7.17325
15350 15.7811
15351 21.5197
15352 30.1276
15353 37.3009
15354 5.7386
15355 12.9118
15356 35.8662
15357 51.6474
15358 32.9969
15359 21.5197
15360 34.4316
15361 27.2583
15362 43.0395
15363 20.0851
15364 40.1702
15365 28.693
15366 53.082
15367 25.8237
15368 7.17325
15369 27.2583
15370 51.6474
15371 45.9088
15372 31.5623
15373 4.30395
15374 25.8237
15375 21.5197
15376 25.8237
15377 22.9544
15378 21.5197
15379 14.3465
15380 73.1671
15381 22.9544
15382 12.9118
15383 11.4772
15384 18.6504
15385 11.4772
15386 10.0425
15387 12.9118
15388 17.2158
15389 7.17325
15390 22.9544
15391 8.6079
15392 4.30395
15393 12.9118
15394 28.693
15395 2.8693
15396 28.693
15397 15.7811
15398 14.3465
15399 14.3465
15400 11.4772
15401 30.1276
15402 41.6048
15403 17.2158
15404 35.8662
15405 20.0851
15406 31.5623
15407 21.5197
15408 15.7811
15409 55.9513
15410 24.389
15411 32.9969
15412 25.8237
15413 70.2978
15414 57.386
15415 17.2158
15416 58.8206
15417 18.6504
15418 5.7386
15419 25.8237
15420 15.7811
15421 41.6048
15422 40.1702
15423 8.6079
15424 17.2158
15425 35.8662
15426 28.693
15427 5.7386
15428 45.9088
15429 35.8662
15430 20.0851
15431 10.0425
15432 30.1276
15433 22.9544
15434 8.6079
15435 54.5167
15436 40.1702
15437 24.389
15438 74.6018
15439 24.389
15440 34.4316
15441 45.9088
15442 22.9544
15443 45.9088
15444 41.6048
15445 64.5592
15446 30.1276
15447 10.0425
15448 37.3009
15449 28.693
15450 17.2158
15451 34.4316
15452 27.2583
15453 14.3465
15454 25.8237
15455 10.0425
15456 48.7781
15457 22.9544
15458 34.4316
15459 21.5197
15460 22.9544
15461 21.5197
15462 27.2583
15463 5.7386
15464 47.3434
15465 24.389
15466 17.2158
15467 15.7811
15468 7.17325
15469 28.693
15470 15.7811
15471 22.9544
15472 5.7386
15473 5.7386
15474 54.5167
15475 18.6504
15476 4.30395
15477 5.7386
15478 35.8662
15479 50.2127
15480 70.2978
15481 14.3465
15482 20.0851
15483 18.6504
15484 22.9544
15485 34.4316
15486 48.7781
15487 55.9513
15488 2.8693
15489 5.7386
15490 37.3009
15491 12.9118
15492 21.5197
15493 10.0425
15494 24.389
15495 31.5623
15496 15.7811
15497 30.1276
15498 10.0425
15499 18.6504
15500 25.8237
15501 34.4316
15502 25.8237
15503 30.1276
15504 21.5197
15505 38.7355
15506 18.6504
15507 35.8662
15508 45.9088
15509 43.0395
15510 17.2158
15511 34.4316
15512 45.9088
15513 18.6504
15514 44.4741
15515 14.3465
15516 15.7811
15517 20.0851
15518 38.7355
15519 34.4316
15520 20.0851
15521 28.693
15522 5.7386
15523 27.2583
15524 77.4711
15525 31.5623
15526 67.4286
15527 47.3434
15528 51.6474
15529 45.9088
15530 27.2583
15531 31.5623
15532 35.8662
15533 86.079
15534 17.2158
15535 41.6048
15536 65.9939
15537 4.30395
15538 15.7811
15539 51.6474
15540 28.693
15541 44.4741
15542 8.6079
15543 24.389
15544 18.6504
15545 44.4741
15546 37.3009
15547 14.3465
15548 20.0851
15549 21.5197
15550 28.693
15551 24.389
15552 40.1702
15553 28.693
15554 47.3434
15555 50.2127
15556 32.9969
15557 22.9544
15558 10.0425
15559 30.1276
15560 25.8237
15561 32.9969
15562 14.3465
15563 27.2583
15564 21.5197
15565 7.17325
15566 22.9544
15567 60.2553
15568 55.9513
15569 27.2583
15570 5.7386
15571 24.389
15572 54.5167
15573 21.5197
15574 25.8237
15575 18.6504
15576 2.8693
15577 64.5592
15578 70.2978
15579 12.9118
15580 30.1276
15581 22.9544
15582 18.6504
15583 54.5167
15584 17.2158
15585 84.6443
15586 12.9118
15587 37.3009
15588 0
15589 17.2158
15590 10.0425
15591 21.5197
15592 60.2553
15593 38.7355
15594 25.8237
15595 15.7811
15596 31.5623
15597 27.2583
15598 21.5197
15599 30.1276
15600 11.4772
15601 14.3465
15602 54.5167
15603 32.9969
15604 64.5592
15605 37.3009
15606 63.1246
15607 35.8662
15608 37.3009
15609 10.0425
15610 22.9544
15611 54.5167
15612 40.1702
15613 5.7386
15614 18.6504
15615 27.2583
15616 58.8206
15617 58.8206
15618 28.693
15619 21.5197
15620 27.2583
15621 12.9118
15622 11.4772
15623 7.17325
15624 25.8237
15625 34.4316
15626 11.4772
15627 40.1702
15628 11.4772
15629 48.7781
15630 25.8237
15631 12.9118
15632 11.4772
15633 11.4772
15634 20.0851
15635 15.7811
15636 25.8237
15637 11.4772
15638 74.6018
15639 98.9908
15640 25.8237
15641 90.3829
15642 47.3434
15643 17.2158
15644 25.8237
15645 24.389
15646 27.2583
15647 67.4286
15648 18.6504
15649 38.7355
15650 48.7781
15651 4.30395
15652 25.8237
15653 45.9088
15654 50.2127
15655 24.389
15656 80.3404
15657 21.5197
15658 5.7386
15659 30.1276
15660 81.775
15661 28.693
15662 5.7386
15663 12.9118
15664 15.7811
15665 15.7811
15666 41.6048
15667 22.9544
15668 14.3465
15669 32.9969
15670 20.0851
15671 5.7386
15672 32.9969
15673 53.082
15674 47.3434
15675 24.389
15676 25.8237
15677 25.8237
15678 32.9969
15679 22.9544
15680 10.0425
15681 10.0425
15682 10.0425
15683 4.30395
15684 30.1276
15685 14.3465
15686 2.8693
15687 27.2583
15688 18.6504
15689 10.0425
15690 20.0851
15691 31.5623
15692 18.6504
15693 32.9969
15694 45.9088
15695 20.0851
15696 21.5197
15697 31.5623
15698 45.9088
15699 21.5197
15700 48.7781
15701 32.9969
15702 17.2158
15703 20.0851
15704 45.9088
15705 57.386
15706 24.389
15707 15.7811
15708 45.9088
15709 32.9969
15710 30.1276
15711 64.5592
15712 15.7811
15713 8.6079
15714 20.0851
15715 8.6079
15716 18.6504
15717 17.2158
15718 12.9118
15719 45.9088
15720 15.7811
15721 28.693
15722 17.2158
15723 21.5197
15724 14.3465
15725 47.3434
15726 28.693
15727 60.2553
15728 40.1702
15729 7.17325
15730 25.8237
15731 27.2583
15732 8.6079
15733 21.5197
15734 38.7355
15735 43.0395
15736 43.0395
15737 41.6048
15738 30.1276
15739 35.8662
15740 27.2583
15741 37.3009
15742 12.9118
15743 73.1671
15744 51.6474
15745 17.2158
15746 35.8662
15747 18.6504
15748 34.4316
15749 5.7386
15750 51.6474
15751 38.7355
15752 14.3465
15753 70.2978
15754 37.3009
15755 20.0851
15756 48.7781
15757 37.3009
15758 34.4316
15759 20.0851
15760 37.3009
15761 18.6504
15762 37.3009
15763 50.2127
15764 31.5623
15765 15.7811
15766 35.8662
15767 21.5197
15768 31.5623
15769 34.4316
15770 14.3465
15771 4.30395
15772 22.9544
15773 5.7386
15774 17.2158
15775 47.3434
15776 14.3465
15777 10.0425
15778 32.9969
15779 20.0851
15780 37.3009
15781 28.693
15782 31.5623
15783 44.4741
15784 21.5197
15785 14.3465
15786 14.3465
15787 21.5197
15788 37.3009
15789 54.5167
15790 17.2158
15791 15.7811
15792 22.9544
15793 31.5623
15794 32.9969
15795 17.2158
15796 12.9118
15797 35.8662
15798 77.4711
15799 28.693
15800 27.2583
15801 47.3434
15802 45.9088
15803 35.8662
15804 24.389
15805 14.3465
15806 25.8237
15807 27.2583
15808 18.6504
15809 53.082
15810 71.7325
15811 51.6474
15812 54.5167
15813 37.3009
15814 15.7811
15815 67.4286
15816 47.3434
15817 28.693
15818 32.9969
15819 15.7811
15820 31.5623
15821 38.7355
15822 84.6443
15823 15.7811
15824 5.7386
15825 14.3465
15826 24.389
15827 37.3009
15828 50.2127
15829 31.5623
15830 24.389
15831 21.5197
15832 20.0851
15833 14.3465
15834 17.2158
15835 54.5167
15836 27.2583
15837 34.4316
15838 38.7355
15839 22.9544
15840 34.4316
15841 30.1276
15842 15.7811
15843 24.389
15844 30.1276
15845 27.2583
15846 20.0851
15847 43.0395
15848 58.8206
15849 27.2583
15850 45.9088
15851 30.1276
15852 15.7811
15853 30.1276
15854 8.6079
15855 37.3009
15856 64.5592
15857 90.3829
15858 18.6504
15859 8.6079
15860 10.0425
15861 8.6079
15862 58.8206
15863 73.1671
15864 80.3404
15865 32.9969
15866 8.6079
15867 45.9088
15868 20.0851
15869 40.1702
15870 54.5167
15871 11.4772
15872 24.389
15873 24.389
15874 20.0851
15875 17.2158
15876 32.9969
15877 31.5623
15878 51.6474
15879 21.5197
15880 61.6899
15881 20.0851
15882 24.389
15883 14.3465
15884 17.2158
15885 32.9969
15886 45.9088
15887 51.6474
15888 14.3465
15889 14.3465
15890 20.0851
15891 12.9118
15892 27.2583
15893 15.7811
15894 8.6079
15895 37.3009
15896 78.9057
15897 25.8237
15898 34.4316
15899 48.7781
15900 37.3009
15901 31.5623
15902 31.5623
15903 25.8237
15904 22.9544
15905 32.9969
15906 65.9939
15907 17.2158
15908 25.8237
15909 25.8237
15910 21.5197
15911 14.3465
15912 5.7386
15913 21.5197
15914 51.6474
15915 28.693
15916 48.7781
15917 51.6474
15918 30.1276
15919 31.5623
15920 31.5623
15921 34.4316
15922 40.1702
15923 31.5623
15924 24.389
15925 43.0395
15926 17.2158
15927 11.4772
15928 58.8206
15929 57.386
15930 20.0851
15931 47.3434
15932 20.0851
15933 38.7355
15934 38.7355
15935 55.9513
15936 37.3009
15937 40.1702
15938 18.6504
15939 7.17325
15940 30.1276
15941 34.4316
15942 35.8662
15943 51.6474
15944 35.8662
15945 21.5197
15946 35.8662
15947 47.3434
15948 77.4711
15949 41.6048
15950 12.9118
15951 35.8662
15952 41.6048
15953 60.2553
15954 44.4741
15955 18.6504
15956 15.7811
15957 31.5623
15958 76.0364
15959 73.1671
15960 21.5197
15961 41.6048
15962 20.0851
15963 50.2127
15964 44.4741
15965 63.1246
15966 74.6018
15967 22.9544
15968 43.0395
15969 14.3465
15970 21.5197
15971 17.2158
15972 20.0851
15973 25.8237
15974 37.3009
15975 38.7355
15976 5.7386
15977 24.389
15978 20.0851
15979 25.8237
15980 41.6048
15981 28.693
15982 2.8693
15983 25.8237
15984 27.2583
15985 35.8662
15986 22.9544
15987 50.2127
15988 45.9088
15989 10.0425
15990 21.5197
15991 15.7811
15992 27.2583
15993 55.9513
15994 12.9118
15995 43.0395
15996 68.8632
15997 50.2127
15998 90.3829
15999 73.1671
16000 55.9513
16001 54.5167
16002 14.3465
16003 48.7781
16004 28.693
16005 12.9118
16006 28.693
16007 20.0851
16008 18.6504
16009 38.7355
16010 37.3009
16011 140.596
16012 57.386
16013 15.7811
16014 47.3434
16015 24.389
16016 55.9513
16017 40.1702
16018 37.3009
16019 38.7355
16020 11.4772
16021 30.1276
16022 70.2978
16023 37.3009
16024 76.0364
16025 31.5623
16026 15.7811
16027 96.1215
16028 21.5197
16029 5.7386
16030 8.6079
16031 47.3434
16032 34.4316
16033 14.3465
16034 50.2127
16035 34.4316
16036 77.4711
16037 34.4316
16038 4.30395
16039 31.5623
16040 11.4772
16041 20.0851
16042 76.0364
16043 48.7781
16044 17.2158
16045 10.0425
16046 4.30395
16047 24.389
16048 22.9544
16049 10.0425
16050 60.2553
16051 27.2583
16052 45.9088
16053 54.5167
16054 91.8176
16055 38.7355
16056 22.9544
16057 32.9969
16058 25.8237
16059 32.9969
16060 88.9483
16061 17.2158
16062 21.5197
16063 45.9088
16064 24.389
16065 18.6504
16066 24.389
16067 61.6899
16068 64.5592
16069 21.5197
16070 37.3009
16071 17.2158
16072 7.17325
16073 78.9057
16074 40.1702
16075 43.0395
16076 22.9544
16077 25.8237
16078 27.2583
16079 30.1276
16080 35.8662
16081 65.9939
16082 107.599
16083 18.6504
16084 80.3404
16085 53.082
16086 12.9118
16087 44.4741
16088 45.9088
16089 47.3434
16090 67.4286
16091 44.4741
16092 22.9544
16093 27.2583
16094 20.0851
16095 50.2127
16096 31.5623
16097 30.1276
16098 71.7325
16099 22.9544
16100 28.693
16101 22.9544
16102 28.693
16103 45.9088
16104 86.079
16105 116.207
16106 48.7781
16107 17.2158
16108 30.1276
16109 38.7355
16110 28.693
16111 24.389
16112 25.8237
16113 20.0851
16114 47.3434
16115 34.4316
16116 31.5623
16117 17.2158
16118 37.3009
16119 134.857
16120 41.6048
16121 10.0425
16122 5.7386
16123 15.7811
16124 34.4316
16125 91.8176
16126 17.2158
16127 35.8662
16128 55.9513
16129 21.5197
16130 24.389
16131 27.2583
16132 12.9118
16133 50.2127
16134 103.295
16135 27.2583
16136 24.389
16137 31.5623
16138 28.693
16139 74.6018
16140 7.17325
16141 14.3465
16142 53.082
16143 91.8176
16144 25.8237
16145 12.9118
16146 37.3009
16147 116.207
16148 25.8237
16149 10.0425
16150 78.9057
16151 116.207
16152 43.0395
16153 35.8662
16154 15.7811
16155 28.693
16156 130.553
16157 25.8237
16158 44.4741
16159 101.86
16160 47.3434
16161 38.7355
16162 40.1702
16163 24.389
16164 32.9969
16165 47.3434
16166 103.295
16167 47.3434
16168 37.3009
16169 25.8237
16170 124.815
16171 109.033
16172 71.7325
16173 7.17325
16174 20.0851
16175 111.903
16176 32.9969
16177 43.0395
16178 24.389
16179 60.2553
16180 86.079
16181 20.0851
16182 17.2158
16183 65.9939
16184 65.9939
16185 61.6899
16186 51.6474
16187 15.7811
16188 22.9544
16189 35.8662
16190 8.6079
16191 21.5197
16192 35.8662
16193 38.7355
16194 11.4772
16195 74.6018
16196 57.386
16197 30.1276
16198 21.5197
16199 14.3465
16200 7.17325
16201 25.8237
16202 15.7811
16203 11.4772
16204 7.17325
16205 14.3465
16206 53.082
16207 15.7811
16208 76.0364
16209 21.5197
16210 43.0395
16211 17.2158
16212 41.6048
16213 18.6504
16214 18.6504
16215 32.9969
16216 54.5167
16217 41.6048
16218 48.7781
16219 15.7811
16220 32.9969
16221 50.2127
16222 30.1276
16223 30.1276
16224 65.9939
16225 15.7811
16226 5.7386
16227 18.6504
16228 51.6474
16229 51.6474
16230 47.3434
16231 30.1276
16232 81.775
16233 45.9088
16234 15.7811
16235 37.3009
16236 30.1276
16237 83.2097
16238 50.2127
16239 58.8206
16240 35.8662
16241 24.389
16242 51.6474
16243 103.295
16244 106.164
16245 84.6443
16246 81.775
16247 78.9057
16248 20.0851
16249 25.8237
16250 53.082
16251 35.8662
16252 15.7811
16253 10.0425
16254 30.1276
16255 64.5592
16256 31.5623
16257 28.693
16258 57.386
16259 41.6048
16260 17.2158
16261 51.6474
16262 47.3434
16263 43.0395
16264 73.1671
16265 81.775
16266 37.3009
16267 30.1276
16268 57.386
16269 28.693
16270 38.7355
16271 28.693
16272 60.2553
16273 51.6474
16274 68.8632
16275 38.7355
16276 22.9544
16277 25.8237
16278 71.7325
16279 44.4741
16280 54.5167
16281 18.6504
16282 35.8662
16283 14.3465
16284 50.2127
16285 21.5197
16286 14.3465
16287 37.3009
16288 47.3434
16289 31.5623
16290 21.5197
16291 17.2158
16292 68.8632
16293 21.5197
16294 41.6048
16295 55.9513
16296 30.1276
16297 38.7355
16298 14.3465
16299 41.6048
16300 73.1671
16301 51.6474
16302 25.8237
16303 58.8206
16304 47.3434
16305 73.1671
16306 31.5623
16307 32.9969
16308 35.8662
16309 45.9088
16310 103.295
16311 25.8237
16312 43.0395
16313 28.693
16314 38.7355
16315 25.8237
16316 47.3434
16317 54.5167
16318 24.389
16319 14.3465
16320 34.4316
16321 70.2978
16322 1.43465
16323 57.386
16324 21.5197
16325 84.6443
16326 17.2158
16327 54.5167
16328 104.729
16329 22.9544
16330 60.2553
16331 31.5623
16332 50.2127
16333 7.17325
16334 44.4741
16335 65.9939
16336 63.1246
16337 87.5136
16338 45.9088
16339 71.7325
16340 38.7355
16341 18.6504
16342 38.7355
16343 43.0395
16344 27.2583
16345 31.5623
16346 22.9544
16347 41.6048
16348 101.86
16349 86.079
16350 80.3404
16351 43.0395
16352 68.8632
16353 86.079
16354 64.5592
16355 51.6474
16356 41.6048
16357 48.7781
16358 4.30395
16359 37.3009
16360 37.3009
16361 55.9513
16362 98.9908
16363 21.5197
16364 43.0395
16365 31.5623
16366 11.4772
16367 114.772
16368 51.6474
16369 47.3434
16370 51.6474
16371 98.9908
16372 84.6443
16373 48.7781
16374 60.2553
16375 32.9969
16376 31.5623
16377 22.9544
16378 27.2583
16379 17.2158
16380 17.2158
16381 74.6018
16382 54.5167
16383 32.9969
16384 47.3434
16385 61.6899
16386 67.4286
16387 65.9939
16388 78.9057
16389 51.6474
16390 34.4316
16391 64.5592
16392 24.389
16393 41.6048
16394 17.2158
16395 12.9118
16396 20.0851
16397 18.6504
16398 21.5197
16399 38.7355
16400 14.3465
16401 31.5623
16402 17.2158
16403 20.0851
16404 18.6504
16405 32.9969
16406 32.9969
16407 53.082
16408 134.857
16409 31.5623
16410 28.693
16411 30.1276
16412 22.9544
16413 91.8176
16414 15.7811
16415 44.4741
16416 41.6048
16417 43.0395
16418 55.9513
16419 60.2553
16420 50.2127
16421 50.2127
16422 17.2158
16423 28.693
16424 18.6504
16425 34.4316
16426 129.118
16427 8.6079
16428 32.9969
16429 126.249
16430 17.2158
16431 24.389
16432 35.8662
16433 15.7811
16434 37.3009
16435 24.389
16436 20.0851
16437 22.9544
16438 28.693
16439 17.2158
16440 113.337
16441 203.72
16442 25.8237
16443 18.6504
16444 24.389
16445 18.6504
16446 40.1702
16447 43.0395
16448 27.2583
16449 84.6443
16450 31.5623
16451 32.9969
16452 48.7781
16453 96.1215
16454 106.164
16455 51.6474
16456 58.8206
16457 50.2127
16458 78.9057
16459 32.9969
16460 37.3009
16461 73.1671
16462 104.729
16463 35.8662
16464 37.3009
16465 43.0395
16466 91.8176
16467 64.5592
16468 73.1671
16469 50.2127
16470 30.1276
16471 22.9544
16472 53.082
16473 30.1276
16474 84.6443
16475 53.082
16476 47.3434
16477 28.693
16478 18.6504
16479 28.693
16480 27.2583
16481 17.2158
16482 8.6079
16483 41.6048
16484 60.2553
16485 8.6079
16486 17.2158
16487 37.3009
16488 24.389
16489 27.2583
16490 27.2583
16491 37.3009
16492 11.4772
16493 44.4741
16494 77.4711
16495 30.1276
16496 5.7386
16497 11.4772
16498 61.6899
16499 43.0395
16500 63.1246
16501 20.0851
16502 21.5197
16503 31.5623
16504 21.5197
16505 47.3434
16506 111.903
16507 80.3404
16508 32.9969
16509 17.2158
16510 37.3009
16511 60.2553
16512 32.9969
16513 44.4741
16514 48.7781
16515 18.6504
16516 14.3465
16517 18.6504
16518 28.693
16519 40.1702
16520 55.9513
16521 47.3434
16522 45.9088
16523 50.2127
16524 8.6079
16525 43.0395
16526 48.7781
16527 48.7781
16528 37.3009
16529 27.2583
16530 127.684
16531 20.0851
16532 38.7355
16533 48.7781
16534 7.17325
16535 21.5197
16536 20.0851
16537 48.7781
16538 31.5623
16539 12.9118
16540 64.5592
16541 37.3009
16542 21.5197
16543 45.9088
16544 21.5197
16545 22.9544
16546 21.5197
16547 22.9544
16548 21.5197
16549 32.9969
16550 35.8662
16551 38.7355
16552 70.2978
16553 64.5592
16554 60.2553
16555 51.6474
16556 35.8662
16557 28.693
16558 44.4741
16559 101.86
16560 54.5167
16561 106.164
16562 44.4741
16563 24.389
16564 40.1702
16565 27.2583
16566 15.7811
16567 28.693
16568 17.2158
16569 54.5167
16570 14.3465
16571 15.7811
16572 21.5197
16573 37.3009
16574 43.0395
16575 61.6899
16576 32.9969
16577 18.6504
16578 80.3404
16579 35.8662
16580 30.1276
16581 41.6048
16582 50.2127
16583 28.693
16584 15.7811
16585 14.3465
16586 4.30395
16587 22.9544
16588 30.1276
16589 31.5623
16590 60.2553
16591 28.693
16592 34.4316
16593 20.0851
16594 51.6474
16595 64.5592
16596 28.693
16597 35.8662
16598 86.079
16599 91.8176
16600 41.6048
16601 38.7355
16602 35.8662
16603 76.0364
16604 64.5592
16605 22.9544
16606 35.8662
16607 37.3009
16608 86.079
16609 61.6899
16610 22.9544
16611 21.5197
16612 18.6504
16613 17.2158
16614 44.4741
16615 74.6018
16616 60.2553
16617 48.7781
16618 68.8632
16619 38.7355
16620 78.9057
16621 32.9969
16622 57.386
16623 31.5623
16624 21.5197
16625 50.2127
16626 20.0851
16627 21.5197
16628 24.389
16629 88.9483
16630 48.7781
16631 48.7781
16632 80.3404
16633 25.8237
16634 70.2978
16635 44.4741
16636 53.082
16637 47.3434
16638 64.5592
16639 53.082
16640 25.8237
16641 28.693
16642 48.7781
16643 25.8237
16644 20.0851
16645 28.693
16646 50.2127
16647 109.033
16648 12.9118
16649 31.5623
16650 41.6048
16651 111.903
16652 77.4711
16653 10.0425
16654 43.0395
16655 34.4316
16656 34.4316
16657 47.3434
16658 111.903
16659 76.0364
16660 34.4316
16661 73.1671
16662 60.2553
16663 67.4286
16664 41.6048
16665 4.30395
16666 35.8662
16667 37.3009
16668 17.2158
16669 10.0425
16670 18.6504
16671 38.7355
16672 76.0364
16673 73.1671
16674 50.2127
16675 30.1276
16676 28.693
16677 44.4741
16678 31.5623
16679 7.17325
16680 149.204
16681 50.2127
16682 17.2158
16683 15.7811
16684 31.5623
16685 43.0395
16686 146.334
16687 17.2158
16688 37.3009
16689 73.1671
16690 15.7811
16691 28.693
16692 88.9483
16693 37.3009
16694 57.386
16695 61.6899
16696 55.9513
16697 50.2127
16698 44.4741
16699 55.9513
16700 11.4772
16701 11.4772
16702 10.0425
16703 24.389
16704 47.3434
16705 44.4741
16706 50.2127
16707 53.082
16708 40.1702
16709 58.8206
16710 55.9513
16711 31.5623
16712 20.0851
16713 2.8693
16714 31.5623
16715 70.2978
16716 31.5623
16717 27.2583
16718 45.9088
16719 80.3404
16720 24.389
16721 34.4316
16722 20.0851
16723 44.4741
16724 144.9
16725 2.8693
16726 45.9088
16727 71.7325
16728 44.4741
16729 78.9057
16730 25.8237
16731 45.9088
16732 109.033
16733 37.3009
16734 24.389
16735 34.4316
16736 18.6504
16737 30.1276
16738 73.1671
16739 83.2097
16740 57.386
16741 126.249
16742 81.775
16743 50.2127
16744 54.5167
16745 50.2127
16746 18.6504
16747 38.7355
16748 12.9118
16749 28.693
16750 103.295
16751 47.3434
16752 58.8206
16753 78.9057
16754 40.1702
16755 28.693
16756 32.9969
16757 73.1671
16758 53.082
16759 32.9969
16760 48.7781
16761 63.1246
16762 51.6474
16763 83.2097
16764 124.815
16765 65.9939
16766 101.86
16767 37.3009
16768 54.5167
16769 32.9969
16770 169.289
16771 124.815
16772 41.6048
16773 41.6048
16774 30.1276
16775 25.8237
16776 35.8662
16777 27.2583
16778 90.3829
16779 34.4316
16780 80.3404
16781 34.4316
16782 162.115
16783 57.386
16784 7.17325
16785 27.2583
16786 32.9969
16787 24.389
16788 101.86
16789 57.386
16790 17.2158
16791 28.693
16792 61.6899
16793 45.9088
16794 21.5197
16795 34.4316
16796 21.5197
16797 30.1276
16798 7.17325
16799 14.3465
16800 18.6504
16801 35.8662
16802 40.1702
16803 37.3009
16804 30.1276
16805 11.4772
16806 10.0425
16807 17.2158
16808 43.0395
16809 47.3434
16810 117.641
16811 77.4711
16812 64.5592
16813 37.3009
16814 84.6443
16815 63.1246
16816 60.2553
16817 61.6899
16818 111.903
16819 43.0395
16820 44.4741
16821 25.8237
16822 51.6474
16823 27.2583
16824 18.6504
16825 8.6079
16826 10.0425
16827 114.772
16828 43.0395
16829 54.5167
16830 28.693
16831 78.9057
16832 11.4772
16833 50.2127
16834 65.9939
16835 37.3009
16836 25.8237
16837 55.9513
16838 83.2097
16839 51.6474
16840 53.082
16841 57.386
16842 27.2583
16843 15.7811
16844 17.2158
16845 80.3404
16846 14.3465
16847 78.9057
16848 90.3829
16849 21.5197
16850 14.3465
16851 28.693
16852 83.2097
16853 34.4316
16854 27.2583
16855 68.8632
16856 67.4286
16857 10.0425
16858 47.3434
16859 31.5623
16860 10.0425
16861 86.079
16862 64.5592
16863 17.2158
16864 24.389
16865 27.2583
16866 34.4316
16867 45.9088
16868 37.3009
16869 48.7781
16870 24.389
16871 24.389
16872 54.5167
16873 24.389
16874 31.5623
16875 48.7781
16876 54.5167
16877 17.2158
16878 65.9939
16879 61.6899
16880 30.1276
16881 31.5623
16882 51.6474
16883 30.1276
16884 41.6048
16885 78.9057
16886 144.9
16887 40.1702
16888 27.2583
16889 60.2553
16890 55.9513
16891 54.5167
16892 45.9088
16893 22.9544
16894 48.7781
16895 55.9513
16896 100.425
16897 183.635
16898 87.5136
16899 50.2127
16900 31.5623
16901 34.4316
16902 50.2127
16903 65.9939
16904 37.3009
16905 28.693
16906 41.6048
16907 54.5167
16908 68.8632
16909 35.8662
16910 103.295
16911 83.2097
16912 35.8662
16913 67.4286
16914 15.7811
16915 24.389
16916 57.386
16917 34.4316
16918 71.7325
16919 28.693
16920 50.2127
16921 20.0851
16922 18.6504
16923 35.8662
16924 48.7781
16925 40.1702
16926 48.7781
16927 97.5562
16928 64.5592
16929 31.5623
16930 15.7811
16931 17.2158
16932 31.5623
16933 30.1276
16934 22.9544
16935 25.8237
16936 34.4316
16937 144.9
16938 21.5197
16939 38.7355
16940 30.1276
16941 28.693
16942 74.6018
16943 84.6443
16944 84.6443
16945 58.8206
16946 18.6504
16947 35.8662
16948 50.2127
16949 47.3434
16950 91.8176
16951 28.693
16952 30.1276
16953 54.5167
16954 71.7325
16955 50.2127
16956 27.2583
16957 54.5167
16958 48.7781
16959 50.2127
16960 65.9939
16961 101.86
16962 30.1276
16963 31.5623
16964 47.3434
16965 17.2158
16966 48.7781
16967 177.897
16968 18.6504
16969 47.3434
16970 14.3465
16971 64.5592
16972 53.082
16973 12.9118
16974 18.6504
16975 18.6504
16976 14.3465
16977 21.5197
16978 37.3009
16979 15.7811
16980 10.0425
16981 34.4316
16982 14.3465
16983 17.2158
16984 18.6504
16985 31.5623
16986 27.2583
16987 24.389
16988 25.8237
16989 34.4316
16990 27.2583
16991 40.1702
16992 30.1276
16993 25.8237
16994 22.9544
16995 24.389
16996 80.3404
16997 154.942
16998 43.0395
16999 24.389
17000 175.027
17001 11.4772
17002 10.0425
17003 28.693
17004 15.7811
17005 41.6048
17006 94.6869
17007 71.7325
17008 34.4316
17009 28.693
17010 14.3465
17011 31.5623
17012 15.7811
17013 25.8237
17014 17.2158
17015 48.7781
17016 34.4316
17017 30.1276
17018 18.6504
17019 24.389
17020 14.3465
17021 24.389
17022 57.386
17023 18.6504
17024 45.9088
17025 12.9118
17026 11.4772
17027 27.2583
17028 38.7355
17029 50.2127
17030 117.641
17031 51.6474
17032 51.6474
17033 38.7355
17034 35.8662
17035 44.4741
17036 17.2158
17037 37.3009
17038 30.1276
17039 20.0851
17040 43.0395
17041 98.9908
17042 71.7325
17043 70.2978
17044 70.2978
17045 65.9939
17046 45.9088
17047 14.3465
17048 24.389
17049 41.6048
17050 25.8237
17051 40.1702
17052 83.2097
17053 15.7811
17054 21.5197
17055 47.3434
17056 40.1702
17057 31.5623
17058 30.1276
17059 43.0395
17060 31.5623
17061 18.6504
17062 25.8237
17063 17.2158
17064 34.4316
17065 53.082
17066 67.4286
17067 37.3009
17068 21.5197
17069 43.0395
17070 35.8662
17071 81.775
17072 24.389
17073 88.9483
17074 38.7355
17075 51.6474
17076 32.9969
17077 20.0851
17078 32.9969
17079 32.9969
17080 55.9513
17081 30.1276
17082 31.5623
17083 73.1671
17084 43.0395
17085 24.389
17086 38.7355
17087 38.7355
17088 103.295
17089 70.2978
17090 58.8206
17091 86.079
17092 40.1702
17093 35.8662
17094 27.2583
17095 17.2158
17096 58.8206
17097 21.5197
17098 12.9118
17099 15.7811
17100 5.7386
17101 58.8206
17102 70.2978
17103 83.2097
17104 73.1671
17105 1.43465
17106 106.164
17107 21.5197
17108 12.9118
17109 25.8237
17110 47.3434
17111 22.9544
17112 60.2553
17113 32.9969
17114 40.1702
17115 50.2127
17116 43.0395
17117 24.389
17118 11.4772
17119 21.5197
17120 22.9544
17121 63.1246
17122 93.2522
17123 12.9118
17124 22.9544
17125 20.0851
17126 47.3434
17127 94.6869
17128 55.9513
17129 34.4316
17130 113.337
17131 27.2583
17132 51.6474
17133 65.9939
17134 43.0395
17135 48.7781
17136 30.1276
17137 28.693
17138 31.5623
17139 48.7781
17140 14.3465
17141 41.6048
17142 34.4316
17143 77.4711
17144 27.2583
17145 15.7811
17146 31.5623
17147 31.5623
17148 28.693
17149 27.2583
17150 21.5197
17151 54.5167
17152 21.5197
17153 11.4772
17154 17.2158
17155 40.1702
17156 28.693
17157 17.2158
17158 17.2158
17159 41.6048
17160 53.082
17161 63.1246
17162 58.8206
17163 25.8237
17164 18.6504
17165 38.7355
17166 55.9513
17167 44.4741
17168 54.5167
17169 47.3434
17170 7.17325
17171 24.389
17172 68.8632
17173 18.6504
17174 53.082
17175 20.0851
17176 27.2583
17177 20.0851
17178 28.693
17179 14.3465
17180 11.4772
17181 21.5197
17182 28.693
17183 25.8237
17184 51.6474
17185 21.5197
17186 14.3465
17187 24.389
17188 74.6018
17189 24.389
17190 14.3465
17191 22.9544
17192 71.7325
17193 31.5623
17194 35.8662
17195 48.7781
17196 12.9118
17197 58.8206
17198 78.9057
17199 32.9969
17200 38.7355
17201 14.3465
17202 47.3434
17203 20.0851
17204 20.0851
17205 63.1246
17206 47.3434
17207 5.7386
17208 14.3465
17209 61.6899
17210 34.4316
17211 18.6504
17212 17.2158
17213 65.9939
17214 51.6474
17215 37.3009
17216 84.6443
17217 55.9513
17218 10.0425
17219 34.4316
17220 38.7355
17221 14.3465
17222 34.4316
17223 14.3465
17224 22.9544
17225 44.4741
17226 31.5623
17227 50.2127
17228 24.389
17229 30.1276
17230 34.4316
17231 25.8237
17232 10.0425
17233 71.7325
17234 81.775
17235 37.3009
17236 41.6048
17237 93.2522
17238 24.389
17239 7.17325
17240 60.2553
17241 60.2553
17242 40.1702
17243 28.693
17244 34.4316
17245 32.9969
17246 12.9118
17247 20.0851
17248 27.2583
17249 60.2553
17250 22.9544
17251 25.8237
17252 18.6504
17253 7.17325
17254 10.0425
17255 15.7811
17256 58.8206
17257 11.4772
17258 40.1702
17259 71.7325
17260 15.7811
17261 65.9939
17262 25.8237
17263 67.4286
17264 27.2583
17265 17.2158
17266 53.082
17267 77.4711
17268 20.0851
17269 31.5623
17270 40.1702
17271 17.2158
17272 14.3465
17273 24.389
17274 20.0851
17275 27.2583
17276 60.2553
17277 50.2127
17278 32.9969
17279 30.1276
17280 32.9969
17281 50.2127
17282 32.9969
17283 21.5197
17284 35.8662
17285 60.2553
17286 15.7811
17287 31.5623
17288 17.2158
17289 4.30395
17290 114.772
17291 45.9088
17292 12.9118
17293 27.2583
17294 37.3009
17295 48.7781
17296 53.082
17297 14.3465
17298 25.8237
17299 41.6048
17300 88.9483
17301 38.7355
17302 7.17325
17303 28.693
17304 21.5197
17305 34.4316
17306 96.1215
17307 12.9118
17308 2.8693
17309 18.6504
17310 31.5623
17311 18.6504
17312 22.9544
17313 32.9969
17314 55.9513
17315 34.4316
17316 126.249
17317 51.6474
17318 25.8237
17319 64.5592
17320 45.9088
17321 41.6048
17322 48.7781
17323 27.2583
17324 12.9118
17325 12.9118
17326 96.1215
17327 28.693
17328 43.0395
17329 40.1702
17330 113.337
17331 64.5592
17332 21.5197
17333 30.1276
17334 11.4772
17335 147.769
17336 45.9088
17337 106.164
17338 54.5167
17339 41.6048
17340 40.1702
17341 22.9544
17342 24.389
17343 24.389
17344 30.1276
17345 34.4316
17346 83.2097
17347 12.9118
17348 15.7811
17349 32.9969
17350 28.693
17351 22.9544
17352 41.6048
17353 57.386
17354 65.9939
17355 84.6443
17356 48.7781
17357 12.9118
17358 12.9118
17359 25.8237
17360 35.8662
17361 25.8237
17362 44.4741
17363 53.082
17364 119.076
17365 81.775
17366 55.9513
17367 27.2583
17368 31.5623
17369 55.9513
17370 32.9969
17371 91.8176
17372 48.7781
17373 41.6048
17374 24.389
17375 15.7811
17376 34.4316
17377 25.8237
17378 63.1246
17379 70.2978
17380 60.2553
17381 80.3404
17382 87.5136
17383 94.6869
17384 20.0851
17385 32.9969
17386 45.9088
17387 55.9513
17388 61.6899
17389 31.5623
17390 22.9544
17391 51.6474
17392 41.6048
17393 17.2158
17394 28.693
17395 28.693
17396 10.0425
17397 32.9969
17398 35.8662
17399 73.1671
17400 53.082
17401 7.17325
17402 47.3434
17403 11.4772
17404 14.3465
17405 24.389
17406 101.86
17407 30.1276
17408 35.8662
17409 106.164
17410 15.7811
17411 14.3465
17412 50.2127
17413 47.3434
17414 47.3434
17415 65.9939
17416 55.9513
17417 38.7355
17418 32.9969
17419 20.0851
17420 44.4741
17421 61.6899
17422 35.8662
17423 45.9088
17424 25.8237
17425 17.2158
17426 40.1702
17427 35.8662
17428 25.8237
17429 24.389
17430 37.3009
17431 40.1702
17432 31.5623
17433 25.8237
17434 47.3434
17435 87.5136
17436 41.6048
17437 40.1702
17438 53.082
17439 77.4711
17440 14.3465
17441 37.3009
17442 48.7781
17443 35.8662
17444 45.9088
17445 50.2127
17446 38.7355
17447 12.9118
17448 38.7355
17449 57.386
17450 17.2158
17451 18.6504
17452 17.2158
17453 81.775
17454 98.9908
17455 22.9544
17456 30.1276
17457 24.389
17458 76.0364
17459 18.6504
17460 12.9118
17461 25.8237
17462 22.9544
17463 24.389
17464 10.0425
17465 15.7811
17466 8.6079
17467 32.9969
17468 57.386
17469 53.082
17470 61.6899
17471 27.2583
17472 17.2158
17473 7.17325
17474 28.693
17475 32.9969
17476 17.2158
17477 100.425
17478 38.7355
17479 4.30395
17480 10.0425
17481 50.2127
17482 14.3465
17483 20.0851
17484 47.3434
17485 80.3404
17486 81.775
17487 28.693
17488 27.2583
17489 58.8206
17490 111.903
17491 20.0851
17492 21.5197
17493 51.6474
17494 28.693
17495 35.8662
17496 61.6899
17497 77.4711
17498 44.4741
17499 27.2583
17500 64.5592
17501 32.9969
17502 11.4772
17503 27.2583
17504 98.9908
17505 120.511
17506 22.9544
17507 28.693
17508 58.8206
17509 34.4316
17510 65.9939
17511 55.9513
17512 31.5623
17513 25.8237
17514 32.9969
17515 27.2583
17516 25.8237
17517 25.8237
17518 77.4711
17519 25.8237
17520 14.3465
17521 50.2127
17522 18.6504
17523 18.6504
17524 8.6079
17525 20.0851
17526 10.0425
17527 7.17325
17528 20.0851
17529 14.3465
17530 17.2158
17531 14.3465
17532 25.8237
17533 10.0425
17534 5.7386
17535 22.9544
17536 35.8662
17537 21.5197
17538 15.7811
17539 25.8237
17540 30.1276
17541 35.8662
17542 22.9544
17543 57.386
17544 30.1276
17545 25.8237
17546 15.7811
17547 28.693
17548 38.7355
17549 30.1276
17550 8.6079
17551 20.0851
17552 10.0425
17553 20.0851
17554 18.6504
17555 25.8237
17556 58.8206
17557 43.0395
17558 5.7386
17559 12.9118
17560 12.9118
17561 22.9544
17562 20.0851
17563 32.9969
17564 31.5623
17565 11.4772
17566 14.3465
17567 14.3465
17568 50.2127
17569 68.8632
17570 22.9544
17571 30.1276
17572 22.9544
17573 30.1276
17574 18.6504
17575 10.0425
17576 22.9544
17577 63.1246
17578 15.7811
17579 24.389
17580 48.7781
17581 35.8662
17582 47.3434
17583 71.7325
17584 11.4772
17585 54.5167
17586 24.389
17587 34.4316
17588 57.386
17589 11.4772
17590 47.3434
17591 40.1702
17592 88.9483
17593 68.8632
17594 30.1276
17595 20.0851
17596 30.1276
17597 28.693
17598 22.9544
17599 20.0851
17600 60.2553
17601 44.4741
17602 37.3009
17603 64.5592
17604 8.6079
17605 28.693
17606 18.6504
17607 14.3465
17608 18.6504
17609 30.1276
17610 28.693
17611 20.0851
17612 20.0851
17613 25.8237
17614 41.6048
17615 35.8662
17616 8.6079
17617 78.9057
17618 14.3465
17619 1.43465
17620 15.7811
17621 48.7781
17622 15.7811
17623 21.5197
17624 8.6079
17625 98.9908
17626 37.3009
17627 17.2158
17628 21.5197
17629 17.2158
17630 35.8662
17631 25.8237
17632 18.6504
17633 35.8662
17634 11.4772
17635 15.7811
17636 5.7386
17637 37.3009
17638 25.8237
17639 35.8662
17640 17.2158
17641 47.3434
17642 15.7811
17643 8.6079
17644 8.6079
17645 27.2583
17646 10.0425
17647 114.772
17648 30.1276
17649 0
17650 28.693
17651 11.4772
17652 37.3009
17653 24.389
17654 32.9969
17655 17.2158
17656 54.5167
17657 38.7355
17658 63.1246
17659 24.389
17660 18.6504
17661 37.3009
17662 17.2158
17663 2.8693
17664 8.6079
17665 12.9118
17666 30.1276
17667 32.9969
17668 20.0851
17669 12.9118
17670 21.5197
17671 27.2583
17672 31.5623
17673 20.0851
17674 12.9118
17675 22.9544
17676 15.7811
17677 31.5623
17678 53.082
17679 25.8237
17680 15.7811
17681 44.4741
17682 7.17325
17683 12.9118
17684 65.9939
17685 10.0425
17686 34.4316
17687 53.082
17688 14.3465
17689 65.9939
17690 25.8237
17691 18.6504
17692 28.693
17693 20.0851
17694 20.0851
17695 25.8237
17696 22.9544
17697 43.0395
17698 20.0851
17699 53.082
17700 28.693
17701 2.8693
17702 37.3009
17703 18.6504
17704 53.082
17705 68.8632
17706 15.7811
17707 21.5197
17708 25.8237
17709 22.9544
17710 22.9544
17711 65.9939
17712 38.7355
17713 37.3009
17714 55.9513
17715 30.1276
17716 7.17325
17717 8.6079
17718 11.4772
17719 20.0851
17720 8.6079
17721 30.1276
17722 31.5623
17723 55.9513
17724 32.9969
17725 27.2583
17726 21.5197
17727 43.0395
17728 21.5197
17729 45.9088
17730 32.9969
17731 76.0364
17732 60.2553
17733 24.389
17734 24.389
17735 40.1702
17736 15.7811
17737 21.5197
17738 45.9088
17739 40.1702
17740 50.2127
17741 12.9118
17742 34.4316
17743 15.7811
17744 71.7325
17745 41.6048
17746 14.3465
17747 11.4772
17748 38.7355
17749 31.5623
17750 80.3404
17751 54.5167
17752 18.6504
17753 41.6048
17754 32.9969
17755 50.2127
17756 76.0364
17757 5.7386
17758 35.8662
17759 34.4316
17760 18.6504
17761 18.6504
17762 14.3465
17763 12.9118
17764 30.1276
17765 44.4741
17766 60.2553
17767 58.8206
17768 18.6504
17769 27.2583
17770 17.2158
17771 57.386
17772 21.5197
17773 14.3465
17774 12.9118
17775 5.7386
17776 25.8237
17777 90.3829
17778 30.1276
17779 12.9118
17780 7.17325
17781 5.7386
17782 17.2158
17783 12.9118
17784 53.082
17785 22.9544
17786 43.0395
17787 30.1276
17788 14.3465
17789 34.4316
17790 22.9544
17791 38.7355
17792 17.2158
17793 32.9969
17794 63.1246
17795 32.9969
17796 8.6079
17797 84.6443
17798 45.9088
17799 44.4741
17800 65.9939
17801 34.4316
17802 48.7781
17803 32.9969
17804 21.5197
17805 21.5197
17806 32.9969
17807 45.9088
17808 48.7781
17809 53.082
17810 15.7811
17811 25.8237
17812 28.693
17813 100.425
17814 10.0425
17815 28.693
17816 44.4741
17817 32.9969
17818 37.3009
17819 27.2583
17820 25.8237
17821 14.3465
17822 21.5197
17823 20.0851
17824 27.2583
17825 18.6504
17826 41.6048
17827 37.3009
17828 15.7811
17829 55.9513
17830 47.3434
17831 35.8662
17832 65.9939
17833 80.3404
17834 63.1246
17835 41.6048
17836 34.4316
17837 21.5197
17838 18.6504
17839 60.2553
17840 51.6474
17841 57.386
17842 25.8237
17843 20.0851
17844 27.2583
17845 41.6048
17846 67.4286
17847 30.1276
17848 38.7355
17849 32.9969
17850 7.17325
17851 37.3009
17852 14.3465
17853 27.2583
17854 31.5623
17855 40.1702
17856 18.6504
17857 12.9118
17858 97.5562
17859 48.7781
17860 12.9118
17861 24.389
17862 76.0364
17863 30.1276
17864 15.7811
17865 12.9118
17866 48.7781
17867 53.082
17868 63.1246
17869 38.7355
17870 34.4316
17871 7.17325
17872 30.1276
17873 43.0395
17874 25.8237
17875 47.3434
17876 32.9969
17877 40.1702
17878 10.0425
17879 25.8237
17880 81.775
17881 47.3434
17882 10.0425
17883 21.5197
17884 44.4741
17885 27.2583
17886 41.6048
17887 28.693
17888 32.9969
17889 15.7811
17890 18.6504
17891 32.9969
17892 8.6079
17893 47.3434
17894 40.1702
17895 73.1671
17896 58.8206
17897 14.3465
17898 12.9118
17899 37.3009
17900 34.4316
17901 38.7355
17902 27.2583
17903 31.5623
17904 44.4741
17905 17.2158
17906 10.0425
17907 47.3434
17908 73.1671
17909 78.9057
17910 73.1671
17911 18.6504
17912 45.9088
17913 12.9118
17914 11.4772
17915 83.2097
17916 27.2583
17917 4.30395
17918 5.7386
17919 44.4741
17920 38.7355
17921 40.1702
17922 25.8237
17923 27.2583
17924 11.4772
17925 30.1276
17926 54.5167
17927 22.9544
17928 81.775
17929 41.6048
17930 35.8662
17931 100.425
17932 15.7811
17933 22.9544
17934 60.2553
17935 17.2158
17936 41.6048
17937 11.4772
17938 54.5167
17939 47.3434
17940 15.7811
17941 70.2978
17942 30.1276
17943 70.2978
17944 73.1671
17945 88.9483
17946 40.1702
17947 20.0851
17948 48.7781
17949 50.2127
17950 27.2583
17951 34.4316
17952 31.5623
17953 50.2127
17954 32.9969
17955 44.4741
17956 15.7811
17957 45.9088
17958 14.3465
17959 24.389
17960 58.8206
17961 64.5592
17962 43.0395
17963 57.386
17964 43.0395
17965 73.1671
17966 48.7781
17967 28.693
17968 41.6048
17969 28.693
17970 68.8632
17971 47.3434
17972 68.8632
17973 24.389
17974 40.1702
17975 20.0851
17976 50.2127
17977 20.0851
17978 12.9118
17979 126.249
17980 63.1246
17981 14.3465
17982 17.2158
17983 96.1215
17984 84.6443
17985 28.693
17986 28.693
17987 86.079
17988 38.7355
17989 30.1276
17990 18.6504
17991 14.3465
17992 25.8237
17993 38.7355
17994 98.9908
17995 5.7386
17996 24.389
17997 28.693
17998 15.7811
17999 77.4711
18000 44.4741
18001 25.8237
18002 48.7781
18003 21.5197
18004 30.1276
18005 31.5623
18006 55.9513
18007 40.1702
18008 74.6018
18009 51.6474
18010 15.7811
18011 25.8237
18012 27.2583
18013 20.0851
18014 17.2158
18015 12.9118
18016 8.6079
18017 15.7811
18018 41.6048
18019 34.4316
18020 41.6048
18021 18.6504
18022 27.2583
18023 15.7811
18024 43.0395
18025 18.6504
18026 74.6018
18027 96.1215
18028 8.6079
18029 24.389
18030 78.9057
18031 22.9544
18032 18.6504
18033 20.0851
18034 30.1276
18035 47.3434
18036 43.0395
18037 93.2522
18038 51.6474
18039 76.0364
18040 21.5197
18041 21.5197
18042 154.942
18043 47.3434
18044 97.5562
18045 45.9088
18046 41.6048
18047 25.8237
18048 38.7355
18049 28.693
18050 32.9969
18051 27.2583
18052 31.5623
18053 40.1702
18054 18.6504
18055 12.9118
18056 50.2127
18057 32.9969
18058 38.7355
18059 74.6018
18060 53.082
18061 35.8662
18062 20.0851
18063 20.0851
18064 31.5623
18065 27.2583
18066 50.2127
18067 55.9513
18068 21.5197
18069 34.4316
18070 8.6079
18071 2.8693
18072 14.3465
18073 11.4772
18074 8.6079
18075 65.9939
18076 25.8237
18077 12.9118
18078 24.389
18079 14.3465
18080 5.7386
18081 20.0851
18082 14.3465
18083 40.1702
18084 30.1276
18085 20.0851
18086 40.1702
18087 25.8237
18088 27.2583
18089 21.5197
18090 18.6504
18091 43.0395
18092 15.7811
18093 21.5197
18094 37.3009
18095 98.9908
18096 31.5623
18097 11.4772
18098 20.0851
18099 15.7811
18100 25.8237
18101 30.1276
18102 149.204
18103 18.6504
18104 20.0851
18105 25.8237
18106 14.3465
18107 55.9513
18108 91.8176
18109 60.2553
18110 31.5623
18111 32.9969
18112 68.8632
18113 11.4772
18114 25.8237
18115 31.5623
18116 15.7811
18117 24.389
18118 21.5197
18119 32.9969
18120 34.4316
18121 17.2158
18122 53.082
18123 74.6018
18124 31.5623
18125 28.693
18126 32.9969
18127 31.5623
18128 21.5197
18129 25.8237
18130 37.3009
18131 38.7355
18132 48.7781
18133 54.5167
18134 18.6504
18135 67.4286
18136 17.2158
18137 64.5592
18138 41.6048
18139 37.3009
18140 53.082
18141 30.1276
18142 31.5623
18143 77.4711
18144 32.9969
18145 28.693
18146 24.389
18147 7.17325
18148 60.2553
18149 53.082
18150 25.8237
18151 11.4772
18152 38.7355
18153 30.1276
18154 47.3434
18155 38.7355
18156 21.5197
18157 25.8237
18158 65.9939
18159 40.1702
18160 8.6079
18161 20.0851
18162 5.7386
18163 25.8237
18164 11.4772
18165 14.3465
18166 67.4286
18167 22.9544
18168 12.9118
18169 20.0851
18170 14.3465
18171 11.4772
18172 41.6048
18173 10.0425
18174 11.4772
18175 4.30395
18176 4.30395
18177 48.7781
18178 27.2583
18179 73.1671
18180 25.8237
18181 20.0851
18182 41.6048
18183 30.1276
18184 31.5623
18185 20.0851
18186 50.2127
18187 87.5136
18188 37.3009
18189 22.9544
18190 70.2978
18191 41.6048
18192 34.4316
18193 24.389
18194 41.6048
18195 28.693
18196 40.1702
18197 45.9088
18198 17.2158
18199 96.1215
18200 14.3465
18201 8.6079
18202 27.2583
18203 57.386
18204 11.4772
18205 21.5197
18206 27.2583
18207 8.6079
18208 17.2158
18209 25.8237
18210 37.3009
18211 14.3465
18212 8.6079
18213 11.4772
18214 15.7811
18215 14.3465
18216 68.8632
18217 28.693
18218 5.7386
18219 11.4772
18220 7.17325
18221 8.6079
18222 27.2583
18223 22.9544
18224 37.3009
18225 50.2127
18226 22.9544
18227 21.5197
18228 20.0851
18229 24.389
18230 31.5623
18231 65.9939
18232 28.693
18233 25.8237
18234 22.9544
18235 17.2158
18236 71.7325
18237 11.4772
18238 27.2583
18239 12.9118
18240 61.6899
18241 18.6504
18242 61.6899
18243 94.6869
18244 10.0425
18245 8.6079
18246 17.2158
18247 28.693
18248 55.9513
18249 57.386
18250 64.5592
18251 24.389
18252 37.3009
18253 50.2127
18254 51.6474
18255 34.4316
18256 51.6474
18257 41.6048
18258 97.5562
18259 55.9513
18260 25.8237
18261 45.9088
18262 27.2583
18263 43.0395
18264 57.386
18265 34.4316
18266 64.5592
18267 51.6474
18268 64.5592
18269 11.4772
18270 1.43465
18271 57.386
18272 84.6443
18273 43.0395
18274 43.0395
18275 21.5197
18276 35.8662
18277 50.2127
18278 14.3465
18279 21.5197
18280 15.7811
18281 7.17325
18282 40.1702
18283 63.1246
18284 70.2978
18285 35.8662
18286 18.6504
18287 0
18288 15.7811
18289 12.9118
18290 53.082
18291 14.3465
18292 10.0425
18293 27.2583
18294 20.0851
18295 31.5623
18296 21.5197
18297 22.9544
18298 32.9969
18299 55.9513
18300 43.0395
18301 10.0425
18302 37.3009
18303 25.8237
18304 31.5623
18305 14.3465
18306 18.6504
18307 17.2158
18308 15.7811
18309 73.1671
18310 37.3009
18311 32.9969
18312 34.4316
18313 5.7386
18314 15.7811
18315 28.693
18316 4.30395
18317 35.8662
18318 83.2097
18319 38.7355
18320 34.4316
18321 38.7355
18322 15.7811
18323 21.5197
18324 21.5197
18325 25.8237
18326 34.4316
18327 14.3465
18328 28.693
18329 51.6474
18330 32.9969
18331 67.4286
18332 17.2158
18333 54.5167
18334 38.7355
18335 77.4711
18336 35.8662
18337 22.9544
18338 54.5167
18339 58.8206
18340 55.9513
18341 78.9057
18342 27.2583
18343 31.5623
18344 12.9118
18345 34.4316
18346 20.0851
18347 35.8662
18348 35.8662
18349 37.3009
18350 57.386
18351 51.6474
18352 91.8176
18353 34.4316
18354 8.6079
18355 24.389
18356 67.4286
18357 11.4772
18358 21.5197
18359 17.2158
18360 11.4772
18361 77.4711
18362 31.5623
18363 4.30395
18364 34.4316
18365 14.3465
18366 24.389
18367 48.7781
18368 20.0851
18369 106.164
18370 20.0851
18371 2.8693
18372 24.389
18373 50.2127
18374 57.386
18375 38.7355
18376 20.0851
18377 11.4772
18378 17.2158
18379 55.9513
18380 51.6474
18381 34.4316
18382 51.6474
18383 28.693
18384 20.0851
18385 28.693
18386 31.5623
18387 53.082
18388 51.6474
18389 44.4741
18390 76.0364
18391 40.1702
18392 43.0395
18393 20.0851
18394 44.4741
18395 41.6048
18396 50.2127
18397 30.1276
18398 11.4772
18399 21.5197
18400 12.9118
18401 18.6504
18402 45.9088
18403 40.1702
18404 24.389
18405 98.9908
18406 61.6899
18407 27.2583
18408 50.2127
18409 58.8206
18410 28.693
18411 30.1276
18412 38.7355
18413 18.6504
18414 28.693
18415 24.389
18416 17.2158
18417 38.7355
18418 31.5623
18419 38.7355
18420 5.7386
18421 129.118
18422 37.3009
18423 17.2158
18424 14.3465
18425 30.1276
18426 54.5167
18427 50.2127
18428 41.6048
18429 28.693
18430 34.4316
18431 30.1276
18432 41.6048
18433 35.8662
18434 35.8662
18435 32.9969
18436 25.8237
18437 27.2583
18438 41.6048
18439 10.0425
18440 31.5623
18441 58.8206
18442 44.4741
18443 27.2583
18444 50.2127
18445 24.389
18446 55.9513
18447 27.2583
18448 35.8662
18449 28.693
18450 30.1276
18451 48.7781
18452 28.693
18453 57.386
18454 67.4286
18455 30.1276
18456 25.8237
18457 74.6018
18458 17.2158
18459 25.8237
18460 51.6474
18461 30.1276
18462 63.1246
18463 53.082
18464 14.3465
18465 10.0425
18466 61.6899
18467 24.389
18468 43.0395
18469 7.17325
18470 32.9969
18471 35.8662
18472 24.389
18473 58.8206
18474 7.17325
18475 4.30395
18476 10.0425
18477 32.9969
18478 44.4741
18479 25.8237
18480 34.4316
18481 50.2127
18482 37.3009
18483 84.6443
18484 38.7355
18485 31.5623
18486 87.5136
18487 37.3009
18488 58.8206
18489 67.4286
18490 71.7325
18491 30.1276
18492 51.6474
18493 47.3434
18494 100.425
18495 30.1276
18496 77.4711
18497 17.2158
18498 121.945
18499 21.5197
18500 10.0425
18501 12.9118
18502 8.6079
18503 15.7811
18504 21.5197
18505 5.7386
18506 22.9544
18507 27.2583
18508 27.2583
18509 20.0851
18510 14.3465
18511 17.2158
18512 53.082
18513 27.2583
18514 5.7386
18515 38.7355
18516 11.4772
18517 68.8632
18518 21.5197
18519 10.0425
18520 30.1276
18521 32.9969
18522 27.2583
18523 51.6474
18524 25.8237
18525 31.5623
18526 11.4772
18527 25.8237
18528 30.1276
18529 24.389
18530 22.9544
18531 28.693
18532 18.6504
18533 74.6018
18534 90.3829
18535 41.6048
18536 12.9118
18537 83.2097
18538 70.2978
18539 34.4316
18540 45.9088
18541 77.4711
18542 24.389
18543 34.4316
18544 48.7781
18545 34.4316
18546 57.386
18547 60.2553
18548 30.1276
18549 55.9513
18550 71.7325
18551 21.5197
18552 65.9939
18553 109.033
18554 25.8237
18555 30.1276
18556 43.0395
18557 21.5197
18558 57.386
18559 32.9969
18560 5.7386
18561 14.3465
18562 5.7386
18563 38.7355
18564 20.0851
18565 58.8206
18566 71.7325
18567 34.4316
18568 30.1276
18569 21.5197
18570 37.3009
18571 24.389
18572 43.0395
18573 20.0851
18574 17.2158
18575 54.5167
18576 87.5136
18577 12.9118
18578 20.0851
18579 24.389
18580 21.5197
18581 54.5167
18582 81.775
18583 38.7355
18584 34.4316
18585 21.5197
18586 51.6474
18587 18.6504
18588 91.8176
18589 70.2978
18590 54.5167
18591 5.7386
18592 27.2583
18593 67.4286
18594 91.8176
18595 64.5592
18596 43.0395
18597 28.693
18598 43.0395
18599 34.4316
18600 88.9483
18601 24.389
18602 17.2158
18603 120.511
18604 32.9969
18605 40.1702
18606 31.5623
18607 24.389
18608 77.4711
18609 65.9939
18610 74.6018
18611 47.3434
18612 116.207
18613 61.6899
18614 67.4286
18615 65.9939
18616 34.4316
18617 22.9544
18618 18.6504
18619 15.7811
18620 17.2158
18621 47.3434
18622 27.2583
18623 44.4741
18624 25.8237
18625 21.5197
18626 58.8206
18627 25.8237
18628 63.1246
18629 76.0364
18630 51.6474
18631 18.6504
18632 41.6048
18633 12.9118
18634 17.2158
18635 12.9118
18636 25.8237
18637 48.7781
18638 32.9969
18639 51.6474
18640 17.2158
18641 48.7781
18642 64.5592
18643 87.5136
18644 38.7355
18645 8.6079
18646 41.6048
18647 35.8662
18648 31.5623
18649 40.1702
18650 34.4316
18651 32.9969
18652 98.9908
18653 84.6443
18654 30.1276
18655 35.8662
18656 18.6504
18657 83.2097
18658 50.2127
18659 32.9969
18660 24.389
18661 30.1276
18662 7.17325
18663 27.2583
18664 20.0851
18665 37.3009
18666 61.6899
18667 24.389
18668 31.5623
18669 43.0395
18670 14.3465
18671 94.6869
18672 47.3434
18673 12.9118
18674 17.2158
18675 68.8632
18676 32.9969
18677 15.7811
18678 14.3465
18679 43.0395
18680 35.8662
18681 68.8632
18682 12.9118
18683 10.0425
18684 7.17325
18685 7.17325
18686 25.8237
18687 21.5197
18688 47.3434
18689 20.0851
18690 32.9969
18691 11.4772
18692 20.0851
18693 17.2158
18694 106.164
18695 4.30395
18696 20.0851
18697 34.4316
18698 27.2583
18699 37.3009
18700 7.17325
18701 27.2583
18702 15.7811
18703 25.8237
18704 45.9088
18705 28.693
18706 8.6079
18707 15.7811
18708 28.693
18709 63.1246
18710 28.693
18711 24.389
18712 15.7811
18713 31.5623
18714 24.389
18715 48.7781
18716 121.945
18717 55.9513
18718 40.1702
18719 53.082
18720 45.9088
18721 71.7325
18722 25.8237
18723 31.5623
18724 41.6048
18725 53.082
18726 31.5623
18727 31.5623
18728 64.5592
18729 61.6899
18730 51.6474
18731 24.389
18732 24.389
18733 21.5197
18734 28.693
18735 88.9483
18736 67.4286
18737 11.4772
18738 21.5197
18739 43.0395
18740 25.8237
18741 58.8206
18742 76.0364
18743 34.4316
18744 35.8662
18745 27.2583
18746 58.8206
18747 47.3434
18748 58.8206
18749 17.2158
18750 31.5623
18751 34.4316
18752 28.693
18753 64.5592
18754 43.0395
18755 48.7781
18756 60.2553
18757 91.8176
18758 20.0851
18759 18.6504
18760 143.465
18761 61.6899
18762 25.8237
18763 41.6048
18764 55.9513
18765 45.9088
18766 43.0395
18767 24.389
18768 14.3465
18769 12.9118
18770 12.9118
18771 54.5167
18772 35.8662
18773 101.86
18774 51.6474
18775 11.4772
18776 21.5197
18777 14.3465
18778 12.9118
18779 11.4772
18780 31.5623
18781 67.4286
18782 54.5167
18783 32.9969
18784 17.2158
18785 21.5197
18786 20.0851
18787 12.9118
18788 25.8237
18789 21.5197
18790 32.9969
18791 17.2158
18792 43.0395
18793 8.6079
18794 22.9544
18795 67.4286
18796 30.1276
18797 41.6048
18798 20.0851
18799 50.2127
18800 35.8662
18801 41.6048
18802 10.0425
18803 87.5136
18804 100.425
18805 25.8237
18806 50.2127
18807 54.5167
18808 64.5592
18809 40.1702
18810 30.1276
18811 37.3009
18812 43.0395
18813 53.082
18814 31.5623
18815 22.9544
18816 93.2522
18817 41.6048
18818 31.5623
18819 35.8662
18820 32.9969
18821 37.3009
18822 76.0364
18823 53.082
18824 90.3829
18825 53.082
18826 53.082
18827 71.7325
18828 60.2553
18829 45.9088
18830 55.9513
18831 74.6018
18832 20.0851
18833 41.6048
18834 24.389
18835 17.2158
18836 37.3009
18837 41.6048
18838 44.4741
18839 22.9544
18840 8.6079
18841 41.6048
18842 8.6079
18843 8.6079
18844 34.4316
18845 60.2553
18846 76.0364
18847 35.8662
18848 5.7386
18849 20.0851
18850 7.17325
18851 30.1276
18852 93.2522
18853 47.3434
18854 14.3465
18855 45.9088
18856 35.8662
18857 18.6504
18858 37.3009
18859 14.3465
18860 28.693
18861 35.8662
18862 22.9544
18863 28.693
18864 18.6504
18865 10.0425
18866 5.7386
18867 28.693
18868 41.6048
18869 15.7811
18870 0
18871 73.1671
18872 12.9118
18873 14.3465
18874 10.0425
18875 4.30395
18876 22.9544
18877 58.8206
18878 35.8662
18879 47.3434
18880 2.8693
18881 17.2158
18882 18.6504
18883 15.7811
18884 20.0851
18885 30.1276
18886 25.8237
18887 31.5623
18888 70.2978
18889 11.4772
18890 50.2127
18891 45.9088
18892 81.775
18893 68.8632
18894 51.6474
18895 11.4772
18896 17.2158
18897 4.30395
18898 24.389
18899 110.468
18900 35.8662
18901 41.6048
18902 18.6504
18903 68.8632
18904 5.7386
18905 24.389
18906 43.0395
18907 31.5623
18908 48.7781
18909 58.8206
18910 38.7355
18911 38.7355
18912 17.2158
18913 43.0395
18914 11.4772
18915 18.6504
18916 25.8237
18917 15.7811
18918 31.5623
18919 22.9544
18920 21.5197
18921 64.5592
18922 40.1702
18923 8.6079
18924 11.4772
18925 97.5562
18926 28.693
18927 44.4741
18928 32.9969
18929 80.3404
18930 34.4316
18931 48.7781
18932 20.0851
18933 8.6079
18934 35.8662
18935 18.6504
18936 21.5197
18937 61.6899
18938 45.9088
18939 8.6079
18940 63.1246
18941 45.9088
18942 20.0851
18943 7.17325
18944 88.9483
18945 40.1702
18946 25.8237
18947 24.389
18948 31.5623
18949 21.5197
18950 38.7355
18951 20.0851
18952 34.4316
18953 30.1276
18954 65.9939
18955 24.389
18956 7.17325
18957 17.2158
18958 14.3465
18959 11.4772
18960 53.082
18961 25.8237
18962 15.7811
18963 17.2158
18964 50.2127
18965 12.9118
18966 17.2158
18967 17.2158
18968 67.4286
18969 24.389
18970 15.7811
18971 14.3465
18972 22.9544
18973 17.2158
18974 30.1276
18975 63.1246
18976 21.5197
18977 18.6504
18978 17.2158
18979 8.6079
18980 20.0851
18981 14.3465
18982 12.9118
18983 32.9969
18984 43.0395
18985 17.2158
18986 11.4772
18987 55.9513
18988 27.2583
18989 71.7325
18990 24.389
18991 48.7781
18992 41.6048
18993 24.389
18994 30.1276
18995 12.9118
18996 47.3434
18997 17.2158
18998 24.389
18999 7.17325
19000 8.6079
19001 32.9969
19002 41.6048
19003 35.8662
19004 34.4316
19005 30.1276
19006 15.7811
19007 24.389
19008 10.0425
19009 15.7811
19010 28.693
19011 17.2158
19012 50.2127
19013 40.1702
19014 14.3465
19015 25.8237
19016 30.1276
19017 60.2553
19018 35.8662
19019 32.9969
19020 22.9544
19021 21.5197
19022 25.8237
19023 25.8237
19024 74.6018
19025 14.3465
19026 21.5197
19027 21.5197
19028 15.7811
19029 14.3465
19030 17.2158
19031 81.775
19032 53.082
19033 15.7811
19034 18.6504
19035 18.6504
19036 24.389
19037 34.4316
19038 24.389
19039 41.6048
19040 48.7781
19041 24.389
19042 32.9969
19043 27.2583
19044 34.4316
19045 11.4772
19046 34.4316
19047 45.9088
19048 35.8662
19049 14.3465
19050 37.3009
19051 17.2158
19052 71.7325
19053 34.4316
19054 12.9118
19055 24.389
19056 35.8662
19057 12.9118
19058 14.3465
19059 11.4772
19060 8.6079
19061 45.9088
19062 38.7355
19063 12.9118
19064 28.693
19065 7.17325
19066 30.1276
19067 34.4316
19068 35.8662
19069 61.6899
19070 20.0851
19071 32.9969
19072 31.5623
19073 31.5623
19074 37.3009
19075 30.1276
19076 31.5623
19077 86.079
19078 21.5197
19079 98.9908
19080 63.1246
19081 22.9544
19082 24.389
19083 15.7811
19084 31.5623
19085 30.1276
19086 17.2158
19087 94.6869
19088 44.4741
19089 17.2158
19090 22.9544
19091 25.8237
19092 32.9969
19093 24.389
19094 17.2158
19095 31.5623
19096 11.4772
19097 40.1702
19098 58.8206
19099 84.6443
19100 11.4772
19101 5.7386
19102 58.8206
19103 17.2158
19104 18.6504
19105 34.4316
19106 76.0364
19107 27.2583
19108 7.17325
19109 21.5197
19110 11.4772
19111 28.693
19112 31.5623
19113 14.3465
19114 15.7811
19115 12.9118
19116 27.2583
19117 21.5197
19118 22.9544
19119 28.693
19120 47.3434
19121 40.1702
19122 8.6079
19123 22.9544
19124 18.6504
19125 17.2158
19126 24.389
19127 31.5623
19128 47.3434
19129 48.7781
19130 35.8662
19131 31.5623
19132 10.0425
19133 41.6048
19134 14.3465
19135 7.17325
19136 32.9969
19137 12.9118
19138 10.0425
19139 43.0395
19140 10.0425
19141 58.8206
19142 119.076
19143 81.775
19144 27.2583
19145 15.7811
19146 40.1702
19147 45.9088
19148 25.8237
19149 31.5623
19150 14.3465
19151 18.6504
19152 31.5623
19153 31.5623
19154 43.0395
19155 28.693
19156 40.1702
19157 37.3009
19158 21.5197
19159 25.8237
19160 44.4741
19161 25.8237
19162 18.6504
19163 27.2583
19164 20.0851
19165 21.5197
19166 18.6504
19167 17.2158
19168 21.5197
19169 77.4711
19170 11.4772
19171 21.5197
19172 53.082
19173 37.3009
19174 11.4772
19175 20.0851
19176 12.9118
19177 34.4316
19178 8.6079
19179 24.389
19180 14.3465
19181 12.9118
19182 30.1276
19183 43.0395
19184 45.9088
19185 32.9969
19186 94.6869
19187 37.3009
19188 20.0851
19189 40.1702
19190 18.6504
19191 18.6504
19192 35.8662
19193 60.2553
19194 47.3434
19195 48.7781
19196 18.6504
19197 21.5197
19198 15.7811
19199 22.9544
19200 28.693
19201 15.7811
19202 15.7811
19203 32.9969
19204 38.7355
19205 31.5623
19206 35.8662
19207 67.4286
19208 50.2127
19209 31.5623
19210 53.082
19211 24.389
19212 27.2583
19213 119.076
19214 71.7325
19215 21.5197
19216 30.1276
19217 45.9088
19218 25.8237
19219 10.0425
19220 28.693
19221 45.9088
19222 27.2583
19223 86.079
19224 35.8662
19225 50.2127
19226 50.2127
19227 76.0364
19228 55.9513
19229 40.1702
19230 20.0851
19231 8.6079
19232 31.5623
19233 61.6899
19234 65.9939
19235 83.2097
19236 34.4316
19237 41.6048
19238 21.5197
19239 8.6079
19240 14.3465
19241 12.9118
19242 8.6079
19243 25.8237
19244 11.4772
19245 44.4741
19246 20.0851
19247 43.0395
19248 18.6504
19249 20.0851
19250 18.6504
19251 38.7355
19252 14.3465
19253 25.8237
19254 15.7811
19255 4.30395
19256 10.0425
19257 31.5623
19258 4.30395
19259 12.9118
19260 24.389
19261 12.9118
19262 7.17325
19263 2.8693
19264 44.4741
19265 34.4316
19266 57.386
19267 18.6504
19268 7.17325
19269 38.7355
19270 21.5197
19271 10.0425
19272 24.389
19273 7.17325
19274 22.9544
19275 20.0851
19276 34.4316
19277 18.6504
19278 32.9969
19279 45.9088
19280 27.2583
19281 38.7355
19282 40.1702
19283 25.8237
19284 35.8662
19285 60.2553
19286 34.4316
19287 98.9908
19288 76.0364
19289 61.6899
19290 45.9088
19291 47.3434
19292 44.4741
19293 11.4772
19294 34.4316
19295 15.7811
19296 83.2097
19297 24.389
19298 11.4772
19299 5.7386
19300 27.2583
19301 61.6899
19302 70.2978
19303 5.7386
19304 14.3465
19305 11.4772
19306 32.9969
19307 73.1671
19308 45.9088
19309 35.8662
19310 15.7811
19311 24.389
19312 20.0851
19313 24.389
19314 17.2158
19315 18.6504
19316 45.9088
19317 14.3465
19318 94.6869
19319 43.0395
19320 51.6474
19321 32.9969
19322 76.0364
19323 41.6048
19324 60.2553
19325 21.5197
19326 32.9969
19327 14.3465
19328 61.6899
19329 43.0395
19330 58.8206
19331 20.0851
19332 7.17325
19333 43.0395
19334 54.5167
19335 21.5197
19336 48.7781
19337 63.1246
19338 37.3009
19339 117.641
19340 40.1702
19341 24.389
19342 30.1276
19343 34.4316
19344 100.425
19345 74.6018
19346 106.164
19347 47.3434
19348 15.7811
19349 34.4316
19350 21.5197
19351 58.8206
19352 47.3434
19353 11.4772
19354 20.0851
19355 30.1276
19356 18.6504
19357 78.9057
19358 25.8237
19359 27.2583
19360 32.9969
19361 24.389
19362 32.9969
19363 48.7781
19364 63.1246
19365 47.3434
19366 47.3434
19367 38.7355
19368 54.5167
19369 24.389
19370 40.1702
19371 5.7386
19372 11.4772
19373 32.9969
19374 25.8237
19375 20.0851
19376 25.8237
19377 11.4772
19378 32.9969
19379 25.8237
19380 11.4772
19381 64.5592
19382 45.9088
19383 14.3465
19384 30.1276
19385 71.7325
19386 78.9057
19387 34.4316
19388 14.3465
19389 27.2583
19390 53.082
19391 76.0364
19392 91.8176
19393 41.6048
19394 50.2127
19395 41.6048
19396 21.5197
19397 68.8632
19398 103.295
19399 60.2553
19400 35.8662
19401 24.389
19402 32.9969
19403 48.7781
19404 25.8237
19405 11.4772
19406 60.2553
19407 55.9513
19408 34.4316
19409 48.7781
19410 22.9544
19411 43.0395
19412 48.7781
19413 41.6048
19414 28.693
19415 54.5167
19416 14.3465
19417 12.9118
19418 32.9969
19419 40.1702
19420 64.5592
19421 77.4711
19422 18.6504
19423 22.9544
19424 40.1702
19425 44.4741
19426 37.3009
19427 51.6474
19428 15.7811
19429 20.0851
19430 17.2158
19431 8.6079
19432 43.0395
19433 81.775
19434 14.3465
19435 24.389
19436 10.0425
19437 28.693
19438 35.8662
19439 24.389
19440 14.3465
19441 38.7355
19442 81.775
19443 57.386
19444 44.4741
19445 0
19446 51.6474
19447 21.5197
19448 0
19449 20.0851
19450 31.5623
19451 44.4741
19452 25.8237
19453 50.2127
19454 22.9544
19455 25.8237
19456 24.389
19457 10.0425
19458 78.9057
19459 31.5623
19460 24.389
19461 55.9513
19462 28.693
19463 14.3465
19464 78.9057
19465 30.1276
19466 40.1702
19467 21.5197
19468 18.6504
19469 38.7355
19470 57.386
19471 38.7355
19472 25.8237
19473 31.5623
19474 28.693
19475 54.5167
19476 21.5197
19477 7.17325
19478 28.693
19479 7.17325
19480 8.6079
19481 45.9088
19482 30.1276
19483 31.5623
19484 22.9544
19485 28.693
19486 32.9969
19487 18.6504
19488 22.9544
19489 17.2158
19490 7.17325
19491 45.9088
19492 27.2583
19493 31.5623
19494 58.8206
19495 31.5623
19496 4.30395
19497 4.30395
19498 30.1276
19499 73.1671
19500 27.2583
19501 44.4741
19502 2.8693
19503 21.5197
19504 31.5623
19505 18.6504
19506 58.8206
19507 27.2583
19508 27.2583
19509 28.693
19510 12.9118
19511 44.4741
19512 54.5167
19513 51.6474
19514 27.2583
19515 15.7811
19516 32.9969
19517 45.9088
19518 27.2583
19519 51.6474
19520 45.9088
19521 41.6048
19522 57.386
19523 27.2583
19524 1.43465
19525 10.0425
19526 40.1702
19527 1.43465
19528 20.0851
19529 53.082
19530 21.5197
19531 24.389
19532 7.17325
19533 40.1702
19534 27.2583
19535 20.0851
19536 28.693
19537 68.8632
19538 25.8237
19539 18.6504
19540 32.9969
19541 30.1276
19542 22.9544
19543 31.5623
19544 76.0364
19545 28.693
19546 5.7386
19547 34.4316
19548 25.8237
19549 28.693
19550 28.693
19551 18.6504
19552 48.7781
19553 68.8632
19554 37.3009
19555 30.1276
19556 74.6018
19557 34.4316
19558 11.4772
19559 24.389
19560 12.9118
19561 24.389
19562 18.6504
19563 30.1276
19564 21.5197
19565 31.5623
19566 24.389
19567 37.3009
19568 91.8176
19569 15.7811
19570 17.2158
19571 38.7355
19572 11.4772
19573 63.1246
19574 7.17325
19575 11.4772
19576 45.9088
19577 40.1702
19578 37.3009
19579 27.2583
19580 47.3434
19581 32.9969
19582 14.3465
19583 21.5197
19584 30.1276
19585 51.6474
19586 31.5623
19587 41.6048
19588 25.8237
19589 35.8662
19590 25.8237
19591 20.0851
19592 17.2158
19593 27.2583
19594 24.389
19595 24.389
19596 21.5197
19597 7.17325
19598 60.2553
19599 25.8237
19600 7.17325
19601 24.389
19602 14.3465
19603 30.1276
19604 17.2158
19605 32.9969
19606 51.6474
19607 45.9088
19608 14.3465
19609 25.8237
19610 41.6048
19611 21.5197
19612 28.693
19613 30.1276
19614 40.1702
19615 45.9088
19616 32.9969
19617 31.5623
19618 63.1246
19619 34.4316
19620 45.9088
19621 44.4741
19622 12.9118
19623 30.1276
19624 15.7811
19625 34.4316
19626 18.6504
19627 76.0364
19628 88.9483
19629 21.5197
19630 74.6018
19631 34.4316
19632 20.0851
19633 28.693
19634 21.5197
19635 28.693
19636 18.6504
19637 25.8237
19638 21.5197
19639 14.3465
19640 20.0851
19641 20.0851
19642 11.4772
19643 22.9544
19644 10.0425
19645 22.9544
19646 64.5592
19647 37.3009
19648 64.5592
19649 38.7355
19650 34.4316
19651 76.0364
19652 53.082
19653 25.8237
19654 21.5197
19655 12.9118
19656 45.9088
19657 107.599
19658 84.6443
19659 12.9118
19660 40.1702
19661 17.2158
19662 53.082
19663 43.0395
19664 27.2583
19665 51.6474
19666 15.7811
19667 50.2127
19668 38.7355
19669 43.0395
19670 43.0395
19671 22.9544
19672 21.5197
19673 54.5167
19674 40.1702
19675 18.6504
19676 17.2158
19677 48.7781
19678 11.4772
19679 10.0425
19680 14.3465
19681 31.5623
19682 34.4316
19683 17.2158
19684 55.9513
19685 50.2127
19686 22.9544
19687 8.6079
19688 30.1276
19689 27.2583
19690 20.0851
19691 41.6048
19692 21.5197
19693 28.693
19694 30.1276
19695 40.1702
19696 31.5623
19697 27.2583
19698 48.7781
19699 64.5592
19700 44.4741
19701 15.7811
19702 58.8206
19703 30.1276
19704 7.17325
19705 21.5197
19706 44.4741
19707 5.7386
19708 47.3434
19709 14.3465
19710 18.6504
19711 15.7811
19712 0
19713 35.8662
19714 70.2978
19715 44.4741
19716 48.7781
19717 0
19718 31.5623
19719 28.693
19720 38.7355
19721 17.2158
19722 24.389
19723 22.9544
19724 120.511
19725 8.6079
19726 45.9088
19727 84.6443
19728 55.9513
19729 48.7781
19730 10.0425
19731 15.7811
19732 53.082
19733 35.8662
19734 31.5623
19735 8.6079
19736 27.2583
19737 20.0851
19738 57.386
19739 31.5623
19740 109.033
19741 53.082
19742 28.693
19743 31.5623
19744 31.5623
19745 78.9057
19746 18.6504
19747 27.2583
19748 65.9939
19749 28.693
19750 64.5592
19751 54.5167
19752 4.30395
19753 14.3465
19754 18.6504
19755 31.5623
19756 38.7355
19757 15.7811
19758 83.2097
19759 50.2127
19760 18.6504
19761 57.386
19762 34.4316
19763 43.0395
19764 30.1276
19765 31.5623
19766 24.389
19767 60.2553
19768 50.2127
19769 15.7811
19770 27.2583
19771 30.1276
19772 14.3465
19773 43.0395
19774 55.9513
19775 37.3009
19776 21.5197
19777 2.8693
19778 17.2158
19779 21.5197
19780 24.389
19781 11.4772
19782 38.7355
19783 27.2583
19784 21.5197
19785 32.9969
19786 14.3465
19787 40.1702
19788 18.6504
19789 32.9969
19790 136.292
19791 15.7811
19792 18.6504
19793 37.3009
19794 48.7781
19795 41.6048
19796 48.7781
19797 57.386
19798 41.6048
19799 20.0851
19800 30.1276
19801 51.6474
19802 34.4316
19803 35.8662
19804 32.9969
19805 31.5623
19806 45.9088
19807 54.5167
19808 30.1276
19809 20.0851
19810 35.8662
19811 21.5197
19812 20.0851
19813 44.4741
19814 54.5167
19815 12.9118
19816 31.5623
19817 1.43465
19818 21.5197
19819 55.9513
19820 8.6079
19821 25.8237
19822 51.6474
19823 30.1276
19824 30.1276
19825 18.6504
19826 31.5623
19827 21.5197
19828 17.2158
19829 12.9118
19830 32.9969
19831 41.6048
19832 18.6504
19833 35.8662
19834 51.6474
19835 8.6079
19836 18.6504
19837 22.9544
19838 28.693
19839 51.6474
19840 30.1276
19841 58.8206
19842 32.9969
19843 68.8632
19844 41.6048
19845 40.1702
19846 17.2158
19847 47.3434
19848 94.6869
19849 48.7781
19850 30.1276
19851 43.0395
19852 25.8237
19853 14.3465
19854 44.4741
19855 51.6474
19856 14.3465
19857 31.5623
19858 15.7811
19859 45.9088
19860 35.8662
19861 18.6504
19862 45.9088
19863 30.1276
19864 21.5197
19865 14.3465
19866 38.7355
19867 22.9544
19868 91.8176
19869 21.5197
19870 24.389
19871 87.5136
19872 30.1276
19873 63.1246
19874 53.082
19875 81.775
19876 34.4316
19877 44.4741
19878 54.5167
19879 30.1276
19880 12.9118
19881 11.4772
19882 24.389
19883 11.4772
19884 21.5197
19885 27.2583
19886 53.082
19887 37.3009
19888 17.2158
19889 28.693
19890 10.0425
19891 28.693
19892 10.0425
19893 12.9118
19894 73.1671
19895 64.5592
19896 14.3465
19897 15.7811
19898 12.9118
19899 18.6504
19900 15.7811
19901 21.5197
19902 35.8662
19903 43.0395
19904 111.903
19905 10.0425
19906 2.8693
19907 35.8662
19908 17.2158
19909 11.4772
19910 30.1276
19911 40.1702
19912 35.8662
19913 44.4741
19914 28.693
19915 10.0425
19916 94.6869
19917 43.0395
19918 5.7386
19919 32.9969
19920 57.386
19921 73.1671
19922 27.2583
19923 28.693
19924 121.945
19925 30.1276
19926 14.3465
19927 20.0851
19928 22.9544
19929 25.8237
19930 11.4772
19931 22.9544
19932 15.7811
19933 27.2583
19934 44.4741
19935 35.8662
19936 24.389
19937 44.4741
19938 28.693
19939 98.9908
19940 17.2158
19941 8.6079
19942 100.425
19943 34.4316
19944 2.8693
19945 50.2127
19946 77.4711
19947 28.693
19948 10.0425
19949 14.3465
19950 32.9969
19951 12.9118
19952 91.8176
19953 28.693
19954 7.17325
19955 20.0851
19956 77.4711
19957 28.693
19958 15.7811
19959 57.386
19960 77.4711
19961 21.5197
19962 12.9118
19963 40.1702
19964 25.8237
19965 24.389
19966 8.6079
19967 34.4316
19968 24.389
19969 24.389
19970 28.693
19971 18.6504
19972 4.30395
19973 24.389
19974 48.7781
19975 76.0364
19976 64.5592
19977 21.5197
19978 107.599
19979 48.7781
19980 15.7811
19981 31.5623
19982 30.1276
19983 18.6504
19984 37.3009
19985 28.693
19986 15.7811
19987 47.3434
19988 15.7811
19989 12.9118
19990 10.0425
19991 31.5623
19992 21.5197
19993 22.9544
19994 32.9969
19995 21.5197
19996 32.9969
19997 78.9057
19998 67.4286
19999 22.9544
20000 37.3009
20001 38.7355
20002 54.5167
20003 45.9088
20004 41.6048
20005 68.8632
20006 24.389
20007 14.3465
20008 25.8237
20009 41.6048
20010 40.1702
20011 43.0395
20012 58.8206
20013 41.6048
20014 15.7811
20015 22.9544
20016 12.9118
20017 106.164
20018 60.2553
20019 18.6504
20020 21.5197
20021 54.5167
20022 44.4741
20023 15.7811
20024 24.389
20025 21.5197
20026 22.9544
20027 50.2127
20028 4.30395
20029 10.0425
20030 63.1246
20031 15.7811
20032 35.8662
20033 4.30395
20034 20.0851
20035 47.3434
20036 31.5623
20037 47.3434
20038 4.30395
20039 15.7811
20040 61.6899
20041 22.9544
20042 21.5197
20043 24.389
20044 18.6504
20045 44.4741
20046 20.0851
20047 53.082
20048 44.4741
20049 27.2583
20050 37.3009
20051 55.9513
20052 7.17325
20053 15.7811
20054 24.389
20055 37.3009
20056 44.4741
20057 25.8237
20058 41.6048
20059 18.6504
20060 48.7781
20061 68.8632
20062 20.0851
20063 40.1702
20064 31.5623
20065 24.389
20066 20.0851
20067 37.3009
20068 67.4286
20069 37.3009
20070 28.693
20071 28.693
20072 76.0364
20073 34.4316
20074 37.3009
20075 12.9118
20076 10.0425
20077 51.6474
20078 70.2978
20079 11.4772
20080 34.4316
20081 61.6899
20082 25.8237
20083 27.2583
20084 70.2978
20085 55.9513
20086 55.9513
20087 28.693
20088 38.7355
20089 37.3009
20090 18.6504
20091 34.4316
20092 22.9544
20093 8.6079
20094 41.6048
20095 22.9544
20096 24.389
20097 24.389
20098 40.1702
20099 22.9544
20100 22.9544
20101 47.3434
20102 14.3465
20103 28.693
20104 22.9544
20105 54.5167
20106 18.6504
20107 65.9939
20108 24.389
20109 21.5197
20110 30.1276
20111 31.5623
20112 53.082
20113 27.2583
20114 12.9118
20115 8.6079
20116 37.3009
20117 28.693
20118 30.1276
20119 30.1276
20120 24.389
20121 20.0851
20122 7.17325
20123 21.5197
20124 40.1702
20125 50.2127
20126 43.0395
20127 14.3465
20128 25.8237
20129 44.4741
20130 11.4772
20131 11.4772
20132 17.2158
20133 4.30395
20134 18.6504
20135 40.1702
20136 31.5623
20137 45.9088
20138 21.5197
20139 53.082
20140 41.6048
20141 25.8237
20142 35.8662
20143 30.1276
20144 38.7355
20145 21.5197
20146 25.8237
20147 43.0395
20148 38.7355
20149 57.386
20150 28.693
20151 61.6899
20152 51.6474
20153 60.2553
20154 50.2127
20155 20.0851
20156 30.1276
20157 30.1276
20158 31.5623
20159 30.1276
20160 24.389
20161 25.8237
20162 45.9088
20163 14.3465
20164 40.1702
20165 44.4741
20166 18.6504
20167 41.6048
20168 83.2097
20169 22.9544
20170 55.9513
20171 47.3434
20172 50.2127
20173 58.8206
20174 10.0425
20175 51.6474
20176 44.4741
20177 35.8662
20178 43.0395
20179 35.8662
20180 31.5623
20181 20.0851
20182 119.076
20183 40.1702
20184 12.9118
20185 31.5623
20186 11.4772
20187 12.9118
20188 27.2583
20189 65.9939
20190 45.9088
20191 21.5197
20192 25.8237
20193 17.2158
20194 86.079
20195 63.1246
20196 17.2158
20197 28.693
20198 78.9057
20199 55.9513
20200 31.5623
20201 17.2158
20202 28.693
20203 20.0851
20204 53.082
20205 37.3009
20206 1.43465
20207 11.4772
20208 15.7811
20209 30.1276
20210 21.5197
20211 17.2158
20212 20.0851
20213 2.8693
20214 47.3434
20215 17.2158
20216 1.43465
20217 22.9544
20218 28.693
20219 38.7355
20220 101.86
20221 67.4286
20222 14.3465
20223 22.9544
20224 21.5197
20225 41.6048
20226 43.0395
20227 35.8662
20228 18.6504
20229 25.8237
20230 32.9969
20231 18.6504
20232 24.389
20233 20.0851
20234 15.7811
20235 28.693
20236 48.7781
20237 44.4741
20238 20.0851
20239 25.8237
20240 21.5197
20241 20.0851
20242 61.6899
20243 67.4286
20244 30.1276
20245 31.5623
20246 31.5623
20247 38.7355
20248 43.0395
20249 55.9513
20250 54.5167
20251 24.389
20252 28.693
20253 45.9088
20254 53.082
20255 22.9544
20256 35.8662
20257 30.1276
20258 18.6504
20259 18.6504
20260 57.386
20261 2.8693
20262 22.9544
20263 70.2978
20264 65.9939
20265 50.2127
20266 10.0425
20267 10.0425
20268 15.7811
20269 44.4741
20270 48.7781
20271 24.389
20272 63.1246
20273 37.3009
20274 25.8237
20275 60.2553
20276 37.3009
20277 27.2583
20278 44.4741
20279 54.5167
20280 22.9544
20281 27.2583
20282 83.2097
20283 37.3009
20284 31.5623
20285 25.8237
20286 7.17325
20287 25.8237
20288 54.5167
20289 10.0425
20290 21.5197
20291 57.386
20292 15.7811
20293 43.0395
20294 32.9969
20295 20.0851
20296 40.1702
20297 24.389
20298 45.9088
20299 18.6504
20300 18.6504
20301 48.7781
20302 83.2097
20303 17.2158
20304 14.3465
20305 30.1276
20306 25.8237
20307 28.693
20308 15.7811
20309 84.6443
20310 41.6048
20311 10.0425
20312 15.7811
20313 10.0425
20314 11.4772
20315 10.0425
20316 10.0425
20317 20.0851
20318 28.693
20319 32.9969
20320 27.2583
20321 24.389
20322 35.8662
20323 17.2158
20324 25.8237
20325 25.8237
20326 30.1276
20327 21.5197
20328 24.389
20329 41.6048
20330 76.0364
20331 2.8693
20332 5.7386
20333 65.9939
20334 24.389
20335 40.1702
20336 40.1702
20337 40.1702
20338 37.3009
20339 40.1702
20340 27.2583
20341 21.5197
20342 15.7811
20343 7.17325
20344 38.7355
20345 44.4741
20346 55.9513
20347 47.3434
20348 70.2978
20349 64.5592
20350 12.9118
20351 22.9544
20352 21.5197
20353 21.5197
20354 41.6048
20355 53.082
20356 31.5623
20357 40.1702
20358 84.6443
20359 18.6504
20360 34.4316
20361 53.082
20362 17.2158
20363 34.4316
20364 18.6504
20365 8.6079
20366 68.8632
20367 53.082
20368 21.5197
20369 21.5197
20370 17.2158
20371 27.2583
20372 25.8237
20373 104.729
20374 25.8237
20375 12.9118
20376 18.6504
20377 5.7386
20378 84.6443
20379 27.2583
20380 5.7386
20381 50.2127
20382 41.6048
20383 134.857
20384 38.7355
20385 10.0425
20386 11.4772
20387 4.30395
20388 15.7811
20389 20.0851
20390 31.5623
20391 15.7811
20392 28.693
20393 1.43465
20394 14.3465
20395 14.3465
20396 10.0425
20397 18.6504
20398 14.3465
20399 10.0425
20400 12.9118
20401 41.6048
20402 32.9969
20403 31.5623
20404 17.2158
20405 5.7386
20406 15.7811
20407 45.9088
20408 31.5623
20409 17.2158
20410 2.8693
20411 31.5623
20412 28.693
20413 45.9088
20414 15.7811
20415 32.9969
20416 41.6048
20417 38.7355
20418 55.9513
20419 43.0395
20420 10.0425
20421 40.1702
20422 28.693
20423 11.4772
20424 80.3404
20425 60.2553
20426 17.2158
20427 28.693
20428 28.693
20429 98.9908
20430 37.3009
20431 8.6079
20432 28.693
20433 38.7355
20434 28.693
20435 10.0425
20436 15.7811
20437 35.8662
20438 14.3465
20439 10.0425
20440 20.0851
20441 64.5592
20442 24.389
20443 45.9088
20444 32.9969
20445 10.0425
20446 48.7781
20447 35.8662
20448 57.386
20449 15.7811
20450 20.0851
20451 34.4316
20452 25.8237
20453 58.8206
20454 50.2127
20455 120.511
20456 40.1702
20457 10.0425
20458 18.6504
20459 43.0395
20460 28.693
20461 44.4741
20462 17.2158
20463 34.4316
20464 17.2158
20465 17.2158
20466 22.9544
20467 31.5623
20468 60.2553
20469 28.693
20470 27.2583
20471 25.8237
20472 1.43465
20473 48.7781
20474 40.1702
20475 7.17325
20476 22.9544
20477 38.7355
20478 5.7386
20479 15.7811
20480 30.1276
20481 12.9118
20482 47.3434
20483 76.0364
20484 24.389
20485 35.8662
20486 44.4741
20487 28.693
20488 37.3009
20489 21.5197
20490 32.9969
20491 40.1702
20492 10.0425
20493 51.6474
20494 21.5197
20495 104.729
20496 55.9513
20497 4.30395
20498 37.3009
20499 32.9969
20500 64.5592
20501 126.249
20502 43.0395
20503 40.1702
20504 31.5623
20505 88.9483
20506 25.8237
20507 68.8632
20508 21.5197
20509 17.2158
20510 40.1702
20511 27.2583
20512 31.5623
20513 30.1276
20514 15.7811
20515 74.6018
20516 57.386
20517 68.8632
20518 51.6474
20519 5.7386
20520 51.6474
20521 20.0851
20522 25.8237
20523 14.3465
20524 40.1702
20525 20.0851
20526 37.3009
20527 8.6079
20528 28.693
20529 31.5623
20530 15.7811
20531 32.9969
20532 25.8237
20533 11.4772
20534 12.9118
20535 14.3465
20536 17.2158
20537 12.9118
20538 10.0425
20539 21.5197
20540 74.6018
20541 14.3465
20542 5.7386
20543 83.2097
20544 21.5197
20545 14.3465
20546 37.3009
20547 31.5623
20548 25.8237
20549 38.7355
20550 11.4772
20551 4.30395
20552 35.8662
20553 27.2583
20554 60.2553
20555 63.1246
20556 31.5623
20557 31.5623
20558 15.7811
20559 43.0395
20560 35.8662
20561 34.4316
20562 20.0851
20563 10.0425
20564 14.3465
20565 10.0425
20566 27.2583
20567 64.5592
20568 32.9969
20569 4.30395
20570 15.7811
20571 60.2553
20572 74.6018
20573 35.8662
20574 8.6079
20575 21.5197
20576 18.6504
20577 20.0851
20578 51.6474
20579 64.5592
20580 20.0851
20581 28.693
20582 24.389
20583 27.2583
20584 38.7355
20585 10.0425
20586 31.5623
20587 44.4741
20588 24.389
20589 51.6474
20590 28.693
20591 47.3434
20592 80.3404
20593 87.5136
20594 88.9483
20595 14.3465
20596 31.5623
20597 15.7811
20598 28.693
20599 32.9969
20600 15.7811
20601 28.693
20602 27.2583
20603 25.8237
20604 27.2583
20605 30.1276
20606 14.3465
20607 17.2158
20608 20.0851
20609 30.1276
20610 4.30395
20611 30.1276
20612 40.1702
20613 28.693
20614 31.5623
20615 7.17325
20616 22.9544
20617 5.7386
20618 17.2158
20619 17.2158
20620 28.693
20621 21.5197
20622 24.389
20623 28.693
20624 8.6079
20625 8.6079
20626 41.6048
20627 37.3009
20628 12.9118
20629 30.1276
20630 14.3465
20631 11.4772
20632 32.9969
20633 4.30395
20634 14.3465
20635 24.389
20636 25.8237
20637 8.6079
20638 27.2583
20639 30.1276
20640 17.2158
20641 2.8693
20642 4.30395
20643 10.0425
20644 18.6504
20645 50.2127
20646 44.4741
20647 17.2158
20648 28.693
20649 22.9544
20650 21.5197
20651 35.8662
20652 74.6018
20653 18.6504
20654 14.3465
20655 30.1276
20656 14.3465
20657 53.082
20658 17.2158
20659 43.0395
20660 32.9969
20661 41.6048
20662 32.9969
20663 40.1702
20664 12.9118
20665 18.6504
20666 24.389
20667 21.5197
20668 22.9544
20669 40.1702
20670 10.0425
20671 37.3009
20672 55.9513
20673 27.2583
20674 27.2583
20675 44.4741
20676 34.4316
20677 5.7386
20678 17.2158
20679 20.0851
20680 70.2978
20681 22.9544
20682 34.4316
20683 28.693
20684 8.6079
20685 37.3009
20686 43.0395
20687 40.1702
20688 45.9088
20689 31.5623
20690 15.7811
20691 37.3009
20692 18.6504
20693 30.1276
20694 11.4772
20695 20.0851
20696 30.1276
20697 31.5623
20698 17.2158
20699 4.30395
20700 11.4772
20701 14.3465
20702 31.5623
20703 22.9544
20704 37.3009
20705 5.7386
20706 25.8237
20707 10.0425
20708 38.7355
20709 8.6079
20710 4.30395
20711 14.3465
20712 41.6048
20713 30.1276
20714 14.3465
20715 8.6079
20716 54.5167
20717 17.2158
20718 4.30395
20719 17.2158
20720 15.7811
20721 17.2158
20722 5.7386
20723 14.3465
20724 17.2158
20725 30.1276
20726 22.9544
20727 2.8693
20728 11.4772
20729 10.0425
20730 14.3465
20731 11.4772
20732 10.0425
20733 8.6079
20734 8.6079
20735 8.6079
20736 4.30395
20737 5.7386
20738 45.9088
20739 27.2583
20740 31.5623
20741 8.6079
20742 18.6504
20743 14.3465
20744 18.6504
20745 10.0425
20746 8.6079
20747 4.30395
20748 2.8693
20749 7.17325
20750 58.8206
20751 10.0425
20752 8.6079
20753 40.1702
20754 1.43465
20755 25.8237
20756 27.2583
20757 7.17325
20758 10.0425
20759 10.0425
20760 15.7811
20761 15.7811
20762 14.3465
20763 17.2158
20764 24.389
20765 71.7325
20766 20.0851
20767 28.693
20768 25.8237
20769 10.0425
20770 34.4316
20771 71.7325
20772 31.5623
20773 22.9544
20774 7.17325
20775 35.8662
20776 58.8206
20777 61.6899
20778 35.8662
20779 20.0851
20780 25.8237
20781 18.6504
20782 18.6504
20783 27.2583
20784 8.6079
20785 7.17325
20786 24.389
20787 5.7386
20788 24.389
20789 12.9118
20790 21.5197
20791 14.3465
20792 44.4741
20793 22.9544
20794 4.30395
20795 45.9088
20796 41.6048
20797 2.8693
20798 15.7811
20799 10.0425
20800 51.6474
20801 43.0395
20802 45.9088
20803 21.5197
20804 1.43465
20805 53.082
20806 17.2158
20807 27.2583
20808 1.43465
20809 14.3465
20810 27.2583
20811 24.389
20812 12.9118
20813 17.2158
20814 4.30395
20815 11.4772
20816 20.0851
20817 28.693
20818 81.775
20819 17.2158
20820 2.8693
20821 4.30395
20822 35.8662
20823 32.9969
20824 43.0395
20825 48.7781
20826 22.9544
20827 12.9118
20828 54.5167
20829 44.4741
20830 22.9544
20831 20.0851
20832 22.9544
20833 15.7811
20834 53.082
20835 25.8237
20836 93.2522
20837 15.7811
20838 4.30395
20839 177.897
20840 15.7811
20841 8.6079
20842 10.0425
20843 8.6079
20844 17.2158
20845 5.7386
20846 11.4772
20847 21.5197
20848 10.0425
20849 8.6079
20850 21.5197
20851 47.3434
20852 76.0364
20853 2.8693
20854 11.4772
20855 41.6048
20856 47.3434
20857 18.6504
20858 11.4772
20859 27.2583
20860 8.6079
20861 14.3465
20862 12.9118
20863 14.3465
20864 11.4772
20865 20.0851
20866 27.2583
20867 31.5623
20868 12.9118
20869 21.5197
20870 34.4316
20871 4.30395
20872 7.17325
20873 15.7811
20874 12.9118
20875 7.17325
20876 21.5197
20877 45.9088
20878 8.6079
20879 14.3465
20880 18.6504
20881 11.4772
20882 15.7811
20883 12.9118
20884 11.4772
20885 32.9969
20886 8.6079
20887 11.4772
20888 88.9483
20889 14.3465
20890 45.9088
20891 11.4772
20892 18.6504
20893 18.6504
20894 11.4772
20895 70.2978
20896 37.3009
20897 22.9544
20898 10.0425
20899 90.3829
20900 11.4772
20901 28.693
20902 7.17325
20903 10.0425
20904 32.9969
20905 14.3465
20906 32.9969
20907 28.693
20908 22.9544
20909 34.4316
20910 21.5197
20911 44.4741
20912 218.067
20913 18.6504
20914 47.3434
20915 64.5592
20916 45.9088
20917 32.9969
20918 38.7355
20919 34.4316
20920 30.1276
20921 61.6899
20922 90.3829
20923 57.386
20924 12.9118
20925 40.1702
20926 24.389
20927 20.0851
20928 12.9118
20929 17.2158
20930 2.8693
20931 38.7355
20932 32.9969
20933 18.6504
20934 57.386
20935 28.693
20936 15.7811
20937 40.1702
20938 17.2158
20939 7.17325
20940 37.3009
20941 25.8237
20942 22.9544
20943 15.7811
20944 7.17325
20945 21.5197
20946 58.8206
20947 25.8237
20948 14.3465
20949 15.7811
20950 14.3465
20951 17.2158
20952 37.3009
20953 11.4772
20954 18.6504
20955 31.5623
20956 7.17325
20957 2.8693
20958 53.082
20959 18.6504
20960 17.2158
20961 55.9513
20962 32.9969
20963 2.8693
20964 11.4772
20965 21.5197
20966 14.3465
20967 47.3434
20968 17.2158
20969 70.2978
20970 27.2583
20971 5.7386
20972 12.9118
20973 65.9939
20974 21.5197
20975 37.3009
20976 32.9969
20977 35.8662
20978 28.693
20979 18.6504
20980 15.7811
20981 8.6079
20982 17.2158
20983 10.0425
20984 12.9118
20985 7.17325
20986 7.17325
20987 2.8693
20988 27.2583
20989 17.2158
20990 22.9544
20991 45.9088
20992 37.3009
20993 34.4316
20994 20.0851
20995 15.7811
20996 31.5623
20997 17.2158
20998 27.2583
20999 44.4741
21000 25.8237
21001 2.8693
21002 10.0425
21003 18.6504
21004 8.6079
21005 12.9118
21006 12.9118
21007 25.8237
21008 20.0851
21009 17.2158
21010 25.8237
21011 45.9088
21012 25.8237
21013 37.3009
21014 47.3434
21015 78.9057
21016 31.5623
21017 38.7355
21018 24.389
21019 12.9118
21020 12.9118
21021 2.8693
21022 24.389
21023 41.6048
21024 15.7811
21025 11.4772
21026 32.9969
21027 120.511
21028 21.5197
21029 35.8662
21030 37.3009
21031 44.4741
21032 41.6048
21033 58.8206
21034 53.082
21035 25.8237
21036 48.7781
21037 70.2978
21038 60.2553
21039 43.0395
21040 24.389
21041 27.2583
21042 47.3434
21043 27.2583
21044 40.1702
21045 11.4772
21046 63.1246
21047 74.6018
21048 24.389
21049 24.389
21050 17.2158
21051 11.4772
21052 35.8662
21053 61.6899
21054 45.9088
21055 32.9969
21056 24.389
21057 25.8237
21058 20.0851
21059 32.9969
21060 24.389
21061 38.7355
21062 40.1702
21063 87.5136
21064 71.7325
21065 31.5623
21066 7.17325
21067 28.693
21068 12.9118
21069 22.9544
21070 43.0395
21071 31.5623
21072 31.5623
21073 44.4741
21074 14.3465
21075 25.8237
21076 30.1276
21077 10.0425
21078 25.8237
21079 28.693
21080 24.389
21081 30.1276
21082 10.0425
21083 27.2583
21084 20.0851
21085 14.3465
21086 7.17325
21087 20.0851
21088 2.8693
21089 27.2583
21090 98.9908
21091 20.0851
21092 22.9544
21093 17.2158
21094 55.9513
21095 86.079
21096 97.5562
21097 12.9118
21098 30.1276
21099 17.2158
21100 37.3009
21101 83.2097
21102 14.3465
21103 37.3009
21104 40.1702
21105 7.17325
21106 68.8632
21107 5.7386
21108 14.3465
21109 7.17325
21110 15.7811
21111 35.8662
21112 80.3404
21113 18.6504
21114 8.6079
21115 38.7355
21116 83.2097
21117 20.0851
21118 18.6504
21119 22.9544
21120 31.5623
21121 12.9118
21122 27.2583
21123 124.815
21124 27.2583
21125 5.7386
21126 2.8693
21127 68.8632
21128 27.2583
21129 15.7811
21130 2.8693
21131 21.5197
21132 77.4711
21133 12.9118
21134 24.389
21135 15.7811
21136 32.9969
21137 15.7811
21138 18.6504
21139 47.3434
21140 44.4741
21141 30.1276
21142 11.4772
21143 14.3465
21144 15.7811
21145 15.7811
21146 30.1276
21147 57.386
21148 7.17325
21149 35.8662
21150 5.7386
21151 43.0395
21152 101.86
21153 12.9118
21154 38.7355
21155 4.30395
21156 35.8662
21157 32.9969
21158 21.5197
21159 54.5167
21160 8.6079
21161 12.9118
21162 22.9544
21163 4.30395
21164 10.0425
21165 27.2583
21166 37.3009
21167 35.8662
21168 17.2158
21169 18.6504
21170 34.4316
21171 8.6079
21172 43.0395
21173 45.9088
21174 20.0851
21175 24.389
21176 14.3465
21177 31.5623
21178 41.6048
21179 63.1246
21180 48.7781
21181 15.7811
21182 31.5623
21183 50.2127
21184 31.5623
21185 12.9118
21186 28.693
21187 12.9118
21188 43.0395
21189 63.1246
21190 7.17325
21191 31.5623
21192 25.8237
21193 24.389
21194 22.9544
21195 37.3009
21196 4.30395
21197 21.5197
21198 80.3404
21199 21.5197
21200 20.0851
21201 0
21202 22.9544
21203 27.2583
21204 30.1276
21205 44.4741
21206 25.8237
21207 47.3434
21208 24.389
21209 4.30395
21210 14.3465
21211 12.9118
21212 20.0851
21213 5.7386
21214 11.4772
21215 47.3434
21216 10.0425
21217 31.5623
21218 30.1276
21219 5.7386
21220 20.0851
21221 8.6079
21222 24.389
21223 31.5623
21224 14.3465
21225 18.6504
21226 4.30395
21227 40.1702
21228 50.2127
21229 12.9118
21230 4.30395
21231 14.3465
21232 10.0425
21233 27.2583
21234 57.386
21235 12.9118
21236 30.1276
21237 2.8693
21238 24.389
21239 54.5167
21240 25.8237
21241 21.5197
21242 1.43465
21243 48.7781
21244 31.5623
21245 60.2553
21246 43.0395
21247 24.389
21248 32.9969
21249 41.6048
21250 15.7811
21251 21.5197
21252 31.5623
21253 27.2583
21254 7.17325
21255 2.8693
21256 11.4772
21257 7.17325
21258 27.2583
21259 34.4316
21260 17.2158
21261 18.6504
21262 18.6504
21263 10.0425
21264 38.7355
21265 32.9969
21266 31.5623
21267 21.5197
21268 45.9088
21269 51.6474
21270 10.0425
21271 20.0851
21272 15.7811
21273 65.9939
21274 22.9544
21275 17.2158
21276 20.0851
21277 12.9118
21278 31.5623
21279 24.389
21280 11.4772
21281 28.693
21282 12.9118
21283 96.1215
21284 24.389
21285 4.30395
21286 41.6048
21287 12.9118
21288 32.9969
21289 11.4772
21290 12.9118
21291 10.0425
21292 17.2158
21293 10.0425
21294 15.7811
21295 28.693
21296 8.6079
21297 17.2158
21298 24.389
21299 17.2158
21300 15.7811
21301 22.9544
21302 14.3465
21303 34.4316
21304 21.5197
21305 31.5623
21306 18.6504
21307 35.8662
21308 22.9544
21309 12.9118
21310 11.4772
21311 8.6079
21312 17.2158
21313 5.7386
21314 17.2158
21315 2.8693
21316 41.6048
21317 15.7811
21318 0
21319 27.2583
21320 27.2583
21321 28.693
21322 37.3009
21323 35.8662
21324 11.4772
21325 15.7811
21326 55.9513
21327 32.9969
21328 47.3434
21329 37.3009
21330 35.8662
21331 64.5592
21332 15.7811
21333 14.3465
21334 55.9513
21335 38.7355
21336 43.0395
21337 17.2158
21338 65.9939
21339 51.6474
21340 20.0851
21341 22.9544
21342 37.3009
21343 41.6048
21344 14.3465
21345 34.4316
21346 32.9969
21347 54.5167
21348 27.2583
21349 80.3404
21350 30.1276
21351 5.7386
21352 14.3465
21353 11.4772
21354 11.4772
21355 67.4286
21356 11.4772
21357 21.5197
21358 27.2583
21359 7.17325
21360 10.0425
21361 47.3434
21362 30.1276
21363 15.7811
21364 27.2583
21365 18.6504
21366 71.7325
21367 11.4772
21368 5.7386
21369 5.7386
21370 25.8237
21371 20.0851
21372 22.9544
21373 14.3465
21374 15.7811
21375 30.1276
21376 10.0425
21377 73.1671
21378 21.5197
21379 10.0425
21380 22.9544
21381 44.4741
21382 22.9544
21383 60.2553
21384 54.5167
21385 37.3009
21386 156.377
21387 48.7781
21388 28.693
21389 28.693
21390 70.2978
21391 31.5623
21392 21.5197
21393 58.8206
21394 24.389
21395 28.693
21396 17.2158
21397 24.389
21398 11.4772
21399 32.9969
21400 38.7355
21401 86.079
21402 35.8662
21403 22.9544
21404 32.9969
21405 11.4772
21406 17.2158
21407 17.2158
21408 20.0851
21409 24.389
21410 12.9118
21411 32.9969
21412 27.2583
21413 30.1276
21414 21.5197
21415 44.4741
21416 25.8237
21417 20.0851
21418 34.4316
21419 20.0851
21420 15.7811
21421 14.3465
21422 37.3009
21423 8.6079
21424 20.0851
21425 47.3434
21426 51.6474
21427 35.8662
21428 28.693
21429 28.693
21430 11.4772
21431 8.6079
21432 7.17325
21433 32.9969
21434 24.389
21435 7.17325
21436 21.5197
21437 10.0425
21438 2.8693
21439 37.3009
21440 12.9118
21441 48.7781
21442 24.389
21443 8.6079
21444 17.2158
21445 28.693
21446 15.7811
21447 48.7781
21448 24.389
21449 55.9513
21450 5.7386
21451 25.8237
21452 70.2978
21453 32.9969
21454 17.2158
21455 12.9118
21456 43.0395
21457 71.7325
21458 44.4741
21459 27.2583
21460 40.1702
21461 17.2158
21462 18.6504
21463 10.0425
21464 32.9969
21465 90.3829
21466 21.5197
21467 48.7781
21468 104.729
21469 20.0851
21470 28.693
21471 37.3009
21472 51.6474
21473 27.2583
21474 22.9544
21475 18.6504
21476 27.2583
21477 34.4316
21478 8.6079
21479 38.7355
21480 40.1702
21481 10.0425
21482 38.7355
21483 8.6079
21484 31.5623
21485 64.5592
21486 70.2978
21487 50.2127
21488 2.8693
21489 70.2978
21490 22.9544
21491 14.3465
21492 25.8237
21493 10.0425
21494 47.3434
21495 25.8237
21496 61.6899
21497 10.0425
21498 48.7781
21499 22.9544
21500 17.2158
21501 7.17325
21502 18.6504
21503 38.7355
21504 43.0395
21505 41.6048
21506 5.7386
21507 14.3465
21508 17.2158
21509 58.8206
21510 20.0851
21511 7.17325
21512 21.5197
21513 11.4772
21514 58.8206
21515 21.5197
21516 11.4772
21517 21.5197
21518 27.2583
21519 45.9088
21520 55.9513
21521 48.7781
21522 48.7781
21523 25.8237
21524 17.2158
21525 32.9969
21526 21.5197
21527 30.1276
21528 7.17325
21529 24.389
21530 48.7781
21531 17.2158
21532 37.3009
21533 30.1276
21534 37.3009
21535 14.3465
21536 44.4741
21537 65.9939
21538 25.8237
21539 50.2127
21540 43.0395
21541 27.2583
21542 12.9118
21543 25.8237
21544 8.6079
21545 30.1276
21546 44.4741
21547 50.2127
21548 27.2583
21549 10.0425
21550 28.693
21551 10.0425
21552 44.4741
21553 8.6079
21554 10.0425
21555 15.7811
21556 4.30395
21557 24.389
21558 80.3404
21559 32.9969
21560 50.2127
21561 55.9513
21562 50.2127
21563 28.693
21564 51.6474
21565 45.9088
21566 27.2583
21567 12.9118
21568 32.9969
21569 43.0395
21570 57.386
21571 32.9969
21572 12.9118
21573 22.9544
21574 15.7811
21575 48.7781
21576 63.1246
21577 17.2158
21578 38.7355
21579 25.8237
21580 21.5197
21581 25.8237
21582 20.0851
21583 27.2583
21584 20.0851
21585 18.6504
21586 48.7781
21587 80.3404
21588 10.0425
21589 27.2583
21590 54.5167
21591 21.5197
21592 20.0851
21593 25.8237
21594 25.8237
21595 15.7811
21596 15.7811
21597 15.7811
21598 12.9118
21599 20.0851
21600 14.3465
21601 30.1276
21602 81.775
21603 68.8632
21604 35.8662
21605 84.6443
21606 41.6048
21607 51.6474
21608 31.5623
21609 18.6504
21610 21.5197
21611 24.389
21612 25.8237
21613 71.7325
21614 10.0425
21615 43.0395
21616 20.0851
21617 20.0851
21618 17.2158
21619 32.9969
21620 27.2583
21621 22.9544
21622 17.2158
21623 41.6048
21624 40.1702
21625 34.4316
21626 37.3009
21627 12.9118
21628 10.0425
21629 30.1276
21630 31.5623
21631 34.4316
21632 54.5167
21633 5.7386
21634 38.7355
21635 68.8632
21636 14.3465
21637 28.693
21638 40.1702
21639 35.8662
21640 55.9513
21641 28.693
21642 40.1702
21643 63.1246
21644 47.3434
21645 11.4772
21646 11.4772
21647 11.4772
21648 34.4316
21649 67.4286
21650 22.9544
21651 71.7325
21652 18.6504
21653 47.3434
21654 18.6504
21655 20.0851
21656 21.5197
21657 27.2583
21658 14.3465
21659 35.8662
21660 60.2553
21661 63.1246
21662 51.6474
21663 24.389
21664 78.9057
21665 80.3404
21666 5.7386
21667 12.9118
21668 21.5197
21669 25.8237
21670 28.693
21671 87.5136
21672 50.2127
21673 57.386
21674 31.5623
21675 93.2522
21676 41.6048
21677 28.693
21678 32.9969
21679 58.8206
21680 24.389
21681 21.5197
21682 17.2158
21683 4.30395
21684 50.2127
21685 21.5197
21686 11.4772
21687 18.6504
21688 43.0395
21689 8.6079
21690 17.2158
21691 11.4772
21692 20.0851
21693 54.5167
21694 11.4772
21695 37.3009
21696 8.6079
21697 7.17325
21698 11.4772
21699 14.3465
21700 27.2583
21701 20.0851
21702 25.8237
21703 17.2158
21704 18.6504
21705 34.4316
21706 22.9544
21707 24.389
21708 14.3465
21709 12.9118
21710 10.0425
21711 7.17325
21712 17.2158
21713 53.082
21714 25.8237
21715 15.7811
21716 18.6504
21717 17.2158
21718 12.9118
21719 30.1276
21720 12.9118
21721 35.8662
21722 71.7325
21723 15.7811
21724 38.7355
21725 43.0395
21726 44.4741
21727 76.0364
21728 27.2583
21729 18.6504
21730 18.6504
21731 37.3009
21732 35.8662
21733 54.5167
21734 47.3434
21735 30.1276
21736 22.9544
21737 55.9513
21738 63.1246
21739 8.6079
21740 61.6899
21741 7.17325
21742 8.6079
21743 87.5136
21744 15.7811
21745 41.6048
21746 43.0395
21747 58.8206
21748 31.5623
21749 37.3009
21750 11.4772
21751 14.3465
21752 10.0425
21753 32.9969
21754 41.6048
21755 28.693
21756 43.0395
21757 14.3465
21758 41.6048
21759 40.1702
21760 5.7386
21761 41.6048
21762 18.6504
21763 12.9118
21764 22.9544
21765 21.5197
21766 11.4772
21767 22.9544
21768 17.2158
21769 45.9088
21770 35.8662
21771 30.1276
21772 12.9118
21773 31.5623
21774 22.9544
21775 63.1246
21776 15.7811
21777 43.0395
21778 7.17325
21779 15.7811
21780 61.6899
21781 24.389
21782 35.8662
21783 34.4316
21784 24.389
21785 27.2583
21786 22.9544
21787 35.8662
21788 24.389
21789 81.775
21790 14.3465
21791 15.7811
21792 11.4772
21793 136.292
21794 5.7386
21795 18.6504
21796 15.7811
21797 12.9118
21798 21.5197
21799 14.3465
21800 25.8237
21801 20.0851
21802 40.1702
21803 70.2978
21804 48.7781
21805 28.693
21806 37.3009
21807 15.7811
21808 32.9969
21809 28.693
21810 24.389
21811 25.8237
21812 27.2583
21813 14.3465
21814 48.7781
21815 41.6048
21816 11.4772
21817 31.5623
21818 38.7355
21819 15.7811
21820 30.1276
21821 10.0425
21822 43.0395
21823 11.4772
21824 31.5623
21825 96.1215
21826 25.8237
21827 51.6474
21828 76.0364
21829 12.9118
21830 8.6079
21831 24.389
21832 61.6899
21833 64.5592
21834 58.8206
21835 80.3404
21836 25.8237
21837 10.0425
21838 35.8662
21839 91.8176
21840 34.4316
21841 12.9118
21842 20.0851
21843 25.8237
21844 17.2158
21845 10.0425
21846 17.2158
21847 41.6048
21848 41.6048
21849 35.8662
21850 35.8662
21851 15.7811
21852 21.5197
21853 24.389
21854 54.5167
21855 43.0395
21856 18.6504
21857 20.0851
21858 22.9544
21859 28.693
21860 22.9544
21861 32.9969
21862 41.6048
21863 5.7386
21864 17.2158
21865 12.9118
21866 18.6504
21867 43.0395
21868 8.6079
21869 10.0425
21870 30.1276
21871 5.7386
21872 43.0395
21873 54.5167
21874 18.6504
21875 25.8237
21876 15.7811
21877 55.9513
21878 35.8662
21879 17.2158
21880 41.6048
21881 48.7781
21882 30.1276
21883 30.1276
21884 34.4316
21885 20.0851
21886 4.30395
21887 28.693
21888 12.9118
21889 27.2583
21890 11.4772
21891 25.8237
21892 44.4741
21893 53.082
21894 24.389
21895 48.7781
21896 31.5623
21897 48.7781
21898 51.6474
21899 84.6443
21900 34.4316
21901 15.7811
21902 21.5197
21903 41.6048
21904 47.3434
21905 17.2158
21906 25.8237
21907 45.9088
21908 61.6899
21909 54.5167
21910 14.3465
21911 15.7811
21912 34.4316
21913 28.693
21914 86.079
21915 94.6869
21916 14.3465
21917 17.2158
21918 22.9544
21919 35.8662
21920 41.6048
21921 51.6474
21922 47.3434
21923 63.1246
21924 14.3465
21925 24.389
21926 65.9939
21927 61.6899
21928 15.7811
21929 43.0395
21930 94.6869
21931 67.4286
21932 81.775
21933 28.693
21934 24.389
21935 22.9544
21936 24.389
21937 37.3009
21938 10.0425
21939 43.0395
21940 47.3434
21941 18.6504
21942 22.9544
21943 57.386
21944 21.5197
21945 25.8237
21946 22.9544
21947 27.2583
21948 25.8237
21949 22.9544
21950 27.2583
21951 14.3465
21952 8.6079
21953 34.4316
21954 50.2127
21955 5.7386
21956 38.7355
21957 67.4286
21958 50.2127
21959 28.693
21960 15.7811
21961 30.1276
21962 88.9483
21963 64.5592
21964 17.2158
21965 15.7811
21966 63.1246
21967 54.5167
21968 41.6048
21969 44.4741
21970 37.3009
21971 27.2583
21972 81.775
21973 100.425
21974 15.7811
21975 32.9969
21976 34.4316
21977 78.9057
21978 73.1671
21979 73.1671
21980 98.9908
21981 48.7781
21982 45.9088
21983 25.8237
21984 31.5623
21985 45.9088
21986 37.3009
21987 22.9544
21988 21.5197
21989 12.9118
21990 25.8237
21991 22.9544
21992 22.9544
21993 21.5197
21994 15.7811
21995 41.6048
21996 27.2583
21997 55.9513
21998 55.9513
21999 12.9118
22000 25.8237
22001 28.693
22002 34.4316
22003 20.0851
22004 22.9544
22005 12.9118
22006 78.9057
22007 22.9544
22008 12.9118
22009 12.9118
22010 37.3009
22011 35.8662
22012 106.164
22013 18.6504
22014 24.389
22015 44.4741
22016 67.4286
22017 27.2583
22018 32.9969
22019 70.2978
22020 18.6504
22021 14.3465
22022 53.082
22023 37.3009
22024 35.8662
22025 31.5623
22026 8.6079
22027 31.5623
22028 51.6474
22029 65.9939
22030 25.8237
22031 15.7811
22032 32.9969
22033 31.5623
22034 109.033
22035 137.726
22036 32.9969
22037 28.693
22038 15.7811
22039 64.5592
22040 54.5167
22041 32.9969
22042 61.6899
22043 30.1276
22044 44.4741
22045 20.0851
22046 40.1702
22047 35.8662
22048 65.9939
22049 35.8662
22050 22.9544
22051 21.5197
22052 25.8237
22053 8.6079
22054 25.8237
22055 22.9544
22056 22.9544
22057 11.4772
22058 17.2158
22059 14.3465
22060 17.2158
22061 32.9969
22062 18.6504
22063 18.6504
22064 48.7781
22065 28.693
22066 18.6504
22067 28.693
22068 51.6474
22069 47.3434
22070 70.2978
22071 31.5623
22072 31.5623
22073 18.6504
22074 25.8237
22075 20.0851
22076 51.6474
22077 71.7325
22078 34.4316
22079 38.7355
22080 28.693
22081 38.7355
22082 32.9969
22083 40.1702
22084 14.3465
22085 37.3009
22086 50.2127
22087 38.7355
22088 28.693
22089 18.6504
22090 30.1276
22091 83.2097
22092 54.5167
22093 41.6048
22094 77.4711
22095 45.9088
22096 30.1276
22097 27.2583
22098 34.4316
22099 21.5197
22100 38.7355
22101 50.2127
22102 22.9544
22103 40.1702
22104 34.4316
22105 70.2978
22106 71.7325
22107 40.1702
22108 4.30395
22109 22.9544
22110 24.389
22111 12.9118
22112 37.3009
22113 7.17325
22114 35.8662
22115 55.9513
22116 44.4741
22117 15.7811
22118 8.6079
22119 53.082
22120 58.8206
22121 53.082
22122 31.5623
22123 50.2127
22124 27.2583
22125 10.0425
22126 61.6899
22127 31.5623
22128 45.9088
22129 68.8632
22130 5.7386
22131 34.4316
22132 35.8662
22133 21.5197
22134 53.082
22135 43.0395
22136 21.5197
22137 47.3434
22138 48.7781
22139 37.3009
22140 21.5197
22141 73.1671
22142 2.8693
22143 17.2158
22144 87.5136
22145 27.2583
22146 186.504
22147 31.5623
22148 10.0425
22149 15.7811
22150 63.1246
22151 28.693
22152 20.0851
22153 10.0425
22154 18.6504
22155 12.9118
22156 27.2583
22157 22.9544
22158 25.8237
22159 10.0425
22160 30.1276
22161 8.6079
22162 106.164
22163 31.5623
22164 15.7811
22165 25.8237
22166 20.0851
22167 35.8662
22168 35.8662
22169 30.1276
22170 8.6079
22171 10.0425
22172 35.8662
22173 55.9513
22174 14.3465
22175 11.4772
22176 27.2583
22177 17.2158
22178 38.7355
22179 38.7355
22180 32.9969
22181 20.0851
22182 15.7811
22183 11.4772
22184 30.1276
22185 11.4772
22186 22.9544
22187 73.1671
22188 34.4316
22189 47.3434
22190 20.0851
22191 24.389
22192 10.0425
22193 10.0425
22194 65.9939
22195 11.4772
22196 32.9969
22197 86.079
22198 18.6504
22199 30.1276
22200 47.3434
22201 44.4741
22202 64.5592
22203 34.4316
22204 35.8662
22205 22.9544
22206 21.5197
22207 12.9118
22208 15.7811
22209 20.0851
22210 30.1276
22211 30.1276
22212 54.5167
22213 30.1276
22214 68.8632
22215 17.2158
22216 35.8662
22217 18.6504
22218 55.9513
22219 37.3009
22220 22.9544
22221 14.3465
22222 8.6079
22223 5.7386
22224 14.3465
22225 15.7811
22226 35.8662
22227 143.465
22228 18.6504
22229 37.3009
22230 38.7355
22231 24.389
22232 18.6504
22233 17.2158
22234 14.3465
22235 44.4741
22236 38.7355
22237 53.082
22238 32.9969
22239 47.3434
22240 21.5197
22241 17.2158
22242 17.2158
22243 11.4772
22244 51.6474
22245 84.6443
22246 21.5197
22247 15.7811
22248 11.4772
22249 35.8662
22250 81.775
22251 76.0364
22252 35.8662
22253 17.2158
22254 21.5197
22255 35.8662
22256 22.9544
22257 30.1276
22258 34.4316
22259 38.7355
22260 55.9513
22261 41.6048
22262 11.4772
22263 20.0851
22264 41.6048
22265 25.8237
22266 53.082
22267 60.2553
22268 47.3434
22269 47.3434
22270 25.8237
22271 14.3465
22272 18.6504
22273 18.6504
22274 24.389
22275 17.2158
22276 37.3009
22277 53.082
22278 34.4316
22279 7.17325
22280 50.2127
22281 71.7325
22282 104.729
22283 54.5167
22284 21.5197
22285 18.6504
22286 15.7811
22287 47.3434
22288 28.693
22289 24.389
22290 51.6474
22291 30.1276
22292 12.9118
22293 45.9088
22294 24.389
22295 53.082
22296 28.693
22297 60.2553
22298 10.0425
22299 30.1276
22300 10.0425
22301 24.389
22302 55.9513
22303 51.6474
22304 73.1671
22305 44.4741
22306 63.1246
22307 12.9118
22308 24.389
22309 12.9118
22310 22.9544
22311 27.2583
22312 4.30395
22313 27.2583
22314 12.9118
22315 22.9544
22316 22.9544
22317 14.3465
22318 30.1276
22319 22.9544
22320 27.2583
22321 8.6079
22322 31.5623
22323 8.6079
22324 73.1671
22325 20.0851
22326 5.7386
22327 5.7386
22328 90.3829
22329 37.3009
22330 8.6079
22331 15.7811
22332 7.17325
22333 40.1702
22334 31.5623
22335 32.9969
22336 40.1702
22337 44.4741
22338 37.3009
22339 18.6504
22340 76.0364
22341 71.7325
22342 32.9969
22343 73.1671
22344 24.389
22345 11.4772
22346 30.1276
22347 34.4316
22348 8.6079
22349 37.3009
22350 31.5623
22351 37.3009
22352 45.9088
22353 44.4741
22354 20.0851
22355 20.0851
22356 7.17325
22357 35.8662
22358 17.2158
22359 41.6048
22360 24.389
22361 22.9544
22362 43.0395
22363 48.7781
22364 45.9088
22365 28.693
22366 30.1276
22367 54.5167
22368 12.9118
22369 15.7811
22370 30.1276
22371 24.389
22372 50.2127
22373 74.6018
22374 17.2158
22375 17.2158
22376 37.3009
22377 65.9939
22378 50.2127
22379 53.082
22380 44.4741
22381 18.6504
22382 21.5197
22383 21.5197
22384 47.3434
22385 64.5592
22386 40.1702
22387 31.5623
22388 20.0851
22389 10.0425
22390 30.1276
22391 20.0851
22392 25.8237
22393 55.9513
22394 77.4711
22395 41.6048
22396 32.9969
22397 24.389
22398 14.3465
22399 24.389
22400 51.6474
22401 61.6899
22402 24.389
22403 7.17325
22404 17.2158
22405 8.6079
22406 25.8237
22407 83.2097
22408 65.9939
22409 34.4316
22410 7.17325
22411 15.7811
22412 15.7811
22413 32.9969
22414 22.9544
22415 44.4741
22416 12.9118
22417 28.693
22418 50.2127
22419 27.2583
22420 31.5623
22421 48.7781
22422 54.5167
22423 21.5197
22424 55.9513
22425 63.1246
22426 32.9969
22427 8.6079
22428 15.7811
22429 21.5197
22430 20.0851
22431 10.0425
22432 83.2097
22433 34.4316
22434 14.3465
22435 48.7781
22436 10.0425
22437 44.4741
22438 51.6474
22439 53.082
22440 37.3009
22441 18.6504
22442 18.6504
22443 14.3465
22444 24.389
22445 25.8237
22446 4.30395
22447 22.9544
22448 55.9513
22449 15.7811
22450 38.7355
22451 7.17325
22452 25.8237
22453 24.389
22454 11.4772
22455 51.6474
22456 20.0851
22457 58.8206
22458 28.693
22459 12.9118
22460 40.1702
22461 14.3465
22462 10.0425
22463 10.0425
22464 15.7811
22465 17.2158
22466 57.386
22467 32.9969
22468 41.6048
22469 28.693
22470 37.3009
22471 55.9513
22472 28.693
22473 27.2583
22474 24.389
22475 20.0851
22476 7.17325
22477 101.86
22478 21.5197
22479 18.6504
22480 48.7781
22481 17.2158
22482 22.9544
22483 32.9969
22484 32.9969
22485 21.5197
22486 5.7386
22487 71.7325
22488 27.2583
22489 5.7386
22490 15.7811
22491 7.17325
22492 22.9544
22493 27.2583
22494 22.9544
22495 43.0395
22496 53.082
22497 31.5623
22498 55.9513
22499 32.9969
22500 11.4772
22501 87.5136
22502 20.0851
22503 7.17325
22504 41.6048
22505 15.7811
22506 22.9544
22507 17.2158
22508 15.7811
22509 21.5197
22510 17.2158
22511 27.2583
22512 55.9513
22513 18.6504
22514 81.775
22515 45.9088
22516 7.17325
22517 12.9118
22518 61.6899
22519 35.8662
22520 17.2158
22521 30.1276
22522 45.9088
22523 12.9118
22524 17.2158
22525 24.389
22526 15.7811
22527 28.693
22528 28.693
22529 14.3465
22530 51.6474
22531 34.4316
22532 15.7811
22533 22.9544
22534 11.4772
22535 12.9118
22536 47.3434
22537 34.4316
22538 25.8237
22539 14.3465
22540 20.0851
22541 2.8693
22542 18.6504
22543 28.693
22544 14.3465
22545 10.0425
22546 12.9118
22547 22.9544
22548 14.3465
22549 7.17325
22550 40.1702
22551 20.0851
22552 25.8237
22553 17.2158
22554 12.9118
22555 28.693
22556 64.5592
22557 37.3009
22558 27.2583
22559 14.3465
22560 2.8693
22561 24.389
22562 91.8176
22563 37.3009
22564 25.8237
22565 58.8206
22566 10.0425
22567 37.3009
22568 64.5592
22569 41.6048
22570 21.5197
22571 40.1702
22572 22.9544
22573 31.5623
22574 25.8237
22575 73.1671
22576 37.3009
22577 21.5197
22578 22.9544
22579 30.1276
22580 64.5592
22581 67.4286
22582 67.4286
22583 57.386
22584 32.9969
22585 55.9513
22586 63.1246
22587 15.7811
22588 10.0425
22589 25.8237
22590 28.693
22591 93.2522
22592 37.3009
22593 5.7386
22594 83.2097
22595 28.693
22596 38.7355
22597 45.9088
22598 11.4772
22599 35.8662
22600 15.7811
22601 17.2158
22602 17.2158
22603 96.1215
22604 63.1246
22605 64.5592
22606 30.1276
22607 27.2583
22608 20.0851
22609 15.7811
22610 71.7325
22611 25.8237
22612 44.4741
22613 8.6079
22614 17.2158
22615 100.425
22616 15.7811
22617 5.7386
22618 11.4772
22619 8.6079
22620 20.0851
22621 10.0425
22622 84.6443
22623 47.3434
22624 34.4316
22625 11.4772
22626 14.3465
22627 71.7325
22628 22.9544
22629 41.6048
22630 11.4772
22631 7.17325
22632 21.5197
22633 22.9544
22634 41.6048
22635 37.3009
22636 12.9118
22637 61.6899
22638 57.386
22639 17.2158
22640 63.1246
22641 25.8237
22642 11.4772
22643 17.2158
22644 14.3465
22645 34.4316
22646 44.4741
22647 17.2158
22648 8.6079
22649 32.9969
22650 55.9513
22651 34.4316
22652 48.7781
22653 34.4316
22654 21.5197
22655 43.0395
22656 22.9544
22657 24.389
22658 53.082
22659 8.6079
22660 34.4316
22661 44.4741
22662 68.8632
22663 64.5592
22664 50.2127
22665 30.1276
22666 53.082
22667 80.3404
22668 22.9544
22669 37.3009
22670 21.5197
22671 34.4316
22672 12.9118
22673 54.5167
22674 73.1671
22675 17.2158
22676 54.5167
22677 40.1702
22678 10.0425
22679 48.7781
22680 37.3009
22681 60.2553
22682 37.3009
22683 37.3009
22684 35.8662
22685 34.4316
22686 17.2158
22687 24.389
22688 43.0395
22689 47.3434
22690 14.3465
22691 12.9118
22692 21.5197
22693 37.3009
22694 15.7811
22695 32.9969
22696 27.2583
22697 27.2583
22698 20.0851
22699 25.8237
22700 8.6079
22701 63.1246
22702 22.9544
22703 51.6474
22704 28.693
22705 70.2978
22706 18.6504
22707 55.9513
22708 50.2127
22709 15.7811
22710 32.9969
22711 18.6504
22712 25.8237
22713 34.4316
22714 32.9969
22715 30.1276
22716 63.1246
22717 25.8237
22718 34.4316
22719 17.2158
22720 18.6504
22721 43.0395
22722 68.8632
22723 32.9969
22724 28.693
22725 47.3434
22726 48.7781
22727 21.5197
22728 40.1702
22729 40.1702
22730 27.2583
22731 24.389
22732 27.2583
22733 51.6474
22734 77.4711
22735 20.0851
22736 55.9513
22737 20.0851
22738 28.693
22739 7.17325
22740 51.6474
22741 28.693
22742 17.2158
22743 28.693
22744 15.7811
22745 41.6048
22746 67.4286
22747 38.7355
22748 25.8237
22749 20.0851
22750 34.4316
22751 25.8237
22752 51.6474
22753 41.6048
22754 27.2583
22755 24.389
22756 25.8237
22757 50.2127
22758 21.5197
22759 50.2127
22760 14.3465
22761 7.17325
22762 38.7355
22763 12.9118
22764 50.2127
22765 24.389
22766 22.9544
22767 45.9088
22768 76.0364
22769 22.9544
22770 38.7355
22771 14.3465
22772 27.2583
22773 15.7811
22774 51.6474
22775 45.9088
22776 37.3009
22777 45.9088
22778 21.5197
22779 18.6504
22780 12.9118
22781 22.9544
22782 50.2127
22783 38.7355
22784 8.6079
22785 21.5197
22786 15.7811
22787 21.5197
22788 34.4316
22789 21.5197
22790 40.1702
22791 18.6504
22792 17.2158
22793 32.9969
22794 22.9544
22795 43.0395
22796 50.2127
22797 50.2127
22798 40.1702
22799 20.0851
22800 28.693
22801 25.8237
22802 44.4741
22803 43.0395
22804 40.1702
22805 32.9969
22806 40.1702
22807 58.8206
22808 21.5197
22809 68.8632
22810 44.4741
22811 20.0851
22812 8.6079
22813 31.5623
22814 45.9088
22815 35.8662
22816 54.5167
22817 38.7355
22818 15.7811
22819 34.4316
22820 48.7781
22821 14.3465
22822 4.30395
22823 4.30395
22824 24.389
22825 8.6079
22826 1.43465
22827 43.0395
22828 35.8662
22829 37.3009
22830 31.5623
22831 25.8237
22832 116.207
22833 70.2978
22834 11.4772
22835 25.8237
22836 25.8237
22837 31.5623
22838 51.6474
22839 61.6899
22840 38.7355
22841 10.0425
22842 11.4772
22843 38.7355
22844 37.3009
22845 77.4711
22846 17.2158
22847 18.6504
22848 10.0425
22849 7.17325
22850 14.3465
22851 31.5623
22852 25.8237
22853 27.2583
22854 35.8662
22855 14.3465
22856 65.9939
22857 40.1702
22858 44.4741
22859 30.1276
22860 17.2158
22861 31.5623
22862 25.8237
22863 27.2583
22864 1.43465
22865 22.9544
22866 15.7811
22867 17.2158
22868 17.2158
22869 37.3009
22870 35.8662
22871 30.1276
22872 31.5623
22873 28.693
22874 17.2158
22875 5.7386
22876 28.693
22877 40.1702
22878 55.9513
22879 22.9544
22880 24.389
22881 53.082
22882 64.5592
22883 32.9969
22884 7.17325
22885 21.5197
22886 32.9969
22887 21.5197
22888 25.8237
22889 58.8206
22890 12.9118
22891 25.8237
22892 7.17325
22893 55.9513
22894 55.9513
22895 27.2583
22896 84.6443
22897 44.4741
22898 37.3009
22899 10.0425
22900 12.9118
22901 18.6504
22902 18.6504
22903 43.0395
22904 47.3434
22905 78.9057
22906 43.0395
22907 21.5197
22908 41.6048
22909 30.1276
22910 64.5592
22911 77.4711
22912 10.0425
22913 14.3465
22914 34.4316
22915 5.7386
22916 5.7386
22917 4.30395
22918 4.30395
22919 18.6504
22920 11.4772
22921 15.7811
22922 32.9969
22923 111.903
22924 17.2158
22925 24.389
22926 30.1276
22927 43.0395
22928 38.7355
22929 34.4316
22930 37.3009
22931 28.693
22932 20.0851
22933 34.4316
22934 28.693
22935 20.0851
22936 12.9118
22937 20.0851
22938 41.6048
22939 54.5167
22940 21.5197
22941 24.389
22942 31.5623
22943 21.5197
22944 18.6504
22945 12.9118
22946 20.0851
22947 53.082
22948 25.8237
22949 17.2158
22950 11.4772
22951 27.2583
22952 8.6079
22953 25.8237
22954 18.6504
22955 10.0425
22956 24.389
22957 30.1276
22958 78.9057
22959 68.8632
22960 25.8237
22961 18.6504
22962 17.2158
22963 55.9513
22964 24.389
22965 43.0395
22966 35.8662
22967 17.2158
22968 21.5197
22969 14.3465
22970 34.4316
22971 37.3009
22972 31.5623
22973 14.3465
22974 20.0851
22975 12.9118
22976 20.0851
22977 12.9118
22978 0
22979 20.0851
22980 10.0425
22981 1.43465
22982 32.9969
22983 12.9118
22984 22.9544
22985 60.2553
22986 34.4316
22987 5.7386
22988 25.8237
22989 5.7386
22990 10.0425
22991 5.7386
22992 28.693
22993 5.7386
22994 35.8662
22995 50.2127
22996 11.4772
22997 21.5197
22998 53.082
22999 12.9118
23000 25.8237
23001 15.7811
23002 5.7386
23003 40.1702
23004 18.6504
23005 38.7355
23006 31.5623
23007 54.5167
23008 44.4741
23009 25.8237
23010 35.8662
23011 17.2158
23012 22.9544
23013 58.8206
23014 35.8662
23015 14.3465
23016 12.9118
23017 14.3465
23018 14.3465
23019 17.2158
23020 20.0851
23021 20.0851
23022 22.9544
23023 5.7386
23024 5.7386
23025 17.2158
23026 41.6048
23027 28.693
23028 43.0395
23029 40.1702
23030 34.4316
23031 22.9544
23032 20.0851
23033 31.5623
23034 21.5197
23035 34.4316
23036 22.9544
23037 32.9969
23038 31.5623
23039 14.3465
23040 44.4741
23041 90.3829
23042 31.5623
23043 27.2583
23044 64.5592
23045 31.5623
23046 54.5167
23047 83.2097
23048 28.693
23049 20.0851
23050 20.0851
23051 14.3465
23052 32.9969
23053 11.4772
23054 8.6079
23055 63.1246
23056 15.7811
23057 8.6079
23058 25.8237
23059 17.2158
23060 24.389
23061 31.5623
23062 20.0851
23063 37.3009
23064 24.389
23065 8.6079
23066 18.6504
23067 22.9544
23068 31.5623
23069 15.7811
23070 22.9544
23071 32.9969
23072 15.7811
23073 21.5197
23074 22.9544
23075 22.9544
23076 10.0425
23077 24.389
23078 31.5623
23079 65.9939
23080 38.7355
23081 44.4741
23082 38.7355
23083 14.3465
23084 18.6504
23085 54.5167
23086 21.5197
23087 8.6079
23088 37.3009
23089 15.7811
23090 18.6504
23091 12.9118
23092 55.9513
23093 57.386
23094 20.0851
23095 37.3009
23096 31.5623
23097 21.5197
23098 8.6079
23099 15.7811
23100 34.4316
23101 24.389
23102 41.6048
23103 48.7781
23104 51.6474
23105 24.389
23106 10.0425
23107 11.4772
23108 14.3465
23109 73.1671
23110 8.6079
23111 5.7386
23112 7.17325
23113 15.7811
23114 5.7386
23115 15.7811
23116 27.2583
23117 12.9118
23118 22.9544
23119 18.6504
23120 24.389
23121 20.0851
23122 22.9544
23123 31.5623
23124 83.2097
23125 5.7386
23126 20.0851
23127 25.8237
23128 17.2158
23129 20.0851
23130 17.2158
23131 25.8237
23132 25.8237
23133 15.7811
23134 7.17325
23135 28.693
23136 60.2553
23137 50.2127
23138 17.2158
23139 7.17325
23140 15.7811
23141 8.6079
23142 17.2158
23143 15.7811
23144 27.2583
23145 90.3829
23146 35.8662
23147 21.5197
23148 2.8693
23149 4.30395
23150 21.5197
23151 47.3434
23152 27.2583
23153 10.0425
23154 14.3465
23155 22.9544
23156 14.3465
23157 4.30395
23158 37.3009
23159 90.3829
23160 18.6504
23161 31.5623
23162 22.9544
23163 50.2127
23164 8.6079
23165 12.9118
23166 18.6504
23167 10.0425
23168 35.8662
23169 21.5197
23170 14.3465
23171 24.389
23172 2.8693
23173 18.6504
23174 10.0425
23175 18.6504
23176 28.693
23177 73.1671
23178 41.6048
23179 54.5167
23180 60.2553
23181 17.2158
23182 14.3465
23183 43.0395
23184 58.8206
23185 38.7355
23186 24.389
23187 12.9118
23188 37.3009
23189 120.511
23190 24.389
23191 47.3434
23192 47.3434
23193 48.7781
23194 37.3009
23195 12.9118
23196 40.1702
23197 28.693
23198 40.1702
23199 35.8662
23200 5.7386
23201 20.0851
23202 68.8632
23203 18.6504
23204 11.4772
23205 15.7811
23206 54.5167
23207 38.7355
23208 12.9118
23209 5.7386
23210 14.3465
23211 12.9118
23212 18.6504
23213 10.0425
23214 8.6079
23215 10.0425
23216 18.6504
23217 7.17325
23218 17.2158
23219 4.30395
23220 0
23221 21.5197
23222 11.4772
23223 53.082
23224 5.7386
23225 2.8693
23226 7.17325
23227 4.30395
23228 12.9118
23229 17.2158
23230 20.0851
23231 20.0851
23232 7.17325
23233 14.3465
23234 30.1276
23235 11.4772
23236 34.4316
23237 45.9088
23238 25.8237
23239 25.8237
23240 21.5197
23241 34.4316
23242 34.4316
23243 21.5197
23244 31.5623
23245 22.9544
23246 17.2158
23247 20.0851
23248 11.4772
23249 53.082
23250 44.4741
23251 8.6079
23252 10.0425
23253 35.8662
23254 74.6018
23255 25.8237
23256 25.8237
23257 37.3009
23258 28.693
23259 34.4316
23260 38.7355
23261 17.2158
23262 25.8237
23263 27.2583
23264 11.4772
23265 17.2158
23266 107.599
23267 18.6504
23268 10.0425
23269 27.2583
23270 10.0425
23271 7.17325
23272 20.0851
23273 11.4772
23274 2.8693
23275 21.5197
23276 24.389
23277 20.0851
23278 21.5197
23279 0
23280 38.7355
23281 12.9118
23282 7.17325
23283 24.389
23284 37.3009
23285 20.0851
23286 50.2127
23287 15.7811
23288 15.7811
23289 55.9513
23290 15.7811
23291 4.30395
23292 32.9969
23293 22.9544
23294 18.6504
23295 4.30395
23296 7.17325
23297 20.0851
23298 22.9544
23299 5.7386
23300 17.2158
23301 15.7811
23302 8.6079
23303 22.9544
23304 25.8237
23305 10.0425
23306 20.0851
23307 4.30395
23308 15.7811
23309 28.693
23310 18.6504
23311 15.7811
23312 28.693
23313 20.0851
23314 21.5197
23315 25.8237
23316 31.5623
23317 15.7811
23318 20.0851
23319 54.5167
23320 43.0395
23321 30.1276
23322 28.693
23323 31.5623
23324 28.693
23325 14.3465
23326 21.5197
23327 11.4772
23328 34.4316
23329 51.6474
23330 24.389
23331 40.1702
23332 10.0425
23333 14.3465
23334 11.4772
23335 40.1702
23336 24.389
23337 10.0425
23338 43.0395
23339 21.5197
23340 11.4772
23341 22.9544
23342 32.9969
23343 27.2583
23344 53.082
23345 25.8237
23346 20.0851
23347 20.0851
23348 5.7386
23349 21.5197
23350 110.468
23351 8.6079
23352 20.0851
23353 61.6899
23354 14.3465
23355 38.7355
23356 30.1276
23357 12.9118
23358 28.693
23359 15.7811
23360 5.7386
23361 10.0425
23362 24.389
23363 8.6079
23364 12.9118
23365 38.7355
23366 37.3009
23367 21.5197
23368 30.1276
23369 17.2158
23370 8.6079
23371 24.389
23372 12.9118
23373 35.8662
23374 48.7781
23375 21.5197
23376 43.0395
23377 38.7355
23378 20.0851
23379 14.3465
23380 43.0395
23381 0
23382 25.8237
23383 63.1246
23384 41.6048
23385 28.693
23386 7.17325
23387 22.9544
23388 14.3465
23389 22.9544
23390 45.9088
23391 35.8662
23392 11.4772
23393 15.7811
23394 18.6504
23395 34.4316
23396 47.3434
23397 63.1246
23398 2.8693
23399 35.8662
23400 5.7386
23401 10.0425
23402 4.30395
23403 10.0425
23404 61.6899
23405 30.1276
23406 22.9544
23407 31.5623
23408 22.9544
23409 25.8237
23410 58.8206
23411 30.1276
23412 22.9544
23413 15.7811
23414 17.2158
23415 17.2158
23416 7.17325
23417 31.5623
23418 65.9939
23419 38.7355
23420 24.389
23421 11.4772
23422 5.7386
23423 11.4772
23424 18.6504
23425 53.082
23426 61.6899
23427 31.5623
23428 96.1215
23429 50.2127
23430 5.7386
23431 41.6048
23432 98.9908
23433 35.8662
23434 11.4772
23435 18.6504
23436 43.0395
23437 34.4316
23438 20.0851
23439 18.6504
23440 28.693
23441 28.693
23442 34.4316
23443 28.693
23444 21.5197
23445 12.9118
23446 20.0851
23447 37.3009
23448 63.1246
23449 32.9969
23450 91.8176
23451 45.9088
23452 40.1702
23453 81.775
23454 31.5623
23455 34.4316
23456 28.693
23457 21.5197
23458 11.4772
23459 20.0851
23460 12.9118
23461 30.1276
23462 20.0851
23463 24.389
23464 86.079
23465 20.0851
23466 12.9118
23467 32.9969
23468 74.6018
23469 14.3465
23470 2.8693
23471 113.337
23472 10.0425
23473 2.8693
23474 10.0425
23475 12.9118
23476 15.7811
23477 12.9118
23478 12.9118
23479 10.0425
23480 15.7811
23481 24.389
23482 15.7811
23483 25.8237
23484 12.9118
23485 25.8237
23486 15.7811
23487 7.17325
23488 17.2158
23489 15.7811
23490 22.9544
23491 2.8693
23492 47.3434
23493 14.3465
23494 48.7781
23495 18.6504
23496 25.8237
23497 55.9513
23498 32.9969
23499 18.6504
23500 14.3465
23501 22.9544
23502 25.8237
23503 24.389
23504 30.1276
23505 31.5623
23506 27.2583
23507 114.772
23508 25.8237
23509 31.5623
23510 47.3434
23511 34.4316
23512 15.7811
23513 25.8237
23514 24.389
23515 22.9544
23516 20.0851
23517 70.2978
23518 45.9088
23519 18.6504
23520 21.5197
23521 18.6504
23522 51.6474
23523 35.8662
23524 17.2158
23525 25.8237
23526 28.693
23527 28.693
23528 90.3829
23529 28.693
23530 11.4772
23531 15.7811
23532 24.389
23533 24.389
23534 11.4772
23535 38.7355
23536 10.0425
23537 40.1702
23538 20.0851
23539 30.1276
23540 70.2978
23541 50.2127
23542 15.7811
23543 28.693
23544 15.7811
23545 7.17325
23546 37.3009
23547 40.1702
23548 37.3009
23549 43.0395
23550 38.7355
23551 15.7811
23552 15.7811
23553 45.9088
23554 4.30395
23555 15.7811
23556 21.5197
23557 12.9118
23558 21.5197
23559 25.8237
23560 5.7386
23561 31.5623
23562 45.9088
23563 14.3465
23564 17.2158
23565 43.0395
23566 18.6504
23567 50.2127
23568 58.8206
23569 24.389
23570 25.8237
23571 34.4316
23572 7.17325
23573 21.5197
23574 91.8176
23575 2.8693
23576 28.693
23577 71.7325
23578 27.2583
23579 50.2127
23580 22.9544
23581 20.0851
23582 41.6048
23583 37.3009
23584 37.3009
23585 32.9969
23586 14.3465
23587 17.2158
23588 37.3009
23589 14.3465
23590 50.2127
23591 77.4711
23592 25.8237
23593 24.389
23594 11.4772
23595 4.30395
23596 37.3009
23597 76.0364
23598 22.9544
23599 28.693
23600 15.7811
23601 68.8632
23602 34.4316
23603 27.2583
23604 11.4772
23605 7.17325
23606 22.9544
23607 73.1671
23608 65.9939
23609 32.9969
23610 14.3465
23611 30.1276
23612 50.2127
23613 43.0395
23614 37.3009
23615 45.9088
23616 7.17325
23617 30.1276
23618 41.6048
23619 20.0851
23620 25.8237
23621 30.1276
23622 18.6504
23623 68.8632
23624 57.386
23625 22.9544
23626 51.6474
23627 25.8237
23628 17.2158
23629 22.9544
23630 34.4316
23631 34.4316
23632 8.6079
23633 17.2158
23634 32.9969
23635 41.6048
23636 15.7811
23637 67.4286
23638 12.9118
23639 24.389
23640 74.6018
23641 1.43465
23642 8.6079
23643 20.0851
23644 7.17325
23645 14.3465
23646 30.1276
23647 5.7386
23648 18.6504
23649 63.1246
23650 7.17325
23651 40.1702
23652 64.5592
23653 7.17325
23654 22.9544
23655 30.1276
23656 20.0851
23657 7.17325
23658 21.5197
23659 14.3465
23660 15.7811
23661 24.389
23662 17.2158
23663 53.082
23664 104.729
23665 86.079
23666 53.082
23667 10.0425
23668 37.3009
23669 47.3434
23670 18.6504
23671 35.8662
23672 7.17325
23673 18.6504
23674 2.8693
23675 20.0851
23676 63.1246
23677 60.2553
23678 38.7355
23679 8.6079
23680 40.1702
23681 12.9118
23682 28.693
23683 10.0425
23684 37.3009
23685 41.6048
23686 47.3434
23687 35.8662
23688 48.7781
23689 47.3434
23690 80.3404
23691 21.5197
23692 4.30395
23693 8.6079
23694 45.9088
23695 20.0851
23696 48.7781
23697 8.6079
23698 51.6474
23699 31.5623
23700 45.9088
23701 27.2583
23702 43.0395
23703 20.0851
23704 71.7325
23705 57.386
23706 14.3465
23707 21.5197
23708 32.9969
23709 48.7781
23710 60.2553
23711 74.6018
23712 61.6899
23713 60.2553
23714 47.3434
23715 47.3434
23716 60.2553
23717 28.693
23718 21.5197
23719 48.7781
23720 35.8662
23721 22.9544
23722 18.6504
23723 22.9544
23724 34.4316
23725 37.3009
23726 70.2978
23727 34.4316
23728 15.7811
23729 12.9118
23730 8.6079
23731 139.161
23732 22.9544
23733 34.4316
23734 4.30395
23735 111.903
23736 27.2583
23737 5.7386
23738 22.9544
23739 5.7386
23740 4.30395
23741 11.4772
23742 28.693
23743 18.6504
23744 12.9118
23745 7.17325
23746 31.5623
23747 40.1702
23748 8.6079
23749 28.693
23750 7.17325
23751 34.4316
23752 57.386
23753 8.6079
23754 17.2158
23755 22.9544
23756 28.693
23757 31.5623
23758 40.1702
23759 34.4316
23760 14.3465
23761 12.9118
23762 34.4316
23763 25.8237
23764 31.5623
23765 86.079
23766 21.5197
23767 10.0425
23768 21.5197
23769 12.9118
23770 70.2978
23771 106.164
23772 24.389
23773 31.5623
23774 28.693
23775 34.4316
23776 43.0395
23777 21.5197
23778 18.6504
23779 38.7355
23780 28.693
23781 22.9544
23782 41.6048
23783 41.6048
23784 57.386
23785 139.161
23786 24.389
23787 68.8632
23788 21.5197
23789 117.641
23790 88.9483
23791 71.7325
23792 40.1702
23793 30.1276
23794 55.9513
23795 63.1246
23796 107.599
23797 22.9544
23798 7.17325
23799 24.389
23800 38.7355
23801 38.7355
23802 21.5197
23803 44.4741
23804 37.3009
23805 40.1702
23806 55.9513
23807 54.5167
23808 22.9544
23809 43.0395
23810 12.9118
23811 71.7325
23812 61.6899
23813 8.6079
23814 48.7781
23815 27.2583
23816 8.6079
23817 21.5197
23818 83.2097
23819 34.4316
23820 11.4772
23821 12.9118
23822 40.1702
23823 20.0851
23824 54.5167
23825 14.3465
23826 14.3465
23827 43.0395
23828 5.7386
23829 44.4741
23830 86.079
23831 17.2158
23832 32.9969
23833 31.5623
23834 67.4286
23835 24.389
23836 32.9969
23837 113.337
23838 10.0425
23839 70.2978
23840 103.295
23841 47.3434
23842 50.2127
23843 38.7355
23844 14.3465
23845 32.9969
23846 44.4741
23847 41.6048
23848 38.7355
23849 21.5197
23850 21.5197
23851 60.2553
23852 30.1276
23853 4.30395
23854 32.9969
23855 8.6079
23856 34.4316
23857 12.9118
23858 10.0425
23859 41.6048
23860 38.7355
23861 55.9513
23862 68.8632
23863 20.0851
23864 28.693
23865 34.4316
23866 38.7355
23867 90.3829
23868 58.8206
23869 31.5623
23870 40.1702
23871 24.389
23872 45.9088
23873 17.2158
23874 32.9969
23875 21.5197
23876 30.1276
23877 64.5592
23878 31.5623
23879 11.4772
23880 32.9969
23881 21.5197
23882 22.9544
23883 48.7781
23884 76.0364
23885 34.4316
23886 34.4316
23887 40.1702
23888 57.386
23889 51.6474
23890 96.1215
23891 27.2583
23892 5.7386
23893 30.1276
23894 58.8206
23895 12.9118
23896 35.8662
23897 20.0851
23898 8.6079
23899 15.7811
23900 30.1276
23901 27.2583
23902 37.3009
23903 28.693
23904 58.8206
23905 31.5623
23906 30.1276
23907 15.7811
23908 64.5592
23909 80.3404
23910 77.4711
23911 48.7781
23912 24.389
23913 58.8206
23914 37.3009
23915 96.1215
23916 28.693
23917 14.3465
23918 30.1276
23919 5.7386
23920 21.5197
23921 20.0851
23922 25.8237
23923 8.6079
23924 37.3009
23925 32.9969
23926 67.4286
23927 10.0425
23928 11.4772
23929 27.2583
23930 10.0425
23931 18.6504
23932 5.7386
23933 38.7355
23934 55.9513
23935 58.8206
23936 58.8206
23937 31.5623
23938 40.1702
23939 35.8662
23940 44.4741
23941 93.2522
23942 43.0395
23943 44.4741
23944 38.7355
23945 30.1276
23946 80.3404
23947 64.5592
23948 28.693
23949 15.7811
23950 30.1276
23951 30.1276
23952 35.8662
23953 22.9544
23954 31.5623
23955 4.30395
23956 27.2583
23957 54.5167
23958 41.6048
23959 50.2127
23960 15.7811
23961 10.0425
23962 30.1276
23963 35.8662
23964 25.8237
23965 14.3465
23966 47.3434
23967 30.1276
23968 2.8693
23969 24.389
23970 41.6048
23971 76.0364
23972 37.3009
23973 5.7386
23974 38.7355
23975 81.775
23976 58.8206
23977 53.082
23978 11.4772
23979 21.5197
23980 14.3465
23981 22.9544
23982 30.1276
23983 25.8237
23984 25.8237
23985 37.3009
23986 25.8237
23987 7.17325
23988 48.7781
23989 68.8632
23990 65.9939
23991 21.5197
23992 2.8693
23993 21.5197
23994 7.17325
23995 27.2583
23996 10.0425
23997 12.9118
23998 32.9969
23999 21.5197
24000 58.8206
24001 88.9483
24002 34.4316
24003 28.693
24004 41.6048
24005 47.3434
24006 38.7355
24007 37.3009
24008 24.389
24009 21.5197
24010 65.9939
24011 34.4316
24012 44.4741
24013 58.8206
24014 15.7811
24015 87.5136
24016 91.8176
24017 60.2553
24018 7.17325
24019 30.1276
24020 10.0425
24021 22.9544
24022 34.4316
24023 18.6504
24024 14.3465
24025 61.6899
24026 32.9969
24027 8.6079
24028 27.2583
24029 27.2583
24030 40.1702
24031 55.9513
24032 27.2583
24033 34.4316
24034 32.9969
24035 43.0395
24036 24.389
24037 40.1702
24038 50.2127
24039 22.9544
24040 24.389
24041 43.0395
24042 24.389
24043 41.6048
24044 7.17325
24045 24.389
24046 38.7355
24047 30.1276
24048 27.2583
24049 48.7781
24050 81.775
24051 74.6018
24052 41.6048
24053 25.8237
24054 45.9088
24055 21.5197
24056 44.4741
24057 24.389
24058 12.9118
24059 4.30395
24060 21.5197
24061 11.4772
24062 45.9088
24063 96.1215
24064 20.0851
24065 57.386
24066 25.8237
24067 15.7811
24068 28.693
24069 17.2158
24070 21.5197
24071 22.9544
24072 50.2127
24073 28.693
24074 37.3009
24075 35.8662
24076 21.5197
24077 38.7355
24078 32.9969
24079 14.3465
24080 27.2583
24081 35.8662
24082 38.7355
24083 53.082
24084 20.0851
24085 31.5623
24086 25.8237
24087 10.0425
24088 40.1702
24089 27.2583
24090 51.6474
24091 50.2127
24092 31.5623
24093 22.9544
24094 55.9513
24095 10.0425
24096 25.8237
24097 14.3465
24098 7.17325
24099 25.8237
24100 67.4286
24101 25.8237
24102 30.1276
24103 25.8237
24104 41.6048
24105 28.693
24106 53.082
24107 30.1276
24108 31.5623
24109 37.3009
24110 32.9969
24111 25.8237
24112 38.7355
24113 15.7811
24114 12.9118
24115 28.693
24116 25.8237
24117 10.0425
24118 7.17325
24119 24.389
24120 18.6504
24121 25.8237
24122 34.4316
24123 41.6048
24124 67.4286
24125 30.1276
24126 28.693
24127 17.2158
24128 12.9118
24129 37.3009
24130 10.0425
24131 47.3434
24132 17.2158
24133 25.8237
24134 8.6079
24135 10.0425
24136 15.7811
24137 96.1215
24138 51.6474
24139 40.1702
24140 57.386
24141 35.8662
24142 25.8237
24143 22.9544
24144 32.9969
24145 25.8237
24146 17.2158
24147 24.389
24148 37.3009
24149 32.9969
24150 25.8237
24151 22.9544
24152 45.9088
24153 44.4741
24154 22.9544
24155 8.6079
24156 22.9544
24157 40.1702
24158 27.2583
24159 35.8662
24160 31.5623
24161 30.1276
24162 21.5197
24163 38.7355
24164 27.2583
24165 41.6048
24166 38.7355
24167 25.8237
24168 21.5197
24169 12.9118
24170 32.9969
24171 35.8662
24172 35.8662
24173 68.8632
24174 34.4316
24175 15.7811
24176 12.9118
24177 10.0425
24178 24.389
24179 30.1276
24180 38.7355
24181 37.3009
24182 37.3009
24183 22.9544
24184 45.9088
24185 73.1671
24186 18.6504
24187 48.7781
24188 22.9544
24189 25.8237
24190 7.17325
24191 20.0851
24192 94.6869
24193 30.1276
24194 35.8662
24195 24.389
24196 15.7811
24197 30.1276
24198 40.1702
24199 37.3009
24200 63.1246
24201 25.8237
24202 20.0851
24203 37.3009
24204 12.9118
24205 22.9544
24206 37.3009
24207 27.2583
24208 27.2583
24209 21.5197
24210 32.9969
24211 21.5197
24212 18.6504
24213 14.3465
24214 67.4286
24215 5.7386
24216 15.7811
24217 41.6048
24218 31.5623
24219 11.4772
24220 27.2583
24221 50.2127
24222 17.2158
24223 8.6079
24224 48.7781
24225 34.4316
24226 21.5197
24227 35.8662
24228 12.9118
24229 31.5623
24230 11.4772
24231 47.3434
24232 30.1276
24233 37.3009
24234 48.7781
24235 51.6474
24236 32.9969
24237 32.9969
24238 45.9088
24239 37.3009
24240 22.9544
24241 58.8206
24242 51.6474
24243 38.7355
24244 73.1671
24245 20.0851
24246 32.9969
24247 50.2127
24248 80.3404
24249 51.6474
24250 24.389
24251 27.2583
24252 17.2158
24253 28.693
24254 28.693
24255 24.389
24256 35.8662
24257 32.9969
24258 11.4772
24259 20.0851
24260 55.9513
24261 5.7386
24262 70.2978
24263 32.9969
24264 24.389
24265 40.1702
24266 34.4316
24267 14.3465
24268 14.3465
24269 20.0851
24270 18.6504
24271 28.693
24272 7.17325
24273 25.8237
24274 21.5197
24275 5.7386
24276 28.693
24277 35.8662
24278 45.9088
24279 25.8237
24280 7.17325
24281 28.693
24282 18.6504
24283 24.389
24284 21.5197
24285 37.3009
24286 21.5197
24287 12.9118
24288 20.0851
24289 38.7355
24290 43.0395
24291 64.5592
24292 24.389
24293 24.389
24294 15.7811
24295 27.2583
24296 28.693
24297 21.5197
24298 15.7811
24299 22.9544
24300 60.2553
24301 35.8662
24302 18.6504
24303 40.1702
24304 41.6048
24305 32.9969
24306 30.1276
24307 10.0425
24308 17.2158
24309 30.1276
24310 7.17325
24311 31.5623
24312 91.8176
24313 34.4316
24314 28.693
24315 18.6504
24316 43.0395
24317 80.3404
24318 10.0425
24319 35.8662
24320 21.5197
24321 48.7781
24322 53.082
24323 12.9118
24324 17.2158
24325 58.8206
24326 40.1702
24327 47.3434
24328 34.4316
24329 7.17325
24330 21.5197
24331 24.389
24332 22.9544
24333 28.693
24334 22.9544
24335 28.693
24336 22.9544
24337 68.8632
24338 11.4772
24339 43.0395
24340 21.5197
24341 17.2158
24342 38.7355
24343 15.7811
24344 44.4741
24345 20.0851
24346 7.17325
24347 15.7811
24348 15.7811
24349 43.0395
24350 25.8237
24351 2.8693
24352 12.9118
24353 30.1276
24354 20.0851
24355 37.3009
24356 27.2583
24357 18.6504
24358 44.4741
24359 35.8662
24360 43.0395
24361 34.4316
24362 34.4316
24363 8.6079
24364 10.0425
24365 32.9969
24366 68.8632
24367 24.389
24368 30.1276
24369 30.1276
24370 24.389
24371 25.8237
24372 5.7386
24373 21.5197
24374 21.5197
24375 4.30395
24376 18.6504
24377 2.8693
24378 12.9118
24379 34.4316
24380 14.3465
24381 7.17325
24382 21.5197
24383 34.4316
24384 10.0425
24385 32.9969
24386 55.9513
24387 18.6504
24388 20.0851
24389 44.4741
24390 40.1702
24391 38.7355
24392 25.8237
24393 18.6504
24394 22.9544
24395 15.7811
24396 7.17325
24397 54.5167
24398 83.2097
24399 21.5197
24400 28.693
24401 17.2158
24402 32.9969
24403 27.2583
24404 10.0425
24405 45.9088
24406 4.30395
24407 21.5197
24408 24.389
24409 5.7386
24410 68.8632
24411 25.8237
24412 51.6474
24413 54.5167
24414 41.6048
24415 22.9544
24416 27.2583
24417 101.86
24418 81.775
24419 11.4772
24420 22.9544
24421 22.9544
24422 14.3465
24423 21.5197
24424 64.5592
24425 48.7781
24426 1.43465
24427 25.8237
24428 43.0395
24429 24.389
24430 53.082
24431 20.0851
24432 11.4772
24433 35.8662
24434 12.9118
24435 8.6079
24436 21.5197
24437 15.7811
24438 20.0851
24439 20.0851
24440 17.2158
24441 38.7355
24442 15.7811
24443 73.1671
24444 35.8662
24445 21.5197
24446 61.6899
24447 53.082
24448 22.9544
24449 8.6079
24450 28.693
24451 18.6504
24452 17.2158
24453 18.6504
24454 40.1702
24455 4.30395
24456 8.6079
24457 70.2978
24458 10.0425
24459 18.6504
24460 25.8237
24461 7.17325
24462 27.2583
24463 44.4741
24464 41.6048
24465 15.7811
24466 5.7386
24467 25.8237
24468 35.8662
24469 15.7811
24470 11.4772
24471 117.641
24472 24.389
24473 11.4772
24474 14.3465
24475 5.7386
24476 17.2158
24477 30.1276
24478 10.0425
24479 14.3465
24480 30.1276
24481 28.693
24482 22.9544
24483 28.693
24484 61.6899
24485 22.9544
24486 10.0425
24487 11.4772
24488 15.7811
24489 30.1276
24490 31.5623
24491 10.0425
24492 21.5197
24493 20.0851
24494 47.3434
24495 60.2553
24496 55.9513
24497 24.389
24498 12.9118
24499 32.9969
24500 32.9969
24501 15.7811
24502 15.7811
24503 55.9513
24504 32.9969
24505 50.2127
24506 37.3009
24507 7.17325
24508 53.082
24509 38.7355
24510 35.8662
24511 30.1276
24512 78.9057
24513 12.9118
24514 31.5623
24515 8.6079
24516 15.7811
24517 71.7325
24518 28.693
24519 18.6504
24520 25.8237
24521 18.6504
24522 21.5197
24523 15.7811
24524 25.8237
24525 12.9118
24526 25.8237
24527 44.4741
24528 21.5197
24529 24.389
24530 21.5197
24531 88.9483
24532 17.2158
24533 5.7386
24534 11.4772
24535 10.0425
24536 37.3009
24537 27.2583
24538 18.6504
24539 24.389
24540 47.3434
24541 55.9513
24542 11.4772
24543 18.6504
24544 28.693
24545 32.9969
24546 43.0395
24547 30.1276
24548 81.775
24549 50.2127
24550 48.7781
24551 67.4286
24552 10.0425
24553 55.9513
24554 44.4741
24555 41.6048
24556 61.6899
24557 8.6079
24558 43.0395
24559 20.0851
24560 14.3465
24561 24.389
24562 34.4316
24563 37.3009
24564 14.3465
24565 32.9969
24566 21.5197
24567 43.0395
24568 58.8206
24569 70.2978
24570 41.6048
24571 31.5623
24572 78.9057
24573 38.7355
24574 96.1215
24575 31.5623
24576 24.389
24577 1.43465
24578 14.3465
24579 22.9544
24580 78.9057
24581 27.2583
24582 24.389
24583 22.9544
24584 25.8237
24585 61.6899
24586 47.3434
24587 24.389
24588 35.8662
24589 15.7811
24590 38.7355
24591 87.5136
24592 27.2583
24593 32.9969
24594 37.3009
24595 24.389
24596 5.7386
24597 8.6079
24598 15.7811
24599 8.6079
24600 15.7811
24601 63.1246
24602 41.6048
24603 25.8237
24604 50.2127
24605 10.0425
24606 14.3465
24607 15.7811
24608 8.6079
24609 18.6504
24610 53.082
24611 24.389
24612 32.9969
24613 21.5197
24614 7.17325
24615 40.1702
24616 27.2583
24617 18.6504
24618 4.30395
24619 5.7386
24620 24.389
24621 30.1276
24622 44.4741
24623 74.6018
24624 22.9544
24625 2.8693
24626 88.9483
24627 32.9969
24628 25.8237
24629 2.8693
24630 51.6474
24631 31.5623
24632 31.5623
24633 18.6504
24634 32.9969
24635 27.2583
24636 67.4286
24637 28.693
24638 12.9118
24639 55.9513
24640 57.386
24641 41.6048
24642 61.6899
24643 18.6504
24644 10.0425
24645 22.9544
24646 43.0395
24647 24.389
24648 50.2127
24649 55.9513
24650 63.1246
24651 14.3465
24652 30.1276
24653 48.7781
24654 43.0395
24655 24.389
24656 14.3465
24657 48.7781
24658 73.1671
24659 53.082
24660 57.386
24661 7.17325
24662 27.2583
24663 60.2553
24664 20.0851
24665 11.4772
24666 12.9118
24667 38.7355
24668 28.693
24669 43.0395
24670 38.7355
24671 12.9118
24672 25.8237
24673 57.386
24674 18.6504
24675 37.3009
24676 5.7386
24677 27.2583
24678 20.0851
24679 25.8237
24680 7.17325
24681 31.5623
24682 28.693
24683 60.2553
24684 27.2583
24685 8.6079
24686 8.6079
24687 37.3009
24688 67.4286
24689 7.17325
24690 22.9544
24691 20.0851
24692 10.0425
24693 22.9544
24694 10.0425
24695 43.0395
24696 86.079
24697 8.6079
24698 25.8237
24699 12.9118
24700 28.693
24701 81.775
24702 15.7811
24703 37.3009
24704 37.3009
24705 37.3009
24706 35.8662
24707 44.4741
24708 45.9088
24709 57.386
24710 7.17325
24711 30.1276
24712 30.1276
24713 25.8237
24714 18.6504
24715 45.9088
24716 74.6018
24717 67.4286
24718 40.1702
24719 34.4316
24720 22.9544
24721 61.6899
24722 67.4286
24723 74.6018
24724 35.8662
24725 41.6048
24726 54.5167
24727 24.389
24728 12.9118
24729 11.4772
24730 20.0851
24731 7.17325
24732 25.8237
24733 12.9118
24734 5.7386
24735 88.9483
24736 28.693
24737 11.4772
24738 38.7355
24739 20.0851
24740 44.4741
24741 40.1702
24742 114.772
24743 51.6474
24744 68.8632
24745 30.1276
24746 18.6504
24747 31.5623
24748 31.5623
24749 68.8632
24750 55.9513
24751 14.3465
24752 28.693
24753 40.1702
24754 35.8662
24755 22.9544
24756 57.386
24757 2.8693
24758 20.0851
24759 11.4772
24760 10.0425
24761 67.4286
24762 40.1702
24763 14.3465
24764 44.4741
24765 55.9513
24766 81.775
24767 32.9969
24768 22.9544
24769 25.8237
24770 21.5197
24771 96.1215
24772 48.7781
24773 8.6079
24774 50.2127
24775 22.9544
24776 15.7811
24777 27.2583
24778 2.8693
24779 21.5197
24780 18.6504
24781 5.7386
24782 20.0851
24783 35.8662
24784 57.386
24785 40.1702
24786 15.7811
24787 48.7781
24788 32.9969
24789 10.0425
24790 41.6048
24791 47.3434
24792 25.8237
24793 8.6079
24794 96.1215
24795 22.9544
24796 22.9544
24797 4.30395
24798 27.2583
24799 47.3434
24800 10.0425
24801 5.7386
24802 28.693
24803 20.0851
24804 45.9088
24805 58.8206
24806 41.6048
24807 30.1276
24808 7.17325
24809 20.0851
24810 48.7781
24811 60.2553
24812 43.0395
24813 18.6504
24814 21.5197
24815 15.7811
24816 34.4316
24817 51.6474
24818 38.7355
24819 38.7355
24820 18.6504
24821 40.1702
24822 12.9118
24823 38.7355
24824 47.3434
24825 20.0851
24826 27.2583
24827 17.2158
24828 32.9969
24829 34.4316
24830 50.2127
24831 50.2127
24832 7.17325
24833 30.1276
24834 20.0851
24835 64.5592
24836 43.0395
24837 30.1276
24838 11.4772
24839 25.8237
24840 22.9544
24841 57.386
24842 80.3404
24843 22.9544
24844 20.0851
24845 48.7781
24846 50.2127
24847 18.6504
24848 30.1276
24849 44.4741
24850 22.9544
24851 41.6048
24852 86.079
24853 63.1246
24854 21.5197
24855 27.2583
24856 37.3009
24857 8.6079
24858 7.17325
24859 38.7355
24860 31.5623
24861 48.7781
24862 27.2583
24863 32.9969
24864 51.6474
24865 27.2583
24866 73.1671
24867 28.693
24868 11.4772
24869 37.3009
24870 51.6474
24871 50.2127
24872 57.386
24873 4.30395
24874 37.3009
24875 90.3829
24876 74.6018
24877 35.8662
24878 10.0425
24879 20.0851
24880 5.7386
24881 21.5197
24882 10.0425
24883 63.1246
24884 27.2583
24885 10.0425
24886 14.3465
24887 12.9118
24888 31.5623
24889 21.5197
24890 20.0851
24891 4.30395
24892 37.3009
24893 60.2553
24894 38.7355
24895 25.8237
24896 18.6504
24897 38.7355
24898 54.5167
24899 8.6079
24900 30.1276
24901 28.693
24902 44.4741
24903 14.3465
24904 64.5592
24905 51.6474
24906 44.4741
24907 37.3009
24908 14.3465
24909 86.079
24910 28.693
24911 104.729
24912 53.082
24913 25.8237
24914 18.6504
24915 15.7811
24916 28.693
24917 73.1671
24918 32.9969
24919 24.389
24920 91.8176
24921 20.0851
24922 53.082
24923 22.9544
24924 5.7386
24925 54.5167
24926 35.8662
24927 60.2553
24928 50.2127
24929 17.2158
24930 58.8206
24931 41.6048
24932 30.1276
24933 57.386
24934 15.7811
24935 17.2158
24936 45.9088
24937 22.9544
24938 21.5197
24939 50.2127
24940 14.3465
24941 40.1702
24942 48.7781
24943 14.3465
24944 34.4316
24945 38.7355
24946 25.8237
24947 15.7811
24948 31.5623
24949 24.389
24950 38.7355
24951 32.9969
24952 18.6504
24953 34.4316
24954 27.2583
24955 35.8662
24956 84.6443
24957 24.389
24958 21.5197
24959 81.775
24960 34.4316
24961 40.1702
24962 31.5623
24963 40.1702
24964 41.6048
24965 24.389
24966 51.6474
24967 31.5623
24968 21.5197
24969 15.7811
24970 15.7811
24971 21.5197
24972 21.5197
24973 32.9969
24974 15.7811
24975 51.6474
24976 21.5197
24977 41.6048
24978 47.3434
24979 8.6079
24980 22.9544
24981 24.389
24982 58.8206
24983 54.5167
24984 14.3465
24985 2.8693
24986 40.1702
24987 17.2158
24988 24.389
24989 25.8237
24990 35.8662
24991 22.9544
24992 31.5623
24993 34.4316
24994 104.729
24995 12.9118
24996 24.389
24997 27.2583
24998 28.693
24999 14.3465
25000 38.7355
25001 51.6474
25002 17.2158
25003 18.6504
25004 50.2127
25005 17.2158
25006 38.7355
25007 17.2158
25008 37.3009
25009 41.6048
25010 77.4711
25011 48.7781
25012 38.7355
25013 48.7781
25014 22.9544
25015 93.2522
25016 60.2553
25017 22.9544
25018 21.5197
25019 8.6079
25020 12.9118
25021 1.43465
25022 10.0425
25023 31.5623
25024 58.8206
25025 32.9969
25026 7.17325
25027 15.7811
25028 14.3465
25029 43.0395
25030 28.693
25031 22.9544
25032 84.6443
25033 31.5623
25034 24.389
25035 14.3465
25036 40.1702
25037 43.0395
25038 97.5562
25039 43.0395
25040 5.7386
25041 28.693
25042 25.8237
25043 41.6048
25044 64.5592
25045 11.4772
25046 14.3465
25047 18.6504
25048 15.7811
25049 14.3465
25050 38.7355
25051 34.4316
25052 40.1702
25053 34.4316
25054 55.9513
25055 22.9544
25056 15.7811
25057 4.30395
25058 37.3009
25059 17.2158
25060 83.2097
25061 57.386
25062 38.7355
25063 67.4286
25064 65.9939
25065 34.4316
25066 50.2127
25067 24.389
25068 22.9544
25069 17.2158
25070 51.6474
25071 61.6899
25072 47.3434
25073 43.0395
25074 51.6474
25075 34.4316
25076 50.2127
25077 18.6504
25078 37.3009
25079 63.1246
25080 48.7781
25081 61.6899
25082 20.0851
25083 77.4711
25084 67.4286
25085 40.1702
25086 51.6474
25087 51.6474
25088 31.5623
25089 17.2158
25090 8.6079
25091 17.2158
25092 17.2158
25093 48.7781
25094 47.3434
25095 37.3009
25096 20.0851
25097 27.2583
25098 14.3465
25099 24.389
25100 14.3465
25101 12.9118
25102 27.2583
25103 47.3434
25104 27.2583
25105 15.7811
25106 4.30395
25107 119.076
25108 20.0851
25109 55.9513
25110 27.2583
25111 12.9118
25112 34.4316
25113 8.6079
25114 43.0395
25115 38.7355
25116 20.0851
25117 18.6504
25118 64.5592
25119 34.4316
25120 48.7781
25121 45.9088
25122 37.3009
25123 37.3009
25124 32.9969
25125 17.2158
25126 38.7355
25127 40.1702
25128 37.3009
25129 45.9088
25130 11.4772
25131 8.6079
25132 17.2158
25133 37.3009
25134 27.2583
25135 18.6504
25136 38.7355
25137 61.6899
25138 41.6048
25139 28.693
25140 37.3009
25141 43.0395
25142 58.8206
25143 30.1276
25144 11.4772
25145 37.3009
25146 51.6474
25147 48.7781
25148 21.5197
25149 34.4316
25150 35.8662
25151 40.1702
25152 31.5623
25153 67.4286
25154 54.5167
25155 61.6899
25156 50.2127
25157 30.1276
25158 24.389
25159 22.9544
25160 24.389
25161 31.5623
25162 12.9118
25163 71.7325
25164 101.86
25165 27.2583
25166 20.0851
25167 14.3465
25168 76.0364
25169 74.6018
25170 14.3465
25171 41.6048
25172 32.9969
25173 20.0851
25174 18.6504
25175 20.0851
25176 14.3465
25177 15.7811
25178 25.8237
25179 15.7811
25180 12.9118
25181 24.389
25182 21.5197
25183 31.5623
25184 25.8237
25185 15.7811
25186 32.9969
25187 73.1671
25188 47.3434
25189 35.8662
25190 60.2553
25191 48.7781
25192 64.5592
25193 50.2127
25194 60.2553
25195 12.9118
25196 27.2583
25197 17.2158
25198 12.9118
25199 21.5197
25200 18.6504
25201 5.7386
25202 18.6504
25203 12.9118
25204 28.693
25205 15.7811
25206 12.9118
25207 32.9969
25208 25.8237
25209 12.9118
25210 18.6504
25211 43.0395
25212 73.1671
25213 18.6504
25214 22.9544
25215 15.7811
25216 30.1276
25217 21.5197
25218 20.0851
25219 57.386
25220 41.6048
25221 68.8632
25222 68.8632
25223 68.8632
25224 55.9513
25225 17.2158
25226 44.4741
25227 37.3009
25228 34.4316
25229 12.9118
25230 25.8237
25231 34.4316
25232 22.9544
25233 78.9057
25234 24.389
25235 7.17325
25236 90.3829
25237 35.8662
25238 41.6048
25239 21.5197
25240 24.389
25241 38.7355
25242 18.6504
25243 40.1702
25244 28.693
25245 17.2158
25246 21.5197
25247 22.9544
25248 12.9118
25249 28.693
25250 64.5592
25251 21.5197
25252 5.7386
25253 10.0425
25254 31.5623
25255 35.8662
25256 4.30395
25257 35.8662
25258 84.6443
25259 7.17325
25260 40.1702
25261 80.3404
25262 100.425
25263 28.693
25264 51.6474
25265 41.6048
25266 40.1702
25267 71.7325
25268 43.0395
25269 55.9513
25270 38.7355
25271 27.2583
25272 27.2583
25273 30.1276
25274 25.8237
25275 37.3009
25276 47.3434
25277 45.9088
25278 50.2127
25279 21.5197
25280 38.7355
25281 35.8662
25282 50.2127
25283 31.5623
25284 31.5623
25285 18.6504
25286 18.6504
25287 27.2583
25288 24.389
25289 10.0425
25290 28.693
25291 67.4286
25292 68.8632
25293 30.1276
25294 18.6504
25295 14.3465
25296 38.7355
25297 38.7355
25298 31.5623
25299 27.2583
25300 21.5197
25301 22.9544
25302 51.6474
25303 10.0425
25304 20.0851
25305 40.1702
25306 31.5623
25307 37.3009
25308 14.3465
25309 20.0851
25310 21.5197
25311 35.8662
25312 38.7355
25313 32.9969
25314 54.5167
25315 28.693
25316 20.0851
25317 47.3434
25318 96.1215
25319 27.2583
25320 24.389
25321 18.6504
25322 32.9969
25323 24.389
25324 25.8237
25325 31.5623
25326 51.6474
25327 61.6899
25328 65.9939
25329 83.2097
25330 40.1702
25331 28.693
25332 20.0851
25333 48.7781
25334 53.082
25335 73.1671
25336 57.386
25337 4.30395
25338 15.7811
25339 21.5197
25340 15.7811
25341 34.4316
25342 45.9088
25343 32.9969
25344 18.6504
25345 18.6504
25346 28.693
25347 15.7811
25348 8.6079
25349 18.6504
25350 103.295
25351 28.693
25352 50.2127
25353 17.2158
25354 54.5167
25355 91.8176
25356 17.2158
25357 38.7355
25358 43.0395
25359 27.2583
25360 67.4286
25361 34.4316
25362 48.7781
25363 38.7355
25364 78.9057
25365 63.1246
25366 73.1671
25367 27.2583
25368 22.9544
25369 51.6474
25370 22.9544
25371 28.693
25372 22.9544
25373 80.3404
25374 76.0364
25375 34.4316
25376 24.389
25377 15.7811
25378 45.9088
25379 28.693
25380 50.2127
25381 20.0851
25382 87.5136
25383 57.386
25384 37.3009
25385 109.033
25386 54.5167
25387 34.4316
25388 30.1276
25389 18.6504
25390 40.1702
25391 27.2583
25392 54.5167
25393 28.693
25394 67.4286
25395 54.5167
25396 20.0851
25397 35.8662
25398 22.9544
25399 28.693
25400 30.1276
25401 8.6079
25402 4.30395
25403 0
25404 4.30395
25405 31.5623
25406 11.4772
25407 0
25408 0
25409 2.8693
25410 51.6474
25411 44.4741
25412 40.1702
25413 22.9544
25414 11.4772
25415 48.7781
25416 17.2158
25417 2.8693
25418 0
25419 1.43465
25420 202.286
25421 187.939
25422 1.43465
25423 2.8693
25424 11.4772
25425 31.5623
25426 22.9544
25427 38.7355
25428 21.5197
25429 8.6079
25430 54.5167
25431 22.9544
25432 35.8662
25433 1.43465
25434 55.9513
25435 17.2158
25436 41.6048
25437 25.8237
25438 1.43465
25439 0
25440 8.6079
25441 25.8237
25442 25.8237
25443 28.693
25444 109.033
25445 10.0425
25446 28.693
25447 12.9118
25448 35.8662
25449 83.2097
25450 2.8693
25451 12.9118
25452 88.9483
25453 57.386
25454 27.2583
25455 5.7386
25456 8.6079
25457 65.9939
25458 45.9088
25459 10.0425
25460 18.6504
25461 18.6504
25462 25.8237
25463 30.1276
25464 12.9118
25465 14.3465
25466 35.8662
25467 58.8206
25468 35.8662
25469 78.9057
25470 5.7386
25471 43.0395
25472 17.2158
25473 44.4741
25474 121.945
25475 8.6079
25476 28.693
25477 81.775
25478 14.3465
25479 27.2583
25480 32.9969
25481 25.8237
25482 24.389
25483 10.0425
25484 53.082
25485 81.775
25486 14.3465
25487 32.9969
25488 48.7781
25489 10.0425
25490 44.4741
25491 111.903
25492 74.6018
25493 50.2127
25494 14.3465
25495 21.5197
25496 38.7355
25497 50.2127
25498 25.8237
25499 20.0851
25500 47.3434
25501 18.6504
25502 11.4772
25503 32.9969
25504 21.5197
25505 86.079
25506 107.599
25507 40.1702
25508 44.4741
25509 32.9969
25510 25.8237
25511 31.5623
25512 24.389
25513 57.386
25514 54.5167
25515 27.2583
25516 18.6504
25517 57.386
25518 24.389
25519 71.7325
25520 44.4741
25521 18.6504
25522 37.3009
25523 38.7355
25524 47.3434
25525 44.4741
25526 43.0395
25527 51.6474
25528 27.2583
25529 18.6504
25530 38.7355
25531 4.30395
25532 18.6504
25533 32.9969
25534 44.4741
25535 48.7781
25536 14.3465
25537 31.5623
25538 35.8662
25539 8.6079
25540 57.386
25541 38.7355
25542 44.4741
25543 38.7355
25544 54.5167
25545 22.9544
25546 60.2553
25547 55.9513
25548 21.5197
25549 53.082
25550 32.9969
25551 27.2583
25552 51.6474
25553 34.4316
25554 25.8237
25555 11.4772
25556 32.9969
25557 28.693
25558 40.1702
25559 25.8237
25560 25.8237
25561 12.9118
25562 40.1702
25563 109.033
25564 22.9544
25565 25.8237
25566 50.2127
25567 58.8206
25568 35.8662
25569 14.3465
25570 48.7781
25571 25.8237
25572 58.8206
25573 83.2097
25574 47.3434
25575 55.9513
25576 51.6474
25577 54.5167
25578 28.693
25579 27.2583
25580 54.5167
25581 43.0395
25582 35.8662
25583 15.7811
25584 32.9969
25585 117.641
25586 38.7355
25587 41.6048
25588 20.0851
25589 7.17325
25590 55.9513
25591 51.6474
25592 58.8206
25593 50.2127
25594 22.9544
25595 50.2127
25596 47.3434
25597 35.8662
25598 48.7781
25599 15.7811
25600 43.0395
25601 20.0851
25602 25.8237
25603 70.2978
25604 21.5197
25605 2.8693
25606 10.0425
25607 22.9544
25608 24.389
25609 80.3404
25610 53.082
25611 21.5197
25612 31.5623
25613 37.3009
25614 34.4316
25615 53.082
25616 18.6504
25617 48.7781
25618 18.6504
25619 63.1246
25620 40.1702
25621 18.6504
25622 40.1702
25623 76.0364
25624 32.9969
25625 45.9088
25626 38.7355
25627 7.17325
25628 64.5592
25629 71.7325
25630 44.4741
25631 40.1702
25632 17.2158
25633 14.3465
25634 21.5197
25635 25.8237
25636 35.8662
25637 4.30395
25638 25.8237
25639 51.6474
25640 32.9969
25641 12.9118
25642 63.1246
25643 51.6474
25644 22.9544
25645 68.8632
25646 43.0395
25647 7.17325
25648 24.389
25649 28.693
25650 32.9969
25651 55.9513
25652 53.082
25653 18.6504
25654 32.9969
25655 21.5197
25656 24.389
25657 27.2583
25658 37.3009
25659 27.2583
25660 43.0395
25661 83.2097
25662 94.6869
25663 44.4741
25664 61.6899
25665 18.6504
25666 35.8662
25667 45.9088
25668 47.3434
25669 70.2978
25670 70.2978
25671 15.7811
25672 14.3465
25673 21.5197
25674 76.0364
25675 65.9939
25676 28.693
25677 48.7781
25678 18.6504
25679 43.0395
25680 94.6869
25681 53.082
25682 64.5592
25683 41.6048
25684 44.4741
25685 65.9939
25686 34.4316
25687 54.5167
25688 20.0851
25689 28.693
25690 43.0395
25691 40.1702
25692 94.6869
25693 45.9088
25694 58.8206
25695 25.8237
25696 25.8237
25697 50.2127
25698 37.3009
25699 101.86
25700 64.5592
25701 53.082
25702 90.3829
25703 84.6443
25704 17.2158
25705 32.9969
25706 50.2127
25707 17.2158
25708 53.082
25709 47.3434
25710 34.4316
25711 17.2158
25712 32.9969
25713 50.2127
25714 68.8632
25715 15.7811
25716 32.9969
25717 57.386
25718 28.693
25719 4.30395
25720 27.2583
25721 25.8237
25722 41.6048
25723 41.6048
25724 65.9939
25725 44.4741
25726 63.1246
25727 14.3465
25728 43.0395
25729 43.0395
25730 55.9513
25731 84.6443
25732 22.9544
25733 15.7811
25734 60.2553
25735 24.389
25736 22.9544
25737 11.4772
25738 103.295
25739 55.9513
25740 54.5167
25741 25.8237
25742 24.389
25743 25.8237
25744 4.30395
25745 22.9544
25746 14.3465
25747 8.6079
25748 38.7355
25749 40.1702
25750 32.9969
25751 34.4316
25752 55.9513
25753 25.8237
25754 50.2127
25755 63.1246
25756 12.9118
25757 44.4741
25758 37.3009
25759 38.7355
25760 41.6048
25761 50.2127
25762 17.2158
25763 24.389
25764 10.0425
25765 12.9118
25766 22.9544
25767 8.6079
25768 41.6048
25769 20.0851
25770 57.386
25771 18.6504
25772 14.3465
25773 121.945
25774 43.0395
25775 38.7355
25776 17.2158
25777 32.9969
25778 55.9513
25779 22.9544
25780 64.5592
25781 60.2553
25782 35.8662
25783 25.8237
25784 21.5197
25785 12.9118
25786 17.2158
25787 48.7781
25788 20.0851
25789 17.2158
25790 8.6079
25791 15.7811
25792 7.17325
25793 10.0425
25794 20.0851
25795 14.3465
25796 25.8237
25797 22.9544
25798 14.3465
25799 10.0425
25800 14.3465
25801 0
25802 28.693
25803 25.8237
25804 22.9544
25805 7.17325
25806 32.9969
25807 27.2583
25808 83.2097
25809 77.4711
25810 20.0851
25811 48.7781
25812 67.4286
25813 25.8237
25814 114.772
25815 25.8237
25816 40.1702
25817 32.9969
25818 50.2127
25819 40.1702
25820 32.9969
25821 20.0851
25822 44.4741
25823 58.8206
25824 10.0425
25825 10.0425
25826 31.5623
25827 45.9088
25828 70.2978
25829 65.9939
25830 40.1702
25831 8.6079
25832 77.4711
25833 68.8632
25834 30.1276
25835 77.4711
25836 41.6048
25837 17.2158
25838 51.6474
25839 34.4316
25840 24.389
25841 14.3465
25842 123.38
25843 44.4741
25844 47.3434
25845 47.3434
25846 57.386
25847 81.775
25848 41.6048
25849 12.9118
25850 22.9544
25851 20.0851
25852 11.4772
25853 30.1276
25854 18.6504
25855 8.6079
25856 57.386
25857 65.9939
25858 28.693
25859 109.033
25860 44.4741
25861 77.4711
25862 21.5197
25863 22.9544
25864 25.8237
25865 22.9544
25866 11.4772
25867 12.9118
25868 22.9544
25869 172.158
25870 31.5623
25871 21.5197
25872 17.2158
25873 5.7386
25874 11.4772
25875 7.17325
25876 15.7811
25877 12.9118
25878 4.30395
25879 22.9544
25880 18.6504
25881 133.422
25882 28.693
25883 11.4772
25884 5.7386
25885 5.7386
25886 54.5167
25887 55.9513
25888 22.9544
25889 17.2158
25890 14.3465
25891 31.5623
25892 71.7325
25893 54.5167
25894 24.389
25895 111.903
25896 53.082
25897 11.4772
25898 27.2583
25899 21.5197
25900 17.2158
25901 18.6504
25902 30.1276
25903 37.3009
25904 10.0425
25905 30.1276
25906 60.2553
25907 78.9057
25908 14.3465
25909 60.2553
25910 24.389
25911 22.9544
25912 41.6048
25913 70.2978
25914 28.693
25915 38.7355
25916 34.4316
25917 15.7811
25918 27.2583
25919 41.6048
25920 54.5167
25921 78.9057
25922 55.9513
25923 86.079
25924 41.6048
25925 22.9544
25926 14.3465
25927 32.9969
25928 8.6079
25929 47.3434
25930 48.7781
25931 45.9088
25932 30.1276
25933 63.1246
25934 27.2583
25935 63.1246
25936 37.3009
25937 43.0395
25938 47.3434
25939 45.9088
25940 32.9969
25941 31.5623
25942 130.553
25943 61.6899
25944 71.7325
25945 58.8206
25946 37.3009
25947 20.0851
25948 25.8237
25949 28.693
25950 44.4741
25951 37.3009
25952 139.161
25953 43.0395
25954 28.693
25955 27.2583
25956 31.5623
25957 8.6079
25958 74.6018
25959 25.8237
25960 17.2158
25961 34.4316
25962 5.7386
25963 14.3465
25964 22.9544
25965 28.693
25966 44.4741
25967 51.6474
25968 31.5623
25969 21.5197
25970 45.9088
25971 57.386
25972 43.0395
25973 20.0851
25974 21.5197
25975 20.0851
25976 10.0425
25977 48.7781
25978 20.0851
25979 38.7355
25980 21.5197
25981 22.9544
25982 18.6504
25983 18.6504
25984 21.5197
25985 15.7811
25986 24.389
25987 47.3434
25988 17.2158
25989 45.9088
25990 65.9939
25991 12.9118
25992 18.6504
25993 14.3465
25994 14.3465
25995 10.0425
25996 14.3465
25997 1.43465
25998 32.9969
25999 78.9057
26000 41.6048
26001 68.8632
26002 28.693
26003 63.1246
26004 15.7811
26005 12.9118
26006 15.7811
26007 18.6504
26008 35.8662
26009 94.6869
26010 44.4741
26011 43.0395
26012 22.9544
26013 34.4316
26014 21.5197
26015 45.9088
26016 21.5197
26017 44.4741
26018 25.8237
26019 20.0851
26020 22.9544
26021 68.8632
26022 84.6443
26023 58.8206
26024 50.2127
26025 34.4316
26026 18.6504
26027 45.9088
26028 51.6474
26029 28.693
26030 18.6504
26031 38.7355
26032 71.7325
26033 15.7811
26034 107.599
26035 21.5197
26036 18.6504
26037 20.0851
26038 50.2127
26039 18.6504
26040 17.2158
26041 12.9118
26042 18.6504
26043 14.3465
26044 25.8237
26045 54.5167
26046 51.6474
26047 50.2127
26048 48.7781
26049 47.3434
26050 37.3009
26051 48.7781
26052 41.6048
26053 41.6048
26054 24.389
26055 53.082
26056 87.5136
26057 32.9969
26058 34.4316
26059 27.2583
26060 41.6048
26061 32.9969
26062 28.693
26063 20.0851
26064 41.6048
26065 114.772
26066 7.17325
26067 14.3465
26068 152.073
26069 17.2158
26070 113.337
26071 21.5197
26072 18.6504
26073 24.389
26074 28.693
26075 15.7811
26076 25.8237
26077 24.389
26078 17.2158
26079 25.8237
26080 81.775
26081 21.5197
26082 24.389
26083 12.9118
26084 17.2158
26085 7.17325
26086 14.3465
26087 10.0425
26088 18.6504
26089 12.9118
26090 20.0851
26091 8.6079
26092 78.9057
26093 11.4772
26094 14.3465
26095 17.2158
26096 10.0425
26097 20.0851
26098 27.2583
26099 21.5197
26100 24.389
26101 28.693
26102 20.0851
26103 2.8693
26104 57.386
26105 55.9513
26106 38.7355
26107 34.4316
26108 22.9544
26109 14.3465
26110 18.6504
26111 41.6048
26112 27.2583
26113 25.8237
26114 7.17325
26115 31.5623
26116 43.0395
26117 54.5167
26118 77.4711
26119 45.9088
26120 64.5592
26121 55.9513
26122 44.4741
26123 104.729
26124 17.2158
26125 44.4741
26126 64.5592
26127 94.6869
26128 76.0364
26129 27.2583
26130 94.6869
26131 43.0395
26132 31.5623
26133 15.7811
26134 10.0425
26135 27.2583
26136 14.3465
26137 30.1276
26138 25.8237
26139 65.9939
26140 53.082
26141 67.4286
26142 38.7355
26143 7.17325
26144 12.9118
26145 18.6504
26146 12.9118
26147 32.9969
26148 31.5623
26149 35.8662
26150 41.6048
26151 53.082
26152 14.3465
26153 51.6474
26154 31.5623
26155 30.1276
26156 18.6504
26157 12.9118
26158 61.6899
26159 51.6474
26160 27.2583
26161 47.3434
26162 31.5623
26163 40.1702
26164 27.2583
26165 17.2158
26166 38.7355
26167 17.2158
26168 20.0851
26169 7.17325
26170 48.7781
26171 47.3434
26172 47.3434
26173 10.0425
26174 14.3465
26175 73.1671
26176 60.2553
26177 15.7811
26178 31.5623
26179 43.0395
26180 40.1702
26181 84.6443
26182 44.4741
26183 8.6079
26184 21.5197
26185 18.6504
26186 28.693
26187 32.9969
26188 10.0425
26189 24.389
26190 35.8662
26191 11.4772
26192 38.7355
26193 83.2097
26194 17.2158
26195 48.7781
26196 55.9513
26197 61.6899
26198 70.2978
26199 28.693
26200 35.8662
26201 38.7355
26202 24.389
26203 24.389
26204 30.1276
26205 22.9544
26206 43.0395
26207 20.0851
26208 47.3434
26209 15.7811
26210 31.5623
26211 41.6048
26212 32.9969
26213 20.0851
26214 14.3465
26215 43.0395
26216 48.7781
26217 24.389
26218 22.9544
26219 38.7355
26220 44.4741
26221 20.0851
26222 34.4316
26223 22.9544
26224 58.8206
26225 30.1276
26226 12.9118
26227 32.9969
26228 48.7781
26229 48.7781
26230 41.6048
26231 18.6504
26232 31.5623
26233 41.6048
26234 25.8237
26235 30.1276
26236 43.0395
26237 17.2158
26238 11.4772
26239 103.295
26240 27.2583
26241 15.7811
26242 28.693
26243 70.2978
26244 68.8632
26245 47.3434
26246 60.2553
26247 30.1276
26248 24.389
26249 38.7355
26250 40.1702
26251 28.693
26252 54.5167
26253 58.8206
26254 20.0851
26255 34.4316
26256 35.8662
26257 10.0425
26258 22.9544
26259 14.3465
26260 21.5197
26261 12.9118
26262 31.5623
26263 22.9544
26264 24.389
26265 27.2583
26266 20.0851
26267 14.3465
26268 31.5623
26269 34.4316
26270 25.8237
26271 44.4741
26272 25.8237
26273 32.9969
26274 38.7355
26275 63.1246
26276 50.2127
26277 22.9544
26278 32.9969
26279 55.9513
26280 94.6869
26281 11.4772
26282 28.693
26283 17.2158
26284 35.8662
26285 77.4711
26286 96.1215
26287 65.9939
26288 32.9969
26289 50.2127
26290 41.6048
26291 20.0851
26292 32.9969
26293 10.0425
26294 18.6504
26295 5.7386
26296 15.7811
26297 34.4316
26298 21.5197
26299 57.386
26300 63.1246
26301 65.9939
26302 44.4741
26303 50.2127
26304 40.1702
26305 20.0851
26306 7.17325
26307 21.5197
26308 25.8237
26309 43.0395
26310 35.8662
26311 51.6474
26312 63.1246
26313 10.0425
26314 35.8662
26315 15.7811
26316 27.2583
26317 18.6504
26318 20.0851
26319 12.9118
26320 22.9544
26321 25.8237
26322 17.2158
26323 61.6899
26324 40.1702
26325 5.7386
26326 24.389
26327 28.693
26328 24.389
26329 51.6474
26330 28.693
26331 21.5197
26332 54.5167
26333 25.8237
26334 25.8237
26335 45.9088
26336 51.6474
26337 38.7355
26338 22.9544
26339 25.8237
26340 18.6504
26341 20.0851
26342 27.2583
26343 4.30395
26344 58.8206
26345 17.2158
26346 47.3434
26347 20.0851
26348 24.389
26349 15.7811
26350 20.0851
26351 5.7386
26352 20.0851
26353 11.4772
26354 5.7386
26355 37.3009
26356 11.4772
26357 51.6474
26358 45.9088
26359 43.0395
26360 44.4741
26361 58.8206
26362 17.2158
26363 48.7781
26364 44.4741
26365 25.8237
26366 48.7781
26367 22.9544
26368 45.9088
26369 83.2097
26370 63.1246
26371 38.7355
26372 41.6048
26373 31.5623
26374 43.0395
26375 37.3009
26376 47.3434
26377 14.3465
26378 8.6079
26379 63.1246
26380 38.7355
26381 34.4316
26382 21.5197
26383 11.4772
26384 27.2583
26385 41.6048
26386 57.386
26387 28.693
26388 32.9969
26389 61.6899
26390 50.2127
26391 27.2583
26392 18.6504
26393 30.1276
26394 84.6443
26395 22.9544
26396 5.7386
26397 14.3465
26398 21.5197
26399 7.17325
26400 44.4741
26401 65.9939
26402 21.5197
26403 65.9939
26404 37.3009
26405 41.6048
26406 57.386
26407 48.7781
26408 50.2127
26409 10.0425
26410 24.389
26411 27.2583
26412 11.4772
26413 31.5623
26414 40.1702
26415 74.6018
26416 30.1276
26417 38.7355
26418 12.9118
26419 8.6079
26420 71.7325
26421 68.8632
26422 8.6079
26423 28.693
26424 34.4316
26425 44.4741
26426 35.8662
26427 20.0851
26428 28.693
26429 11.4772
26430 43.0395
26431 30.1276
26432 8.6079
26433 11.4772
26434 24.389
26435 18.6504
26436 34.4316
26437 32.9969
26438 37.3009
26439 35.8662
26440 15.7811
26441 18.6504
26442 24.389
26443 14.3465
26444 38.7355
26445 5.7386
26446 22.9544
26447 38.7355
26448 17.2158
26449 32.9969
26450 11.4772
26451 8.6079
26452 11.4772
26453 27.2583
26454 17.2158
26455 20.0851
26456 21.5197
26457 24.389
26458 28.693
26459 15.7811
26460 68.8632
26461 131.988
26462 32.9969
26463 15.7811
26464 51.6474
26465 77.4711
26466 61.6899
26467 61.6899
26468 18.6504
26469 44.4741
26470 57.386
26471 31.5623
26472 25.8237
26473 43.0395
26474 30.1276
26475 15.7811
26476 18.6504
26477 48.7781
26478 25.8237
26479 27.2583
26480 47.3434
26481 94.6869
26482 34.4316
26483 53.082
26484 22.9544
26485 24.389
26486 17.2158
26487 22.9544
26488 31.5623
26489 14.3465
26490 27.2583
26491 20.0851
26492 15.7811
26493 18.6504
26494 15.7811
26495 7.17325
26496 12.9118
26497 44.4741
26498 14.3465
26499 1.43465
26500 11.4772
26501 68.8632
26502 67.4286
26503 48.7781
26504 104.729
26505 45.9088
26506 65.9939
26507 61.6899
26508 37.3009
26509 43.0395
26510 14.3465
26511 17.2158
26512 65.9939
26513 27.2583
26514 24.389
26515 27.2583
26516 15.7811
26517 10.0425
26518 27.2583
26519 35.8662
26520 20.0851
26521 58.8206
26522 22.9544
26523 15.7811
26524 18.6504
26525 15.7811
26526 50.2127
26527 28.693
26528 12.9118
26529 15.7811
26530 10.0425
26531 12.9118
26532 0
26533 8.6079
26534 11.4772
26535 22.9544
26536 78.9057
26537 12.9118
26538 18.6504
26539 51.6474
26540 12.9118
26541 10.0425
26542 60.2553
26543 15.7811
26544 10.0425
26545 57.386
26546 21.5197
26547 12.9118
26548 53.082
26549 22.9544
26550 21.5197
26551 20.0851
26552 78.9057
26553 61.6899
26554 18.6504
26555 10.0425
26556 51.6474
26557 34.4316
26558 58.8206
26559 60.2553
26560 4.30395
26561 8.6079
26562 14.3465
26563 28.693
26564 44.4741
26565 44.4741
26566 38.7355
26567 18.6504
26568 27.2583
26569 15.7811
26570 38.7355
26571 17.2158
26572 47.3434
26573 32.9969
26574 71.7325
26575 63.1246
26576 24.389
26577 73.1671
26578 28.693
26579 15.7811
26580 50.2127
26581 20.0851
26582 14.3465
26583 20.0851
26584 27.2583
26585 65.9939
26586 35.8662
26587 65.9939
26588 27.2583
26589 17.2158
26590 37.3009
26591 14.3465
26592 17.2158
26593 44.4741
26594 18.6504
26595 17.2158
26596 12.9118
26597 32.9969
26598 55.9513
26599 111.903
26600 34.4316
26601 20.0851
26602 38.7355
26603 21.5197
26604 57.386
26605 84.6443
26606 35.8662
26607 14.3465
26608 20.0851
26609 51.6474
26610 24.389
26611 43.0395
26612 27.2583
26613 80.3404
26614 57.386
26615 48.7781
26616 31.5623
26617 88.9483
26618 98.9908
26619 21.5197
26620 40.1702
26621 11.4772
26622 20.0851
26623 30.1276
26624 24.389
26625 58.8206
26626 58.8206
26627 20.0851
26628 20.0851
26629 107.599
26630 31.5623
26631 28.693
26632 55.9513
26633 100.425
26634 24.389
26635 14.3465
26636 48.7781
26637 68.8632
26638 35.8662
26639 44.4741
26640 20.0851
26641 38.7355
26642 24.389
26643 15.7811
26644 27.2583
26645 71.7325
26646 80.3404
26647 77.4711
26648 64.5592
26649 27.2583
26650 41.6048
26651 25.8237
26652 21.5197
26653 40.1702
26654 20.0851
26655 58.8206
26656 45.9088
26657 21.5197
26658 14.3465
26659 47.3434
26660 76.0364
26661 40.1702
26662 55.9513
26663 17.2158
26664 34.4316
26665 53.082
26666 21.5197
26667 50.2127
26668 21.5197
26669 25.8237
26670 21.5197
26671 71.7325
26672 44.4741
26673 76.0364
26674 104.729
26675 53.082
26676 40.1702
26677 51.6474
26678 47.3434
26679 37.3009
26680 24.389
26681 5.7386
26682 28.693
26683 43.0395
26684 30.1276
26685 7.17325
26686 51.6474
26687 35.8662
26688 40.1702
26689 57.386
26690 73.1671
26691 44.4741
26692 27.2583
26693 37.3009
26694 64.5592
26695 45.9088
26696 34.4316
26697 80.3404
26698 35.8662
26699 34.4316
26700 63.1246
26701 90.3829
26702 20.0851
26703 15.7811
26704 27.2583
26705 60.2553
26706 51.6474
26707 76.0364
26708 61.6899
26709 32.9969
26710 40.1702
26711 68.8632
26712 22.9544
26713 17.2158
26714 48.7781
26715 45.9088
26716 70.2978
26717 60.2553
26718 14.3465
26719 21.5197
26720 18.6504
26721 77.4711
26722 77.4711
26723 86.079
26724 50.2127
26725 41.6048
26726 41.6048
26727 40.1702
26728 35.8662
26729 24.389
26730 20.0851
26731 50.2127
26732 17.2158
26733 43.0395
26734 77.4711
26735 41.6048
26736 53.082
26737 21.5197
26738 44.4741
26739 45.9088
26740 31.5623
26741 24.389
26742 17.2158
26743 14.3465
26744 34.4316
26745 67.4286
26746 63.1246
26747 22.9544
26748 58.8206
26749 86.079
26750 55.9513
26751 54.5167
26752 28.693
26753 10.0425
26754 14.3465
26755 35.8662
26756 67.4286
26757 15.7811
26758 45.9088
26759 111.903
26760 17.2158
26761 14.3465
26762 27.2583
26763 21.5197
26764 28.693
26765 28.693
26766 58.8206
26767 50.2127
26768 38.7355
26769 22.9544
26770 47.3434
26771 71.7325
26772 48.7781
26773 25.8237
26774 37.3009
26775 94.6869
26776 53.082
26777 48.7781
26778 28.693
26779 84.6443
26780 37.3009
26781 25.8237
26782 63.1246
26783 30.1276
26784 47.3434
26785 50.2127
26786 50.2127
26787 94.6869
26788 30.1276
26789 24.389
26790 63.1246
26791 94.6869
26792 84.6443
26793 94.6869
26794 37.3009
26795 34.4316
26796 54.5167
26797 27.2583
26798 27.2583
26799 55.9513
26800 104.729
26801 65.9939
26802 30.1276
26803 45.9088
26804 24.389
26805 30.1276
26806 81.775
26807 47.3434
26808 20.0851
26809 37.3009
26810 90.3829
26811 58.8206
26812 28.693
26813 20.0851
26814 20.0851
26815 43.0395
26816 37.3009
26817 70.2978
26818 63.1246
26819 30.1276
26820 21.5197
26821 38.7355
26822 10.0425
26823 22.9544
26824 88.9483
26825 38.7355
26826 11.4772
26827 28.693
26828 37.3009
26829 48.7781
26830 53.082
26831 57.386
26832 28.693
26833 70.2978
26834 38.7355
26835 74.6018
26836 57.386
26837 35.8662
26838 21.5197
26839 63.1246
26840 40.1702
26841 18.6504
26842 32.9969
26843 35.8662
26844 32.9969
26845 27.2583
26846 18.6504
26847 54.5167
26848 117.641
26849 34.4316
26850 12.9118
26851 37.3009
26852 20.0851
26853 40.1702
26854 71.7325
26855 27.2583
26856 104.729
26857 88.9483
26858 104.729
26859 73.1671
26860 21.5197
26861 41.6048
26862 14.3465
26863 34.4316
26864 18.6504
26865 34.4316
26866 38.7355
26867 43.0395
26868 24.389
26869 10.0425
26870 21.5197
26871 27.2583
26872 31.5623
26873 67.4286
26874 38.7355
26875 30.1276
26876 32.9969
26877 14.3465
26878 76.0364
26879 58.8206
26880 32.9969
26881 80.3404
26882 37.3009
26883 30.1276
26884 40.1702
26885 74.6018
26886 35.8662
26887 28.693
26888 24.389
26889 53.082
26890 31.5623
26891 41.6048
26892 15.7811
26893 28.693
26894 12.9118
26895 38.7355
26896 41.6048
26897 73.1671
26898 57.386
26899 34.4316
26900 44.4741
26901 83.2097
26902 38.7355
26903 91.8176
26904 47.3434
26905 61.6899
26906 83.2097
26907 48.7781
26908 65.9939
26909 88.9483
26910 54.5167
26911 50.2127
26912 45.9088
26913 24.389
26914 30.1276
26915 45.9088
26916 74.6018
26917 47.3434
26918 43.0395
26919 116.207
26920 58.8206
26921 31.5623
26922 12.9118
26923 38.7355
26924 55.9513
26925 25.8237
26926 77.4711
26927 67.4286
26928 17.2158
26929 25.8237
26930 21.5197
26931 43.0395
26932 51.6474
26933 84.6443
26934 53.082
26935 43.0395
26936 20.0851
26937 24.389
26938 37.3009
26939 25.8237
26940 50.2127
26941 18.6504
26942 34.4316
26943 41.6048
26944 44.4741
26945 27.2583
26946 71.7325
26947 123.38
26948 15.7811
26949 47.3434
26950 51.6474
26951 38.7355
26952 74.6018
26953 31.5623
26954 88.9483
26955 20.0851
26956 27.2583
26957 81.775
26958 51.6474
26959 78.9057
26960 43.0395
26961 34.4316
26962 21.5197
26963 45.9088
26964 100.425
26965 41.6048
26966 78.9057
26967 30.1276
26968 76.0364
26969 37.3009
26970 31.5623
26971 22.9544
26972 28.693
26973 87.5136
26974 83.2097
26975 86.079
26976 74.6018
26977 90.3829
26978 63.1246
26979 57.386
26980 27.2583
26981 25.8237
26982 86.079
26983 97.5562
26984 63.1246
26985 31.5623
26986 12.9118
26987 57.386
26988 54.5167
26989 106.164
26990 55.9513
26991 12.9118
26992 11.4772
26993 64.5592
26994 31.5623
26995 68.8632
26996 64.5592
26997 38.7355
26998 12.9118
26999 10.0425
27000 32.9969
27001 76.0364
27002 57.386
27003 18.6504
27004 8.6079
27005 20.0851
27006 44.4741
27007 22.9544
27008 11.4772
27009 28.693
27010 54.5167
27011 68.8632
27012 27.2583
27013 25.8237
27014 41.6048
27015 28.693
27016 32.9969
27017 31.5623
27018 18.6504
27019 100.425
27020 76.0364
27021 90.3829
27022 111.903
27023 38.7355
27024 34.4316
27025 37.3009
27026 55.9513
27027 14.3465
27028 55.9513
27029 113.337
27030 37.3009
27031 50.2127
27032 57.386
27033 78.9057
27034 64.5592
27035 53.082
27036 74.6018
27037 57.386
27038 54.5167
27039 25.8237
27040 73.1671
27041 24.389
27042 25.8237
27043 84.6443
27044 68.8632
27045 73.1671
27046 60.2553
27047 55.9513
27048 37.3009
27049 37.3009
27050 57.386
27051 71.7325
27052 40.1702
27053 98.9908
27054 47.3434
27055 94.6869
27056 31.5623
27057 30.1276
27058 35.8662
27059 37.3009
27060 63.1246
27061 43.0395
27062 32.9969
27063 54.5167
27064 44.4741
27065 78.9057
27066 50.2127
27067 54.5167
27068 45.9088
27069 30.1276
27070 48.7781
27071 51.6474
27072 51.6474
27073 15.7811
27074 40.1702
27075 47.3434
27076 35.8662
27077 43.0395
27078 51.6474
27079 96.1215
27080 14.3465
27081 37.3009
27082 43.0395
27083 50.2127
27084 54.5167
27085 35.8662
27086 31.5623
27087 41.6048
27088 31.5623
27089 73.1671
27090 31.5623
27091 48.7781
27092 94.6869
27093 31.5623
27094 34.4316
27095 15.7811
27096 25.8237
27097 73.1671
27098 48.7781
27099 45.9088
27100 51.6474
27101 71.7325
27102 76.0364
27103 31.5623
27104 51.6474
27105 27.2583
27106 74.6018
27107 86.079
27108 22.9544
27109 21.5197
27110 28.693
27111 97.5562
27112 53.082
27113 127.684
27114 57.386
27115 45.9088
27116 37.3009
27117 35.8662
27118 30.1276
27119 40.1702
27120 86.079
27121 57.386
27122 40.1702
27123 28.693
27124 55.9513
27125 37.3009
27126 43.0395
27127 119.076
27128 110.468
27129 67.4286
27130 64.5592
27131 65.9939
27132 65.9939
27133 55.9513
27134 40.1702
27135 47.3434
27136 40.1702
27137 47.3434
27138 97.5562
27139 64.5592
27140 40.1702
27141 24.389
27142 12.9118
27143 27.2583
27144 63.1246
27145 17.2158
27146 45.9088
27147 76.0364
27148 34.4316
27149 37.3009
27150 5.7386
27151 32.9969
27152 20.0851
27153 53.082
27154 44.4741
27155 57.386
27156 37.3009
27157 10.0425
27158 12.9118
27159 43.0395
27160 17.2158
27161 73.1671
27162 37.3009
27163 57.386
27164 55.9513
27165 32.9969
27166 30.1276
27167 20.0851
27168 21.5197
27169 32.9969
27170 37.3009
27171 144.9
27172 27.2583
27173 40.1702
27174 31.5623
27175 48.7781
27176 25.8237
27177 35.8662
27178 40.1702
27179 47.3434
27180 41.6048
27181 53.082
27182 21.5197
27183 41.6048
27184 64.5592
27185 53.082
27186 154.942
27187 137.726
27188 48.7781
27189 28.693
27190 106.164
27191 68.8632
27192 54.5167
27193 48.7781
27194 28.693
27195 94.6869
27196 37.3009
27197 67.4286
27198 44.4741
27199 80.3404
27200 45.9088
27201 110.468
27202 55.9513
27203 58.8206
27204 63.1246
27205 43.0395
27206 68.8632
27207 22.9544
27208 147.769
27209 65.9939
27210 15.7811
27211 20.0851
27212 20.0851
27213 27.2583
27214 15.7811
27215 22.9544
27216 31.5623
27217 18.6504
27218 21.5197
27219 21.5197
27220 27.2583
27221 45.9088
27222 53.082
27223 30.1276
27224 86.079
27225 31.5623
27226 44.4741
27227 27.2583
27228 61.6899
27229 64.5592
27230 32.9969
27231 24.389
27232 32.9969
27233 14.3465
27234 30.1276
27235 65.9939
27236 45.9088
27237 22.9544
27238 45.9088
27239 35.8662
27240 48.7781
27241 43.0395
27242 51.6474
27243 28.693
27244 44.4741
27245 37.3009
27246 31.5623
27247 116.207
27248 94.6869
27249 38.7355
27250 25.8237
27251 61.6899
27252 84.6443
27253 97.5562
27254 58.8206
27255 60.2553
27256 70.2978
27257 61.6899
27258 65.9939
27259 53.082
27260 43.0395
27261 65.9939
27262 35.8662
27263 64.5592
27264 47.3434
27265 43.0395
27266 38.7355
27267 27.2583
27268 40.1702
27269 88.9483
27270 35.8662
27271 32.9969
27272 55.9513
27273 22.9544
27274 25.8237
27275 83.2097
27276 76.0364
27277 21.5197
27278 43.0395
27279 87.5136
27280 48.7781
27281 96.1215
27282 65.9939
27283 24.389
27284 30.1276
27285 117.641
27286 31.5623
27287 5.7386
27288 67.4286
27289 134.857
27290 90.3829
27291 27.2583
27292 129.118
27293 123.38
27294 40.1702
27295 45.9088
27296 106.164
27297 73.1671
27298 104.729
27299 67.4286
27300 38.7355
27301 25.8237
27302 34.4316
27303 51.6474
27304 43.0395
27305 94.6869
27306 45.9088
27307 24.389
27308 25.8237
27309 34.4316
27310 84.6443
27311 63.1246
27312 37.3009
27313 107.599
27314 30.1276
27315 14.3465
27316 37.3009
27317 34.4316
27318 41.6048
27319 11.4772
27320 37.3009
27321 63.1246
27322 45.9088
27323 64.5592
27324 80.3404
27325 48.7781
27326 40.1702
27327 30.1276
27328 80.3404
27329 63.1246
27330 31.5623
27331 38.7355
27332 15.7811
27333 51.6474
27334 22.9544
27335 5.7386
27336 8.6079
27337 34.4316
27338 57.386
27339 22.9544
27340 73.1671
27341 38.7355
27342 44.4741
27343 53.082
27344 120.511
27345 55.9513
27346 96.1215
27347 81.775
27348 38.7355
27349 30.1276
27350 22.9544
27351 57.386
27352 63.1246
27353 74.6018
27354 61.6899
27355 110.468
27356 90.3829
27357 22.9544
27358 50.2127
27359 34.4316
27360 63.1246
27361 70.2978
27362 24.389
27363 43.0395
27364 38.7355
27365 35.8662
27366 41.6048
27367 24.389
27368 31.5623
27369 40.1702
27370 27.2583
27371 47.3434
27372 21.5197
27373 34.4316
27374 80.3404
27375 35.8662
27376 14.3465
27377 38.7355
27378 80.3404
27379 38.7355
27380 44.4741
27381 44.4741
27382 30.1276
27383 12.9118
27384 41.6048
27385 34.4316
27386 38.7355
27387 38.7355
27388 88.9483
27389 93.2522
27390 143.465
27391 117.641
27392 32.9969
27393 83.2097
27394 68.8632
27395 30.1276
27396 35.8662
27397 57.386
27398 80.3404
27399 73.1671
27400 70.2978
27401 61.6899
27402 35.8662
27403 51.6474
27404 35.8662
27405 58.8206
27406 37.3009
27407 44.4741
27408 37.3009
27409 63.1246
27410 38.7355
27411 54.5167
27412 31.5623
27413 74.6018
27414 34.4316
27415 37.3009
27416 32.9969
27417 31.5623
27418 22.9544
27419 48.7781
27420 27.2583
27421 14.3465
27422 24.389
27423 20.0851
27424 22.9544
27425 28.693
27426 27.2583
27427 38.7355
27428 73.1671
27429 136.292
27430 68.8632
27431 47.3434
27432 17.2158
27433 14.3465
27434 24.389
27435 27.2583
27436 67.4286
27437 34.4316
27438 48.7781
27439 53.082
27440 48.7781
27441 51.6474
27442 111.903
27443 21.5197
27444 57.386
27445 133.422
27446 50.2127
27447 28.693
27448 57.386
27449 93.2522
27450 35.8662
27451 38.7355
27452 35.8662
27453 32.9969
27454 34.4316
27455 73.1671
27456 78.9057
27457 88.9483
27458 106.164
27459 64.5592
27460 93.2522
27461 103.295
27462 43.0395
27463 31.5623
27464 27.2583
27465 24.389
27466 48.7781
27467 96.1215
27468 81.775
27469 34.4316
27470 58.8206
27471 43.0395
27472 179.331
27473 48.7781
27474 20.0851
27475 146.334
27476 47.3434
27477 32.9969
27478 65.9939
27479 86.079
27480 45.9088
27481 41.6048
27482 78.9057
27483 32.9969
27484 25.8237
27485 17.2158
27486 134.857
27487 50.2127
27488 41.6048
27489 25.8237
27490 54.5167
27491 76.0364
27492 35.8662
27493 51.6474
27494 24.389
27495 17.2158
27496 20.0851
27497 58.8206
27498 25.8237
27499 144.9
27500 100.425
27501 28.693
27502 18.6504
27503 25.8237
27504 20.0851
27505 25.8237
27506 37.3009
27507 45.9088
27508 45.9088
27509 90.3829
27510 27.2583
27511 38.7355
27512 47.3434
27513 18.6504
27514 35.8662
27515 28.693
27516 101.86
27517 77.4711
27518 60.2553
27519 51.6474
27520 35.8662
27521 32.9969
27522 38.7355
27523 87.5136
27524 84.6443
27525 65.9939
27526 74.6018
27527 35.8662
27528 27.2583
27529 28.693
27530 54.5167
27531 64.5592
27532 34.4316
27533 81.775
27534 109.033
27535 15.7811
27536 77.4711
27537 233.848
27538 15.7811
27539 73.1671
27540 107.599
27541 48.7781
27542 68.8632
27543 47.3434
27544 44.4741
27545 53.082
27546 80.3404
27547 54.5167
27548 31.5623
27549 60.2553
27550 50.2127
27551 78.9057
27552 61.6899
27553 45.9088
27554 65.9939
27555 60.2553
27556 64.5592
27557 43.0395
27558 20.0851
27559 11.4772
27560 38.7355
27561 98.9908
27562 21.5197
27563 32.9969
27564 21.5197
27565 25.8237
27566 48.7781
27567 143.465
27568 37.3009
27569 48.7781
27570 41.6048
27571 61.6899
27572 87.5136
27573 54.5167
27574 20.0851
27575 20.0851
27576 58.8206
27577 96.1215
27578 93.2522
27579 68.8632
27580 78.9057
27581 44.4741
27582 17.2158
27583 64.5592
27584 156.377
27585 71.7325
27586 80.3404
27587 25.8237
27588 18.6504
27589 64.5592
27590 41.6048
27591 86.079
27592 11.4772
27593 24.389
27594 34.4316
27595 35.8662
27596 113.337
27597 53.082
27598 83.2097
27599 11.4772
27600 28.693
27601 5.7386
27602 15.7811
27603 87.5136
27604 53.082
27605 37.3009
27606 21.5197
27607 31.5623
27608 91.8176
27609 28.693
27610 91.8176
27611 17.2158
27612 27.2583
27613 27.2583
27614 30.1276
27615 31.5623
27616 40.1702
27617 90.3829
27618 25.8237
27619 22.9544
27620 55.9513
27621 34.4316
27622 43.0395
27623 73.1671
27624 119.076
27625 53.082
27626 104.729
27627 20.0851
27628 90.3829
27629 70.2978
27630 40.1702
27631 28.693
27632 20.0851
27633 17.2158
27634 41.6048
27635 61.6899
27636 97.5562
27637 70.2978
27638 63.1246
27639 27.2583
27640 15.7811
27641 78.9057
27642 73.1671
27643 63.1246
27644 35.8662
27645 15.7811
27646 32.9969
27647 18.6504
27648 78.9057
27649 54.5167
27650 32.9969
27651 20.0851
27652 18.6504
27653 35.8662
27654 25.8237
27655 27.2583
27656 17.2158
27657 27.2583
27658 10.0425
27659 55.9513
27660 57.386
27661 34.4316
27662 74.6018
27663 67.4286
27664 34.4316
27665 63.1246
27666 15.7811
27667 61.6899
27668 28.693
27669 21.5197
27670 22.9544
27671 53.082
27672 34.4316
27673 30.1276
27674 71.7325
27675 27.2583
27676 47.3434
27677 94.6869
27678 24.389
27679 31.5623
27680 43.0395
27681 24.389
27682 32.9969
27683 22.9544
27684 37.3009
27685 73.1671
27686 81.775
27687 10.0425
27688 53.082
27689 53.082
27690 129.118
27691 48.7781
27692 25.8237
27693 14.3465
27694 38.7355
27695 54.5167
27696 25.8237
27697 93.2522
27698 45.9088
27699 45.9088
27700 86.079
27701 76.0364
27702 38.7355
27703 12.9118
27704 27.2583
27705 22.9544
27706 25.8237
27707 30.1276
27708 17.2158
27709 24.389
27710 43.0395
27711 64.5592
27712 74.6018
27713 50.2127
27714 32.9969
27715 18.6504
27716 10.0425
27717 21.5197
27718 25.8237
27719 8.6079
27720 27.2583
27721 14.3465
27722 38.7355
27723 61.6899
27724 5.7386
27725 21.5197
27726 25.8237
27727 51.6474
27728 40.1702
27729 11.4772
27730 68.8632
27731 30.1276
27732 31.5623
27733 25.8237
27734 43.0395
27735 25.8237
27736 34.4316
27737 20.0851
27738 40.1702
27739 34.4316
27740 57.386
27741 44.4741
27742 18.6504
27743 65.9939
27744 71.7325
27745 64.5592
27746 74.6018
27747 70.2978
27748 61.6899
27749 119.076
27750 68.8632
27751 146.334
27752 78.9057
27753 24.389
27754 17.2158
27755 31.5623
27756 80.3404
27757 74.6018
27758 74.6018
27759 31.5623
27760 35.8662
27761 34.4316
27762 64.5592
27763 50.2127
27764 163.55
27765 51.6474
27766 166.419
27767 51.6474
27768 38.7355
27769 20.0851
27770 20.0851
27771 25.8237
27772 70.2978
27773 34.4316
27774 43.0395
27775 20.0851
27776 15.7811
27777 31.5623
27778 11.4772
27779 11.4772
27780 38.7355
27781 76.0364
27782 38.7355
27783 10.0425
27784 17.2158
27785 30.1276
27786 30.1276
27787 63.1246
27788 27.2583
27789 14.3465
27790 40.1702
27791 15.7811
27792 22.9544
27793 27.2583
27794 77.4711
27795 27.2583
27796 21.5197
27797 57.386
27798 35.8662
27799 43.0395
27800 64.5592
27801 48.7781
27802 63.1246
27803 61.6899
27804 51.6474
27805 15.7811
27806 31.5623
27807 37.3009
27808 21.5197
27809 11.4772
27810 27.2583
27811 41.6048
27812 25.8237
27813 64.5592
27814 53.082
27815 14.3465
27816 18.6504
27817 12.9118
27818 54.5167
27819 88.9483
27820 31.5623
27821 45.9088
27822 35.8662
27823 35.8662
27824 21.5197
27825 32.9969
27826 20.0851
27827 14.3465
27828 35.8662
27829 28.693
27830 30.1276
27831 15.7811
27832 17.2158
27833 8.6079
27834 65.9939
27835 114.772
27836 28.693
27837 21.5197
27838 20.0851
27839 11.4772
27840 28.693
27841 97.5562
27842 15.7811
27843 47.3434
27844 5.7386
27845 15.7811
27846 117.641
27847 22.9544
27848 47.3434
27849 53.082
27850 120.511
27851 28.693
27852 37.3009
27853 25.8237
27854 48.7781
27855 12.9118
27856 28.693
27857 57.386
27858 15.7811
27859 18.6504
27860 43.0395
27861 20.0851
27862 25.8237
27863 65.9939
27864 41.6048
27865 30.1276
27866 24.389
27867 37.3009
27868 32.9969
27869 10.0425
27870 28.693
27871 65.9939
27872 90.3829
27873 45.9088
27874 34.4316
27875 40.1702
27876 21.5197
27877 43.0395
27878 106.164
27879 34.4316
27880 27.2583
27881 21.5197
27882 32.9969
27883 21.5197
27884 17.2158
27885 71.7325
27886 41.6048
27887 18.6504
27888 20.0851
27889 94.6869
27890 30.1276
27891 8.6079
27892 47.3434
27893 20.0851
27894 25.8237
27895 20.0851
27896 15.7811
27897 11.4772
27898 25.8237
27899 14.3465
27900 11.4772
27901 17.2158
27902 25.8237
27903 22.9544
27904 45.9088
27905 21.5197
27906 47.3434
27907 30.1276
27908 37.3009
27909 27.2583
27910 18.6504
27911 45.9088
27912 70.2978
27913 114.772
27914 40.1702
27915 58.8206
27916 61.6899
27917 48.7781
27918 55.9513
27919 55.9513
27920 126.249
27921 34.4316
27922 22.9544
27923 25.8237
27924 20.0851
27925 21.5197
27926 21.5197
27927 22.9544
27928 25.8237
27929 25.8237
27930 24.389
27931 14.3465
27932 14.3465
27933 31.5623
27934 68.8632
27935 14.3465
27936 15.7811
27937 37.3009
27938 31.5623
27939 27.2583
27940 14.3465
27941 20.0851
27942 12.9118
27943 34.4316
27944 37.3009
27945 31.5623
27946 28.693
27947 24.389
27948 55.9513
27949 110.468
27950 22.9544
27951 24.389
27952 68.8632
27953 21.5197
27954 48.7781
27955 7.17325
27956 32.9969
27957 71.7325
27958 8.6079
27959 34.4316
27960 54.5167
27961 38.7355
27962 57.386
27963 54.5167
27964 21.5197
27965 60.2553
27966 64.5592
27967 28.693
27968 38.7355
27969 28.693
27970 65.9939
27971 12.9118
27972 17.2158
27973 15.7811
27974 20.0851
27975 51.6474
27976 37.3009
27977 41.6048
27978 35.8662
27979 35.8662
27980 84.6443
27981 76.0364
27982 76.0364
27983 186.504
27984 37.3009
27985 31.5623
27986 25.8237
27987 31.5623
27988 25.8237
27989 37.3009
27990 47.3434
27991 20.0851
27992 37.3009
27993 31.5623
27994 63.1246
27995 30.1276
27996 45.9088
27997 90.3829
27998 58.8206
27999 25.8237
28000 30.1276
28001 28.693
28002 22.9544
28003 28.693
28004 32.9969
28005 12.9118
28006 51.6474
28007 22.9544
28008 28.693
28009 22.9544
28010 54.5167
28011 47.3434
28012 17.2158
28013 27.2583
28014 25.8237
28015 34.4316
28016 48.7781
28017 77.4711
28018 48.7781
28019 18.6504
28020 22.9544
28021 7.17325
28022 20.0851
28023 58.8206
28024 40.1702
28025 104.729
28026 45.9088
28027 47.3434
28028 24.389
28029 21.5197
28030 25.8237
28031 21.5197
28032 35.8662
28033 30.1276
28034 18.6504
28035 14.3465
28036 24.389
28037 34.4316
28038 67.4286
28039 76.0364
28040 51.6474
28041 28.693
28042 28.693
28043 35.8662
28044 61.6899
28045 28.693
28046 12.9118
28047 24.389
28048 81.775
28049 28.693
28050 90.3829
28051 74.6018
28052 11.4772
28053 25.8237
28054 51.6474
28055 31.5623
28056 22.9544
28057 22.9544
28058 22.9544
28059 37.3009
28060 81.775
28061 64.5592
28062 32.9969
28063 30.1276
28064 28.693
28065 18.6504
28066 32.9969
28067 57.386
28068 35.8662
28069 84.6443
28070 43.0395
28071 4.30395
28072 86.079
28073 15.7811
28074 12.9118
28075 30.1276
28076 18.6504
28077 67.4286
28078 73.1671
28079 11.4772
28080 81.775
28081 43.0395
28082 8.6079
28083 34.4316
28084 18.6504
28085 67.4286
28086 58.8206
28087 25.8237
28088 38.7355
28089 71.7325
28090 10.0425
28091 20.0851
28092 74.6018
28093 54.5167
28094 12.9118
28095 113.337
28096 48.7781
28097 12.9118
28098 107.599
28099 35.8662
28100 11.4772
28101 34.4316
28102 37.3009
28103 96.1215
28104 18.6504
28105 31.5623
28106 47.3434
28107 44.4741
28108 28.693
28109 55.9513
28110 28.693
28111 44.4741
28112 28.693
28113 78.9057
28114 48.7781
28115 18.6504
28116 25.8237
28117 8.6079
28118 28.693
28119 58.8206
28120 17.2158
28121 2.8693
28122 14.3465
28123 51.6474
28124 11.4772
28125 25.8237
28126 41.6048
28127 25.8237
28128 24.389
28129 45.9088
28130 25.8237
28131 41.6048
28132 32.9969
28133 15.7811
28134 47.3434
28135 45.9088
28136 37.3009
28137 110.468
28138 47.3434
28139 53.082
28140 40.1702
28141 139.161
28142 28.693
28143 81.775
28144 30.1276
28145 12.9118
28146 8.6079
28147 58.8206
28148 12.9118
28149 15.7811
28150 25.8237
28151 31.5623
28152 38.7355
28153 51.6474
28154 27.2583
28155 48.7781
28156 11.4772
28157 37.3009
28158 31.5623
28159 50.2127
28160 83.2097
28161 38.7355
28162 12.9118
28163 17.2158
28164 22.9544
28165 1.43465
28166 31.5623
28167 71.7325
28168 32.9969
28169 40.1702
28170 38.7355
28171 101.86
28172 8.6079
28173 37.3009
28174 55.9513
28175 8.6079
28176 21.5197
28177 15.7811
28178 18.6504
28179 7.17325
28180 12.9118
28181 44.4741
28182 18.6504
28183 14.3465
28184 96.1215
28185 35.8662
28186 28.693
28187 24.389
28188 34.4316
28189 30.1276
28190 40.1702
28191 63.1246
28192 83.2097
28193 24.389
28194 40.1702
28195 48.7781
28196 11.4772
28197 25.8237
28198 90.3829
28199 8.6079
28200 57.386
28201 74.6018
28202 43.0395
28203 58.8206
28204 65.9939
28205 44.4741
28206 30.1276
28207 74.6018
28208 32.9969
28209 2.8693
28210 28.693
28211 50.2127
28212 44.4741
28213 78.9057
28214 80.3404
28215 84.6443
28216 57.386
28217 40.1702
28218 54.5167
28219 44.4741
28220 38.7355
28221 65.9939
28222 17.2158
28223 4.30395
28224 61.6899
28225 15.7811
28226 4.30395
28227 96.1215
28228 21.5197
28229 8.6079
28230 15.7811
28231 7.17325
28232 32.9969
28233 32.9969
28234 5.7386
28235 21.5197
28236 18.6504
28237 67.4286
28238 38.7355
28239 20.0851
28240 34.4316
28241 43.0395
28242 53.082
28243 24.389
28244 17.2158
28245 40.1702
28246 71.7325
28247 28.693
28248 35.8662
28249 100.425
28250 22.9544
28251 18.6504
28252 21.5197
28253 30.1276
28254 76.0364
28255 22.9544
28256 70.2978
28257 53.082
28258 90.3829
28259 45.9088
28260 53.082
28261 35.8662
28262 21.5197
28263 32.9969
28264 18.6504
28265 24.389
28266 38.7355
28267 18.6504
28268 73.1671
28269 58.8206
28270 58.8206
28271 34.4316
28272 4.30395
28273 60.2553
28274 20.0851
28275 15.7811
28276 34.4316
28277 27.2583
28278 55.9513
28279 68.8632
28280 15.7811
28281 12.9118
28282 58.8206
28283 64.5592
28284 27.2583
28285 7.17325
28286 32.9969
28287 61.6899
28288 32.9969
28289 22.9544
28290 51.6474
28291 68.8632
28292 15.7811
28293 12.9118
28294 35.8662
28295 18.6504
28296 12.9118
28297 54.5167
28298 83.2097
28299 97.5562
28300 45.9088
28301 25.8237
28302 27.2583
28303 40.1702
28304 68.8632
28305 47.3434
28306 21.5197
28307 40.1702
28308 32.9969
28309 11.4772
28310 38.7355
28311 32.9969
28312 20.0851
28313 53.082
28314 60.2553
28315 45.9088
28316 35.8662
28317 1.43465
28318 38.7355
28319 65.9939
28320 4.30395
28321 25.8237
28322 55.9513
28323 54.5167
28324 47.3434
28325 53.082
28326 25.8237
28327 38.7355
28328 41.6048
28329 18.6504
28330 101.86
28331 18.6504
28332 11.4772
28333 60.2553
28334 20.0851
28335 37.3009
28336 50.2127
28337 35.8662
28338 37.3009
28339 17.2158
28340 20.0851
28341 57.386
28342 7.17325
28343 22.9544
28344 45.9088
28345 11.4772
28346 47.3434
28347 80.3404
28348 38.7355
28349 74.6018
28350 27.2583
28351 55.9513
28352 24.389
28353 22.9544
28354 40.1702
28355 40.1702
28356 32.9969
28357 38.7355
28358 34.4316
28359 5.7386
28360 70.2978
28361 60.2553
28362 37.3009
28363 74.6018
28364 18.6504
28365 60.2553
28366 70.2978
28367 74.6018
28368 22.9544
28369 51.6474
28370 63.1246
28371 30.1276
28372 50.2127
28373 35.8662
28374 7.17325
28375 10.0425
28376 18.6504
28377 37.3009
28378 94.6869
28379 41.6048
28380 21.5197
28381 28.693
28382 40.1702
28383 25.8237
28384 53.082
28385 18.6504
28386 14.3465
28387 48.7781
28388 14.3465
28389 27.2583
28390 25.8237
28391 83.2097
28392 20.0851
28393 48.7781
28394 50.2127
28395 64.5592
28396 61.6899
28397 8.6079
28398 20.0851
28399 14.3465
28400 34.4316
28401 57.386
28402 61.6899
28403 45.9088
28404 10.0425
28405 88.9483
28406 40.1702
28407 28.693
28408 32.9969
28409 38.7355
28410 35.8662
28411 25.8237
28412 27.2583
28413 28.693
28414 91.8176
28415 90.3829
28416 28.693
28417 40.1702
28418 7.17325
28419 34.4316
28420 8.6079
28421 21.5197
28422 96.1215
28423 18.6504
28424 22.9544
28425 18.6504
28426 17.2158
28427 67.4286
28428 32.9969
28429 74.6018
28430 41.6048
28431 32.9969
28432 31.5623
28433 31.5623
28434 25.8237
28435 35.8662
28436 43.0395
28437 48.7781
28438 71.7325
28439 31.5623
28440 71.7325
28441 34.4316
28442 34.4316
28443 30.1276
28444 35.8662
28445 58.8206
28446 25.8237
28447 24.389
28448 11.4772
28449 32.9969
28450 15.7811
28451 18.6504
28452 31.5623
28453 38.7355
28454 64.5592
28455 11.4772
28456 60.2553
28457 15.7811
28458 4.30395
28459 32.9969
28460 76.0364
28461 45.9088
28462 54.5167
28463 25.8237
28464 45.9088
28465 35.8662
28466 53.082
28467 25.8237
28468 27.2583
28469 17.2158
28470 14.3465
28471 32.9969
28472 5.7386
28473 15.7811
28474 21.5197
28475 35.8662
28476 8.6079
28477 48.7781
28478 87.5136
28479 25.8237
28480 53.082
28481 24.389
28482 44.4741
28483 55.9513
28484 27.2583
28485 21.5197
28486 18.6504
28487 8.6079
28488 15.7811
28489 21.5197
28490 20.0851
28491 41.6048
28492 44.4741
28493 27.2583
28494 44.4741
28495 87.5136
28496 34.4316
28497 11.4772
28498 43.0395
28499 45.9088
28500 73.1671
28501 73.1671
28502 24.389
28503 18.6504
28504 22.9544
28505 41.6048
28506 65.9939
28507 65.9939
28508 41.6048
28509 22.9544
28510 21.5197
28511 38.7355
28512 47.3434
28513 45.9088
28514 35.8662
28515 24.389
28516 11.4772
28517 28.693
28518 17.2158
28519 18.6504
28520 45.9088
28521 54.5167
28522 45.9088
28523 43.0395
28524 2.8693
28525 127.684
28526 27.2583
28527 14.3465
28528 131.988
28529 27.2583
28530 41.6048
28531 40.1702
28532 14.3465
28533 30.1276
28534 22.9544
28535 41.6048
28536 25.8237
28537 45.9088
28538 34.4316
28539 22.9544
28540 32.9969
28541 15.7811
28542 7.17325
28543 12.9118
28544 17.2158
28545 64.5592
28546 45.9088
28547 14.3465
28548 35.8662
28549 11.4772
28550 25.8237
28551 20.0851
28552 10.0425
28553 14.3465
28554 5.7386
28555 21.5197
28556 37.3009
28557 63.1246
28558 34.4316
28559 57.386
28560 24.389
28561 32.9969
28562 10.0425
28563 51.6474
28564 24.389
28565 14.3465
28566 45.9088
28567 34.4316
28568 34.4316
28569 60.2553
28570 94.6869
28571 8.6079
28572 27.2583
28573 10.0425
28574 43.0395
28575 54.5167
28576 61.6899
28577 45.9088
28578 10.0425
28579 24.389
28580 17.2158
28581 30.1276
28582 34.4316
28583 55.9513
28584 27.2583
28585 54.5167
28586 30.1276
28587 28.693
28588 51.6474
28589 31.5623
28590 4.30395
28591 24.389
28592 53.082
28593 12.9118
28594 27.2583
28595 32.9969
28596 53.082
28597 38.7355
28598 54.5167
28599 10.0425
28600 65.9939
28601 71.7325
28602 24.389
28603 35.8662
28604 54.5167
28605 44.4741
28606 40.1702
28607 34.4316
28608 50.2127
28609 47.3434
28610 48.7781
28611 40.1702
28612 64.5592
28613 21.5197
28614 67.4286
28615 34.4316
28616 28.693
28617 68.8632
28618 63.1246
28619 22.9544
28620 7.17325
28621 37.3009
28622 63.1246
28623 15.7811
28624 14.3465
28625 21.5197
28626 10.0425
28627 47.3434
28628 64.5592
28629 48.7781
28630 41.6048
28631 31.5623
28632 50.2127
28633 64.5592
28634 20.0851
28635 31.5623
28636 43.0395
28637 28.693
28638 32.9969
28639 35.8662
28640 40.1702
28641 44.4741
28642 30.1276
28643 21.5197
28644 18.6504
28645 44.4741
28646 54.5167
28647 37.3009
28648 35.8662
28649 27.2583
28650 25.8237
28651 44.4741
28652 65.9939
28653 27.2583
28654 10.0425
28655 10.0425
28656 21.5197
28657 18.6504
28658 84.6443
28659 8.6079
28660 55.9513
28661 60.2553
28662 32.9969
28663 30.1276
28664 8.6079
28665 17.2158
28666 28.693
28667 74.6018
28668 106.164
28669 37.3009
28670 48.7781
28671 17.2158
28672 21.5197
28673 30.1276
28674 55.9513
28675 31.5623
28676 43.0395
28677 44.4741
28678 45.9088
28679 37.3009
28680 15.7811
28681 64.5592
28682 54.5167
28683 71.7325
28684 30.1276
28685 11.4772
28686 67.4286
28687 67.4286
28688 17.2158
28689 38.7355
28690 130.553
28691 8.6079
28692 31.5623
28693 57.386
28694 18.6504
28695 35.8662
28696 157.811
28697 50.2127
28698 17.2158
28699 44.4741
28700 83.2097
28701 28.693
28702 11.4772
28703 35.8662
28704 17.2158
28705 53.082
28706 30.1276
28707 14.3465
28708 12.9118
28709 34.4316
28710 48.7781
28711 24.389
28712 17.2158
28713 15.7811
28714 18.6504
28715 61.6899
28716 28.693
28717 41.6048
28718 48.7781
28719 54.5167
28720 70.2978
28721 67.4286
28722 31.5623
28723 55.9513
28724 24.389
28725 20.0851
28726 93.2522
28727 14.3465
28728 43.0395
28729 54.5167
28730 71.7325
28731 44.4741
28732 67.4286
28733 30.1276
28734 43.0395
28735 80.3404
28736 25.8237
28737 84.6443
28738 48.7781
28739 25.8237
28740 12.9118
28741 65.9939
28742 48.7781
28743 70.2978
28744 41.6048
28745 24.389
28746 22.9544
28747 28.693
28748 25.8237
28749 30.1276
28750 22.9544
28751 32.9969
28752 77.4711
28753 60.2553
28754 31.5623
28755 5.7386
28756 20.0851
28757 48.7781
28758 44.4741
28759 48.7781
28760 24.389
28761 160.681
28762 61.6899
28763 37.3009
28764 30.1276
28765 14.3465
28766 21.5197
28767 25.8237
28768 37.3009
28769 54.5167
28770 44.4741
28771 27.2583
28772 48.7781
28773 21.5197
28774 8.6079
28775 15.7811
28776 34.4316
28777 43.0395
28778 81.775
28779 31.5623
28780 91.8176
28781 22.9544
28782 20.0851
28783 2.8693
28784 22.9544
28785 47.3434
28786 50.2127
28787 81.775
28788 32.9969
28789 45.9088
28790 40.1702
28791 28.693
28792 34.4316
28793 78.9057
28794 61.6899
28795 58.8206
28796 84.6443
28797 17.2158
28798 25.8237
28799 47.3434
28800 32.9969
28801 21.5197
28802 45.9088
28803 32.9969
28804 74.6018
28805 28.693
28806 41.6048
28807 57.386
28808 10.0425
28809 27.2583
28810 32.9969
28811 11.4772
28812 60.2553
28813 80.3404
28814 61.6899
28815 25.8237
28816 30.1276
28817 47.3434
28818 15.7811
28819 27.2583
28820 54.5167
28821 34.4316
28822 80.3404
28823 22.9544
28824 77.4711
28825 41.6048
28826 67.4286
28827 41.6048
28828 37.3009
28829 34.4316
28830 24.389
28831 53.082
28832 48.7781
28833 34.4316
28834 50.2127
28835 27.2583
28836 32.9969
28837 68.8632
28838 24.389
28839 98.9908
28840 35.8662
28841 43.0395
28842 47.3434
28843 70.2978
28844 28.693
28845 37.3009
28846 64.5592
28847 32.9969
28848 34.4316
28849 53.082
28850 60.2553
28851 30.1276
28852 45.9088
28853 43.0395
28854 76.0364
28855 68.8632
28856 51.6474
28857 22.9544
28858 91.8176
28859 53.082
28860 61.6899
28861 57.386
28862 5.7386
28863 18.6504
28864 43.0395
28865 51.6474
28866 35.8662
28867 12.9118
28868 25.8237
28869 34.4316
28870 44.4741
28871 109.033
28872 45.9088
28873 129.118
28874 77.4711
28875 21.5197
28876 50.2127
28877 94.6869
28878 0
28879 35.8662
28880 37.3009
28881 25.8237
28882 43.0395
28883 5.7386
28884 27.2583
28885 71.7325
28886 15.7811
28887 45.9088
28888 83.2097
28889 8.6079
28890 40.1702
28891 55.9513
28892 45.9088
28893 35.8662
28894 25.8237
28895 10.0425
28896 83.2097
28897 11.4772
28898 30.1276
28899 74.6018
28900 50.2127
28901 50.2127
28902 43.0395
28903 34.4316
28904 25.8237
28905 32.9969
28906 47.3434
28907 2.8693
28908 11.4772
28909 43.0395
28910 21.5197
28911 47.3434
28912 12.9118
28913 43.0395
28914 98.9908
28915 32.9969
28916 43.0395
28917 41.6048
28918 63.1246
28919 47.3434
28920 44.4741
28921 50.2127
28922 32.9969
28923 43.0395
28924 21.5197
28925 37.3009
28926 64.5592
28927 43.0395
28928 30.1276
28929 34.4316
28930 20.0851
28931 40.1702
28932 24.389
28933 10.0425
28934 18.6504
28935 20.0851
28936 12.9118
28937 38.7355
28938 31.5623
28939 58.8206
28940 18.6504
28941 30.1276
28942 47.3434
28943 68.8632
28944 97.5562
28945 34.4316
28946 10.0425
28947 48.7781
28948 47.3434
28949 44.4741
28950 27.2583
28951 43.0395
28952 57.386
28953 38.7355
28954 63.1246
28955 25.8237
28956 43.0395
28957 38.7355
28958 12.9118
28959 20.0851
28960 17.2158
28961 25.8237
28962 47.3434
28963 54.5167
28964 58.8206
28965 27.2583
28966 32.9969
28967 17.2158
28968 35.8662
28969 24.389
28970 14.3465
28971 38.7355
28972 55.9513
28973 25.8237
28974 54.5167
28975 21.5197
28976 47.3434
28977 51.6474
28978 53.082
28979 48.7781
28980 14.3465
28981 20.0851
28982 87.5136
28983 55.9513
28984 34.4316
28985 25.8237
28986 87.5136
28987 30.1276
28988 64.5592
28989 14.3465
28990 41.6048
28991 38.7355
28992 22.9544
28993 22.9544
28994 14.3465
28995 67.4286
28996 53.082
28997 37.3009
28998 57.386
28999 25.8237
29000 20.0851
29001 18.6504
29002 61.6899
29003 60.2553
29004 22.9544
29005 24.389
29006 40.1702
29007 18.6504
29008 18.6504
29009 24.389
29010 21.5197
29011 11.4772
29012 31.5623
29013 143.465
29014 34.4316
29015 41.6048
29016 14.3465
29017 47.3434
29018 7.17325
29019 31.5623
29020 38.7355
29021 34.4316
29022 25.8237
29023 35.8662
29024 67.4286
29025 45.9088
29026 24.389
29027 22.9544
29028 11.4772
29029 11.4772
29030 18.6504
29031 53.082
29032 24.389
29033 27.2583
29034 30.1276
29035 15.7811
29036 15.7811
29037 27.2583
29038 15.7811
29039 44.4741
29040 77.4711
29041 20.0851
29042 22.9544
29043 28.693
29044 38.7355
29045 57.386
29046 65.9939
29047 14.3465
29048 38.7355
29049 14.3465
29050 70.2978
29051 14.3465
29052 70.2978
29053 30.1276
29054 8.6079
29055 27.2583
29056 68.8632
29057 83.2097
29058 30.1276
29059 28.693
29060 38.7355
29061 41.6048
29062 51.6474
29063 40.1702
29064 32.9969
29065 80.3404
29066 40.1702
29067 76.0364
29068 14.3465
29069 32.9969
29070 87.5136
29071 31.5623
29072 58.8206
29073 58.8206
29074 68.8632
29075 44.4741
29076 15.7811
29077 24.389
29078 27.2583
29079 11.4772
29080 64.5592
29081 24.389
29082 43.0395
29083 7.17325
29084 17.2158
29085 28.693
29086 27.2583
29087 21.5197
29088 10.0425
29089 47.3434
29090 38.7355
29091 7.17325
29092 18.6504
29093 21.5197
29094 48.7781
29095 4.30395
29096 14.3465
29097 78.9057
29098 76.0364
29099 57.386
29100 8.6079
29101 41.6048
29102 4.30395
29103 53.082
29104 43.0395
29105 20.0851
29106 20.0851
29107 11.4772
29108 15.7811
29109 24.389
29110 32.9969
29111 31.5623
29112 40.1702
29113 17.2158
29114 37.3009
29115 21.5197
29116 38.7355
29117 64.5592
29118 37.3009
29119 15.7811
29120 18.6504
29121 37.3009
29122 21.5197
29123 47.3434
29124 47.3434
29125 45.9088
29126 60.2553
29127 30.1276
29128 38.7355
29129 25.8237
29130 20.0851
29131 11.4772
29132 15.7811
29133 22.9544
29134 74.6018
29135 17.2158
29136 67.4286
29137 77.4711
29138 2.8693
29139 32.9969
29140 21.5197
29141 43.0395
29142 15.7811
29143 8.6079
29144 58.8206
29145 80.3404
29146 117.641
29147 43.0395
29148 11.4772
29149 14.3465
29150 15.7811
29151 24.389
29152 4.30395
29153 22.9544
29154 74.6018
29155 63.1246
29156 7.17325
29157 20.0851
29158 8.6079
29159 61.6899
29160 55.9513
29161 65.9939
29162 44.4741
29163 25.8237
29164 14.3465
29165 18.6504
29166 15.7811
29167 14.3465
29168 113.337
29169 37.3009
29170 54.5167
29171 34.4316
29172 104.729
29173 53.082
29174 44.4741
29175 38.7355
29176 22.9544
29177 12.9118
29178 27.2583
29179 27.2583
29180 8.6079
29181 17.2158
29182 35.8662
29183 30.1276
29184 32.9969
29185 21.5197
29186 5.7386
29187 71.7325
29188 24.389
29189 7.17325
29190 67.4286
29191 17.2158
29192 14.3465
29193 34.4316
29194 7.17325
29195 55.9513
29196 31.5623
29197 2.8693
29198 20.0851
29199 44.4741
29200 70.2978
29201 14.3465
29202 28.693
29203 30.1276
29204 22.9544
29205 44.4741
29206 25.8237
29207 34.4316
29208 34.4316
29209 20.0851
29210 38.7355
29211 55.9513
29212 14.3465
29213 47.3434
29214 35.8662
29215 60.2553
29216 18.6504
29217 10.0425
29218 34.4316
29219 41.6048
29220 64.5592
29221 74.6018
29222 47.3434
29223 31.5623
29224 130.553
29225 57.386
29226 41.6048
29227 44.4741
29228 44.4741
29229 15.7811
29230 71.7325
29231 50.2127
29232 15.7811
29233 48.7781
29234 101.86
29235 11.4772
29236 34.4316
29237 14.3465
29238 55.9513
29239 48.7781
29240 57.386
29241 58.8206
29242 11.4772
29243 15.7811
29244 28.693
29245 21.5197
29246 87.5136
29247 37.3009
29248 21.5197
29249 28.693
29250 15.7811
29251 41.6048
29252 43.0395
29253 25.8237
29254 27.2583
29255 50.2127
29256 63.1246
29257 22.9544
29258 27.2583
29259 77.4711
29260 17.2158
29261 64.5592
29262 15.7811
29263 54.5167
29264 41.6048
29265 2.8693
29266 17.2158
29267 12.9118
29268 11.4772
29269 27.2583
29270 10.0425
29271 43.0395
29272 96.1215
29273 74.6018
29274 34.4316
29275 25.8237
29276 28.693
29277 7.17325
29278 11.4772
29279 11.4772
29280 48.7781
29281 124.815
29282 27.2583
29283 48.7781
29284 34.4316
29285 40.1702
29286 21.5197
29287 30.1276
29288 57.386
29289 65.9939
29290 73.1671
29291 86.079
29292 2.8693
29293 20.0851
29294 11.4772
29295 74.6018
29296 65.9939
29297 40.1702
29298 45.9088
29299 47.3434
29300 61.6899
29301 32.9969
29302 55.9513
29303 27.2583
29304 17.2158
29305 7.17325
29306 38.7355
29307 7.17325
29308 4.30395
29309 1.43465
29310 0
29311 48.7781
29312 24.389
29313 43.0395
29314 40.1702
29315 30.1276
29316 24.389
29317 25.8237
29318 21.5197
29319 21.5197
29320 21.5197
29321 25.8237
29322 41.6048
29323 64.5592
29324 24.389
29325 57.386
29326 27.2583
29327 41.6048
29328 68.8632
29329 65.9939
29330 17.2158
29331 12.9118
29332 27.2583
29333 25.8237
29334 58.8206
29335 31.5623
29336 17.2158
29337 45.9088
29338 43.0395
29339 47.3434
29340 111.903
29341 32.9969
29342 50.2127
29343 103.295
29344 34.4316
29345 20.0851
29346 24.389
29347 43.0395
29348 53.082
29349 38.7355
29350 47.3434
29351 40.1702
29352 34.4316
29353 28.693
29354 37.3009
29355 61.6899
29356 41.6048
29357 55.9513
29358 131.988
29359 40.1702
29360 11.4772
29361 34.4316
29362 30.1276
29363 21.5197
29364 45.9088
29365 14.3465
29366 15.7811
29367 20.0851
29368 43.0395
29369 27.2583
29370 22.9544
29371 20.0851
29372 45.9088
29373 38.7355
29374 51.6474
29375 14.3465
29376 94.6869
29377 35.8662
29378 38.7355
29379 12.9118
29380 21.5197
29381 21.5197
29382 58.8206
29383 28.693
29384 43.0395
29385 40.1702
29386 11.4772
29387 27.2583
29388 61.6899
29389 20.0851
29390 48.7781
29391 41.6048
29392 20.0851
29393 24.389
29394 41.6048
29395 24.389
29396 31.5623
29397 37.3009
29398 34.4316
29399 98.9908
29400 21.5197
29401 40.1702
29402 32.9969
29403 22.9544
29404 44.4741
29405 24.389
29406 31.5623
29407 28.693
29408 37.3009
29409 83.2097
29410 20.0851
29411 32.9969
29412 44.4741
29413 35.8662
29414 104.729
29415 22.9544
29416 31.5623
29417 10.0425
29418 41.6048
29419 18.6504
29420 28.693
29421 48.7781
29422 57.386
29423 27.2583
29424 55.9513
29425 76.0364
29426 47.3434
29427 116.207
29428 51.6474
29429 25.8237
29430 18.6504
29431 15.7811
29432 60.2553
29433 58.8206
29434 31.5623
29435 44.4741
29436 18.6504
29437 45.9088
29438 17.2158
29439 32.9969
29440 38.7355
29441 17.2158
29442 21.5197
29443 35.8662
29444 44.4741
29445 27.2583
29446 12.9118
29447 14.3465
29448 123.38
29449 53.082
29450 34.4316
29451 58.8206
29452 22.9544
29453 80.3404
29454 27.2583
29455 60.2553
29456 28.693
29457 90.3829
29458 58.8206
29459 50.2127
29460 5.7386
29461 30.1276
29462 31.5623
29463 22.9544
29464 25.8237
29465 53.082
29466 34.4316
29467 17.2158
29468 54.5167
29469 86.079
29470 81.775
29471 51.6474
29472 21.5197
29473 25.8237
29474 25.8237
29475 31.5623
29476 55.9513
29477 81.775
29478 25.8237
29479 24.389
29480 28.693
29481 65.9939
29482 78.9057
29483 44.4741
29484 58.8206
29485 12.9118
29486 35.8662
29487 31.5623
29488 10.0425
29489 38.7355
29490 41.6048
29491 41.6048
29492 43.0395
29493 43.0395
29494 55.9513
29495 22.9544
29496 21.5197
29497 40.1702
29498 34.4316
29499 44.4741
29500 17.2158
29501 17.2158
29502 28.693
29503 28.693
29504 27.2583
29505 14.3465
29506 32.9969
29507 30.1276
29508 93.2522
29509 90.3829
29510 27.2583
29511 17.2158
29512 50.2127
29513 24.389
29514 31.5623
29515 18.6504
29516 80.3404
29517 74.6018
29518 44.4741
29519 24.389
29520 32.9969
29521 28.693
29522 18.6504
29523 18.6504
29524 34.4316
29525 84.6443
29526 32.9969
29527 32.9969
29528 25.8237
29529 11.4772
29530 98.9908
29531 35.8662
29532 14.3465
29533 43.0395
29534 45.9088
29535 101.86
29536 32.9969
29537 10.0425
29538 51.6474
29539 43.0395
29540 27.2583
29541 31.5623
29542 31.5623
29543 30.1276
29544 43.0395
29545 11.4772
29546 25.8237
29547 25.8237
29548 27.2583
29549 27.2583
29550 76.0364
29551 47.3434
29552 8.6079
29553 41.6048
29554 25.8237
29555 38.7355
29556 17.2158
29557 12.9118
29558 10.0425
29559 10.0425
29560 18.6504
29561 45.9088
29562 37.3009
29563 5.7386
29564 18.6504
29565 21.5197
29566 10.0425
29567 32.9969
29568 37.3009
29569 24.389
29570 41.6048
29571 14.3465
29572 24.389
29573 24.389
29574 76.0364
29575 53.082
29576 28.693
29577 71.7325
29578 47.3434
29579 24.389
29580 31.5623
29581 31.5623
29582 45.9088
29583 15.7811
29584 57.386
29585 41.6048
29586 12.9118
29587 5.7386
29588 32.9969
29589 30.1276
29590 15.7811
29591 40.1702
29592 21.5197
29593 87.5136
29594 31.5623
29595 84.6443
29596 61.6899
29597 43.0395
29598 38.7355
29599 32.9969
29600 15.7811
29601 11.4772
29602 37.3009
29603 93.2522
29604 45.9088
29605 28.693
29606 61.6899
29607 57.386
29608 51.6474
29609 25.8237
29610 38.7355
29611 34.4316
29612 38.7355
29613 143.465
29614 53.082
29615 47.3434
29616 35.8662
29617 63.1246
29618 15.7811
29619 15.7811
29620 2.8693
29621 93.2522
29622 87.5136
29623 111.903
29624 41.6048
29625 11.4772
29626 32.9969
29627 10.0425
29628 12.9118
29629 34.4316
29630 44.4741
29631 35.8662
29632 38.7355
29633 18.6504
29634 32.9969
29635 15.7811
29636 20.0851
29637 67.4286
29638 55.9513
29639 22.9544
29640 10.0425
29641 21.5197
29642 30.1276
29643 21.5197
29644 61.6899
29645 68.8632
29646 11.4772
29647 67.4286
29648 54.5167
29649 44.4741
29650 57.386
29651 31.5623
29652 14.3465
29653 30.1276
29654 25.8237
29655 31.5623
29656 44.4741
29657 20.0851
29658 38.7355
29659 60.2553
29660 44.4741
29661 60.2553
29662 17.2158
29663 38.7355
29664 25.8237
29665 54.5167
29666 21.5197
29667 8.6079
29668 57.386
29669 21.5197
29670 30.1276
29671 64.5592
29672 50.2127
29673 107.599
29674 61.6899
29675 37.3009
29676 55.9513
29677 24.389
29678 44.4741
29679 14.3465
29680 107.599
29681 12.9118
29682 32.9969
29683 38.7355
29684 24.389
29685 51.6474
29686 11.4772
29687 124.815
29688 38.7355
29689 8.6079
29690 18.6504
29691 37.3009
29692 24.389
29693 50.2127
29694 31.5623
29695 27.2583
29696 51.6474
29697 27.2583
[truncated: 16,426 more chars]
