# Supplementary material for: Adenovirus maturation establishes the transcription competent packaging of its genome
Source: EMBO Rep. 2025 Oct 21;26(22):5589–611. doi: 10.1038/s44319-025-00598-z (PMC12635127; doi:10.1038/s44319-025-00598-z)
Supplement: Supplementary file 3 — Source data Fig. 2 [file 44319_2025_598_MOESM3_ESM.zip › figure2/A/AdMUT_free_ts1_DMS_1_footprint.wig]

variableStep chrom=Ad_ts1
1 1.35071
2 2.70142
3 1.35071
4 0
5 0
6 0
7 0
8 5.40284
9 6.75355
10 0
11 5.40284
12 5.40284
13 0
14 4.05213
15 4.05213
16 14.8578
17 1.35071
18 2.70142
19 1.35071
20 0
21 2.70142
22 0
23 2.70142
24 0
25 0
26 18.9099
27 12.1564
28 5.40284
29 1.35071
30 0
31 8.10426
32 10.8057
33 17.5592
34 16.2085
35 1.35071
36 0
37 16.2085
38 8.10426
39 0
40 2.70142
41 1.35071
42 5.40284
43 6.75355
44 1.35071
45 13.5071
46 6.75355
47 0
48 21.6114
49 1.35071
50 13.5071
51 10.8057
52 31.0663
53 16.2085
54 31.0663
55 0
56 20.2607
57 21.6114
58 27.0142
59 36.4692
60 4.05213
61 1.35071
62 0
63 78.3412
64 1.35071
65 4.05213
66 24.3128
67 2.70142
68 28.3649
69 1.35071
70 1.35071
71 10.8057
72 0
73 12.1564
74 0
75 10.8057
76 13.5071
77 2.70142
78 18.9099
79 5.40284
80 27.0142
81 1.35071
82 31.0663
83 14.8578
84 8.10426
85 4.05213
86 20.2607
87 0
88 10.8057
89 4.05213
90 1.35071
91 8.10426
92 1.35071
93 18.9099
94 20.2607
95 20.2607
96 5.40284
97 8.10426
98 25.6635
99 0
100 25.6635
101 2.70142
102 10.8057
103 6.75355
104 5.40284
105 14.8578
106 16.2085
107 10.8057
108 17.5592
109 31.0663
110 9.45497
111 22.9621
112 40.5213
113 18.9099
114 13.5071
115 12.1564
116 24.3128
117 59.4312
118 43.2227
119 43.2227
120 20.2607
121 18.9099
122 16.2085
123 27.0142
124 43.2227
125 66.1848
126 32.417
127 28.3649
128 52.6777
129 25.6635
130 10.8057
131 22.9621
132 47.2749
133 25.6635
134 39.1706
135 6.75355
136 29.7156
137 47.2749
138 41.872
139 16.2085
140 22.9621
141 44.5734
142 48.6256
143 25.6635
144 72.9383
145 16.2085
146 17.5592
147 40.5213
148 29.7156
149 17.5592
150 6.75355
151 33.7677
152 58.0805
153 17.5592
154 9.45497
155 13.5071
156 27.0142
157 20.2607
158 13.5071
159 10.8057
160 36.4692
161 21.6114
162 21.6114
163 25.6635
164 56.7298
165 17.5592
166 16.2085
167 48.6256
168 33.7677
169 82.3933
170 49.9763
171 10.8057
172 36.4692
173 60.782
174 75.6398
175 47.2749
176 17.5592
177 31.0663
178 59.4312
179 27.0142
180 45.9241
181 20.2607
182 39.1706
183 25.6635
184 24.3128
185 24.3128
186 43.2227
187 40.5213
188 25.6635
189 13.5071
190 62.1327
191 24.3128
192 18.9099
193 63.4834
194 21.6114
195 33.7677
196 64.8341
197 39.1706
198 44.5734
199 47.2749
200 49.9763
201 20.2607
202 58.0805
203 60.782
204 118.862
205 49.9763
206 32.417
207 45.9241
208 78.3412
209 44.5734
210 16.2085
211 18.9099
212 41.872
213 25.6635
214 31.0663
215 21.6114
216 40.5213
217 40.5213
218 14.8578
219 27.0142
220 45.9241
221 28.3649
222 28.3649
223 24.3128
224 36.4692
225 18.9099
226 6.75355
227 13.5071
228 18.9099
229 48.6256
230 29.7156
231 21.6114
232 20.2607
233 10.8057
234 31.0663
235 55.3791
236 35.1185
237 75.6398
238 41.872
239 35.1185
240 32.417
241 48.6256
242 14.8578
243 48.6256
244 9.45497
245 22.9621
246 75.6398
247 32.417
248 33.7677
249 17.5592
250 27.0142
251 85.0947
252 72.9383
253 43.2227
254 24.3128
255 60.782
256 35.1185
257 76.9905
258 40.5213
259 56.7298
260 82.3933
261 63.4834
262 37.8199
263 40.5213
264 39.1706
265 10.8057
266 35.1185
267 94.5497
268 32.417
269 36.4692
270 18.9099
271 49.9763
272 39.1706
273 14.8578
274 17.5592
275 56.7298
276 22.9621
277 49.9763
278 28.3649
279 20.2607
280 49.9763
281 21.6114
282 13.5071
283 5.40284
284 13.5071
285 12.1564
286 5.40284
287 10.8057
288 51.327
289 41.872
290 6.75355
291 8.10426
292 9.45497
293 41.872
294 5.40284
295 1.35071
296 8.10426
297 2.70142
298 9.45497
299 8.10426
300 6.75355
301 6.75355
302 20.2607
303 64.8341
304 1.35071
305 5.40284
306 5.40284
307 1.35071
308 47.2749
309 78.3412
310 35.1185
311 6.75355
312 1.35071
313 5.40284
314 52.6777
315 2.70142
316 6.75355
317 45.9241
318 59.4312
319 54.0284
320 39.1706
321 1.35071
322 41.872
323 8.10426
324 72.9383
325 20.2607
326 8.10426
327 81.0426
328 40.5213
329 35.1185
330 0
331 13.5071
332 5.40284
333 1.35071
334 56.7298
335 2.70142
336 21.6114
337 1.35071
338 22.9621
339 1.35071
340 1.35071
341 20.2607
342 255.284
343 24.3128
344 237.725
345 16.2085
346 22.9621
347 6.75355
348 2.70142
349 31.0663
350 1.35071
351 21.6114
352 1.35071
353 27.0142
354 1.35071
355 21.6114
356 0
357 25.6635
358 0
359 6.75355
360 8.10426
361 0
362 0
363 5.40284
364 17.5592
365 1.35071
366 8.10426
367 8.10426
368 14.8578
369 2.70142
370 32.417
371 21.6114
372 17.5592
373 16.2085
374 13.5071
375 5.40284
376 12.1564
377 14.8578
378 2.70142
379 5.40284
380 6.75355
381 14.8578
382 2.70142
383 13.5071
384 10.8057
385 10.8057
386 9.45497
387 13.5071
388 25.6635
389 13.5071
390 20.2607
391 32.417
392 32.417
393 13.5071
394 18.9099
395 16.2085
396 10.8057
397 5.40284
398 17.5592
399 10.8057
400 32.417
401 9.45497
402 21.6114
403 99.9525
404 32.417
405 25.6635
406 27.0142
407 20.2607
408 118.862
409 22.9621
410 27.0142
411 12.1564
412 27.0142
413 6.75355
414 66.1848
415 10.8057
416 25.6635
417 13.5071
418 14.8578
419 39.1706
420 27.0142
421 13.5071
422 22.9621
423 45.9241
424 16.2085
425 28.3649
426 12.1564
427 13.5071
428 16.2085
429 14.8578
430 2.70142
431 25.6635
432 13.5071
433 4.05213
434 45.9241
435 5.40284
436 4.05213
437 25.6635
438 4.05213
439 27.0142
440 13.5071
441 43.2227
442 70.2369
443 31.0663
444 5.40284
445 43.2227
446 36.4692
447 58.0805
448 10.8057
449 21.6114
450 13.5071
451 44.5734
452 25.6635
453 13.5071
454 14.8578
455 24.3128
456 13.5071
457 22.9621
458 37.8199
459 25.6635
460 28.3649
461 12.1564
462 44.5734
463 58.0805
464 14.8578
465 17.5592
466 25.6635
467 54.0284
468 29.7156
469 27.0142
470 32.417
471 74.2891
472 49.9763
473 25.6635
474 27.0142
475 24.3128
476 20.2607
477 29.7156
478 16.2085
479 62.1327
480 12.1564
481 20.2607
482 44.5734
483 59.4312
484 9.45497
485 25.6635
486 44.5734
487 28.3649
488 37.8199
489 27.0142
490 35.1185
491 5.40284
492 13.5071
493 54.0284
494 27.0142
495 31.0663
496 27.0142
497 35.1185
498 29.7156
499 12.1564
500 10.8057
501 22.9621
502 5.40284
503 16.2085
504 39.1706
505 27.0142
506 21.6114
507 16.2085
508 25.6635
509 10.8057
510 37.8199
511 21.6114
512 64.8341
513 16.2085
514 29.7156
515 17.5592
516 16.2085
517 27.0142
518 25.6635
519 14.8578
520 20.2607
521 76.9905
522 41.872
523 24.3128
524 18.9099
525 37.8199
526 31.0663
527 24.3128
528 62.1327
529 81.0426
530 28.3649
531 22.9621
532 20.2607
533 25.6635
534 52.6777
535 59.4312
536 14.8578
537 14.8578
538 18.9099
539 47.2749
540 20.2607
541 18.9099
542 43.2227
543 17.5592
544 41.872
545 22.9621
546 79.6919
547 37.8199
548 18.9099
549 24.3128
550 18.9099
551 83.744
552 28.3649
553 8.10426
554 14.8578
555 17.5592
556 54.0284
557 18.9099
558 12.1564
559 22.9621
560 51.327
561 14.8578
562 24.3128
563 29.7156
564 68.8862
565 14.8578
566 20.2607
567 31.0663
568 9.45497
569 43.2227
570 37.8199
571 20.2607
572 28.3649
573 29.7156
574 24.3128
575 12.1564
576 18.9099
577 20.2607
578 28.3649
579 16.2085
580 36.4692
581 21.6114
582 18.9099
583 40.5213
584 21.6114
585 13.5071
586 28.3649
587 24.3128
588 17.5592
589 52.6777
590 62.1327
591 13.5071
592 35.1185
593 45.9241
594 27.0142
595 17.5592
596 35.1185
597 16.2085
598 18.9099
599 28.3649
600 45.9241
601 37.8199
602 29.7156
603 1.35071
604 33.7677
605 40.5213
606 10.8057
607 10.8057
608 28.3649
609 17.5592
610 27.0142
611 51.327
612 87.7962
613 40.5213
614 56.7298
615 54.0284
616 29.7156
617 64.8341
618 66.1848
619 29.7156
620 21.6114
621 25.6635
622 22.9621
623 28.3649
624 17.5592
625 16.2085
626 33.7677
627 18.9099
628 9.45497
629 51.327
630 21.6114
631 6.75355
632 32.417
633 17.5592
634 14.8578
635 33.7677
636 36.4692
637 27.0142
638 41.872
639 24.3128
640 5.40284
641 35.1185
642 33.7677
643 28.3649
644 52.6777
645 51.327
646 21.6114
647 32.417
648 17.5592
649 62.1327
650 48.6256
651 12.1564
652 5.40284
653 28.3649
654 33.7677
655 36.4692
656 55.3791
657 58.0805
658 40.5213
659 22.9621
660 13.5071
661 16.2085
662 113.46
663 32.417
664 29.7156
665 43.2227
666 47.2749
667 20.2607
668 49.9763
669 59.4312
670 28.3649
671 40.5213
672 28.3649
673 17.5592
674 74.2891
675 28.3649
676 16.2085
677 24.3128
678 16.2085
679 21.6114
680 32.417
681 14.8578
682 37.8199
683 29.7156
684 47.2749
685 32.417
686 17.5592
687 32.417
688 62.1327
689 41.872
690 5.40284
691 12.1564
692 39.1706
693 32.417
694 31.0663
695 8.10426
696 41.872
697 37.8199
698 16.2085
699 44.5734
700 39.1706
701 58.0805
702 41.872
703 27.0142
704 98.6018
705 49.9763
706 21.6114
707 37.8199
708 17.5592
709 33.7677
710 45.9241
711 67.5355
712 36.4692
713 12.1564
714 24.3128
715 8.10426
716 10.8057
717 36.4692
718 31.0663
719 68.8862
720 29.7156
721 16.2085
722 29.7156
723 36.4692
724 29.7156
725 37.8199
726 40.5213
727 5.40284
728 21.6114
729 41.872
730 47.2749
731 41.872
732 59.4312
733 39.1706
734 51.327
735 36.4692
736 25.6635
737 72.9383
738 59.4312
739 44.5734
740 52.6777
741 47.2749
742 20.2607
743 37.8199
744 8.10426
745 52.6777
746 22.9621
747 21.6114
748 36.4692
749 49.9763
750 43.2227
751 49.9763
752 41.872
753 40.5213
754 32.417
755 6.75355
756 25.6635
757 44.5734
758 24.3128
759 39.1706
760 24.3128
761 32.417
762 39.1706
763 21.6114
764 44.5734
765 27.0142
766 27.0142
767 36.4692
768 36.4692
769 41.872
770 41.872
771 48.6256
772 31.0663
773 33.7677
774 45.9241
775 75.6398
776 75.6398
777 28.3649
778 16.2085
779 24.3128
780 28.3649
781 18.9099
782 47.2749
783 33.7677
784 20.2607
785 89.1469
786 48.6256
787 25.6635
788 48.6256
789 35.1185
790 24.3128
791 37.8199
792 17.5592
793 35.1185
794 64.8341
795 31.0663
796 68.8862
797 63.4834
798 13.5071
799 81.0426
800 31.0663
801 27.0142
802 59.4312
803 55.3791
804 18.9099
805 20.2607
806 70.2369
807 32.417
808 54.0284
809 35.1185
810 59.4312
811 40.5213
812 12.1564
813 20.2607
814 52.6777
815 62.1327
816 37.8199
817 93.199
818 82.3933
819 39.1706
820 33.7677
821 40.5213
822 28.3649
823 20.2607
824 104.005
825 37.8199
826 25.6635
827 29.7156
828 6.75355
829 58.0805
830 51.327
831 28.3649
832 31.0663
833 98.6018
834 37.8199
835 17.5592
836 32.417
837 10.8057
838 32.417
839 28.3649
840 24.3128
841 18.9099
842 35.1185
843 22.9621
844 12.1564
845 13.5071
846 16.2085
847 29.7156
848 22.9621
849 10.8057
850 8.10426
851 28.3649
852 28.3649
853 36.4692
854 28.3649
855 29.7156
856 35.1185
857 21.6114
858 20.2607
859 18.9099
860 41.872
861 29.7156
862 117.512
863 21.6114
864 31.0663
865 9.45497
866 25.6635
867 18.9099
868 40.5213
869 18.9099
870 17.5592
871 33.7677
872 32.417
873 31.0663
874 51.327
875 71.5876
876 90.4976
877 28.3649
878 35.1185
879 104.005
880 121.564
881 85.0947
882 76.9905
883 25.6635
884 58.0805
885 39.1706
886 40.5213
887 28.3649
888 32.417
889 35.1185
890 13.5071
891 13.5071
892 37.8199
893 22.9621
894 39.1706
895 35.1185
896 12.1564
897 18.9099
898 75.6398
899 31.0663
900 27.0142
901 83.744
902 63.4834
903 43.2227
904 37.8199
905 91.8483
906 54.0284
907 66.1848
908 44.5734
909 28.3649
910 31.0663
911 33.7677
912 94.5497
913 51.327
914 28.3649
915 51.327
916 31.0663
917 17.5592
918 25.6635
919 32.417
920 10.8057
921 21.6114
922 17.5592
923 40.5213
924 21.6114
925 16.2085
926 25.6635
927 55.3791
928 31.0663
929 39.1706
930 40.5213
931 31.0663
932 27.0142
933 22.9621
934 14.8578
935 27.0142
936 29.7156
937 33.7677
938 29.7156
939 27.0142
940 29.7156
941 24.3128
942 32.417
943 20.2607
944 37.8199
945 6.75355
946 16.2085
947 29.7156
948 39.1706
949 18.9099
950 68.8862
951 27.0142
952 28.3649
953 29.7156
954 40.5213
955 22.9621
956 49.9763
957 14.8578
958 40.5213
959 70.2369
960 51.327
961 31.0663
962 45.9241
963 27.0142
964 10.8057
965 29.7156
966 33.7677
967 6.75355
968 33.7677
969 35.1185
970 17.5592
971 41.872
972 18.9099
973 25.6635
974 4.05213
975 41.872
976 41.872
977 47.2749
978 85.0947
979 39.1706
980 60.782
981 27.0142
982 79.6919
983 41.872
984 75.6398
985 24.3128
986 25.6635
987 14.8578
988 32.417
989 18.9099
990 44.5734
991 28.3649
992 41.872
993 20.2607
994 55.3791
995 31.0663
996 13.5071
997 16.2085
998 35.1185
999 28.3649
1000 35.1185
1001 13.5071
1002 37.8199
1003 16.2085
1004 33.7677
1005 24.3128
1006 36.4692
1007 28.3649
1008 32.417
1009 31.0663
1010 35.1185
1011 29.7156
1012 47.2749
1013 55.3791
1014 49.9763
1015 45.9241
1016 6.75355
1017 37.8199
1018 27.0142
1019 16.2085
1020 17.5592
1021 64.8341
1022 39.1706
1023 20.2607
1024 22.9621
1025 6.75355
1026 33.7677
1027 32.417
1028 14.8578
1029 28.3649
1030 90.4976
1031 16.2085
1032 14.8578
1033 35.1185
1034 28.3649
1035 36.4692
1036 48.6256
1037 5.40284
1038 33.7677
1039 20.2607
1040 21.6114
1041 68.8862
1042 51.327
1043 25.6635
1044 40.5213
1045 37.8199
1046 44.5734
1047 20.2607
1048 18.9099
1049 45.9241
1050 14.8578
1051 22.9621
1052 33.7677
1053 20.2607
1054 31.0663
1055 33.7677
1056 20.2607
1057 9.45497
1058 21.6114
1059 33.7677
1060 39.1706
1061 39.1706
1062 5.40284
1063 62.1327
1064 98.6018
1065 66.1848
1066 31.0663
1067 39.1706
1068 62.1327
1069 22.9621
1070 16.2085
1071 95.9004
1072 29.7156
1073 16.2085
1074 43.2227
1075 16.2085
1076 64.8341
1077 75.6398
1078 16.2085
1079 12.1564
1080 39.1706
1081 10.8057
1082 33.7677
1083 49.9763
1084 52.6777
1085 13.5071
1086 40.5213
1087 32.417
1088 20.2607
1089 29.7156
1090 28.3649
1091 10.8057
1092 35.1185
1093 31.0663
1094 27.0142
1095 28.3649
1096 48.6256
1097 29.7156
1098 31.0663
1099 68.8862
1100 36.4692
1101 14.8578
1102 28.3649
1103 18.9099
1104 16.2085
1105 60.782
1106 17.5592
1107 28.3649
1108 39.1706
1109 58.0805
1110 27.0142
1111 14.8578
1112 40.5213
1113 25.6635
1114 40.5213
1115 39.1706
1116 18.9099
1117 27.0142
1118 90.4976
1119 9.45497
1120 10.8057
1121 31.0663
1122 9.45497
1123 24.3128
1124 99.9525
1125 47.2749
1126 49.9763
1127 9.45497
1128 29.7156
1129 4.05213
1130 27.0142
1131 78.3412
1132 31.0663
1133 41.872
1134 32.417
1135 48.6256
1136 66.1848
1137 31.0663
1138 51.327
1139 13.5071
1140 13.5071
1141 21.6114
1142 47.2749
1143 22.9621
1144 40.5213
1145 21.6114
1146 21.6114
1147 54.0284
1148 41.872
1149 39.1706
1150 40.5213
1151 70.2369
1152 43.2227
1153 47.2749
1154 29.7156
1155 45.9241
1156 35.1185
1157 14.8578
1158 45.9241
1159 66.1848
1160 16.2085
1161 10.8057
1162 56.7298
1163 60.782
1164 10.8057
1165 22.9621
1166 5.40284
1167 17.5592
1168 43.2227
1169 59.4312
1170 47.2749
1171 20.2607
1172 4.05213
1173 29.7156
1174 33.7677
1175 5.40284
1176 29.7156
1177 109.408
1178 13.5071
1179 16.2085
1180 27.0142
1181 54.0284
1182 18.9099
1183 37.8199
1184 18.9099
1185 31.0663
1186 58.0805
1187 39.1706
1188 27.0142
1189 66.1848
1190 31.0663
1191 22.9621
1192 24.3128
1193 56.7298
1194 45.9241
1195 68.8862
1196 37.8199
1197 40.5213
1198 31.0663
1199 44.5734
1200 93.199
1201 27.0142
1202 31.0663
1203 2.70142
1204 31.0663
1205 54.0284
1206 40.5213
1207 14.8578
1208 22.9621
1209 14.8578
1210 17.5592
1211 9.45497
1212 45.9241
1213 72.9383
1214 27.0142
1215 41.872
1216 27.0142
1217 13.5071
1218 9.45497
1219 18.9099
1220 37.8199
1221 33.7677
1222 14.8578
1223 32.417
1224 28.3649
1225 71.5876
1226 2.70142
1227 16.2085
1228 20.2607
1229 68.8862
1230 24.3128
1231 14.8578
1232 25.6635
1233 44.5734
1234 24.3128
1235 35.1185
1236 36.4692
1237 14.8578
1238 20.2607
1239 18.9099
1240 43.2227
1241 20.2607
1242 25.6635
1243 21.6114
1244 24.3128
1245 78.3412
1246 72.9383
1247 10.8057
1248 24.3128
1249 45.9241
1250 36.4692
1251 40.5213
1252 75.6398
1253 36.4692
1254 63.4834
1255 85.0947
1256 39.1706
1257 81.0426
1258 33.7677
1259 39.1706
1260 21.6114
1261 47.2749
1262 39.1706
1263 37.8199
1264 17.5592
1265 27.0142
1266 75.6398
1267 47.2749
1268 43.2227
1269 18.9099
1270 51.327
1271 60.782
1272 24.3128
1273 18.9099
1274 18.9099
1275 13.5071
1276 93.199
1277 22.9621
1278 18.9099
1279 32.417
1280 20.2607
1281 29.7156
1282 27.0142
1283 68.8862
1284 32.417
1285 14.8578
1286 22.9621
1287 14.8578
1288 22.9621
1289 13.5071
1290 24.3128
1291 29.7156
1292 44.5734
1293 16.2085
1294 18.9099
1295 27.0142
1296 47.2749
1297 35.1185
1298 21.6114
1299 35.1185
1300 25.6635
1301 9.45497
1302 35.1185
1303 21.6114
1304 17.5592
1305 17.5592
1306 35.1185
1307 36.4692
1308 32.417
1309 62.1327
1310 48.6256
1311 52.6777
1312 71.5876
1313 25.6635
1314 28.3649
1315 36.4692
1316 59.4312
1317 60.782
1318 85.0947
1319 33.7677
1320 36.4692
1321 60.782
1322 21.6114
1323 55.3791
1324 75.6398
1325 40.5213
1326 68.8862
1327 55.3791
1328 49.9763
1329 40.5213
1330 104.005
1331 43.2227
1332 24.3128
1333 18.9099
1334 41.872
1335 29.7156
1336 68.8862
1337 28.3649
1338 20.2607
1339 71.5876
1340 66.1848
1341 39.1706
1342 37.8199
1343 28.3649
1344 18.9099
1345 56.7298
1346 25.6635
1347 18.9099
1348 18.9099
1349 35.1185
1350 17.5592
1351 14.8578
1352 66.1848
1353 20.2607
1354 47.2749
1355 35.1185
1356 21.6114
1357 16.2085
1358 49.9763
1359 49.9763
1360 41.872
1361 17.5592
1362 63.4834
1363 104.005
1364 18.9099
1365 22.9621
1366 18.9099
1367 12.1564
1368 24.3128
1369 25.6635
1370 16.2085
1371 21.6114
1372 18.9099
1373 33.7677
1374 16.2085
1375 33.7677
1376 39.1706
1377 81.0426
1378 118.862
1379 47.2749
1380 45.9241
1381 25.6635
1382 62.1327
1383 51.327
1384 37.8199
1385 52.6777
1386 95.9004
1387 109.408
1388 93.199
1389 51.327
1390 27.0142
1391 31.0663
1392 51.327
1393 20.2607
1394 60.782
1395 101.303
1396 128.317
1397 90.4976
1398 25.6635
1399 74.2891
1400 20.2607
1401 33.7677
1402 151.28
1403 36.4692
1404 56.7298
1405 54.0284
1406 25.6635
1407 35.1185
1408 35.1185
1409 9.45497
1410 29.7156
1411 41.872
1412 49.9763
1413 59.4312
1414 67.5355
1415 9.45497
1416 37.8199
1417 35.1185
1418 33.7677
1419 24.3128
1420 52.6777
1421 31.0663
1422 18.9099
1423 59.4312
1424 58.0805
1425 13.5071
1426 28.3649
1427 47.2749
1428 43.2227
1429 56.7298
1430 36.4692
1431 29.7156
1432 37.8199
1433 10.8057
1434 22.9621
1435 13.5071
1436 12.1564
1437 20.2607
1438 45.9241
1439 18.9099
1440 25.6635
1441 29.7156
1442 43.2227
1443 85.0947
1444 33.7677
1445 8.10426
1446 8.10426
1447 25.6635
1448 21.6114
1449 20.2607
1450 82.3933
1451 52.6777
1452 82.3933
1453 14.8578
1454 56.7298
1455 24.3128
1456 6.75355
1457 20.2607
1458 94.5497
1459 5.40284
1460 22.9621
1461 48.6256
1462 24.3128
1463 40.5213
1464 52.6777
1465 33.7677
1466 18.9099
1467 32.417
1468 21.6114
1469 48.6256
1470 62.1327
1471 28.3649
1472 17.5592
1473 8.10426
1474 21.6114
1475 16.2085
1476 28.3649
1477 20.2607
1478 33.7677
1479 78.3412
1480 36.4692
1481 44.5734
1482 40.5213
1483 49.9763
1484 49.9763
1485 60.782
1486 21.6114
1487 32.417
1488 110.758
1489 43.2227
1490 93.199
1491 20.2607
1492 16.2085
1493 58.0805
1494 41.872
1495 59.4312
1496 29.7156
1497 21.6114
1498 6.75355
1499 17.5592
1500 17.5592
1501 47.2749
1502 79.6919
1503 25.6635
1504 52.6777
1505 37.8199
1506 68.8862
1507 55.3791
1508 39.1706
1509 32.417
1510 36.4692
1511 22.9621
1512 58.0805
1513 29.7156
1514 16.2085
1515 16.2085
1516 39.1706
1517 20.2607
1518 51.327
1519 4.05213
1520 25.6635
1521 40.5213
1522 43.2227
1523 31.0663
1524 13.5071
1525 22.9621
1526 22.9621
1527 33.7677
1528 31.0663
1529 39.1706
1530 40.5213
1531 41.872
1532 12.1564
1533 14.8578
1534 37.8199
1535 29.7156
1536 22.9621
1537 18.9099
1538 32.417
1539 29.7156
1540 18.9099
1541 31.0663
1542 1.35071
1543 12.1564
1544 68.8862
1545 17.5592
1546 33.7677
1547 18.9099
1548 2.70142
1549 18.9099
1550 66.1848
1551 17.5592
1552 12.1564
1553 8.10426
1554 24.3128
1555 27.0142
1556 35.1185
1557 51.327
1558 32.417
1559 58.0805
1560 29.7156
1561 17.5592
1562 33.7677
1563 40.5213
1564 41.872
1565 35.1185
1566 35.1185
1567 31.0663
1568 44.5734
1569 33.7677
1570 32.417
1571 35.1185
1572 12.1564
1573 27.0142
1574 17.5592
1575 20.2607
1576 39.1706
1577 56.7298
1578 64.8341
1579 33.7677
1580 33.7677
1581 52.6777
1582 9.45497
1583 27.0142
1584 27.0142
1585 41.872
1586 21.6114
1587 28.3649
1588 21.6114
1589 10.8057
1590 44.5734
1591 13.5071
1592 31.0663
1593 29.7156
1594 12.1564
1595 12.1564
1596 71.5876
1597 29.7156
1598 21.6114
1599 20.2607
1600 64.8341
1601 54.0284
1602 12.1564
1603 39.1706
1604 29.7156
1605 37.8199
1606 32.417
1607 10.8057
1608 22.9621
1609 31.0663
1610 33.7677
1611 31.0663
1612 56.7298
1613 20.2607
1614 13.5071
1615 52.6777
1616 10.8057
1617 55.3791
1618 29.7156
1619 21.6114
1620 10.8057
1621 36.4692
1622 10.8057
1623 21.6114
1624 13.5071
1625 29.7156
1626 47.2749
1627 36.4692
1628 85.0947
1629 37.8199
1630 5.40284
1631 27.0142
1632 10.8057
1633 20.2607
1634 13.5071
1635 27.0142
1636 22.9621
1637 14.8578
1638 10.8057
1639 4.05213
1640 27.0142
1641 13.5071
1642 5.40284
1643 12.1564
1644 36.4692
1645 40.5213
1646 49.9763
1647 32.417
1648 40.5213
1649 31.0663
1650 18.9099
1651 70.2369
1652 28.3649
1653 13.5071
1654 41.872
1655 16.2085
1656 18.9099
1657 10.8057
1658 35.1185
1659 24.3128
1660 72.9383
1661 31.0663
1662 36.4692
1663 25.6635
1664 17.5592
1665 27.0142
1666 16.2085
1667 44.5734
1668 47.2749
1669 35.1185
1670 20.2607
1671 2.70142
1672 14.8578
1673 32.417
1674 35.1185
1675 24.3128
1676 28.3649
1677 25.6635
1678 16.2085
1679 31.0663
1680 105.355
1681 35.1185
1682 13.5071
1683 56.7298
1684 43.2227
1685 39.1706
1686 21.6114
1687 55.3791
1688 6.75355
1689 9.45497
1690 31.0663
1691 10.8057
1692 29.7156
1693 10.8057
1694 28.3649
1695 14.8578
1696 16.2085
1697 17.5592
1698 16.2085
1699 24.3128
1700 8.10426
1701 16.2085
1702 87.7962
1703 6.75355
1704 29.7156
1705 71.5876
1706 18.9099
1707 28.3649
1708 16.2085
1709 17.5592
1710 29.7156
1711 21.6114
1712 25.6635
1713 32.417
1714 44.5734
1715 39.1706
1716 39.1706
1717 91.8483
1718 13.5071
1719 41.872
1720 47.2749
1721 66.1848
1722 35.1185
1723 47.2749
1724 48.6256
1725 16.2085
1726 21.6114
1727 8.10426
1728 18.9099
1729 71.5876
1730 13.5071
1731 35.1185
1732 54.0284
1733 16.2085
1734 60.782
1735 35.1185
1736 20.2607
1737 39.1706
1738 13.5071
1739 35.1185
1740 17.5592
1741 9.45497
1742 28.3649
1743 28.3649
1744 36.4692
1745 47.2749
1746 10.8057
1747 27.0142
1748 25.6635
1749 12.1564
1750 28.3649
1751 25.6635
1752 29.7156
1753 21.6114
1754 27.0142
1755 41.872
1756 39.1706
1757 12.1564
1758 27.0142
1759 43.2227
1760 20.2607
1761 22.9621
1762 41.872
1763 16.2085
1764 14.8578
1765 40.5213
1766 40.5213
1767 67.5355
1768 41.872
1769 29.7156
1770 58.0805
1771 18.9099
1772 25.6635
1773 14.8578
1774 24.3128
1775 25.6635
1776 18.9099
1777 47.2749
1778 10.8057
1779 35.1185
1780 32.417
1781 6.75355
1782 48.6256
1783 8.10426
1784 31.0663
1785 40.5213
1786 14.8578
1787 17.5592
1788 24.3128
1789 21.6114
1790 31.0663
1791 21.6114
1792 63.4834
1793 55.3791
1794 22.9621
1795 37.8199
1796 12.1564
1797 39.1706
1798 8.10426
1799 41.872
1800 9.45497
1801 45.9241
1802 70.2369
1803 29.7156
1804 17.5592
1805 47.2749
1806 20.2607
1807 55.3791
1808 49.9763
1809 16.2085
1810 41.872
1811 25.6635
1812 9.45497
1813 37.8199
1814 32.417
1815 14.8578
1816 31.0663
1817 28.3649
1818 21.6114
1819 44.5734
1820 29.7156
1821 12.1564
1822 18.9099
1823 2.70142
1824 25.6635
1825 62.1327
1826 8.10426
1827 17.5592
1828 22.9621
1829 27.0142
1830 27.0142
1831 17.5592
1832 51.327
1833 55.3791
1834 28.3649
1835 45.9241
1836 39.1706
1837 13.5071
1838 13.5071
1839 6.75355
1840 68.8862
1841 41.872
1842 9.45497
1843 25.6635
1844 25.6635
1845 81.0426
1846 63.4834
1847 28.3649
1848 32.417
1849 112.109
1850 48.6256
1851 40.5213
1852 32.417
1853 52.6777
1854 12.1564
1855 41.872
1856 54.0284
1857 10.8057
1858 14.8578
1859 27.0142
1860 41.872
1861 27.0142
1862 22.9621
1863 8.10426
1864 106.706
1865 31.0663
1866 20.2607
1867 21.6114
1868 24.3128
1869 31.0663
1870 35.1185
1871 49.9763
1872 14.8578
1873 27.0142
1874 37.8199
1875 6.75355
1876 45.9241
1877 13.5071
1878 66.1848
1879 8.10426
1880 5.40284
1881 27.0142
1882 18.9099
1883 29.7156
1884 10.8057
1885 6.75355
1886 20.2607
1887 24.3128
1888 40.5213
1889 22.9621
1890 8.10426
1891 37.8199
1892 66.1848
1893 97.2511
1894 60.782
1895 16.2085
1896 44.5734
1897 20.2607
1898 28.3649
1899 8.10426
1900 47.2749
1901 28.3649
1902 4.05213
1903 27.0142
1904 4.05213
1905 40.5213
1906 56.7298
1907 32.417
1908 13.5071
1909 12.1564
1910 12.1564
1911 39.1706
1912 62.1327
1913 21.6114
1914 44.5734
1915 54.0284
1916 35.1185
1917 37.8199
1918 33.7677
1919 33.7677
1920 48.6256
1921 49.9763
1922 24.3128
1923 21.6114
1924 32.417
1925 27.0142
1926 48.6256
1927 33.7677
1928 64.8341
1929 59.4312
1930 21.6114
1931 40.5213
1932 32.417
1933 93.199
1934 39.1706
1935 41.872
1936 51.327
1937 39.1706
1938 35.1185
1939 39.1706
1940 12.1564
1941 52.6777
1942 55.3791
1943 59.4312
1944 49.9763
1945 40.5213
1946 31.0663
1947 25.6635
1948 40.5213
1949 21.6114
1950 21.6114
1951 33.7677
1952 31.0663
1953 43.2227
1954 28.3649
1955 24.3128
1956 10.8057
1957 32.417
1958 41.872
1959 31.0663
1960 8.10426
1961 51.327
1962 28.3649
1963 28.3649
1964 47.2749
1965 41.872
1966 44.5734
1967 22.9621
1968 31.0663
1969 87.7962
1970 44.5734
1971 8.10426
1972 32.417
1973 27.0142
1974 20.2607
1975 13.5071
1976 10.8057
1977 37.8199
1978 51.327
1979 21.6114
1980 21.6114
1981 17.5592
1982 31.0663
1983 21.6114
1984 45.9241
1985 35.1185
1986 54.0284
1987 39.1706
1988 14.8578
1989 36.4692
1990 78.3412
1991 35.1185
1992 36.4692
1993 68.8862
1994 28.3649
1995 32.417
1996 47.2749
1997 14.8578
1998 9.45497
1999 20.2607
2000 67.5355
2001 68.8862
2002 48.6256
2003 48.6256
2004 14.8578
2005 28.3649
2006 44.5734
2007 47.2749
2008 83.744
2009 21.6114
2010 54.0284
2011 56.7298
2012 10.8057
2013 22.9621
2014 64.8341
2015 39.1706
2016 32.417
2017 12.1564
2018 41.872
2019 40.5213
2020 29.7156
2021 17.5592
2022 102.654
2023 52.6777
2024 18.9099
2025 20.2607
2026 5.40284
2027 52.6777
2028 41.872
2029 27.0142
2030 39.1706
2031 22.9621
2032 20.2607
2033 13.5071
2034 12.1564
2035 13.5071
2036 33.7677
2037 44.5734
2038 20.2607
2039 4.05213
2040 29.7156
2041 49.9763
2042 16.2085
2043 37.8199
2044 71.5876
2045 17.5592
2046 24.3128
2047 31.0663
2048 13.5071
2049 40.5213
2050 8.10426
2051 31.0663
2052 17.5592
2053 17.5592
2054 32.417
2055 36.4692
2056 27.0142
2057 6.75355
2058 14.8578
2059 25.6635
2060 21.6114
2061 27.0142
2062 29.7156
2063 36.4692
2064 1.35071
2065 47.2749
2066 18.9099
2067 39.1706
2068 27.0142
2069 16.2085
2070 31.0663
2071 59.4312
2072 25.6635
2073 29.7156
2074 27.0142
2075 16.2085
2076 32.417
2077 16.2085
2078 33.7677
2079 51.327
2080 47.2749
2081 12.1564
2082 18.9099
2083 31.0663
2084 14.8578
2085 60.782
2086 16.2085
2087 25.6635
2088 37.8199
2089 14.8578
2090 31.0663
2091 33.7677
2092 18.9099
2093 13.5071
2094 37.8199
2095 40.5213
2096 29.7156
2097 33.7677
2098 39.1706
2099 68.8862
2100 39.1706
2101 12.1564
2102 27.0142
2103 18.9099
2104 39.1706
2105 18.9099
2106 29.7156
2107 12.1564
2108 6.75355
2109 22.9621
2110 29.7156
2111 22.9621
2112 9.45497
2113 36.4692
2114 39.1706
2115 16.2085
2116 18.9099
2117 49.9763
2118 47.2749
2119 48.6256
2120 32.417
2121 28.3649
2122 21.6114
2123 16.2085
2124 59.4312
2125 27.0142
2126 21.6114
2127 17.5592
2128 16.2085
2129 13.5071
2130 18.9099
2131 29.7156
2132 8.10426
2133 39.1706
2134 28.3649
2135 2.70142
2136 27.0142
2137 29.7156
2138 39.1706
2139 31.0663
2140 4.05213
2141 31.0663
2142 41.872
2143 12.1564
2144 33.7677
2145 18.9099
2146 22.9621
2147 17.5592
2148 31.0663
2149 9.45497
2150 35.1185
2151 13.5071
2152 8.10426
2153 22.9621
2154 58.0805
2155 27.0142
2156 20.2607
2157 27.0142
2158 17.5592
2159 44.5734
2160 20.2607
2161 25.6635
2162 28.3649
2163 36.4692
2164 13.5071
2165 31.0663
2166 29.7156
2167 14.8578
2168 40.5213
2169 32.417
2170 27.0142
2171 16.2085
2172 17.5592
2173 13.5071
2174 13.5071
2175 16.2085
2176 6.75355
2177 18.9099
2178 16.2085
2179 33.7677
2180 27.0142
2181 60.782
2182 51.327
2183 32.417
2184 5.40284
2185 16.2085
2186 18.9099
2187 29.7156
2188 8.10426
2189 32.417
2190 49.9763
2191 12.1564
2192 10.8057
2193 32.417
2194 20.2607
2195 29.7156
2196 27.0142
2197 24.3128
2198 2.70142
2199 24.3128
2200 32.417
2201 27.0142
2202 22.9621
2203 17.5592
2204 31.0663
2205 35.1185
2206 9.45497
2207 20.2607
2208 33.7677
2209 40.5213
2210 49.9763
2211 33.7677
2212 9.45497
2213 16.2085
2214 31.0663
2215 5.40284
2216 8.10426
2217 32.417
2218 41.872
2219 12.1564
2220 31.0663
2221 14.8578
2222 43.2227
2223 41.872
2224 31.0663
2225 21.6114
2226 52.6777
2227 31.0663
2228 6.75355
2229 49.9763
2230 12.1564
2231 17.5592
2232 31.0663
2233 33.7677
2234 12.1564
2235 12.1564
2236 29.7156
2237 6.75355
2238 21.6114
2239 63.4834
2240 45.9241
2241 29.7156
2242 9.45497
2243 37.8199
2244 28.3649
2245 10.8057
2246 41.872
2247 35.1185
2248 20.2607
2249 16.2085
2250 17.5592
2251 24.3128
2252 16.2085
2253 27.0142
2254 21.6114
2255 16.2085
2256 31.0663
2257 4.05213
2258 20.2607
2259 16.2085
2260 17.5592
2261 25.6635
2262 5.40284
2263 13.5071
2264 9.45497
2265 22.9621
2266 45.9241
2267 12.1564
2268 13.5071
2269 24.3128
2270 40.5213
2271 33.7677
2272 35.1185
2273 17.5592
2274 28.3649
2275 62.1327
2276 9.45497
2277 24.3128
2278 33.7677
2279 17.5592
2280 13.5071
2281 35.1185
2282 27.0142
2283 29.7156
2284 12.1564
2285 14.8578
2286 31.0663
2287 39.1706
2288 27.0142
2289 44.5734
2290 33.7677
2291 28.3649
2292 9.45497
2293 25.6635
2294 21.6114
2295 35.1185
2296 40.5213
2297 12.1564
2298 33.7677
2299 18.9099
2300 43.2227
2301 32.417
2302 17.5592
2303 27.0142
2304 16.2085
2305 6.75355
2306 14.8578
2307 10.8057
2308 31.0663
2309 14.8578
2310 8.10426
2311 22.9621
2312 10.8057
2313 41.872
2314 12.1564
2315 22.9621
2316 31.0663
2317 22.9621
2318 20.2607
2319 43.2227
2320 9.45497
2321 17.5592
2322 13.5071
2323 25.6635
2324 37.8199
2325 49.9763
2326 32.417
2327 27.0142
2328 27.0142
2329 20.2607
2330 58.0805
2331 41.872
2332 4.05213
2333 18.9099
2334 32.417
2335 20.2607
2336 14.8578
2337 35.1185
2338 16.2085
2339 14.8578
2340 21.6114
2341 22.9621
2342 10.8057
2343 21.6114
2344 27.0142
2345 17.5592
2346 1.35071
2347 35.1185
2348 45.9241
2349 17.5592
2350 32.417
2351 16.2085
2352 24.3128
2353 20.2607
2354 21.6114
2355 16.2085
2356 24.3128
2357 8.10426
2358 16.2085
2359 18.9099
2360 16.2085
2361 27.0142
2362 49.9763
2363 35.1185
2364 56.7298
2365 43.2227
2366 48.6256
2367 55.3791
2368 16.2085
2369 10.8057
2370 40.5213
2371 27.0142
2372 28.3649
2373 17.5592
2374 13.5071
2375 16.2085
2376 16.2085
2377 14.8578
2378 20.2607
2379 8.10426
2380 24.3128
2381 45.9241
2382 37.8199
2383 22.9621
2384 5.40284
2385 24.3128
2386 14.8578
2387 32.417
2388 63.4834
2389 21.6114
2390 12.1564
2391 16.2085
2392 10.8057
2393 14.8578
2394 43.2227
2395 16.2085
2396 22.9621
2397 24.3128
2398 16.2085
2399 12.1564
2400 20.2607
2401 29.7156
2402 20.2607
2403 14.8578
2404 16.2085
2405 45.9241
2406 70.2369
2407 16.2085
2408 9.45497
2409 17.5592
2410 60.782
2411 37.8199
2412 49.9763
2413 28.3649
2414 22.9621
2415 20.2607
2416 22.9621
2417 36.4692
2418 49.9763
2419 39.1706
2420 10.8057
2421 20.2607
2422 33.7677
2423 49.9763
2424 12.1564
2425 22.9621
2426 43.2227
2427 35.1185
2428 31.0663
2429 28.3649
2430 29.7156
2431 20.2607
2432 8.10426
2433 44.5734
2434 21.6114
2435 8.10426
2436 17.5592
2437 47.2749
2438 24.3128
2439 22.9621
2440 22.9621
2441 33.7677
2442 41.872
2443 13.5071
2444 20.2607
2445 14.8578
2446 37.8199
2447 25.6635
2448 78.3412
2449 62.1327
2450 22.9621
2451 12.1564
2452 10.8057
2453 25.6635
2454 55.3791
2455 25.6635
2456 12.1564
2457 10.8057
2458 22.9621
2459 5.40284
2460 21.6114
2461 20.2607
2462 43.2227
2463 28.3649
2464 12.1564
2465 62.1327
2466 25.6635
2467 36.4692
2468 18.9099
2469 59.4312
2470 55.3791
2471 25.6635
2472 27.0142
2473 8.10426
2474 62.1327
2475 36.4692
2476 16.2085
2477 27.0142
2478 6.75355
2479 16.2085
2480 16.2085
2481 13.5071
2482 18.9099
2483 21.6114
2484 13.5071
2485 9.45497
2486 31.0663
2487 20.2607
2488 39.1706
2489 47.2749
2490 66.1848
2491 44.5734
2492 28.3649
2493 43.2227
2494 49.9763
2495 60.782
2496 37.8199
2497 60.782
2498 29.7156
2499 28.3649
2500 4.05213
2501 31.0663
2502 45.9241
2503 70.2369
2504 49.9763
2505 45.9241
2506 47.2749
2507 43.2227
2508 37.8199
2509 48.6256
2510 55.3791
2511 17.5592
2512 12.1564
2513 90.4976
2514 25.6635
2515 14.8578
2516 31.0663
2517 29.7156
2518 17.5592
2519 9.45497
2520 47.2749
2521 18.9099
2522 2.70142
2523 49.9763
2524 33.7677
2525 101.303
2526 24.3128
2527 22.9621
2528 21.6114
2529 28.3649
2530 21.6114
2531 31.0663
2532 55.3791
2533 37.8199
2534 22.9621
2535 16.2085
2536 25.6635
2537 5.40284
2538 59.4312
2539 35.1185
2540 24.3128
2541 24.3128
2542 10.8057
2543 25.6635
2544 17.5592
2545 9.45497
2546 13.5071
2547 8.10426
2548 13.5071
2549 37.8199
2550 59.4312
2551 28.3649
2552 45.9241
2553 14.8578
2554 21.6114
2555 54.0284
2556 37.8199
2557 25.6635
2558 28.3649
2559 16.2085
2560 62.1327
2561 35.1185
2562 20.2607
2563 9.45497
2564 24.3128
2565 35.1185
2566 22.9621
2567 32.417
2568 6.75355
2569 33.7677
2570 40.5213
2571 35.1185
2572 14.8578
2573 20.2607
2574 37.8199
2575 24.3128
2576 13.5071
2577 59.4312
2578 70.2369
2579 31.0663
2580 35.1185
2581 52.6777
2582 29.7156
2583 97.2511
2584 35.1185
2585 33.7677
2586 45.9241
2587 32.417
2588 17.5592
2589 27.0142
2590 37.8199
2591 31.0663
2592 79.6919
2593 24.3128
2594 35.1185
2595 10.8057
2596 40.5213
2597 51.327
2598 8.10426
2599 18.9099
2600 24.3128
2601 32.417
2602 25.6635
2603 13.5071
2604 31.0663
2605 14.8578
2606 32.417
2607 22.9621
2608 22.9621
2609 49.9763
2610 28.3649
2611 12.1564
2612 33.7677
2613 55.3791
2614 36.4692
2615 31.0663
2616 35.1185
2617 16.2085
2618 29.7156
2619 16.2085
2620 10.8057
2621 29.7156
2622 32.417
2623 36.4692
2624 56.7298
2625 25.6635
2626 62.1327
2627 36.4692
2628 33.7677
2629 32.417
2630 31.0663
2631 16.2085
2632 62.1327
2633 55.3791
2634 37.8199
2635 36.4692
2636 16.2085
2637 18.9099
2638 10.8057
2639 20.2607
2640 10.8057
2641 12.1564
2642 31.0663
2643 62.1327
2644 25.6635
2645 10.8057
2646 5.40284
2647 13.5071
2648 16.2085
2649 16.2085
2650 20.2607
2651 48.6256
2652 27.0142
2653 25.6635
2654 17.5592
2655 44.5734
2656 18.9099
2657 47.2749
2658 22.9621
2659 56.7298
2660 29.7156
2661 20.2607
2662 14.8578
2663 21.6114
2664 4.05213
2665 28.3649
2666 14.8578
2667 14.8578
2668 43.2227
2669 52.6777
2670 24.3128
2671 28.3649
2672 14.8578
2673 20.2607
2674 24.3128
2675 41.872
2676 25.6635
2677 28.3649
2678 33.7677
2679 54.0284
2680 33.7677
2681 25.6635
2682 21.6114
2683 35.1185
2684 5.40284
2685 18.9099
2686 12.1564
2687 43.2227
2688 21.6114
2689 8.10426
2690 20.2607
2691 72.9383
2692 12.1564
2693 66.1848
2694 17.5592
2695 13.5071
2696 18.9099
2697 9.45497
2698 10.8057
2699 6.75355
2700 12.1564
2701 29.7156
2702 54.0284
2703 25.6635
2704 9.45497
2705 6.75355
2706 16.2085
2707 48.6256
2708 28.3649
2709 2.70142
2710 9.45497
2711 9.45497
2712 13.5071
2713 16.2085
2714 24.3128
2715 4.05213
2716 71.5876
2717 5.40284
2718 22.9621
2719 101.303
2720 37.8199
2721 2.70142
2722 17.5592
2723 16.2085
2724 16.2085
2725 27.0142
2726 6.75355
2727 28.3649
2728 51.327
2729 20.2607
2730 45.9241
2731 32.417
2732 87.7962
2733 32.417
2734 13.5071
2735 21.6114
2736 29.7156
2737 31.0663
2738 31.0663
2739 18.9099
2740 52.6777
2741 24.3128
2742 22.9621
2743 29.7156
2744 20.2607
2745 9.45497
2746 12.1564
2747 31.0663
2748 13.5071
2749 5.40284
2750 17.5592
2751 21.6114
2752 9.45497
2753 20.2607
2754 37.8199
2755 35.1185
2756 29.7156
2757 93.199
2758 14.8578
2759 18.9099
2760 31.0663
2761 16.2085
2762 24.3128
2763 24.3128
2764 32.417
2765 24.3128
2766 37.8199
2767 22.9621
2768 12.1564
2769 16.2085
2770 27.0142
2771 28.3649
2772 51.327
2773 36.4692
2774 9.45497
2775 24.3128
2776 8.10426
2777 14.8578
2778 1.35071
2779 10.8057
2780 13.5071
2781 6.75355
2782 17.5592
2783 24.3128
2784 5.40284
2785 6.75355
2786 17.5592
2787 4.05213
2788 5.40284
2789 25.6635
2790 10.8057
2791 4.05213
2792 5.40284
2793 13.5071
2794 13.5071
2795 17.5592
2796 6.75355
2797 6.75355
2798 24.3128
2799 31.0663
2800 10.8057
2801 8.10426
2802 40.5213
2803 28.3649
2804 24.3128
2805 6.75355
2806 35.1185
2807 5.40284
2808 12.1564
2809 10.8057
2810 45.9241
2811 10.8057
2812 39.1706
2813 6.75355
2814 4.05213
2815 9.45497
2816 51.327
2817 36.4692
2818 8.10426
2819 60.782
2820 16.2085
2821 18.9099
2822 1.35071
2823 4.05213
2824 22.9621
2825 41.872
2826 10.8057
2827 8.10426
2828 6.75355
2829 41.872
2830 25.6635
2831 17.5592
2832 31.0663
2833 25.6635
2834 59.4312
2835 9.45497
2836 16.2085
2837 8.10426
2838 6.75355
2839 9.45497
2840 10.8057
2841 4.05213
2842 10.8057
2843 8.10426
2844 17.5592
2845 68.8862
2846 13.5071
2847 21.6114
2848 27.0142
2849 2.70142
2850 24.3128
2851 22.9621
2852 4.05213
2853 6.75355
2854 14.8578
2855 10.8057
2856 21.6114
2857 24.3128
2858 28.3649
2859 16.2085
2860 29.7156
2861 20.2607
2862 12.1564
2863 25.6635
2864 1.35071
2865 48.6256
2866 5.40284
2867 47.2749
2868 0
2869 4.05213
2870 1.35071
2871 68.8862
2872 4.05213
2873 1.35071
2874 4.05213
2875 6.75355
2876 4.05213
2877 41.872
2878 1.35071
2879 5.40284
2880 1.35071
2881 2.70142
2882 0
2883 2.70142
2884 2.70142
2885 1.35071
2886 0
2887 43.2227
2888 4.05213
2889 6.75355
2890 1.35071
2891 0
2892 60.782
2893 0
2894 4.05213
2895 44.5734
2896 12.1564
2897 4.05213
2898 4.05213
2899 22.9621
2900 9.45497
2901 22.9621
2902 5.40284
2903 21.6114
2904 10.8057
2905 44.5734
2906 18.9099
2907 31.0663
2908 12.1564
2909 56.7298
2910 47.2749
2911 6.75355
2912 4.05213
2913 22.9621
2914 10.8057
2915 28.3649
2916 20.2607
2917 32.417
2918 27.0142
2919 25.6635
2920 16.2085
2921 18.9099
2922 58.0805
2923 35.1185
2924 43.2227
2925 31.0663
2926 13.5071
2927 14.8578
2928 6.75355
2929 12.1564
2930 10.8057
2931 14.8578
2932 8.10426
2933 24.3128
2934 27.0142
2935 16.2085
2936 16.2085
2937 10.8057
2938 33.7677
2939 44.5734
2940 47.2749
2941 27.0142
2942 24.3128
2943 52.6777
2944 25.6635
2945 21.6114
2946 31.0663
2947 32.417
2948 52.6777
2949 36.4692
2950 29.7156
2951 12.1564
2952 21.6114
2953 40.5213
2954 31.0663
2955 52.6777
2956 44.5734
2957 6.75355
2958 28.3649
2959 25.6635
2960 37.8199
2961 18.9099
2962 20.2607
2963 41.872
2964 51.327
2965 35.1185
2966 18.9099
2967 22.9621
2968 35.1185
2969 33.7677
2970 33.7677
2971 17.5592
2972 18.9099
2973 17.5592
2974 8.10426
2975 28.3649
2976 25.6635
2977 16.2085
2978 18.9099
2979 52.6777
2980 37.8199
2981 24.3128
2982 27.0142
2983 32.417
2984 33.7677
2985 55.3791
2986 59.4312
2987 43.2227
2988 25.6635
2989 60.782
2990 27.0142
2991 45.9241
2992 27.0142
2993 10.8057
2994 22.9621
2995 25.6635
2996 31.0663
2997 16.2085
2998 51.327
2999 41.872
3000 55.3791
3001 21.6114
3002 32.417
3003 56.7298
3004 36.4692
3005 18.9099
3006 22.9621
3007 36.4692
3008 22.9621
3009 47.2749
3010 54.0284
3011 12.1564
3012 43.2227
3013 32.417
3014 18.9099
3015 58.0805
3016 56.7298
3017 25.6635
3018 25.6635
3019 31.0663
3020 28.3649
3021 32.417
3022 2.70142
3023 28.3649
3024 31.0663
3025 31.0663
3026 31.0663
3027 12.1564
3028 39.1706
3029 36.4692
3030 27.0142
3031 72.9383
3032 31.0663
3033 21.6114
3034 8.10426
3035 21.6114
3036 16.2085
3037 22.9621
3038 16.2085
3039 32.417
3040 14.8578
3041 40.5213
3042 20.2607
3043 40.5213
3044 17.5592
3045 24.3128
3046 40.5213
3047 58.0805
3048 43.2227
3049 60.782
3050 47.2749
3051 36.4692
3052 56.7298
3053 78.3412
3054 60.782
3055 25.6635
3056 29.7156
3057 59.4312
3058 48.6256
3059 55.3791
3060 40.5213
3061 43.2227
3062 37.8199
3063 31.0663
3064 49.9763
3065 14.8578
3066 66.1848
3067 25.6635
3068 17.5592
3069 41.872
3070 20.2607
3071 109.408
3072 52.6777
3073 17.5592
3074 24.3128
3075 32.417
3076 22.9621
3077 43.2227
3078 32.417
3079 39.1706
3080 55.3791
3081 18.9099
3082 8.10426
3083 55.3791
3084 60.782
3085 24.3128
3086 32.417
3087 16.2085
3088 43.2227
3089 54.0284
3090 31.0663
3091 32.417
3092 18.9099
3093 36.4692
3094 10.8057
3095 25.6635
3096 13.5071
3097 21.6114
3098 60.782
3099 29.7156
3100 58.0805
3101 9.45497
3102 32.417
3103 25.6635
3104 33.7677
3105 101.303
3106 20.2607
3107 29.7156
3108 72.9383
3109 22.9621
3110 60.782
3111 49.9763
3112 70.2369
3113 40.5213
3114 6.75355
3115 21.6114
3116 55.3791
3117 8.10426
3118 13.5071
3119 4.05213
3120 13.5071
3121 24.3128
3122 9.45497
3123 39.1706
3124 93.199
3125 52.6777
3126 35.1185
3127 31.0663
3128 64.8341
3129 67.5355
3130 76.9905
3131 71.5876
3132 36.4692
3133 37.8199
3134 45.9241
3135 28.3649
3136 47.2749
3137 45.9241
3138 36.4692
3139 40.5213
3140 29.7156
3141 17.5592
3142 20.2607
3143 32.417
3144 37.8199
3145 41.872
3146 49.9763
3147 4.05213
3148 5.40284
3149 75.6398
3150 12.1564
3151 31.0663
3152 48.6256
3153 32.417
3154 37.8199
3155 55.3791
3156 21.6114
3157 9.45497
3158 10.8057
3159 16.2085
3160 16.2085
3161 27.0142
3162 25.6635
3163 28.3649
3164 52.6777
3165 21.6114
3166 47.2749
3167 14.8578
3168 31.0663
3169 16.2085
3170 5.40284
3171 52.6777
3172 35.1185
3173 31.0663
3174 22.9621
3175 6.75355
3176 39.1706
3177 51.327
3178 24.3128
3179 25.6635
3180 35.1185
3181 13.5071
3182 32.417
3183 48.6256
3184 14.8578
3185 5.40284
3186 5.40284
3187 32.417
3188 21.6114
3189 21.6114
3190 24.3128
3191 33.7677
3192 36.4692
3193 33.7677
3194 55.3791
3195 6.75355
3196 33.7677
3197 27.0142
3198 24.3128
3199 43.2227
3200 22.9621
3201 18.9099
3202 58.0805
3203 39.1706
3204 36.4692
3205 8.10426
3206 4.05213
3207 8.10426
3208 14.8578
3209 10.8057
3210 16.2085
3211 28.3649
3212 27.0142
3213 14.8578
3214 20.2607
3215 16.2085
3216 5.40284
3217 16.2085
3218 117.512
3219 10.8057
3220 12.1564
3221 37.8199
3222 22.9621
3223 5.40284
3224 58.0805
3225 12.1564
3226 51.327
3227 40.5213
3228 31.0663
3229 5.40284
3230 20.2607
3231 2.70142
3232 8.10426
3233 6.75355
3234 27.0142
3235 12.1564
3236 31.0663
3237 71.5876
3238 29.7156
3239 37.8199
3240 29.7156
3241 12.1564
3242 43.2227
3243 17.5592
3244 48.6256
3245 24.3128
3246 51.327
3247 9.45497
3248 29.7156
3249 31.0663
3250 36.4692
3251 36.4692
3252 17.5592
3253 9.45497
3254 12.1564
3255 20.2607
3256 2.70142
3257 25.6635
3258 8.10426
3259 21.6114
3260 20.2607
3261 8.10426
3262 18.9099
3263 25.6635
3264 28.3649
3265 17.5592
3266 10.8057
3267 31.0663
3268 4.05213
3269 22.9621
3270 27.0142
3271 40.5213
3272 20.2607
3273 18.9099
3274 20.2607
3275 44.5734
3276 22.9621
3277 13.5071
3278 45.9241
3279 16.2085
3280 20.2607
3281 20.2607
3282 10.8057
3283 18.9099
3284 27.0142
3285 48.6256
3286 37.8199
3287 8.10426
3288 25.6635
3289 20.2607
3290 22.9621
3291 17.5592
3292 27.0142
3293 29.7156
3294 9.45497
3295 25.6635
3296 17.5592
3297 29.7156
3298 16.2085
3299 13.5071
3300 12.1564
3301 24.3128
3302 10.8057
3303 16.2085
3304 29.7156
3305 20.2607
3306 16.2085
3307 12.1564
3308 8.10426
3309 22.9621
3310 28.3649
3311 33.7677
3312 13.5071
3313 8.10426
3314 14.8578
3315 5.40284
3316 10.8057
3317 9.45497
3318 14.8578
3319 16.2085
3320 22.9621
3321 20.2607
3322 16.2085
3323 6.75355
3324 14.8578
3325 54.0284
3326 14.8578
3327 14.8578
3328 5.40284
3329 12.1564
3330 18.9099
3331 68.8862
3332 16.2085
3333 24.3128
3334 16.2085
3335 17.5592
3336 22.9621
3337 18.9099
3338 4.05213
3339 16.2085
3340 14.8578
3341 21.6114
3342 16.2085
3343 29.7156
3344 12.1564
3345 33.7677
3346 4.05213
3347 4.05213
3348 16.2085
3349 35.1185
3350 6.75355
3351 5.40284
3352 13.5071
3353 2.70142
3354 10.8057
3355 4.05213
3356 6.75355
3357 31.0663
3358 13.5071
3359 6.75355
3360 24.3128
3361 13.5071
3362 10.8057
3363 14.8578
3364 10.8057
3365 31.0663
3366 17.5592
3367 39.1706
3368 31.0663
3369 20.2607
3370 18.9099
3371 45.9241
3372 62.1327
3373 10.8057
3374 47.2749
3375 18.9099
3376 31.0663
3377 18.9099
3378 9.45497
3379 5.40284
3380 24.3128
3381 10.8057
3382 40.5213
3383 10.8057
3384 37.8199
3385 6.75355
3386 16.2085
3387 17.5592
3388 17.5592
3389 27.0142
3390 22.9621
3391 18.9099
3392 6.75355
3393 13.5071
3394 21.6114
3395 8.10426
3396 22.9621
3397 8.10426
3398 6.75355
3399 4.05213
3400 4.05213
3401 8.10426
3402 21.6114
3403 14.8578
3404 2.70142
3405 10.8057
3406 28.3649
3407 17.5592
3408 13.5071
3409 29.7156
3410 14.8578
3411 17.5592
3412 16.2085
3413 6.75355
3414 28.3649
3415 9.45497
3416 20.2607
3417 18.9099
3418 18.9099
3419 27.0142
3420 18.9099
3421 5.40284
3422 5.40284
3423 13.5071
3424 9.45497
3425 22.9621
3426 17.5592
3427 31.0663
3428 24.3128
3429 9.45497
3430 18.9099
3431 10.8057
3432 18.9099
3433 21.6114
3434 25.6635
3435 29.7156
3436 20.2607
3437 37.8199
3438 51.327
3439 24.3128
3440 14.8578
3441 13.5071
3442 16.2085
3443 17.5592
3444 35.1185
3445 28.3649
3446 25.6635
3447 41.872
3448 28.3649
3449 16.2085
3450 16.2085
3451 28.3649
3452 16.2085
3453 6.75355
3454 9.45497
3455 41.872
3456 27.0142
3457 35.1185
3458 40.5213
3459 63.4834
3460 28.3649
3461 21.6114
3462 16.2085
3463 9.45497
3464 31.0663
3465 48.6256
3466 55.3791
3467 25.6635
3468 1.35071
3469 13.5071
3470 58.0805
3471 27.0142
3472 17.5592
3473 56.7298
3474 12.1564
3475 5.40284
3476 13.5071
3477 12.1564
3478 22.9621
3479 22.9621
3480 22.9621
3481 17.5592
3482 36.4692
3483 4.05213
3484 35.1185
3485 14.8578
3486 21.6114
3487 31.0663
3488 17.5592
3489 6.75355
3490 6.75355
3491 25.6635
3492 54.0284
3493 18.9099
3494 32.417
3495 32.417
3496 31.0663
3497 66.1848
3498 13.5071
3499 2.70142
3500 17.5592
3501 28.3649
3502 17.5592
3503 20.2607
3504 13.5071
3505 33.7677
3506 17.5592
3507 12.1564
3508 20.2607
3509 18.9099
3510 17.5592
3511 10.8057
3512 20.2607
3513 35.1185
3514 21.6114
3515 25.6635
3516 16.2085
3517 10.8057
3518 16.2085
3519 36.4692
3520 45.9241
3521 33.7677
3522 31.0663
3523 17.5592
3524 13.5071
3525 18.9099
3526 12.1564
3527 18.9099
3528 55.3791
3529 13.5071
3530 17.5592
3531 12.1564
3532 12.1564
3533 14.8578
3534 21.6114
3535 29.7156
3536 20.2607
3537 27.0142
3538 9.45497
3539 44.5734
3540 10.8057
3541 4.05213
3542 20.2607
3543 89.1469
3544 21.6114
3545 28.3649
3546 22.9621
3547 13.5071
3548 14.8578
3549 10.8057
3550 21.6114
3551 58.0805
3552 39.1706
3553 28.3649
3554 12.1564
3555 78.3412
3556 9.45497
3557 20.2607
3558 21.6114
3559 40.5213
3560 21.6114
3561 24.3128
3562 31.0663
3563 29.7156
3564 20.2607
3565 18.9099
3566 13.5071
3567 6.75355
3568 14.8578
3569 31.0663
3570 12.1564
3571 28.3649
3572 10.8057
3573 9.45497
3574 35.1185
3575 98.6018
3576 16.2085
3577 22.9621
3578 12.1564
3579 28.3649
3580 18.9099
3581 18.9099
3582 21.6114
3583 17.5592
3584 31.0663
3585 81.0426
3586 20.2607
3587 25.6635
3588 16.2085
3589 25.6635
3590 8.10426
3591 31.0663
3592 20.2607
3593 43.2227
3594 32.417
3595 16.2085
3596 5.40284
3597 36.4692
3598 16.2085
3599 44.5734
3600 13.5071
3601 6.75355
3602 21.6114
3603 6.75355
3604 12.1564
3605 14.8578
3606 14.8578
3607 32.417
3608 31.0663
3609 13.5071
3610 66.1848
3611 55.3791
3612 39.1706
3613 24.3128
3614 14.8578
3615 81.0426
3616 48.6256
3617 22.9621
3618 10.8057
3619 17.5592
3620 12.1564
3621 18.9099
3622 21.6114
3623 25.6635
3624 22.9621
3625 35.1185
3626 36.4692
3627 35.1185
3628 9.45497
3629 45.9241
3630 22.9621
3631 16.2085
3632 4.05213
3633 47.2749
3634 33.7677
3635 14.8578
3636 6.75355
3637 9.45497
3638 31.0663
3639 22.9621
3640 35.1185
3641 31.0663
3642 21.6114
3643 21.6114
3644 14.8578
3645 90.4976
3646 9.45497
3647 58.0805
3648 18.9099
3649 14.8578
3650 31.0663
3651 43.2227
3652 12.1564
3653 10.8057
3654 10.8057
3655 13.5071
3656 8.10426
3657 37.8199
3658 12.1564
3659 36.4692
3660 17.5592
3661 28.3649
3662 27.0142
3663 25.6635
3664 18.9099
3665 13.5071
3666 6.75355
3667 5.40284
3668 14.8578
3669 12.1564
3670 28.3649
3671 74.2891
3672 17.5592
3673 13.5071
3674 18.9099
3675 10.8057
3676 13.5071
3677 36.4692
3678 6.75355
3679 29.7156
3680 25.6635
3681 25.6635
3682 18.9099
3683 27.0142
3684 29.7156
3685 41.872
3686 72.9383
3687 18.9099
3688 27.0142
3689 35.1185
3690 18.9099
3691 76.9905
3692 51.327
3693 72.9383
3694 58.0805
3695 17.5592
3696 24.3128
3697 45.9241
3698 32.417
3699 2.70142
3700 31.0663
3701 56.7298
3702 62.1327
3703 21.6114
3704 60.782
3705 52.6777
3706 21.6114
3707 95.9004
3708 39.1706
3709 14.8578
3710 29.7156
3711 10.8057
3712 67.5355
3713 32.417
3714 8.10426
3715 13.5071
3716 55.3791
3717 33.7677
3718 31.0663
3719 24.3128
3720 13.5071
3721 55.3791
3722 33.7677
3723 20.2607
3724 20.2607
3725 16.2085
3726 54.0284
3727 24.3128
3728 47.2749
3729 36.4692
3730 14.8578
3731 13.5071
3732 17.5592
3733 17.5592
3734 18.9099
3735 31.0663
3736 17.5592
3737 14.8578
3738 40.5213
3739 25.6635
3740 47.2749
3741 5.40284
3742 16.2085
3743 47.2749
3744 28.3649
3745 18.9099
3746 22.9621
3747 32.417
3748 47.2749
3749 29.7156
3750 36.4692
3751 25.6635
3752 33.7677
3753 18.9099
3754 43.2227
3755 16.2085
3756 24.3128
3757 12.1564
3758 31.0663
3759 41.872
3760 14.8578
3761 59.4312
3762 40.5213
3763 20.2607
3764 6.75355
3765 32.417
3766 74.2891
3767 52.6777
3768 49.9763
3769 2.70142
3770 55.3791
3771 14.8578
3772 22.9621
3773 37.8199
3774 17.5592
3775 40.5213
3776 90.4976
3777 58.0805
3778 62.1327
3779 25.6635
3780 20.2607
3781 16.2085
3782 9.45497
3783 63.4834
3784 78.3412
3785 22.9621
3786 16.2085
3787 18.9099
3788 71.5876
3789 33.7677
3790 41.872
3791 14.8578
3792 20.2607
3793 45.9241
3794 29.7156
3795 32.417
3796 21.6114
3797 13.5071
3798 52.6777
3799 32.417
3800 75.6398
3801 35.1185
3802 35.1185
3803 41.872
3804 39.1706
3805 39.1706
3806 35.1185
3807 33.7677
3808 13.5071
3809 6.75355
3810 22.9621
3811 41.872
3812 20.2607
3813 40.5213
3814 17.5592
3815 22.9621
3816 18.9099
3817 22.9621
3818 16.2085
3819 10.8057
3820 20.2607
3821 9.45497
3822 2.70142
3823 43.2227
3824 83.744
3825 43.2227
3826 37.8199
3827 27.0142
3828 12.1564
3829 35.1185
3830 25.6635
3831 6.75355
3832 63.4834
3833 28.3649
3834 40.5213
3835 48.6256
3836 35.1185
3837 39.1706
3838 18.9099
3839 63.4834
3840 79.6919
3841 9.45497
3842 25.6635
3843 22.9621
3844 43.2227
3845 21.6114
3846 32.417
3847 37.8199
3848 35.1185
3849 62.1327
3850 10.8057
3851 59.4312
3852 51.327
3853 16.2085
3854 37.8199
3855 8.10426
3856 28.3649
3857 25.6635
3858 20.2607
3859 27.0142
3860 27.0142
3861 22.9621
3862 36.4692
3863 35.1185
3864 44.5734
3865 12.1564
3866 35.1185
3867 45.9241
3868 31.0663
3869 47.2749
3870 44.5734
3871 20.2607
3872 6.75355
3873 14.8578
3874 18.9099
3875 25.6635
3876 9.45497
3877 32.417
3878 47.2749
3879 21.6114
3880 28.3649
3881 13.5071
3882 17.5592
3883 43.2227
3884 41.872
3885 55.3791
3886 48.6256
3887 27.0142
3888 40.5213
3889 22.9621
3890 76.9905
3891 63.4834
3892 39.1706
3893 64.8341
3894 28.3649
3895 40.5213
3896 25.6635
3897 27.0142
3898 18.9099
3899 20.2607
3900 48.6256
3901 28.3649
3902 5.40284
3903 76.9905
3904 41.872
3905 13.5071
3906 93.199
3907 31.0663
3908 21.6114
3909 16.2085
3910 18.9099
3911 40.5213
3912 62.1327
3913 32.417
3914 20.2607
3915 33.7677
3916 8.10426
3917 24.3128
3918 28.3649
3919 16.2085
3920 201.256
3921 35.1185
3922 12.1564
3923 20.2607
3924 27.0142
3925 2.70142
3926 14.8578
3927 17.5592
3928 12.1564
3929 18.9099
3930 13.5071
3931 8.10426
3932 6.75355
3933 5.40284
3934 12.1564
3935 37.8199
3936 21.6114
3937 18.9099
3938 67.5355
3939 35.1185
3940 8.10426
3941 14.8578
3942 27.0142
3943 35.1185
3944 44.5734
3945 27.0142
3946 41.872
3947 10.8057
3948 33.7677
3949 39.1706
3950 45.9241
3951 32.417
3952 59.4312
3953 68.8862
3954 39.1706
3955 56.7298
3956 62.1327
3957 59.4312
3958 52.6777
3959 36.4692
3960 17.5592
3961 28.3649
3962 32.417
3963 45.9241
3964 37.8199
3965 72.9383
3966 31.0663
3967 22.9621
3968 29.7156
3969 16.2085
3970 41.872
3971 28.3649
3972 10.8057
3973 48.6256
3974 37.8199
3975 101.303
3976 41.872
3977 36.4692
3978 35.1185
3979 29.7156
3980 28.3649
3981 10.8057
3982 22.9621
3983 58.0805
3984 62.1327
3985 6.75355
3986 21.6114
3987 44.5734
3988 21.6114
3989 27.0142
3990 31.0663
3991 52.6777
3992 59.4312
3993 49.9763
3994 47.2749
3995 29.7156
3996 24.3128
3997 31.0663
3998 28.3649
3999 18.9099
4000 28.3649
4001 31.0663
4002 25.6635
4003 17.5592
4004 18.9099
4005 21.6114
4006 21.6114
4007 14.8578
4008 18.9099
4009 20.2607
4010 43.2227
4011 22.9621
4012 41.872
4013 16.2085
4014 13.5071
4015 16.2085
4016 17.5592
4017 56.7298
4018 71.5876
4019 55.3791
4020 25.6635
4021 17.5592
4022 31.0663
4023 109.408
4024 18.9099
4025 18.9099
4026 68.8862
4027 25.6635
4028 24.3128
4029 20.2607
4030 21.6114
4031 55.3791
4032 99.9525
4033 36.4692
4034 40.5213
4035 17.5592
4036 54.0284
4037 37.8199
4038 9.45497
4039 32.417
4040 55.3791
4041 12.1564
4042 44.5734
4043 27.0142
4044 29.7156
4045 20.2607
4046 48.6256
4047 27.0142
4048 36.4692
4049 9.45497
4050 5.40284
4051 44.5734
4052 45.9241
4053 40.5213
4054 72.9383
4055 28.3649
4056 86.4454
4057 76.9905
4058 36.4692
4059 14.8578
4060 28.3649
4061 25.6635
4062 43.2227
4063 18.9099
4064 39.1706
4065 25.6635
4066 24.3128
4067 27.0142
4068 25.6635
4069 24.3128
4070 21.6114
4071 37.8199
4072 48.6256
4073 17.5592
4074 18.9099
4075 13.5071
4076 22.9621
4077 40.5213
4078 21.6114
4079 13.5071
4080 58.0805
4081 24.3128
4082 22.9621
4083 12.1564
4084 39.1706
4085 48.6256
4086 33.7677
4087 18.9099
4088 48.6256
4089 36.4692
4090 43.2227
4091 18.9099
4092 22.9621
4093 33.7677
4094 18.9099
4095 6.75355
4096 17.5592
4097 16.2085
4098 20.2607
4099 25.6635
4100 10.8057
4101 17.5592
4102 1.35071
4103 13.5071
4104 54.0284
4105 13.5071
4106 8.10426
4107 25.6635
4108 5.40284
4109 41.872
4110 36.4692
4111 24.3128
4112 25.6635
4113 39.1706
4114 17.5592
4115 37.8199
4116 13.5071
4117 9.45497
4118 27.0142
4119 94.5497
4120 28.3649
4121 29.7156
4122 16.2085
4123 40.5213
4124 18.9099
4125 28.3649
4126 44.5734
4127 54.0284
4128 59.4312
4129 59.4312
4130 45.9241
4131 74.2891
4132 79.6919
4133 28.3649
4134 35.1185
4135 52.6777
4136 16.2085
4137 37.8199
4138 10.8057
4139 4.05213
4140 14.8578
4141 60.782
4142 18.9099
4143 35.1185
4144 43.2227
4145 16.2085
4146 21.6114
4147 14.8578
4148 49.9763
4149 39.1706
4150 37.8199
4151 39.1706
4152 48.6256
4153 29.7156
4154 70.2369
4155 47.2749
4156 24.3128
4157 16.2085
4158 10.8057
4159 39.1706
4160 12.1564
4161 21.6114
4162 39.1706
4163 59.4312
4164 31.0663
4165 28.3649
4166 32.417
4167 24.3128
4168 59.4312
4169 29.7156
4170 17.5592
4171 43.2227
4172 32.417
4173 36.4692
4174 25.6635
4175 16.2085
4176 56.7298
4177 47.2749
4178 13.5071
4179 13.5071
4180 14.8578
4181 24.3128
4182 55.3791
4183 24.3128
4184 9.45497
4185 16.2085
4186 21.6114
4187 89.1469
4188 33.7677
4189 8.10426
4190 24.3128
4191 17.5592
4192 28.3649
4193 14.8578
4194 27.0142
4195 20.2607
4196 47.2749
4197 55.3791
4198 40.5213
4199 66.1848
4200 39.1706
4201 39.1706
4202 58.0805
4203 29.7156
4204 44.5734
4205 20.2607
4206 58.0805
4207 87.7962
4208 33.7677
4209 55.3791
4210 63.4834
4211 102.654
4212 71.5876
4213 9.45497
4214 29.7156
4215 21.6114
4216 47.2749
4217 33.7677
4218 31.0663
4219 21.6114
4220 39.1706
4221 36.4692
4222 54.0284
4223 20.2607
4224 45.9241
4225 25.6635
4226 37.8199
4227 12.1564
4228 14.8578
4229 62.1327
4230 22.9621
4231 10.8057
4232 10.8057
4233 60.782
4234 13.5071
4235 32.417
4236 13.5071
4237 21.6114
4238 45.9241
4239 29.7156
4240 25.6635
4241 31.0663
4242 31.0663
4243 43.2227
4244 51.327
4245 16.2085
4246 48.6256
4247 99.9525
4248 2.70142
4249 28.3649
4250 41.872
4251 51.327
4252 43.2227
4253 14.8578
4254 22.9621
4255 35.1185
4256 25.6635
4257 40.5213
4258 45.9241
4259 81.0426
4260 52.6777
4261 36.4692
4262 40.5213
4263 54.0284
4264 25.6635
4265 47.2749
4266 37.8199
4267 44.5734
4268 48.6256
4269 55.3791
4270 31.0663
4271 37.8199
4272 33.7677
4273 20.2607
4274 37.8199
4275 9.45497
4276 27.0142
4277 33.7677
4278 55.3791
4279 16.2085
4280 27.0142
4281 14.8578
4282 17.5592
4283 20.2607
4284 31.0663
4285 63.4834
4286 14.8578
4287 41.872
4288 56.7298
4289 25.6635
4290 31.0663
4291 51.327
4292 35.1185
4293 37.8199
4294 4.05213
4295 22.9621
4296 51.327
4297 60.782
4298 27.0142
4299 28.3649
4300 28.3649
4301 13.5071
4302 39.1706
4303 48.6256
4304 21.6114
4305 71.5876
4306 35.1185
4307 63.4834
4308 66.1848
4309 20.2607
4310 47.2749
4311 49.9763
4312 40.5213
4313 29.7156
4314 21.6114
4315 21.6114
4316 21.6114
4317 66.1848
4318 25.6635
4319 13.5071
4320 47.2749
4321 49.9763
4322 27.0142
4323 54.0284
4324 32.417
4325 29.7156
4326 62.1327
4327 43.2227
4328 24.3128
4329 33.7677
4330 17.5592
4331 21.6114
4332 18.9099
4333 33.7677
4334 48.6256
4335 60.782
4336 20.2607
4337 21.6114
4338 6.75355
4339 36.4692
4340 37.8199
4341 8.10426
4342 17.5592
4343 20.2607
4344 25.6635
4345 18.9099
4346 41.872
4347 64.8341
4348 25.6635
4349 44.5734
4350 60.782
4351 28.3649
4352 9.45497
4353 49.9763
4354 33.7677
4355 47.2749
4356 55.3791
4357 37.8199
4358 18.9099
4359 24.3128
4360 18.9099
4361 18.9099
4362 52.6777
4363 56.7298
4364 22.9621
4365 49.9763
4366 39.1706
4367 18.9099
4368 27.0142
4369 20.2607
4370 9.45497
4371 18.9099
4372 58.0805
4373 40.5213
4374 58.0805
4375 44.5734
4376 17.5592
4377 48.6256
4378 48.6256
4379 22.9621
4380 31.0663
4381 37.8199
4382 52.6777
4383 36.4692
4384 22.9621
4385 4.05213
4386 82.3933
4387 28.3649
4388 6.75355
4389 51.327
4390 18.9099
4391 52.6777
4392 71.5876
4393 47.2749
4394 20.2607
4395 44.5734
4396 22.9621
4397 12.1564
4398 13.5071
4399 25.6635
4400 9.45497
4401 36.4692
4402 71.5876
4403 35.1185
4404 41.872
4405 49.9763
4406 36.4692
4407 27.0142
4408 16.2085
4409 39.1706
4410 47.2749
4411 49.9763
4412 14.8578
4413 49.9763
4414 27.0142
4415 36.4692
4416 33.7677
4417 8.10426
4418 20.2607
4419 47.2749
4420 36.4692
4421 39.1706
4422 54.0284
4423 32.417
4424 58.0805
4425 85.0947
4426 48.6256
4427 29.7156
4428 31.0663
4429 49.9763
4430 44.5734
4431 44.5734
4432 31.0663
4433 16.2085
4434 13.5071
4435 31.0663
4436 93.199
4437 59.4312
4438 31.0663
4439 29.7156
4440 37.8199
4441 25.6635
4442 36.4692
4443 54.0284
4444 24.3128
4445 13.5071
4446 48.6256
4447 43.2227
4448 22.9621
4449 13.5071
4450 14.8578
4451 71.5876
4452 72.9383
4453 25.6635
4454 28.3649
4455 14.8578
4456 22.9621
4457 35.1185
4458 9.45497
4459 35.1185
4460 29.7156
4461 13.5071
4462 9.45497
4463 18.9099
4464 49.9763
4465 74.2891
4466 17.5592
4467 36.4692
4468 21.6114
4469 40.5213
4470 58.0805
4471 16.2085
4472 36.4692
4473 44.5734
4474 31.0663
4475 44.5734
4476 58.0805
4477 24.3128
4478 20.2607
4479 18.9099
4480 27.0142
4481 22.9621
4482 27.0142
4483 12.1564
4484 39.1706
4485 27.0142
4486 36.4692
4487 79.6919
4488 35.1185
4489 79.6919
4490 16.2085
4491 20.2607
4492 40.5213
4493 28.3649
4494 27.0142
4495 17.5592
4496 48.6256
4497 14.8578
4498 13.5071
4499 29.7156
4500 18.9099
4501 10.8057
4502 16.2085
4503 13.5071
4504 18.9099
4505 33.7677
4506 25.6635
4507 68.8862
4508 48.6256
4509 35.1185
4510 10.8057
4511 27.0142
4512 6.75355
4513 43.2227
4514 82.3933
4515 16.2085
4516 31.0663
4517 35.1185
4518 31.0663
4519 28.3649
4520 16.2085
4521 16.2085
4522 25.6635
4523 8.10426
4524 89.1469
4525 104.005
4526 22.9621
4527 45.9241
4528 59.4312
4529 28.3649
4530 70.2369
4531 28.3649
4532 58.0805
4533 28.3649
4534 44.5734
4535 20.2607
4536 29.7156
4537 66.1848
4538 51.327
4539 33.7677
4540 37.8199
4541 43.2227
4542 22.9621
4543 12.1564
4544 20.2607
4545 25.6635
4546 18.9099
4547 35.1185
4548 60.782
4549 9.45497
4550 8.10426
4551 27.0142
4552 16.2085
4553 28.3649
4554 52.6777
4555 13.5071
4556 33.7677
4557 12.1564
4558 25.6635
4559 48.6256
4560 2.70142
4561 35.1185
4562 22.9621
4563 54.0284
4564 24.3128
4565 20.2607
4566 37.8199
4567 35.1185
4568 44.5734
4569 79.6919
4570 56.7298
4571 43.2227
4572 28.3649
4573 54.0284
4574 18.9099
4575 35.1185
4576 25.6635
4577 47.2749
4578 81.0426
4579 28.3649
4580 8.10426
4581 36.4692
4582 56.7298
4583 29.7156
4584 55.3791
4585 14.8578
4586 36.4692
4587 20.2607
4588 40.5213
4589 13.5071
4590 39.1706
4591 43.2227
4592 41.872
4593 28.3649
4594 12.1564
4595 9.45497
4596 33.7677
4597 24.3128
4598 28.3649
4599 16.2085
4600 20.2607
4601 10.8057
4602 8.10426
4603 9.45497
4604 21.6114
4605 18.9099
4606 24.3128
4607 28.3649
4608 17.5592
4609 14.8578
4610 9.45497
4611 28.3649
4612 54.0284
4613 21.6114
4614 44.5734
4615 20.2607
4616 8.10426
4617 14.8578
4618 21.6114
4619 18.9099
4620 40.5213
4621 18.9099
4622 28.3649
4623 18.9099
4624 13.5071
4625 41.872
4626 91.8483
4627 68.8862
4628 60.782
4629 59.4312
4630 58.0805
4631 36.4692
4632 45.9241
4633 39.1706
4634 40.5213
4635 54.0284
4636 47.2749
4637 28.3649
4638 29.7156
4639 51.327
4640 4.05213
4641 33.7677
4642 75.6398
4643 44.5734
4644 45.9241
4645 18.9099
4646 18.9099
4647 28.3649
4648 37.8199
4649 18.9099
4650 17.5592
4651 14.8578
4652 33.7677
4653 21.6114
4654 16.2085
4655 48.6256
4656 27.0142
4657 44.5734
4658 35.1185
4659 31.0663
4660 36.4692
4661 39.1706
4662 28.3649
4663 62.1327
4664 28.3649
4665 20.2607
4666 24.3128
4667 64.8341
4668 25.6635
4669 45.9241
4670 33.7677
4671 17.5592
4672 28.3649
4673 27.0142
4674 45.9241
4675 31.0663
4676 31.0663
4677 24.3128
4678 24.3128
4679 32.417
4680 25.6635
4681 44.5734
4682 35.1185
4683 16.2085
4684 47.2749
4685 39.1706
4686 21.6114
4687 16.2085
4688 32.417
4689 24.3128
4690 28.3649
4691 68.8862
4692 48.6256
4693 24.3128
4694 29.7156
4695 18.9099
4696 20.2607
4697 25.6635
4698 24.3128
4699 10.8057
4700 12.1564
4701 47.2749
4702 24.3128
4703 5.40284
4704 33.7677
4705 14.8578
4706 41.872
4707 16.2085
4708 18.9099
4709 28.3649
4710 10.8057
4711 17.5592
4712 13.5071
4713 22.9621
4714 32.417
4715 39.1706
4716 27.0142
4717 9.45497
4718 49.9763
4719 101.303
4720 22.9621
4721 14.8578
4722 18.9099
4723 29.7156
4724 14.8578
4725 32.417
4726 37.8199
4727 31.0663
4728 67.5355
4729 37.8199
4730 60.782
4731 21.6114
4732 31.0663
4733 72.9383
4734 68.8862
4735 13.5071
4736 72.9383
4737 39.1706
4738 12.1564
4739 25.6635
4740 10.8057
4741 17.5592
4742 33.7677
4743 13.5071
4744 29.7156
4745 18.9099
4746 21.6114
4747 51.327
4748 35.1185
4749 22.9621
4750 27.0142
4751 41.872
4752 35.1185
4753 16.2085
4754 12.1564
4755 18.9099
4756 33.7677
4757 18.9099
4758 32.417
4759 43.2227
4760 27.0142
4761 18.9099
4762 16.2085
4763 20.2607
4764 51.327
4765 33.7677
4766 40.5213
4767 18.9099
4768 31.0663
4769 41.872
4770 21.6114
4771 22.9621
4772 59.4312
4773 6.75355
4774 13.5071
4775 29.7156
4776 36.4692
4777 27.0142
4778 18.9099
4779 41.872
4780 47.2749
4781 33.7677
4782 16.2085
4783 39.1706
4784 58.0805
4785 35.1185
4786 37.8199
4787 21.6114
4788 27.0142
4789 20.2607
4790 13.5071
4791 44.5734
4792 74.2891
4793 54.0284
4794 59.4312
4795 8.10426
4796 36.4692
4797 45.9241
4798 22.9621
4799 28.3649
4800 32.417
4801 33.7677
4802 16.2085
4803 16.2085
4804 12.1564
4805 16.2085
4806 14.8578
4807 18.9099
4808 43.2227
4809 52.6777
4810 32.417
4811 13.5071
4812 47.2749
4813 52.6777
4814 33.7677
4815 35.1185
4816 10.8057
4817 6.75355
4818 75.6398
4819 64.8341
4820 22.9621
4821 31.0663
4822 41.872
4823 41.872
4824 39.1706
4825 43.2227
4826 63.4834
4827 89.1469
4828 31.0663
4829 55.3791
4830 45.9241
4831 29.7156
4832 28.3649
4833 81.0426
4834 37.8199
4835 25.6635
4836 16.2085
4837 49.9763
4838 71.5876
4839 27.0142
4840 14.8578
4841 40.5213
4842 21.6114
4843 16.2085
4844 21.6114
4845 14.8578
4846 14.8578
4847 21.6114
4848 9.45497
4849 24.3128
4850 14.8578
4851 16.2085
4852 25.6635
4853 24.3128
4854 31.0663
4855 43.2227
4856 13.5071
4857 36.4692
4858 51.327
4859 13.5071
4860 24.3128
4861 24.3128
4862 29.7156
4863 14.8578
4864 13.5071
4865 16.2085
4866 48.6256
4867 31.0663
4868 29.7156
4869 29.7156
4870 32.417
4871 12.1564
4872 13.5071
4873 35.1185
4874 25.6635
4875 54.0284
4876 56.7298
4877 10.8057
4878 17.5592
4879 37.8199
4880 37.8199
4881 40.5213
4882 87.7962
4883 63.4834
4884 54.0284
4885 78.3412
4886 31.0663
4887 39.1706
4888 79.6919
4889 9.45497
4890 28.3649
4891 17.5592
4892 31.0663
4893 29.7156
4894 22.9621
4895 37.8199
4896 33.7677
4897 33.7677
4898 25.6635
4899 22.9621
4900 41.872
4901 37.8199
4902 63.4834
4903 40.5213
4904 24.3128
4905 59.4312
4906 47.2749
4907 52.6777
4908 37.8199
4909 18.9099
4910 25.6635
4911 47.2749
4912 32.417
4913 22.9621
4914 17.5592
4915 24.3128
4916 20.2607
4917 45.9241
4918 27.0142
4919 12.1564
4920 32.417
4921 14.8578
4922 9.45497
4923 10.8057
4924 49.9763
4925 18.9099
4926 36.4692
4927 35.1185
4928 49.9763
4929 22.9621
4930 54.0284
4931 28.3649
4932 25.6635
4933 24.3128
4934 36.4692
4935 52.6777
4936 18.9099
4937 13.5071
4938 12.1564
4939 36.4692
4940 2.70142
4941 22.9621
4942 54.0284
4943 48.6256
4944 17.5592
4945 20.2607
4946 27.0142
4947 62.1327
4948 31.0663
4949 59.4312
4950 51.327
4951 31.0663
4952 52.6777
4953 41.872
4954 28.3649
4955 70.2369
4956 27.0142
4957 41.872
4958 67.5355
4959 18.9099
4960 17.5592
4961 24.3128
4962 27.0142
4963 20.2607
4964 44.5734
4965 48.6256
4966 28.3649
4967 52.6777
4968 31.0663
4969 41.872
4970 52.6777
4971 21.6114
4972 36.4692
4973 6.75355
4974 16.2085
4975 40.5213
4976 13.5071
4977 33.7677
4978 17.5592
4979 12.1564
4980 18.9099
4981 13.5071
4982 17.5592
4983 29.7156
4984 6.75355
4985 55.3791
4986 25.6635
4987 24.3128
4988 20.2607
4989 29.7156
4990 14.8578
4991 31.0663
4992 17.5592
4993 13.5071
4994 10.8057
4995 17.5592
4996 31.0663
4997 9.45497
4998 43.2227
4999 63.4834
5000 9.45497
5001 25.6635
5002 35.1185
5003 55.3791
5004 71.5876
5005 28.3649
5006 27.0142
5007 18.9099
5008 28.3649
5009 18.9099
5010 33.7677
5011 54.0284
5012 22.9621
5013 45.9241
5014 16.2085
5015 79.6919
5016 63.4834
5017 37.8199
5018 47.2749
5019 33.7677
5020 12.1564
5021 18.9099
5022 56.7298
5023 35.1185
5024 12.1564
5025 8.10426
5026 20.2607
5027 18.9099
5028 54.0284
5029 56.7298
5030 33.7677
5031 25.6635
5032 41.872
5033 28.3649
5034 18.9099
5035 17.5592
5036 52.6777
5037 36.4692
5038 39.1706
5039 75.6398
5040 33.7677
5041 21.6114
5042 79.6919
5043 66.1848
5044 48.6256
5045 28.3649
5046 14.8578
5047 48.6256
5048 27.0142
5049 8.10426
5050 48.6256
5051 43.2227
5052 29.7156
5053 20.2607
5054 16.2085
5055 37.8199
5056 56.7298
5057 25.6635
5058 13.5071
5059 104.005
5060 13.5071
5061 12.1564
5062 21.6114
5063 60.782
5064 18.9099
5065 16.2085
5066 12.1564
5067 21.6114
5068 12.1564
5069 28.3649
5070 24.3128
5071 21.6114
5072 41.872
5073 29.7156
5074 27.0142
5075 12.1564
5076 9.45497
5077 4.05213
5078 22.9621
5079 39.1706
5080 12.1564
5081 36.4692
5082 29.7156
5083 5.40284
5084 20.2607
5085 16.2085
5086 6.75355
5087 20.2607
5088 18.9099
5089 9.45497
5090 24.3128
5091 29.7156
5092 25.6635
5093 76.9905
5094 39.1706
5095 17.5592
5096 112.109
5097 29.7156
5098 18.9099
5099 36.4692
5100 41.872
5101 40.5213
5102 5.40284
5103 31.0663
5104 75.6398
5105 27.0142
5106 17.5592
5107 47.2749
5108 37.8199
5109 79.6919
5110 35.1185
5111 20.2607
5112 20.2607
5113 13.5071
5114 35.1185
5115 29.7156
5116 31.0663
5117 5.40284
5118 22.9621
5119 36.4692
5120 12.1564
5121 29.7156
5122 22.9621
5123 10.8057
5124 40.5213
5125 35.1185
5126 14.8578
5127 32.417
5128 14.8578
5129 28.3649
5130 33.7677
5131 49.9763
5132 49.9763
5133 24.3128
5134 24.3128
5135 8.10426
5136 17.5592
5137 16.2085
5138 17.5592
5139 17.5592
5140 44.5734
5141 22.9621
5142 43.2227
5143 16.2085
5144 36.4692
5145 22.9621
5146 36.4692
5147 27.0142
5148 18.9099
5149 6.75355
5150 16.2085
5151 31.0663
5152 56.7298
5153 5.40284
5154 16.2085
5155 12.1564
5156 18.9099
5157 20.2607
5158 14.8578
5159 51.327
5160 67.5355
5161 18.9099
5162 24.3128
5163 20.2607
5164 28.3649
5165 10.8057
5166 22.9621
5167 29.7156
5168 51.327
5169 18.9099
5170 45.9241
5171 44.5734
5172 1.35071
5173 32.417
5174 24.3128
5175 35.1185
5176 32.417
5177 12.1564
5178 28.3649
5179 13.5071
5180 29.7156
5181 8.10426
5182 4.05213
5183 28.3649
5184 12.1564
5185 21.6114
5186 12.1564
5187 58.0805
5188 70.2369
5189 20.2607
5190 56.7298
5191 25.6635
5192 16.2085
5193 24.3128
5194 10.8057
5195 10.8057
5196 49.9763
5197 13.5071
5198 35.1185
5199 13.5071
5200 14.8578
5201 20.2607
5202 13.5071
5203 27.0142
5204 55.3791
5205 63.4834
5206 32.417
5207 12.1564
5208 14.8578
5209 39.1706
5210 18.9099
5211 31.0663
5212 4.05213
5213 20.2607
5214 24.3128
5215 2.70142
5216 31.0663
5217 10.8057
5218 12.1564
5219 36.4692
5220 5.40284
5221 32.417
5222 20.2607
5223 9.45497
5224 16.2085
5225 18.9099
5226 43.2227
5227 45.9241
5228 21.6114
5229 20.2607
5230 31.0663
5231 66.1848
5232 64.8341
5233 36.4692
5234 20.2607
5235 18.9099
5236 14.8578
5237 40.5213
5238 47.2749
5239 24.3128
5240 52.6777
5241 40.5213
5242 25.6635
5243 25.6635
5244 13.5071
5245 28.3649
5246 29.7156
5247 32.417
5248 22.9621
5249 21.6114
5250 25.6635
5251 25.6635
5252 8.10426
5253 13.5071
5254 18.9099
5255 12.1564
5256 9.45497
5257 13.5071
5258 28.3649
5259 40.5213
5260 5.40284
5261 21.6114
5262 24.3128
5263 6.75355
5264 6.75355
5265 12.1564
5266 18.9099
5267 55.3791
5268 16.2085
5269 13.5071
5270 25.6635
5271 17.5592
5272 17.5592
5273 36.4692
5274 20.2607
5275 20.2607
5276 32.417
5277 8.10426
5278 16.2085
5279 75.6398
5280 49.9763
5281 16.2085
5282 43.2227
5283 55.3791
5284 68.8862
5285 40.5213
5286 29.7156
5287 10.8057
5288 39.1706
5289 51.327
5290 39.1706
5291 13.5071
5292 16.2085
5293 4.05213
5294 4.05213
5295 28.3649
5296 17.5592
5297 20.2607
5298 20.2607
5299 8.10426
5300 25.6635
5301 25.6635
5302 13.5071
5303 21.6114
5304 52.6777
5305 16.2085
5306 32.417
5307 9.45497
5308 36.4692
5309 17.5592
5310 16.2085
5311 9.45497
5312 13.5071
5313 4.05213
5314 6.75355
5315 45.9241
5316 12.1564
5317 14.8578
5318 14.8578
5319 12.1564
5320 17.5592
5321 9.45497
5322 22.9621
5323 14.8578
5324 2.70142
5325 17.5592
5326 25.6635
5327 52.6777
5328 22.9621
5329 16.2085
5330 28.3649
5331 31.0663
5332 20.2607
5333 13.5071
5334 9.45497
5335 25.6635
5336 12.1564
5337 20.2607
5338 22.9621
5339 20.2607
5340 40.5213
5341 33.7677
5342 2.70142
5343 14.8578
5344 24.3128
5345 28.3649
5346 33.7677
5347 32.417
5348 8.10426
5349 17.5592
5350 5.40284
5351 14.8578
5352 10.8057
5353 24.3128
5354 22.9621
5355 31.0663
5356 37.8199
5357 2.70142
5358 13.5071
5359 28.3649
5360 16.2085
5361 31.0663
5362 21.6114
5363 17.5592
5364 16.2085
5365 24.3128
5366 39.1706
5367 18.9099
5368 17.5592
5369 17.5592
5370 16.2085
5371 9.45497
5372 10.8057
5373 17.5592
5374 20.2607
5375 9.45497
5376 5.40284
5377 33.7677
5378 10.8057
5379 5.40284
5380 12.1564
5381 13.5071
5382 4.05213
5383 8.10426
5384 28.3649
5385 14.8578
5386 13.5071
5387 16.2085
5388 14.8578
5389 22.9621
5390 22.9621
5391 32.417
5392 12.1564
5393 28.3649
5394 45.9241
5395 6.75355
5396 21.6114
5397 32.417
5398 16.2085
5399 14.8578
5400 22.9621
5401 18.9099
5402 16.2085
5403 10.8057
5404 25.6635
5405 9.45497
5406 10.8057
5407 31.0663
5408 44.5734
5409 6.75355
5410 13.5071
5411 17.5592
5412 14.8578
5413 13.5071
5414 5.40284
5415 17.5592
5416 1.35071
5417 12.1564
5418 40.5213
5419 25.6635
5420 28.3649
5421 24.3128
5422 2.70142
5423 17.5592
5424 36.4692
5425 24.3128
5426 25.6635
5427 12.1564
5428 4.05213
5429 9.45497
5430 35.1185
5431 14.8578
5432 8.10426
5433 20.2607
5434 44.5734
5435 16.2085
5436 14.8578
5437 27.0142
5438 20.2607
5439 2.70142
5440 4.05213
5441 10.8057
5442 16.2085
5443 5.40284
5444 32.417
5445 16.2085
5446 10.8057
5447 5.40284
5448 17.5592
5449 6.75355
5450 12.1564
5451 10.8057
5452 31.0663
5453 54.0284
5454 20.2607
5455 16.2085
5456 6.75355
5457 18.9099
5458 8.10426
5459 9.45497
5460 1.35071
5461 17.5592
5462 20.2607
5463 6.75355
5464 18.9099
5465 6.75355
5466 6.75355
5467 5.40284
5468 9.45497
5469 9.45497
5470 13.5071
5471 4.05213
5472 10.8057
5473 6.75355
5474 8.10426
5475 5.40284
5476 9.45497
5477 56.7298
5478 13.5071
5479 10.8057
5480 12.1564
5481 10.8057
5482 28.3649
5483 51.327
5484 9.45497
5485 29.7156
5486 9.45497
5487 18.9099
5488 4.05213
5489 2.70142
5490 12.1564
5491 14.8578
5492 35.1185
5493 12.1564
5494 4.05213
5495 13.5071
5496 12.1564
5497 4.05213
5498 12.1564
5499 6.75355
5500 10.8057
5501 20.2607
5502 5.40284
5503 24.3128
5504 14.8578
5505 18.9099
5506 14.8578
5507 13.5071
5508 16.2085
5509 33.7677
5510 37.8199
5511 10.8057
5512 22.9621
5513 14.8578
5514 17.5592
5515 36.4692
5516 28.3649
5517 4.05213
5518 12.1564
5519 20.2607
5520 25.6635
5521 20.2607
5522 32.417
5523 33.7677
5524 35.1185
5525 8.10426
5526 18.9099
5527 36.4692
5528 8.10426
5529 24.3128
5530 18.9099
5531 45.9241
5532 25.6635
5533 8.10426
5534 16.2085
5535 22.9621
5536 25.6635
5537 31.0663
5538 6.75355
5539 37.8199
5540 14.8578
5541 33.7677
5542 14.8578
5543 4.05213
5544 32.417
5545 14.8578
5546 10.8057
5547 14.8578
5548 8.10426
5549 24.3128
5550 16.2085
5551 5.40284
5552 20.2607
5553 12.1564
5554 67.5355
5555 31.0663
5556 8.10426
5557 13.5071
5558 58.0805
5559 28.3649
5560 8.10426
5561 28.3649
5562 10.8057
5563 14.8578
5564 14.8578
5565 13.5071
5566 31.0663
5567 18.9099
5568 10.8057
5569 6.75355
5570 21.6114
5571 9.45497
5572 9.45497
5573 21.6114
5574 32.417
5575 47.2749
5576 25.6635
5577 2.70142
5578 4.05213
5579 25.6635
5580 9.45497
5581 36.4692
5582 32.417
5583 49.9763
5584 18.9099
5585 14.8578
5586 21.6114
5587 14.8578
5588 12.1564
5589 20.2607
5590 44.5734
5591 17.5592
5592 5.40284
5593 25.6635
5594 37.8199
5595 17.5592
5596 49.9763
5597 40.5213
5598 27.0142
5599 33.7677
5600 39.1706
5601 25.6635
5602 21.6114
5603 27.0142
5604 22.9621
5605 51.327
5606 87.7962
5607 9.45497
5608 24.3128
5609 17.5592
5610 29.7156
5611 31.0663
5612 27.0142
5613 48.6256
5614 12.1564
5615 28.3649
5616 27.0142
5617 44.5734
5618 22.9621
5619 28.3649
5620 18.9099
5621 29.7156
5622 32.417
5623 29.7156
5624 48.6256
5625 22.9621
5626 27.0142
5627 18.9099
5628 25.6635
5629 43.2227
5630 25.6635
5631 21.6114
5632 47.2749
5633 16.2085
5634 18.9099
5635 44.5734
5636 41.872
5637 17.5592
5638 27.0142
5639 49.9763
5640 27.0142
5641 43.2227
5642 33.7677
5643 37.8199
5644 28.3649
5645 20.2607
5646 32.417
5647 14.8578
5648 35.1185
5649 22.9621
5650 16.2085
5651 4.05213
5652 37.8199
5653 36.4692
5654 5.40284
5655 17.5592
5656 40.5213
5657 27.0142
5658 54.0284
5659 22.9621
5660 18.9099
5661 10.8057
5662 12.1564
5663 25.6635
5664 60.782
5665 40.5213
5666 47.2749
5667 44.5734
5668 56.7298
5669 52.6777
5670 12.1564
5671 27.0142
5672 37.8199
5673 21.6114
5674 32.417
5675 32.417
5676 28.3649
5677 48.6256
5678 67.5355
5679 44.5734
5680 40.5213
5681 63.4834
5682 52.6777
5683 9.45497
5684 17.5592
5685 40.5213
5686 17.5592
5687 9.45497
5688 40.5213
5689 48.6256
5690 41.872
5691 28.3649
5692 18.9099
5693 47.2749
5694 39.1706
5695 16.2085
5696 21.6114
5697 36.4692
5698 35.1185
5699 17.5592
5700 18.9099
5701 22.9621
5702 14.8578
5703 40.5213
5704 24.3128
5705 59.4312
5706 13.5071
5707 5.40284
5708 35.1185
5709 21.6114
5710 31.0663
5711 44.5734
5712 52.6777
5713 35.1185
5714 21.6114
5715 20.2607
5716 9.45497
5717 40.5213
5718 17.5592
5719 58.0805
5720 54.0284
5721 28.3649
5722 72.9383
5723 27.0142
5724 9.45497
5725 12.1564
5726 93.199
5727 28.3649
5728 17.5592
5729 28.3649
5730 35.1185
5731 37.8199
5732 27.0142
5733 25.6635
5734 21.6114
5735 51.327
5736 33.7677
5737 37.8199
5738 17.5592
5739 13.5071
5740 41.872
5741 27.0142
5742 25.6635
5743 68.8862
5744 16.2085
5745 14.8578
5746 41.872
5747 16.2085
5748 17.5592
5749 14.8578
5750 48.6256
5751 43.2227
5752 37.8199
5753 32.417
5754 8.10426
5755 29.7156
5756 18.9099
5757 32.417
5758 33.7677
5759 12.1564
5760 21.6114
5761 62.1327
5762 27.0142
5763 2.70142
5764 21.6114
5765 27.0142
5766 5.40284
5767 48.6256
5768 28.3649
5769 16.2085
5770 18.9099
5771 2.70142
5772 14.8578
5773 54.0284
5774 6.75355
5775 28.3649
5776 24.3128
5777 16.2085
5778 22.9621
5779 33.7677
5780 5.40284
5781 32.417
5782 14.8578
5783 25.6635
5784 49.9763
5785 13.5071
5786 17.5592
5787 14.8578
5788 16.2085
5789 22.9621
5790 6.75355
5791 20.2607
5792 31.0663
5793 72.9383
5794 13.5071
5795 8.10426
5796 39.1706
5797 60.782
5798 28.3649
5799 12.1564
5800 20.2607
5801 27.0142
5802 10.8057
5803 28.3649
5804 82.3933
5805 20.2607
5806 27.0142
5807 45.9241
5808 13.5071
5809 37.8199
5810 13.5071
5811 41.872
5812 16.2085
5813 6.75355
5814 27.0142
5815 64.8341
5816 21.6114
5817 56.7298
5818 27.0142
5819 29.7156
5820 32.417
5821 25.6635
5822 54.0284
5823 56.7298
5824 33.7677
5825 25.6635
5826 29.7156
5827 35.1185
5828 37.8199
5829 6.75355
5830 28.3649
5831 60.782
5832 25.6635
5833 6.75355
5834 17.5592
5835 31.0663
5836 9.45497
5837 14.8578
5838 22.9621
5839 39.1706
5840 25.6635
5841 25.6635
5842 25.6635
5843 35.1185
5844 25.6635
5845 20.2607
5846 55.3791
5847 16.2085
5848 16.2085
5849 17.5592
5850 21.6114
5851 27.0142
5852 48.6256
5853 24.3128
5854 39.1706
5855 86.4454
5856 31.0663
5857 9.45497
5858 22.9621
5859 14.8578
5860 9.45497
5861 9.45497
5862 10.8057
5863 14.8578
5864 21.6114
5865 36.4692
5866 17.5592
5867 1.35071
5868 4.05213
5869 10.8057
5870 13.5071
5871 21.6114
5872 39.1706
5873 18.9099
5874 29.7156
5875 47.2749
5876 36.4692
5877 20.2607
5878 39.1706
5879 24.3128
5880 39.1706
5881 5.40284
5882 21.6114
5883 39.1706
5884 25.6635
5885 31.0663
5886 22.9621
5887 13.5071
5888 47.2749
5889 17.5592
5890 54.0284
5891 22.9621
5892 41.872
5893 12.1564
5894 29.7156
5895 25.6635
5896 47.2749
5897 4.05213
5898 12.1564
5899 17.5592
5900 21.6114
5901 13.5071
5902 54.0284
5903 47.2749
5904 28.3649
5905 25.6635
5906 35.1185
5907 16.2085
5908 51.327
5909 37.8199
5910 18.9099
5911 25.6635
5912 22.9621
5913 10.8057
5914 32.417
5915 9.45497
5916 36.4692
5917 36.4692
5918 16.2085
5919 36.4692
5920 16.2085
5921 14.8578
5922 28.3649
5923 66.1848
5924 24.3128
5925 24.3128
5926 45.9241
5927 32.417
5928 18.9099
5929 13.5071
5930 44.5734
5931 40.5213
5932 27.0142
5933 20.2607
5934 31.0663
5935 40.5213
5936 39.1706
5937 14.8578
5938 2.70142
5939 20.2607
5940 37.8199
5941 40.5213
5942 29.7156
5943 5.40284
5944 24.3128
5945 16.2085
5946 12.1564
5947 17.5592
5948 18.9099
5949 13.5071
5950 12.1564
5951 5.40284
5952 33.7677
5953 12.1564
5954 10.8057
5955 74.2891
5956 39.1706
5957 16.2085
5958 14.8578
5959 13.5071
5960 17.5592
5961 16.2085
5962 47.2749
5963 21.6114
5964 8.10426
5965 32.417
5966 5.40284
5967 32.417
5968 51.327
5969 43.2227
5970 21.6114
5971 22.9621
5972 48.6256
5973 45.9241
5974 45.9241
5975 68.8862
5976 12.1564
5977 41.872
5978 29.7156
5979 37.8199
5980 49.9763
5981 25.6635
5982 31.0663
5983 35.1185
5984 22.9621
5985 43.2227
5986 22.9621
5987 18.9099
5988 21.6114
5989 22.9621
5990 59.4312
5991 40.5213
5992 40.5213
5993 89.1469
5994 13.5071
5995 20.2607
5996 18.9099
5997 60.782
5998 59.4312
5999 24.3128
6000 40.5213
6001 2.70142
6002 25.6635
6003 36.4692
6004 10.8057
6005 12.1564
6006 16.2085
6007 45.9241
6008 41.872
6009 35.1185
6010 41.872
6011 18.9099
6012 94.5497
6013 25.6635
6014 29.7156
6015 31.0663
6016 22.9621
6017 20.2607
6018 31.0663
6019 29.7156
6020 27.0142
6021 27.0142
6022 12.1564
6023 36.4692
6024 20.2607
6025 18.9099
6026 18.9099
6027 14.8578
6028 28.3649
6029 24.3128
6030 28.3649
6031 25.6635
6032 37.8199
6033 22.9621
6034 37.8199
6035 20.2607
6036 32.417
6037 14.8578
6038 10.8057
6039 8.10426
6040 25.6635
6041 25.6635
6042 22.9621
6043 12.1564
6044 31.0663
6045 51.327
6046 59.4312
6047 60.782
6048 12.1564
6049 32.417
6050 40.5213
6051 13.5071
6052 24.3128
6053 10.8057
6054 27.0142
6055 33.7677
6056 28.3649
6057 20.2607
6058 27.0142
6059 29.7156
6060 20.2607
6061 8.10426
6062 13.5071
6063 27.0142
6064 25.6635
6065 17.5592
6066 39.1706
6067 21.6114
6068 43.2227
6069 17.5592
6070 91.8483
6071 12.1564
6072 17.5592
6073 29.7156
6074 6.75355
6075 16.2085
6076 18.9099
6077 24.3128
6078 59.4312
6079 20.2607
6080 10.8057
6081 10.8057
6082 28.3649
6083 31.0663
6084 25.6635
6085 45.9241
6086 60.782
6087 37.8199
6088 24.3128
6089 9.45497
6090 29.7156
6091 20.2607
6092 24.3128
6093 49.9763
6094 29.7156
6095 33.7677
6096 37.8199
6097 24.3128
6098 51.327
6099 22.9621
6100 31.0663
6101 9.45497
6102 28.3649
6103 43.2227
6104 8.10426
6105 25.6635
6106 20.2607
6107 33.7677
6108 29.7156
6109 27.0142
6110 20.2607
6111 17.5592
6112 40.5213
6113 24.3128
6114 14.8578
6115 27.0142
6116 20.2607
6117 13.5071
6118 22.9621
6119 10.8057
6120 18.9099
6121 17.5592
6122 9.45497
6123 10.8057
6124 10.8057
6125 29.7156
6126 9.45497
6127 13.5071
6128 25.6635
6129 17.5592
6130 21.6114
6131 20.2607
6132 12.1564
6133 5.40284
6134 17.5592
6135 4.05213
6136 59.4312
6137 37.8199
6138 27.0142
6139 36.4692
6140 12.1564
6141 25.6635
6142 41.872
6143 18.9099
6144 25.6635
6145 12.1564
6146 20.2607
6147 28.3649
6148 29.7156
6149 17.5592
6150 22.9621
6151 20.2607
6152 20.2607
6153 41.872
6154 54.0284
6155 39.1706
6156 39.1706
6157 9.45497
6158 33.7677
6159 12.1564
6160 20.2607
6161 24.3128
6162 24.3128
6163 36.4692
6164 31.0663
6165 6.75355
6166 17.5592
6167 14.8578
6168 21.6114
6169 9.45497
6170 14.8578
6171 47.2749
6172 44.5734
6173 27.0142
6174 40.5213
6175 68.8862
6176 17.5592
6177 35.1185
6178 64.8341
6179 45.9241
6180 72.9383
6181 40.5213
6182 14.8578
6183 12.1564
6184 24.3128
6185 14.8578
6186 17.5592
6187 9.45497
6188 6.75355
6189 8.10426
6190 13.5071
6191 6.75355
6192 13.5071
6193 24.3128
6194 12.1564
6195 24.3128
6196 9.45497
6197 24.3128
6198 28.3649
6199 5.40284
6200 20.2607
6201 4.05213
6202 20.2607
6203 6.75355
6204 6.75355
6205 27.0142
6206 12.1564
6207 17.5592
6208 9.45497
6209 13.5071
6210 6.75355
6211 17.5592
6212 13.5071
6213 12.1564
6214 35.1185
6215 21.6114
6216 44.5734
6217 39.1706
6218 25.6635
6219 20.2607
6220 18.9099
6221 18.9099
6222 22.9621
6223 21.6114
6224 9.45497
6225 13.5071
6226 14.8578
6227 13.5071
6228 6.75355
6229 10.8057
6230 4.05213
6231 9.45497
6232 10.8057
6233 10.8057
6234 16.2085
6235 20.2607
6236 18.9099
6237 2.70142
6238 5.40284
6239 44.5734
6240 1.35071
6241 2.70142
6242 12.1564
6243 9.45497
6244 2.70142
6245 13.5071
6246 6.75355
6247 8.10426
6248 2.70142
6249 2.70142
6250 8.10426
6251 5.40284
6252 4.05213
6253 12.1564
6254 17.5592
6255 18.9099
6256 12.1564
6257 4.05213
6258 16.2085
6259 43.2227
6260 12.1564
6261 40.5213
6262 5.40284
6263 5.40284
6264 24.3128
6265 10.8057
6266 25.6635
6267 16.2085
6268 5.40284
6269 17.5592
6270 9.45497
6271 6.75355
6272 16.2085
6273 10.8057
6274 4.05213
6275 10.8057
6276 28.3649
6277 21.6114
6278 36.4692
6279 12.1564
6280 21.6114
6281 21.6114
6282 13.5071
6283 9.45497
6284 6.75355
6285 9.45497
6286 2.70142
6287 28.3649
6288 32.417
6289 32.417
6290 9.45497
6291 10.8057
6292 8.10426
6293 17.5592
6294 16.2085
6295 14.8578
6296 6.75355
6297 33.7677
6298 5.40284
6299 37.8199
6300 36.4692
6301 54.0284
6302 16.2085
6303 16.2085
6304 10.8057
6305 51.327
6306 16.2085
6307 4.05213
6308 14.8578
6309 13.5071
6310 16.2085
6311 14.8578
6312 9.45497
6313 21.6114
6314 10.8057
6315 13.5071
6316 24.3128
6317 8.10426
6318 10.8057
6319 5.40284
6320 16.2085
6321 8.10426
6322 1.35071
6323 17.5592
6324 5.40284
6325 2.70142
6326 18.9099
6327 9.45497
6328 39.1706
6329 12.1564
6330 5.40284
6331 12.1564
6332 59.4312
6333 16.2085
6334 24.3128
6335 13.5071
6336 9.45497
6337 16.2085
6338 32.417
6339 9.45497
6340 10.8057
6341 2.70142
6342 17.5592
6343 32.417
6344 10.8057
6345 10.8057
6346 10.8057
6347 24.3128
6348 18.9099
6349 18.9099
6350 21.6114
6351 6.75355
6352 12.1564
6353 28.3649
6354 10.8057
6355 10.8057
6356 21.6114
6357 12.1564
6358 24.3128
6359 6.75355
6360 9.45497
6361 8.10426
6362 9.45497
6363 28.3649
6364 13.5071
6365 28.3649
6366 29.7156
6367 28.3649
6368 17.5592
6369 20.2607
6370 20.2607
6371 22.9621
6372 18.9099
6373 27.0142
6374 25.6635
6375 17.5592
6376 14.8578
6377 9.45497
6378 32.417
6379 44.5734
6380 28.3649
6381 16.2085
6382 8.10426
6383 51.327
6384 25.6635
6385 8.10426
6386 21.6114
6387 54.0284
6388 14.8578
6389 8.10426
6390 8.10426
6391 9.45497
6392 52.6777
6393 12.1564
6394 17.5592
6395 14.8578
6396 25.6635
6397 39.1706
6398 27.0142
6399 18.9099
6400 18.9099
6401 13.5071
6402 10.8057
6403 12.1564
6404 20.2607
6405 6.75355
6406 29.7156
6407 10.8057
6408 4.05213
6409 16.2085
6410 32.417
6411 17.5592
6412 8.10426
6413 17.5592
6414 28.3649
6415 17.5592
6416 33.7677
6417 72.9383
6418 8.10426
6419 32.417
6420 17.5592
6421 6.75355
6422 6.75355
6423 16.2085
6424 9.45497
6425 33.7677
6426 10.8057
6427 21.6114
6428 27.0142
6429 16.2085
6430 39.1706
6431 32.417
6432 22.9621
6433 10.8057
6434 17.5592
6435 6.75355
6436 78.3412
6437 4.05213
6438 16.2085
6439 35.1185
6440 56.7298
6441 31.0663
6442 2.70142
6443 4.05213
6444 28.3649
6445 17.5592
6446 24.3128
6447 12.1564
6448 6.75355
6449 37.8199
6450 45.9241
6451 13.5071
6452 29.7156
6453 32.417
6454 22.9621
6455 52.6777
6456 25.6635
6457 39.1706
6458 31.0663
6459 25.6635
6460 9.45497
6461 13.5071
6462 22.9621
6463 29.7156
6464 41.872
6465 16.2085
6466 66.1848
6467 40.5213
6468 62.1327
6469 18.9099
6470 20.2607
6471 58.0805
6472 45.9241
6473 22.9621
6474 55.3791
6475 40.5213
6476 28.3649
6477 14.8578
6478 9.45497
6479 20.2607
6480 13.5071
6481 5.40284
6482 27.0142
6483 21.6114
6484 4.05213
6485 24.3128
6486 13.5071
6487 35.1185
6488 41.872
6489 17.5592
6490 41.872
6491 37.8199
6492 37.8199
6493 14.8578
6494 35.1185
6495 10.8057
6496 48.6256
6497 43.2227
6498 39.1706
6499 40.5213
6500 16.2085
6501 48.6256
6502 17.5592
6503 17.5592
6504 67.5355
6505 25.6635
6506 6.75355
6507 6.75355
6508 14.8578
6509 24.3128
6510 12.1564
6511 9.45497
6512 45.9241
6513 43.2227
6514 44.5734
6515 6.75355
6516 6.75355
6517 33.7677
6518 39.1706
6519 18.9099
6520 33.7677
6521 39.1706
6522 29.7156
6523 37.8199
6524 45.9241
6525 33.7677
6526 18.9099
6527 22.9621
6528 18.9099
6529 22.9621
6530 20.2607
6531 14.8578
6532 22.9621
6533 18.9099
6534 28.3649
6535 18.9099
6536 8.10426
6537 31.0663
6538 81.0426
6539 41.872
6540 41.872
6541 18.9099
6542 21.6114
6543 28.3649
6544 28.3649
6545 21.6114
6546 47.2749
6547 20.2607
6548 29.7156
6549 44.5734
6550 27.0142
6551 17.5592
6552 106.706
6553 14.8578
6554 20.2607
6555 31.0663
6556 37.8199
6557 21.6114
6558 39.1706
6559 22.9621
6560 21.6114
6561 22.9621
6562 31.0663
6563 39.1706
6564 16.2085
6565 13.5071
6566 44.5734
6567 68.8862
6568 21.6114
6569 22.9621
6570 16.2085
6571 32.417
6572 86.4454
6573 10.8057
6574 27.0142
6575 60.782
6576 16.2085
6577 13.5071
6578 5.40284
6579 14.8578
6580 45.9241
6581 21.6114
6582 10.8057
6583 16.2085
6584 58.0805
6585 4.05213
6586 21.6114
6587 43.2227
6588 4.05213
6589 14.8578
6590 52.6777
6591 8.10426
6592 5.40284
6593 9.45497
6594 55.3791
6595 4.05213
6596 13.5071
6597 40.5213
6598 24.3128
6599 4.05213
6600 18.9099
6601 21.6114
6602 18.9099
6603 25.6635
6604 51.327
6605 39.1706
6606 40.5213
6607 31.0663
6608 44.5734
6609 35.1185
6610 29.7156
6611 27.0142
6612 20.2607
6613 9.45497
6614 4.05213
6615 17.5592
6616 25.6635
6617 12.1564
6618 12.1564
6619 12.1564
6620 18.9099
6621 17.5592
6622 33.7677
6623 35.1185
6624 39.1706
6625 28.3649
6626 43.2227
6627 24.3128
6628 9.45497
6629 25.6635
6630 28.3649
6631 5.40284
6632 35.1185
6633 12.1564
6634 20.2607
6635 47.2749
6636 14.8578
6637 17.5592
6638 10.8057
6639 20.2607
6640 18.9099
6641 14.8578
6642 22.9621
6643 18.9099
6644 40.5213
6645 24.3128
6646 13.5071
6647 17.5592
6648 22.9621
6649 49.9763
6650 59.4312
6651 27.0142
6652 20.2607
6653 10.8057
6654 17.5592
6655 18.9099
6656 22.9621
6657 16.2085
6658 4.05213
6659 27.0142
6660 44.5734
6661 5.40284
6662 16.2085
6663 25.6635
6664 25.6635
6665 13.5071
6666 16.2085
6667 9.45497
6668 17.5592
6669 5.40284
6670 41.872
6671 29.7156
6672 12.1564
6673 22.9621
6674 20.2607
6675 14.8578
6676 21.6114
6677 16.2085
6678 16.2085
6679 37.8199
6680 71.5876
6681 36.4692
6682 48.6256
6683 36.4692
6684 16.2085
6685 24.3128
6686 63.4834
6687 18.9099
6688 36.4692
6689 37.8199
6690 28.3649
6691 17.5592
6692 55.3791
6693 35.1185
6694 17.5592
6695 20.2607
6696 10.8057
6697 18.9099
6698 20.2607
6699 27.0142
6700 27.0142
6701 14.8578
6702 18.9099
6703 70.2369
6704 24.3128
6705 4.05213
6706 21.6114
6707 29.7156
6708 12.1564
6709 6.75355
6710 33.7677
6711 35.1185
6712 58.0805
6713 35.1185
6714 14.8578
6715 9.45497
6716 17.5592
6717 41.872
6718 27.0142
6719 9.45497
6720 20.2607
6721 24.3128
6722 25.6635
6723 37.8199
6724 18.9099
6725 10.8057
6726 13.5071
6727 18.9099
6728 64.8341
6729 37.8199
6730 27.0142
6731 35.1185
6732 47.2749
6733 32.417
6734 47.2749
6735 59.4312
6736 70.2369
6737 5.40284
6738 16.2085
6739 14.8578
6740 95.9004
6741 21.6114
6742 14.8578
6743 18.9099
6744 18.9099
6745 18.9099
6746 25.6635
6747 25.6635
6748 6.75355
6749 10.8057
6750 14.8578
6751 8.10426
6752 17.5592
6753 40.5213
6754 43.2227
6755 25.6635
6756 18.9099
6757 49.9763
6758 20.2607
6759 25.6635
6760 17.5592
6761 14.8578
6762 27.0142
6763 35.1185
6764 49.9763
6765 33.7677
6766 27.0142
6767 32.417
6768 43.2227
6769 45.9241
6770 58.0805
6771 48.6256
6772 16.2085
6773 27.0142
6774 22.9621
6775 83.744
6776 44.5734
6777 21.6114
6778 9.45497
6779 63.4834
6780 52.6777
6781 76.9905
6782 48.6256
6783 24.3128
6784 25.6635
6785 24.3128
6786 24.3128
6787 14.8578
6788 27.0142
6789 55.3791
6790 14.8578
6791 33.7677
6792 70.2369
6793 113.46
6794 18.9099
6795 10.8057
6796 18.9099
6797 16.2085
6798 22.9621
6799 5.40284
6800 14.8578
6801 22.9621
6802 14.8578
6803 12.1564
6804 14.8578
6805 18.9099
6806 9.45497
6807 21.6114
6808 10.8057
6809 18.9099
6810 9.45497
6811 12.1564
6812 10.8057
6813 13.5071
6814 8.10426
6815 5.40284
6816 6.75355
6817 64.8341
6818 21.6114
6819 13.5071
6820 17.5592
6821 6.75355
6822 54.0284
6823 31.0663
6824 22.9621
6825 6.75355
6826 17.5592
6827 9.45497
6828 21.6114
6829 6.75355
6830 20.2607
6831 49.9763
6832 52.6777
6833 22.9621
6834 20.2607
6835 29.7156
6836 17.5592
6837 4.05213
6838 9.45497
6839 36.4692
6840 35.1185
6841 67.5355
6842 14.8578
6843 25.6635
6844 32.417
6845 6.75355
6846 16.2085
6847 22.9621
6848 6.75355
6849 20.2607
6850 20.2607
6851 13.5071
6852 32.417
6853 39.1706
6854 8.10426
6855 10.8057
6856 21.6114
6857 29.7156
6858 62.1327
6859 39.1706
6860 32.417
6861 16.2085
6862 29.7156
6863 41.872
6864 70.2369
6865 63.4834
6866 28.3649
6867 21.6114
6868 24.3128
6869 31.0663
6870 28.3649
6871 13.5071
6872 47.2749
6873 59.4312
6874 72.9383
6875 22.9621
6876 10.8057
6877 29.7156
6878 8.10426
6879 24.3128
6880 10.8057
6881 24.3128
6882 16.2085
6883 16.2085
6884 17.5592
6885 28.3649
6886 24.3128
6887 36.4692
6888 5.40284
6889 20.2607
6890 32.417
6891 20.2607
6892 43.2227
6893 17.5592
6894 43.2227
6895 8.10426
6896 24.3128
6897 22.9621
6898 17.5592
6899 18.9099
6900 27.0142
6901 12.1564
6902 17.5592
6903 14.8578
6904 21.6114
6905 52.6777
6906 32.417
6907 16.2085
6908 20.2607
6909 14.8578
6910 13.5071
6911 27.0142
6912 2.70142
6913 16.2085
6914 25.6635
6915 6.75355
6916 32.417
6917 31.0663
6918 12.1564
6919 14.8578
6920 13.5071
6921 13.5071
6922 31.0663
6923 48.6256
6924 27.0142
6925 37.8199
6926 20.2607
6927 29.7156
6928 54.0284
6929 32.417
6930 24.3128
6931 35.1185
6932 4.05213
6933 35.1185
6934 28.3649
6935 14.8578
6936 37.8199
6937 27.0142
6938 17.5592
6939 39.1706
6940 10.8057
6941 6.75355
6942 25.6635
6943 28.3649
6944 37.8199
6945 22.9621
6946 48.6256
6947 32.417
6948 12.1564
6949 16.2085
6950 29.7156
6951 66.1848
6952 24.3128
6953 2.70142
6954 28.3649
6955 22.9621
6956 8.10426
6957 18.9099
6958 13.5071
6959 20.2607
6960 35.1185
6961 43.2227
6962 39.1706
6963 24.3128
6964 51.327
6965 48.6256
6966 9.45497
6967 29.7156
6968 31.0663
6969 16.2085
6970 18.9099
6971 33.7677
6972 5.40284
6973 29.7156
6974 21.6114
6975 18.9099
6976 25.6635
6977 21.6114
6978 16.2085
6979 32.417
6980 33.7677
6981 29.7156
6982 28.3649
6983 6.75355
6984 9.45497
6985 40.5213
6986 44.5734
6987 35.1185
6988 20.2607
6989 9.45497
6990 29.7156
6991 37.8199
6992 67.5355
6993 60.782
6994 25.6635
6995 24.3128
6996 39.1706
6997 24.3128
6998 55.3791
6999 8.10426
7000 17.5592
7001 56.7298
7002 25.6635
7003 21.6114
7004 36.4692
7005 28.3649
7006 47.2749
7007 16.2085
7008 22.9621
7009 5.40284
7010 27.0142
7011 58.0805
7012 28.3649
7013 29.7156
7014 20.2607
7015 64.8341
7016 49.9763
7017 40.5213
7018 5.40284
7019 6.75355
7020 28.3649
7021 55.3791
7022 47.2749
7023 28.3649
7024 12.1564
7025 18.9099
7026 47.2749
7027 13.5071
7028 27.0142
7029 10.8057
7030 9.45497
7031 31.0663
7032 9.45497
7033 10.8057
7034 45.9241
7035 28.3649
7036 40.5213
7037 45.9241
7038 12.1564
7039 29.7156
7040 24.3128
7041 45.9241
7042 48.6256
7043 43.2227
7044 54.0284
7045 31.0663
7046 31.0663
7047 45.9241
7048 25.6635
7049 22.9621
7050 35.1185
7051 29.7156
7052 27.0142
7053 18.9099
7054 22.9621
7055 14.8578
7056 44.5734
7057 66.1848
7058 37.8199
7059 24.3128
7060 44.5734
7061 31.0663
7062 78.3412
7063 51.327
7064 54.0284
7065 55.3791
7066 17.5592
7067 6.75355
7068 28.3649
7069 52.6777
7070 39.1706
7071 16.2085
7072 47.2749
7073 17.5592
7074 18.9099
7075 36.4692
7076 33.7677
7077 27.0142
7078 25.6635
7079 28.3649
7080 36.4692
7081 35.1185
7082 29.7156
7083 14.8578
7084 41.872
7085 48.6256
7086 8.10426
7087 40.5213
7088 28.3649
7089 14.8578
7090 10.8057
7091 17.5592
7092 13.5071
7093 63.4834
7094 56.7298
7095 20.2607
7096 24.3128
7097 47.2749
7098 29.7156
7099 39.1706
7100 62.1327
7101 44.5734
7102 35.1185
7103 40.5213
7104 47.2749
7105 20.2607
7106 32.417
7107 14.8578
7108 14.8578
7109 17.5592
7110 54.0284
7111 37.8199
7112 28.3649
7113 12.1564
7114 29.7156
7115 29.7156
7116 33.7677
7117 21.6114
7118 25.6635
7119 37.8199
7120 35.1185
7121 28.3649
7122 47.2749
7123 27.0142
7124 22.9621
7125 22.9621
7126 21.6114
7127 29.7156
7128 32.417
7129 27.0142
7130 17.5592
7131 43.2227
7132 13.5071
7133 8.10426
7134 21.6114
7135 74.2891
7136 25.6635
7137 27.0142
7138 25.6635
7139 10.8057
7140 48.6256
7141 35.1185
7142 40.5213
7143 39.1706
7144 13.5071
7145 27.0142
7146 58.0805
7147 14.8578
7148 33.7677
7149 18.9099
7150 40.5213
7151 14.8578
7152 39.1706
7153 44.5734
7154 55.3791
7155 37.8199
7156 33.7677
7157 67.5355
7158 10.8057
7159 36.4692
7160 29.7156
7161 49.9763
7162 25.6635
7163 49.9763
7164 16.2085
7165 36.4692
7166 29.7156
7167 25.6635
7168 12.1564
7169 13.5071
7170 14.8578
7171 14.8578
7172 40.5213
7173 27.0142
7174 39.1706
7175 21.6114
7176 28.3649
7177 16.2085
7178 17.5592
7179 22.9621
7180 17.5592
7181 17.5592
7182 55.3791
7183 20.2607
7184 45.9241
7185 5.40284
7186 16.2085
7187 37.8199
7188 8.10426
7189 6.75355
7190 21.6114
7191 10.8057
7192 32.417
7193 31.0663
7194 17.5592
7195 6.75355
7196 9.45497
7197 31.0663
7198 14.8578
7199 16.2085
7200 13.5071
7201 13.5071
7202 32.417
7203 8.10426
7204 9.45497
7205 6.75355
7206 12.1564
7207 16.2085
7208 39.1706
7209 33.7677
7210 10.8057
7211 20.2607
7212 45.9241
7213 24.3128
7214 39.1706
7215 9.45497
7216 27.0142
7217 21.6114
7218 14.8578
7219 32.417
7220 5.40284
7221 17.5592
7222 43.2227
7223 25.6635
7224 13.5071
7225 5.40284
7226 6.75355
7227 33.7677
7228 62.1327
7229 21.6114
7230 21.6114
7231 14.8578
7232 27.0142
7233 24.3128
7234 22.9621
7235 12.1564
7236 33.7677
7237 64.8341
7238 40.5213
7239 17.5592
7240 58.0805
7241 13.5071
7242 12.1564
7243 48.6256
7244 28.3649
7245 21.6114
7246 18.9099
7247 39.1706
7248 13.5071
7249 37.8199
7250 39.1706
7251 9.45497
7252 12.1564
7253 31.0663
7254 16.2085
7255 14.8578
7256 27.0142
7257 54.0284
7258 31.0663
7259 31.0663
7260 9.45497
7261 45.9241
7262 9.45497
7263 14.8578
7264 5.40284
7265 21.6114
7266 25.6635
7267 25.6635
7268 29.7156
7269 17.5592
7270 9.45497
7271 22.9621
7272 10.8057
7273 12.1564
7274 75.6398
7275 12.1564
7276 32.417
7277 36.4692
7278 51.327
7279 16.2085
7280 21.6114
7281 18.9099
7282 40.5213
7283 35.1185
7284 13.5071
7285 9.45497
7286 17.5592
7287 16.2085
7288 14.8578
7289 51.327
7290 31.0663
7291 28.3649
7292 32.417
7293 12.1564
7294 12.1564
7295 24.3128
7296 35.1185
7297 31.0663
7298 6.75355
7299 5.40284
7300 25.6635
7301 5.40284
7302 8.10426
7303 20.2607
7304 13.5071
7305 10.8057
7306 12.1564
7307 37.8199
7308 12.1564
7309 18.9099
7310 17.5592
7311 14.8578
7312 5.40284
7313 6.75355
7314 17.5592
7315 55.3791
7316 24.3128
7317 47.2749
7318 29.7156
7319 32.417
7320 36.4692
7321 22.9621
7322 6.75355
7323 18.9099
7324 17.5592
7325 9.45497
7326 56.7298
7327 22.9621
7328 12.1564
7329 45.9241
7330 33.7677
7331 16.2085
7332 39.1706
7333 49.9763
7334 31.0663
7335 17.5592
7336 40.5213
7337 36.4692
7338 25.6635
7339 13.5071
7340 35.1185
7341 32.417
7342 12.1564
7343 21.6114
7344 18.9099
7345 8.10426
7346 16.2085
7347 28.3649
7348 28.3649
7349 28.3649
7350 33.7677
7351 21.6114
7352 43.2227
7353 2.70142
7354 21.6114
7355 41.872
7356 21.6114
7357 37.8199
7358 17.5592
7359 24.3128
7360 35.1185
7361 20.2607
7362 20.2607
7363 20.2607
7364 36.4692
7365 54.0284
7366 66.1848
7367 49.9763
7368 25.6635
7369 35.1185
7370 37.8199
7371 8.10426
7372 28.3649
7373 41.872
7374 2.70142
7375 32.417
7376 29.7156
7377 54.0284
7378 25.6635
7379 12.1564
7380 22.9621
7381 27.0142
7382 54.0284
7383 32.417
7384 4.05213
7385 13.5071
7386 9.45497
7387 14.8578
7388 24.3128
7389 25.6635
7390 25.6635
7391 52.6777
7392 13.5071
7393 16.2085
7394 9.45497
7395 14.8578
7396 14.8578
7397 22.9621
7398 44.5734
7399 39.1706
7400 18.9099
7401 45.9241
7402 24.3128
7403 72.9383
7404 36.4692
7405 22.9621
7406 13.5071
7407 6.75355
7408 28.3649
7409 20.2607
7410 20.2607
7411 17.5592
7412 9.45497
7413 21.6114
7414 58.0805
7415 66.1848
7416 31.0663
7417 4.05213
7418 33.7677
7419 6.75355
7420 20.2607
7421 14.8578
7422 22.9621
7423 18.9099
7424 35.1185
7425 33.7677
7426 14.8578
7427 40.5213
7428 37.8199
7429 14.8578
7430 24.3128
7431 25.6635
7432 18.9099
7433 33.7677
7434 17.5592
7435 6.75355
7436 21.6114
7437 21.6114
7438 33.7677
7439 63.4834
7440 31.0663
7441 27.0142
7442 29.7156
7443 24.3128
7444 29.7156
7445 13.5071
7446 40.5213
7447 49.9763
7448 49.9763
7449 40.5213
7450 56.7298
7451 62.1327
7452 70.2369
7453 87.7962
7454 39.1706
7455 29.7156
7456 16.2085
7457 22.9621
7458 24.3128
7459 32.417
7460 44.5734
7461 39.1706
7462 31.0663
7463 10.8057
7464 36.4692
7465 17.5592
7466 14.8578
7467 64.8341
7468 32.417
7469 20.2607
7470 29.7156
7471 33.7677
7472 8.10426
7473 10.8057
7474 6.75355
7475 14.8578
7476 4.05213
7477 9.45497
7478 28.3649
7479 22.9621
7480 28.3649
7481 51.327
7482 21.6114
7483 9.45497
7484 41.872
7485 37.8199
7486 31.0663
7487 37.8199
7488 10.8057
7489 37.8199
7490 52.6777
7491 18.9099
7492 21.6114
7493 2.70142
7494 13.5071
7495 51.327
7496 12.1564
7497 8.10426
7498 31.0663
7499 27.0142
7500 24.3128
7501 12.1564
7502 16.2085
7503 60.782
7504 16.2085
7505 12.1564
7506 21.6114
7507 10.8057
7508 40.5213
7509 33.7677
7510 44.5734
7511 22.9621
7512 14.8578
7513 62.1327
7514 70.2369
7515 9.45497
7516 21.6114
7517 32.417
7518 62.1327
7519 18.9099
7520 9.45497
7521 8.10426
7522 28.3649
7523 36.4692
7524 18.9099
7525 14.8578
7526 39.1706
7527 20.2607
7528 28.3649
7529 39.1706
7530 13.5071
7531 24.3128
7532 27.0142
7533 25.6635
7534 5.40284
7535 90.4976
7536 25.6635
7537 66.1848
7538 8.10426
7539 16.2085
7540 28.3649
7541 29.7156
7542 9.45497
7543 13.5071
7544 18.9099
7545 33.7677
7546 43.2227
7547 22.9621
7548 17.5592
7549 18.9099
7550 29.7156
7551 24.3128
7552 35.1185
7553 32.417
7554 18.9099
7555 4.05213
7556 16.2085
7557 22.9621
7558 20.2607
7559 35.1185
7560 6.75355
7561 8.10426
7562 35.1185
7563 14.8578
7564 13.5071
7565 12.1564
7566 29.7156
7567 40.5213
7568 29.7156
7569 31.0663
7570 13.5071
7571 49.9763
7572 24.3128
7573 33.7677
7574 39.1706
7575 32.417
7576 29.7156
7577 37.8199
7578 10.8057
7579 21.6114
7580 10.8057
7581 18.9099
7582 25.6635
7583 9.45497
7584 10.8057
7585 21.6114
7586 24.3128
7587 44.5734
7588 8.10426
7589 20.2607
7590 40.5213
7591 29.7156
7592 24.3128
7593 33.7677
7594 28.3649
7595 37.8199
7596 52.6777
7597 86.4454
7598 40.5213
7599 98.6018
7600 49.9763
7601 8.10426
7602 24.3128
7603 12.1564
7604 8.10426
7605 27.0142
7606 17.5592
7607 20.2607
7608 27.0142
7609 55.3791
7610 43.2227
7611 22.9621
7612 22.9621
7613 13.5071
7614 20.2607
7615 8.10426
7616 28.3649
7617 20.2607
7618 25.6635
7619 13.5071
7620 5.40284
7621 20.2607
7622 33.7677
7623 33.7677
7624 13.5071
7625 9.45497
7626 25.6635
7627 17.5592
7628 21.6114
7629 41.872
7630 21.6114
7631 9.45497
7632 78.3412
7633 20.2607
7634 18.9099
7635 60.782
7636 28.3649
7637 110.758
7638 21.6114
7639 6.75355
7640 31.0663
7641 90.4976
7642 45.9241
7643 12.1564
7644 16.2085
7645 16.2085
7646 21.6114
7647 21.6114
7648 21.6114
7649 27.0142
7650 28.3649
7651 31.0663
7652 33.7677
7653 24.3128
7654 32.417
7655 13.5071
7656 17.5592
7657 21.6114
7658 25.6635
7659 16.2085
7660 17.5592
7661 28.3649
7662 36.4692
7663 21.6114
7664 28.3649
7665 20.2607
7666 8.10426
7667 20.2607
7668 31.0663
7669 49.9763
7670 36.4692
7671 14.8578
7672 6.75355
7673 21.6114
7674 55.3791
7675 27.0142
7676 9.45497
7677 17.5592
7678 24.3128
7679 17.5592
7680 14.8578
7681 24.3128
7682 52.6777
7683 27.0142
7684 25.6635
7685 9.45497
7686 22.9621
7687 18.9099
7688 9.45497
7689 45.9241
7690 82.3933
7691 17.5592
7692 20.2607
7693 29.7156
7694 27.0142
7695 40.5213
7696 90.4976
7697 14.8578
7698 25.6635
7699 37.8199
7700 27.0142
7701 22.9621
7702 45.9241
7703 47.2749
7704 29.7156
7705 45.9241
7706 56.7298
7707 41.872
7708 35.1185
7709 70.2369
7710 58.0805
7711 10.8057
7712 21.6114
7713 17.5592
7714 37.8199
7715 21.6114
7716 41.872
7717 54.0284
7718 10.8057
7719 49.9763
7720 39.1706
7721 22.9621
7722 37.8199
7723 27.0142
7724 21.6114
7725 59.4312
7726 31.0663
7727 40.5213
7728 40.5213
7729 21.6114
7730 18.9099
7731 27.0142
7732 37.8199
7733 32.417
7734 29.7156
7735 20.2607
7736 13.5071
7737 29.7156
7738 18.9099
7739 39.1706
7740 35.1185
7741 17.5592
7742 48.6256
7743 20.2607
7744 16.2085
7745 9.45497
7746 4.05213
7747 49.9763
7748 27.0142
7749 22.9621
7750 33.7677
7751 21.6114
7752 9.45497
7753 22.9621
7754 28.3649
7755 36.4692
7756 37.8199
7757 36.4692
7758 17.5592
7759 31.0663
7760 56.7298
7761 20.2607
7762 27.0142
7763 20.2607
7764 22.9621
7765 20.2607
7766 25.6635
7767 39.1706
7768 54.0284
7769 24.3128
7770 10.8057
7771 24.3128
7772 14.8578
7773 6.75355
7774 22.9621
7775 17.5592
7776 52.6777
7777 16.2085
7778 27.0142
7779 17.5592
7780 22.9621
7781 20.2607
7782 16.2085
7783 21.6114
7784 16.2085
7785 25.6635
7786 20.2607
7787 28.3649
7788 4.05213
7789 14.8578
7790 24.3128
7791 14.8578
7792 32.417
7793 27.0142
7794 39.1706
7795 21.6114
7796 18.9099
7797 14.8578
7798 28.3649
7799 28.3649
7800 51.327
7801 33.7677
7802 18.9099
7803 54.0284
7804 35.1185
7805 21.6114
7806 16.2085
7807 12.1564
7808 12.1564
7809 16.2085
7810 13.5071
7811 24.3128
7812 17.5592
7813 2.70142
7814 9.45497
7815 8.10426
7816 36.4692
7817 33.7677
7818 24.3128
7819 27.0142
7820 18.9099
7821 47.2749
7822 17.5592
7823 32.417
7824 9.45497
7825 16.2085
7826 59.4312
7827 44.5734
7828 5.40284
7829 13.5071
7830 44.5734
7831 33.7677
7832 45.9241
7833 41.872
7834 17.5592
7835 14.8578
7836 25.6635
7837 10.8057
7838 16.2085
7839 9.45497
7840 14.8578
7841 36.4692
7842 22.9621
7843 17.5592
7844 14.8578
7845 33.7677
7846 22.9621
7847 71.5876
7848 20.2607
7849 37.8199
7850 24.3128
7851 8.10426
7852 64.8341
7853 85.0947
7854 58.0805
7855 75.6398
7856 81.0426
7857 35.1185
7858 18.9099
7859 17.5592
7860 21.6114
7861 5.40284
7862 14.8578
7863 14.8578
7864 25.6635
7865 13.5071
7866 6.75355
7867 64.8341
7868 20.2607
7869 8.10426
7870 13.5071
7871 10.8057
7872 17.5592
7873 22.9621
7874 21.6114
7875 32.417
7876 9.45497
7877 35.1185
7878 12.1564
7879 5.40284
7880 49.9763
7881 22.9621
7882 14.8578
7883 12.1564
7884 17.5592
7885 17.5592
7886 20.2607
7887 13.5071
7888 17.5592
7889 37.8199
7890 33.7677
7891 10.8057
7892 37.8199
7893 36.4692
7894 21.6114
7895 27.0142
7896 18.9099
7897 4.05213
7898 16.2085
7899 6.75355
7900 8.10426
7901 41.872
7902 60.782
7903 45.9241
7904 40.5213
7905 10.8057
7906 31.0663
7907 25.6635
7908 36.4692
7909 14.8578
7910 4.05213
7911 24.3128
7912 9.45497
7913 14.8578
7914 35.1185
7915 4.05213
7916 16.2085
7917 49.9763
7918 0
7919 28.3649
7920 35.1185
7921 17.5592
7922 28.3649
7923 16.2085
7924 14.8578
7925 18.9099
7926 24.3128
7927 21.6114
7928 25.6635
7929 60.782
7930 28.3649
7931 17.5592
7932 31.0663
7933 9.45497
7934 12.1564
7935 68.8862
7936 5.40284
7937 28.3649
7938 83.744
7939 25.6635
7940 28.3649
7941 36.4692
7942 12.1564
7943 18.9099
7944 22.9621
7945 40.5213
7946 14.8578
7947 25.6635
7948 33.7677
7949 39.1706
7950 14.8578
7951 22.9621
7952 25.6635
7953 32.417
7954 62.1327
7955 35.1185
7956 28.3649
7957 21.6114
7958 16.2085
7959 13.5071
7960 10.8057
7961 8.10426
7962 13.5071
7963 16.2085
7964 8.10426
7965 22.9621
7966 9.45497
7967 6.75355
7968 20.2607
7969 14.8578
7970 10.8057
7971 16.2085
7972 12.1564
7973 16.2085
7974 27.0142
7975 14.8578
7976 16.2085
7977 18.9099
7978 4.05213
7979 14.8578
7980 8.10426
7981 24.3128
7982 6.75355
7983 29.7156
7984 29.7156
7985 6.75355
7986 32.417
7987 56.7298
7988 20.2607
7989 24.3128
7990 22.9621
7991 8.10426
7992 9.45497
7993 17.5592
7994 22.9621
7995 31.0663
7996 28.3649
7997 39.1706
7998 5.40284
7999 24.3128
8000 21.6114
8001 1.35071
8002 14.8578
8003 40.5213
8004 20.2607
8005 21.6114
8006 14.8578
8007 10.8057
8008 28.3649
8009 13.5071
8010 52.6777
8011 29.7156
8012 24.3128
8013 37.8199
8014 10.8057
8015 14.8578
8016 31.0663
8017 22.9621
8018 31.0663
8019 16.2085
8020 6.75355
8021 17.5592
8022 24.3128
8023 16.2085
8024 44.5734
8025 9.45497
8026 9.45497
8027 2.70142
8028 29.7156
8029 25.6635
8030 20.2607
8031 24.3128
8032 12.1564
8033 20.2607
8034 17.5592
8035 1.35071
8036 17.5592
8037 9.45497
8038 27.0142
8039 16.2085
8040 1.35071
8041 44.5734
8042 10.8057
8043 36.4692
8044 20.2607
8045 13.5071
8046 16.2085
8047 27.0142
8048 44.5734
8049 36.4692
8050 31.0663
8051 36.4692
8052 17.5592
8053 39.1706
8054 13.5071
8055 20.2607
8056 13.5071
8057 20.2607
8058 12.1564
8059 27.0142
8060 20.2607
8061 17.5592
8062 17.5592
8063 21.6114
8064 14.8578
8065 6.75355
8066 6.75355
8067 12.1564
8068 9.45497
8069 18.9099
8070 6.75355
8071 27.0142
8072 32.417
8073 16.2085
8074 17.5592
8075 20.2607
8076 9.45497
8077 24.3128
8078 25.6635
8079 12.1564
8080 10.8057
8081 4.05213
8082 8.10426
8083 76.9905
8084 10.8057
8085 31.0663
8086 9.45497
8087 24.3128
8088 16.2085
8089 14.8578
8090 13.5071
8091 10.8057
8092 25.6635
8093 6.75355
8094 39.1706
8095 85.0947
8096 78.3412
8097 27.0142
8098 8.10426
8099 22.9621
8100 16.2085
8101 17.5592
8102 17.5592
8103 14.8578
8104 9.45497
8105 24.3128
8106 21.6114
8107 1.35071
8108 13.5071
8109 31.0663
8110 18.9099
8111 16.2085
8112 14.8578
8113 36.4692
8114 20.2607
8115 9.45497
8116 21.6114
8117 18.9099
8118 13.5071
8119 22.9621
8120 16.2085
8121 22.9621
8122 43.2227
8123 33.7677
8124 18.9099
8125 12.1564
8126 25.6635
8127 31.0663
8128 12.1564
8129 25.6635
8130 12.1564
8131 9.45497
8132 27.0142
8133 55.3791
8134 48.6256
8135 33.7677
8136 22.9621
8137 2.70142
8138 16.2085
8139 24.3128
8140 81.0426
8141 25.6635
8142 39.1706
8143 37.8199
8144 17.5592
8145 29.7156
8146 21.6114
8147 17.5592
8148 14.8578
8149 25.6635
8150 33.7677
8151 22.9621
8152 24.3128
8153 37.8199
8154 27.0142
8155 22.9621
8156 20.2607
8157 24.3128
8158 20.2607
8159 40.5213
8160 21.6114
8161 25.6635
8162 45.9241
8163 17.5592
8164 45.9241
8165 37.8199
8166 37.8199
8167 41.872
8168 13.5071
8169 40.5213
8170 12.1564
8171 56.7298
8172 17.5592
8173 27.0142
8174 27.0142
8175 14.8578
8176 9.45497
8177 29.7156
8178 6.75355
8179 2.70142
8180 8.10426
8181 25.6635
8182 27.0142
8183 12.1564
8184 21.6114
8185 13.5071
8186 24.3128
8187 13.5071
8188 24.3128
8189 13.5071
8190 22.9621
8191 10.8057
8192 9.45497
8193 9.45497
8194 13.5071
8195 22.9621
8196 54.0284
8197 18.9099
8198 21.6114
8199 8.10426
8200 14.8578
8201 5.40284
8202 17.5592
8203 12.1564
8204 18.9099
8205 8.10426
8206 17.5592
8207 21.6114
8208 64.8341
8209 25.6635
8210 32.417
8211 33.7677
8212 17.5592
8213 22.9621
8214 58.0805
8215 13.5071
8216 17.5592
8217 27.0142
8218 21.6114
8219 33.7677
8220 60.782
8221 32.417
8222 18.9099
8223 31.0663
8224 10.8057
8225 78.3412
8226 28.3649
8227 48.6256
8228 17.5592
8229 20.2607
8230 14.8578
8231 13.5071
8232 56.7298
8233 24.3128
8234 32.417
8235 14.8578
8236 9.45497
8237 25.6635
8238 48.6256
8239 13.5071
8240 20.2607
8241 43.2227
8242 10.8057
8243 18.9099
8244 27.0142
8245 17.5592
8246 16.2085
8247 22.9621
8248 27.0142
8249 31.0663
8250 21.6114
8251 22.9621
8252 10.8057
8253 21.6114
8254 6.75355
8255 13.5071
8256 20.2607
8257 17.5592
8258 21.6114
8259 5.40284
8260 1.35071
8261 17.5592
8262 49.9763
8263 17.5592
8264 4.05213
8265 33.7677
8266 14.8578
8267 31.0663
8268 37.8199
8269 8.10426
8270 12.1564
8271 37.8199
8272 18.9099
8273 35.1185
8274 10.8057
8275 18.9099
8276 12.1564
8277 27.0142
8278 14.8578
8279 14.8578
8280 24.3128
8281 36.4692
8282 45.9241
8283 33.7677
8284 45.9241
8285 12.1564
8286 40.5213
8287 9.45497
8288 48.6256
8289 39.1706
8290 18.9099
8291 25.6635
8292 8.10426
8293 10.8057
8294 2.70142
8295 9.45497
8296 18.9099
8297 16.2085
8298 16.2085
8299 17.5592
8300 24.3128
8301 20.2607
8302 5.40284
8303 21.6114
8304 59.4312
8305 44.5734
8306 21.6114
8307 13.5071
8308 35.1185
8309 20.2607
8310 22.9621
8311 36.4692
8312 29.7156
8313 16.2085
8314 25.6635
8315 31.0663
8316 28.3649
8317 21.6114
8318 20.2607
8319 13.5071
8320 39.1706
8321 12.1564
8322 56.7298
8323 8.10426
8324 22.9621
8325 8.10426
8326 27.0142
8327 21.6114
8328 45.9241
8329 13.5071
8330 2.70142
8331 21.6114
8332 27.0142
8333 17.5592
8334 32.417
8335 12.1564
8336 13.5071
8337 12.1564
8338 13.5071
8339 2.70142
8340 27.0142
8341 39.1706
8342 5.40284
8343 33.7677
8344 9.45497
8345 56.7298
8346 49.9763
8347 45.9241
8348 16.2085
8349 48.6256
8350 12.1564
8351 36.4692
8352 47.2749
8353 32.417
8354 4.05213
8355 14.8578
8356 27.0142
8357 27.0142
8358 29.7156
8359 5.40284
8360 33.7677
8361 58.0805
8362 8.10426
8363 5.40284
8364 16.2085
8365 25.6635
8366 12.1564
8367 13.5071
8368 33.7677
8369 14.8578
8370 10.8057
8371 45.9241
8372 52.6777
8373 56.7298
8374 17.5592
8375 21.6114
8376 28.3649
8377 17.5592
8378 33.7677
8379 22.9621
8380 17.5592
8381 18.9099
8382 25.6635
8383 33.7677
8384 58.0805
8385 41.872
8386 33.7677
8387 12.1564
8388 18.9099
8389 13.5071
8390 37.8199
8391 27.0142
8392 35.1185
8393 20.2607
8394 25.6635
8395 85.0947
8396 79.6919
8397 18.9099
8398 32.417
8399 29.7156
8400 20.2607
8401 27.0142
8402 98.6018
8403 21.6114
8404 37.8199
8405 35.1185
8406 48.6256
8407 16.2085
8408 32.417
8409 33.7677
8410 28.3649
8411 54.0284
8412 37.8199
8413 63.4834
8414 14.8578
8415 24.3128
8416 12.1564
8417 82.3933
8418 17.5592
8419 10.8057
8420 18.9099
8421 33.7677
8422 29.7156
8423 6.75355
8424 12.1564
8425 40.5213
8426 32.417
8427 25.6635
8428 22.9621
8429 37.8199
8430 10.8057
8431 8.10426
8432 17.5592
8433 14.8578
8434 29.7156
8435 44.5734
8436 31.0663
8437 51.327
8438 18.9099
8439 55.3791
8440 54.0284
8441 28.3649
8442 27.0142
8443 31.0663
8444 28.3649
8445 28.3649
8446 21.6114
8447 27.0142
8448 54.0284
8449 20.2607
8450 37.8199
8451 22.9621
8452 16.2085
8453 47.2749
8454 54.0284
8455 12.1564
8456 18.9099
8457 35.1185
8458 20.2607
8459 67.5355
8460 33.7677
8461 47.2749
8462 25.6635
8463 25.6635
8464 70.2369
8465 43.2227
8466 24.3128
8467 48.6256
8468 14.8578
8469 21.6114
8470 27.0142
8471 14.8578
8472 6.75355
8473 29.7156
8474 62.1327
8475 25.6635
8476 41.872
8477 29.7156
8478 20.2607
8479 6.75355
8480 16.2085
8481 22.9621
8482 13.5071
8483 41.872
8484 54.0284
8485 28.3649
8486 33.7677
8487 36.4692
8488 49.9763
8489 47.2749
8490 60.782
8491 71.5876
8492 18.9099
8493 68.8862
8494 21.6114
8495 32.417
8496 9.45497
8497 68.8862
8498 66.1848
8499 18.9099
8500 10.8057
8501 48.6256
8502 47.2749
8503 41.872
8504 64.8341
8505 28.3649
8506 14.8578
8507 28.3649
8508 13.5071
8509 25.6635
8510 5.40284
8511 27.0142
8512 55.3791
8513 28.3649
8514 63.4834
8515 17.5592
8516 54.0284
8517 54.0284
8518 10.8057
8519 98.6018
8520 20.2607
8521 22.9621
8522 28.3649
8523 33.7677
8524 29.7156
8525 27.0142
8526 17.5592
8527 21.6114
8528 9.45497
8529 36.4692
8530 40.5213
8531 36.4692
8532 49.9763
8533 6.75355
8534 27.0142
8535 37.8199
8536 33.7677
8537 52.6777
8538 9.45497
8539 48.6256
8540 44.5734
8541 16.2085
8542 39.1706
8543 22.9621
8544 17.5592
8545 40.5213
8546 86.4454
8547 10.8057
8548 32.417
8549 36.4692
8550 35.1185
8551 9.45497
8552 6.75355
8553 36.4692
8554 59.4312
8555 16.2085
8556 55.3791
8557 29.7156
8558 24.3128
8559 16.2085
8560 52.6777
8561 27.0142
8562 28.3649
8563 10.8057
8564 41.872
8565 21.6114
8566 51.327
8567 58.0805
8568 32.417
8569 8.10426
8570 70.2369
8571 44.5734
8572 12.1564
8573 32.417
8574 27.0142
8575 33.7677
8576 56.7298
8577 12.1564
8578 25.6635
8579 35.1185
8580 41.872
8581 49.9763
8582 10.8057
8583 48.6256
8584 21.6114
8585 62.1327
8586 74.2891
8587 28.3649
8588 31.0663
8589 32.417
8590 9.45497
8591 22.9621
8592 13.5071
8593 18.9099
8594 33.7677
8595 27.0142
8596 45.9241
8597 41.872
8598 6.75355
8599 10.8057
8600 40.5213
8601 43.2227
8602 33.7677
8603 83.744
8604 31.0663
8605 10.8057
8606 20.2607
8607 31.0663
8608 25.6635
8609 5.40284
8610 41.872
8611 25.6635
8612 39.1706
8613 17.5592
8614 13.5071
8615 18.9099
8616 24.3128
8617 29.7156
8618 89.1469
8619 1.35071
8620 29.7156
8621 43.2227
8622 43.2227
8623 24.3128
8624 32.417
8625 47.2749
8626 12.1564
8627 20.2607
8628 8.10426
8629 32.417
8630 52.6777
8631 2.70142
8632 21.6114
8633 14.8578
8634 32.417
8635 32.417
8636 32.417
8637 27.0142
8638 39.1706
8639 29.7156
8640 58.0805
8641 12.1564
8642 14.8578
8643 33.7677
8644 10.8057
8645 32.417
8646 47.2749
8647 28.3649
8648 32.417
8649 22.9621
8650 52.6777
8651 68.8862
8652 25.6635
8653 29.7156
8654 27.0142
8655 13.5071
8656 55.3791
8657 67.5355
8658 47.2749
8659 24.3128
8660 39.1706
8661 39.1706
8662 45.9241
8663 20.2607
8664 20.2607
8665 32.417
8666 17.5592
8667 17.5592
8668 10.8057
8669 24.3128
8670 31.0663
8671 39.1706
8672 24.3128
8673 31.0663
8674 40.5213
8675 24.3128
8676 89.1469
8677 29.7156
8678 8.10426
8679 27.0142
8680 14.8578
8681 22.9621
8682 24.3128
8683 62.1327
8684 33.7677
8685 31.0663
8686 22.9621
8687 13.5071
8688 27.0142
8689 22.9621
8690 33.7677
8691 22.9621
8692 12.1564
8693 83.744
8694 32.417
8695 20.2607
8696 17.5592
8697 10.8057
8698 51.327
8699 68.8862
8700 24.3128
8701 13.5071
8702 64.8341
8703 32.417
8704 47.2749
8705 32.417
8706 35.1185
8707 58.0805
8708 82.3933
8709 41.872
8710 33.7677
8711 8.10426
8712 16.2085
8713 35.1185
8714 48.6256
8715 44.5734
8716 21.6114
8717 9.45497
8718 31.0663
8719 63.4834
8720 25.6635
8721 32.417
8722 22.9621
8723 44.5734
8724 17.5592
8725 13.5071
8726 17.5592
8727 22.9621
8728 36.4692
8729 28.3649
8730 66.1848
8731 29.7156
8732 14.8578
8733 48.6256
8734 45.9241
8735 43.2227
8736 54.0284
8737 40.5213
8738 9.45497
8739 27.0142
8740 41.872
8741 14.8578
8742 52.6777
8743 25.6635
8744 8.10426
8745 8.10426
8746 18.9099
8747 22.9621
8748 6.75355
8749 32.417
8750 24.3128
8751 18.9099
8752 9.45497
8753 55.3791
8754 22.9621
8755 14.8578
8756 28.3649
8757 17.5592
8758 24.3128
8759 45.9241
8760 32.417
8761 40.5213
8762 21.6114
8763 24.3128
8764 9.45497
8765 31.0663
8766 8.10426
8767 17.5592
8768 81.0426
8769 25.6635
8770 14.8578
8771 25.6635
8772 29.7156
8773 47.2749
8774 44.5734
8775 86.4454
8776 41.872
8777 52.6777
8778 32.417
8779 25.6635
8780 98.6018
8781 6.75355
8782 17.5592
8783 32.417
8784 29.7156
8785 55.3791
8786 43.2227
8787 12.1564
8788 14.8578
8789 18.9099
8790 20.2607
8791 71.5876
8792 47.2749
8793 59.4312
8794 6.75355
8795 35.1185
8796 29.7156
8797 35.1185
8798 67.5355
8799 76.9905
8800 49.9763
8801 83.744
8802 70.2369
8803 25.6635
8804 40.5213
8805 31.0663
8806 36.4692
8807 68.8862
8808 25.6635
8809 18.9099
8810 21.6114
8811 5.40284
8812 45.9241
8813 55.3791
8814 22.9621
8815 29.7156
8816 27.0142
8817 21.6114
8818 36.4692
8819 14.8578
8820 29.7156
8821 9.45497
8822 37.8199
8823 10.8057
8824 37.8199
8825 62.1327
8826 70.2369
8827 33.7677
8828 16.2085
8829 16.2085
8830 5.40284
8831 9.45497
8832 20.2607
8833 37.8199
8834 24.3128
8835 9.45497
8836 13.5071
8837 18.9099
8838 18.9099
8839 14.8578
8840 31.0663
8841 56.7298
8842 36.4692
8843 47.2749
8844 12.1564
8845 18.9099
8846 14.8578
8847 39.1706
8848 14.8578
8849 36.4692
8850 16.2085
8851 22.9621
8852 4.05213
8853 16.2085
8854 40.5213
8855 22.9621
8856 24.3128
8857 14.8578
8858 13.5071
8859 6.75355
8860 17.5592
8861 56.7298
8862 22.9621
8863 21.6114
8864 10.8057
8865 5.40284
8866 17.5592
8867 56.7298
8868 43.2227
8869 2.70142
8870 21.6114
8871 24.3128
8872 10.8057
8873 14.8578
8874 32.417
8875 27.0142
8876 32.417
8877 12.1564
8878 5.40284
8879 31.0663
8880 63.4834
8881 25.6635
8882 28.3649
8883 1.35071
8884 29.7156
8885 67.5355
8886 10.8057
8887 16.2085
8888 13.5071
8889 58.0805
8890 22.9621
8891 25.6635
8892 5.40284
8893 9.45497
8894 22.9621
8895 41.872
8896 21.6114
8897 31.0663
8898 6.75355
8899 5.40284
8900 33.7677
8901 45.9241
8902 12.1564
8903 52.6777
8904 12.1564
8905 28.3649
8906 31.0663
8907 17.5592
8908 20.2607
8909 35.1185
8910 29.7156
8911 12.1564
8912 28.3649
8913 10.8057
8914 18.9099
8915 14.8578
8916 36.4692
8917 44.5734
8918 9.45497
8919 32.417
8920 12.1564
8921 21.6114
8922 14.8578
8923 45.9241
8924 12.1564
8925 8.10426
8926 16.2085
8927 28.3649
8928 13.5071
8929 16.2085
8930 22.9621
8931 1.35071
8932 12.1564
8933 27.0142
8934 4.05213
8935 14.8578
8936 40.5213
8937 6.75355
8938 18.9099
8939 21.6114
8940 22.9621
8941 13.5071
8942 10.8057
8943 13.5071
8944 14.8578
8945 6.75355
8946 24.3128
8947 10.8057
8948 20.2607
8949 13.5071
8950 31.0663
8951 27.0142
8952 24.3128
8953 25.6635
8954 49.9763
8955 43.2227
8956 25.6635
8957 18.9099
8958 9.45497
8959 29.7156
8960 29.7156
8961 25.6635
8962 22.9621
8963 9.45497
8964 0
8965 10.8057
8966 27.0142
8967 22.9621
8968 29.7156
8969 14.8578
8970 9.45497
8971 17.5592
8972 40.5213
8973 24.3128
8974 12.1564
8975 4.05213
8976 29.7156
8977 16.2085
8978 6.75355
8979 35.1185
8980 2.70142
8981 28.3649
8982 22.9621
8983 39.1706
8984 9.45497
8985 4.05213
8986 33.7677
8987 13.5071
8988 17.5592
8989 21.6114
8990 9.45497
8991 4.05213
8992 12.1564
8993 17.5592
8994 12.1564
8995 8.10426
8996 14.8578
8997 13.5071
8998 2.70142
8999 12.1564
9000 6.75355
9001 25.6635
9002 27.0142
9003 22.9621
9004 20.2607
9005 8.10426
9006 29.7156
9007 8.10426
9008 24.3128
9009 24.3128
9010 9.45497
9011 4.05213
9012 12.1564
9013 33.7677
9014 6.75355
9015 32.417
9016 39.1706
9017 4.05213
9018 16.2085
9019 21.6114
9020 14.8578
9021 20.2607
9022 21.6114
9023 21.6114
9024 20.2607
9025 5.40284
9026 25.6635
9027 22.9621
9028 36.4692
9029 17.5592
9030 14.8578
9031 18.9099
9032 31.0663
9033 25.6635
9034 14.8578
9035 14.8578
9036 12.1564
9037 12.1564
9038 35.1185
9039 36.4692
9040 17.5592
9041 28.3649
9042 35.1185
9043 45.9241
9044 24.3128
9045 14.8578
9046 18.9099
9047 25.6635
9048 22.9621
9049 13.5071
9050 27.0142
9051 14.8578
9052 25.6635
9053 18.9099
9054 56.7298
9055 13.5071
9056 1.35071
9057 28.3649
9058 35.1185
9059 16.2085
9060 9.45497
9061 24.3128
9062 12.1564
9063 9.45497
9064 8.10426
9065 9.45497
9066 4.05213
9067 14.8578
9068 25.6635
9069 17.5592
9070 5.40284
9071 16.2085
9072 41.872
9073 12.1564
9074 33.7677
9075 27.0142
9076 12.1564
9077 28.3649
9078 10.8057
9079 29.7156
9080 18.9099
9081 21.6114
9082 12.1564
9083 18.9099
9084 14.8578
9085 20.2607
9086 58.0805
9087 31.0663
9088 20.2607
9089 22.9621
9090 12.1564
9091 25.6635
9092 41.872
9093 28.3649
9094 12.1564
9095 6.75355
9096 27.0142
9097 36.4692
9098 17.5592
9099 43.2227
9100 25.6635
9101 55.3791
9102 20.2607
9103 13.5071
9104 41.872
9105 47.2749
9106 29.7156
9107 12.1564
9108 39.1706
9109 14.8578
9110 18.9099
9111 10.8057
9112 29.7156
9113 72.9383
9114 17.5592
9115 18.9099
9116 40.5213
9117 10.8057
9118 16.2085
9119 29.7156
9120 35.1185
9121 41.872
9122 60.782
9123 28.3649
9124 17.5592
9125 12.1564
9126 43.2227
9127 68.8862
9128 52.6777
9129 32.417
9130 36.4692
9131 29.7156
9132 16.2085
9133 16.2085
9134 74.2891
9135 44.5734
9136 33.7677
9137 25.6635
9138 32.417
9139 14.8578
9140 35.1185
9141 16.2085
9142 10.8057
9143 51.327
9144 10.8057
9145 21.6114
9146 12.1564
9147 9.45497
9148 28.3649
9149 12.1564
9150 20.2607
9151 37.8199
9152 47.2749
9153 32.417
9154 13.5071
9155 8.10426
9156 24.3128
9157 55.3791
9158 27.0142
9159 27.0142
9160 10.8057
9161 13.5071
9162 40.5213
9163 24.3128
9164 13.5071
9165 29.7156
9166 18.9099
9167 51.327
9168 47.2749
9169 2.70142
9170 13.5071
9171 25.6635
9172 33.7677
9173 2.70142
9174 20.2607
9175 24.3128
9176 35.1185
9177 16.2085
9178 4.05213
9179 12.1564
9180 48.6256
9181 5.40284
9182 12.1564
9183 41.872
9184 39.1706
9185 45.9241
9186 4.05213
9187 32.417
9188 43.2227
9189 13.5071
9190 33.7677
9191 20.2607
9192 29.7156
9193 47.2749
9194 12.1564
9195 20.2607
9196 25.6635
9197 35.1185
9198 29.7156
9199 24.3128
9200 41.872
9201 10.8057
9202 21.6114
9203 22.9621
9204 29.7156
9205 25.6635
9206 8.10426
9207 17.5592
9208 25.6635
9209 39.1706
9210 41.872
9211 35.1185
9212 25.6635
9213 22.9621
9214 33.7677
9215 10.8057
9216 35.1185
9217 20.2607
9218 9.45497
9219 31.0663
9220 28.3649
9221 25.6635
9222 10.8057
9223 25.6635
9224 14.8578
9225 9.45497
9226 13.5071
9227 28.3649
9228 43.2227
9229 13.5071
9230 8.10426
9231 20.2607
9232 31.0663
9233 37.8199
9234 22.9621
9235 9.45497
9236 16.2085
9237 4.05213
9238 37.8199
9239 20.2607
9240 37.8199
9241 43.2227
9242 32.417
9243 35.1185
9244 20.2607
9245 13.5071
9246 6.75355
9247 12.1564
9248 12.1564
9249 10.8057
9250 20.2607
9251 27.0142
9252 29.7156
9253 39.1706
9254 28.3649
9255 1.35071
9256 16.2085
9257 25.6635
9258 13.5071
9259 22.9621
9260 29.7156
9261 24.3128
9262 32.417
9263 29.7156
9264 60.782
9265 21.6114
9266 32.417
9267 8.10426
9268 9.45497
9269 18.9099
9270 43.2227
9271 13.5071
9272 21.6114
9273 22.9621
9274 40.5213
9275 39.1706
9276 36.4692
9277 24.3128
9278 17.5592
9279 12.1564
9280 12.1564
9281 20.2607
9282 12.1564
9283 9.45497
9284 18.9099
9285 2.70142
9286 21.6114
9287 52.6777
9288 9.45497
9289 20.2607
9290 22.9621
9291 13.5071
9292 37.8199
9293 16.2085
9294 9.45497
9295 14.8578
9296 27.0142
9297 22.9621
9298 21.6114
9299 14.8578
9300 33.7677
9301 4.05213
9302 31.0663
9303 16.2085
9304 43.2227
9305 27.0142
9306 22.9621
9307 29.7156
9308 14.8578
9309 35.1185
9310 10.8057
9311 22.9621
9312 28.3649
9313 17.5592
9314 6.75355
9315 5.40284
9316 27.0142
9317 21.6114
9318 12.1564
9319 17.5592
9320 12.1564
9321 14.8578
9322 4.05213
9323 12.1564
9324 63.4834
9325 39.1706
9326 9.45497
9327 27.0142
9328 36.4692
9329 8.10426
9330 24.3128
9331 20.2607
9332 27.0142
9333 45.9241
9334 6.75355
9335 12.1564
9336 20.2607
9337 18.9099
9338 13.5071
9339 25.6635
9340 12.1564
9341 45.9241
9342 17.5592
9343 31.0663
9344 17.5592
9345 24.3128
9346 20.2607
9347 52.6777
9348 35.1185
9349 29.7156
9350 17.5592
9351 44.5734
9352 33.7677
9353 36.4692
9354 27.0142
9355 10.8057
9356 9.45497
9357 14.8578
9358 13.5071
9359 10.8057
9360 14.8578
9361 18.9099
9362 6.75355
9363 27.0142
9364 43.2227
9365 28.3649
9366 13.5071
9367 18.9099
9368 24.3128
9369 24.3128
9370 52.6777
9371 8.10426
9372 4.05213
9373 32.417
9374 31.0663
9375 12.1564
9376 16.2085
9377 9.45497
9378 21.6114
9379 79.6919
9380 25.6635
9381 25.6635
9382 28.3649
9383 21.6114
9384 9.45497
9385 13.5071
9386 24.3128
9387 13.5071
9388 10.8057
9389 12.1564
9390 18.9099
9391 25.6635
9392 12.1564
9393 16.2085
9394 40.5213
9395 12.1564
9396 13.5071
9397 4.05213
9398 27.0142
9399 40.5213
9400 21.6114
9401 9.45497
9402 17.5592
9403 17.5592
9404 14.8578
9405 13.5071
9406 35.1185
9407 18.9099
9408 4.05213
9409 17.5592
9410 9.45497
9411 20.2607
9412 8.10426
9413 14.8578
9414 12.1564
9415 10.8057
9416 21.6114
9417 36.4692
9418 20.2607
9419 40.5213
9420 48.6256
9421 32.417
9422 21.6114
9423 18.9099
9424 66.1848
9425 39.1706
9426 44.5734
9427 20.2607
9428 27.0142
9429 47.2749
9430 31.0663
9431 12.1564
9432 40.5213
9433 22.9621
9434 36.4692
9435 10.8057
9436 41.872
9437 12.1564
9438 2.70142
9439 52.6777
9440 32.417
9441 12.1564
9442 20.2607
9443 27.0142
9444 6.75355
9445 28.3649
9446 27.0142
9447 24.3128
9448 25.6635
9449 71.5876
9450 14.8578
9451 29.7156
9452 44.5734
9453 33.7677
9454 13.5071
9455 22.9621
9456 40.5213
9457 21.6114
9458 5.40284
9459 9.45497
9460 49.9763
9461 16.2085
9462 20.2607
9463 31.0663
9464 5.40284
9465 24.3128
9466 40.5213
9467 14.8578
9468 28.3649
9469 39.1706
9470 17.5592
9471 24.3128
9472 10.8057
9473 62.1327
9474 13.5071
9475 33.7677
9476 36.4692
9477 28.3649
9478 16.2085
9479 40.5213
9480 20.2607
9481 52.6777
9482 24.3128
9483 51.327
9484 10.8057
9485 44.5734
9486 17.5592
9487 16.2085
9488 2.70142
9489 8.10426
9490 29.7156
9491 49.9763
9492 6.75355
9493 18.9099
9494 21.6114
9495 6.75355
9496 20.2607
9497 24.3128
9498 13.5071
9499 28.3649
9500 20.2607
9501 20.2607
9502 14.8578
9503 18.9099
9504 6.75355
9505 10.8057
9506 14.8578
9507 37.8199
9508 28.3649
9509 40.5213
9510 14.8578
9511 25.6635
9512 13.5071
9513 12.1564
9514 8.10426
9515 17.5592
9516 36.4692
9517 16.2085
9518 10.8057
9519 25.6635
9520 2.70142
9521 25.6635
9522 66.1848
9523 29.7156
9524 49.9763
9525 5.40284
9526 22.9621
9527 49.9763
9528 27.0142
9529 27.0142
9530 12.1564
9531 1.35071
9532 14.8578
9533 54.0284
9534 9.45497
9535 29.7156
9536 25.6635
9537 33.7677
9538 22.9621
9539 24.3128
9540 2.70142
9541 29.7156
9542 51.327
9543 9.45497
9544 14.8578
9545 43.2227
9546 22.9621
9547 32.417
9548 17.5592
9549 29.7156
9550 64.8341
9551 32.417
9552 95.9004
9553 14.8578
9554 24.3128
9555 22.9621
9556 41.872
9557 18.9099
9558 74.2891
9559 44.5734
9560 13.5071
9561 29.7156
9562 21.6114
9563 14.8578
9564 5.40284
9565 31.0663
9566 18.9099
9567 32.417
9568 14.8578
9569 58.0805
9570 31.0663
9571 44.5734
9572 24.3128
9573 14.8578
9574 22.9621
9575 21.6114
9576 35.1185
9577 36.4692
9578 31.0663
9579 39.1706
9580 10.8057
9581 10.8057
9582 20.2607
9583 12.1564
9584 22.9621
9585 6.75355
9586 25.6635
9587 21.6114
9588 40.5213
9589 22.9621
9590 25.6635
9591 24.3128
9592 25.6635
9593 31.0663
9594 10.8057
9595 62.1327
9596 32.417
9597 6.75355
9598 22.9621
9599 40.5213
9600 6.75355
9601 6.75355
9602 9.45497
9603 29.7156
9604 10.8057
9605 28.3649
9606 17.5592
9607 10.8057
9608 24.3128
9609 27.0142
9610 16.2085
9611 40.5213
9612 36.4692
9613 47.2749
9614 9.45497
9615 17.5592
9616 37.8199
9617 81.0426
9618 16.2085
9619 24.3128
9620 24.3128
9621 17.5592
9622 39.1706
9623 29.7156
9624 49.9763
9625 62.1327
9626 48.6256
9627 25.6635
9628 44.5734
9629 49.9763
9630 40.5213
9631 35.1185
9632 25.6635
9633 49.9763
9634 20.2607
9635 35.1185
9636 29.7156
9637 14.8578
9638 37.8199
9639 16.2085
9640 22.9621
9641 12.1564
9642 45.9241
9643 52.6777
9644 48.6256
9645 35.1185
9646 37.8199
9647 27.0142
9648 24.3128
9649 36.4692
9650 29.7156
9651 27.0142
9652 63.4834
9653 27.0142
9654 6.75355
9655 35.1185
9656 16.2085
9657 6.75355
9658 24.3128
9659 28.3649
9660 36.4692
9661 10.8057
9662 37.8199
9663 43.2227
9664 24.3128
9665 39.1706
9666 20.2607
9667 14.8578
9668 29.7156
9669 71.5876
9670 27.0142
9671 29.7156
9672 32.417
9673 28.3649
9674 43.2227
9675 20.2607
9676 39.1706
9677 22.9621
9678 44.5734
9679 58.0805
9680 24.3128
9681 14.8578
9682 40.5213
9683 31.0663
9684 48.6256
9685 86.4454
9686 37.8199
9687 32.417
9688 29.7156
9689 58.0805
9690 39.1706
9691 17.5592
9692 56.7298
9693 18.9099
9694 16.2085
9695 62.1327
9696 37.8199
9697 71.5876
9698 55.3791
9699 22.9621
9700 40.5213
9701 41.872
9702 56.7298
9703 35.1185
9704 17.5592
9705 20.2607
9706 8.10426
9707 28.3649
9708 16.2085
9709 47.2749
9710 29.7156
9711 18.9099
9712 18.9099
9713 35.1185
9714 24.3128
9715 14.8578
9716 33.7677
9717 8.10426
9718 33.7677
9719 27.0142
9720 33.7677
9721 27.0142
9722 13.5071
9723 16.2085
9724 18.9099
9725 48.6256
9726 25.6635
9727 12.1564
9728 8.10426
9729 31.0663
9730 43.2227
9731 22.9621
9732 37.8199
9733 49.9763
9734 48.6256
9735 25.6635
9736 21.6114
9737 24.3128
9738 24.3128
9739 63.4834
9740 36.4692
9741 31.0663
9742 10.8057
9743 20.2607
9744 33.7677
9745 44.5734
9746 63.4834
9747 8.10426
9748 33.7677
9749 21.6114
9750 41.872
9751 63.4834
9752 39.1706
9753 14.8578
9754 17.5592
9755 54.0284
9756 86.4454
9757 22.9621
9758 37.8199
9759 25.6635
9760 21.6114
9761 5.40284
9762 29.7156
9763 20.2607
9764 12.1564
9765 27.0142
9766 51.327
9767 40.5213
9768 28.3649
9769 14.8578
9770 58.0805
9771 2.70142
9772 8.10426
9773 9.45497
9774 2.70142
9775 14.8578
9776 60.782
9777 9.45497
9778 21.6114
9779 17.5592
9780 9.45497
9781 12.1564
9782 10.8057
9783 2.70142
9784 16.2085
9785 2.70142
9786 24.3128
9787 37.8199
9788 62.1327
9789 27.0142
9790 21.6114
9791 27.0142
9792 58.0805
9793 22.9621
9794 20.2607
9795 18.9099
9796 28.3649
9797 12.1564
9798 59.4312
9799 13.5071
9800 13.5071
9801 25.6635
9802 45.9241
9803 16.2085
9804 21.6114
9805 10.8057
9806 35.1185
9807 21.6114
9808 32.417
9809 43.2227
9810 18.9099
9811 25.6635
9812 22.9621
9813 5.40284
9814 31.0663
9815 81.0426
9816 12.1564
9817 95.9004
9818 24.3128
9819 22.9621
9820 17.5592
9821 32.417
9822 139.123
9823 45.9241
9824 10.8057
9825 13.5071
9826 45.9241
9827 24.3128
9828 12.1564
9829 12.1564
9830 48.6256
9831 13.5071
9832 62.1327
9833 22.9621
9834 6.75355
9835 21.6114
9836 18.9099
9837 48.6256
9838 10.8057
9839 14.8578
9840 24.3128
9841 56.7298
9842 21.6114
9843 62.1327
9844 25.6635
9845 6.75355
9846 12.1564
9847 54.0284
9848 14.8578
9849 12.1564
9850 62.1327
9851 31.0663
9852 14.8578
9853 78.3412
9854 18.9099
9855 10.8057
9856 64.8341
9857 17.5592
9858 4.05213
9859 24.3128
9860 18.9099
9861 18.9099
9862 6.75355
9863 37.8199
9864 39.1706
9865 51.327
9866 21.6114
9867 12.1564
9868 40.5213
9869 18.9099
9870 29.7156
9871 21.6114
9872 17.5592
9873 49.9763
9874 40.5213
9875 14.8578
9876 20.2607
9877 49.9763
9878 21.6114
9879 35.1185
9880 58.0805
9881 20.2607
9882 27.0142
9883 51.327
9884 9.45497
9885 31.0663
9886 52.6777
9887 76.9905
9888 37.8199
9889 52.6777
9890 62.1327
9891 27.0142
9892 35.1185
9893 67.5355
9894 37.8199
9895 27.0142
9896 25.6635
9897 49.9763
9898 37.8199
9899 36.4692
9900 75.6398
9901 31.0663
9902 14.8578
9903 27.0142
9904 21.6114
9905 58.0805
9906 28.3649
9907 25.6635
9908 58.0805
9909 45.9241
9910 45.9241
9911 28.3649
9912 72.9383
9913 45.9241
9914 9.45497
9915 27.0142
9916 68.8862
9917 33.7677
9918 5.40284
9919 22.9621
9920 36.4692
9921 18.9099
9922 56.7298
9923 28.3649
9924 20.2607
9925 85.0947
9926 41.872
9927 17.5592
9928 29.7156
9929 41.872
9930 29.7156
9931 18.9099
9932 14.8578
9933 16.2085
9934 29.7156
9935 45.9241
9936 33.7677
9937 16.2085
9938 8.10426
9939 12.1564
9940 36.4692
9941 47.2749
9942 16.2085
9943 24.3128
9944 35.1185
9945 9.45497
9946 17.5592
9947 27.0142
9948 40.5213
9949 54.0284
9950 59.4312
9951 4.05213
9952 2.70142
9953 58.0805
9954 41.872
9955 32.417
9956 20.2607
9957 25.6635
9958 72.9383
9959 33.7677
9960 25.6635
9961 37.8199
9962 76.9905
9963 18.9099
9964 20.2607
9965 35.1185
9966 63.4834
9967 52.6777
9968 37.8199
9969 27.0142
9970 20.2607
9971 60.782
9972 16.2085
9973 32.417
9974 40.5213
9975 18.9099
9976 25.6635
9977 24.3128
9978 14.8578
9979 32.417
9980 22.9621
9981 66.1848
9982 13.5071
9983 20.2607
9984 33.7677
9985 52.6777
9986 29.7156
9987 24.3128
9988 21.6114
9989 9.45497
9990 27.0142
9991 41.872
9992 28.3649
9993 16.2085
9994 36.4692
9995 17.5592
9996 24.3128
9997 20.2607
9998 44.5734
9999 2.70142
10000 22.9621
10001 9.45497
10002 10.8057
10003 22.9621
10004 78.3412
10005 10.8057
10006 27.0142
10007 24.3128
10008 21.6114
10009 22.9621
10010 25.6635
10011 16.2085
10012 51.327
10013 18.9099
10014 79.6919
10015 43.2227
10016 14.8578
10017 13.5071
10018 68.8862
10019 21.6114
10020 68.8862
10021 49.9763
10022 13.5071
10023 29.7156
10024 25.6635
10025 29.7156
10026 21.6114
10027 25.6635
10028 62.1327
10029 54.0284
10030 33.7677
10031 63.4834
10032 31.0663
10033 37.8199
10034 45.9241
10035 14.8578
10036 35.1185
10037 40.5213
10038 60.782
10039 66.1848
10040 33.7677
10041 25.6635
10042 12.1564
10043 25.6635
10044 10.8057
10045 66.1848
10046 29.7156
10047 18.9099
10048 47.2749
10049 47.2749
10050 6.75355
10051 32.417
10052 13.5071
10053 25.6635
10054 6.75355
10055 32.417
10056 2.70142
10057 9.45497
10058 13.5071
10059 13.5071
10060 16.2085
10061 33.7677
10062 9.45497
10063 9.45497
10064 27.0142
10065 48.6256
10066 70.2369
10067 47.2749
10068 16.2085
10069 37.8199
10070 47.2749
10071 44.5734
10072 29.7156
10073 21.6114
10074 36.4692
10075 54.0284
10076 28.3649
10077 10.8057
10078 45.9241
10079 25.6635
10080 20.2607
10081 25.6635
10082 24.3128
10083 44.5734
10084 45.9241
10085 10.8057
10086 8.10426
10087 25.6635
10088 10.8057
10089 20.2607
10090 60.782
10091 5.40284
10092 24.3128
10093 59.4312
10094 13.5071
10095 16.2085
10096 22.9621
10097 33.7677
10098 17.5592
10099 28.3649
10100 35.1185
10101 24.3128
10102 41.872
10103 74.2891
10104 51.327
10105 32.417
10106 14.8578
10107 10.8057
10108 27.0142
10109 32.417
10110 39.1706
10111 27.0142
10112 41.872
10113 43.2227
10114 37.8199
10115 10.8057
10116 12.1564
10117 35.1185
10118 22.9621
10119 39.1706
10120 21.6114
10121 39.1706
10122 13.5071
10123 36.4692
10124 58.0805
10125 4.05213
10126 21.6114
10127 5.40284
10128 41.872
10129 71.5876
10130 54.0284
10131 25.6635
10132 36.4692
10133 13.5071
10134 48.6256
10135 58.0805
10136 24.3128
10137 13.5071
10138 29.7156
10139 22.9621
10140 32.417
10141 29.7156
10142 55.3791
10143 12.1564
10144 24.3128
10145 10.8057
10146 10.8057
10147 24.3128
10148 36.4692
10149 44.5734
10150 32.417
10151 12.1564
10152 13.5071
10153 13.5071
10154 13.5071
10155 37.8199
10156 31.0663
10157 44.5734
10158 43.2227
10159 8.10426
10160 22.9621
10161 43.2227
10162 49.9763
10163 48.6256
10164 13.5071
10165 45.9241
10166 5.40284
10167 35.1185
10168 58.0805
10169 22.9621
10170 20.2607
10171 5.40284
10172 36.4692
10173 62.1327
10174 52.6777
10175 37.8199
10176 1.35071
10177 54.0284
10178 32.417
10179 25.6635
10180 47.2749
10181 14.8578
10182 14.8578
10183 13.5071
10184 10.8057
10185 33.7677
10186 40.5213
10187 27.0142
10188 31.0663
10189 43.2227
10190 33.7677
10191 44.5734
10192 24.3128
10193 25.6635
10194 45.9241
10195 31.0663
10196 9.45497
10197 16.2085
10198 27.0142
10199 25.6635
10200 13.5071
10201 24.3128
10202 60.782
10203 45.9241
10204 35.1185
10205 20.2607
10206 32.417
10207 59.4312
10208 21.6114
10209 17.5592
10210 49.9763
10211 28.3649
10212 25.6635
10213 13.5071
10214 63.4834
10215 17.5592
10216 24.3128
10217 36.4692
10218 20.2607
10219 21.6114
10220 18.9099
10221 27.0142
10222 28.3649
10223 47.2749
10224 28.3649
10225 39.1706
10226 16.2085
10227 17.5592
10228 70.2369
10229 33.7677
10230 25.6635
10231 20.2607
10232 14.8578
10233 25.6635
10234 27.0142
10235 16.2085
10236 36.4692
10237 32.417
10238 55.3791
10239 59.4312
10240 35.1185
10241 8.10426
10242 6.75355
10243 35.1185
10244 40.5213
10245 8.10426
10246 39.1706
10247 14.8578
10248 44.5734
10249 59.4312
10250 40.5213
10251 25.6635
10252 28.3649
10253 39.1706
10254 28.3649
10255 55.3791
10256 43.2227
10257 5.40284
10258 10.8057
10259 22.9621
10260 13.5071
10261 44.5734
10262 29.7156
10263 37.8199
10264 22.9621
10265 16.2085
10266 31.0663
10267 9.45497
10268 29.7156
10269 13.5071
10270 9.45497
10271 47.2749
10272 13.5071
10273 17.5592
10274 28.3649
10275 39.1706
10276 41.872
10277 49.9763
10278 22.9621
10279 31.0663
10280 20.2607
10281 31.0663
10282 68.8862
10283 31.0663
10284 8.10426
10285 9.45497
10286 35.1185
10287 27.0142
10288 25.6635
10289 33.7677
10290 55.3791
10291 22.9621
10292 37.8199
10293 39.1706
10294 10.8057
10295 55.3791
10296 35.1185
10297 39.1706
10298 22.9621
10299 37.8199
10300 36.4692
10301 16.2085
10302 13.5071
10303 28.3649
10304 62.1327
10305 49.9763
10306 25.6635
10307 51.327
10308 28.3649
10309 37.8199
10310 18.9099
10311 40.5213
10312 13.5071
10313 13.5071
10314 13.5071
10315 45.9241
10316 32.417
10317 12.1564
10318 32.417
10319 16.2085
10320 14.8578
10321 78.3412
10322 20.2607
10323 6.75355
10324 18.9099
10325 14.8578
10326 21.6114
10327 5.40284
10328 59.4312
10329 31.0663
10330 47.2749
10331 32.417
10332 18.9099
10333 22.9621
10334 9.45497
10335 27.0142
10336 28.3649
10337 35.1185
10338 10.8057
10339 29.7156
10340 48.6256
10341 18.9099
10342 41.872
10343 25.6635
10344 29.7156
10345 4.05213
10346 25.6635
10347 20.2607
10348 18.9099
10349 14.8578
10350 8.10426
10351 17.5592
10352 27.0142
10353 32.417
10354 47.2749
10355 44.5734
10356 14.8578
10357 39.1706
10358 18.9099
10359 14.8578
10360 45.9241
10361 36.4692
10362 25.6635
10363 55.3791
10364 17.5592
10365 31.0663
10366 70.2369
10367 32.417
10368 17.5592
10369 9.45497
10370 39.1706
10371 28.3649
10372 14.8578
10373 25.6635
10374 48.6256
10375 22.9621
10376 47.2749
10377 25.6635
10378 32.417
10379 12.1564
10380 74.2891
10381 44.5734
10382 27.0142
10383 37.8199
10384 54.0284
10385 25.6635
10386 39.1706
10387 6.75355
10388 20.2607
10389 25.6635
10390 25.6635
10391 17.5592
10392 43.2227
10393 49.9763
10394 33.7677
10395 40.5213
10396 25.6635
10397 29.7156
10398 64.8341
10399 67.5355
10400 99.9525
10401 24.3128
10402 95.9004
10403 54.0284
10404 21.6114
10405 35.1185
10406 40.5213
10407 20.2607
10408 35.1185
10409 36.4692
10410 33.7677
10411 45.9241
10412 32.417
10413 18.9099
10414 28.3649
10415 8.10426
10416 32.417
10417 33.7677
10418 17.5592
10419 35.1185
10420 24.3128
10421 24.3128
10422 24.3128
10423 41.872
10424 31.0663
10425 10.8057
10426 74.2891
10427 48.6256
10428 21.6114
10429 8.10426
10430 39.1706
10431 32.417
10432 21.6114
10433 51.327
10434 14.8578
10435 36.4692
10436 35.1185
10437 12.1564
10438 32.417
10439 29.7156
10440 4.05213
10441 31.0663
10442 45.9241
10443 24.3128
10444 25.6635
10445 17.5592
10446 2.70142
10447 24.3128
10448 79.6919
10449 17.5592
10450 21.6114
10451 14.8578
10452 49.9763
10453 2.70142
10454 14.8578
10455 6.75355
10456 2.70142
10457 18.9099
10458 63.4834
10459 2.70142
10460 32.417
10461 64.8341
10462 43.2227
10463 47.2749
10464 8.10426
10465 29.7156
10466 37.8199
10467 13.5071
10468 10.8057
10469 10.8057
10470 33.7677
10471 21.6114
10472 12.1564
10473 25.6635
10474 21.6114
10475 17.5592
10476 54.0284
10477 129.668
10478 56.7298
10479 48.6256
10480 33.7677
10481 36.4692
10482 35.1185
10483 48.6256
10484 9.45497
10485 24.3128
10486 29.7156
10487 24.3128
10488 25.6635
10489 13.5071
10490 16.2085
10491 28.3649
10492 81.0426
10493 20.2607
10494 66.1848
10495 68.8862
10496 13.5071
10497 31.0663
10498 55.3791
10499 36.4692
10500 29.7156
10501 35.1185
10502 47.2749
10503 12.1564
10504 9.45497
10505 35.1185
10506 35.1185
10507 14.8578
10508 5.40284
10509 28.3649
10510 45.9241
10511 49.9763
10512 45.9241
10513 5.40284
10514 22.9621
10515 13.5071
10516 10.8057
10517 35.1185
10518 17.5592
10519 10.8057
10520 28.3649
10521 25.6635
10522 21.6114
10523 8.10426
10524 28.3649
10525 17.5592
10526 9.45497
10527 14.8578
10528 9.45497
10529 20.2607
10530 10.8057
10531 4.05213
10532 60.782
10533 49.9763
10534 2.70142
10535 27.0142
10536 64.8341
10537 35.1185
10538 37.8199
10539 82.3933
10540 31.0663
10541 22.9621
10542 29.7156
10543 20.2607
10544 21.6114
10545 24.3128
10546 16.2085
10547 32.417
10548 22.9621
10549 22.9621
10550 16.2085
10551 56.7298
10552 60.782
10553 16.2085
10554 21.6114
10555 51.327
10556 14.8578
10557 24.3128
10558 45.9241
10559 58.0805
10560 48.6256
10561 62.1327
10562 48.6256
10563 24.3128
10564 37.8199
10565 48.6256
10566 17.5592
10567 18.9099
10568 32.417
10569 16.2085
10570 22.9621
10571 20.2607
10572 70.2369
10573 35.1185
10574 71.5876
10575 24.3128
10576 10.8057
10577 16.2085
10578 55.3791
10579 31.0663
10580 58.0805
10581 5.40284
10582 41.872
10583 35.1185
10584 10.8057
10585 18.9099
10586 27.0142
10587 36.4692
10588 12.1564
10589 6.75355
10590 9.45497
10591 45.9241
10592 25.6635
10593 41.872
10594 8.10426
10595 8.10426
10596 12.1564
10597 54.0284
10598 20.2607
10599 8.10426
10600 22.9621
10601 5.40284
10602 10.8057
10603 32.417
10604 18.9099
10605 13.5071
10606 12.1564
10607 16.2085
10608 14.8578
10609 6.75355
10610 24.3128
10611 36.4692
10612 75.6398
10613 39.1706
10614 27.0142
10615 63.4834
10616 64.8341
10617 20.2607
10618 32.417
10619 31.0663
10620 58.0805
10621 55.3791
10622 29.7156
10623 67.5355
10624 49.9763
10625 33.7677
10626 48.6256
10627 52.6777
10628 48.6256
10629 21.6114
10630 102.654
10631 58.0805
10632 13.5071
10633 36.4692
10634 35.1185
10635 9.45497
10636 21.6114
10637 41.872
10638 29.7156
10639 33.7677
10640 25.6635
10641 5.40284
10642 20.2607
10643 40.5213
10644 52.6777
10645 36.4692
10646 24.3128
10647 31.0663
10648 37.8199
10649 25.6635
10650 44.5734
10651 41.872
10652 25.6635
10653 48.6256
10654 49.9763
10655 58.0805
10656 24.3128
10657 59.4312
10658 62.1327
10659 72.9383
10660 43.2227
10661 27.0142
10662 18.9099
10663 33.7677
10664 36.4692
10665 47.2749
10666 27.0142
10667 12.1564
10668 21.6114
10669 21.6114
10670 10.8057
10671 33.7677
10672 39.1706
10673 14.8578
10674 49.9763
10675 60.782
10676 8.10426
10677 14.8578
10678 63.4834
10679 39.1706
10680 35.1185
10681 25.6635
10682 13.5071
10683 25.6635
10684 12.1564
10685 21.6114
10686 9.45497
10687 24.3128
10688 10.8057
10689 35.1185
10690 93.199
10691 54.0284
10692 16.2085
10693 20.2607
10694 29.7156
10695 72.9383
10696 24.3128
10697 9.45497
10698 28.3649
10699 74.2891
10700 9.45497
10701 17.5592
10702 16.2085
10703 21.6114
10704 25.6635
10705 22.9621
10706 21.6114
10707 28.3649
10708 41.872
10709 13.5071
10710 29.7156
10711 18.9099
10712 22.9621
10713 20.2607
10714 12.1564
10715 14.8578
10716 14.8578
10717 9.45497
10718 6.75355
10719 81.0426
10720 8.10426
10721 36.4692
10722 5.40284
10723 67.5355
10724 14.8578
10725 62.1327
10726 21.6114
10727 36.4692
10728 6.75355
10729 10.8057
10730 17.5592
10731 8.10426
10732 14.8578
10733 71.5876
10734 16.2085
10735 87.7962
10736 5.40284
10737 8.10426
10738 9.45497
10739 5.40284
10740 21.6114
10741 64.8341
10742 21.6114
10743 33.7677
10744 45.9241
10745 32.417
10746 35.1185
10747 4.05213
10748 22.9621
10749 27.0142
10750 70.2369
10751 21.6114
10752 39.1706
10753 21.6114
10754 48.6256
10755 37.8199
10756 21.6114
10757 9.45497
10758 25.6635
10759 47.2749
10760 17.5592
10761 1.35071
10762 9.45497
10763 20.2607
10764 16.2085
10765 17.5592
10766 16.2085
10767 14.8578
10768 16.2085
10769 12.1564
10770 67.5355
10771 24.3128
10772 12.1564
10773 21.6114
10774 31.0663
10775 21.6114
10776 25.6635
10777 31.0663
10778 24.3128
10779 28.3649
10780 41.872
10781 14.8578
10782 14.8578
10783 9.45497
10784 24.3128
10785 12.1564
10786 5.40284
10787 17.5592
10788 4.05213
10789 18.9099
10790 29.7156
10791 16.2085
10792 22.9621
10793 25.6635
10794 20.2607
10795 20.2607
10796 13.5071
10797 8.10426
10798 25.6635
10799 8.10426
10800 10.8057
10801 43.2227
10802 17.5592
10803 29.7156
10804 24.3128
10805 17.5592
10806 17.5592
10807 51.327
10808 22.9621
10809 55.3791
10810 35.1185
10811 27.0142
10812 18.9099
10813 1.35071
10814 22.9621
10815 32.417
10816 45.9241
10817 32.417
10818 33.7677
10819 17.5592
10820 28.3649
10821 52.6777
10822 16.2085
10823 8.10426
10824 28.3649
10825 28.3649
10826 20.2607
10827 22.9621
10828 27.0142
10829 10.8057
10830 31.0663
10831 43.2227
10832 1.35071
10833 39.1706
10834 72.9383
10835 68.8862
10836 25.6635
10837 16.2085
10838 22.9621
10839 13.5071
10840 29.7156
10841 24.3128
10842 14.8578
10843 14.8578
10844 21.6114
10845 14.8578
10846 31.0663
10847 16.2085
10848 25.6635
10849 20.2607
10850 29.7156
10851 16.2085
10852 24.3128
10853 9.45497
10854 75.6398
10855 35.1185
10856 29.7156
10857 48.6256
10858 72.9383
10859 43.2227
10860 82.3933
10861 22.9621
10862 40.5213
10863 40.5213
10864 32.417
10865 24.3128
10866 18.9099
10867 22.9621
10868 62.1327
10869 44.5734
10870 85.0947
10871 28.3649
10872 45.9241
10873 28.3649
10874 29.7156
10875 12.1564
10876 17.5592
10877 22.9621
10878 51.327
10879 25.6635
10880 9.45497
10881 12.1564
10882 18.9099
10883 4.05213
10884 10.8057
10885 39.1706
10886 49.9763
10887 4.05213
10888 18.9099
10889 14.8578
10890 12.1564
10891 14.8578
10892 9.45497
10893 4.05213
10894 9.45497
10895 9.45497
10896 13.5071
10897 18.9099
10898 63.4834
10899 51.327
10900 25.6635
10901 31.0663
10902 0
10903 2.70142
10904 5.40284
10905 4.05213
10906 4.05213
10907 9.45497
10908 18.9099
10909 9.45497
10910 12.1564
10911 8.10426
10912 18.9099
10913 18.9099
10914 18.9099
10915 48.6256
10916 67.5355
10917 12.1564
10918 29.7156
10919 33.7677
10920 14.8578
10921 43.2227
10922 40.5213
10923 54.0284
10924 17.5592
10925 24.3128
10926 27.0142
10927 16.2085
10928 35.1185
10929 9.45497
10930 24.3128
10931 35.1185
10932 21.6114
10933 21.6114
10934 43.2227
10935 59.4312
10936 49.9763
10937 48.6256
10938 35.1185
10939 68.8862
10940 70.2369
10941 32.417
10942 27.0142
10943 24.3128
10944 49.9763
10945 45.9241
10946 24.3128
10947 12.1564
10948 12.1564
10949 24.3128
10950 47.2749
10951 67.5355
10952 48.6256
10953 27.0142
10954 20.2607
10955 33.7677
10956 21.6114
10957 75.6398
10958 78.3412
10959 70.2369
10960 41.872
10961 18.9099
10962 93.199
10963 37.8199
10964 44.5734
10965 43.2227
10966 14.8578
10967 25.6635
10968 25.6635
10969 17.5592
10970 17.5592
10971 89.1469
10972 24.3128
10973 27.0142
10974 21.6114
10975 31.0663
10976 13.5071
10977 24.3128
10978 32.417
10979 22.9621
10980 6.75355
10981 35.1185
10982 17.5592
10983 45.9241
10984 31.0663
10985 13.5071
10986 5.40284
10987 27.0142
10988 18.9099
10989 2.70142
10990 6.75355
10991 20.2607
10992 29.7156
10993 28.3649
10994 25.6635
10995 24.3128
10996 12.1564
10997 22.9621
10998 28.3649
10999 31.0663
11000 17.5592
11001 5.40284
11002 36.4692
11003 31.0663
11004 24.3128
11005 29.7156
11006 28.3649
11007 13.5071
11008 28.3649
11009 17.5592
11010 16.2085
11011 21.6114
11012 59.4312
11013 37.8199
11014 64.8341
11015 44.5734
11016 37.8199
11017 21.6114
11018 40.5213
11019 33.7677
11020 33.7677
11021 28.3649
11022 21.6114
11023 48.6256
11024 16.2085
11025 24.3128
11026 28.3649
11027 12.1564
11028 28.3649
11029 28.3649
11030 12.1564
11031 10.8057
11032 18.9099
11033 18.9099
11034 25.6635
11035 29.7156
11036 49.9763
11037 29.7156
11038 28.3649
11039 14.8578
11040 29.7156
11041 17.5592
11042 5.40284
11043 13.5071
11044 71.5876
11045 16.2085
11046 35.1185
11047 2.70142
11048 14.8578
11049 20.2607
11050 39.1706
11051 27.0142
11052 5.40284
11053 13.5071
11054 25.6635
11055 28.3649
11056 4.05213
11057 5.40284
11058 64.8341
11059 5.40284
11060 18.9099
11061 45.9241
11062 12.1564
11063 47.2749
11064 31.0663
11065 78.3412
11066 27.0142
11067 5.40284
11068 63.4834
11069 75.6398
11070 95.9004
11071 62.1327
11072 13.5071
11073 14.8578
11074 17.5592
11075 33.7677
11076 22.9621
11077 36.4692
11078 14.8578
11079 21.6114
11080 9.45497
11081 32.417
11082 25.6635
11083 6.75355
11084 116.161
11085 25.6635
11086 12.1564
11087 20.2607
11088 22.9621
11089 12.1564
11090 16.2085
11091 10.8057
11092 39.1706
11093 36.4692
11094 45.9241
11095 16.2085
11096 13.5071
11097 22.9621
11098 60.782
11099 12.1564
11100 2.70142
11101 90.4976
11102 17.5592
11103 1.35071
11104 20.2607
11105 76.9905
11106 16.2085
11107 41.872
11108 31.0663
11109 14.8578
11110 16.2085
11111 20.2607
11112 12.1564
11113 39.1706
11114 13.5071
11115 52.6777
11116 48.6256
11117 14.8578
11118 27.0142
11119 17.5592
11120 27.0142
11121 16.2085
11122 20.2607
11123 37.8199
11124 9.45497
11125 18.9099
11126 24.3128
11127 10.8057
11128 10.8057
11129 20.2607
11130 17.5592
11131 33.7677
11132 6.75355
11133 29.7156
11134 33.7677
11135 35.1185
11136 13.5071
11137 28.3649
11138 17.5592
11139 33.7677
11140 39.1706
11141 31.0663
11142 41.872
11143 63.4834
11144 20.2607
11145 66.1848
11146 91.8483
11147 33.7677
11148 31.0663
11149 41.872
11150 66.1848
11151 90.4976
11152 58.0805
11153 29.7156
11154 55.3791
11155 97.2511
11156 48.6256
11157 40.5213
11158 6.75355
11159 14.8578
11160 24.3128
11161 14.8578
11162 95.9004
11163 28.3649
11164 27.0142
11165 64.8341
11166 39.1706
11167 56.7298
11168 25.6635
11169 35.1185
11170 28.3649
11171 12.1564
11172 6.75355
11173 14.8578
11174 14.8578
11175 33.7677
11176 24.3128
11177 14.8578
11178 29.7156
11179 13.5071
11180 29.7156
11181 27.0142
11182 33.7677
11183 18.9099
11184 8.10426
11185 28.3649
11186 43.2227
11187 21.6114
11188 22.9621
11189 45.9241
11190 16.2085
11191 49.9763
11192 17.5592
11193 47.2749
11194 28.3649
11195 48.6256
11196 6.75355
11197 48.6256
11198 32.417
11199 44.5734
11200 54.0284
11201 13.5071
11202 39.1706
11203 44.5734
11204 16.2085
11205 33.7677
11206 41.872
11207 22.9621
11208 49.9763
11209 49.9763
11210 49.9763
11211 35.1185
11212 20.2607
11213 39.1706
11214 56.7298
11215 33.7677
11216 20.2607
11217 17.5592
11218 17.5592
11219 93.199
11220 35.1185
11221 29.7156
11222 59.4312
11223 56.7298
11224 29.7156
11225 43.2227
11226 24.3128
11227 31.0663
11228 51.327
11229 13.5071
11230 45.9241
11231 22.9621
11232 62.1327
11233 40.5213
11234 25.6635
11235 25.6635
11236 22.9621
11237 36.4692
11238 22.9621
11239 25.6635
11240 20.2607
11241 45.9241
11242 58.0805
11243 41.872
11244 39.1706
11245 12.1564
11246 44.5734
11247 45.9241
11248 51.327
11249 31.0663
11250 72.9383
11251 45.9241
11252 25.6635
11253 56.7298
11254 14.8578
11255 27.0142
11256 21.6114
11257 13.5071
11258 24.3128
11259 14.8578
11260 21.6114
11261 47.2749
11262 14.8578
11263 55.3791
11264 28.3649
11265 28.3649
11266 41.872
11267 25.6635
11268 10.8057
11269 21.6114
11270 27.0142
11271 21.6114
11272 25.6635
11273 20.2607
11274 10.8057
11275 52.6777
11276 43.2227
11277 40.5213
11278 51.327
11279 24.3128
11280 18.9099
11281 17.5592
11282 20.2607
11283 47.2749
11284 83.744
11285 44.5734
11286 22.9621
11287 79.6919
11288 14.8578
11289 41.872
11290 51.327
11291 21.6114
11292 32.417
11293 28.3649
11294 13.5071
11295 27.0142
11296 29.7156
11297 31.0663
11298 21.6114
11299 21.6114
11300 43.2227
11301 78.3412
11302 24.3128
11303 20.2607
11304 54.0284
11305 66.1848
11306 51.327
11307 67.5355
11308 31.0663
11309 81.0426
11310 32.417
11311 64.8341
11312 81.0426
11313 37.8199
11314 78.3412
11315 21.6114
11316 9.45497
11317 40.5213
11318 35.1185
11319 18.9099
11320 24.3128
11321 48.6256
11322 31.0663
11323 21.6114
11324 22.9621
11325 39.1706
11326 45.9241
11327 33.7677
11328 27.0142
11329 6.75355
11330 37.8199
11331 51.327
11332 20.2607
11333 28.3649
11334 21.6114
11335 47.2749
11336 58.0805
11337 25.6635
11338 28.3649
11339 16.2085
11340 17.5592
11341 28.3649
11342 17.5592
11343 31.0663
11344 55.3791
11345 13.5071
11346 43.2227
11347 22.9621
11348 17.5592
11349 36.4692
11350 9.45497
11351 31.0663
11352 9.45497
11353 31.0663
11354 44.5734
11355 40.5213
11356 25.6635
11357 44.5734
11358 37.8199
11359 79.6919
11360 13.5071
11361 29.7156
11362 33.7677
11363 76.9905
11364 43.2227
11365 43.2227
11366 76.9905
11367 29.7156
11368 18.9099
11369 20.2607
11370 25.6635
11371 43.2227
11372 10.8057
11373 45.9241
11374 12.1564
11375 24.3128
11376 17.5592
11377 47.2749
11378 33.7677
11379 17.5592
11380 9.45497
11381 41.872
11382 16.2085
11383 16.2085
11384 78.3412
11385 40.5213
11386 18.9099
11387 16.2085
11388 48.6256
11389 91.8483
11390 22.9621
11391 22.9621
11392 47.2749
11393 70.2369
11394 31.0663
11395 45.9241
11396 25.6635
11397 21.6114
11398 101.303
11399 54.0284
11400 52.6777
11401 20.2607
11402 33.7677
11403 32.417
11404 51.327
11405 35.1185
11406 18.9099
11407 18.9099
11408 20.2607
11409 41.872
11410 49.9763
11411 49.9763
11412 21.6114
11413 29.7156
11414 28.3649
11415 12.1564
11416 4.05213
11417 12.1564
11418 60.782
11419 33.7677
11420 33.7677
11421 66.1848
11422 55.3791
11423 48.6256
11424 31.0663
11425 31.0663
11426 27.0142
11427 20.2607
11428 31.0663
11429 29.7156
11430 66.1848
11431 17.5592
11432 35.1185
11433 18.9099
11434 40.5213
11435 48.6256
11436 70.2369
11437 55.3791
11438 1.35071
11439 36.4692
11440 39.1706
11441 40.5213
11442 22.9621
11443 21.6114
11444 35.1185
11445 56.7298
11446 28.3649
11447 31.0663
11448 22.9621
11449 20.2607
11450 14.8578
11451 40.5213
11452 67.5355
11453 25.6635
11454 9.45497
11455 20.2607
11456 39.1706
11457 14.8578
11458 47.2749
11459 28.3649
11460 33.7677
11461 17.5592
11462 14.8578
11463 24.3128
11464 48.6256
11465 76.9905
11466 16.2085
11467 16.2085
11468 10.8057
11469 43.2227
11470 16.2085
11471 16.2085
11472 18.9099
11473 87.7962
11474 16.2085
11475 9.45497
11476 22.9621
11477 56.7298
11478 70.2369
11479 32.417
11480 49.9763
11481 56.7298
11482 33.7677
11483 39.1706
11484 59.4312
11485 70.2369
11486 87.7962
11487 27.0142
11488 20.2607
11489 31.0663
11490 54.0284
11491 70.2369
11492 56.7298
11493 12.1564
11494 70.2369
11495 33.7677
11496 18.9099
11497 56.7298
11498 25.6635
11499 18.9099
11500 54.0284
11501 27.0142
11502 58.0805
11503 68.8862
11504 24.3128
11505 72.9383
11506 20.2607
11507 28.3649
11508 47.2749
11509 25.6635
11510 24.3128
11511 14.8578
11512 18.9099
11513 33.7677
11514 29.7156
11515 28.3649
11516 52.6777
11517 25.6635
11518 39.1706
11519 13.5071
11520 8.10426
11521 20.2607
11522 52.6777
11523 41.872
11524 45.9241
11525 32.417
11526 27.0142
11527 33.7677
11528 36.4692
11529 31.0663
11530 37.8199
11531 71.5876
11532 20.2607
11533 29.7156
11534 14.8578
11535 17.5592
11536 21.6114
11537 29.7156
11538 44.5734
11539 90.4976
11540 8.10426
11541 29.7156
11542 67.5355
11543 40.5213
11544 62.1327
11545 54.0284
11546 6.75355
11547 8.10426
11548 60.782
11549 40.5213
11550 37.8199
11551 20.2607
11552 24.3128
11553 29.7156
11554 55.3791
11555 108.057
11556 43.2227
11557 54.0284
11558 9.45497
11559 47.2749
11560 27.0142
11561 28.3649
11562 25.6635
11563 14.8578
11564 8.10426
11565 16.2085
11566 18.9099
11567 35.1185
11568 48.6256
11569 28.3649
11570 10.8057
11571 24.3128
11572 52.6777
11573 17.5592
11574 10.8057
11575 48.6256
11576 51.327
11577 24.3128
11578 22.9621
11579 28.3649
11580 39.1706
11581 120.213
11582 16.2085
11583 21.6114
11584 55.3791
11585 37.8199
11586 110.758
11587 25.6635
11588 31.0663
11589 17.5592
11590 29.7156
11591 13.5071
11592 14.8578
11593 20.2607
11594 1.35071
11595 16.2085
11596 85.0947
11597 13.5071
11598 24.3128
11599 54.0284
11600 8.10426
11601 36.4692
11602 49.9763
11603 40.5213
11604 62.1327
11605 39.1706
11606 43.2227
11607 72.9383
11608 9.45497
11609 44.5734
11610 37.8199
11611 45.9241
11612 55.3791
11613 31.0663
11614 18.9099
11615 40.5213
11616 48.6256
11617 64.8341
11618 41.872
11619 48.6256
11620 32.417
11621 39.1706
11622 54.0284
11623 31.0663
11624 14.8578
11625 60.782
11626 17.5592
11627 29.7156
11628 18.9099
11629 9.45497
11630 21.6114
11631 28.3649
11632 72.9383
11633 48.6256
11634 22.9621
11635 47.2749
11636 27.0142
11637 25.6635
11638 32.417
11639 54.0284
11640 45.9241
11641 36.4692
11642 29.7156
11643 62.1327
11644 29.7156
11645 25.6635
11646 9.45497
11647 13.5071
11648 85.0947
11649 16.2085
11650 8.10426
11651 32.417
11652 45.9241
11653 8.10426
11654 68.8862
11655 40.5213
11656 27.0142
11657 14.8578
11658 27.0142
11659 28.3649
11660 25.6635
11661 27.0142
11662 32.417
11663 13.5071
11664 21.6114
11665 86.4454
11666 37.8199
11667 32.417
11668 33.7677
11669 58.0805
11670 40.5213
11671 45.9241
11672 40.5213
11673 44.5734
11674 28.3649
11675 18.9099
11676 18.9099
11677 18.9099
11678 21.6114
11679 54.0284
11680 29.7156
11681 54.0284
11682 64.8341
11683 35.1185
11684 41.872
11685 33.7677
11686 31.0663
11687 86.4454
11688 44.5734
11689 43.2227
11690 41.872
11691 55.3791
11692 39.1706
11693 58.0805
11694 33.7677
11695 49.9763
11696 14.8578
11697 28.3649
11698 45.9241
11699 39.1706
11700 44.5734
11701 27.0142
11702 14.8578
11703 16.2085
11704 24.3128
11705 27.0142
11706 29.7156
11707 13.5071
11708 31.0663
11709 22.9621
11710 36.4692
11711 63.4834
11712 13.5071
11713 37.8199
11714 35.1185
11715 13.5071
11716 9.45497
11717 32.417
11718 21.6114
11719 14.8578
11720 8.10426
11721 25.6635
11722 59.4312
11723 33.7677
11724 17.5592
11725 36.4692
11726 24.3128
11727 51.327
11728 47.2749
11729 21.6114
11730 64.8341
11731 52.6777
11732 45.9241
11733 33.7677
11734 24.3128
11735 48.6256
11736 60.782
11737 54.0284
11738 52.6777
11739 32.417
11740 56.7298
11741 13.5071
11742 33.7677
11743 60.782
11744 36.4692
11745 37.8199
11746 28.3649
11747 5.40284
11748 9.45497
11749 31.0663
11750 14.8578
11751 45.9241
11752 48.6256
11753 25.6635
11754 54.0284
11755 25.6635
11756 18.9099
11757 31.0663
11758 33.7677
11759 32.417
11760 12.1564
11761 43.2227
11762 17.5592
11763 33.7677
11764 70.2369
11765 9.45497
11766 18.9099
11767 25.6635
11768 21.6114
11769 32.417
11770 21.6114
11771 14.8578
11772 14.8578
11773 32.417
11774 114.81
11775 25.6635
11776 49.9763
11777 35.1185
11778 21.6114
11779 43.2227
11780 20.2607
11781 24.3128
11782 33.7677
11783 13.5071
11784 39.1706
11785 20.2607
11786 41.872
11787 18.9099
11788 43.2227
11789 31.0663
11790 22.9621
11791 33.7677
11792 13.5071
11793 76.9905
11794 63.4834
11795 28.3649
11796 45.9241
11797 18.9099
11798 28.3649
11799 51.327
11800 37.8199
11801 22.9621
11802 16.2085
11803 67.5355
11804 44.5734
11805 59.4312
11806 48.6256
11807 22.9621
11808 39.1706
11809 37.8199
11810 41.872
11811 18.9099
11812 6.75355
11813 74.2891
11814 5.40284
11815 22.9621
11816 32.417
11817 17.5592
11818 24.3128
11819 18.9099
11820 14.8578
11821 41.872
11822 43.2227
11823 51.327
11824 25.6635
11825 59.4312
11826 62.1327
11827 28.3649
11828 25.6635
11829 48.6256
11830 40.5213
11831 13.5071
11832 17.5592
11833 24.3128
11834 17.5592
11835 24.3128
11836 36.4692
11837 49.9763
11838 47.2749
11839 49.9763
11840 17.5592
11841 21.6114
11842 75.6398
11843 37.8199
11844 12.1564
11845 25.6635
11846 29.7156
11847 10.8057
11848 20.2607
11849 71.5876
11850 31.0663
11851 24.3128
11852 8.10426
11853 36.4692
11854 62.1327
11855 49.9763
11856 31.0663
11857 10.8057
11858 22.9621
11859 27.0142
11860 33.7677
11861 54.0284
11862 14.8578
11863 18.9099
11864 28.3649
11865 72.9383
11866 33.7677
11867 13.5071
11868 55.3791
11869 91.8483
11870 13.5071
11871 25.6635
11872 27.0142
11873 33.7677
11874 31.0663
11875 28.3649
11876 37.8199
11877 21.6114
11878 33.7677
11879 20.2607
11880 31.0663
11881 132.37
11882 32.417
11883 81.0426
11884 68.8862
11885 16.2085
11886 12.1564
11887 24.3128
11888 79.6919
11889 4.05213
11890 22.9621
11891 0
11892 9.45497
11893 64.8341
11894 21.6114
11895 8.10426
11896 14.8578
11897 22.9621
11898 16.2085
11899 29.7156
11900 8.10426
11901 13.5071
11902 56.7298
11903 27.0142
11904 43.2227
11905 8.10426
11906 12.1564
11907 12.1564
11908 43.2227
11909 14.8578
11910 16.2085
11911 37.8199
11912 10.8057
11913 14.8578
11914 55.3791
11915 13.5071
11916 8.10426
11917 43.2227
11918 12.1564
11919 16.2085
11920 63.4834
11921 14.8578
11922 22.9621
11923 37.8199
11924 16.2085
11925 16.2085
11926 49.9763
11927 6.75355
11928 20.2607
11929 68.8862
11930 8.10426
11931 13.5071
11932 37.8199
11933 24.3128
11934 33.7677
11935 28.3649
11936 31.0663
11937 20.2607
11938 20.2607
11939 14.8578
11940 20.2607
11941 27.0142
11942 25.6635
11943 47.2749
11944 99.9525
11945 44.5734
11946 36.4692
11947 33.7677
11948 6.75355
11949 22.9621
11950 33.7677
11951 20.2607
11952 40.5213
11953 17.5592
11954 16.2085
11955 24.3128
11956 8.10426
11957 24.3128
11958 27.0142
11959 12.1564
11960 18.9099
11961 17.5592
11962 10.8057
11963 29.7156
11964 18.9099
11965 16.2085
11966 18.9099
11967 8.10426
11968 13.5071
11969 35.1185
11970 9.45497
11971 16.2085
11972 24.3128
11973 28.3649
11974 37.8199
11975 20.2607
11976 8.10426
11977 33.7677
11978 12.1564
11979 21.6114
11980 17.5592
11981 24.3128
11982 32.417
11983 48.6256
11984 14.8578
11985 27.0142
11986 21.6114
11987 18.9099
11988 36.4692
11989 56.7298
11990 44.5734
11991 25.6635
11992 9.45497
11993 63.4834
11994 22.9621
11995 25.6635
11996 62.1327
11997 20.2607
11998 18.9099
11999 14.8578
12000 20.2607
12001 17.5592
12002 21.6114
12003 28.3649
12004 24.3128
12005 6.75355
12006 35.1185
12007 16.2085
12008 25.6635
12009 35.1185
12010 6.75355
12011 29.7156
12012 17.5592
12013 18.9099
12014 13.5071
12015 27.0142
12016 8.10426
12017 33.7677
12018 20.2607
12019 21.6114
12020 17.5592
12021 29.7156
12022 16.2085
12023 18.9099
12024 17.5592
12025 4.05213
12026 20.2607
12027 41.872
12028 8.10426
12029 32.417
12030 16.2085
12031 20.2607
12032 20.2607
12033 5.40284
12034 17.5592
12035 28.3649
12036 2.70142
12037 18.9099
12038 59.4312
12039 27.0142
12040 36.4692
12041 40.5213
12042 24.3128
12043 5.40284
12044 27.0142
12045 12.1564
12046 9.45497
12047 20.2607
12048 25.6635
12049 28.3649
12050 28.3649
12051 31.0663
12052 9.45497
12053 35.1185
12054 63.4834
12055 2.70142
12056 28.3649
12057 58.0805
12058 33.7677
12059 39.1706
12060 25.6635
12061 17.5592
12062 21.6114
12063 31.0663
12064 18.9099
12065 63.4834
12066 64.8341
12067 12.1564
12068 55.3791
12069 24.3128
12070 29.7156
12071 78.3412
12072 32.417
12073 9.45497
12074 8.10426
12075 10.8057
12076 14.8578
12077 78.3412
12078 14.8578
12079 4.05213
12080 54.0284
12081 8.10426
12082 48.6256
12083 18.9099
12084 17.5592
12085 29.7156
12086 1.35071
12087 20.2607
12088 29.7156
12089 18.9099
12090 17.5592
12091 32.417
12092 10.8057
12093 18.9099
12094 20.2607
12095 18.9099
12096 25.6635
12097 18.9099
12098 32.417
12099 24.3128
12100 54.0284
12101 52.6777
12102 18.9099
12103 25.6635
12104 24.3128
12105 14.8578
12106 16.2085
12107 28.3649
12108 8.10426
12109 21.6114
12110 36.4692
12111 31.0663
12112 24.3128
12113 52.6777
12114 64.8341
12115 31.0663
12116 35.1185
12117 32.417
12118 75.6398
12119 28.3649
12120 20.2607
12121 63.4834
12122 33.7677
12123 33.7677
12124 60.782
12125 54.0284
12126 40.5213
12127 33.7677
12128 36.4692
12129 8.10426
12130 18.9099
12131 24.3128
12132 45.9241
12133 10.8057
12134 33.7677
12135 10.8057
12136 25.6635
12137 13.5071
12138 33.7677
12139 76.9905
12140 17.5592
12141 35.1185
12142 55.3791
12143 27.0142
12144 10.8057
12145 20.2607
12146 22.9621
12147 10.8057
12148 39.1706
12149 112.109
12150 14.8578
12151 48.6256
12152 16.2085
12153 58.0805
12154 83.744
12155 29.7156
12156 22.9621
12157 74.2891
12158 24.3128
12159 43.2227
12160 32.417
12161 52.6777
12162 13.5071
12163 29.7156
12164 29.7156
12165 22.9621
12166 32.417
12167 10.8057
12168 63.4834
12169 51.327
12170 33.7677
12171 27.0142
12172 14.8578
12173 28.3649
12174 31.0663
12175 67.5355
12176 16.2085
12177 62.1327
12178 70.2369
12179 36.4692
12180 33.7677
12181 35.1185
12182 18.9099
12183 31.0663
12184 18.9099
12185 35.1185
12186 22.9621
12187 29.7156
12188 52.6777
12189 22.9621
12190 67.5355
12191 28.3649
12192 35.1185
12193 22.9621
12194 41.872
12195 54.0284
12196 14.8578
12197 12.1564
12198 72.9383
12199 39.1706
12200 5.40284
12201 51.327
12202 66.1848
12203 28.3649
12204 68.8862
12205 24.3128
12206 51.327
12207 13.5071
12208 21.6114
12209 64.8341
12210 40.5213
12211 25.6635
12212 21.6114
12213 39.1706
12214 47.2749
12215 21.6114
12216 56.7298
12217 36.4692
12218 27.0142
12219 28.3649
12220 13.5071
12221 14.8578
12222 41.872
12223 31.0663
12224 27.0142
12225 36.4692
12226 6.75355
12227 21.6114
12228 20.2607
12229 8.10426
12230 48.6256
12231 28.3649
12232 37.8199
12233 43.2227
12234 21.6114
12235 49.9763
12236 39.1706
12237 27.0142
12238 39.1706
12239 10.8057
12240 18.9099
12241 40.5213
12242 41.872
12243 89.1469
12244 43.2227
12245 8.10426
12246 47.2749
12247 32.417
12248 31.0663
12249 47.2749
12250 39.1706
12251 52.6777
12252 35.1185
12253 51.327
12254 28.3649
12255 16.2085
12256 79.6919
12257 41.872
12258 17.5592
12259 43.2227
12260 27.0142
12261 56.7298
12262 40.5213
12263 37.8199
12264 44.5734
12265 29.7156
12266 16.2085
12267 14.8578
12268 8.10426
12269 18.9099
12270 20.2607
12271 36.4692
12272 76.9905
12273 24.3128
12274 22.9621
12275 29.7156
12276 35.1185
12277 37.8199
12278 25.6635
12279 22.9621
12280 35.1185
12281 13.5071
12282 36.4692
12283 31.0663
12284 13.5071
12285 27.0142
12286 18.9099
12287 25.6635
12288 12.1564
12289 18.9099
12290 58.0805
12291 25.6635
12292 43.2227
12293 43.2227
12294 63.4834
12295 29.7156
12296 25.6635
12297 31.0663
12298 37.8199
12299 24.3128
12300 44.5734
12301 5.40284
12302 47.2749
12303 22.9621
12304 16.2085
12305 44.5734
12306 18.9099
12307 74.2891
12308 37.8199
12309 28.3649
12310 29.7156
12311 20.2607
12312 47.2749
12313 31.0663
12314 28.3649
12315 12.1564
12316 33.7677
12317 28.3649
12318 21.6114
12319 56.7298
12320 48.6256
12321 33.7677
12322 27.0142
12323 14.8578
12324 62.1327
12325 35.1185
12326 75.6398
12327 59.4312
12328 22.9621
12329 93.199
12330 35.1185
12331 35.1185
12332 62.1327
12333 25.6635
12334 35.1185
12335 20.2607
12336 10.8057
12337 27.0142
12338 21.6114
12339 72.9383
12340 18.9099
12341 10.8057
12342 5.40284
12343 10.8057
12344 24.3128
12345 32.417
12346 41.872
12347 32.417
12348 62.1327
12349 16.2085
12350 6.75355
12351 22.9621
12352 62.1327
12353 12.1564
12354 5.40284
12355 39.1706
12356 8.10426
12357 43.2227
12358 45.9241
12359 8.10426
12360 44.5734
12361 55.3791
12362 41.872
12363 29.7156
12364 21.6114
12365 13.5071
12366 32.417
12367 37.8199
12368 13.5071
12369 18.9099
12370 28.3649
12371 10.8057
12372 39.1706
12373 25.6635
12374 4.05213
12375 39.1706
12376 59.4312
12377 27.0142
12378 29.7156
12379 9.45497
12380 25.6635
12381 14.8578
12382 44.5734
12383 66.1848
12384 18.9099
12385 48.6256
12386 49.9763
12387 29.7156
12388 32.417
12389 54.0284
12390 36.4692
12391 72.9383
12392 62.1327
12393 35.1185
12394 55.3791
12395 37.8199
12396 33.7677
12397 47.2749
12398 24.3128
12399 17.5592
12400 28.3649
12401 21.6114
12402 40.5213
12403 40.5213
12404 20.2607
12405 98.6018
12406 74.2891
12407 24.3128
12408 28.3649
12409 32.417
12410 13.5071
12411 28.3649
12412 62.1327
12413 21.6114
12414 67.5355
12415 33.7677
12416 28.3649
12417 68.8862
12418 4.05213
12419 54.0284
12420 31.0663
12421 25.6635
12422 41.872
12423 52.6777
12424 13.5071
12425 79.6919
12426 29.7156
12427 10.8057
12428 18.9099
12429 52.6777
12430 39.1706
12431 29.7156
12432 8.10426
12433 16.2085
12434 28.3649
12435 25.6635
12436 58.0805
12437 18.9099
12438 21.6114
12439 16.2085
12440 13.5071
12441 12.1564
12442 14.8578
12443 28.3649
12444 49.9763
12445 17.5592
12446 4.05213
12447 27.0142
12448 70.2369
12449 37.8199
12450 21.6114
12451 14.8578
12452 33.7677
12453 35.1185
12454 39.1706
12455 18.9099
12456 29.7156
12457 18.9099
12458 28.3649
12459 9.45497
12460 28.3649
12461 45.9241
12462 16.2085
12463 35.1185
12464 33.7677
12465 25.6635
12466 24.3128
12467 97.2511
12468 20.2607
12469 81.0426
12470 28.3649
12471 28.3649
12472 25.6635
12473 31.0663
12474 17.5592
12475 17.5592
12476 33.7677
12477 67.5355
12478 55.3791
12479 13.5071
12480 35.1185
12481 25.6635
12482 27.0142
12483 32.417
12484 33.7677
12485 39.1706
12486 27.0142
12487 22.9621
12488 40.5213
12489 68.8862
12490 31.0663
12491 35.1185
12492 21.6114
12493 47.2749
12494 13.5071
12495 16.2085
12496 47.2749
12497 33.7677
12498 28.3649
12499 13.5071
12500 16.2085
12501 41.872
12502 33.7677
12503 40.5213
12504 45.9241
12505 21.6114
12506 5.40284
12507 22.9621
12508 56.7298
12509 17.5592
12510 4.05213
12511 14.8578
12512 76.9905
12513 37.8199
12514 12.1564
12515 21.6114
12516 20.2607
12517 27.0142
12518 40.5213
12519 25.6635
12520 43.2227
12521 25.6635
12522 8.10426
12523 22.9621
12524 13.5071
12525 25.6635
12526 33.7677
12527 29.7156
12528 6.75355
12529 28.3649
12530 29.7156
12531 13.5071
12532 6.75355
12533 33.7677
12534 55.3791
12535 33.7677
12536 33.7677
12537 32.417
12538 35.1185
12539 16.2085
12540 35.1185
12541 76.9905
12542 78.3412
12543 49.9763
12544 16.2085
12545 39.1706
12546 54.0284
12547 35.1185
12548 81.0426
12549 52.6777
12550 22.9621
12551 31.0663
12552 13.5071
12553 22.9621
12554 13.5071
12555 36.4692
12556 21.6114
12557 63.4834
12558 13.5071
12559 6.75355
12560 60.782
12561 24.3128
12562 67.5355
12563 41.872
12564 36.4692
12565 10.8057
12566 25.6635
12567 45.9241
12568 64.8341
12569 54.0284
12570 6.75355
12571 27.0142
12572 22.9621
12573 39.1706
12574 49.9763
12575 32.417
12576 2.70142
12577 33.7677
12578 17.5592
12579 22.9621
12580 22.9621
12581 14.8578
12582 18.9099
12583 18.9099
12584 8.10426
12585 27.0142
12586 36.4692
12587 4.05213
12588 16.2085
12589 37.8199
12590 25.6635
12591 16.2085
12592 9.45497
12593 14.8578
12594 18.9099
12595 9.45497
12596 21.6114
12597 62.1327
12598 24.3128
12599 39.1706
12600 4.05213
12601 27.0142
12602 63.4834
12603 37.8199
12604 37.8199
12605 60.782
12606 40.5213
12607 44.5734
12608 47.2749
12609 47.2749
12610 58.0805
12611 10.8057
12612 16.2085
12613 37.8199
12614 39.1706
12615 63.4834
12616 39.1706
12617 10.8057
12618 27.0142
12619 47.2749
12620 60.782
12621 33.7677
12622 5.40284
12623 20.2607
12624 5.40284
12625 27.0142
12626 33.7677
12627 28.3649
12628 32.417
12629 8.10426
12630 43.2227
12631 29.7156
12632 40.5213
12633 18.9099
12634 31.0663
12635 18.9099
12636 90.4976
12637 48.6256
12638 13.5071
12639 17.5592
12640 40.5213
12641 9.45497
12642 35.1185
12643 14.8578
12644 52.6777
12645 20.2607
12646 10.8057
12647 9.45497
12648 17.5592
12649 18.9099
12650 29.7156
12651 17.5592
12652 20.2607
12653 49.9763
12654 37.8199
12655 14.8578
12656 28.3649
12657 12.1564
12658 59.4312
12659 40.5213
12660 41.872
12661 63.4834
12662 18.9099
12663 24.3128
12664 32.417
12665 35.1185
12666 36.4692
12667 6.75355
12668 14.8578
12669 20.2607
12670 27.0142
12671 28.3649
12672 8.10426
12673 44.5734
12674 14.8578
12675 62.1327
12676 32.417
12677 59.4312
12678 18.9099
12679 9.45497
12680 24.3128
12681 21.6114
12682 9.45497
12683 18.9099
12684 21.6114
12685 47.2749
12686 31.0663
12687 64.8341
12688 52.6777
12689 24.3128
12690 62.1327
12691 39.1706
12692 56.7298
12693 14.8578
12694 27.0142
12695 24.3128
12696 22.9621
12697 18.9099
12698 27.0142
12699 27.0142
12700 13.5071
12701 47.2749
12702 41.872
12703 27.0142
12704 18.9099
12705 76.9905
12706 49.9763
12707 13.5071
12708 21.6114
12709 116.161
12710 29.7156
12711 22.9621
12712 39.1706
12713 32.417
12714 22.9621
12715 40.5213
12716 28.3649
12717 29.7156
12718 14.8578
12719 31.0663
12720 6.75355
12721 9.45497
12722 18.9099
12723 39.1706
12724 41.872
12725 20.2607
12726 6.75355
12727 33.7677
12728 20.2607
12729 55.3791
12730 41.872
12731 21.6114
12732 22.9621
12733 2.70142
12734 20.2607
12735 39.1706
12736 83.744
12737 16.2085
12738 71.5876
12739 10.8057
12740 17.5592
12741 29.7156
12742 58.0805
12743 28.3649
12744 28.3649
12745 27.0142
12746 25.6635
12747 37.8199
12748 52.6777
12749 22.9621
12750 12.1564
12751 33.7677
12752 37.8199
12753 44.5734
12754 35.1185
12755 10.8057
12756 25.6635
12757 13.5071
12758 14.8578
12759 58.0805
12760 21.6114
12761 18.9099
12762 29.7156
12763 51.327
12764 14.8578
12765 8.10426
12766 21.6114
12767 10.8057
12768 20.2607
12769 17.5592
12770 40.5213
12771 21.6114
12772 40.5213
12773 0
12774 9.45497
12775 44.5734
12776 10.8057
12777 13.5071
12778 18.9099
12779 25.6635
12780 43.2227
12781 22.9621
12782 13.5071
12783 17.5592
12784 16.2085
12785 14.8578
12786 4.05213
12787 13.5071
12788 82.3933
12789 36.4692
12790 48.6256
12791 24.3128
12792 20.2607
12793 20.2607
12794 9.45497
12795 9.45497
12796 5.40284
12797 51.327
12798 16.2085
12799 24.3128
12800 24.3128
12801 8.10426
12802 29.7156
12803 37.8199
12804 44.5734
12805 8.10426
12806 10.8057
12807 36.4692
12808 14.8578
12809 32.417
12810 13.5071
12811 39.1706
12812 12.1564
12813 22.9621
12814 14.8578
12815 29.7156
12816 17.5592
12817 18.9099
12818 39.1706
12819 10.8057
12820 28.3649
12821 39.1706
12822 21.6114
12823 32.417
12824 17.5592
12825 14.8578
12826 12.1564
12827 55.3791
12828 14.8578
12829 17.5592
12830 29.7156
12831 21.6114
12832 24.3128
12833 25.6635
12834 6.75355
12835 17.5592
12836 9.45497
12837 22.9621
12838 5.40284
12839 6.75355
12840 12.1564
12841 32.417
12842 18.9099
12843 16.2085
12844 22.9621
12845 10.8057
12846 18.9099
12847 4.05213
12848 16.2085
12849 8.10426
12850 4.05213
12851 17.5592
12852 10.8057
12853 47.2749
12854 6.75355
12855 12.1564
12856 25.6635
12857 27.0142
12858 21.6114
12859 12.1564
12860 9.45497
12861 10.8057
12862 8.10426
12863 22.9621
12864 5.40284
12865 24.3128
12866 32.417
12867 28.3649
12868 27.0142
12869 21.6114
12870 1.35071
12871 18.9099
12872 14.8578
12873 12.1564
12874 17.5592
12875 21.6114
12876 17.5592
12877 8.10426
12878 12.1564
12879 12.1564
12880 2.70142
12881 28.3649
12882 20.2607
12883 29.7156
12884 36.4692
12885 20.2607
12886 6.75355
12887 4.05213
12888 9.45497
12889 18.9099
12890 6.75355
12891 10.8057
12892 14.8578
12893 5.40284
12894 16.2085
12895 12.1564
12896 6.75355
12897 16.2085
12898 18.9099
12899 13.5071
12900 17.5592
12901 9.45497
12902 13.5071
12903 13.5071
12904 9.45497
12905 17.5592
12906 5.40284
12907 9.45497
12908 25.6635
12909 24.3128
12910 31.0663
12911 20.2607
12912 41.872
12913 22.9621
12914 9.45497
12915 52.6777
12916 9.45497
12917 9.45497
12918 35.1185
12919 18.9099
12920 17.5592
12921 31.0663
12922 49.9763
12923 24.3128
12924 9.45497
12925 16.2085
12926 17.5592
12927 18.9099
12928 17.5592
12929 9.45497
12930 4.05213
12931 39.1706
12932 13.5071
12933 1.35071
12934 27.0142
12935 6.75355
12936 16.2085
12937 20.2607
12938 41.872
12939 17.5592
12940 52.6777
12941 16.2085
12942 8.10426
12943 21.6114
12944 17.5592
12945 28.3649
12946 18.9099
12947 43.2227
12948 28.3649
12949 35.1185
12950 9.45497
12951 14.8578
12952 32.417
12953 47.2749
12954 25.6635
12955 16.2085
12956 18.9099
12957 16.2085
12958 16.2085
12959 17.5592
12960 9.45497
12961 24.3128
12962 12.1564
12963 13.5071
12964 22.9621
12965 13.5071
12966 14.8578
12967 41.872
12968 21.6114
12969 21.6114
12970 43.2227
12971 10.8057
12972 31.0663
12973 17.5592
12974 32.417
12975 27.0142
12976 25.6635
12977 8.10426
12978 17.5592
12979 2.70142
12980 18.9099
12981 33.7677
12982 10.8057
12983 22.9621
12984 6.75355
12985 21.6114
12986 27.0142
12987 27.0142
12988 28.3649
12989 6.75355
12990 21.6114
12991 4.05213
12992 13.5071
12993 35.1185
12994 4.05213
12995 4.05213
12996 9.45497
12997 8.10426
12998 4.05213
12999 16.2085
13000 2.70142
13001 10.8057
13002 1.35071
13003 6.75355
13004 5.40284
13005 2.70142
13006 14.8578
13007 101.303
13008 5.40284
13009 2.70142
13010 59.4312
13011 8.10426
13012 8.10426
13013 4.05213
13014 4.05213
13015 16.2085
13016 60.782
13017 18.9099
13018 54.0284
13019 29.7156
13020 35.1185
13021 6.75355
13022 25.6635
13023 75.6398
13024 24.3128
13025 89.1469
13026 13.5071
13027 35.1185
13028 14.8578
13029 31.0663
13030 29.7156
13031 8.10426
13032 13.5071
13033 20.2607
13034 29.7156
13035 13.5071
13036 10.8057
13037 8.10426
13038 16.2085
13039 4.05213
13040 6.75355
13041 14.8578
13042 27.0142
13043 2.70142
13044 27.0142
13045 0
13046 9.45497
13047 10.8057
13048 0
13049 21.6114
13050 2.70142
13051 1.35071
13052 9.45497
13053 2.70142
13054 4.05213
13055 20.2607
13056 4.05213
13057 1.35071
13058 6.75355
13059 6.75355
13060 8.10426
13061 0
13062 13.5071
13063 8.10426
13064 2.70142
13065 9.45497
13066 4.05213
13067 9.45497
13068 16.2085
13069 5.40284
13070 6.75355
13071 10.8057
13072 22.9621
13073 45.9241
13074 9.45497
13075 14.8578
13076 18.9099
13077 5.40284
13078 40.5213
13079 27.0142
13080 9.45497
13081 10.8057
13082 17.5592
13083 6.75355
13084 16.2085
13085 20.2607
13086 27.0142
13087 27.0142
13088 29.7156
13089 13.5071
13090 29.7156
13091 13.5071
13092 14.8578
13093 5.40284
13094 5.40284
13095 17.5592
13096 16.2085
13097 8.10426
13098 12.1564
13099 29.7156
13100 22.9621
13101 14.8578
13102 12.1564
13103 5.40284
13104 8.10426
13105 14.8578
13106 4.05213
13107 22.9621
13108 8.10426
13109 6.75355
13110 29.7156
13111 18.9099
13112 14.8578
13113 12.1564
13114 8.10426
13115 2.70142
13116 13.5071
13117 22.9621
13118 22.9621
13119 12.1564
13120 10.8057
13121 17.5592
13122 16.2085
13123 13.5071
13124 49.9763
13125 10.8057
13126 2.70142
13127 2.70142
13128 12.1564
13129 10.8057
13130 14.8578
13131 6.75355
13132 24.3128
13133 25.6635
13134 13.5071
13135 5.40284
13136 14.8578
13137 20.2607
13138 20.2607
13139 36.4692
13140 18.9099
13141 52.6777
13142 27.0142
13143 33.7677
13144 18.9099
13145 8.10426
13146 12.1564
13147 20.2607
13148 33.7677
13149 17.5592
13150 9.45497
13151 28.3649
13152 37.8199
13153 24.3128
13154 44.5734
13155 14.8578
13156 40.5213
13157 20.2607
13158 10.8057
13159 13.5071
13160 12.1564
13161 4.05213
13162 20.2607
13163 13.5071
13164 45.9241
13165 13.5071
13166 36.4692
13167 8.10426
13168 10.8057
13169 16.2085
13170 13.5071
13171 48.6256
13172 40.5213
13173 16.2085
13174 31.0663
13175 2.70142
13176 18.9099
13177 6.75355
13178 25.6635
13179 29.7156
13180 14.8578
13181 10.8057
13182 20.2607
13183 8.10426
13184 18.9099
13185 10.8057
13186 4.05213
13187 24.3128
13188 12.1564
13189 6.75355
13190 16.2085
13191 24.3128
13192 8.10426
13193 8.10426
13194 13.5071
13195 10.8057
13196 36.4692
13197 17.5592
13198 20.2607
13199 35.1185
13200 13.5071
13201 2.70142
13202 5.40284
13203 20.2607
13204 22.9621
13205 6.75355
13206 52.6777
13207 51.327
13208 45.9241
13209 24.3128
13210 16.2085
13211 18.9099
13212 13.5071
13213 20.2607
13214 16.2085
13215 29.7156
13216 24.3128
13217 36.4692
13218 9.45497
13219 12.1564
13220 18.9099
13221 5.40284
13222 29.7156
13223 24.3128
13224 8.10426
13225 35.1185
13226 4.05213
13227 12.1564
13228 9.45497
13229 16.2085
13230 21.6114
13231 54.0284
13232 13.5071
13233 18.9099
13234 29.7156
13235 37.8199
13236 24.3128
13237 43.2227
13238 18.9099
13239 12.1564
13240 24.3128
13241 21.6114
13242 21.6114
13243 20.2607
13244 10.8057
13245 55.3791
13246 29.7156
13247 43.2227
13248 54.0284
13249 25.6635
13250 25.6635
13251 39.1706
13252 2.70142
13253 17.5592
13254 24.3128
13255 44.5734
13256 12.1564
13257 22.9621
13258 43.2227
13259 4.05213
13260 35.1185
13261 56.7298
13262 20.2607
13263 18.9099
13264 35.1185
13265 25.6635
13266 16.2085
13267 25.6635
13268 44.5734
13269 35.1185
13270 27.0142
13271 54.0284
13272 18.9099
13273 44.5734
13274 28.3649
13275 17.5592
13276 21.6114
13277 32.417
13278 13.5071
13279 24.3128
13280 24.3128
13281 49.9763
13282 20.2607
13283 39.1706
13284 4.05213
13285 37.8199
13286 13.5071
13287 56.7298
13288 13.5071
13289 6.75355
13290 10.8057
13291 6.75355
13292 9.45497
13293 5.40284
13294 24.3128
13295 9.45497
13296 22.9621
13297 8.10426
13298 29.7156
13299 55.3791
13300 6.75355
13301 2.70142
13302 13.5071
13303 17.5592
13304 8.10426
13305 9.45497
13306 5.40284
13307 25.6635
13308 31.0663
13309 10.8057
13310 8.10426
13311 14.8578
13312 17.5592
13313 31.0663
13314 40.5213
13315 21.6114
13316 14.8578
13317 29.7156
13318 83.744
13319 37.8199
13320 36.4692
13321 52.6777
13322 43.2227
13323 25.6635
13324 5.40284
13325 33.7677
13326 51.327
13327 63.4834
13328 36.4692
13329 28.3649
13330 39.1706
13331 18.9099
13332 32.417
13333 14.8578
13334 18.9099
13335 87.7962
13336 18.9099
13337 8.10426
13338 68.8862
13339 32.417
13340 12.1564
13341 16.2085
13342 99.9525
13343 20.2607
13344 10.8057
13345 20.2607
13346 29.7156
13347 33.7677
13348 2.70142
13349 20.2607
13350 33.7677
13351 14.8578
13352 17.5592
13353 25.6635
13354 4.05213
13355 20.2607
13356 25.6635
13357 10.8057
13358 13.5071
13359 27.0142
13360 29.7156
13361 31.0663
13362 37.8199
13363 29.7156
13364 16.2085
13365 44.5734
13366 29.7156
13367 13.5071
13368 31.0663
13369 21.6114
13370 59.4312
13371 76.9905
13372 20.2607
13373 33.7677
13374 32.417
13375 48.6256
13376 47.2749
13377 35.1185
13378 37.8199
13379 21.6114
13380 8.10426
13381 18.9099
13382 52.6777
13383 20.2607
13384 36.4692
13385 14.8578
13386 35.1185
13387 33.7677
13388 16.2085
13389 29.7156
13390 35.1185
13391 10.8057
13392 32.417
13393 18.9099
13394 20.2607
13395 22.9621
13396 10.8057
13397 40.5213
13398 12.1564
13399 18.9099
13400 33.7677
13401 51.327
13402 82.3933
13403 72.9383
13404 40.5213
13405 36.4692
13406 47.2749
13407 32.417
13408 72.9383
13409 32.417
13410 82.3933
13411 22.9621
13412 6.75355
13413 22.9621
13414 24.3128
13415 36.4692
13416 63.4834
13417 52.6777
13418 21.6114
13419 4.05213
13420 33.7677
13421 29.7156
13422 25.6635
13423 60.782
13424 25.6635
13425 18.9099
13426 60.782
13427 27.0142
13428 18.9099
13429 20.2607
13430 16.2085
13431 31.0663
13432 39.1706
13433 24.3128
13434 27.0142
13435 16.2085
13436 16.2085
13437 5.40284
13438 13.5071
13439 10.8057
13440 6.75355
13441 8.10426
13442 27.0142
13443 22.9621
13444 25.6635
13445 18.9099
13446 21.6114
13447 10.8057
13448 31.0663
13449 17.5592
13450 40.5213
13451 110.758
13452 18.9099
13453 31.0663
13454 32.417
13455 17.5592
13456 21.6114
13457 35.1185
13458 17.5592
13459 95.9004
13460 32.417
13461 13.5071
13462 43.2227
13463 68.8862
13464 28.3649
13465 31.0663
13466 41.872
13467 17.5592
13468 12.1564
13469 35.1185
13470 14.8578
13471 35.1185
13472 95.9004
13473 20.2607
13474 14.8578
13475 9.45497
13476 6.75355
13477 20.2607
13478 90.4976
13479 20.2607
13480 31.0663
13481 20.2607
13482 39.1706
13483 36.4692
13484 12.1564
13485 28.3649
13486 14.8578
13487 22.9621
13488 9.45497
13489 16.2085
13490 10.8057
13491 10.8057
13492 20.2607
13493 13.5071
13494 13.5071
13495 25.6635
13496 24.3128
13497 25.6635
13498 1.35071
13499 39.1706
13500 25.6635
13501 36.4692
13502 27.0142
13503 9.45497
13504 37.8199
13505 44.5734
13506 40.5213
13507 40.5213
13508 47.2749
13509 16.2085
13510 31.0663
13511 24.3128
13512 10.8057
13513 47.2749
13514 129.668
13515 45.9241
13516 48.6256
13517 14.8578
13518 37.8199
13519 55.3791
13520 14.8578
13521 35.1185
13522 25.6635
13523 14.8578
13524 27.0142
13525 32.417
13526 48.6256
13527 45.9241
13528 45.9241
13529 32.417
13530 43.2227
13531 58.0805
13532 76.9905
13533 51.327
13534 89.1469
13535 29.7156
13536 14.8578
13537 60.782
13538 37.8199
13539 20.2607
13540 43.2227
13541 67.5355
13542 25.6635
13543 12.1564
13544 27.0142
13545 18.9099
13546 44.5734
13547 32.417
13548 24.3128
13549 40.5213
13550 18.9099
13551 1.35071
13552 22.9621
13553 8.10426
13554 14.8578
13555 21.6114
13556 62.1327
13557 2.70142
13558 8.10426
13559 17.5592
13560 40.5213
13561 17.5592
13562 13.5071
13563 36.4692
13564 22.9621
13565 79.6919
13566 8.10426
13567 49.9763
13568 41.872
13569 29.7156
13570 9.45497
13571 28.3649
13572 24.3128
13573 9.45497
13574 33.7677
13575 1.35071
13576 37.8199
13577 41.872
13578 6.75355
13579 33.7677
13580 63.4834
13581 40.5213
13582 74.2891
13583 64.8341
13584 49.9763
13585 10.8057
13586 32.417
13587 18.9099
13588 28.3649
13589 129.668
13590 43.2227
13591 44.5734
13592 62.1327
13593 47.2749
13594 67.5355
13595 44.5734
13596 37.8199
13597 40.5213
13598 59.4312
13599 12.1564
13600 31.0663
13601 14.8578
13602 29.7156
13603 36.4692
13604 14.8578
13605 33.7677
13606 36.4692
13607 28.3649
13608 29.7156
13609 54.0284
13610 27.0142
13611 6.75355
13612 13.5071
13613 39.1706
13614 17.5592
13615 39.1706
13616 39.1706
13617 37.8199
13618 18.9099
13619 17.5592
13620 25.6635
13621 29.7156
13622 31.0663
13623 41.872
13624 66.1848
13625 17.5592
13626 4.05213
13627 21.6114
13628 62.1327
13629 25.6635
13630 13.5071
13631 36.4692
13632 8.10426
13633 58.0805
13634 45.9241
13635 89.1469
13636 29.7156
13637 2.70142
13638 13.5071
13639 8.10426
13640 43.2227
13641 28.3649
13642 22.9621
13643 35.1185
13644 35.1185
13645 20.2607
13646 27.0142
13647 9.45497
13648 37.8199
13649 13.5071
13650 24.3128
13651 29.7156
13652 24.3128
13653 4.05213
13654 25.6635
13655 63.4834
13656 9.45497
13657 39.1706
13658 54.0284
13659 24.3128
13660 43.2227
13661 10.8057
13662 10.8057
13663 10.8057
13664 33.7677
13665 18.9099
13666 12.1564
13667 20.2607
13668 14.8578
13669 32.417
13670 35.1185
13671 39.1706
13672 33.7677
13673 43.2227
13674 21.6114
13675 45.9241
13676 8.10426
13677 29.7156
13678 40.5213
13679 14.8578
13680 35.1185
13681 8.10426
13682 18.9099
13683 27.0142
13684 22.9621
13685 21.6114
13686 40.5213
13687 51.327
13688 72.9383
13689 47.2749
13690 75.6398
13691 56.7298
13692 28.3649
13693 31.0663
13694 29.7156
13695 12.1564
13696 41.872
13697 89.1469
13698 17.5592
13699 36.4692
13700 45.9241
13701 29.7156
13702 25.6635
13703 17.5592
13704 16.2085
13705 21.6114
13706 28.3649
13707 0
13708 39.1706
13709 60.782
13710 40.5213
13711 25.6635
13712 8.10426
13713 8.10426
13714 29.7156
13715 31.0663
13716 25.6635
13717 9.45497
13718 36.4692
13719 27.0142
13720 33.7677
13721 47.2749
13722 18.9099
13723 22.9621
13724 48.6256
13725 43.2227
13726 12.1564
13727 16.2085
13728 40.5213
13729 35.1185
13730 25.6635
13731 12.1564
13732 12.1564
13733 17.5592
13734 2.70142
13735 16.2085
13736 48.6256
13737 18.9099
13738 24.3128
13739 41.872
13740 25.6635
13741 33.7677
13742 71.5876
13743 17.5592
13744 36.4692
13745 14.8578
13746 35.1185
13747 102.654
13748 18.9099
13749 47.2749
13750 54.0284
13751 54.0284
13752 27.0142
13753 5.40284
13754 31.0663
13755 66.1848
13756 25.6635
13757 27.0142
13758 4.05213
13759 35.1185
13760 27.0142
13761 13.5071
13762 62.1327
13763 29.7156
13764 8.10426
13765 22.9621
13766 16.2085
13767 22.9621
13768 44.5734
13769 24.3128
13770 14.8578
13771 39.1706
13772 12.1564
13773 39.1706
13774 59.4312
13775 37.8199
13776 85.0947
13777 14.8578
13778 18.9099
13779 51.327
13780 17.5592
13781 60.782
13782 37.8199
13783 28.3649
13784 21.6114
13785 36.4692
13786 16.2085
13787 17.5592
13788 47.2749
13789 33.7677
13790 16.2085
13791 8.10426
13792 17.5592
13793 29.7156
13794 29.7156
13795 66.1848
13796 28.3649
13797 12.1564
13798 35.1185
13799 68.8862
13800 27.0142
13801 27.0142
13802 29.7156
13803 63.4834
13804 27.0142
13805 62.1327
13806 22.9621
13807 33.7677
13808 40.5213
13809 8.10426
13810 40.5213
13811 56.7298
13812 25.6635
13813 64.8341
13814 37.8199
13815 21.6114
13816 76.9905
13817 36.4692
13818 24.3128
13819 59.4312
13820 31.0663
13821 12.1564
13822 35.1185
13823 40.5213
13824 21.6114
13825 52.6777
13826 27.0142
13827 12.1564
13828 29.7156
13829 31.0663
13830 44.5734
13831 24.3128
13832 25.6635
13833 43.2227
13834 16.2085
13835 20.2607
13836 8.10426
13837 31.0663
13838 22.9621
13839 24.3128
13840 18.9099
13841 18.9099
13842 10.8057
13843 13.5071
13844 22.9621
13845 8.10426
13846 27.0142
13847 71.5876
13848 25.6635
13849 48.6256
13850 22.9621
13851 22.9621
13852 48.6256
13853 28.3649
13854 39.1706
13855 27.0142
13856 32.417
13857 14.8578
13858 32.417
13859 85.0947
13860 39.1706
13861 36.4692
13862 33.7677
13863 25.6635
13864 39.1706
13865 52.6777
13866 40.5213
13867 12.1564
13868 40.5213
13869 45.9241
13870 55.3791
13871 40.5213
13872 67.5355
13873 47.2749
13874 40.5213
13875 39.1706
13876 20.2607
13877 47.2749
13878 71.5876
13879 43.2227
13880 33.7677
13881 36.4692
13882 40.5213
13883 21.6114
13884 13.5071
13885 35.1185
13886 35.1185
13887 17.5592
13888 39.1706
13889 35.1185
13890 16.2085
13891 62.1327
13892 32.417
13893 5.40284
13894 45.9241
13895 8.10426
13896 13.5071
13897 55.3791
13898 43.2227
13899 21.6114
13900 35.1185
13901 44.5734
13902 47.2749
13903 51.327
13904 17.5592
13905 8.10426
13906 21.6114
13907 52.6777
13908 44.5734
13909 32.417
13910 10.8057
13911 2.70142
13912 21.6114
13913 49.9763
13914 21.6114
13915 25.6635
13916 27.0142
13917 27.0142
13918 44.5734
13919 14.8578
13920 39.1706
13921 29.7156
13922 20.2607
13923 27.0142
13924 21.6114
13925 43.2227
13926 56.7298
13927 25.6635
13928 40.5213
13929 32.417
13930 43.2227
13931 10.8057
13932 10.8057
13933 24.3128
13934 22.9621
13935 14.8578
13936 16.2085
13937 12.1564
13938 31.0663
13939 10.8057
13940 32.417
13941 59.4312
13942 91.8483
13943 52.6777
13944 39.1706
13945 27.0142
13946 22.9621
13947 20.2607
13948 41.872
13949 59.4312
13950 52.6777
13951 28.3649
13952 21.6114
13953 6.75355
13954 43.2227
13955 44.5734
13956 9.45497
13957 8.10426
13958 14.8578
13959 17.5592
13960 39.1706
13961 56.7298
13962 31.0663
13963 24.3128
13964 24.3128
13965 9.45497
13966 39.1706
13967 13.5071
13968 71.5876
13969 27.0142
13970 43.2227
13971 24.3128
13972 48.6256
13973 13.5071
13974 16.2085
13975 40.5213
13976 43.2227
13977 18.9099
13978 32.417
13979 22.9621
13980 9.45497
13981 18.9099
13982 18.9099
13983 13.5071
13984 36.4692
13985 8.10426
13986 5.40284
13987 29.7156
13988 75.6398
13989 10.8057
13990 14.8578
13991 17.5592
13992 39.1706
13993 4.05213
13994 20.2607
13995 58.0805
13996 17.5592
13997 37.8199
13998 8.10426
13999 25.6635
14000 13.5071
14001 12.1564
14002 29.7156
14003 28.3649
14004 27.0142
14005 21.6114
14006 5.40284
14007 17.5592
14008 68.8862
14009 36.4692
14010 20.2607
14011 31.0663
14012 43.2227
14013 16.2085
14014 21.6114
14015 28.3649
14016 9.45497
14017 54.0284
14018 52.6777
14019 22.9621
14020 31.0663
14021 16.2085
14022 27.0142
14023 52.6777
14024 52.6777
14025 29.7156
14026 17.5592
14027 22.9621
14028 9.45497
14029 33.7677
14030 20.2607
14031 6.75355
14032 36.4692
14033 45.9241
14034 27.0142
14035 31.0663
14036 43.2227
14037 51.327
14038 21.6114
14039 17.5592
14040 9.45497
14041 25.6635
14042 16.2085
14043 31.0663
14044 28.3649
14045 16.2085
14046 62.1327
14047 64.8341
14048 32.417
14049 9.45497
14050 22.9621
14051 18.9099
14052 51.327
14053 20.2607
14054 2.70142
14055 28.3649
14056 21.6114
14057 33.7677
14058 17.5592
14059 27.0142
14060 4.05213
14061 16.2085
14062 28.3649
14063 27.0142
14064 13.5071
14065 2.70142
14066 18.9099
14067 27.0142
14068 4.05213
14069 21.6114
14070 14.8578
14071 32.417
14072 13.5071
14073 33.7677
14074 51.327
14075 18.9099
14076 22.9621
14077 10.8057
14078 32.417
14079 21.6114
14080 14.8578
14081 28.3649
14082 33.7677
14083 17.5592
14084 54.0284
14085 14.8578
14086 13.5071
14087 31.0663
14088 62.1327
14089 55.3791
14090 33.7677
14091 9.45497
14092 37.8199
14093 36.4692
14094 27.0142
14095 36.4692
14096 9.45497
14097 20.2607
14098 10.8057
14099 20.2607
14100 31.0663
14101 14.8578
14102 12.1564
14103 28.3649
14104 0
14105 14.8578
14106 48.6256
14107 24.3128
14108 24.3128
14109 16.2085
14110 9.45497
14111 14.8578
14112 27.0142
14113 20.2607
14114 16.2085
14115 12.1564
14116 5.40284
14117 9.45497
14118 31.0663
14119 27.0142
14120 12.1564
14121 21.6114
14122 27.0142
14123 10.8057
14124 18.9099
14125 27.0142
14126 54.0284
14127 8.10426
14128 10.8057
14129 27.0142
14130 31.0663
14131 40.5213
14132 4.05213
14133 17.5592
14134 21.6114
14135 29.7156
14136 29.7156
14137 2.70142
14138 22.9621
14139 33.7677
14140 12.1564
14141 16.2085
14142 10.8057
14143 8.10426
14144 22.9621
14145 18.9099
14146 37.8199
14147 12.1564
14148 12.1564
14149 22.9621
14150 18.9099
14151 22.9621
14152 14.8578
14153 24.3128
14154 18.9099
14155 45.9241
14156 9.45497
14157 32.417
14158 18.9099
14159 27.0142
14160 29.7156
14161 12.1564
14162 10.8057
14163 9.45497
14164 20.2607
14165 16.2085
14166 24.3128
14167 29.7156
14168 25.6635
14169 10.8057
14170 10.8057
14171 17.5592
14172 27.0142
14173 20.2607
14174 16.2085
14175 33.7677
14176 13.5071
14177 47.2749
14178 43.2227
14179 68.8862
14180 35.1185
14181 32.417
14182 25.6635
14183 32.417
14184 8.10426
14185 82.3933
14186 22.9621
14187 20.2607
14188 25.6635
14189 22.9621
14190 27.0142
14191 40.5213
14192 39.1706
14193 14.8578
14194 5.40284
14195 22.9621
14196 27.0142
14197 9.45497
14198 54.0284
14199 24.3128
14200 16.2085
14201 16.2085
14202 17.5592
14203 9.45497
14204 5.40284
14205 10.8057
14206 18.9099
14207 13.5071
14208 36.4692
14209 5.40284
14210 2.70142
14211 6.75355
14212 22.9621
14213 13.5071
14214 18.9099
14215 2.70142
14216 2.70142
14217 8.10426
14218 16.2085
14219 6.75355
14220 17.5592
14221 20.2607
14222 17.5592
14223 18.9099
14224 20.2607
14225 13.5071
14226 20.2607
14227 24.3128
14228 28.3649
14229 20.2607
14230 109.408
14231 4.05213
14232 22.9621
14233 48.6256
14234 33.7677
14235 32.417
14236 8.10426
14237 51.327
14238 13.5071
14239 5.40284
14240 6.75355
14241 22.9621
14242 37.8199
14243 60.782
14244 21.6114
14245 71.5876
14246 32.417
14247 2.70142
14248 45.9241
14249 45.9241
14250 14.8578
14251 54.0284
14252 21.6114
14253 10.8057
14254 24.3128
14255 17.5592
14256 49.9763
14257 10.8057
14258 0
14259 13.5071
14260 14.8578
14261 70.2369
14262 32.417
14263 10.8057
14264 32.417
14265 18.9099
14266 44.5734
14267 37.8199
14268 22.9621
14269 24.3128
14270 28.3649
14271 13.5071
14272 9.45497
14273 8.10426
14274 20.2607
14275 17.5592
14276 1.35071
14277 10.8057
14278 13.5071
14279 29.7156
14280 24.3128
14281 40.5213
14282 28.3649
14283 6.75355
14284 12.1564
14285 18.9099
14286 18.9099
14287 17.5592
14288 13.5071
14289 8.10426
14290 14.8578
14291 18.9099
14292 39.1706
14293 12.1564
14294 12.1564
14295 9.45497
14296 5.40284
14297 13.5071
14298 13.5071
14299 16.2085
14300 18.9099
14301 27.0142
14302 44.5734
14303 22.9621
14304 17.5592
14305 36.4692
14306 24.3128
14307 25.6635
14308 37.8199
14309 10.8057
14310 16.2085
14311 21.6114
14312 36.4692
14313 64.8341
14314 17.5592
14315 8.10426
14316 5.40284
14317 21.6114
14318 17.5592
14319 20.2607
14320 17.5592
14321 8.10426
14322 9.45497
14323 25.6635
14324 32.417
14325 18.9099
14326 8.10426
14327 31.0663
14328 68.8862
14329 9.45497
14330 54.0284
14331 49.9763
14332 21.6114
14333 31.0663
14334 14.8578
14335 32.417
14336 39.1706
14337 2.70142
14338 21.6114
14339 17.5592
14340 24.3128
14341 17.5592
14342 4.05213
14343 28.3649
14344 18.9099
14345 40.5213
14346 27.0142
14347 25.6635
14348 14.8578
14349 18.9099
14350 24.3128
14351 36.4692
14352 32.417
14353 12.1564
14354 28.3649
14355 8.10426
14356 14.8578
14357 41.872
14358 22.9621
14359 20.2607
14360 16.2085
14361 24.3128
14362 5.40284
14363 1.35071
14364 24.3128
14365 13.5071
14366 4.05213
14367 25.6635
14368 17.5592
14369 1.35071
14370 29.7156
14371 14.8578
14372 10.8057
14373 40.5213
14374 21.6114
14375 4.05213
14376 14.8578
14377 13.5071
14378 4.05213
14379 31.0663
14380 12.1564
14381 8.10426
14382 13.5071
14383 55.3791
14384 32.417
14385 21.6114
14386 17.5592
14387 45.9241
14388 27.0142
14389 66.1848
14390 31.0663
14391 13.5071
14392 52.6777
14393 47.2749
14394 27.0142
14395 13.5071
14396 12.1564
14397 16.2085
14398 37.8199
14399 10.8057
14400 1.35071
14401 17.5592
14402 17.5592
14403 6.75355
14404 21.6114
14405 4.05213
14406 14.8578
14407 24.3128
14408 29.7156
14409 13.5071
14410 21.6114
14411 2.70142
14412 39.1706
14413 17.5592
14414 31.0663
14415 24.3128
14416 24.3128
14417 37.8199
14418 37.8199
14419 16.2085
14420 21.6114
14421 25.6635
14422 12.1564
14423 14.8578
14424 12.1564
14425 6.75355
14426 8.10426
14427 22.9621
14428 10.8057
14429 10.8057
14430 28.3649
14431 48.6256
14432 18.9099
14433 25.6635
14434 21.6114
14435 39.1706
14436 32.417
14437 56.7298
14438 54.0284
14439 8.10426
14440 20.2607
14441 33.7677
14442 45.9241
14443 45.9241
14444 31.0663
14445 13.5071
14446 52.6777
14447 16.2085
14448 17.5592
14449 20.2607
14450 44.5734
14451 18.9099
14452 6.75355
14453 22.9621
14454 56.7298
14455 22.9621
14456 28.3649
14457 60.782
14458 33.7677
14459 13.5071
14460 27.0142
14461 16.2085
14462 21.6114
14463 47.2749
14464 13.5071
14465 22.9621
14466 17.5592
14467 17.5592
14468 10.8057
14469 22.9621
14470 27.0142
14471 8.10426
14472 8.10426
14473 8.10426
14474 64.8341
14475 16.2085
14476 8.10426
14477 6.75355
14478 17.5592
14479 21.6114
14480 18.9099
14481 21.6114
14482 43.2227
14483 33.7677
14484 33.7677
14485 74.2891
14486 24.3128
14487 37.8199
14488 31.0663
14489 29.7156
14490 43.2227
14491 18.9099
14492 66.1848
14493 21.6114
14494 68.8862
14495 36.4692
14496 43.2227
14497 27.0142
14498 24.3128
14499 18.9099
14500 12.1564
14501 37.8199
14502 40.5213
14503 9.45497
14504 40.5213
14505 20.2607
14506 13.5071
14507 13.5071
14508 12.1564
14509 20.2607
14510 37.8199
14511 36.4692
14512 25.6635
14513 43.2227
14514 17.5592
14515 20.2607
14516 27.0142
14517 17.5592
14518 43.2227
14519 13.5071
14520 41.872
14521 9.45497
14522 8.10426
14523 51.327
14524 17.5592
14525 0
14526 8.10426
14527 6.75355
14528 6.75355
14529 47.2749
14530 20.2607
14531 2.70142
14532 20.2607
14533 24.3128
14534 18.9099
14535 41.872
14536 10.8057
14537 20.2607
14538 20.2607
14539 48.6256
14540 21.6114
14541 6.75355
14542 24.3128
14543 22.9621
14544 16.2085
14545 9.45497
14546 13.5071
14547 40.5213
14548 29.7156
14549 18.9099
14550 14.8578
14551 6.75355
14552 16.2085
14553 14.8578
14554 16.2085
14555 14.8578
14556 5.40284
14557 13.5071
14558 9.45497
14559 31.0663
14560 8.10426
14561 87.7962
14562 10.8057
14563 43.2227
14564 62.1327
14565 17.5592
14566 28.3649
14567 12.1564
14568 8.10426
14569 22.9621
14570 6.75355
14571 22.9621
14572 31.0663
14573 9.45497
14574 14.8578
14575 89.1469
14576 13.5071
14577 14.8578
14578 8.10426
14579 14.8578
14580 59.4312
14581 32.417
14582 10.8057
14583 18.9099
14584 39.1706
14585 5.40284
14586 8.10426
14587 29.7156
14588 9.45497
14589 14.8578
14590 27.0142
14591 22.9621
14592 12.1564
14593 6.75355
14594 13.5071
14595 22.9621
14596 24.3128
14597 8.10426
14598 17.5592
14599 28.3649
14600 17.5592
14601 14.8578
14602 31.0663
14603 9.45497
14604 13.5071
14605 12.1564
14606 39.1706
14607 5.40284
14608 25.6635
14609 14.8578
14610 13.5071
14611 20.2607
14612 20.2607
14613 44.5734
14614 27.0142
14615 29.7156
14616 20.2607
14617 10.8057
14618 36.4692
14619 12.1564
14620 16.2085
14621 22.9621
14622 2.70142
14623 5.40284
14624 12.1564
14625 8.10426
14626 12.1564
14627 25.6635
14628 10.8057
14629 24.3128
14630 21.6114
14631 37.8199
14632 4.05213
14633 39.1706
14634 25.6635
14635 17.5592
14636 20.2607
14637 6.75355
14638 54.0284
14639 21.6114
14640 22.9621
14641 5.40284
14642 25.6635
14643 22.9621
14644 13.5071
14645 12.1564
14646 33.7677
14647 21.6114
14648 8.10426
14649 12.1564
14650 41.872
14651 13.5071
14652 28.3649
14653 12.1564
14654 5.40284
14655 37.8199
14656 9.45497
14657 62.1327
14658 54.0284
14659 5.40284
14660 20.2607
14661 4.05213
14662 8.10426
14663 17.5592
14664 12.1564
14665 93.199
14666 28.3649
14667 13.5071
14668 20.2607
14669 5.40284
14670 1.35071
14671 12.1564
14672 6.75355
14673 2.70142
14674 14.8578
14675 18.9099
14676 17.5592
14677 8.10426
14678 5.40284
14679 10.8057
14680 40.5213
14681 14.8578
14682 6.75355
14683 47.2749
14684 4.05213
14685 12.1564
14686 28.3649
14687 12.1564
14688 16.2085
14689 6.75355
14690 49.9763
14691 10.8057
14692 10.8057
14693 45.9241
14694 10.8057
14695 31.0663
14696 5.40284
14697 8.10426
14698 21.6114
14699 4.05213
14700 28.3649
14701 44.5734
14702 31.0663
14703 21.6114
14704 12.1564
14705 40.5213
14706 17.5592
14707 60.782
14708 24.3128
14709 8.10426
14710 29.7156
14711 35.1185
14712 24.3128
14713 39.1706
14714 24.3128
14715 27.0142
14716 24.3128
14717 58.0805
14718 41.872
14719 9.45497
14720 18.9099
14721 24.3128
14722 43.2227
14723 54.0284
14724 18.9099
14725 24.3128
14726 44.5734
14727 29.7156
14728 14.8578
14729 17.5592
14730 18.9099
14731 22.9621
14732 40.5213
14733 4.05213
14734 4.05213
14735 21.6114
14736 39.1706
14737 27.0142
14738 24.3128
14739 10.8057
14740 28.3649
14741 21.6114
14742 22.9621
14743 43.2227
14744 47.2749
14745 33.7677
14746 49.9763
14747 25.6635
14748 24.3128
14749 9.45497
14750 10.8057
14751 33.7677
14752 12.1564
14753 22.9621
14754 14.8578
14755 13.5071
14756 22.9621
14757 85.0947
14758 18.9099
14759 22.9621
14760 31.0663
14761 54.0284
14762 39.1706
14763 35.1185
14764 87.7962
14765 12.1564
14766 22.9621
14767 59.4312
14768 28.3649
14769 13.5071
14770 17.5592
14771 21.6114
14772 21.6114
14773 33.7677
14774 32.417
14775 2.70142
14776 12.1564
14777 27.0142
14778 20.2607
14779 27.0142
14780 32.417
14781 22.9621
14782 24.3128
14783 6.75355
14784 22.9621
14785 16.2085
14786 18.9099
14787 28.3649
14788 35.1185
14789 83.744
14790 22.9621
14791 25.6635
14792 24.3128
14793 20.2607
14794 76.9905
14795 86.4454
14796 72.9383
14797 32.417
14798 9.45497
14799 39.1706
14800 25.6635
14801 51.327
14802 67.5355
14803 25.6635
14804 5.40284
14805 17.5592
14806 33.7677
14807 24.3128
14808 10.8057
14809 22.9621
14810 31.0663
14811 14.8578
14812 52.6777
14813 14.8578
14814 36.4692
14815 18.9099
14816 71.5876
14817 21.6114
14818 17.5592
14819 41.872
14820 45.9241
14821 16.2085
14822 14.8578
14823 9.45497
14824 36.4692
14825 25.6635
14826 13.5071
14827 49.9763
14828 21.6114
14829 12.1564
14830 13.5071
14831 32.417
14832 21.6114
14833 31.0663
14834 44.5734
14835 37.8199
14836 35.1185
14837 44.5734
14838 41.872
14839 72.9383
14840 86.4454
14841 22.9621
14842 21.6114
14843 28.3649
14844 28.3649
14845 81.0426
14846 47.2749
14847 33.7677
14848 33.7677
14849 18.9099
14850 79.6919
14851 32.417
14852 79.6919
14853 41.872
14854 10.8057
14855 16.2085
14856 21.6114
14857 6.75355
14858 28.3649
14859 66.1848
14860 43.2227
14861 24.3128
14862 27.0142
14863 24.3128
14864 58.0805
14865 13.5071
14866 24.3128
14867 41.872
14868 5.40284
14869 40.5213
14870 35.1185
14871 29.7156
14872 48.6256
14873 16.2085
14874 8.10426
14875 27.0142
14876 25.6635
14877 27.0142
14878 48.6256
14879 22.9621
14880 10.8057
14881 29.7156
14882 87.7962
14883 27.0142
14884 22.9621
14885 10.8057
14886 17.5592
14887 21.6114
14888 47.2749
14889 28.3649
14890 27.0142
14891 25.6635
14892 35.1185
14893 40.5213
14894 93.199
14895 40.5213
14896 27.0142
14897 31.0663
14898 49.9763
14899 21.6114
14900 17.5592
14901 37.8199
14902 17.5592
14903 13.5071
14904 10.8057
14905 29.7156
14906 64.8341
14907 4.05213
14908 35.1185
14909 58.0805
14910 49.9763
14911 45.9241
14912 79.6919
14913 14.8578
14914 45.9241
14915 68.8862
14916 28.3649
14917 25.6635
14918 14.8578
14919 17.5592
14920 14.8578
14921 41.872
14922 12.1564
14923 13.5071
14924 112.109
14925 39.1706
14926 24.3128
14927 37.8199
14928 16.2085
14929 32.417
14930 71.5876
14931 49.9763
14932 29.7156
14933 4.05213
14934 27.0142
14935 27.0142
14936 39.1706
14937 14.8578
14938 44.5734
14939 60.782
14940 20.2607
14941 33.7677
14942 40.5213
14943 56.7298
14944 63.4834
14945 54.0284
14946 28.3649
14947 28.3649
14948 44.5734
14949 25.6635
14950 6.75355
14951 83.744
14952 27.0142
14953 13.5071
14954 36.4692
14955 12.1564
14956 43.2227
14957 86.4454
14958 41.872
14959 47.2749
14960 47.2749
14961 18.9099
14962 22.9621
14963 33.7677
14964 17.5592
14965 32.417
14966 33.7677
14967 41.872
14968 24.3128
14969 31.0663
14970 60.782
14971 13.5071
14972 21.6114
14973 41.872
14974 40.5213
14975 71.5876
14976 56.7298
14977 20.2607
14978 55.3791
14979 20.2607
14980 29.7156
14981 24.3128
14982 85.0947
14983 25.6635
14984 5.40284
14985 21.6114
14986 12.1564
14987 39.1706
14988 36.4692
14989 32.417
14990 48.6256
14991 39.1706
14992 24.3128
14993 18.9099
14994 10.8057
14995 18.9099
14996 48.6256
14997 21.6114
14998 47.2749
14999 54.0284
15000 37.8199
15001 17.5592
15002 24.3128
15003 39.1706
15004 31.0663
15005 28.3649
15006 31.0663
15007 41.872
15008 36.4692
15009 27.0142
15010 44.5734
15011 86.4454
15012 8.10426
15013 29.7156
15014 54.0284
15015 12.1564
15016 55.3791
15017 104.005
15018 18.9099
15019 64.8341
15020 16.2085
15021 8.10426
15022 36.4692
15023 32.417
15024 32.417
15025 10.8057
15026 20.2607
15027 1.35071
15028 25.6635
15029 47.2749
15030 48.6256
15031 13.5071
15032 17.5592
15033 18.9099
15034 39.1706
15035 14.8578
15036 17.5592
15037 8.10426
15038 13.5071
15039 25.6635
15040 16.2085
15041 24.3128
15042 60.782
15043 29.7156
15044 12.1564
15045 21.6114
15046 21.6114
15047 18.9099
15048 25.6635
15049 13.5071
15050 25.6635
15051 66.1848
15052 21.6114
15053 25.6635
15054 52.6777
15055 17.5592
15056 32.417
15057 66.1848
15058 54.0284
15059 31.0663
15060 54.0284
15061 32.417
15062 45.9241
15063 113.46
15064 16.2085
15065 21.6114
15066 10.8057
15067 14.8578
15068 41.872
15069 37.8199
15070 48.6256
15071 36.4692
15072 32.417
15073 45.9241
15074 20.2607
15075 25.6635
15076 13.5071
15077 24.3128
15078 35.1185
15079 60.782
15080 44.5734
15081 21.6114
15082 16.2085
15083 45.9241
15084 45.9241
15085 62.1327
15086 27.0142
15087 14.8578
15088 35.1185
15089 14.8578
15090 29.7156
15091 31.0663
15092 45.9241
15093 5.40284
15094 33.7677
15095 32.417
15096 6.75355
15097 17.5592
15098 74.2891
15099 14.8578
15100 25.6635
15101 24.3128
15102 24.3128
15103 25.6635
15104 36.4692
15105 29.7156
15106 29.7156
15107 20.2607
15108 20.2607
15109 28.3649
15110 24.3128
15111 40.5213
15112 10.8057
15113 25.6635
15114 17.5592
15115 47.2749
15116 29.7156
15117 6.75355
15118 36.4692
15119 12.1564
15120 40.5213
15121 6.75355
15122 6.75355
15123 28.3649
15124 68.8862
15125 13.5071
15126 40.5213
15127 51.327
15128 29.7156
15129 55.3791
15130 24.3128
15131 40.5213
15132 37.8199
15133 13.5071
15134 25.6635
15135 24.3128
15136 24.3128
15137 48.6256
15138 29.7156
15139 36.4692
15140 37.8199
15141 13.5071
15142 54.0284
15143 104.005
15144 40.5213
15145 47.2749
15146 43.2227
15147 44.5734
15148 20.2607
15149 102.654
15150 76.9905
15151 39.1706
15152 33.7677
15153 86.4454
15154 9.45497
15155 18.9099
15156 29.7156
15157 25.6635
15158 29.7156
15159 32.417
15160 63.4834
15161 16.2085
15162 12.1564
15163 22.9621
15164 12.1564
15165 6.75355
15166 5.40284
15167 6.75355
15168 35.1185
15169 12.1564
15170 18.9099
15171 41.872
15172 20.2607
15173 21.6114
15174 29.7156
15175 21.6114
15176 47.2749
15177 44.5734
15178 21.6114
15179 20.2607
15180 17.5592
15181 28.3649
15182 13.5071
15183 24.3128
15184 35.1185
15185 14.8578
15186 8.10426
15187 14.8578
15188 12.1564
15189 31.0663
15190 18.9099
15191 18.9099
15192 10.8057
15193 25.6635
15194 12.1564
15195 28.3649
15196 51.327
15197 20.2607
15198 33.7677
15199 56.7298
15200 16.2085
15201 63.4834
15202 24.3128
15203 28.3649
15204 40.5213
15205 32.417
15206 4.05213
15207 21.6114
15208 9.45497
15209 18.9099
15210 13.5071
15211 5.40284
15212 13.5071
15213 95.9004
15214 24.3128
15215 28.3649
15216 10.8057
15217 39.1706
15218 75.6398
15219 37.8199
15220 1.35071
15221 2.70142
15222 1.35071
15223 135.071
15224 40.5213
15225 6.75355
15226 20.2607
15227 35.1185
15228 25.6635
15229 33.7677
15230 36.4692
15231 55.3791
15232 40.5213
15233 32.417
15234 5.40284
15235 24.3128
15236 25.6635
15237 13.5071
15238 13.5071
15239 18.9099
15240 16.2085
15241 41.872
15242 20.2607
15243 27.0142
15244 22.9621
15245 17.5592
15246 36.4692
15247 21.6114
15248 17.5592
15249 40.5213
15250 70.2369
15251 27.0142
15252 20.2607
15253 6.75355
15254 43.2227
15255 36.4692
15256 28.3649
15257 14.8578
15258 31.0663
15259 44.5734
15260 41.872
15261 25.6635
15262 29.7156
15263 36.4692
15264 13.5071
15265 24.3128
15266 10.8057
15267 9.45497
15268 22.9621
15269 47.2749
15270 28.3649
15271 14.8578
15272 52.6777
15273 43.2227
15274 32.417
15275 39.1706
15276 33.7677
15277 17.5592
15278 33.7677
15279 10.8057
15280 17.5592
15281 12.1564
15282 9.45497
15283 17.5592
15284 20.2607
15285 21.6114
15286 16.2085
15287 16.2085
15288 20.2607
15289 17.5592
15290 13.5071
15291 36.4692
15292 55.3791
15293 31.0663
15294 54.0284
15295 31.0663
15296 1.35071
15297 5.40284
15298 112.109
15299 37.8199
15300 4.05213
15301 28.3649
15302 24.3128
15303 20.2607
15304 39.1706
15305 54.0284
15306 20.2607
15307 33.7677
15308 49.9763
15309 27.0142
15310 14.8578
15311 43.2227
15312 17.5592
15313 20.2607
15314 24.3128
15315 32.417
15316 13.5071
15317 32.417
15318 17.5592
15319 45.9241
15320 25.6635
15321 9.45497
15322 10.8057
15323 21.6114
15324 2.70142
15325 8.10426
15326 18.9099
15327 10.8057
15328 24.3128
15329 37.8199
15330 28.3649
15331 8.10426
15332 25.6635
15333 13.5071
15334 10.8057
15335 14.8578
15336 17.5592
15337 43.2227
15338 13.5071
15339 27.0142
15340 14.8578
15341 36.4692
15342 13.5071
15343 17.5592
15344 22.9621
15345 25.6635
15346 44.5734
15347 43.2227
15348 32.417
15349 8.10426
15350 27.0142
15351 18.9099
15352 16.2085
15353 27.0142
15354 14.8578
15355 9.45497
15356 37.8199
15357 43.2227
15358 41.872
15359 59.4312
15360 25.6635
15361 54.0284
15362 36.4692
15363 16.2085
15364 37.8199
15365 22.9621
15366 62.1327
15367 27.0142
15368 17.5592
15369 27.0142
15370 27.0142
15371 43.2227
15372 29.7156
15373 5.40284
15374 25.6635
15375 25.6635
15376 21.6114
15377 17.5592
15378 25.6635
15379 5.40284
15380 99.9525
15381 25.6635
15382 10.8057
15383 13.5071
15384 14.8578
15385 8.10426
15386 9.45497
15387 8.10426
15388 9.45497
15389 16.2085
15390 20.2607
15391 6.75355
15392 1.35071
15393 17.5592
15394 17.5592
15395 4.05213
15396 27.0142
15397 13.5071
15398 16.2085
15399 27.0142
15400 5.40284
15401 32.417
15402 39.1706
15403 17.5592
15404 14.8578
15405 39.1706
15406 36.4692
15407 33.7677
15408 27.0142
15409 41.872
15410 12.1564
15411 35.1185
15412 37.8199
15413 43.2227
15414 36.4692
15415 16.2085
15416 52.6777
15417 29.7156
15418 24.3128
15419 18.9099
15420 17.5592
15421 32.417
15422 39.1706
15423 6.75355
15424 24.3128
15425 14.8578
15426 22.9621
15427 5.40284
15428 44.5734
15429 32.417
15430 8.10426
15431 12.1564
15432 33.7677
15433 22.9621
15434 16.2085
15435 54.0284
15436 25.6635
15437 18.9099
15438 91.8483
15439 21.6114
15440 22.9621
15441 40.5213
15442 35.1185
15443 41.872
15444 35.1185
15445 48.6256
15446 25.6635
15447 17.5592
15448 37.8199
15449 29.7156
15450 16.2085
15451 33.7677
15452 37.8199
15453 12.1564
15454 39.1706
15455 17.5592
15456 49.9763
15457 25.6635
15458 56.7298
15459 21.6114
15460 14.8578
15461 17.5592
15462 33.7677
15463 8.10426
15464 44.5734
15465 18.9099
15466 16.2085
15467 18.9099
15468 10.8057
15469 32.417
15470 10.8057
15471 22.9621
15472 25.6635
15473 8.10426
15474 54.0284
15475 31.0663
15476 2.70142
15477 12.1564
15478 43.2227
15479 47.2749
15480 56.7298
15481 28.3649
15482 35.1185
15483 10.8057
15484 36.4692
15485 41.872
15486 21.6114
15487 63.4834
15488 2.70142
15489 2.70142
15490 54.0284
15491 14.8578
15492 22.9621
15493 22.9621
15494 21.6114
15495 51.327
15496 18.9099
15497 33.7677
15498 20.2607
15499 13.5071
15500 32.417
15501 45.9241
15502 31.0663
15503 13.5071
15504 28.3649
15505 32.417
15506 13.5071
15507 32.417
15508 47.2749
15509 16.2085
15510 14.8578
15511 32.417
15512 41.872
15513 18.9099
15514 55.3791
15515 22.9621
15516 21.6114
15517 18.9099
15518 39.1706
15519 36.4692
15520 16.2085
15521 32.417
15522 16.2085
15523 32.417
15524 55.3791
15525 43.2227
15526 94.5497
15527 35.1185
15528 60.782
15529 31.0663
15530 18.9099
15531 21.6114
15532 27.0142
15533 58.0805
15534 9.45497
15535 49.9763
15536 76.9905
15537 5.40284
15538 28.3649
15539 39.1706
15540 43.2227
15541 51.327
15542 21.6114
15543 14.8578
15544 12.1564
15545 41.872
15546 35.1185
15547 9.45497
15548 13.5071
15549 21.6114
15550 29.7156
15551 24.3128
15552 52.6777
15553 37.8199
15554 45.9241
15555 43.2227
15556 25.6635
15557 37.8199
15558 10.8057
15559 32.417
15560 21.6114
15561 31.0663
15562 18.9099
15563 22.9621
15564 27.0142
15565 2.70142
15566 31.0663
15567 66.1848
15568 43.2227
15569 22.9621
15570 12.1564
15571 20.2607
15572 39.1706
15573 20.2607
15574 36.4692
15575 13.5071
15576 5.40284
15577 60.782
15578 59.4312
15579 20.2607
15580 37.8199
15581 28.3649
15582 13.5071
15583 35.1185
15584 8.10426
15585 75.6398
15586 4.05213
15587 37.8199
15588 1.35071
15589 14.8578
15590 6.75355
15591 13.5071
15592 59.4312
15593 43.2227
15594 37.8199
15595 13.5071
15596 29.7156
15597 28.3649
15598 44.5734
15599 36.4692
15600 6.75355
15601 5.40284
15602 28.3649
15603 24.3128
15604 39.1706
15605 22.9621
15606 40.5213
15607 36.4692
15608 28.3649
15609 12.1564
15610 14.8578
15611 76.9905
15612 29.7156
15613 17.5592
15614 20.2607
15615 40.5213
15616 48.6256
15617 49.9763
15618 27.0142
15619 24.3128
15620 39.1706
15621 13.5071
15622 18.9099
15623 10.8057
15624 22.9621
15625 20.2607
15626 18.9099
15627 37.8199
15628 4.05213
15629 39.1706
15630 27.0142
15631 5.40284
15632 8.10426
15633 37.8199
15634 16.2085
15635 13.5071
15636 29.7156
15637 25.6635
15638 75.6398
15639 67.5355
15640 28.3649
15641 70.2369
15642 44.5734
15643 10.8057
15644 37.8199
15645 17.5592
15646 29.7156
15647 66.1848
15648 31.0663
15649 37.8199
15650 32.417
15651 4.05213
15652 27.0142
15653 27.0142
15654 40.5213
15655 28.3649
15656 60.782
15657 21.6114
15658 9.45497
15659 33.7677
15660 89.1469
15661 24.3128
15662 2.70142
15663 16.2085
15664 12.1564
15665 20.2607
15666 21.6114
15667 14.8578
15668 5.40284
15669 17.5592
15670 17.5592
15671 12.1564
15672 33.7677
15673 60.782
15674 52.6777
15675 12.1564
15676 35.1185
15677 25.6635
15678 40.5213
15679 25.6635
15680 17.5592
15681 10.8057
15682 14.8578
15683 17.5592
15684 25.6635
15685 16.2085
15686 2.70142
15687 31.0663
15688 16.2085
15689 14.8578
15690 21.6114
15691 33.7677
15692 21.6114
15693 47.2749
15694 54.0284
15695 29.7156
15696 48.6256
15697 25.6635
15698 60.782
15699 41.872
15700 44.5734
15701 31.0663
15702 25.6635
15703 27.0142
15704 32.417
15705 67.5355
15706 13.5071
15707 24.3128
15708 52.6777
15709 32.417
15710 33.7677
15711 74.2891
15712 9.45497
15713 16.2085
15714 22.9621
15715 10.8057
15716 9.45497
15717 29.7156
15718 9.45497
15719 40.5213
15720 28.3649
15721 16.2085
15722 22.9621
15723 39.1706
15724 6.75355
15725 43.2227
15726 37.8199
15727 60.782
15728 37.8199
15729 4.05213
15730 32.417
15731 27.0142
15732 13.5071
15733 14.8578
15734 29.7156
15735 51.327
15736 52.6777
15737 35.1185
15738 43.2227
15739 31.0663
15740 18.9099
15741 41.872
15742 20.2607
15743 67.5355
15744 44.5734
15745 12.1564
15746 27.0142
15747 25.6635
15748 18.9099
15749 22.9621
15750 43.2227
15751 47.2749
15752 20.2607
15753 54.0284
15754 35.1185
15755 27.0142
15756 39.1706
15757 27.0142
15758 35.1185
15759 25.6635
15760 48.6256
15761 24.3128
15762 14.8578
15763 36.4692
15764 35.1185
15765 21.6114
15766 33.7677
15767 27.0142
15768 41.872
15769 44.5734
15770 6.75355
15771 5.40284
15772 32.417
15773 10.8057
15774 29.7156
15775 13.5071
15776 14.8578
15777 13.5071
15778 31.0663
15779 27.0142
15780 35.1185
15781 28.3649
15782 29.7156
15783 48.6256
15784 39.1706
15785 14.8578
15786 16.2085
15787 13.5071
15788 33.7677
15789 40.5213
15790 21.6114
15791 17.5592
15792 25.6635
15793 28.3649
15794 28.3649
15795 12.1564
15796 22.9621
15797 35.1185
15798 78.3412
15799 24.3128
15800 27.0142
15801 49.9763
15802 55.3791
15803 41.872
15804 16.2085
15805 8.10426
15806 16.2085
15807 32.417
15808 18.9099
15809 45.9241
15810 55.3791
15811 81.0426
15812 47.2749
15813 40.5213
15814 13.5071
15815 64.8341
15816 44.5734
15817 33.7677
15818 29.7156
15819 16.2085
15820 31.0663
15821 48.6256
15822 55.3791
15823 16.2085
15824 8.10426
15825 13.5071
15826 29.7156
15827 33.7677
15828 55.3791
15829 27.0142
15830 22.9621
15831 28.3649
15832 18.9099
15833 40.5213
15834 6.75355
15835 48.6256
15836 17.5592
15837 28.3649
15838 41.872
15839 27.0142
15840 39.1706
15841 22.9621
15842 25.6635
15843 24.3128
15844 17.5592
15845 16.2085
15846 8.10426
15847 32.417
15848 52.6777
15849 18.9099
15850 31.0663
15851 18.9099
15852 32.417
15853 31.0663
15854 13.5071
15855 51.327
15856 41.872
15857 93.199
15858 39.1706
15859 13.5071
15860 20.2607
15861 8.10426
15862 43.2227
15863 74.2891
15864 70.2369
15865 25.6635
15866 2.70142
15867 33.7677
15868 12.1564
15869 47.2749
15870 72.9383
15871 32.417
15872 24.3128
15873 21.6114
15874 21.6114
15875 27.0142
15876 20.2607
15877 29.7156
15878 32.417
15879 18.9099
15880 56.7298
15881 22.9621
15882 32.417
15883 10.8057
15884 28.3649
15885 18.9099
15886 44.5734
15887 58.0805
15888 14.8578
15889 32.417
15890 12.1564
15891 31.0663
15892 16.2085
15893 20.2607
15894 12.1564
15895 48.6256
15896 108.057
15897 35.1185
15898 29.7156
15899 48.6256
15900 68.8862
15901 37.8199
15902 37.8199
15903 29.7156
15904 28.3649
15905 28.3649
15906 60.782
15907 17.5592
15908 39.1706
15909 33.7677
15910 28.3649
15911 17.5592
15912 8.10426
15913 28.3649
15914 41.872
15915 39.1706
15916 56.7298
15917 62.1327
15918 31.0663
15919 31.0663
15920 24.3128
15921 68.8862
15922 41.872
15923 48.6256
15924 22.9621
15925 52.6777
15926 27.0142
15927 16.2085
15928 47.2749
15929 48.6256
15930 18.9099
15931 39.1706
15932 28.3649
15933 39.1706
15934 44.5734
15935 63.4834
15936 40.5213
15937 35.1185
15938 10.8057
15939 14.8578
15940 36.4692
15941 33.7677
15942 41.872
15943 35.1185
15944 35.1185
15945 18.9099
15946 36.4692
15947 41.872
15948 74.2891
15949 41.872
15950 22.9621
15951 47.2749
15952 39.1706
15953 43.2227
15954 62.1327
15955 24.3128
15956 13.5071
15957 27.0142
15958 52.6777
15959 85.0947
15960 27.0142
15961 25.6635
15962 24.3128
15963 37.8199
15964 24.3128
15965 56.7298
15966 74.2891
15967 33.7677
15968 44.5734
15969 22.9621
15970 17.5592
15971 29.7156
15972 14.8578
15973 25.6635
15974 16.2085
15975 40.5213
15976 6.75355
15977 16.2085
15978 35.1185
15979 25.6635
15980 31.0663
15981 29.7156
15982 4.05213
15983 24.3128
15984 47.2749
15985 44.5734
15986 35.1185
15987 44.5734
15988 43.2227
15989 9.45497
15990 25.6635
15991 14.8578
15992 32.417
15993 63.4834
15994 31.0663
15995 49.9763
15996 49.9763
15997 68.8862
15998 68.8862
15999 64.8341
16000 43.2227
16001 37.8199
16002 12.1564
16003 45.9241
16004 44.5734
16005 25.6635
16006 29.7156
16007 5.40284
16008 13.5071
16009 24.3128
16010 35.1185
16011 98.6018
16012 41.872
16013 18.9099
16014 37.8199
16015 27.0142
16016 45.9241
16017 55.3791
16018 32.417
16019 17.5592
16020 10.8057
16021 35.1185
16022 58.0805
16023 27.0142
16024 55.3791
16025 20.2607
16026 5.40284
16027 64.8341
16028 13.5071
16029 10.8057
16030 9.45497
16031 45.9241
16032 49.9763
16033 18.9099
16034 52.6777
16035 39.1706
16036 91.8483
16037 29.7156
16038 10.8057
16039 32.417
16040 13.5071
16041 21.6114
16042 60.782
16043 48.6256
16044 6.75355
16045 14.8578
16046 6.75355
16047 31.0663
16048 28.3649
16049 10.8057
16050 43.2227
16051 29.7156
16052 27.0142
16053 54.0284
16054 104.005
16055 48.6256
16056 20.2607
16057 41.872
16058 32.417
16059 31.0663
16060 62.1327
16061 22.9621
16062 13.5071
16063 39.1706
16064 21.6114
16065 21.6114
16066 17.5592
16067 51.327
16068 66.1848
16069 20.2607
16070 29.7156
16071 27.0142
16072 6.75355
16073 89.1469
16074 39.1706
16075 44.5734
16076 37.8199
16077 39.1706
16078 33.7677
16079 36.4692
16080 37.8199
16081 74.2891
16082 95.9004
16083 18.9099
16084 91.8483
16085 43.2227
16086 6.75355
16087 32.417
16088 66.1848
16089 37.8199
16090 54.0284
16091 54.0284
16092 21.6114
16093 31.0663
16094 17.5592
16095 36.4692
16096 13.5071
16097 18.9099
16098 54.0284
16099 17.5592
16100 17.5592
16101 27.0142
16102 21.6114
16103 41.872
16104 75.6398
16105 93.199
16106 31.0663
16107 24.3128
16108 28.3649
16109 35.1185
16110 29.7156
16111 33.7677
16112 13.5071
16113 28.3649
16114 39.1706
16115 21.6114
16116 41.872
16117 29.7156
16118 44.5734
16119 108.057
16120 39.1706
16121 25.6635
16122 5.40284
16123 24.3128
16124 22.9621
16125 110.758
16126 14.8578
16127 40.5213
16128 55.3791
16129 27.0142
16130 27.0142
16131 13.5071
16132 12.1564
16133 43.2227
16134 112.109
16135 32.417
16136 9.45497
16137 28.3649
16138 44.5734
16139 54.0284
16140 8.10426
16141 14.8578
16142 44.5734
16143 95.9004
16144 21.6114
16145 14.8578
16146 33.7677
16147 113.46
16148 20.2607
16149 12.1564
16150 72.9383
16151 102.654
16152 25.6635
16153 12.1564
16154 13.5071
16155 24.3128
16156 87.7962
16157 24.3128
16158 60.782
16159 89.1469
16160 21.6114
16161 41.872
16162 55.3791
16163 35.1185
16164 22.9621
16165 45.9241
16166 99.9525
16167 49.9763
16168 32.417
16169 28.3649
16170 95.9004
16171 98.6018
16172 66.1848
16173 16.2085
16174 27.0142
16175 101.303
16176 21.6114
16177 44.5734
16178 17.5592
16179 39.1706
16180 94.5497
16181 17.5592
16182 16.2085
16183 48.6256
16184 51.327
16185 43.2227
16186 58.0805
16187 9.45497
16188 18.9099
16189 45.9241
16190 20.2607
16191 29.7156
16192 51.327
16193 25.6635
16194 20.2607
16195 49.9763
16196 35.1185
16197 41.872
16198 17.5592
16199 18.9099
16200 14.8578
16201 22.9621
16202 17.5592
16203 20.2607
16204 9.45497
16205 16.2085
16206 22.9621
16207 6.75355
16208 62.1327
16209 13.5071
16210 33.7677
16211 20.2607
16212 36.4692
16213 22.9621
16214 10.8057
16215 22.9621
16216 40.5213
16217 37.8199
16218 47.2749
16219 20.2607
16220 59.4312
16221 47.2749
16222 22.9621
16223 21.6114
16224 28.3649
16225 18.9099
16226 18.9099
16227 16.2085
16228 45.9241
16229 37.8199
16230 40.5213
16231 66.1848
16232 41.872
16233 39.1706
16234 24.3128
16235 21.6114
16236 32.417
16237 56.7298
16238 56.7298
16239 56.7298
16240 37.8199
16241 33.7677
16242 44.5734
16243 67.5355
16244 70.2369
16245 76.9905
16246 67.5355
16247 63.4834
16248 17.5592
16249 28.3649
16250 72.9383
16251 22.9621
16252 16.2085
16253 21.6114
16254 28.3649
16255 87.7962
16256 36.4692
16257 37.8199
16258 58.0805
16259 40.5213
16260 13.5071
16261 39.1706
16262 49.9763
16263 37.8199
16264 48.6256
16265 83.744
16266 37.8199
16267 31.0663
16268 60.782
16269 29.7156
16270 33.7677
16271 32.417
16272 55.3791
16273 35.1185
16274 43.2227
16275 31.0663
16276 45.9241
16277 24.3128
16278 56.7298
16279 37.8199
16280 32.417
16281 22.9621
16282 28.3649
16283 28.3649
16284 66.1848
16285 24.3128
16286 14.8578
16287 37.8199
16288 44.5734
16289 22.9621
16290 18.9099
16291 28.3649
16292 36.4692
16293 24.3128
16294 39.1706
16295 67.5355
16296 32.417
16297 35.1185
16298 17.5592
16299 40.5213
16300 51.327
16301 62.1327
16302 20.2607
16303 56.7298
16304 41.872
16305 85.0947
16306 40.5213
16307 29.7156
16308 33.7677
16309 41.872
16310 102.654
16311 31.0663
16312 29.7156
16313 40.5213
16314 54.0284
16315 36.4692
16316 49.9763
16317 41.872
16318 29.7156
16319 17.5592
16320 27.0142
16321 40.5213
16322 17.5592
16323 54.0284
16324 36.4692
16325 86.4454
16326 10.8057
16327 52.6777
16328 93.199
16329 10.8057
16330 74.2891
16331 44.5734
16332 24.3128
16333 20.2607
16334 24.3128
16335 59.4312
16336 47.2749
16337 83.744
16338 44.5734
16339 64.8341
16340 39.1706
16341 25.6635
16342 27.0142
16343 22.9621
16344 17.5592
16345 40.5213
16346 13.5071
16347 29.7156
16348 95.9004
16349 97.2511
16350 63.4834
16351 47.2749
16352 76.9905
16353 64.8341
16354 70.2369
16355 64.8341
16356 55.3791
16357 37.8199
16358 12.1564
16359 63.4834
16360 36.4692
16361 70.2369
16362 75.6398
16363 29.7156
16364 31.0663
16365 31.0663
16366 18.9099
16367 110.758
16368 47.2749
16369 29.7156
16370 56.7298
16371 108.057
16372 81.0426
16373 56.7298
16374 56.7298
16375 36.4692
16376 39.1706
16377 14.8578
16378 21.6114
16379 33.7677
16380 18.9099
16381 56.7298
16382 40.5213
16383 35.1185
16384 28.3649
16385 43.2227
16386 70.2369
16387 55.3791
16388 64.8341
16389 63.4834
16390 44.5734
16391 74.2891
16392 21.6114
16393 44.5734
16394 24.3128
16395 12.1564
16396 32.417
16397 13.5071
16398 18.9099
16399 37.8199
16400 20.2607
16401 41.872
16402 17.5592
16403 29.7156
16404 20.2607
16405 45.9241
16406 31.0663
16407 58.0805
16408 122.915
16409 39.1706
16410 24.3128
16411 36.4692
16412 40.5213
16413 68.8862
16414 16.2085
16415 31.0663
16416 66.1848
16417 58.0805
16418 66.1848
16419 62.1327
16420 60.782
16421 40.5213
16422 17.5592
16423 22.9621
16424 18.9099
16425 41.872
16426 106.706
16427 10.8057
16428 24.3128
16429 153.981
16430 20.2607
16431 31.0663
16432 37.8199
16433 25.6635
16434 27.0142
16435 29.7156
16436 9.45497
16437 13.5071
16438 22.9621
16439 25.6635
16440 72.9383
16441 155.332
16442 32.417
16443 5.40284
16444 10.8057
16445 18.9099
16446 47.2749
16447 24.3128
16448 24.3128
16449 86.4454
16450 29.7156
16451 32.417
16452 43.2227
16453 106.706
16454 95.9004
16455 43.2227
16456 36.4692
16457 49.9763
16458 86.4454
16459 43.2227
16460 47.2749
16461 85.0947
16462 87.7962
16463 55.3791
16464 31.0663
16465 44.5734
16466 87.7962
16467 71.5876
16468 49.9763
16469 49.9763
16470 20.2607
16471 27.0142
16472 51.327
16473 35.1185
16474 67.5355
16475 76.9905
16476 27.0142
16477 40.5213
16478 35.1185
16479 18.9099
16480 41.872
16481 13.5071
16482 17.5592
16483 24.3128
16484 66.1848
16485 6.75355
16486 27.0142
16487 37.8199
16488 10.8057
16489 21.6114
16490 36.4692
16491 27.0142
16492 10.8057
16493 35.1185
16494 68.8862
16495 31.0663
16496 27.0142
16497 24.3128
16498 56.7298
16499 45.9241
16500 79.6919
16501 24.3128
16502 29.7156
16503 31.0663
16504 25.6635
16505 47.2749
16506 124.265
16507 71.5876
16508 32.417
16509 18.9099
16510 21.6114
16511 82.3933
16512 37.8199
16513 43.2227
16514 32.417
16515 32.417
16516 5.40284
16517 37.8199
16518 14.8578
16519 29.7156
16520 56.7298
16521 37.8199
16522 39.1706
16523 48.6256
16524 9.45497
16525 36.4692
16526 36.4692
16527 58.0805
16528 41.872
16529 14.8578
16530 120.213
16531 12.1564
16532 58.0805
16533 37.8199
16534 20.2607
16535 22.9621
16536 25.6635
16537 22.9621
16538 22.9621
16539 22.9621
16540 51.327
16541 47.2749
16542 16.2085
16543 39.1706
16544 24.3128
16545 28.3649
16546 29.7156
16547 25.6635
16548 9.45497
16549 28.3649
16550 39.1706
16551 56.7298
16552 52.6777
16553 71.5876
16554 75.6398
16555 32.417
16556 24.3128
16557 36.4692
16558 40.5213
16559 110.758
16560 55.3791
16561 91.8483
16562 43.2227
16563 14.8578
16564 21.6114
16565 24.3128
16566 20.2607
16567 29.7156
16568 22.9621
16569 36.4692
16570 13.5071
16571 31.0663
16572 10.8057
16573 22.9621
16574 35.1185
16575 66.1848
16576 24.3128
16577 16.2085
16578 87.7962
16579 27.0142
16580 17.5592
16581 35.1185
16582 41.872
16583 28.3649
16584 10.8057
16585 9.45497
16586 8.10426
16587 12.1564
16588 28.3649
16589 27.0142
16590 58.0805
16591 29.7156
16592 43.2227
16593 35.1185
16594 52.6777
16595 67.5355
16596 39.1706
16597 29.7156
16598 66.1848
16599 68.8862
16600 39.1706
16601 39.1706
16602 35.1185
16603 71.5876
16604 29.7156
16605 21.6114
16606 24.3128
16607 33.7677
16608 67.5355
16609 62.1327
16610 40.5213
16611 21.6114
16612 17.5592
16613 35.1185
16614 39.1706
16615 35.1185
16616 47.2749
16617 56.7298
16618 40.5213
16619 37.8199
16620 97.2511
16621 21.6114
16622 63.4834
16623 39.1706
16624 24.3128
16625 36.4692
16626 22.9621
16627 29.7156
16628 20.2607
16629 79.6919
16630 52.6777
16631 41.872
16632 95.9004
16633 29.7156
16634 70.2369
16635 56.7298
16636 51.327
16637 32.417
16638 59.4312
16639 37.8199
16640 32.417
16641 20.2607
16642 37.8199
16643 22.9621
16644 16.2085
16645 36.4692
16646 35.1185
16647 109.408
16648 14.8578
16649 21.6114
16650 41.872
16651 79.6919
16652 62.1327
16653 12.1564
16654 48.6256
16655 45.9241
16656 54.0284
16657 35.1185
16658 113.46
16659 72.9383
16660 32.417
16661 47.2749
16662 83.744
16663 45.9241
16664 56.7298
16665 9.45497
16666 51.327
16667 27.0142
16668 13.5071
16669 9.45497
16670 29.7156
16671 36.4692
16672 89.1469
16673 54.0284
16674 40.5213
16675 18.9099
16676 24.3128
16677 41.872
16678 47.2749
16679 10.8057
16680 145.877
16681 41.872
16682 16.2085
16683 29.7156
16684 22.9621
16685 48.6256
16686 133.72
16687 20.2607
16688 39.1706
16689 67.5355
16690 16.2085
16691 28.3649
16692 66.1848
16693 21.6114
16694 54.0284
16695 85.0947
16696 48.6256
16697 33.7677
16698 27.0142
16699 60.782
16700 29.7156
16701 17.5592
16702 29.7156
16703 18.9099
16704 59.4312
16705 32.417
16706 58.0805
16707 48.6256
16708 52.6777
16709 58.0805
16710 54.0284
16711 44.5734
16712 24.3128
16713 6.75355
16714 31.0663
16715 35.1185
16716 43.2227
16717 33.7677
16718 52.6777
16719 59.4312
16720 39.1706
16721 29.7156
16722 24.3128
16723 47.2749
16724 145.877
16725 6.75355
16726 35.1185
16727 63.4834
16728 29.7156
16729 68.8862
16730 25.6635
16731 56.7298
16732 75.6398
16733 36.4692
16734 13.5071
16735 29.7156
16736 17.5592
16737 32.417
16738 68.8862
16739 68.8862
16740 64.8341
16741 116.161
16742 102.654
16743 40.5213
16744 83.744
16745 49.9763
16746 18.9099
16747 33.7677
16748 17.5592
16749 29.7156
16750 82.3933
16751 33.7677
16752 63.4834
16753 52.6777
16754 40.5213
16755 33.7677
16756 21.6114
16757 58.0805
16758 49.9763
16759 21.6114
16760 32.417
16761 59.4312
16762 64.8341
16763 79.6919
16764 129.668
16765 78.3412
16766 83.744
16767 24.3128
16768 63.4834
16769 31.0663
16770 136.422
16771 78.3412
16772 29.7156
16773 47.2749
16774 35.1185
16775 22.9621
16776 33.7677
16777 21.6114
16778 78.3412
16779 29.7156
16780 59.4312
16781 45.9241
16782 131.019
16783 58.0805
16784 20.2607
16785 36.4692
16786 37.8199
16787 22.9621
16788 82.3933
16789 40.5213
16790 10.8057
16791 24.3128
16792 39.1706
16793 39.1706
16794 18.9099
16795 33.7677
16796 17.5592
16797 47.2749
16798 12.1564
16799 24.3128
16800 32.417
16801 37.8199
16802 43.2227
16803 35.1185
16804 51.327
16805 17.5592
16806 36.4692
16807 25.6635
16808 22.9621
16809 44.5734
16810 89.1469
16811 78.3412
16812 86.4454
16813 29.7156
16814 94.5497
16815 59.4312
16816 59.4312
16817 62.1327
16818 135.071
16819 54.0284
16820 37.8199
16821 43.2227
16822 29.7156
16823 37.8199
16824 10.8057
16825 28.3649
16826 22.9621
16827 87.7962
16828 40.5213
16829 25.6635
16830 29.7156
16831 51.327
16832 28.3649
16833 45.9241
16834 40.5213
16835 9.45497
16836 13.5071
16837 49.9763
16838 104.005
16839 35.1185
16840 70.2369
16841 55.3791
16842 25.6635
16843 27.0142
16844 27.0142
16845 76.9905
16846 27.0142
16847 63.4834
16848 101.303
16849 20.2607
16850 17.5592
16851 22.9621
16852 60.782
16853 17.5592
16854 32.417
16855 85.0947
16856 91.8483
16857 12.1564
16858 43.2227
16859 27.0142
16860 14.8578
16861 89.1469
16862 62.1327
16863 24.3128
16864 22.9621
16865 28.3649
16866 33.7677
16867 47.2749
16868 33.7677
16869 41.872
16870 12.1564
16871 22.9621
16872 37.8199
16873 35.1185
16874 37.8199
16875 45.9241
16876 45.9241
16877 25.6635
16878 36.4692
16879 44.5734
16880 24.3128
16881 21.6114
16882 44.5734
16883 32.417
16884 32.417
16885 68.8862
16886 99.9525
16887 40.5213
16888 29.7156
16889 48.6256
16890 44.5734
16891 48.6256
16892 37.8199
16893 27.0142
16894 39.1706
16895 43.2227
16896 86.4454
16897 145.877
16898 67.5355
16899 33.7677
16900 29.7156
16901 66.1848
16902 36.4692
16903 81.0426
16904 32.417
16905 25.6635
16906 29.7156
16907 39.1706
16908 54.0284
16909 35.1185
16910 76.9905
16911 70.2369
16912 49.9763
16913 67.5355
16914 35.1185
16915 21.6114
16916 43.2227
16917 24.3128
16918 63.4834
16919 18.9099
16920 36.4692
16921 18.9099
16922 24.3128
16923 25.6635
16924 43.2227
16925 43.2227
16926 35.1185
16927 105.355
16928 27.0142
16929 41.872
16930 17.5592
16931 25.6635
16932 31.0663
16933 39.1706
16934 22.9621
16935 24.3128
16936 39.1706
16937 129.668
16938 17.5592
16939 49.9763
16940 16.2085
16941 31.0663
16942 45.9241
16943 81.0426
16944 49.9763
16945 51.327
16946 31.0663
16947 35.1185
16948 27.0142
16949 55.3791
16950 81.0426
16951 33.7677
16952 24.3128
16953 60.782
16954 48.6256
16955 45.9241
16956 20.2607
16957 16.2085
16958 40.5213
16959 35.1185
16960 58.0805
16961 81.0426
16962 17.5592
16963 27.0142
16964 44.5734
16965 31.0663
16966 33.7677
16967 168.839
16968 20.2607
16969 49.9763
16970 16.2085
16971 49.9763
16972 52.6777
16973 21.6114
16974 32.417
16975 9.45497
16976 31.0663
16977 29.7156
16978 32.417
16979 9.45497
16980 10.8057
16981 28.3649
16982 14.8578
16983 22.9621
16984 27.0142
16985 22.9621
16986 24.3128
16987 12.1564
16988 18.9099
16989 36.4692
16990 28.3649
16991 29.7156
16992 18.9099
16993 28.3649
16994 16.2085
16995 32.417
16996 39.1706
16997 109.408
16998 49.9763
16999 27.0142
17000 208.009
17001 12.1564
17002 14.8578
17003 35.1185
17004 16.2085
17005 39.1706
17006 81.0426
17007 59.4312
17008 37.8199
17009 31.0663
17010 8.10426
17011 20.2607
17012 17.5592
17013 18.9099
17014 16.2085
17015 21.6114
17016 21.6114
17017 29.7156
17018 14.8578
17019 29.7156
17020 17.5592
17021 20.2607
17022 45.9241
17023 24.3128
17024 36.4692
17025 20.2607
17026 6.75355
17027 40.5213
17028 51.327
17029 45.9241
17030 112.109
17031 56.7298
17032 67.5355
17033 32.417
17034 29.7156
17035 49.9763
17036 21.6114
17037 18.9099
17038 24.3128
17039 18.9099
17040 41.872
17041 62.1327
17042 66.1848
17043 43.2227
17044 39.1706
17045 58.0805
17046 36.4692
17047 13.5071
17048 18.9099
17049 59.4312
17050 20.2607
17051 31.0663
17052 60.782
17053 24.3128
17054 14.8578
17055 43.2227
17056 35.1185
17057 33.7677
17058 13.5071
17059 35.1185
17060 25.6635
17061 25.6635
17062 32.417
17063 31.0663
17064 44.5734
17065 45.9241
17066 27.0142
17067 29.7156
17068 22.9621
17069 66.1848
17070 54.0284
17071 58.0805
17072 36.4692
17073 120.213
17074 33.7677
17075 56.7298
17076 33.7677
17077 21.6114
17078 36.4692
17079 51.327
17080 67.5355
17081 52.6777
17082 27.0142
17083 66.1848
17084 35.1185
17085 21.6114
17086 35.1185
17087 32.417
17088 94.5497
17089 54.0284
17090 51.327
17091 98.6018
17092 28.3649
17093 18.9099
17094 37.8199
17095 25.6635
17096 52.6777
17097 39.1706
17098 12.1564
17099 20.2607
17100 13.5071
17101 62.1327
17102 66.1848
17103 59.4312
17104 51.327
17105 5.40284
17106 105.355
17107 18.9099
17108 5.40284
17109 20.2607
17110 51.327
17111 20.2607
17112 52.6777
17113 32.417
17114 32.417
17115 51.327
17116 24.3128
17117 28.3649
17118 9.45497
17119 22.9621
17120 24.3128
17121 52.6777
17122 91.8483
17123 13.5071
17124 17.5592
17125 28.3649
17126 39.1706
17127 93.199
17128 39.1706
17129 31.0663
17130 162.085
17131 35.1185
17132 58.0805
17133 54.0284
17134 36.4692
17135 62.1327
17136 29.7156
17137 54.0284
17138 24.3128
17139 59.4312
17140 16.2085
17141 33.7677
17142 35.1185
17143 66.1848
17144 35.1185
17145 14.8578
17146 31.0663
17147 35.1185
17148 45.9241
17149 43.2227
17150 18.9099
17151 62.1327
17152 39.1706
17153 22.9621
17154 21.6114
17155 27.0142
17156 33.7677
17157 16.2085
17158 18.9099
17159 44.5734
17160 44.5734
17161 47.2749
17162 85.0947
17163 25.6635
17164 31.0663
17165 40.5213
17166 72.9383
17167 55.3791
17168 44.5734
17169 55.3791
17170 13.5071
17171 33.7677
17172 55.3791
17173 22.9621
17174 32.417
17175 9.45497
17176 22.9621
17177 27.0142
17178 37.8199
17179 12.1564
17180 13.5071
17181 18.9099
17182 21.6114
17183 35.1185
17184 48.6256
17185 18.9099
17186 5.40284
17187 43.2227
17188 64.8341
17189 14.8578
17190 22.9621
17191 28.3649
17192 33.7677
17193 31.0663
17194 18.9099
17195 39.1706
17196 22.9621
17197 52.6777
17198 56.7298
17199 36.4692
17200 31.0663
17201 22.9621
17202 43.2227
17203 28.3649
17204 12.1564
17205 54.0284
17206 37.8199
17207 10.8057
17208 24.3128
17209 58.0805
17210 43.2227
17211 20.2607
17212 27.0142
17213 81.0426
17214 49.9763
17215 32.417
17216 70.2369
17217 62.1327
17218 9.45497
17219 35.1185
17220 68.8862
17221 32.417
17222 20.2607
17223 20.2607
17224 27.0142
17225 36.4692
17226 25.6635
17227 51.327
17228 28.3649
17229 22.9621
17230 43.2227
17231 32.417
17232 12.1564
17233 49.9763
17234 71.5876
17235 21.6114
17236 39.1706
17237 54.0284
17238 24.3128
17239 14.8578
17240 68.8862
17241 35.1185
17242 29.7156
17243 17.5592
17244 35.1185
17245 28.3649
17246 8.10426
17247 31.0663
17248 27.0142
17249 51.327
17250 18.9099
17251 21.6114
17252 24.3128
17253 16.2085
17254 39.1706
17255 10.8057
17256 54.0284
17257 28.3649
17258 43.2227
17259 71.5876
17260 20.2607
17261 60.782
17262 31.0663
17263 56.7298
17264 20.2607
17265 5.40284
17266 35.1185
17267 82.3933
17268 17.5592
17269 33.7677
17270 48.6256
17271 10.8057
17272 10.8057
17273 21.6114
17274 28.3649
17275 18.9099
17276 47.2749
17277 32.417
17278 36.4692
17279 44.5734
17280 25.6635
17281 24.3128
17282 27.0142
17283 21.6114
17284 43.2227
17285 70.2369
17286 8.10426
17287 43.2227
17288 25.6635
17289 9.45497
17290 93.199
17291 36.4692
17292 10.8057
17293 27.0142
17294 43.2227
17295 37.8199
17296 41.872
17297 16.2085
17298 54.0284
17299 31.0663
17300 110.758
17301 32.417
17302 2.70142
17303 32.417
17304 20.2607
17305 48.6256
17306 68.8862
17307 29.7156
17308 0
17309 22.9621
17310 20.2607
17311 28.3649
17312 8.10426
17313 39.1706
17314 47.2749
17315 36.4692
17316 82.3933
17317 62.1327
17318 20.2607
17319 75.6398
17320 39.1706
17321 43.2227
17322 60.782
17323 47.2749
17324 18.9099
17325 13.5071
17326 83.744
17327 24.3128
17328 41.872
17329 24.3128
17330 114.81
17331 59.4312
17332 18.9099
17333 43.2227
17334 10.8057
17335 145.877
17336 35.1185
17337 87.7962
17338 45.9241
17339 39.1706
17340 55.3791
17341 33.7677
17342 28.3649
17343 27.0142
17344 28.3649
17345 43.2227
17346 56.7298
17347 8.10426
17348 14.8578
17349 22.9621
17350 37.8199
17351 14.8578
17352 29.7156
17353 64.8341
17354 66.1848
17355 87.7962
17356 31.0663
17357 21.6114
17358 17.5592
17359 28.3649
17360 31.0663
17361 28.3649
17362 68.8862
17363 70.2369
17364 133.72
17365 71.5876
17366 39.1706
17367 24.3128
17368 45.9241
17369 52.6777
17370 40.5213
17371 78.3412
17372 48.6256
17373 51.327
17374 22.9621
17375 14.8578
17376 32.417
17377 35.1185
17378 58.0805
17379 74.2891
17380 66.1848
17381 91.8483
17382 76.9905
17383 56.7298
17384 25.6635
17385 29.7156
17386 40.5213
17387 43.2227
17388 40.5213
17389 45.9241
17390 35.1185
17391 33.7677
17392 32.417
17393 22.9621
17394 51.327
17395 27.0142
17396 13.5071
17397 40.5213
17398 29.7156
17399 58.0805
17400 56.7298
17401 10.8057
17402 45.9241
17403 16.2085
17404 29.7156
17405 27.0142
17406 121.564
17407 31.0663
17408 40.5213
17409 78.3412
17410 21.6114
17411 44.5734
17412 56.7298
17413 36.4692
17414 27.0142
17415 72.9383
17416 47.2749
17417 49.9763
17418 14.8578
17419 25.6635
17420 52.6777
17421 66.1848
17422 39.1706
17423 32.417
17424 25.6635
17425 32.417
17426 28.3649
17427 29.7156
17428 22.9621
17429 20.2607
17430 33.7677
17431 37.8199
17432 39.1706
17433 25.6635
17434 52.6777
17435 95.9004
17436 52.6777
17437 29.7156
17438 68.8862
17439 104.005
17440 14.8578
17441 35.1185
17442 47.2749
17443 31.0663
17444 67.5355
17445 43.2227
17446 33.7677
17447 18.9099
17448 33.7677
17449 49.9763
17450 22.9621
17451 37.8199
17452 21.6114
17453 76.9905
17454 86.4454
17455 24.3128
17456 35.1185
17457 27.0142
17458 75.6398
17459 18.9099
17460 39.1706
17461 29.7156
17462 17.5592
17463 24.3128
17464 24.3128
17465 18.9099
17466 18.9099
17467 27.0142
17468 39.1706
17469 43.2227
17470 63.4834
17471 36.4692
17472 48.6256
17473 16.2085
17474 28.3649
17475 28.3649
17476 16.2085
17477 91.8483
17478 29.7156
17479 9.45497
17480 16.2085
17481 67.5355
17482 21.6114
17483 27.0142
17484 49.9763
17485 63.4834
17486 60.782
17487 31.0663
17488 17.5592
17489 58.0805
17490 94.5497
17491 17.5592
17492 33.7677
17493 37.8199
17494 28.3649
17495 43.2227
17496 74.2891
17497 68.8862
17498 47.2749
17499 35.1185
17500 44.5734
17501 36.4692
17502 31.0663
17503 40.5213
17504 91.8483
17505 94.5497
17506 39.1706
17507 24.3128
17508 41.872
17509 27.0142
17510 55.3791
17511 54.0284
17512 29.7156
17513 28.3649
17514 14.8578
17515 21.6114
17516 43.2227
17517 39.1706
17518 71.5876
17519 32.417
17520 9.45497
17521 51.327
17522 22.9621
17523 17.5592
17524 16.2085
17525 20.2607
17526 13.5071
17527 9.45497
17528 10.8057
17529 10.8057
17530 18.9099
17531 16.2085
17532 24.3128
17533 18.9099
17534 4.05213
17535 25.6635
17536 51.327
17537 27.0142
17538 16.2085
17539 32.417
17540 37.8199
17541 41.872
17542 36.4692
17543 31.0663
17544 25.6635
17545 20.2607
17546 22.9621
17547 29.7156
17548 43.2227
17549 28.3649
17550 10.8057
17551 28.3649
17552 32.417
17553 31.0663
17554 14.8578
17555 29.7156
17556 44.5734
17557 31.0663
17558 6.75355
17559 22.9621
17560 27.0142
17561 17.5592
17562 22.9621
17563 21.6114
17564 29.7156
17565 28.3649
17566 5.40284
17567 22.9621
17568 48.6256
17569 49.9763
17570 29.7156
17571 32.417
17572 20.2607
17573 24.3128
17574 40.5213
17575 17.5592
17576 27.0142
17577 110.758
17578 24.3128
17579 21.6114
17580 36.4692
17581 29.7156
17582 68.8862
17583 70.2369
17584 10.8057
17585 51.327
17586 43.2227
17587 41.872
17588 41.872
17589 10.8057
17590 58.0805
17591 32.417
17592 89.1469
17593 55.3791
17594 22.9621
17595 27.0142
17596 25.6635
17597 39.1706
17598 31.0663
17599 29.7156
17600 45.9241
17601 49.9763
17602 41.872
17603 43.2227
17604 6.75355
17605 21.6114
17606 17.5592
17607 16.2085
17608 33.7677
17609 6.75355
17610 18.9099
17611 8.10426
17612 13.5071
17613 13.5071
17614 33.7677
17615 17.5592
17616 6.75355
17617 71.5876
17618 17.5592
17619 5.40284
17620 22.9621
17621 56.7298
17622 12.1564
17623 20.2607
17624 12.1564
17625 79.6919
17626 35.1185
17627 18.9099
17628 29.7156
17629 13.5071
17630 39.1706
17631 32.417
17632 32.417
17633 21.6114
17634 2.70142
17635 32.417
17636 10.8057
17637 41.872
17638 32.417
17639 44.5734
17640 25.6635
17641 47.2749
17642 13.5071
17643 8.10426
17644 16.2085
17645 41.872
17646 12.1564
17647 55.3791
17648 21.6114
17649 10.8057
17650 39.1706
17651 22.9621
17652 48.6256
17653 14.8578
17654 36.4692
17655 14.8578
17656 67.5355
17657 33.7677
17658 74.2891
17659 29.7156
17660 25.6635
17661 41.872
17662 17.5592
17663 12.1564
17664 29.7156
17665 17.5592
17666 27.0142
17667 29.7156
17668 18.9099
17669 17.5592
17670 29.7156
17671 18.9099
17672 40.5213
17673 18.9099
17674 20.2607
17675 13.5071
17676 20.2607
17677 12.1564
17678 40.5213
17679 12.1564
17680 12.1564
17681 51.327
17682 6.75355
17683 13.5071
17684 48.6256
17685 21.6114
17686 36.4692
17687 39.1706
17688 29.7156
17689 70.2369
17690 32.417
17691 13.5071
17692 18.9099
17693 31.0663
17694 24.3128
17695 20.2607
17696 40.5213
17697 33.7677
17698 17.5592
17699 55.3791
17700 22.9621
17701 9.45497
17702 64.8341
17703 31.0663
17704 52.6777
17705 59.4312
17706 18.9099
17707 16.2085
17708 21.6114
17709 21.6114
17710 21.6114
17711 49.9763
17712 39.1706
17713 35.1185
17714 45.9241
17715 14.8578
17716 9.45497
17717 4.05213
17718 32.417
17719 25.6635
17720 18.9099
17721 13.5071
17722 35.1185
17723 41.872
17724 41.872
17725 17.5592
17726 24.3128
17727 25.6635
17728 21.6114
17729 33.7677
17730 36.4692
17731 56.7298
17732 49.9763
17733 40.5213
17734 35.1185
17735 22.9621
17736 13.5071
17737 17.5592
17738 45.9241
17739 41.872
17740 51.327
17741 17.5592
17742 39.1706
17743 28.3649
17744 68.8862
17745 35.1185
17746 4.05213
17747 21.6114
17748 49.9763
17749 21.6114
17750 91.8483
17751 48.6256
17752 20.2607
17753 27.0142
17754 40.5213
17755 44.5734
17756 58.0805
17757 8.10426
17758 37.8199
17759 29.7156
17760 18.9099
17761 22.9621
17762 17.5592
17763 14.8578
17764 18.9099
17765 36.4692
17766 75.6398
17767 59.4312
17768 27.0142
17769 33.7677
17770 16.2085
17771 39.1706
17772 13.5071
17773 21.6114
17774 14.8578
17775 9.45497
17776 24.3128
17777 60.782
17778 24.3128
17779 12.1564
17780 16.2085
17781 9.45497
17782 24.3128
17783 14.8578
17784 27.0142
17785 28.3649
17786 40.5213
17787 25.6635
17788 9.45497
17789 45.9241
17790 22.9621
17791 22.9621
17792 10.8057
17793 25.6635
17794 55.3791
17795 25.6635
17796 13.5071
17797 99.9525
17798 35.1185
17799 29.7156
17800 68.8862
17801 44.5734
17802 43.2227
17803 28.3649
17804 24.3128
17805 27.0142
17806 16.2085
17807 37.8199
17808 32.417
17809 59.4312
17810 20.2607
17811 18.9099
17812 22.9621
17813 60.782
17814 10.8057
17815 35.1185
17816 27.0142
17817 32.417
17818 43.2227
17819 16.2085
17820 43.2227
17821 21.6114
17822 21.6114
17823 12.1564
17824 33.7677
17825 28.3649
17826 32.417
17827 39.1706
17828 27.0142
17829 62.1327
17830 63.4834
17831 27.0142
17832 64.8341
17833 68.8862
17834 54.0284
17835 37.8199
17836 25.6635
17837 24.3128
17838 25.6635
17839 43.2227
17840 47.2749
17841 45.9241
17842 31.0663
17843 28.3649
17844 33.7677
17845 32.417
17846 55.3791
17847 56.7298
17848 27.0142
17849 24.3128
17850 14.8578
17851 20.2607
17852 18.9099
17853 21.6114
17854 49.9763
17855 32.417
17856 31.0663
17857 18.9099
17858 70.2369
17859 58.0805
17860 13.5071
17861 22.9621
17862 91.8483
17863 31.0663
17864 18.9099
17865 13.5071
17866 52.6777
17867 71.5876
17868 63.4834
17869 36.4692
17870 70.2369
17871 8.10426
17872 36.4692
17873 37.8199
17874 24.3128
17875 56.7298
17876 33.7677
17877 39.1706
17878 13.5071
17879 25.6635
17880 55.3791
17881 51.327
17882 13.5071
17883 20.2607
17884 31.0663
17885 20.2607
17886 70.2369
17887 33.7677
17888 17.5592
17889 18.9099
17890 16.2085
17891 35.1185
17892 20.2607
17893 31.0663
17894 43.2227
17895 83.744
17896 37.8199
17897 17.5592
17898 12.1564
17899 18.9099
17900 18.9099
17901 45.9241
17902 27.0142
17903 16.2085
17904 25.6635
17905 27.0142
17906 13.5071
17907 48.6256
17908 66.1848
17909 47.2749
17910 75.6398
17911 22.9621
17912 54.0284
17913 13.5071
17914 10.8057
17915 79.6919
17916 10.8057
17917 6.75355
17918 21.6114
17919 47.2749
17920 21.6114
17921 40.5213
17922 14.8578
17923 20.2607
17924 14.8578
17925 39.1706
17926 36.4692
17927 39.1706
17928 60.782
17929 48.6256
17930 41.872
17931 102.654
17932 17.5592
17933 31.0663
17934 74.2891
17935 20.2607
17936 33.7677
17937 13.5071
17938 52.6777
17939 37.8199
17940 20.2607
17941 59.4312
17942 27.0142
17943 67.5355
17944 41.872
17945 104.005
17946 33.7677
17947 25.6635
17948 64.8341
17949 55.3791
17950 32.417
17951 28.3649
17952 22.9621
17953 51.327
17954 33.7677
17955 54.0284
17956 25.6635
17957 45.9241
17958 37.8199
17959 35.1185
17960 58.0805
17961 60.782
17962 36.4692
17963 48.6256
17964 31.0663
17965 58.0805
17966 44.5734
17967 35.1185
17968 40.5213
17969 24.3128
17970 49.9763
17971 58.0805
17972 44.5734
17973 18.9099
17974 36.4692
17975 17.5592
17976 78.3412
17977 37.8199
17978 14.8578
17979 104.005
17980 49.9763
17981 17.5592
17982 35.1185
17983 99.9525
17984 64.8341
17985 22.9621
17986 39.1706
17987 62.1327
17988 33.7677
17989 17.5592
17990 20.2607
17991 9.45497
17992 17.5592
17993 40.5213
17994 93.199
17995 12.1564
17996 20.2607
17997 31.0663
17998 13.5071
17999 66.1848
18000 48.6256
18001 21.6114
18002 74.2891
18003 22.9621
18004 48.6256
18005 20.2607
18006 41.872
18007 16.2085
18008 70.2369
18009 49.9763
18010 17.5592
18011 55.3791
18012 27.0142
18013 17.5592
18014 9.45497
18015 12.1564
18016 14.8578
18017 17.5592
18018 33.7677
18019 25.6635
18020 48.6256
18021 17.5592
18022 27.0142
18023 10.8057
18024 24.3128
18025 25.6635
18026 71.5876
18027 102.654
18028 16.2085
18029 32.417
18030 98.6018
18031 33.7677
18032 18.9099
18033 49.9763
18034 17.5592
18035 25.6635
18036 55.3791
18037 105.355
18038 63.4834
18039 85.0947
18040 22.9621
18041 27.0142
18042 160.734
18043 47.2749
18044 75.6398
18045 72.9383
18046 35.1185
18047 31.0663
18048 29.7156
18049 21.6114
18050 32.417
18051 24.3128
18052 22.9621
18053 24.3128
18054 21.6114
18055 22.9621
18056 59.4312
18057 31.0663
18058 35.1185
18059 85.0947
18060 47.2749
18061 43.2227
18062 22.9621
18063 17.5592
18064 29.7156
18065 24.3128
18066 56.7298
18067 27.0142
18068 17.5592
18069 29.7156
18070 13.5071
18071 9.45497
18072 24.3128
18073 6.75355
18074 14.8578
18075 39.1706
18076 24.3128
18077 14.8578
18078 36.4692
18079 13.5071
18080 6.75355
18081 22.9621
18082 10.8057
18083 39.1706
18084 28.3649
18085 17.5592
18086 33.7677
18087 28.3649
18088 16.2085
18089 17.5592
18090 25.6635
18091 32.417
18092 17.5592
18093 22.9621
18094 21.6114
18095 105.355
18096 43.2227
18097 8.10426
18098 24.3128
18099 8.10426
18100 25.6635
18101 27.0142
18102 149.929
18103 18.9099
18104 21.6114
18105 25.6635
18106 21.6114
18107 49.9763
18108 75.6398
18109 35.1185
18110 44.5734
18111 25.6635
18112 52.6777
18113 13.5071
18114 24.3128
18115 47.2749
18116 14.8578
18117 41.872
18118 14.8578
18119 32.417
18120 33.7677
18121 27.0142
18122 39.1706
18123 58.0805
18124 33.7677
18125 20.2607
18126 39.1706
18127 33.7677
18128 32.417
18129 45.9241
18130 45.9241
18131 36.4692
18132 28.3649
18133 56.7298
18134 21.6114
18135 59.4312
18136 14.8578
18137 32.417
18138 44.5734
18139 33.7677
18140 56.7298
18141 33.7677
18142 36.4692
18143 63.4834
18144 29.7156
18145 24.3128
18146 20.2607
18147 12.1564
18148 47.2749
18149 40.5213
18150 20.2607
18151 21.6114
18152 35.1185
18153 13.5071
18154 52.6777
18155 29.7156
18156 17.5592
18157 24.3128
18158 56.7298
18159 27.0142
18160 24.3128
18161 28.3649
18162 31.0663
18163 32.417
18164 16.2085
18165 14.8578
18166 93.199
18167 25.6635
18168 10.8057
18169 17.5592
18170 18.9099
18171 8.10426
18172 28.3649
18173 6.75355
18174 13.5071
18175 10.8057
18176 10.8057
18177 56.7298
18178 12.1564
18179 47.2749
18180 18.9099
18181 25.6635
18182 35.1185
18183 36.4692
18184 36.4692
18185 28.3649
18186 28.3649
18187 125.616
18188 31.0663
18189 63.4834
18190 74.2891
18191 49.9763
18192 55.3791
18193 25.6635
18194 56.7298
18195 25.6635
18196 29.7156
18197 35.1185
18198 17.5592
18199 117.512
18200 32.417
18201 4.05213
18202 21.6114
18203 82.3933
18204 16.2085
18205 27.0142
18206 22.9621
18207 9.45497
18208 2.70142
18209 20.2607
18210 22.9621
18211 22.9621
18212 22.9621
18213 18.9099
18214 10.8057
18215 28.3649
18216 47.2749
18217 28.3649
18218 1.35071
18219 5.40284
18220 16.2085
18221 28.3649
18222 21.6114
18223 39.1706
18224 35.1185
18225 36.4692
18226 27.0142
18227 24.3128
18228 29.7156
18229 32.417
18230 35.1185
18231 54.0284
18232 35.1185
18233 37.8199
18234 27.0142
18235 25.6635
18236 64.8341
18237 32.417
18238 13.5071
18239 9.45497
18240 72.9383
18241 16.2085
18242 43.2227
18243 74.2891
18244 14.8578
18245 25.6635
18246 33.7677
18247 29.7156
18248 67.5355
18249 70.2369
18250 64.8341
18251 36.4692
18252 37.8199
18253 45.9241
18254 48.6256
18255 48.6256
18256 56.7298
18257 52.6777
18258 99.9525
18259 60.782
18260 29.7156
18261 43.2227
18262 39.1706
18263 29.7156
18264 44.5734
18265 39.1706
18266 39.1706
18267 52.6777
18268 75.6398
18269 22.9621
18270 8.10426
18271 48.6256
18272 81.0426
18273 39.1706
18274 43.2227
18275 14.8578
18276 36.4692
18277 24.3128
18278 18.9099
18279 31.0663
18280 12.1564
18281 9.45497
18282 33.7677
18283 51.327
18284 52.6777
18285 24.3128
18286 28.3649
18287 6.75355
18288 9.45497
18289 20.2607
18290 32.417
18291 22.9621
18292 27.0142
18293 17.5592
18294 24.3128
18295 14.8578
18296 24.3128
18297 27.0142
18298 21.6114
18299 68.8862
18300 33.7677
18301 18.9099
18302 33.7677
18303 31.0663
18304 32.417
18305 27.0142
18306 14.8578
18307 18.9099
18308 24.3128
18309 70.2369
18310 25.6635
18311 28.3649
18312 33.7677
18313 22.9621
18314 22.9621
18315 40.5213
18316 10.8057
18317 36.4692
18318 83.744
18319 33.7677
18320 35.1185
18321 40.5213
18322 13.5071
18323 21.6114
18324 21.6114
18325 28.3649
18326 44.5734
18327 8.10426
18328 31.0663
18329 44.5734
18330 35.1185
18331 54.0284
18332 25.6635
18333 45.9241
18334 43.2227
18335 51.327
18336 47.2749
18337 29.7156
18338 48.6256
18339 62.1327
18340 63.4834
18341 70.2369
18342 25.6635
18343 41.872
18344 27.0142
18345 35.1185
18346 18.9099
18347 43.2227
18348 32.417
18349 31.0663
18350 39.1706
18351 39.1706
18352 81.0426
18353 37.8199
18354 12.1564
18355 41.872
18356 68.8862
18357 6.75355
18358 21.6114
18359 22.9621
18360 6.75355
18361 56.7298
18362 24.3128
18363 4.05213
18364 49.9763
18365 24.3128
18366 22.9621
18367 51.327
18368 13.5071
18369 90.4976
18370 17.5592
18371 9.45497
18372 41.872
18373 43.2227
18374 47.2749
18375 60.782
18376 39.1706
18377 17.5592
18378 17.5592
18379 40.5213
18380 68.8862
18381 33.7677
18382 37.8199
18383 22.9621
18384 22.9621
18385 27.0142
18386 25.6635
18387 49.9763
18388 56.7298
18389 31.0663
18390 70.2369
18391 71.5876
18392 33.7677
18393 21.6114
18394 43.2227
18395 40.5213
18396 49.9763
18397 31.0663
18398 17.5592
18399 24.3128
18400 14.8578
18401 32.417
18402 60.782
18403 52.6777
18404 22.9621
18405 93.199
18406 76.9905
18407 28.3649
18408 54.0284
18409 52.6777
18410 37.8199
18411 32.417
18412 41.872
18413 17.5592
18414 43.2227
18415 27.0142
18416 13.5071
18417 48.6256
18418 18.9099
18419 37.8199
18420 10.8057
18421 159.384
18422 29.7156
18423 24.3128
18424 22.9621
18425 32.417
18426 83.744
18427 43.2227
18428 37.8199
18429 24.3128
18430 17.5592
18431 44.5734
18432 39.1706
18433 44.5734
18434 47.2749
18435 24.3128
18436 24.3128
18437 37.8199
18438 27.0142
18439 6.75355
18440 33.7677
18441 63.4834
18442 43.2227
18443 31.0663
18444 49.9763
18445 20.2607
18446 44.5734
18447 28.3649
18448 49.9763
18449 36.4692
18450 29.7156
18451 49.9763
18452 29.7156
18453 47.2749
18454 41.872
18455 39.1706
18456 31.0663
18457 62.1327
18458 13.5071
18459 25.6635
18460 44.5734
18461 29.7156
18462 55.3791
18463 55.3791
18464 16.2085
18465 10.8057
18466 43.2227
18467 22.9621
18468 27.0142
18469 9.45497
18470 39.1706
18471 33.7677
18472 59.4312
18473 52.6777
18474 12.1564
18475 17.5592
18476 20.2607
18477 35.1185
18478 27.0142
18479 39.1706
18480 32.417
18481 47.2749
18482 18.9099
18483 70.2369
18484 60.782
18485 32.417
18486 144.526
18487 51.327
18488 60.782
18489 63.4834
18490 91.8483
18491 18.9099
18492 70.2369
18493 36.4692
18494 81.0426
18495 54.0284
18496 83.744
18497 24.3128
18498 124.265
18499 20.2607
18500 12.1564
18501 16.2085
18502 16.2085
18503 18.9099
18504 25.6635
18505 13.5071
18506 24.3128
18507 16.2085
18508 24.3128
18509 17.5592
18510 6.75355
18511 31.0663
18512 44.5734
18513 28.3649
18514 4.05213
18515 28.3649
18516 27.0142
18517 44.5734
18518 29.7156
18519 17.5592
18520 28.3649
18521 37.8199
18522 36.4692
18523 58.0805
18524 31.0663
18525 25.6635
18526 17.5592
18527 24.3128
18528 39.1706
18529 20.2607
18530 27.0142
18531 25.6635
18532 22.9621
18533 59.4312
18534 83.744
18535 44.5734
18536 16.2085
18537 72.9383
18538 94.5497
18539 37.8199
18540 54.0284
18541 95.9004
18542 27.0142
18543 22.9621
18544 41.872
18545 22.9621
18546 62.1327
18547 68.8862
18548 18.9099
18549 40.5213
18550 101.303
18551 14.8578
18552 66.1848
18553 83.744
18554 27.0142
18555 29.7156
18556 36.4692
18557 33.7677
18558 63.4834
18559 24.3128
18560 10.8057
18561 22.9621
18562 14.8578
18563 58.0805
18564 20.2607
18565 40.5213
18566 82.3933
18567 25.6635
18568 29.7156
18569 28.3649
18570 18.9099
18571 36.4692
18572 55.3791
18573 21.6114
18574 12.1564
18575 40.5213
18576 117.512
18577 9.45497
18578 32.417
18579 29.7156
18580 24.3128
18581 55.3791
18582 113.46
18583 40.5213
18584 33.7677
18585 21.6114
18586 49.9763
18587 25.6635
18588 62.1327
18589 70.2369
18590 56.7298
18591 12.1564
18592 58.0805
18593 62.1327
18594 71.5876
18595 48.6256
18596 28.3649
18597 36.4692
18598 51.327
18599 31.0663
18600 89.1469
18601 9.45497
18602 31.0663
18603 83.744
18604 54.0284
18605 40.5213
18606 45.9241
18607 22.9621
18608 76.9905
18609 54.0284
18610 68.8862
18611 43.2227
18612 95.9004
18613 59.4312
18614 76.9905
18615 48.6256
18616 17.5592
18617 32.417
18618 18.9099
18619 16.2085
18620 14.8578
18621 37.8199
18622 27.0142
18623 40.5213
18624 25.6635
18625 25.6635
18626 37.8199
18627 35.1185
18628 32.417
18629 41.872
18630 45.9241
18631 20.2607
18632 39.1706
18633 13.5071
18634 39.1706
18635 27.0142
18636 27.0142
18637 39.1706
18638 63.4834
18639 47.2749
18640 27.0142
18641 66.1848
18642 81.0426
18643 105.355
18644 35.1185
18645 9.45497
18646 33.7677
18647 16.2085
18648 6.75355
18649 40.5213
18650 39.1706
18651 45.9241
18652 101.303
18653 93.199
18654 25.6635
18655 29.7156
18656 39.1706
18657 104.005
18658 36.4692
18659 24.3128
18660 33.7677
18661 13.5071
18662 18.9099
18663 24.3128
18664 16.2085
18665 31.0663
18666 48.6256
18667 21.6114
18668 32.417
18669 32.417
18670 16.2085
18671 74.2891
18672 54.0284
18673 14.8578
18674 20.2607
18675 36.4692
18676 24.3128
18677 18.9099
18678 17.5592
18679 37.8199
18680 45.9241
18681 47.2749
18682 25.6635
18683 8.10426
18684 16.2085
18685 21.6114
18686 43.2227
18687 35.1185
18688 39.1706
18689 44.5734
18690 28.3649
18691 14.8578
18692 28.3649
18693 35.1185
18694 126.967
18695 14.8578
18696 21.6114
18697 43.2227
18698 21.6114
18699 37.8199
18700 5.40284
18701 35.1185
18702 20.2607
18703 35.1185
18704 59.4312
18705 14.8578
18706 10.8057
18707 10.8057
18708 25.6635
18709 82.3933
18710 22.9621
18711 37.8199
18712 20.2607
18713 13.5071
18714 13.5071
18715 45.9241
18716 93.199
18717 59.4312
18718 36.4692
18719 39.1706
18720 48.6256
18721 41.872
18722 37.8199
18723 18.9099
18724 49.9763
18725 51.327
18726 29.7156
18727 16.2085
18728 60.782
18729 58.0805
18730 60.782
18731 27.0142
18732 29.7156
18733 41.872
18734 13.5071
18735 82.3933
18736 40.5213
18737 22.9621
18738 16.2085
18739 32.417
18740 37.8199
18741 55.3791
18742 70.2369
18743 21.6114
18744 29.7156
18745 45.9241
18746 67.5355
18747 47.2749
18748 78.3412
18749 22.9621
18750 24.3128
18751 21.6114
18752 28.3649
18753 66.1848
18754 47.2749
18755 37.8199
18756 85.0947
18757 68.8862
18758 37.8199
18759 12.1564
18760 136.422
18761 56.7298
18762 25.6635
18763 71.5876
18764 44.5734
18765 33.7677
18766 25.6635
18767 25.6635
18768 9.45497
18769 36.4692
18770 9.45497
18771 75.6398
18772 33.7677
18773 94.5497
18774 43.2227
18775 8.10426
18776 17.5592
18777 9.45497
18778 33.7677
18779 20.2607
18780 37.8199
18781 37.8199
18782 33.7677
18783 29.7156
18784 37.8199
18785 12.1564
18786 21.6114
18787 20.2607
18788 25.6635
18789 14.8578
18790 35.1185
18791 24.3128
18792 40.5213
18793 2.70142
18794 48.6256
18795 59.4312
18796 35.1185
18797 28.3649
18798 32.417
18799 37.8199
18800 32.417
18801 18.9099
18802 22.9621
18803 76.9905
18804 89.1469
18805 24.3128
18806 52.6777
18807 58.0805
18808 48.6256
18809 33.7677
18810 27.0142
18811 44.5734
18812 55.3791
18813 76.9905
18814 32.417
18815 36.4692
18816 68.8862
18817 48.6256
18818 24.3128
18819 28.3649
18820 62.1327
18821 54.0284
18822 48.6256
18823 48.6256
18824 124.265
18825 47.2749
18826 37.8199
18827 76.9905
18828 70.2369
18829 40.5213
18830 44.5734
18831 81.0426
18832 36.4692
18833 39.1706
18834 33.7677
18835 12.1564
18836 51.327
18837 29.7156
18838 44.5734
18839 17.5592
18840 6.75355
18841 56.7298
18842 18.9099
18843 18.9099
18844 45.9241
18845 66.1848
18846 98.6018
18847 35.1185
18848 8.10426
18849 25.6635
18850 18.9099
18851 29.7156
18852 112.109
18853 47.2749
18854 20.2607
18855 39.1706
18856 17.5592
18857 18.9099
18858 27.0142
18859 29.7156
18860 27.0142
18861 36.4692
18862 21.6114
18863 29.7156
18864 13.5071
18865 29.7156
18866 4.05213
18867 18.9099
18868 33.7677
18869 25.6635
18870 5.40284
18871 86.4454
18872 16.2085
18873 27.0142
18874 14.8578
18875 8.10426
18876 22.9621
18877 78.3412
18878 43.2227
18879 37.8199
18880 5.40284
18881 22.9621
18882 17.5592
18883 13.5071
18884 21.6114
18885 36.4692
18886 18.9099
18887 17.5592
18888 63.4834
18889 22.9621
18890 72.9383
18891 31.0663
18892 66.1848
18893 55.3791
18894 72.9383
18895 12.1564
18896 31.0663
18897 2.70142
18898 33.7677
18899 105.355
18900 43.2227
18901 29.7156
18902 18.9099
18903 71.5876
18904 6.75355
18905 21.6114
18906 48.6256
18907 25.6635
18908 70.2369
18909 45.9241
18910 29.7156
18911 35.1185
18912 22.9621
18913 59.4312
18914 22.9621
18915 16.2085
18916 32.417
18917 14.8578
18918 29.7156
18919 27.0142
18920 32.417
18921 33.7677
18922 36.4692
18923 13.5071
18924 13.5071
18925 108.057
18926 39.1706
18927 71.5876
18928 18.9099
18929 79.6919
18930 56.7298
18931 32.417
18932 32.417
18933 18.9099
18934 37.8199
18935 27.0142
18936 18.9099
18937 101.303
18938 27.0142
18939 12.1564
18940 62.1327
18941 35.1185
18942 21.6114
18943 5.40284
18944 87.7962
18945 22.9621
18946 28.3649
18947 25.6635
18948 27.0142
18949 18.9099
18950 22.9621
18951 25.6635
18952 33.7677
18953 39.1706
18954 59.4312
18955 21.6114
18956 4.05213
18957 10.8057
18958 28.3649
18959 6.75355
18960 48.6256
18961 20.2607
18962 22.9621
18963 25.6635
18964 33.7677
18965 13.5071
18966 12.1564
18967 21.6114
18968 62.1327
18969 25.6635
18970 28.3649
18971 29.7156
18972 27.0142
18973 18.9099
18974 37.8199
18975 66.1848
18976 33.7677
18977 35.1185
18978 35.1185
18979 16.2085
18980 35.1185
18981 29.7156
18982 20.2607
18983 37.8199
18984 40.5213
18985 9.45497
18986 14.8578
18987 79.6919
18988 41.872
18989 83.744
18990 25.6635
18991 66.1848
18992 27.0142
18993 21.6114
18994 33.7677
18995 14.8578
18996 45.9241
18997 27.0142
18998 40.5213
18999 18.9099
19000 16.2085
19001 29.7156
19002 39.1706
19003 40.5213
19004 35.1185
19005 32.417
19006 13.5071
19007 21.6114
19008 24.3128
19009 22.9621
19010 40.5213
19011 18.9099
19012 37.8199
19013 54.0284
19014 20.2607
19015 22.9621
19016 40.5213
19017 41.872
19018 36.4692
19019 43.2227
19020 31.0663
19021 21.6114
19022 29.7156
19023 35.1185
19024 54.0284
19025 14.8578
19026 12.1564
19027 25.6635
19028 21.6114
19029 8.10426
19030 16.2085
19031 54.0284
19032 44.5734
19033 18.9099
19034 41.872
19035 21.6114
19036 28.3649
19037 47.2749
19038 28.3649
19039 48.6256
19040 37.8199
19041 16.2085
19042 13.5071
19043 28.3649
19044 43.2227
19045 18.9099
19046 41.872
19047 48.6256
19048 37.8199
19049 13.5071
19050 54.0284
19051 17.5592
19052 55.3791
19053 33.7677
19054 18.9099
19055 20.2607
19056 21.6114
19057 14.8578
19058 31.0663
19059 17.5592
19060 8.10426
19061 45.9241
19062 31.0663
19063 21.6114
19064 18.9099
19065 13.5071
19066 37.8199
19067 20.2607
19068 17.5592
19069 64.8341
19070 8.10426
19071 29.7156
19072 17.5592
19073 40.5213
19074 40.5213
19075 37.8199
19076 40.5213
19077 94.5497
19078 22.9621
19079 93.199
19080 72.9383
19081 29.7156
19082 22.9621
19083 14.8578
19084 52.6777
19085 52.6777
19086 18.9099
19087 118.862
19088 55.3791
19089 13.5071
19090 25.6635
19091 12.1564
19092 27.0142
19093 20.2607
19094 16.2085
19095 28.3649
19096 12.1564
19097 41.872
19098 41.872
19099 76.9905
19100 21.6114
19101 4.05213
19102 63.4834
19103 20.2607
19104 12.1564
19105 21.6114
19106 74.2891
19107 16.2085
19108 2.70142
19109 20.2607
19110 10.8057
19111 36.4692
19112 28.3649
19113 14.8578
19114 25.6635
19115 16.2085
19116 22.9621
19117 28.3649
19118 20.2607
19119 25.6635
19120 44.5734
19121 36.4692
19122 12.1564
19123 17.5592
19124 39.1706
19125 22.9621
19126 24.3128
19127 33.7677
19128 49.9763
19129 52.6777
19130 32.417
19131 45.9241
19132 13.5071
19133 39.1706
19134 10.8057
19135 20.2607
19136 35.1185
19137 20.2607
19138 21.6114
19139 27.0142
19140 10.8057
19141 39.1706
19142 91.8483
19143 47.2749
19144 39.1706
19145 12.1564
19146 35.1185
19147 49.9763
19148 28.3649
19149 22.9621
19150 14.8578
19151 13.5071
19152 44.5734
19153 36.4692
19154 41.872
19155 21.6114
19156 32.417
19157 9.45497
19158 17.5592
19159 22.9621
19160 75.6398
19161 27.0142
19162 17.5592
19163 16.2085
19164 12.1564
19165 16.2085
19166 13.5071
19167 8.10426
19168 25.6635
19169 98.6018
19170 14.8578
19171 14.8578
19172 22.9621
19173 32.417
19174 14.8578
19175 22.9621
19176 32.417
19177 20.2607
19178 13.5071
19179 31.0663
19180 18.9099
19181 9.45497
19182 31.0663
19183 40.5213
19184 35.1185
19185 28.3649
19186 97.2511
19187 37.8199
19188 20.2607
19189 27.0142
19190 29.7156
19191 17.5592
19192 29.7156
19193 49.9763
19194 47.2749
19195 35.1185
19196 9.45497
19197 14.8578
19198 10.8057
19199 8.10426
19200 35.1185
19201 16.2085
19202 6.75355
19203 27.0142
19204 44.5734
19205 24.3128
19206 40.5213
19207 56.7298
19208 33.7677
19209 27.0142
19210 45.9241
19211 40.5213
19212 27.0142
19213 74.2891
19214 35.1185
19215 8.10426
19216 31.0663
19217 41.872
19218 14.8578
19219 6.75355
19220 36.4692
19221 32.417
19222 20.2607
19223 76.9905
19224 31.0663
19225 36.4692
19226 33.7677
19227 47.2749
19228 32.417
19229 18.9099
19230 13.5071
19231 6.75355
19232 10.8057
19233 64.8341
19234 75.6398
19235 78.3412
19236 41.872
19237 48.6256
19238 24.3128
19239 16.2085
19240 12.1564
19241 20.2607
19242 22.9621
19243 37.8199
19244 10.8057
19245 40.5213
19246 25.6635
19247 37.8199
19248 21.6114
19249 20.2607
19250 22.9621
19251 41.872
19252 13.5071
19253 24.3128
19254 20.2607
19255 10.8057
19256 10.8057
19257 36.4692
19258 9.45497
19259 6.75355
19260 44.5734
19261 6.75355
19262 5.40284
19263 13.5071
19264 37.8199
19265 37.8199
19266 39.1706
19267 33.7677
19268 8.10426
19269 49.9763
19270 36.4692
19271 13.5071
19272 27.0142
19273 12.1564
19274 16.2085
19275 18.9099
19276 21.6114
19277 10.8057
19278 33.7677
19279 45.9241
19280 31.0663
19281 40.5213
19282 16.2085
19283 32.417
19284 36.4692
19285 83.744
19286 40.5213
19287 83.744
19288 56.7298
19289 49.9763
19290 40.5213
19291 48.6256
19292 28.3649
19293 17.5592
19294 52.6777
19295 16.2085
19296 47.2749
19297 22.9621
19298 9.45497
19299 4.05213
19300 35.1185
19301 74.2891
19302 55.3791
19303 21.6114
19304 25.6635
19305 8.10426
19306 37.8199
19307 55.3791
19308 60.782
19309 39.1706
19310 25.6635
19311 28.3649
19312 36.4692
19313 16.2085
19314 17.5592
19315 22.9621
19316 39.1706
19317 27.0142
19318 72.9383
19319 43.2227
19320 45.9241
19321 40.5213
19322 75.6398
19323 29.7156
19324 49.9763
19325 16.2085
19326 37.8199
19327 12.1564
19328 55.3791
19329 43.2227
19330 47.2749
19331 18.9099
19332 12.1564
19333 37.8199
19334 58.0805
19335 28.3649
19336 49.9763
19337 54.0284
19338 28.3649
19339 112.109
19340 40.5213
19341 32.417
19342 32.417
19343 24.3128
19344 125.616
19345 68.8862
19346 101.303
19347 40.5213
19348 14.8578
19349 25.6635
19350 20.2607
19351 70.2369
19352 45.9241
19353 16.2085
19354 22.9621
19355 29.7156
19356 41.872
19357 71.5876
19358 39.1706
19359 24.3128
19360 22.9621
19361 21.6114
19362 24.3128
19363 52.6777
19364 44.5734
19365 47.2749
19366 56.7298
19367 43.2227
19368 54.0284
19369 18.9099
19370 32.417
19371 4.05213
19372 4.05213
19373 18.9099
19374 31.0663
19375 29.7156
19376 39.1706
19377 9.45497
19378 21.6114
19379 28.3649
19380 17.5592
19381 52.6777
19382 56.7298
19383 28.3649
19384 21.6114
19385 85.0947
19386 82.3933
19387 33.7677
19388 12.1564
19389 25.6635
19390 56.7298
19391 116.161
19392 98.6018
19393 25.6635
19394 62.1327
19395 39.1706
19396 31.0663
19397 81.0426
19398 113.46
19399 62.1327
19400 24.3128
19401 22.9621
19402 35.1185
19403 58.0805
19404 9.45497
19405 13.5071
19406 47.2749
19407 39.1706
19408 21.6114
19409 35.1185
19410 35.1185
19411 62.1327
19412 43.2227
19413 36.4692
19414 14.8578
19415 43.2227
19416 20.2607
19417 21.6114
19418 39.1706
19419 35.1185
19420 41.872
19421 74.2891
19422 24.3128
19423 29.7156
19424 62.1327
19425 44.5734
19426 40.5213
19427 49.9763
19428 31.0663
19429 17.5592
19430 21.6114
19431 8.10426
19432 35.1185
19433 70.2369
19434 17.5592
19435 28.3649
19436 8.10426
19437 29.7156
19438 32.417
19439 33.7677
19440 13.5071
19441 32.417
19442 75.6398
19443 58.0805
19444 52.6777
19445 5.40284
19446 24.3128
19447 24.3128
19448 2.70142
19449 21.6114
19450 31.0663
19451 48.6256
19452 25.6635
19453 35.1185
19454 14.8578
19455 29.7156
19456 37.8199
19457 12.1564
19458 55.3791
19459 40.5213
19460 31.0663
19461 43.2227
19462 29.7156
19463 4.05213
19464 85.0947
19465 22.9621
19466 49.9763
19467 33.7677
19468 21.6114
19469 37.8199
19470 64.8341
19471 32.417
19472 22.9621
19473 27.0142
19474 27.0142
19475 72.9383
19476 35.1185
19477 21.6114
19478 22.9621
19479 12.1564
19480 27.0142
19481 44.5734
19482 35.1185
19483 39.1706
19484 32.417
19485 20.2607
19486 31.0663
19487 12.1564
19488 22.9621
19489 31.0663
19490 9.45497
19491 51.327
19492 16.2085
19493 37.8199
19494 40.5213
19495 28.3649
19496 6.75355
19497 4.05213
19498 21.6114
19499 59.4312
19500 25.6635
19501 70.2369
19502 6.75355
19503 29.7156
19504 20.2607
19505 4.05213
19506 36.4692
19507 31.0663
19508 31.0663
19509 36.4692
19510 20.2607
19511 41.872
19512 48.6256
19513 41.872
19514 29.7156
19515 10.8057
19516 54.0284
19517 29.7156
19518 24.3128
19519 45.9241
19520 39.1706
19521 32.417
19522 43.2227
19523 25.6635
19524 16.2085
19525 12.1564
19526 37.8199
19527 6.75355
19528 16.2085
19529 51.327
19530 24.3128
19531 31.0663
19532 13.5071
19533 43.2227
19534 27.0142
19535 24.3128
19536 28.3649
19537 44.5734
19538 27.0142
19539 32.417
19540 31.0663
19541 47.2749
19542 22.9621
19543 55.3791
19544 62.1327
19545 27.0142
19546 8.10426
19547 28.3649
19548 27.0142
19549 21.6114
19550 31.0663
19551 17.5592
19552 59.4312
19553 51.327
19554 21.6114
19555 28.3649
19556 79.6919
19557 32.417
19558 6.75355
19559 43.2227
19560 16.2085
19561 24.3128
19562 20.2607
19563 20.2607
19564 28.3649
19565 41.872
19566 35.1185
19567 37.8199
19568 72.9383
19569 18.9099
19570 17.5592
19571 60.782
19572 18.9099
19573 68.8862
19574 10.8057
19575 17.5592
19576 48.6256
19577 20.2607
19578 44.5734
19579 44.5734
19580 47.2749
19581 22.9621
19582 17.5592
19583 16.2085
19584 31.0663
19585 67.5355
19586 47.2749
19587 36.4692
19588 14.8578
19589 13.5071
19590 22.9621
19591 17.5592
19592 20.2607
19593 36.4692
19594 31.0663
19595 39.1706
19596 13.5071
19597 9.45497
19598 59.4312
19599 24.3128
19600 10.8057
19601 35.1185
19602 13.5071
19603 18.9099
19604 5.40284
19605 37.8199
19606 51.327
19607 27.0142
19608 13.5071
19609 29.7156
19610 47.2749
19611 25.6635
19612 41.872
19613 35.1185
19614 51.327
19615 37.8199
19616 25.6635
19617 22.9621
19618 51.327
19619 40.5213
19620 45.9241
19621 41.872
19622 16.2085
19623 52.6777
19624 18.9099
19625 25.6635
19626 18.9099
19627 52.6777
19628 64.8341
19629 21.6114
19630 58.0805
19631 33.7677
19632 12.1564
19633 31.0663
19634 29.7156
19635 18.9099
19636 29.7156
19637 39.1706
19638 25.6635
19639 31.0663
19640 24.3128
19641 28.3649
19642 17.5592
19643 21.6114
19644 5.40284
19645 36.4692
19646 75.6398
19647 52.6777
19648 70.2369
19649 48.6256
19650 39.1706
19651 74.2891
19652 66.1848
19653 32.417
19654 25.6635
19655 29.7156
19656 59.4312
19657 72.9383
19658 99.9525
19659 10.8057
19660 45.9241
19661 28.3649
19662 37.8199
19663 24.3128
19664 25.6635
19665 52.6777
19666 18.9099
19667 31.0663
19668 41.872
19669 52.6777
19670 51.327
19671 20.2607
19672 21.6114
19673 27.0142
19674 28.3649
19675 13.5071
19676 9.45497
19677 39.1706
19678 13.5071
19679 20.2607
19680 17.5592
19681 40.5213
19682 24.3128
19683 22.9621
19684 55.3791
19685 49.9763
19686 21.6114
19687 20.2607
19688 21.6114
19689 21.6114
19690 25.6635
19691 36.4692
19692 36.4692
19693 36.4692
19694 35.1185
19695 41.872
19696 18.9099
19697 33.7677
19698 48.6256
19699 75.6398
19700 58.0805
19701 25.6635
19702 51.327
19703 33.7677
19704 16.2085
19705 29.7156
19706 44.5734
19707 10.8057
19708 29.7156
19709 10.8057
19710 18.9099
19711 22.9621
19712 10.8057
19713 31.0663
19714 55.3791
19715 39.1706
19716 45.9241
19717 8.10426
19718 29.7156
19719 17.5592
19720 31.0663
19721 22.9621
19722 17.5592
19723 18.9099
19724 109.408
19725 9.45497
19726 33.7677
19727 90.4976
19728 49.9763
19729 44.5734
19730 4.05213
19731 13.5071
19732 60.782
19733 35.1185
19734 24.3128
19735 13.5071
19736 17.5592
19737 21.6114
19738 44.5734
19739 36.4692
19740 82.3933
19741 58.0805
19742 39.1706
19743 33.7677
19744 31.0663
19745 79.6919
19746 17.5592
19747 28.3649
19748 58.0805
19749 24.3128
19750 71.5876
19751 39.1706
19752 9.45497
19753 18.9099
19754 21.6114
19755 37.8199
19756 33.7677
19757 16.2085
19758 93.199
19759 33.7677
19760 33.7677
19761 39.1706
19762 47.2749
19763 52.6777
19764 24.3128
19765 58.0805
19766 31.0663
19767 48.6256
19768 45.9241
19769 20.2607
19770 17.5592
19771 35.1185
19772 18.9099
19773 45.9241
19774 32.417
19775 44.5734
19776 22.9621
19777 4.05213
19778 12.1564
19779 33.7677
19780 31.0663
19781 17.5592
19782 28.3649
19783 33.7677
19784 24.3128
19785 36.4692
19786 27.0142
19787 21.6114
19788 28.3649
19789 51.327
19790 117.512
19791 17.5592
19792 28.3649
19793 32.417
19794 39.1706
19795 31.0663
19796 40.5213
19797 49.9763
19798 40.5213
19799 25.6635
19800 14.8578
19801 29.7156
19802 39.1706
19803 43.2227
19804 29.7156
19805 35.1185
19806 37.8199
19807 39.1706
19808 28.3649
19809 32.417
19810 41.872
19811 29.7156
19812 31.0663
19813 41.872
19814 71.5876
19815 24.3128
19816 17.5592
19817 5.40284
19818 33.7677
19819 40.5213
19820 8.10426
19821 18.9099
19822 59.4312
19823 35.1185
19824 25.6635
19825 20.2607
19826 28.3649
19827 21.6114
19828 16.2085
19829 16.2085
19830 25.6635
19831 54.0284
19832 28.3649
19833 44.5734
19834 63.4834
19835 6.75355
19836 39.1706
19837 20.2607
19838 29.7156
19839 63.4834
19840 31.0663
19841 76.9905
19842 37.8199
19843 75.6398
19844 27.0142
19845 37.8199
19846 17.5592
19847 35.1185
19848 82.3933
19849 48.6256
19850 29.7156
19851 41.872
19852 28.3649
19853 24.3128
19854 37.8199
19855 44.5734
19856 21.6114
19857 17.5592
19858 28.3649
19859 31.0663
19860 27.0142
19861 29.7156
19862 51.327
19863 27.0142
19864 18.9099
19865 27.0142
19866 28.3649
19867 33.7677
19868 85.0947
19869 14.8578
19870 16.2085
19871 81.0426
19872 37.8199
19873 71.5876
19874 54.0284
19875 74.2891
19876 20.2607
19877 24.3128
19878 55.3791
19879 14.8578
19880 29.7156
19881 12.1564
19882 24.3128
19883 16.2085
19884 36.4692
19885 29.7156
19886 52.6777
19887 28.3649
19888 9.45497
19889 27.0142
19890 16.2085
19891 33.7677
19892 5.40284
19893 22.9621
19894 67.5355
19895 82.3933
19896 24.3128
19897 17.5592
19898 21.6114
19899 22.9621
19900 20.2607
19901 14.8578
19902 33.7677
19903 39.1706
19904 86.4454
19905 27.0142
19906 9.45497
19907 25.6635
19908 25.6635
19909 17.5592
19910 21.6114
19911 41.872
19912 33.7677
19913 32.417
19914 16.2085
19915 20.2607
19916 60.782
19917 35.1185
19918 10.8057
19919 13.5071
19920 60.782
19921 68.8862
19922 37.8199
19923 33.7677
19924 97.2511
19925 31.0663
19926 17.5592
19927 39.1706
19928 6.75355
19929 22.9621
19930 28.3649
19931 24.3128
19932 9.45497
19933 40.5213
19934 55.3791
19935 52.6777
19936 27.0142
19937 40.5213
19938 31.0663
19939 68.8862
19940 32.417
19941 13.5071
19942 87.7962
19943 36.4692
19944 8.10426
19945 39.1706
19946 89.1469
19947 25.6635
19948 8.10426
19949 16.2085
19950 25.6635
19951 16.2085
19952 68.8862
19953 33.7677
19954 12.1564
19955 27.0142
19956 64.8341
19957 24.3128
19958 14.8578
19959 37.8199
19960 79.6919
19961 16.2085
19962 16.2085
19963 13.5071
19964 51.327
19965 21.6114
19966 13.5071
19967 33.7677
19968 29.7156
19969 28.3649
19970 16.2085
19971 33.7677
19972 12.1564
19973 37.8199
19974 48.6256
19975 78.3412
19976 81.0426
19977 24.3128
19978 101.303
19979 41.872
19980 33.7677
19981 36.4692
19982 24.3128
19983 32.417
19984 44.5734
19985 36.4692
19986 16.2085
19987 35.1185
19988 10.8057
19989 17.5592
19990 14.8578
19991 20.2607
19992 35.1185
19993 20.2607
19994 25.6635
19995 25.6635
19996 21.6114
19997 90.4976
19998 44.5734
19999 20.2607
20000 28.3649
20001 28.3649
20002 40.5213
20003 59.4312
20004 27.0142
20005 79.6919
20006 31.0663
20007 22.9621
20008 25.6635
20009 35.1185
20010 41.872
20011 43.2227
20012 56.7298
20013 21.6114
20014 20.2607
20015 25.6635
20016 25.6635
20017 101.303
20018 44.5734
20019 14.8578
20020 32.417
20021 54.0284
20022 35.1185
20023 9.45497
20024 10.8057
20025 35.1185
20026 16.2085
20027 58.0805
20028 9.45497
20029 8.10426
20030 41.872
20031 22.9621
20032 32.417
20033 5.40284
20034 20.2607
20035 47.2749
20036 16.2085
20037 36.4692
20038 4.05213
20039 20.2607
20040 54.0284
20041 31.0663
20042 21.6114
20043 16.2085
20044 32.417
20045 66.1848
20046 33.7677
20047 45.9241
20048 51.327
20049 14.8578
20050 27.0142
20051 52.6777
20052 16.2085
20053 22.9621
20054 39.1706
20055 47.2749
20056 36.4692
20057 36.4692
20058 41.872
20059 10.8057
20060 32.417
20061 68.8862
20062 21.6114
20063 47.2749
20064 33.7677
20065 16.2085
20066 35.1185
20067 36.4692
20068 55.3791
20069 45.9241
20070 22.9621
20071 25.6635
20072 63.4834
20073 21.6114
20074 32.417
20075 10.8057
20076 16.2085
20077 91.8483
20078 56.7298
20079 13.5071
20080 18.9099
20081 70.2369
20082 31.0663
20083 40.5213
20084 86.4454
20085 49.9763
20086 35.1185
20087 27.0142
20088 36.4692
20089 45.9241
20090 33.7677
20091 18.9099
20092 47.2749
20093 13.5071
20094 58.0805
20095 18.9099
20096 18.9099
20097 17.5592
20098 40.5213
20099 17.5592
20100 35.1185
20101 49.9763
20102 31.0663
20103 22.9621
20104 40.5213
20105 31.0663
20106 40.5213
20107 79.6919
20108 22.9621
20109 32.417
20110 20.2607
20111 59.4312
20112 68.8862
20113 25.6635
20114 9.45497
20115 24.3128
20116 39.1706
20117 20.2607
20118 16.2085
20119 29.7156
20120 39.1706
20121 27.0142
20122 13.5071
20123 25.6635
20124 48.6256
20125 51.327
20126 41.872
20127 17.5592
20128 37.8199
20129 55.3791
20130 20.2607
20131 13.5071
20132 31.0663
20133 4.05213
20134 22.9621
20135 18.9099
20136 31.0663
20137 31.0663
20138 14.8578
20139 18.9099
20140 56.7298
20141 14.8578
20142 21.6114
20143 21.6114
20144 52.6777
20145 33.7677
20146 39.1706
20147 32.417
20148 43.2227
20149 56.7298
20150 29.7156
20151 70.2369
20152 45.9241
20153 47.2749
20154 64.8341
20155 16.2085
20156 48.6256
20157 31.0663
20158 49.9763
20159 22.9621
20160 32.417
20161 18.9099
20162 45.9241
20163 22.9621
20164 51.327
20165 39.1706
20166 20.2607
20167 64.8341
20168 76.9905
20169 18.9099
20170 68.8862
20171 55.3791
20172 32.417
20173 68.8862
20174 28.3649
20175 48.6256
20176 48.6256
20177 25.6635
20178 41.872
20179 55.3791
20180 48.6256
20181 39.1706
20182 89.1469
20183 47.2749
20184 6.75355
20185 18.9099
20186 16.2085
20187 9.45497
20188 27.0142
20189 45.9241
20190 27.0142
20191 13.5071
20192 25.6635
20193 21.6114
20194 75.6398
20195 35.1185
20196 14.8578
20197 21.6114
20198 63.4834
20199 54.0284
20200 39.1706
20201 9.45497
20202 24.3128
20203 25.6635
20204 44.5734
20205 44.5734
20206 10.8057
20207 17.5592
20208 18.9099
20209 13.5071
20210 18.9099
20211 16.2085
20212 20.2607
20213 13.5071
20214 66.1848
20215 28.3649
20216 9.45497
20217 13.5071
20218 25.6635
20219 24.3128
20220 87.7962
20221 70.2369
20222 20.2607
20223 33.7677
20224 24.3128
20225 49.9763
20226 29.7156
20227 55.3791
20228 28.3649
20229 18.9099
20230 22.9621
20231 12.1564
20232 31.0663
20233 25.6635
20234 24.3128
20235 18.9099
20236 40.5213
20237 55.3791
20238 22.9621
20239 37.8199
20240 28.3649
20241 29.7156
20242 81.0426
20243 39.1706
20244 43.2227
20245 25.6635
20246 17.5592
20247 16.2085
20248 36.4692
20249 54.0284
20250 81.0426
20251 31.0663
20252 35.1185
20253 48.6256
20254 36.4692
20255 12.1564
20256 36.4692
20257 35.1185
20258 22.9621
20259 25.6635
20260 45.9241
20261 5.40284
20262 21.6114
20263 64.8341
20264 45.9241
20265 45.9241
20266 18.9099
20267 10.8057
20268 25.6635
20269 22.9621
20270 58.0805
20271 25.6635
20272 49.9763
20273 28.3649
20274 17.5592
20275 56.7298
20276 36.4692
20277 27.0142
20278 48.6256
20279 41.872
20280 22.9621
20281 16.2085
20282 60.782
20283 21.6114
20284 14.8578
20285 28.3649
20286 8.10426
20287 14.8578
20288 31.0663
20289 4.05213
20290 22.9621
20291 56.7298
20292 25.6635
20293 22.9621
20294 35.1185
20295 28.3649
20296 60.782
20297 31.0663
20298 51.327
20299 17.5592
20300 10.8057
20301 76.9905
20302 51.327
20303 14.8578
20304 17.5592
20305 21.6114
20306 22.9621
20307 29.7156
20308 12.1564
20309 68.8862
20310 29.7156
20311 17.5592
20312 32.417
20313 12.1564
20314 21.6114
20315 17.5592
20316 18.9099
20317 17.5592
20318 13.5071
20319 33.7677
20320 21.6114
20321 31.0663
20322 39.1706
20323 25.6635
20324 18.9099
20325 39.1706
20326 37.8199
20327 10.8057
20328 25.6635
20329 27.0142
20330 56.7298
20331 5.40284
20332 5.40284
20333 35.1185
20334 10.8057
20335 33.7677
20336 39.1706
20337 31.0663
20338 49.9763
20339 47.2749
20340 36.4692
20341 24.3128
20342 13.5071
20343 5.40284
20344 36.4692
20345 40.5213
20346 51.327
20347 59.4312
20348 71.5876
20349 58.0805
20350 16.2085
20351 32.417
20352 21.6114
20353 18.9099
20354 33.7677
20355 54.0284
20356 37.8199
20357 36.4692
20358 95.9004
20359 8.10426
20360 49.9763
20361 66.1848
20362 12.1564
20363 39.1706
20364 20.2607
20365 14.8578
20366 62.1327
20367 45.9241
20368 10.8057
20369 24.3128
20370 13.5071
20371 17.5592
20372 17.5592
20373 113.46
20374 24.3128
20375 5.40284
20376 16.2085
20377 13.5071
20378 75.6398
20379 18.9099
20380 2.70142
20381 55.3791
20382 35.1185
20383 109.408
20384 33.7677
20385 6.75355
20386 21.6114
20387 8.10426
20388 29.7156
20389 16.2085
20390 21.6114
20391 14.8578
20392 27.0142
20393 12.1564
20394 21.6114
20395 12.1564
20396 13.5071
20397 17.5592
20398 16.2085
20399 10.8057
20400 9.45497
20401 21.6114
20402 25.6635
20403 28.3649
20404 21.6114
20405 6.75355
20406 18.9099
20407 39.1706
20408 24.3128
20409 12.1564
20410 9.45497
20411 33.7677
20412 20.2607
20413 72.9383
20414 28.3649
20415 48.6256
20416 28.3649
20417 74.2891
20418 49.9763
20419 54.0284
20420 17.5592
20421 24.3128
20422 32.417
20423 17.5592
20424 75.6398
20425 59.4312
20426 17.5592
20427 25.6635
20428 25.6635
20429 112.109
20430 43.2227
20431 22.9621
20432 41.872
20433 45.9241
20434 24.3128
20435 16.2085
20436 16.2085
20437 18.9099
20438 24.3128
20439 10.8057
20440 40.5213
20441 39.1706
20442 24.3128
20443 54.0284
20444 29.7156
20445 8.10426
20446 70.2369
20447 27.0142
20448 60.782
20449 10.8057
20450 31.0663
20451 49.9763
20452 31.0663
20453 60.782
20454 40.5213
20455 81.0426
20456 37.8199
20457 8.10426
20458 20.2607
20459 44.5734
20460 29.7156
20461 44.5734
20462 14.8578
20463 32.417
20464 24.3128
20465 13.5071
20466 21.6114
20467 16.2085
20468 52.6777
20469 31.0663
20470 28.3649
20471 12.1564
20472 2.70142
20473 39.1706
20474 27.0142
20475 8.10426
20476 20.2607
20477 22.9621
20478 1.35071
20479 13.5071
20480 24.3128
20481 10.8057
20482 35.1185
20483 60.782
20484 22.9621
20485 24.3128
20486 41.872
20487 41.872
20488 29.7156
20489 24.3128
20490 36.4692
20491 29.7156
20492 24.3128
20493 86.4454
20494 35.1185
20495 99.9525
20496 54.0284
20497 5.40284
20498 45.9241
20499 44.5734
20500 62.1327
20501 117.512
20502 32.417
20503 51.327
20504 63.4834
20505 94.5497
20506 51.327
20507 67.5355
20508 18.9099
20509 21.6114
20510 60.782
20511 16.2085
20512 39.1706
20513 25.6635
20514 6.75355
20515 75.6398
20516 58.0805
20517 85.0947
20518 18.9099
20519 2.70142
20520 44.5734
20521 22.9621
20522 39.1706
20523 18.9099
20524 16.2085
20525 10.8057
20526 32.417
20527 10.8057
20528 22.9621
20529 24.3128
20530 21.6114
20531 16.2085
20532 17.5592
20533 17.5592
20534 12.1564
20535 10.8057
20536 12.1564
20537 16.2085
20538 12.1564
20539 8.10426
20540 67.5355
20541 18.9099
20542 5.40284
20543 99.9525
20544 8.10426
20545 12.1564
20546 40.5213
20547 18.9099
20548 40.5213
20549 20.2607
20550 22.9621
20551 2.70142
20552 31.0663
20553 27.0142
20554 49.9763
20555 95.9004
20556 32.417
20557 24.3128
20558 13.5071
20559 44.5734
20560 33.7677
20561 36.4692
20562 28.3649
20563 12.1564
20564 33.7677
20565 13.5071
20566 32.417
20567 49.9763
20568 22.9621
20569 8.10426
20570 16.2085
20571 48.6256
20572 89.1469
20573 43.2227
20574 5.40284
20575 25.6635
20576 29.7156
20577 12.1564
20578 33.7677
20579 52.6777
20580 36.4692
20581 24.3128
20582 25.6635
20583 18.9099
20584 25.6635
20585 32.417
20586 31.0663
20587 51.327
20588 40.5213
20589 58.0805
20590 22.9621
20591 47.2749
20592 68.8862
20593 89.1469
20594 86.4454
20595 9.45497
20596 33.7677
20597 20.2607
20598 14.8578
20599 32.417
20600 29.7156
20601 35.1185
20602 27.0142
20603 25.6635
20604 22.9621
20605 17.5592
20606 17.5592
20607 16.2085
20608 21.6114
20609 28.3649
20610 8.10426
20611 27.0142
20612 25.6635
20613 37.8199
20614 24.3128
20615 29.7156
20616 16.2085
20617 2.70142
20618 20.2607
20619 24.3128
20620 36.4692
20621 31.0663
20622 12.1564
20623 37.8199
20624 13.5071
20625 18.9099
20626 29.7156
20627 33.7677
20628 17.5592
20629 21.6114
20630 13.5071
20631 31.0663
20632 39.1706
20633 4.05213
20634 16.2085
20635 18.9099
20636 28.3649
20637 5.40284
20638 22.9621
20639 31.0663
20640 14.8578
20641 6.75355
20642 6.75355
20643 4.05213
20644 16.2085
20645 63.4834
20646 33.7677
20647 14.8578
20648 22.9621
20649 18.9099
20650 13.5071
20651 22.9621
20652 71.5876
20653 17.5592
20654 29.7156
20655 24.3128
20656 16.2085
20657 43.2227
20658 17.5592
20659 27.0142
20660 28.3649
20661 36.4692
20662 20.2607
20663 44.5734
20664 18.9099
20665 29.7156
20666 27.0142
20667 21.6114
20668 21.6114
20669 32.417
20670 10.8057
20671 29.7156
20672 54.0284
20673 44.5734
20674 37.8199
20675 44.5734
20676 24.3128
20677 16.2085
20678 8.10426
20679 33.7677
20680 74.2891
20681 27.0142
20682 22.9621
20683 21.6114
20684 18.9099
20685 33.7677
20686 24.3128
20687 45.9241
20688 56.7298
20689 21.6114
20690 20.2607
20691 32.417
20692 16.2085
20693 22.9621
20694 16.2085
20695 17.5592
20696 39.1706
20697 31.0663
20698 8.10426
20699 13.5071
20700 5.40284
20701 14.8578
20702 39.1706
20703 32.417
20704 70.2369
20705 6.75355
20706 16.2085
20707 14.8578
20708 35.1185
20709 14.8578
20710 8.10426
20711 20.2607
20712 43.2227
20713 33.7677
20714 21.6114
20715 5.40284
20716 56.7298
20717 29.7156
20718 5.40284
20719 5.40284
20720 12.1564
20721 31.0663
20722 16.2085
20723 14.8578
20724 21.6114
20725 48.6256
20726 22.9621
20727 8.10426
20728 13.5071
20729 12.1564
20730 12.1564
20731 29.7156
20732 17.5592
20733 14.8578
20734 12.1564
20735 4.05213
20736 2.70142
20737 13.5071
20738 40.5213
20739 17.5592
20740 28.3649
20741 6.75355
20742 24.3128
20743 10.8057
20744 6.75355
20745 13.5071
20746 6.75355
20747 9.45497
20748 2.70142
20749 5.40284
20750 75.6398
20751 1.35071
20752 8.10426
20753 52.6777
20754 2.70142
20755 6.75355
20756 39.1706
20757 9.45497
20758 9.45497
20759 20.2607
20760 14.8578
20761 12.1564
20762 20.2607
20763 6.75355
20764 27.0142
20765 71.5876
20766 9.45497
20767 13.5071
20768 33.7677
20769 13.5071
20770 32.417
20771 82.3933
20772 21.6114
20773 27.0142
20774 13.5071
20775 25.6635
20776 70.2369
20777 37.8199
20778 25.6635
20779 25.6635
20780 17.5592
20781 28.3649
20782 27.0142
20783 20.2607
20784 5.40284
20785 14.8578
20786 17.5592
20787 9.45497
20788 27.0142
20789 12.1564
20790 43.2227
20791 22.9621
20792 41.872
20793 18.9099
20794 5.40284
20795 39.1706
20796 45.9241
20797 5.40284
20798 35.1185
20799 10.8057
20800 47.2749
20801 24.3128
20802 21.6114
20803 12.1564
20804 6.75355
20805 52.6777
20806 18.9099
20807 36.4692
20808 8.10426
20809 17.5592
20810 21.6114
20811 16.2085
20812 12.1564
20813 17.5592
20814 5.40284
20815 14.8578
20816 18.9099
20817 5.40284
20818 81.0426
20819 10.8057
20820 4.05213
20821 6.75355
20822 24.3128
20823 47.2749
20824 52.6777
20825 44.5734
20826 33.7677
20827 16.2085
20828 71.5876
20829 67.5355
20830 16.2085
20831 21.6114
20832 24.3128
20833 22.9621
20834 74.2891
20835 16.2085
20836 89.1469
20837 20.2607
20838 4.05213
20839 140.474
20840 17.5592
20841 10.8057
20842 18.9099
20843 10.8057
20844 14.8578
20845 18.9099
20846 12.1564
20847 27.0142
20848 6.75355
20849 16.2085
20850 22.9621
20851 33.7677
20852 102.654
20853 6.75355
20854 5.40284
20855 43.2227
20856 70.2369
20857 10.8057
20858 16.2085
20859 21.6114
20860 13.5071
20861 22.9621
20862 16.2085
20863 35.1185
20864 31.0663
20865 28.3649
20866 22.9621
20867 32.417
20868 27.0142
20869 32.417
20870 24.3128
20871 21.6114
20872 27.0142
20873 25.6635
20874 4.05213
20875 10.8057
20876 22.9621
20877 28.3649
20878 10.8057
20879 9.45497
20880 6.75355
20881 20.2607
20882 8.10426
20883 17.5592
20884 16.2085
20885 35.1185
20886 8.10426
20887 33.7677
20888 83.744
20889 14.8578
20890 66.1848
20891 9.45497
20892 22.9621
20893 12.1564
20894 14.8578
20895 60.782
20896 47.2749
20897 20.2607
20898 13.5071
20899 68.8862
20900 21.6114
20901 25.6635
20902 10.8057
20903 10.8057
20904 35.1185
20905 18.9099
20906 16.2085
20907 24.3128
20908 22.9621
20909 39.1706
20910 40.5213
20911 44.5734
20912 214.763
20913 31.0663
20914 43.2227
20915 97.2511
20916 49.9763
20917 47.2749
20918 24.3128
20919 31.0663
20920 39.1706
20921 52.6777
20922 82.3933
20923 36.4692
20924 10.8057
20925 36.4692
20926 31.0663
20927 14.8578
20928 9.45497
20929 18.9099
20930 6.75355
20931 18.9099
20932 18.9099
20933 32.417
20934 39.1706
20935 16.2085
20936 14.8578
20937 59.4312
20938 17.5592
20939 2.70142
20940 44.5734
20941 8.10426
20942 29.7156
20943 25.6635
20944 14.8578
20945 28.3649
20946 81.0426
20947 16.2085
20948 8.10426
20949 17.5592
20950 12.1564
20951 14.8578
20952 40.5213
20953 6.75355
20954 14.8578
20955 32.417
20956 16.2085
20957 4.05213
20958 41.872
20959 18.9099
20960 18.9099
20961 56.7298
20962 24.3128
20963 4.05213
20964 9.45497
20965 16.2085
20966 20.2607
20967 49.9763
20968 28.3649
20969 79.6919
20970 31.0663
20971 8.10426
20972 12.1564
20973 39.1706
20974 16.2085
20975 48.6256
20976 39.1706
20977 25.6635
20978 35.1185
20979 16.2085
20980 10.8057
20981 17.5592
20982 31.0663
20983 16.2085
20984 24.3128
20985 6.75355
20986 12.1564
20987 2.70142
20988 22.9621
20989 24.3128
20990 29.7156
20991 68.8862
20992 32.417
20993 24.3128
20994 45.9241
20995 14.8578
20996 22.9621
20997 17.5592
20998 13.5071
20999 68.8862
21000 28.3649
21001 4.05213
21002 20.2607
21003 12.1564
21004 8.10426
21005 6.75355
21006 18.9099
21007 22.9621
21008 17.5592
21009 22.9621
21010 24.3128
21011 35.1185
21012 18.9099
21013 35.1185
21014 52.6777
21015 71.5876
21016 45.9241
21017 31.0663
21018 18.9099
21019 41.872
21020 24.3128
21021 2.70142
21022 33.7677
21023 37.8199
21024 9.45497
21025 5.40284
21026 25.6635
21027 113.46
21028 21.6114
21029 43.2227
21030 36.4692
21031 47.2749
21032 60.782
21033 60.782
21034 49.9763
21035 10.8057
21036 48.6256
21037 44.5734
21038 66.1848
21039 18.9099
21040 28.3649
21041 29.7156
21042 47.2749
21043 37.8199
21044 25.6635
21045 13.5071
21046 60.782
21047 68.8862
21048 24.3128
21049 31.0663
21050 27.0142
21051 13.5071
21052 39.1706
21053 82.3933
21054 18.9099
21055 29.7156
21056 27.0142
21057 25.6635
21058 33.7677
21059 31.0663
21060 29.7156
21061 24.3128
21062 35.1185
21063 64.8341
21064 40.5213
21065 43.2227
21066 12.1564
21067 36.4692
21068 12.1564
21069 39.1706
21070 47.2749
21071 22.9621
21072 37.8199
21073 56.7298
21074 17.5592
21075 37.8199
21076 28.3649
21077 13.5071
21078 27.0142
21079 16.2085
21080 20.2607
21081 27.0142
21082 14.8578
21083 22.9621
21084 12.1564
21085 17.5592
21086 13.5071
21087 31.0663
21088 9.45497
21089 28.3649
21090 101.303
21091 18.9099
21092 21.6114
21093 20.2607
21094 55.3791
21095 66.1848
21096 94.5497
21097 10.8057
21098 37.8199
21099 21.6114
21100 43.2227
21101 66.1848
21102 16.2085
21103 28.3649
21104 29.7156
21105 28.3649
21106 43.2227
21107 10.8057
21108 28.3649
21109 17.5592
21110 16.2085
21111 33.7677
21112 45.9241
21113 13.5071
21114 32.417
21115 37.8199
21116 85.0947
21117 17.5592
21118 14.8578
21119 32.417
21120 24.3128
21121 10.8057
21122 24.3128
21123 116.161
21124 20.2607
21125 9.45497
21126 2.70142
21127 74.2891
21128 33.7677
21129 10.8057
21130 10.8057
21131 10.8057
21132 83.744
21133 5.40284
21134 17.5592
21135 10.8057
21136 27.0142
21137 18.9099
21138 10.8057
21139 45.9241
21140 74.2891
21141 22.9621
21142 13.5071
21143 24.3128
21144 14.8578
21145 14.8578
21146 31.0663
21147 63.4834
21148 10.8057
21149 22.9621
21150 5.40284
21151 24.3128
21152 78.3412
21153 21.6114
21154 44.5734
21155 14.8578
21156 37.8199
21157 27.0142
21158 32.417
21159 60.782
21160 9.45497
21161 6.75355
21162 24.3128
21163 14.8578
21164 16.2085
21165 44.5734
21166 24.3128
21167 36.4692
21168 10.8057
21169 33.7677
21170 28.3649
21171 9.45497
21172 49.9763
21173 64.8341
21174 12.1564
21175 21.6114
21176 32.417
21177 37.8199
21178 22.9621
21179 32.417
21180 33.7677
21181 8.10426
21182 44.5734
21183 27.0142
21184 28.3649
21185 16.2085
21186 22.9621
21187 24.3128
21188 41.872
21189 64.8341
21190 6.75355
21191 24.3128
21192 22.9621
21193 12.1564
21194 27.0142
21195 49.9763
21196 6.75355
21197 22.9621
21198 68.8862
21199 31.0663
21200 28.3649
21201 10.8057
21202 10.8057
21203 31.0663
21204 29.7156
21205 54.0284
21206 29.7156
21207 64.8341
21208 28.3649
21209 10.8057
21210 20.2607
21211 13.5071
21212 20.2607
21213 9.45497
21214 12.1564
21215 29.7156
21216 13.5071
21217 27.0142
21218 25.6635
21219 12.1564
21220 17.5592
21221 21.6114
21222 27.0142
21223 24.3128
21224 25.6635
21225 28.3649
21226 4.05213
21227 14.8578
21228 43.2227
21229 18.9099
21230 10.8057
21231 18.9099
21232 4.05213
21233 24.3128
21234 67.5355
21235 20.2607
21236 37.8199
21237 2.70142
21238 37.8199
21239 45.9241
21240 28.3649
21241 10.8057
21242 5.40284
21243 32.417
21244 40.5213
21245 66.1848
21246 39.1706
21247 21.6114
21248 35.1185
21249 28.3649
21250 10.8057
21251 28.3649
21252 37.8199
21253 16.2085
21254 2.70142
21255 12.1564
21256 29.7156
21257 17.5592
21258 25.6635
21259 41.872
21260 33.7677
21261 21.6114
21262 22.9621
21263 14.8578
21264 40.5213
21265 29.7156
21266 24.3128
21267 25.6635
21268 43.2227
21269 54.0284
21270 10.8057
21271 33.7677
21272 22.9621
21273 43.2227
21274 29.7156
21275 9.45497
21276 22.9621
21277 22.9621
21278 31.0663
21279 18.9099
21280 9.45497
21281 31.0663
21282 35.1185
21283 101.303
21284 21.6114
21285 4.05213
21286 37.8199
21287 25.6635
21288 27.0142
21289 14.8578
21290 17.5592
21291 14.8578
21292 22.9621
21293 16.2085
21294 17.5592
21295 21.6114
21296 12.1564
21297 12.1564
21298 22.9621
21299 13.5071
21300 10.8057
21301 32.417
21302 5.40284
21303 58.0805
21304 20.2607
21305 24.3128
21306 9.45497
21307 52.6777
21308 21.6114
21309 20.2607
21310 17.5592
21311 9.45497
21312 13.5071
21313 10.8057
21314 20.2607
21315 12.1564
21316 27.0142
21317 14.8578
21318 5.40284
21319 24.3128
21320 28.3649
21321 14.8578
21322 24.3128
21323 35.1185
21324 12.1564
21325 39.1706
21326 63.4834
21327 31.0663
21328 41.872
21329 44.5734
21330 37.8199
21331 83.744
21332 12.1564
21333 10.8057
21334 45.9241
21335 24.3128
21336 33.7677
21337 24.3128
21338 59.4312
21339 37.8199
21340 28.3649
21341 22.9621
21342 35.1185
21343 54.0284
21344 13.5071
21345 33.7677
21346 49.9763
21347 72.9383
21348 39.1706
21349 76.9905
21350 35.1185
21351 5.40284
21352 9.45497
21353 14.8578
21354 14.8578
21355 62.1327
21356 10.8057
21357 22.9621
21358 20.2607
21359 12.1564
21360 9.45497
21361 54.0284
21362 18.9099
21363 22.9621
21364 25.6635
21365 25.6635
21366 76.9905
21367 21.6114
21368 10.8057
21369 4.05213
21370 24.3128
21371 6.75355
21372 21.6114
21373 16.2085
21374 13.5071
21375 47.2749
21376 18.9099
21377 64.8341
21378 21.6114
21379 18.9099
21380 13.5071
21381 45.9241
21382 24.3128
21383 41.872
21384 51.327
21385 32.417
21386 132.37
21387 35.1185
21388 25.6635
21389 33.7677
21390 71.5876
21391 31.0663
21392 17.5592
21393 55.3791
21394 35.1185
21395 45.9241
21396 21.6114
21397 32.417
21398 13.5071
21399 37.8199
21400 59.4312
21401 109.408
21402 24.3128
21403 14.8578
21404 24.3128
21405 8.10426
21406 16.2085
21407 29.7156
21408 16.2085
21409 20.2607
21410 6.75355
21411 25.6635
21412 31.0663
21413 37.8199
21414 12.1564
21415 58.0805
21416 27.0142
21417 22.9621
21418 27.0142
21419 12.1564
21420 21.6114
21421 28.3649
21422 40.5213
21423 27.0142
21424 18.9099
21425 41.872
21426 48.6256
21427 32.417
21428 47.2749
21429 59.4312
21430 17.5592
21431 29.7156
21432 14.8578
21433 31.0663
21434 40.5213
21435 13.5071
21436 20.2607
21437 9.45497
21438 10.8057
21439 47.2749
21440 8.10426
21441 32.417
21442 14.8578
21443 13.5071
21444 13.5071
21445 33.7677
21446 12.1564
21447 60.782
21448 27.0142
21449 33.7677
21450 5.40284
21451 16.2085
21452 44.5734
21453 21.6114
21454 14.8578
21455 5.40284
21456 28.3649
21457 63.4834
21458 35.1185
21459 32.417
21460 48.6256
21461 40.5213
21462 36.4692
21463 17.5592
21464 52.6777
21465 91.8483
21466 22.9621
21467 51.327
21468 102.654
21469 29.7156
21470 33.7677
21471 41.872
21472 41.872
21473 44.5734
21474 22.9621
21475 29.7156
21476 29.7156
21477 32.417
21478 13.5071
21479 24.3128
21480 51.327
21481 9.45497
21482 41.872
21483 5.40284
21484 25.6635
21485 40.5213
21486 49.9763
21487 29.7156
21488 5.40284
21489 76.9905
21490 28.3649
21491 25.6635
21492 35.1185
21493 18.9099
21494 40.5213
21495 35.1185
21496 40.5213
21497 18.9099
21498 32.417
21499 27.0142
21500 13.5071
21501 10.8057
21502 17.5592
21503 35.1185
21504 60.782
21505 27.0142
21506 2.70142
21507 10.8057
21508 24.3128
21509 44.5734
21510 27.0142
21511 5.40284
21512 14.8578
21513 9.45497
21514 54.0284
21515 21.6114
21516 14.8578
21517 21.6114
21518 24.3128
21519 36.4692
21520 48.6256
21521 56.7298
21522 43.2227
21523 27.0142
21524 17.5592
21525 29.7156
21526 21.6114
21527 37.8199
21528 12.1564
21529 27.0142
21530 63.4834
21531 28.3649
21532 32.417
21533 39.1706
21534 47.2749
21535 14.8578
21536 51.327
21537 86.4454
21538 39.1706
21539 37.8199
21540 47.2749
21541 33.7677
21542 31.0663
21543 40.5213
21544 13.5071
21545 17.5592
21546 33.7677
21547 54.0284
21548 22.9621
21549 16.2085
21550 36.4692
21551 20.2607
21552 33.7677
21553 14.8578
21554 20.2607
21555 24.3128
21556 9.45497
21557 39.1706
21558 72.9383
21559 45.9241
21560 40.5213
21561 54.0284
21562 47.2749
21563 47.2749
21564 41.872
21565 36.4692
21566 22.9621
21567 10.8057
21568 29.7156
21569 63.4834
21570 59.4312
21571 33.7677
21572 4.05213
21573 32.417
21574 21.6114
21575 37.8199
21576 43.2227
21577 24.3128
21578 29.7156
21579 41.872
21580 13.5071
21581 25.6635
21582 9.45497
21583 21.6114
21584 31.0663
21585 22.9621
21586 18.9099
21587 90.4976
21588 6.75355
21589 20.2607
21590 62.1327
21591 16.2085
21592 10.8057
21593 16.2085
21594 21.6114
21595 16.2085
21596 21.6114
21597 25.6635
21598 8.10426
21599 21.6114
21600 22.9621
21601 32.417
21602 66.1848
21603 62.1327
21604 35.1185
21605 141.825
21606 29.7156
21607 64.8341
21608 18.9099
21609 18.9099
21610 25.6635
21611 17.5592
21612 32.417
21613 60.782
21614 14.8578
21615 47.2749
21616 32.417
21617 24.3128
21618 36.4692
21619 39.1706
21620 33.7677
21621 9.45497
21622 16.2085
21623 29.7156
21624 64.8341
21625 28.3649
21626 28.3649
21627 10.8057
21628 10.8057
21629 20.2607
21630 40.5213
21631 45.9241
21632 62.1327
21633 17.5592
21634 39.1706
21635 70.2369
21636 10.8057
21637 40.5213
21638 37.8199
21639 29.7156
21640 44.5734
21641 37.8199
21642 35.1185
21643 28.3649
21644 40.5213
21645 12.1564
21646 10.8057
21647 28.3649
21648 35.1185
21649 47.2749
21650 36.4692
21651 74.2891
21652 33.7677
21653 37.8199
21654 24.3128
21655 20.2607
21656 33.7677
21657 29.7156
21658 17.5592
21659 44.5734
21660 59.4312
21661 52.6777
21662 45.9241
21663 16.2085
21664 58.0805
21665 55.3791
21666 4.05213
21667 22.9621
21668 17.5592
21669 32.417
21670 31.0663
21671 66.1848
21672 48.6256
21673 48.6256
21674 31.0663
21675 60.782
21676 27.0142
21677 27.0142
21678 24.3128
21679 60.782
21680 16.2085
21681 14.8578
21682 10.8057
21683 14.8578
21684 63.4834
21685 25.6635
21686 9.45497
21687 14.8578
21688 35.1185
21689 13.5071
21690 10.8057
21691 10.8057
21692 31.0663
21693 51.327
21694 24.3128
21695 31.0663
21696 22.9621
21697 14.8578
21698 13.5071
21699 18.9099
21700 25.6635
21701 24.3128
21702 25.6635
21703 10.8057
21704 27.0142
21705 37.8199
21706 20.2607
21707 24.3128
21708 20.2607
21709 17.5592
21710 13.5071
21711 12.1564
21712 25.6635
21713 28.3649
21714 32.417
21715 9.45497
21716 14.8578
21717 12.1564
21718 17.5592
21719 27.0142
21720 10.8057
21721 36.4692
21722 81.0426
21723 13.5071
21724 66.1848
21725 32.417
21726 40.5213
21727 72.9383
21728 32.417
21729 17.5592
21730 29.7156
21731 25.6635
21732 33.7677
21733 66.1848
21734 25.6635
21735 37.8199
21736 12.1564
21737 85.0947
21738 74.2891
21739 13.5071
21740 58.0805
21741 10.8057
21742 14.8578
21743 64.8341
21744 37.8199
21745 27.0142
21746 43.2227
21747 54.0284
21748 45.9241
21749 41.872
21750 12.1564
21751 31.0663
21752 14.8578
21753 44.5734
21754 39.1706
21755 25.6635
21756 37.8199
21757 6.75355
21758 31.0663
21759 43.2227
21760 14.8578
21761 28.3649
21762 22.9621
21763 12.1564
21764 17.5592
21765 13.5071
21766 12.1564
21767 29.7156
21768 5.40284
21769 35.1185
21770 27.0142
21771 20.2607
21772 8.10426
21773 21.6114
21774 25.6635
21775 55.3791
21776 22.9621
21777 40.5213
21778 9.45497
21779 14.8578
21780 39.1706
21781 14.8578
21782 41.872
21783 33.7677
21784 16.2085
21785 13.5071
21786 12.1564
21787 24.3128
21788 24.3128
21789 91.8483
21790 10.8057
21791 24.3128
21792 22.9621
21793 145.877
21794 14.8578
21795 20.2607
21796 12.1564
21797 13.5071
21798 12.1564
21799 20.2607
21800 25.6635
21801 17.5592
21802 35.1185
21803 60.782
21804 58.0805
21805 20.2607
21806 28.3649
21807 21.6114
21808 40.5213
21809 51.327
21810 25.6635
21811 12.1564
21812 28.3649
21813 8.10426
21814 43.2227
21815 13.5071
21816 10.8057
21817 31.0663
21818 51.327
21819 16.2085
21820 29.7156
21821 14.8578
21822 37.8199
21823 16.2085
21824 24.3128
21825 68.8862
21826 12.1564
21827 41.872
21828 58.0805
21829 31.0663
21830 27.0142
21831 39.1706
21832 81.0426
21833 40.5213
21834 31.0663
21835 63.4834
21836 27.0142
21837 9.45497
21838 35.1185
21839 76.9905
21840 44.5734
21841 12.1564
21842 31.0663
21843 18.9099
21844 17.5592
21845 9.45497
21846 13.5071
21847 41.872
21848 39.1706
21849 29.7156
21850 52.6777
21851 27.0142
21852 41.872
21853 21.6114
21854 45.9241
21855 33.7677
21856 35.1185
21857 10.8057
21858 44.5734
21859 13.5071
21860 13.5071
21861 27.0142
21862 33.7677
21863 8.10426
21864 29.7156
21865 14.8578
21866 16.2085
21867 25.6635
21868 14.8578
21869 22.9621
21870 32.417
21871 5.40284
21872 32.417
21873 43.2227
21874 10.8057
21875 31.0663
21876 22.9621
21877 40.5213
21878 32.417
21879 18.9099
21880 36.4692
21881 66.1848
21882 33.7677
21883 29.7156
21884 24.3128
21885 24.3128
21886 10.8057
21887 39.1706
21888 20.2607
21889 36.4692
21890 20.2607
21891 22.9621
21892 29.7156
21893 47.2749
21894 45.9241
21895 35.1185
21896 37.8199
21897 48.6256
21898 52.6777
21899 85.0947
21900 29.7156
21901 13.5071
21902 20.2607
21903 40.5213
21904 43.2227
21905 31.0663
21906 21.6114
21907 43.2227
21908 59.4312
21909 63.4834
21910 18.9099
21911 40.5213
21912 39.1706
21913 22.9621
21914 54.0284
21915 87.7962
21916 25.6635
21917 20.2607
21918 24.3128
21919 20.2607
21920 37.8199
21921 36.4692
21922 43.2227
21923 59.4312
21924 24.3128
21925 35.1185
21926 63.4834
21927 59.4312
21928 20.2607
21929 71.5876
21930 67.5355
21931 64.8341
21932 70.2369
21933 20.2607
21934 24.3128
21935 32.417
21936 27.0142
21937 47.2749
21938 24.3128
21939 49.9763
21940 33.7677
21941 24.3128
21942 27.0142
21943 41.872
21944 18.9099
21945 29.7156
21946 21.6114
21947 27.0142
21948 32.417
21949 14.8578
21950 17.5592
21951 12.1564
21952 14.8578
21953 31.0663
21954 41.872
21955 4.05213
21956 28.3649
21957 72.9383
21958 45.9241
21959 32.417
21960 32.417
21961 31.0663
21962 71.5876
21963 71.5876
21964 27.0142
21965 17.5592
21966 51.327
21967 49.9763
21968 48.6256
21969 37.8199
21970 36.4692
21971 28.3649
21972 79.6919
21973 112.109
21974 22.9621
21975 39.1706
21976 43.2227
21977 55.3791
21978 52.6777
21979 105.355
21980 102.654
21981 45.9241
21982 33.7677
21983 32.417
21984 43.2227
21985 47.2749
21986 49.9763
21987 27.0142
21988 27.0142
21989 12.1564
21990 12.1564
21991 24.3128
21992 33.7677
21993 21.6114
21994 16.2085
21995 52.6777
21996 22.9621
21997 54.0284
21998 48.6256
21999 14.8578
22000 22.9621
22001 37.8199
22002 29.7156
22003 13.5071
22004 13.5071
22005 28.3649
22006 60.782
22007 18.9099
22008 10.8057
22009 17.5592
22010 32.417
22011 40.5213
22012 79.6919
22013 22.9621
22014 18.9099
22015 68.8862
22016 93.199
22017 37.8199
22018 40.5213
22019 63.4834
22020 24.3128
22021 14.8578
22022 63.4834
22023 44.5734
22024 25.6635
22025 43.2227
22026 12.1564
22027 51.327
22028 47.2749
22029 83.744
22030 43.2227
22031 31.0663
22032 45.9241
22033 18.9099
22034 93.199
22035 113.46
22036 24.3128
22037 24.3128
22038 20.2607
22039 70.2369
22040 59.4312
22041 44.5734
22042 60.782
22043 33.7677
22044 44.5734
22045 24.3128
22046 40.5213
22047 36.4692
22048 55.3791
22049 27.0142
22050 14.8578
22051 32.417
22052 21.6114
22053 10.8057
22054 29.7156
22055 29.7156
22056 21.6114
22057 20.2607
22058 14.8578
22059 27.0142
22060 18.9099
22061 37.8199
22062 22.9621
22063 14.8578
22064 40.5213
22065 24.3128
22066 27.0142
22067 39.1706
22068 52.6777
22069 41.872
22070 59.4312
22071 27.0142
22072 22.9621
22073 35.1185
22074 17.5592
22075 22.9621
22076 52.6777
22077 109.408
22078 31.0663
22079 48.6256
22080 17.5592
22081 36.4692
22082 39.1706
22083 39.1706
22084 13.5071
22085 36.4692
22086 54.0284
22087 33.7677
22088 37.8199
22089 14.8578
22090 36.4692
22091 95.9004
22092 86.4454
22093 47.2749
22094 64.8341
22095 45.9241
22096 36.4692
22097 32.417
22098 27.0142
22099 14.8578
22100 40.5213
22101 39.1706
22102 22.9621
22103 68.8862
22104 16.2085
22105 60.782
22106 40.5213
22107 29.7156
22108 9.45497
22109 31.0663
22110 25.6635
22111 25.6635
22112 43.2227
22113 8.10426
22114 36.4692
22115 44.5734
22116 45.9241
22117 13.5071
22118 0
22119 37.8199
22120 62.1327
22121 54.0284
22122 40.5213
22123 35.1185
22124 24.3128
22125 6.75355
22126 40.5213
22127 47.2749
22128 32.417
22129 66.1848
22130 13.5071
22131 39.1706
22132 29.7156
22133 14.8578
22134 64.8341
22135 40.5213
22136 16.2085
22137 60.782
22138 47.2749
22139 25.6635
22140 27.0142
22141 64.8341
22142 10.8057
22143 28.3649
22144 87.7962
22145 27.0142
22146 222.867
22147 29.7156
22148 13.5071
22149 21.6114
22150 55.3791
22151 31.0663
22152 33.7677
22153 17.5592
22154 14.8578
22155 13.5071
22156 24.3128
22157 13.5071
22158 24.3128
22159 10.8057
22160 18.9099
22161 14.8578
22162 87.7962
22163 31.0663
22164 28.3649
22165 52.6777
22166 21.6114
22167 56.7298
22168 16.2085
22169 35.1185
22170 16.2085
22171 16.2085
22172 22.9621
22173 35.1185
22174 16.2085
22175 29.7156
22176 40.5213
22177 18.9099
22178 28.3649
22179 41.872
22180 24.3128
22181 27.0142
22182 16.2085
22183 13.5071
22184 24.3128
22185 8.10426
22186 31.0663
22187 79.6919
22188 36.4692
22189 44.5734
22190 29.7156
22191 22.9621
22192 17.5592
22193 13.5071
22194 86.4454
22195 8.10426
22196 37.8199
22197 79.6919
22198 21.6114
22199 25.6635
22200 48.6256
22201 63.4834
22202 72.9383
22203 33.7677
22204 35.1185
22205 21.6114
22206 33.7677
22207 13.5071
22208 14.8578
22209 25.6635
22210 32.417
22211 29.7156
22212 64.8341
22213 33.7677
22214 64.8341
22215 27.0142
22216 36.4692
22217 27.0142
22218 59.4312
22219 24.3128
22220 20.2607
22221 18.9099
22222 14.8578
22223 5.40284
22224 12.1564
22225 9.45497
22226 35.1185
22227 85.0947
22228 27.0142
22229 36.4692
22230 60.782
22231 14.8578
22232 22.9621
22233 31.0663
22234 17.5592
22235 33.7677
22236 58.0805
22237 51.327
22238 33.7677
22239 54.0284
22240 16.2085
22241 25.6635
22242 24.3128
22243 20.2607
22244 35.1185
22245 60.782
22246 17.5592
22247 32.417
22248 16.2085
22249 47.2749
22250 93.199
22251 72.9383
22252 31.0663
22253 21.6114
22254 28.3649
22255 51.327
22256 24.3128
22257 43.2227
22258 37.8199
22259 52.6777
22260 40.5213
22261 24.3128
22262 37.8199
22263 21.6114
22264 37.8199
22265 18.9099
22266 40.5213
22267 44.5734
22268 39.1706
22269 44.5734
22270 32.417
22271 25.6635
22272 24.3128
22273 17.5592
22274 25.6635
22275 28.3649
22276 27.0142
22277 45.9241
22278 51.327
22279 9.45497
22280 41.872
22281 56.7298
22282 105.355
22283 40.5213
22284 16.2085
22285 10.8057
22286 21.6114
22287 39.1706
22288 24.3128
22289 17.5592
22290 49.9763
22291 40.5213
22292 17.5592
22293 59.4312
22294 27.0142
22295 48.6256
22296 17.5592
22297 48.6256
22298 14.8578
22299 45.9241
22300 16.2085
22301 22.9621
22302 43.2227
22303 43.2227
22304 86.4454
22305 44.5734
22306 62.1327
22307 17.5592
22308 25.6635
22309 13.5071
22310 31.0663
22311 43.2227
22312 13.5071
22313 32.417
22314 21.6114
22315 20.2607
22316 17.5592
22317 28.3649
22318 29.7156
22319 39.1706
22320 40.5213
22321 20.2607
22322 39.1706
22323 12.1564
22324 95.9004
22325 22.9621
22326 8.10426
22327 12.1564
22328 67.5355
22329 45.9241
22330 20.2607
22331 22.9621
22332 21.6114
22333 45.9241
22334 32.417
22335 37.8199
22336 41.872
22337 48.6256
22338 66.1848
22339 14.8578
22340 66.1848
22341 76.9905
22342 31.0663
22343 58.0805
22344 31.0663
22345 20.2607
22346 25.6635
22347 56.7298
22348 20.2607
22349 40.5213
22350 39.1706
22351 16.2085
22352 54.0284
22353 41.872
22354 28.3649
22355 18.9099
22356 22.9621
22357 49.9763
22358 35.1185
22359 39.1706
22360 27.0142
22361 20.2607
22362 33.7677
22363 62.1327
22364 59.4312
22365 24.3128
22366 43.2227
22367 51.327
22368 17.5592
22369 24.3128
22370 21.6114
22371 18.9099
22372 28.3649
22373 74.2891
22374 10.8057
22375 31.0663
22376 58.0805
22377 58.0805
22378 32.417
22379 59.4312
22380 55.3791
22381 25.6635
22382 28.3649
22383 28.3649
22384 32.417
22385 85.0947
22386 39.1706
22387 39.1706
22388 37.8199
22389 13.5071
22390 39.1706
22391 29.7156
22392 32.417
22393 48.6256
22394 86.4454
22395 31.0663
22396 31.0663
22397 22.9621
22398 8.10426
22399 20.2607
22400 45.9241
22401 48.6256
22402 27.0142
22403 16.2085
22404 22.9621
22405 10.8057
22406 28.3649
22407 59.4312
22408 83.744
22409 27.0142
22410 6.75355
22411 16.2085
22412 24.3128
22413 39.1706
22414 36.4692
22415 41.872
22416 16.2085
22417 20.2607
22418 43.2227
22419 27.0142
22420 37.8199
22421 64.8341
22422 40.5213
22423 40.5213
22424 59.4312
22425 49.9763
22426 21.6114
22427 5.40284
22428 29.7156
22429 13.5071
22430 28.3649
22431 14.8578
22432 75.6398
22433 22.9621
22434 8.10426
22435 59.4312
22436 24.3128
22437 49.9763
22438 31.0663
22439 43.2227
22440 40.5213
22441 24.3128
22442 24.3128
22443 8.10426
22444 10.8057
22445 25.6635
22446 6.75355
22447 37.8199
22448 54.0284
22449 22.9621
22450 37.8199
22451 13.5071
22452 21.6114
22453 29.7156
22454 16.2085
22455 70.2369
22456 27.0142
22457 51.327
22458 39.1706
22459 12.1564
22460 28.3649
22461 17.5592
22462 22.9621
22463 31.0663
22464 28.3649
22465 28.3649
22466 54.0284
22467 44.5734
22468 33.7677
22469 36.4692
22470 40.5213
22471 44.5734
22472 24.3128
22473 24.3128
22474 27.0142
22475 43.2227
22476 8.10426
22477 81.0426
22478 28.3649
22479 36.4692
22480 39.1706
22481 18.9099
22482 28.3649
22483 28.3649
22484 22.9621
22485 20.2607
22486 16.2085
22487 76.9905
22488 6.75355
22489 4.05213
22490 25.6635
22491 9.45497
22492 28.3649
22493 29.7156
22494 25.6635
22495 55.3791
22496 52.6777
22497 22.9621
22498 47.2749
22499 36.4692
22500 18.9099
22501 82.3933
22502 36.4692
22503 4.05213
22504 35.1185
22505 24.3128
22506 33.7677
22507 14.8578
22508 28.3649
22509 24.3128
22510 27.0142
22511 49.9763
22512 47.2749
22513 24.3128
22514 72.9383
22515 33.7677
22516 12.1564
22517 35.1185
22518 59.4312
22519 35.1185
22520 10.8057
22521 39.1706
22522 48.6256
22523 17.5592
22524 10.8057
22525 39.1706
22526 27.0142
22527 36.4692
22528 24.3128
22529 22.9621
22530 48.6256
22531 35.1185
22532 20.2607
22533 20.2607
22534 22.9621
22535 21.6114
22536 28.3649
22537 33.7677
22538 35.1185
22539 18.9099
22540 32.417
22541 1.35071
22542 22.9621
22543 24.3128
22544 25.6635
22545 17.5592
22546 16.2085
22547 14.8578
22548 12.1564
22549 12.1564
22550 31.0663
22551 8.10426
22552 17.5592
22553 8.10426
22554 16.2085
22555 25.6635
22556 93.199
22557 39.1706
22558 28.3649
22559 9.45497
22560 8.10426
22561 21.6114
22562 91.8483
22563 35.1185
22564 47.2749
22565 58.0805
22566 6.75355
22567 18.9099
22568 90.4976
22569 32.417
22570 13.5071
22571 22.9621
22572 35.1185
22573 28.3649
22574 24.3128
22575 59.4312
22576 27.0142
22577 22.9621
22578 27.0142
22579 39.1706
22580 64.8341
22581 62.1327
22582 82.3933
22583 37.8199
22584 29.7156
22585 62.1327
22586 58.0805
22587 29.7156
22588 20.2607
22589 22.9621
22590 12.1564
22591 94.5497
22592 28.3649
22593 5.40284
22594 54.0284
22595 27.0142
22596 25.6635
22597 52.6777
22598 14.8578
22599 45.9241
22600 28.3649
22601 22.9621
22602 16.2085
22603 72.9383
22604 32.417
22605 66.1848
22606 36.4692
22607 32.417
22608 12.1564
22609 8.10426
22610 52.6777
22611 10.8057
22612 22.9621
22613 10.8057
22614 21.6114
22615 106.706
22616 16.2085
22617 6.75355
22618 10.8057
22619 9.45497
22620 14.8578
22621 5.40284
22622 71.5876
22623 66.1848
22624 40.5213
22625 10.8057
22626 16.2085
22627 40.5213
22628 29.7156
22629 25.6635
22630 18.9099
22631 16.2085
22632 22.9621
22633 14.8578
22634 24.3128
22635 22.9621
22636 8.10426
22637 52.6777
22638 59.4312
22639 25.6635
22640 59.4312
22641 31.0663
22642 8.10426
22643 27.0142
22644 28.3649
22645 31.0663
22646 52.6777
22647 21.6114
22648 22.9621
22649 39.1706
22650 24.3128
22651 39.1706
22652 58.0805
22653 35.1185
22654 21.6114
22655 45.9241
22656 20.2607
22657 35.1185
22658 36.4692
22659 18.9099
22660 31.0663
22661 54.0284
22662 95.9004
22663 59.4312
22664 48.6256
22665 56.7298
22666 62.1327
22667 71.5876
22668 33.7677
22669 31.0663
22670 18.9099
22671 43.2227
22672 9.45497
22673 59.4312
22674 66.1848
22675 16.2085
22676 75.6398
22677 41.872
22678 13.5071
22679 36.4692
22680 59.4312
22681 49.9763
22682 39.1706
22683 24.3128
22684 37.8199
22685 40.5213
22686 20.2607
22687 28.3649
22688 58.0805
22689 16.2085
22690 9.45497
22691 13.5071
22692 24.3128
22693 31.0663
22694 17.5592
22695 25.6635
22696 27.0142
22697 35.1185
22698 28.3649
22699 22.9621
22700 14.8578
22701 67.5355
22702 17.5592
22703 51.327
22704 31.0663
22705 70.2369
22706 17.5592
22707 45.9241
22708 48.6256
22709 14.8578
22710 17.5592
22711 13.5071
22712 29.7156
22713 20.2607
22714 39.1706
22715 33.7677
22716 58.0805
22717 32.417
22718 33.7677
22719 25.6635
22720 32.417
22721 36.4692
22722 90.4976
22723 45.9241
22724 28.3649
22725 49.9763
22726 37.8199
22727 16.2085
22728 48.6256
22729 49.9763
22730 29.7156
22731 24.3128
22732 13.5071
22733 48.6256
22734 59.4312
22735 8.10426
22736 67.5355
22737 18.9099
22738 28.3649
22739 18.9099
22740 63.4834
22741 49.9763
22742 25.6635
22743 31.0663
22744 14.8578
22745 40.5213
22746 45.9241
22747 37.8199
22748 20.2607
22749 28.3649
22750 16.2085
22751 49.9763
22752 44.5734
22753 31.0663
22754 21.6114
22755 18.9099
22756 37.8199
22757 45.9241
22758 22.9621
22759 51.327
22760 31.0663
22761 6.75355
22762 47.2749
22763 16.2085
22764 56.7298
22765 27.0142
22766 37.8199
22767 56.7298
22768 74.2891
22769 25.6635
22770 32.417
22771 21.6114
22772 41.872
22773 28.3649
22774 47.2749
22775 51.327
22776 24.3128
22777 29.7156
22778 17.5592
22779 31.0663
22780 24.3128
22781 29.7156
22782 45.9241
22783 41.872
22784 8.10426
22785 37.8199
22786 28.3649
22787 22.9621
22788 29.7156
22789 41.872
22790 31.0663
22791 21.6114
22792 27.0142
22793 21.6114
22794 20.2607
22795 55.3791
22796 45.9241
22797 39.1706
22798 25.6635
22799 31.0663
22800 21.6114
22801 33.7677
22802 51.327
22803 36.4692
22804 43.2227
22805 18.9099
22806 49.9763
22807 39.1706
22808 18.9099
22809 64.8341
22810 29.7156
22811 25.6635
22812 16.2085
22813 31.0663
22814 44.5734
22815 40.5213
22816 63.4834
22817 44.5734
22818 13.5071
22819 37.8199
22820 70.2369
22821 20.2607
22822 1.35071
22823 6.75355
22824 37.8199
22825 21.6114
22826 5.40284
22827 49.9763
22828 43.2227
22829 35.1185
22830 36.4692
22831 22.9621
22832 89.1469
22833 89.1469
22834 16.2085
22835 28.3649
22836 24.3128
22837 25.6635
22838 45.9241
22839 54.0284
22840 35.1185
22841 13.5071
22842 14.8578
22843 41.872
22844 49.9763
22845 51.327
22846 21.6114
22847 20.2607
22848 9.45497
22849 27.0142
22850 22.9621
22851 25.6635
22852 28.3649
22853 27.0142
22854 43.2227
22855 10.8057
22856 72.9383
22857 22.9621
22858 39.1706
22859 43.2227
22860 28.3649
22861 24.3128
22862 31.0663
22863 24.3128
22864 12.1564
22865 18.9099
22866 18.9099
22867 29.7156
22868 22.9621
22869 25.6635
22870 27.0142
22871 32.417
22872 31.0663
22873 31.0663
22874 8.10426
22875 13.5071
22876 24.3128
22877 44.5734
22878 56.7298
22879 28.3649
22880 22.9621
22881 41.872
22882 51.327
22883 29.7156
22884 10.8057
22885 17.5592
22886 29.7156
22887 14.8578
22888 27.0142
22889 56.7298
22890 18.9099
22891 20.2607
22892 12.1564
22893 40.5213
22894 60.782
22895 36.4692
22896 55.3791
22897 48.6256
22898 35.1185
22899 5.40284
22900 20.2607
22901 12.1564
22902 35.1185
22903 36.4692
22904 32.417
22905 82.3933
22906 35.1185
22907 24.3128
22908 32.417
22909 29.7156
22910 39.1706
22911 48.6256
22912 22.9621
22913 13.5071
22914 41.872
22915 5.40284
22916 6.75355
22917 8.10426
22918 2.70142
22919 12.1564
22920 14.8578
22921 4.05213
22922 31.0663
22923 90.4976
22924 21.6114
22925 20.2607
22926 29.7156
22927 43.2227
22928 29.7156
22929 31.0663
22930 47.2749
22931 25.6635
22932 14.8578
22933 31.0663
22934 29.7156
22935 27.0142
22936 10.8057
22937 21.6114
22938 28.3649
22939 51.327
22940 17.5592
22941 36.4692
22942 29.7156
22943 10.8057
22944 21.6114
22945 8.10426
22946 29.7156
22947 28.3649
22948 18.9099
22949 12.1564
22950 13.5071
22951 27.0142
22952 12.1564
22953 29.7156
22954 9.45497
22955 17.5592
22956 25.6635
22957 18.9099
22958 54.0284
22959 52.6777
22960 20.2607
22961 32.417
22962 16.2085
22963 47.2749
22964 18.9099
22965 33.7677
22966 48.6256
22967 33.7677
22968 27.0142
22969 8.10426
22970 28.3649
22971 39.1706
22972 17.5592
22973 21.6114
22974 16.2085
22975 9.45497
22976 17.5592
22977 18.9099
22978 2.70142
22979 27.0142
22980 2.70142
22981 2.70142
22982 40.5213
22983 5.40284
22984 16.2085
22985 66.1848
22986 28.3649
22987 12.1564
22988 21.6114
22989 13.5071
22990 44.5734
22991 16.2085
22992 37.8199
22993 8.10426
22994 21.6114
22995 52.6777
22996 8.10426
22997 21.6114
22998 60.782
22999 10.8057
23000 25.6635
23001 31.0663
23002 13.5071
23003 33.7677
23004 33.7677
23005 51.327
23006 41.872
23007 54.0284
23008 25.6635
23009 17.5592
23010 28.3649
23011 9.45497
23012 24.3128
23013 48.6256
23014 37.8199
23015 14.8578
23016 13.5071
23017 8.10426
23018 5.40284
23019 25.6635
23020 8.10426
23021 21.6114
23022 14.8578
23023 22.9621
23024 4.05213
23025 13.5071
23026 24.3128
23027 22.9621
23028 21.6114
23029 29.7156
23030 16.2085
23031 22.9621
23032 29.7156
23033 25.6635
23034 28.3649
23035 35.1185
23036 9.45497
23037 17.5592
23038 25.6635
23039 24.3128
23040 51.327
23041 98.6018
23042 32.417
23043 36.4692
23044 52.6777
23045 25.6635
23046 31.0663
23047 74.2891
23048 18.9099
23049 28.3649
23050 13.5071
23051 18.9099
23052 40.5213
23053 17.5592
23054 10.8057
23055 58.0805
23056 5.40284
23057 6.75355
23058 28.3649
23059 17.5592
23060 25.6635
23061 31.0663
23062 16.2085
23063 25.6635
23064 22.9621
23065 4.05213
23066 24.3128
23067 41.872
23068 17.5592
23069 10.8057
23070 20.2607
23071 28.3649
23072 21.6114
23073 21.6114
23074 27.0142
23075 25.6635
23076 21.6114
23077 18.9099
23078 36.4692
23079 101.303
23080 40.5213
23081 49.9763
23082 33.7677
23083 16.2085
23084 18.9099
23085 51.327
23086 14.8578
23087 20.2607
23088 35.1185
23089 25.6635
23090 16.2085
23091 16.2085
23092 20.2607
23093 63.4834
23094 21.6114
23095 44.5734
23096 40.5213
23097 21.6114
23098 18.9099
23099 36.4692
23100 52.6777
23101 35.1185
23102 37.8199
23103 43.2227
23104 66.1848
23105 25.6635
23106 17.5592
23107 5.40284
23108 22.9621
23109 62.1327
23110 21.6114
23111 8.10426
23112 6.75355
23113 8.10426
23114 8.10426
23115 12.1564
23116 25.6635
23117 18.9099
23118 17.5592
23119 22.9621
23120 20.2607
23121 21.6114
23122 22.9621
23123 29.7156
23124 71.5876
23125 12.1564
23126 24.3128
23127 16.2085
23128 18.9099
23129 28.3649
23130 24.3128
23131 21.6114
23132 18.9099
23133 17.5592
23134 10.8057
23135 29.7156
23136 89.1469
23137 56.7298
23138 25.6635
23139 28.3649
23140 10.8057
23141 12.1564
23142 18.9099
23143 20.2607
23144 28.3649
23145 72.9383
23146 41.872
23147 25.6635
23148 24.3128
23149 16.2085
23150 18.9099
23151 51.327
23152 21.6114
23153 21.6114
23154 22.9621
23155 17.5592
23156 20.2607
23157 13.5071
23158 52.6777
23159 78.3412
23160 14.8578
23161 28.3649
23162 24.3128
23163 36.4692
23164 6.75355
23165 5.40284
23166 18.9099
23167 4.05213
23168 39.1706
23169 22.9621
23170 13.5071
23171 21.6114
23172 4.05213
23173 20.2607
23174 13.5071
23175 25.6635
23176 36.4692
23177 63.4834
23178 37.8199
23179 66.1848
23180 49.9763
23181 13.5071
23182 16.2085
23183 55.3791
23184 48.6256
23185 39.1706
23186 33.7677
23187 21.6114
23188 44.5734
23189 116.161
23190 39.1706
23191 54.0284
23192 44.5734
23193 45.9241
23194 27.0142
23195 17.5592
23196 33.7677
23197 27.0142
23198 24.3128
23199 36.4692
23200 8.10426
23201 16.2085
23202 52.6777
23203 22.9621
23204 12.1564
23205 10.8057
23206 59.4312
23207 32.417
23208 29.7156
23209 5.40284
23210 24.3128
23211 9.45497
23212 14.8578
23213 21.6114
23214 21.6114
23215 6.75355
23216 17.5592
23217 16.2085
23218 22.9621
23219 5.40284
23220 0
23221 18.9099
23222 10.8057
23223 51.327
23224 5.40284
23225 0
23226 10.8057
23227 17.5592
23228 9.45497
23229 31.0663
23230 14.8578
23231 24.3128
23232 2.70142
23233 13.5071
23234 40.5213
23235 12.1564
23236 36.4692
23237 44.5734
23238 20.2607
23239 22.9621
23240 28.3649
23241 43.2227
23242 47.2749
23243 18.9099
23244 44.5734
23245 29.7156
23246 29.7156
23247 24.3128
23248 21.6114
23249 74.2891
23250 45.9241
23251 14.8578
23252 12.1564
23253 35.1185
23254 59.4312
23255 44.5734
23256 12.1564
23257 31.0663
23258 31.0663
23259 37.8199
23260 59.4312
23261 29.7156
23262 17.5592
23263 18.9099
23264 9.45497
23265 13.5071
23266 66.1848
23267 22.9621
23268 8.10426
23269 27.0142
23270 12.1564
23271 9.45497
23272 25.6635
23273 16.2085
23274 9.45497
23275 27.0142
23276 31.0663
23277 18.9099
23278 20.2607
23279 5.40284
23280 48.6256
23281 18.9099
23282 6.75355
23283 27.0142
23284 40.5213
23285 31.0663
23286 33.7677
23287 13.5071
23288 16.2085
23289 55.3791
23290 17.5592
23291 13.5071
23292 37.8199
23293 29.7156
23294 25.6635
23295 10.8057
23296 8.10426
23297 21.6114
23298 27.0142
23299 9.45497
23300 28.3649
23301 27.0142
23302 4.05213
23303 24.3128
23304 14.8578
23305 14.8578
23306 28.3649
23307 9.45497
23308 40.5213
23309 29.7156
23310 13.5071
23311 10.8057
23312 28.3649
23313 16.2085
23314 21.6114
23315 18.9099
23316 36.4692
23317 9.45497
23318 35.1185
23319 68.8862
23320 22.9621
23321 33.7677
23322 28.3649
23323 36.4692
23324 37.8199
23325 18.9099
23326 20.2607
23327 9.45497
23328 35.1185
23329 47.2749
23330 32.417
23331 82.3933
23332 14.8578
23333 17.5592
23334 21.6114
23335 33.7677
23336 32.417
23337 31.0663
23338 55.3791
23339 22.9621
23340 24.3128
23341 25.6635
23342 43.2227
23343 36.4692
23344 47.2749
23345 16.2085
23346 31.0663
23347 20.2607
23348 12.1564
23349 40.5213
23350 85.0947
23351 14.8578
23352 21.6114
23353 39.1706
23354 25.6635
23355 32.417
23356 24.3128
23357 9.45497
23358 24.3128
23359 14.8578
23360 6.75355
23361 13.5071
23362 16.2085
23363 21.6114
23364 12.1564
23365 48.6256
23366 40.5213
23367 18.9099
23368 32.417
23369 22.9621
23370 6.75355
23371 32.417
23372 24.3128
23373 33.7677
23374 52.6777
23375 25.6635
23376 40.5213
23377 71.5876
23378 13.5071
23379 22.9621
23380 40.5213
23381 0
23382 21.6114
23383 58.0805
23384 47.2749
23385 27.0142
23386 10.8057
23387 33.7677
23388 18.9099
23389 22.9621
23390 40.5213
23391 39.1706
23392 12.1564
23393 12.1564
23394 21.6114
23395 27.0142
23396 39.1706
23397 41.872
23398 2.70142
23399 29.7156
23400 14.8578
23401 9.45497
23402 8.10426
23403 9.45497
23404 43.2227
23405 18.9099
23406 39.1706
23407 21.6114
23408 18.9099
23409 25.6635
23410 41.872
23411 20.2607
23412 44.5734
23413 22.9621
23414 12.1564
23415 16.2085
23416 12.1564
23417 29.7156
23418 98.6018
23419 43.2227
23420 32.417
23421 10.8057
23422 8.10426
23423 21.6114
23424 10.8057
23425 49.9763
23426 54.0284
23427 31.0663
23428 58.0805
23429 43.2227
23430 10.8057
23431 24.3128
23432 75.6398
23433 39.1706
23434 14.8578
23435 20.2607
23436 48.6256
23437 29.7156
23438 17.5592
23439 13.5071
23440 16.2085
23441 40.5213
23442 37.8199
23443 25.6635
23444 9.45497
23445 17.5592
23446 27.0142
23447 21.6114
23448 51.327
23449 24.3128
23450 63.4834
23451 48.6256
23452 44.5734
23453 83.744
23454 20.2607
23455 47.2749
23456 21.6114
23457 16.2085
23458 10.8057
23459 20.2607
23460 16.2085
23461 36.4692
23462 24.3128
23463 20.2607
23464 86.4454
23465 16.2085
23466 12.1564
23467 31.0663
23468 67.5355
23469 12.1564
23470 8.10426
23471 125.616
23472 18.9099
23473 4.05213
23474 24.3128
23475 25.6635
23476 16.2085
23477 12.1564
23478 17.5592
23479 18.9099
23480 12.1564
23481 21.6114
23482 8.10426
23483 32.417
23484 18.9099
23485 36.4692
23486 9.45497
23487 4.05213
23488 22.9621
23489 24.3128
23490 33.7677
23491 8.10426
23492 32.417
23493 12.1564
23494 54.0284
23495 9.45497
23496 31.0663
23497 47.2749
23498 35.1185
23499 22.9621
23500 17.5592
23501 22.9621
23502 14.8578
23503 22.9621
23504 37.8199
23505 37.8199
23506 28.3649
23507 129.668
23508 29.7156
23509 25.6635
23510 48.6256
23511 39.1706
23512 36.4692
23513 17.5592
23514 28.3649
23515 24.3128
23516 20.2607
23517 83.744
23518 37.8199
23519 12.1564
23520 25.6635
23521 25.6635
23522 44.5734
23523 52.6777
23524 22.9621
23525 31.0663
23526 10.8057
23527 60.782
23528 93.199
23529 29.7156
23530 20.2607
23531 14.8578
23532 20.2607
23533 25.6635
23534 14.8578
23535 28.3649
23536 13.5071
23537 28.3649
23538 28.3649
23539 28.3649
23540 62.1327
23541 44.5734
23542 9.45497
23543 27.0142
23544 24.3128
23545 21.6114
23546 29.7156
23547 56.7298
23548 28.3649
23549 51.327
23550 22.9621
23551 21.6114
23552 29.7156
23553 31.0663
23554 5.40284
23555 18.9099
23556 14.8578
23557 16.2085
23558 13.5071
23559 18.9099
23560 8.10426
23561 35.1185
23562 68.8862
23563 14.8578
23564 20.2607
23565 36.4692
23566 29.7156
23567 41.872
23568 60.782
23569 18.9099
23570 20.2607
23571 41.872
23572 13.5071
23573 37.8199
23574 112.109
23575 4.05213
23576 24.3128
23577 59.4312
23578 25.6635
23579 37.8199
23580 18.9099
23581 29.7156
23582 29.7156
23583 45.9241
23584 24.3128
23585 35.1185
23586 20.2607
23587 18.9099
23588 33.7677
23589 17.5592
23590 44.5734
23591 59.4312
23592 18.9099
23593 31.0663
23594 20.2607
23595 2.70142
23596 27.0142
23597 56.7298
23598 22.9621
23599 21.6114
23600 25.6635
23601 40.5213
23602 28.3649
23603 31.0663
23604 13.5071
23605 13.5071
23606 21.6114
23607 52.6777
23608 75.6398
23609 22.9621
23610 31.0663
23611 22.9621
23612 35.1185
23613 39.1706
23614 32.417
23615 40.5213
23616 14.8578
23617 24.3128
23618 22.9621
23619 48.6256
23620 14.8578
23621 22.9621
23622 24.3128
23623 51.327
23624 49.9763
23625 22.9621
23626 49.9763
23627 31.0663
23628 22.9621
23629 22.9621
23630 27.0142
23631 59.4312
23632 21.6114
23633 18.9099
23634 22.9621
23635 48.6256
23636 20.2607
23637 70.2369
23638 12.1564
23639 14.8578
23640 75.6398
23641 6.75355
23642 9.45497
23643 6.75355
23644 9.45497
23645 18.9099
23646 29.7156
23647 6.75355
23648 25.6635
23649 58.0805
23650 2.70142
23651 17.5592
23652 70.2369
23653 10.8057
23654 20.2607
23655 39.1706
23656 18.9099
23657 12.1564
23658 17.5592
23659 6.75355
23660 12.1564
23661 25.6635
23662 6.75355
23663 41.872
23664 95.9004
23665 75.6398
23666 39.1706
23667 4.05213
23668 47.2749
23669 33.7677
23670 37.8199
23671 47.2749
23672 12.1564
23673 12.1564
23674 18.9099
23675 18.9099
23676 51.327
23677 43.2227
23678 25.6635
23679 5.40284
23680 35.1185
23681 8.10426
23682 35.1185
23683 29.7156
23684 25.6635
23685 32.417
23686 48.6256
23687 21.6114
23688 44.5734
23689 49.9763
23690 63.4834
23691 24.3128
23692 5.40284
23693 12.1564
23694 49.9763
23695 32.417
23696 33.7677
23697 5.40284
23698 40.5213
23699 35.1185
23700 24.3128
23701 22.9621
23702 29.7156
23703 12.1564
23704 49.9763
23705 47.2749
23706 8.10426
23707 16.2085
23708 27.0142
23709 37.8199
23710 49.9763
23711 66.1848
23712 72.9383
23713 82.3933
23714 24.3128
23715 37.8199
23716 58.0805
23717 33.7677
23718 25.6635
23719 33.7677
23720 20.2607
23721 29.7156
23722 18.9099
23723 20.2607
23724 27.0142
23725 41.872
23726 39.1706
23727 47.2749
23728 31.0663
23729 16.2085
23730 9.45497
23731 162.085
23732 22.9621
23733 22.9621
23734 21.6114
23735 99.9525
23736 28.3649
23737 8.10426
23738 36.4692
23739 9.45497
23740 9.45497
23741 13.5071
23742 22.9621
23743 6.75355
23744 13.5071
23745 21.6114
23746 32.417
23747 40.5213
23748 10.8057
23749 29.7156
23750 10.8057
23751 41.872
23752 52.6777
23753 9.45497
23754 28.3649
23755 37.8199
23756 17.5592
23757 27.0142
23758 35.1185
23759 29.7156
23760 12.1564
23761 22.9621
23762 20.2607
23763 28.3649
23764 31.0663
23765 95.9004
23766 18.9099
23767 21.6114
23768 14.8578
23769 31.0663
23770 62.1327
23771 83.744
23772 39.1706
23773 24.3128
23774 31.0663
23775 20.2607
23776 35.1185
23777 16.2085
23778 27.0142
23779 18.9099
23780 29.7156
23781 43.2227
23782 49.9763
23783 47.2749
23784 63.4834
23785 105.355
23786 43.2227
23787 62.1327
23788 29.7156
23789 72.9383
23790 55.3791
23791 67.5355
23792 60.782
23793 13.5071
23794 64.8341
23795 62.1327
23796 106.706
23797 39.1706
23798 5.40284
23799 43.2227
23800 31.0663
23801 39.1706
23802 18.9099
23803 32.417
23804 24.3128
23805 36.4692
23806 39.1706
23807 55.3791
23808 17.5592
23809 29.7156
23810 8.10426
23811 54.0284
23812 43.2227
23813 12.1564
23814 41.872
23815 20.2607
23816 5.40284
23817 18.9099
23818 106.706
23819 21.6114
23820 22.9621
23821 10.8057
23822 45.9241
23823 29.7156
23824 71.5876
23825 31.0663
23826 21.6114
23827 39.1706
23828 13.5071
23829 59.4312
23830 60.782
23831 29.7156
23832 32.417
23833 37.8199
23834 49.9763
23835 9.45497
23836 27.0142
23837 109.408
23838 10.8057
23839 67.5355
23840 102.654
23841 43.2227
23842 37.8199
23843 43.2227
23844 14.8578
23845 20.2607
23846 45.9241
23847 32.417
23848 44.5734
23849 14.8578
23850 27.0142
23851 62.1327
23852 21.6114
23853 9.45497
23854 37.8199
23855 12.1564
23856 47.2749
23857 22.9621
23858 9.45497
23859 25.6635
23860 63.4834
23861 47.2749
23862 56.7298
23863 16.2085
23864 29.7156
23865 35.1185
23866 33.7677
23867 71.5876
23868 81.0426
23869 28.3649
23870 43.2227
23871 21.6114
23872 44.5734
23873 24.3128
23874 33.7677
23875 21.6114
23876 27.0142
23877 52.6777
23878 37.8199
23879 24.3128
23880 43.2227
23881 22.9621
23882 18.9099
23883 41.872
23884 75.6398
23885 25.6635
23886 25.6635
23887 22.9621
23888 49.9763
23889 36.4692
23890 67.5355
23891 29.7156
23892 5.40284
23893 22.9621
23894 43.2227
23895 17.5592
23896 24.3128
23897 33.7677
23898 6.75355
23899 35.1185
23900 41.872
23901 25.6635
23902 55.3791
23903 32.417
23904 71.5876
23905 48.6256
23906 24.3128
23907 28.3649
23908 63.4834
23909 72.9383
23910 81.0426
23911 41.872
23912 37.8199
23913 78.3412
23914 43.2227
23915 66.1848
23916 37.8199
23917 13.5071
23918 36.4692
23919 10.8057
23920 33.7677
23921 20.2607
23922 14.8578
23923 20.2607
23924 24.3128
23925 14.8578
23926 52.6777
23927 14.8578
23928 17.5592
23929 35.1185
23930 10.8057
23931 20.2607
23932 5.40284
23933 24.3128
23934 67.5355
23935 63.4834
23936 51.327
23937 33.7677
23938 41.872
23939 58.0805
23940 32.417
23941 70.2369
23942 55.3791
23943 29.7156
23944 40.5213
23945 14.8578
23946 86.4454
23947 43.2227
23948 18.9099
23949 14.8578
23950 32.417
23951 32.417
23952 37.8199
23953 21.6114
23954 22.9621
23955 4.05213
23956 37.8199
23957 52.6777
23958 45.9241
23959 48.6256
23960 29.7156
23961 24.3128
23962 37.8199
23963 41.872
23964 55.3791
23965 22.9621
23966 37.8199
23967 37.8199
23968 4.05213
23969 25.6635
23970 41.872
23971 75.6398
23972 25.6635
23973 8.10426
23974 25.6635
23975 87.7962
23976 45.9241
23977 45.9241
23978 14.8578
23979 47.2749
23980 14.8578
23981 52.6777
23982 27.0142
23983 36.4692
23984 24.3128
23985 43.2227
23986 24.3128
23987 10.8057
23988 45.9241
23989 56.7298
23990 54.0284
23991 25.6635
23992 13.5071
23993 28.3649
23994 14.8578
23995 39.1706
23996 13.5071
23997 9.45497
23998 31.0663
23999 32.417
24000 59.4312
24001 64.8341
24002 45.9241
24003 31.0663
24004 49.9763
24005 45.9241
24006 35.1185
24007 35.1185
24008 14.8578
24009 17.5592
24010 51.327
24011 35.1185
24012 45.9241
24013 67.5355
24014 29.7156
24015 99.9525
24016 72.9383
24017 37.8199
24018 12.1564
24019 28.3649
24020 17.5592
24021 33.7677
24022 40.5213
24023 22.9621
24024 12.1564
24025 63.4834
24026 28.3649
24027 10.8057
24028 36.4692
24029 36.4692
24030 48.6256
24031 48.6256
24032 20.2607
24033 40.5213
24034 41.872
24035 48.6256
24036 22.9621
24037 31.0663
24038 39.1706
24039 16.2085
24040 17.5592
24041 66.1848
24042 28.3649
24043 54.0284
24044 6.75355
24045 9.45497
24046 54.0284
24047 16.2085
24048 20.2607
24049 41.872
24050 81.0426
24051 44.5734
24052 54.0284
24053 31.0663
24054 60.782
24055 10.8057
24056 22.9621
24057 39.1706
24058 20.2607
24059 18.9099
24060 16.2085
24061 14.8578
24062 51.327
24063 74.2891
24064 14.8578
24065 43.2227
24066 41.872
24067 10.8057
24068 48.6256
24069 14.8578
24070 27.0142
24071 10.8057
24072 28.3649
24073 47.2749
24074 27.0142
24075 24.3128
24076 39.1706
24077 28.3649
24078 25.6635
24079 9.45497
24080 35.1185
24081 37.8199
24082 40.5213
24083 48.6256
24084 13.5071
24085 25.6635
24086 28.3649
24087 14.8578
24088 21.6114
24089 33.7677
24090 63.4834
24091 49.9763
24092 33.7677
24093 29.7156
24094 76.9905
24095 16.2085
24096 22.9621
24097 24.3128
24098 2.70142
24099 14.8578
24100 72.9383
24101 28.3649
24102 37.8199
24103 51.327
24104 39.1706
24105 18.9099
24106 43.2227
24107 40.5213
24108 33.7677
24109 60.782
24110 14.8578
24111 27.0142
24112 68.8862
24113 21.6114
24114 8.10426
24115 33.7677
24116 13.5071
24117 17.5592
24118 10.8057
24119 21.6114
24120 24.3128
24121 16.2085
24122 32.417
24123 35.1185
24124 62.1327
24125 24.3128
24126 29.7156
24127 16.2085
24128 18.9099
24129 36.4692
24130 10.8057
24131 45.9241
24132 13.5071
24133 43.2227
24134 13.5071
24135 14.8578
24136 21.6114
24137 76.9905
24138 43.2227
24139 43.2227
24140 60.782
24141 41.872
24142 28.3649
24143 32.417
24144 20.2607
24145 6.75355
24146 27.0142
24147 29.7156
24148 28.3649
24149 31.0663
24150 37.8199
24151 20.2607
24152 40.5213
24153 28.3649
24154 33.7677
24155 17.5592
24156 9.45497
24157 32.417
24158 28.3649
24159 27.0142
24160 27.0142
24161 32.417
24162 18.9099
24163 40.5213
24164 17.5592
24165 25.6635
24166 36.4692
24167 28.3649
24168 13.5071
24169 14.8578
24170 44.5734
24171 43.2227
24172 31.0663
24173 58.0805
24174 37.8199
24175 10.8057
24176 21.6114
24177 22.9621
24178 24.3128
24179 39.1706
24180 37.8199
24181 49.9763
24182 41.872
24183 21.6114
24184 44.5734
24185 59.4312
24186 29.7156
24187 39.1706
24188 24.3128
24189 12.1564
24190 12.1564
24191 17.5592
24192 104.005
24193 17.5592
24194 25.6635
24195 27.0142
24196 8.10426
24197 28.3649
24198 45.9241
24199 39.1706
24200 58.0805
24201 22.9621
24202 28.3649
24203 33.7677
24204 25.6635
24205 24.3128
24206 14.8578
24207 40.5213
24208 29.7156
24209 22.9621
24210 49.9763
24211 9.45497
24212 20.2607
24213 13.5071
24214 31.0663
24215 9.45497
24216 20.2607
24217 49.9763
24218 25.6635
24219 9.45497
24220 36.4692
24221 43.2227
24222 20.2607
24223 4.05213
24224 40.5213
24225 20.2607
24226 13.5071
24227 35.1185
24228 14.8578
24229 28.3649
24230 32.417
24231 33.7677
24232 36.4692
24233 39.1706
24234 39.1706
24235 35.1185
24236 59.4312
24237 29.7156
24238 72.9383
24239 35.1185
24240 24.3128
24241 55.3791
24242 49.9763
24243 52.6777
24244 72.9383
24245 32.417
24246 28.3649
24247 59.4312
24248 67.5355
24249 51.327
24250 29.7156
24251 27.0142
24252 10.8057
24253 27.0142
24254 35.1185
24255 29.7156
24256 24.3128
24257 37.8199
24258 24.3128
24259 17.5592
24260 67.5355
24261 16.2085
24262 70.2369
24263 54.0284
24264 18.9099
24265 43.2227
24266 40.5213
24267 33.7677
24268 20.2607
24269 9.45497
24270 12.1564
24271 36.4692
24272 12.1564
24273 24.3128
24274 13.5071
24275 13.5071
24276 35.1185
24277 37.8199
24278 40.5213
24279 28.3649
24280 17.5592
24281 51.327
24282 13.5071
24283 17.5592
24284 41.872
24285 45.9241
24286 21.6114
24287 14.8578
24288 14.8578
24289 29.7156
24290 28.3649
24291 70.2369
24292 27.0142
24293 35.1185
24294 5.40284
24295 21.6114
24296 32.417
24297 17.5592
24298 22.9621
24299 27.0142
24300 45.9241
24301 40.5213
24302 14.8578
24303 33.7677
24304 59.4312
24305 44.5734
24306 41.872
24307 2.70142
24308 12.1564
24309 21.6114
24310 5.40284
24311 37.8199
24312 70.2369
24313 39.1706
24314 41.872
24315 8.10426
24316 41.872
24317 66.1848
24318 12.1564
24319 13.5071
24320 21.6114
24321 58.0805
24322 41.872
24323 12.1564
24324 31.0663
24325 58.0805
24326 24.3128
24327 47.2749
24328 43.2227
24329 20.2607
24330 27.0142
24331 12.1564
24332 28.3649
24333 27.0142
24334 40.5213
24335 27.0142
24336 14.8578
24337 90.4976
24338 12.1564
24339 45.9241
24340 35.1185
24341 14.8578
24342 45.9241
24343 27.0142
24344 37.8199
24345 27.0142
24346 9.45497
24347 16.2085
24348 9.45497
24349 20.2607
24350 27.0142
24351 6.75355
24352 13.5071
24353 20.2607
24354 13.5071
24355 27.0142
24356 39.1706
24357 6.75355
24358 59.4312
24359 37.8199
24360 41.872
24361 32.417
24362 35.1185
24363 16.2085
24364 20.2607
24365 44.5734
24366 72.9383
24367 17.5592
24368 25.6635
24369 31.0663
24370 16.2085
24371 33.7677
24372 8.10426
24373 14.8578
24374 18.9099
24375 24.3128
24376 16.2085
24377 8.10426
24378 8.10426
24379 24.3128
24380 5.40284
24381 17.5592
24382 10.8057
24383 24.3128
24384 20.2607
24385 35.1185
24386 39.1706
24387 25.6635
24388 33.7677
24389 27.0142
24390 35.1185
24391 49.9763
24392 22.9621
24393 21.6114
24394 35.1185
24395 32.417
24396 10.8057
24397 67.5355
24398 66.1848
24399 17.5592
24400 33.7677
24401 12.1564
24402 27.0142
24403 21.6114
24404 10.8057
24405 52.6777
24406 10.8057
24407 33.7677
24408 14.8578
24409 6.75355
24410 59.4312
24411 18.9099
24412 41.872
24413 55.3791
24414 55.3791
24415 24.3128
24416 17.5592
24417 70.2369
24418 72.9383
24419 17.5592
24420 22.9621
24421 18.9099
24422 10.8057
24423 21.6114
24424 51.327
24425 35.1185
24426 9.45497
24427 17.5592
24428 40.5213
24429 28.3649
24430 33.7677
24431 17.5592
24432 21.6114
24433 27.0142
24434 14.8578
24435 16.2085
24436 24.3128
24437 8.10426
24438 28.3649
24439 20.2607
24440 13.5071
24441 45.9241
24442 14.8578
24443 70.2369
24444 40.5213
24445 17.5592
24446 48.6256
24447 68.8862
24448 25.6635
24449 14.8578
24450 33.7677
24451 21.6114
24452 10.8057
24453 27.0142
24454 44.5734
24455 9.45497
24456 9.45497
24457 48.6256
24458 8.10426
24459 20.2607
24460 21.6114
24461 9.45497
24462 22.9621
24463 44.5734
24464 48.6256
24465 20.2607
24466 8.10426
24467 51.327
24468 27.0142
24469 14.8578
24470 14.8578
24471 95.9004
24472 29.7156
24473 4.05213
24474 22.9621
24475 8.10426
24476 27.0142
24477 24.3128
24478 12.1564
24479 18.9099
24480 13.5071
24481 43.2227
24482 32.417
24483 55.3791
24484 39.1706
24485 32.417
24486 13.5071
24487 14.8578
24488 29.7156
24489 44.5734
24490 31.0663
24491 13.5071
24492 28.3649
24493 18.9099
24494 49.9763
24495 36.4692
24496 48.6256
24497 20.2607
24498 12.1564
24499 21.6114
24500 62.1327
24501 20.2607
24502 17.5592
24503 52.6777
24504 33.7677
24505 39.1706
24506 31.0663
24507 8.10426
24508 54.0284
24509 33.7677
24510 24.3128
24511 27.0142
24512 54.0284
24513 20.2607
24514 41.872
24515 13.5071
24516 18.9099
24517 59.4312
24518 24.3128
24519 21.6114
24520 32.417
24521 33.7677
24522 24.3128
24523 17.5592
24524 40.5213
24525 8.10426
24526 32.417
24527 22.9621
24528 16.2085
24529 22.9621
24530 29.7156
24531 47.2749
24532 22.9621
24533 8.10426
24534 22.9621
24535 12.1564
24536 33.7677
24537 17.5592
24538 24.3128
24539 13.5071
24540 24.3128
24541 62.1327
24542 17.5592
24543 25.6635
24544 35.1185
24545 36.4692
24546 36.4692
24547 21.6114
24548 76.9905
24549 67.5355
24550 39.1706
24551 48.6256
24552 9.45497
24553 52.6777
24554 56.7298
24555 24.3128
24556 47.2749
24557 22.9621
24558 36.4692
24559 17.5592
24560 16.2085
24561 20.2607
24562 39.1706
24563 39.1706
24564 12.1564
24565 24.3128
24566 22.9621
24567 39.1706
24568 63.4834
24569 56.7298
24570 49.9763
24571 27.0142
24572 79.6919
24573 33.7677
24574 86.4454
24575 43.2227
24576 18.9099
24577 1.35071
24578 12.1564
24579 25.6635
24580 66.1848
24581 28.3649
24582 31.0663
24583 9.45497
24584 18.9099
24585 56.7298
24586 33.7677
24587 18.9099
24588 29.7156
24589 21.6114
24590 37.8199
24591 66.1848
24592 8.10426
24593 29.7156
24594 43.2227
24595 22.9621
24596 10.8057
24597 24.3128
24598 14.8578
24599 16.2085
24600 16.2085
24601 60.782
24602 44.5734
24603 20.2607
24604 47.2749
24605 13.5071
24606 18.9099
24607 6.75355
24608 8.10426
24609 8.10426
24610 39.1706
24611 20.2607
24612 36.4692
24613 33.7677
24614 12.1564
24615 41.872
24616 29.7156
24617 20.2607
24618 20.2607
24619 16.2085
24620 31.0663
24621 24.3128
24622 70.2369
24623 51.327
24624 22.9621
24625 12.1564
24626 54.0284
24627 36.4692
24628 54.0284
24629 9.45497
24630 52.6777
24631 25.6635
24632 27.0142
24633 13.5071
24634 32.417
24635 21.6114
24636 37.8199
24637 18.9099
24638 22.9621
24639 41.872
24640 54.0284
24641 48.6256
24642 39.1706
24643 25.6635
24644 8.10426
24645 20.2607
24646 35.1185
24647 33.7677
24648 25.6635
24649 63.4834
24650 67.5355
24651 24.3128
24652 52.6777
24653 59.4312
24654 44.5734
24655 41.872
24656 18.9099
24657 47.2749
24658 75.6398
24659 35.1185
24660 41.872
24661 8.10426
24662 28.3649
24663 44.5734
24664 18.9099
24665 8.10426
24666 16.2085
24667 33.7677
24668 31.0663
24669 40.5213
24670 36.4692
24671 9.45497
24672 32.417
24673 60.782
24674 22.9621
24675 18.9099
24676 14.8578
24677 31.0663
24678 12.1564
24679 16.2085
24680 16.2085
24681 35.1185
24682 32.417
24683 48.6256
24684 32.417
24685 12.1564
24686 17.5592
24687 32.417
24688 41.872
24689 8.10426
24690 14.8578
24691 5.40284
24692 20.2607
24693 16.2085
24694 18.9099
24695 28.3649
24696 94.5497
24697 13.5071
24698 37.8199
24699 16.2085
24700 24.3128
24701 108.057
24702 28.3649
24703 37.8199
24704 31.0663
24705 31.0663
24706 33.7677
24707 41.872
24708 36.4692
24709 47.2749
24710 20.2607
24711 27.0142
24712 22.9621
24713 20.2607
24714 29.7156
24715 27.0142
24716 86.4454
24717 60.782
24718 63.4834
24719 58.0805
24720 14.8578
24721 76.9905
24722 55.3791
24723 60.782
24724 27.0142
24725 35.1185
24726 45.9241
24727 33.7677
24728 6.75355
24729 21.6114
24730 18.9099
24731 14.8578
24732 29.7156
24733 20.2607
24734 4.05213
24735 56.7298
24736 20.2607
24737 4.05213
24738 33.7677
24739 24.3128
24740 40.5213
24741 41.872
24742 110.758
24743 63.4834
24744 81.0426
24745 41.872
24746 27.0142
24747 20.2607
24748 27.0142
24749 49.9763
24750 37.8199
24751 16.2085
24752 24.3128
24753 24.3128
24754 24.3128
24755 27.0142
24756 52.6777
24757 10.8057
24758 17.5592
24759 16.2085
24760 9.45497
24761 76.9905
24762 44.5734
24763 12.1564
24764 31.0663
24765 39.1706
24766 63.4834
24767 49.9763
24768 27.0142
24769 28.3649
24770 32.417
24771 64.8341
24772 37.8199
24773 10.8057
24774 41.872
24775 37.8199
24776 27.0142
24777 20.2607
24778 8.10426
24779 24.3128
24780 21.6114
24781 6.75355
24782 21.6114
24783 31.0663
24784 44.5734
24785 28.3649
24786 17.5592
24787 47.2749
24788 25.6635
24789 14.8578
24790 43.2227
24791 48.6256
24792 10.8057
24793 22.9621
24794 75.6398
24795 18.9099
24796 25.6635
24797 6.75355
24798 21.6114
24799 36.4692
24800 25.6635
24801 5.40284
24802 39.1706
24803 16.2085
24804 52.6777
24805 64.8341
24806 48.6256
24807 40.5213
24808 6.75355
24809 24.3128
24810 45.9241
24811 56.7298
24812 32.417
24813 12.1564
24814 32.417
24815 16.2085
24816 35.1185
24817 49.9763
24818 37.8199
24819 39.1706
24820 12.1564
24821 35.1185
24822 12.1564
24823 37.8199
24824 45.9241
24825 14.8578
24826 40.5213
24827 21.6114
24828 24.3128
24829 45.9241
24830 24.3128
24831 40.5213
24832 5.40284
24833 28.3649
24834 21.6114
24835 63.4834
24836 49.9763
24837 35.1185
24838 8.10426
24839 29.7156
24840 20.2607
24841 68.8862
24842 89.1469
24843 20.2607
24844 41.872
24845 49.9763
24846 33.7677
24847 16.2085
24848 22.9621
24849 55.3791
24850 14.8578
24851 27.0142
24852 66.1848
24853 51.327
24854 21.6114
24855 20.2607
24856 48.6256
24857 10.8057
24858 9.45497
24859 28.3649
24860 28.3649
24861 54.0284
24862 21.6114
24863 40.5213
24864 33.7677
24865 37.8199
24866 90.4976
24867 27.0142
24868 5.40284
24869 33.7677
24870 70.2369
24871 29.7156
24872 51.327
24873 8.10426
24874 39.1706
24875 47.2749
24876 75.6398
24877 16.2085
24878 6.75355
24879 18.9099
24880 17.5592
24881 24.3128
24882 4.05213
24883 72.9383
24884 21.6114
24885 12.1564
24886 14.8578
24887 18.9099
24888 28.3649
24889 12.1564
24890 13.5071
24891 1.35071
24892 22.9621
24893 56.7298
24894 24.3128
24895 20.2607
24896 9.45497
24897 25.6635
24898 63.4834
24899 24.3128
24900 32.417
24901 40.5213
24902 18.9099
24903 21.6114
24904 60.782
24905 59.4312
24906 45.9241
24907 44.5734
24908 16.2085
24909 81.0426
24910 24.3128
24911 87.7962
24912 51.327
24913 22.9621
24914 12.1564
24915 24.3128
24916 28.3649
24917 39.1706
24918 36.4692
24919 24.3128
24920 112.109
24921 27.0142
24922 44.5734
24923 13.5071
24924 12.1564
24925 40.5213
24926 21.6114
24927 63.4834
24928 51.327
24929 20.2607
24930 45.9241
24931 43.2227
24932 25.6635
24933 83.744
24934 20.2607
24935 6.75355
24936 41.872
24937 17.5592
24938 25.6635
24939 44.5734
24940 16.2085
24941 51.327
24942 33.7677
24943 10.8057
24944 40.5213
24945 14.8578
24946 14.8578
24947 21.6114
24948 25.6635
24949 31.0663
24950 49.9763
24951 22.9621
24952 17.5592
24953 37.8199
24954 29.7156
24955 27.0142
24956 59.4312
24957 20.2607
24958 12.1564
24959 81.0426
24960 28.3649
24961 40.5213
24962 29.7156
24963 36.4692
24964 48.6256
24965 28.3649
24966 22.9621
24967 32.417
24968 27.0142
24969 5.40284
24970 14.8578
24971 35.1185
24972 16.2085
24973 28.3649
24974 6.75355
24975 44.5734
24976 35.1185
24977 27.0142
24978 56.7298
24979 8.10426
24980 17.5592
24981 12.1564
24982 41.872
24983 47.2749
24984 13.5071
24985 24.3128
24986 13.5071
24987 10.8057
24988 14.8578
24989 6.75355
24990 25.6635
24991 22.9621
24992 29.7156
24993 37.8199
24994 112.109
24995 16.2085
24996 28.3649
24997 25.6635
24998 37.8199
24999 12.1564
25000 37.8199
25001 32.417
25002 16.2085
25003 32.417
25004 37.8199
25005 31.0663
25006 39.1706
25007 10.8057
25008 17.5592
25009 41.872
25010 76.9905
25011 32.417
25012 48.6256
25013 44.5734
25014 35.1185
25015 78.3412
25016 35.1185
25017 24.3128
25018 18.9099
25019 4.05213
25020 8.10426
25021 18.9099
25022 6.75355
25023 12.1564
25024 48.6256
25025 27.0142
25026 5.40284
25027 20.2607
25028 10.8057
25029 18.9099
25030 29.7156
25031 21.6114
25032 102.654
25033 18.9099
25034 25.6635
25035 12.1564
25036 56.7298
25037 36.4692
25038 93.199
25039 35.1185
25040 10.8057
25041 31.0663
25042 22.9621
25043 28.3649
25044 62.1327
25045 10.8057
25046 10.8057
25047 12.1564
25048 21.6114
25049 20.2607
25050 33.7677
25051 20.2607
25052 22.9621
25053 31.0663
25054 49.9763
25055 22.9621
25056 2.70142
25057 10.8057
25058 25.6635
25059 22.9621
25060 52.6777
25061 49.9763
25062 40.5213
25063 48.6256
25064 47.2749
25065 29.7156
25066 58.0805
25067 25.6635
25068 22.9621
25069 20.2607
25070 33.7677
25071 51.327
25072 27.0142
25073 36.4692
25074 48.6256
25075 29.7156
25076 66.1848
25077 33.7677
25078 33.7677
25079 60.782
25080 55.3791
25081 70.2369
25082 20.2607
25083 83.744
25084 75.6398
25085 47.2749
25086 64.8341
25087 37.8199
25088 22.9621
25089 21.6114
25090 9.45497
25091 14.8578
25092 27.0142
25093 47.2749
25094 51.327
25095 33.7677
25096 18.9099
25097 18.9099
25098 17.5592
25099 25.6635
25100 18.9099
25101 24.3128
25102 27.0142
25103 28.3649
25104 32.417
25105 22.9621
25106 10.8057
25107 140.474
25108 10.8057
25109 54.0284
25110 32.417
25111 8.10426
25112 16.2085
25113 2.70142
25114 39.1706
25115 49.9763
25116 18.9099
25117 29.7156
25118 58.0805
25119 35.1185
25120 62.1327
25121 22.9621
25122 22.9621
25123 22.9621
25124 20.2607
25125 16.2085
25126 41.872
25127 27.0142
25128 52.6777
25129 41.872
25130 10.8057
25131 12.1564
25132 35.1185
25133 27.0142
25134 24.3128
25135 13.5071
25136 31.0663
25137 66.1848
25138 52.6777
25139 29.7156
25140 29.7156
25141 45.9241
25142 43.2227
25143 36.4692
25144 24.3128
25145 48.6256
25146 56.7298
25147 37.8199
25148 17.5592
25149 39.1706
25150 51.327
25151 45.9241
25152 29.7156
25153 82.3933
25154 67.5355
25155 62.1327
25156 36.4692
25157 25.6635
25158 24.3128
25159 49.9763
25160 37.8199
25161 39.1706
25162 10.8057
25163 58.0805
25164 48.6256
25165 21.6114
25166 12.1564
25167 22.9621
25168 76.9905
25169 75.6398
25170 12.1564
25171 76.9905
25172 36.4692
25173 22.9621
25174 20.2607
25175 21.6114
25176 10.8057
25177 13.5071
25178 21.6114
25179 20.2607
25180 16.2085
25181 39.1706
25182 25.6635
25183 18.9099
25184 27.0142
25185 27.0142
25186 48.6256
25187 67.5355
25188 37.8199
25189 51.327
25190 74.2891
25191 60.782
25192 39.1706
25193 49.9763
25194 72.9383
25195 9.45497
25196 35.1185
25197 39.1706
25198 14.8578
25199 20.2607
25200 36.4692
25201 12.1564
25202 25.6635
25203 5.40284
25204 28.3649
25205 6.75355
25206 16.2085
25207 32.417
25208 28.3649
25209 12.1564
25210 24.3128
25211 36.4692
25212 104.005
25213 40.5213
25214 33.7677
25215 35.1185
25216 64.8341
25217 39.1706
25218 25.6635
25219 37.8199
25220 49.9763
25221 89.1469
25222 66.1848
25223 90.4976
25224 36.4692
25225 16.2085
25226 37.8199
25227 47.2749
25228 40.5213
25229 21.6114
25230 20.2607
25231 22.9621
25232 24.3128
25233 83.744
25234 24.3128
25235 5.40284
25236 74.2891
25237 36.4692
25238 36.4692
25239 29.7156
25240 41.872
25241 44.5734
25242 25.6635
25243 49.9763
25244 22.9621
25245 33.7677
25246 18.9099
25247 35.1185
25248 20.2607
25249 29.7156
25250 52.6777
25251 18.9099
25252 9.45497
25253 8.10426
25254 28.3649
25255 31.0663
25256 8.10426
25257 24.3128
25258 62.1327
25259 20.2607
25260 32.417
25261 79.6919
25262 98.6018
25263 51.327
25264 71.5876
25265 40.5213
25266 21.6114
25267 72.9383
25268 36.4692
25269 56.7298
25270 37.8199
25271 14.8578
25272 36.4692
25273 20.2607
25274 16.2085
25275 39.1706
25276 52.6777
25277 27.0142
25278 37.8199
25279 37.8199
25280 36.4692
25281 48.6256
25282 39.1706
25283 27.0142
25284 70.2369
25285 16.2085
25286 18.9099
25287 28.3649
25288 29.7156
25289 16.2085
25290 20.2607
25291 56.7298
25292 66.1848
25293 39.1706
25294 29.7156
25295 14.8578
25296 60.782
25297 54.0284
25298 28.3649
25299 25.6635
25300 39.1706
25301 33.7677
25302 67.5355
25303 14.8578
25304 29.7156
25305 29.7156
25306 52.6777
25307 55.3791
25308 17.5592
25309 32.417
25310 28.3649
25311 28.3649
25312 51.327
25313 43.2227
25314 47.2749
25315 28.3649
25316 21.6114
25317 71.5876
25318 85.0947
25319 10.8057
25320 24.3128
25321 24.3128
25322 18.9099
25323 21.6114
25324 18.9099
25325 28.3649
25326 55.3791
25327 71.5876
25328 87.7962
25329 83.744
25330 28.3649
25331 36.4692
25332 37.8199
25333 58.0805
25334 52.6777
25335 56.7298
25336 56.7298
25337 5.40284
25338 33.7677
25339 39.1706
25340 10.8057
25341 40.5213
25342 47.2749
25343 27.0142
25344 12.1564
25345 29.7156
25346 29.7156
25347 17.5592
25348 5.40284
25349 27.0142
25350 64.8341
25351 32.417
25352 64.8341
25353 21.6114
25354 39.1706
25355 112.109
25356 21.6114
25357 41.872
25358 49.9763
25359 40.5213
25360 67.5355
25361 41.872
25362 48.6256
25363 48.6256
25364 48.6256
25365 54.0284
25366 81.0426
25367 27.0142
25368 21.6114
25369 41.872
25370 14.8578
25371 37.8199
25372 31.0663
25373 59.4312
25374 109.408
25375 49.9763
25376 29.7156
25377 28.3649
25378 43.2227
25379 33.7677
25380 24.3128
25381 14.8578
25382 66.1848
25383 68.8862
25384 28.3649
25385 85.0947
25386 56.7298
25387 29.7156
25388 33.7677
25389 6.75355
25390 27.0142
25391 58.0805
25392 39.1706
25393 22.9621
25394 45.9241
25395 45.9241
25396 22.9621
25397 29.7156
25398 12.1564
25399 32.417
25400 28.3649
25401 13.5071
25402 1.35071
25403 0
25404 12.1564
25405 40.5213
25406 9.45497
25407 1.35071
25408 4.05213
25409 2.70142
25410 52.6777
25411 59.4312
25412 52.6777
25413 22.9621
25414 10.8057
25415 37.8199
25416 10.8057
25417 1.35071
25418 1.35071
25419 0
25420 233.673
25421 187.749
25422 2.70142
25423 2.70142
25424 12.1564
25425 33.7677
25426 17.5592
25427 55.3791
25428 22.9621
25429 1.35071
25430 93.199
25431 18.9099
25432 27.0142
25433 0
25434 58.0805
25435 18.9099
25436 48.6256
25437 36.4692
25438 0
25439 0
25440 18.9099
25441 31.0663
25442 28.3649
25443 20.2607
25444 104.005
25445 8.10426
25446 39.1706
25447 10.8057
25448 29.7156
25449 66.1848
25450 13.5071
25451 41.872
25452 66.1848
25453 51.327
25454 32.417
25455 8.10426
25456 6.75355
25457 59.4312
25458 44.5734
25459 13.5071
25460 12.1564
25461 29.7156
25462 22.9621
25463 45.9241
25464 16.2085
25465 14.8578
25466 39.1706
25467 76.9905
25468 47.2749
25469 76.9905
25470 16.2085
25471 48.6256
25472 20.2607
25473 32.417
25474 99.9525
25475 12.1564
25476 22.9621
25477 78.3412
25478 17.5592
25479 25.6635
25480 31.0663
25481 28.3649
25482 41.872
25483 10.8057
25484 45.9241
25485 72.9383
25486 28.3649
25487 27.0142
25488 51.327
25489 10.8057
25490 36.4692
25491 91.8483
25492 56.7298
25493 52.6777
25494 22.9621
25495 18.9099
25496 24.3128
25497 28.3649
25498 36.4692
25499 16.2085
25500 48.6256
25501 22.9621
25502 16.2085
25503 27.0142
25504 21.6114
25505 85.0947
25506 95.9004
25507 47.2749
25508 32.417
25509 33.7677
25510 49.9763
25511 39.1706
25512 37.8199
25513 52.6777
25514 52.6777
25515 22.9621
25516 17.5592
25517 56.7298
25518 33.7677
25519 47.2749
25520 20.2607
25521 27.0142
25522 59.4312
25523 64.8341
25524 45.9241
25525 33.7677
25526 32.417
25527 58.0805
25528 24.3128
25529 27.0142
25530 48.6256
25531 8.10426
25532 20.2607
25533 36.4692
25534 28.3649
25535 39.1706
25536 24.3128
25537 39.1706
25538 41.872
25539 21.6114
25540 45.9241
25541 36.4692
25542 43.2227
25543 37.8199
25544 47.2749
25545 24.3128
25546 40.5213
25547 74.2891
25548 32.417
25549 63.4834
25550 27.0142
25551 31.0663
25552 35.1185
25553 27.0142
25554 20.2607
25555 12.1564
25556 32.417
25557 37.8199
25558 41.872
25559 28.3649
25560 40.5213
25561 6.75355
25562 37.8199
25563 82.3933
25564 18.9099
25565 35.1185
25566 33.7677
25567 56.7298
25568 33.7677
25569 20.2607
25570 37.8199
25571 41.872
25572 37.8199
25573 74.2891
25574 28.3649
25575 29.7156
25576 62.1327
25577 59.4312
25578 33.7677
25579 47.2749
25580 52.6777
25581 33.7677
25582 24.3128
25583 29.7156
25584 24.3128
25585 82.3933
25586 59.4312
25587 44.5734
25588 31.0663
25589 27.0142
25590 43.2227
25591 37.8199
25592 66.1848
25593 37.8199
25594 28.3649
25595 41.872
25596 40.5213
25597 18.9099
25598 48.6256
25599 31.0663
25600 28.3649
25601 28.3649
25602 25.6635
25603 89.1469
25604 24.3128
25605 4.05213
25606 14.8578
25607 22.9621
25608 35.1185
25609 121.564
25610 56.7298
25611 13.5071
25612 39.1706
25613 41.872
25614 39.1706
25615 41.872
25616 33.7677
25617 43.2227
25618 20.2607
25619 76.9905
25620 22.9621
25621 6.75355
25622 27.0142
25623 59.4312
25624 28.3649
25625 51.327
25626 44.5734
25627 9.45497
25628 66.1848
25629 70.2369
25630 54.0284
25631 43.2227
25632 12.1564
25633 12.1564
25634 24.3128
25635 24.3128
25636 39.1706
25637 10.8057
25638 40.5213
25639 35.1185
25640 47.2749
25641 13.5071
25642 56.7298
25643 67.5355
25644 28.3649
25645 67.5355
25646 35.1185
25647 16.2085
25648 28.3649
25649 39.1706
25650 27.0142
25651 49.9763
25652 36.4692
25653 27.0142
25654 28.3649
25655 13.5071
25656 36.4692
25657 17.5592
25658 43.2227
25659 49.9763
25660 31.0663
25661 76.9905
25662 87.7962
25663 33.7677
25664 67.5355
25665 18.9099
25666 31.0663
25667 54.0284
25668 36.4692
25669 62.1327
25670 74.2891
25671 12.1564
25672 9.45497
25673 14.8578
25674 31.0663
25675 90.4976
25676 36.4692
25677 31.0663
25678 18.9099
25679 55.3791
25680 89.1469
25681 44.5734
25682 75.6398
25683 29.7156
25684 20.2607
25685 60.782
25686 56.7298
25687 54.0284
25688 12.1564
25689 33.7677
25690 36.4692
25691 63.4834
25692 82.3933
25693 33.7677
25694 54.0284
25695 20.2607
25696 27.0142
25697 41.872
25698 32.417
25699 54.0284
25700 60.782
25701 55.3791
25702 70.2369
25703 62.1327
25704 16.2085
25705 52.6777
25706 40.5213
25707 36.4692
25708 62.1327
25709 58.0805
25710 32.417
25711 36.4692
25712 31.0663
25713 47.2749
25714 45.9241
25715 22.9621
25716 32.417
25717 81.0426
25718 27.0142
25719 13.5071
25720 32.417
25721 35.1185
25722 37.8199
25723 21.6114
25724 58.0805
25725 45.9241
25726 51.327
25727 35.1185
25728 56.7298
25729 32.417
25730 63.4834
25731 76.9905
25732 16.2085
25733 22.9621
25734 62.1327
25735 32.417
25736 33.7677
25737 13.5071
25738 78.3412
25739 56.7298
25740 39.1706
25741 33.7677
25742 33.7677
25743 25.6635
25744 10.8057
25745 28.3649
25746 22.9621
25747 9.45497
25748 39.1706
25749 36.4692
25750 24.3128
25751 21.6114
25752 47.2749
25753 36.4692
25754 56.7298
25755 58.0805
25756 12.1564
25757 41.872
25758 36.4692
25759 33.7677
25760 49.9763
25761 27.0142
25762 17.5592
25763 21.6114
25764 14.8578
25765 24.3128
25766 39.1706
25767 9.45497
25768 29.7156
25769 13.5071
25770 37.8199
25771 12.1564
25772 25.6635
25773 113.46
25774 37.8199
25775 59.4312
25776 10.8057
25777 44.5734
25778 60.782
25779 32.417
25780 78.3412
25781 63.4834
25782 36.4692
25783 35.1185
25784 14.8578
25785 17.5592
25786 10.8057
25787 37.8199
25788 24.3128
25789 8.10426
25790 8.10426
25791 13.5071
25792 14.8578
25793 16.2085
25794 14.8578
25795 13.5071
25796 20.2607
25797 10.8057
25798 13.5071
25799 18.9099
25800 12.1564
25801 1.35071
25802 17.5592
25803 28.3649
25804 24.3128
25805 16.2085
25806 35.1185
25807 17.5592
25808 64.8341
25809 74.2891
25810 20.2607
25811 28.3649
25812 29.7156
25813 39.1706
25814 93.199
25815 18.9099
25816 17.5592
25817 28.3649
25818 32.417
25819 35.1185
25820 8.10426
25821 18.9099
25822 33.7677
25823 51.327
25824 10.8057
25825 16.2085
25826 17.5592
25827 25.6635
25828 59.4312
25829 24.3128
25830 20.2607
25831 12.1564
25832 43.2227
25833 32.417
25834 18.9099
25835 78.3412
25836 41.872
25837 4.05213
25838 27.0142
25839 14.8578
25840 13.5071
25841 18.9099
25842 141.825
25843 29.7156
25844 27.0142
25845 32.417
25846 54.0284
25847 122.915
25848 35.1185
25849 21.6114
25850 9.45497
25851 21.6114
25852 12.1564
25853 20.2607
25854 21.6114
25855 17.5592
25856 75.6398
25857 33.7677
25858 43.2227
25859 95.9004
25860 32.417
25861 66.1848
25862 16.2085
25863 13.5071
25864 16.2085
25865 21.6114
25866 13.5071
25867 18.9099
25868 29.7156
25869 118.862
25870 25.6635
25871 12.1564
25872 21.6114
25873 13.5071
25874 8.10426
25875 5.40284
25876 5.40284
25877 27.0142
25878 6.75355
25879 24.3128
25880 14.8578
25881 104.005
25882 39.1706
25883 5.40284
25884 21.6114
25885 4.05213
25886 94.5497
25887 58.0805
25888 29.7156
25889 17.5592
25890 25.6635
25891 35.1185
25892 49.9763
25893 47.2749
25894 27.0142
25895 113.46
25896 79.6919
25897 27.0142
25898 27.0142
25899 20.2607
25900 13.5071
25901 24.3128
25902 17.5592
25903 41.872
25904 12.1564
25905 33.7677
25906 44.5734
25907 75.6398
25908 25.6635
25909 54.0284
25910 24.3128
25911 39.1706
25912 41.872
25913 51.327
25914 22.9621
25915 39.1706
25916 47.2749
25917 28.3649
25918 12.1564
25919 52.6777
25920 40.5213
25921 71.5876
25922 29.7156
25923 89.1469
25924 54.0284
25925 21.6114
25926 5.40284
25927 39.1706
25928 14.8578
25929 31.0663
25930 67.5355
25931 45.9241
25932 18.9099
25933 67.5355
25934 37.8199
25935 52.6777
25936 59.4312
25937 36.4692
25938 64.8341
25939 41.872
25940 24.3128
25941 54.0284
25942 156.682
25943 68.8862
25944 47.2749
25945 41.872
25946 37.8199
25947 27.0142
25948 25.6635
25949 18.9099
25950 29.7156
25951 31.0663
25952 158.033
25953 54.0284
25954 28.3649
25955 28.3649
25956 39.1706
25957 14.8578
25958 110.758
25959 22.9621
25960 10.8057
25961 31.0663
25962 10.8057
25963 9.45497
25964 29.7156
25965 37.8199
25966 51.327
25967 40.5213
25968 74.2891
25969 12.1564
25970 59.4312
25971 40.5213
25972 40.5213
25973 36.4692
25974 12.1564
25975 24.3128
25976 13.5071
25977 41.872
25978 20.2607
25979 22.9621
25980 29.7156
25981 18.9099
25982 31.0663
25983 44.5734
25984 32.417
25985 18.9099
25986 43.2227
25987 32.417
25988 12.1564
25989 35.1185
25990 48.6256
25991 13.5071
25992 31.0663
25993 22.9621
25994 10.8057
25995 25.6635
25996 27.0142
25997 4.05213
25998 24.3128
25999 83.744
26000 40.5213
26001 76.9905
26002 35.1185
26003 70.2369
26004 24.3128
26005 36.4692
26006 20.2607
26007 27.0142
26008 44.5734
26009 91.8483
26010 36.4692
26011 41.872
26012 36.4692
26013 41.872
26014 33.7677
26015 44.5734
26016 27.0142
26017 35.1185
26018 39.1706
26019 20.2607
26020 31.0663
26021 74.2891
26022 81.0426
26023 40.5213
26024 47.2749
26025 28.3649
26026 14.8578
26027 44.5734
26028 33.7677
26029 49.9763
26030 41.872
26031 27.0142
26032 81.0426
26033 18.9099
26034 116.161
26035 28.3649
26036 29.7156
26037 20.2607
26038 40.5213
26039 43.2227
26040 12.1564
26041 27.0142
26042 28.3649
26043 6.75355
26044 39.1706
26045 36.4692
26046 60.782
26047 60.782
26048 62.1327
26049 55.3791
26050 21.6114
26051 43.2227
26052 45.9241
26053 51.327
26054 29.7156
26055 60.782
26056 86.4454
26057 51.327
26058 45.9241
26059 35.1185
26060 29.7156
26061 25.6635
26062 22.9621
26063 24.3128
26064 51.327
26065 85.0947
26066 17.5592
26067 24.3128
26068 163.436
26069 27.0142
26070 114.81
26071 22.9621
26072 24.3128
26073 25.6635
26074 37.8199
26075 18.9099
26076 31.0663
26077 17.5592
26078 20.2607
26079 22.9621
26080 60.782
26081 32.417
26082 18.9099
26083 10.8057
26084 10.8057
26085 13.5071
26086 21.6114
26087 20.2607
26088 24.3128
26089 17.5592
26090 21.6114
26091 18.9099
26092 83.744
26093 29.7156
26094 20.2607
26095 8.10426
26096 16.2085
26097 10.8057
26098 24.3128
26099 14.8578
26100 18.9099
26101 40.5213
26102 25.6635
26103 8.10426
26104 63.4834
26105 41.872
26106 54.0284
26107 40.5213
26108 25.6635
26109 27.0142
26110 22.9621
26111 49.9763
26112 28.3649
26113 40.5213
26114 12.1564
26115 25.6635
26116 35.1185
26117 68.8862
26118 94.5497
26119 52.6777
26120 94.5497
26121 63.4834
26122 68.8862
26123 85.0947
26124 9.45497
26125 70.2369
26126 68.8862
26127 90.4976
26128 93.199
26129 28.3649
26130 109.408
26131 43.2227
26132 39.1706
26133 17.5592
26134 14.8578
26135 24.3128
26136 13.5071
26137 41.872
26138 28.3649
26139 75.6398
26140 40.5213
26141 63.4834
26142 33.7677
26143 10.8057
26144 13.5071
26145 14.8578
26146 10.8057
26147 21.6114
26148 33.7677
26149 39.1706
26150 41.872
26151 68.8862
26152 27.0142
26153 55.3791
26154 32.417
26155 29.7156
26156 14.8578
26157 18.9099
26158 83.744
26159 39.1706
26160 35.1185
26161 43.2227
26162 41.872
26163 29.7156
26164 37.8199
26165 24.3128
26166 33.7677
26167 31.0663
26168 21.6114
26169 9.45497
26170 43.2227
26171 33.7677
26172 52.6777
26173 16.2085
26174 20.2607
26175 79.6919
26176 66.1848
26177 24.3128
26178 22.9621
26179 52.6777
26180 36.4692
26181 79.6919
26182 39.1706
26183 5.40284
26184 18.9099
26185 25.6635
26186 22.9621
26187 48.6256
26188 12.1564
26189 20.2607
26190 63.4834
26191 12.1564
26192 49.9763
26193 126.967
26194 22.9621
26195 56.7298
26196 105.355
26197 47.2749
26198 37.8199
26199 51.327
26200 40.5213
26201 39.1706
26202 28.3649
26203 32.417
26204 45.9241
26205 20.2607
26206 44.5734
26207 25.6635
26208 48.6256
26209 21.6114
26210 36.4692
26211 56.7298
26212 28.3649
26213 10.8057
26214 12.1564
26215 29.7156
26216 41.872
26217 21.6114
26218 27.0142
26219 36.4692
26220 32.417
26221 29.7156
26222 44.5734
26223 18.9099
26224 44.5734
26225 32.417
26226 32.417
26227 44.5734
26228 49.9763
26229 59.4312
26230 40.5213
26231 28.3649
26232 13.5071
26233 58.0805
26234 22.9621
26235 43.2227
26236 44.5734
26237 20.2607
26238 10.8057
26239 116.161
26240 33.7677
26241 22.9621
26242 37.8199
26243 62.1327
26244 59.4312
26245 37.8199
26246 60.782
26247 22.9621
26248 39.1706
26249 27.0142
26250 25.6635
26251 29.7156
26252 59.4312
26253 45.9241
26254 24.3128
26255 20.2607
26256 25.6635
26257 21.6114
26258 20.2607
26259 14.8578
26260 21.6114
26261 16.2085
26262 25.6635
26263 20.2607
26264 35.1185
26265 31.0663
26266 28.3649
26267 18.9099
26268 24.3128
26269 29.7156
26270 22.9621
26271 64.8341
26272 27.0142
26273 18.9099
26274 52.6777
26275 59.4312
26276 35.1185
26277 14.8578
26278 64.8341
26279 43.2227
26280 99.9525
26281 13.5071
26282 24.3128
26283 20.2607
26284 35.1185
26285 79.6919
26286 99.9525
26287 83.744
26288 25.6635
26289 47.2749
26290 49.9763
26291 24.3128
26292 44.5734
26293 10.8057
26294 14.8578
26295 6.75355
26296 17.5592
26297 33.7677
26298 20.2607
26299 55.3791
26300 54.0284
26301 32.417
26302 49.9763
26303 33.7677
26304 43.2227
26305 17.5592
26306 9.45497
26307 32.417
26308 21.6114
26309 43.2227
26310 31.0663
26311 41.872
26312 43.2227
26313 6.75355
26314 32.417
26315 18.9099
26316 18.9099
26317 13.5071
26318 24.3128
26319 24.3128
26320 25.6635
26321 43.2227
26322 27.0142
26323 95.9004
26324 49.9763
26325 17.5592
26326 33.7677
26327 21.6114
26328 28.3649
26329 48.6256
26330 45.9241
26331 51.327
26332 82.3933
26333 17.5592
26334 25.6635
26335 40.5213
26336 55.3791
26337 21.6114
26338 18.9099
26339 24.3128
26340 13.5071
26341 28.3649
26342 21.6114
26343 5.40284
26344 59.4312
26345 21.6114
26346 35.1185
26347 17.5592
26348 35.1185
26349 24.3128
26350 20.2607
26351 6.75355
26352 32.417
26353 17.5592
26354 10.8057
26355 45.9241
26356 8.10426
26357 59.4312
26358 33.7677
26359 48.6256
26360 45.9241
26361 56.7298
26362 17.5592
26363 45.9241
26364 56.7298
26365 21.6114
26366 37.8199
26367 47.2749
26368 41.872
26369 68.8862
26370 44.5734
26371 49.9763
26372 25.6635
26373 27.0142
26374 45.9241
26375 33.7677
26376 54.0284
26377 16.2085
26378 17.5592
26379 51.327
26380 41.872
26381 45.9241
26382 13.5071
26383 8.10426
26384 16.2085
26385 31.0663
26386 54.0284
26387 27.0142
26388 39.1706
26389 47.2749
26390 35.1185
26391 18.9099
26392 25.6635
26393 40.5213
26394 86.4454
26395 39.1706
26396 9.45497
26397 17.5592
26398 39.1706
26399 9.45497
26400 33.7677
26401 64.8341
26402 27.0142
26403 54.0284
26404 31.0663
26405 36.4692
26406 66.1848
26407 25.6635
26408 62.1327
26409 12.1564
26410 36.4692
26411 31.0663
26412 14.8578
26413 33.7677
26414 43.2227
26415 67.5355
26416 44.5734
26417 22.9621
26418 17.5592
26419 14.8578
26420 82.3933
26421 59.4312
26422 12.1564
26423 22.9621
26424 28.3649
26425 51.327
26426 18.9099
26427 16.2085
26428 35.1185
26429 20.2607
26430 31.0663
26431 36.4692
26432 24.3128
26433 13.5071
26434 25.6635
26435 13.5071
26436 27.0142
26437 31.0663
26438 49.9763
26439 28.3649
26440 28.3649
26441 12.1564
26442 44.5734
26443 8.10426
26444 47.2749
26445 8.10426
26446 20.2607
26447 47.2749
26448 31.0663
26449 29.7156
26450 12.1564
26451 16.2085
26452 14.8578
26453 16.2085
26454 24.3128
26455 20.2607
26456 22.9621
26457 13.5071
26458 18.9099
26459 24.3128
26460 43.2227
26461 109.408
26462 32.417
26463 21.6114
26464 66.1848
26465 64.8341
26466 48.6256
26467 72.9383
26468 36.4692
26469 28.3649
26470 59.4312
26471 10.8057
26472 16.2085
26473 33.7677
26474 33.7677
26475 5.40284
26476 13.5071
26477 48.6256
26478 25.6635
26479 31.0663
26480 60.782
26481 71.5876
26482 27.0142
26483 41.872
26484 41.872
26485 29.7156
26486 6.75355
26487 33.7677
26488 36.4692
26489 6.75355
26490 24.3128
26491 43.2227
26492 5.40284
26493 18.9099
26494 40.5213
26495 6.75355
26496 20.2607
26497 31.0663
26498 14.8578
26499 10.8057
26500 16.2085
26501 54.0284
26502 52.6777
26503 51.327
26504 109.408
26505 39.1706
26506 58.0805
26507 43.2227
26508 48.6256
26509 45.9241
26510 24.3128
26511 14.8578
26512 70.2369
26513 28.3649
26514 20.2607
26515 32.417
26516 16.2085
26517 10.8057
26518 54.0284
26519 39.1706
26520 13.5071
26521 66.1848
26522 14.8578
26523 17.5592
26524 31.0663
26525 10.8057
26526 63.4834
26527 31.0663
26528 25.6635
26529 20.2607
26530 22.9621
26531 8.10426
26532 4.05213
26533 13.5071
26534 5.40284
26535 33.7677
26536 66.1848
26537 9.45497
26538 10.8057
26539 52.6777
26540 13.5071
26541 9.45497
26542 71.5876
26543 10.8057
26544 10.8057
26545 45.9241
26546 28.3649
26547 13.5071
26548 49.9763
26549 22.9621
26550 29.7156
26551 16.2085
26552 90.4976
26553 75.6398
26554 28.3649
26555 16.2085
26556 63.4834
26557 41.872
26558 49.9763
26559 33.7677
26560 12.1564
26561 27.0142
26562 37.8199
26563 21.6114
26564 41.872
26565 40.5213
26566 41.872
26567 27.0142
26568 25.6635
26569 21.6114
26570 27.0142
26571 24.3128
26572 43.2227
26573 35.1185
26574 47.2749
26575 60.782
26576 27.0142
26577 68.8862
26578 27.0142
26579 33.7677
26580 58.0805
26581 25.6635
26582 13.5071
26583 10.8057
26584 24.3128
26585 70.2369
26586 24.3128
26587 75.6398
26588 20.2607
26589 24.3128
26590 21.6114
26591 21.6114
26592 21.6114
26593 28.3649
26594 27.0142
26595 16.2085
26596 43.2227
26597 36.4692
26598 47.2749
26599 99.9525
26600 41.872
26601 24.3128
26602 27.0142
26603 17.5592
26604 48.6256
26605 87.7962
26606 36.4692
26607 12.1564
26608 32.417
26609 35.1185
26610 29.7156
26611 52.6777
26612 25.6635
26613 90.4976
26614 59.4312
26615 51.327
26616 29.7156
26617 70.2369
26618 105.355
26619 28.3649
26620 31.0663
26621 31.0663
26622 21.6114
26623 41.872
26624 20.2607
26625 48.6256
26626 40.5213
26627 16.2085
26628 10.8057
26629 85.0947
26630 31.0663
26631 10.8057
26632 41.872
26633 101.303
26634 18.9099
26635 10.8057
26636 28.3649
26637 55.3791
26638 39.1706
26639 60.782
26640 21.6114
26641 44.5734
26642 25.6635
26643 18.9099
26644 35.1185
26645 58.0805
26646 78.3412
26647 47.2749
26648 56.7298
26649 36.4692
26650 21.6114
26651 12.1564
26652 17.5592
26653 35.1185
26654 29.7156
26655 43.2227
26656 56.7298
26657 22.9621
26658 13.5071
26659 35.1185
26660 49.9763
26661 17.5592
26662 44.5734
26663 18.9099
26664 24.3128
26665 49.9763
26666 22.9621
26667 35.1185
26668 21.6114
26669 33.7677
26670 22.9621
26671 63.4834
26672 41.872
26673 59.4312
26674 75.6398
26675 44.5734
26676 16.2085
26677 44.5734
26678 62.1327
26679 32.417
26680 32.417
26681 12.1564
26682 28.3649
26683 31.0663
26684 39.1706
26685 16.2085
26686 32.417
26687 45.9241
26688 24.3128
26689 54.0284
26690 76.9905
26691 45.9241
26692 22.9621
26693 28.3649
26694 54.0284
26695 32.417
26696 28.3649
26697 81.0426
26698 31.0663
26699 22.9621
26700 48.6256
26701 70.2369
26702 22.9621
26703 18.9099
26704 22.9621
26705 59.4312
26706 49.9763
26707 93.199
26708 56.7298
26709 28.3649
26710 43.2227
26711 51.327
26712 18.9099
26713 25.6635
26714 37.8199
26715 39.1706
26716 78.3412
26717 32.417
26718 29.7156
26719 25.6635
26720 20.2607
26721 90.4976
26722 79.6919
26723 89.1469
26724 56.7298
26725 48.6256
26726 28.3649
26727 10.8057
26728 45.9241
26729 24.3128
26730 12.1564
26731 40.5213
26732 22.9621
26733 37.8199
26734 82.3933
26735 44.5734
26736 51.327
26737 21.6114
26738 41.872
26739 41.872
26740 29.7156
26741 35.1185
26742 20.2607
26743 8.10426
26744 28.3649
26745 94.5497
26746 58.0805
26747 28.3649
26748 78.3412
26749 81.0426
26750 54.0284
26751 32.417
26752 17.5592
26753 16.2085
26754 12.1564
26755 48.6256
26756 49.9763
26757 4.05213
26758 41.872
26759 78.3412
26760 20.2607
26761 20.2607
26762 20.2607
26763 20.2607
26764 43.2227
26765 28.3649
26766 48.6256
26767 63.4834
26768 36.4692
26769 48.6256
26770 45.9241
26771 66.1848
26772 41.872
26773 16.2085
26774 45.9241
26775 89.1469
26776 27.0142
26777 27.0142
26778 22.9621
26779 74.2891
26780 33.7677
26781 37.8199
26782 56.7298
26783 32.417
26784 40.5213
26785 39.1706
26786 43.2227
26787 120.213
26788 24.3128
26789 22.9621
26790 63.4834
26791 110.758
26792 71.5876
26793 78.3412
26794 39.1706
26795 45.9241
26796 48.6256
26797 27.0142
26798 32.417
26799 56.7298
26800 94.5497
26801 66.1848
26802 17.5592
26803 33.7677
26804 31.0663
26805 4.05213
26806 78.3412
26807 29.7156
26808 21.6114
26809 37.8199
26810 116.161
26811 56.7298
26812 37.8199
26813 8.10426
26814 35.1185
26815 33.7677
26816 54.0284
26817 82.3933
26818 47.2749
26819 28.3649
26820 16.2085
26821 25.6635
26822 12.1564
26823 21.6114
26824 78.3412
26825 49.9763
26826 10.8057
26827 37.8199
26828 20.2607
26829 59.4312
26830 41.872
26831 43.2227
26832 31.0663
26833 75.6398
26834 20.2607
26835 66.1848
26836 59.4312
26837 24.3128
26838 25.6635
26839 45.9241
26840 39.1706
26841 33.7677
26842 40.5213
26843 37.8199
26844 33.7677
26845 35.1185
26846 28.3649
26847 44.5734
26848 85.0947
26849 49.9763
26850 20.2607
26851 36.4692
26852 22.9621
26853 36.4692
26854 117.512
26855 25.6635
26856 81.0426
26857 72.9383
26858 81.0426
26859 45.9241
26860 25.6635
26861 47.2749
26862 9.45497
26863 24.3128
26864 17.5592
26865 31.0663
26866 36.4692
26867 45.9241
26868 22.9621
26869 12.1564
26870 13.5071
26871 28.3649
26872 39.1706
26873 49.9763
26874 45.9241
26875 36.4692
26876 21.6114
26877 25.6635
26878 56.7298
26879 45.9241
26880 44.5734
26881 59.4312
26882 28.3649
26883 52.6777
26884 16.2085
26885 55.3791
26886 28.3649
26887 21.6114
26888 27.0142
26889 43.2227
26890 33.7677
26891 44.5734
26892 16.2085
26893 16.2085
26894 21.6114
26895 31.0663
26896 21.6114
26897 49.9763
26898 60.782
26899 33.7677
26900 44.5734
26901 62.1327
26902 45.9241
26903 76.9905
26904 56.7298
26905 44.5734
26906 72.9383
26907 47.2749
26908 70.2369
26909 60.782
26910 52.6777
26911 44.5734
26912 31.0663
26913 21.6114
26914 22.9621
26915 55.3791
26916 49.9763
26917 33.7677
26918 35.1185
26919 112.109
26920 37.8199
26921 22.9621
26922 20.2607
26923 28.3649
26924 60.782
26925 18.9099
26926 66.1848
26927 51.327
26928 12.1564
26929 18.9099
26930 6.75355
26931 32.417
26932 51.327
26933 41.872
26934 54.0284
26935 48.6256
26936 28.3649
26937 16.2085
26938 21.6114
26939 20.2607
26940 40.5213
26941 32.417
26942 43.2227
26943 52.6777
26944 37.8199
26945 24.3128
26946 90.4976
26947 94.5497
26948 13.5071
26949 27.0142
26950 41.872
26951 44.5734
26952 64.8341
26953 41.872
26954 67.5355
26955 24.3128
26956 31.0663
26957 71.5876
26958 48.6256
26959 64.8341
26960 40.5213
26961 45.9241
26962 27.0142
26963 43.2227
26964 83.744
26965 45.9241
26966 89.1469
26967 37.8199
26968 71.5876
26969 48.6256
26970 39.1706
26971 43.2227
26972 43.2227
26973 81.0426
26974 85.0947
26975 102.654
26976 89.1469
26977 67.5355
26978 51.327
26979 70.2369
26980 37.8199
26981 28.3649
26982 148.578
26983 93.199
26984 59.4312
26985 39.1706
26986 14.8578
26987 40.5213
26988 68.8862
26989 89.1469
26990 63.4834
26991 5.40284
26992 27.0142
26993 55.3791
26994 22.9621
26995 82.3933
26996 43.2227
26997 31.0663
26998 18.9099
26999 27.0142
27000 29.7156
27001 72.9383
27002 55.3791
27003 39.1706
27004 12.1564
27005 16.2085
27006 45.9241
27007 18.9099
27008 22.9621
27009 22.9621
27010 45.9241
27011 67.5355
27012 17.5592
27013 25.6635
27014 41.872
27015 29.7156
27016 43.2227
27017 29.7156
27018 32.417
27019 102.654
27020 81.0426
27021 114.81
27022 155.332
27023 63.4834
27024 35.1185
27025 49.9763
27026 55.3791
27027 29.7156
27028 54.0284
27029 113.46
27030 40.5213
27031 49.9763
27032 44.5734
27033 89.1469
27034 48.6256
27035 64.8341
27036 45.9241
27037 81.0426
27038 89.1469
27039 21.6114
27040 78.3412
27041 40.5213
27042 22.9621
27043 87.7962
27044 78.3412
27045 64.8341
27046 47.2749
27047 47.2749
27048 33.7677
27049 47.2749
27050 41.872
27051 74.2891
27052 41.872
27053 113.46
27054 47.2749
27055 75.6398
27056 33.7677
27057 40.5213
27058 31.0663
27059 55.3791
27060 93.199
27061 47.2749
27062 25.6635
27063 35.1185
27064 39.1706
27065 75.6398
27066 62.1327
27067 59.4312
27068 60.782
27069 43.2227
27070 60.782
27071 52.6777
27072 59.4312
27073 13.5071
27074 28.3649
27075 56.7298
27076 21.6114
27077 36.4692
27078 66.1848
27079 75.6398
27080 20.2607
27081 41.872
27082 39.1706
27083 48.6256
27084 67.5355
27085 54.0284
27086 28.3649
27087 31.0663
27088 21.6114
27089 59.4312
27090 18.9099
27091 27.0142
27092 62.1327
27093 32.417
27094 24.3128
27095 22.9621
27096 28.3649
27097 55.3791
27098 48.6256
27099 24.3128
27100 41.872
27101 59.4312
27102 95.9004
27103 28.3649
27104 45.9241
27105 32.417
27106 83.744
27107 94.5497
27108 36.4692
27109 27.0142
27110 27.0142
27111 97.2511
27112 59.4312
27113 98.6018
27114 70.2369
27115 29.7156
27116 45.9241
27117 27.0142
27118 32.417
27119 41.872
27120 74.2891
27121 58.0805
27122 28.3649
27123 21.6114
27124 37.8199
27125 40.5213
27126 44.5734
27127 93.199
27128 132.37
27129 59.4312
27130 60.782
27131 41.872
27132 43.2227
27133 29.7156
27134 35.1185
27135 51.327
27136 32.417
27137 64.8341
27138 55.3791
27139 55.3791
27140 47.2749
27141 16.2085
27142 8.10426
27143 35.1185
27144 72.9383
27145 17.5592
27146 32.417
27147 71.5876
27148 22.9621
27149 70.2369
27150 16.2085
27151 21.6114
27152 13.5071
27153 44.5734
27154 25.6635
27155 48.6256
27156 41.872
27157 10.8057
27158 18.9099
27159 24.3128
27160 13.5071
27161 85.0947
27162 14.8578
27163 49.9763
27164 59.4312
27165 27.0142
27166 31.0663
27167 14.8578
27168 16.2085
27169 22.9621
27170 39.1706
27171 166.137
27172 21.6114
27173 25.6635
27174 40.5213
27175 37.8199
27176 18.9099
27177 29.7156
27178 24.3128
27179 43.2227
27180 48.6256
27181 45.9241
27182 20.2607
27183 39.1706
27184 48.6256
27185 62.1327
27186 98.6018
27187 105.355
27188 37.8199
27189 28.3649
27190 101.303
27191 49.9763
27192 51.327
27193 43.2227
27194 24.3128
27195 82.3933
27196 39.1706
27197 63.4834
27198 32.417
27199 72.9383
27200 29.7156
27201 71.5876
27202 55.3791
27203 58.0805
27204 62.1327
27205 28.3649
27206 39.1706
27207 37.8199
27208 110.758
27209 45.9241
27210 14.8578
27211 27.0142
27212 9.45497
27213 22.9621
27214 13.5071
27215 24.3128
27216 10.8057
27217 12.1564
27218 17.5592
27219 32.417
27220 24.3128
27221 62.1327
27222 56.7298
27223 18.9099
27224 79.6919
27225 28.3649
27226 21.6114
27227 21.6114
27228 58.0805
27229 52.6777
27230 39.1706
27231 22.9621
27232 37.8199
27233 32.417
27234 20.2607
27235 40.5213
27236 81.0426
27237 27.0142
27238 40.5213
27239 32.417
27240 44.5734
27241 48.6256
27242 41.872
27243 18.9099
27244 55.3791
27245 44.5734
27246 24.3128
27247 83.744
27248 76.9905
27249 31.0663
27250 25.6635
27251 41.872
27252 60.782
27253 120.213
27254 60.782
27255 48.6256
27256 70.2369
27257 55.3791
27258 75.6398
27259 58.0805
27260 27.0142
27261 64.8341
27262 17.5592
27263 43.2227
27264 24.3128
27265 24.3128
27266 40.5213
27267 18.9099
27268 36.4692
27269 59.4312
27270 32.417
27271 44.5734
27272 43.2227
27273 12.1564
27274 20.2607
27275 79.6919
27276 47.2749
27277 40.5213
27278 33.7677
27279 60.782
27280 35.1185
27281 109.408
27282 66.1848
27283 33.7677
27284 32.417
27285 81.0426
27286 22.9621
27287 4.05213
27288 45.9241
27289 97.2511
27290 62.1327
27291 18.9099
27292 106.706
27293 79.6919
27294 36.4692
27295 35.1185
27296 106.706
27297 68.8862
27298 101.303
27299 62.1327
27300 40.5213
27301 29.7156
27302 20.2607
27303 70.2369
27304 68.8862
27305 71.5876
27306 39.1706
27307 40.5213
27308 43.2227
27309 40.5213
27310 44.5734
27311 52.6777
27312 29.7156
27313 129.668
27314 44.5734
27315 18.9099
27316 41.872
27317 51.327
27318 43.2227
27319 18.9099
27320 28.3649
27321 56.7298
27322 48.6256
27323 35.1185
27324 72.9383
27325 68.8862
27326 48.6256
27327 45.9241
27328 79.6919
27329 64.8341
27330 35.1185
27331 33.7677
27332 36.4692
27333 21.6114
27334 28.3649
27335 12.1564
27336 16.2085
27337 39.1706
27338 51.327
27339 20.2607
27340 55.3791
27341 22.9621
27342 47.2749
27343 33.7677
27344 143.175
27345 31.0663
27346 71.5876
27347 75.6398
27348 37.8199
27349 31.0663
27350 17.5592
27351 44.5734
27352 40.5213
27353 45.9241
27354 95.9004
27355 64.8341
27356 60.782
27357 13.5071
27358 51.327
27359 22.9621
27360 40.5213
27361 68.8862
27362 28.3649
27363 51.327
27364 24.3128
27365 36.4692
27366 36.4692
27367 14.8578
27368 31.0663
27369 32.417
27370 36.4692
27371 39.1706
27372 24.3128
27373 48.6256
27374 90.4976
27375 21.6114
27376 14.8578
27377 47.2749
27378 63.4834
27379 37.8199
27380 33.7677
27381 45.9241
27382 35.1185
27383 29.7156
27384 29.7156
27385 36.4692
27386 49.9763
27387 32.417
27388 94.5497
27389 89.1469
27390 132.37
27391 74.2891
27392 17.5592
27393 78.3412
27394 64.8341
27395 24.3128
27396 40.5213
27397 56.7298
27398 98.6018
27399 76.9905
27400 52.6777
27401 66.1848
27402 37.8199
27403 35.1185
27404 22.9621
27405 49.9763
27406 40.5213
27407 39.1706
27408 20.2607
27409 48.6256
27410 28.3649
27411 28.3649
27412 32.417
27413 33.7677
27414 13.5071
27415 25.6635
27416 31.0663
27417 22.9621
27418 22.9621
27419 41.872
27420 25.6635
27421 17.5592
27422 18.9099
27423 33.7677
27424 48.6256
27425 55.3791
27426 27.0142
27427 35.1185
27428 45.9241
27429 113.46
27430 70.2369
27431 49.9763
27432 21.6114
27433 12.1564
27434 21.6114
27435 31.0663
27436 52.6777
27437 33.7677
27438 24.3128
27439 43.2227
27440 32.417
27441 29.7156
27442 101.303
27443 28.3649
27444 37.8199
27445 110.758
27446 41.872
27447 48.6256
27448 52.6777
27449 86.4454
27450 48.6256
27451 25.6635
27452 37.8199
27453 35.1185
27454 27.0142
27455 63.4834
27456 49.9763
27457 60.782
27458 102.654
27459 51.327
27460 93.199
27461 75.6398
27462 43.2227
27463 24.3128
27464 49.9763
27465 24.3128
27466 54.0284
27467 109.408
27468 56.7298
27469 45.9241
27470 79.6919
27471 51.327
27472 125.616
27473 36.4692
27474 6.75355
27475 144.526
27476 59.4312
27477 22.9621
27478 94.5497
27479 70.2369
27480 59.4312
27481 27.0142
27482 39.1706
27483 35.1185
27484 36.4692
27485 21.6114
27486 122.915
27487 64.8341
27488 41.872
27489 20.2607
27490 49.9763
27491 68.8862
27492 16.2085
27493 41.872
27494 22.9621
27495 35.1185
27496 22.9621
27497 24.3128
27498 37.8199
27499 85.0947
27500 82.3933
27501 13.5071
27502 24.3128
27503 33.7677
27504 18.9099
27505 21.6114
27506 39.1706
27507 32.417
27508 58.0805
27509 68.8862
27510 22.9621
27511 31.0663
27512 39.1706
27513 28.3649
27514 32.417
27515 37.8199
27516 126.967
27517 87.7962
27518 49.9763
27519 33.7677
27520 27.0142
27521 37.8199
27522 25.6635
27523 75.6398
27524 87.7962
27525 60.782
27526 52.6777
27527 27.0142
27528 31.0663
27529 35.1185
27530 45.9241
27531 51.327
27532 44.5734
27533 104.005
27534 71.5876
27535 22.9621
27536 59.4312
27537 245.829
27538 16.2085
27539 66.1848
27540 82.3933
27541 56.7298
27542 54.0284
27543 48.6256
27544 43.2227
27545 70.2369
27546 67.5355
27547 75.6398
27548 37.8199
27549 45.9241
27550 55.3791
27551 83.744
27552 37.8199
27553 21.6114
27554 44.5734
27555 78.3412
27556 55.3791
27557 29.7156
27558 12.1564
27559 18.9099
27560 37.8199
27561 101.303
27562 32.417
27563 36.4692
27564 31.0663
27565 25.6635
27566 44.5734
27567 116.161
27568 31.0663
27569 43.2227
27570 56.7298
27571 51.327
27572 89.1469
27573 24.3128
27574 16.2085
27575 25.6635
27576 47.2749
27577 72.9383
27578 75.6398
27579 68.8862
27580 70.2369
27581 41.872
27582 17.5592
27583 44.5734
27584 149.929
27585 43.2227
27586 66.1848
27587 31.0663
27588 24.3128
27589 49.9763
27590 33.7677
27591 81.0426
27592 21.6114
27593 24.3128
27594 24.3128
27595 22.9621
27596 110.758
27597 35.1185
27598 75.6398
27599 18.9099
27600 18.9099
27601 13.5071
27602 28.3649
27603 63.4834
27604 55.3791
27605 31.0663
27606 25.6635
27607 22.9621
27608 86.4454
27609 18.9099
27610 67.5355
27611 31.0663
27612 22.9621
27613 22.9621
27614 22.9621
27615 20.2607
27616 47.2749
27617 108.057
27618 31.0663
27619 31.0663
27620 29.7156
27621 33.7677
27622 41.872
27623 58.0805
27624 94.5497
27625 40.5213
27626 97.2511
27627 39.1706
27628 93.199
27629 70.2369
27630 37.8199
27631 25.6635
27632 22.9621
27633 21.6114
27634 47.2749
27635 67.5355
27636 59.4312
27637 79.6919
27638 47.2749
27639 35.1185
27640 27.0142
27641 52.6777
27642 71.5876
27643 51.327
27644 31.0663
27645 20.2607
27646 39.1706
27647 14.8578
27648 76.9905
27649 43.2227
27650 20.2607
27651 17.5592
27652 25.6635
27653 35.1185
27654 33.7677
27655 22.9621
27656 10.8057
27657 22.9621
27658 13.5071
27659 79.6919
27660 43.2227
27661 28.3649
27662 60.782
27663 56.7298
27664 20.2607
27665 74.2891
27666 16.2085
27667 66.1848
27668 14.8578
27669 18.9099
27670 39.1706
27671 48.6256
27672 40.5213
27673 29.7156
27674 59.4312
27675 45.9241
27676 51.327
27677 91.8483
27678 45.9241
27679 36.4692
27680 41.872
27681 55.3791
27682 43.2227
27683 33.7677
27684 24.3128
27685 51.327
27686 45.9241
27687 16.2085
27688 49.9763
27689 37.8199
27690 125.616
27691 51.327
27692 25.6635
27693 27.0142
27694 39.1706
27695 58.0805
27696 21.6114
27697 78.3412
27698 35.1185
27699 51.327
27700 85.0947
27701 93.199
27702 48.6256
27703 18.9099
27704 17.5592
27705 32.417
27706 25.6635
27707 29.7156
27708 13.5071
27709 13.5071
27710 33.7677
27711 52.6777
27712 62.1327
27713 33.7677
27714 20.2607
27715 17.5592
27716 4.05213
27717 22.9621
27718 18.9099
27719 20.2607
27720 16.2085
27721 16.2085
27722 32.417
27723 66.1848
27724 8.10426
27725 21.6114
27726 24.3128
27727 44.5734
27728 39.1706
27729 25.6635
27730 56.7298
27731 22.9621
27732 29.7156
27733 22.9621
27734 32.417
27735 24.3128
27736 22.9621
27737 24.3128
27738 31.0663
27739 37.8199
27740 27.0142
27741 41.872
27742 18.9099
27743 59.4312
27744 41.872
27745 83.744
27746 67.5355
27747 64.8341
27748 70.2369
27749 110.758
27750 66.1848
27751 126.967
27752 58.0805
27753 24.3128
27754 28.3649
27755 44.5734
27756 87.7962
27757 64.8341
27758 67.5355
27759 31.0663
27760 33.7677
27761 27.0142
27762 63.4834
27763 56.7298
27764 128.317
27765 39.1706
27766 122.915
27767 49.9763
27768 28.3649
27769 10.8057
27770 17.5592
27771 21.6114
27772 51.327
27773 28.3649
27774 40.5213
27775 14.8578
27776 12.1564
27777 28.3649
27778 14.8578
27779 17.5592
27780 20.2607
27781 52.6777
27782 31.0663
27783 18.9099
27784 13.5071
27785 20.2607
27786 25.6635
27787 44.5734
27788 25.6635
27789 29.7156
27790 37.8199
27791 17.5592
27792 16.2085
27793 27.0142
27794 33.7677
27795 32.417
27796 25.6635
27797 44.5734
27798 31.0663
27799 32.417
27800 43.2227
27801 48.6256
27802 55.3791
27803 41.872
27804 33.7677
27805 10.8057
27806 45.9241
27807 39.1706
27808 24.3128
27809 16.2085
27810 27.0142
27811 29.7156
27812 25.6635
27813 52.6777
27814 71.5876
27815 16.2085
27816 33.7677
27817 8.10426
27818 71.5876
27819 63.4834
27820 27.0142
27821 48.6256
27822 29.7156
27823 24.3128
27824 14.8578
27825 31.0663
27826 32.417
27827 21.6114
27828 39.1706
27829 27.0142
27830 22.9621
27831 21.6114
27832 20.2607
27833 18.9099
27834 66.1848
27835 99.9525
27836 17.5592
27837 31.0663
27838 29.7156
27839 27.0142
27840 31.0663
27841 104.005
27842 20.2607
27843 58.0805
27844 14.8578
27845 9.45497
27846 71.5876
27847 21.6114
27848 32.417
27849 47.2749
27850 106.706
27851 17.5592
27852 43.2227
27853 14.8578
27854 32.417
27855 24.3128
27856 17.5592
27857 32.417
27858 35.1185
27859 16.2085
27860 33.7677
27861 12.1564
27862 28.3649
27863 58.0805
27864 39.1706
27865 20.2607
27866 13.5071
27867 31.0663
27868 28.3649
27869 18.9099
27870 45.9241
27871 51.327
27872 83.744
27873 44.5734
27874 27.0142
27875 40.5213
27876 14.8578
27877 47.2749
27878 124.265
27879 35.1185
27880 27.0142
27881 22.9621
27882 27.0142
27883 27.0142
27884 27.0142
27885 56.7298
27886 21.6114
27887 33.7677
27888 16.2085
27889 90.4976
27890 25.6635
27891 10.8057
27892 51.327
27893 29.7156
27894 31.0663
27895 12.1564
27896 14.8578
27897 28.3649
27898 28.3649
27899 12.1564
27900 16.2085
27901 16.2085
27902 31.0663
27903 31.0663
27904 47.2749
27905 13.5071
27906 51.327
27907 32.417
27908 31.0663
27909 28.3649
27910 17.5592
27911 36.4692
27912 58.0805
27913 110.758
27914 33.7677
27915 54.0284
27916 75.6398
27917 59.4312
27918 59.4312
27919 47.2749
27920 125.616
27921 56.7298
27922 14.8578
27923 27.0142
27924 14.8578
27925 31.0663
27926 25.6635
27927 18.9099
27928 31.0663
27929 12.1564
27930 20.2607
27931 40.5213
27932 32.417
27933 32.417
27934 47.2749
27935 28.3649
27936 6.75355
27937 32.417
27938 36.4692
27939 22.9621
27940 28.3649
27941 16.2085
27942 18.9099
27943 32.417
27944 22.9621
27945 24.3128
27946 22.9621
27947 21.6114
27948 49.9763
27949 110.758
27950 9.45497
27951 43.2227
27952 68.8862
27953 14.8578
27954 33.7677
27955 16.2085
27956 35.1185
27957 75.6398
27958 12.1564
27959 43.2227
27960 45.9241
27961 35.1185
27962 39.1706
27963 44.5734
27964 40.5213
27965 39.1706
27966 58.0805
27967 35.1185
27968 28.3649
27969 51.327
27970 68.8862
27971 14.8578
27972 21.6114
27973 33.7677
27974 25.6635
27975 64.8341
27976 28.3649
27977 35.1185
27978 28.3649
27979 29.7156
27980 74.2891
27981 74.2891
27982 66.1848
27983 189.099
27984 43.2227
27985 13.5071
27986 20.2607
27987 25.6635
27988 21.6114
27989 25.6635
27990 48.6256
27991 13.5071
27992 39.1706
27993 48.6256
27994 64.8341
27995 32.417
27996 43.2227
27997 78.3412
27998 51.327
27999 29.7156
28000 14.8578
28001 17.5592
28002 28.3649
28003 29.7156
28004 14.8578
28005 29.7156
28006 20.2607
28007 20.2607
28008 28.3649
28009 21.6114
28010 47.2749
28011 51.327
28012 18.9099
28013 22.9621
28014 24.3128
28015 32.417
28016 51.327
28017 56.7298
28018 58.0805
28019 13.5071
28020 29.7156
28021 8.10426
28022 27.0142
28023 68.8862
28024 22.9621
28025 71.5876
28026 37.8199
28027 31.0663
28028 18.9099
28029 35.1185
28030 31.0663
28031 25.6635
28032 28.3649
28033 35.1185
28034 28.3649
28035 9.45497
28036 13.5071
28037 32.417
28038 56.7298
28039 76.9905
28040 48.6256
28041 32.417
28042 22.9621
28043 28.3649
28044 51.327
28045 40.5213
28046 13.5071
28047 44.5734
28048 58.0805
28049 14.8578
28050 87.7962
28051 47.2749
28052 12.1564
28053 22.9621
28054 39.1706
28055 36.4692
28056 17.5592
28057 29.7156
28058 20.2607
28059 44.5734
28060 76.9905
28061 59.4312
28062 35.1185
28063 16.2085
28064 31.0663
28065 22.9621
28066 39.1706
28067 45.9241
28068 25.6635
28069 68.8862
28070 43.2227
28071 8.10426
28072 91.8483
28073 43.2227
28074 25.6635
28075 29.7156
28076 18.9099
28077 49.9763
28078 59.4312
28079 8.10426
28080 85.0947
28081 35.1185
28082 4.05213
28083 35.1185
28084 22.9621
28085 55.3791
28086 45.9241
28087 21.6114
28088 36.4692
28089 59.4312
28090 22.9621
28091 40.5213
28092 68.8862
28093 56.7298
28094 25.6635
28095 91.8483
28096 44.5734
28097 6.75355
28098 102.654
28099 24.3128
28100 13.5071
28101 20.2607
28102 39.1706
28103 82.3933
28104 24.3128
28105 40.5213
28106 20.2607
28107 47.2749
28108 37.8199
28109 43.2227
28110 59.4312
28111 49.9763
28112 28.3649
28113 71.5876
28114 51.327
28115 14.8578
28116 22.9621
28117 12.1564
28118 25.6635
28119 68.8862
28120 28.3649
28121 2.70142
28122 20.2607
28123 60.782
28124 18.9099
28125 27.0142
28126 49.9763
28127 20.2607
28128 29.7156
28129 40.5213
28130 36.4692
28131 37.8199
28132 18.9099
28133 28.3649
28134 29.7156
28135 36.4692
28136 36.4692
28137 133.72
28138 37.8199
28139 83.744
28140 36.4692
28141 128.317
28142 29.7156
28143 56.7298
28144 31.0663
28145 12.1564
28146 25.6635
28147 72.9383
28148 17.5592
28149 16.2085
28150 25.6635
28151 36.4692
28152 40.5213
28153 51.327
28154 43.2227
28155 40.5213
28156 22.9621
28157 41.872
28158 36.4692
28159 54.0284
28160 49.9763
28161 31.0663
28162 10.8057
28163 25.6635
28164 25.6635
28165 12.1564
28166 31.0663
28167 66.1848
28168 28.3649
28169 51.327
28170 21.6114
28171 104.005
28172 9.45497
28173 40.5213
28174 51.327
28175 12.1564
28176 21.6114
28177 21.6114
28178 17.5592
28179 39.1706
28180 17.5592
28181 27.0142
28182 8.10426
28183 16.2085
28184 118.862
28185 25.6635
28186 21.6114
28187 33.7677
28188 31.0663
28189 17.5592
28190 48.6256
28191 52.6777
28192 74.2891
28193 31.0663
28194 33.7677
28195 52.6777
28196 14.8578
28197 36.4692
28198 95.9004
28199 14.8578
28200 44.5734
28201 62.1327
28202 43.2227
28203 51.327
28204 48.6256
28205 41.872
28206 39.1706
28207 58.0805
28208 29.7156
28209 9.45497
28210 25.6635
28211 32.417
28212 52.6777
28213 94.5497
28214 54.0284
28215 56.7298
28216 49.9763
28217 33.7677
28218 47.2749
28219 43.2227
28220 44.5734
28221 51.327
28222 14.8578
28223 8.10426
28224 62.1327
28225 6.75355
28226 4.05213
28227 68.8862
28228 12.1564
28229 5.40284
28230 17.5592
28231 18.9099
28232 32.417
28233 41.872
28234 12.1564
28235 31.0663
28236 9.45497
28237 55.3791
28238 32.417
28239 27.0142
28240 47.2749
28241 27.0142
28242 45.9241
28243 32.417
28244 18.9099
28245 37.8199
28246 81.0426
28247 22.9621
28248 49.9763
28249 89.1469
28250 16.2085
28251 18.9099
28252 21.6114
28253 33.7677
28254 72.9383
28255 20.2607
28256 71.5876
28257 33.7677
28258 95.9004
28259 49.9763
28260 41.872
28261 14.8578
28262 16.2085
28263 39.1706
28264 29.7156
28265 21.6114
28266 22.9621
28267 28.3649
28268 66.1848
28269 58.0805
28270 49.9763
28271 32.417
28272 4.05213
28273 64.8341
28274 9.45497
28275 25.6635
28276 39.1706
28277 24.3128
28278 25.6635
28279 70.2369
28280 16.2085
28281 22.9621
28282 62.1327
28283 43.2227
28284 16.2085
28285 5.40284
28286 40.5213
28287 60.782
28288 37.8199
28289 39.1706
28290 66.1848
28291 49.9763
28292 16.2085
28293 40.5213
28294 39.1706
28295 22.9621
28296 16.2085
28297 47.2749
28298 68.8862
28299 47.2749
28300 51.327
28301 10.8057
28302 32.417
28303 43.2227
28304 74.2891
28305 35.1185
28306 20.2607
28307 56.7298
28308 27.0142
28309 25.6635
28310 21.6114
28311 48.6256
28312 22.9621
28313 48.6256
28314 52.6777
28315 41.872
28316 54.0284
28317 9.45497
28318 27.0142
28319 82.3933
28320 6.75355
28321 37.8199
28322 52.6777
28323 49.9763
28324 40.5213
28325 60.782
28326 17.5592
28327 47.2749
28328 40.5213
28329 13.5071
28330 95.9004
28331 32.417
28332 5.40284
28333 67.5355
28334 22.9621
28335 32.417
28336 29.7156
28337 58.0805
28338 32.417
28339 10.8057
28340 22.9621
28341 60.782
28342 10.8057
28343 6.75355
28344 32.417
28345 8.10426
28346 62.1327
28347 47.2749
28348 45.9241
28349 79.6919
28350 25.6635
28351 72.9383
28352 29.7156
28353 17.5592
28354 47.2749
28355 44.5734
28356 29.7156
28357 32.417
28358 41.872
28359 9.45497
28360 43.2227
28361 67.5355
28362 25.6635
28363 54.0284
28364 16.2085
28365 55.3791
28366 41.872
28367 72.9383
28368 43.2227
28369 21.6114
28370 41.872
28371 39.1706
28372 62.1327
28373 41.872
28374 8.10426
28375 14.8578
28376 25.6635
28377 22.9621
28378 91.8483
28379 33.7677
28380 16.2085
28381 22.9621
28382 28.3649
28383 44.5734
28384 66.1848
28385 21.6114
28386 13.5071
28387 31.0663
28388 27.0142
28389 37.8199
28390 28.3649
28391 87.7962
28392 22.9621
28393 74.2891
28394 29.7156
28395 63.4834
28396 44.5734
28397 29.7156
28398 22.9621
28399 12.1564
28400 49.9763
28401 49.9763
28402 68.8862
28403 35.1185
28404 12.1564
28405 74.2891
28406 39.1706
28407 22.9621
28408 24.3128
28409 35.1185
28410 33.7677
28411 32.417
28412 24.3128
28413 16.2085
28414 52.6777
28415 58.0805
28416 24.3128
28417 40.5213
28418 13.5071
28419 18.9099
28420 13.5071
28421 27.0142
28422 67.5355
28423 27.0142
28424 24.3128
28425 22.9621
28426 22.9621
28427 37.8199
28428 44.5734
28429 66.1848
28430 45.9241
28431 55.3791
28432 32.417
28433 29.7156
28434 36.4692
28435 40.5213
28436 58.0805
28437 49.9763
28438 81.0426
28439 29.7156
28440 94.5497
28441 44.5734
28442 28.3649
28443 47.2749
28444 51.327
28445 45.9241
28446 25.6635
28447 13.5071
28448 12.1564
28449 35.1185
28450 16.2085
28451 25.6635
28452 33.7677
28453 43.2227
28454 59.4312
28455 28.3649
28456 81.0426
28457 18.9099
28458 1.35071
28459 25.6635
28460 75.6398
28461 49.9763
28462 36.4692
28463 31.0663
28464 63.4834
28465 37.8199
28466 37.8199
28467 28.3649
28468 40.5213
28469 13.5071
28470 20.2607
28471 40.5213
28472 27.0142
28473 20.2607
28474 20.2607
28475 49.9763
28476 14.8578
28477 35.1185
28478 67.5355
28479 29.7156
28480 41.872
28481 9.45497
28482 49.9763
28483 25.6635
28484 24.3128
28485 13.5071
28486 40.5213
28487 14.8578
28488 18.9099
28489 24.3128
28490 25.6635
28491 40.5213
28492 56.7298
28493 24.3128
28494 41.872
28495 68.8862
28496 31.0663
28497 10.8057
28498 48.6256
28499 33.7677
28500 47.2749
28501 72.9383
28502 20.2607
28503 20.2607
28504 32.417
28505 51.327
28506 68.8862
28507 95.9004
28508 41.872
28509 22.9621
28510 24.3128
28511 41.872
28512 35.1185
28513 51.327
28514 20.2607
28515 33.7677
28516 16.2085
28517 35.1185
28518 18.9099
28519 12.1564
28520 37.8199
28521 44.5734
28522 17.5592
28523 17.5592
28524 5.40284
28525 113.46
28526 33.7677
28527 10.8057
28528 110.758
28529 24.3128
28530 47.2749
28531 36.4692
28532 36.4692
28533 22.9621
28534 21.6114
28535 55.3791
28536 37.8199
28537 43.2227
28538 24.3128
28539 51.327
28540 45.9241
28541 5.40284
28542 12.1564
28543 9.45497
28544 24.3128
28545 59.4312
28546 45.9241
28547 20.2607
28548 39.1706
28549 20.2607
28550 21.6114
28551 27.0142
28552 5.40284
28553 18.9099
28554 13.5071
28555 25.6635
28556 29.7156
28557 52.6777
28558 32.417
28559 54.0284
28560 32.417
28561 24.3128
28562 14.8578
28563 55.3791
28564 33.7677
28565 17.5592
28566 31.0663
28567 28.3649
28568 33.7677
28569 54.0284
28570 90.4976
28571 13.5071
28572 16.2085
28573 8.10426
28574 39.1706
28575 52.6777
28576 62.1327
28577 60.782
28578 6.75355
28579 17.5592
28580 12.1564
28581 14.8578
28582 32.417
28583 48.6256
28584 29.7156
28585 22.9621
28586 49.9763
28587 22.9621
28588 33.7677
28589 28.3649
28590 12.1564
28591 31.0663
28592 33.7677
28593 13.5071
28594 29.7156
28595 45.9241
28596 60.782
28597 37.8199
28598 47.2749
28599 12.1564
28600 82.3933
28601 44.5734
28602 24.3128
28603 62.1327
28604 63.4834
28605 32.417
28606 31.0663
28607 32.417
28608 63.4834
28609 29.7156
28610 71.5876
28611 31.0663
28612 106.706
28613 24.3128
28614 64.8341
28615 32.417
28616 47.2749
28617 60.782
28618 45.9241
28619 37.8199
28620 10.8057
28621 33.7677
28622 75.6398
28623 17.5592
28624 12.1564
28625 37.8199
28626 37.8199
28627 29.7156
28628 70.2369
28629 52.6777
28630 54.0284
28631 25.6635
28632 58.0805
28633 54.0284
28634 20.2607
28635 33.7677
28636 16.2085
28637 22.9621
28638 22.9621
28639 43.2227
28640 52.6777
28641 36.4692
28642 27.0142
28643 35.1185
28644 17.5592
28645 36.4692
28646 51.327
28647 32.417
28648 20.2607
28649 29.7156
28650 33.7677
28651 40.5213
28652 79.6919
28653 41.872
28654 22.9621
28655 9.45497
28656 24.3128
28657 22.9621
28658 110.758
28659 20.2607
28660 60.782
28661 39.1706
28662 22.9621
28663 28.3649
28664 16.2085
28665 24.3128
28666 35.1185
28667 78.3412
28668 93.199
28669 10.8057
28670 51.327
28671 22.9621
28672 31.0663
28673 22.9621
28674 52.6777
28675 44.5734
28676 48.6256
28677 49.9763
28678 49.9763
28679 28.3649
28680 17.5592
28681 40.5213
28682 49.9763
28683 56.7298
28684 17.5592
28685 12.1564
28686 40.5213
28687 39.1706
28688 22.9621
28689 36.4692
28690 117.512
28691 12.1564
28692 39.1706
28693 41.872
28694 13.5071
28695 21.6114
28696 99.9525
28697 41.872
28698 13.5071
28699 27.0142
28700 72.9383
28701 36.4692
28702 25.6635
28703 37.8199
28704 27.0142
28705 29.7156
28706 32.417
28707 13.5071
28708 12.1564
28709 22.9621
28710 37.8199
28711 21.6114
28712 18.9099
28713 20.2607
28714 14.8578
28715 79.6919
28716 36.4692
28717 37.8199
28718 49.9763
28719 52.6777
28720 45.9241
28721 70.2369
28722 28.3649
28723 59.4312
28724 28.3649
28725 32.417
28726 91.8483
28727 12.1564
28728 45.9241
28729 63.4834
28730 58.0805
28731 37.8199
28732 66.1848
28733 47.2749
28734 48.6256
28735 75.6398
28736 37.8199
28737 93.199
28738 32.417
28739 35.1185
28740 28.3649
28741 44.5734
28742 51.327
28743 67.5355
28744 37.8199
28745 33.7677
28746 24.3128
28747 27.0142
28748 22.9621
28749 18.9099
28750 18.9099
28751 32.417
28752 72.9383
28753 48.6256
28754 37.8199
28755 13.5071
28756 16.2085
28757 59.4312
28758 48.6256
28759 68.8862
28760 52.6777
28761 155.332
28762 43.2227
28763 25.6635
28764 21.6114
28765 20.2607
28766 17.5592
28767 22.9621
28768 22.9621
28769 47.2749
28770 47.2749
28771 33.7677
28772 55.3791
28773 20.2607
28774 6.75355
28775 25.6635
28776 39.1706
28777 41.872
28778 66.1848
28779 29.7156
28780 59.4312
28781 25.6635
28782 28.3649
28783 22.9621
28784 31.0663
28785 36.4692
28786 32.417
28787 70.2369
28788 27.0142
28789 52.6777
28790 47.2749
28791 27.0142
28792 39.1706
28793 82.3933
28794 60.782
28795 47.2749
28796 75.6398
28797 27.0142
28798 27.0142
28799 70.2369
28800 35.1185
28801 32.417
28802 45.9241
28803 37.8199
28804 71.5876
28805 22.9621
28806 27.0142
28807 52.6777
28808 16.2085
28809 35.1185
28810 62.1327
28811 13.5071
28812 44.5734
28813 60.782
28814 86.4454
28815 40.5213
28816 20.2607
28817 43.2227
28818 28.3649
28819 33.7677
28820 52.6777
28821 36.4692
28822 87.7962
28823 40.5213
28824 74.2891
28825 45.9241
28826 93.199
28827 45.9241
28828 45.9241
28829 39.1706
28830 37.8199
28831 75.6398
28832 44.5734
28833 29.7156
28834 37.8199
28835 24.3128
28836 39.1706
28837 54.0284
28838 37.8199
28839 74.2891
28840 40.5213
28841 39.1706
28842 51.327
28843 71.5876
28844 40.5213
28845 47.2749
28846 86.4454
28847 21.6114
28848 25.6635
28849 64.8341
28850 58.0805
28851 20.2607
28852 40.5213
28853 36.4692
28854 78.3412
28855 85.0947
28856 37.8199
28857 37.8199
28858 72.9383
28859 40.5213
28860 71.5876
28861 55.3791
28862 13.5071
28863 25.6635
28864 43.2227
28865 58.0805
28866 37.8199
28867 28.3649
28868 20.2607
28869 59.4312
28870 24.3128
28871 148.578
28872 51.327
28873 136.422
28874 48.6256
28875 22.9621
28876 44.5734
28877 147.227
28878 2.70142
28879 35.1185
28880 28.3649
28881 32.417
28882 35.1185
28883 16.2085
28884 35.1185
28885 81.0426
28886 13.5071
28887 44.5734
28888 56.7298
28889 13.5071
28890 44.5734
28891 64.8341
28892 36.4692
28893 28.3649
28894 40.5213
28895 10.8057
28896 83.744
28897 20.2607
28898 33.7677
28899 66.1848
28900 68.8862
28901 25.6635
28902 47.2749
28903 41.872
28904 29.7156
28905 55.3791
28906 56.7298
28907 8.10426
28908 22.9621
28909 39.1706
28910 28.3649
28911 40.5213
28912 6.75355
28913 45.9241
28914 128.317
28915 48.6256
28916 54.0284
28917 48.6256
28918 67.5355
28919 40.5213
28920 58.0805
28921 47.2749
28922 47.2749
28923 44.5734
28924 24.3128
28925 44.5734
28926 62.1327
28927 35.1185
28928 21.6114
28929 24.3128
28930 18.9099
28931 32.417
28932 27.0142
28933 20.2607
28934 18.9099
28935 32.417
28936 10.8057
28937 52.6777
28938 29.7156
28939 52.6777
28940 20.2607
28941 20.2607
28942 59.4312
28943 87.7962
28944 104.005
28945 29.7156
28946 10.8057
28947 56.7298
28948 48.6256
28949 56.7298
28950 25.6635
28951 52.6777
28952 79.6919
28953 39.1706
28954 55.3791
28955 28.3649
28956 41.872
28957 55.3791
28958 39.1706
28959 20.2607
28960 24.3128
28961 28.3649
28962 59.4312
28963 43.2227
28964 68.8862
28965 35.1185
28966 28.3649
28967 10.8057
28968 36.4692
28969 22.9621
28970 10.8057
28971 54.0284
28972 51.327
28973 39.1706
28974 62.1327
28975 32.417
28976 60.782
28977 33.7677
28978 33.7677
28979 59.4312
28980 9.45497
28981 24.3128
28982 95.9004
28983 62.1327
28984 56.7298
28985 28.3649
28986 62.1327
28987 32.417
28988 63.4834
28989 16.2085
28990 31.0663
28991 27.0142
28992 58.0805
28993 29.7156
28994 14.8578
28995 75.6398
28996 62.1327
28997 58.0805
28998 54.0284
28999 32.417
29000 27.0142
29001 16.2085
29002 60.782
29003 49.9763
29004 25.6635
29005 14.8578
29006 51.327
29007 31.0663
29008 10.8057
29009 27.0142
29010 22.9621
29011 10.8057
29012 45.9241
29013 160.734
29014 44.5734
29015 39.1706
29016 22.9621
29017 31.0663
29018 5.40284
29019 39.1706
29020 52.6777
29021 48.6256
29022 48.6256
29023 22.9621
29024 70.2369
29025 59.4312
29026 32.417
29027 31.0663
29028 32.417
29029 12.1564
29030 21.6114
29031 66.1848
29032 29.7156
29033 25.6635
29034 28.3649
29035 18.9099
29036 18.9099
29037 29.7156
29038 9.45497
29039 21.6114
29040 75.6398
29041 22.9621
29042 20.2607
29043 22.9621
29044 17.5592
29045 66.1848
29046 83.744
29047 9.45497
29048 44.5734
29049 12.1564
29050 48.6256
29051 24.3128
29052 66.1848
29053 33.7677
29054 5.40284
29055 40.5213
29056 83.744
29057 70.2369
29058 25.6635
29059 17.5592
29060 45.9241
29061 66.1848
29062 27.0142
29063 40.5213
29064 47.2749
29065 101.303
29066 25.6635
29067 76.9905
29068 22.9621
29069 22.9621
29070 95.9004
29071 39.1706
29072 52.6777
29073 52.6777
29074 83.744
29075 58.0805
29076 22.9621
29077 12.1564
29078 32.417
29079 22.9621
29080 66.1848
29081 16.2085
29082 49.9763
29083 2.70142
29084 17.5592
29085 24.3128
29086 20.2607
29087 17.5592
29088 6.75355
29089 54.0284
29090 37.8199
29091 1.35071
29092 21.6114
29093 22.9621
29094 32.417
29095 8.10426
29096 16.2085
29097 59.4312
29098 55.3791
29099 37.8199
29100 6.75355
29101 27.0142
29102 22.9621
29103 49.9763
29104 31.0663
29105 27.0142
29106 20.2607
29107 22.9621
29108 14.8578
29109 36.4692
29110 21.6114
29111 31.0663
29112 49.9763
29113 27.0142
29114 49.9763
29115 32.417
29116 41.872
29117 55.3791
29118 40.5213
29119 31.0663
29120 29.7156
29121 24.3128
29122 29.7156
29123 28.3649
29124 44.5734
29125 31.0663
29126 54.0284
29127 32.417
29128 24.3128
29129 10.8057
29130 25.6635
29131 14.8578
29132 24.3128
29133 32.417
29134 36.4692
29135 29.7156
29136 82.3933
29137 44.5734
29138 4.05213
29139 25.6635
29140 17.5592
29141 47.2749
29142 20.2607
29143 14.8578
29144 71.5876
29145 90.4976
29146 86.4454
29147 47.2749
29148 9.45497
29149 31.0663
29150 28.3649
29151 27.0142
29152 8.10426
29153 33.7677
29154 49.9763
29155 48.6256
29156 13.5071
29157 16.2085
29158 14.8578
29159 66.1848
29160 62.1327
29161 62.1327
29162 55.3791
29163 27.0142
29164 24.3128
29165 9.45497
29166 22.9621
29167 18.9099
29168 114.81
29169 31.0663
29170 31.0663
29171 63.4834
29172 116.161
29173 49.9763
29174 45.9241
29175 29.7156
29176 14.8578
29177 21.6114
29178 31.0663
29179 21.6114
29180 12.1564
29181 13.5071
29182 40.5213
29183 33.7677
29184 35.1185
29185 21.6114
29186 5.40284
29187 87.7962
29188 21.6114
29189 10.8057
29190 90.4976
29191 20.2607
29192 6.75355
29193 28.3649
29194 6.75355
29195 54.0284
29196 33.7677
29197 12.1564
29198 32.417
29199 49.9763
29200 70.2369
29201 20.2607
29202 20.2607
29203 20.2607
29204 40.5213
29205 45.9241
29206 28.3649
29207 33.7677
29208 37.8199
29209 20.2607
29210 35.1185
29211 47.2749
29212 16.2085
29213 45.9241
29214 45.9241
29215 75.6398
29216 24.3128
29217 18.9099
29218 48.6256
29219 49.9763
29220 87.7962
29221 62.1327
29222 48.6256
29223 52.6777
29224 131.019
29225 49.9763
29226 52.6777
29227 41.872
29228 44.5734
29229 21.6114
29230 62.1327
29231 40.5213
29232 29.7156
29233 54.0284
29234 91.8483
29235 16.2085
29236 40.5213
29237 20.2607
29238 36.4692
29239 59.4312
29240 48.6256
29241 81.0426
29242 31.0663
29243 22.9621
29244 28.3649
29245 16.2085
29246 81.0426
29247 49.9763
29248 20.2607
29249 33.7677
29250 29.7156
29251 43.2227
29252 35.1185
29253 31.0663
29254 22.9621
29255 28.3649
29256 45.9241
29257 28.3649
29258 28.3649
29259 125.616
29260 14.8578
29261 68.8862
29262 16.2085
29263 52.6777
29264 22.9621
29265 9.45497
29266 13.5071
29267 20.2607
29268 5.40284
29269 14.8578
29270 9.45497
29271 37.8199
29272 112.109
29273 36.4692
29274 32.417
29275 21.6114
29276 27.0142
29277 16.2085
29278 16.2085
29279 14.8578
29280 20.2607
29281 148.578
29282 36.4692
29283 18.9099
29284 20.2607
29285 40.5213
29286 21.6114
29287 32.417
29288 44.5734
29289 63.4834
29290 95.9004
29291 101.303
29292 0
29293 37.8199
29294 1.35071
29295 86.4454
29296 55.3791
29297 72.9383
29298 62.1327
29299 48.6256
29300 35.1185
29301 44.5734
29302 33.7677
29303 24.3128
29304 18.9099
29305 4.05213
29306 33.7677
29307 2.70142
29308 4.05213
29309 4.05213
29310 4.05213
29311 31.0663
29312 14.8578
29313 32.417
29314 29.7156
29315 22.9621
29316 12.1564
29317 14.8578
29318 14.8578
29319 17.5592
29320 9.45497
29321 16.2085
29322 21.6114
29323 45.9241
29324 17.5592
29325 47.2749
29326 27.0142
29327 35.1185
29328 49.9763
29329 47.2749
29330 12.1564
29331 9.45497
29332 17.5592
29333 27.0142
29334 52.6777
29335 31.0663
29336 16.2085
29337 37.8199
29338 32.417
29339 44.5734
29340 99.9525
29341 35.1185
29342 25.6635
29343 68.8862
29344 36.4692
29345 18.9099
29346 20.2607
29347 29.7156
29348 36.4692
29349 59.4312
29350 70.2369
29351 35.1185
29352 43.2227
29353 16.2085
29354 43.2227
29355 63.4834
29356 54.0284
29357 35.1185
29358 128.317
29359 21.6114
29360 8.10426
29361 17.5592
29362 27.0142
29363 16.2085
29364 31.0663
29365 5.40284
29366 10.8057
29367 14.8578
29368 33.7677
29369 29.7156
29370 12.1564
29371 13.5071
29372 32.417
29373 33.7677
29374 35.1185
29375 8.10426
29376 67.5355
29377 35.1185
29378 40.5213
29379 22.9621
29380 25.6635
29381 49.9763
29382 68.8862
29383 33.7677
29384 33.7677
29385 29.7156
29386 8.10426
29387 31.0663
29388 85.0947
29389 20.2607
29390 64.8341
29391 56.7298
29392 32.417
29393 16.2085
29394 40.5213
29395 47.2749
29396 40.5213
29397 21.6114
29398 55.3791
29399 112.109
29400 29.7156
29401 45.9241
29402 35.1185
29403 29.7156
29404 29.7156
29405 25.6635
29406 24.3128
29407 43.2227
29408 49.9763
29409 71.5876
29410 12.1564
29411 40.5213
29412 59.4312
29413 20.2607
29414 94.5497
29415 25.6635
29416 41.872
29417 35.1185
29418 35.1185
29419 18.9099
29420 22.9621
29421 66.1848
29422 85.0947
29423 47.2749
29424 64.8341
29425 51.327
29426 55.3791
29427 106.706
29428 33.7677
29429 29.7156
29430 10.8057
29431 31.0663
29432 45.9241
29433 55.3791
29434 28.3649
29435 24.3128
29436 28.3649
29437 40.5213
29438 28.3649
29439 29.7156
29440 28.3649
29441 13.5071
29442 24.3128
29443 32.417
29444 51.327
29445 25.6635
29446 14.8578
29447 39.1706
29448 106.706
29449 33.7677
29450 37.8199
29451 44.5734
29452 31.0663
29453 82.3933
29454 32.417
29455 64.8341
29456 20.2607
29457 87.7962
29458 48.6256
29459 51.327
29460 12.1564
29461 32.417
29462 17.5592
29463 29.7156
29464 45.9241
29465 37.8199
29466 39.1706
29467 16.2085
29468 43.2227
29469 120.213
29470 108.057
29471 39.1706
29472 18.9099
29473 33.7677
29474 18.9099
29475 20.2607
29476 62.1327
29477 79.6919
29478 22.9621
29479 25.6635
29480 27.0142
29481 62.1327
29482 67.5355
29483 49.9763
29484 79.6919
29485 25.6635
29486 28.3649
29487 36.4692
29488 17.5592
29489 40.5213
29490 29.7156
29491 33.7677
29492 43.2227
29493 24.3128
29494 39.1706
29495 36.4692
29496 27.0142
29497 39.1706
29498 22.9621
29499 37.8199
29500 21.6114
29501 20.2607
29502 43.2227
29503 20.2607
29504 29.7156
29505 5.40284
29506 33.7677
29507 29.7156
29508 63.4834
29509 91.8483
29510 13.5071
29511 25.6635
29512 35.1185
29513 18.9099
29514 35.1185
29515 32.417
29516 58.0805
29517 66.1848
29518 44.5734
29519 37.8199
29520 36.4692
29521 12.1564
29522 31.0663
[truncated: 18,917 more chars]
