# Supplementary material for: Adenovirus maturation establishes the transcription competent packaging of its genome
Source: EMBO Rep. 2025 Oct 21;26(22):5589–611. doi: 10.1038/s44319-025-00598-z (PMC12635127; doi:10.1038/s44319-025-00598-z)
Supplement: Supplementary file 3 — Source data Fig. 2 [file 44319_2025_598_MOESM3_ESM.zip › figure2/A/AdWT_free_DMS_2_footprint.wig]

variableStep chrom=AdVir_del
1 0
2 6.43945
3 1.28789
4 0
5 2.57578
6 1.28789
7 0
8 12.8789
9 18.0305
10 0
11 6.43945
12 10.3031
13 0
14 10.3031
15 0
16 18.0305
17 1.28789
18 2.57578
19 0
20 0
21 9.01523
22 0
23 0
24 0
25 2.57578
26 12.8789
27 12.8789
28 1.28789
29 0
30 0
31 16.7426
32 24.4699
33 36.0609
34 27.0457
35 0
36 0
37 18.0305
38 9.01523
39 0
40 3.86367
41 0
42 10.3031
43 0
44 0
45 12.8789
46 5.15156
47 0
48 9.01523
49 1.28789
50 18.0305
51 14.1668
52 33.4851
53 21.8941
54 19.3183
55 1.28789
56 14.1668
57 10.3031
58 24.4699
59 29.6215
60 2.57578
61 5.15156
62 1.28789
63 55.3793
64 2.57578
65 9.01523
66 20.6062
67 1.28789
68 19.3183
69 0
70 5.15156
71 14.1668
72 0
73 19.3183
74 1.28789
75 11.591
76 12.8789
77 0
78 19.3183
79 1.28789
80 25.7578
81 1.28789
82 20.6062
83 12.8789
84 5.15156
85 3.86367
86 16.7426
87 0
88 6.43945
89 3.86367
90 1.28789
91 12.8789
92 0
93 16.7426
94 14.1668
95 21.8941
96 0
97 14.1668
98 11.591
99 1.28789
100 16.7426
101 1.28789
102 12.8789
103 11.591
104 0
105 7.72734
106 20.6062
107 7.72734
108 20.6062
109 21.8941
110 12.8789
111 21.8941
112 32.1973
113 5.15156
114 12.8789
115 12.8789
116 20.6062
117 42.5004
118 28.3336
119 38.6367
120 19.3183
121 23.182
122 7.72734
123 19.3183
124 41.2125
125 63.1066
126 25.7578
127 20.6062
128 66.9703
129 7.72734
130 11.591
131 15.4547
132 46.364
133 29.6215
134 29.6215
135 3.86367
136 27.0457
137 41.2125
138 43.7883
139 19.3183
140 25.7578
141 34.773
142 27.0457
143 28.3336
144 50.2277
145 15.4547
146 12.8789
147 28.3336
148 21.8941
149 14.1668
150 2.57578
151 38.6367
152 56.6672
153 12.8789
154 12.8789
155 20.6062
156 15.4547
157 14.1668
158 15.4547
159 10.3031
160 27.0457
161 27.0457
162 16.7426
163 24.4699
164 39.9246
165 16.7426
166 11.591
167 48.9398
168 33.4851
169 74.6976
170 43.7883
171 11.591
172 30.9094
173 51.5156
174 57.955
175 34.773
176 23.182
177 30.9094
178 37.3488
179 20.6062
180 34.773
181 18.0305
182 25.7578
183 25.7578
184 27.0457
185 20.6062
186 45.0761
187 32.1973
188 16.7426
189 14.1668
190 65.6824
191 28.3336
192 23.182
193 55.3793
194 16.7426
195 29.6215
196 41.2125
197 43.7883
198 42.5004
199 19.3183
200 41.2125
201 25.7578
202 38.6367
203 68.2582
204 133.941
205 43.7883
206 23.182
207 52.8035
208 45.0761
209 42.5004
210 16.7426
211 16.7426
212 38.6367
213 28.3336
214 24.4699
215 24.4699
216 43.7883
217 27.0457
218 28.3336
219 32.1973
220 59.2429
221 47.6519
222 25.7578
223 19.3183
224 23.182
225 20.6062
226 6.43945
227 10.3031
228 20.6062
229 37.3488
230 27.0457
231 34.773
232 18.0305
233 7.72734
234 32.1973
235 32.1973
236 38.6367
237 59.2429
238 34.773
239 28.3336
240 19.3183
241 38.6367
242 20.6062
243 56.6672
244 9.01523
245 25.7578
246 37.3488
247 23.182
248 33.4851
249 5.15156
250 16.7426
251 81.1371
252 60.5308
253 25.7578
254 16.7426
255 41.2125
256 59.2429
257 69.5461
258 56.6672
259 50.2277
260 60.5308
261 56.6672
262 28.3336
263 33.4851
264 43.7883
265 15.4547
266 21.8941
267 72.1218
268 37.3488
269 33.4851
270 37.3488
271 57.955
272 32.1973
273 15.4547
274 10.3031
275 42.5004
276 28.3336
277 30.9094
278 28.3336
279 34.773
280 36.0609
281 42.5004
282 20.6062
283 24.4699
284 21.8941
285 25.7578
286 24.4699
287 32.1973
288 54.0914
289 34.773
290 15.4547
291 19.3183
292 12.8789
293 33.4851
294 23.182
295 14.1668
296 23.182
297 19.3183
298 12.8789
299 10.3031
300 30.9094
301 28.3336
302 43.7883
303 64.3945
304 20.6062
305 34.773
306 41.2125
307 28.3336
308 43.7883
309 77.2734
310 25.7578
311 29.6215
312 32.1973
313 15.4547
314 34.773
315 25.7578
316 21.8941
317 47.6519
318 48.9398
319 52.8035
320 38.6367
321 56.6672
322 50.2277
323 79.8492
324 69.5461
325 51.5156
326 38.6367
327 88.8644
328 29.6215
329 46.364
330 3.86367
331 11.591
332 12.8789
333 24.4699
334 65.6824
335 69.5461
336 51.5156
337 45.0761
338 25.7578
339 43.7883
340 30.9094
341 7.72734
342 11.591
343 20.6062
344 57.955
345 19.3183
346 39.9246
347 34.773
348 34.773
349 24.4699
350 3.86367
351 21.8941
352 11.591
353 14.1668
354 46.364
355 19.3183
356 54.0914
357 20.6062
358 32.1973
359 20.6062
360 33.4851
361 24.4699
362 55.3793
363 45.0761
364 42.5004
365 61.8187
366 29.6215
367 37.3488
368 30.9094
369 30.9094
370 65.6824
371 52.8035
372 28.3336
373 12.8789
374 16.7426
375 36.0609
376 54.0914
377 60.5308
378 21.8941
379 11.591
380 34.773
381 9.01523
382 16.7426
383 52.8035
384 29.6215
385 33.4851
386 36.0609
387 77.2734
388 61.8187
389 15.4547
390 23.182
391 32.1973
392 56.6672
393 32.1973
394 36.0609
395 60.5308
396 34.773
397 29.6215
398 29.6215
399 29.6215
400 30.9094
401 27.0457
402 9.01523
403 23.182
404 23.182
405 38.6367
406 61.8187
407 28.3336
408 48.9398
409 48.9398
410 15.4547
411 18.0305
412 33.4851
413 20.6062
414 47.6519
415 20.6062
416 39.9246
417 47.6519
418 29.6215
419 5.15156
420 14.1668
421 23.182
422 41.2125
423 61.8187
424 27.0457
425 50.2277
426 16.7426
427 18.0305
428 52.8035
429 60.5308
430 52.8035
431 43.7883
432 11.591
433 14.1668
434 48.9398
435 36.0609
436 86.2886
437 37.3488
438 7.72734
439 25.7578
440 20.6062
441 12.8789
442 37.3488
443 38.6367
444 16.7426
445 36.0609
446 33.4851
447 0
448 20.6062
449 20.6062
450 10.3031
451 57.955
452 24.4699
453 12.8789
454 50.2277
455 68.2582
456 6.43945
457 16.7426
458 41.2125
459 20.6062
460 48.9398
461 28.3336
462 51.5156
463 28.3336
464 21.8941
465 27.0457
466 43.7883
467 41.2125
468 38.6367
469 20.6062
470 16.7426
471 39.9246
472 20.6062
473 7.72734
474 5.15156
475 50.2277
476 29.6215
477 38.6367
478 45.0761
479 34.773
480 36.0609
481 19.3183
482 30.9094
483 32.1973
484 60.5308
485 36.0609
486 10.3031
487 14.1668
488 14.1668
489 6.43945
490 33.4851
491 34.773
492 14.1668
493 30.9094
494 39.9246
495 39.9246
496 59.2429
497 50.2277
498 24.4699
499 48.9398
500 81.1371
501 51.5156
502 34.773
503 15.4547
504 23.182
505 29.6215
506 21.8941
507 19.3183
508 65.6824
509 68.2582
510 25.7578
511 23.182
512 2.57578
513 30.9094
514 50.2277
515 42.5004
516 34.773
517 61.8187
518 34.773
519 12.8789
520 36.0609
521 41.2125
522 88.8644
523 63.1066
524 30.9094
525 33.4851
526 47.6519
527 20.6062
528 36.0609
529 33.4851
530 33.4851
531 28.3336
532 6.43945
533 15.4547
534 18.0305
535 7.72734
536 7.72734
537 38.6367
538 14.1668
539 74.6976
540 32.1973
541 3.86367
542 30.9094
543 15.4547
544 11.591
545 41.2125
546 12.8789
547 24.4699
548 25.7578
549 32.1973
550 25.7578
551 27.0457
552 21.8941
553 38.6367
554 12.8789
555 25.7578
556 12.8789
557 41.2125
558 36.0609
559 51.5156
560 23.182
561 14.1668
562 55.3793
563 25.7578
564 36.0609
565 47.6519
566 105.607
567 38.6367
568 29.6215
569 16.7426
570 25.7578
571 41.2125
572 3.86367
573 43.7883
574 47.6519
575 24.4699
576 32.1973
577 48.9398
578 15.4547
579 24.4699
580 52.8035
581 14.1668
582 23.182
583 16.7426
584 33.4851
585 48.9398
586 39.9246
587 96.5917
588 46.364
589 16.7426
590 9.01523
591 25.7578
592 38.6367
593 34.773
594 48.9398
595 56.6672
596 12.8789
597 25.7578
598 23.182
599 15.4547
600 11.591
601 39.9246
602 7.72734
603 18.0305
604 23.182
605 24.4699
606 86.2886
607 39.9246
608 60.5308
609 39.9246
610 14.1668
611 20.6062
612 27.0457
613 86.2886
614 18.0305
615 5.15156
616 48.9398
617 36.0609
618 11.591
619 28.3336
620 12.8789
621 50.2277
622 47.6519
623 69.5461
624 12.8789
625 63.1066
626 52.8035
627 5.15156
628 55.3793
629 7.72734
630 20.6062
631 46.364
632 20.6062
633 32.1973
634 15.4547
635 21.8941
636 15.4547
637 47.6519
638 33.4851
639 39.9246
640 66.9703
641 91.4402
642 46.364
643 45.0761
644 90.1523
645 50.2277
646 18.0305
647 65.6824
648 42.5004
649 11.591
650 42.5004
651 16.7426
652 15.4547
653 36.0609
654 24.4699
655 33.4851
656 24.4699
657 37.3488
658 64.3945
659 61.8187
660 32.1973
661 32.1973
662 15.4547
663 11.591
664 6.43945
665 15.4547
666 51.5156
667 43.7883
668 9.01523
669 20.6062
670 5.15156
671 19.3183
672 16.7426
673 14.1668
674 12.8789
675 38.6367
676 46.364
677 37.3488
678 45.0761
679 38.6367
680 23.182
681 24.4699
682 14.1668
683 20.6062
684 25.7578
685 21.8941
686 36.0609
687 12.8789
688 21.8941
689 21.8941
690 19.3183
691 42.5004
692 36.0609
693 11.591
694 75.9855
695 28.3336
696 18.0305
697 83.7128
698 23.182
699 12.8789
700 15.4547
701 55.3793
702 15.4547
703 24.4699
704 34.773
705 15.4547
706 19.3183
707 5.15156
708 21.8941
709 55.3793
710 43.7883
711 30.9094
712 6.43945
713 14.1668
714 61.8187
715 18.0305
716 41.2125
717 21.8941
718 14.1668
719 41.2125
720 23.182
721 34.773
722 25.7578
723 12.8789
724 30.9094
725 43.7883
726 14.1668
727 11.591
728 59.2429
729 30.9094
730 52.8035
731 11.591
732 30.9094
733 46.364
734 21.8941
735 18.0305
736 27.0457
737 16.7426
738 19.3183
739 3.86367
740 37.3488
741 56.6672
742 57.955
743 29.6215
744 46.364
745 16.7426
746 24.4699
747 30.9094
748 38.6367
749 45.0761
750 20.6062
751 39.9246
752 27.0457
753 12.8789
754 59.2429
755 30.9094
756 37.3488
757 28.3336
758 29.6215
759 29.6215
760 54.0914
761 19.3183
762 43.7883
763 19.3183
764 34.773
765 18.0305
766 2.57578
767 41.2125
768 16.7426
769 19.3183
770 14.1668
771 16.7426
772 27.0457
773 32.1973
774 9.01523
775 6.43945
776 9.01523
777 41.2125
778 28.3336
779 19.3183
780 24.4699
781 48.9398
782 42.5004
783 46.364
784 42.5004
785 41.2125
786 32.1973
787 21.8941
788 77.2734
789 51.5156
790 66.9703
791 16.7426
792 41.2125
793 46.364
794 33.4851
795 46.364
796 50.2277
797 39.9246
798 27.0457
799 63.1066
800 30.9094
801 23.182
802 15.4547
803 63.1066
804 24.4699
805 21.8941
806 19.3183
807 16.7426
808 14.1668
809 16.7426
810 15.4547
811 21.8941
812 21.8941
813 6.43945
814 1.28789
815 28.3336
816 30.9094
817 75.9855
818 19.3183
819 1.28789
820 16.7426
821 52.8035
822 33.4851
823 27.0457
824 15.4547
825 16.7426
826 5.15156
827 19.3183
828 16.7426
829 14.1668
830 32.1973
831 12.8789
832 55.3793
833 52.8035
834 7.72734
835 82.425
836 29.6215
837 5.15156
838 6.43945
839 7.72734
840 38.6367
841 25.7578
842 27.0457
843 9.01523
844 7.72734
845 15.4547
846 23.182
847 16.7426
848 32.1973
849 1.28789
850 37.3488
851 20.6062
852 14.1668
853 34.773
854 30.9094
855 15.4547
856 16.7426
857 18.0305
858 6.43945
859 21.8941
860 79.8492
861 15.4547
862 16.7426
863 46.364
864 16.7426
865 16.7426
866 25.7578
867 15.4547
868 33.4851
869 56.6672
870 12.8789
871 19.3183
872 9.01523
873 25.7578
874 19.3183
875 46.364
876 69.5461
877 23.182
878 27.0457
879 29.6215
880 36.0609
881 34.773
882 27.0457
883 61.8187
884 28.3336
885 29.6215
886 46.364
887 29.6215
888 24.4699
889 27.0457
890 15.4547
891 18.0305
892 7.72734
893 12.8789
894 21.8941
895 48.9398
896 36.0609
897 12.8789
898 25.7578
899 30.9094
900 37.3488
901 29.6215
902 48.9398
903 29.6215
904 24.4699
905 25.7578
906 20.6062
907 18.0305
908 43.7883
909 45.0761
910 33.4851
911 28.3336
912 27.0457
913 63.1066
914 82.425
915 39.9246
916 112.046
917 16.7426
918 15.4547
919 56.6672
920 114.622
921 24.4699
922 19.3183
923 39.9246
924 33.4851
925 15.4547
926 56.6672
927 19.3183
928 45.0761
929 21.8941
930 68.2582
931 20.6062
932 12.8789
933 42.5004
934 15.4547
935 37.3488
936 29.6215
937 41.2125
938 81.1371
939 28.3336
940 2.57578
941 15.4547
942 65.6824
943 45.0761
944 27.0457
945 24.4699
946 18.0305
947 19.3183
948 21.8941
949 34.773
950 27.0457
951 19.3183
952 24.4699
953 18.0305
954 42.5004
955 24.4699
956 12.8789
957 19.3183
958 50.2277
959 11.591
960 20.6062
961 5.15156
962 10.3031
963 11.591
964 10.3031
965 10.3031
966 14.1668
967 28.3336
968 18.0305
969 10.3031
970 2.57578
971 15.4547
972 7.72734
973 16.7426
974 33.4851
975 37.3488
976 57.955
977 23.182
978 10.3031
979 19.3183
980 28.3336
981 33.4851
982 37.3488
983 83.7128
984 37.3488
985 46.364
986 68.2582
987 57.955
988 63.1066
989 82.425
990 29.6215
991 15.4547
992 30.9094
993 23.182
994 32.1973
995 47.6519
996 7.72734
997 30.9094
998 41.2125
999 51.5156
1000 23.182
1001 21.8941
1002 27.0457
1003 55.3793
1004 135.228
1005 50.2277
1006 56.6672
1007 28.3336
1008 54.0914
1009 37.3488
1010 41.2125
1011 24.4699
1012 34.773
1013 65.6824
1014 15.4547
1015 24.4699
1016 25.7578
1017 15.4547
1018 21.8941
1019 16.7426
1020 59.2429
1021 34.773
1022 32.1973
1023 78.5613
1024 45.0761
1025 56.6672
1026 29.6215
1027 21.8941
1028 27.0457
1029 56.6672
1030 39.9246
1031 32.1973
1032 16.7426
1033 19.3183
1034 14.1668
1035 16.7426
1036 14.1668
1037 23.182
1038 15.4547
1039 34.773
1040 39.9246
1041 25.7578
1042 16.7426
1043 12.8789
1044 25.7578
1045 15.4547
1046 34.773
1047 1.28789
1048 10.3031
1049 15.4547
1050 101.743
1051 20.6062
1052 11.591
1053 16.7426
1054 18.0305
1055 21.8941
1056 54.0914
1057 57.955
1058 57.955
1059 47.6519
1060 21.8941
1061 60.5308
1062 27.0457
1063 5.15156
1064 29.6215
1065 15.4547
1066 30.9094
1067 12.8789
1068 28.3336
1069 100.455
1070 34.773
1071 83.7128
1072 56.6672
1073 23.182
1074 24.4699
1075 73.4097
1076 59.2429
1077 7.72734
1078 19.3183
1079 11.591
1080 73.4097
1081 75.9855
1082 11.591
1083 14.1668
1084 10.3031
1085 7.72734
1086 12.8789
1087 14.1668
1088 18.0305
1089 23.182
1090 18.0305
1091 43.7883
1092 32.1973
1093 64.3945
1094 15.4547
1095 79.8492
1096 21.8941
1097 37.3488
1098 37.3488
1099 42.5004
1100 9.01523
1101 12.8789
1102 36.0609
1103 46.364
1104 32.1973
1105 19.3183
1106 43.7883
1107 33.4851
1108 36.0609
1109 38.6367
1110 18.0305
1111 68.2582
1112 19.3183
1113 39.9246
1114 29.6215
1115 18.0305
1116 36.0609
1117 42.5004
1118 34.773
1119 20.6062
1120 15.4547
1121 19.3183
1122 23.182
1123 18.0305
1124 19.3183
1125 34.773
1126 3.86367
1127 19.3183
1128 27.0457
1129 9.01523
1130 19.3183
1131 85.0007
1132 20.6062
1133 33.4851
1134 52.8035
1135 24.4699
1136 21.8941
1137 23.182
1138 43.7883
1139 29.6215
1140 11.591
1141 19.3183
1142 11.591
1143 14.1668
1144 9.01523
1145 27.0457
1146 69.5461
1147 25.7578
1148 16.7426
1149 63.1066
1150 30.9094
1151 18.0305
1152 21.8941
1153 72.1218
1154 51.5156
1155 38.6367
1156 30.9094
1157 41.2125
1158 55.3793
1159 101.743
1160 55.3793
1161 74.6976
1162 36.0609
1163 47.6519
1164 23.182
1165 3.86367
1166 11.591
1167 51.5156
1168 47.6519
1169 41.2125
1170 33.4851
1171 30.9094
1172 30.9094
1173 27.0457
1174 28.3336
1175 20.6062
1176 42.5004
1177 20.6062
1178 9.01523
1179 15.4547
1180 20.6062
1181 23.182
1182 10.3031
1183 12.8789
1184 51.5156
1185 27.0457
1186 47.6519
1187 38.6367
1188 21.8941
1189 24.4699
1190 10.3031
1191 46.364
1192 15.4547
1193 36.0609
1194 57.955
1195 20.6062
1196 19.3183
1197 14.1668
1198 18.0305
1199 19.3183
1200 10.3031
1201 12.8789
1202 25.7578
1203 27.0457
1204 14.1668
1205 33.4851
1206 16.7426
1207 18.0305
1208 77.2734
1209 34.773
1210 20.6062
1211 18.0305
1212 24.4699
1213 91.4402
1214 25.7578
1215 33.4851
1216 6.43945
1217 18.0305
1218 28.3336
1219 21.8941
1220 23.182
1221 33.4851
1222 14.1668
1223 9.01523
1224 20.6062
1225 23.182
1226 20.6062
1227 27.0457
1228 60.5308
1229 39.9246
1230 20.6062
1231 20.6062
1232 37.3488
1233 23.182
1234 63.1066
1235 29.6215
1236 52.8035
1237 32.1973
1238 21.8941
1239 5.15156
1240 21.8941
1241 9.01523
1242 42.5004
1243 16.7426
1244 28.3336
1245 14.1668
1246 25.7578
1247 16.7426
1248 48.9398
1249 37.3488
1250 29.6215
1251 18.0305
1252 18.0305
1253 10.3031
1254 42.5004
1255 56.6672
1256 10.3031
1257 24.4699
1258 21.8941
1259 15.4547
1260 54.0914
1261 41.2125
1262 14.1668
1263 10.3031
1264 20.6062
1265 29.6215
1266 34.773
1267 30.9094
1268 45.0761
1269 16.7426
1270 16.7426
1271 21.8941
1272 50.2277
1273 91.4402
1274 27.0457
1275 28.3336
1276 47.6519
1277 66.9703
1278 34.773
1279 10.3031
1280 16.7426
1281 52.8035
1282 23.182
1283 47.6519
1284 25.7578
1285 38.6367
1286 34.773
1287 47.6519
1288 45.0761
1289 21.8941
1290 21.8941
1291 6.43945
1292 87.5765
1293 19.3183
1294 6.43945
1295 14.1668
1296 18.0305
1297 15.4547
1298 30.9094
1299 25.7578
1300 12.8789
1301 14.1668
1302 9.01523
1303 36.0609
1304 65.6824
1305 68.2582
1306 43.7883
1307 11.591
1308 25.7578
1309 96.5917
1310 55.3793
1311 16.7426
1312 19.3183
1313 19.3183
1314 27.0457
1315 32.1973
1316 19.3183
1317 43.7883
1318 7.72734
1319 16.7426
1320 30.9094
1321 46.364
1322 54.0914
1323 29.6215
1324 11.591
1325 39.9246
1326 21.8941
1327 20.6062
1328 7.72734
1329 21.8941
1330 18.0305
1331 38.6367
1332 27.0457
1333 39.9246
1334 48.9398
1335 20.6062
1336 39.9246
1337 20.6062
1338 47.6519
1339 30.9094
1340 18.0305
1341 19.3183
1342 20.6062
1343 24.4699
1344 18.0305
1345 16.7426
1346 28.3336
1347 19.3183
1348 21.8941
1349 37.3488
1350 66.9703
1351 32.1973
1352 10.3031
1353 18.0305
1354 10.3031
1355 15.4547
1356 51.5156
1357 32.1973
1358 28.3336
1359 48.9398
1360 43.7883
1361 75.9855
1362 55.3793
1363 32.1973
1364 14.1668
1365 3.86367
1366 33.4851
1367 101.743
1368 74.6976
1369 15.4547
1370 96.5917
1371 23.182
1372 42.5004
1373 66.9703
1374 39.9246
1375 63.1066
1376 27.0457
1377 18.0305
1378 82.425
1379 69.5461
1380 43.7883
1381 28.3336
1382 32.1973
1383 20.6062
1384 19.3183
1385 16.7426
1386 24.4699
1387 21.8941
1388 55.3793
1389 24.4699
1390 42.5004
1391 42.5004
1392 41.2125
1393 21.8941
1394 46.364
1395 16.7426
1396 30.9094
1397 18.0305
1398 19.3183
1399 38.6367
1400 7.72734
1401 36.0609
1402 25.7578
1403 6.43945
1404 54.0914
1405 39.9246
1406 46.364
1407 19.3183
1408 24.4699
1409 34.773
1410 50.2277
1411 24.4699
1412 24.4699
1413 72.1218
1414 29.6215
1415 42.5004
1416 10.3031
1417 12.8789
1418 12.8789
1419 94.016
1420 23.182
1421 2.57578
1422 83.7128
1423 20.6062
1424 70.8339
1425 28.3336
1426 23.182
1427 20.6062
1428 27.0457
1429 9.01523
1430 2.57578
1431 16.7426
1432 20.6062
1433 34.773
1434 32.1973
1435 42.5004
1436 36.0609
1437 30.9094
1438 7.72734
1439 36.0609
1440 29.6215
1441 32.1973
1442 69.5461
1443 28.3336
1444 47.6519
1445 24.4699
1446 34.773
1447 11.591
1448 16.7426
1449 24.4699
1450 20.6062
1451 54.0914
1452 28.3336
1453 42.5004
1454 38.6367
1455 48.9398
1456 21.8941
1457 5.15156
1458 43.7883
1459 117.198
1460 10.3031
1461 20.6062
1462 11.591
1463 60.5308
1464 47.6519
1465 5.15156
1466 10.3031
1467 14.1668
1468 45.0761
1469 135.228
1470 14.1668
1471 52.8035
1472 41.2125
1473 32.1973
1474 23.182
1475 51.5156
1476 28.3336
1477 20.6062
1478 69.5461
1479 33.4851
1480 7.72734
1481 21.8941
1482 61.8187
1483 34.773
1484 33.4851
1485 30.9094
1486 43.7883
1487 39.9246
1488 73.4097
1489 78.5613
1490 28.3336
1491 69.5461
1492 69.5461
1493 36.0609
1494 18.0305
1495 10.3031
1496 36.0609
1497 66.9703
1498 39.9246
1499 11.591
1500 65.6824
1501 61.8187
1502 33.4851
1503 20.6062
1504 65.6824
1505 32.1973
1506 51.5156
1507 66.9703
1508 33.4851
1509 54.0914
1510 19.3183
1511 27.0457
1512 16.7426
1513 21.8941
1514 21.8941
1515 23.182
1516 20.6062
1517 45.0761
1518 51.5156
1519 34.773
1520 21.8941
1521 21.8941
1522 18.0305
1523 70.8339
1524 55.3793
1525 25.7578
1526 50.2277
1527 24.4699
1528 11.591
1529 5.15156
1530 30.9094
1531 77.2734
1532 52.8035
1533 20.6062
1534 15.4547
1535 25.7578
1536 36.0609
1537 14.1668
1538 18.0305
1539 34.773
1540 46.364
1541 16.7426
1542 6.43945
1543 6.43945
1544 16.7426
1545 7.72734
1546 42.5004
1547 42.5004
1548 24.4699
1549 34.773
1550 50.2277
1551 18.0305
1552 24.4699
1553 82.425
1554 70.8339
1555 77.2734
1556 27.0457
1557 56.6672
1558 32.1973
1559 29.6215
1560 10.3031
1561 32.1973
1562 54.0914
1563 27.0457
1564 61.8187
1565 57.955
1566 25.7578
1567 47.6519
1568 42.5004
1569 83.7128
1570 32.1973
1571 60.5308
1572 20.6062
1573 65.6824
1574 39.9246
1575 12.8789
1576 59.2429
1577 59.2429
1578 57.955
1579 52.8035
1580 12.8789
1581 20.6062
1582 24.4699
1583 24.4699
1584 33.4851
1585 47.6519
1586 39.9246
1587 28.3336
1588 64.3945
1589 38.6367
1590 21.8941
1591 25.7578
1592 27.0457
1593 21.8941
1594 11.591
1595 25.7578
1596 18.0305
1597 19.3183
1598 59.2429
1599 19.3183
1600 37.3488
1601 20.6062
1602 14.1668
1603 50.2277
1604 29.6215
1605 18.0305
1606 24.4699
1607 33.4851
1608 51.5156
1609 37.3488
1610 25.7578
1611 23.182
1612 11.591
1613 14.1668
1614 14.1668
1615 21.8941
1616 24.4699
1617 32.1973
1618 42.5004
1619 28.3336
1620 36.0609
1621 27.0457
1622 25.7578
1623 28.3336
1624 25.7578
1625 18.0305
1626 27.0457
1627 20.6062
1628 20.6062
1629 73.4097
1630 55.3793
1631 23.182
1632 33.4851
1633 12.8789
1634 59.2429
1635 123.637
1636 75.9855
1637 47.6519
1638 50.2277
1639 57.955
1640 11.591
1641 16.7426
1642 10.3031
1643 24.4699
1644 54.0914
1645 63.1066
1646 43.7883
1647 66.9703
1648 34.773
1649 19.3183
1650 16.7426
1651 18.0305
1652 12.8789
1653 21.8941
1654 14.1668
1655 9.01523
1656 9.01523
1657 12.8789
1658 101.743
1659 6.43945
1660 6.43945
1661 14.1668
1662 55.3793
1663 108.183
1664 10.3031
1665 20.6062
1666 15.4547
1667 25.7578
1668 27.0457
1669 41.2125
1670 55.3793
1671 37.3488
1672 59.2429
1673 15.4547
1674 27.0457
1675 16.7426
1676 29.6215
1677 21.8941
1678 7.72734
1679 29.6215
1680 52.8035
1681 52.8035
1682 39.9246
1683 39.9246
1684 16.7426
1685 59.2429
1686 24.4699
1687 72.1218
1688 46.364
1689 87.5765
1690 63.1066
1691 34.773
1692 45.0761
1693 7.72734
1694 12.8789
1695 39.9246
1696 28.3336
1697 33.4851
1698 79.8492
1699 63.1066
1700 55.3793
1701 47.6519
1702 36.0609
1703 85.0007
1704 14.1668
1705 16.7426
1706 18.0305
1707 18.0305
1708 28.3336
1709 37.3488
1710 21.8941
1711 51.5156
1712 15.4547
1713 27.0457
1714 9.01523
1715 10.3031
1716 20.6062
1717 14.1668
1718 27.0457
1719 15.4547
1720 69.5461
1721 74.6976
1722 12.8789
1723 18.0305
1724 42.5004
1725 19.3183
1726 23.182
1727 36.0609
1728 63.1066
1729 63.1066
1730 61.8187
1731 52.8035
1732 34.773
1733 39.9246
1734 69.5461
1735 27.0457
1736 21.8941
1737 29.6215
1738 47.6519
1739 16.7426
1740 5.15156
1741 45.0761
1742 36.0609
1743 45.0761
1744 46.364
1745 38.6367
1746 36.0609
1747 75.9855
1748 52.8035
1749 20.6062
1750 45.0761
1751 24.4699
1752 70.8339
1753 59.2429
1754 88.8644
1755 12.8789
1756 37.3488
1757 94.016
1758 55.3793
1759 36.0609
1760 46.364
1761 65.6824
1762 51.5156
1763 11.591
1764 45.0761
1765 30.9094
1766 41.2125
1767 47.6519
1768 41.2125
1769 18.0305
1770 20.6062
1771 27.0457
1772 96.5917
1773 73.4097
1774 20.6062
1775 27.0457
1776 15.4547
1777 19.3183
1778 61.8187
1779 54.0914
1780 70.8339
1781 148.107
1782 60.5308
1783 101.743
1784 75.9855
1785 63.1066
1786 43.7883
1787 18.0305
1788 11.591
1789 23.182
1790 79.8492
1791 42.5004
1792 38.6367
1793 29.6215
1794 23.182
1795 18.0305
1796 42.5004
1797 19.3183
1798 39.9246
1799 63.1066
1800 51.5156
1801 59.2429
1802 43.7883
1803 32.1973
1804 36.0609
1805 20.6062
1806 57.955
1807 21.8941
1808 30.9094
1809 27.0457
1810 21.8941
1811 65.6824
1812 77.2734
1813 12.8789
1814 18.0305
1815 18.0305
1816 18.0305
1817 27.0457
1818 20.6062
1819 60.5308
1820 23.182
1821 23.182
1822 52.8035
1823 109.471
1824 24.4699
1825 34.773
1826 38.6367
1827 14.1668
1828 77.2734
1829 20.6062
1830 21.8941
1831 14.1668
1832 52.8035
1833 33.4851
1834 29.6215
1835 21.8941
1836 65.6824
1837 10.3031
1838 10.3031
1839 25.7578
1840 18.0305
1841 19.3183
1842 51.5156
1843 29.6215
1844 23.182
1845 28.3336
1846 19.3183
1847 18.0305
1848 30.9094
1849 38.6367
1850 21.8941
1851 45.0761
1852 61.8187
1853 30.9094
1854 112.046
1855 33.4851
1856 37.3488
1857 46.364
1858 63.1066
1859 24.4699
1860 27.0457
1861 16.7426
1862 33.4851
1863 20.6062
1864 41.2125
1865 100.455
1866 32.1973
1867 39.9246
1868 47.6519
1869 32.1973
1870 39.9246
1871 36.0609
1872 68.2582
1873 153.259
1874 30.9094
1875 48.9398
1876 85.0007
1877 43.7883
1878 25.7578
1879 28.3336
1880 57.955
1881 18.0305
1882 29.6215
1883 57.955
1884 38.6367
1885 39.9246
1886 47.6519
1887 43.7883
1888 48.9398
1889 48.9398
1890 51.5156
1891 28.3336
1892 28.3336
1893 87.5765
1894 77.2734
1895 15.4547
1896 100.455
1897 45.0761
1898 20.6062
1899 20.6062
1900 20.6062
1901 37.3488
1902 27.0457
1903 39.9246
1904 18.0305
1905 29.6215
1906 34.773
1907 25.7578
1908 23.182
1909 47.6519
1910 14.1668
1911 28.3336
1912 27.0457
1913 16.7426
1914 32.1973
1915 24.4699
1916 19.3183
1917 54.0914
1918 33.4851
1919 65.6824
1920 42.5004
1921 21.8941
1922 24.4699
1923 18.0305
1924 30.9094
1925 78.5613
1926 68.2582
1927 29.6215
1928 7.72734
1929 29.6215
1930 24.4699
1931 20.6062
1932 30.9094
1933 27.0457
1934 23.182
1935 25.7578
1936 33.4851
1937 21.8941
1938 27.0457
1939 16.7426
1940 30.9094
1941 61.8187
1942 29.6215
1943 81.1371
1944 33.4851
1945 29.6215
1946 47.6519
1947 41.2125
1948 42.5004
1949 24.4699
1950 32.1973
1951 79.8492
1952 34.773
1953 68.2582
1954 52.8035
1955 11.591
1956 29.6215
1957 39.9246
1958 11.591
1959 32.1973
1960 46.364
1961 38.6367
1962 39.9246
1963 15.4547
1964 29.6215
1965 36.0609
1966 45.0761
1967 63.1066
1968 18.0305
1969 11.591
1970 52.8035
1971 28.3336
1972 30.9094
1973 3.86367
1974 39.9246
1975 61.8187
1976 37.3488
1977 34.773
1978 59.2429
1979 15.4547
1980 1.28789
1981 27.0457
1982 23.182
1983 29.6215
1984 48.9398
1985 25.7578
1986 18.0305
1987 92.7281
1988 25.7578
1989 12.8789
1990 113.334
1991 39.9246
1992 15.4547
1993 57.955
1994 54.0914
1995 7.72734
1996 47.6519
1997 23.182
1998 27.0457
1999 39.9246
2000 16.7426
2001 20.6062
2002 33.4851
2003 30.9094
2004 38.6367
2005 33.4851
2006 25.7578
2007 20.6062
2008 15.4547
2009 21.8941
2010 11.591
2011 20.6062
2012 24.4699
2013 30.9094
2014 21.8941
2015 20.6062
2016 9.01523
2017 16.7426
2018 12.8789
2019 14.1668
2020 24.4699
2021 10.3031
2022 23.182
2023 2.57578
2024 25.7578
2025 78.5613
2026 23.182
2027 29.6215
2028 28.3336
2029 23.182
2030 30.9094
2031 39.9246
2032 54.0914
2033 57.955
2034 60.5308
2035 57.955
2036 11.591
2037 25.7578
2038 47.6519
2039 46.364
2040 16.7426
2041 7.72734
2042 9.01523
2043 79.8492
2044 11.591
2045 34.773
2046 16.7426
2047 28.3336
2048 47.6519
2049 46.364
2050 39.9246
2051 55.3793
2052 51.5156
2053 38.6367
2054 11.591
2055 78.5613
2056 43.7883
2057 9.01523
2058 27.0457
2059 34.773
2060 30.9094
2061 12.8789
2062 46.364
2063 28.3336
2064 28.3336
2065 11.591
2066 16.7426
2067 24.4699
2068 42.5004
2069 54.0914
2070 38.6367
2071 18.0305
2072 5.15156
2073 37.3488
2074 54.0914
2075 9.01523
2076 16.7426
2077 29.6215
2078 9.01523
2079 56.6672
2080 29.6215
2081 16.7426
2082 29.6215
2083 14.1668
2084 19.3183
2085 5.15156
2086 12.8789
2087 69.5461
2088 45.0761
2089 32.1973
2090 28.3336
2091 41.2125
2092 78.5613
2093 46.364
2094 34.773
2095 19.3183
2096 36.0609
2097 75.9855
2098 60.5308
2099 65.6824
2100 90.1523
2101 43.7883
2102 33.4851
2103 33.4851
2104 36.0609
2105 9.01523
2106 25.7578
2107 38.6367
2108 57.955
2109 41.2125
2110 15.4547
2111 32.1973
2112 112.046
2113 85.0007
2114 16.7426
2115 20.6062
2116 12.8789
2117 38.6367
2118 99.1675
2119 23.182
2120 19.3183
2121 88.8644
2122 38.6367
2123 20.6062
2124 23.182
2125 28.3336
2126 14.1668
2127 47.6519
2128 21.8941
2129 21.8941
2130 10.3031
2131 11.591
2132 52.8035
2133 25.7578
2134 3.86367
2135 12.8789
2136 20.6062
2137 37.3488
2138 20.6062
2139 29.6215
2140 7.72734
2141 6.43945
2142 20.6062
2143 12.8789
2144 11.591
2145 15.4547
2146 28.3336
2147 41.2125
2148 7.72734
2149 15.4547
2150 16.7426
2151 11.591
2152 16.7426
2153 18.0305
2154 9.01523
2155 20.6062
2156 10.3031
2157 18.0305
2158 83.7128
2159 6.43945
2160 21.8941
2161 69.5461
2162 3.86367
2163 14.1668
2164 85.0007
2165 7.72734
2166 18.0305
2167 78.5613
2168 5.15156
2169 12.8789
2170 69.5461
2171 18.0305
2172 14.1668
2173 15.4547
2174 14.1668
2175 28.3336
2176 10.3031
2177 12.8789
2178 10.3031
2179 55.3793
2180 74.6976
2181 28.3336
2182 9.01523
2183 6.43945
2184 15.4547
2185 115.91
2186 7.72734
2187 11.591
2188 45.0761
2189 9.01523
2190 24.4699
2191 34.773
2192 15.4547
2193 18.0305
2194 27.0457
2195 11.591
2196 14.1668
2197 27.0457
2198 19.3183
2199 30.9094
2200 112.046
2201 19.3183
2202 18.0305
2203 28.3336
2204 38.6367
2205 75.9855
2206 25.7578
2207 46.364
2208 12.8789
2209 18.0305
2210 18.0305
2211 14.1668
2212 25.7578
2213 36.0609
2214 42.5004
2215 39.9246
2216 37.3488
2217 19.3183
2218 10.3031
2219 23.182
2220 12.8789
2221 19.3183
2222 46.364
2223 15.4547
2224 9.01523
2225 51.5156
2226 42.5004
2227 24.4699
2228 12.8789
2229 34.773
2230 21.8941
2231 30.9094
2232 20.6062
2233 47.6519
2234 24.4699
2235 3.86367
2236 15.4547
2237 25.7578
2238 36.0609
2239 12.8789
2240 33.4851
2241 7.72734
2242 12.8789
2243 12.8789
2244 16.7426
2245 11.591
2246 24.4699
2247 12.8789
2248 25.7578
2249 36.0609
2250 16.7426
2251 34.773
2252 9.01523
2253 79.8492
2254 5.15156
2255 18.0305
2256 15.4547
2257 30.9094
2258 14.1668
2259 29.6215
2260 47.6519
2261 14.1668
2262 14.1668
2263 14.1668
2264 27.0457
2265 15.4547
2266 16.7426
2267 39.9246
2268 12.8789
2269 11.591
2270 14.1668
2271 36.0609
2272 50.2277
2273 9.01523
2274 6.43945
2275 16.7426
2276 27.0457
2277 42.5004
2278 28.3336
2279 19.3183
2280 14.1668
2281 9.01523
2282 21.8941
2283 38.6367
2284 16.7426
2285 45.0761
2286 3.86367
2287 10.3031
2288 50.2277
2289 18.0305
2290 23.182
2291 10.3031
2292 16.7426
2293 33.4851
2294 9.01523
2295 7.72734
2296 0
2297 20.6062
2298 15.4547
2299 52.8035
2300 6.43945
2301 5.15156
2302 7.72734
2303 3.86367
2304 5.15156
2305 3.86367
2306 19.3183
2307 11.591
2308 5.15156
2309 10.3031
2310 74.6976
2311 1.28789
2312 7.72734
2313 10.3031
2314 3.86367
2315 16.7426
2316 75.9855
2317 15.4547
2318 9.01523
2319 5.15156
2320 2.57578
2321 15.4547
2322 12.8789
2323 16.7426
2324 5.15156
2325 10.3031
2326 56.6672
2327 7.72734
2328 9.01523
2329 2.57578
2330 14.1668
2331 1.28789
2332 14.1668
2333 2.57578
2334 6.43945
2335 3.86367
2336 12.8789
2337 133.941
2338 9.01523
2339 23.182
2340 10.3031
2341 18.0305
2342 24.4699
2343 34.773
2344 12.8789
2345 0
2346 0
2347 32.1973
2348 1.28789
2349 20.6062
2350 6.43945
2351 14.1668
2352 36.0609
2353 1.28789
2354 0
2355 7.72734
2356 1.28789
2357 16.7426
2358 16.7426
2359 5.15156
2360 15.4547
2361 14.1668
2362 14.1668
2363 24.4699
2364 55.3793
2365 7.72734
2366 1.28789
2367 18.0305
2368 20.6062
2369 38.6367
2370 32.1973
2371 38.6367
2372 14.1668
2373 3.86367
2374 6.43945
2375 18.0305
2376 90.1523
2377 10.3031
2378 3.86367
2379 21.8941
2380 20.6062
2381 14.1668
2382 18.0305
2383 79.8492
2384 56.6672
2385 11.591
2386 24.4699
2387 28.3336
2388 18.0305
2389 15.4547
2390 24.4699
2391 46.364
2392 29.6215
2393 30.9094
2394 23.182
2395 14.1668
2396 36.0609
2397 24.4699
2398 9.01523
2399 24.4699
2400 32.1973
2401 41.2125
2402 15.4547
2403 5.15156
2404 16.7426
2405 6.43945
2406 28.3336
2407 33.4851
2408 91.4402
2409 23.182
2410 139.092
2411 12.8789
2412 29.6215
2413 12.8789
2414 27.0457
2415 52.8035
2416 29.6215
2417 24.4699
2418 10.3031
2419 20.6062
2420 16.7426
2421 19.3183
2422 11.591
2423 37.3488
2424 23.182
2425 28.3336
2426 77.2734
2427 24.4699
2428 11.591
2429 48.9398
2430 33.4851
2431 36.0609
2432 36.0609
2433 47.6519
2434 21.8941
2435 21.8941
2436 29.6215
2437 7.72734
2438 18.0305
2439 28.3336
2440 41.2125
2441 32.1973
2442 69.5461
2443 37.3488
2444 11.591
2445 30.9094
2446 11.591
2447 3.86367
2448 42.5004
2449 27.0457
2450 72.1218
2451 63.1066
2452 27.0457
2453 33.4851
2454 55.3793
2455 1.28789
2456 14.1668
2457 78.5613
2458 14.1668
2459 60.5308
2460 34.773
2461 5.15156
2462 2.57578
2463 11.591
2464 41.2125
2465 46.364
2466 36.0609
2467 15.4547
2468 19.3183
2469 36.0609
2470 43.7883
2471 96.5917
2472 37.3488
2473 19.3183
2474 20.6062
2475 45.0761
2476 23.182
2477 59.2429
2478 14.1668
2479 36.0609
2480 10.3031
2481 27.0457
2482 12.8789
2483 48.9398
2484 112.046
2485 15.4547
2486 74.6976
2487 68.2582
2488 19.3183
2489 43.7883
2490 43.7883
2491 21.8941
2492 63.1066
2493 43.7883
2494 41.2125
2495 29.6215
2496 33.4851
2497 45.0761
2498 34.773
2499 39.9246
2500 3.86367
2501 19.3183
2502 55.3793
2503 25.7578
2504 7.72734
2505 47.6519
2506 11.591
2507 73.4097
2508 32.1973
2509 9.01523
2510 18.0305
2511 55.3793
2512 59.2429
2513 30.9094
2514 30.9094
2515 16.7426
2516 30.9094
2517 32.1973
2518 18.0305
2519 23.182
2520 73.4097
2521 30.9094
2522 10.3031
2523 12.8789
2524 15.4547
2525 9.01523
2526 24.4699
2527 24.4699
2528 10.3031
2529 48.9398
2530 79.8492
2531 24.4699
2532 7.72734
2533 23.182
2534 21.8941
2535 19.3183
2536 23.182
2537 30.9094
2538 14.1668
2539 54.0914
2540 10.3031
2541 25.7578
2542 21.8941
2543 18.0305
2544 34.773
2545 30.9094
2546 16.7426
2547 20.6062
2548 20.6062
2549 39.9246
2550 18.0305
2551 34.773
2552 10.3031
2553 34.773
2554 83.7128
2555 27.0457
2556 69.5461
2557 38.6367
2558 33.4851
2559 9.01523
2560 30.9094
2561 32.1973
2562 39.9246
2563 29.6215
2564 14.1668
2565 19.3183
2566 11.591
2567 11.591
2568 74.6976
2569 23.182
2570 46.364
2571 10.3031
2572 23.182
2573 48.9398
2574 51.5156
2575 24.4699
2576 69.5461
2577 23.182
2578 23.182
2579 38.6367
2580 11.591
2581 18.0305
2582 96.5917
2583 15.4547
2584 38.6367
2585 72.1218
2586 23.182
2587 25.7578
2588 38.6367
2589 66.9703
2590 37.3488
2591 27.0457
2592 50.2277
2593 32.1973
2594 12.8789
2595 41.2125
2596 27.0457
2597 16.7426
2598 10.3031
2599 10.3031
2600 32.1973
2601 33.4851
2602 45.0761
2603 27.0457
2604 52.8035
2605 11.591
2606 39.9246
2607 42.5004
2608 57.955
2609 43.7883
2610 25.7578
2611 79.8492
2612 64.3945
2613 15.4547
2614 27.0457
2615 42.5004
2616 20.6062
2617 12.8789
2618 42.5004
2619 16.7426
2620 14.1668
2621 10.3031
2622 29.6215
2623 21.8941
2624 19.3183
2625 9.01523
2626 16.7426
2627 20.6062
2628 11.591
2629 23.182
2630 9.01523
2631 16.7426
2632 55.3793
2633 20.6062
2634 12.8789
2635 23.182
2636 24.4699
2637 20.6062
2638 21.8941
2639 18.0305
2640 30.9094
2641 7.72734
2642 19.3183
2643 10.3031
2644 16.7426
2645 7.72734
2646 24.4699
2647 6.43945
2648 19.3183
2649 21.8941
2650 91.4402
2651 16.7426
2652 19.3183
2653 11.591
2654 9.01523
2655 19.3183
2656 9.01523
2657 21.8941
2658 6.43945
2659 30.9094
2660 25.7578
2661 23.182
2662 59.2429
2663 14.1668
2664 39.9246
2665 65.6824
2666 30.9094
2667 27.0457
2668 27.0457
2669 20.6062
2670 5.15156
2671 16.7426
2672 20.6062
2673 14.1668
2674 30.9094
2675 38.6367
2676 12.8789
2677 29.6215
2678 92.7281
2679 19.3183
2680 24.4699
2681 25.7578
2682 16.7426
2683 11.591
2684 9.01523
2685 30.9094
2686 7.72734
2687 28.3336
2688 7.72734
2689 14.1668
2690 18.0305
2691 37.3488
2692 3.86367
2693 16.7426
2694 69.5461
2695 51.5156
2696 29.6215
2697 10.3031
2698 19.3183
2699 21.8941
2700 29.6215
2701 36.0609
2702 75.9855
2703 51.5156
2704 9.01523
2705 23.182
2706 11.591
2707 11.591
2708 47.6519
2709 11.591
2710 16.7426
2711 15.4547
2712 11.591
2713 15.4547
2714 68.2582
2715 27.0457
2716 34.773
2717 25.7578
2718 21.8941
2719 45.0761
2720 47.6519
2721 20.6062
2722 42.5004
2723 20.6062
2724 18.0305
2725 14.1668
2726 18.0305
2727 14.1668
2728 9.01523
2729 32.1973
2730 28.3336
2731 25.7578
2732 16.7426
2733 63.1066
2734 25.7578
2735 19.3183
2736 30.9094
2737 50.2277
2738 36.0609
2739 45.0761
2740 27.0457
2741 25.7578
2742 46.364
2743 48.9398
2744 33.4851
2745 38.6367
2746 74.6976
2747 42.5004
2748 16.7426
2749 12.8789
2750 20.6062
2751 45.0761
2752 14.1668
2753 5.15156
2754 23.182
2755 16.7426
2756 12.8789
2757 5.15156
2758 55.3793
2759 36.0609
2760 82.425
2761 41.2125
2762 25.7578
2763 29.6215
2764 28.3336
2765 54.0914
2766 28.3336
2767 20.6062
2768 16.7426
2769 24.4699
2770 19.3183
2771 21.8941
2772 18.0305
2773 6.43945
2774 23.182
2775 36.0609
2776 37.3488
2777 15.4547
2778 50.2277
2779 25.7578
2780 2.57578
2781 28.3336
2782 23.182
2783 41.2125
2784 27.0457
2785 50.2277
2786 19.3183
2787 32.1973
2788 15.4547
2789 18.0305
2790 10.3031
2791 12.8789
2792 39.9246
2793 57.955
2794 18.0305
2795 27.0457
2796 37.3488
2797 10.3031
2798 30.9094
2799 33.4851
2800 25.7578
2801 20.6062
2802 69.5461
2803 21.8941
2804 20.6062
2805 21.8941
2806 74.6976
2807 79.8492
2808 18.0305
2809 23.182
2810 18.0305
2811 10.3031
2812 5.15156
2813 11.591
2814 51.5156
2815 45.0761
2816 50.2277
2817 48.9398
2818 28.3336
2819 19.3183
2820 11.591
2821 33.4851
2822 57.955
2823 43.7883
2824 25.7578
2825 5.15156
2826 37.3488
2827 45.0761
2828 54.0914
2829 21.8941
2830 39.9246
2831 36.0609
2832 68.2582
2833 33.4851
2834 37.3488
2835 14.1668
2836 29.6215
2837 15.4547
2838 73.4097
2839 59.2429
2840 23.182
2841 16.7426
2842 19.3183
2843 19.3183
2844 25.7578
2845 45.0761
2846 66.9703
2847 45.0761
2848 27.0457
2849 1.28789
2850 75.9855
2851 32.1973
2852 23.182
2853 14.1668
2854 21.8941
2855 33.4851
2856 16.7426
2857 70.8339
2858 27.0457
2859 41.2125
2860 16.7426
2861 29.6215
2862 19.3183
2863 66.9703
2864 70.8339
2865 23.182
2866 105.607
2867 25.7578
2868 72.1218
2869 52.8035
2870 21.8941
2871 18.0305
2872 30.9094
2873 25.7578
2874 18.0305
2875 25.7578
2876 50.2277
2877 28.3336
2878 30.9094
2879 43.7883
2880 12.8789
2881 36.0609
2882 29.6215
2883 9.01523
2884 7.72734
2885 9.01523
2886 9.01523
2887 5.15156
2888 11.591
2889 18.0305
2890 14.1668
2891 12.8789
2892 15.4547
2893 36.0609
2894 33.4851
2895 30.9094
2896 42.5004
2897 36.0609
2898 30.9094
2899 7.72734
2900 25.7578
2901 15.4547
2902 48.9398
2903 27.0457
2904 5.15156
2905 18.0305
2906 21.8941
2907 11.591
2908 10.3031
2909 20.6062
2910 3.86367
2911 42.5004
2912 92.7281
2913 14.1668
2914 32.1973
2915 32.1973
2916 69.5461
2917 99.1675
2918 63.1066
2919 42.5004
2920 29.6215
2921 24.4699
2922 18.0305
2923 16.7426
2924 37.3488
2925 19.3183
2926 14.1668
2927 28.3336
2928 29.6215
2929 38.6367
2930 24.4699
2931 24.4699
2932 48.9398
2933 69.5461
2934 60.5308
2935 32.1973
2936 37.3488
2937 41.2125
2938 57.955
2939 27.0457
2940 21.8941
2941 15.4547
2942 11.591
2943 24.4699
2944 37.3488
2945 36.0609
2946 55.3793
2947 69.5461
2948 24.4699
2949 38.6367
2950 82.425
2951 47.6519
2952 23.182
2953 38.6367
2954 36.0609
2955 48.9398
2956 70.8339
2957 28.3336
2958 7.72734
2959 19.3183
2960 32.1973
2961 9.01523
2962 12.8789
2963 29.6215
2964 23.182
2965 11.591
2966 16.7426
2967 30.9094
2968 12.8789
2969 37.3488
2970 33.4851
2971 42.5004
2972 32.1973
2973 18.0305
2974 55.3793
2975 39.9246
2976 24.4699
2977 19.3183
2978 16.7426
2979 7.72734
2980 37.3488
2981 27.0457
2982 11.591
2983 14.1668
2984 72.1218
2985 56.6672
2986 55.3793
2987 19.3183
2988 2.57578
2989 50.2277
2990 36.0609
2991 27.0457
2992 15.4547
2993 9.01523
2994 51.5156
2995 30.9094
2996 33.4851
2997 28.3336
2998 52.8035
2999 29.6215
3000 37.3488
3001 21.8941
3002 18.0305
3003 30.9094
3004 47.6519
3005 11.591
3006 16.7426
3007 46.364
3008 11.591
3009 43.7883
3010 21.8941
3011 51.5156
3012 33.4851
3013 69.5461
3014 43.7883
3015 10.3031
3016 25.7578
3017 33.4851
3018 9.01523
3019 16.7426
3020 61.8187
3021 45.0761
3022 16.7426
3023 18.0305
3024 38.6367
3025 33.4851
3026 21.8941
3027 11.591
3028 11.591
3029 20.6062
3030 2.57578
3031 21.8941
3032 74.6976
3033 28.3336
3034 21.8941
3035 28.3336
3036 37.3488
3037 94.016
3038 28.3336
3039 52.8035
3040 20.6062
3041 30.9094
3042 7.72734
3043 14.1668
3044 33.4851
3045 19.3183
3046 16.7426
3047 48.9398
3048 97.8796
3049 16.7426
3050 37.3488
3051 18.0305
3052 30.9094
3053 128.789
3054 16.7426
3055 27.0457
3056 38.6367
3057 25.7578
3058 34.773
3059 7.72734
3060 34.773
3061 48.9398
3062 29.6215
3063 16.7426
3064 19.3183
3065 66.9703
3066 9.01523
3067 48.9398
3068 15.4547
3069 38.6367
3070 27.0457
3071 30.9094
3072 20.6062
3073 21.8941
3074 30.9094
3075 45.0761
3076 45.0761
3077 41.2125
3078 29.6215
3079 39.9246
3080 23.182
3081 60.5308
3082 75.9855
3083 43.7883
3084 37.3488
3085 33.4851
3086 12.8789
3087 42.5004
3088 18.0305
3089 32.1973
3090 24.4699
3091 10.3031
3092 106.895
3093 45.0761
3094 9.01523
3095 19.3183
3096 27.0457
3097 29.6215
3098 56.6672
3099 30.9094
3100 73.4097
3101 39.9246
3102 9.01523
3103 29.6215
3104 43.7883
3105 21.8941
3106 25.7578
3107 11.591
3108 21.8941
3109 36.0609
3110 23.182
3111 16.7426
3112 52.8035
3113 19.3183
3114 32.1973
3115 68.2582
3116 23.182
3117 11.591
3118 29.6215
3119 43.7883
3120 38.6367
3121 19.3183
3122 82.425
3123 33.4851
3124 9.01523
3125 20.6062
3126 25.7578
3127 39.9246
3128 30.9094
3129 45.0761
3130 33.4851
3131 69.5461
3132 11.591
3133 23.182
3134 25.7578
3135 37.3488
3136 27.0457
3137 63.1066
3138 37.3488
3139 15.4547
3140 14.1668
3141 52.8035
3142 56.6672
3143 16.7426
3144 25.7578
3145 48.9398
3146 41.2125
3147 10.3031
3148 63.1066
3149 39.9246
3150 27.0457
3151 14.1668
3152 7.72734
3153 6.43945
3154 34.773
3155 32.1973
3156 12.8789
3157 19.3183
3158 14.1668
3159 47.6519
3160 52.8035
3161 16.7426
3162 29.6215
3163 36.0609
3164 43.7883
3165 41.2125
3166 50.2277
3167 18.0305
3168 25.7578
3169 47.6519
3170 27.0457
3171 30.9094
3172 39.9246
3173 29.6215
3174 30.9094
3175 34.773
3176 60.5308
3177 72.1218
3178 29.6215
3179 14.1668
3180 19.3183
3181 34.773
3182 95.3039
3183 12.8789
3184 21.8941
3185 25.7578
3186 82.425
3187 45.0761
3188 28.3336
3189 41.2125
3190 21.8941
3191 50.2277
3192 42.5004
3193 66.9703
3194 32.1973
3195 3.86367
3196 122.35
3197 24.4699
3198 16.7426
3199 19.3183
3200 21.8941
3201 23.182
3202 32.1973
3203 28.3336
3204 50.2277
3205 7.72734
3206 12.8789
3207 33.4851
3208 20.6062
3209 19.3183
3210 6.43945
3211 20.6062
3212 28.3336
3213 5.15156
3214 16.7426
3215 50.2277
3216 7.72734
3217 10.3031
3218 14.1668
3219 9.01523
3220 16.7426
3221 33.4851
3222 42.5004
3223 23.182
3224 23.182
3225 39.9246
3226 38.6367
3227 78.5613
3228 57.955
3229 6.43945
3230 20.6062
3231 20.6062
3232 14.1668
3233 27.0457
3234 23.182
3235 39.9246
3236 19.3183
3237 12.8789
3238 37.3488
3239 27.0457
3240 51.5156
3241 36.0609
3242 28.3336
3243 1.28789
3244 56.6672
3245 39.9246
3246 60.5308
3247 12.8789
3248 6.43945
3249 33.4851
3250 20.6062
3251 29.6215
3252 29.6215
3253 27.0457
3254 56.6672
3255 21.8941
3256 48.9398
3257 66.9703
3258 52.8035
3259 36.0609
3260 16.7426
3261 25.7578
3262 20.6062
3263 43.7883
3264 25.7578
3265 15.4547
3266 10.3031
3267 14.1668
3268 29.6215
3269 66.9703
3270 38.6367
3271 18.0305
3272 18.0305
3273 18.0305
3274 11.591
3275 46.364
3276 34.773
3277 27.0457
3278 25.7578
3279 19.3183
3280 15.4547
3281 23.182
3282 10.3031
3283 36.0609
3284 104.319
3285 7.72734
3286 21.8941
3287 73.4097
3288 48.9398
3289 32.1973
3290 32.1973
3291 25.7578
3292 28.3336
3293 28.3336
3294 16.7426
3295 38.6367
3296 14.1668
3297 16.7426
3298 21.8941
3299 65.6824
3300 48.9398
3301 24.4699
3302 5.15156
3303 20.6062
3304 34.773
3305 69.5461
3306 36.0609
3307 20.6062
3308 41.2125
3309 30.9094
3310 50.2277
3311 55.3793
3312 65.6824
3313 21.8941
3314 29.6215
3315 23.182
3316 30.9094
3317 56.6672
3318 10.3031
3319 15.4547
3320 28.3336
3321 28.3336
3322 37.3488
3323 50.2277
3324 21.8941
3325 5.15156
3326 27.0457
3327 27.0457
3328 9.01523
3329 43.7883
3330 9.01523
3331 10.3031
3332 69.5461
3333 21.8941
3334 27.0457
3335 11.591
3336 7.72734
3337 18.0305
3338 24.4699
3339 15.4547
3340 33.4851
3341 66.9703
3342 47.6519
3343 10.3031
3344 36.0609
3345 33.4851
3346 32.1973
3347 28.3336
3348 28.3336
3349 27.0457
3350 73.4097
3351 24.4699
3352 7.72734
3353 7.72734
3354 41.2125
3355 12.8789
3356 20.6062
3357 41.2125
3358 46.364
3359 48.9398
3360 55.3793
3361 34.773
3362 50.2277
3363 63.1066
3364 27.0457
3365 42.5004
3366 7.72734
3367 32.1973
3368 32.1973
3369 50.2277
3370 42.5004
3371 55.3793
3372 18.0305
3373 14.1668
3374 29.6215
3375 23.182
3376 41.2125
3377 36.0609
3378 9.01523
3379 20.6062
3380 54.0914
3381 14.1668
3382 16.7426
3383 19.3183
3384 43.7883
3385 19.3183
3386 24.4699
3387 6.43945
3388 23.182
3389 52.8035
3390 47.6519
3391 36.0609
3392 16.7426
3393 16.7426
3394 27.0457
3395 21.8941
3396 52.8035
3397 16.7426
3398 15.4547
3399 5.15156
3400 12.8789
3401 39.9246
3402 7.72734
3403 18.0305
3404 19.3183
3405 19.3183
3406 33.4851
3407 70.8339
3408 75.9855
3409 19.3183
3410 37.3488
3411 45.0761
3412 25.7578
3413 9.01523
3414 39.9246
3415 23.182
3416 29.6215
3417 5.15156
3418 23.182
3419 41.2125
3420 45.0761
3421 6.43945
3422 19.3183
3423 16.7426
3424 7.72734
3425 25.7578
3426 33.4851
3427 38.6367
3428 10.3031
3429 23.182
3430 50.2277
3431 56.6672
3432 10.3031
3433 9.01523
3434 6.43945
3435 25.7578
3436 11.591
3437 39.9246
3438 77.2734
3439 19.3183
3440 18.0305
3441 12.8789
3442 15.4547
3443 32.1973
3444 56.6672
3445 20.6062
3446 51.5156
3447 70.8339
3448 28.3336
3449 14.1668
3450 51.5156
3451 46.364
3452 34.773
3453 29.6215
3454 19.3183
3455 47.6519
3456 18.0305
3457 45.0761
3458 63.1066
3459 43.7883
3460 9.01523
3461 23.182
3462 33.4851
3463 23.182
3464 19.3183
3465 15.4547
3466 23.182
3467 32.1973
3468 16.7426
3469 20.6062
3470 14.1668
3471 21.8941
3472 18.0305
3473 14.1668
3474 34.773
3475 9.01523
3476 1.28789
3477 16.7426
3478 18.0305
3479 15.4547
3480 39.9246
3481 9.01523
3482 14.1668
3483 11.591
3484 23.182
3485 38.6367
3486 18.0305
3487 19.3183
3488 5.15156
3489 5.15156
3490 10.3031
3491 46.364
3492 20.6062
3493 6.43945
3494 1.28789
3495 2.57578
3496 2.57578
3497 3.86367
3498 12.8789
3499 5.15156
3500 20.6062
3501 9.01523
3502 101.743
3503 2.57578
3504 3.86367
3505 0
3506 14.1668
3507 46.364
3508 1.28789
3509 1.28789
3510 0
3511 6.43945
3512 234.396
3513 36.0609
3514 81.1371
3515 29.6215
3516 20.6062
3517 12.8789
3518 16.7426
3519 7.72734
3520 11.591
3521 14.1668
3522 25.7578
3523 19.3183
3524 27.0457
3525 15.4547
3526 9.01523
3527 14.1668
3528 74.6976
3529 19.3183
3530 21.8941
3531 10.3031
3532 24.4699
3533 92.7281
3534 25.7578
3535 25.7578
3536 7.72734
3537 2.57578
3538 16.7426
3539 25.7578
3540 360.609
3541 2.57578
3542 27.0457
3543 25.7578
3544 14.1668
3545 15.4547
3546 16.7426
3547 10.3031
3548 10.3031
3549 18.0305
3550 6.43945
3551 2.57578
3552 6.43945
3553 7.72734
3554 2.57578
3555 10.3031
3556 5.15156
3557 6.43945
3558 14.1668
3559 14.1668
3560 18.0305
3561 20.6062
3562 20.6062
3563 28.3336
3564 46.364
3565 24.4699
3566 16.7426
3567 16.7426
3568 7.72734
3569 7.72734
3570 30.9094
3571 7.72734
3572 20.6062
3573 11.591
3574 16.7426
3575 51.5156
3576 25.7578
3577 15.4547
3578 28.3336
3579 18.0305
3580 112.046
3581 25.7578
3582 19.3183
3583 9.01523
3584 16.7426
3585 14.1668
3586 60.5308
3587 7.72734
3588 16.7426
3589 9.01523
3590 10.3031
3591 38.6367
3592 20.6062
3593 7.72734
3594 24.4699
3595 36.0609
3596 6.43945
3597 20.6062
3598 18.0305
3599 5.15156
3600 19.3183
3601 10.3031
3602 10.3031
3603 21.8941
3604 10.3031
3605 3.86367
3606 38.6367
3607 3.86367
3608 5.15156
3609 3.86367
3610 2.57578
3611 23.182
3612 10.3031
3613 41.2125
3614 38.6367
3615 29.6215
3616 25.7578
3617 30.9094
3618 25.7578
3619 57.955
3620 10.3031
3621 12.8789
3622 18.0305
3623 29.6215
3624 19.3183
3625 6.43945
3626 11.591
3627 21.8941
3628 7.72734
3629 9.01523
3630 19.3183
3631 25.7578
3632 30.9094
3633 9.01523
3634 41.2125
3635 56.6672
3636 16.7426
3637 12.8789
3638 29.6215
3639 47.6519
3640 27.0457
3641 38.6367
3642 24.4699
3643 74.6976
3644 60.5308
3645 14.1668
3646 16.7426
3647 23.182
3648 6.43945
3649 16.7426
3650 10.3031
3651 29.6215
3652 16.7426
3653 6.43945
3654 28.3336
3655 55.3793
3656 10.3031
3657 19.3183
3658 38.6367
3659 24.4699
3660 29.6215
3661 23.182
3662 41.2125
3663 10.3031
3664 7.72734
3665 43.7883
3666 29.6215
3667 24.4699
3668 28.3336
3669 25.7578
3670 25.7578
3671 5.15156
3672 0
3673 14.1668
3674 6.43945
3675 12.8789
3676 27.0457
3677 19.3183
3678 18.0305
3679 10.3031
3680 24.4699
3681 10.3031
3682 14.1668
3683 32.1973
3684 52.8035
3685 21.8941
3686 23.182
3687 18.0305
3688 9.01523
3689 20.6062
3690 37.3488
3691 11.591
3692 15.4547
3693 70.8339
3694 23.182
3695 32.1973
3696 15.4547
3697 21.8941
3698 29.6215
3699 18.0305
3700 61.8187
3701 69.5461
3702 33.4851
3703 21.8941
3704 18.0305
3705 32.1973
3706 64.3945
3707 55.3793
3708 5.15156
3709 16.7426
3710 25.7578
3711 21.8941
3712 2.57578
3713 23.182
3714 30.9094
3715 19.3183
3716 43.7883
3717 34.773
3718 74.6976
3719 33.4851
3720 12.8789
3721 27.0457
3722 23.182
3723 66.9703
3724 20.6062
3725 10.3031
3726 7.72734
3727 12.8789
3728 59.2429
3729 34.773
3730 5.15156
3731 27.0457
3732 48.9398
3733 28.3336
3734 24.4699
3735 32.1973
3736 29.6215
3737 15.4547
3738 28.3336
3739 16.7426
3740 5.15156
3741 42.5004
3742 33.4851
3743 16.7426
3744 33.4851
3745 27.0457
3746 45.0761
3747 12.8789
3748 14.1668
3749 15.4547
3750 24.4699
3751 15.4547
3752 33.4851
3753 7.72734
3754 21.8941
3755 19.3183
3756 28.3336
3757 18.0305
3758 18.0305
3759 29.6215
3760 18.0305
3761 37.3488
3762 29.6215
3763 19.3183
3764 36.0609
3765 32.1973
3766 24.4699
3767 23.182
3768 19.3183
3769 18.0305
3770 16.7426
3771 32.1973
3772 47.6519
3773 24.4699
3774 20.6062
3775 12.8789
3776 38.6367
3777 28.3336
3778 11.591
3779 12.8789
3780 19.3183
3781 24.4699
3782 12.8789
3783 48.9398
3784 56.6672
3785 33.4851
3786 42.5004
3787 55.3793
3788 21.8941
3789 61.8187
3790 69.5461
3791 20.6062
3792 24.4699
3793 19.3183
3794 20.6062
3795 36.0609
3796 24.4699
3797 16.7426
3798 19.3183
3799 16.7426
3800 0
3801 75.9855
3802 12.8789
3803 2.57578
3804 16.7426
3805 20.6062
3806 11.591
3807 20.6062
3808 38.6367
3809 18.0305
3810 37.3488
3811 20.6062
3812 6.43945
3813 41.2125
3814 23.182
3815 23.182
3816 61.8187
3817 29.6215
3818 19.3183
3819 20.6062
3820 14.1668
3821 36.0609
3822 38.6367
3823 24.4699
3824 11.591
3825 23.182
3826 29.6215
3827 19.3183
3828 37.3488
3829 33.4851
3830 37.3488
3831 18.0305
3832 5.15156
3833 32.1973
3834 68.2582
3835 38.6367
3836 36.0609
3837 52.8035
3838 28.3336
3839 21.8941
3840 34.773
3841 56.6672
3842 21.8941
3843 28.3336
3844 21.8941
3845 16.7426
3846 95.3039
3847 56.6672
3848 10.3031
3849 18.0305
3850 10.3031
3851 23.182
3852 14.1668
3853 6.43945
3854 30.9094
3855 25.7578
3856 38.6367
3857 45.0761
3858 16.7426
3859 32.1973
3860 66.9703
3861 18.0305
3862 5.15156
3863 18.0305
3864 36.0609
3865 28.3336
3866 20.6062
3867 9.01523
3868 30.9094
3869 54.0914
3870 32.1973
3871 50.2277
3872 41.2125
3873 50.2277
3874 28.3336
3875 14.1668
3876 113.334
3877 47.6519
3878 20.6062
3879 37.3488
3880 19.3183
3881 14.1668
3882 33.4851
3883 46.364
3884 29.6215
3885 11.591
3886 14.1668
3887 9.01523
3888 11.591
3889 42.5004
3890 30.9094
3891 46.364
3892 23.182
3893 12.8789
3894 15.4547
3895 59.2429
3896 21.8941
3897 36.0609
3898 34.773
3899 1.28789
3900 15.4547
3901 46.364
3902 34.773
3903 32.1973
3904 39.9246
3905 32.1973
3906 56.6672
3907 28.3336
3908 18.0305
3909 48.9398
3910 41.2125
3911 41.2125
3912 73.4097
3913 28.3336
3914 18.0305
3915 25.7578
3916 11.591
3917 34.773
3918 25.7578
3919 21.8941
3920 29.6215
3921 34.773
3922 38.6367
3923 45.0761
3924 33.4851
3925 42.5004
3926 20.6062
3927 14.1668
3928 25.7578
3929 37.3488
3930 23.182
3931 29.6215
3932 20.6062
3933 55.3793
3934 36.0609
3935 29.6215
3936 29.6215
3937 16.7426
3938 15.4547
3939 32.1973
3940 38.6367
3941 48.9398
3942 36.0609
3943 51.5156
3944 34.773
3945 36.0609
3946 34.773
3947 51.5156
3948 57.955
3949 19.3183
3950 20.6062
3951 24.4699
3952 36.0609
3953 16.7426
3954 28.3336
3955 48.9398
3956 38.6367
3957 68.2582
3958 41.2125
3959 21.8941
3960 41.2125
3961 34.773
3962 24.4699
3963 50.2277
3964 24.4699
3965 43.7883
3966 72.1218
3967 23.182
3968 91.4402
3969 65.6824
3970 25.7578
3971 65.6824
3972 32.1973
3973 19.3183
3974 45.0761
3975 72.1218
3976 19.3183
3977 28.3336
3978 57.955
3979 25.7578
3980 48.9398
3981 29.6215
3982 66.9703
3983 28.3336
3984 11.591
3985 30.9094
3986 68.2582
3987 33.4851
3988 27.0457
3989 74.6976
3990 65.6824
3991 30.9094
3992 18.0305
3993 37.3488
3994 20.6062
3995 30.9094
3996 91.4402
3997 41.2125
3998 16.7426
3999 20.6062
4000 6.43945
4001 29.6215
4002 28.3336
4003 23.182
4004 27.0457
4005 57.955
4006 33.4851
4007 29.6215
4008 16.7426
4009 16.7426
4010 24.4699
4011 23.182
4012 23.182
4013 15.4547
4014 14.1668
4015 28.3336
4016 14.1668
4017 14.1668
4018 9.01523
4019 12.8789
4020 25.7578
4021 9.01523
4022 5.15156
4023 28.3336
4024 23.182
4025 34.773
4026 32.1973
4027 19.3183
4028 15.4547
4029 15.4547
4030 36.0609
4031 16.7426
4032 36.0609
4033 24.4699
4034 114.622
4035 12.8789
4036 18.0305
4037 15.4547
4038 28.3336
4039 24.4699
4040 55.3793
4041 15.4547
4042 21.8941
4043 36.0609
4044 27.0457
4045 39.9246
4046 63.1066
4047 83.7128
4048 90.1523
4049 46.364
4050 42.5004
4051 122.35
4052 112.046
4053 64.3945
4054 69.5461
4055 6.43945
4056 65.6824
4057 55.3793
4058 39.9246
4059 29.6215
4060 39.9246
4061 28.3336
4062 11.591
4063 18.0305
4064 45.0761
4065 27.0457
4066 41.2125
4067 51.5156
4068 7.72734
4069 27.0457
4070 104.319
4071 34.773
4072 28.3336
4073 65.6824
4074 79.8492
4075 32.1973
4076 34.773
4077 68.2582
4078 57.955
4079 54.0914
4080 47.6519
4081 29.6215
4082 20.6062
4083 24.4699
4084 78.5613
4085 65.6824
4086 21.8941
4087 48.9398
4088 28.3336
4089 12.8789
4090 28.3336
4091 34.773
4092 25.7578
4093 12.8789
4094 16.7426
4095 52.8035
4096 34.773
4097 20.6062
4098 24.4699
4099 36.0609
4100 37.3488
4101 30.9094
4102 61.8187
4103 33.4851
4104 28.3336
4105 30.9094
4106 23.182
4107 47.6519
4108 16.7426
4109 28.3336
4110 12.8789
4111 28.3336
4112 34.773
4113 20.6062
4114 34.773
4115 20.6062
4116 18.0305
4117 9.01523
4118 14.1668
4119 33.4851
4120 47.6519
4121 16.7426
4122 47.6519
4123 21.8941
4124 15.4547
4125 16.7426
4126 52.8035
4127 25.7578
4128 57.955
4129 2.57578
4130 30.9094
4131 64.3945
4132 57.955
4133 19.3183
4134 33.4851
4135 21.8941
4136 7.72734
4137 27.0457
4138 21.8941
4139 5.15156
4140 39.9246
4141 42.5004
4142 18.0305
4143 27.0457
4144 6.43945
4145 24.4699
4146 7.72734
4147 30.9094
4148 50.2277
4149 37.3488
4150 54.0914
4151 46.364
4152 38.6367
4153 29.6215
4154 59.2429
4155 55.3793
4156 65.6824
4157 28.3336
4158 9.01523
4159 6.43945
4160 36.0609
4161 24.4699
4162 42.5004
4163 24.4699
4164 29.6215
4165 28.3336
4166 39.9246
4167 30.9094
4168 16.7426
4169 7.72734
4170 33.4851
4171 34.773
4172 23.182
4173 24.4699
4174 43.7883
4175 21.8941
4176 28.3336
4177 10.3031
4178 19.3183
4179 20.6062
4180 34.773
4181 46.364
4182 28.3336
4183 27.0457
4184 47.6519
4185 63.1066
4186 34.773
4187 50.2277
4188 3.86367
4189 32.1973
4190 20.6062
4191 7.72734
4192 15.4547
4193 52.8035
4194 34.773
4195 18.0305
4196 21.8941
4197 9.01523
4198 27.0457
4199 24.4699
4200 14.1668
4201 33.4851
4202 61.8187
4203 3.86367
4204 6.43945
4205 46.364
4206 32.1973
4207 24.4699
4208 63.1066
4209 6.43945
4210 10.3031
4211 12.8789
4212 16.7426
4213 68.2582
4214 51.5156
4215 16.7426
4216 30.9094
4217 34.773
4218 38.6367
4219 11.591
4220 10.3031
4221 30.9094
4222 9.01523
4223 11.591
4224 27.0457
4225 21.8941
4226 23.182
4227 36.0609
4228 15.4547
4229 19.3183
4230 29.6215
4231 33.4851
4232 41.2125
4233 24.4699
4234 15.4547
4235 45.0761
4236 78.5613
4237 47.6519
4238 34.773
4239 45.0761
4240 59.2429
4241 9.01523
4242 12.8789
4243 74.6976
4244 25.7578
4245 15.4547
4246 33.4851
4247 24.4699
4248 57.955
4249 81.1371
4250 12.8789
4251 20.6062
4252 28.3336
4253 11.591
4254 16.7426
4255 39.9246
4256 51.5156
4257 20.6062
4258 27.0457
4259 36.0609
4260 9.01523
4261 25.7578
4262 29.6215
4263 21.8941
4264 25.7578
4265 24.4699
4266 19.3183
4267 29.6215
4268 30.9094
4269 39.9246
4270 18.0305
4271 38.6367
4272 25.7578
4273 16.7426
4274 18.0305
4275 12.8789
4276 10.3031
4277 56.6672
4278 10.3031
4279 20.6062
4280 59.2429
4281 48.9398
4282 23.182
4283 3.86367
4284 51.5156
4285 29.6215
4286 30.9094
4287 24.4699
4288 10.3031
4289 29.6215
4290 85.0007
4291 18.0305
4292 10.3031
4293 23.182
4294 9.01523
4295 18.0305
4296 65.6824
4297 59.2429
4298 33.4851
4299 5.15156
4300 23.182
4301 6.43945
4302 16.7426
4303 69.5461
4304 24.4699
4305 33.4851
4306 32.1973
4307 37.3488
4308 29.6215
4309 55.3793
4310 66.9703
4311 15.4547
4312 16.7426
4313 32.1973
4314 27.0457
4315 27.0457
4316 39.9246
4317 20.6062
4318 19.3183
4319 57.955
4320 41.2125
4321 21.8941
4322 18.0305
4323 61.8187
4324 32.1973
4325 47.6519
4326 15.4547
4327 38.6367
4328 34.773
4329 10.3031
4330 59.2429
4331 37.3488
4332 12.8789
4333 10.3031
4334 61.8187
4335 56.6672
4336 3.86367
4337 39.9246
4338 7.72734
4339 12.8789
4340 38.6367
4341 59.2429
4342 42.5004
4343 6.43945
4344 6.43945
4345 19.3183
4346 23.182
4347 19.3183
4348 28.3336
4349 86.2886
4350 9.01523
4351 14.1668
4352 29.6215
4353 47.6519
4354 18.0305
4355 28.3336
4356 9.01523
4357 14.1668
4358 41.2125
4359 34.773
4360 36.0609
4361 86.2886
4362 24.4699
4363 28.3336
4364 28.3336
4365 46.364
4366 47.6519
4367 52.8035
4368 29.6215
4369 25.7578
4370 28.3336
4371 34.773
4372 81.1371
4373 14.1668
4374 25.7578
4375 11.591
4376 37.3488
4377 69.5461
4378 36.0609
4379 20.6062
4380 20.6062
4381 15.4547
4382 21.8941
4383 5.15156
4384 46.364
4385 81.1371
4386 25.7578
4387 29.6215
4388 24.4699
4389 15.4547
4390 10.3031
4391 18.0305
4392 27.0457
4393 27.0457
4394 23.182
4395 37.3488
4396 24.4699
4397 73.4097
4398 6.43945
4399 10.3031
4400 16.7426
4401 41.2125
4402 29.6215
4403 16.7426
4404 30.9094
4405 39.9246
4406 36.0609
4407 37.3488
4408 33.4851
4409 18.0305
4410 21.8941
4411 24.4699
4412 52.8035
4413 25.7578
4414 42.5004
4415 15.4547
4416 24.4699
4417 54.0914
4418 95.3039
4419 20.6062
4420 25.7578
4421 45.0761
4422 19.3183
4423 42.5004
4424 74.6976
4425 48.9398
4426 73.4097
4427 61.8187
4428 52.8035
4429 77.2734
4430 28.3336
4431 30.9094
4432 19.3183
4433 34.773
4434 34.773
4435 33.4851
4436 15.4547
4437 18.0305
4438 61.8187
4439 37.3488
4440 34.773
4441 11.591
4442 47.6519
4443 61.8187
4444 39.9246
4445 20.6062
4446 20.6062
4447 11.591
4448 81.1371
4449 25.7578
4450 24.4699
4451 21.8941
4452 19.3183
4453 37.3488
4454 24.4699
4455 52.8035
4456 51.5156
4457 16.7426
4458 19.3183
4459 3.86367
4460 5.15156
4461 10.3031
4462 41.2125
4463 19.3183
4464 32.1973
4465 18.0305
4466 19.3183
4467 27.0457
4468 38.6367
4469 45.0761
4470 18.0305
4471 32.1973
4472 21.8941
4473 11.591
4474 42.5004
4475 15.4547
4476 9.01523
4477 14.1668
4478 21.8941
4479 37.3488
4480 43.7883
4481 68.2582
4482 52.8035
4483 52.8035
4484 50.2277
4485 18.0305
4486 30.9094
4487 39.9246
4488 59.2429
4489 50.2277
4490 72.1218
4491 29.6215
4492 18.0305
4493 60.5308
4494 9.01523
4495 52.8035
4496 90.1523
4497 39.9246
4498 29.6215
4499 47.6519
4500 48.9398
4501 51.5156
4502 85.0007
4503 32.1973
4504 7.72734
4505 20.6062
4506 43.7883
4507 30.9094
4508 43.7883
4509 50.2277
4510 25.7578
4511 54.0914
4512 54.0914
4513 48.9398
4514 29.6215
4515 27.0457
4516 18.0305
4517 41.2125
4518 23.182
4519 30.9094
4520 23.182
4521 41.2125
4522 11.591
4523 15.4547
4524 33.4851
4525 21.8941
4526 36.0609
4527 28.3336
4528 34.773
4529 15.4547
4530 28.3336
4531 43.7883
4532 27.0457
4533 7.72734
4534 37.3488
4535 87.5765
4536 21.8941
4537 29.6215
4538 6.43945
4539 15.4547
4540 12.8789
4541 18.0305
4542 20.6062
4543 29.6215
4544 12.8789
4545 23.182
4546 14.1668
4547 20.6062
4548 32.1973
4549 69.5461
4550 115.91
4551 45.0761
4552 61.8187
4553 29.6215
4554 37.3488
4555 21.8941
4556 33.4851
4557 50.2277
4558 110.759
4559 108.183
4560 99.1675
4561 54.0914
4562 21.8941
4563 27.0457
4564 42.5004
4565 19.3183
4566 72.1218
4567 87.5765
4568 115.91
4569 68.2582
4570 18.0305
4571 69.5461
4572 19.3183
4573 33.4851
4574 105.607
4575 28.3336
4576 47.6519
4577 42.5004
4578 41.2125
4579 61.8187
4580 34.773
4581 12.8789
4582 14.1668
4583 37.3488
4584 46.364
4585 52.8035
4586 72.1218
4587 7.72734
4588 33.4851
4589 41.2125
4590 29.6215
4591 20.6062
4592 47.6519
4593 11.591
4594 14.1668
4595 38.6367
4596 64.3945
4597 18.0305
4598 15.4547
4599 38.6367
4600 43.7883
4601 45.0761
4602 39.9246
4603 12.8789
4604 21.8941
4605 20.6062
4606 24.4699
4607 24.4699
4608 9.01523
4609 16.7426
4610 21.8941
4611 9.01523
4612 18.0305
4613 16.7426
4614 34.773
4615 57.955
4616 21.8941
4617 18.0305
4618 11.591
4619 14.1668
4620 32.1973
4621 36.0609
4622 90.1523
4623 37.3488
4624 56.6672
4625 24.4699
4626 41.2125
4627 14.1668
4628 5.15156
4629 15.4547
4630 65.6824
4631 3.86367
4632 18.0305
4633 51.5156
4634 18.0305
4635 34.773
4636 21.8941
4637 32.1973
4638 11.591
4639 34.773
4640 34.773
4641 55.3793
4642 66.9703
4643 23.182
4644 27.0457
4645 12.8789
4646 34.773
4647 10.3031
4648 19.3183
4649 10.3031
4650 34.773
4651 54.0914
4652 36.0609
4653 59.2429
4654 36.0609
4655 33.4851
4656 41.2125
4657 51.5156
4658 38.6367
4659 24.4699
4660 105.607
4661 45.0761
4662 94.016
4663 23.182
4664 12.8789
4665 47.6519
4666 46.364
4667 50.2277
4668 28.3336
4669 10.3031
4670 6.43945
4671 19.3183
4672 18.0305
4673 60.5308
4674 72.1218
4675 24.4699
4676 57.955
4677 36.0609
4678 63.1066
4679 47.6519
4680 41.2125
4681 37.3488
4682 37.3488
4683 41.2125
4684 33.4851
4685 32.1973
4686 19.3183
4687 5.15156
4688 24.4699
4689 23.182
4690 50.2277
4691 3.86367
4692 16.7426
4693 60.5308
4694 37.3488
4695 28.3336
4696 16.7426
4697 15.4547
4698 14.1668
4699 24.4699
4700 37.3488
4701 36.0609
4702 46.364
4703 41.2125
4704 10.3031
4705 6.43945
4706 33.4851
4707 15.4547
4708 30.9094
4709 25.7578
4710 24.4699
4711 32.1973
4712 11.591
4713 7.72734
4714 0
4715 11.591
4716 69.5461
4717 11.591
4718 57.955
4719 23.182
4720 5.15156
4721 20.6062
4722 61.8187
4723 14.1668
4724 15.4547
4725 3.86367
4726 18.0305
4727 24.4699
4728 18.0305
4729 37.3488
4730 39.9246
4731 52.8035
4732 32.1973
4733 7.72734
4734 10.3031
4735 45.0761
4736 28.3336
4737 33.4851
4738 42.5004
4739 24.4699
4740 52.8035
4741 41.2125
4742 23.182
4743 21.8941
4744 15.4547
4745 20.6062
4746 10.3031
4747 20.6062
4748 63.1066
4749 42.5004
4750 61.8187
4751 25.7578
4752 28.3336
4753 45.0761
4754 9.01523
4755 23.182
4756 24.4699
4757 29.6215
4758 18.0305
4759 36.0609
4760 23.182
4761 16.7426
4762 25.7578
4763 10.3031
4764 34.773
4765 30.9094
4766 9.01523
4767 38.6367
4768 78.5613
4769 21.8941
4770 32.1973
4771 19.3183
4772 57.955
4773 50.2277
4774 6.43945
4775 41.2125
4776 32.1973
4777 43.7883
4778 36.0609
4779 20.6062
4780 20.6062
4781 21.8941
4782 30.9094
4783 30.9094
4784 46.364
4785 34.773
4786 6.43945
4787 25.7578
4788 9.01523
4789 59.2429
4790 39.9246
4791 19.3183
4792 12.8789
4793 27.0457
4794 15.4547
4795 15.4547
4796 18.0305
4797 27.0457
4798 32.1973
4799 36.0609
4800 81.1371
4801 25.7578
4802 6.43945
4803 25.7578
4804 10.3031
4805 18.0305
4806 12.8789
4807 25.7578
4808 27.0457
4809 12.8789
4810 14.1668
4811 5.15156
4812 14.1668
4813 5.15156
4814 14.1668
4815 16.7426
4816 23.182
4817 28.3336
4818 28.3336
4819 27.0457
4820 37.3488
4821 18.0305
4822 6.43945
4823 60.5308
4824 15.4547
4825 19.3183
4826 39.9246
4827 18.0305
4828 9.01523
4829 11.591
4830 28.3336
4831 16.7426
4832 59.2429
4833 11.591
4834 25.7578
4835 34.773
4836 12.8789
4837 34.773
4838 9.01523
4839 24.4699
4840 47.6519
4841 33.4851
4842 20.6062
4843 5.15156
4844 19.3183
4845 21.8941
4846 24.4699
4847 34.773
4848 34.773
4849 23.182
4850 10.3031
4851 12.8789
4852 90.1523
4853 24.4699
4854 16.7426
4855 41.2125
4856 33.4851
4857 28.3336
4858 39.9246
4859 39.9246
4860 5.15156
4861 5.15156
4862 9.01523
4863 14.1668
4864 32.1973
4865 16.7426
4866 25.7578
4867 15.4547
4868 15.4547
4869 10.3031
4870 19.3183
4871 18.0305
4872 10.3031
4873 9.01523
4874 65.6824
4875 14.1668
4876 16.7426
4877 77.2734
4878 19.3183
4879 20.6062
4880 16.7426
4881 14.1668
4882 18.0305
4883 16.7426
4884 18.0305
4885 25.7578
4886 20.6062
4887 16.7426
4888 42.5004
4889 73.4097
4890 18.0305
4891 42.5004
4892 57.955
4893 63.1066
4894 43.7883
4895 43.7883
4896 42.5004
4897 20.6062
4898 9.01523
4899 7.72734
4900 10.3031
4901 81.1371
4902 15.4547
4903 61.8187
4904 51.5156
4905 7.72734
4906 48.9398
4907 36.0609
4908 11.591
4909 43.7883
4910 3.86367
4911 41.2125
4912 10.3031
4913 18.0305
4914 27.0457
4915 37.3488
4916 29.6215
4917 34.773
4918 16.7426
4919 19.3183
4920 28.3336
4921 14.1668
4922 29.6215
4923 15.4547
4924 16.7426
4925 34.773
4926 19.3183
4927 37.3488
4928 27.0457
4929 10.3031
4930 16.7426
4931 39.9246
4932 12.8789
4933 15.4547
4934 34.773
4935 19.3183
4936 5.15156
4937 23.182
4938 23.182
4939 72.1218
4940 33.4851
4941 20.6062
4942 56.6672
4943 25.7578
4944 16.7426
4945 5.15156
4946 11.591
4947 6.43945
4948 23.182
4949 36.0609
4950 11.591
4951 29.6215
4952 24.4699
4953 7.72734
4954 43.7883
4955 12.8789
4956 27.0457
4957 45.0761
4958 12.8789
4959 14.1668
4960 33.4851
4961 5.15156
4962 20.6062
4963 20.6062
4964 32.1973
4965 29.6215
4966 25.7578
4967 27.0457
4968 10.3031
4969 28.3336
4970 11.591
4971 11.591
4972 20.6062
4973 64.3945
4974 75.9855
4975 10.3031
4976 24.4699
4977 46.364
4978 9.01523
4979 32.1973
4980 60.5308
4981 23.182
4982 30.9094
4983 11.591
4984 6.43945
4985 38.6367
4986 16.7426
4987 16.7426
4988 16.7426
4989 18.0305
4990 25.7578
4991 47.6519
4992 23.182
4993 14.1668
4994 11.591
4995 3.86367
4996 15.4547
4997 74.6976
4998 6.43945
4999 2.57578
5000 32.1973
5001 20.6062
5002 32.1973
5003 28.3336
5004 54.0914
5005 42.5004
5006 14.1668
5007 45.0761
5008 45.0761
5009 11.591
5010 14.1668
5011 7.72734
5012 38.6367
5013 25.7578
5014 7.72734
5015 9.01523
5016 20.6062
5017 79.8492
5018 65.6824
5019 23.182
5020 23.182
5021 105.607
5022 46.364
5023 27.0457
5024 24.4699
5025 32.1973
5026 12.8789
5027 45.0761
5028 39.9246
5029 14.1668
5030 28.3336
5031 14.1668
5032 38.6367
5033 23.182
5034 25.7578
5035 7.72734
5036 92.7281
5037 30.9094
5038 25.7578
5039 14.1668
5040 19.3183
5041 25.7578
5042 32.1973
5043 19.3183
5044 19.3183
5045 14.1668
5046 30.9094
5047 3.86367
5048 28.3336
5049 28.3336
5050 42.5004
5051 1.28789
5052 6.43945
5053 29.6215
5054 20.6062
5055 36.0609
5056 14.1668
5057 2.57578
5058 14.1668
5059 14.1668
5060 15.4547
5061 10.3031
5062 3.86367
5063 30.9094
5064 60.5308
5065 69.5461
5066 37.3488
5067 11.591
5068 32.1973
5069 16.7426
5070 33.4851
5071 11.591
5072 48.9398
5073 12.8789
5074 6.43945
5075 27.0457
5076 7.72734
5077 21.8941
5078 56.6672
5079 32.1973
5080 9.01523
5081 1.28789
5082 5.15156
5083 39.9246
5084 59.2429
5085 37.3488
5086 43.7883
5087 32.1973
5088 33.4851
5089 34.773
5090 21.8941
5091 25.7578
5092 25.7578
5093 55.3793
5094 11.591
5095 32.1973
5096 30.9094
5097 30.9094
5098 37.3488
5099 30.9094
5100 60.5308
5101 72.1218
5102 15.4547
5103 36.0609
5104 32.1973
5105 70.8339
5106 48.9398
5107 28.3336
5108 34.773
5109 33.4851
5110 23.182
5111 41.2125
5112 18.0305
5113 39.9246
5114 45.0761
5115 54.0914
5116 28.3336
5117 50.2277
5118 37.3488
5119 21.8941
5120 27.0457
5121 24.4699
5122 20.6062
5123 19.3183
5124 23.182
5125 47.6519
5126 11.591
5127 12.8789
5128 14.1668
5129 20.6062
5130 23.182
5131 20.6062
5132 11.591
5133 19.3183
5134 9.01523
5135 24.4699
5136 45.0761
5137 32.1973
5138 32.1973
5139 18.0305
5140 21.8941
5141 72.1218
5142 32.1973
5143 7.72734
5144 29.6215
5145 32.1973
5146 16.7426
5147 21.8941
5148 6.43945
5149 46.364
5150 56.6672
5151 24.4699
5152 24.4699
5153 16.7426
5154 20.6062
5155 11.591
5156 46.364
5157 39.9246
5158 39.9246
5159 27.0457
5160 12.8789
5161 43.7883
5162 56.6672
5163 19.3183
5164 34.773
5165 72.1218
5166 29.6215
5167 45.0761
5168 25.7578
5169 12.8789
5170 15.4547
5171 29.6215
5172 85.0007
5173 55.3793
5174 36.0609
5175 23.182
5176 16.7426
5177 24.4699
5178 34.773
5179 33.4851
5180 43.7883
5181 12.8789
5182 56.6672
5183 57.955
5184 9.01523
5185 18.0305
5186 41.2125
5187 41.2125
5188 33.4851
5189 18.0305
5190 47.6519
5191 27.0457
5192 18.0305
5193 7.72734
5194 88.8644
5195 29.6215
5196 3.86367
5197 7.72734
5198 6.43945
5199 25.7578
5200 19.3183
5201 30.9094
5202 57.955
5203 18.0305
5204 20.6062
5205 5.15156
5206 11.591
5207 12.8789
5208 19.3183
5209 48.9398
5210 15.4547
5211 3.86367
5212 32.1973
5213 36.0609
5214 14.1668
5215 47.6519
5216 59.2429
5217 23.182
5218 9.01523
5219 12.8789
5220 19.3183
5221 18.0305
5222 28.3336
5223 38.6367
5224 10.3031
5225 16.7426
5226 28.3336
5227 24.4699
5228 18.0305
5229 10.3031
5230 14.1668
5231 14.1668
5232 16.7426
5233 47.6519
5234 29.6215
5235 18.0305
5236 6.43945
5237 16.7426
5238 23.182
5239 19.3183
5240 23.182
5241 18.0305
5242 18.0305
5243 70.8339
5244 21.8941
5245 36.0609
5246 29.6215
5247 15.4547
5248 28.3336
5249 19.3183
5250 27.0457
5251 41.2125
5252 46.364
5253 11.591
5254 19.3183
5255 24.4699
5256 11.591
5257 43.7883
5258 14.1668
5259 18.0305
5260 25.7578
5261 21.8941
5262 15.4547
5263 34.773
5264 21.8941
5265 7.72734
5266 25.7578
5267 21.8941
5268 24.4699
5269 21.8941
5270 32.1973
5271 65.6824
5272 56.6672
5273 10.3031
5274 16.7426
5275 14.1668
5276 34.773
5277 18.0305
5278 16.7426
5279 6.43945
5280 6.43945
5281 9.01523
5282 9.01523
5283 10.3031
5284 18.0305
5285 41.2125
5286 36.0609
5287 28.3336
5288 12.8789
5289 51.5156
5290 46.364
5291 36.0609
5292 38.6367
5293 25.7578
5294 16.7426
5295 11.591
5296 45.0761
5297 36.0609
5298 37.3488
5299 9.01523
5300 23.182
5301 14.1668
5302 19.3183
5303 38.6367
5304 5.15156
5305 45.0761
5306 20.6062
5307 5.15156
5308 25.7578
5309 46.364
5310 28.3336
5311 21.8941
5312 12.8789
5313 36.0609
5314 23.182
5315 21.8941
5316 21.8941
5317 16.7426
5318 27.0457
5319 15.4547
5320 23.182
5321 11.591
5322 15.4547
5323 9.01523
5324 9.01523
5325 21.8941
5326 45.0761
5327 15.4547
5328 5.15156
5329 30.9094
5330 9.01523
5331 23.182
5332 24.4699
5333 21.8941
5334 21.8941
5335 19.3183
5336 11.591
5337 39.9246
5338 19.3183
5339 19.3183
5340 21.8941
5341 19.3183
5342 15.4547
5343 14.1668
5344 9.01523
5345 18.0305
5346 5.15156
5347 11.591
5348 11.591
5349 14.1668
5350 10.3031
5351 32.1973
5352 12.8789
5353 51.5156
5354 47.6519
5355 33.4851
5356 7.72734
5357 11.591
5358 14.1668
5359 21.8941
5360 9.01523
5361 32.1973
5362 23.182
5363 21.8941
5364 15.4547
5365 12.8789
5366 3.86367
5367 25.7578
5368 41.2125
5369 28.3336
5370 1.28789
5371 12.8789
5372 28.3336
5373 15.4547
5374 10.3031
5375 12.8789
5376 21.8941
5377 16.7426
5378 1.28789
5379 20.6062
5380 25.7578
5381 51.5156
5382 38.6367
5383 28.3336
5384 6.43945
5385 10.3031
5386 12.8789
5387 6.43945
5388 15.4547
5389 34.773
5390 33.4851
5391 11.591
5392 45.0761
5393 9.01523
5394 25.7578
5395 21.8941
5396 21.8941
5397 21.8941
5398 38.6367
5399 25.7578
5400 5.15156
5401 38.6367
5402 19.3183
5403 12.8789
5404 41.2125
5405 39.9246
5406 7.72734
5407 11.591
5408 18.0305
5409 2.57578
5410 24.4699
5411 72.1218
5412 50.2277
5413 20.6062
5414 6.43945
5415 38.6367
5416 27.0457
5417 7.72734
5418 51.5156
5419 10.3031
5420 21.8941
5421 6.43945
5422 11.591
5423 14.1668
5424 9.01523
5425 43.7883
5426 9.01523
5427 7.72734
5428 18.0305
5429 5.15156
5430 10.3031
5431 9.01523
5432 19.3183
5433 23.182
5434 5.15156
5435 12.8789
5436 7.72734
5437 23.182
5438 43.7883
5439 18.0305
5440 19.3183
5441 16.7426
5442 41.2125
5443 25.7578
5444 21.8941
5445 12.8789
5446 21.8941
5447 47.6519
5448 10.3031
5449 12.8789
5450 38.6367
5451 12.8789
5452 16.7426
5453 38.6367
5454 10.3031
5455 27.0457
5456 7.72734
5457 3.86367
5458 38.6367
5459 29.6215
5460 28.3336
5461 45.0761
5462 24.4699
5463 15.4547
5464 2.57578
5465 16.7426
5466 24.4699
5467 30.9094
5468 37.3488
5469 21.8941
5470 12.8789
5471 25.7578
5472 51.5156
5473 55.3793
5474 20.6062
5475 32.1973
5476 11.591
5477 6.43945
5478 12.8789
5479 11.591
5480 21.8941
5481 11.591
5482 2.57578
5483 29.6215
5484 14.1668
5485 32.1973
5486 16.7426
5487 18.0305
5488 42.5004
5489 29.6215
5490 14.1668
5491 15.4547
5492 12.8789
5493 15.4547
5494 5.15156
5495 21.8941
5496 34.773
5497 27.0457
5498 32.1973
5499 41.2125
5500 30.9094
5501 24.4699
5502 57.955
5503 34.773
5504 12.8789
5505 10.3031
5506 51.5156
5507 20.6062
5508 10.3031
5509 25.7578
5510 12.8789
5511 10.3031
5512 20.6062
5513 12.8789
5514 14.1668
5515 14.1668
5516 24.4699
5517 6.43945
5518 1.28789
5519 30.9094
5520 33.4851
5521 24.4699
5522 23.182
5523 6.43945
5524 19.3183
5525 19.3183
5526 5.15156
5527 24.4699
5528 18.0305
5529 14.1668
5530 15.4547
5531 29.6215
5532 15.4547
5533 28.3336
5534 47.6519
5535 28.3336
5536 38.6367
5537 32.1973
5538 36.0609
5539 34.773
5540 11.591
5541 3.86367
5542 45.0761
5543 12.8789
5544 30.9094
5545 34.773
5546 19.3183
5547 15.4547
5548 7.72734
5549 11.591
5550 24.4699
5551 5.15156
5552 24.4699
5553 47.6519
5554 34.773
5555 15.4547
5556 1.28789
5557 11.591
5558 5.15156
5559 37.3488
5560 66.9703
5561 5.15156
5562 10.3031
5563 6.43945
5564 9.01523
5565 18.0305
5566 59.2429
5567 33.4851
5568 30.9094
5569 28.3336
5570 12.8789
5571 23.182
5572 14.1668
5573 39.9246
5574 19.3183
5575 25.7578
5576 12.8789
5577 29.6215
5578 54.0914
5579 37.3488
5580 3.86367
5581 12.8789
5582 56.6672
5583 27.0457
5584 29.6215
5585 19.3183
5586 23.182
5587 10.3031
5588 28.3336
5589 38.6367
5590 34.773
5591 33.4851
5592 18.0305
5593 16.7426
5594 42.5004
5595 52.8035
5596 7.72734
5597 34.773
5598 30.9094
5599 32.1973
5600 46.364
5601 32.1973
5602 21.8941
5603 30.9094
5604 5.15156
5605 42.5004
5606 12.8789
5607 18.0305
5608 18.0305
5609 46.364
5610 33.4851
5611 23.182
5612 20.6062
5613 41.2125
5614 47.6519
5615 20.6062
5616 12.8789
5617 10.3031
5618 24.4699
5619 15.4547
5620 60.5308
5621 32.1973
5622 24.4699
5623 11.591
5624 19.3183
5625 20.6062
5626 42.5004
5627 23.182
5628 5.15156
5629 7.72734
5630 27.0457
5631 19.3183
5632 24.4699
5633 21.8941
5634 57.955
5635 19.3183
5636 10.3031
5637 50.2277
5638 36.0609
5639 18.0305
5640 19.3183
5641 34.773
5642 27.0457
5643 28.3336
5644 32.1973
5645 9.01523
5646 47.6519
5647 54.0914
5648 14.1668
5649 20.6062
5650 10.3031
5651 9.01523
5652 10.3031
5653 18.0305
5654 9.01523
5655 11.591
5656 21.8941
5657 3.86367
5658 18.0305
5659 9.01523
5660 45.0761
5661 48.9398
5662 39.9246
5663 30.9094
5664 24.4699
5665 20.6062
5666 57.955
5667 45.0761
5668 29.6215
5669 61.8187
5670 19.3183
5671 20.6062
5672 6.43945
5673 37.3488
5674 46.364
5675 85.0007
5676 37.3488
5677 29.6215
5678 23.182
5679 36.0609
5680 29.6215
5681 41.2125
5682 39.9246
5683 23.182
5684 2.57578
5685 106.895
5686 25.7578
5687 14.1668
5688 19.3183
5689 23.182
5690 18.0305
5691 10.3031
5692 43.7883
5693 10.3031
5694 3.86367
5695 46.364
5696 34.773
5697 60.5308
5698 19.3183
5699 6.43945
5700 21.8941
5701 32.1973
5702 14.1668
5703 21.8941
5704 38.6367
5705 21.8941
5706 28.3336
5707 10.3031
5708 19.3183
5709 7.72734
5710 52.8035
5711 23.182
5712 32.1973
5713 21.8941
5714 7.72734
5715 9.01523
5716 15.4547
5717 5.15156
5718 5.15156
5719 11.591
5720 11.591
5721 19.3183
5722 54.0914
5723 32.1973
5724 25.7578
5725 18.0305
5726 18.0305
5727 47.6519
5728 36.0609
5729 11.591
5730 30.9094
5731 21.8941
5732 52.8035
5733 37.3488
5734 37.3488
5735 2.57578
5736 21.8941
5737 36.0609
5738 25.7578
5739 21.8941
5740 7.72734
5741 30.9094
5742 37.3488
5743 32.1973
5744 20.6062
5745 19.3183
5746 21.8941
5747 19.3183
5748 19.3183
5749 61.8187
5750 38.6367
5751 27.0457
5752 30.9094
5753 59.2429
5754 32.1973
5755 51.5156
5756 28.3336
5757 34.773
5758 50.2277
5759 41.2125
5760 20.6062
5761 23.182
5762 27.0457
5763 20.6062
5764 41.2125
5765 16.7426
5766 23.182
5767 1.28789
5768 21.8941
5769 33.4851
5770 16.7426
5771 11.591
5772 32.1973
5773 25.7578
5774 23.182
5775 20.6062
5776 30.9094
5777 9.01523
5778 16.7426
5779 14.1668
5780 25.7578
5781 42.5004
5782 21.8941
5783 20.6062
5784 15.4547
5785 41.2125
5786 24.4699
5787 19.3183
5788 38.6367
5789 5.15156
5790 15.4547
5791 19.3183
5792 5.15156
5793 36.0609
5794 52.8035
5795 47.6519
5796 32.1973
5797 20.6062
5798 41.2125
5799 30.9094
5800 12.8789
5801 25.7578
5802 27.0457
5803 19.3183
5804 50.2277
5805 29.6215
5806 28.3336
5807 45.0761
5808 15.4547
5809 7.72734
5810 9.01523
5811 23.182
5812 14.1668
5813 14.1668
5814 21.8941
5815 55.3793
5816 12.8789
5817 12.8789
5818 11.591
5819 5.15156
5820 18.0305
5821 23.182
5822 21.8941
5823 41.2125
5824 21.8941
5825 19.3183
5826 21.8941
5827 32.1973
5828 14.1668
5829 28.3336
5830 23.182
5831 33.4851
5832 21.8941
5833 21.8941
5834 15.4547
5835 29.6215
5836 6.43945
5837 19.3183
5838 12.8789
5839 18.0305
5840 41.2125
5841 43.7883
5842 10.3031
5843 19.3183
5844 3.86367
5845 10.3031
5846 38.6367
5847 47.6519
5848 20.6062
5849 27.0457
5850 20.6062
5851 39.9246
5852 20.6062
5853 37.3488
5854 12.8789
5855 18.0305
5856 5.15156
5857 10.3031
5858 11.591
5859 55.3793
5860 19.3183
5861 6.43945
5862 16.7426
5863 78.5613
5864 14.1668
5865 32.1973
5866 7.72734
5867 16.7426
5868 9.01523
5869 7.72734
5870 6.43945
5871 11.591
5872 5.15156
5873 18.0305
5874 68.2582
5875 11.591
5876 6.43945
5877 3.86367
5878 5.15156
5879 23.182
5880 15.4547
5881 6.43945
5882 6.43945
5883 15.4547
5884 2.57578
5885 18.0305
5886 16.7426
5887 18.0305
5888 36.0609
5889 2.57578
5890 27.0457
5891 106.895
5892 29.6215
5893 1.28789
5894 19.3183
5895 23.182
5896 10.3031
5897 16.7426
5898 16.7426
5899 16.7426
5900 43.7883
5901 15.4547
5902 42.5004
5903 24.4699
5904 54.0914
5905 18.0305
5906 2.57578
5907 12.8789
5908 21.8941
5909 14.1668
5910 25.7578
5911 23.182
5912 68.2582
5913 18.0305
5914 20.6062
5915 25.7578
5916 18.0305
5917 7.72734
5918 11.591
5919 32.1973
5920 14.1668
5921 3.86367
5922 7.72734
5923 6.43945
5924 7.72734
5925 12.8789
5926 20.6062
5927 19.3183
5928 25.7578
5929 51.5156
5930 19.3183
5931 7.72734
5932 23.182
5933 16.7426
5934 29.6215
5935 19.3183
5936 23.182
5937 28.3336
5938 47.6519
5939 16.7426
5940 6.43945
5941 16.7426
5942 12.8789
5943 21.8941
5944 21.8941
5945 28.3336
5946 9.01523
5947 15.4547
5948 9.01523
5949 6.43945
5950 9.01523
5951 2.57578
5952 14.1668
5953 7.72734
5954 6.43945
5955 21.8941
5956 1.28789
5957 9.01523
5958 15.4547
5959 18.0305
5960 6.43945
5961 15.4547
5962 3.86367
5963 6.43945
5964 6.43945
5965 18.0305
5966 19.3183
5967 23.182
5968 11.591
5969 6.43945
5970 16.7426
5971 20.6062
5972 12.8789
5973 10.3031
5974 32.1973
5975 19.3183
5976 19.3183
5977 10.3031
5978 16.7426
5979 6.43945
5980 11.591
5981 6.43945
5982 24.4699
5983 11.591
5984 15.4547
5985 3.86367
5986 2.57578
5987 14.1668
5988 57.955
5989 27.0457
5990 12.8789
5991 28.3336
5992 20.6062
5993 18.0305
5994 2.57578
5995 11.591
5996 23.182
5997 29.6215
5998 10.3031
5999 14.1668
6000 7.72734
6001 25.7578
6002 15.4547
6003 18.0305
6004 19.3183
6005 18.0305
6006 33.4851
6007 18.0305
6008 1.28789
6009 7.72734
6010 3.86367
6011 2.57578
6012 7.72734
6013 10.3031
6014 12.8789
6015 5.15156
6016 27.0457
6017 64.3945
6018 12.8789
6019 5.15156
6020 10.3031
6021 5.15156
6022 11.591
6023 7.72734
6024 2.57578
6025 16.7426
6026 9.01523
6027 7.72734
6028 16.7426
6029 16.7426
6030 36.0609
6031 16.7426
6032 28.3336
6033 16.7426
6034 7.72734
6035 19.3183
6036 0
6037 36.0609
6038 0
6039 21.8941
6040 0
6041 2.57578
6042 6.43945
6043 48.9398
6044 3.86367
6045 1.28789
6046 1.28789
6047 1.28789
6048 0
6049 41.2125
6050 0
6051 3.86367
6052 2.57578
6053 7.72734
6054 0
6055 1.28789
6056 1.28789
6057 1.28789
6058 1.28789
6059 28.3336
6060 0
6061 5.15156
6062 0
6063 0
6064 45.0761
6065 5.15156
6066 0
6067 11.591
6068 10.3031
6069 1.28789
6070 7.72734
6071 21.8941
6072 11.591
6073 23.182
6074 7.72734
6075 20.6062
6076 15.4547
6077 36.0609
6078 16.7426
6079 12.8789
6080 5.15156
6081 45.0761
6082 30.9094
6083 10.3031
6084 2.57578
6085 23.182
6086 14.1668
6087 19.3183
6088 14.1668
6089 20.6062
6090 27.0457
6091 30.9094
6092 23.182
6093 30.9094
6094 42.5004
6095 28.3336
6096 39.9246
6097 29.6215
6098 20.6062
6099 12.8789
6100 9.01523
6101 7.72734
6102 6.43945
6103 7.72734
6104 7.72734
6105 23.182
6106 18.0305
6107 23.182
6108 15.4547
6109 7.72734
6110 18.0305
6111 38.6367
6112 63.1066
6113 36.0609
6114 51.5156
6115 29.6215
6116 30.9094
6117 10.3031
6118 32.1973
6119 57.955
6120 25.7578
6121 24.4699
6122 27.0457
6123 10.3031
6124 9.01523
6125 30.9094
6126 21.8941
6127 43.7883
6128 37.3488
6129 7.72734
6130 18.0305
6131 28.3336
6132 39.9246
6133 19.3183
6134 15.4547
6135 24.4699
6136 34.773
6137 23.182
6138 15.4547
6139 15.4547
6140 29.6215
6141 32.1973
6142 21.8941
6143 21.8941
6144 23.182
6145 12.8789
6146 11.591
6147 23.182
6148 25.7578
6149 5.15156
6150 27.0457
6151 36.0609
6152 38.6367
6153 36.0609
6154 34.773
6155 27.0457
6156 27.0457
6157 27.0457
6158 48.9398
6159 23.182
6160 29.6215
6161 52.8035
6162 25.7578
6163 45.0761
6164 29.6215
6165 16.7426
6166 16.7426
6167 21.8941
6168 32.1973
6169 16.7426
6170 51.5156
6171 41.2125
6172 55.3793
6173 29.6215
6174 19.3183
6175 48.9398
6176 46.364
6177 19.3183
6178 15.4547
6179 28.3336
6180 30.9094
6181 38.6367
6182 42.5004
6183 10.3031
6184 54.0914
6185 24.4699
6186 7.72734
6187 60.5308
6188 42.5004
6189 24.4699
6190 34.773
6191 29.6215
6192 15.4547
6193 30.9094
6194 10.3031
6195 18.0305
6196 28.3336
6197 23.182
6198 29.6215
6199 18.0305
6200 27.0457
6201 39.9246
6202 20.6062
6203 55.3793
6204 21.8941
6205 16.7426
6206 2.57578
6207 21.8941
6208 15.4547
6209 2.57578
6210 16.7426
6211 28.3336
6212 15.4547
6213 59.2429
6214 18.0305
6215 36.0609
6216 19.3183
6217 18.0305
6218 27.0457
6219 56.6672
6220 38.6367
6221 50.2277
6222 47.6519
6223 38.6367
6224 66.9703
6225 42.5004
6226 72.1218
6227 23.182
6228 32.1973
6229 60.5308
6230 38.6367
6231 34.773
6232 28.3336
6233 30.9094
6234 29.6215
6235 30.9094
6236 34.773
6237 20.6062
6238 59.2429
6239 28.3336
6240 27.0457
6241 32.1973
6242 23.182
6243 99.1675
6244 70.8339
6245 15.4547
6246 21.8941
6247 34.773
6248 18.0305
6249 20.6062
6250 25.7578
6251 34.773
6252 42.5004
6253 20.6062
6254 7.72734
6255 54.0914
6256 56.6672
6257 29.6215
6258 18.0305
6259 11.591
6260 20.6062
6261 28.3336
6262 24.4699
6263 29.6215
6264 11.591
6265 24.4699
6266 14.1668
6267 24.4699
6268 6.43945
6269 37.3488
6270 68.2582
6271 25.7578
6272 68.2582
6273 15.4547
6274 29.6215
6275 19.3183
6276 46.364
6277 75.9855
6278 14.1668
6279 30.9094
6280 74.6976
6281 20.6062
6282 43.7883
6283 29.6215
6284 38.6367
6285 27.0457
6286 5.15156
6287 43.7883
6288 43.7883
6289 12.8789
6290 7.72734
6291 9.01523
6292 12.8789
6293 21.8941
6294 7.72734
6295 29.6215
6296 108.183
6297 36.0609
6298 45.0761
6299 25.7578
6300 47.6519
6301 61.8187
6302 77.2734
6303 57.955
6304 23.182
6305 28.3336
6306 61.8187
6307 32.1973
6308 60.5308
6309 27.0457
6310 33.4851
6311 33.4851
6312 28.3336
6313 10.3031
6314 34.773
6315 30.9094
6316 43.7883
6317 43.7883
6318 29.6215
6319 3.86367
6320 5.15156
6321 78.5613
6322 10.3031
6323 23.182
6324 41.2125
6325 30.9094
6326 37.3488
6327 70.8339
6328 33.4851
6329 5.15156
6330 23.182
6331 10.3031
6332 9.01523
6333 16.7426
6334 11.591
6335 21.8941
6336 42.5004
6337 21.8941
6338 33.4851
6339 15.4547
6340 21.8941
6341 12.8789
6342 1.28789
6343 34.773
6344 21.8941
6345 9.01523
6346 28.3336
6347 7.72734
6348 41.2125
6349 54.0914
6350 24.4699
6351 39.9246
6352 36.0609
6353 21.8941
6354 24.4699
6355 46.364
6356 11.591
6357 2.57578
6358 2.57578
6359 20.6062
6360 12.8789
6361 23.182
6362 30.9094
6363 19.3183
6364 30.9094
6365 23.182
6366 51.5156
6367 7.72734
6368 12.8789
6369 28.3336
6370 21.8941
6371 36.0609
6372 20.6062
6373 10.3031
6374 39.9246
6375 27.0457
6376 34.773
6377 3.86367
6378 2.57578
6379 5.15156
6380 25.7578
6381 21.8941
6382 20.6062
6383 14.1668
6384 18.0305
6385 10.3031
6386 14.1668
6387 5.15156
6388 6.43945
6389 14.1668
6390 75.9855
6391 14.1668
6392 12.8789
6393 33.4851
6394 28.3336
6395 6.43945
6396 52.8035
6397 21.8941
6398 59.2429
6399 42.5004
6400 20.6062
6401 2.57578
6402 25.7578
6403 1.28789
6404 19.3183
6405 12.8789
6406 16.7426
6407 6.43945
6408 18.0305
6409 55.3793
6410 29.6215
6411 20.6062
6412 25.7578
6413 7.72734
6414 32.1973
6415 21.8941
6416 48.9398
6417 20.6062
6418 38.6367
6419 6.43945
6420 34.773
6421 18.0305
6422 21.8941
6423 21.8941
6424 6.43945
6425 7.72734
6426 15.4547
6427 7.72734
6428 6.43945
6429 30.9094
6430 16.7426
6431 10.3031
6432 21.8941
6433 11.591
6434 25.7578
6435 14.1668
6436 9.01523
6437 19.3183
6438 24.4699
6439 32.1973
6440 5.15156
6441 29.6215
6442 15.4547
6443 32.1973
6444 29.6215
6445 14.1668
6446 20.6062
6447 46.364
6448 10.3031
6449 15.4547
6450 43.7883
6451 14.1668
6452 28.3336
6453 20.6062
6454 7.72734
6455 6.43945
6456 16.7426
6457 46.364
6458 45.0761
6459 9.01523
6460 36.0609
6461 20.6062
6462 33.4851
6463 18.0305
6464 43.7883
6465 29.6215
6466 14.1668
6467 15.4547
6468 12.8789
6469 27.0457
6470 21.8941
6471 12.8789
6472 9.01523
6473 27.0457
6474 15.4547
6475 15.4547
6476 24.4699
6477 24.4699
6478 19.3183
6479 6.43945
6480 10.3031
6481 19.3183
6482 20.6062
6483 37.3488
6484 10.3031
6485 3.86367
6486 3.86367
6487 6.43945
6488 10.3031
6489 11.591
6490 18.0305
6491 7.72734
6492 29.6215
6493 20.6062
6494 18.0305
6495 2.57578
6496 11.591
6497 28.3336
6498 3.86367
6499 10.3031
6500 9.01523
6501 3.86367
6502 19.3183
6503 25.7578
6504 16.7426
6505 24.4699
6506 20.6062
6507 12.8789
6508 50.2277
6509 19.3183
6510 5.15156
6511 23.182
6512 5.15156
6513 14.1668
6514 14.1668
6515 29.6215
6516 15.4547
6517 20.6062
6518 11.591
6519 0
6520 12.8789
6521 38.6367
6522 1.28789
6523 5.15156
6524 10.3031
6525 1.28789
6526 6.43945
6527 1.28789
6528 9.01523
6529 37.3488
6530 6.43945
6531 12.8789
6532 24.4699
6533 19.3183
6534 7.72734
6535 5.15156
6536 15.4547
6537 24.4699
6538 18.0305
6539 27.0457
6540 25.7578
6541 11.591
6542 10.3031
6543 38.6367
6544 50.2277
6545 10.3031
6546 32.1973
6547 16.7426
6548 29.6215
6549 23.182
6550 6.43945
6551 11.591
6552 42.5004
6553 6.43945
6554 25.7578
6555 9.01523
6556 24.4699
6557 7.72734
6558 11.591
6559 18.0305
6560 11.591
6561 25.7578
6562 6.43945
6563 21.8941
6564 3.86367
6565 2.57578
6566 19.3183
6567 14.1668
6568 24.4699
6569 5.15156
6570 6.43945
6571 3.86367
6572 9.01523
6573 5.15156
6574 20.6062
6575 16.7426
6576 6.43945
6577 7.72734
6578 10.3031
6579 6.43945
6580 3.86367
6581 32.1973
6582 6.43945
6583 15.4547
6584 1.28789
6585 9.01523
6586 25.7578
6587 6.43945
6588 7.72734
6589 15.4547
6590 15.4547
6591 23.182
6592 16.7426
6593 12.8789
6594 7.72734
6595 19.3183
6596 10.3031
6597 21.8941
6598 11.591
6599 18.0305
6600 11.591
6601 9.01523
6602 10.3031
6603 9.01523
6604 12.8789
6605 23.182
6606 29.6215
6607 20.6062
6608 36.0609
6609 30.9094
6610 34.773
6611 21.8941
6612 10.3031
6613 30.9094
6614 15.4547
6615 16.7426
6616 43.7883
6617 33.4851
6618 33.4851
6619 52.8035
6620 28.3336
6621 12.8789
6622 5.15156
6623 19.3183
6624 11.591
6625 15.4547
6626 12.8789
6627 24.4699
6628 24.4699
6629 39.9246
6630 32.1973
6631 45.0761
6632 24.4699
6633 9.01523
6634 5.15156
6635 7.72734
6636 19.3183
6637 30.9094
6638 36.0609
6639 25.7578
6640 1.28789
6641 10.3031
6642 70.8339
6643 20.6062
6644 1.28789
6645 66.9703
6646 20.6062
6647 5.15156
6648 7.72734
6649 2.57578
6650 9.01523
6651 16.7426
6652 23.182
6653 10.3031
6654 15.4547
6655 1.28789
6656 39.9246
6657 12.8789
6658 25.7578
6659 24.4699
6660 11.591
6661 6.43945
6662 3.86367
6663 16.7426
6664 45.0761
6665 10.3031
6666 21.8941
6667 27.0457
6668 15.4547
6669 56.6672
6670 19.3183
6671 1.28789
6672 12.8789
6673 32.1973
6674 7.72734
6675 5.15156
6676 3.86367
6677 28.3336
6678 16.7426
6679 11.591
6680 19.3183
6681 12.8789
6682 19.3183
6683 9.01523
6684 14.1668
6685 20.6062
6686 16.7426
6687 2.57578
6688 16.7426
6689 15.4547
6690 12.8789
6691 30.9094
6692 27.0457
6693 39.9246
6694 25.7578
6695 12.8789
6696 5.15156
6697 10.3031
6698 6.43945
6699 18.0305
6700 33.4851
6701 2.57578
6702 11.591
6703 15.4547
6704 11.591
6705 21.8941
6706 18.0305
6707 28.3336
6708 15.4547
6709 28.3336
6710 5.15156
6711 23.182
6712 12.8789
6713 5.15156
6714 20.6062
6715 68.2582
6716 24.4699
6717 27.0457
6718 9.01523
6719 19.3183
6720 7.72734
6721 5.15156
6722 33.4851
6723 54.0914
6724 38.6367
6725 24.4699
6726 19.3183
6727 46.364
6728 9.01523
6729 19.3183
6730 25.7578
6731 30.9094
6732 25.7578
6733 29.6215
6734 30.9094
6735 16.7426
6736 28.3336
6737 10.3031
6738 9.01523
6739 9.01523
6740 18.0305
6741 37.3488
6742 18.0305
6743 50.2277
6744 14.1668
6745 9.01523
6746 24.4699
6747 72.1218
6748 18.0305
6749 19.3183
6750 3.86367
6751 29.6215
6752 11.591
6753 27.0457
6754 36.0609
6755 16.7426
6756 50.2277
6757 94.016
6758 18.0305
6759 30.9094
6760 10.3031
6761 18.0305
6762 5.15156
6763 20.6062
6764 21.8941
6765 42.5004
6766 23.182
6767 14.1668
6768 12.8789
6769 33.4851
6770 16.7426
6771 37.3488
6772 20.6062
6773 5.15156
6774 37.3488
6775 11.591
6776 11.591
6777 10.3031
6778 12.8789
6779 15.4547
6780 20.6062
6781 9.01523
6782 50.2277
6783 45.0761
6784 28.3336
6785 25.7578
6786 24.4699
6787 47.6519
6788 51.5156
6789 9.01523
6790 11.591
6791 12.8789
6792 11.591
6793 19.3183
6794 16.7426
6795 16.7426
6796 12.8789
6797 29.6215
6798 39.9246
6799 27.0457
6800 18.0305
6801 33.4851
6802 23.182
6803 10.3031
6804 6.43945
6805 47.6519
6806 18.0305
6807 7.72734
6808 7.72734
6809 7.72734
6810 39.9246
6811 14.1668
6812 30.9094
6813 27.0457
6814 18.0305
6815 41.2125
6816 23.182
6817 68.2582
6818 11.591
6819 37.3488
6820 1.28789
6821 16.7426
6822 19.3183
6823 29.6215
6824 23.182
6825 2.57578
6826 10.3031
6827 12.8789
6828 12.8789
6829 38.6367
6830 9.01523
6831 24.4699
6832 20.6062
6833 28.3336
6834 19.3183
6835 29.6215
6836 18.0305
6837 9.01523
6838 7.72734
6839 16.7426
6840 15.4547
6841 5.15156
6842 36.0609
6843 94.016
6844 18.0305
6845 9.01523
6846 6.43945
6847 12.8789
6848 12.8789
6849 24.4699
6850 10.3031
6851 37.3488
6852 16.7426
6853 23.182
6854 15.4547
6855 21.8941
6856 15.4547
6857 36.0609
6858 60.5308
6859 16.7426
6860 12.8789
6861 30.9094
6862 7.72734
6863 69.5461
6864 39.9246
6865 77.2734
6866 59.2429
6867 10.3031
6868 15.4547
6869 34.773
6870 19.3183
6871 9.01523
6872 33.4851
6873 57.955
6874 56.6672
6875 20.6062
6876 41.2125
6877 45.0761
6878 11.591
6879 85.0007
6880 27.0457
6881 3.86367
6882 18.0305
6883 6.43945
6884 52.8035
6885 32.1973
6886 3.86367
6887 23.182
6888 42.5004
6889 23.182
6890 32.1973
6891 20.6062
6892 27.0457
6893 42.5004
6894 37.3488
6895 18.0305
6896 9.01523
6897 9.01523
6898 41.2125
6899 15.4547
6900 47.6519
6901 42.5004
6902 14.1668
6903 9.01523
6904 19.3183
6905 11.591
6906 12.8789
6907 20.6062
6908 11.591
6909 10.3031
6910 25.7578
6911 37.3488
6912 45.0761
6913 5.15156
6914 21.8941
6915 32.1973
6916 29.6215
6917 27.0457
6918 14.1668
6919 28.3336
6920 57.955
6921 27.0457
6922 33.4851
6923 21.8941
6924 24.4699
6925 10.3031
6926 34.773
6927 14.1668
6928 10.3031
6929 11.591
6930 20.6062
6931 34.773
6932 11.591
6933 36.0609
6934 21.8941
6935 18.0305
6936 6.43945
6937 33.4851
6938 54.0914
6939 54.0914
6940 32.1973
6941 2.57578
6942 36.0609
6943 16.7426
6944 32.1973
6945 12.8789
6946 7.72734
6947 50.2277
6948 57.955
6949 29.6215
6950 51.5156
6951 21.8941
6952 11.591
6953 14.1668
6954 11.591
6955 66.9703
6956 64.3945
6957 11.591
6958 21.8941
6959 20.6062
6960 81.1371
6961 27.0457
6962 32.1973
6963 11.591
6964 10.3031
6965 56.6672
6966 24.4699
6967 23.182
6968 16.7426
6969 11.591
6970 38.6367
6971 27.0457
6972 59.2429
6973 16.7426
6974 12.8789
6975 38.6367
6976 48.9398
6977 37.3488
6978 33.4851
6979 29.6215
6980 20.6062
6981 5.15156
6982 21.8941
6983 43.7883
6984 21.8941
6985 34.773
6986 11.591
6987 19.3183
6988 15.4547
6989 11.591
6990 10.3031
6991 12.8789
6992 5.15156
6993 15.4547
6994 9.01523
6995 36.0609
6996 47.6519
6997 39.9246
6998 38.6367
6999 18.0305
7000 16.7426
7001 25.7578
7002 20.6062
7003 7.72734
7004 64.3945
7005 33.4851
7006 39.9246
7007 43.7883
7008 43.7883
7009 32.1973
7010 20.6062
7011 60.5308
7012 72.1218
7013 7.72734
7014 25.7578
7015 11.591
7016 41.2125
7017 27.0457
7018 19.3183
7019 28.3336
7020 29.6215
7021 45.0761
7022 6.43945
7023 50.2277
7024 42.5004
7025 11.591
7026 25.7578
7027 3.86367
7028 30.9094
7029 30.9094
7030 24.4699
7031 42.5004
7032 12.8789
7033 9.01523
7034 45.0761
7035 28.3336
7036 46.364
7037 14.1668
7038 28.3336
7039 42.5004
7040 23.182
7041 28.3336
7042 36.0609
7043 18.0305
7044 5.15156
7045 3.86367
7046 11.591
7047 21.8941
7048 3.86367
7049 32.1973
7050 48.9398
7051 25.7578
7052 29.6215
7053 19.3183
7054 9.01523
7055 18.0305
7056 39.9246
7057 69.5461
7058 34.773
7059 11.591
7060 36.0609
7061 11.591
7062 42.5004
7063 72.1218
7064 37.3488
7065 69.5461
7066 38.6367
7067 36.0609
7068 33.4851
7069 34.773
7070 21.8941
7071 25.7578
7072 45.0761
7073 41.2125
7074 15.4547
7075 50.2277
7076 27.0457
7077 9.01523
7078 101.743
7079 27.0457
7080 24.4699
7081 11.591
7082 21.8941
7083 30.9094
7084 48.9398
7085 29.6215
7086 7.72734
7087 21.8941
7088 14.1668
7089 27.0457
7090 23.182
7091 16.7426
7092 172.577
7093 20.6062
7094 15.4547
7095 14.1668
7096 9.01523
7097 9.01523
7098 11.591
7099 3.86367
7100 7.72734
7101 12.8789
7102 11.591
7103 16.7426
7104 7.72734
7105 3.86367
7106 10.3031
7107 34.773
7108 30.9094
7109 20.6062
7110 77.2734
7111 27.0457
7112 7.72734
7113 16.7426
7114 32.1973
7115 21.8941
7116 41.2125
7117 23.182
7118 30.9094
7119 9.01523
7120 36.0609
7121 34.773
7122 36.0609
7123 34.773
7124 61.8187
7125 50.2277
7126 39.9246
7127 50.2277
7128 59.2429
7129 37.3488
7130 47.6519
7131 32.1973
7132 21.8941
7133 28.3336
7134 23.182
7135 37.3488
7136 50.2277
7137 43.7883
7138 30.9094
7139 24.4699
7140 10.3031
7141 25.7578
7142 23.182
7143 21.8941
7144 25.7578
7145 39.9246
7146 34.773
7147 50.2277
7148 43.7883
7149 56.6672
7150 25.7578
7151 33.4851
7152 33.4851
7153 12.8789
7154 18.0305
7155 38.6367
7156 27.0457
7157 12.8789
7158 6.43945
7159 47.6519
7160 24.4699
7161 29.6215
7162 32.1973
7163 25.7578
7164 45.0761
7165 42.5004
7166 43.7883
7167 33.4851
7168 10.3031
7169 27.0457
7170 15.4547
7171 27.0457
7172 30.9094
7173 38.6367
7174 7.72734
7175 10.3031
7176 24.4699
7177 21.8941
7178 15.4547
7179 5.15156
7180 24.4699
7181 15.4547
7182 29.6215
7183 12.8789
7184 23.182
7185 11.591
7186 3.86367
7187 21.8941
7188 27.0457
7189 51.5156
7190 86.2886
7191 38.6367
7192 19.3183
7193 10.3031
7194 46.364
7195 91.4402
7196 16.7426
7197 21.8941
7198 61.8187
7199 19.3183
7200 20.6062
7201 30.9094
7202 29.6215
7203 52.8035
7204 101.743
7205 46.364
7206 48.9398
7207 23.182
7208 41.2125
7209 30.9094
7210 9.01523
7211 39.9246
7212 30.9094
7213 7.72734
7214 42.5004
7215 28.3336
7216 30.9094
7217 20.6062
7218 33.4851
7219 23.182
7220 37.3488
7221 7.72734
7222 5.15156
7223 29.6215
7224 54.0914
7225 23.182
7226 45.0761
7227 25.7578
7228 91.4402
7229 77.2734
7230 33.4851
7231 15.4547
7232 29.6215
7233 21.8941
7234 29.6215
7235 18.0305
7236 33.4851
7237 34.773
7238 29.6215
7239 29.6215
7240 9.01523
7241 12.8789
7242 24.4699
7243 29.6215
7244 24.4699
7245 19.3183
7246 29.6215
7247 3.86367
7248 32.1973
7249 42.5004
7250 10.3031
7251 27.0457
7252 30.9094
7253 6.43945
7254 14.1668
7255 9.01523
7256 50.2277
7257 29.6215
7258 41.2125
7259 9.01523
7260 34.773
7261 46.364
7262 43.7883
7263 21.8941
7264 18.0305
7265 15.4547
7266 25.7578
7267 9.01523
7268 10.3031
7269 16.7426
7270 12.8789
7271 21.8941
7272 6.43945
7273 3.86367
7274 6.43945
7275 15.4547
7276 64.3945
7277 14.1668
7278 6.43945
7279 16.7426
7280 16.7426
7281 36.0609
7282 16.7426
7283 27.0457
7284 20.6062
7285 25.7578
7286 11.591
7287 30.9094
7288 12.8789
7289 9.01523
7290 36.0609
7291 65.6824
7292 33.4851
7293 28.3336
7294 11.591
7295 39.9246
7296 30.9094
7297 38.6367
7298 32.1973
7299 37.3488
7300 63.1066
7301 45.0761
7302 33.4851
7303 59.2429
7304 52.8035
7305 43.7883
7306 36.0609
7307 56.6672
7308 14.1668
7309 38.6367
7310 11.591
7311 9.01523
7312 9.01523
7313 38.6367
7314 28.3336
7315 30.9094
7316 33.4851
7317 11.591
7318 24.4699
7319 23.182
7320 52.8035
7321 46.364
7322 45.0761
7323 50.2277
7324 38.6367
7325 27.0457
7326 52.8035
7327 39.9246
7328 20.6062
7329 11.591
7330 15.4547
7331 41.2125
7332 7.72734
7333 34.773
7334 38.6367
7335 50.2277
7336 18.0305
7337 46.364
7338 6.43945
7339 14.1668
7340 42.5004
7341 24.4699
7342 9.01523
7343 21.8941
7344 28.3336
7345 28.3336
7346 20.6062
7347 12.8789
7348 42.5004
7349 43.7883
7350 7.72734
7351 9.01523
7352 15.4547
7353 20.6062
7354 52.8035
7355 11.591
7356 11.591
7357 11.591
7358 15.4547
7359 70.8339
7360 24.4699
7361 11.591
7362 24.4699
7363 15.4547
7364 10.3031
7365 15.4547
7366 12.8789
7367 10.3031
7368 48.9398
7369 56.6672
7370 38.6367
7371 29.6215
7372 32.1973
7373 34.773
7374 50.2277
7375 20.6062
7376 52.8035
7377 18.0305
7378 37.3488
7379 55.3793
7380 28.3336
7381 57.955
7382 65.6824
7383 88.8644
7384 51.5156
7385 6.43945
7386 16.7426
7387 32.1973
7388 32.1973
7389 28.3336
7390 32.1973
7391 21.8941
7392 23.182
7393 34.773
7394 52.8035
7395 36.0609
7396 39.9246
7397 19.3183
7398 23.182
7399 10.3031
7400 9.01523
7401 51.5156
7402 9.01523
7403 3.86367
7404 24.4699
7405 50.2277
7406 2.57578
7407 28.3336
7408 19.3183
7409 15.4547
7410 47.6519
7411 18.0305
7412 23.182
7413 19.3183
7414 38.6367
7415 43.7883
7416 39.9246
7417 11.591
7418 38.6367
7419 66.9703
7420 0
7421 24.4699
7422 34.773
7423 28.3336
7424 27.0457
7425 9.01523
7426 24.4699
7427 28.3336
7428 34.773
7429 34.773
7430 43.7883
7431 77.2734
7432 61.8187
7433 14.1668
7434 19.3183
7435 59.2429
7436 27.0457
7437 47.6519
7438 15.4547
7439 24.4699
7440 38.6367
7441 70.8339
7442 23.182
7443 27.0457
7444 25.7578
7445 29.6215
7446 24.4699
7447 12.8789
7448 16.7426
7449 24.4699
7450 57.955
7451 12.8789
7452 25.7578
7453 9.01523
7454 21.8941
7455 18.0305
7456 21.8941
7457 43.7883
7458 21.8941
7459 28.3336
7460 61.8187
7461 30.9094
7462 34.773
7463 37.3488
7464 36.0609
7465 20.6062
7466 3.86367
7467 12.8789
7468 23.182
7469 63.1066
7470 12.8789
7471 12.8789
7472 24.4699
7473 7.72734
7474 42.5004
7475 47.6519
7476 19.3183
7477 51.5156
7478 34.773
7479 28.3336
7480 41.2125
7481 29.6215
7482 43.7883
7483 25.7578
7484 37.3488
7485 23.182
7486 16.7426
7487 20.6062
7488 12.8789
7489 27.0457
7490 23.182
7491 15.4547
7492 25.7578
7493 33.4851
7494 42.5004
7495 43.7883
7496 18.0305
7497 21.8941
7498 59.2429
7499 42.5004
7500 11.591
7501 24.4699
7502 16.7426
7503 10.3031
7504 27.0457
7505 20.6062
7506 37.3488
7507 55.3793
7508 15.4547
7509 18.0305
7510 11.591
7511 27.0457
7512 38.6367
7513 9.01523
7514 23.182
7515 15.4547
7516 23.182
7517 14.1668
7518 33.4851
7519 45.0761
7520 29.6215
7521 42.5004
7522 65.6824
7523 19.3183
7524 14.1668
7525 50.2277
7526 20.6062
7527 38.6367
7528 39.9246
7529 34.773
7530 25.7578
7531 16.7426
7532 24.4699
7533 20.6062
7534 51.5156
7535 48.9398
7536 19.3183
7537 23.182
7538 27.0457
7539 14.1668
7540 27.0457
7541 15.4547
7542 14.1668
7543 21.8941
7544 41.2125
7545 30.9094
7546 47.6519
7547 29.6215
7548 30.9094
7549 36.0609
7550 42.5004
7551 21.8941
7552 30.9094
7553 30.9094
7554 32.1973
7555 34.773
7556 16.7426
7557 6.43945
7558 61.8187
7559 14.1668
7560 10.3031
7561 25.7578
7562 21.8941
7563 43.7883
7564 70.8339
7565 33.4851
7566 24.4699
7567 24.4699
7568 23.182
7569 3.86367
7570 14.1668
7571 28.3336
7572 6.43945
7573 33.4851
7574 63.1066
7575 28.3336
7576 34.773
7577 52.8035
7578 32.1973
7579 21.8941
7580 25.7578
7581 25.7578
7582 65.6824
7583 37.3488
7584 20.6062
7585 47.6519
7586 27.0457
7587 23.182
7588 38.6367
7589 16.7426
7590 14.1668
7591 37.3488
7592 41.2125
7593 41.2125
7594 50.2277
7595 23.182
7596 46.364
7597 56.6672
7598 33.4851
7599 28.3336
7600 16.7426
7601 36.0609
7602 43.7883
7603 45.0761
7604 25.7578
7605 10.3031
7606 11.591
7607 37.3488
7608 54.0914
7609 38.6367
7610 33.4851
7611 19.3183
7612 27.0457
7613 19.3183
7614 36.0609
7615 25.7578
7616 24.4699
7617 11.591
7618 43.7883
7619 33.4851
7620 19.3183
7621 18.0305
7622 16.7426
7623 61.8187
7624 86.2886
7625 20.6062
7626 28.3336
7627 14.1668
7628 27.0457
7629 15.4547
7630 6.43945
7631 29.6215
7632 20.6062
7633 14.1668
7634 11.591
7635 18.0305
7636 61.8187
7637 94.016
7638 18.0305
7639 25.7578
7640 16.7426
7641 46.364
7642 59.2429
7643 19.3183
7644 25.7578
7645 38.6367
7646 24.4699
7647 46.364
7648 36.0609
7649 15.4547
7650 25.7578
7651 11.591
7652 24.4699
7653 15.4547
7654 18.0305
7655 15.4547
7656 23.182
7657 11.591
7658 39.9246
7659 82.425
7660 25.7578
7661 57.955
7662 10.3031
7663 11.591
7664 48.9398
7665 14.1668
7666 16.7426
7667 15.4547
7668 33.4851
7669 19.3183
7670 18.0305
7671 28.3336
7672 9.01523
7673 7.72734
7674 24.4699
7675 12.8789
7676 38.6367
7677 30.9094
7678 11.591
7679 68.2582
7680 45.0761
7681 21.8941
7682 7.72734
7683 28.3336
7684 15.4547
7685 51.5156
7686 55.3793
7687 2.57578
7688 28.3336
7689 24.4699
7690 16.7426
7691 29.6215
7692 9.01523
7693 10.3031
7694 24.4699
7695 15.4547
7696 65.6824
7697 85.0007
7698 36.0609
7699 29.6215
7700 37.3488
7701 21.8941
7702 61.8187
7703 16.7426
7704 36.0609
7705 27.0457
7706 39.9246
7707 11.591
7708 23.182
7709 63.1066
7710 61.8187
7711 24.4699
7712 45.0761
7713 33.4851
7714 18.0305
7715 15.4547
7716 14.1668
7717 14.1668
7718 10.3031
7719 30.9094
7720 59.2429
7721 14.1668
7722 21.8941
7723 38.6367
7724 19.3183
7725 28.3336
7726 30.9094
7727 14.1668
7728 34.773
7729 15.4547
7730 43.7883
7731 29.6215
7732 2.57578
7733 43.7883
7734 21.8941
7735 54.0914
7736 29.6215
7737 25.7578
7738 27.0457
7739 27.0457
7740 46.364
7741 68.2582
7742 48.9398
7743 34.773
7744 19.3183
7745 38.6367
7746 27.0457
7747 11.591
7748 15.4547
7749 36.0609
7750 63.1066
7751 37.3488
7752 6.43945
7753 28.3336
7754 39.9246
7755 27.0457
7756 42.5004
7757 5.15156
7758 39.9246
7759 19.3183
7760 12.8789
7761 10.3031
7762 29.6215
7763 37.3488
7764 43.7883
7765 30.9094
7766 2.57578
7767 3.86367
7768 25.7578
7769 18.0305
7770 18.0305
7771 19.3183
7772 16.7426
7773 10.3031
7774 10.3031
7775 9.01523
7776 20.6062
7777 25.7578
7778 24.4699
7779 34.773
7780 15.4547
7781 3.86367
7782 7.72734
7783 21.8941
7784 57.955
7785 14.1668
7786 18.0305
7787 25.7578
7788 12.8789
7789 21.8941
7790 11.591
7791 16.7426
7792 37.3488
7793 18.0305
7794 43.7883
7795 16.7426
7796 14.1668
7797 50.2277
7798 82.425
7799 69.5461
7800 34.773
7801 47.6519
7802 65.6824
7803 33.4851
7804 30.9094
7805 36.0609
7806 38.6367
7807 32.1973
7808 37.3488
7809 16.7426
7810 27.0457
7811 29.6215
7812 6.43945
7813 32.1973
7814 68.2582
7815 43.7883
7816 28.3336
7817 18.0305
7818 15.4547
7819 20.6062
7820 33.4851
7821 24.4699
7822 9.01523
7823 16.7426
7824 27.0457
7825 16.7426
7826 14.1668
7827 42.5004
7828 14.1668
7829 39.9246
7830 28.3336
7831 38.6367
7832 28.3336
7833 23.182
7834 33.4851
7835 54.0914
7836 29.6215
7837 6.43945
7838 27.0457
7839 43.7883
7840 29.6215
7841 33.4851
7842 24.4699
7843 21.8941
7844 24.4699
7845 18.0305
7846 47.6519
7847 14.1668
7848 21.8941
7849 23.182
7850 18.0305
7851 20.6062
7852 33.4851
7853 27.0457
7854 23.182
7855 12.8789
7856 47.6519
7857 30.9094
7858 15.4547
7859 7.72734
7860 34.773
7861 24.4699
7862 34.773
7863 60.5308
7864 56.6672
7865 27.0457
7866 14.1668
7867 15.4547
7868 19.3183
7869 20.6062
7870 16.7426
7871 19.3183
7872 14.1668
7873 36.0609
7874 20.6062
7875 6.43945
7876 27.0457
7877 15.4547
7878 43.7883
7879 15.4547
7880 15.4547
7881 23.182
7882 9.01523
7883 14.1668
7884 11.591
7885 24.4699
7886 15.4547
7887 30.9094
7888 43.7883
7889 18.0305
7890 32.1973
7891 91.4402
7892 19.3183
7893 5.15156
7894 14.1668
7895 23.182
7896 21.8941
7897 30.9094
7898 21.8941
7899 27.0457
7900 51.5156
7901 30.9094
7902 47.6519
7903 21.8941
7904 19.3183
7905 74.6976
7906 57.955
7907 15.4547
7908 75.9855
7909 47.6519
7910 5.15156
7911 24.4699
7912 18.0305
7913 19.3183
7914 47.6519
7915 11.591
7916 19.3183
7917 15.4547
7918 24.4699
7919 34.773
7920 30.9094
7921 23.182
7922 23.182
7923 25.7578
7924 37.3488
7925 9.01523
7926 3.86367
7927 18.0305
7928 14.1668
7929 23.182
7930 19.3183
7931 48.9398
7932 30.9094
7933 16.7426
7934 5.15156
7935 18.0305
7936 51.5156
7937 24.4699
7938 38.6367
7939 30.9094
7940 23.182
7941 38.6367
7942 11.591
7943 21.8941
7944 52.8035
7945 1.28789
7946 15.4547
7947 25.7578
7948 24.4699
7949 21.8941
7950 10.3031
7951 29.6215
7952 37.3488
7953 21.8941
7954 20.6062
7955 34.773
7956 33.4851
7957 24.4699
7958 50.2277
7959 11.591
7960 27.0457
7961 11.591
7962 7.72734
7963 32.1973
7964 72.1218
7965 57.955
7966 60.5308
7967 12.8789
7968 30.9094
7969 42.5004
7970 16.7426
7971 19.3183
7972 37.3488
7973 42.5004
7974 19.3183
7975 20.6062
7976 19.3183
7977 18.0305
7978 6.43945
7979 10.3031
7980 42.5004
7981 45.0761
7982 15.4547
7983 12.8789
7984 33.4851
7985 43.7883
7986 36.0609
7987 41.2125
7988 6.43945
7989 2.57578
7990 66.9703
7991 63.1066
7992 54.0914
7993 19.3183
7994 32.1973
7995 30.9094
7996 32.1973
7997 36.0609
7998 52.8035
7999 61.8187
8000 24.4699
8001 38.6367
8002 34.773
8003 28.3336
8004 24.4699
8005 65.6824
8006 23.182
8007 27.0457
8008 11.591
8009 38.6367
8010 47.6519
8011 27.0457
8012 10.3031
8013 36.0609
8014 14.1668
8015 20.6062
8016 20.6062
8017 5.15156
8018 5.15156
8019 21.8941
8020 10.3031
8021 11.591
8022 16.7426
8023 11.591
8024 11.591
8025 25.7578
8026 16.7426
8027 42.5004
8028 10.3031
8029 30.9094
8030 55.3793
8031 20.6062
8032 6.43945
8033 9.01523
8034 27.0457
8035 32.1973
8036 3.86367
8037 6.43945
8038 19.3183
8039 41.2125
8040 36.0609
8041 20.6062
8042 29.6215
8043 14.1668
8044 6.43945
8045 19.3183
8046 29.6215
8047 47.6519
8048 38.6367
8049 11.591
8050 21.8941
8051 37.3488
8052 43.7883
8053 30.9094
8054 86.2886
8055 60.5308
8056 46.364
8057 79.8492
8058 30.9094
8059 24.4699
8060 72.1218
8061 7.72734
8062 25.7578
8063 11.591
8064 28.3336
8065 14.1668
8066 32.1973
8067 34.773
8068 30.9094
8069 28.3336
8070 29.6215
8071 28.3336
8072 24.4699
8073 32.1973
8074 57.955
8075 36.0609
8076 38.6367
8077 48.9398
8078 47.6519
8079 63.1066
8080 41.2125
8081 16.7426
8082 19.3183
8083 34.773
8084 37.3488
8085 19.3183
8086 14.1668
8087 24.4699
8088 24.4699
8089 36.0609
8090 15.4547
8091 6.43945
8092 20.6062
8093 15.4547
8094 6.43945
8095 11.591
8096 43.7883
8097 16.7426
8098 38.6367
8099 29.6215
8100 52.8035
8101 20.6062
8102 34.773
8103 16.7426
8104 12.8789
8105 25.7578
8106 24.4699
8107 29.6215
8108 19.3183
8109 6.43945
8110 16.7426
8111 48.9398
8112 1.28789
8113 21.8941
8114 55.3793
8115 25.7578
8116 27.0457
8117 19.3183
8118 30.9094
8119 36.0609
8120 36.0609
8121 39.9246
8122 25.7578
8123 25.7578
8124 56.6672
8125 52.8035
8126 21.8941
8127 61.8187
8128 34.773
8129 30.9094
8130 39.9246
8131 6.43945
8132 7.72734
8133 42.5004
8134 16.7426
8135 20.6062
8136 56.6672
8137 41.2125
8138 19.3183
8139 46.364
8140 30.9094
8141 18.0305
8142 34.773
8143 6.43945
8144 39.9246
8145 10.3031
8146 15.4547
8147 21.8941
8148 15.4547
8149 30.9094
8150 14.1668
8151 9.01523
8152 12.8789
8153 20.6062
8154 12.8789
8155 27.0457
8156 3.86367
8157 43.7883
8158 34.773
8159 21.8941
8160 30.9094
8161 16.7426
8162 14.1668
8163 18.0305
8164 18.0305
8165 7.72734
8166 14.1668
8167 20.6062
8168 11.591
8169 10.3031
8170 45.0761
8171 60.5308
8172 7.72734
8173 29.6215
8174 42.5004
8175 33.4851
8176 36.0609
8177 21.8941
8178 25.7578
8179 18.0305
8180 38.6367
8181 15.4547
8182 15.4547
8183 57.955
8184 15.4547
8185 28.3336
8186 14.1668
8187 75.9855
8188 56.6672
8189 29.6215
8190 32.1973
8191 18.0305
8192 7.72734
8193 18.0305
8194 68.2582
8195 32.1973
8196 10.3031
8197 7.72734
8198 5.15156
8199 23.182
8200 50.2277
8201 47.6519
8202 28.3336
8203 15.4547
8204 32.1973
8205 15.4547
8206 16.7426
8207 27.0457
8208 37.3488
8209 30.9094
8210 16.7426
8211 72.1218
8212 25.7578
8213 36.0609
8214 52.8035
8215 46.364
8216 50.2277
8217 23.182
8218 10.3031
8219 25.7578
8220 20.6062
8221 15.4547
8222 38.6367
8223 33.4851
8224 29.6215
8225 14.1668
8226 21.8941
8227 18.0305
8228 55.3793
8229 20.6062
8230 14.1668
8231 73.4097
8232 20.6062
8233 6.43945
8234 14.1668
8235 57.955
8236 25.7578
8237 21.8941
8238 19.3183
8239 25.7578
8240 11.591
8241 19.3183
8242 18.0305
8243 16.7426
8244 48.9398
8245 21.8941
8246 12.8789
8247 6.43945
8248 6.43945
8249 9.01523
8250 21.8941
8251 39.9246
8252 10.3031
8253 43.7883
8254 15.4547
8255 3.86367
8256 25.7578
8257 19.3183
8258 5.15156
8259 12.8789
8260 14.1668
8261 6.43945
8262 19.3183
8263 15.4547
8264 7.72734
8265 54.0914
8266 34.773
8267 28.3336
8268 63.1066
8269 19.3183
8270 10.3031
8271 19.3183
8272 37.3488
8273 10.3031
8274 3.86367
8275 18.0305
8276 72.1218
8277 23.182
8278 20.6062
8279 27.0457
8280 32.1973
8281 66.9703
8282 23.182
8283 24.4699
8284 25.7578
8285 12.8789
8286 21.8941
8287 16.7426
8288 21.8941
8289 5.15156
8290 18.0305
8291 20.6062
8292 23.182
8293 32.1973
8294 19.3183
8295 12.8789
8296 38.6367
8297 41.2125
8298 3.86367
8299 30.9094
8300 9.01523
8301 23.182
8302 43.7883
8303 29.6215
8304 34.773
8305 16.7426
8306 28.3336
8307 9.01523
8308 23.182
8309 12.8789
8310 19.3183
8311 16.7426
8312 41.2125
8313 19.3183
8314 28.3336
8315 16.7426
8316 54.0914
8317 19.3183
8318 29.6215
8319 12.8789
8320 23.182
8321 2.57578
8322 15.4547
8323 23.182
8324 32.1973
8325 11.591
8326 10.3031
8327 16.7426
8328 18.0305
8329 24.4699
8330 18.0305
8331 46.364
8332 63.1066
8333 10.3031
8334 25.7578
8335 30.9094
8336 20.6062
8337 12.8789
8338 18.0305
8339 23.182
8340 29.6215
8341 25.7578
8342 38.6367
8343 28.3336
8344 3.86367
8345 20.6062
8346 32.1973
8347 28.3336
8348 41.2125
8349 15.4547
8350 20.6062
8351 7.72734
8352 30.9094
8353 10.3031
8354 0
8355 33.4851
8356 15.4547
8357 25.7578
8358 14.1668
8359 54.0914
8360 41.2125
8361 18.0305
8362 37.3488
8363 27.0457
8364 14.1668
8365 11.591
8366 3.86367
8367 5.15156
8368 41.2125
8369 11.591
8370 25.7578
8371 23.182
8372 5.15156
8373 14.1668
8374 15.4547
8375 25.7578
8376 48.9398
8377 50.2277
8378 19.3183
8379 12.8789
8380 10.3031
8381 21.8941
8382 12.8789
8383 24.4699
8384 1.28789
8385 20.6062
8386 24.4699
8387 10.3031
8388 18.0305
8389 5.15156
8390 15.4547
8391 19.3183
8392 3.86367
8393 48.9398
8394 19.3183
8395 3.86367
8396 11.591
8397 16.7426
8398 47.6519
8399 34.773
8400 14.1668
8401 11.591
8402 28.3336
8403 69.5461
8404 56.6672
8405 29.6215
8406 11.591
8407 14.1668
8408 15.4547
8409 32.1973
8410 39.9246
8411 21.8941
8412 47.6519
8413 20.6062
8414 24.4699
8415 18.0305
8416 9.01523
8417 23.182
8418 23.182
8419 18.0305
8420 14.1668
8421 27.0457
8422 32.1973
8423 25.7578
8424 7.72734
8425 6.43945
8426 7.72734
8427 1.28789
8428 11.591
8429 12.8789
8430 16.7426
8431 18.0305
8432 6.43945
8433 24.4699
8434 20.6062
8435 12.8789
8436 11.591
8437 2.57578
8438 7.72734
8439 57.955
8440 27.0457
8441 34.773
8442 32.1973
8443 15.4547
8444 30.9094
8445 39.9246
8446 10.3031
8447 14.1668
8448 39.9246
8449 3.86367
8450 20.6062
8451 36.0609
8452 38.6367
8453 16.7426
8454 27.0457
8455 60.5308
8456 52.8035
8457 27.0457
8458 24.4699
8459 7.72734
8460 29.6215
8461 38.6367
8462 30.9094
8463 7.72734
8464 7.72734
8465 1.28789
8466 6.43945
8467 21.8941
8468 11.591
8469 18.0305
8470 19.3183
8471 2.57578
8472 15.4547
8473 19.3183
8474 25.7578
8475 28.3336
8476 45.0761
8477 11.591
8478 25.7578
8479 3.86367
8480 19.3183
8481 19.3183
8482 12.8789
8483 7.72734
8484 25.7578
8485 1.28789
8486 15.4547
8487 43.7883
8488 9.01523
8489 19.3183
8490 10.3031
8491 10.3031
8492 10.3031
8493 7.72734
8494 21.8941
8495 11.591
8496 5.15156
8497 29.6215
8498 21.8941
8499 45.0761
8500 19.3183
8501 23.182
8502 19.3183
8503 37.3488
8504 6.43945
8505 5.15156
8506 7.72734
8507 20.6062
8508 10.3031
8509 15.4547
8510 19.3183
8511 12.8789
8512 41.2125
8513 48.9398
8514 3.86367
8515 11.591
8516 21.8941
8517 12.8789
8518 34.773
8519 14.1668
8520 19.3183
8521 23.182
8522 3.86367
8523 11.591
8524 12.8789
8525 27.0457
8526 23.182
8527 30.9094
8528 20.6062
8529 3.86367
8530 10.3031
8531 3.86367
8532 6.43945
8533 25.7578
8534 24.4699
8535 11.591
8536 9.01523
8537 32.1973
8538 21.8941
8539 14.1668
8540 14.1668
8541 15.4547
8542 19.3183
8543 1.28789
8544 6.43945
8545 15.4547
8546 20.6062
8547 0
8548 5.15156
8549 28.3336
8550 10.3031
8551 2.57578
8552 10.3031
8553 9.01523
8554 6.43945
8555 2.57578
8556 29.6215
8557 10.3031
8558 10.3031
8559 16.7426
8560 16.7426
8561 16.7426
8562 20.6062
8563 30.9094
8564 25.7578
8565 19.3183
8566 18.0305
8567 21.8941
8568 6.43945
8569 28.3336
8570 19.3183
8571 11.591
8572 18.0305
8573 19.3183
8574 20.6062
8575 14.1668
8576 23.182
8577 14.1668
8578 7.72734
8579 21.8941
8580 39.9246
8581 6.43945
8582 16.7426
8583 32.1973
8584 6.43945
8585 12.8789
8586 3.86367
8587 7.72734
8588 2.57578
8589 14.1668
8590 52.8035
8591 12.8789
8592 14.1668
8593 14.1668
8594 11.591
8595 14.1668
8596 30.9094
8597 10.3031
8598 25.7578
8599 11.591
8600 5.15156
8601 12.8789
8602 30.9094
8603 18.0305
8604 5.15156
8605 30.9094
8606 42.5004
8607 14.1668
8608 19.3183
8609 12.8789
8610 11.591
8611 5.15156
8612 2.57578
8613 7.72734
8614 12.8789
8615 1.28789
8616 10.3031
8617 1.28789
8618 6.43945
8619 7.72734
8620 10.3031
8621 5.15156
8622 7.72734
8623 7.72734
8624 19.3183
8625 46.364
8626 9.01523
8627 14.1668
8628 10.3031
8629 6.43945
8630 5.15156
8631 7.72734
8632 0
8633 9.01523
8634 19.3183
8635 9.01523
8636 18.0305
8637 10.3031
8638 9.01523
8639 1.28789
8640 7.72734
8641 9.01523
8642 10.3031
8643 3.86367
8644 3.86367
8645 7.72734
8646 7.72734
8647 6.43945
8648 18.0305
8649 43.7883
8650 6.43945
8651 6.43945
8652 14.1668
8653 10.3031
8654 27.0457
8655 38.6367
8656 11.591
8657 24.4699
8658 6.43945
8659 15.4547
8660 15.4547
8661 1.28789
8662 28.3336
8663 23.182
8664 11.591
8665 19.3183
8666 3.86367
8667 10.3031
8668 9.01523
8669 2.57578
8670 18.0305
8671 15.4547
8672 7.72734
8673 25.7578
8674 11.591
8675 16.7426
8676 24.4699
8677 6.43945
8678 7.72734
8679 18.0305
8680 10.3031
8681 28.3336
8682 39.9246
8683 10.3031
8684 21.8941
8685 3.86367
8686 21.8941
8687 38.6367
8688 24.4699
8689 2.57578
8690 16.7426
8691 9.01523
8692 18.0305
8693 24.4699
8694 36.0609
8695 18.0305
8696 36.0609
8697 2.57578
8698 15.4547
8699 34.773
8700 10.3031
8701 9.01523
8702 12.8789
8703 64.3945
8704 20.6062
8705 6.43945
8706 12.8789
8707 16.7426
8708 21.8941
8709 12.8789
8710 6.43945
8711 28.3336
8712 10.3031
8713 37.3488
8714 12.8789
8715 9.01523
8716 18.0305
8717 6.43945
8718 7.72734
8719 23.182
8720 3.86367
8721 20.6062
8722 19.3183
8723 3.86367
8724 30.9094
8725 24.4699
8726 48.9398
8727 23.182
8728 7.72734
8729 9.01523
8730 77.2734
8731 19.3183
8732 14.1668
8733 32.1973
8734 18.0305
8735 9.01523
8736 9.01523
8737 14.1668
8738 21.8941
8739 20.6062
8740 11.591
8741 20.6062
8742 12.8789
8743 5.15156
8744 3.86367
8745 21.8941
8746 18.0305
8747 36.0609
8748 15.4547
8749 5.15156
8750 7.72734
8751 14.1668
8752 3.86367
8753 21.8941
8754 18.0305
8755 37.3488
8756 7.72734
8757 21.8941
8758 14.1668
8759 7.72734
8760 12.8789
8761 14.1668
8762 21.8941
8763 9.01523
8764 11.591
8765 10.3031
8766 30.9094
8767 10.3031
8768 23.182
8769 34.773
8770 10.3031
8771 21.8941
8772 37.3488
8773 12.8789
8774 12.8789
8775 19.3183
8776 19.3183
8777 41.2125
8778 59.2429
8779 10.3031
8780 20.6062
8781 20.6062
8782 20.6062
8783 42.5004
8784 36.0609
8785 46.364
8786 23.182
8787 30.9094
8788 19.3183
8789 36.0609
8790 23.182
8791 25.7578
8792 18.0305
8793 12.8789
8794 32.1973
8795 11.591
8796 61.8187
8797 37.3488
8798 32.1973
8799 21.8941
8800 21.8941
8801 24.4699
8802 34.773
8803 24.4699
8804 45.0761
8805 16.7426
8806 10.3031
8807 41.2125
8808 25.7578
8809 9.01523
8810 19.3183
8811 45.0761
8812 30.9094
8813 32.1973
8814 38.6367
8815 29.6215
8816 25.7578
8817 18.0305
8818 37.3488
8819 20.6062
8820 14.1668
8821 25.7578
8822 9.01523
8823 3.86367
8824 24.4699
8825 30.9094
8826 9.01523
8827 14.1668
8828 23.182
8829 12.8789
8830 48.9398
8831 19.3183
8832 15.4547
8833 6.43945
8834 9.01523
8835 20.6062
8836 45.0761
8837 37.3488
8838 16.7426
8839 25.7578
8840 29.6215
8841 57.955
8842 15.4547
8843 16.7426
8844 37.3488
8845 12.8789
8846 18.0305
8847 10.3031
8848 42.5004
8849 38.6367
8850 63.1066
8851 28.3336
8852 39.9246
8853 48.9398
8854 36.0609
8855 5.15156
8856 15.4547
8857 41.2125
8858 9.01523
8859 6.43945
8860 34.773
8861 37.3488
8862 25.7578
8863 23.182
8864 24.4699
8865 46.364
8866 38.6367
8867 10.3031
8868 18.0305
8869 23.182
8870 37.3488
8871 14.1668
8872 9.01523
8873 14.1668
8874 5.15156
8875 28.3336
8876 34.773
8877 63.1066
8878 16.7426
8879 12.8789
8880 39.9246
8881 29.6215
8882 20.6062
8883 28.3336
8884 57.955
8885 20.6062
8886 14.1668
8887 15.4547
8888 2.57578
8889 32.1973
8890 10.3031
8891 78.5613
8892 45.0761
8893 39.9246
8894 78.5613
8895 25.7578
8896 11.591
8897 23.182
8898 70.8339
8899 23.182
8900 12.8789
8901 28.3336
8902 25.7578
8903 32.1973
8904 14.1668
8905 23.182
8906 23.182
8907 30.9094
8908 24.4699
8909 16.7426
8910 18.0305
8911 16.7426
8912 24.4699
8913 36.0609
8914 32.1973
8915 50.2277
8916 6.43945
8917 7.72734
8918 34.773
8919 15.4547
8920 10.3031
8921 14.1668
8922 36.0609
8923 28.3336
8924 19.3183
8925 32.1973
8926 14.1668
8927 15.4547
8928 15.4547
8929 46.364
8930 27.0457
8931 5.15156
8932 24.4699
8933 50.2277
8934 27.0457
8935 9.01523
8936 14.1668
8937 19.3183
8938 9.01523
8939 57.955
8940 25.7578
8941 3.86367
8942 9.01523
8943 1.28789
8944 19.3183
8945 41.2125
8946 9.01523
8947 15.4547
8948 15.4547
8949 23.182
8950 12.8789
8951 25.7578
8952 5.15156
8953 27.0457
8954 16.7426
8955 14.1668
8956 36.0609
8957 9.01523
8958 14.1668
8959 14.1668
8960 14.1668
8961 15.4547
8962 2.57578
8963 19.3183
8964 16.7426
8965 50.2277
8966 15.4547
8967 12.8789
8968 32.1973
8969 72.1218
8970 47.6519
8971 6.43945
8972 18.0305
8973 15.4547
8974 3.86367
8975 29.6215
8976 63.1066
8977 19.3183
8978 36.0609
8979 38.6367
8980 28.3336
8981 18.0305
8982 10.3031
8983 14.1668
8984 20.6062
8985 11.591
8986 37.3488
8987 75.9855
8988 29.6215
8989 54.0914
8990 28.3336
8991 30.9094
8992 29.6215
8993 36.0609
8994 52.8035
8995 45.0761
8996 24.4699
8997 39.9246
8998 23.182
8999 19.3183
9000 21.8941
9001 19.3183
9002 32.1973
9003 54.0914
9004 20.6062
9005 15.4547
9006 14.1668
9007 23.182
9008 14.1668
9009 11.591
9010 21.8941
9011 23.182
9012 23.182
9013 20.6062
9014 12.8789
9015 41.2125
9016 14.1668
9017 9.01523
9018 25.7578
9019 15.4547
9020 14.1668
9021 27.0457
9022 29.6215
9023 14.1668
9024 61.8187
9025 16.7426
9026 24.4699
9027 73.4097
9028 25.7578
9029 11.591
9030 11.591
9031 19.3183
9032 7.72734
9033 2.57578
9034 10.3031
9035 10.3031
9036 20.6062
9037 23.182
9038 10.3031
9039 0
9040 2.57578
9041 14.1668
9042 19.3183
9043 16.7426
9044 32.1973
9045 7.72734
9046 21.8941
9047 47.6519
9048 33.4851
9049 10.3031
9050 27.0457
9051 15.4547
9052 21.8941
9053 5.15156
9054 16.7426
9055 16.7426
9056 23.182
9057 42.5004
9058 20.6062
9059 23.182
9060 33.4851
9061 20.6062
9062 29.6215
9063 21.8941
9064 29.6215
9065 16.7426
9066 32.1973
9067 30.9094
9068 32.1973
9069 10.3031
9070 10.3031
9071 15.4547
9072 20.6062
9073 6.43945
9074 45.0761
9075 39.9246
9076 21.8941
9077 21.8941
9078 19.3183
9079 14.1668
9080 39.9246
9081 30.9094
9082 24.4699
9083 21.8941
9084 28.3336
9085 7.72734
9086 27.0457
9087 9.01523
9088 28.3336
9089 30.9094
9090 18.0305
9091 18.0305
9092 12.8789
9093 7.72734
9094 27.0457
9095 39.9246
9096 20.6062
9097 21.8941
9098 28.3336
9099 18.0305
9100 32.1973
9101 23.182
9102 27.0457
9103 37.3488
9104 19.3183
9105 16.7426
9106 18.0305
9107 20.6062
9108 45.0761
9109 2.57578
9110 9.01523
9111 34.773
9112 30.9094
9113 41.2125
9114 25.7578
9115 2.57578
9116 7.72734
9117 3.86367
9118 30.9094
9119 10.3031
9120 11.591
9121 15.4547
9122 11.591
9123 3.86367
9124 27.0457
9125 9.01523
9126 14.1668
9127 45.0761
9128 25.7578
9129 9.01523
9130 6.43945
9131 23.182
9132 16.7426
9133 6.43945
9134 38.6367
9135 15.4547
9136 3.86367
9137 29.6215
9138 9.01523
9139 23.182
9140 50.2277
9141 25.7578
9142 24.4699
9143 10.3031
9144 39.9246
9145 19.3183
9146 29.6215
9147 68.2582
9148 25.7578
9149 28.3336
9150 27.0457
9151 38.6367
9152 45.0761
9153 11.591
9154 32.1973
9155 43.7883
9156 24.4699
9157 21.8941
9158 19.3183
9159 25.7578
9160 24.4699
9161 41.2125
9162 48.9398
9163 20.6062
9164 39.9246
9165 70.8339
9166 23.182
9167 18.0305
9168 28.3336
9169 50.2277
9170 56.6672
9171 28.3336
9172 45.0761
9173 3.86367
9174 37.3488
9175 34.773
9176 10.3031
9177 16.7426
9178 5.15156
9179 32.1973
9180 28.3336
9181 28.3336
9182 39.9246
9183 11.591
9184 69.5461
9185 29.6215
9186 20.6062
9187 34.773
9188 9.01523
9189 18.0305
9190 34.773
9191 24.4699
9192 27.0457
9193 16.7426
9194 15.4547
9195 28.3336
9196 12.8789
9197 9.01523
9198 16.7426
9199 23.182
9200 23.182
9201 23.182
9202 29.6215
9203 19.3183
9204 14.1668
9205 16.7426
9206 18.0305
9207 10.3031
9208 24.4699
9209 15.4547
9210 9.01523
9211 10.3031
9212 9.01523
9213 16.7426
9214 15.4547
9215 5.15156
9216 32.1973
9217 45.0761
9218 57.955
9219 36.0609
9220 2.57578
9221 23.182
9222 25.7578
9223 7.72734
9224 16.7426
9225 10.3031
9226 21.8941
9227 50.2277
9228 18.0305
9229 14.1668
9230 25.7578
9231 37.3488
9232 16.7426
9233 9.01523
9234 11.591
9235 12.8789
9236 12.8789
9237 24.4699
9238 38.6367
9239 14.1668
9240 33.4851
9241 21.8941
9242 57.955
9243 12.8789
9244 24.4699
9245 39.9246
9246 7.72734
9247 25.7578
9248 24.4699
9249 30.9094
9250 66.9703
9251 16.7426
9252 12.8789
9253 18.0305
9254 24.4699
9255 11.591
9256 30.9094
9257 43.7883
9258 50.2277
9259 41.2125
9260 11.591
9261 10.3031
9262 23.182
9263 14.1668
9264 10.3031
9265 57.955
9266 28.3336
9267 20.6062
9268 46.364
9269 23.182
9270 45.0761
9271 15.4547
9272 33.4851
9273 9.01523
9274 38.6367
9275 20.6062
9276 6.43945
9277 18.0305
9278 20.6062
9279 34.773
9280 30.9094
9281 33.4851
9282 20.6062
9283 15.4547
9284 25.7578
9285 25.7578
9286 11.591
9287 20.6062
9288 19.3183
9289 14.1668
9290 9.01523
9291 18.0305
9292 16.7426
9293 10.3031
9294 12.8789
9295 9.01523
9296 16.7426
9297 12.8789
9298 7.72734
9299 6.43945
9300 19.3183
9301 18.0305
9302 16.7426
9303 16.7426
9304 3.86367
9305 11.591
9306 12.8789
9307 6.43945
9308 46.364
9309 51.5156
9310 24.4699
9311 21.8941
9312 10.3031
9313 24.4699
9314 34.773
9315 18.0305
9316 12.8789
9317 9.01523
9318 7.72734
9319 27.0457
9320 23.182
9321 12.8789
9322 36.0609
9323 14.1668
9324 18.0305
9325 41.2125
9326 38.6367
9327 54.0914
9328 34.773
9329 14.1668
9330 23.182
9331 3.86367
9332 16.7426
9333 24.4699
9334 24.4699
9335 72.1218
9336 19.3183
9337 5.15156
9338 18.0305
9339 9.01523
9340 14.1668
9341 7.72734
9342 14.1668
9343 50.2277
9344 46.364
9345 23.182
9346 19.3183
9347 34.773
9348 12.8789
9349 30.9094
9350 47.6519
9351 45.0761
9352 82.425
9353 38.6367
9354 18.0305
9355 14.1668
9356 14.1668
9357 3.86367
9358 14.1668
9359 11.591
9360 6.43945
9361 9.01523
9362 7.72734
9363 6.43945
9364 25.7578
9365 10.3031
9366 9.01523
9367 10.3031
9368 11.591
9369 25.7578
9370 15.4547
9371 6.43945
9372 19.3183
9373 14.1668
9374 9.01523
9375 18.0305
9376 10.3031
9377 21.8941
9378 12.8789
9379 15.4547
9380 7.72734
9381 14.1668
9382 6.43945
9383 7.72734
9384 6.43945
9385 2.57578
9386 11.591
9387 25.7578
9388 42.5004
9389 18.0305
9390 15.4547
9391 14.1668
9392 10.3031
9393 12.8789
9394 12.8789
9395 24.4699
9396 10.3031
9397 18.0305
9398 11.591
9399 5.15156
9400 5.15156
9401 7.72734
9402 2.57578
9403 5.15156
9404 5.15156
9405 3.86367
9406 16.7426
9407 9.01523
9408 6.43945
9409 6.43945
9410 2.57578
9411 32.1973
9412 1.28789
9413 5.15156
9414 10.3031
9415 5.15156
9416 5.15156
9417 10.3031
9418 7.72734
9419 7.72734
9420 1.28789
9421 2.57578
9422 9.01523
9423 1.28789
9424 3.86367
9425 9.01523
9426 9.01523
9427 5.15156
9428 9.01523
9429 2.57578
9430 15.4547
9431 45.0761
9432 9.01523
9433 24.4699
9434 0
9435 9.01523
9436 24.4699
9437 6.43945
9438 14.1668
9439 12.8789
9440 6.43945
9441 9.01523
9442 7.72734
9443 6.43945
9444 10.3031
9445 11.591
9446 3.86367
9447 7.72734
9448 23.182
9449 19.3183
9450 25.7578
9451 6.43945
9452 5.15156
9453 16.7426
9454 11.591
9455 12.8789
9456 3.86367
9457 11.591
9458 5.15156
9459 10.3031
9460 39.9246
9461 20.6062
9462 7.72734
9463 11.591
9464 12.8789
9465 7.72734
9466 14.1668
9467 10.3031
9468 19.3183
9469 6.43945
9470 5.15156
9471 23.182
9472 46.364
9473 37.3488
9474 19.3183
9475 10.3031
9476 6.43945
9477 41.2125
9478 5.15156
9479 6.43945
9480 25.7578
9481 9.01523
9482 12.8789
9483 16.7426
9484 7.72734
9485 11.591
9486 12.8789
9487 18.0305
9488 21.8941
9489 10.3031
9490 15.4547
9491 6.43945
9492 11.591
9493 5.15156
9494 9.01523
9495 14.1668
9496 5.15156
9497 11.591
9498 21.8941
9499 14.1668
9500 29.6215
9501 11.591
9502 6.43945
9503 3.86367
9504 36.0609
9505 12.8789
9506 23.182
9507 11.591
9508 3.86367
9509 12.8789
9510 32.1973
9511 12.8789
9512 15.4547
9513 2.57578
9514 14.1668
9515 7.72734
9516 9.01523
9517 10.3031
9518 7.72734
9519 30.9094
9520 14.1668
9521 15.4547
9522 15.4547
9523 11.591
9524 7.72734
9525 25.7578
9526 3.86367
9527 9.01523
9528 11.591
9529 2.57578
9530 15.4547
9531 5.15156
9532 12.8789
9533 10.3031
9534 12.8789
9535 21.8941
9536 6.43945
9537 27.0457
9538 10.3031
9539 24.4699
9540 14.1668
9541 16.7426
9542 24.4699
9543 20.6062
9544 6.43945
9545 38.6367
9546 19.3183
9547 20.6062
9548 14.1668
9549 7.72734
9550 24.4699
9551 37.3488
9552 23.182
9553 19.3183
9554 6.43945
9555 51.5156
9556 21.8941
9557 5.15156
9558 16.7426
9559 37.3488
9560 7.72734
9561 3.86367
9562 25.7578
9563 7.72734
9564 28.3336
9565 25.7578
9566 7.72734
9567 19.3183
9568 15.4547
9569 37.3488
9570 34.773
9571 11.591
9572 9.01523
9573 10.3031
9574 2.57578
9575 11.591
9576 11.591
9577 2.57578
9578 21.8941
9579 11.591
9580 3.86367
9581 9.01523
9582 24.4699
9583 5.15156
9584 9.01523
9585 15.4547
9586 10.3031
9587 16.7426
9588 24.4699
9589 48.9398
9590 6.43945
9591 34.773
9592 12.8789
9593 6.43945
9594 2.57578
9595 7.72734
9596 21.8941
9597 14.1668
9598 9.01523
9599 14.1668
9600 23.182
9601 9.01523
9602 28.3336
9603 12.8789
9604 27.0457
9605 11.591
9606 18.0305
9607 12.8789
9608 72.1218
9609 3.86367
9610 11.591
9611 37.3488
9612 48.9398
9613 39.9246
9614 3.86367
9615 7.72734
9616 38.6367
9617 16.7426
9618 23.182
9619 18.0305
9620 2.57578
9621 52.8035
9622 43.7883
9623 6.43945
9624 32.1973
9625 33.4851
9626 14.1668
9627 39.9246
9628 19.3183
9629 39.9246
9630 25.7578
9631 34.773
9632 10.3031
9633 3.86367
9634 9.01523
9635 33.4851
9636 25.7578
9637 6.43945
9638 51.5156
9639 32.1973
9640 38.6367
9641 21.8941
9642 24.4699
9643 42.5004
9644 27.0457
9645 21.8941
9646 28.3336
9647 32.1973
9648 14.1668
9649 19.3183
9650 9.01523
9651 24.4699
9652 14.1668
9653 5.15156
9654 27.0457
9655 5.15156
9656 3.86367
9657 32.1973
9658 5.15156
9659 25.7578
9660 33.4851
9661 14.1668
9662 39.9246
9663 39.9246
9664 46.364
9665 16.7426
9666 16.7426
9667 11.591
9668 32.1973
9669 37.3488
9670 39.9246
9671 28.3336
9672 14.1668
9673 16.7426
9674 19.3183
9675 12.8789
9676 52.8035
9677 34.773
9678 3.86367
9679 5.15156
9680 19.3183
9681 14.1668
9682 21.8941
9683 6.43945
9684 29.6215
9685 33.4851
9686 23.182
9687 7.72734
9688 2.57578
9689 41.2125
9690 42.5004
9691 25.7578
9692 36.0609
9693 30.9094
9694 29.6215
9695 32.1973
9696 37.3488
9697 20.6062
9698 25.7578
9699 18.0305
9700 14.1668
9701 24.4699
9702 21.8941
9703 14.1668
9704 16.7426
9705 30.9094
9706 16.7426
9707 12.8789
9708 7.72734
9709 41.2125
9710 42.5004
9711 32.1973
9712 30.9094
9713 24.4699
9714 11.591
9715 11.591
9716 20.6062
9717 24.4699
9718 38.6367
9719 19.3183
9720 16.7426
9721 39.9246
9722 24.4699
9723 12.8789
9724 61.8187
9725 18.0305
9726 6.43945
9727 43.7883
9728 28.3336
9729 23.182
9730 38.6367
9731 14.1668
9732 20.6062
9733 20.6062
9734 27.0457
9735 28.3336
9736 6.43945
9737 14.1668
9738 28.3336
9739 55.3793
9740 11.591
9741 19.3183
9742 7.72734
9743 24.4699
9744 61.8187
9745 15.4547
9746 23.182
9747 33.4851
9748 23.182
9749 18.0305
9750 2.57578
9751 18.0305
9752 50.2277
9753 15.4547
9754 5.15156
9755 11.591
9756 65.6824
9757 7.72734
9758 11.591
9759 46.364
9760 0
9761 14.1668
9762 48.9398
9763 18.0305
9764 7.72734
9765 3.86367
9766 64.3945
9767 7.72734
9768 11.591
9769 39.9246
9770 20.6062
9771 9.01523
9772 25.7578
9773 21.8941
9774 33.4851
9775 34.773
9776 23.182
9777 36.0609
9778 27.0457
9779 23.182
9780 23.182
9781 24.4699
9782 15.4547
9783 25.7578
9784 25.7578
9785 14.1668
9786 3.86367
9787 11.591
9788 34.773
9789 15.4547
9790 18.0305
9791 7.72734
9792 15.4547
9793 16.7426
9794 28.3336
9795 33.4851
9796 24.4699
9797 16.7426
9798 32.1973
9799 29.6215
9800 7.72734
9801 27.0457
9802 20.6062
9803 5.15156
9804 37.3488
9805 11.591
9806 7.72734
9807 52.8035
9808 15.4547
9809 11.591
9810 12.8789
9811 28.3336
9812 14.1668
9813 5.15156
9814 16.7426
9815 28.3336
9816 27.0457
9817 34.773
9818 14.1668
9819 11.591
9820 24.4699
9821 34.773
9822 54.0914
9823 21.8941
9824 34.773
9825 19.3183
9826 6.43945
9827 19.3183
9828 15.4547
9829 14.1668
9830 9.01523
9831 20.6062
9832 29.6215
9833 5.15156
9834 21.8941
9835 21.8941
9836 14.1668
9837 20.6062
9838 11.591
9839 3.86367
9840 32.1973
9841 5.15156
9842 37.3488
9843 19.3183
9844 21.8941
9845 23.182
9846 10.3031
9847 16.7426
9848 18.0305
9849 21.8941
9850 11.591
9851 52.8035
9852 54.0914
9853 33.4851
9854 24.4699
9855 38.6367
9856 10.3031
9857 19.3183
9858 64.3945
9859 37.3488
9860 20.6062
9861 12.8789
9862 20.6062
9863 12.8789
9864 33.4851
9865 36.0609
9866 7.72734
9867 25.7578
9868 19.3183
9869 11.591
9870 16.7426
9871 33.4851
9872 28.3336
9873 14.1668
9874 14.1668
9875 59.2429
9876 16.7426
9877 2.57578
9878 14.1668
9879 21.8941
9880 6.43945
9881 2.57578
9882 20.6062
9883 47.6519
9884 36.0609
9885 33.4851
9886 5.15156
9887 0
9888 21.8941
9889 33.4851
9890 33.4851
9891 7.72734
9892 19.3183
9893 18.0305
9894 10.3031
9895 34.773
9896 23.182
9897 10.3031
9898 11.591
9899 10.3031
9900 61.8187
9901 24.4699
9902 24.4699
9903 24.4699
9904 33.4851
9905 24.4699
9906 43.7883
9907 60.5308
9908 65.6824
9909 12.8789
9910 10.3031
9911 11.591
9912 65.6824
9913 11.591
9914 11.591
9915 9.01523
9916 12.8789
9917 21.8941
9918 34.773
9919 18.0305
9920 3.86367
9921 19.3183
9922 28.3336
9923 14.1668
9924 30.9094
9925 43.7883
9926 37.3488
9927 24.4699
9928 27.0457
9929 59.2429
9930 34.773
9931 16.7426
9932 12.8789
9933 12.8789
9934 33.4851
9935 20.6062
9936 43.7883
9937 20.6062
9938 33.4851
9939 25.7578
9940 39.9246
9941 42.5004
9942 63.1066
9943 57.955
9944 18.0305
9945 27.0457
9946 29.6215
9947 75.9855
9948 39.9246
9949 34.773
9950 14.1668
9951 61.8187
9952 41.2125
9953 78.5613
9954 54.0914
9955 23.182
9956 12.8789
9957 20.6062
9958 23.182
9959 18.0305
9960 19.3183
9961 33.4851
9962 29.6215
9963 19.3183
9964 36.0609
9965 73.4097
9966 20.6062
9967 14.1668
9968 16.7426
9969 20.6062
9970 24.4699
9971 11.591
9972 7.72734
9973 16.7426
9974 14.1668
9975 15.4547
9976 16.7426
9977 12.8789
9978 6.43945
9979 15.4547
9980 11.591
9981 16.7426
9982 23.182
9983 16.7426
9984 5.15156
9985 9.01523
9986 12.8789
9987 6.43945
9988 5.15156
9989 59.2429
9990 20.6062
9991 6.43945
9992 20.6062
9993 10.3031
9994 55.3793
9995 23.182
9996 24.4699
9997 9.01523
9998 30.9094
9999 10.3031
10000 19.3183
10001 7.72734
10002 15.4547
10003 32.1973
10004 46.364
10005 18.0305
10006 11.591
10007 21.8941
10008 3.86367
10009 5.15156
10010 6.43945
10011 43.7883
10012 20.6062
10013 51.5156
10014 11.591
10015 16.7426
10016 47.6519
10017 2.57578
10018 9.01523
10019 19.3183
10020 5.15156
10021 20.6062
10022 16.7426
10023 14.1668
10024 21.8941
10025 20.6062
10026 23.182
10027 12.8789
10028 28.3336
10029 10.3031
10030 79.8492
10031 46.364
10032 29.6215
10033 19.3183
10034 16.7426
10035 46.364
10036 48.9398
10037 52.8035
10038 21.8941
10039 12.8789
10040 23.182
10041 18.0305
10042 25.7578
10043 5.15156
10044 41.2125
10045 52.8035
10046 57.955
10047 21.8941
10048 5.15156
10049 19.3183
10050 5.15156
10051 15.4547
10052 14.1668
10053 29.6215
10054 15.4547
10055 16.7426
10056 16.7426
10057 21.8941
10058 14.1668
10059 30.9094
10060 1.28789
10061 14.1668
10062 28.3336
10063 18.0305
10064 39.9246
10065 16.7426
10066 37.3488
10067 10.3031
10068 18.0305
10069 23.182
10070 19.3183
10071 21.8941
10072 23.182
10073 5.15156
10074 10.3031
10075 14.1668
10076 15.4547
10077 63.1066
10078 43.7883
10079 11.591
10080 16.7426
10081 10.3031
10082 10.3031
10083 18.0305
10084 2.57578
10085 7.72734
10086 27.0457
10087 16.7426
10088 32.1973
10089 29.6215
10090 7.72734
10091 10.3031
10092 29.6215
10093 7.72734
10094 18.0305
10095 33.4851
10096 18.0305
10097 25.7578
10098 12.8789
10099 20.6062
10100 60.5308
10101 21.8941
10102 6.43945
10103 39.9246
10104 6.43945
10105 46.364
10106 21.8941
10107 6.43945
10108 16.7426
10109 21.8941
10110 21.8941
10111 34.773
10112 6.43945
10113 7.72734
10114 21.8941
10115 15.4547
10116 32.1973
10117 20.6062
10118 63.1066
10119 19.3183
10120 9.01523
10121 15.4547
10122 29.6215
10123 55.3793
10124 24.4699
10125 5.15156
10126 37.3488
10127 3.86367
10128 3.86367
10129 6.43945
10130 6.43945
10131 7.72734
10132 20.6062
10133 37.3488
10134 24.4699
10135 23.182
10136 64.3945
10137 30.9094
10138 5.15156
10139 19.3183
10140 25.7578
10141 14.1668
10142 19.3183
10143 21.8941
10144 2.57578
10145 34.773
10146 28.3336
10147 33.4851
10148 11.591
10149 19.3183
10150 10.3031
10151 34.773
10152 30.9094
10153 27.0457
10154 19.3183
10155 16.7426
10156 18.0305
10157 41.2125
10158 28.3336
10159 23.182
10160 18.0305
10161 10.3031
10162 23.182
10163 24.4699
10164 38.6367
10165 57.955
10166 24.4699
10167 9.01523
10168 20.6062
10169 34.773
10170 38.6367
10171 15.4547
10172 24.4699
10173 25.7578
10174 24.4699
10175 24.4699
10176 33.4851
10177 27.0457
10178 28.3336
10179 7.72734
10180 15.4547
10181 5.15156
10182 18.0305
10183 51.5156
10184 27.0457
10185 24.4699
10186 24.4699
10187 68.2582
10188 16.7426
10189 32.1973
10190 7.72734
10191 15.4547
10192 28.3336
10193 48.9398
10194 42.5004
10195 23.182
10196 10.3031
10197 18.0305
10198 41.2125
10199 14.1668
10200 34.773
10201 19.3183
10202 11.591
10203 27.0457
10204 9.01523
10205 14.1668
10206 45.0761
10207 33.4851
10208 30.9094
10209 37.3488
10210 18.0305
10211 15.4547
10212 16.7426
10213 37.3488
10214 36.0609
10215 33.4851
10216 28.3336
10217 23.182
10218 18.0305
10219 33.4851
10220 19.3183
10221 20.6062
10222 21.8941
10223 37.3488
10224 34.773
10225 14.1668
10226 5.15156
10227 5.15156
10228 23.182
10229 51.5156
10230 21.8941
10231 19.3183
10232 32.1973
10233 19.3183
10234 52.8035
10235 28.3336
10236 33.4851
10237 34.773
10238 7.72734
10239 6.43945
10240 23.182
10241 38.6367
10242 37.3488
10243 12.8789
10244 36.0609
10245 9.01523
10246 15.4547
10247 21.8941
10248 23.182
10249 36.0609
10250 18.0305
10251 33.4851
10252 29.6215
10253 27.0457
10254 30.9094
10255 14.1668
10256 36.0609
10257 39.9246
10258 3.86367
10259 30.9094
10260 18.0305
10261 12.8789
10262 10.3031
10263 18.0305
10264 15.4547
10265 66.9703
10266 63.1066
10267 14.1668
10268 15.4547
10269 34.773
10270 7.72734
10271 42.5004
10272 46.364
10273 27.0457
10274 27.0457
10275 29.6215
10276 27.0457
10277 11.591
10278 18.0305
10279 20.6062
10280 25.7578
10281 28.3336
10282 34.773
10283 23.182
10284 29.6215
10285 21.8941
10286 25.7578
10287 34.773
10288 16.7426
10289 21.8941
10290 19.3183
10291 45.0761
10292 60.5308
10293 24.4699
10294 38.6367
10295 28.3336
10296 30.9094
10297 32.1973
10298 14.1668
10299 29.6215
10300 56.6672
10301 10.3031
10302 5.15156
10303 33.4851
10304 7.72734
10305 9.01523
10306 10.3031
10307 65.6824
10308 34.773
10309 23.182
10310 19.3183
10311 2.57578
10312 34.773
10313 36.0609
10314 47.6519
10315 28.3336
10316 10.3031
10317 36.0609
10318 56.6672
10319 11.591
10320 30.9094
10321 7.72734
10322 41.2125
10323 19.3183
10324 16.7426
10325 32.1973
10326 39.9246
10327 45.0761
10328 12.8789
10329 45.0761
10330 12.8789
10331 30.9094
10332 29.6215
10333 37.3488
10334 39.9246
10335 45.0761
10336 12.8789
10337 25.7578
10338 37.3488
10339 18.0305
10340 6.43945
10341 14.1668
10342 23.182
10343 12.8789
10344 32.1973
10345 23.182
10346 18.0305
10347 19.3183
10348 21.8941
10349 18.0305
10350 21.8941
10351 20.6062
10352 12.8789
10353 11.591
10354 56.6672
10355 20.6062
10356 45.0761
10357 7.72734
10358 14.1668
10359 55.3793
10360 2.57578
10361 25.7578
10362 16.7426
10363 10.3031
10364 39.9246
10365 28.3336
10366 18.0305
10367 3.86367
10368 18.0305
10369 28.3336
10370 34.773
10371 10.3031
10372 11.591
10373 5.15156
10374 9.01523
10375 10.3031
10376 10.3031
10377 9.01523
10378 12.8789
10379 21.8941
10380 48.9398
10381 27.0457
10382 6.43945
10383 34.773
10384 51.5156
10385 25.7578
10386 14.1668
10387 5.15156
10388 15.4547
10389 15.4547
10390 6.43945
10391 36.0609
10392 15.4547
10393 20.6062
10394 39.9246
10395 20.6062
10396 12.8789
10397 7.72734
10398 9.01523
10399 23.182
10400 60.5308
10401 15.4547
10402 24.4699
10403 10.3031
10404 11.591
10405 15.4547
10406 29.6215
10407 16.7426
10408 43.7883
10409 66.9703
10410 25.7578
10411 27.0457
10412 41.2125
10413 10.3031
10414 20.6062
10415 60.5308
10416 27.0457
10417 23.182
10418 21.8941
10419 28.3336
10420 34.773
10421 24.4699
10422 52.8035
10423 16.7426
10424 2.57578
10425 16.7426
10426 18.0305
10427 15.4547
10428 45.0761
10429 42.5004
10430 29.6215
10431 19.3183
10432 6.43945
10433 28.3336
10434 9.01523
10435 11.591
10436 5.15156
10437 11.591
10438 20.6062
10439 37.3488
10440 20.6062
10441 19.3183
10442 12.8789
10443 18.0305
10444 10.3031
10445 21.8941
10446 45.0761
10447 25.7578
10448 32.1973
10449 42.5004
10450 36.0609
10451 11.591
10452 9.01523
10453 15.4547
10454 42.5004
10455 38.6367
10456 7.72734
10457 12.8789
10458 12.8789
10459 14.1668
10460 18.0305
10461 30.9094
10462 24.4699
10463 23.182
10464 25.7578
10465 6.43945
10466 2.57578
10467 12.8789
10468 32.1973
10469 32.1973
10470 1.28789
10471 3.86367
10472 23.182
10473 5.15156
10474 2.57578
10475 14.1668
10476 18.0305
10477 7.72734
10478 9.01523
10479 32.1973
10480 14.1668
10481 16.7426
10482 9.01523
10483 14.1668
10484 9.01523
10485 2.57578
10486 15.4547
10487 50.2277
10488 18.0305
10489 36.0609
10490 28.3336
10491 24.4699
10492 18.0305
10493 11.591
10494 9.01523
10495 25.7578
10496 21.8941
10497 3.86367
10498 43.7883
10499 24.4699
10500 18.0305
10501 46.364
10502 24.4699
10503 10.3031
10504 15.4547
10505 36.0609
10506 14.1668
10507 15.4547
10508 42.5004
10509 19.3183
10510 29.6215
10511 28.3336
10512 32.1973
10513 15.4547
10514 10.3031
10515 23.182
10516 9.01523
10517 15.4547
10518 20.6062
10519 19.3183
10520 5.15156
10521 28.3336
10522 28.3336
10523 14.1668
10524 27.0457
10525 7.72734
10526 18.0305
10527 38.6367
10528 16.7426
10529 19.3183
10530 25.7578
10531 21.8941
10532 16.7426
10533 18.0305
10534 18.0305
10535 28.3336
10536 41.2125
10537 39.9246
10538 48.9398
10539 39.9246
10540 19.3183
10541 25.7578
10542 28.3336
10543 5.15156
10544 16.7426
10545 27.0457
10546 1.28789
10547 42.5004
10548 16.7426
10549 29.6215
10550 18.0305
10551 15.4547
10552 32.1973
10553 24.4699
10554 54.0914
10555 23.182
10556 5.15156
10557 16.7426
10558 9.01523
10559 14.1668
10560 19.3183
10561 14.1668
10562 10.3031
10563 43.7883
10564 10.3031
10565 10.3031
10566 10.3031
10567 10.3031
10568 9.01523
10569 18.0305
10570 43.7883
10571 20.6062
10572 36.0609
10573 48.9398
10574 16.7426
10575 57.955
10576 24.4699
10577 28.3336
10578 2.57578
10579 3.86367
10580 37.3488
10581 14.1668
10582 25.7578
10583 10.3031
10584 10.3031
10585 20.6062
10586 42.5004
10587 63.1066
10588 20.6062
10589 5.15156
10590 19.3183
10591 5.15156
10592 14.1668
10593 11.591
10594 15.4547
10595 18.0305
10596 23.182
10597 20.6062
10598 7.72734
10599 28.3336
10600 21.8941
10601 19.3183
10602 27.0457
10603 34.773
10604 29.6215
10605 25.7578
10606 27.0457
10607 12.8789
10608 20.6062
10609 20.6062
10610 43.7883
10611 52.8035
10612 32.1973
10613 32.1973
10614 39.9246
10615 25.7578
10616 14.1668
10617 6.43945
10618 39.9246
10619 47.6519
10620 46.364
10621 18.0305
10622 54.0914
10623 56.6672
10624 69.5461
10625 57.955
10626 27.0457
10627 12.8789
10628 14.1668
10629 16.7426
10630 18.0305
10631 34.773
10632 36.0609
10633 37.3488
10634 28.3336
10635 23.182
10636 28.3336
10637 12.8789
10638 15.4547
10639 48.9398
10640 34.773
10641 27.0457
10642 36.0609
10643 16.7426
10644 9.01523
10645 7.72734
10646 9.01523
10647 12.8789
10648 3.86367
10649 10.3031
10650 42.5004
10651 41.2125
10652 14.1668
10653 41.2125
10654 12.8789
10655 15.4547
10656 27.0457
10657 27.0457
10658 34.773
10659 37.3488
10660 3.86367
10661 24.4699
10662 59.2429
10663 7.72734
10664 20.6062
10665 5.15156
10666 6.43945
10667 46.364
10668 10.3031
10669 2.57578
10670 23.182
10671 24.4699
10672 32.1973
10673 12.8789
10674 6.43945
10675 39.9246
10676 14.1668
10677 15.4547
10678 27.0457
10679 7.72734
10680 39.9246
10681 28.3336
10682 27.0457
10683 14.1668
10684 16.7426
10685 69.5461
10686 77.2734
10687 21.8941
10688 10.3031
10689 24.4699
10690 50.2277
10691 23.182
10692 5.15156
10693 11.591
10694 38.6367
10695 30.9094
10696 12.8789
10697 11.591
10698 33.4851
10699 16.7426
10700 21.8941
10701 32.1973
10702 7.72734
10703 9.01523
10704 19.3183
10705 34.773
10706 6.43945
10707 78.5613
10708 21.8941
10709 52.8035
10710 14.1668
10711 16.7426
10712 48.9398
10713 30.9094
10714 7.72734
10715 19.3183
10716 15.4547
10717 29.6215
10718 54.0914
10719 21.8941
10720 16.7426
10721 12.8789
10722 16.7426
10723 19.3183
10724 33.4851
10725 36.0609
10726 16.7426
10727 7.72734
10728 10.3031
10729 9.01523
10730 14.1668
10731 36.0609
10732 7.72734
10733 7.72734
10734 21.8941
10735 16.7426
10736 12.8789
10737 7.72734
10738 23.182
10739 14.1668
10740 25.7578
10741 34.773
10742 1.28789
10743 42.5004
10744 25.7578
10745 39.9246
10746 29.6215
10747 41.2125
10748 23.182
10749 28.3336
10750 1.28789
10751 21.8941
10752 12.8789
10753 18.0305
10754 11.591
10755 5.15156
10756 14.1668
10757 6.43945
10758 21.8941
10759 57.955
10760 7.72734
10761 18.0305
10762 39.9246
10763 30.9094
10764 23.182
10765 21.8941
10766 28.3336
10767 32.1973
10768 59.2429
10769 82.425
10770 42.5004
10771 97.8796
10772 25.7578
10773 9.01523
10774 16.7426
10775 11.591
10776 9.01523
10777 33.4851
10778 15.4547
10779 20.6062
10780 20.6062
10781 41.2125
10782 37.3488
10783 19.3183
10784 19.3183
10785 15.4547
10786 21.8941
10787 5.15156
10788 21.8941
10789 15.4547
10790 23.182
10791 18.0305
10792 6.43945
10793 19.3183
10794 38.6367
10795 21.8941
10796 16.7426
10797 6.43945
10798 24.4699
10799 16.7426
10800 27.0457
10801 47.6519
10802 15.4547
10803 6.43945
10804 52.8035
10805 15.4547
10806 11.591
10807 57.955
10808 18.0305
10809 94.016
10810 37.3488
10811 7.72734
10812 14.1668
10813 104.319
10814 38.6367
10815 10.3031
10816 14.1668
10817 14.1668
10818 18.0305
10819 15.4547
10820 15.4547
10821 16.7426
10822 24.4699
10823 21.8941
10824 24.4699
10825 23.182
10826 19.3183
10827 10.3031
10828 9.01523
10829 15.4547
10830 25.7578
10831 7.72734
10832 28.3336
10833 19.3183
10834 38.6367
10835 16.7426
10836 16.7426
10837 27.0457
10838 6.43945
10839 15.4547
10840 37.3488
10841 33.4851
10842 11.591
10843 16.7426
10844 5.15156
10845 11.591
10846 52.8035
10847 28.3336
10848 3.86367
10849 15.4547
10850 19.3183
10851 11.591
10852 10.3031
10853 34.773
10854 46.364
10855 15.4547
10856 12.8789
10857 15.4547
10858 5.15156
10859 14.1668
10860 9.01523
10861 43.7883
10862 64.3945
10863 16.7426
10864 18.0305
10865 23.182
10866 18.0305
10867 32.1973
10868 96.5917
10869 7.72734
10870 19.3183
10871 20.6062
10872 15.4547
10873 14.1668
10874 39.9246
10875 57.955
10876 14.1668
10877 30.9094
10878 79.8492
10879 34.773
10880 34.773
10881 78.5613
10882 57.955
10883 7.72734
10884 25.7578
10885 16.7426
10886 36.0609
10887 16.7426
10888 33.4851
10889 37.3488
10890 14.1668
10891 42.5004
10892 57.955
10893 21.8941
10894 32.1973
10895 19.3183
10896 28.3336
10897 69.5461
10898 34.773
10899 47.6519
10900 43.7883
10901 15.4547
10902 11.591
10903 12.8789
10904 25.7578
10905 30.9094
10906 32.1973
10907 19.3183
10908 21.8941
10909 15.4547
10910 6.43945
10911 30.9094
10912 37.3488
10913 11.591
10914 33.4851
10915 20.6062
10916 12.8789
10917 3.86367
10918 2.57578
10919 41.2125
10920 21.8941
10921 10.3031
10922 36.0609
10923 11.591
10924 23.182
10925 25.7578
10926 32.1973
10927 27.0457
10928 24.4699
10929 20.6062
10930 6.43945
10931 33.4851
10932 24.4699
10933 11.591
10934 16.7426
10935 14.1668
10936 18.0305
10937 23.182
10938 12.8789
10939 20.6062
10940 42.5004
10941 11.591
10942 14.1668
10943 16.7426
10944 10.3031
10945 3.86367
10946 12.8789
10947 16.7426
10948 61.8187
10949 12.8789
10950 25.7578
10951 28.3336
10952 20.6062
10953 10.3031
10954 14.1668
10955 11.591
10956 5.15156
10957 30.9094
10958 10.3031
10959 30.9094
10960 2.57578
10961 25.7578
10962 24.4699
10963 15.4547
10964 23.182
10965 25.7578
10966 30.9094
10967 24.4699
10968 23.182
10969 29.6215
10970 24.4699
10971 18.0305
10972 50.2277
10973 21.8941
10974 25.7578
10975 48.9398
10976 38.6367
10977 11.591
10978 11.591
10979 18.0305
10980 12.8789
10981 11.591
10982 15.4547
10983 28.3336
10984 3.86367
10985 5.15156
10986 19.3183
10987 10.3031
10988 46.364
10989 30.9094
10990 21.8941
10991 19.3183
10992 38.6367
10993 30.9094
10994 18.0305
10995 33.4851
10996 29.6215
10997 9.01523
10998 52.8035
10999 24.4699
11000 2.57578
11001 11.591
11002 36.0609
11003 20.6062
11004 36.0609
11005 42.5004
11006 19.3183
11007 6.43945
11008 25.7578
11009 11.591
11010 9.01523
11011 14.1668
11012 5.15156
11013 19.3183
11014 16.7426
11015 27.0457
11016 23.182
11017 16.7426
11018 24.4699
11019 39.9246
11020 16.7426
11021 20.6062
11022 16.7426
11023 15.4547
11024 46.364
11025 65.6824
11026 41.2125
11027 60.5308
11028 91.4402
11029 47.6519
11030 10.3031
11031 7.72734
11032 15.4547
11033 15.4547
11034 11.591
11035 19.3183
11036 18.0305
11037 11.591
11038 12.8789
11039 68.2582
11040 24.4699
11041 9.01523
11042 12.8789
11043 3.86367
11044 16.7426
11045 10.3031
11046 12.8789
11047 19.3183
11048 14.1668
11049 25.7578
11050 10.3031
11051 5.15156
11052 28.3336
11053 11.591
11054 3.86367
11055 9.01523
11056 25.7578
11057 18.0305
11058 14.1668
11059 10.3031
11060 20.6062
11061 38.6367
11062 32.1973
11063 5.15156
11064 28.3336
11065 28.3336
11066 11.591
11067 12.8789
11068 14.1668
11069 1.28789
11070 2.57578
11071 1.28789
11072 5.15156
11073 27.0457
11074 30.9094
11075 32.1973
11076 20.6062
11077 10.3031
11078 34.773
11079 11.591
11080 21.8941
11081 9.01523
11082 9.01523
11083 9.01523
11084 3.86367
11085 5.15156
11086 21.8941
11087 5.15156
11088 5.15156
11089 37.3488
11090 6.43945
11091 14.1668
11092 34.773
11093 28.3336
11094 27.0457
11095 14.1668
11096 12.8789
11097 10.3031
11098 25.7578
11099 18.0305
11100 41.2125
11101 52.8035
11102 12.8789
11103 6.43945
11104 14.1668
11105 9.01523
11106 12.8789
11107 88.8644
11108 9.01523
11109 28.3336
11110 73.4097
11111 21.8941
11112 27.0457
11113 33.4851
11114 9.01523
11115 18.0305
11116 15.4547
11117 48.9398
11118 7.72734
11119 15.4547
11120 25.7578
11121 45.0761
11122 7.72734
11123 11.591
11124 24.4699
11125 29.6215
11126 75.9855
11127 28.3336
11128 23.182
11129 20.6062
11130 19.3183
11131 12.8789
11132 7.72734
11133 10.3031
11134 15.4547
11135 20.6062
11136 10.3031
11137 10.3031
11138 5.15156
11139 5.15156
11140 11.591
11141 12.8789
11142 11.591
11143 7.72734
11144 6.43945
11145 14.1668
11146 15.4547
11147 16.7426
11148 11.591
11149 6.43945
11150 2.57578
11151 10.3031
11152 10.3031
11153 15.4547
11154 12.8789
11155 10.3031
11156 20.6062
11157 11.591
11158 39.9246
11159 32.1973
11160 19.3183
11161 18.0305
11162 14.1668
11163 3.86367
11164 12.8789
11165 16.7426
11166 11.591
11167 18.0305
11168 19.3183
11169 37.3488
11170 9.01523
11171 19.3183
11172 10.3031
11173 3.86367
11174 10.3031
11175 29.6215
11176 10.3031
11177 34.773
11178 6.43945
11179 20.6062
11180 21.8941
11181 10.3031
11182 32.1973
11183 28.3336
11184 18.0305
11185 27.0457
11186 9.01523
11187 2.57578
11188 30.9094
11189 16.7426
11190 25.7578
11191 21.8941
11192 9.01523
11193 7.72734
11194 32.1973
11195 9.01523
11196 45.0761
11197 16.7426
11198 11.591
11199 7.72734
11200 28.3336
11201 32.1973
11202 11.591
11203 15.4547
11204 18.0305
11205 15.4547
11206 16.7426
11207 1.28789
11208 24.4699
11209 9.01523
11210 15.4547
11211 7.72734
11212 1.28789
11213 25.7578
11214 9.01523
11215 21.8941
11216 27.0457
11217 5.15156
11218 11.591
11219 27.0457
11220 29.6215
11221 11.591
11222 39.9246
11223 7.72734
11224 10.3031
11225 21.8941
11226 6.43945
11227 18.0305
11228 7.72734
11229 19.3183
11230 2.57578
11231 29.6215
11232 19.3183
11233 12.8789
11234 5.15156
11235 10.3031
11236 19.3183
11237 7.72734
11238 5.15156
11239 9.01523
11240 5.15156
11241 10.3031
11242 3.86367
11243 15.4547
11244 34.773
11245 11.591
11246 10.3031
11247 24.4699
11248 5.15156
11249 50.2277
11250 25.7578
11251 23.182
11252 10.3031
11253 2.57578
11254 12.8789
11255 54.0914
11256 19.3183
11257 16.7426
11258 15.4547
11259 28.3336
11260 11.591
11261 5.15156
11262 3.86367
11263 6.43945
11264 15.4547
11265 10.3031
11266 24.4699
11267 48.9398
11268 51.5156
11269 18.0305
11270 6.43945
11271 14.1668
11272 10.3031
11273 18.0305
11274 12.8789
11275 18.0305
11276 10.3031
11277 6.43945
11278 12.8789
11279 3.86367
11280 10.3031
11281 27.0457
11282 7.72734
11283 15.4547
11284 9.01523
11285 38.6367
11286 19.3183
11287 7.72734
11288 18.0305
11289 9.01523
11290 3.86367
11291 20.6062
11292 23.182
11293 15.4547
11294 28.3336
11295 25.7578
11296 23.182
11297 6.43945
11298 32.1973
11299 43.7883
11300 7.72734
11301 16.7426
11302 20.6062
11303 3.86367
11304 30.9094
11305 28.3336
11306 43.7883
11307 25.7578
11308 11.591
11309 3.86367
11310 5.15156
11311 21.8941
11312 90.1523
11313 37.3488
11314 20.6062
11315 37.3488
11316 7.72734
11317 7.72734
11318 14.1668
11319 19.3183
11320 24.4699
11321 30.9094
11322 30.9094
11323 18.0305
11324 28.3336
11325 23.182
11326 25.7578
11327 16.7426
11328 9.01523
11329 23.182
11330 14.1668
11331 19.3183
11332 18.0305
11333 29.6215
11334 38.6367
11335 14.1668
11336 23.182
11337 30.9094
11338 36.0609
11339 57.955
11340 15.4547
11341 19.3183
11342 14.1668
11343 34.773
11344 16.7426
11345 12.8789
11346 20.6062
11347 15.4547
11348 9.01523
11349 32.1973
11350 3.86367
11351 10.3031
11352 0
11353 33.4851
11354 6.43945
11355 3.86367
11356 11.591
11357 10.3031
11358 15.4547
11359 12.8789
11360 7.72734
11361 7.72734
11362 6.43945
11363 7.72734
11364 7.72734
11365 7.72734
11366 12.8789
11367 28.3336
11368 68.2582
11369 25.7578
11370 27.0457
11371 11.591
11372 6.43945
11373 1.28789
11374 14.1668
11375 9.01523
11376 11.591
11377 1.28789
11378 12.8789
11379 28.3336
11380 34.773
11381 33.4851
11382 19.3183
11383 27.0457
11384 11.591
11385 21.8941
11386 59.2429
11387 14.1668
11388 14.1668
11389 24.4699
11390 18.0305
11391 24.4699
11392 33.4851
11393 25.7578
11394 25.7578
11395 25.7578
11396 7.72734
11397 70.8339
11398 20.6062
11399 36.0609
11400 12.8789
11401 15.4547
11402 2.57578
11403 14.1668
11404 50.2277
11405 19.3183
11406 42.5004
11407 11.591
11408 1.28789
11409 23.182
11410 51.5156
11411 14.1668
11412 14.1668
11413 24.4699
11414 23.182
11415 30.9094
11416 28.3336
11417 10.3031
11418 12.8789
11419 19.3183
11420 21.8941
11421 30.9094
11422 21.8941
11423 15.4547
11424 18.0305
11425 21.8941
11426 0
11427 15.4547
11428 25.7578
11429 23.182
11430 33.4851
11431 14.1668
11432 9.01523
11433 14.1668
11434 45.0761
11435 16.7426
11436 6.43945
11437 12.8789
11438 9.01523
11439 39.9246
11440 39.9246
11441 16.7426
11442 15.4547
11443 25.7578
11444 12.8789
11445 27.0457
11446 16.7426
11447 11.591
11448 18.0305
11449 10.3031
11450 11.591
11451 14.1668
11452 15.4547
11453 33.4851
11454 30.9094
11455 23.182
11456 23.182
11457 20.6062
11458 28.3336
11459 23.182
11460 54.0914
11461 39.9246
11462 15.4547
11463 14.1668
11464 3.86367
11465 12.8789
11466 3.86367
11467 16.7426
11468 20.6062
11469 20.6062
11470 9.01523
11471 24.4699
11472 18.0305
11473 28.3336
11474 7.72734
11475 38.6367
11476 46.364
11477 24.4699
11478 39.9246
11479 14.1668
11480 11.591
11481 24.4699
11482 18.0305
11483 38.6367
11484 38.6367
11485 23.182
11486 24.4699
11487 38.6367
11488 18.0305
11489 21.8941
11490 23.182
11491 11.591
11492 29.6215
11493 7.72734
11494 54.0914
11495 18.0305
11496 23.182
11497 10.3031
11498 20.6062
11499 14.1668
11500 24.4699
11501 5.15156
11502 7.72734
11503 10.3031
11504 23.182
11505 15.4547
11506 29.6215
11507 7.72734
11508 7.72734
11509 21.8941
11510 15.4547
11511 2.57578
11512 25.7578
11513 32.1973
11514 3.86367
11515 21.8941
11516 12.8789
11517 41.2125
11518 38.6367
11519 45.0761
11520 10.3031
11521 48.9398
11522 10.3031
11523 34.773
11524 46.364
11525 32.1973
11526 5.15156
11527 3.86367
11528 16.7426
11529 34.773
11530 20.6062
11531 3.86367
11532 23.182
11533 61.8187
11534 16.7426
11535 3.86367
11536 20.6062
11537 43.7883
11538 23.182
11539 27.0457
11540 27.0457
11541 27.0457
11542 16.7426
11543 52.8035
11544 36.0609
11545 39.9246
11546 15.4547
11547 21.8941
11548 33.4851
11549 29.6215
11550 36.0609
11551 20.6062
11552 14.1668
11553 15.4547
11554 23.182
11555 32.1973
11556 41.2125
11557 36.0609
11558 24.4699
11559 18.0305
11560 33.4851
11561 14.1668
11562 33.4851
11563 33.4851
11564 21.8941
11565 24.4699
11566 23.182
11567 75.9855
11568 64.3945
11569 11.591
11570 37.3488
11571 37.3488
11572 27.0457
11573 24.4699
11574 86.2886
11575 18.0305
11576 30.9094
11577 24.4699
11578 47.6519
11579 16.7426
11580 34.773
11581 12.8789
11582 19.3183
11583 54.0914
11584 42.5004
11585 43.7883
11586 20.6062
11587 27.0457
11588 19.3183
11589 59.2429
11590 19.3183
11591 6.43945
11592 10.3031
11593 19.3183
11594 18.0305
11595 6.43945
11596 24.4699
11597 52.8035
11598 32.1973
11599 45.0761
11600 32.1973
11601 25.7578
11602 15.4547
11603 14.1668
11604 21.8941
11605 20.6062
11606 27.0457
11607 29.6215
11608 19.3183
11609 37.3488
11610 20.6062
11611 45.0761
11612 64.3945
11613 20.6062
11614 9.01523
11615 11.591
11616 23.182
11617 16.7426
11618 23.182
11619 39.9246
11620 36.0609
11621 38.6367
11622 33.4851
11623 14.1668
11624 9.01523
11625 42.5004
11626 60.5308
11627 11.591
11628 23.182
11629 28.3336
11630 16.7426
11631 75.9855
11632 14.1668
11633 36.0609
11634 27.0457
11635 12.8789
11636 64.3945
11637 27.0457
11638 23.182
11639 33.4851
11640 9.01523
11641 24.4699
11642 19.3183
11643 24.4699
11644 2.57578
11645 28.3336
11646 47.6519
11647 30.9094
11648 32.1973
11649 47.6519
11650 25.7578
11651 5.15156
11652 20.6062
11653 24.4699
11654 9.01523
11655 42.5004
11656 52.8035
11657 12.8789
11658 33.4851
11659 45.0761
11660 43.7883
11661 32.1973
11662 46.364
11663 56.6672
11664 24.4699
11665 42.5004
11666 20.6062
11667 15.4547
11668 11.591
11669 47.6519
11670 66.9703
11671 12.8789
11672 19.3183
11673 39.9246
11674 59.2429
11675 48.9398
11676 73.4097
11677 33.4851
11678 7.72734
11679 41.2125
11680 6.43945
11681 6.43945
11682 10.3031
11683 15.4547
11684 55.3793
11685 20.6062
11686 46.364
11687 29.6215
11688 64.3945
11689 54.0914
11690 14.1668
11691 145.532
11692 29.6215
11693 20.6062
11694 29.6215
11695 24.4699
11696 20.6062
11697 24.4699
11698 7.72734
11699 11.591
11700 5.15156
11701 43.7883
11702 38.6367
11703 34.773
11704 42.5004
11705 6.43945
11706 32.1973
11707 70.8339
11708 16.7426
11709 45.0761
11710 16.7426
11711 38.6367
11712 59.2429
11713 14.1668
11714 25.7578
11715 43.7883
11716 20.6062
11717 32.1973
11718 55.3793
11719 16.7426
11720 30.9094
11721 39.9246
11722 18.0305
11723 11.591
11724 9.01523
11725 32.1973
11726 60.5308
11727 16.7426
11728 18.0305
11729 18.0305
11730 34.773
11731 10.3031
11732 32.1973
11733 20.6062
11734 23.182
11735 16.7426
11736 32.1973
11737 30.9094
11738 74.6976
11739 88.8644
11740 43.7883
11741 11.591
11742 70.8339
11743 43.7883
11744 7.72734
11745 20.6062
11746 20.6062
11747 23.182
11748 63.1066
11749 5.15156
11750 15.4547
11751 24.4699
11752 43.7883
11753 51.5156
11754 9.01523
11755 34.773
11756 16.7426
11757 56.6672
11758 61.8187
11759 23.182
11760 36.0609
11761 33.4851
11762 10.3031
11763 20.6062
11764 18.0305
11765 23.182
11766 39.9246
11767 25.7578
11768 61.8187
11769 32.1973
11770 5.15156
11771 11.591
11772 39.9246
11773 42.5004
11774 28.3336
11775 69.5461
11776 23.182
11777 6.43945
11778 27.0457
11779 29.6215
11780 16.7426
11781 3.86367
11782 37.3488
11783 21.8941
11784 32.1973
11785 14.1668
11786 5.15156
11787 16.7426
11788 24.4699
11789 25.7578
11790 108.183
11791 6.43945
11792 19.3183
11793 59.2429
11794 34.773
11795 36.0609
11796 32.1973
11797 41.2125
11798 7.72734
11799 16.7426
11800 12.8789
11801 39.9246
11802 60.5308
11803 2.57578
11804 3.86367
11805 3.86367
11806 10.3031
11807 24.4699
11808 14.1668
11809 19.3183
11810 32.1973
11811 19.3183
11812 42.5004
11813 14.1668
11814 9.01523
11815 29.6215
11816 6.43945
11817 30.9094
11818 78.5613
11819 30.9094
11820 30.9094
11821 20.6062
11822 54.0914
11823 75.9855
11824 12.8789
11825 33.4851
11826 28.3336
11827 11.591
11828 55.3793
11829 54.0914
11830 37.3488
11831 30.9094
11832 24.4699
11833 48.9398
11834 70.8339
11835 19.3183
11836 18.0305
11837 32.1973
11838 16.7426
11839 14.1668
11840 9.01523
11841 12.8789
11842 16.7426
11843 34.773
11844 28.3336
11845 33.4851
11846 41.2125
11847 19.3183
11848 65.6824
11849 27.0457
11850 3.86367
11851 16.7426
11852 11.591
11853 27.0457
11854 39.9246
11855 42.5004
11856 24.4699
11857 33.4851
11858 24.4699
11859 7.72734
11860 30.9094
11861 14.1668
11862 32.1973
11863 12.8789
11864 11.591
11865 68.2582
11866 37.3488
11867 21.8941
11868 14.1668
11869 12.8789
11870 72.1218
11871 48.9398
11872 39.9246
11873 16.7426
11874 59.2429
11875 21.8941
11876 43.7883
11877 25.7578
11878 30.9094
11879 52.8035
11880 66.9703
11881 27.0457
11882 20.6062
11883 11.591
11884 15.4547
11885 32.1973
11886 33.4851
11887 55.3793
11888 21.8941
11889 20.6062
11890 25.7578
11891 61.8187
11892 25.7578
11893 39.9246
11894 12.8789
11895 48.9398
11896 15.4547
11897 10.3031
11898 12.8789
11899 11.591
11900 38.6367
11901 30.9094
11902 56.6672
11903 27.0457
11904 12.8789
11905 50.2277
11906 52.8035
11907 43.7883
11908 30.9094
11909 25.7578
11910 7.72734
11911 7.72734
11912 36.0609
11913 15.4547
11914 41.2125
11915 9.01523
11916 6.43945
11917 12.8789
11918 14.1668
11919 29.6215
11920 2.57578
11921 3.86367
11922 7.72734
11923 16.7426
11924 39.9246
11925 43.7883
11926 18.0305
11927 21.8941
11928 24.4699
11929 12.8789
11930 14.1668
11931 41.2125
11932 18.0305
11933 24.4699
11934 12.8789
11935 10.3031
11936 15.4547
11937 43.7883
11938 6.43945
11939 24.4699
11940 110.759
11941 23.182
11942 18.0305
11943 24.4699
11944 21.8941
11945 36.0609
11946 52.8035
11947 73.4097
11948 45.0761
11949 37.3488
11950 23.182
11951 37.3488
11952 77.2734
11953 6.43945
11954 19.3183
11955 50.2277
11956 34.773
11957 41.2125
11958 37.3488
11959 5.15156
11960 2.57578
11961 7.72734
11962 20.6062
11963 70.8339
11964 74.6976
11965 34.773
11966 2.57578
11967 19.3183
11968 23.182
11969 43.7883
11970 48.9398
11971 56.6672
11972 45.0761
11973 92.7281
11974 83.7128
11975 21.8941
11976 19.3183
11977 36.0609
11978 43.7883
11979 73.4097
11980 24.4699
11981 37.3488
11982 25.7578
11983 7.72734
11984 41.2125
11985 46.364
11986 9.01523
11987 20.6062
11988 11.591
11989 24.4699
11990 29.6215
11991 20.6062
11992 41.2125
11993 18.0305
11994 32.1973
11995 18.0305
11996 29.6215
11997 57.955
11998 63.1066
11999 18.0305
12000 5.15156
12001 14.1668
12002 2.57578
12003 9.01523
12004 28.3336
12005 28.3336
12006 47.6519
12007 5.15156
12008 11.591
12009 24.4699
12010 20.6062
12011 3.86367
12012 20.6062
12013 72.1218
12014 36.0609
12015 47.6519
12016 12.8789
12017 6.43945
12018 19.3183
12019 25.7578
12020 18.0305
12021 38.6367
12022 6.43945
12023 6.43945
12024 12.8789
12025 18.0305
12026 39.9246
12027 12.8789
12028 10.3031
12029 27.0457
12030 2.57578
12031 5.15156
12032 15.4547
12033 61.8187
12034 23.182
12035 14.1668
12036 9.01523
12037 1.28789
12038 14.1668
12039 68.2582
12040 28.3336
12041 0
12042 10.3031
12043 29.6215
12044 6.43945
12045 11.591
12046 27.0457
12047 23.182
12048 33.4851
12049 16.7426
12050 3.86367
12051 30.9094
12052 63.1066
12053 20.6062
12054 23.182
12055 2.57578
12056 25.7578
12057 91.4402
12058 12.8789
12059 19.3183
12060 7.72734
12061 47.6519
12062 16.7426
12063 29.6215
12064 11.591
12065 12.8789
12066 36.0609
12067 59.2429
12068 12.8789
12069 27.0457
12070 3.86367
12071 7.72734
12072 28.3336
12073 38.6367
12074 15.4547
12075 41.2125
12076 11.591
12077 10.3031
12078 47.6519
12079 20.6062
12080 7.72734
12081 25.7578
12082 27.0457
12083 12.8789
12084 10.3031
12085 7.72734
12086 24.4699
12087 14.1668
12088 18.0305
12089 28.3336
12090 28.3336
12091 43.7883
12092 5.15156
12093 18.0305
12094 16.7426
12095 32.1973
12096 16.7426
12097 7.72734
12098 10.3031
12099 33.4851
12100 3.86367
12101 11.591
12102 10.3031
12103 6.43945
12104 14.1668
12105 28.3336
12106 6.43945
12107 12.8789
12108 48.9398
12109 5.15156
12110 23.182
12111 10.3031
12112 23.182
12113 3.86367
12114 3.86367
12115 6.43945
12116 14.1668
12117 10.3031
12118 11.591
12119 14.1668
12120 10.3031
12121 21.8941
12122 48.9398
12123 10.3031
12124 20.6062
12125 24.4699
12126 34.773
12127 34.773
12128 37.3488
12129 24.4699
12130 9.01523
12131 16.7426
12132 30.9094
12133 23.182
12134 24.4699
12135 15.4547
12136 7.72734
12137 12.8789
12138 29.6215
12139 11.591
12140 37.3488
12141 15.4547
12142 3.86367
12143 15.4547
12144 47.6519
12145 32.1973
12146 12.8789
12147 1.28789
12148 9.01523
12149 20.6062
12150 5.15156
12151 25.7578
12152 3.86367
12153 12.8789
12154 16.7426
12155 34.773
12156 15.4547
12157 1.28789
12158 11.591
12159 10.3031
12160 34.773
12161 28.3336
12162 11.591
12163 7.72734
12164 5.15156
12165 16.7426
12166 1.28789
12167 11.591
12168 15.4547
12169 7.72734
12170 6.43945
12171 6.43945
12172 6.43945
12173 29.6215
12174 18.0305
12175 28.3336
12176 29.6215
12177 9.01523
12178 10.3031
12179 5.15156
12180 14.1668
12181 21.8941
12182 15.4547
12183 2.57578
12184 11.591
12185 28.3336
12186 7.72734
12187 34.773
12188 33.4851
12189 5.15156
12190 9.01523
12191 20.6062
12192 11.591
12193 18.0305
12194 18.0305
12195 10.3031
12196 25.7578
12197 11.591
12198 50.2277
12199 12.8789
12200 29.6215
12201 6.43945
12202 15.4547
12203 21.8941
12204 39.9246
12205 30.9094
12206 7.72734
12207 5.15156
12208 5.15156
12209 14.1668
12210 21.8941
12211 23.182
12212 12.8789
12213 18.0305
12214 39.9246
12215 36.0609
12216 12.8789
12217 21.8941
12218 10.3031
12219 21.8941
12220 20.6062
12221 20.6062
12222 21.8941
12223 11.591
12224 24.4699
12225 14.1668
12226 51.5156
12227 10.3031
12228 2.57578
12229 18.0305
12230 37.3488
12231 11.591
12232 3.86367
12233 10.3031
12234 9.01523
12235 7.72734
12236 18.0305
12237 12.8789
12238 1.28789
12239 9.01523
12240 12.8789
12241 3.86367
12242 21.8941
12243 21.8941
12244 47.6519
12245 16.7426
12246 33.4851
12247 34.773
12248 10.3031
12249 25.7578
12250 23.182
12251 19.3183
12252 5.15156
12253 16.7426
12254 6.43945
12255 11.591
12256 10.3031
12257 20.6062
12258 51.5156
12259 19.3183
12260 15.4547
12261 15.4547
12262 14.1668
12263 30.9094
12264 32.1973
12265 20.6062
12266 5.15156
12267 3.86367
12268 32.1973
12269 23.182
12270 24.4699
12271 39.9246
12272 30.9094
12273 24.4699
12274 10.3031
12275 12.8789
12276 10.3031
12277 41.2125
12278 15.4547
12279 9.01523
12280 27.0457
12281 9.01523
12282 16.7426
12283 18.0305
12284 30.9094
12285 51.5156
12286 7.72734
12287 24.4699
12288 33.4851
12289 9.01523
12290 11.591
12291 33.4851
12292 41.2125
12293 45.0761
12294 48.9398
12295 23.182
12296 10.3031
12297 7.72734
12298 37.3488
12299 63.1066
12300 43.7883
12301 48.9398
12302 29.6215
12303 36.0609
12304 12.8789
12305 14.1668
12306 61.8187
12307 34.773
12308 19.3183
12309 32.1973
12310 34.773
12311 19.3183
12312 52.8035
12313 7.72734
12314 10.3031
12315 57.955
12316 6.43945
12317 12.8789
12318 19.3183
12319 9.01523
12320 24.4699
12321 15.4547
12322 23.182
12323 27.0457
12324 51.5156
12325 27.0457
12326 2.57578
12327 3.86367
12328 21.8941
12329 30.9094
12330 34.773
12331 27.0457
12332 2.57578
12333 3.86367
12334 36.0609
12335 16.7426
12336 14.1668
12337 29.6215
12338 20.6062
12339 46.364
12340 32.1973
12341 3.86367
12342 12.8789
12343 37.3488
12344 25.7578
12345 2.57578
12346 9.01523
12347 16.7426
12348 23.182
12349 24.4699
12350 1.28789
12351 15.4547
12352 43.7883
12353 5.15156
12354 6.43945
12355 25.7578
12356 33.4851
12357 27.0457
12358 3.86367
12359 15.4547
12360 24.4699
12361 6.43945
12362 12.8789
12363 16.7426
12364 25.7578
12365 51.5156
12366 10.3031
12367 14.1668
12368 29.6215
12369 51.5156
12370 27.0457
12371 20.6062
12372 42.5004
12373 10.3031
12374 20.6062
12375 29.6215
12376 34.773
12377 20.6062
12378 9.01523
12379 15.4547
12380 7.72734
12381 11.591
12382 43.7883
12383 27.0457
12384 37.3488
12385 16.7426
12386 14.1668
12387 20.6062
12388 32.1973
12389 18.0305
12390 7.72734
12391 41.2125
12392 14.1668
12393 19.3183
12394 21.8941
12395 9.01523
12396 16.7426
12397 6.43945
12398 15.4547
12399 36.0609
12400 48.9398
12401 18.0305
12402 2.57578
12403 11.591
12404 33.4851
12405 23.182
12406 38.6367
12407 16.7426
12408 9.01523
12409 7.72734
12410 30.9094
12411 10.3031
12412 19.3183
12413 21.8941
12414 43.7883
12415 30.9094
12416 16.7426
12417 3.86367
12418 5.15156
12419 12.8789
12420 6.43945
12421 18.0305
12422 19.3183
12423 27.0457
12424 32.1973
12425 45.0761
12426 23.182
12427 2.57578
12428 5.15156
12429 32.1973
12430 9.01523
12431 12.8789
12432 20.6062
12433 15.4547
12434 30.9094
12435 21.8941
12436 39.9246
12437 20.6062
12438 20.6062
12439 9.01523
12440 7.72734
12441 21.8941
12442 29.6215
12443 11.591
12444 10.3031
12445 12.8789
12446 25.7578
12447 25.7578
12448 29.6215
12449 9.01523
12450 14.1668
12451 2.57578
12452 16.7426
12453 25.7578
12454 7.72734
12455 18.0305
12456 18.0305
12457 14.1668
12458 15.4547
12459 43.7883
12460 10.3031
12461 14.1668
12462 28.3336
12463 12.8789
12464 24.4699
12465 28.3336
12466 14.1668
12467 7.72734
12468 24.4699
12469 12.8789
12470 19.3183
12471 15.4547
12472 24.4699
12473 7.72734
12474 18.0305
12475 10.3031
12476 37.3488
12477 9.01523
12478 23.182
12479 14.1668
12480 11.591
12481 18.0305
12482 11.591
12483 27.0457
12484 25.7578
12485 20.6062
12486 10.3031
12487 6.43945
12488 19.3183
12489 18.0305
12490 11.591
12491 18.0305
12492 5.15156
12493 15.4547
12494 11.591
12495 23.182
12496 54.0914
12497 11.591
12498 12.8789
12499 16.7426
12500 20.6062
12501 12.8789
12502 30.9094
12503 18.0305
12504 15.4547
12505 36.0609
12506 6.43945
12507 7.72734
12508 19.3183
12509 20.6062
12510 18.0305
12511 38.6367
12512 10.3031
12513 34.773
12514 16.7426
12515 21.8941
12516 10.3031
12517 30.9094
12518 6.43945
12519 29.6215
12520 28.3336
12521 25.7578
12522 9.01523
12523 34.773
12524 21.8941
12525 16.7426
12526 10.3031
12527 9.01523
12528 15.4547
12529 5.15156
12530 3.86367
12531 9.01523
12532 10.3031
12533 27.0457
12534 3.86367
12535 27.0457
12536 39.9246
12537 25.7578
12538 11.591
12539 11.591
12540 23.182
12541 28.3336
12542 48.9398
12543 2.57578
12544 3.86367
12545 29.6215
12546 20.6062
12547 24.4699
12548 14.1668
12549 5.15156
12550 15.4547
12551 74.6976
12552 21.8941
12553 27.0457
12554 36.0609
12555 12.8789
12556 7.72734
12557 14.1668
12558 24.4699
12559 15.4547
12560 7.72734
12561 16.7426
12562 18.0305
12563 15.4547
12564 7.72734
12565 32.1973
12566 47.6519
12567 9.01523
12568 19.3183
12569 10.3031
12570 27.0457
12571 45.0761
12572 24.4699
12573 2.57578
12574 7.72734
12575 15.4547
12576 19.3183
12577 14.1668
12578 29.6215
12579 10.3031
12580 7.72734
12581 19.3183
12582 9.01523
12583 10.3031
12584 0
12585 12.8789
12586 10.3031
12587 10.3031
12588 16.7426
12589 24.4699
12590 9.01523
12591 24.4699
12592 36.0609
12593 24.4699
12594 9.01523
12595 7.72734
12596 56.6672
12597 25.7578
12598 47.6519
12599 14.1668
12600 9.01523
12601 32.1973
12602 25.7578
12603 5.15156
12604 29.6215
12605 5.15156
12606 50.2277
12607 10.3031
12608 34.773
12609 12.8789
12610 3.86367
12611 74.6976
12612 19.3183
12613 1.28789
12614 7.72734
12615 10.3031
12616 2.57578
12617 34.773
12618 21.8941
12619 30.9094
12620 20.6062
12621 90.1523
12622 20.6062
12623 18.0305
12624 36.0609
12625 21.8941
12626 11.591
12627 18.0305
12628 37.3488
12629 19.3183
12630 11.591
12631 23.182
12632 33.4851
12633 10.3031
12634 21.8941
12635 16.7426
12636 3.86367
12637 16.7426
12638 43.7883
12639 15.4547
12640 25.7578
12641 19.3183
12642 5.15156
12643 24.4699
12644 23.182
12645 39.9246
12646 20.6062
12647 20.6062
12648 32.1973
12649 23.182
12650 7.72734
12651 37.3488
12652 23.182
12653 34.773
12654 10.3031
12655 42.5004
12656 7.72734
12657 34.773
12658 10.3031
12659 15.4547
12660 9.01523
12661 10.3031
12662 12.8789
12663 28.3336
12664 2.57578
12665 20.6062
12666 15.4547
12667 6.43945
12668 16.7426
12669 11.591
12670 28.3336
12671 30.9094
12672 11.591
12673 23.182
12674 7.72734
12675 24.4699
12676 3.86367
12677 14.1668
12678 9.01523
12679 33.4851
12680 16.7426
12681 46.364
12682 23.182
12683 18.0305
12684 3.86367
12685 2.57578
12686 6.43945
12687 10.3031
12688 70.8339
12689 18.0305
12690 14.1668
12691 29.6215
12692 1.28789
12693 16.7426
12694 57.955
12695 27.0457
12696 36.0609
12697 6.43945
12698 21.8941
12699 36.0609
12700 18.0305
12701 20.6062
12702 10.3031
12703 6.43945
12704 16.7426
12705 60.5308
12706 20.6062
12707 24.4699
12708 37.3488
12709 33.4851
12710 27.0457
12711 20.6062
12712 9.01523
12713 21.8941
12714 68.2582
12715 7.72734
12716 24.4699
12717 56.6672
12718 18.0305
12719 36.0609
12720 10.3031
12721 28.3336
12722 78.5613
12723 23.182
12724 61.8187
12725 12.8789
12726 32.1973
12727 14.1668
12728 33.4851
12729 16.7426
12730 81.1371
12731 43.7883
12732 9.01523
12733 21.8941
12734 7.72734
12735 2.57578
12736 3.86367
12737 30.9094
12738 9.01523
12739 34.773
12740 15.4547
12741 63.1066
12742 30.9094
12743 42.5004
12744 9.01523
12745 15.4547
12746 15.4547
12747 15.4547
12748 23.182
12749 33.4851
12750 32.1973
12751 39.9246
12752 3.86367
12753 18.0305
12754 11.591
12755 20.6062
12756 20.6062
12757 15.4547
12758 25.7578
12759 20.6062
12760 30.9094
12761 23.182
12762 15.4547
12763 14.1668
12764 15.4547
12765 29.6215
12766 9.01523
12767 37.3488
12768 32.1973
12769 9.01523
12770 14.1668
12771 28.3336
12772 20.6062
12773 2.57578
12774 6.43945
12775 20.6062
12776 10.3031
12777 28.3336
12778 23.182
12779 11.591
12780 19.3183
12781 21.8941
12782 16.7426
12783 29.6215
12784 18.0305
12785 20.6062
12786 14.1668
12787 21.8941
12788 21.8941
12789 41.2125
12790 9.01523
12791 24.4699
12792 23.182
12793 21.8941
12794 32.1973
12795 20.6062
12796 50.2277
12797 41.2125
12798 24.4699
12799 21.8941
12800 23.182
12801 45.0761
12802 37.3488
12803 37.3488
12804 10.3031
12805 45.0761
12806 11.591
12807 30.9094
12808 14.1668
12809 15.4547
12810 25.7578
12811 24.4699
12812 28.3336
12813 6.43945
12814 39.9246
12815 77.2734
12816 34.773
12817 30.9094
12818 29.6215
12819 11.591
12820 10.3031
12821 33.4851
12822 27.0457
12823 33.4851
12824 39.9246
12825 15.4547
12826 12.8789
12827 27.0457
12828 10.3031
12829 3.86367
12830 14.1668
12831 33.4851
12832 41.2125
12833 28.3336
12834 45.0761
12835 39.9246
12836 41.2125
12837 21.8941
12838 14.1668
12839 9.01523
12840 33.4851
12841 52.8035
12842 24.4699
12843 32.1973
12844 30.9094
12845 25.7578
12846 24.4699
12847 16.7426
12848 19.3183
12849 29.6215
12850 52.8035
12851 46.364
12852 21.8941
12853 10.3031
12854 19.3183
12855 34.773
12856 66.9703
12857 78.5613
12858 37.3488
12859 34.773
12860 27.0457
12861 45.0761
12862 27.0457
12863 9.01523
12864 56.6672
12865 5.15156
12866 10.3031
12867 45.0761
12868 30.9094
12869 46.364
12870 29.6215
12871 28.3336
12872 28.3336
12873 30.9094
12874 70.8339
12875 18.0305
12876 16.7426
12877 12.8789
12878 3.86367
12879 23.182
12880 20.6062
12881 25.7578
12882 23.182
12883 12.8789
12884 15.4547
12885 14.1668
12886 16.7426
12887 15.4547
12888 21.8941
12889 16.7426
12890 24.4699
12891 15.4547
12892 33.4851
12893 20.6062
12894 23.182
12895 15.4547
12896 16.7426
12897 48.9398
12898 20.6062
12899 11.591
12900 14.1668
12901 19.3183
12902 33.4851
12903 16.7426
12904 36.0609
12905 33.4851
12906 41.2125
12907 18.0305
12908 7.72734
12909 28.3336
12910 9.01523
12911 45.0761
12912 23.182
12913 10.3031
12914 15.4547
12915 19.3183
12916 27.0457
12917 61.8187
12918 51.5156
12919 23.182
12920 20.6062
12921 10.3031
12922 47.6519
12923 54.0914
12924 32.1973
12925 18.0305
12926 20.6062
12927 45.0761
12928 60.5308
12929 16.7426
12930 30.9094
12931 18.0305
12932 29.6215
12933 7.72734
12934 19.3183
12935 10.3031
12936 10.3031
12937 11.591
12938 42.5004
12939 37.3488
12940 25.7578
12941 11.591
12942 55.3793
12943 5.15156
12944 6.43945
12945 20.6062
12946 7.72734
12947 19.3183
12948 59.2429
12949 24.4699
12950 23.182
12951 12.8789
12952 3.86367
12953 6.43945
12954 11.591
12955 10.3031
12956 20.6062
12957 6.43945
12958 48.9398
12959 33.4851
12960 52.8035
12961 19.3183
12962 18.0305
12963 60.5308
12964 69.5461
12965 21.8941
12966 16.7426
12967 14.1668
12968 37.3488
12969 18.0305
12970 36.0609
12971 12.8789
12972 5.15156
12973 27.0457
12974 39.9246
12975 12.8789
12976 12.8789
12977 5.15156
12978 28.3336
12979 18.0305
12980 24.4699
12981 33.4851
12982 19.3183
12983 18.0305
12984 20.6062
12985 10.3031
12986 23.182
12987 52.8035
12988 16.7426
12989 64.3945
12990 36.0609
12991 23.182
12992 14.1668
12993 15.4547
12994 105.607
12995 52.8035
12996 11.591
12997 14.1668
12998 64.3945
12999 21.8941
13000 5.15156
13001 6.43945
13002 39.9246
13003 19.3183
13004 60.5308
13005 18.0305
13006 5.15156
13007 16.7426
13008 27.0457
13009 41.2125
13010 9.01523
13011 12.8789
13012 23.182
13013 33.4851
13014 19.3183
13015 38.6367
13016 15.4547
13017 10.3031
13018 11.591
13019 15.4547
13020 10.3031
13021 10.3031
13022 65.6824
13023 12.8789
13024 12.8789
13025 63.1066
13026 16.7426
13027 6.43945
13028 41.2125
13029 12.8789
13030 5.15156
13031 20.6062
13032 5.15156
13033 5.15156
13034 5.15156
13035 36.0609
13036 46.364
13037 47.6519
13038 20.6062
13039 2.57578
13040 21.8941
13041 11.591
13042 15.4547
13043 11.591
13044 12.8789
13045 38.6367
13046 20.6062
13047 14.1668
13048 27.0457
13049 34.773
13050 20.6062
13051 33.4851
13052 66.9703
13053 10.3031
13054 36.0609
13055 34.773
13056 11.591
13057 43.7883
13058 34.773
13059 50.2277
13060 37.3488
13061 36.0609
13062 34.773
13063 16.7426
13064 34.773
13065 55.3793
13066 37.3488
13067 20.6062
13068 28.3336
13069 38.6367
13070 28.3336
13071 51.5156
13072 43.7883
13073 27.0457
13074 11.591
13075 20.6062
13076 18.0305
13077 45.0761
13078 9.01523
13079 15.4547
13080 57.955
13081 66.9703
13082 39.9246
13083 21.8941
13084 70.8339
13085 28.3336
13086 9.01523
13087 21.8941
13088 70.8339
13089 23.182
13090 14.1668
13091 25.7578
13092 25.7578
13093 12.8789
13094 69.5461
13095 36.0609
13096 29.6215
13097 52.8035
13098 27.0457
13099 12.8789
13100 19.3183
13101 36.0609
13102 32.1973
13103 16.7426
13104 15.4547
13105 20.6062
13106 24.4699
13107 46.364
13108 25.7578
13109 10.3031
13110 5.15156
13111 6.43945
13112 7.72734
13113 39.9246
13114 10.3031
13115 23.182
13116 28.3336
13117 14.1668
13118 11.591
13119 30.9094
13120 42.5004
13121 46.364
13122 36.0609
13123 2.57578
13124 1.28789
13125 48.9398
13126 21.8941
13127 41.2125
13128 16.7426
13129 23.182
13130 42.5004
13131 34.773
13132 16.7426
13133 34.773
13134 77.2734
13135 11.591
13136 12.8789
13137 36.0609
13138 64.3945
13139 41.2125
13140 25.7578
13141 23.182
13142 25.7578
13143 48.9398
13144 14.1668
13145 25.7578
13146 36.0609
13147 25.7578
13148 32.1973
13149 19.3183
13150 15.4547
13151 34.773
13152 20.6062
13153 96.5917
13154 16.7426
13155 15.4547
13156 37.3488
13157 41.2125
13158 11.591
13159 36.0609
13160 19.3183
13161 12.8789
13162 21.8941
13163 48.9398
13164 37.3488
13165 11.591
13166 30.9094
13167 10.3031
13168 15.4547
13169 29.6215
13170 25.7578
13171 3.86367
13172 12.8789
13173 20.6062
13174 11.591
13175 33.4851
13176 74.6976
13177 6.43945
13178 32.1973
13179 21.8941
13180 23.182
13181 27.0457
13182 30.9094
13183 37.3488
13184 54.0914
13185 15.4547
13186 56.6672
13187 21.8941
13188 6.43945
13189 20.6062
13190 79.8492
13191 20.6062
13192 78.5613
13193 78.5613
13194 15.4547
13195 18.0305
13196 21.8941
13197 19.3183
13198 36.0609
13199 18.0305
13200 41.2125
13201 52.8035
13202 42.5004
13203 63.1066
13204 27.0457
13205 29.6215
13206 30.9094
13207 15.4547
13208 30.9094
13209 23.182
13210 47.6519
13211 41.2125
13212 19.3183
13213 39.9246
13214 14.1668
13215 28.3336
13216 14.1668
13217 79.8492
13218 27.0457
13219 12.8789
13220 24.4699
13221 34.773
13222 14.1668
13223 43.7883
13224 16.7426
13225 18.0305
13226 6.43945
13227 14.1668
13228 2.57578
13229 14.1668
13230 16.7426
13231 21.8941
13232 21.8941
13233 18.0305
13234 12.8789
13235 21.8941
13236 18.0305
13237 28.3336
13238 59.2429
13239 16.7426
13240 18.0305
13241 38.6367
13242 34.773
13243 34.773
13244 32.1973
13245 28.3336
13246 38.6367
13247 36.0609
13248 18.0305
13249 15.4547
13250 33.4851
13251 12.8789
13252 21.8941
13253 20.6062
13254 20.6062
13255 39.9246
13256 25.7578
13257 10.3031
13258 12.8789
13259 6.43945
13260 9.01523
13261 11.591
13262 59.2429
13263 9.01523
13264 19.3183
13265 81.1371
13266 12.8789
13267 11.591
13268 9.01523
13269 29.6215
13270 9.01523
13271 25.7578
13272 42.5004
13273 12.8789
13274 32.1973
13275 65.6824
13276 54.0914
13277 36.0609
13278 10.3031
13279 1.28789
13280 30.9094
13281 34.773
13282 24.4699
13283 24.4699
13284 38.6367
13285 37.3488
13286 46.364
13287 6.43945
13288 10.3031
13289 18.0305
13290 15.4547
13291 41.2125
13292 20.6062
13293 37.3488
13294 10.3031
13295 36.0609
13296 70.8339
13297 11.591
13298 14.1668
13299 11.591
13300 29.6215
13301 87.5765
13302 45.0761
13303 20.6062
13304 23.182
13305 19.3183
13306 51.5156
13307 57.955
13308 29.6215
13309 12.8789
13310 19.3183
13311 10.3031
13312 23.182
13313 32.1973
13314 36.0609
13315 20.6062
13316 20.6062
13317 5.15156
13318 2.57578
13319 23.182
13320 38.6367
13321 29.6215
13322 24.4699
13323 2.57578
13324 18.0305
13325 7.72734
13326 7.72734
13327 41.2125
13328 18.0305
13329 34.773
13330 36.0609
13331 2.57578
13332 19.3183
13333 28.3336
13334 55.3793
13335 27.0457
13336 5.15156
13337 21.8941
13338 3.86367
13339 32.1973
13340 55.3793
13341 28.3336
13342 11.591
13343 5.15156
13344 37.3488
13345 52.8035
13346 60.5308
13347 14.1668
13348 5.15156
13349 34.773
13350 32.1973
13351 25.7578
13352 36.0609
13353 7.72734
13354 12.8789
13355 7.72734
13356 18.0305
13357 25.7578
13358 52.8035
13359 28.3336
13360 41.2125
13361 41.2125
13362 30.9094
13363 37.3488
13364 27.0457
13365 21.8941
13366 36.0609
13367 12.8789
13368 5.15156
13369 11.591
13370 15.4547
13371 24.4699
13372 10.3031
13373 21.8941
13374 50.2277
13375 46.364
13376 42.5004
13377 23.182
13378 24.4699
13379 48.9398
13380 15.4547
13381 12.8789
13382 45.0761
13383 15.4547
13384 12.8789
13385 19.3183
13386 74.6976
13387 23.182
13388 21.8941
13389 18.0305
13390 23.182
13391 27.0457
13392 19.3183
13393 34.773
13394 11.591
13395 39.9246
13396 29.6215
13397 32.1973
13398 9.01523
13399 23.182
13400 68.2582
13401 21.8941
13402 12.8789
13403 12.8789
13404 10.3031
13405 12.8789
13406 36.0609
13407 25.7578
13408 25.7578
13409 25.7578
13410 46.364
13411 46.364
13412 32.1973
13413 10.3031
13414 10.3031
13415 27.0457
13416 25.7578
13417 9.01523
13418 47.6519
13419 14.1668
13420 41.2125
13421 51.5156
13422 27.0457
13423 42.5004
13424 32.1973
13425 25.7578
13426 20.6062
13427 43.7883
13428 45.0761
13429 7.72734
13430 9.01523
13431 28.3336
13432 16.7426
13433 47.6519
13434 23.182
13435 25.7578
13436 12.8789
13437 18.0305
13438 27.0457
13439 3.86367
13440 29.6215
13441 14.1668
13442 10.3031
13443 33.4851
13444 20.6062
13445 30.9094
13446 25.7578
13447 46.364
13448 24.4699
13449 46.364
13450 18.0305
13451 42.5004
13452 28.3336
13453 25.7578
13454 57.955
13455 41.2125
13456 6.43945
13457 10.3031
13458 42.5004
13459 19.3183
13460 19.3183
13461 41.2125
13462 24.4699
13463 30.9094
13464 36.0609
13465 28.3336
13466 3.86367
13467 57.955
13468 30.9094
13469 38.6367
13470 24.4699
13471 14.1668
13472 11.591
13473 27.0457
13474 19.3183
13475 30.9094
13476 38.6367
13477 64.3945
13478 23.182
13479 27.0457
13480 27.0457
13481 55.3793
13482 27.0457
13483 48.9398
13484 16.7426
13485 27.0457
13486 9.01523
13487 41.2125
13488 29.6215
13489 7.72734
13490 39.9246
13491 12.8789
13492 21.8941
13493 59.2429
13494 14.1668
13495 7.72734
13496 23.182
13497 14.1668
13498 19.3183
13499 3.86367
13500 47.6519
13501 29.6215
13502 47.6519
13503 23.182
13504 12.8789
13505 10.3031
13506 9.01523
13507 25.7578
13508 28.3336
13509 27.0457
13510 23.182
13511 15.4547
13512 30.9094
13513 23.182
13514 32.1973
13515 16.7426
13516 21.8941
13517 7.72734
13518 18.0305
13519 30.9094
13520 29.6215
13521 20.6062
13522 7.72734
13523 20.6062
13524 18.0305
13525 41.2125
13526 50.2277
13527 37.3488
13528 11.591
13529 37.3488
13530 14.1668
13531 14.1668
13532 32.1973
13533 46.364
13534 29.6215
13535 36.0609
13536 7.72734
13537 45.0761
13538 61.8187
13539 39.9246
13540 25.7578
13541 2.57578
13542 36.0609
13543 38.6367
13544 20.6062
13545 30.9094
13546 55.3793
13547 30.9094
13548 50.2277
13549 15.4547
13550 25.7578
13551 20.6062
13552 47.6519
13553 46.364
13554 21.8941
13555 48.9398
13556 48.9398
13557 41.2125
13558 23.182
13559 6.43945
13560 15.4547
13561 18.0305
13562 20.6062
13563 15.4547
13564 33.4851
13565 43.7883
13566 32.1973
13567 37.3488
13568 30.9094
13569 12.8789
13570 51.5156
13571 57.955
13572 82.425
13573 18.0305
13574 95.3039
13575 37.3488
13576 28.3336
13577 25.7578
13578 36.0609
13579 19.3183
13580 32.1973
13581 43.7883
13582 43.7883
13583 43.7883
13584 15.4547
13585 10.3031
13586 27.0457
13587 7.72734
13588 24.4699
13589 24.4699
13590 15.4547
13591 14.1668
13592 34.773
13593 29.6215
13594 12.8789
13595 34.773
13596 28.3336
13597 14.1668
13598 65.6824
13599 45.0761
13600 7.72734
13601 5.15156
13602 23.182
13603 19.3183
13604 19.3183
13605 46.364
13606 16.7426
13607 32.1973
13608 21.8941
13609 11.591
13610 25.7578
13611 20.6062
13612 1.28789
13613 9.01523
13614 66.9703
13615 24.4699
13616 25.7578
13617 7.72734
13618 5.15156
13619 18.0305
13620 55.3793
13621 18.0305
13622 19.3183
13623 18.0305
13624 36.0609
13625 9.01523
13626 10.3031
13627 12.8789
13628 2.57578
13629 10.3031
13630 63.1066
13631 2.57578
13632 16.7426
13633 66.9703
13634 30.9094
13635 27.0457
13636 9.01523
13637 28.3336
13638 21.8941
13639 28.3336
13640 10.3031
13641 24.4699
13642 25.7578
13643 23.182
13644 20.6062
13645 11.591
13646 16.7426
13647 11.591
13648 59.2429
13649 103.031
13650 34.773
13651 61.8187
13652 20.6062
13653 45.0761
13654 29.6215
13655 64.3945
13656 14.1668
13657 24.4699
13658 37.3488
13659 34.773
13660 20.6062
13661 23.182
13662 10.3031
13663 32.1973
13664 94.016
13665 25.7578
13666 64.3945
13667 79.8492
13668 14.1668
13669 33.4851
13670 42.5004
13671 43.7883
13672 29.6215
13673 28.3336
13674 46.364
13675 10.3031
13676 10.3031
13677 21.8941
13678 14.1668
13679 10.3031
13680 2.57578
13681 28.3336
13682 55.3793
13683 38.6367
13684 41.2125
13685 2.57578
13686 23.182
13687 12.8789
13688 7.72734
13689 28.3336
13690 16.7426
13691 10.3031
13692 20.6062
13693 21.8941
13694 16.7426
13695 14.1668
13696 37.3488
13697 19.3183
13698 7.72734
13699 9.01523
13700 15.4547
13701 23.182
13702 14.1668
13703 7.72734
13704 83.7128
13705 47.6519
13706 19.3183
13707 38.6367
13708 47.6519
13709 19.3183
13710 38.6367
13711 68.2582
13712 52.8035
13713 12.8789
13714 27.0457
13715 11.591
13716 9.01523
13717 30.9094
13718 18.0305
13719 21.8941
13720 19.3183
13721 21.8941
13722 11.591
13723 70.8339
13724 69.5461
13725 15.4547
13726 18.0305
13727 51.5156
13728 15.4547
13729 14.1668
13730 33.4851
13731 83.7128
13732 51.5156
13733 52.8035
13734 34.773
13735 20.6062
13736 24.4699
13737 37.3488
13738 11.591
13739 24.4699
13740 41.2125
13741 18.0305
13742 33.4851
13743 9.01523
13744 52.8035
13745 30.9094
13746 60.5308
13747 15.4547
13748 14.1668
13749 23.182
13750 61.8187
13751 29.6215
13752 39.9246
13753 9.01523
13754 27.0457
13755 33.4851
13756 5.15156
13757 15.4547
13758 19.3183
13759 66.9703
13760 25.7578
13761 6.43945
13762 11.591
13763 42.5004
13764 12.8789
13765 63.1066
13766 11.591
13767 3.86367
13768 5.15156
13769 30.9094
13770 19.3183
13771 6.43945
13772 23.182
13773 9.01523
13774 9.01523
13775 48.9398
13776 18.0305
13777 2.57578
13778 6.43945
13779 25.7578
13780 11.591
13781 14.1668
13782 19.3183
13783 28.3336
13784 52.8035
13785 28.3336
13786 28.3336
13787 77.2734
13788 59.2429
13789 32.1973
13790 25.7578
13791 15.4547
13792 46.364
13793 54.0914
13794 15.4547
13795 51.5156
13796 34.773
13797 20.6062
13798 43.7883
13799 48.9398
13800 59.2429
13801 15.4547
13802 87.5765
13803 36.0609
13804 12.8789
13805 34.773
13806 24.4699
13807 10.3031
13808 19.3183
13809 41.2125
13810 24.4699
13811 30.9094
13812 23.182
13813 5.15156
13814 41.2125
13815 50.2277
13816 43.7883
13817 34.773
13818 25.7578
13819 27.0457
13820 37.3488
13821 39.9246
13822 38.6367
13823 30.9094
13824 32.1973
13825 45.0761
13826 41.2125
13827 65.6824
13828 42.5004
13829 56.6672
13830 73.4097
13831 70.8339
13832 47.6519
13833 33.4851
13834 18.0305
13835 19.3183
13836 16.7426
13837 30.9094
13838 14.1668
13839 2.57578
13840 34.773
13841 23.182
13842 20.6062
13843 21.8941
13844 61.8187
13845 16.7426
13846 36.0609
13847 43.7883
13848 6.43945
13849 23.182
13850 37.3488
13851 33.4851
13852 20.6062
13853 10.3031
13854 10.3031
13855 16.7426
13856 5.15156
13857 30.9094
13858 9.01523
13859 21.8941
13860 9.01523
13861 39.9246
13862 66.9703
13863 34.773
13864 23.182
13865 15.4547
13866 23.182
13867 46.364
13868 29.6215
13869 9.01523
13870 19.3183
13871 68.2582
13872 21.8941
13873 14.1668
13874 24.4699
13875 16.7426
13876 16.7426
13877 12.8789
13878 18.0305
13879 20.6062
13880 48.9398
13881 9.01523
13882 16.7426
13883 10.3031
13884 28.3336
13885 27.0457
13886 12.8789
13887 18.0305
13888 7.72734
13889 15.4547
13890 20.6062
13891 74.6976
13892 5.15156
13893 30.9094
13894 10.3031
13895 65.6824
13896 18.0305
13897 50.2277
13898 12.8789
13899 48.9398
13900 1.28789
13901 6.43945
13902 11.591
13903 6.43945
13904 21.8941
13905 103.031
13906 18.0305
13907 56.6672
13908 5.15156
13909 12.8789
13910 11.591
13911 6.43945
13912 16.7426
13913 70.8339
13914 14.1668
13915 27.0457
13916 41.2125
13917 41.2125
13918 28.3336
13919 3.86367
13920 10.3031
13921 25.7578
13922 60.5308
13923 29.6215
13924 39.9246
13925 20.6062
13926 39.9246
13927 25.7578
13928 25.7578
13929 0
13930 34.773
13931 37.3488
13932 16.7426
13933 5.15156
13934 23.182
13935 29.6215
13936 7.72734
13937 14.1668
13938 15.4547
13939 5.15156
13940 11.591
13941 10.3031
13942 56.6672
13943 15.4547
13944 7.72734
13945 18.0305
13946 21.8941
13947 10.3031
13948 21.8941
13949 21.8941
13950 34.773
13951 24.4699
13952 39.9246
13953 16.7426
13954 20.6062
13955 7.72734
13956 32.1973
13957 10.3031
13958 7.72734
13959 6.43945
13960 5.15156
13961 14.1668
13962 36.0609
13963 24.4699
13964 23.182
13965 30.9094
13966 11.591
13967 23.182
13968 12.8789
13969 12.8789
13970 15.4547
13971 9.01523
13972 12.8789
13973 41.2125
13974 20.6062
13975 18.0305
13976 18.0305
13977 23.182
13978 12.8789
13979 39.9246
13980 20.6062
13981 48.9398
13982 38.6367
13983 25.7578
13984 21.8941
13985 2.57578
13986 12.8789
13987 55.3793
13988 20.6062
13989 25.7578
13990 21.8941
13991 10.3031
13992 21.8941
13993 34.773
13994 14.1668
13995 9.01523
13996 29.6215
13997 27.0457
13998 14.1668
13999 23.182
14000 10.3031
14001 10.3031
14002 30.9094
14003 43.7883
14004 0
14005 39.9246
14006 32.1973
14007 63.1066
14008 41.2125
14009 23.182
14010 11.591
14011 18.0305
14012 11.591
14013 24.4699
14014 15.4547
14015 6.43945
14016 38.6367
14017 12.8789
14018 18.0305
14019 18.0305
14020 18.0305
14021 20.6062
14022 29.6215
14023 14.1668
14024 23.182
14025 24.4699
14026 48.9398
14027 38.6367
14028 18.0305
14029 48.9398
14030 63.1066
14031 45.0761
14032 74.6976
14033 15.4547
14034 29.6215
14035 28.3336
14036 20.6062
14037 21.8941
14038 7.72734
14039 19.3183
14040 74.6976
14041 43.7883
14042 92.7281
14043 30.9094
14044 61.8187
14045 11.591
14046 36.0609
14047 9.01523
14048 11.591
14049 2.57578
14050 43.7883
14051 20.6062
14052 3.86367
14053 23.182
14054 14.1668
14055 10.3031
14056 3.86367
14057 34.773
14058 50.2277
14059 7.72734
14060 28.3336
14061 9.01523
14062 14.1668
14063 16.7426
14064 16.7426
14065 12.8789
14066 12.8789
14067 6.43945
14068 9.01523
14069 23.182
14070 34.773
14071 25.7578
14072 42.5004
14073 25.7578
14074 0
14075 2.57578
14076 1.28789
14077 9.01523
14078 12.8789
14079 9.01523
14080 10.3031
14081 20.6062
14082 20.6062
14083 16.7426
14084 12.8789
14085 11.591
14086 9.01523
14087 29.6215
14088 57.955
14089 7.72734
14090 24.4699
14091 32.1973
14092 7.72734
14093 36.0609
14094 34.773
14095 75.9855
14096 18.0305
14097 15.4547
14098 29.6215
14099 16.7426
14100 28.3336
14101 11.591
14102 27.0457
14103 28.3336
14104 23.182
14105 30.9094
14106 38.6367
14107 88.8644
14108 73.4097
14109 46.364
14110 42.5004
14111 48.9398
14112 104.319
14113 18.0305
14114 27.0457
14115 25.7578
14116 74.6976
14117 28.3336
14118 30.9094
14119 3.86367
14120 12.8789
14121 19.3183
14122 52.8035
14123 72.1218
14124 60.5308
14125 25.7578
14126 32.1973
14127 24.4699
14128 15.4547
14129 50.2277
14130 100.455
14131 50.2277
14132 42.5004
14133 7.72734
14134 85.0007
14135 69.5461
14136 48.9398
14137 50.2277
14138 27.0457
14139 29.6215
14140 37.3488
14141 12.8789
14142 24.4699
14143 74.6976
14144 29.6215
14145 12.8789
14146 11.591
14147 48.9398
14148 15.4547
14149 29.6215
14150 10.3031
14151 28.3336
14152 9.01523
14153 7.72734
14154 30.9094
14155 38.6367
14156 16.7426
14157 2.57578
14158 5.15156
14159 24.4699
14160 14.1668
14161 1.28789
14162 14.1668
14163 24.4699
14164 12.8789
14165 16.7426
14166 16.7426
14167 28.3336
14168 9.01523
14169 19.3183
14170 29.6215
14171 27.0457
14172 16.7426
14173 5.15156
14174 34.773
14175 30.9094
14176 11.591
14177 14.1668
14178 21.8941
14179 23.182
14180 24.4699
14181 21.8941
14182 12.8789
14183 25.7578
14184 37.3488
14185 43.7883
14186 45.0761
14187 43.7883
14188 41.2125
14189 25.7578
14190 33.4851
14191 27.0457
14192 28.3336
14193 29.6215
14194 25.7578
14195 34.773
14196 23.182
14197 19.3183
14198 29.6215
14199 5.15156
14200 7.72734
14201 21.8941
14202 16.7426
14203 10.3031
14204 20.6062
14205 7.72734
14206 24.4699
14207 27.0457
14208 29.6215
14209 34.773
14210 27.0457
14211 14.1668
14212 36.0609
14213 16.7426
14214 1.28789
14215 11.591
14216 75.9855
14217 19.3183
14218 37.3488
14219 5.15156
14220 10.3031
14221 29.6215
14222 41.2125
14223 24.4699
14224 11.591
14225 12.8789
14226 18.0305
14227 30.9094
14228 9.01523
14229 10.3031
14230 81.1371
14231 7.72734
14232 16.7426
14233 39.9246
14234 20.6062
14235 34.773
14236 30.9094
14237 75.9855
14238 25.7578
14239 3.86367
14240 78.5613
14241 66.9703
14242 55.3793
14243 38.6367
14244 25.7578
14245 24.4699
14246 19.3183
14247 25.7578
14248 16.7426
14249 38.6367
14250 19.3183
14251 15.4547
14252 20.6062
14253 36.0609
14254 25.7578
14255 2.57578
14256 74.6976
14257 24.4699
14258 9.01523
14259 11.591
14260 15.4547
14261 12.8789
14262 20.6062
14263 5.15156
14264 20.6062
14265 15.4547
14266 48.9398
14267 12.8789
14268 21.8941
14269 10.3031
14270 52.8035
14271 5.15156
14272 3.86367
14273 55.3793
14274 12.8789
14275 6.43945
14276 10.3031
14277 50.2277
14278 24.4699
14279 48.9398
14280 30.9094
14281 12.8789
14282 18.0305
14283 12.8789
14284 7.72734
14285 30.9094
14286 18.0305
14287 55.3793
14288 23.182
14289 11.591
14290 24.4699
14291 24.4699
14292 21.8941
14293 5.15156
14294 10.3031
14295 27.0457
14296 12.8789
14297 7.72734
14298 23.182
14299 11.591
14300 14.1668
14301 9.01523
14302 16.7426
14303 11.591
14304 11.591
14305 20.6062
14306 18.0305
14307 28.3336
14308 20.6062
14309 25.7578
14310 19.3183
14311 25.7578
14312 34.773
14313 29.6215
14314 36.0609
14315 56.6672
14316 19.3183
14317 55.3793
14318 72.1218
14319 20.6062
14320 23.182
14321 36.0609
14322 51.5156
14323 55.3793
14324 47.6519
14325 25.7578
14326 61.8187
14327 73.4097
14328 39.9246
14329 39.9246
14330 7.72734
14331 28.3336
14332 20.6062
14333 7.72734
14334 61.8187
14335 19.3183
14336 14.1668
14337 56.6672
14338 45.0761
14339 63.1066
14340 20.6062
14341 33.4851
14342 23.182
14343 19.3183
14344 10.3031
14345 7.72734
14346 7.72734
14347 37.3488
14348 11.591
14349 15.4547
14350 21.8941
14351 16.7426
14352 25.7578
14353 21.8941
14354 27.0457
14355 19.3183
14356 14.1668
14357 23.182
14358 32.1973
14359 16.7426
14360 24.4699
14361 36.0609
14362 16.7426
14363 66.9703
14364 24.4699
14365 39.9246
14366 25.7578
14367 42.5004
14368 7.72734
14369 36.0609
14370 36.0609
14371 41.2125
14372 32.1973
14373 16.7426
14374 23.182
14375 30.9094
14376 12.8789
14377 48.9398
14378 32.1973
14379 20.6062
14380 37.3488
14381 25.7578
14382 50.2277
14383 37.3488
14384 12.8789
14385 27.0457
14386 51.5156
14387 27.0457
14388 23.182
14389 14.1668
14390 11.591
14391 99.1675
14392 29.6215
14393 29.6215
14394 59.2429
14395 73.4097
14396 24.4699
14397 29.6215
14398 25.7578
14399 28.3336
14400 42.5004
14401 20.6062
14402 24.4699
14403 29.6215
14404 70.8339
14405 50.2277
14406 24.4699
14407 9.01523
14408 12.8789
14409 20.6062
14410 24.4699
14411 27.0457
14412 23.182
14413 46.364
14414 37.3488
14415 41.2125
14416 51.5156
14417 10.3031
14418 48.9398
14419 37.3488
14420 37.3488
14421 29.6215
14422 66.9703
14423 42.5004
14424 16.7426
14425 60.5308
14426 23.182
14427 20.6062
14428 28.3336
14429 14.1668
14430 19.3183
14431 16.7426
14432 32.1973
14433 48.9398
14434 21.8941
14435 37.3488
14436 29.6215
14437 21.8941
14438 39.9246
14439 33.4851
14440 19.3183
14441 15.4547
14442 9.01523
14443 7.72734
14444 21.8941
14445 30.9094
14446 16.7426
14447 43.7883
14448 36.0609
14449 33.4851
14450 81.1371
14451 27.0457
14452 23.182
14453 18.0305
14454 19.3183
14455 50.2277
14456 64.3945
14457 34.773
14458 20.6062
14459 36.0609
14460 12.8789
14461 27.0457
14462 47.6519
14463 7.72734
14464 20.6062
14465 30.9094
14466 10.3031
14467 24.4699
14468 16.7426
14469 16.7426
14470 11.591
14471 24.4699
14472 39.9246
14473 54.0914
14474 18.0305
14475 12.8789
14476 68.2582
14477 72.1218
14478 38.6367
14479 95.3039
14480 52.8035
14481 61.8187
14482 29.6215
14483 48.9398
14484 85.0007
14485 23.182
14486 83.7128
14487 14.1668
14488 15.4547
14489 41.2125
14490 51.5156
14491 12.8789
14492 15.4547
14493 34.773
14494 24.4699
14495 36.0609
14496 9.01523
14497 24.4699
14498 43.7883
14499 34.773
14500 27.0457
14501 5.15156
14502 42.5004
14503 32.1973
14504 3.86367
14505 38.6367
14506 18.0305
14507 55.3793
14508 45.0761
14509 29.6215
14510 10.3031
14511 16.7426
14512 14.1668
14513 19.3183
14514 9.01523
14515 27.0457
14516 54.0914
14517 1.28789
14518 37.3488
14519 28.3336
14520 18.0305
14521 32.1973
14522 5.15156
14523 32.1973
14524 5.15156
14525 32.1973
14526 30.9094
14527 51.5156
14528 32.1973
14529 42.5004
14530 39.9246
14531 64.3945
14532 7.72734
14533 20.6062
14534 43.7883
14535 66.9703
14536 39.9246
14537 36.0609
14538 55.3793
14539 14.1668
14540 14.1668
14541 30.9094
14542 19.3183
14543 56.6672
14544 11.591
14545 33.4851
14546 10.3031
14547 19.3183
14548 18.0305
14549 48.9398
14550 37.3488
14551 15.4547
14552 21.8941
14553 51.5156
14554 10.3031
14555 15.4547
14556 91.4402
14557 28.3336
14558 21.8941
14559 24.4699
14560 41.2125
14561 86.2886
14562 28.3336
14563 36.0609
14564 56.6672
14565 50.2277
14566 29.6215
14567 24.4699
14568 19.3183
14569 18.0305
14570 78.5613
14571 36.0609
14572 48.9398
14573 19.3183
14574 36.0609
14575 25.7578
14576 46.364
14577 24.4699
14578 12.8789
14579 5.15156
14580 16.7426
14581 25.7578
14582 48.9398
14583 57.955
14584 25.7578
14585 19.3183
14586 15.4547
14587 5.15156
14588 5.15156
14589 19.3183
14590 72.1218
14591 50.2277
14592 38.6367
14593 39.9246
14594 68.2582
14595 54.0914
14596 42.5004
14597 30.9094
14598 11.591
14599 21.8941
14600 29.6215
14601 36.0609
14602 56.6672
14603 10.3031
14604 42.5004
14605 23.182
14606 50.2277
14607 59.2429
14608 51.5156
14609 50.2277
14610 1.28789
14611 21.8941
14612 48.9398
14613 33.4851
14614 36.0609
14615 18.0305
14616 30.9094
14617 42.5004
14618 20.6062
14619 11.591
14620 20.6062
14621 16.7426
14622 21.8941
14623 32.1973
14624 64.3945
14625 25.7578
14626 6.43945
14627 15.4547
14628 36.0609
14629 19.3183
14630 20.6062
14631 23.182
14632 34.773
14633 20.6062
14634 25.7578
14635 27.0457
14636 51.5156
14637 83.7128
14638 19.3183
14639 11.591
14640 16.7426
14641 34.773
14642 2.57578
14643 7.72734
14644 28.3336
14645 57.955
14646 20.6062
14647 10.3031
14648 21.8941
14649 61.8187
14650 63.1066
14651 41.2125
14652 37.3488
14653 39.9246
14654 12.8789
14655 25.7578
14656 54.0914
14657 86.2886
14658 70.8339
14659 29.6215
14660 25.7578
14661 30.9094
14662 59.2429
14663 60.5308
14664 41.2125
14665 7.72734
14666 57.955
14667 29.6215
14668 10.3031
14669 48.9398
14670 33.4851
14671 9.01523
14672 56.6672
14673 37.3488
14674 43.7883
14675 68.2582
14676 28.3336
14677 50.2277
14678 20.6062
14679 20.6062
14680 48.9398
14681 21.8941
14682 21.8941
14683 15.4547
14684 23.182
14685 34.773
14686 23.182
14687 28.3336
14688 43.7883
14689 25.7578
14690 45.0761
14691 12.8789
14692 10.3031
14693 18.0305
14694 37.3488
14695 28.3336
14696 66.9703
14697 23.182
14698 7.72734
14699 24.4699
14700 21.8941
14701 39.9246
14702 30.9094
14703 70.8339
14704 20.6062
14705 25.7578
14706 12.8789
14707 12.8789
14708 29.6215
14709 23.182
14710 45.0761
14711 82.425
14712 14.1668
14713 21.8941
14714 68.2582
14715 34.773
14716 48.9398
14717 41.2125
14718 2.57578
14719 2.57578
14720 59.2429
14721 57.955
14722 10.3031
14723 11.591
14724 24.4699
14725 20.6062
14726 33.4851
14727 103.031
14728 33.4851
14729 66.9703
14730 12.8789
14731 25.7578
14732 36.0609
14733 45.0761
14734 16.7426
14735 10.3031
14736 11.591
14737 14.1668
14738 12.8789
14739 20.6062
14740 47.6519
14741 19.3183
14742 10.3031
14743 24.4699
14744 75.9855
14745 10.3031
14746 10.3031
14747 29.6215
14748 43.7883
14749 10.3031
14750 7.72734
14751 19.3183
14752 29.6215
14753 96.5917
14754 19.3183
14755 36.0609
14756 52.8035
14757 30.9094
14758 72.1218
14759 59.2429
14760 34.773
14761 20.6062
14762 21.8941
14763 15.4547
14764 12.8789
14765 19.3183
14766 1.28789
14767 29.6215
14768 99.1675
14769 16.7426
14770 34.773
14771 47.6519
14772 7.72734
14773 18.0305
14774 54.0914
14775 36.0609
14776 33.4851
14777 46.364
14778 45.0761
14779 50.2277
14780 11.591
14781 29.6215
14782 45.0761
14783 46.364
14784 61.8187
14785 24.4699
14786 25.7578
14787 24.4699
14788 43.7883
14789 47.6519
14790 60.5308
14791 33.4851
14792 25.7578
14793 38.6367
14794 37.3488
14795 32.1973
14796 19.3183
14797 60.5308
14798 12.8789
14799 19.3183
14800 19.3183
14801 9.01523
14802 24.4699
14803 20.6062
14804 60.5308
14805 32.1973
14806 18.0305
14807 24.4699
14808 23.182
14809 25.7578
14810 21.8941
14811 34.773
14812 37.3488
14813 23.182
14814 29.6215
14815 79.8492
14816 23.182
14817 29.6215
14818 20.6062
14819 19.3183
14820 69.5461
14821 19.3183
14822 5.15156
14823 54.0914
14824 39.9246
14825 10.3031
14826 65.6824
14827 39.9246
14828 29.6215
14829 15.4547
14830 3.86367
14831 18.0305
14832 18.0305
14833 24.4699
14834 23.182
14835 2.57578
14836 11.591
14837 83.7128
14838 42.5004
14839 15.4547
14840 19.3183
14841 42.5004
14842 37.3488
14843 60.5308
14844 30.9094
14845 27.0457
14846 15.4547
14847 14.1668
14848 21.8941
14849 5.15156
14850 34.773
14851 41.2125
14852 37.3488
14853 28.3336
14854 56.6672
14855 34.773
14856 36.0609
14857 30.9094
14858 25.7578
14859 68.2582
14860 64.3945
14861 33.4851
14862 41.2125
14863 23.182
14864 33.4851
14865 59.2429
14866 20.6062
14867 30.9094
14868 34.773
14869 23.182
14870 36.0609
14871 34.773
14872 27.0457
14873 20.6062
14874 7.72734
14875 24.4699
14876 30.9094
14877 10.3031
14878 16.7426
14879 29.6215
14880 29.6215
14881 28.3336
14882 45.0761
14883 46.364
14884 10.3031
14885 73.4097
14886 32.1973
14887 16.7426
14888 12.8789
14889 11.591
14890 23.182
14891 12.8789
14892 7.72734
14893 27.0457
14894 48.9398
14895 32.1973
14896 30.9094
14897 28.3336
14898 28.3336
14899 46.364
14900 38.6367
14901 20.6062
14902 57.955
14903 33.4851
14904 37.3488
14905 32.1973
14906 19.3183
14907 34.773
14908 43.7883
14909 36.0609
14910 52.8035
14911 21.8941
14912 28.3336
14913 6.43945
14914 12.8789
14915 60.5308
14916 30.9094
14917 30.9094
14918 28.3336
14919 9.01523
14920 11.591
14921 16.7426
14922 7.72734
14923 41.2125
14924 54.0914
14925 21.8941
14926 47.6519
14927 12.8789
14928 20.6062
14929 29.6215
14930 21.8941
14931 27.0457
14932 25.7578
14933 25.7578
14934 12.8789
14935 50.2277
14936 90.1523
14937 5.15156
14938 11.591
14939 28.3336
14940 18.0305
14941 23.182
14942 15.4547
14943 24.4699
14944 10.3031
14945 36.0609
14946 81.1371
14947 16.7426
14948 54.0914
14949 37.3488
14950 27.0457
14951 46.364
14952 15.4547
14953 38.6367
14954 25.7578
14955 11.591
14956 15.4547
14957 15.4547
14958 29.6215
14959 16.7426
14960 25.7578
14961 28.3336
14962 12.8789
14963 33.4851
14964 19.3183
14965 75.9855
14966 48.9398
14967 20.6062
14968 30.9094
14969 10.3031
14970 19.3183
14971 63.1066
14972 43.7883
14973 30.9094
14974 10.3031
14975 74.6976
14976 34.773
14977 50.2277
14978 52.8035
14979 18.0305
14980 27.0457
14981 30.9094
14982 20.6062
14983 9.01523
14984 2.57578
14985 43.7883
14986 14.1668
14987 3.86367
14988 34.773
14989 2.57578
14990 19.3183
14991 20.6062
14992 7.72734
14993 52.8035
14994 46.364
14995 27.0457
14996 19.3183
14997 54.0914
14998 48.9398
14999 23.182
15000 14.1668
15001 39.9246
15002 34.773
15003 12.8789
15004 15.4547
15005 18.0305
15006 14.1668
15007 25.7578
15008 37.3488
15009 42.5004
15010 52.8035
15011 38.6367
15012 15.4547
15013 25.7578
15014 59.2429
15015 25.7578
15016 15.4547
15017 42.5004
15018 23.182
15019 7.72734
15020 28.3336
15021 60.5308
15022 23.182
15023 23.182
15024 10.3031
15025 34.773
15026 54.0914
15027 47.6519
15028 21.8941
15029 6.43945
15030 15.4547
15031 30.9094
15032 16.7426
15033 45.0761
15034 14.1668
15035 7.72734
15036 24.4699
15037 68.2582
15038 39.9246
15039 23.182
15040 50.2277
15041 65.6824
15042 10.3031
15043 20.6062
15044 25.7578
15045 29.6215
15046 41.2125
15047 20.6062
15048 25.7578
15049 11.591
15050 23.182
15051 23.182
15052 41.2125
15053 127.501
15054 20.6062
15055 52.8035
15056 73.4097
15057 16.7426
15058 3.86367
15059 18.0305
15060 64.3945
15061 6.43945
15062 11.591
15063 10.3031
15064 15.4547
15065 78.5613
15066 16.7426
15067 15.4547
15068 14.1668
15069 18.0305
15070 11.591
15071 20.6062
15072 7.72734
15073 18.0305
15074 74.6976
15075 27.0457
15076 27.0457
15077 1.28789
15078 3.86367
15079 14.1668
15080 38.6367
15081 12.8789
15082 11.591
15083 33.4851
15084 7.72734
15085 20.6062
15086 66.9703
15087 12.8789
15088 16.7426
15089 29.6215
15090 5.15156
15091 15.4547
15092 55.3793
15093 10.3031
15094 11.591
15095 33.4851
15096 9.01523
15097 20.6062
15098 50.2277
15099 9.01523
15100 12.8789
15101 65.6824
15102 6.43945
15103 16.7426
15104 29.6215
15105 25.7578
15106 23.182
15107 24.4699
15108 18.0305
15109 32.1973
15110 21.8941
15111 28.3336
15112 14.1668
15113 28.3336
15114 12.8789
15115 32.1973
15116 99.1675
15117 36.0609
15118 43.7883
15119 24.4699
15120 5.15156
15121 21.8941
15122 30.9094
15123 28.3336
15124 32.1973
15125 10.3031
15126 11.591
15127 27.0457
15128 7.72734
15129 19.3183
15130 45.0761
15131 7.72734
15132 19.3183
15133 18.0305
15134 10.3031
15135 34.773
15136 18.0305
15137 18.0305
15138 11.591
15139 2.57578
15140 23.182
15141 43.7883
15142 10.3031
15143 16.7426
15144 25.7578
15145 23.182
15146 18.0305
15147 23.182
15148 28.3336
15149 18.0305
15150 12.8789
15151 21.8941
15152 25.7578
15153 30.9094
15154 25.7578
15155 52.8035
15156 18.0305
15157 9.01523
15158 15.4547
15159 23.182
15160 29.6215
15161 34.773
15162 54.0914
15163 12.8789
15164 9.01523
15165 61.8187
15166 9.01523
15167 18.0305
15168 83.7128
15169 36.0609
15170 21.8941
15171 9.01523
15172 12.8789
15173 11.591
15174 21.8941
15175 21.8941
15176 15.4547
15177 7.72734
15178 36.0609
15179 24.4699
15180 15.4547
15181 32.1973
15182 5.15156
15183 32.1973
15184 15.4547
15185 20.6062
15186 16.7426
15187 24.4699
15188 7.72734
15189 39.9246
15190 30.9094
15191 14.1668
15192 21.8941
15193 20.6062
15194 9.01523
15195 7.72734
15196 25.7578
15197 14.1668
15198 23.182
15199 23.182
15200 16.7426
15201 27.0457
15202 19.3183
15203 18.0305
15204 25.7578
15205 14.1668
15206 11.591
15207 5.15156
15208 1.28789
15209 11.591
15210 50.2277
15211 25.7578
15212 34.773
15213 37.3488
15214 29.6215
15215 2.57578
15216 16.7426
15217 9.01523
15218 10.3031
15219 32.1973
15220 18.0305
15221 15.4547
15222 24.4699
15223 25.7578
15224 20.6062
15225 41.2125
15226 72.1218
15227 15.4547
15228 42.5004
15229 47.6519
15230 25.7578
15231 37.3488
15232 23.182
15233 15.4547
15234 12.8789
15235 15.4547
15236 25.7578
15237 60.5308
15238 41.2125
15239 16.7426
15240 46.364
15241 21.8941
15242 24.4699
15243 75.9855
15244 43.7883
15245 9.01523
15246 19.3183
15247 10.3031
15248 19.3183
15249 64.3945
15250 9.01523
15251 7.72734
15252 45.0761
15253 12.8789
15254 50.2277
15255 16.7426
15256 25.7578
15257 32.1973
15258 1.28789
15259 25.7578
15260 16.7426
15261 21.8941
15262 7.72734
15263 24.4699
15264 6.43945
15265 29.6215
15266 29.6215
15267 30.9094
15268 9.01523
15269 19.3183
15270 25.7578
15271 10.3031
15272 48.9398
15273 48.9398
15274 19.3183
15275 27.0457
15276 29.6215
15277 18.0305
15278 19.3183
15279 21.8941
15280 5.15156
15281 15.4547
15282 24.4699
15283 16.7426
15284 19.3183
15285 45.0761
15286 60.5308
15287 29.6215
15288 19.3183
15289 27.0457
15290 65.6824
15291 25.7578
15292 14.1668
15293 47.6519
15294 29.6215
15295 25.7578
15296 48.9398
15297 45.0761
15298 41.2125
15299 29.6215
15300 20.6062
15301 12.8789
15302 14.1668
15303 23.182
15304 21.8941
15305 7.72734
15306 18.0305
15307 12.8789
15308 23.182
15309 15.4547
15310 25.7578
15311 59.2429
15312 15.4547
15313 34.773
15314 66.9703
15315 16.7426
15316 10.3031
15317 28.3336
15318 24.4699
15319 10.3031
15320 28.3336
15321 92.7281
15322 21.8941
15323 48.9398
15324 27.0457
15325 28.3336
15326 57.955
15327 27.0457
15328 41.2125
15329 56.6672
15330 20.6062
15331 43.7883
15332 41.2125
15333 41.2125
15334 21.8941
15335 28.3336
15336 14.1668
15337 6.43945
15338 16.7426
15339 19.3183
15340 48.9398
15341 87.5765
15342 24.4699
15343 14.1668
15344 16.7426
15345 25.7578
15346 33.4851
15347 57.955
15348 20.6062
15349 59.2429
15350 81.1371
15351 32.1973
15352 33.4851
15353 36.0609
15354 23.182
15355 21.8941
15356 24.4699
15357 30.9094
15358 36.0609
15359 27.0457
15360 29.6215
15361 20.6062
15362 32.1973
15363 33.4851
15364 18.0305
15365 11.591
15366 38.6367
15367 28.3336
15368 14.1668
15369 10.3031
15370 87.5765
15371 43.7883
15372 6.43945
15373 66.9703
15374 39.9246
15375 32.1973
15376 41.2125
15377 30.9094
15378 30.9094
15379 12.8789
15380 20.6062
15381 50.2277
15382 38.6367
15383 19.3183
15384 15.4547
15385 34.773
15386 42.5004
15387 14.1668
15388 36.0609
15389 32.1973
15390 32.1973
15391 12.8789
15392 14.1668
15393 9.01523
15394 23.182
15395 27.0457
15396 34.773
15397 61.8187
15398 2.57578
15399 29.6215
15400 16.7426
15401 6.43945
15402 23.182
15403 41.2125
15404 23.182
15405 39.9246
15406 14.1668
15407 46.364
15408 38.6367
15409 23.182
15410 39.9246
15411 12.8789
15412 12.8789
15413 42.5004
15414 28.3336
15415 74.6976
15416 32.1973
15417 16.7426
15418 21.8941
15419 15.4547
15420 11.591
15421 54.0914
15422 21.8941
15423 47.6519
15424 19.3183
15425 38.6367
15426 27.0457
15427 20.6062
15428 94.016
15429 47.6519
15430 7.72734
15431 18.0305
15432 6.43945
15433 29.6215
15434 38.6367
15435 32.1973
15436 36.0609
15437 20.6062
15438 20.6062
15439 10.3031
15440 12.8789
15441 19.3183
15442 21.8941
15443 24.4699
15444 60.5308
15445 14.1668
15446 11.591
15447 33.4851
15448 27.0457
15449 32.1973
15450 19.3183
15451 21.8941
15452 25.7578
15453 12.8789
15454 39.9246
15455 23.182
15456 6.43945
15457 25.7578
15458 11.591
15459 19.3183
15460 9.01523
15461 19.3183
15462 64.3945
15463 27.0457
15464 48.9398
15465 24.4699
15466 69.5461
15467 38.6367
15468 28.3336
15469 37.3488
15470 36.0609
15471 16.7426
15472 37.3488
15473 5.15156
15474 46.364
15475 24.4699
15476 6.43945
15477 43.7883
15478 14.1668
15479 97.8796
15480 25.7578
15481 28.3336
15482 23.182
15483 15.4547
15484 39.9246
15485 24.4699
15486 25.7578
15487 24.4699
15488 33.4851
15489 12.8789
15490 11.591
15491 39.9246
15492 73.4097
15493 28.3336
15494 39.9246
15495 21.8941
15496 57.955
15497 46.364
15498 50.2277
15499 48.9398
15500 15.4547
15501 99.1675
15502 21.8941
15503 27.0457
15504 38.6367
15505 16.7426
15506 33.4851
15507 19.3183
15508 12.8789
15509 15.4547
15510 18.0305
15511 59.2429
15512 38.6367
15513 3.86367
15514 15.4547
15515 16.7426
15516 12.8789
15517 25.7578
15518 38.6367
15519 24.4699
15520 46.364
15521 23.182
15522 6.43945
15523 11.591
15524 55.3793
15525 6.43945
15526 9.01523
15527 41.2125
15528 9.01523
15529 37.3488
15530 48.9398
15531 5.15156
15532 34.773
15533 39.9246
15534 27.0457
15535 16.7426
15536 20.6062
15537 27.0457
15538 21.8941
15539 21.8941
15540 10.3031
15541 37.3488
15542 34.773
15543 15.4547
15544 28.3336
15545 16.7426
15546 7.72734
15547 28.3336
15548 68.2582
15549 14.1668
15550 18.0305
15551 3.86367
15552 24.4699
15553 9.01523
15554 47.6519
15555 51.5156
15556 6.43945
15557 25.7578
15558 36.0609
15559 19.3183
15560 41.2125
15561 46.364
15562 16.7426
15563 64.3945
15564 43.7883
15565 37.3488
15566 60.5308
15567 30.9094
15568 46.364
15569 19.3183
15570 24.4699
15571 20.6062
15572 30.9094
15573 29.6215
15574 15.4547
15575 24.4699
15576 18.0305
15577 90.1523
15578 91.4402
15579 15.4547
15580 30.9094
15581 19.3183
15582 16.7426
15583 36.0609
15584 55.3793
15585 11.591
15586 39.9246
15587 18.0305
15588 27.0457
15589 66.9703
15590 7.72734
15591 56.6672
15592 10.3031
15593 14.1668
15594 52.8035
15595 43.7883
15596 15.4547
15597 61.8187
15598 29.6215
15599 11.591
15600 6.43945
15601 38.6367
15602 23.182
15603 19.3183
15604 9.01523
15605 9.01523
15606 41.2125
15607 28.3336
15608 50.2277
15609 9.01523
15610 21.8941
15611 18.0305
15612 9.01523
15613 9.01523
15614 19.3183
15615 21.8941
15616 60.5308
15617 21.8941
15618 0
15619 20.6062
15620 54.0914
15621 28.3336
15622 18.0305
15623 10.3031
15624 34.773
15625 29.6215
15626 43.7883
15627 20.6062
15628 20.6062
15629 12.8789
15630 16.7426
15631 11.591
15632 15.4547
15633 29.6215
15634 9.01523
15635 20.6062
15636 25.7578
15637 14.1668
15638 16.7426
15639 73.4097
15640 20.6062
15641 54.0914
15642 34.773
15643 12.8789
15644 14.1668
15645 37.3488
15646 3.86367
15647 7.72734
15648 27.0457
15649 56.6672
15650 39.9246
15651 7.72734
15652 16.7426
15653 18.0305
15654 24.4699
15655 46.364
15656 46.364
15657 47.6519
15658 18.0305
15659 27.0457
15660 55.3793
15661 56.6672
15662 19.3183
15663 24.4699
15664 15.4547
15665 50.2277
15666 15.4547
15667 19.3183
15668 36.0609
15669 33.4851
15670 19.3183
15671 3.86367
15672 16.7426
15673 34.773
15674 39.9246
15675 42.5004
15676 36.0609
15677 15.4547
15678 1.28789
15679 23.182
15680 30.9094
15681 11.591
15682 5.15156
15683 14.1668
15684 48.9398
15685 47.6519
15686 16.7426
15687 9.01523
15688 15.4547
15689 23.182
15690 27.0457
15691 27.0457
15692 23.182
15693 10.3031
15694 9.01523
15695 29.6215
15696 23.182
15697 12.8789
15698 24.4699
15699 10.3031
15700 10.3031
15701 27.0457
15702 10.3031
15703 7.72734
15704 2.57578
15705 37.3488
15706 46.364
15707 38.6367
15708 38.6367
15709 30.9094
15710 28.3336
15711 14.1668
15712 27.0457
15713 51.5156
15714 64.3945
15715 28.3336
15716 10.3031
15717 33.4851
15718 55.3793
15719 39.9246
15720 64.3945
15721 38.6367
15722 27.0457
15723 12.8789
15724 6.43945
15725 20.6062
15726 16.7426
15727 36.0609
15728 27.0457
15729 37.3488
15730 14.1668
15731 9.01523
15732 43.7883
15733 20.6062
15734 54.0914
15735 38.6367
15736 36.0609
15737 11.591
15738 28.3336
15739 38.6367
15740 46.364
15741 34.773
15742 6.43945
15743 7.72734
15744 19.3183
15745 37.3488
15746 28.3336
15747 14.1668
15748 2.57578
15749 21.8941
15750 12.8789
15751 20.6062
15752 32.1973
15753 7.72734
15754 10.3031
15755 10.3031
15756 9.01523
15757 24.4699
15758 52.8035
15759 5.15156
15760 24.4699
15761 11.591
15762 24.4699
15763 21.8941
15764 11.591
15765 6.43945
15766 23.182
15767 19.3183
15768 23.182
15769 64.3945
15770 32.1973
15771 21.8941
15772 3.86367
15773 27.0457
15774 34.773
15775 39.9246
15776 37.3488
15777 39.9246
15778 47.6519
15779 23.182
15780 41.2125
15781 30.9094
15782 47.6519
15783 7.72734
15784 23.182
15785 15.4547
15786 18.0305
15787 52.8035
15788 27.0457
15789 6.43945
15790 39.9246
15791 18.0305
15792 57.955
15793 42.5004
15794 5.15156
15795 11.591
15796 1.28789
15797 36.0609
15798 24.4699
15799 29.6215
15800 18.0305
15801 6.43945
15802 51.5156
15803 33.4851
15804 25.7578
15805 16.7426
15806 28.3336
15807 11.591
15808 60.5308
15809 30.9094
15810 20.6062
15811 14.1668
15812 20.6062
15813 7.72734
15814 25.7578
15815 15.4547
15816 45.0761
15817 11.591
15818 6.43945
15819 9.01523
15820 15.4547
15821 15.4547
15822 9.01523
15823 11.591
15824 15.4547
15825 45.0761
15826 34.773
15827 16.7426
15828 32.1973
15829 6.43945
15830 57.955
15831 27.0457
15832 56.6672
15833 48.9398
15834 7.72734
15835 3.86367
15836 21.8941
15837 30.9094
15838 38.6367
15839 18.0305
15840 6.43945
15841 28.3336
15842 55.3793
15843 24.4699
15844 10.3031
15845 46.364
15846 19.3183
15847 63.1066
15848 21.8941
15849 56.6672
15850 15.4547
15851 16.7426
15852 18.0305
15853 6.43945
15854 1.28789
15855 3.86367
15856 16.7426
15857 30.9094
15858 34.773
15859 39.9246
15860 47.6519
15861 20.6062
15862 82.425
15863 20.6062
15864 43.7883
15865 14.1668
15866 9.01523
15867 19.3183
15868 14.1668
15869 11.591
15870 20.6062
15871 25.7578
15872 20.6062
15873 30.9094
15874 45.0761
15875 16.7426
15876 9.01523
15877 64.3945
15878 52.8035
15879 10.3031
15880 12.8789
15881 99.1675
15882 33.4851
15883 23.182
15884 42.5004
15885 28.3336
15886 16.7426
15887 32.1973
15888 27.0457
15889 14.1668
15890 18.0305
15891 19.3183
15892 7.72734
15893 6.43945
15894 12.8789
15895 30.9094
15896 46.364
15897 29.6215
15898 3.86367
15899 23.182
15900 7.72734
15901 54.0914
15902 54.0914
15903 21.8941
15904 16.7426
15905 7.72734
15906 14.1668
15907 27.0457
15908 59.2429
15909 18.0305
15910 50.2277
15911 7.72734
15912 10.3031
15913 24.4699
15914 47.6519
15915 23.182
15916 16.7426
15917 18.0305
15918 24.4699
15919 29.6215
15920 43.7883
15921 14.1668
15922 14.1668
15923 19.3183
15924 16.7426
15925 38.6367
15926 29.6215
15927 12.8789
15928 28.3336
15929 15.4547
15930 14.1668
15931 55.3793
15932 9.01523
15933 16.7426
15934 37.3488
15935 59.2429
15936 7.72734
15937 9.01523
15938 14.1668
15939 10.3031
15940 20.6062
15941 12.8789
15942 55.3793
15943 28.3336
15944 37.3488
15945 6.43945
15946 10.3031
15947 52.8035
15948 16.7426
15949 27.0457
15950 14.1668
15951 14.1668
15952 33.4851
15953 16.7426
15954 12.8789
15955 6.43945
15956 11.591
15957 6.43945
15958 2.57578
15959 27.0457
15960 81.1371
15961 42.5004
15962 55.3793
15963 11.591
15964 23.182
15965 20.6062
15966 10.3031
15967 11.591
15968 6.43945
15969 28.3336
15970 7.72734
15971 14.1668
15972 11.591
15973 18.0305
15974 36.0609
15975 43.7883
15976 33.4851
15977 3.86367
15978 5.15156
15979 32.1973
15980 14.1668
15981 32.1973
15982 12.8789
15983 21.8941
15984 5.15156
15985 14.1668
15986 9.01523
15987 18.0305
15988 15.4547
15989 24.4699
15990 25.7578
15991 9.01523
15992 27.0457
15993 27.0457
15994 25.7578
15995 21.8941
15996 10.3031
15997 14.1668
15998 11.591
15999 41.2125
16000 7.72734
16001 25.7578
16002 21.8941
16003 15.4547
16004 21.8941
16005 19.3183
16006 5.15156
16007 6.43945
16008 2.57578
16009 11.591
16010 10.3031
16011 5.15156
16012 6.43945
16013 39.9246
16014 9.01523
16015 23.182
16016 30.9094
16017 11.591
16018 16.7426
16019 7.72734
16020 9.01523
16021 6.43945
16022 6.43945
16023 9.01523
16024 6.43945
16025 27.0457
16026 3.86367
16027 3.86367
16028 19.3183
16029 23.182
16030 11.591
16031 12.8789
16032 27.0457
16033 9.01523
16034 3.86367
16035 14.1668
16036 3.86367
16037 23.182
16038 36.0609
16039 28.3336
16040 37.3488
16041 21.8941
16042 1.28789
16043 15.4547
16044 15.4547
16045 10.3031
16046 15.4547
16047 10.3031
16048 16.7426
16049 6.43945
16050 18.0305
16051 15.4547
16052 3.86367
16053 21.8941
16054 11.591
16055 41.2125
16056 30.9094
16057 14.1668
16058 10.3031
16059 1.28789
16060 14.1668
16061 7.72734
16062 1.28789
16063 12.8789
16064 9.01523
16065 19.3183
16066 24.4699
16067 12.8789
16068 3.86367
16069 15.4547
16070 14.1668
16071 16.7426
16072 15.4547
16073 15.4547
16074 7.72734
16075 6.43945
16076 11.591
16077 11.591
16078 2.57578
16079 7.72734
16080 25.7578
16081 39.9246
16082 29.6215
16083 18.0305
16084 29.6215
16085 23.182
16086 14.1668
16087 30.9094
16088 7.72734
16089 15.4547
16090 15.4547
16091 6.43945
16092 15.4547
16093 36.0609
16094 45.0761
16095 16.7426
16096 7.72734
16097 10.3031
16098 7.72734
16099 7.72734
16100 21.8941
16101 10.3031
16102 5.15156
16103 29.6215
16104 11.591
16105 2.57578
16106 21.8941
16107 2.57578
16108 12.8789
16109 12.8789
16110 25.7578
16111 7.72734
16112 46.364
16113 16.7426
16114 7.72734
16115 20.6062
16116 14.1668
16117 24.4699
16118 9.01523
16119 34.773
16120 16.7426
16121 14.1668
16122 2.57578
16123 16.7426
16124 33.4851
16125 24.4699
16126 19.3183
16127 23.182
16128 30.9094
16129 15.4547
16130 2.57578
16131 9.01523
16132 5.15156
16133 15.4547
16134 9.01523
16135 9.01523
16136 12.8789
16137 10.3031
16138 23.182
16139 37.3488
16140 21.8941
16141 12.8789
16142 15.4547
16143 3.86367
16144 19.3183
16145 12.8789
16146 27.0457
16147 5.15156
16148 12.8789
16149 6.43945
16150 10.3031
16151 3.86367
16152 18.0305
16153 29.6215
16154 7.72734
16155 19.3183
16156 0
16157 14.1668
16158 10.3031
16159 15.4547
16160 14.1668
16161 2.57578
16162 7.72734
16163 2.57578
16164 14.1668
16165 30.9094
16166 3.86367
16167 6.43945
16168 5.15156
16169 14.1668
16170 3.86367
16171 19.3183
16172 5.15156
16173 6.43945
16174 0
16175 5.15156
16176 6.43945
16177 7.72734
16178 9.01523
16179 113.334
16180 3.86367
16181 5.15156
16182 36.0609
16183 3.86367
16184 7.72734
16185 12.8789
16186 3.86367
16187 14.1668
16188 42.5004
16189 20.6062
16190 45.0761
16191 27.0457
16192 29.6215
16193 3.86367
16194 37.3488
16195 81.1371
16196 18.0305
16197 68.2582
16198 10.3031
16199 23.182
16200 15.4547
16201 38.6367
16202 30.9094
16203 5.15156
16204 11.591
16205 11.591
16206 23.182
16207 11.591
16208 3.86367
16209 5.15156
16210 14.1668
16211 7.72734
16212 5.15156
16213 15.4547
16214 18.0305
16215 1.28789
16216 15.4547
16217 0
16218 10.3031
16219 9.01523
16220 0
16221 7.72734
16222 0
16223 0
16224 15.4547
16225 5.15156
16226 1.28789
16227 30.9094
16228 5.15156
16229 1.28789
16230 3.86367
16231 1.28789
16232 6.43945
16233 1.28789
16234 11.591
16235 9.01523
16236 6.43945
16237 10.3031
16238 2.57578
16239 9.01523
16240 18.0305
16241 6.43945
16242 11.591
16243 5.15156
16244 18.0305
16245 28.3336
16246 9.01523
16247 18.0305
16248 12.8789
16249 5.15156
16250 54.0914
16251 24.4699
16252 0
16253 11.591
16254 3.86367
16255 11.591
16256 16.7426
16257 23.182
16258 16.7426
16259 14.1668
16260 29.6215
16261 19.3183
16262 15.4547
16263 12.8789
16264 3.86367
16265 5.15156
16266 3.86367
16267 16.7426
16268 14.1668
16269 7.72734
16270 10.3031
16271 18.0305
16272 15.4547
16273 16.7426
16274 2.57578
16275 15.4547
16276 7.72734
16277 10.3031
16278 5.15156
16279 20.6062
16280 3.86367
16281 10.3031
16282 19.3183
16283 7.72734
16284 23.182
16285 15.4547
16286 15.4547
16287 5.15156
16288 1.28789
16289 16.7426
16290 16.7426
16291 15.4547
16292 9.01523
16293 25.7578
16294 20.6062
16295 18.0305
16296 32.1973
16297 16.7426
16298 2.57578
16299 7.72734
16300 7.72734
16301 7.72734
16302 2.57578
16303 7.72734
16304 28.3336
16305 24.4699
16306 10.3031
16307 16.7426
16308 33.4851
16309 21.8941
16310 23.182
16311 33.4851
16312 16.7426
16313 39.9246
16314 37.3488
16315 21.8941
16316 12.8789
16317 6.43945
16318 5.15156
16319 16.7426
16320 20.6062
16321 23.182
16322 6.43945
16323 32.1973
16324 28.3336
16325 18.0305
16326 24.4699
16327 10.3031
16328 50.2277
16329 29.6215
16330 6.43945
16331 11.591
16332 12.8789
16333 16.7426
16334 10.3031
16335 19.3183
16336 30.9094
16337 3.86367
16338 30.9094
16339 16.7426
16340 11.591
16341 16.7426
16342 1.28789
16343 34.773
16344 32.1973
16345 7.72734
16346 33.4851
16347 3.86367
16348 18.0305
16349 5.15156
16350 24.4699
16351 27.0457
16352 12.8789
16353 10.3031
16354 16.7426
16355 15.4547
16356 18.0305
16357 11.591
16358 7.72734
16359 28.3336
16360 9.01523
16361 6.43945
16362 19.3183
16363 36.0609
16364 6.43945
16365 19.3183
16366 19.3183
16367 6.43945
16368 27.0457
16369 20.6062
16370 23.182
16371 29.6215
16372 19.3183
16373 3.86367
16374 6.43945
16375 3.86367
16376 12.8789
16377 11.591
16378 25.7578
16379 24.4699
16380 50.2277
16381 28.3336
16382 3.86367
16383 10.3031
16384 6.43945
16385 12.8789
16386 20.6062
16387 30.9094
16388 16.7426
16389 21.8941
16390 6.43945
16391 15.4547
16392 24.4699
16393 2.57578
16394 36.0609
16395 27.0457
16396 6.43945
16397 28.3336
16398 7.72734
16399 7.72734
16400 23.182
16401 7.72734
16402 25.7578
16403 46.364
16404 23.182
16405 9.01523
16406 20.6062
16407 23.182
16408 16.7426
16409 30.9094
16410 18.0305
16411 6.43945
16412 16.7426
16413 41.2125
16414 14.1668
16415 29.6215
16416 15.4547
16417 38.6367
16418 36.0609
16419 37.3488
16420 61.8187
16421 20.6062
16422 42.5004
16423 47.6519
16424 7.72734
16425 19.3183
16426 20.6062
16427 42.5004
16428 24.4699
16429 25.7578
16430 19.3183
16431 1.28789
16432 10.3031
16433 45.0761
16434 39.9246
16435 27.0457
16436 25.7578
16437 16.7426
16438 12.8789
16439 19.3183
16440 37.3488
16441 36.0609
16442 23.182
16443 45.0761
16444 23.182
16445 72.1218
16446 24.4699
16447 14.1668
16448 21.8941
16449 18.0305
16450 15.4547
16451 27.0457
16452 21.8941
16453 66.9703
16454 41.2125
16455 42.5004
16456 9.01523
16457 16.7426
16458 18.0305
16459 54.0914
16460 6.43945
16461 2.57578
16462 6.43945
16463 9.01523
16464 3.86367
16465 2.57578
16466 18.0305
16467 9.01523
16468 45.0761
16469 7.72734
16470 24.4699
16471 59.2429
16472 1.28789
16473 2.57578
16474 10.3031
16475 16.7426
16476 9.01523
16477 7.72734
16478 20.6062
16479 29.6215
16480 24.4699
16481 21.8941
16482 11.591
16483 23.182
16484 33.4851
16485 29.6215
16486 20.6062
16487 19.3183
16488 9.01523
16489 32.1973
16490 85.0007
16491 27.0457
16492 25.7578
16493 46.364
16494 50.2277
16495 28.3336
16496 20.6062
16497 27.0457
16498 45.0761
16499 50.2277
16500 37.3488
16501 32.1973
16502 55.3793
16503 24.4699
16504 46.364
16505 21.8941
16506 24.4699
16507 78.5613
16508 23.182
16509 11.591
16510 56.6672
16511 23.182
16512 9.01523
16513 18.0305
16514 91.4402
16515 20.6062
16516 19.3183
16517 12.8789
16518 34.773
16519 29.6215
16520 1.28789
16521 18.0305
16522 63.1066
16523 7.72734
16524 10.3031
16525 19.3183
16526 5.15156
16527 12.8789
16528 28.3336
16529 5.15156
16530 19.3183
16531 27.0457
16532 32.1973
16533 29.6215
16534 46.364
16535 39.9246
16536 10.3031
16537 24.4699
16538 23.182
16539 16.7426
16540 28.3336
16541 15.4547
16542 64.3945
16543 57.955
16544 36.0609
16545 23.182
16546 18.0305
16547 47.6519
16548 51.5156
16549 18.0305
16550 42.5004
16551 12.8789
16552 7.72734
16553 32.1973
16554 45.0761
16555 43.7883
16556 32.1973
16557 18.0305
16558 20.6062
16559 27.0457
16560 14.1668
16561 20.6062
16562 37.3488
16563 16.7426
16564 41.2125
16565 12.8789
16566 19.3183
16567 29.6215
16568 20.6062
16569 25.7578
16570 14.1668
16571 9.01523
16572 16.7426
16573 47.6519
16574 104.319
16575 72.1218
16576 38.6367
16577 41.2125
16578 36.0609
16579 20.6062
16580 47.6519
16581 23.182
16582 60.5308
16583 25.7578
16584 2.57578
16585 23.182
16586 18.0305
16587 20.6062
16588 74.6976
16589 29.6215
16590 28.3336
16591 3.86367
16592 28.3336
16593 25.7578
16594 18.0305
16595 61.8187
16596 9.01523
16597 12.8789
16598 59.2429
16599 21.8941
16600 3.86367
16601 14.1668
16602 23.182
16603 45.0761
16604 47.6519
16605 34.773
16606 18.0305
16607 5.15156
16608 14.1668
16609 6.43945
16610 16.7426
16611 24.4699
16612 15.4547
16613 12.8789
16614 23.182
16615 21.8941
16616 12.8789
16617 20.6062
16618 12.8789
16619 11.591
16620 38.6367
16621 9.01523
16622 29.6215
16623 79.8492
16624 24.4699
16625 27.0457
16626 36.0609
16627 20.6062
16628 30.9094
16629 50.2277
16630 24.4699
16631 78.5613
16632 29.6215
16633 16.7426
16634 52.8035
16635 86.2886
16636 9.01523
16637 18.0305
16638 30.9094
16639 18.0305
16640 12.8789
16641 16.7426
16642 20.6062
16643 42.5004
16644 90.1523
16645 28.3336
16646 5.15156
16647 12.8789
16648 5.15156
16649 20.6062
16650 101.743
16651 20.6062
16652 20.6062
16653 12.8789
16654 47.6519
16655 33.4851
16656 20.6062
16657 25.7578
16658 11.591
16659 15.4547
16660 5.15156
16661 21.8941
16662 20.6062
16663 6.43945
16664 11.591
16665 23.182
16666 18.0305
16667 21.8941
16668 27.0457
16669 29.6215
16670 9.01523
16671 39.9246
16672 23.182
16673 36.0609
16674 30.9094
16675 20.6062
16676 33.4851
16677 39.9246
16678 42.5004
16679 30.9094
16680 38.6367
16681 12.8789
16682 14.1668
16683 29.6215
16684 12.8789
16685 56.6672
16686 103.031
16687 61.8187
16688 41.2125
16689 3.86367
16690 36.0609
16691 70.8339
16692 12.8789
16693 30.9094
16694 25.7578
16695 27.0457
16696 12.8789
16697 30.9094
16698 38.6367
16699 50.2277
16700 33.4851
16701 19.3183
16702 27.0457
16703 54.0914
16704 59.2429
16705 43.7883
16706 68.2582
16707 30.9094
16708 19.3183
16709 39.9246
16710 37.3488
16711 29.6215
16712 54.0914
16713 87.5765
16714 39.9246
16715 5.15156
16716 16.7426
16717 25.7578
16718 28.3336
16719 23.182
16720 24.4699
16721 30.9094
16722 29.6215
16723 5.15156
16724 23.182
16725 3.86367
16726 3.86367
16727 16.7426
16728 68.2582
16729 3.86367
16730 15.4547
16731 11.591
16732 19.3183
16733 18.0305
16734 16.7426
16735 41.2125
16736 12.8789
16737 60.5308
16738 12.8789
16739 27.0457
16740 41.2125
16741 36.0609
16742 18.0305
16743 10.3031
16744 16.7426
16745 10.3031
16746 32.1973
16747 5.15156
16748 39.9246
16749 32.1973
16750 7.72734
16751 18.0305
16752 23.182
16753 42.5004
16754 72.1218
16755 57.955
16756 55.3793
16757 30.9094
16758 24.4699
16759 33.4851
16760 41.2125
16761 104.319
16762 48.9398
16763 29.6215
16764 39.9246
16765 43.7883
16766 50.2277
16767 45.0761
16768 36.0609
16769 43.7883
16770 57.955
16771 18.0305
16772 28.3336
16773 9.01523
16774 43.7883
16775 33.4851
16776 12.8789
16777 20.6062
16778 30.9094
16779 27.0457
16780 23.182
16781 32.1973
16782 34.773
16783 6.43945
16784 15.4547
16785 34.773
16786 10.3031
16787 29.6215
16788 23.182
16789 33.4851
16790 15.4547
16791 14.1668
16792 12.8789
16793 9.01523
16794 37.3488
16795 41.2125
16796 72.1218
16797 20.6062
16798 3.86367
16799 20.6062
16800 56.6672
16801 28.3336
16802 20.6062
16803 37.3488
16804 2.57578
16805 50.2277
16806 54.0914
16807 86.2886
16808 27.0457
16809 5.15156
16810 12.8789
16811 16.7426
16812 24.4699
16813 16.7426
16814 27.0457
16815 24.4699
16816 37.3488
16817 28.3336
16818 32.1973
16819 5.15156
16820 30.9094
16821 3.86367
16822 23.182
16823 16.7426
16824 15.4547
16825 6.43945
16826 24.4699
16827 66.9703
16828 14.1668
16829 20.6062
16830 36.0609
16831 23.182
16832 48.9398
16833 21.8941
16834 21.8941
16835 5.15156
16836 32.1973
16837 12.8789
16838 12.8789
16839 29.6215
16840 11.591
16841 28.3336
16842 32.1973
16843 41.2125
16844 19.3183
16845 30.9094
16846 16.7426
16847 43.7883
16848 5.15156
16849 19.3183
16850 29.6215
16851 12.8789
16852 38.6367
16853 10.3031
16854 23.182
16855 19.3183
16856 21.8941
16857 18.0305
16858 36.0609
16859 37.3488
16860 70.8339
16861 32.1973
16862 77.2734
16863 60.5308
16864 27.0457
16865 23.182
16866 28.3336
16867 9.01523
16868 38.6367
16869 72.1218
16870 16.7426
16871 24.4699
16872 57.955
16873 25.7578
16874 16.7426
16875 12.8789
16876 27.0457
16877 11.591
16878 28.3336
16879 7.72734
16880 30.9094
16881 72.1218
16882 30.9094
16883 30.9094
16884 7.72734
16885 19.3183
16886 29.6215
16887 28.3336
16888 14.1668
16889 24.4699
16890 29.6215
16891 34.773
16892 29.6215
16893 63.1066
16894 24.4699
16895 32.1973
16896 63.1066
16897 45.0761
16898 16.7426
16899 12.8789
16900 14.1668
16901 29.6215
16902 19.3183
16903 12.8789
16904 16.7426
16905 7.72734
16906 2.57578
16907 27.0457
16908 64.3945
16909 23.182
16910 16.7426
16911 33.4851
16912 11.591
16913 12.8789
16914 45.0761
16915 33.4851
16916 34.773
16917 11.591
16918 27.0457
16919 74.6976
16920 16.7426
16921 32.1973
16922 68.2582
16923 48.9398
16924 41.2125
16925 7.72734
16926 23.182
16927 66.9703
16928 11.591
16929 24.4699
16930 1.28789
16931 21.8941
16932 25.7578
16933 10.3031
16934 46.364
16935 14.1668
16936 6.43945
16937 16.7426
16938 6.43945
16939 11.591
16940 30.9094
16941 29.6215
16942 23.182
16943 33.4851
16944 18.0305
16945 50.2277
16946 50.2277
16947 27.0457
16948 68.2582
16949 18.0305
16950 29.6215
16951 38.6367
16952 20.6062
16953 37.3488
16954 28.3336
16955 36.0609
16956 39.9246
16957 42.5004
16958 14.1668
16959 10.3031
16960 43.7883
16961 50.2277
16962 16.7426
16963 19.3183
16964 15.4547
16965 19.3183
16966 29.6215
16967 57.955
16968 42.5004
16969 20.6062
16970 34.773
16971 55.3793
16972 20.6062
16973 11.591
16974 39.9246
16975 43.7883
16976 28.3336
16977 27.0457
16978 15.4547
16979 30.9094
16980 37.3488
16981 11.591
16982 41.2125
16983 65.6824
16984 11.591
16985 61.8187
16986 30.9094
16987 16.7426
16988 60.5308
16989 39.9246
16990 15.4547
16991 65.6824
16992 28.3336
16993 21.8941
16994 32.1973
16995 25.7578
16996 30.9094
16997 61.8187
16998 15.4547
16999 6.43945
17000 16.7426
17001 47.6519
17002 34.773
17003 9.01523
17004 32.1973
17005 24.4699
17006 23.182
17007 23.182
17008 5.15156
17009 21.8941
17010 15.4547
17011 29.6215
17012 19.3183
17013 30.9094
17014 19.3183
17015 9.01523
17016 23.182
17017 5.15156
17018 25.7578
17019 79.8492
17020 25.7578
17021 60.5308
17022 15.4547
17023 45.0761
17024 45.0761
17025 19.3183
17026 25.7578
17027 12.8789
17028 18.0305
17029 3.86367
17030 25.7578
17031 81.1371
17032 42.5004
17033 42.5004
17034 30.9094
17035 23.182
17036 20.6062
17037 64.3945
17038 24.4699
17039 15.4547
17040 27.0457
17041 28.3336
17042 43.7883
17043 25.7578
17044 55.3793
17045 33.4851
17046 43.7883
17047 23.182
17048 19.3183
17049 38.6367
17050 82.425
17051 63.1066
17052 21.8941
17053 38.6367
17054 42.5004
17055 20.6062
17056 14.1668
17057 23.182
17058 23.182
17059 19.3183
17060 48.9398
17061 23.182
17062 11.591
17063 70.8339
17064 38.6367
17065 5.15156
17066 54.0914
17067 1.28789
17068 3.86367
17069 52.8035
17070 24.4699
17071 32.1973
17072 41.2125
17073 32.1973
17074 39.9246
17075 50.2277
17076 15.4547
17077 2.57578
17078 18.0305
17079 46.364
17080 45.0761
17081 25.7578
17082 5.15156
17083 6.43945
17084 24.4699
17085 52.8035
17086 16.7426
17087 21.8941
17088 9.01523
17089 20.6062
17090 27.0457
17091 16.7426
17092 25.7578
17093 19.3183
17094 23.182
17095 21.8941
17096 15.4547
17097 32.1973
17098 54.0914
17099 33.4851
17100 27.0457
17101 56.6672
17102 21.8941
17103 11.591
17104 14.1668
17105 23.182
17106 20.6062
17107 20.6062
17108 25.7578
17109 7.72734
17110 21.8941
17111 16.7426
17112 20.6062
17113 45.0761
17114 70.8339
17115 46.364
17116 39.9246
17117 11.591
17118 23.182
17119 15.4547
17120 38.6367
17121 77.2734
17122 52.8035
17123 25.7578
17124 10.3031
17125 6.43945
17126 43.7883
17127 60.5308
17128 16.7426
17129 15.4547
17130 11.591
17131 14.1668
17132 34.773
17133 55.3793
17134 18.0305
17135 45.0761
17136 23.182
17137 5.15156
17138 32.1973
17139 14.1668
17140 81.1371
17141 27.0457
17142 34.773
17143 24.4699
17144 39.9246
17145 10.3031
17146 23.182
17147 23.182
17148 41.2125
17149 20.6062
17150 34.773
17151 23.182
17152 14.1668
17153 27.0457
17154 2.57578
17155 3.86367
17156 28.3336
17157 10.3031
17158 6.43945
17159 29.6215
17160 61.8187
17161 3.86367
17162 12.8789
17163 14.1668
17164 36.0609
17165 6.43945
17166 15.4547
17167 56.6672
17168 25.7578
17169 25.7578
17170 11.591
17171 23.182
17172 11.591
17173 11.591
17174 43.7883
17175 18.0305
17176 23.182
17177 15.4547
17178 5.15156
17179 20.6062
17180 50.2277
17181 29.6215
17182 37.3488
17183 25.7578
17184 50.2277
17185 12.8789
17186 19.3183
17187 27.0457
17188 16.7426
17189 60.5308
17190 45.0761
17191 14.1668
17192 23.182
17193 6.43945
17194 41.2125
17195 77.2734
17196 56.6672
17197 24.4699
17198 11.591
17199 12.8789
17200 9.01523
17201 41.2125
17202 12.8789
17203 5.15156
17204 28.3336
17205 29.6215
17206 32.1973
17207 33.4851
17208 32.1973
17209 29.6215
17210 19.3183
17211 23.182
17212 2.57578
17213 18.0305
17214 9.01523
17215 18.0305
17216 11.591
17217 9.01523
17218 38.6367
17219 38.6367
17220 25.7578
17221 9.01523
17222 23.182
17223 14.1668
17224 43.7883
17225 20.6062
17226 7.72734
17227 7.72734
17228 23.182
17229 28.3336
17230 38.6367
17231 11.591
17232 5.15156
17233 19.3183
17234 25.7578
17235 20.6062
17236 5.15156
17237 3.86367
17238 7.72734
17239 16.7426
17240 7.72734
17241 11.591
17242 11.591
17243 23.182
17244 16.7426
17245 46.364
17246 42.5004
17247 14.1668
17248 14.1668
17249 11.591
17250 37.3488
17251 10.3031
17252 10.3031
17253 23.182
17254 24.4699
17255 18.0305
17256 45.0761
17257 12.8789
17258 5.15156
17259 15.4547
17260 56.6672
17261 42.5004
17262 33.4851
17263 19.3183
17264 23.182
17265 34.773
17266 25.7578
17267 28.3336
17268 6.43945
17269 15.4547
17270 10.3031
17271 23.182
17272 24.4699
17273 7.72734
17274 14.1668
17275 15.4547
17276 0
17277 7.72734
17278 29.6215
17279 18.0305
17280 9.01523
17281 23.182
17282 2.57578
17283 12.8789
17284 23.182
17285 14.1668
17286 11.591
17287 2.57578
17288 6.43945
17289 15.4547
17290 25.7578
17291 18.0305
17292 19.3183
17293 27.0457
17294 24.4699
17295 15.4547
17296 12.8789
17297 32.1973
17298 47.6519
17299 3.86367
17300 10.3031
17301 24.4699
17302 37.3488
17303 24.4699
17304 7.72734
17305 21.8941
17306 11.591
17307 32.1973
17308 23.182
17309 2.57578
17310 14.1668
17311 30.9094
17312 10.3031
17313 20.6062
17314 12.8789
17315 5.15156
17316 23.182
17317 23.182
17318 19.3183
17319 18.0305
17320 3.86367
17321 16.7426
17322 12.8789
17323 12.8789
17324 21.8941
17325 30.9094
17326 21.8941
17327 42.5004
17328 15.4547
17329 12.8789
17330 7.72734
17331 10.3031
17332 18.0305
17333 16.7426
17334 14.1668
17335 3.86367
17336 15.4547
17337 14.1668
17338 20.6062
17339 12.8789
17340 36.0609
17341 14.1668
17342 1.28789
17343 16.7426
17344 25.7578
17345 9.01523
17346 14.1668
17347 23.182
17348 28.3336
17349 37.3488
17350 27.0457
17351 50.2277
17352 12.8789
17353 20.6062
17354 36.0609
17355 14.1668
17356 11.591
17357 92.7281
17358 20.6062
17359 23.182
17360 18.0305
17361 23.182
17362 27.0457
17363 24.4699
17364 39.9246
17365 14.1668
17366 6.43945
17367 16.7426
17368 10.3031
17369 2.57578
17370 38.6367
17371 29.6215
17372 15.4547
17373 20.6062
17374 11.591
17375 12.8789
17376 7.72734
17377 3.86367
17378 12.8789
17379 10.3031
17380 37.3488
17381 11.591
17382 6.43945
17383 1.28789
17384 15.4547
17385 9.01523
17386 18.0305
17387 5.15156
17388 1.28789
17389 19.3183
17390 10.3031
17391 6.43945
17392 18.0305
17393 14.1668
17394 20.6062
17395 16.7426
17396 11.591
17397 18.0305
17398 25.7578
17399 14.1668
17400 21.8941
17401 12.8789
17402 68.2582
17403 2.57578
17404 18.0305
17405 47.6519
17406 37.3488
17407 19.3183
17408 7.72734
17409 28.3336
17410 15.4547
17411 11.591
17412 1.28789
17413 28.3336
17414 29.6215
17415 43.7883
17416 19.3183
17417 64.3945
17418 21.8941
17419 2.57578
17420 30.9094
17421 24.4699
17422 12.8789
17423 63.1066
17424 20.6062
17425 10.3031
17426 27.0457
17427 20.6062
17428 42.5004
17429 5.15156
17430 5.15156
17431 7.72734
17432 11.591
17433 64.3945
17434 21.8941
17435 20.6062
17436 29.6215
17437 15.4547
17438 28.3336
17439 32.1973
17440 23.182
17441 9.01523
17442 29.6215
17443 14.1668
17444 7.72734
17445 16.7426
17446 9.01523
17447 11.591
17448 5.15156
17449 6.43945
17450 11.591
17451 29.6215
17452 28.3336
17453 33.4851
17454 20.6062
17455 6.43945
17456 5.15156
17457 16.7426
17458 11.591
17459 25.7578
17460 15.4547
17461 12.8789
17462 11.591
17463 16.7426
17464 42.5004
17465 16.7426
17466 5.15156
17467 3.86367
17468 3.86367
17469 20.6062
17470 18.0305
17471 23.182
17472 18.0305
17473 28.3336
17474 29.6215
17475 11.591
17476 20.6062
17477 18.0305
17478 14.1668
17479 20.6062
17480 28.3336
17481 9.01523
17482 5.15156
17483 11.591
17484 20.6062
17485 39.9246
17486 11.591
17487 9.01523
17488 11.591
17489 5.15156
17490 12.8789
17491 16.7426
17492 21.8941
17493 10.3031
17494 7.72734
17495 29.6215
17496 27.0457
17497 21.8941
17498 7.72734
17499 34.773
17500 69.5461
17501 16.7426
17502 55.3793
17503 34.773
17504 32.1973
17505 27.0457
17506 11.591
17507 30.9094
17508 33.4851
17509 10.3031
17510 10.3031
17511 12.8789
17512 28.3336
17513 29.6215
17514 3.86367
17515 28.3336
17516 21.8941
17517 30.9094
17518 14.1668
17519 36.0609
17520 12.8789
17521 15.4547
17522 30.9094
17523 36.0609
17524 23.182
17525 25.7578
17526 23.182
17527 10.3031
17528 12.8789
17529 39.9246
17530 14.1668
17531 16.7426
17532 12.8789
17533 18.0305
17534 14.1668
17535 11.591
17536 20.6062
17537 10.3031
17538 2.57578
17539 21.8941
17540 6.43945
17541 7.72734
17542 19.3183
17543 7.72734
17544 9.01523
17545 24.4699
17546 11.591
17547 10.3031
17548 11.591
17549 11.591
17550 6.43945
17551 24.4699
17552 15.4547
17553 1.28789
17554 19.3183
17555 29.6215
17556 30.9094
17557 20.6062
17558 14.1668
17559 30.9094
17560 27.0457
17561 32.1973
17562 19.3183
17563 11.591
17564 42.5004
17565 33.4851
17566 16.7426
17567 20.6062
17568 15.4547
17569 15.4547
17570 20.6062
17571 6.43945
17572 2.57578
17573 23.182
17574 15.4547
17575 19.3183
17576 19.3183
17577 5.15156
17578 12.8789
17579 15.4547
17580 33.4851
17581 18.0305
17582 18.0305
17583 2.57578
17584 30.9094
17585 21.8941
17586 24.4699
17587 37.3488
17588 18.0305
17589 37.3488
17590 34.773
17591 15.4547
17592 32.1973
17593 20.6062
17594 25.7578
17595 14.1668
17596 7.72734
17597 7.72734
17598 7.72734
17599 11.591
17600 6.43945
17601 3.86367
17602 27.0457
17603 66.9703
17604 19.3183
17605 28.3336
17606 11.591
17607 36.0609
17608 25.7578
17609 45.0761
17610 37.3488
17611 7.72734
17612 16.7426
17613 19.3183
17614 43.7883
17615 38.6367
17616 24.4699
17617 12.8789
17618 47.6519
17619 11.591
17620 2.57578
17621 6.43945
17622 15.4547
17623 15.4547
17624 7.72734
17625 16.7426
17626 41.2125
17627 27.0457
17628 37.3488
17629 46.364
17630 37.3488
17631 3.86367
17632 15.4547
17633 16.7426
17634 21.8941
17635 24.4699
17636 18.0305
17637 18.0305
17638 10.3031
17639 10.3031
17640 5.15156
17641 50.2277
17642 36.0609
17643 6.43945
17644 12.8789
17645 18.0305
17646 39.9246
17647 10.3031
17648 3.86367
17649 6.43945
17650 15.4547
17651 19.3183
17652 21.8941
17653 20.6062
17654 55.3793
17655 29.6215
17656 21.8941
17657 65.6824
17658 29.6215
17659 32.1973
17660 14.1668
17661 28.3336
17662 30.9094
17663 11.591
17664 56.6672
17665 28.3336
17666 57.955
17667 38.6367
17668 36.0609
17669 34.773
17670 19.3183
17671 7.72734
17672 19.3183
17673 32.1973
17674 34.773
17675 3.86367
17676 30.9094
17677 19.3183
17678 3.86367
17679 7.72734
17680 7.72734
17681 28.3336
17682 38.6367
17683 28.3336
17684 27.0457
17685 34.773
17686 14.1668
17687 16.7426
17688 18.0305
17689 11.591
17690 21.8941
17691 9.01523
17692 33.4851
17693 14.1668
17694 7.72734
17695 42.5004
17696 12.8789
17697 3.86367
17698 3.86367
17699 5.15156
17700 6.43945
17701 32.1973
17702 9.01523
17703 12.8789
17704 19.3183
17705 10.3031
17706 9.01523
17707 38.6367
17708 15.4547
17709 11.591
17710 25.7578
17711 30.9094
17712 23.182
17713 3.86367
17714 16.7426
17715 16.7426
17716 11.591
17717 9.01523
17718 6.43945
17719 20.6062
17720 16.7426
17721 20.6062
17722 21.8941
17723 11.591
17724 19.3183
17725 10.3031
17726 15.4547
17727 7.72734
17728 10.3031
17729 12.8789
17730 3.86367
17731 24.4699
17732 20.6062
17733 74.6976
17734 5.15156
17735 47.6519
17736 50.2277
17737 19.3183
17738 11.591
17739 5.15156
17740 9.01523
17741 16.7426
17742 7.72734
17743 20.6062
17744 16.7426
17745 10.3031
17746 21.8941
17747 73.4097
17748 6.43945
17749 12.8789
17750 9.01523
17751 14.1668
17752 36.0609
17753 34.773
17754 14.1668
17755 11.591
17756 43.7883
17757 14.1668
17758 14.1668
17759 45.0761
17760 7.72734
17761 12.8789
17762 19.3183
17763 24.4699
17764 15.4547
17765 3.86367
17766 11.591
17767 14.1668
17768 15.4547
17769 3.86367
17770 12.8789
17771 28.3336
17772 21.8941
17773 14.1668
17774 30.9094
17775 3.86367
17776 5.15156
17777 24.4699
17778 45.0761
17779 5.15156
17780 12.8789
17781 18.0305
17782 15.4547
17783 21.8941
17784 24.4699
17785 43.7883
17786 41.2125
17787 36.0609
17788 28.3336
17789 10.3031
17790 33.4851
17791 12.8789
17792 9.01523
17793 19.3183
17794 2.57578
17795 14.1668
17796 18.0305
17797 2.57578
17798 27.0457
17799 16.7426
17800 9.01523
17801 20.6062
17802 15.4547
17803 38.6367
17804 7.72734
17805 50.2277
17806 19.3183
17807 11.591
17808 14.1668
17809 7.72734
17810 34.773
17811 28.3336
17812 23.182
17813 9.01523
17814 32.1973
17815 23.182
17816 25.7578
17817 9.01523
17818 57.955
17819 18.0305
17820 6.43945
17821 5.15156
17822 38.6367
17823 15.4547
17824 32.1973
17825 14.1668
17826 7.72734
17827 42.5004
17828 14.1668
17829 69.5461
17830 47.6519
17831 6.43945
17832 3.86367
17833 11.591
17834 15.4547
17835 10.3031
17836 5.15156
17837 112.046
17838 19.3183
17839 19.3183
17840 25.7578
17841 9.01523
17842 5.15156
17843 9.01523
17844 7.72734
17845 5.15156
17846 9.01523
17847 18.0305
17848 7.72734
17849 7.72734
17850 6.43945
17851 10.3031
17852 45.0761
17853 5.15156
17854 18.0305
17855 83.7128
17856 2.57578
17857 9.01523
17858 33.4851
17859 23.182
17860 12.8789
17861 9.01523
17862 39.9246
17863 10.3031
17864 12.8789
17865 34.773
17866 6.43945
17867 21.8941
17868 2.57578
17869 1.28789
17870 23.182
17871 2.57578
17872 33.4851
17873 38.6367
17874 42.5004
17875 27.0457
17876 6.43945
17877 28.3336
17878 15.4547
17879 52.8035
17880 29.6215
17881 12.8789
17882 42.5004
17883 36.0609
17884 21.8941
17885 36.0609
17886 23.182
17887 9.01523
17888 24.4699
17889 70.8339
17890 45.0761
17891 9.01523
17892 19.3183
17893 24.4699
17894 42.5004
17895 65.6824
17896 7.72734
17897 18.0305
17898 51.5156
17899 30.9094
17900 16.7426
17901 18.0305
17902 10.3031
17903 32.1973
17904 29.6215
17905 6.43945
17906 2.57578
17907 32.1973
17908 42.5004
17909 27.0457
17910 28.3336
17911 21.8941
17912 28.3336
17913 34.773
17914 24.4699
17915 48.9398
17916 38.6367
17917 30.9094
17918 43.7883
17919 20.6062
17920 12.8789
17921 14.1668
17922 5.15156
17923 38.6367
17924 15.4547
17925 19.3183
17926 14.1668
17927 7.72734
17928 11.591
17929 87.5765
17930 24.4699
17931 24.4699
17932 28.3336
17933 64.3945
17934 45.0761
17935 30.9094
17936 81.1371
17937 6.43945
17938 20.6062
17939 41.2125
17940 34.773
17941 19.3183
17942 10.3031
17943 20.6062
17944 21.8941
17945 28.3336
17946 23.182
17947 6.43945
17948 14.1668
17949 38.6367
17950 19.3183
17951 24.4699
17952 34.773
17953 20.6062
17954 42.5004
17955 20.6062
17956 12.8789
17957 11.591
17958 30.9094
17959 38.6367
17960 33.4851
17961 85.0007
17962 45.0761
17963 41.2125
17964 38.6367
17965 27.0457
17966 78.5613
17967 124.925
17968 61.8187
17969 32.1973
17970 11.591
17971 42.5004
17972 20.6062
17973 63.1066
17974 81.1371
17975 46.364
17976 6.43945
17977 16.7426
17978 47.6519
17979 39.9246
17980 9.01523
17981 28.3336
17982 46.364
17983 19.3183
17984 39.9246
17985 14.1668
17986 29.6215
17987 6.43945
17988 65.6824
17989 19.3183
17990 11.591
17991 46.364
17992 46.364
17993 18.0305
17994 10.3031
17995 9.01523
17996 43.7883
17997 21.8941
17998 20.6062
17999 41.2125
18000 15.4547
18001 14.1668
18002 21.8941
18003 30.9094
18004 16.7426
18005 12.8789
18006 45.0761
18007 25.7578
18008 41.2125
18009 29.6215
18010 43.7883
18011 66.9703
18012 85.0007
18013 15.4547
18014 12.8789
18015 33.4851
18016 36.0609
18017 130.077
18018 39.9246
18019 37.3488
18020 39.9246
18021 15.4547
18022 74.6976
18023 37.3488
18024 57.955
18025 37.3488
18026 16.7426
18027 12.8789
18028 19.3183
18029 9.01523
18030 15.4547
18031 85.0007
18032 38.6367
18033 19.3183
18034 23.182
18035 16.7426
18036 45.0761
18037 16.7426
18038 19.3183
18039 24.4699
18040 3.86367
18041 43.7883
18042 23.182
18043 27.0457
18044 54.0914
18045 19.3183
18046 9.01523
18047 18.0305
18048 30.9094
18049 38.6367
18050 68.2582
18051 30.9094
18052 5.15156
18053 36.0609
18054 81.1371
18055 21.8941
18056 15.4547
18057 14.1668
18058 18.0305
18059 18.0305
18060 37.3488
18061 32.1973
18062 20.6062
18063 23.182
18064 28.3336
18065 47.6519
18066 42.5004
18067 39.9246
18068 29.6215
18069 45.0761
18070 56.6672
18071 24.4699
18072 16.7426
18073 41.2125
18074 11.591
18075 6.43945
18076 5.15156
18077 34.773
18078 39.9246
18079 5.15156
18080 15.4547
18081 77.2734
18082 43.7883
18083 45.0761
18084 57.955
18085 10.3031
18086 56.6672
18087 59.2429
18088 46.364
18089 7.72734
18090 6.43945
18091 12.8789
18092 10.3031
18093 21.8941
18094 9.01523
18095 10.3031
18096 87.5765
18097 47.6519
18098 21.8941
18099 32.1973
18100 7.72734
18101 38.6367
18102 66.9703
18103 46.364
18104 34.773
18105 1.28789
18106 15.4547
18107 16.7426
18108 19.3183
18109 12.8789
18110 46.364
18111 73.4097
18112 28.3336
18113 36.0609
18114 19.3183
18115 36.0609
18116 56.6672
18117 55.3793
18118 24.4699
18119 14.1668
18120 38.6367
18121 37.3488
18122 6.43945
18123 61.8187
18124 18.0305
18125 9.01523
18126 30.9094
18127 14.1668
18128 38.6367
18129 101.743
18130 37.3488
18131 36.0609
18132 37.3488
18133 29.6215
18134 21.8941
18135 20.6062
18136 11.591
18137 32.1973
18138 34.773
18139 33.4851
18140 20.6062
18141 34.773
18142 51.5156
18143 33.4851
18144 30.9094
18145 42.5004
18146 36.0609
18147 56.6672
18148 43.7883
18149 33.4851
18150 36.0609
18151 21.8941
18152 24.4699
18153 30.9094
18154 74.6976
18155 24.4699
18156 7.72734
18157 15.4547
18158 20.6062
18159 18.0305
18160 23.182
18161 46.364
18162 91.4402
18163 29.6215
18164 3.86367
18165 11.591
18166 12.8789
18167 36.0609
18168 43.7883
18169 21.8941
18170 48.9398
18171 74.6976
18172 28.3336
18173 15.4547
18174 12.8789
18175 60.5308
18176 39.9246
18177 19.3183
18178 24.4699
18179 19.3183
18180 28.3336
18181 19.3183
18182 21.8941
18183 45.0761
18184 7.72734
18185 27.0457
18186 70.8339
18187 11.591
18188 42.5004
18189 117.198
18190 20.6062
18191 47.6519
18192 19.3183
18193 16.7426
18194 23.182
18195 20.6062
18196 23.182
18197 7.72734
18198 21.8941
18199 14.1668
18200 9.01523
18201 45.0761
18202 59.2429
18203 10.3031
18204 27.0457
18205 24.4699
18206 32.1973
18207 15.4547
18208 15.4547
18209 7.72734
18210 16.7426
18211 16.7426
18212 15.4547
18213 23.182
18214 88.8644
18215 23.182
18216 28.3336
18217 19.3183
18218 28.3336
18219 12.8789
18220 25.7578
18221 29.6215
18222 37.3488
18223 81.1371
18224 24.4699
18225 15.4547
18226 42.5004
18227 15.4547
18228 27.0457
18229 79.8492
18230 54.0914
18231 28.3336
18232 28.3336
18233 15.4547
18234 30.9094
18235 96.5917
18236 24.4699
18237 11.591
18238 14.1668
18239 15.4547
18240 38.6367
18241 23.182
18242 48.9398
18243 42.5004
18244 28.3336
18245 41.2125
18246 10.3031
18247 15.4547
18248 12.8789
18249 15.4547
18250 24.4699
18251 61.8187
18252 34.773
18253 15.4547
18254 12.8789
18255 29.6215
18256 38.6367
18257 59.2429
18258 24.4699
18259 10.3031
18260 12.8789
18261 14.1668
18262 18.0305
18263 25.7578
18264 47.6519
18265 7.72734
18266 7.72734
18267 12.8789
18268 1.28789
18269 25.7578
18270 72.1218
18271 16.7426
18272 10.3031
18273 37.3488
18274 32.1973
18275 39.9246
18276 27.0457
18277 28.3336
18278 37.3488
18279 18.0305
18280 23.182
18281 48.9398
18282 37.3488
18283 32.1973
18284 14.1668
18285 9.01523
18286 28.3336
18287 47.6519
18288 25.7578
18289 20.6062
18290 43.7883
18291 11.591
18292 30.9094
18293 7.72734
18294 10.3031
18295 12.8789
18296 77.2734
18297 28.3336
18298 32.1973
18299 42.5004
18300 34.773
18301 43.7883
18302 25.7578
18303 21.8941
18304 32.1973
18305 11.591
18306 25.7578
18307 21.8941
18308 16.7426
18309 39.9246
18310 18.0305
18311 36.0609
18312 33.4851
18313 19.3183
18314 41.2125
18315 87.5765
18316 32.1973
18317 25.7578
18318 34.773
18319 37.3488
18320 16.7426
18321 87.5765
18322 63.1066
18323 23.182
18324 30.9094
18325 103.031
18326 14.1668
18327 15.4547
18328 43.7883
18329 16.7426
18330 19.3183
18331 21.8941
18332 57.955
18333 24.4699
18334 19.3183
18335 16.7426
18336 6.43945
18337 6.43945
18338 9.01523
18339 11.591
18340 36.0609
18341 11.591
18342 12.8789
18343 21.8941
18344 18.0305
18345 12.8789
18346 29.6215
18347 29.6215
18348 38.6367
18349 56.6672
18350 16.7426
18351 24.4699
18352 18.0305
18353 23.182
18354 12.8789
18355 28.3336
18356 33.4851
18357 6.43945
18358 9.01523
18359 16.7426
18360 10.3031
18361 21.8941
18362 23.182
18363 10.3031
18364 18.0305
18365 19.3183
18366 11.591
18367 28.3336
18368 36.0609
18369 14.1668
18370 15.4547
18371 29.6215
18372 27.0457
18373 69.5461
18374 19.3183
18375 25.7578
18376 23.182
18377 21.8941
18378 5.15156
18379 23.182
18380 3.86367
18381 15.4547
18382 11.591
18383 3.86367
18384 24.4699
18385 63.1066
18386 25.7578
18387 29.6215
18388 15.4547
18389 36.0609
18390 55.3793
18391 25.7578
18392 1.28789
18393 0
18394 0
18395 132.653
18396 28.3336
18397 5.15156
18398 11.591
18399 38.6367
18400 18.0305
18401 45.0761
18402 24.4699
18403 48.9398
18404 52.8035
18405 29.6215
18406 6.43945
18407 15.4547
18408 27.0457
18409 14.1668
18410 18.0305
18411 2.57578
18412 10.3031
18413 34.773
18414 33.4851
18415 29.6215
18416 28.3336
18417 15.4547
18418 29.6215
18419 42.5004
18420 15.4547
18421 42.5004
18422 70.8339
18423 27.0457
18424 18.0305
18425 9.01523
18426 14.1668
18427 25.7578
18428 42.5004
18429 14.1668
18430 20.6062
18431 41.2125
18432 36.0609
18433 16.7426
18434 12.8789
18435 28.3336
18436 14.1668
18437 10.3031
18438 14.1668
18439 6.43945
18440 14.1668
18441 33.4851
18442 28.3336
18443 16.7426
18444 48.9398
18445 68.2582
18446 37.3488
18447 18.0305
18448 29.6215
18449 18.0305
18450 29.6215
18451 9.01523
18452 16.7426
18453 12.8789
18454 15.4547
18455 20.6062
18456 14.1668
18457 16.7426
18458 11.591
18459 10.3031
18460 9.01523
18461 15.4547
18462 18.0305
18463 56.6672
18464 38.6367
18465 20.6062
18466 45.0761
18467 29.6215
18468 3.86367
18469 0
18470 100.455
18471 36.0609
18472 1.28789
18473 11.591
18474 9.01523
18475 16.7426
18476 32.1973
18477 55.3793
18478 28.3336
18479 20.6062
18480 43.7883
18481 30.9094
18482 18.0305
18483 36.0609
18484 21.8941
18485 23.182
18486 30.9094
18487 25.7578
18488 14.1668
18489 16.7426
18490 15.4547
18491 32.1973
18492 12.8789
18493 12.8789
18494 11.591
18495 9.01523
18496 0
18497 3.86367
18498 16.7426
18499 7.72734
18500 23.182
18501 37.3488
18502 23.182
18503 2.57578
18504 25.7578
18505 2.57578
18506 7.72734
18507 14.1668
18508 25.7578
18509 41.2125
18510 16.7426
18511 11.591
18512 10.3031
18513 29.6215
18514 11.591
18515 10.3031
18516 15.4547
18517 21.8941
18518 43.7883
18519 46.364
18520 36.0609
18521 6.43945
18522 14.1668
18523 19.3183
18524 27.0457
18525 33.4851
18526 5.15156
18527 11.591
18528 32.1973
18529 46.364
18530 29.6215
18531 19.3183
18532 30.9094
18533 24.4699
18534 38.6367
18535 18.0305
18536 36.0609
18537 25.7578
18538 47.6519
18539 23.182
18540 6.43945
18541 24.4699
18542 46.364
18543 41.2125
18544 28.3336
18545 3.86367
18546 23.182
18547 19.3183
18548 23.182
18549 20.6062
18550 19.3183
18551 12.8789
18552 65.6824
18553 20.6062
18554 11.591
18555 10.3031
18556 16.7426
18557 10.3031
18558 9.01523
18559 11.591
18560 15.4547
18561 6.43945
18562 20.6062
18563 7.72734
18564 3.86367
18565 11.591
18566 25.7578
18567 2.57578
18568 25.7578
18569 14.1668
18570 12.8789
18571 12.8789
18572 10.3031
18573 27.0457
18574 37.3488
18575 15.4547
18576 32.1973
18577 18.0305
18578 28.3336
18579 19.3183
18580 14.1668
18581 50.2277
18582 21.8941
18583 29.6215
18584 23.182
18585 63.1066
18586 51.5156
18587 15.4547
18588 52.8035
18589 16.7426
18590 5.15156
18591 23.182
18592 14.1668
18593 37.3488
18594 36.0609
18595 7.72734
18596 15.4547
18597 32.1973
18598 25.7578
18599 5.15156
18600 41.2125
18601 32.1973
18602 18.0305
18603 9.01523
18604 27.0457
18605 20.6062
18606 7.72734
18607 48.9398
18608 36.0609
18609 21.8941
18610 66.9703
18611 21.8941
18612 30.9094
18613 41.2125
18614 20.6062
18615 41.2125
18616 37.3488
18617 57.955
18618 27.0457
18619 9.01523
18620 33.4851
18621 25.7578
18622 15.4547
18623 30.9094
18624 24.4699
18625 12.8789
18626 23.182
18627 9.01523
18628 43.7883
18629 20.6062
18630 30.9094
18631 19.3183
18632 20.6062
18633 19.3183
18634 24.4699
18635 5.15156
18636 42.5004
18637 21.8941
18638 15.4547
18639 14.1668
18640 6.43945
18641 25.7578
18642 14.1668
18643 20.6062
18644 5.15156
18645 5.15156
18646 48.9398
18647 16.7426
18648 3.86367
18649 5.15156
18650 32.1973
18651 45.0761
18652 63.1066
18653 12.8789
18654 18.0305
18655 16.7426
18656 20.6062
18657 30.9094
18658 43.7883
18659 50.2277
18660 2.57578
18661 5.15156
18662 33.4851
18663 11.591
18664 19.3183
18665 9.01523
18666 21.8941
18667 28.3336
18668 14.1668
18669 27.0457
18670 9.01523
18671 16.7426
18672 23.182
18673 30.9094
18674 23.182
18675 27.0457
18676 19.3183
18677 34.773
18678 16.7426
18679 32.1973
18680 41.2125
18681 38.6367
18682 15.4547
18683 30.9094
18684 41.2125
18685 16.7426
18686 39.9246
18687 12.8789
18688 14.1668
18689 18.0305
18690 34.773
18691 30.9094
18692 18.0305
18693 25.7578
18694 5.15156
18695 24.4699
18696 69.5461
18697 28.3336
18698 60.5308
18699 42.5004
18700 46.364
18701 41.2125
18702 24.4699
18703 28.3336
18704 32.1973
18705 77.2734
18706 15.4547
18707 37.3488
18708 59.2429
18709 3.86367
18710 14.1668
18711 46.364
18712 25.7578
18713 39.9246
18714 7.72734
18715 21.8941
18716 16.7426
18717 39.9246
18718 33.4851
18719 12.8789
18720 18.0305
18721 19.3183
18722 25.7578
18723 21.8941
18724 36.0609
18725 25.7578
18726 42.5004
18727 45.0761
18728 29.6215
18729 20.6062
18730 9.01523
18731 27.0457
18732 23.182
18733 29.6215
18734 12.8789
18735 24.4699
18736 19.3183
18737 6.43945
18738 20.6062
18739 54.0914
18740 50.2277
18741 24.4699
18742 5.15156
18743 21.8941
18744 48.9398
18745 19.3183
18746 23.182
18747 16.7426
18748 2.57578
18749 57.955
18750 63.1066
18751 11.591
18752 27.0457
18753 20.6062
18754 16.7426
18755 48.9398
18756 15.4547
18757 75.9855
18758 11.591
18759 33.4851
18760 0
18761 15.4547
18762 9.01523
18763 19.3183
18764 54.0914
18765 34.773
18766 23.182
18767 14.1668
18768 28.3336
18769 24.4699
18770 19.3183
18771 27.0457
18772 10.3031
18773 12.8789
18774 48.9398
18775 29.6215
18776 57.955
18777 33.4851
18778 56.6672
18779 32.1973
18780 33.4851
18781 9.01523
18782 20.6062
18783 48.9398
18784 36.0609
18785 5.15156
18786 16.7426
18787 24.4699
18788 52.8035
18789 52.8035
18790 25.7578
18791 19.3183
18792 24.4699
18793 11.591
18794 10.3031
18795 6.43945
18796 23.182
18797 30.9094
18798 10.3031
18799 36.0609
18800 10.3031
18801 43.7883
18802 23.182
18803 11.591
18804 10.3031
18805 10.3031
18806 18.0305
18807 14.1668
18808 23.182
18809 10.3031
18810 66.9703
18811 88.8644
18812 23.182
18813 81.1371
18814 42.5004
18815 15.4547
18816 23.182
18817 21.8941
18818 24.4699
18819 60.5308
18820 16.7426
18821 34.773
18822 43.7883
18823 3.86367
18824 23.182
18825 41.2125
18826 45.0761
18827 21.8941
18828 72.1218
18829 19.3183
18830 5.15156
18831 27.0457
18832 73.4097
18833 25.7578
18834 5.15156
18835 11.591
18836 14.1668
18837 14.1668
18838 37.3488
18839 20.6062
18840 12.8789
18841 29.6215
18842 18.0305
18843 5.15156
18844 29.6215
18845 47.6519
18846 42.5004
18847 21.8941
18848 23.182
18849 23.182
18850 29.6215
18851 20.6062
18852 9.01523
18853 9.01523
18854 9.01523
18855 3.86367
18856 27.0457
18857 12.8789
18858 2.57578
18859 24.4699
18860 16.7426
18861 9.01523
18862 18.0305
18863 28.3336
18864 16.7426
18865 29.6215
18866 41.2125
18867 18.0305
18868 19.3183
18869 28.3336
18870 41.2125
18871 19.3183
18872 43.7883
18873 29.6215
18874 15.4547
18875 18.0305
18876 41.2125
18877 51.5156
18878 21.8941
18879 14.1668
18880 41.2125
18881 29.6215
18882 27.0457
18883 57.955
18884 14.1668
18885 7.72734
18886 18.0305
18887 7.72734
18888 16.7426
18889 15.4547
18890 11.591
18891 41.2125
18892 14.1668
18893 25.7578
18894 15.4547
18895 19.3183
18896 12.8789
18897 42.5004
18898 25.7578
18899 54.0914
18900 36.0609
18901 6.43945
18902 23.182
18903 24.4699
18904 7.72734
18905 19.3183
18906 34.773
18907 38.6367
18908 38.6367
18909 37.3488
18910 27.0457
18911 32.1973
18912 24.4699
18913 33.4851
18914 11.591
18915 65.6824
18916 46.364
18917 15.4547
18918 32.1973
18919 16.7426
18920 30.9094
18921 5.15156
18922 46.364
18923 34.773
18924 12.8789
18925 63.1066
18926 33.4851
18927 18.0305
18928 43.7883
18929 33.4851
18930 30.9094
18931 18.0305
18932 33.4851
18933 16.7426
18934 33.4851
18935 45.0761
18936 28.3336
18937 14.1668
18938 32.1973
18939 19.3183
18940 28.3336
18941 30.9094
18942 12.8789
18943 3.86367
18944 20.6062
18945 5.15156
18946 15.4547
18947 42.5004
18948 12.8789
18949 9.01523
18950 29.6215
18951 18.0305
18952 33.4851
18953 25.7578
18954 28.3336
18955 39.9246
18956 19.3183
18957 12.8789
18958 12.8789
18959 19.3183
18960 33.4851
18961 48.9398
18962 15.4547
18963 14.1668
18964 20.6062
18965 28.3336
18966 29.6215
18967 15.4547
18968 11.591
18969 32.1973
18970 69.5461
18971 25.7578
18972 24.4699
18973 42.5004
18974 41.2125
18975 32.1973
18976 21.8941
18977 12.8789
18978 23.182
18979 24.4699
18980 16.7426
18981 47.6519
18982 64.3945
18983 46.364
18984 48.9398
18985 33.4851
18986 14.1668
18987 60.5308
18988 42.5004
18989 25.7578
18990 29.6215
18991 14.1668
18992 28.3336
18993 34.773
18994 75.9855
18995 14.1668
18996 5.15156
18997 12.8789
18998 21.8941
18999 33.4851
19000 45.0761
19001 28.3336
19002 21.8941
19003 19.3183
19004 18.0305
19005 12.8789
19006 15.4547
19007 48.9398
19008 24.4699
19009 30.9094
19010 34.773
19011 20.6062
19012 30.9094
19013 27.0457
19014 14.1668
19015 21.8941
19016 27.0457
19017 24.4699
19018 18.0305
19019 38.6367
19020 52.8035
19021 24.4699
19022 41.2125
19023 27.0457
19024 14.1668
19025 27.0457
19026 7.72734
19027 33.4851
19028 57.955
19029 81.1371
19030 16.7426
19031 7.72734
19032 9.01523
19033 7.72734
19034 52.8035
19035 65.6824
19036 72.1218
19037 29.6215
19038 7.72734
19039 41.2125
19040 18.0305
19041 36.0609
19042 48.9398
19043 10.3031
19044 21.8941
19045 21.8941
19046 18.0305
19047 15.4547
19048 29.6215
19049 28.3336
19050 46.364
19051 19.3183
19052 55.3793
19053 18.0305
19054 21.8941
19055 12.8789
19056 15.4547
19057 29.6215
19058 41.2125
19059 46.364
19060 12.8789
19061 12.8789
19062 18.0305
19063 11.591
19064 24.4699
19065 14.1668
19066 7.72734
19067 33.4851
19068 70.8339
19069 23.182
19070 30.9094
19071 43.7883
19072 33.4851
19073 28.3336
19074 28.3336
19075 23.182
19076 20.6062
19077 29.6215
19078 59.2429
19079 15.4547
19080 23.182
19081 23.182
19082 19.3183
19083 12.8789
19084 5.15156
19085 19.3183
19086 46.364
19087 25.7578
19088 43.7883
19089 46.364
19090 27.0457
19091 28.3336
19092 28.3336
19093 30.9094
19094 36.0609
19095 28.3336
19096 21.8941
19097 38.6367
19098 15.4547
19099 10.3031
19100 52.8035
19101 51.5156
19102 18.0305
19103 42.5004
19104 18.0305
19105 34.773
19106 34.773
19107 50.2277
19108 33.4851
19109 36.0609
19110 16.7426
19111 6.43945
19112 27.0457
19113 30.9094
19114 32.1973
19115 46.364
19116 32.1973
19117 19.3183
19118 32.1973
19119 42.5004
19120 69.5461
19121 37.3488
19122 11.591
19123 32.1973
19124 37.3488
19125 54.0914
19126 39.9246
19127 16.7426
19128 14.1668
19129 28.3336
19130 68.2582
19131 65.6824
19132 19.3183
19133 37.3488
19134 18.0305
19135 45.0761
19136 39.9246
19137 56.6672
19138 66.9703
19139 20.6062
19140 38.6367
19141 12.8789
19142 19.3183
19143 15.4547
19144 18.0305
19145 23.182
19146 33.4851
19147 34.773
19148 5.15156
19149 21.8941
19150 18.0305
19151 23.182
19152 37.3488
19153 25.7578
19154 2.57578
19155 23.182
19156 24.4699
19157 32.1973
19158 20.6062
19159 45.0761
19160 41.2125
19161 9.01523
19162 19.3183
19163 14.1668
19164 24.4699
19165 50.2277
19166 11.591
19167 38.6367
19168 61.8187
19169 45.0761
19170 81.1371
19171 65.6824
19172 50.2277
19173 48.9398
19174 12.8789
19175 43.7883
19176 25.7578
19177 11.591
19178 25.7578
19179 18.0305
19180 16.7426
19181 34.773
19182 33.4851
19183 126.213
19184 51.5156
19185 14.1668
19186 42.5004
19187 21.8941
19188 50.2277
19189 36.0609
19190 33.4851
19191 34.773
19192 10.3031
19193 27.0457
19194 63.1066
19195 33.4851
19196 68.2582
19197 28.3336
19198 14.1668
19199 86.2886
19200 19.3183
19201 5.15156
19202 7.72734
19203 42.5004
19204 30.9094
19205 12.8789
19206 45.0761
19207 30.9094
19208 69.5461
19209 30.9094
19210 3.86367
19211 28.3336
19212 10.3031
19213 18.0305
19214 68.2582
19215 43.7883
19216 15.4547
19217 9.01523
19218 3.86367
19219 21.8941
19220 20.6062
19221 9.01523
19222 54.0914
19223 24.4699
19224 41.2125
19225 48.9398
19226 82.425
19227 34.773
19228 20.6062
19229 29.6215
19230 23.182
19231 29.6215
19232 79.8492
19233 15.4547
19234 19.3183
19235 41.2125
19236 21.8941
19237 16.7426
19238 21.8941
19239 55.3793
19240 57.955
19241 19.3183
19242 33.4851
19243 15.4547
19244 6.43945
19245 70.8339
19246 36.0609
19247 38.6367
19248 20.6062
19249 23.182
19250 24.4699
19251 27.0457
19252 32.1973
19253 59.2429
19254 96.5917
19255 16.7426
19256 72.1218
19257 47.6519
19258 11.591
19259 39.9246
19260 41.2125
19261 42.5004
19262 60.5308
19263 39.9246
19264 20.6062
19265 24.4699
19266 18.0305
19267 45.0761
19268 28.3336
19269 27.0457
19270 64.3945
19271 20.6062
19272 25.7578
19273 20.6062
19274 25.7578
19275 41.2125
19276 77.2734
19277 104.319
19278 43.7883
19279 15.4547
19280 27.0457
19281 34.773
19282 25.7578
19283 21.8941
19284 23.182
19285 18.0305
19286 42.5004
19287 30.9094
19288 28.3336
19289 15.4547
19290 33.4851
19291 121.062
19292 37.3488
19293 9.01523
19294 5.15156
19295 14.1668
19296 30.9094
19297 82.425
19298 15.4547
19299 32.1973
19300 50.2277
19301 19.3183
19302 21.8941
19303 24.4699
19304 11.591
19305 45.0761
19306 92.7281
19307 24.4699
19308 21.8941
19309 28.3336
19310 25.7578
19311 66.9703
19312 6.43945
19313 12.8789
19314 47.6519
19315 82.425
19316 23.182
19317 11.591
19318 33.4851
19319 104.319
19320 23.182
19321 9.01523
19322 70.8339
19323 104.319
19324 38.6367
19325 32.1973
19326 14.1668
19327 25.7578
19328 117.198
19329 23.182
19330 39.9246
19331 91.4402
19332 42.5004
19333 34.773
19334 36.0609
19335 21.8941
19336 29.6215
19337 42.5004
19338 92.7281
19339 42.5004
19340 33.4851
19341 23.182
19342 112.046
19343 97.8796
19344 64.3945
19345 6.43945
19346 18.0305
19347 100.455
19348 29.6215
19349 38.6367
19350 21.8941
19351 54.0914
19352 77.2734
19353 18.0305
19354 15.4547
19355 59.2429
19356 59.2429
19357 55.3793
19358 46.364
19359 14.1668
19360 20.6062
19361 32.1973
19362 7.72734
19363 19.3183
19364 32.1973
19365 34.773
19366 10.3031
19367 66.9703
19368 51.5156
19369 27.0457
19370 19.3183
19371 12.8789
19372 6.43945
19373 23.182
19374 14.1668
19375 10.3031
19376 6.43945
19377 12.8789
19378 47.6519
19379 14.1668
19380 68.2582
19381 19.3183
19382 38.6367
19383 15.4547
19384 37.3488
19385 16.7426
19386 16.7426
19387 29.6215
19388 48.9398
19389 37.3488
19390 43.7883
19391 14.1668
19392 29.6215
19393 45.0761
19394 27.0457
19395 27.0457
19396 59.2429
19397 14.1668
19398 5.15156
19399 16.7426
19400 46.364
19401 46.364
19402 42.5004
19403 27.0457
19404 73.4097
19405 41.2125
19406 14.1668
19407 33.4851
19408 27.0457
19409 74.6976
19410 45.0761
19411 52.8035
19412 32.1973
19413 21.8941
19414 46.364
19415 92.7281
19416 95.3039
19417 75.9855
19418 73.4097
19419 70.8339
19420 18.0305
19421 23.182
19422 47.6519
19423 32.1973
19424 14.1668
19425 9.01523
19426 27.0457
19427 57.955
19428 28.3336
19429 25.7578
19430 51.5156
19431 37.3488
19432 15.4547
19433 46.364
19434 42.5004
19435 38.6367
19436 65.6824
19437 73.4097
19438 33.4851
19439 27.0457
19440 51.5156
19441 25.7578
19442 34.773
19443 25.7578
19444 54.0914
19445 46.364
19446 61.8187
19447 34.773
19448 20.6062
19449 23.182
19450 64.3945
19451 39.9246
19452 48.9398
19453 16.7426
19454 32.1973
19455 12.8789
19456 45.0761
19457 19.3183
19458 12.8789
19459 33.4851
19460 42.5004
19461 28.3336
19462 19.3183
19463 15.4547
19464 61.8187
19465 19.3183
19466 37.3488
19467 50.2277
19468 27.0457
19469 34.773
19470 12.8789
19471 37.3488
19472 65.6824
19473 46.364
19474 23.182
19475 52.8035
19476 42.5004
19477 65.6824
19478 28.3336
19479 29.6215
19480 32.1973
19481 41.2125
19482 92.7281
19483 23.182
19484 38.6367
19485 25.7578
19486 34.773
19487 23.182
19488 42.5004
19489 48.9398
19490 21.8941
19491 12.8789
19492 30.9094
19493 63.1066
19494 1.28789
19495 51.5156
19496 19.3183
19497 75.9855
19498 15.4547
19499 48.9398
19500 94.016
19501 20.6062
19502 54.0914
19503 28.3336
19504 45.0761
19505 6.43945
19506 39.9246
19507 59.2429
19508 56.6672
19509 78.5613
19510 41.2125
19511 64.3945
19512 34.773
19513 16.7426
19514 34.773
19515 38.6367
19516 24.4699
19517 28.3336
19518 20.6062
19519 37.3488
19520 91.4402
19521 77.2734
19522 72.1218
19523 38.6367
19524 61.8187
19525 77.2734
19526 57.955
19527 46.364
19528 37.3488
19529 43.7883
19530 3.86367
19531 33.4851
19532 33.4851
19533 50.2277
19534 88.8644
19535 19.3183
19536 38.6367
19537 28.3336
19538 10.3031
19539 103.031
19540 46.364
19541 42.5004
19542 46.364
19543 88.8644
19544 75.9855
19545 43.7883
19546 54.0914
19547 29.6215
19548 28.3336
19549 20.6062
19550 24.4699
19551 15.4547
19552 15.4547
19553 66.9703
19554 48.9398
19555 29.6215
19556 42.5004
19557 55.3793
19558 60.5308
19559 59.2429
19560 70.8339
19561 46.364
19562 30.9094
19563 57.955
19564 21.8941
19565 37.3488
19566 15.4547
19567 11.591
19568 18.0305
19569 16.7426
19570 19.3183
19571 34.773
19572 12.8789
19573 28.3336
19574 15.4547
19575 18.0305
19576 16.7426
19577 29.6215
19578 29.6215
19579 47.6519
19580 121.062
19581 28.3336
19582 25.7578
19583 27.0457
19584 20.6062
19585 82.425
19586 14.1668
19587 39.9246
19588 37.3488
19589 38.6367
19590 50.2277
19591 54.0914
19592 45.0761
19593 45.0761
19594 15.4547
19595 25.7578
19596 16.7426
19597 30.9094
19598 115.91
19599 7.72734
19600 29.6215
19601 113.334
19602 15.4547
19603 21.8941
19604 32.1973
19605 14.1668
19606 33.4851
19607 21.8941
19608 18.0305
19609 20.6062
19610 25.7578
19611 15.4547
19612 101.743
19613 182.88
19614 23.182
19615 16.7426
19616 21.8941
19617 16.7426
19618 36.0609
19619 38.6367
19620 24.4699
19621 75.9855
19622 28.3336
19623 29.6215
19624 43.7883
19625 86.2886
19626 95.3039
19627 46.364
19628 52.8035
19629 45.0761
19630 70.8339
19631 29.6215
19632 33.4851
19633 65.6824
19634 94.016
19635 32.1973
19636 33.4851
19637 38.6367
19638 82.425
19639 57.955
19640 65.6824
19641 45.0761
19642 27.0457
19643 20.6062
19644 47.6519
19645 27.0457
19646 75.9855
19647 47.6519
19648 42.5004
19649 25.7578
19650 16.7426
19651 25.7578
19652 24.4699
19653 15.4547
19654 7.72734
19655 37.3488
19656 54.0914
19657 7.72734
19658 15.4547
19659 33.4851
19660 21.8941
19661 24.4699
19662 24.4699
19663 33.4851
19664 10.3031
19665 39.9246
19666 69.5461
19667 27.0457
19668 5.15156
19669 10.3031
19670 55.3793
19671 38.6367
19672 56.6672
19673 18.0305
19674 19.3183
19675 28.3336
19676 19.3183
19677 42.5004
19678 100.455
19679 72.1218
19680 29.6215
19681 15.4547
19682 33.4851
19683 54.0914
19684 29.6215
19685 39.9246
19686 43.7883
19687 16.7426
19688 12.8789
19689 16.7426
19690 25.7578
19691 36.0609
19692 50.2277
19693 42.5004
19694 41.2125
19695 45.0761
19696 7.72734
19697 38.6367
19698 43.7883
19699 43.7883
19700 33.4851
19701 24.4699
19702 114.622
19703 18.0305
19704 34.773
19705 43.7883
19706 6.43945
19707 19.3183
19708 18.0305
19709 43.7883
19710 28.3336
19711 11.591
19712 57.955
19713 33.4851
19714 19.3183
19715 41.2125
19716 19.3183
19717 20.6062
19718 19.3183
19719 20.6062
19720 19.3183
19721 29.6215
19722 32.1973
19723 34.773
19724 63.1066
19725 57.955
19726 54.0914
19727 46.364
19728 32.1973
19729 25.7578
19730 39.9246
19731 91.4402
19732 48.9398
19733 95.3039
19734 39.9246
19735 21.8941
19736 36.0609
19737 24.4699
19738 14.1668
19739 25.7578
19740 15.4547
19741 48.9398
19742 12.8789
19743 14.1668
19744 19.3183
19745 33.4851
19746 38.6367
19747 55.3793
19748 29.6215
19749 16.7426
19750 72.1218
19751 32.1973
19752 27.0457
19753 37.3488
19754 45.0761
19755 25.7578
19756 14.1668
19757 12.8789
19758 3.86367
19759 20.6062
19760 27.0457
19761 28.3336
19762 54.0914
19763 25.7578
19764 30.9094
19765 18.0305
19766 46.364
19767 57.955
19768 25.7578
19769 32.1973
19770 77.2734
19771 82.425
19772 37.3488
19773 34.773
19774 32.1973
19775 68.2582
19776 57.955
19777 20.6062
19778 32.1973
19779 33.4851
19780 77.2734
19781 55.3793
19782 20.6062
19783 19.3183
19784 16.7426
19785 15.4547
19786 39.9246
19787 66.9703
19788 54.0914
19789 43.7883
19790 61.8187
19791 34.773
19792 70.8339
19793 29.6215
19794 51.5156
19795 28.3336
19796 19.3183
19797 45.0761
19798 18.0305
19799 19.3183
19800 21.8941
19801 79.8492
19802 43.7883
19803 43.7883
19804 72.1218
19805 23.182
19806 63.1066
19807 39.9246
19808 47.6519
19809 42.5004
19810 57.955
19811 47.6519
19812 23.182
19813 25.7578
19814 43.7883
19815 23.182
19816 18.0305
19817 25.7578
19818 45.0761
19819 97.8796
19820 11.591
19821 28.3336
19822 37.3488
19823 100.455
19824 69.5461
19825 9.01523
19826 38.6367
19827 30.9094
19828 30.9094
19829 42.5004
19830 100.455
19831 68.2582
19832 30.9094
19833 65.6824
19834 54.0914
19835 60.5308
19836 37.3488
19837 3.86367
19838 32.1973
19839 33.4851
19840 15.4547
19841 9.01523
19842 16.7426
19843 34.773
19844 68.2582
19845 65.6824
19846 45.0761
19847 27.0457
19848 25.7578
19849 39.9246
19850 28.3336
19851 6.43945
19852 133.941
19853 45.0761
19854 15.4547
19855 14.1668
19856 28.3336
19857 38.6367
19858 131.365
19859 15.4547
19860 33.4851
19861 65.6824
19862 14.1668
19863 25.7578
19864 79.8492
19865 33.4851
19866 51.5156
19867 55.3793
19868 50.2277
19869 45.0761
19870 39.9246
19871 50.2277
19872 10.3031
19873 10.3031
19874 9.01523
19875 21.8941
19876 42.5004
19877 39.9246
19878 45.0761
19879 47.6519
19880 36.0609
19881 52.8035
19882 50.2277
19883 28.3336
19884 18.0305
19885 2.57578
19886 28.3336
19887 63.1066
19888 28.3336
19889 24.4699
19890 41.2125
19891 72.1218
19892 21.8941
19893 30.9094
19894 18.0305
19895 39.9246
19896 130.077
19897 2.57578
19898 41.2125
19899 64.3945
19900 39.9246
19901 70.8339
19902 23.182
19903 41.2125
19904 97.8796
19905 33.4851
19906 21.8941
19907 30.9094
19908 16.7426
19909 27.0457
19910 65.6824
19911 74.6976
19912 51.5156
19913 113.334
19914 73.4097
19915 45.0761
19916 48.9398
19917 45.0761
19918 16.7426
19919 34.773
19920 11.591
19921 25.7578
19922 92.7281
19923 42.5004
19924 52.8035
19925 70.8339
19926 36.0609
19927 25.7578
19928 29.6215
19929 65.6824
19930 47.6519
19931 29.6215
19932 43.7883
19933 56.6672
19934 46.364
19935 74.6976
19936 112.046
19937 59.2429
19938 91.4402
19939 33.4851
19940 48.9398
19941 29.6215
19942 151.971
19943 112.046
19944 37.3488
19945 37.3488
19946 27.0457
19947 23.182
19948 32.1973
19949 24.4699
19950 81.1371
19951 30.9094
19952 72.1218
19953 30.9094
19954 145.532
19955 51.5156
19956 6.43945
19957 24.4699
19958 29.6215
19959 21.8941
19960 91.4402
19961 51.5156
19962 15.4547
19963 25.7578
19964 55.3793
19965 41.2125
19966 19.3183
19967 30.9094
19968 19.3183
19969 27.0457
19970 6.43945
19971 12.8789
19972 16.7426
19973 32.1973
19974 36.0609
19975 33.4851
19976 27.0457
19977 10.3031
19978 9.01523
19979 15.4547
19980 38.6367
19981 42.5004
19982 105.607
19983 69.5461
19984 57.955
19985 33.4851
19986 75.9855
19987 56.6672
19988 54.0914
19989 55.3793
19990 100.455
19991 38.6367
19992 39.9246
19993 23.182
19994 46.364
19995 24.4699
19996 16.7426
19997 7.72734
19998 9.01523
19999 103.031
20000 38.6367
20001 48.9398
20002 25.7578
20003 70.8339
20004 10.3031
20005 45.0761
20006 59.2429
20007 33.4851
20008 23.182
20009 50.2277
20010 74.6976
20011 46.364
20012 47.6519
20013 51.5156
20014 24.4699
20015 14.1668
20016 15.4547
20017 72.1218
20018 12.8789
20019 70.8339
20020 81.1371
20021 19.3183
20022 12.8789
20023 25.7578
20024 74.6976
20025 30.9094
20026 24.4699
20027 61.8187
20028 60.5308
20029 9.01523
20030 42.5004
20031 28.3336
20032 9.01523
20033 77.2734
20034 57.955
20035 15.4547
20036 21.8941
20037 24.4699
20038 30.9094
20039 41.2125
20040 33.4851
20041 43.7883
20042 21.8941
20043 21.8941
20044 48.9398
20045 21.8941
20046 28.3336
20047 43.7883
20048 48.9398
20049 15.4547
20050 59.2429
20051 55.3793
20052 27.0457
20053 28.3336
20054 46.364
20055 27.0457
20056 37.3488
20057 70.8339
20058 130.077
20059 36.0609
20060 24.4699
20061 54.0914
20062 50.2277
20063 48.9398
20064 41.2125
20065 20.6062
20066 43.7883
20067 50.2277
20068 90.1523
20069 164.85
20070 78.5613
20071 45.0761
20072 28.3336
20073 30.9094
20074 45.0761
20075 59.2429
20076 33.4851
20077 25.7578
20078 37.3488
20079 48.9398
20080 61.8187
20081 32.1973
20082 92.7281
20083 74.6976
20084 32.1973
20085 60.5308
20086 14.1668
20087 21.8941
20088 51.5156
20089 30.9094
20090 64.3945
20091 25.7578
20092 45.0761
20093 18.0305
20094 16.7426
20095 32.1973
20096 43.7883
20097 36.0609
20098 43.7883
20099 87.5765
20100 57.955
20101 28.3336
20102 14.1668
20103 15.4547
20104 28.3336
20105 27.0457
20106 20.6062
20107 23.182
20108 30.9094
20109 130.077
20110 19.3183
20111 34.773
20112 27.0457
20113 25.7578
20114 66.9703
20115 75.9855
20116 75.9855
20117 52.8035
20118 16.7426
20119 32.1973
20120 45.0761
20121 42.5004
20122 82.425
20123 25.7578
20124 27.0457
20125 48.9398
20126 64.3945
20127 45.0761
20128 24.4699
20129 48.9398
20130 43.7883
20131 45.0761
20132 59.2429
20133 91.4402
20134 27.0457
20135 28.3336
20136 42.5004
20137 15.4547
20138 43.7883
20139 159.698
20140 16.7426
20141 42.5004
20142 12.8789
20143 57.955
20144 47.6519
20145 11.591
20146 16.7426
20147 16.7426
20148 12.8789
20149 19.3183
20150 33.4851
20151 14.1668
20152 9.01523
20153 30.9094
20154 12.8789
20155 15.4547
20156 16.7426
20157 28.3336
20158 24.4699
20159 21.8941
20160 23.182
20161 30.9094
20162 24.4699
20163 36.0609
20164 27.0457
20165 23.182
20166 20.6062
20167 21.8941
20168 72.1218
20169 139.092
20170 38.6367
20171 21.8941
20172 157.123
20173 10.3031
20174 9.01523
20175 25.7578
20176 14.1668
20177 37.3488
20178 85.0007
20179 64.3945
20180 30.9094
20181 25.7578
20182 12.8789
20183 28.3336
20184 14.1668
20185 23.182
20186 15.4547
20187 43.7883
20188 30.9094
20189 27.0457
20190 16.7426
20191 21.8941
20192 12.8789
20193 21.8941
20194 51.5156
20195 16.7426
20196 41.2125
20197 11.591
20198 10.3031
20199 24.4699
20200 34.773
20201 45.0761
20202 105.607
20203 46.364
20204 46.364
20205 34.773
20206 32.1973
20207 39.9246
20208 15.4547
20209 33.4851
20210 27.0457
20211 18.0305
20212 38.6367
20213 88.8644
20214 64.3945
20215 63.1066
20216 63.1066
20217 59.2429
20218 41.2125
20219 12.8789
20220 21.8941
20221 37.3488
20222 23.182
20223 36.0609
20224 74.6976
20225 14.1668
20226 19.3183
20227 42.5004
20228 36.0609
20229 28.3336
20230 27.0457
20231 38.6367
20232 28.3336
20233 16.7426
20234 23.182
20235 15.4547
20236 30.9094
20237 47.6519
20238 60.5308
20239 33.4851
20240 19.3183
20241 38.6367
20242 32.1973
20243 73.4097
20244 21.8941
20245 79.8492
20246 34.773
20247 46.364
20248 29.6215
20249 18.0305
20250 29.6215
20251 29.6215
20252 50.2277
20253 27.0457
20254 28.3336
20255 65.6824
20256 38.6367
20257 21.8941
20258 34.773
20259 34.773
20260 92.7281
20261 63.1066
20262 52.8035
20263 77.2734
20264 36.0609
20265 32.1973
20266 24.4699
20267 15.4547
20268 52.8035
20269 19.3183
20270 11.591
20271 14.1668
20272 5.15156
20273 52.8035
20274 63.1066
20275 74.6976
20276 65.6824
20277 1.28789
20278 95.3039
20279 19.3183
20280 11.591
20281 23.182
20282 42.5004
20283 20.6062
20284 54.0914
20285 29.6215
20286 36.0609
20287 45.0761
20288 38.6367
20289 21.8941
20290 10.3031
20291 19.3183
20292 20.6062
20293 56.6672
20294 83.7128
20295 11.591
20296 20.6062
20297 18.0305
20298 42.5004
20299 85.0007
20300 50.2277
20301 30.9094
20302 101.743
20303 24.4699
20304 46.364
20305 59.2429
20306 38.6367
20307 43.7883
20308 27.0457
20309 25.7578
20310 28.3336
20311 43.7883
20312 12.8789
20313 37.3488
20314 30.9094
20315 69.5461
20316 24.4699
20317 14.1668
20318 28.3336
20319 28.3336
20320 25.7578
20321 24.4699
20322 19.3183
20323 48.9398
20324 19.3183
20325 10.3031
20326 15.4547
20327 36.0609
20328 25.7578
20329 15.4547
20330 15.4547
20331 37.3488
20332 47.6519
20333 56.6672
20334 52.8035
20335 23.182
20336 16.7426
20337 34.773
20338 50.2277
20339 39.9246
20340 48.9398
20341 42.5004
20342 6.43945
20343 21.8941
20344 61.8187
20345 16.7426
20346 47.6519
20347 18.0305
20348 24.4699
20349 18.0305
20350 25.7578
20351 12.8789
20352 10.3031
20353 19.3183
20354 25.7578
20355 23.182
20356 46.364
20357 19.3183
20358 12.8789
20359 21.8941
20360 66.9703
20361 21.8941
20362 12.8789
20363 20.6062
20364 64.3945
20365 28.3336
20366 32.1973
20367 43.7883
20368 11.591
20369 52.8035
20370 70.8339
20371 29.6215
20372 34.773
20373 12.8789
20374 42.5004
20375 18.0305
20376 18.0305
20377 56.6672
20378 42.5004
20379 5.15156
20380 12.8789
20381 55.3793
20382 30.9094
20383 16.7426
20384 15.4547
20385 59.2429
20386 46.364
20387 33.4851
20388 75.9855
20389 50.2277
20390 9.01523
20391 30.9094
20392 34.773
20393 12.8789
20394 30.9094
20395 12.8789
20396 20.6062
20397 39.9246
20398 28.3336
20399 45.0761
20400 21.8941
20401 27.0457
20402 30.9094
20403 23.182
20404 9.01523
20405 64.3945
20406 73.4097
20407 33.4851
20408 37.3488
20409 83.7128
20410 21.8941
20411 6.43945
20412 54.0914
20413 54.0914
20414 36.0609
20415 25.7578
20416 30.9094
20417 29.6215
20418 11.591
20419 18.0305
20420 24.4699
20421 54.0914
20422 20.6062
20423 23.182
20424 16.7426
20425 6.43945
20426 9.01523
20427 14.1668
20428 52.8035
20429 10.3031
20430 36.0609
20431 64.3945
20432 14.1668
20433 59.2429
20434 23.182
20435 60.5308
20436 24.4699
20437 15.4547
20438 47.6519
20439 69.5461
20440 18.0305
20441 28.3336
20442 36.0609
20443 15.4547
20444 12.8789
20445 21.8941
20446 18.0305
20447 24.4699
20448 54.0914
20449 45.0761
20450 29.6215
20451 27.0457
20452 29.6215
20453 45.0761
20454 29.6215
20455 19.3183
20456 32.1973
20457 54.0914
20458 14.1668
20459 28.3336
20460 15.4547
20461 3.86367
20462 103.031
20463 41.2125
20464 11.591
20465 24.4699
20466 33.4851
20467 43.7883
20468 47.6519
20469 12.8789
20470 23.182
20471 37.3488
20472 79.8492
20473 34.773
20474 6.43945
20475 25.7578
20476 19.3183
20477 30.9094
20478 86.2886
20479 11.591
20480 2.57578
20481 16.7426
20482 28.3336
20483 16.7426
20484 20.6062
20485 29.6215
20486 50.2277
20487 30.9094
20488 113.334
20489 46.364
20490 23.182
20491 57.955
20492 41.2125
20493 37.3488
20494 43.7883
20495 24.4699
20496 11.591
20497 11.591
20498 86.2886
20499 25.7578
20500 38.6367
20501 36.0609
20502 101.743
20503 57.955
20504 19.3183
20505 27.0457
20506 10.3031
20507 132.653
20508 41.2125
20509 95.3039
20510 48.9398
20511 37.3488
20512 36.0609
20513 20.6062
20514 21.8941
20515 21.8941
20516 27.0457
20517 30.9094
20518 74.6976
20519 11.591
20520 14.1668
20521 29.6215
20522 25.7578
20523 20.6062
20524 37.3488
20525 51.5156
20526 59.2429
20527 75.9855
20528 43.7883
20529 11.591
20530 11.591
20531 23.182
20532 32.1973
20533 23.182
20534 39.9246
20535 47.6519
20536 106.895
20537 73.4097
20538 50.2277
20539 24.4699
20540 28.3336
20541 50.2277
20542 29.6215
20543 82.425
20544 43.7883
20545 37.3488
20546 21.8941
20547 14.1668
20548 30.9094
20549 23.182
20550 56.6672
20551 63.1066
20552 54.0914
20553 72.1218
20554 78.5613
20555 85.0007
20556 18.0305
20557 29.6215
20558 41.2125
20559 50.2277
20560 55.3793
20561 28.3336
20562 20.6062
20563 46.364
20564 37.3488
20565 15.4547
20566 25.7578
20567 25.7578
20568 9.01523
20569 29.6215
20570 32.1973
20571 65.6824
20572 47.6519
20573 6.43945
20574 42.5004
20575 10.3031
20576 12.8789
20577 21.8941
20578 91.4402
20579 27.0457
20580 32.1973
20581 95.3039
20582 14.1668
20583 12.8789
20584 45.0761
20585 42.5004
20586 42.5004
20587 59.2429
20588 50.2277
20589 34.773
20590 29.6215
20591 18.0305
20592 39.9246
20593 55.3793
20594 32.1973
20595 41.2125
20596 23.182
20597 15.4547
20598 36.0609
20599 32.1973
20600 23.182
20601 21.8941
20602 33.4851
20603 36.0609
20604 28.3336
20605 23.182
20606 42.5004
20607 78.5613
20608 37.3488
20609 36.0609
20610 47.6519
20611 69.5461
20612 12.8789
20613 33.4851
20614 43.7883
20615 32.1973
20616 41.2125
20617 45.0761
20618 34.773
20619 11.591
20620 34.773
20621 51.5156
20622 15.4547
20623 16.7426
20624 15.4547
20625 73.4097
20626 88.8644
20627 20.6062
20628 27.0457
20629 21.8941
20630 68.2582
20631 16.7426
20632 11.591
20633 23.182
20634 20.6062
20635 21.8941
20636 9.01523
20637 14.1668
20638 7.72734
20639 29.6215
20640 51.5156
20641 47.6519
20642 55.3793
20643 24.4699
20644 15.4547
20645 6.43945
20646 25.7578
20647 29.6215
20648 15.4547
20649 90.1523
20650 34.773
20651 3.86367
20652 9.01523
20653 45.0761
20654 12.8789
20655 18.0305
20656 42.5004
20657 72.1218
20658 73.4097
20659 25.7578
20660 24.4699
20661 52.8035
20662 100.455
20663 18.0305
20664 19.3183
20665 46.364
20666 25.7578
20667 32.1973
20668 55.3793
20669 69.5461
20670 39.9246
20671 24.4699
20672 57.955
20673 29.6215
20674 10.3031
20675 24.4699
20676 88.8644
20677 108.183
20678 20.6062
20679 25.7578
20680 52.8035
20681 30.9094
20682 59.2429
20683 50.2277
20684 28.3336
20685 23.182
20686 29.6215
20687 24.4699
20688 23.182
20689 23.182
20690 69.5461
20691 23.182
20692 12.8789
20693 45.0761
20694 16.7426
20695 16.7426
20696 7.72734
20697 18.0305
20698 9.01523
20699 6.43945
20700 18.0305
20701 12.8789
20702 15.4547
20703 12.8789
20704 23.182
20705 9.01523
20706 5.15156
20707 20.6062
20708 32.1973
20709 19.3183
20710 14.1668
20711 23.182
20712 27.0457
20713 32.1973
20714 20.6062
20715 51.5156
20716 27.0457
20717 23.182
20718 14.1668
20719 25.7578
20720 34.773
20721 27.0457
20722 7.72734
20723 18.0305
20724 9.01523
20725 18.0305
20726 16.7426
20727 23.182
20728 52.8035
20729 38.6367
20730 5.15156
20731 11.591
20732 11.591
20733 20.6062
20734 18.0305
20735 29.6215
20736 28.3336
20737 10.3031
20738 12.8789
20739 12.8789
20740 45.0761
20741 61.8187
20742 20.6062
20743 27.0457
20744 20.6062
20745 27.0457
20746 16.7426
20747 9.01523
20748 20.6062
20749 56.6672
20750 14.1668
20751 21.8941
20752 43.7883
20753 32.1973
20754 42.5004
20755 64.3945
20756 10.3031
20757 48.9398
20758 21.8941
20759 30.9094
20760 51.5156
20761 10.3031
20762 42.5004
20763 36.0609
20764 79.8492
20765 61.8187
20766 27.0457
20767 18.0305
20768 27.0457
20769 25.7578
20770 20.6062
20771 18.0305
20772 54.0914
20773 39.9246
20774 33.4851
20775 57.955
20776 7.72734
20777 25.7578
20778 16.7426
20779 12.8789
20780 16.7426
20781 27.0457
20782 25.7578
20783 18.0305
20784 18.0305
20785 23.182
20786 37.3488
20787 32.1973
20788 7.72734
20789 70.8339
20790 12.8789
20791 1.28789
20792 14.1668
20793 43.7883
20794 14.1668
20795 19.3183
20796 7.72734
20797 88.8644
20798 33.4851
20799 15.4547
20800 19.3183
20801 15.4547
20802 32.1973
20803 23.182
20804 16.7426
20805 32.1973
20806 10.3031
20807 14.1668
20808 5.15156
20809 33.4851
20810 23.182
20811 32.1973
20812 15.4547
20813 42.5004
20814 14.1668
20815 7.72734
20816 7.72734
20817 24.4699
20818 9.01523
20819 103.031
20820 27.0457
20821 0
20822 25.7578
20823 10.3031
20824 33.4851
20825 21.8941
20826 29.6215
20827 15.4547
20828 48.9398
20829 34.773
20830 56.6672
20831 21.8941
20832 16.7426
20833 33.4851
20834 15.4547
20835 2.57578
20836 7.72734
20837 11.591
20838 27.0457
20839 29.6215
20840 18.0305
20841 11.591
20842 19.3183
20843 24.4699
20844 28.3336
20845 18.0305
20846 11.591
20847 20.6062
20848 14.1668
20849 28.3336
20850 47.6519
20851 23.182
20852 14.1668
20853 39.9246
20854 6.43945
20855 11.591
20856 59.2429
20857 9.01523
20858 30.9094
20859 47.6519
20860 12.8789
20861 59.2429
20862 23.182
20863 16.7426
20864 25.7578
20865 18.0305
20866 18.0305
20867 23.182
20868 20.6062
20869 38.6367
20870 18.0305
20871 47.6519
20872 25.7578
20873 2.57578
20874 33.4851
20875 16.7426
20876 47.6519
20877 61.8187
20878 14.1668
20879 19.3183
20880 23.182
20881 20.6062
20882 20.6062
20883 59.2429
20884 34.773
20885 33.4851
20886 50.2277
20887 27.0457
20888 6.43945
20889 7.72734
20890 10.3031
20891 18.0305
20892 7.72734
20893 27.0457
20894 28.3336
20895 50.2277
20896 29.6215
20897 24.4699
20898 19.3183
20899 38.6367
20900 19.3183
20901 41.2125
20902 29.6215
20903 68.2582
20904 54.0914
20905 21.8941
20906 21.8941
20907 36.0609
20908 14.1668
20909 19.3183
20910 41.2125
20911 36.0609
20912 45.0761
20913 11.591
20914 30.9094
20915 14.1668
20916 64.3945
20917 37.3488
20918 12.8789
20919 10.3031
20920 34.773
20921 28.3336
20922 72.1218
20923 48.9398
20924 16.7426
20925 37.3488
20926 29.6215
20927 45.0761
20928 68.2582
20929 5.15156
20930 32.1973
20931 30.9094
20932 16.7426
20933 16.7426
20934 12.8789
20935 11.591
20936 27.0457
20937 39.9246
20938 54.0914
20939 52.8035
20940 16.7426
20941 24.4699
20942 15.4547
20943 51.5156
20944 19.3183
20945 12.8789
20946 11.591
20947 5.15156
20948 23.182
20949 81.1371
20950 27.0457
20951 11.591
20952 6.43945
20953 5.15156
20954 15.4547
20955 11.591
20956 47.6519
20957 20.6062
20958 38.6367
20959 27.0457
20960 12.8789
20961 30.9094
20962 20.6062
20963 34.773
20964 15.4547
20965 29.6215
20966 56.6672
20967 29.6215
20968 7.72734
20969 75.9855
20970 41.2125
20971 39.9246
20972 59.2429
20973 30.9094
20974 43.7883
20975 29.6215
20976 19.3183
20977 19.3183
20978 29.6215
20979 41.2125
20980 43.7883
20981 47.6519
20982 14.1668
20983 23.182
20984 25.7578
20985 90.1523
20986 9.01523
20987 25.7578
20988 39.9246
20989 29.6215
20990 33.4851
20991 24.4699
20992 23.182
20993 12.8789
20994 19.3183
20995 18.0305
20996 24.4699
20997 16.7426
20998 37.3488
20999 33.4851
21000 14.1668
21001 50.2277
21002 42.5004
21003 32.1973
21004 59.2429
21005 72.1218
21006 56.6672
21007 37.3488
21008 30.9094
21009 19.3183
21010 16.7426
21011 54.0914
21012 46.364
21013 51.5156
21014 23.182
21015 18.0305
21016 24.4699
21017 37.3488
21018 60.5308
21019 27.0457
21020 34.773
21021 29.6215
21022 6.43945
21023 33.4851
21024 12.8789
21025 24.4699
21026 28.3336
21027 36.0609
21028 16.7426
21029 11.591
21030 87.5765
21031 43.7883
21032 11.591
21033 21.8941
21034 68.2582
21035 27.0457
21036 14.1668
21037 11.591
21038 43.7883
21039 47.6519
21040 56.6672
21041 34.773
21042 30.9094
21043 6.43945
21044 27.0457
21045 38.6367
21046 23.182
21047 42.5004
21048 29.6215
21049 36.0609
21050 9.01523
21051 23.182
21052 73.4097
21053 42.5004
21054 9.01523
21055 19.3183
21056 39.9246
21057 24.4699
21058 37.3488
21059 25.7578
21060 29.6215
21061 14.1668
21062 16.7426
21063 29.6215
21064 7.72734
21065 42.5004
21066 36.0609
21067 65.6824
21068 52.8035
21069 12.8789
21070 11.591
21071 33.4851
21072 30.9094
21073 34.773
21074 24.4699
21075 28.3336
21076 39.9246
21077 15.4547
21078 9.01523
21079 42.5004
21080 65.6824
21081 70.8339
21082 65.6824
21083 16.7426
21084 41.2125
21085 11.591
21086 10.3031
21087 74.6976
21088 24.4699
21089 3.86367
21090 5.15156
21091 39.9246
21092 34.773
21093 36.0609
21094 23.182
21095 24.4699
21096 10.3031
21097 27.0457
21098 48.9398
21099 20.6062
21100 73.4097
21101 37.3488
21102 32.1973
21103 90.1523
21104 14.1668
21105 20.6062
21106 54.0914
21107 15.4547
21108 37.3488
21109 10.3031
21110 48.9398
21111 42.5004
21112 14.1668
21113 63.1066
21114 27.0457
21115 63.1066
21116 65.6824
21117 79.8492
21118 36.0609
21119 18.0305
21120 43.7883
21121 45.0761
21122 24.4699
21123 30.9094
21124 28.3336
21125 45.0761
21126 29.6215
21127 39.9246
21128 14.1668
21129 41.2125
21130 12.8789
21131 21.8941
21132 52.8035
21133 57.955
21134 38.6367
21135 51.5156
21136 38.6367
21137 65.6824
21138 43.7883
21139 25.7578
21140 37.3488
21141 25.7578
21142 61.8187
21143 42.5004
21144 61.8187
21145 21.8941
21146 36.0609
21147 18.0305
21148 45.0761
21149 18.0305
21150 11.591
21151 113.334
21152 56.6672
21153 12.8789
21154 15.4547
21155 86.2886
21156 75.9855
21157 25.7578
21158 25.7578
21159 77.2734
21160 34.773
21161 27.0457
21162 16.7426
21163 12.8789
21164 23.182
21165 34.773
21166 88.8644
21167 5.15156
21168 21.8941
21169 25.7578
21170 14.1668
21171 69.5461
21172 39.9246
21173 23.182
21174 43.7883
21175 19.3183
21176 27.0457
21177 28.3336
21178 50.2277
21179 36.0609
21180 66.9703
21181 46.364
21182 14.1668
21183 23.182
21184 24.4699
21185 18.0305
21186 15.4547
21187 11.591
21188 7.72734
21189 14.1668
21190 37.3488
21191 30.9094
21192 37.3488
21193 16.7426
21194 24.4699
21195 14.1668
21196 38.6367
21197 16.7426
21198 66.9703
21199 86.2886
21200 7.72734
21201 21.8941
21202 70.8339
21203 20.6062
21204 16.7426
21205 18.0305
21206 27.0457
21207 42.5004
21208 38.6367
21209 83.7128
21210 46.364
21211 68.2582
21212 19.3183
21213 19.3183
21214 139.092
21215 42.5004
21216 87.5765
21217 41.2125
21218 37.3488
21219 23.182
21220 34.773
21221 25.7578
21222 29.6215
21223 24.4699
21224 28.3336
21225 36.0609
21226 16.7426
21227 11.591
21228 45.0761
21229 29.6215
21230 34.773
21231 66.9703
21232 47.6519
21233 32.1973
21234 18.0305
21235 18.0305
21236 28.3336
21237 24.4699
21238 45.0761
21239 50.2277
21240 19.3183
21241 30.9094
21242 7.72734
21243 2.57578
21244 12.8789
21245 10.3031
21246 7.72734
21247 59.2429
21248 23.182
21249 11.591
21250 21.8941
21251 12.8789
21252 5.15156
21253 18.0305
21254 12.8789
21255 36.0609
21256 27.0457
21257 18.0305
21258 36.0609
21259 23.182
21260 24.4699
21261 19.3183
21262 16.7426
21263 38.6367
21264 14.1668
21265 19.3183
21266 33.4851
21267 88.8644
21268 28.3336
21269 10.3031
21270 18.0305
21271 14.1668
21272 23.182
21273 27.0457
21274 133.941
21275 16.7426
21276 18.0305
21277 23.182
21278 12.8789
21279 50.2277
21280 82.425
21281 54.0914
21282 28.3336
21283 29.6215
21284 61.8187
21285 10.3031
21286 23.182
21287 28.3336
21288 14.1668
21289 21.8941
21290 19.3183
21291 29.6215
21292 30.9094
21293 15.4547
21294 47.6519
21295 66.9703
21296 28.3336
21297 25.7578
21298 29.6215
21299 28.3336
21300 19.3183
21301 23.182
21302 33.4851
21303 34.773
21304 43.7883
21305 48.9398
21306 16.7426
21307 60.5308
21308 15.4547
21309 57.955
21310 37.3488
21311 33.4851
21312 47.6519
21313 27.0457
21314 28.3336
21315 69.5461
21316 29.6215
21317 25.7578
21318 21.8941
21319 6.43945
21320 54.0914
21321 47.6519
21322 23.182
21323 10.3031
21324 34.773
21325 27.0457
21326 42.5004
21327 34.773
21328 19.3183
21329 23.182
21330 59.2429
21331 36.0609
21332 7.72734
21333 18.0305
21334 5.15156
21335 23.182
21336 10.3031
21337 12.8789
21338 60.5308
21339 20.6062
21340 11.591
21341 18.0305
21342 12.8789
21343 10.3031
21344 37.3488
21345 9.01523
21346 10.3031
21347 3.86367
21348 3.86367
21349 43.7883
21350 24.4699
21351 65.6824
21352 23.182
21353 18.0305
21354 37.3488
21355 27.0457
21356 28.3336
21357 18.0305
21358 45.0761
21359 78.5613
21360 33.4851
21361 20.6062
21362 63.1066
21363 37.3488
21364 30.9094
21365 21.8941
21366 37.3488
21367 25.7578
21368 36.0609
21369 41.2125
21370 15.4547
21371 86.2886
21372 12.8789
21373 7.72734
21374 24.4699
21375 51.5156
21376 10.3031
21377 19.3183
21378 24.4699
21379 7.72734
21380 15.4547
21381 23.182
21382 33.4851
21383 12.8789
21384 7.72734
21385 10.3031
21386 14.1668
21387 12.8789
21388 61.8187
21389 25.7578
21390 5.15156
21391 10.3031
21392 6.43945
21393 7.72734
21394 24.4699
21395 20.6062
21396 33.4851
21397 45.0761
21398 20.6062
21399 19.3183
21400 18.0305
21401 21.8941
21402 28.3336
21403 59.2429
21404 25.7578
21405 23.182
21406 20.6062
21407 15.4547
21408 64.3945
21409 10.3031
21410 24.4699
21411 11.591
21412 55.3793
21413 16.7426
21414 55.3793
21415 85.0007
21416 9.01523
21417 7.72734
21418 15.4547
21419 25.7578
21420 50.2277
21421 51.5156
21422 57.955
21423 21.8941
21424 33.4851
21425 45.0761
21426 46.364
21427 30.9094
21428 46.364
21429 37.3488
21430 87.5765
21431 50.2277
21432 23.182
21433 41.2125
21434 24.4699
21435 38.6367
21436 51.5156
21437 30.9094
21438 57.955
21439 46.364
21440 57.955
21441 10.3031
21442 1.28789
21443 51.5156
21444 75.9855
21445 38.6367
21446 38.6367
21447 19.3183
21448 32.1973
21449 45.0761
21450 12.8789
21451 19.3183
21452 14.1668
21453 6.43945
21454 36.0609
21455 56.6672
21456 63.1066
21457 32.1973
21458 16.7426
21459 0
21460 14.1668
21461 11.591
21462 47.6519
21463 12.8789
21464 9.01523
21465 24.4699
21466 18.0305
21467 28.3336
21468 19.3183
21469 20.6062
21470 29.6215
21471 50.2277
21472 38.6367
21473 9.01523
21474 33.4851
21475 23.182
21476 28.3336
21477 12.8789
21478 16.7426
21479 15.4547
21480 14.1668
21481 65.6824
21482 33.4851
21483 29.6215
21484 30.9094
21485 5.15156
21486 14.1668
21487 25.7578
21488 3.86367
21489 32.1973
21490 74.6976
21491 34.773
21492 30.9094
21493 34.773
21494 14.1668
21495 19.3183
21496 19.3183
21497 23.182
21498 30.9094
21499 12.8789
21500 25.7578
21501 46.364
21502 29.6215
21503 60.5308
21504 15.4547
21505 48.9398
21506 34.773
21507 69.5461
21508 32.1973
21509 20.6062
21510 48.9398
21511 52.8035
21512 50.2277
21513 70.8339
21514 24.4699
21515 28.3336
21516 11.591
21517 30.9094
21518 18.0305
21519 32.1973
21520 32.1973
21521 33.4851
21522 51.5156
21523 46.364
21524 82.425
21525 30.9094
21526 7.72734
21527 21.8941
21528 60.5308
21529 10.3031
21530 19.3183
21531 15.4547
21532 10.3031
21533 69.5461
21534 28.3336
21535 3.86367
21536 30.9094
21537 12.8789
21538 21.8941
21539 43.7883
21540 18.0305
21541 95.3039
21542 18.0305
21543 2.57578
21544 21.8941
21545 45.0761
21546 51.5156
21547 34.773
21548 18.0305
21549 10.3031
21550 15.4547
21551 50.2277
21552 46.364
21553 30.9094
21554 46.364
21555 25.7578
21556 18.0305
21557 25.7578
21558 28.3336
21559 47.6519
21560 46.364
21561 39.9246
21562 68.2582
21563 36.0609
21564 38.6367
21565 18.0305
21566 39.9246
21567 37.3488
21568 45.0761
21569 27.0457
21570 10.3031
21571 19.3183
21572 11.591
21573 16.7426
21574 41.2125
21575 36.0609
21576 21.8941
21577 88.8644
21578 55.3793
21579 24.4699
21580 45.0761
21581 52.8035
21582 25.7578
21583 27.0457
21584 34.773
21585 16.7426
21586 25.7578
21587 21.8941
21588 15.4547
21589 34.773
21590 28.3336
21591 34.773
21592 5.15156
21593 115.91
21594 33.4851
21595 15.4547
21596 12.8789
21597 27.0457
21598 48.9398
21599 45.0761
21600 37.3488
21601 25.7578
21602 30.9094
21603 27.0457
21604 37.3488
21605 32.1973
21606 32.1973
21607 29.6215
21608 23.182
21609 24.4699
21610 37.3488
21611 9.01523
21612 28.3336
21613 52.8035
21614 39.9246
21615 24.4699
21616 45.0761
21617 21.8941
21618 50.2277
21619 24.4699
21620 32.1973
21621 25.7578
21622 27.0457
21623 43.7883
21624 25.7578
21625 51.5156
21626 60.5308
21627 27.0457
21628 23.182
21629 66.9703
21630 15.4547
21631 23.182
21632 46.364
21633 27.0457
21634 56.6672
21635 47.6519
21636 12.8789
21637 9.01523
21638 55.3793
21639 21.8941
21640 38.6367
21641 6.43945
21642 29.6215
21643 32.1973
21644 21.8941
21645 52.8035
21646 6.43945
21647 3.86367
21648 9.01523
21649 29.6215
21650 39.9246
21651 23.182
21652 30.9094
21653 45.0761
21654 33.4851
21655 75.9855
21656 34.773
21657 28.3336
21658 78.5613
21659 33.4851
21660 52.8035
21661 60.5308
21662 64.3945
21663 27.0457
21664 46.364
21665 42.5004
21666 90.1523
21667 27.0457
21668 69.5461
21669 15.4547
21670 109.471
21671 19.3183
21672 9.01523
21673 11.591
21674 7.72734
21675 14.1668
21676 19.3183
21677 5.15156
21678 20.6062
21679 24.4699
21680 24.4699
21681 18.0305
21682 12.8789
21683 15.4547
21684 47.6519
21685 24.4699
21686 5.15156
21687 34.773
21688 10.3031
21689 61.8187
21690 19.3183
21691 9.01523
21692 27.0457
21693 29.6215
21694 24.4699
21695 46.364
21696 23.182
21697 28.3336
21698 10.3031
21699 23.182
21700 27.0457
21701 21.8941
21702 20.6062
21703 25.7578
21704 16.7426
21705 66.9703
21706 81.1371
21707 37.3488
21708 11.591
21709 74.6976
21710 63.1066
21711 30.9094
21712 41.2125
21713 69.5461
21714 21.8941
21715 30.9094
21716 43.7883
21717 30.9094
21718 51.5156
21719 54.0914
21720 27.0457
21721 50.2277
21722 64.3945
21723 19.3183
21724 59.2429
21725 97.8796
21726 23.182
21727 27.0457
21728 38.6367
21729 19.3183
21730 51.5156
21731 29.6215
21732 5.15156
21733 12.8789
21734 5.15156
21735 34.773
21736 18.0305
21737 52.8035
21738 64.3945
21739 30.9094
21740 27.0457
21741 19.3183
21742 33.4851
21743 21.8941
21744 38.6367
21745 18.0305
21746 15.4547
21747 48.9398
21748 78.5613
21749 11.591
21750 18.0305
21751 21.8941
21752 19.3183
21753 48.9398
21754 73.4097
21755 34.773
21756 30.9094
21757 19.3183
21758 46.364
21759 16.7426
21760 82.425
21761 63.1066
21762 48.9398
21763 5.15156
21764 24.4699
21765 60.5308
21766 82.425
21767 57.955
21768 38.6367
21769 25.7578
21770 38.6367
21771 30.9094
21772 79.8492
21773 21.8941
21774 15.4547
21775 108.183
21776 29.6215
21777 36.0609
21778 28.3336
21779 21.8941
21780 69.5461
21781 59.2429
21782 66.9703
21783 42.5004
21784 104.319
21785 55.3793
21786 60.5308
21787 59.2429
21788 30.9094
21789 20.6062
21790 16.7426
21791 14.1668
21792 15.4547
21793 42.5004
21794 24.4699
21795 39.9246
21796 23.182
21797 19.3183
21798 52.8035
21799 23.182
21800 56.6672
21801 68.2582
21802 46.364
21803 16.7426
21804 37.3488
21805 11.591
21806 15.4547
21807 11.591
21808 23.182
21809 43.7883
21810 29.6215
21811 46.364
21812 15.4547
21813 43.7883
21814 57.955
21815 78.5613
21816 34.773
21817 7.72734
21818 37.3488
21819 32.1973
21820 28.3336
21821 36.0609
21822 30.9094
21823 29.6215
21824 88.8644
21825 75.9855
21826 27.0457
21827 32.1973
21828 16.7426
21829 74.6976
21830 45.0761
21831 29.6215
21832 21.8941
21833 27.0457
21834 6.43945
21835 24.4699
21836 18.0305
21837 33.4851
21838 55.3793
21839 21.8941
21840 28.3336
21841 38.6367
21842 12.8789
21843 85.0007
21844 42.5004
21845 11.591
21846 15.4547
21847 61.8187
21848 29.6215
21849 14.1668
21850 12.8789
21851 38.6367
21852 32.1973
21853 61.8187
21854 11.591
21855 9.01523
21856 6.43945
21857 6.43945
21858 23.182
21859 19.3183
21860 42.5004
21861 18.0305
21862 29.6215
21863 10.3031
21864 18.0305
21865 15.4547
21866 95.3039
21867 3.86367
21868 18.0305
21869 30.9094
21870 24.4699
21871 33.4851
21872 6.43945
21873 24.4699
21874 14.1668
21875 23.182
21876 41.2125
21877 25.7578
21878 7.72734
21879 14.1668
21880 25.7578
21881 56.6672
21882 25.7578
21883 21.8941
21884 14.1668
21885 28.3336
21886 21.8941
21887 43.7883
21888 109.471
21889 50.2277
21890 36.0609
21891 47.6519
21892 41.2125
21893 64.3945
21894 23.182
21895 28.3336
21896 37.3488
21897 47.6519
21898 28.3336
21899 28.3336
21900 57.955
21901 55.3793
21902 46.364
21903 21.8941
21904 21.8941
21905 19.3183
21906 25.7578
21907 79.8492
21908 60.5308
21909 10.3031
21910 19.3183
21911 38.6367
21912 23.182
21913 52.8035
21914 68.2582
21915 30.9094
21916 32.1973
21917 24.4699
21918 52.8035
21919 42.5004
21920 52.8035
21921 15.4547
21922 28.3336
21923 30.9094
21924 25.7578
21925 57.955
21926 38.6367
21927 43.7883
21928 54.0914
21929 82.425
21930 18.0305
21931 16.7426
21932 128.789
21933 55.3793
21934 23.182
21935 37.3488
21936 50.2277
21937 41.2125
21938 38.6367
21939 21.8941
21940 12.8789
21941 11.591
21942 11.591
21943 48.9398
21944 32.1973
21945 91.4402
21946 46.364
21947 10.3031
21948 19.3183
21949 12.8789
21950 11.591
21951 10.3031
21952 28.3336
21953 60.5308
21954 48.9398
21955 29.6215
21956 15.4547
21957 19.3183
21958 18.0305
21959 11.591
21960 23.182
21961 19.3183
21962 29.6215
21963 15.4547
21964 38.6367
21965 7.72734
21966 20.6062
21967 60.5308
21968 27.0457
21969 37.3488
21970 18.0305
21971 45.0761
21972 32.1973
21973 37.3488
21974 9.01523
21975 78.5613
21976 90.1523
21977 23.182
21978 45.0761
21979 48.9398
21980 57.955
21981 36.0609
21982 27.0457
21983 33.4851
21984 38.6367
21985 47.6519
21986 28.3336
21987 20.6062
21988 83.7128
21989 37.3488
21990 28.3336
21991 32.1973
21992 29.6215
21993 33.4851
21994 68.2582
21995 47.6519
21996 81.1371
21997 47.6519
21998 47.6519
21999 64.3945
22000 54.0914
22001 41.2125
22002 50.2277
22003 66.9703
22004 18.0305
22005 37.3488
22006 21.8941
22007 15.4547
22008 33.4851
22009 37.3488
22010 39.9246
22011 20.6062
22012 7.72734
22013 37.3488
22014 7.72734
22015 7.72734
22016 30.9094
22017 54.0914
22018 68.2582
22019 32.1973
22020 5.15156
22021 18.0305
22022 6.43945
22023 27.0457
22024 83.7128
22025 42.5004
22026 12.8789
22027 41.2125
22028 32.1973
22029 16.7426
22030 33.4851
22031 12.8789
22032 25.7578
22033 32.1973
22034 20.6062
22035 25.7578
22036 16.7426
22037 9.01523
22038 5.15156
22039 25.7578
22040 37.3488
22041 14.1668
22042 0
22043 65.6824
22044 11.591
22045 12.8789
22046 9.01523
22047 3.86367
22048 20.6062
22049 52.8035
22050 32.1973
22051 42.5004
22052 2.57578
22053 15.4547
22054 16.7426
22055 14.1668
22056 18.0305
22057 27.0457
22058 23.182
22059 28.3336
22060 63.1066
22061 10.3031
22062 45.0761
22063 41.2125
22064 73.4097
22065 61.8187
22066 46.364
22067 10.3031
22068 15.4547
22069 3.86367
22070 21.8941
22071 99.1675
22072 32.1973
22073 37.3488
22074 16.7426
22075 61.8187
22076 5.15156
22077 21.8941
22078 38.6367
22079 28.3336
22080 43.7883
22081 52.8035
22082 34.773
22083 34.773
22084 15.4547
22085 38.6367
22086 10.3031
22087 16.7426
22088 23.182
22089 14.1668
22090 28.3336
22091 20.6062
22092 19.3183
22093 57.955
22094 36.0609
22095 7.72734
22096 10.3031
22097 87.5765
22098 25.7578
22099 39.9246
22100 29.6215
22101 72.1218
22102 30.9094
22103 43.7883
22104 18.0305
22105 7.72734
22106 32.1973
22107 16.7426
22108 19.3183
22109 55.3793
22110 41.2125
22111 7.72734
22112 56.6672
22113 41.2125
22114 18.0305
22115 6.43945
22116 79.8492
22117 36.0609
22118 23.182
22119 21.8941
22120 28.3336
22121 19.3183
22122 34.773
22123 18.0305
22124 30.9094
22125 27.0457
22126 59.2429
22127 21.8941
22128 6.43945
22129 15.4547
22130 12.8789
22131 10.3031
22132 47.6519
22133 23.182
22134 14.1668
22135 15.4547
22136 45.0761
22137 11.591
22138 15.4547
22139 15.4547
22140 60.5308
22141 21.8941
22142 14.1668
22143 12.8789
22144 20.6062
22145 15.4547
22146 27.0457
22147 56.6672
22148 19.3183
22149 16.7426
22150 15.4547
22151 7.72734
22152 18.0305
22153 12.8789
22154 11.591
22155 29.6215
22156 38.6367
22157 15.4547
22158 10.3031
22159 50.2277
22160 24.4699
22161 64.3945
22162 21.8941
22163 43.7883
22164 37.3488
22165 21.8941
22166 27.0457
22167 11.591
22168 42.5004
22169 15.4547
22170 21.8941
22171 6.43945
22172 7.72734
22173 29.6215
22174 37.3488
22175 32.1973
22176 30.9094
22177 27.0457
22178 14.1668
22179 21.8941
22180 9.01523
22181 14.1668
22182 25.7578
22183 15.4547
22184 45.0761
22185 36.0609
22186 12.8789
22187 23.182
22188 27.0457
22189 54.0914
22190 32.1973
22191 29.6215
22192 20.6062
22193 19.3183
22194 23.182
22195 23.182
22196 66.9703
22197 12.8789
22198 19.3183
22199 19.3183
22200 14.1668
22201 12.8789
22202 15.4547
22203 73.4097
22204 47.6519
22205 14.1668
22206 16.7426
22207 16.7426
22208 21.8941
22209 30.9094
22210 21.8941
22211 37.3488
22212 43.7883
22213 21.8941
22214 29.6215
22215 24.4699
22216 30.9094
22217 10.3031
22218 30.9094
22219 41.2125
22220 32.1973
22221 12.8789
22222 33.4851
22223 15.4547
22224 64.3945
22225 30.9094
22226 11.591
22227 21.8941
22228 32.1973
22229 11.591
22230 12.8789
22231 10.3031
22232 7.72734
22233 41.2125
22234 34.773
22235 11.591
22236 25.7578
22237 6.43945
22238 27.0457
22239 30.9094
22240 32.1973
22241 55.3793
22242 18.0305
22243 29.6215
22244 28.3336
22245 28.3336
22246 33.4851
22247 27.0457
22248 28.3336
22249 77.2734
22250 19.3183
22251 88.8644
22252 56.6672
22253 20.6062
22254 21.8941
22255 14.1668
22256 28.3336
22257 27.0457
22258 15.4547
22259 85.0007
22260 39.9246
22261 15.4547
22262 20.6062
22263 23.182
22264 29.6215
22265 21.8941
22266 15.4547
22267 28.3336
22268 10.3031
22269 36.0609
22270 52.8035
22271 75.9855
22272 10.3031
22273 5.15156
22274 52.8035
22275 15.4547
22276 16.7426
22277 30.9094
22278 68.2582
22279 24.4699
22280 6.43945
22281 19.3183
22282 10.3031
22283 25.7578
22284 28.3336
22285 12.8789
22286 14.1668
22287 11.591
22288 24.4699
22289 19.3183
22290 20.6062
22291 25.7578
22292 42.5004
22293 36.0609
22294 7.72734
22295 20.6062
22296 16.7426
22297 15.4547
22298 21.8941
22299 28.3336
22300 42.5004
22301 43.7883
22302 32.1973
22303 28.3336
22304 9.01523
22305 37.3488
22306 12.8789
22307 6.43945
22308 29.6215
22309 11.591
22310 9.01523
22311 38.6367
22312 9.01523
22313 52.8035
22314 106.895
22315 73.4097
22316 24.4699
22317 14.1668
22318 36.0609
22319 41.2125
22320 23.182
22321 28.3336
22322 12.8789
22323 16.7426
22324 28.3336
22325 28.3336
22326 38.6367
22327 25.7578
22328 36.0609
22329 33.4851
22330 19.3183
22331 23.182
22332 39.9246
22333 23.182
22334 16.7426
22335 24.4699
22336 18.0305
22337 19.3183
22338 16.7426
22339 15.4547
22340 19.3183
22341 69.5461
22342 10.3031
22343 19.3183
22344 47.6519
22345 33.4851
22346 10.3031
22347 18.0305
22348 11.591
22349 30.9094
22350 7.72734
22351 21.8941
22352 12.8789
22353 11.591
22354 27.0457
22355 38.6367
22356 41.2125
22357 29.6215
22358 85.0007
22359 33.4851
22360 18.0305
22361 36.0609
22362 16.7426
22363 16.7426
22364 32.1973
22365 54.0914
22366 42.5004
22367 43.7883
22368 16.7426
22369 19.3183
22370 14.1668
22371 20.6062
22372 25.7578
22373 14.1668
22374 14.1668
22375 29.6215
22376 34.773
22377 28.3336
22378 32.1973
22379 60.5308
22380 45.0761
22381 28.3336
22382 47.6519
22383 21.8941
22384 24.4699
22385 106.895
22386 64.3945
22387 19.3183
22388 27.0457
22389 41.2125
22390 23.182
22391 9.01523
22392 25.7578
22393 41.2125
22394 24.4699
22395 77.2734
22396 32.1973
22397 45.0761
22398 45.0761
22399 68.2582
22400 50.2277
22401 36.0609
22402 18.0305
22403 7.72734
22404 28.3336
22405 55.3793
22406 59.2429
22407 74.6976
22408 30.9094
22409 37.3488
22410 19.3183
22411 7.72734
22412 12.8789
22413 11.591
22414 7.72734
22415 23.182
22416 10.3031
22417 39.9246
22418 18.0305
22419 38.6367
22420 16.7426
22421 18.0305
22422 16.7426
22423 34.773
22424 12.8789
22425 23.182
22426 14.1668
22427 3.86367
22428 9.01523
22429 28.3336
22430 3.86367
22431 11.591
22432 21.8941
22433 11.591
22434 6.43945
22435 2.57578
22436 39.9246
22437 30.9094
22438 51.5156
22439 16.7426
22440 6.43945
22441 34.773
22442 19.3183
22443 9.01523
22444 21.8941
22445 6.43945
22446 20.6062
22447 18.0305
22448 30.9094
22449 16.7426
22450 29.6215
22451 41.2125
22452 24.4699
22453 34.773
22454 36.0609
22455 23.182
22456 32.1973
22457 54.0914
22458 30.9094
22459 88.8644
22460 68.2582
22461 55.3793
22462 41.2125
22463 42.5004
22464 39.9246
22465 10.3031
22466 30.9094
22467 14.1668
22468 74.6976
22469 21.8941
22470 10.3031
22471 5.15156
22472 24.4699
22473 55.3793
22474 63.1066
22475 5.15156
22476 12.8789
22477 10.3031
22478 29.6215
22479 65.6824
22480 41.2125
22481 32.1973
22482 14.1668
22483 21.8941
22484 18.0305
22485 21.8941
22486 15.4547
22487 16.7426
22488 41.2125
22489 12.8789
22490 85.0007
22491 38.6367
22492 46.364
22493 29.6215
22494 68.2582
22495 37.3488
22496 54.0914
22497 19.3183
22498 29.6215
22499 12.8789
22500 55.3793
22501 38.6367
22502 52.8035
22503 18.0305
22504 6.43945
22505 38.6367
22506 48.9398
22507 19.3183
22508 43.7883
22509 56.6672
22510 33.4851
22511 105.607
22512 36.0609
22513 21.8941
22514 27.0457
22515 30.9094
22516 90.1523
22517 66.9703
22518 95.3039
22519 42.5004
22520 14.1668
22521 30.9094
22522 19.3183
22523 52.8035
22524 42.5004
22525 10.3031
22526 18.0305
22527 27.0457
22528 16.7426
22529 70.8339
22530 23.182
22531 24.4699
22532 29.6215
22533 21.8941
22534 29.6215
22535 43.7883
22536 56.6672
22537 42.5004
22538 42.5004
22539 34.773
22540 48.9398
22541 21.8941
22542 36.0609
22543 5.15156
22544 10.3031
22545 29.6215
22546 23.182
22547 18.0305
22548 23.182
22549 10.3031
22550 29.6215
22551 23.182
22552 10.3031
22553 57.955
22554 41.2125
22555 12.8789
22556 27.0457
22557 64.3945
22558 70.8339
22559 30.9094
22560 12.8789
22561 24.4699
22562 47.6519
22563 68.2582
22564 82.425
22565 37.3488
22566 45.0761
22567 37.3488
22568 19.3183
22569 61.8187
22570 92.7281
22571 54.0914
22572 32.1973
22573 21.8941
22574 29.6215
22575 43.7883
22576 23.182
22577 10.3031
22578 54.0914
22579 50.2277
22580 30.9094
22581 43.7883
22582 20.6062
22583 38.6367
22584 43.7883
22585 37.3488
22586 25.7578
22587 48.9398
22588 12.8789
22589 11.591
22590 29.6215
22591 36.0609
22592 57.955
22593 69.5461
22594 16.7426
22595 20.6062
22596 36.0609
22597 39.9246
22598 33.4851
22599 46.364
22600 14.1668
22601 18.0305
22602 15.4547
22603 7.72734
22604 38.6367
22605 73.4097
22606 12.8789
22607 21.8941
22608 9.01523
22609 25.7578
22610 32.1973
22611 21.8941
22612 12.8789
22613 34.773
22614 73.4097
22615 51.5156
22616 39.9246
22617 0
22618 46.364
22619 19.3183
22620 0
22621 18.0305
22622 28.3336
22623 39.9246
22624 23.182
22625 45.0761
22626 20.6062
22627 23.182
22628 21.8941
22629 9.01523
22630 70.8339
22631 28.3336
22632 21.8941
22633 50.2277
22634 25.7578
22635 12.8789
22636 70.8339
22637 27.0457
22638 36.0609
22639 19.3183
22640 16.7426
22641 34.773
22642 51.5156
22643 34.773
22644 23.182
22645 28.3336
22646 25.7578
22647 48.9398
22648 19.3183
22649 6.43945
22650 25.7578
22651 6.43945
22652 7.72734
22653 41.2125
22654 27.0457
22655 28.3336
22656 20.6062
22657 25.7578
22658 29.6215
22659 16.7426
22660 20.6062
22661 15.4547
22662 6.43945
22663 41.2125
22664 24.4699
22665 28.3336
22666 52.8035
22667 28.3336
22668 3.86367
22669 3.86367
22670 27.0457
22671 65.6824
22672 24.4699
22673 39.9246
22674 2.57578
22675 19.3183
22676 28.3336
22677 16.7426
22678 52.8035
22679 24.4699
22680 24.4699
22681 25.7578
22682 11.591
22683 39.9246
22684 48.9398
22685 46.364
22686 24.4699
22687 14.1668
22688 29.6215
22689 41.2125
22690 24.4699
22691 46.364
22692 41.2125
22693 37.3488
22694 51.5156
22695 24.4699
22696 1.28789
22697 9.01523
22698 36.0609
22699 1.28789
22700 18.0305
22701 47.6519
22702 19.3183
22703 21.8941
22704 6.43945
22705 36.0609
22706 24.4699
22707 18.0305
22708 25.7578
22709 61.8187
22710 23.182
22711 16.7426
22712 29.6215
22713 27.0457
22714 20.6062
22715 28.3336
22716 68.2582
22717 25.7578
22718 5.15156
22719 30.9094
22720 23.182
22721 25.7578
22722 25.7578
22723 16.7426
22724 43.7883
22725 61.8187
22726 33.4851
22727 27.0457
22728 66.9703
22729 30.9094
22730 10.3031
22731 21.8941
22732 11.591
22733 21.8941
22734 16.7426
22735 27.0457
22736 19.3183
22737 28.3336
22738 21.8941
22739 33.4851
22740 82.425
22741 14.1668
22742 15.4547
22743 34.773
22744 10.3031
22745 56.6672
22746 6.43945
22747 10.3031
22748 41.2125
22749 36.0609
22750 33.4851
22751 24.4699
22752 42.5004
22753 29.6215
22754 12.8789
22755 19.3183
22756 27.0457
22757 46.364
22758 28.3336
22759 37.3488
22760 23.182
22761 32.1973
22762 23.182
22763 18.0305
22764 15.4547
22765 24.4699
22766 21.8941
22767 21.8941
22768 19.3183
22769 6.43945
22770 54.0914
22771 23.182
22772 6.43945
22773 21.8941
22774 12.8789
22775 27.0457
22776 15.4547
22777 29.6215
22778 46.364
22779 41.2125
22780 12.8789
22781 23.182
22782 37.3488
22783 19.3183
22784 25.7578
22785 27.0457
22786 36.0609
22787 41.2125
22788 29.6215
22789 28.3336
22790 56.6672
22791 30.9094
22792 41.2125
22793 39.9246
22794 11.591
22795 27.0457
22796 14.1668
22797 30.9094
22798 16.7426
22799 68.2582
22800 79.8492
22801 19.3183
22802 66.9703
22803 30.9094
22804 18.0305
22805 25.7578
22806 19.3183
22807 25.7578
22808 16.7426
22809 23.182
22810 19.3183
22811 12.8789
22812 18.0305
22813 18.0305
22814 10.3031
22815 20.6062
22816 9.01523
22817 20.6062
22818 57.955
22819 33.4851
22820 57.955
22821 34.773
22822 30.9094
22823 68.2582
22824 47.6519
22825 23.182
22826 19.3183
22827 11.591
22828 41.2125
22829 96.5917
22830 75.9855
22831 11.591
22832 36.0609
22833 15.4547
22834 47.6519
22835 38.6367
22836 24.4699
22837 46.364
22838 14.1668
22839 45.0761
22840 34.773
22841 38.6367
22842 38.6367
22843 20.6062
22844 19.3183
22845 48.9398
22846 36.0609
22847 16.7426
22848 15.4547
22849 43.7883
22850 10.3031
22851 9.01523
22852 12.8789
22853 28.3336
22854 30.9094
22855 15.4547
22856 50.2277
22857 45.0761
22858 20.6062
22859 7.72734
22860 27.0457
22861 24.4699
22862 18.0305
22863 37.3488
22864 19.3183
22865 25.7578
22866 27.0457
22867 36.0609
22868 28.3336
22869 24.4699
22870 43.7883
22871 57.955
22872 39.9246
22873 14.1668
22874 52.8035
22875 27.0457
22876 6.43945
22877 19.3183
22878 39.9246
22879 5.15156
22880 42.5004
22881 12.8789
22882 16.7426
22883 14.1668
22884 0
22885 32.1973
22886 63.1066
22887 39.9246
22888 43.7883
22889 0
22890 28.3336
22891 25.7578
22892 34.773
22893 15.4547
22894 21.8941
22895 20.6062
22896 108.183
22897 7.72734
22898 41.2125
22899 75.9855
22900 50.2277
22901 43.7883
22902 9.01523
22903 14.1668
22904 47.6519
22905 32.1973
22906 28.3336
22907 7.72734
22908 24.4699
22909 18.0305
22910 51.5156
22911 28.3336
22912 97.8796
22913 47.6519
22914 25.7578
22915 28.3336
22916 28.3336
22917 70.8339
22918 16.7426
22919 24.4699
22920 59.2429
22921 25.7578
22922 57.955
22923 48.9398
22924 3.86367
22925 12.8789
22926 16.7426
22927 28.3336
22928 34.773
22929 14.1668
22930 74.6976
22931 45.0761
22932 16.7426
22933 51.5156
22934 30.9094
22935 38.6367
22936 27.0457
22937 28.3336
22938 21.8941
22939 54.0914
22940 45.0761
22941 14.1668
22942 24.4699
22943 27.0457
22944 12.8789
22945 38.6367
22946 50.2277
22947 33.4851
22948 19.3183
22949 2.57578
22950 15.4547
22951 19.3183
22952 21.8941
22953 10.3031
22954 34.773
22955 24.4699
22956 19.3183
22957 29.6215
22958 12.8789
22959 36.0609
22960 16.7426
22961 29.6215
22962 122.35
22963 14.1668
22964 16.7426
22965 33.4851
22966 43.7883
22967 37.3488
22968 43.7883
22969 51.5156
22970 37.3488
22971 18.0305
22972 27.0457
22973 46.364
22974 30.9094
22975 32.1973
22976 29.6215
22977 28.3336
22978 41.2125
22979 48.9398
22980 27.0457
22981 18.0305
22982 32.1973
22983 19.3183
22984 18.0305
22985 39.9246
22986 48.9398
22987 11.591
22988 28.3336
22989 1.28789
22990 19.3183
22991 50.2277
22992 7.72734
22993 23.182
22994 46.364
22995 27.0457
22996 27.0457
22997 16.7426
22998 28.3336
22999 19.3183
23000 15.4547
23001 11.591
23002 29.6215
23003 37.3488
23004 16.7426
23005 32.1973
23006 46.364
23007 7.72734
23008 16.7426
23009 20.6062
23010 25.7578
23011 46.364
23012 27.0457
23013 52.8035
23014 29.6215
23015 61.8187
23016 37.3488
23017 36.0609
23018 15.4547
23019 42.5004
23020 85.0007
23021 43.7883
23022 27.0457
23023 38.6367
23024 23.182
23025 12.8789
23026 39.9246
23027 46.364
23028 12.8789
23029 28.3336
23030 14.1668
23031 41.2125
23032 32.1973
23033 16.7426
23034 41.2125
23035 27.0457
23036 19.3183
23037 12.8789
23038 34.773
23039 20.6062
23040 82.425
23041 19.3183
23042 21.8941
23043 78.5613
23044 27.0457
23045 56.6672
23046 47.6519
23047 73.4097
23048 30.9094
23049 39.9246
23050 48.9398
23051 27.0457
23052 11.591
23053 10.3031
23054 21.8941
23055 10.3031
23056 19.3183
23057 24.4699
23058 47.6519
23059 33.4851
23060 15.4547
23061 25.7578
23062 9.01523
23063 25.7578
23064 9.01523
23065 11.591
23066 65.6824
23067 57.955
23068 12.8789
23069 14.1668
23070 11.591
23071 16.7426
23072 14.1668
23073 19.3183
23074 32.1973
23075 38.6367
23076 100.455
23077 9.01523
23078 2.57578
23079 32.1973
23080 15.4547
23081 10.3031
23082 27.0457
23083 36.0609
23084 32.1973
23085 39.9246
23086 25.7578
23087 9.01523
23088 85.0007
23089 38.6367
23090 5.15156
23091 29.6215
23092 51.5156
23093 65.6824
23094 24.4699
23095 25.7578
23096 109.471
23097 27.0457
23098 12.8789
23099 18.0305
23100 20.6062
23101 23.182
23102 10.3031
23103 20.6062
23104 14.1668
23105 24.4699
23106 39.9246
23107 32.1973
23108 21.8941
23109 39.9246
23110 25.7578
23111 88.8644
23112 15.4547
23113 7.72734
23114 90.1523
23115 30.9094
23116 2.57578
23117 45.0761
23118 69.5461
23119 25.7578
23120 9.01523
23121 12.8789
23122 29.6215
23123 11.591
23124 82.425
23125 25.7578
23126 6.43945
23127 18.0305
23128 69.5461
23129 25.7578
23130 14.1668
23131 51.5156
23132 69.5461
23133 19.3183
23134 11.591
23135 36.0609
23136 23.182
23137 21.8941
23138 7.72734
23139 30.9094
23140 21.8941
23141 21.8941
23142 25.7578
23143 16.7426
23144 3.86367
23145 21.8941
23146 43.7883
23147 68.2582
23148 57.955
23149 19.3183
23150 96.5917
23151 43.7883
23152 14.1668
23153 28.3336
23154 27.0457
23155 16.7426
23156 33.4851
23157 25.7578
23158 14.1668
23159 42.5004
23160 14.1668
23161 11.591
23162 9.01523
23163 28.3336
23164 19.3183
23165 20.6062
23166 29.6215
23167 19.3183
23168 29.6215
23169 70.8339
23170 60.5308
23171 20.6062
23172 33.4851
23173 34.773
23174 48.9398
23175 41.2125
23176 37.3488
23177 61.8187
23178 21.8941
23179 12.8789
23180 23.182
23181 37.3488
23182 36.0609
23183 38.6367
23184 52.8035
23185 37.3488
23186 14.1668
23187 20.6062
23188 11.591
23189 95.3039
23190 54.0914
23191 16.7426
23192 19.3183
23193 48.9398
23194 39.9246
23195 14.1668
23196 21.8941
23197 19.3183
23198 20.6062
23199 45.0761
23200 3.86367
23201 9.01523
23202 56.6672
23203 14.1668
23204 32.1973
23205 3.86367
23206 18.0305
23207 42.5004
23208 28.3336
23209 42.5004
23210 3.86367
23211 14.1668
23212 55.3793
23213 20.6062
23214 19.3183
23215 21.8941
23216 16.7426
23217 39.9246
23218 18.0305
23219 47.6519
23220 39.9246
23221 24.4699
23222 33.4851
23223 50.2277
23224 6.43945
23225 14.1668
23226 21.8941
23227 33.4851
23228 39.9246
23229 23.182
23230 37.3488
23231 16.7426
23232 43.7883
23233 61.8187
23234 18.0305
23235 36.0609
23236 28.3336
23237 21.8941
23238 18.0305
23239 33.4851
23240 60.5308
23241 33.4851
23242 25.7578
23243 25.7578
23244 68.2582
23245 30.9094
23246 33.4851
23247 11.591
23248 9.01523
23249 46.364
23250 63.1066
23251 10.3031
23252 30.9094
23253 55.3793
23254 23.182
23255 24.4699
23256 63.1066
23257 50.2277
23258 50.2277
23259 25.7578
23260 34.773
23261 33.4851
23262 16.7426
23263 30.9094
23264 20.6062
23265 7.72734
23266 37.3488
23267 20.6062
23268 21.8941
23269 21.8941
23270 36.0609
23271 20.6062
23272 20.6062
23273 42.5004
23274 12.8789
23275 25.7578
23276 20.6062
23277 48.9398
23278 16.7426
23279 59.2429
23280 21.8941
23281 19.3183
23282 27.0457
23283 28.3336
23284 47.6519
23285 24.4699
23286 11.591
23287 7.72734
23288 33.4851
23289 25.7578
23290 27.0457
23291 27.0457
23292 21.8941
23293 18.0305
23294 6.43945
23295 19.3183
23296 36.0609
23297 45.0761
23298 38.6367
23299 12.8789
23300 23.182
23301 39.9246
23302 10.3031
23303 10.3031
23304 15.4547
23305 3.86367
23306 16.7426
23307 36.0609
23308 28.3336
23309 41.2125
23310 19.3183
23311 47.6519
23312 37.3488
23313 23.182
23314 32.1973
23315 27.0457
23316 34.773
23317 19.3183
23318 23.182
23319 38.6367
23320 34.773
23321 51.5156
23322 25.7578
23323 55.3793
23324 46.364
23325 54.0914
23326 45.0761
23327 18.0305
23328 27.0457
23329 27.0457
23330 28.3336
23331 27.0457
23332 21.8941
23333 23.182
23334 41.2125
23335 12.8789
23336 36.0609
23337 39.9246
23338 16.7426
23339 37.3488
23340 74.6976
23341 20.6062
23342 50.2277
23343 42.5004
23344 45.0761
23345 52.8035
23346 9.01523
23347 46.364
23348 39.9246
23349 32.1973
23350 38.6367
23351 32.1973
23352 28.3336
23353 18.0305
23354 106.895
23355 36.0609
23356 11.591
23357 28.3336
23358 10.3031
23359 11.591
23360 24.4699
23361 59.2429
23362 41.2125
23363 19.3183
23364 23.182
23365 15.4547
23366 77.2734
23367 56.6672
23368 15.4547
23369 25.7578
23370 70.8339
23371 50.2277
23372 28.3336
23373 15.4547
23374 25.7578
23375 18.0305
23376 47.6519
23377 33.4851
23378 1.28789
23379 10.3031
23380 14.1668
23381 27.0457
23382 19.3183
23383 15.4547
23384 18.0305
23385 2.57578
23386 42.5004
23387 15.4547
23388 1.28789
23389 20.6062
23390 25.7578
23391 34.773
23392 91.4402
23393 60.5308
23394 12.8789
23395 20.6062
23396 19.3183
23397 37.3488
23398 38.6367
23399 32.1973
23400 16.7426
23401 23.182
23402 29.6215
23403 16.7426
23404 21.8941
23405 18.0305
23406 14.1668
23407 25.7578
23408 43.7883
23409 39.9246
23410 18.0305
23411 23.182
23412 19.3183
23413 18.0305
23414 55.3793
23415 60.5308
23416 27.0457
23417 28.3336
23418 28.3336
23419 34.773
23420 38.6367
23421 50.2277
23422 48.9398
23423 21.8941
23424 25.7578
23425 41.2125
23426 47.6519
23427 20.6062
23428 32.1973
23429 27.0457
23430 16.7426
23431 16.7426
23432 51.5156
23433 2.57578
23434 20.6062
23435 63.1066
23436 59.2429
23437 45.0761
23438 9.01523
23439 9.01523
23440 14.1668
23441 39.9246
23442 43.7883
23443 21.8941
23444 56.6672
23445 33.4851
23446 23.182
23447 54.0914
23448 33.4851
23449 24.4699
23450 39.9246
23451 48.9398
23452 20.6062
23453 24.4699
23454 74.6976
23455 33.4851
23456 28.3336
23457 23.182
23458 6.43945
23459 23.182
23460 48.9398
23461 9.01523
23462 19.3183
23463 51.5156
23464 14.1668
23465 38.6367
23466 29.6215
23467 18.0305
23468 36.0609
23469 21.8941
23470 41.2125
23471 16.7426
23472 16.7426
23473 43.7883
23474 74.6976
23475 15.4547
23476 12.8789
23477 27.0457
23478 23.182
23479 25.7578
23480 14.1668
23481 75.9855
23482 37.3488
23483 9.01523
23484 14.1668
23485 9.01523
23486 10.3031
23487 9.01523
23488 9.01523
23489 18.0305
23490 25.7578
23491 29.6215
23492 24.4699
23493 21.8941
23494 32.1973
23495 15.4547
23496 23.182
23497 23.182
23498 27.0457
23499 19.3183
23500 21.8941
23501 37.3488
23502 68.2582
23503 2.57578
23504 5.15156
23505 59.2429
23506 21.8941
23507 36.0609
23508 36.0609
23509 36.0609
23510 33.4851
23511 36.0609
23512 24.4699
23513 19.3183
23514 14.1668
23515 6.43945
23516 34.773
23517 39.9246
23518 50.2277
23519 42.5004
23520 63.1066
23521 57.955
23522 11.591
23523 20.6062
23524 19.3183
23525 19.3183
23526 37.3488
23527 47.6519
23528 28.3336
23529 36.0609
23530 75.9855
23531 16.7426
23532 30.9094
23533 47.6519
23534 15.4547
23535 30.9094
23536 16.7426
23537 7.72734
23538 61.8187
23539 47.6519
23540 19.3183
23541 19.3183
23542 15.4547
23543 24.4699
23544 23.182
23545 94.016
23546 23.182
23547 11.591
23548 16.7426
23549 5.15156
23550 75.9855
23551 24.4699
23552 5.15156
23553 45.0761
23554 37.3488
23555 121.062
23556 34.773
23557 9.01523
23558 10.3031
23559 3.86367
23560 14.1668
23561 18.0305
23562 28.3336
23563 14.1668
23564 25.7578
23565 1.28789
23566 12.8789
23567 12.8789
23568 9.01523
23569 16.7426
23570 12.8789
23571 9.01523
23572 11.591
23573 37.3488
23574 29.6215
23575 28.3336
23576 15.4547
23577 5.15156
23578 14.1668
23579 41.2125
23580 28.3336
23581 15.4547
23582 2.57578
23583 28.3336
23584 25.7578
23585 41.2125
23586 14.1668
23587 29.6215
23588 37.3488
23589 34.773
23590 50.2277
23591 38.6367
23592 9.01523
23593 36.0609
23594 25.7578
23595 10.3031
23596 72.1218
23597 54.0914
23598 15.4547
23599 25.7578
23600 25.7578
23601 88.8644
23602 33.4851
23603 7.72734
23604 25.7578
23605 34.773
23606 25.7578
23607 9.01523
23608 14.1668
23609 32.1973
23610 12.8789
23611 9.01523
23612 18.0305
23613 57.955
23614 21.8941
23615 41.2125
23616 29.6215
23617 9.01523
23618 43.7883
23619 32.1973
23620 51.5156
23621 14.1668
23622 18.0305
23623 30.9094
23624 23.182
23625 52.8035
23626 45.0761
23627 108.183
23628 36.0609
23629 9.01523
23630 16.7426
23631 38.6367
23632 25.7578
23633 39.9246
23634 15.4547
23635 30.9094
23636 15.4547
23637 15.4547
23638 20.6062
23639 28.3336
23640 54.0914
23641 25.7578
23642 24.4699
23643 23.182
23644 1.28789
23645 43.7883
23646 36.0609
23647 6.43945
23648 20.6062
23649 34.773
23650 5.15156
23651 14.1668
23652 27.0457
23653 11.591
23654 42.5004
23655 68.2582
23656 21.8941
23657 32.1973
23658 39.9246
23659 25.7578
23660 33.4851
23661 19.3183
23662 29.6215
23663 36.0609
23664 9.01523
23665 46.364
23666 19.3183
23667 94.016
23668 50.2277
23669 3.86367
23670 33.4851
23671 29.6215
23672 57.955
23673 113.334
23674 38.6367
23675 36.0609
23676 28.3336
23677 79.8492
23678 23.182
23679 61.8187
23680 19.3183
23681 15.4547
23682 36.0609
23683 24.4699
23684 28.3336
23685 27.0457
23686 14.1668
23687 66.9703
23688 51.5156
23689 61.8187
23690 46.364
23691 5.15156
23692 46.364
23693 18.0305
23694 23.182
23695 12.8789
23696 36.0609
23697 18.0305
23698 33.4851
23699 7.72734
23700 25.7578
23701 28.3336
23702 14.1668
23703 29.6215
23704 23.182
23705 10.3031
23706 11.591
23707 12.8789
23708 15.4547
23709 11.591
23710 9.01523
23711 19.3183
23712 66.9703
23713 12.8789
23714 5.15156
23715 74.6976
23716 19.3183
23717 12.8789
23718 33.4851
23719 28.3336
23720 23.182
23721 34.773
23722 10.3031
23723 3.86367
23724 32.1973
23725 24.4699
23726 54.0914
23727 56.6672
23728 28.3336
23729 28.3336
23730 14.1668
23731 38.6367
23732 32.1973
23733 30.9094
23734 18.0305
23735 9.01523
23736 12.8789
23737 9.01523
23738 24.4699
23739 57.955
23740 29.6215
23741 3.86367
23742 14.1668
23743 54.0914
23744 66.9703
23745 32.1973
23746 7.72734
23747 19.3183
23748 16.7426
23749 18.0305
23750 46.364
23751 57.955
23752 18.0305
23753 25.7578
23754 21.8941
23755 24.4699
23756 34.773
23757 9.01523
23758 28.3336
23759 39.9246
23760 21.8941
23761 46.364
23762 25.7578
23763 42.5004
23764 72.1218
23765 78.5613
23766 79.8492
23767 12.8789
23768 28.3336
23769 14.1668
23770 25.7578
23771 29.6215
23772 14.1668
23773 25.7578
23774 24.4699
23775 23.182
23776 24.4699
23777 27.0457
23778 12.8789
23779 15.4547
23780 18.0305
23781 27.0457
23782 3.86367
23783 27.0457
23784 36.0609
23785 25.7578
23786 28.3336
23787 6.43945
23788 20.6062
23789 5.15156
23790 15.4547
23791 15.4547
23792 25.7578
23793 19.3183
23794 21.8941
23795 25.7578
23796 7.72734
23797 7.72734
23798 37.3488
23799 33.4851
23800 11.591
23801 27.0457
23802 12.8789
23803 10.3031
23804 29.6215
23805 3.86367
23806 12.8789
23807 21.8941
23808 23.182
23809 7.72734
23810 24.4699
23811 27.0457
23812 15.4547
23813 2.57578
23814 3.86367
23815 9.01523
23816 16.7426
23817 45.0761
23818 39.9246
23819 15.4547
23820 25.7578
23821 20.6062
23822 19.3183
23823 32.1973
23824 66.9703
23825 16.7426
23826 12.8789
23827 27.0457
23828 12.8789
23829 47.6519
23830 15.4547
23831 38.6367
23832 29.6215
23833 37.3488
23834 29.6215
23835 36.0609
23836 11.591
23837 16.7426
23838 21.8941
23839 19.3183
23840 20.6062
23841 36.0609
23842 9.01523
23843 33.4851
23844 50.2277
23845 24.4699
23846 24.4699
23847 39.9246
23848 30.9094
23849 5.15156
23850 15.4547
23851 18.0305
23852 63.1066
23853 20.6062
23854 30.9094
23855 25.7578
23856 7.72734
23857 33.4851
23858 38.6367
23859 36.0609
23860 41.2125
23861 28.3336
23862 14.1668
23863 33.4851
23864 16.7426
23865 27.0457
23866 10.3031
23867 18.0305
23868 27.0457
23869 28.3336
23870 15.4547
23871 3.86367
23872 10.3031
23873 12.8789
23874 28.3336
23875 20.6062
23876 33.4851
23877 5.15156
23878 23.182
23879 9.01523
23880 34.773
23881 7.72734
23882 3.86367
23883 12.8789
23884 37.3488
23885 27.0457
23886 12.8789
23887 7.72734
23888 48.9398
23889 15.4547
23890 3.86367
23891 15.4547
23892 14.1668
23893 15.4547
23894 5.15156
23895 12.8789
23896 15.4547
23897 27.0457
23898 20.6062
23899 2.57578
23900 10.3031
23901 9.01523
23902 12.8789
23903 10.3031
23904 9.01523
23905 7.72734
23906 7.72734
23907 7.72734
23908 3.86367
23909 5.15156
23910 41.2125
23911 24.4699
23912 28.3336
23913 7.72734
23914 16.7426
23915 12.8789
23916 16.7426
23917 9.01523
23918 7.72734
23919 3.86367
23920 2.57578
23921 6.43945
23922 52.8035
23923 9.01523
23924 7.72734
23925 36.0609
23926 1.28789
23927 23.182
23928 24.4699
23929 6.43945
23930 9.01523
23931 9.01523
23932 14.1668
23933 14.1668
23934 12.8789
23935 15.4547
23936 21.8941
23937 64.3945
23938 18.0305
23939 25.7578
23940 23.182
23941 9.01523
23942 30.9094
23943 64.3945
23944 28.3336
23945 20.6062
23946 6.43945
23947 32.1973
23948 52.8035
23949 55.3793
23950 32.1973
23951 18.0305
23952 23.182
23953 16.7426
23954 16.7426
23955 24.4699
23956 7.72734
23957 6.43945
23958 21.8941
23959 5.15156
23960 21.8941
23961 11.591
23962 19.3183
23963 12.8789
23964 39.9246
23965 20.6062
23966 3.86367
23967 41.2125
23968 37.3488
23969 2.57578
23970 14.1668
23971 9.01523
23972 46.364
23973 38.6367
23974 41.2125
23975 19.3183
23976 1.28789
23977 47.6519
23978 15.4547
23979 24.4699
23980 1.28789
23981 12.8789
23982 24.4699
23983 21.8941
23984 11.591
23985 15.4547
23986 3.86367
23987 10.3031
23988 18.0305
23989 25.7578
23990 73.4097
23991 15.4547
23992 2.57578
23993 3.86367
23994 32.1973
23995 29.6215
23996 38.6367
23997 43.7883
23998 20.6062
23999 11.591
24000 48.9398
24001 39.9246
24002 20.6062
24003 18.0305
24004 20.6062
24005 14.1668
24006 47.6519
24007 23.182
24008 83.7128
24009 14.1668
24010 3.86367
24011 159.698
24012 14.1668
24013 7.72734
24014 9.01523
24015 7.72734
24016 15.4547
24017 5.15156
24018 10.3031
24019 19.3183
24020 9.01523
24021 7.72734
24022 19.3183
24023 42.5004
24024 68.2582
24025 2.57578
24026 10.3031
24027 37.3488
24028 42.5004
24029 16.7426
24030 10.3031
24031 24.4699
24032 7.72734
24033 12.8789
24034 11.591
24035 12.8789
24036 10.3031
24037 18.0305
24038 24.4699
24039 28.3336
24040 11.591
24041 19.3183
24042 30.9094
24043 3.86367
24044 6.43945
24045 14.1668
24046 11.591
24047 6.43945
24048 19.3183
24049 41.2125
24050 7.72734
24051 12.8789
24052 16.7426
24053 10.3031
24054 14.1668
24055 11.591
24056 10.3031
24057 29.6215
24058 7.72734
24059 10.3031
24060 79.8492
24061 12.8789
24062 41.2125
24063 10.3031
24064 16.7426
24065 16.7426
24066 10.3031
24067 63.1066
24068 33.4851
24069 20.6062
24070 9.01523
24071 81.1371
24072 10.3031
24073 25.7578
24074 6.43945
24075 9.01523
24076 29.6215
24077 12.8789
24078 29.6215
24079 25.7578
24080 20.6062
24081 30.9094
24082 19.3183
24083 39.9246
24084 195.759
24085 16.7426
24086 42.5004
24087 57.955
24088 41.2125
24089 29.6215
24090 34.773
24091 30.9094
24092 27.0457
24093 55.3793
24094 81.1371
24095 51.5156
24096 11.591
24097 36.0609
24098 21.8941
24099 18.0305
24100 11.591
24101 15.4547
24102 2.57578
24103 34.773
24104 29.6215
24105 16.7426
24106 51.5156
24107 25.7578
24108 14.1668
24109 36.0609
24110 15.4547
24111 6.43945
24112 33.4851
24113 23.182
24114 20.6062
24115 14.1668
24116 6.43945
24117 19.3183
24118 52.8035
24119 23.182
24120 12.8789
24121 14.1668
24122 12.8789
24123 15.4547
24124 33.4851
24125 10.3031
24126 16.7426
24127 28.3336
24128 6.43945
24129 2.57578
24130 47.6519
24131 16.7426
24132 15.4547
24133 50.2277
24134 29.6215
24135 2.57578
24136 10.3031
24137 19.3183
24138 12.8789
24139 42.5004
24140 15.4547
24141 63.1066
24142 24.4699
24143 5.15156
24144 11.591
24145 59.2429
24146 19.3183
24147 33.4851
24148 29.6215
24149 32.1973
24150 25.7578
24151 16.7426
24152 14.1668
24153 7.72734
24154 15.4547
24155 9.01523
24156 11.591
24157 6.43945
24158 6.43945
24159 2.57578
24160 24.4699
24161 15.4547
24162 20.6062
24163 41.2125
24164 33.4851
24165 30.9094
24166 18.0305
24167 14.1668
24168 28.3336
24169 15.4547
24170 24.4699
24171 39.9246
24172 23.182
24173 2.57578
24174 9.01523
24175 16.7426
24176 7.72734
24177 11.591
24178 11.591
24179 23.182
24180 18.0305
24181 15.4547
24182 23.182
24183 41.2125
24184 23.182
24185 33.4851
24186 42.5004
24187 70.8339
24188 28.3336
24189 34.773
24190 21.8941
24191 11.591
24192 11.591
24193 2.57578
24194 21.8941
24195 37.3488
24196 14.1668
24197 10.3031
24198 29.6215
24199 108.183
24200 19.3183
24201 32.1973
24202 33.4851
24203 39.9246
24204 37.3488
24205 52.8035
24206 47.6519
24207 23.182
24208 43.7883
24209 63.1066
24210 54.0914
24211 38.6367
24212 21.8941
24213 24.4699
24214 42.5004
24215 24.4699
24216 36.0609
24217 10.3031
24218 56.6672
24219 66.9703
24220 21.8941
24221 21.8941
24222 15.4547
24223 10.3031
24224 32.1973
24225 55.3793
24226 41.2125
24227 29.6215
24228 21.8941
24229 23.182
24230 18.0305
24231 29.6215
24232 21.8941
24233 34.773
24234 36.0609
24235 78.5613
24236 64.3945
24237 28.3336
24238 6.43945
24239 25.7578
24240 11.591
24241 20.6062
24242 38.6367
24243 28.3336
24244 28.3336
24245 39.9246
24246 12.8789
24247 23.182
24248 27.0457
24249 9.01523
24250 23.182
24251 25.7578
24252 21.8941
24253 27.0457
24254 9.01523
24255 24.4699
24256 18.0305
24257 12.8789
24258 6.43945
24259 18.0305
24260 2.57578
24261 24.4699
24262 88.8644
24263 18.0305
24264 20.6062
24265 15.4547
24266 50.2277
24267 77.2734
24268 87.5765
24269 11.591
24270 27.0457
24271 15.4547
24272 33.4851
24273 74.6976
24274 12.8789
24275 33.4851
24276 36.0609
24277 6.43945
24278 61.8187
24279 5.15156
24280 12.8789
24281 6.43945
24282 14.1668
24283 32.1973
24284 72.1218
24285 16.7426
24286 7.72734
24287 34.773
24288 74.6976
24289 18.0305
24290 16.7426
24291 20.6062
24292 28.3336
24293 11.591
24294 24.4699
24295 112.046
24296 24.4699
24297 5.15156
24298 2.57578
24299 61.8187
24300 24.4699
24301 14.1668
24302 2.57578
24303 19.3183
24304 69.5461
24305 11.591
24306 21.8941
24307 14.1668
24308 29.6215
24309 14.1668
24310 16.7426
24311 42.5004
24312 39.9246
24313 27.0457
24314 10.3031
24315 12.8789
24316 14.1668
24317 14.1668
24318 27.0457
24319 51.5156
24320 6.43945
24321 32.1973
24322 5.15156
24323 38.6367
24324 91.4402
24325 11.591
24326 34.773
24327 3.86367
24328 32.1973
24329 29.6215
24330 19.3183
24331 48.9398
24332 7.72734
24333 11.591
24334 20.6062
24335 3.86367
24336 9.01523
24337 24.4699
24338 33.4851
24339 32.1973
24340 15.4547
24341 16.7426
24342 30.9094
24343 7.72734
24344 38.6367
24345 41.2125
24346 18.0305
24347 21.8941
24348 12.8789
24349 28.3336
24350 37.3488
24351 56.6672
24352 43.7883
24353 14.1668
24354 28.3336
24355 45.0761
24356 28.3336
24357 11.591
24358 25.7578
24359 11.591
24360 38.6367
24361 56.6672
24362 6.43945
24363 28.3336
24364 23.182
24365 21.8941
24366 20.6062
24367 33.4851
24368 3.86367
24369 19.3183
24370 72.1218
24371 19.3183
24372 18.0305
24373 0
24374 20.6062
24375 24.4699
24376 27.0457
24377 39.9246
24378 23.182
24379 42.5004
24380 21.8941
24381 3.86367
24382 12.8789
24383 11.591
24384 18.0305
24385 5.15156
24386 10.3031
24387 42.5004
24388 9.01523
24389 28.3336
24390 27.0457
24391 5.15156
24392 18.0305
24393 7.72734
24394 21.8941
24395 28.3336
24396 12.8789
24397 16.7426
24398 3.86367
24399 36.0609
24400 45.0761
24401 11.591
24402 3.86367
24403 12.8789
24404 9.01523
24405 24.4699
24406 51.5156
24407 11.591
24408 27.0457
24409 2.57578
24410 21.8941
24411 48.9398
24412 23.182
24413 19.3183
24414 1.28789
24415 43.7883
24416 28.3336
24417 54.0914
24418 38.6367
24419 21.8941
24420 29.6215
24421 37.3488
24422 14.1668
24423 19.3183
24424 28.3336
24425 24.4699
24426 6.43945
24427 2.57578
24428 10.3031
24429 6.43945
24430 24.4699
24431 30.9094
24432 15.4547
24433 16.7426
24434 16.7426
24435 9.01523
24436 34.773
24437 29.6215
24438 28.3336
24439 19.3183
24440 41.2125
24441 46.364
24442 9.01523
24443 18.0305
24444 14.1668
24445 59.2429
24446 20.6062
24447 15.4547
24448 18.0305
24449 11.591
24450 28.3336
24451 21.8941
24452 10.3031
24453 25.7578
24454 11.591
24455 86.2886
24456 21.8941
24457 3.86367
24458 37.3488
24459 11.591
24460 29.6215
24461 10.3031
24462 11.591
24463 9.01523
24464 15.4547
24465 9.01523
24466 14.1668
24467 25.7578
24468 7.72734
24469 15.4547
24470 21.8941
24471 15.4547
24472 14.1668
24473 20.6062
24474 12.8789
24475 30.9094
24476 19.3183
24477 28.3336
24478 16.7426
24479 32.1973
24480 20.6062
24481 11.591
24482 10.3031
24483 7.72734
24484 15.4547
24485 5.15156
24486 15.4547
24487 2.57578
24488 37.3488
24489 14.1668
24490 0
24491 24.4699
24492 24.4699
24493 25.7578
24494 33.4851
24495 32.1973
24496 10.3031
24497 14.1668
24498 50.2277
24499 29.6215
24500 42.5004
24501 33.4851
24502 32.1973
24503 57.955
24504 14.1668
24505 12.8789
24506 50.2277
24507 34.773
24508 38.6367
24509 15.4547
24510 59.2429
24511 46.364
24512 18.0305
24513 20.6062
24514 33.4851
24515 37.3488
24516 12.8789
24517 30.9094
24518 29.6215
24519 48.9398
24520 24.4699
24521 72.1218
24522 27.0457
24523 5.15156
24524 12.8789
24525 10.3031
24526 10.3031
24527 60.5308
24528 10.3031
24529 19.3183
24530 24.4699
24531 6.43945
24532 9.01523
24533 42.5004
24534 27.0457
24535 14.1668
24536 24.4699
24537 16.7426
24538 64.3945
24539 10.3031
24540 5.15156
24541 5.15156
24542 23.182
24543 18.0305
24544 20.6062
24545 12.8789
24546 14.1668
24547 27.0457
24548 9.01523
24549 65.6824
24550 19.3183
24551 9.01523
24552 20.6062
24553 39.9246
24554 20.6062
24555 54.0914
24556 48.9398
24557 33.4851
24558 140.38
24559 43.7883
24560 25.7578
24561 25.7578
24562 63.1066
24563 28.3336
24564 19.3183
24565 52.8035
24566 21.8941
24567 25.7578
24568 15.4547
24569 21.8941
24570 10.3031
24571 29.6215
24572 34.773
24573 77.2734
24574 32.1973
24575 20.6062
24576 29.6215
24577 10.3031
24578 15.4547
24579 15.4547
24580 18.0305
24581 21.8941
24582 11.591
24583 29.6215
24584 24.4699
24585 27.0457
24586 19.3183
24587 39.9246
24588 23.182
24589 18.0305
24590 30.9094
24591 18.0305
24592 14.1668
24593 12.8789
24594 33.4851
24595 7.72734
24596 18.0305
24597 42.5004
24598 46.364
24599 32.1973
24600 25.7578
24601 25.7578
24602 10.3031
24603 7.72734
24604 6.43945
24605 29.6215
24606 21.8941
24607 6.43945
24608 19.3183
24609 9.01523
24610 2.57578
24611 33.4851
24612 11.591
24613 43.7883
24614 21.8941
24615 7.72734
24616 15.4547
24617 25.7578
24618 14.1668
24619 43.7883
24620 21.8941
24621 50.2277
24622 5.15156
24623 23.182
24624 63.1066
24625 29.6215
24626 15.4547
24627 11.591
24628 38.6367
24629 64.3945
24630 39.9246
24631 24.4699
24632 36.0609
24633 15.4547
24634 16.7426
24635 9.01523
24636 29.6215
24637 81.1371
24638 19.3183
24639 43.7883
24640 94.016
24641 18.0305
24642 25.7578
24643 33.4851
24644 46.364
24645 24.4699
24646 20.6062
24647 16.7426
24648 24.4699
24649 30.9094
24650 7.72734
24651 34.773
24652 36.0609
24653 9.01523
24654 34.773
24655 7.72734
24656 28.3336
24657 57.955
24658 63.1066
24659 45.0761
24660 2.57578
24661 63.1066
24662 20.6062
24663 12.8789
24664 23.182
24665 9.01523
24666 42.5004
24667 23.182
24668 55.3793
24669 9.01523
24670 43.7883
24671 20.6062
24672 15.4547
24673 6.43945
24674 16.7426
24675 34.773
24676 38.6367
24677 37.3488
24678 5.15156
24679 12.8789
24680 15.4547
24681 52.8035
24682 18.0305
24683 6.43945
24684 19.3183
24685 10.3031
24686 52.8035
24687 19.3183
24688 10.3031
24689 19.3183
24690 24.4699
24691 41.2125
24692 50.2277
24693 43.7883
24694 43.7883
24695 23.182
24696 15.4547
24697 29.6215
24698 19.3183
24699 27.0457
24700 6.43945
24701 21.8941
24702 43.7883
24703 15.4547
24704 33.4851
24705 27.0457
24706 33.4851
24707 12.8789
24708 39.9246
24709 59.2429
24710 23.182
24711 45.0761
24712 38.6367
24713 24.4699
24714 11.591
24715 23.182
24716 7.72734
24717 27.0457
24718 39.9246
24719 45.0761
24720 24.4699
24721 9.01523
24722 25.7578
24723 9.01523
24724 39.9246
24725 7.72734
24726 9.01523
24727 14.1668
24728 3.86367
24729 21.8941
24730 72.1218
24731 29.6215
24732 45.0761
24733 50.2277
24734 45.0761
24735 25.7578
24736 46.364
24737 41.2125
24738 24.4699
24739 11.591
24740 29.6215
24741 38.6367
24742 51.5156
24743 29.6215
24744 11.591
24745 20.6062
24746 14.1668
24747 43.7883
24748 56.6672
24749 15.4547
24750 34.773
24751 23.182
24752 19.3183
24753 23.182
24754 18.0305
24755 24.4699
24756 18.0305
24757 16.7426
24758 43.7883
24759 72.1218
24760 9.01523
24761 24.4699
24762 48.9398
24763 19.3183
24764 18.0305
24765 23.182
24766 23.182
24767 14.1668
24768 14.1668
24769 14.1668
24770 11.591
24771 18.0305
24772 12.8789
24773 27.0457
24774 73.4097
24775 61.8187
24776 32.1973
24777 75.9855
24778 37.3488
24779 46.364
24780 28.3336
24781 16.7426
24782 19.3183
24783 21.8941
24784 23.182
24785 64.3945
24786 9.01523
24787 38.6367
24788 18.0305
24789 18.0305
24790 15.4547
24791 29.6215
24792 24.4699
24793 20.6062
24794 15.4547
24795 37.3488
24796 36.0609
24797 30.9094
24798 33.4851
24799 11.591
24800 9.01523
24801 27.0457
24802 28.3336
24803 30.9094
24804 48.9398
24805 5.15156
24806 34.773
24807 61.8187
24808 12.8789
24809 25.7578
24810 36.0609
24811 32.1973
24812 50.2277
24813 25.7578
24814 36.0609
24815 56.6672
24816 42.5004
24817 10.3031
24818 10.3031
24819 10.3031
24820 30.9094
24821 60.5308
24822 20.6062
24823 64.3945
24824 16.7426
24825 42.5004
24826 16.7426
24827 18.0305
24828 19.3183
24829 24.4699
24830 12.8789
24831 32.1973
24832 54.0914
24833 56.6672
24834 46.364
24835 21.8941
24836 70.8339
24837 72.1218
24838 5.15156
24839 11.591
24840 19.3183
24841 23.182
24842 25.7578
24843 78.5613
24844 45.0761
24845 51.5156
24846 28.3336
24847 83.7128
24848 37.3488
24849 25.7578
24850 29.6215
24851 52.8035
24852 21.8941
24853 19.3183
24854 15.4547
24855 3.86367
24856 45.0761
24857 19.3183
24858 10.3031
24859 16.7426
24860 38.6367
24861 7.72734
24862 15.4547
24863 10.3031
24864 18.0305
24865 48.9398
24866 10.3031
24867 33.4851
24868 7.72734
24869 6.43945
24870 10.3031
24871 12.8789
24872 24.4699
24873 18.0305
24874 23.182
24875 15.4547
24876 16.7426
24877 30.9094
24878 20.6062
24879 21.8941
24880 12.8789
24881 11.591
24882 9.01523
24883 6.43945
24884 15.4547
24885 47.6519
24886 23.182
24887 14.1668
24888 16.7426
24889 15.4547
24890 11.591
24891 27.0457
24892 11.591
24893 32.1973
24894 64.3945
24895 14.1668
24896 34.773
24897 38.6367
24898 39.9246
24899 68.2582
24900 24.4699
24901 16.7426
24902 16.7426
24903 33.4851
24904 32.1973
24905 48.9398
24906 42.5004
24907 27.0457
24908 20.6062
24909 50.2277
24910 56.6672
24911 7.72734
24912 55.3793
24913 6.43945
24914 7.72734
24915 78.5613
24916 14.1668
24917 37.3488
24918 38.6367
24919 52.8035
24920 28.3336
24921 33.4851
24922 10.3031
24923 12.8789
24924 9.01523
24925 29.6215
24926 37.3488
24927 25.7578
24928 38.6367
24929 12.8789
24930 37.3488
24931 36.0609
24932 5.15156
24933 37.3488
24934 16.7426
24935 11.591
24936 20.6062
24937 19.3183
24938 10.3031
24939 20.6062
24940 15.4547
24941 41.2125
24942 32.1973
24943 27.0457
24944 11.591
24945 28.3336
24946 20.6062
24947 56.6672
24948 14.1668
24949 38.6367
24950 6.43945
24951 14.1668
24952 55.3793
24953 21.8941
24954 32.1973
24955 30.9094
24956 21.8941
24957 24.4699
24958 20.6062
24959 32.1973
24960 21.8941
24961 73.4097
24962 12.8789
24963 14.1668
24964 10.3031
24965 122.35
24966 5.15156
24967 16.7426
24968 14.1668
24969 11.591
24970 19.3183
24971 12.8789
24972 23.182
24973 18.0305
24974 36.0609
24975 63.1066
24976 43.7883
24977 25.7578
24978 33.4851
24979 14.1668
24980 29.6215
24981 25.7578
24982 21.8941
24983 23.182
24984 24.4699
24985 12.8789
24986 43.7883
24987 37.3488
24988 10.3031
24989 28.3336
24990 34.773
24991 14.1668
24992 27.0457
24993 9.01523
24994 38.6367
24995 10.3031
24996 28.3336
24997 86.2886
24998 23.182
24999 46.364
25000 68.2582
25001 11.591
25002 7.72734
25003 21.8941
25004 55.3793
25005 57.955
25006 52.8035
25007 72.1218
25008 23.182
25009 9.01523
25010 32.1973
25011 82.425
25012 30.9094
25013 11.591
25014 18.0305
25015 23.182
25016 15.4547
25017 9.01523
25018 15.4547
25019 37.3488
25020 37.3488
25021 32.1973
25022 32.1973
25023 14.1668
25024 19.3183
25025 21.8941
25026 48.9398
25027 38.6367
25028 16.7426
25029 18.0305
25030 20.6062
25031 25.7578
25032 20.6062
25033 29.6215
25034 37.3488
25035 5.15156
25036 15.4547
25037 11.591
25038 16.7426
25039 38.6367
25040 7.72734
25041 9.01523
25042 27.0457
25043 5.15156
25044 38.6367
25045 48.9398
25046 16.7426
25047 23.182
25048 14.1668
25049 50.2277
25050 32.1973
25051 15.4547
25052 37.3488
25053 43.7883
25054 27.0457
25055 27.0457
25056 30.9094
25057 18.0305
25058 3.86367
25059 25.7578
25060 11.591
25061 24.4699
25062 10.3031
25063 23.182
25064 39.9246
25065 47.6519
25066 21.8941
25067 43.7883
25068 28.3336
25069 43.7883
25070 46.364
25071 75.9855
25072 30.9094
25073 14.1668
25074 19.3183
25075 37.3488
25076 42.5004
25077 15.4547
25078 23.182
25079 41.2125
25080 55.3793
25081 48.9398
25082 12.8789
25083 14.1668
25084 30.9094
25085 25.7578
25086 77.2734
25087 85.0007
25088 12.8789
25089 15.4547
25090 20.6062
25091 32.1973
25092 37.3488
25093 46.364
25094 42.5004
25095 56.6672
25096 12.8789
25097 21.8941
25098 59.2429
25099 55.3793
25100 14.1668
25101 38.6367
25102 85.0007
25103 60.5308
25104 73.4097
25105 25.7578
25106 21.8941
25107 20.6062
25108 21.8941
25109 33.4851
25110 9.01523
25111 38.6367
25112 42.5004
25113 16.7426
25114 20.6062
25115 51.5156
25116 19.3183
25117 23.182
25118 20.6062
25119 24.4699
25120 23.182
25121 20.6062
25122 24.4699
25123 12.8789
25124 7.72734
25125 30.9094
25126 45.0761
25127 5.15156
25128 34.773
25129 60.5308
25130 45.0761
25131 25.7578
25132 14.1668
25133 27.0457
25134 79.8492
25135 57.955
25136 15.4547
25137 14.1668
25138 56.6672
25139 48.9398
25140 37.3488
25141 39.9246
25142 33.4851
25143 24.4699
25144 73.4097
25145 90.1523
25146 14.1668
25147 29.6215
25148 30.9094
25149 70.8339
25150 65.6824
25151 65.6824
25152 88.8644
25153 43.7883
25154 41.2125
25155 23.182
25156 28.3336
25157 41.2125
25158 33.4851
25159 20.6062
25160 19.3183
25161 11.591
25162 23.182
25163 20.6062
25164 20.6062
25165 19.3183
25166 14.1668
25167 37.3488
25168 24.4699
25169 50.2277
25170 50.2277
25171 11.591
25172 23.182
25173 25.7578
25174 30.9094
25175 18.0305
25176 20.6062
25177 11.591
25178 70.8339
25179 20.6062
25180 11.591
25181 11.591
25182 33.4851
25183 32.1973
25184 95.3039
25185 16.7426
25186 21.8941
25187 39.9246
25188 60.5308
25189 24.4699
25190 29.6215
25191 63.1066
25192 16.7426
25193 12.8789
25194 47.6519
25195 33.4851
25196 32.1973
25197 28.3336
25198 7.72734
25199 28.3336
25200 46.364
25201 59.2429
25202 23.182
25203 14.1668
25204 29.6215
25205 28.3336
25206 97.8796
25207 123.637
25208 29.6215
25209 25.7578
25210 14.1668
25211 57.955
25212 48.9398
25213 29.6215
25214 55.3793
25215 27.0457
25216 39.9246
25217 18.0305
25218 36.0609
25219 32.1973
25220 59.2429
25221 32.1973
25222 20.6062
25223 19.3183
25224 23.182
25225 7.72734
25226 23.182
25227 20.6062
25228 20.6062
25229 10.3031
25230 15.4547
25231 12.8789
25232 15.4547
25233 29.6215
25234 16.7426
25235 16.7426
25236 43.7883
25237 25.7578
25238 16.7426
25239 25.7578
25240 46.364
25241 42.5004
25242 63.1066
25243 28.3336
25244 28.3336
25245 16.7426
25246 23.182
25247 18.0305
25248 46.364
25249 64.3945
25250 30.9094
25251 34.773
25252 25.7578
25253 34.773
25254 29.6215
25255 36.0609
25256 12.8789
25257 33.4851
25258 45.0761
25259 34.773
25260 25.7578
25261 16.7426
25262 27.0457
25263 74.6976
25264 48.9398
25265 37.3488
25266 69.5461
25267 41.2125
25268 27.0457
25269 24.4699
25270 30.9094
25271 19.3183
25272 34.773
25273 45.0761
25274 20.6062
25275 36.0609
25276 30.9094
25277 63.1066
25278 64.3945
25279 36.0609
25280 3.86367
25281 20.6062
25282 21.8941
25283 11.591
25284 33.4851
25285 6.43945
25286 32.1973
25287 50.2277
25288 39.9246
25289 14.1668
25290 7.72734
25291 47.6519
25292 52.8035
25293 47.6519
25294 28.3336
25295 45.0761
25296 24.4699
25297 9.01523
25298 55.3793
25299 28.3336
25300 41.2125
25301 61.8187
25302 5.15156
25303 30.9094
25304 32.1973
25305 19.3183
25306 47.6519
25307 38.6367
25308 19.3183
25309 42.5004
25310 43.7883
25311 33.4851
25312 19.3183
25313 65.6824
25314 2.57578
25315 15.4547
25316 78.5613
25317 24.4699
25318 167.426
25319 28.3336
25320 9.01523
25321 14.1668
25322 56.6672
25323 25.7578
25324 18.0305
25325 9.01523
25326 16.7426
25327 11.591
25328 24.4699
25329 20.6062
25330 23.182
25331 9.01523
25332 27.0457
25333 7.72734
25334 95.3039
25335 28.3336
25336 14.1668
25337 23.182
25338 18.0305
25339 32.1973
25340 32.1973
25341 27.0457
25342 7.72734
25343 9.01523
25344 32.1973
25345 50.2277
25346 12.8789
25347 10.3031
25348 24.4699
25349 15.4547
25350 34.773
25351 34.773
25352 29.6215
25353 18.0305
25354 14.1668
25355 10.3031
25356 27.0457
25357 10.3031
25358 20.6062
25359 65.6824
25360 30.9094
25361 42.5004
25362 18.0305
25363 21.8941
25364 9.01523
25365 9.01523
25366 59.2429
25367 10.3031
25368 29.6215
25369 77.2734
25370 16.7426
25371 27.0457
25372 42.5004
25373 39.9246
25374 57.955
25375 30.9094
25376 32.1973
25377 20.6062
25378 19.3183
25379 11.591
25380 14.1668
25381 18.0305
25382 27.0457
25383 27.0457
25384 48.9398
25385 27.0457
25386 61.8187
25387 15.4547
25388 32.1973
25389 16.7426
25390 50.2277
25391 33.4851
25392 20.6062
25393 12.8789
25394 7.72734
25395 5.15156
25396 12.8789
25397 14.1668
25398 32.1973
25399 128.789
25400 16.7426
25401 33.4851
25402 34.773
25403 21.8941
25404 16.7426
25405 15.4547
25406 12.8789
25407 39.9246
25408 34.773
25409 47.6519
25410 29.6215
25411 42.5004
25412 19.3183
25413 15.4547
25414 15.4547
25415 10.3031
25416 46.364
25417 75.9855
25418 19.3183
25419 14.1668
25420 10.3031
25421 32.1973
25422 73.4097
25423 68.2582
25424 32.1973
25425 15.4547
25426 19.3183
25427 32.1973
25428 20.6062
25429 27.0457
25430 30.9094
25431 34.773
25432 50.2277
25433 37.3488
25434 10.3031
25435 18.0305
25436 37.3488
25437 23.182
25438 47.6519
25439 54.0914
25440 42.5004
25441 42.5004
25442 23.182
25443 12.8789
25444 16.7426
25445 16.7426
25446 21.8941
25447 15.4547
25448 33.4851
25449 47.6519
25450 30.9094
25451 6.43945
25452 45.0761
25453 64.3945
25454 94.016
25455 48.9398
25456 19.3183
25457 16.7426
25458 14.1668
25459 42.5004
25460 25.7578
25461 21.8941
25462 46.364
25463 27.0457
25464 11.591
25465 41.2125
25466 21.8941
25467 47.6519
25468 25.7578
25469 54.0914
25470 9.01523
25471 27.0457
25472 9.01523
25473 21.8941
25474 50.2277
25475 46.364
25476 65.6824
25477 39.9246
25478 56.6672
25479 11.591
25480 21.8941
25481 11.591
25482 20.6062
25483 24.4699
25484 3.86367
25485 24.4699
25486 11.591
25487 20.6062
25488 20.6062
25489 12.8789
25490 27.0457
25491 20.6062
25492 24.4699
25493 7.72734
25494 28.3336
25495 7.72734
25496 65.6824
25497 18.0305
25498 5.15156
25499 5.15156
25500 81.1371
25501 33.4851
25502 7.72734
25503 14.1668
25504 6.43945
25505 36.0609
25506 28.3336
25507 29.6215
25508 36.0609
25509 39.9246
25510 33.4851
25511 16.7426
25512 68.2582
25513 64.3945
25514 29.6215
25515 65.6824
25516 21.8941
25517 10.3031
25518 27.0457
25519 30.9094
25520 7.72734
25521 33.4851
25522 28.3336
25523 33.4851
25524 41.2125
25525 39.9246
25526 18.0305
25527 18.0305
25528 6.43945
25529 32.1973
25530 15.4547
25531 37.3488
25532 21.8941
25533 20.6062
25534 38.6367
25535 43.7883
25536 41.2125
25537 25.7578
25538 27.0457
25539 48.9398
25540 11.591
25541 14.1668
25542 27.0457
25543 21.8941
25544 45.0761
25545 66.9703
25546 15.4547
25547 15.4547
25548 33.4851
25549 59.2429
25550 45.0761
25551 47.6519
25552 39.9246
25553 16.7426
25554 19.3183
25555 19.3183
25556 42.5004
25557 57.955
25558 36.0609
25559 28.3336
25560 18.0305
25561 9.01523
25562 27.0457
25563 18.0305
25564 23.182
25565 50.2277
25566 69.5461
25567 37.3488
25568 29.6215
25569 21.8941
25570 12.8789
25571 21.8941
25572 46.364
25573 55.3793
25574 21.8941
25575 6.43945
25576 15.4547
25577 7.72734
25578 23.182
25579 74.6976
25580 59.2429
25581 30.9094
25582 6.43945
25583 14.1668
25584 14.1668
25585 29.6215
25586 20.6062
25587 39.9246
25588 11.591
25589 25.7578
25590 45.0761
25591 24.4699
25592 28.3336
25593 43.7883
25594 48.9398
25595 19.3183
25596 50.2277
25597 56.6672
25598 29.6215
25599 7.72734
25600 14.1668
25601 19.3183
25602 18.0305
25603 9.01523
25604 74.6976
25605 30.9094
25606 12.8789
25607 43.7883
25608 9.01523
25609 39.9246
25610 46.364
25611 47.6519
25612 33.4851
25613 16.7426
25614 16.7426
25615 12.8789
25616 21.8941
25617 23.182
25618 3.86367
25619 20.6062
25620 50.2277
25621 14.1668
25622 34.773
25623 6.43945
25624 23.182
25625 21.8941
25626 10.3031
25627 46.364
25628 18.0305
25629 52.8035
25630 25.7578
25631 11.591
25632 36.0609
25633 12.8789
25634 9.01523
25635 9.01523
25636 14.1668
25637 15.4547
25638 51.5156
25639 29.6215
25640 37.3488
25641 25.7578
25642 33.4851
25643 50.2277
25644 25.7578
25645 24.4699
25646 21.8941
25647 18.0305
25648 6.43945
25649 91.4402
25650 19.3183
25651 16.7426
25652 43.7883
25653 15.4547
25654 20.6062
25655 29.6215
25656 29.6215
25657 19.3183
25658 5.15156
25659 64.3945
25660 24.4699
25661 5.15156
25662 14.1668
25663 6.43945
25664 20.6062
25665 24.4699
25666 20.6062
25667 38.6367
25668 47.6519
25669 28.3336
25670 50.2277
25671 29.6215
25672 10.3031
25673 78.5613
25674 18.0305
25675 6.43945
25676 37.3488
25677 14.1668
25678 20.6062
25679 15.4547
25680 14.1668
25681 19.3183
25682 15.4547
25683 24.4699
25684 50.2277
25685 16.7426
25686 73.4097
25687 41.2125
25688 6.43945
25689 11.591
25690 55.3793
25691 32.1973
25692 15.4547
25693 27.0457
25694 41.2125
25695 11.591
25696 15.4547
25697 21.8941
25698 14.1668
25699 25.7578
25700 25.7578
25701 12.8789
25702 46.364
25703 30.9094
25704 14.1668
25705 20.6062
25706 10.3031
25707 11.591
25708 42.5004
25709 30.9094
25710 23.182
25711 12.8789
25712 18.0305
25713 2.57578
25714 16.7426
25715 25.7578
25716 12.8789
25717 9.01523
25718 11.591
25719 20.6062
25720 12.8789
25721 6.43945
25722 36.0609
25723 18.0305
25724 23.182
25725 15.4547
25726 11.591
25727 25.7578
25728 57.955
25729 33.4851
25730 24.4699
25731 12.8789
25732 2.57578
25733 21.8941
25734 82.425
25735 33.4851
25736 23.182
25737 52.8035
25738 9.01523
25739 33.4851
25740 57.955
25741 37.3488
25742 19.3183
25743 36.0609
25744 20.6062
25745 28.3336
25746 23.182
25747 65.6824
25748 33.4851
25749 19.3183
25750 20.6062
25751 27.0457
25752 57.955
25753 60.5308
25754 60.5308
25755 51.5156
25756 29.6215
25757 50.2277
25758 56.6672
25759 14.1668
25760 9.01523
25761 23.182
25762 25.7578
25763 83.7128
25764 33.4851
25765 5.15156
25766 74.6976
25767 25.7578
25768 34.773
25769 41.2125
25770 10.3031
25771 32.1973
25772 14.1668
25773 15.4547
25774 15.4547
25775 86.2886
25776 56.6672
25777 57.955
25778 27.0457
25779 24.4699
25780 18.0305
25781 14.1668
25782 64.3945
25783 23.182
25784 39.9246
25785 7.72734
25786 15.4547
25787 90.1523
25788 14.1668
25789 5.15156
25790 10.3031
25791 7.72734
25792 18.0305
25793 9.01523
25794 75.9855
25795 42.5004
25796 30.9094
25797 10.3031
25798 12.8789
25799 64.3945
25800 20.6062
25801 37.3488
25802 10.3031
25803 6.43945
25804 19.3183
25805 20.6062
25806 37.3488
25807 33.4851
25808 11.591
25809 55.3793
25810 51.5156
25811 15.4547
25812 56.6672
25813 23.182
25814 10.3031
25815 15.4547
25816 12.8789
25817 30.9094
25818 39.9246
25819 15.4547
25820 7.72734
25821 29.6215
25822 50.2277
25823 30.9094
25824 43.7883
25825 30.9094
25826 19.3183
25827 38.6367
25828 20.6062
25829 21.8941
25830 47.6519
25831 7.72734
25832 30.9094
25833 39.9246
25834 61.8187
25835 57.955
25836 45.0761
25837 27.0457
25838 47.6519
25839 72.1218
25840 20.6062
25841 33.4851
25842 19.3183
25843 30.9094
25844 11.591
25845 48.9398
25846 65.6824
25847 15.4547
25848 48.9398
25849 36.0609
25850 9.01523
25851 43.7883
25852 33.4851
25853 54.0914
25854 33.4851
25855 33.4851
25856 32.1973
25857 30.9094
25858 15.4547
25859 21.8941
25860 38.6367
25861 42.5004
25862 12.8789
25863 11.591
25864 19.3183
25865 33.4851
25866 14.1668
25867 29.6215
25868 24.4699
25869 24.4699
25870 18.0305
25871 23.182
25872 7.72734
25873 56.6672
25874 20.6062
25875 46.364
25876 25.7578
25877 63.1066
25878 16.7426
25879 50.2277
25880 45.0761
25881 14.1668
25882 29.6215
25883 16.7426
25884 23.182
25885 30.9094
25886 29.6215
25887 27.0457
25888 56.6672
25889 23.182
25890 30.9094
25891 15.4547
25892 16.7426
25893 38.6367
25894 61.8187
25895 29.6215
25896 25.7578
25897 42.5004
25898 43.7883
25899 19.3183
25900 36.0609
25901 36.0609
25902 24.4699
25903 21.8941
25904 24.4699
25905 46.364
25906 69.5461
25907 18.0305
25908 50.2277
25909 18.0305
25910 25.7578
25911 6.43945
25912 46.364
25913 25.7578
25914 15.4547
25915 25.7578
25916 14.1668
25917 37.3488
25918 60.5308
25919 34.773
25920 23.182
25921 18.0305
25922 30.9094
25923 23.182
25924 46.364
25925 37.3488
25926 24.4699
25927 21.8941
25928 23.182
25929 45.0761
25930 19.3183
25931 45.0761
25932 12.8789
25933 6.43945
25934 34.773
25935 11.591
25936 45.0761
25937 21.8941
25938 20.6062
25939 41.2125
25940 68.2582
25941 20.6062
25942 34.773
25943 12.8789
25944 24.4699
25945 14.1668
25946 46.364
25947 41.2125
25948 33.4851
25949 41.2125
25950 19.3183
25951 16.7426
25952 11.591
25953 20.6062
25954 45.0761
25955 34.773
25956 7.72734
25957 19.3183
25958 14.1668
25959 19.3183
25960 30.9094
25961 19.3183
25962 36.0609
25963 16.7426
25964 15.4547
25965 29.6215
25966 20.6062
25967 38.6367
25968 45.0761
25969 45.0761
25970 36.0609
25971 18.0305
25972 25.7578
25973 23.182
25974 39.9246
25975 38.6367
25976 36.0609
25977 29.6215
25978 36.0609
25979 52.8035
25980 19.3183
25981 61.8187
25982 39.9246
25983 18.0305
25984 7.72734
25985 28.3336
25986 41.2125
25987 32.1973
25988 48.9398
25989 34.773
25990 14.1668
25991 30.9094
25992 43.7883
25993 12.8789
25994 3.86367
25995 3.86367
25996 21.8941
25997 7.72734
25998 1.28789
25999 38.6367
26000 32.1973
26001 33.4851
26002 28.3336
26003 23.182
26004 104.319
26005 63.1066
26006 10.3031
26007 23.182
26008 23.182
26009 28.3336
26010 46.364
26011 55.3793
26012 34.773
26013 9.01523
26014 10.3031
26015 34.773
26016 33.4851
26017 69.5461
26018 15.4547
26019 16.7426
26020 9.01523
26021 6.43945
26022 12.8789
26023 28.3336
26024 23.182
26025 24.4699
26026 32.1973
26027 12.8789
26028 59.2429
26029 36.0609
26030 39.9246
26031 27.0457
26032 15.4547
26033 28.3336
26034 23.182
26035 24.4699
26036 1.28789
26037 20.6062
26038 14.1668
26039 15.4547
26040 15.4547
26041 33.4851
26042 32.1973
26043 27.0457
26044 28.3336
26045 25.7578
26046 15.4547
26047 5.15156
26048 25.7578
26049 36.0609
26050 50.2277
26051 20.6062
26052 21.8941
26053 47.6519
26054 57.955
26055 29.6215
26056 6.43945
26057 19.3183
26058 29.6215
26059 19.3183
26060 23.182
26061 52.8035
26062 11.591
26063 23.182
26064 6.43945
26065 50.2277
26066 50.2277
26067 24.4699
26068 75.9855
26069 39.9246
26070 33.4851
26071 9.01523
26072 11.591
26073 16.7426
26074 16.7426
26075 38.6367
26076 42.5004
26077 70.8339
26078 38.6367
26079 19.3183
26080 37.3488
26081 27.0457
26082 57.955
26083 69.5461
26084 9.01523
26085 12.8789
26086 30.9094
26087 5.15156
26088 5.15156
26089 3.86367
26090 3.86367
26091 16.7426
26092 10.3031
26093 14.1668
26094 29.6215
26095 100.455
26096 15.4547
26097 21.8941
26098 27.0457
26099 38.6367
26100 34.773
26101 30.9094
26102 33.4851
26103 25.7578
26104 18.0305
26105 30.9094
26106 25.7578
26107 18.0305
26108 11.591
26109 18.0305
26110 37.3488
26111 48.9398
26112 19.3183
26113 21.8941
26114 28.3336
26115 19.3183
26116 16.7426
26117 11.591
26118 18.0305
26119 47.6519
26120 23.182
26121 15.4547
26122 10.3031
26123 24.4699
26124 7.72734
26125 23.182
26126 16.7426
26127 9.01523
26128 21.8941
26129 27.0457
26130 70.8339
26131 61.8187
26132 23.182
26133 16.7426
26134 15.4547
26135 50.2277
26136 21.8941
26137 38.6367
26138 32.1973
26139 15.4547
26140 19.3183
26141 12.8789
26142 30.9094
26143 33.4851
26144 28.3336
26145 12.8789
26146 18.0305
26147 11.591
26148 18.0305
26149 11.591
26150 0
26151 18.0305
26152 9.01523
26153 1.28789
26154 29.6215
26155 11.591
26156 20.6062
26157 54.0914
26158 30.9094
26159 5.15156
26160 23.182
26161 5.15156
26162 9.01523
26163 5.15156
26164 25.7578
26165 5.15156
26166 32.1973
26167 45.0761
26168 10.3031
26169 19.3183
26170 47.6519
26171 11.591
26172 23.182
26173 14.1668
26174 5.15156
26175 36.0609
26176 16.7426
26177 34.773
26178 28.3336
26179 48.9398
26180 39.9246
26181 23.182
26182 32.1973
26183 15.4547
26184 20.6062
26185 52.8035
26186 32.1973
26187 12.8789
26188 11.591
26189 12.8789
26190 12.8789
26191 15.4547
26192 18.0305
26193 18.0305
26194 20.6062
26195 5.15156
26196 5.15156
26197 15.4547
26198 37.3488
26199 25.7578
26200 38.6367
26201 36.0609
26202 30.9094
26203 20.6062
26204 18.0305
26205 28.3336
26206 19.3183
26207 30.9094
26208 20.6062
26209 29.6215
26210 28.3336
26211 12.8789
26212 39.9246
26213 81.1371
26214 28.3336
26215 24.4699
26216 57.955
26217 28.3336
26218 48.9398
26219 74.6976
26220 25.7578
26221 18.0305
26222 18.0305
26223 12.8789
26224 29.6215
26225 10.3031
26226 7.72734
26227 56.6672
26228 14.1668
26229 7.72734
26230 23.182
26231 15.4547
26232 21.8941
26233 28.3336
26234 18.0305
26235 33.4851
26236 21.8941
26237 7.72734
26238 16.7426
26239 20.6062
26240 28.3336
26241 14.1668
26242 20.6062
26243 29.6215
26244 14.1668
26245 19.3183
26246 20.6062
26247 20.6062
26248 9.01523
26249 21.8941
26250 28.3336
26251 59.2429
26252 34.773
26253 39.9246
26254 34.773
26255 12.8789
26256 16.7426
26257 48.9398
26258 19.3183
26259 7.72734
26260 33.4851
26261 14.1668
26262 16.7426
26263 11.591
26264 50.2277
26265 51.5156
26266 18.0305
26267 33.4851
26268 28.3336
26269 19.3183
26270 7.72734
26271 14.1668
26272 30.9094
26273 21.8941
26274 37.3488
26275 43.7883
26276 46.364
26277 21.8941
26278 9.01523
26279 10.3031
26280 12.8789
26281 65.6824
26282 7.72734
26283 5.15156
26284 6.43945
26285 14.1668
26286 5.15156
26287 14.1668
26288 24.4699
26289 11.591
26290 20.6062
26291 16.7426
26292 21.8941
26293 18.0305
26294 20.6062
26295 28.3336
26296 74.6976
26297 5.15156
26298 18.0305
26299 23.182
26300 15.4547
26301 18.0305
26302 15.4547
26303 23.182
26304 23.182
26305 14.1668
26306 6.43945
26307 25.7578
26308 54.0914
26309 45.0761
26310 15.4547
26311 6.43945
26312 14.1668
26313 7.72734
26314 15.4547
26315 14.1668
26316 24.4699
26317 81.1371
26318 32.1973
26319 19.3183
26320 2.57578
26321 3.86367
26322 19.3183
26323 42.5004
26324 24.4699
26325 9.01523
26326 12.8789
26327 20.6062
26328 12.8789
26329 3.86367
26330 33.4851
26331 81.1371
26332 16.7426
26333 28.3336
26334 20.6062
26335 45.0761
26336 7.72734
26337 11.591
26338 16.7426
26339 9.01523
26340 32.1973
26341 19.3183
26342 12.8789
26343 21.8941
26344 2.57578
26345 16.7426
26346 9.01523
26347 16.7426
26348 25.7578
26349 65.6824
26350 37.3488
26351 48.9398
26352 54.0914
26353 15.4547
26354 12.8789
26355 38.6367
26356 52.8035
26357 34.773
26358 21.8941
26359 11.591
26360 33.4851
26361 108.183
26362 21.8941
26363 42.5004
26364 42.5004
26365 43.7883
26366 33.4851
26367 11.591
26368 36.0609
26369 25.7578
26370 36.0609
26371 32.1973
26372 5.15156
26373 18.0305
26374 61.8187
26375 16.7426
26376 10.3031
26377 14.1668
26378 48.9398
26379 34.773
26380 11.591
26381 5.15156
26382 12.8789
26383 11.591
26384 16.7426
26385 9.01523
26386 7.72734
26387 9.01523
26388 16.7426
26389 6.43945
26390 15.4547
26391 3.86367
26392 0
26393 19.3183
26394 10.3031
26395 47.6519
26396 5.15156
26397 2.57578
26398 6.43945
26399 3.86367
26400 11.591
26401 15.4547
26402 18.0305
26403 18.0305
26404 6.43945
26405 12.8789
26406 27.0457
26407 10.3031
26408 30.9094
26409 41.2125
26410 23.182
26411 23.182
26412 19.3183
26413 30.9094
26414 30.9094
26415 19.3183
26416 28.3336
26417 20.6062
26418 15.4547
26419 18.0305
26420 10.3031
26421 47.6519
26422 39.9246
26423 7.72734
26424 9.01523
26425 32.1973
26426 66.9703
26427 23.182
26428 23.182
26429 33.4851
26430 25.7578
26431 30.9094
26432 34.773
26433 15.4547
26434 23.182
26435 24.4699
26436 10.3031
26437 15.4547
26438 96.5917
26439 16.7426
26440 9.01523
26441 24.4699
26442 9.01523
26443 6.43945
26444 18.0305
26445 10.3031
26446 2.57578
26447 19.3183
26448 21.8941
26449 18.0305
26450 19.3183
26451 0
26452 34.773
26453 11.591
26454 6.43945
26455 21.8941
26456 33.4851
26457 18.0305
26458 45.0761
26459 14.1668
26460 14.1668
26461 50.2277
26462 14.1668
26463 3.86367
26464 29.6215
26465 20.6062
26466 16.7426
26467 3.86367
26468 6.43945
26469 18.0305
26470 20.6062
26471 5.15156
26472 15.4547
26473 14.1668
26474 7.72734
26475 20.6062
26476 23.182
26477 9.01523
26478 18.0305
26479 3.86367
26480 14.1668
26481 25.7578
26482 16.7426
26483 14.1668
26484 25.7578
26485 18.0305
26486 19.3183
26487 23.182
26488 28.3336
26489 14.1668
26490 18.0305
26491 48.9398
26492 38.6367
26493 27.0457
26494 25.7578
26495 28.3336
26496 25.7578
26497 12.8789
26498 19.3183
26499 10.3031
26500 30.9094
26501 46.364
26502 21.8941
26503 36.0609
26504 9.01523
26505 12.8789
26506 10.3031
26507 36.0609
26508 21.8941
26509 9.01523
26510 38.6367
26511 19.3183
26512 10.3031
26513 20.6062
26514 29.6215
26515 24.4699
26516 47.6519
26517 23.182
26518 18.0305
26519 18.0305
26520 5.15156
26521 19.3183
26522 99.1675
26523 7.72734
26524 18.0305
26525 55.3793
26526 12.8789
26527 34.773
26528 27.0457
26529 11.591
26530 25.7578
26531 14.1668
26532 5.15156
26533 9.01523
26534 21.8941
26535 7.72734
26536 11.591
26537 34.773
26538 33.4851
26539 19.3183
26540 27.0457
26541 15.4547
26542 7.72734
26543 21.8941
26544 11.591
26545 32.1973
26546 43.7883
26547 19.3183
26548 38.6367
26549 34.773
26550 18.0305
26551 12.8789
26552 38.6367
26553 0
26554 23.182
26555 56.6672
26556 37.3488
26557 25.7578
26558 6.43945
26559 20.6062
26560 12.8789
26561 20.6062
26562 41.2125
26563 32.1973
26564 10.3031
26565 14.1668
26566 16.7426
26567 30.9094
26568 42.5004
26569 56.6672
26570 2.57578
26571 32.1973
26572 5.15156
26573 9.01523
26574 3.86367
26575 9.01523
26576 55.3793
26577 27.0457
26578 20.6062
26579 28.3336
26580 20.6062
26581 23.182
26582 52.8035
26583 27.0457
26584 20.6062
26585 14.1668
26586 15.4547
26587 15.4547
26588 6.43945
26589 28.3336
26590 59.2429
26591 34.773
26592 21.8941
26593 10.3031
26594 5.15156
26595 10.3031
26596 16.7426
26597 47.6519
26598 55.3793
26599 28.3336
26600 86.2886
26601 45.0761
26602 5.15156
26603 37.3488
26604 88.8644
26605 32.1973
26606 10.3031
26607 16.7426
26608 38.6367
26609 30.9094
26610 18.0305
26611 16.7426
26612 25.7578
26613 25.7578
26614 30.9094
26615 25.7578
26616 19.3183
26617 11.591
26618 18.0305
26619 33.4851
26620 56.6672
26621 29.6215
26622 82.425
26623 41.2125
26624 36.0609
26625 73.4097
26626 28.3336
26627 30.9094
26628 25.7578
26629 19.3183
26630 10.3031
26631 18.0305
26632 11.591
26633 27.0457
26634 18.0305
26635 21.8941
26636 77.2734
26637 18.0305
26638 11.591
26639 29.6215
26640 66.9703
26641 12.8789
26642 2.57578
26643 101.743
26644 9.01523
26645 2.57578
26646 9.01523
26647 11.591
26648 14.1668
26649 11.591
26650 11.591
26651 9.01523
26652 14.1668
26653 21.8941
26654 14.1668
26655 23.182
26656 11.591
26657 23.182
26658 14.1668
26659 6.43945
26660 15.4547
26661 14.1668
26662 20.6062
26663 2.57578
26664 42.5004
26665 12.8789
26666 43.7883
26667 16.7426
26668 23.182
26669 50.2277
26670 29.6215
26671 16.7426
26672 12.8789
26673 20.6062
26674 23.182
26675 21.8941
26676 27.0457
26677 28.3336
26678 24.4699
26679 103.031
26680 23.182
26681 28.3336
26682 42.5004
26683 30.9094
26684 14.1668
26685 23.182
26686 21.8941
26687 20.6062
26688 18.0305
26689 63.1066
26690 41.2125
26691 16.7426
26692 19.3183
26693 16.7426
26694 46.364
26695 32.1973
26696 15.4547
26697 23.182
26698 25.7578
26699 25.7578
26700 81.1371
26701 25.7578
26702 10.3031
26703 14.1668
26704 21.8941
26705 21.8941
26706 10.3031
26707 34.773
26708 9.01523
26709 36.0609
26710 18.0305
26711 27.0457
26712 63.1066
26713 45.0761
26714 14.1668
26715 25.7578
26716 14.1668
26717 6.43945
26718 33.4851
26719 36.0609
26720 33.4851
26721 38.6367
26722 34.773
26723 14.1668
26724 14.1668
26725 41.2125
26726 3.86367
26727 14.1668
26728 19.3183
26729 11.591
26730 19.3183
26731 23.182
26732 5.15156
26733 28.3336
26734 41.2125
26735 12.8789
26736 15.4547
26737 38.6367
26738 16.7426
26739 45.0761
26740 52.8035
26741 21.8941
26742 23.182
26743 30.9094
26744 6.43945
26745 19.3183
26746 82.425
26747 2.57578
26748 25.7578
26749 64.3945
26750 24.4699
26751 45.0761
26752 20.6062
26753 18.0305
26754 37.3488
26755 33.4851
26756 33.4851
26757 29.6215
26758 12.8789
26759 15.4547
26760 33.4851
26761 12.8789
26762 45.0761
26763 69.5461
26764 23.182
26765 21.8941
26766 10.3031
26767 3.86367
26768 33.4851
26769 68.2582
26770 20.6062
26771 25.7578
26772 14.1668
26773 61.8187
26774 30.9094
26775 24.4699
26776 10.3031
26777 6.43945
26778 20.6062
26779 65.6824
26780 59.2429
26781 29.6215
26782 12.8789
26783 27.0457
26784 45.0761
26785 38.6367
26786 33.4851
26787 41.2125
26788 6.43945
26789 27.0457
26790 37.3488
26791 18.0305
26792 23.182
26793 27.0457
26794 16.7426
26795 61.8187
26796 51.5156
26797 20.6062
26798 46.364
26799 23.182
26800 15.4547
26801 20.6062
26802 30.9094
26803 30.9094
26804 7.72734
26805 15.4547
26806 29.6215
26807 37.3488
26808 14.1668
26809 60.5308
26810 11.591
26811 21.8941
26812 66.9703
26813 1.28789
26814 7.72734
26815 18.0305
26816 6.43945
26817 12.8789
26818 27.0457
26819 5.15156
26820 16.7426
26821 56.6672
26822 6.43945
26823 36.0609
26824 57.955
26825 6.43945
26826 20.6062
26827 27.0457
26828 18.0305
26829 6.43945
26830 19.3183
26831 12.8789
26832 14.1668
26833 21.8941
26834 15.4547
26835 47.6519
26836 94.016
26837 77.2734
26838 47.6519
26839 9.01523
26840 33.4851
26841 42.5004
26842 16.7426
26843 32.1973
26844 6.43945
26845 16.7426
26846 2.57578
26847 18.0305
26848 56.6672
26849 54.0914
26850 34.773
26851 7.72734
26852 36.0609
26853 11.591
26854 25.7578
26855 9.01523
26856 33.4851
26857 37.3488
26858 42.5004
26859 32.1973
26860 43.7883
26861 42.5004
26862 72.1218
26863 19.3183
26864 3.86367
26865 7.72734
26866 41.2125
26867 18.0305
26868 43.7883
26869 7.72734
26870 46.364
26871 28.3336
26872 41.2125
26873 24.4699
26874 38.6367
26875 18.0305
26876 64.3945
26877 51.5156
26878 12.8789
26879 19.3183
26880 29.6215
26881 43.7883
26882 54.0914
26883 66.9703
26884 55.3793
26885 54.0914
26886 42.5004
26887 42.5004
26888 54.0914
26889 25.7578
26890 19.3183
26891 43.7883
26892 32.1973
26893 20.6062
26894 16.7426
26895 20.6062
26896 30.9094
26897 33.4851
26898 63.1066
26899 30.9094
26900 14.1668
26901 11.591
26902 7.72734
26903 124.925
26904 20.6062
26905 30.9094
26906 3.86367
26907 100.455
26908 24.4699
26909 5.15156
26910 20.6062
26911 5.15156
26912 3.86367
26913 10.3031
26914 25.7578
26915 16.7426
26916 11.591
26917 6.43945
26918 28.3336
26919 36.0609
26920 7.72734
26921 25.7578
26922 6.43945
26923 30.9094
26924 51.5156
26925 7.72734
26926 15.4547
26927 20.6062
26928 25.7578
26929 28.3336
26930 36.0609
26931 30.9094
26932 12.8789
26933 11.591
26934 30.9094
26935 23.182
26936 28.3336
26937 77.2734
26938 19.3183
26939 9.01523
26940 19.3183
26941 11.591
26942 63.1066
26943 95.3039
26944 21.8941
26945 28.3336
26946 25.7578
26947 30.9094
26948 38.6367
26949 19.3183
26950 16.7426
26951 34.773
26952 25.7578
26953 20.6062
26954 37.3488
26955 37.3488
26956 51.5156
26957 124.925
26958 21.8941
26959 61.8187
26960 19.3183
26961 105.607
26962 79.8492
26963 64.3945
26964 36.0609
26965 27.0457
26966 50.2277
26967 56.6672
26968 96.5917
26969 20.6062
26970 6.43945
26971 21.8941
26972 34.773
26973 34.773
26974 19.3183
26975 39.9246
26976 33.4851
26977 36.0609
26978 50.2277
26979 48.9398
26980 20.6062
26981 38.6367
26982 11.591
26983 64.3945
26984 55.3793
26985 7.72734
26986 43.7883
26987 24.4699
26988 7.72734
26989 19.3183
26990 74.6976
26991 30.9094
26992 10.3031
26993 11.591
26994 36.0609
26995 18.0305
26996 48.9398
26997 12.8789
26998 12.8789
26999 38.6367
27000 5.15156
27001 39.9246
27002 77.2734
27003 15.4547
27004 29.6215
27005 28.3336
27006 60.5308
27007 21.8941
27008 29.6215
27009 101.743
27010 9.01523
27011 63.1066
27012 92.7281
27013 42.5004
27014 45.0761
27015 34.773
27016 12.8789
27017 29.6215
27018 39.9246
27019 37.3488
27020 34.773
27021 19.3183
27022 19.3183
27023 54.0914
27024 27.0457
27025 3.86367
27026 29.6215
27027 7.72734
27028 30.9094
27029 11.591
27030 9.01523
27031 37.3488
27032 34.773
27033 50.2277
27034 61.8187
27035 18.0305
27036 25.7578
27037 30.9094
27038 34.773
27039 81.1371
27040 52.8035
27041 28.3336
27042 36.0609
27043 21.8941
27044 41.2125
27045 15.4547
27046 29.6215
27047 19.3183
27048 27.0457
27049 57.955
27050 28.3336
27051 10.3031
27052 29.6215
27053 19.3183
27054 20.6062
27055 43.7883
27056 68.2582
27057 30.9094
27058 30.9094
27059 36.0609
27060 51.5156
27061 46.364
27062 86.2886
27063 24.4699
27064 5.15156
27065 27.0457
27066 52.8035
27067 11.591
27068 32.1973
27069 18.0305
27070 7.72734
27071 14.1668
27072 27.0457
27073 24.4699
27074 33.4851
27075 25.7578
27076 52.8035
27077 28.3336
27078 27.0457
27079 14.1668
27080 57.955
27081 72.1218
27082 69.5461
27083 43.7883
27084 21.8941
27085 52.8035
27086 33.4851
27087 86.2886
27088 25.7578
27089 12.8789
27090 27.0457
27091 5.15156
27092 19.3183
27093 18.0305
27094 23.182
27095 7.72734
27096 33.4851
27097 29.6215
27098 60.5308
27099 9.01523
27100 10.3031
27101 24.4699
27102 9.01523
27103 16.7426
27104 5.15156
27105 34.773
27106 50.2277
27107 52.8035
27108 52.8035
27109 28.3336
27110 36.0609
27111 32.1973
27112 39.9246
27113 83.7128
27114 38.6367
27115 39.9246
27116 34.773
27117 27.0457
27118 72.1218
27119 57.955
27120 25.7578
27121 14.1668
27122 27.0457
27123 27.0457
27124 32.1973
27125 20.6062
27126 28.3336
27127 3.86367
27128 24.4699
27129 48.9398
27130 37.3488
27131 45.0761
27132 14.1668
27133 9.01523
27134 27.0457
27135 32.1973
27136 23.182
27137 12.8789
27138 42.5004
27139 27.0457
27140 2.57578
27141 21.8941
27142 37.3488
27143 68.2582
27144 33.4851
27145 5.15156
27146 34.773
27147 73.4097
27148 52.8035
27149 47.6519
27150 10.3031
27151 19.3183
27152 12.8789
27153 20.6062
27154 27.0457
27155 23.182
27156 23.182
27157 33.4851
27158 23.182
27159 6.43945
27160 43.7883
27161 61.8187
27162 59.2429
27163 19.3183
27164 2.57578
27165 19.3183
27166 6.43945
27167 24.4699
27168 9.01523
27169 11.591
27170 29.6215
27171 19.3183
27172 52.8035
27173 79.8492
27174 30.9094
27175 25.7578
27176 37.3488
27177 42.5004
27178 34.773
27179 33.4851
27180 21.8941
27181 19.3183
27182 59.2429
27183 30.9094
27184 39.9246
27185 52.8035
27186 14.1668
27187 78.5613
27188 82.425
27189 54.0914
27190 6.43945
27191 27.0457
27192 9.01523
27193 20.6062
27194 30.9094
27195 16.7426
27196 12.8789
27197 55.3793
27198 29.6215
27199 7.72734
27200 24.4699
27201 24.4699
27202 36.0609
27203 50.2277
27204 24.4699
27205 30.9094
27206 29.6215
27207 38.6367
27208 21.8941
27209 36.0609
27210 45.0761
27211 20.6062
27212 21.8941
27213 38.6367
27214 21.8941
27215 37.3488
27216 6.43945
27217 21.8941
27218 34.773
27219 27.0457
27220 24.4699
27221 43.7883
27222 73.4097
27223 66.9703
27224 37.3488
27225 23.182
27226 41.2125
27227 19.3183
27228 39.9246
27229 21.8941
27230 11.591
27231 3.86367
27232 19.3183
27233 10.3031
27234 41.2125
27235 86.2886
27236 18.0305
27237 51.5156
27238 23.182
27239 14.1668
27240 25.7578
27241 15.4547
27242 19.3183
27243 20.6062
27244 45.0761
27245 25.7578
27246 33.4851
27247 32.1973
27248 19.3183
27249 34.773
27250 29.6215
27251 12.8789
27252 24.4699
27253 32.1973
27254 34.773
27255 47.6519
27256 18.0305
27257 28.3336
27258 23.182
27259 9.01523
27260 36.0609
27261 24.4699
27262 46.364
27263 45.0761
27264 28.3336
27265 20.6062
27266 50.2277
27267 9.01523
27268 23.182
27269 12.8789
27270 6.43945
27271 23.182
27272 60.5308
27273 23.182
27274 27.0457
27275 23.182
27276 37.3488
27277 25.7578
27278 47.6519
27279 27.0457
27280 28.3336
27281 33.4851
27282 29.6215
27283 23.182
27284 34.773
27285 14.1668
27286 11.591
27287 25.7578
27288 23.182
27289 9.01523
27290 6.43945
27291 21.8941
27292 16.7426
27293 23.182
27294 30.9094
27295 37.3488
27296 60.5308
27297 27.0457
27298 25.7578
27299 15.4547
27300 11.591
27301 33.4851
27302 9.01523
27303 42.5004
27304 15.4547
27305 23.182
27306 7.72734
27307 9.01523
27308 14.1668
27309 86.2886
27310 46.364
27311 36.0609
27312 51.5156
27313 32.1973
27314 23.182
27315 20.6062
27316 29.6215
27317 23.182
27318 15.4547
27319 21.8941
27320 33.4851
27321 29.6215
27322 23.182
27323 20.6062
27324 41.2125
27325 39.9246
27326 20.6062
27327 7.72734
27328 20.6062
27329 36.0609
27330 24.4699
27331 32.1973
27332 28.3336
27333 27.0457
27334 19.3183
27335 34.773
27336 24.4699
27337 37.3488
27338 34.773
27339 23.182
27340 19.3183
27341 11.591
27342 29.6215
27343 32.1973
27344 32.1973
27345 61.8187
27346 30.9094
27347 14.1668
27348 11.591
27349 9.01523
27350 21.8941
27351 27.0457
27352 34.773
27353 33.4851
27354 33.4851
27355 20.6062
27356 41.2125
27357 65.6824
27358 16.7426
27359 43.7883
27360 20.6062
27361 23.182
27362 6.43945
27363 18.0305
27364 85.0007
27365 27.0457
27366 32.1973
27367 21.8941
27368 14.1668
27369 27.0457
27370 36.0609
27371 33.4851
27372 56.6672
27373 23.182
27374 18.0305
27375 33.4851
27376 11.591
27377 20.6062
27378 33.4851
27379 24.4699
27380 24.4699
27381 19.3183
27382 29.6215
27383 19.3183
27384 16.7426
27385 12.8789
27386 60.5308
27387 5.15156
27388 14.1668
27389 37.3488
27390 28.3336
27391 10.3031
27392 24.4699
27393 45.0761
27394 15.4547
27395 7.72734
27396 43.7883
27397 30.9094
27398 19.3183
27399 32.1973
27400 11.591
27401 28.3336
27402 10.3031
27403 42.5004
27404 27.0457
27405 33.4851
27406 43.7883
27407 46.364
27408 29.6215
27409 29.6215
27410 41.2125
27411 33.4851
27412 20.6062
27413 52.8035
27414 46.364
27415 34.773
27416 65.6824
27417 18.0305
27418 29.6215
27419 45.0761
27420 72.1218
27421 46.364
27422 21.8941
27423 24.4699
27424 15.4547
27425 25.7578
27426 25.7578
27427 21.8941
27428 32.1973
27429 29.6215
27430 10.3031
27431 18.0305
27432 50.2277
27433 5.15156
27434 63.1066
27435 29.6215
27436 21.8941
27437 36.0609
27438 30.9094
27439 12.8789
27440 12.8789
27441 18.0305
27442 16.7426
27443 25.7578
27444 6.43945
27445 23.182
27446 19.3183
27447 5.15156
27448 25.7578
27449 32.1973
27450 41.2125
27451 23.182
27452 6.43945
27453 25.7578
27454 16.7426
27455 21.8941
27456 19.3183
27457 33.4851
27458 19.3183
27459 11.591
27460 18.0305
27461 34.773
27462 38.6367
27463 57.955
27464 21.8941
27465 21.8941
27466 14.1668
27467 24.4699
27468 25.7578
27469 19.3183
27470 14.1668
27471 20.6062
27472 54.0914
27473 32.1973
27474 16.7426
27475 36.0609
27476 37.3488
27477 29.6215
27478 27.0457
27479 9.01523
27480 15.4547
27481 27.0457
27482 6.43945
27483 28.3336
27484 82.425
27485 30.9094
27486 25.7578
27487 16.7426
27488 38.6367
27489 72.1218
27490 9.01523
27491 32.1973
27492 19.3183
27493 43.7883
27494 47.6519
27495 11.591
27496 15.4547
27497 52.8035
27498 36.0609
27499 42.5004
27500 30.9094
27501 6.43945
27502 19.3183
27503 21.8941
27504 20.6062
27505 25.7578
27506 20.6062
27507 25.7578
27508 20.6062
27509 61.8187
27510 10.3031
27511 38.6367
27512 19.3183
27513 15.4547
27514 34.773
27515 14.1668
27516 39.9246
27517 18.0305
27518 6.43945
27519 14.1668
27520 14.1668
27521 38.6367
27522 23.182
27523 2.57578
27524 11.591
27525 27.0457
27526 18.0305
27527 33.4851
27528 24.4699
27529 16.7426
27530 39.9246
27531 32.1973
27532 38.6367
27533 30.9094
27534 30.9094
27535 7.72734
27536 9.01523
27537 29.6215
27538 61.8187
27539 21.8941
27540 27.0457
27541 27.0457
27542 21.8941
27543 23.182
27544 5.15156
27545 19.3183
27546 19.3183
27547 3.86367
27548 16.7426
27549 2.57578
27550 11.591
27551 30.9094
27552 12.8789
27553 6.43945
27554 19.3183
27555 30.9094
27556 9.01523
27557 29.6215
27558 50.2277
27559 16.7426
27560 18.0305
27561 39.9246
27562 36.0609
27563 34.773
27564 23.182
27565 16.7426
27566 20.6062
27567 14.1668
27568 6.43945
27569 48.9398
27570 74.6976
27571 19.3183
27572 25.7578
27573 15.4547
27574 29.6215
27575 24.4699
27576 9.01523
27577 41.2125
27578 3.86367
27579 19.3183
27580 21.8941
27581 5.15156
27582 61.8187
27583 23.182
27584 46.364
27585 48.9398
27586 37.3488
27587 20.6062
27588 24.4699
27589 91.4402
27590 73.4097
27591 10.3031
27592 20.6062
27593 20.6062
27594 12.8789
27595 19.3183
27596 57.955
27597 43.7883
27598 1.28789
27599 23.182
27600 38.6367
27601 21.8941
27602 47.6519
27603 18.0305
27604 10.3031
27605 32.1973
27606 11.591
27607 7.72734
27608 19.3183
27609 14.1668
27610 18.0305
27611 18.0305
27612 15.4547
27613 34.773
27614 14.1668
27615 65.6824
27616 32.1973
27617 19.3183
27618 55.3793
27619 47.6519
27620 20.6062
27621 7.72734
27622 25.7578
27623 16.7426
27624 15.4547
27625 16.7426
27626 36.0609
27627 3.86367
27628 7.72734
27629 63.1066
27630 9.01523
27631 16.7426
27632 23.182
27633 6.43945
27634 24.4699
27635 39.9246
27636 37.3488
27637 14.1668
27638 5.15156
27639 23.182
27640 32.1973
27641 14.1668
27642 10.3031
27643 105.607
27644 21.8941
27645 10.3031
27646 12.8789
27647 5.15156
27648 15.4547
27649 27.0457
27650 9.01523
27651 12.8789
27652 27.0457
27653 25.7578
27654 20.6062
27655 25.7578
27656 55.3793
27657 20.6062
27658 9.01523
27659 10.3031
27660 14.1668
27661 27.0457
27662 28.3336
27663 9.01523
27664 19.3183
27665 18.0305
27666 42.5004
27667 54.0914
27668 50.2277
27669 21.8941
27670 11.591
27671 29.6215
27672 29.6215
27673 14.1668
27674 14.1668
27675 50.2277
27676 29.6215
27677 45.0761
27678 33.4851
27679 6.43945
27680 47.6519
27681 34.773
27682 32.1973
27683 27.0457
27684 70.8339
27685 11.591
27686 28.3336
27687 7.72734
27688 14.1668
27689 64.3945
27690 25.7578
27691 16.7426
27692 23.182
27693 16.7426
27694 19.3183
27695 14.1668
27696 23.182
27697 11.591
27698 23.182
27699 39.9246
27700 19.3183
27701 21.8941
27702 19.3183
27703 79.8492
27704 15.4547
27705 5.15156
27706 10.3031
27707 9.01523
27708 33.4851
27709 24.4699
27710 16.7426
27711 21.8941
27712 42.5004
27713 50.2277
27714 10.3031
27715 16.7426
27716 25.7578
27717 29.6215
27718 38.6367
27719 27.0457
27720 73.4097
27721 45.0761
27722 43.7883
27723 60.5308
27724 9.01523
27725 50.2277
27726 39.9246
27727 37.3488
27728 55.3793
27729 7.72734
27730 38.6367
27731 18.0305
27732 12.8789
27733 21.8941
27734 30.9094
27735 33.4851
27736 12.8789
27737 29.6215
27738 19.3183
27739 38.6367
27740 52.8035
27741 63.1066
27742 37.3488
27743 28.3336
27744 70.8339
27745 34.773
27746 86.2886
27747 28.3336
27748 21.8941
27749 1.28789
27750 12.8789
27751 20.6062
27752 70.8339
27753 24.4699
27754 21.8941
27755 20.6062
27756 23.182
27757 55.3793
27758 42.5004
27759 21.8941
27760 32.1973
27761 14.1668
27762 34.773
27763 78.5613
27764 24.4699
27765 29.6215
27766 33.4851
27767 21.8941
27768 5.15156
27769 7.72734
27770 14.1668
27771 7.72734
27772 14.1668
27773 56.6672
27774 37.3488
27775 23.182
27776 45.0761
27777 9.01523
27778 12.8789
27779 14.1668
27780 7.72734
27781 16.7426
27782 47.6519
27783 21.8941
27784 29.6215
27785 19.3183
27786 6.43945
27787 36.0609
27788 24.4699
27789 16.7426
27790 3.86367
27791 5.15156
27792 21.8941
27793 27.0457
27794 39.9246
27795 66.9703
27796 20.6062
27797 2.57578
27798 79.8492
27799 29.6215
27800 23.182
27801 2.57578
27802 46.364
27803 28.3336
27804 28.3336
27805 16.7426
27806 29.6215
27807 24.4699
27808 60.5308
27809 25.7578
27810 11.591
27811 50.2277
27812 51.5156
27813 37.3488
27814 55.3793
27815 16.7426
27816 9.01523
27817 20.6062
27818 38.6367
27819 21.8941
27820 45.0761
27821 50.2277
27822 56.6672
27823 12.8789
27824 27.0457
27825 43.7883
27826 38.6367
27827 21.8941
27828 12.8789
27829 43.7883
27830 65.6824
27831 47.6519
27832 51.5156
27833 6.43945
27834 24.4699
27835 54.0914
27836 18.0305
27837 10.3031
27838 11.591
27839 34.773
27840 25.7578
27841 38.6367
27842 34.773
27843 11.591
27844 23.182
27845 51.5156
27846 16.7426
27847 33.4851
27848 5.15156
27849 24.4699
27850 18.0305
27851 23.182
27852 6.43945
27853 28.3336
27854 25.7578
27855 54.0914
27856 24.4699
27857 7.72734
27858 7.72734
27859 33.4851
27860 60.5308
27861 6.43945
27862 20.6062
27863 18.0305
27864 9.01523
27865 20.6062
27866 9.01523
27867 38.6367
27868 77.2734
27869 7.72734
27870 23.182
27871 11.591
27872 25.7578
27873 73.4097
27874 14.1668
27875 33.4851
27876 33.4851
27877 33.4851
27878 32.1973
27879 39.9246
27880 41.2125
27881 51.5156
27882 6.43945
27883 27.0457
27884 27.0457
27885 23.182
27886 16.7426
27887 41.2125
27888 66.9703
27889 60.5308
27890 36.0609
27891 30.9094
27892 20.6062
27893 55.3793
27894 60.5308
27895 66.9703
27896 32.1973
27897 37.3488
27898 48.9398
27899 21.8941
27900 11.591
27901 10.3031
27902 18.0305
27903 6.43945
27904 23.182
27905 11.591
27906 5.15156
27907 79.8492
27908 25.7578
27909 10.3031
27910 34.773
27911 18.0305
27912 39.9246
27913 36.0609
27914 103.031
27915 46.364
27916 61.8187
27917 27.0457
27918 16.7426
27919 28.3336
27920 28.3336
27921 61.8187
27922 50.2277
27923 12.8789
27924 25.7578
27925 36.0609
27926 32.1973
27927 20.6062
27928 51.5156
27929 2.57578
27930 18.0305
27931 10.3031
27932 9.01523
27933 60.5308
27934 36.0609
27935 12.8789
27936 39.9246
27937 50.2277
27938 73.4097
27939 29.6215
27940 20.6062
27941 23.182
27942 19.3183
27943 86.2886
27944 43.7883
27945 7.72734
27946 45.0761
27947 20.6062
27948 14.1668
27949 24.4699
27950 2.57578
27951 19.3183
27952 16.7426
27953 5.15156
27954 18.0305
27955 32.1973
27956 51.5156
27957 36.0609
27958 14.1668
27959 43.7883
27960 29.6215
27961 9.01523
27962 37.3488
27963 42.5004
27964 23.182
27965 7.72734
27966 86.2886
27967 20.6062
27968 20.6062
27969 3.86367
27970 24.4699
27971 42.5004
27972 9.01523
27973 5.15156
27974 25.7578
27975 18.0305
27976 41.2125
27977 52.8035
27978 37.3488
27979 27.0457
27980 6.43945
27981 18.0305
27982 43.7883
27983 54.0914
27984 38.6367
27985 16.7426
27986 19.3183
27987 14.1668
27988 30.9094
27989 46.364
27990 34.773
27991 34.773
27992 16.7426
27993 36.0609
27994 11.591
27995 34.773
27996 42.5004
27997 18.0305
27998 24.4699
27999 15.4547
28000 29.6215
28001 30.9094
28002 45.0761
28003 45.0761
28004 6.43945
28005 27.0457
28006 18.0305
28007 57.955
28008 38.6367
28009 27.0457
28010 10.3031
28011 23.182
28012 20.6062
28013 51.5156
28014 72.1218
28015 20.6062
28016 18.0305
28017 43.7883
28018 45.0761
28019 16.7426
28020 27.0457
28021 39.9246
28022 20.6062
28023 37.3488
28024 77.2734
28025 56.6672
28026 19.3183
28027 24.4699
28028 33.4851
28029 7.72734
28030 6.43945
28031 34.773
28032 28.3336
28033 43.7883
28034 24.4699
28035 29.6215
28036 46.364
28037 24.4699
28038 65.6824
28039 25.7578
28040 10.3031
28041 33.4851
28042 46.364
28043 45.0761
28044 51.5156
28045 3.86367
28046 33.4851
28047 81.1371
28048 66.9703
28049 32.1973
28050 9.01523
28051 18.0305
28052 5.15156
28053 19.3183
28054 9.01523
28055 56.6672
28056 24.4699
28057 9.01523
28058 12.8789
28059 11.591
28060 28.3336
28061 19.3183
28062 18.0305
28063 3.86367
28064 33.4851
28065 54.0914
28066 34.773
28067 23.182
28068 16.7426
28069 34.773
28070 48.9398
28071 7.72734
28072 27.0457
28073 25.7578
28074 39.9246
28075 12.8789
28076 57.955
28077 46.364
28078 39.9246
28079 33.4851
28080 12.8789
28081 77.2734
28082 25.7578
28083 94.016
28084 47.6519
28085 23.182
28086 16.7426
28087 14.1668
28088 25.7578
28089 65.6824
28090 29.6215
28091 21.8941
28092 82.425
28093 18.0305
28094 47.6519
28095 20.6062
28096 5.15156
28097 48.9398
28098 32.1973
28099 54.0914
28100 45.0761
28101 15.4547
28102 52.8035
28103 37.3488
28104 27.0457
28105 51.5156
28106 14.1668
28107 15.4547
28108 41.2125
28109 20.6062
28110 19.3183
28111 45.0761
28112 12.8789
28113 36.0609
28114 43.7883
28115 12.8789
28116 30.9094
28117 34.773
28118 23.182
28119 14.1668
28120 28.3336
28121 21.8941
28122 34.773
28123 29.6215
28124 16.7426
28125 30.9094
28126 24.4699
28127 32.1973
28128 75.9855
28129 21.8941
28130 19.3183
28131 73.4097
28132 30.9094
28133 36.0609
28134 28.3336
28135 36.0609
28136 37.3488
28137 21.8941
28138 46.364
28139 28.3336
28140 19.3183
28141 14.1668
28142 14.1668
28143 19.3183
28144 19.3183
28145 29.6215
28146 14.1668
28147 46.364
28148 19.3183
28149 37.3488
28150 42.5004
28151 7.72734
28152 20.6062
28153 21.8941
28154 52.8035
28155 48.9398
28156 12.8789
28157 2.57578
28158 36.0609
28159 15.4547
28160 21.8941
28161 23.182
28162 32.1973
28163 20.6062
28164 28.3336
28165 30.9094
28166 94.016
28167 11.591
28168 21.8941
28169 24.4699
28170 25.7578
28171 12.8789
28172 34.773
28173 46.364
28174 15.4547
28175 16.7426
28176 45.0761
28177 15.4547
28178 34.773
28179 15.4547
28180 33.4851
28181 37.3488
28182 69.5461
28183 43.7883
28184 34.773
28185 43.7883
28186 20.6062
28187 83.7128
28188 54.0914
28189 20.6062
28190 19.3183
28191 7.72734
28192 11.591
28193 1.28789
28194 9.01523
28195 28.3336
28196 52.8035
28197 29.6215
28198 6.43945
28199 14.1668
28200 12.8789
28201 38.6367
28202 25.7578
28203 20.6062
28204 75.9855
28205 28.3336
28206 21.8941
28207 12.8789
28208 36.0609
28209 38.6367
28210 87.5765
28211 38.6367
28212 5.15156
28213 25.7578
28214 23.182
28215 37.3488
28216 57.955
28217 10.3031
28218 12.8789
28219 16.7426
28220 14.1668
28221 12.8789
28222 34.773
28223 30.9094
28224 36.0609
28225 30.9094
28226 50.2277
28227 20.6062
28228 14.1668
28229 3.86367
28230 33.4851
28231 15.4547
28232 74.6976
28233 51.5156
28234 34.773
28235 60.5308
28236 59.2429
28237 30.9094
28238 45.0761
28239 21.8941
28240 20.6062
28241 15.4547
28242 46.364
28243 55.3793
28244 42.5004
28245 38.6367
28246 46.364
28247 30.9094
28248 45.0761
28249 16.7426
28250 33.4851
28251 56.6672
28252 43.7883
28253 55.3793
28254 18.0305
28255 69.5461
28256 60.5308
28257 36.0609
28258 46.364
28259 46.364
28260 28.3336
28261 15.4547
28262 7.72734
28263 15.4547
28264 15.4547
28265 43.7883
28266 42.5004
28267 33.4851
28268 18.0305
28269 24.4699
28270 12.8789
28271 21.8941
28272 12.8789
28273 11.591
28274 24.4699
28275 42.5004
28276 24.4699
28277 14.1668
28278 3.86367
28279 106.895
28280 18.0305
28281 50.2277
28282 24.4699
28283 11.591
28284 30.9094
28285 7.72734
28286 38.6367
28287 34.773
28288 18.0305
28289 16.7426
28290 57.955
28291 30.9094
28292 43.7883
28293 41.2125
28294 33.4851
28295 33.4851
28296 29.6215
28297 15.4547
28298 34.773
28299 36.0609
28300 33.4851
28301 41.2125
28302 10.3031
28303 7.72734
28304 15.4547
28305 33.4851
28306 24.4699
28307 16.7426
28308 34.773
28309 55.3793
28310 37.3488
28311 25.7578
28312 33.4851
28313 38.6367
28314 52.8035
28315 27.0457
28316 10.3031
28317 33.4851
28318 46.364
28319 43.7883
28320 19.3183
28321 30.9094
28322 32.1973
28323 36.0609
28324 28.3336
28325 60.5308
28326 48.9398
28327 55.3793
28328 45.0761
28329 27.0457
28330 21.8941
28331 20.6062
28332 21.8941
28333 28.3336
28334 11.591
28335 64.3945
28336 91.4402
28337 24.4699
28338 18.0305
28339 12.8789
28340 68.2582
28341 66.9703
28342 12.8789
28343 37.3488
28344 29.6215
28345 18.0305
28346 16.7426
28347 18.0305
28348 12.8789
28349 14.1668
28350 23.182
28351 14.1668
28352 11.591
28353 21.8941
28354 19.3183
28355 28.3336
28356 23.182
28357 14.1668
28358 29.6215
28359 65.6824
28360 42.5004
28361 32.1973
28362 54.0914
28363 43.7883
28364 57.955
28365 45.0761
28366 54.0914
28367 11.591
28368 24.4699
28369 15.4547
28370 11.591
28371 19.3183
28372 16.7426
28373 5.15156
28374 16.7426
28375 11.591
28376 25.7578
28377 14.1668
28378 11.591
28379 29.6215
28380 23.182
28381 11.591
28382 16.7426
28383 38.6367
28384 65.6824
28385 16.7426
28386 20.6062
28387 14.1668
28388 27.0457
28389 19.3183
28390 18.0305
28391 51.5156
28392 37.3488
28393 61.8187
28394 61.8187
28395 61.8187
28396 50.2277
28397 15.4547
28398 39.9246
28399 33.4851
28400 30.9094
28401 11.591
28402 23.182
28403 30.9094
28404 20.6062
28405 70.8339
28406 21.8941
28407 6.43945
28408 81.1371
28409 32.1973
28410 37.3488
28411 19.3183
28412 21.8941
28413 34.773
28414 16.7426
28415 36.0609
28416 25.7578
28417 15.4547
28418 19.3183
28419 20.6062
28420 11.591
28421 25.7578
28422 57.955
28423 19.3183
28424 5.15156
28425 9.01523
28426 28.3336
28427 32.1973
28428 3.86367
28429 32.1973
28430 75.9855
28431 6.43945
28432 36.0609
28433 72.1218
28434 90.1523
28435 25.7578
28436 46.364
28437 37.3488
28438 36.0609
28439 64.3945
28440 38.6367
28441 50.2277
28442 34.773
28443 24.4699
28444 24.4699
28445 27.0457
28446 23.182
28447 33.4851
28448 42.5004
28449 41.2125
28450 45.0761
28451 19.3183
28452 34.773
28453 32.1973
28454 45.0761
28455 28.3336
28456 28.3336
28457 16.7426
28458 16.7426
28459 24.4699
28460 21.8941
28461 9.01523
28462 25.7578
28463 60.5308
28464 61.8187
28465 27.0457
28466 16.7426
28467 12.8789
28468 34.773
28469 34.773
28470 28.3336
28471 24.4699
28472 19.3183
28473 20.6062
28474 46.364
28475 9.01523
28476 18.0305
28477 36.0609
28478 28.3336
28479 33.4851
28480 12.8789
28481 18.0305
28482 19.3183
28483 32.1973
28484 34.773
28485 29.6215
28486 48.9398
28487 25.7578
28488 18.0305
28489 42.5004
28490 86.2886
28491 24.4699
28492 21.8941
28493 16.7426
28494 29.6215
28495 21.8941
28496 23.182
28497 28.3336
28498 46.364
28499 55.3793
28500 59.2429
28501 74.6976
28502 36.0609
28503 25.7578
28504 18.0305
28505 43.7883
28506 47.6519
28507 65.6824
28508 51.5156
28509 3.86367
28510 14.1668
28511 19.3183
28512 14.1668
28513 30.9094
28514 41.2125
28515 29.6215
28516 16.7426
28517 16.7426
28518 25.7578
28519 14.1668
28520 7.72734
28521 16.7426
28522 92.7281
28523 25.7578
28524 45.0761
28525 15.4547
28526 48.9398
28527 82.425
28528 15.4547
28529 34.773
28530 38.6367
28531 24.4699
28532 60.5308
28533 30.9094
28534 43.7883
28535 34.773
28536 70.8339
28537 56.6672
28538 65.6824
28539 24.4699
28540 20.6062
28541 46.364
28542 20.6062
28543 25.7578
28544 20.6062
28545 72.1218
28546 68.2582
28547 30.9094
28548 21.8941
28549 14.1668
28550 41.2125
28551 25.7578
28552 45.0761
28553 18.0305
28554 78.5613
28555 51.5156
28556 33.4851
28557 97.8796
28558 48.9398
28559 30.9094
28560 27.0457
28561 16.7426
28562 36.0609
28563 24.4699
28564 48.9398
28565 25.7578
28566 60.5308
28567 48.9398
28568 18.0305
28569 32.1973
28570 20.6062
28571 25.7578
28572 27.0457
28573 7.72734
28574 3.86367
28575 0
28576 3.86367
28577 28.3336
28578 10.3031
28579 0
28580 0
28581 2.57578
28582 46.364
28583 39.9246
28584 36.0609
28585 20.6062
28586 10.3031
28587 43.7883
28588 15.4547
28589 2.57578
28590 0
28591 1.28789
28592 181.592
28593 168.714
28594 1.28789
28595 2.57578
28596 10.3031
28597 28.3336
28598 20.6062
28599 34.773
28600 19.3183
28601 7.72734
28602 48.9398
28603 20.6062
28604 32.1973
28605 1.28789
28606 50.2277
28607 15.4547
28608 37.3488
28609 23.182
28610 1.28789
28611 0
28612 7.72734
28613 23.182
28614 23.182
28615 25.7578
28616 97.8796
28617 9.01523
28618 25.7578
28619 11.591
28620 32.1973
28621 74.6976
28622 2.57578
28623 11.591
28624 79.8492
28625 51.5156
28626 24.4699
28627 5.15156
28628 7.72734
28629 59.2429
28630 41.2125
28631 9.01523
28632 16.7426
28633 16.7426
28634 23.182
28635 27.0457
28636 11.591
28637 12.8789
28638 32.1973
28639 52.8035
28640 32.1973
28641 70.8339
28642 5.15156
28643 38.6367
28644 15.4547
28645 39.9246
28646 109.471
28647 7.72734
28648 25.7578
28649 73.4097
28650 12.8789
28651 24.4699
28652 29.6215
28653 23.182
28654 21.8941
28655 9.01523
28656 47.6519
28657 73.4097
28658 12.8789
28659 29.6215
28660 43.7883
28661 9.01523
28662 39.9246
28663 100.455
28664 66.9703
28665 45.0761
28666 12.8789
28667 19.3183
28668 34.773
28669 45.0761
28670 23.182
28671 18.0305
28672 42.5004
28673 16.7426
28674 10.3031
28675 29.6215
28676 19.3183
28677 77.2734
28678 96.5917
28679 36.0609
28680 39.9246
28681 29.6215
28682 23.182
28683 28.3336
28684 21.8941
28685 51.5156
28686 48.9398
28687 24.4699
28688 16.7426
28689 51.5156
28690 21.8941
28691 64.3945
28692 39.9246
28693 16.7426
28694 33.4851
28695 34.773
28696 42.5004
28697 39.9246
28698 38.6367
28699 46.364
28700 24.4699
28701 16.7426
28702 34.773
28703 3.86367
28704 16.7426
28705 29.6215
28706 39.9246
28707 43.7883
28708 12.8789
28709 28.3336
28710 32.1973
28711 7.72734
28712 51.5156
28713 34.773
28714 39.9246
28715 34.773
28716 48.9398
28717 20.6062
28718 54.0914
28719 50.2277
28720 19.3183
28721 47.6519
28722 29.6215
28723 24.4699
28724 46.364
28725 30.9094
28726 23.182
28727 10.3031
28728 29.6215
28729 25.7578
28730 36.0609
28731 23.182
28732 23.182
28733 11.591
28734 36.0609
28735 97.8796
28736 20.6062
28737 23.182
28738 45.0761
28739 52.8035
28740 32.1973
28741 12.8789
28742 43.7883
28743 23.182
28744 52.8035
28745 74.6976
28746 42.5004
28747 50.2277
28748 46.364
28749 48.9398
28750 25.7578
28751 24.4699
28752 48.9398
28753 38.6367
28754 32.1973
28755 14.1668
28756 29.6215
28757 105.607
28758 34.773
28759 37.3488
28760 18.0305
28761 6.43945
28762 50.2277
28763 46.364
28764 52.8035
28765 45.0761
28766 20.6062
28767 45.0761
28768 42.5004
28769 32.1973
28770 43.7883
28771 14.1668
28772 38.6367
28773 18.0305
28774 23.182
28775 63.1066
28776 19.3183
28777 2.57578
28778 9.01523
28779 20.6062
28780 21.8941
28781 72.1218
28782 47.6519
28783 19.3183
28784 28.3336
28785 33.4851
28786 30.9094
28787 47.6519
28788 16.7426
28789 43.7883
28790 16.7426
28791 56.6672
28792 36.0609
28793 16.7426
28794 36.0609
28795 68.2582
28796 29.6215
28797 41.2125
28798 34.773
28799 6.43945
28800 57.955
28801 64.3945
28802 39.9246
28803 36.0609
28804 15.4547
28805 12.8789
28806 19.3183
28807 23.182
28808 32.1973
28809 3.86367
28810 23.182
28811 46.364
28812 29.6215
28813 11.591
28814 56.6672
28815 46.364
28816 20.6062
28817 61.8187
28818 38.6367
28819 6.43945
28820 21.8941
28821 25.7578
28822 29.6215
28823 50.2277
28824 47.6519
28825 16.7426
28826 29.6215
28827 19.3183
28828 21.8941
28829 24.4699
28830 33.4851
28831 24.4699
28832 38.6367
28833 74.6976
28834 85.0007
28835 39.9246
28836 55.3793
28837 16.7426
28838 32.1973
28839 41.2125
28840 42.5004
28841 63.1066
28842 63.1066
28843 14.1668
28844 12.8789
28845 19.3183
28846 68.2582
28847 59.2429
28848 25.7578
28849 43.7883
28850 16.7426
28851 38.6367
28852 85.0007
28853 47.6519
28854 57.955
28855 37.3488
28856 39.9246
28857 59.2429
28858 30.9094
28859 48.9398
28860 18.0305
28861 25.7578
28862 38.6367
28863 36.0609
28864 85.0007
28865 41.2125
28866 52.8035
28867 23.182
28868 23.182
28869 45.0761
28870 33.4851
28871 91.4402
28872 57.955
28873 47.6519
28874 81.1371
28875 75.9855
28876 15.4547
28877 29.6215
28878 45.0761
28879 15.4547
28880 47.6519
28881 42.5004
28882 30.9094
28883 15.4547
28884 29.6215
28885 45.0761
28886 61.8187
28887 14.1668
28888 29.6215
28889 51.5156
28890 25.7578
28891 3.86367
28892 24.4699
28893 23.182
28894 37.3488
28895 37.3488
28896 59.2429
28897 39.9246
28898 56.6672
28899 12.8789
28900 38.6367
28901 38.6367
28902 50.2277
28903 75.9855
28904 20.6062
28905 14.1668
28906 54.0914
28907 21.8941
28908 20.6062
28909 10.3031
28910 92.7281
28911 50.2277
28912 48.9398
28913 23.182
28914 21.8941
28915 23.182
28916 3.86367
28917 20.6062
28918 12.8789
28919 7.72734
28920 34.773
28921 36.0609
28922 29.6215
28923 30.9094
28924 50.2277
28925 23.182
28926 45.0761
28927 56.6672
28928 11.591
28929 39.9246
28930 33.4851
28931 34.773
28932 37.3488
28933 45.0761
28934 15.4547
28935 21.8941
28936 9.01523
28937 11.591
28938 20.6062
28939 7.72734
28940 37.3488
28941 18.0305
28942 51.5156
28943 16.7426
28944 12.8789
28945 109.471
28946 38.6367
28947 34.773
28948 15.4547
28949 29.6215
28950 50.2277
28951 20.6062
28952 57.955
28953 54.0914
28954 32.1973
28955 23.182
28956 19.3183
28957 11.591
28958 15.4547
28959 43.7883
28960 18.0305
28961 15.4547
28962 7.72734
28963 14.1668
28964 6.43945
28965 9.01523
28966 18.0305
28967 12.8789
28968 23.182
28969 20.6062
28970 12.8789
28971 9.01523
28972 12.8789
28973 0
28974 25.7578
28975 23.182
28976 20.6062
28977 6.43945
28978 29.6215
28979 24.4699
28980 74.6976
28981 69.5461
28982 18.0305
28983 43.7883
28984 60.5308
28985 23.182
28986 103.031
28987 23.182
28988 36.0609
28989 29.6215
28990 45.0761
28991 36.0609
28992 29.6215
28993 18.0305
28994 39.9246
28995 52.8035
28996 9.01523
28997 9.01523
28998 28.3336
28999 41.2125
29000 63.1066
29001 59.2429
29002 36.0609
29003 7.72734
29004 69.5461
29005 61.8187
29006 27.0457
29007 69.5461
29008 37.3488
29009 15.4547
29010 46.364
29011 30.9094
29012 21.8941
29013 12.8789
29014 110.759
29015 39.9246
29016 42.5004
29017 42.5004
29018 51.5156
29019 73.4097
29020 37.3488
29021 11.591
29022 20.6062
29023 18.0305
29024 10.3031
29025 27.0457
29026 16.7426
29027 7.72734
29028 51.5156
29029 59.2429
29030 25.7578
29031 97.8796
29032 39.9246
29033 69.5461
29034 19.3183
29035 20.6062
29036 23.182
29037 20.6062
29038 10.3031
29039 11.591
29040 20.6062
29041 154.547
29042 28.3336
29043 19.3183
29044 15.4547
29045 5.15156
29046 10.3031
29047 6.43945
29048 14.1668
29049 11.591
29050 3.86367
29051 20.6062
29052 16.7426
29053 119.774
29054 25.7578
29055 10.3031
29056 5.15156
29057 5.15156
29058 48.9398
29059 50.2277
29060 20.6062
29061 15.4547
29062 12.8789
29063 28.3336
29064 64.3945
29065 48.9398
29066 21.8941
29067 100.455
29068 47.6519
29069 10.3031
29070 24.4699
29071 19.3183
29072 15.4547
29073 16.7426
29074 27.0457
29075 33.4851
29076 9.01523
29077 27.0457
29078 54.0914
29079 70.8339
29080 12.8789
29081 54.0914
29082 21.8941
29083 20.6062
29084 37.3488
29085 63.1066
29086 25.7578
29087 34.773
29088 30.9094
29089 14.1668
29090 24.4699
29091 37.3488
29092 48.9398
29093 70.8339
29094 50.2277
29095 77.2734
29096 37.3488
29097 20.6062
29098 12.8789
29099 29.6215
29100 7.72734
29101 42.5004
29102 43.7883
29103 41.2125
29104 27.0457
29105 56.6672
29106 24.4699
29107 56.6672
29108 33.4851
29109 38.6367
29110 42.5004
29111 41.2125
29112 29.6215
29113 28.3336
29114 117.198
29115 55.3793
29116 64.3945
29117 52.8035
29118 33.4851
29119 18.0305
29120 23.182
29121 25.7578
29122 39.9246
29123 33.4851
29124 124.925
29125 38.6367
29126 25.7578
29127 24.4699
29128 28.3336
29129 7.72734
29130 66.9703
29131 23.182
29132 15.4547
29133 30.9094
29134 5.15156
29135 12.8789
29136 20.6062
29137 25.7578
29138 39.9246
29139 46.364
29140 28.3336
29141 19.3183
29142 41.2125
29143 51.5156
29144 38.6367
29145 18.0305
29146 19.3183
29147 18.0305
29148 9.01523
29149 43.7883
29150 18.0305
29151 34.773
29152 19.3183
29153 20.6062
29154 16.7426
29155 16.7426
29156 19.3183
29157 14.1668
29158 21.8941
29159 42.5004
29160 15.4547
29161 41.2125
29162 59.2429
29163 11.591
29164 16.7426
29165 12.8789
29166 12.8789
29167 9.01523
29168 12.8789
29169 1.28789
29170 29.6215
29171 70.8339
29172 37.3488
29173 61.8187
29174 25.7578
29175 56.6672
29176 14.1668
29177 11.591
29178 14.1668
29179 16.7426
29180 32.1973
29181 85.0007
29182 39.9246
29183 38.6367
29184 20.6062
29185 30.9094
29186 19.3183
29187 41.2125
29188 19.3183
29189 39.9246
29190 23.182
29191 18.0305
29192 20.6062
29193 61.8187
29194 75.9855
29195 52.8035
29196 45.0761
29197 30.9094
29198 16.7426
29199 41.2125
29200 46.364
29201 25.7578
29202 16.7426
29203 34.773
29204 64.3945
29205 14.1668
29206 96.5917
29207 19.3183
29208 16.7426
29209 18.0305
29210 45.0761
29211 16.7426
29212 15.4547
29213 11.591
29214 16.7426
29215 12.8789
29216 23.182
29217 48.9398
29218 46.364
29219 45.0761
29220 43.7883
29221 42.5004
29222 33.4851
29223 43.7883
29224 37.3488
29225 37.3488
29226 21.8941
29227 47.6519
29228 78.5613
29229 29.6215
29230 30.9094
29231 24.4699
29232 37.3488
29233 29.6215
29234 25.7578
29235 18.0305
29236 37.3488
29237 103.031
29238 6.43945
29239 12.8789
29240 136.516
29241 15.4547
29242 101.743
29243 19.3183
29244 16.7426
29245 21.8941
29246 25.7578
29247 14.1668
29248 23.182
29249 21.8941
29250 15.4547
29251 23.182
29252 73.4097
29253 19.3183
29254 21.8941
29255 11.591
29256 15.4547
29257 6.43945
29258 12.8789
29259 9.01523
29260 16.7426
29261 11.591
29262 18.0305
29263 7.72734
29264 70.8339
29265 10.3031
29266 12.8789
29267 15.4547
29268 9.01523
29269 18.0305
29270 24.4699
29271 19.3183
29272 21.8941
29273 25.7578
29274 18.0305
29275 2.57578
29276 51.5156
29277 50.2277
29278 34.773
29279 30.9094
29280 20.6062
29281 12.8789
29282 16.7426
29283 37.3488
29284 24.4699
29285 23.182
29286 6.43945
29287 28.3336
29288 38.6367
29289 48.9398
29290 69.5461
29291 41.2125
29292 57.955
29293 50.2277
29294 39.9246
29295 94.016
29296 15.4547
29297 39.9246
29298 57.955
29299 85.0007
29300 68.2582
29301 24.4699
29302 85.0007
29303 38.6367
29304 28.3336
29305 14.1668
29306 9.01523
29307 24.4699
29308 12.8789
29309 27.0457
29310 23.182
29311 59.2429
29312 47.6519
29313 60.5308
29314 34.773
29315 6.43945
29316 11.591
29317 16.7426
29318 11.591
29319 29.6215
29320 28.3336
29321 32.1973
29322 37.3488
29323 47.6519
29324 12.8789
29325 46.364
29326 28.3336
29327 27.0457
29328 16.7426
29329 11.591
29330 55.3793
29331 46.364
29332 24.4699
29333 42.5004
29334 28.3336
29335 36.0609
29336 24.4699
29337 15.4547
29338 34.773
29339 15.4547
29340 18.0305
29341 6.43945
29342 43.7883
29343 42.5004
29344 42.5004
29345 9.01523
29346 12.8789
29347 65.6824
29348 54.0914
29349 14.1668
29350 28.3336
29351 38.6367
29352 36.0609
29353 75.9855
29354 39.9246
29355 7.72734
29356 19.3183
29357 16.7426
29358 25.7578
29359 29.6215
29360 9.01523
29361 21.8941
29362 32.1973
29363 10.3031
29364 34.773
29365 74.6976
29366 15.4547
29367 43.7883
29368 50.2277
29369 55.3793
29370 63.1066
29371 25.7578
29372 32.1973
29373 34.773
29374 21.8941
29375 21.8941
29376 27.0457
29377 20.6062
29378 38.6367
29379 18.0305
29380 42.5004
29381 14.1668
29382 28.3336
29383 37.3488
29384 29.6215
29385 18.0305
29386 12.8789
29387 38.6367
29388 43.7883
29389 21.8941
29390 20.6062
29391 34.773
29392 39.9246
29393 18.0305
29394 30.9094
29395 20.6062
29396 52.8035
29397 27.0457
29398 11.591
29399 29.6215
29400 43.7883
29401 43.7883
29402 37.3488
29403 16.7426
29404 28.3336
29405 37.3488
29406 23.182
29407 27.0457
29408 38.6367
29409 15.4547
29410 10.3031
29411 92.7281
29412 24.4699
29413 14.1668
29414 25.7578
29415 63.1066
29416 61.8187
29417 42.5004
29418 54.0914
29419 27.0457
29420 21.8941
29421 34.773
29422 36.0609
29423 25.7578
29424 48.9398
29425 52.8035
29426 18.0305
29427 30.9094
29428 32.1973
29429 9.01523
29430 20.6062
29431 12.8789
29432 19.3183
29433 11.591
29434 28.3336
29435 20.6062
29436 21.8941
29437 24.4699
29438 18.0305
29439 12.8789
29440 28.3336
29441 30.9094
29442 23.182
29443 39.9246
29444 23.182
29445 29.6215
29446 34.773
29447 56.6672
29448 45.0761
29449 20.6062
29450 29.6215
29451 50.2277
29452 85.0007
29453 10.3031
29454 25.7578
29455 15.4547
29456 32.1973
29457 69.5461
29458 86.2886
29459 59.2429
29460 29.6215
29461 45.0761
29462 37.3488
29463 18.0305
29464 29.6215
29465 9.01523
29466 16.7426
29467 5.15156
29468 14.1668
29469 30.9094
29470 19.3183
29471 51.5156
29472 56.6672
29473 59.2429
29474 39.9246
29475 45.0761
29476 36.0609
29477 18.0305
29478 6.43945
29479 19.3183
29480 23.182
29481 38.6367
29482 32.1973
29483 46.364
29484 56.6672
29485 9.01523
29486 32.1973
29487 14.1668
29488 24.4699
29489 16.7426
29490 18.0305
29491 11.591
29492 20.6062
29493 23.182
29494 15.4547
29495 55.3793
29496 36.0609
29497 5.15156
29498 21.8941
29499 25.7578
29500 21.8941
29501 46.364
29502 25.7578
29503 19.3183
29504 48.9398
29505 23.182
29506 23.182
29507 41.2125
29508 46.364
29509 34.773
29510 20.6062
29511 23.182
29512 16.7426
29513 18.0305
29514 24.4699
29515 3.86367
29516 52.8035
29517 15.4547
29518 42.5004
29519 18.0305
29520 21.8941
29521 14.1668
29522 18.0305
29523 5.15156
29524 18.0305
29525 10.3031
29526 5.15156
29527 33.4851
29528 10.3031
29529 46.364
29530 41.2125
29531 38.6367
29532 39.9246
29533 52.8035
29534 15.4547
29535 43.7883
29536 39.9246
29537 23.182
29538 43.7883
29539 20.6062
29540 41.2125
29541 74.6976
29542 56.6672
29543 34.773
29544 37.3488
29545 28.3336
29546 38.6367
29547 33.4851
29548 42.5004
29549 12.8789
29550 7.72734
29551 56.6672
29552 34.773
29553 30.9094
29554 19.3183
29555 10.3031
29556 24.4699
29557 37.3488
29558 51.5156
29559 25.7578
29560 29.6215
29561 55.3793
29562 45.0761
29563 24.4699
29564 16.7426
29565 27.0457
29566 75.9855
29567 20.6062
29568 5.15156
29569 12.8789
29570 19.3183
29571 6.43945
29572 39.9246
29573 59.2429
29574 19.3183
29575 59.2429
29576 33.4851
29577 37.3488
29578 51.5156
29579 43.7883
29580 45.0761
29581 9.01523
29582 21.8941
29583 24.4699
29584 10.3031
29585 28.3336
29586 36.0609
29587 66.9703
29588 27.0457
29589 34.773
29590 11.591
29591 7.72734
29592 64.3945
29593 61.8187
29594 7.72734
29595 25.7578
29596 30.9094
29597 39.9246
29598 32.1973
29599 18.0305
29600 25.7578
29601 10.3031
29602 38.6367
29603 27.0457
29604 7.72734
29605 10.3031
29606 21.8941
29607 16.7426
29608 30.9094
29609 29.6215
29610 33.4851
29611 32.1973
29612 14.1668
29613 16.7426
29614 21.8941
29615 12.8789
29616 34.773
29617 5.15156
29618 20.6062
29619 34.773
29620 15.4547
29621 29.6215
29622 10.3031
29623 7.72734
29624 10.3031
29625 24.4699
29626 15.4547
29627 18.0305
29628 19.3183
29629 21.8941
29630 25.7578
29631 14.1668
[truncated: 61,390 more chars]
