# Supplementary material for: Adenovirus maturation establishes the transcription competent packaging of its genome
Source: EMBO Rep. 2025 Oct 21;26(22):5589–611. doi: 10.1038/s44319-025-00598-z (PMC12635127; doi:10.1038/s44319-025-00598-z)
Supplement: Supplementary file 3 — Source data Fig. 2 [file 44319_2025_598_MOESM3_ESM.zip › figure2/A/AdWT_free_DMS_1_footprint.wig]

variableStep chrom=AdVir_del
1 1.21651
2 2.43302
3 1.21651
4 0
5 0
6 0
7 0
8 4.86604
9 6.08255
10 0
11 4.86604
12 4.86604
13 0
14 3.64953
15 3.64953
16 13.3816
17 1.21651
18 2.43302
19 1.21651
20 0
21 2.43302
22 0
23 2.43302
24 0
25 0
26 17.0311
27 10.9486
28 4.86604
29 1.21651
30 0
31 7.29906
32 9.73208
33 15.8146
34 14.5981
35 1.21651
36 0
37 14.5981
38 7.29906
39 0
40 2.43302
41 1.21651
42 4.86604
43 6.08255
44 1.21651
45 12.1651
46 6.08255
47 0
48 19.4642
49 1.21651
50 12.1651
51 9.73208
52 27.9797
53 14.5981
54 27.9797
55 0
56 18.2477
57 19.4642
58 24.3302
59 32.8458
60 3.64953
61 1.21651
62 0
63 70.5576
64 1.21651
65 3.64953
66 21.8972
67 2.43302
68 25.5467
69 1.21651
70 1.21651
71 9.73208
72 0
73 10.9486
74 0
75 9.73208
76 12.1651
77 2.43302
78 17.0311
79 4.86604
80 24.3302
81 1.21651
82 27.9797
83 13.3816
84 7.29906
85 3.64953
86 18.2477
87 0
88 9.73208
89 3.64953
90 1.21651
91 7.29906
92 1.21651
93 17.0311
94 18.2477
95 18.2477
96 4.86604
97 7.29906
98 23.1137
99 0
100 23.1137
101 2.43302
102 9.73208
103 6.08255
104 4.86604
105 13.3816
106 14.5981
107 9.73208
108 15.8146
109 27.9797
110 8.51557
111 20.6807
112 36.4953
113 17.0311
114 12.1651
115 10.9486
116 21.8972
117 53.5264
118 38.9283
119 38.9283
120 18.2477
121 17.0311
122 14.5981
123 24.3302
124 38.9283
125 59.609
126 29.1962
127 25.5467
128 47.4439
129 23.1137
130 9.73208
131 20.6807
132 42.5779
133 23.1137
134 35.2788
135 6.08255
136 26.7632
137 42.5779
138 37.7118
139 14.5981
140 20.6807
141 40.1448
142 43.7944
143 23.1137
144 65.6915
145 14.5981
146 15.8146
147 36.4953
148 26.7632
149 15.8146
150 6.08255
151 30.4128
152 52.3099
153 15.8146
154 8.51557
155 12.1651
156 24.3302
157 18.2477
158 12.1651
159 9.73208
160 32.8458
161 19.4642
162 19.4642
163 23.1137
164 51.0934
165 15.8146
166 14.5981
167 43.7944
168 31.6293
169 75.4236
170 45.0109
171 9.73208
172 32.8458
173 54.743
174 68.1246
175 42.5779
176 15.8146
177 27.9797
178 53.5264
179 24.3302
180 41.3613
181 18.2477
182 35.2788
183 23.1137
184 21.8972
185 21.8972
186 38.9283
187 37.7118
188 23.1137
189 12.1651
190 55.9595
191 21.8972
192 17.0311
193 58.3925
194 19.4642
195 30.4128
196 58.3925
197 35.2788
198 40.1448
199 42.5779
200 45.0109
201 18.2477
202 52.3099
203 54.743
204 107.053
205 45.0109
206 30.4128
207 43.7944
208 70.5576
209 42.5779
210 14.5981
211 17.0311
212 37.7118
213 23.1137
214 27.9797
215 19.4642
216 36.4953
217 36.4953
218 15.8146
219 24.3302
220 41.3613
221 26.7632
222 25.5467
223 21.8972
224 32.8458
225 17.0311
226 6.08255
227 12.1651
228 17.0311
229 43.7944
230 26.7632
231 19.4642
232 20.6807
233 9.73208
234 27.9797
235 49.8769
236 31.6293
237 71.7741
238 38.9283
239 34.0623
240 30.4128
241 43.7944
242 13.3816
243 43.7944
244 9.73208
245 20.6807
246 68.1246
247 29.1962
248 34.0623
249 15.8146
250 24.3302
251 76.6401
252 74.2071
253 38.9283
254 21.8972
255 64.475
256 31.6293
257 69.3411
258 41.3613
259 55.9595
260 82.7227
261 59.609
262 36.4953
263 40.1448
264 40.1448
265 9.73208
266 32.8458
267 85.1557
268 32.8458
269 37.7118
270 23.1137
271 45.0109
272 35.2788
273 14.5981
274 17.0311
275 52.3099
276 21.8972
277 45.0109
278 25.5467
279 24.3302
280 45.0109
281 27.9797
282 18.2477
283 7.29906
284 17.0311
285 24.3302
286 18.2477
287 23.1137
288 46.2274
289 38.9283
290 9.73208
291 14.5981
292 17.0311
293 38.9283
294 13.3816
295 12.1651
296 20.6807
297 14.5981
298 25.5467
299 15.8146
300 25.5467
301 30.4128
302 66.9081
303 62.042
304 9.73208
305 23.1137
306 46.2274
307 25.5467
308 51.0934
309 70.5576
310 32.8458
311 21.8972
312 25.5467
313 19.4642
314 48.6604
315 37.7118
316 30.4128
317 41.3613
318 53.5264
319 48.6604
320 37.7118
321 83.9392
322 40.1448
323 87.5887
324 68.1246
325 21.8972
326 40.1448
327 72.9906
328 41.3613
329 35.2788
330 9.73208
331 12.1651
332 9.73208
333 32.8458
334 53.5264
335 58.3925
336 21.8972
337 65.6915
338 23.1137
339 41.3613
340 26.7632
341 18.2477
342 13.3816
343 21.8972
344 31.6293
345 25.5467
346 40.1448
347 36.4953
348 15.8146
349 13.3816
350 6.08255
351 23.1137
352 14.5981
353 15.8146
354 34.0623
355 31.6293
356 53.5264
357 29.1962
358 34.0623
359 32.8458
360 32.8458
361 19.4642
362 58.3925
363 54.743
364 55.9595
365 80.2897
366 24.3302
367 17.0311
368 34.0623
369 21.8972
370 60.8255
371 60.8255
372 30.4128
373 13.3816
374 17.0311
375 26.7632
376 57.176
377 68.1246
378 9.73208
379 13.3816
380 31.6293
381 8.51557
382 23.1137
383 47.4439
384 46.2274
385 40.1448
386 30.4128
387 30.4128
388 40.1448
389 19.4642
390 48.6604
391 20.6807
392 54.743
393 46.2274
394 34.0623
395 83.9392
396 41.3613
397 14.5981
398 23.1137
399 40.1448
400 25.5467
401 20.6807
402 15.8146
403 19.4642
404 34.0623
405 47.4439
406 57.176
407 31.6293
408 53.5264
409 31.6293
410 27.9797
411 23.1137
412 32.8458
413 25.5467
414 57.176
415 14.5981
416 34.0623
417 52.3099
418 30.4128
419 12.1651
420 17.0311
421 21.8972
422 26.7632
423 34.0623
424 25.5467
425 43.7944
426 17.0311
427 21.8972
428 48.6604
429 42.5779
430 36.4953
431 71.7741
432 12.1651
433 20.6807
434 29.1962
435 43.7944
436 66.9081
437 34.0623
438 6.08255
439 18.2477
440 21.8972
441 14.5981
442 26.7632
443 27.9797
444 18.2477
445 30.4128
446 26.7632
447 7.29906
448 24.3302
449 17.0311
450 18.2477
451 30.4128
452 30.4128
453 9.73208
454 42.5779
455 58.3925
456 8.51557
457 15.8146
458 37.7118
459 23.1137
460 57.176
461 21.8972
462 46.2274
463 25.5467
464 27.9797
465 30.4128
466 47.4439
467 32.8458
468 21.8972
469 19.4642
470 13.3816
471 38.9283
472 10.9486
473 19.4642
474 13.3816
475 40.1448
476 27.9797
477 51.0934
478 26.7632
479 53.5264
480 48.6604
481 10.9486
482 35.2788
483 27.9797
484 68.1246
485 45.0109
486 9.73208
487 10.9486
488 21.8972
489 6.08255
490 25.5467
491 20.6807
492 21.8972
493 27.9797
494 37.7118
495 35.2788
496 48.6604
497 52.3099
498 40.1448
499 45.0109
500 76.6401
501 34.0623
502 14.5981
503 29.1962
504 19.4642
505 21.8972
506 8.51557
507 25.5467
508 43.7944
509 43.7944
510 23.1137
511 24.3302
512 4.86604
513 34.0623
514 65.6915
515 43.7944
516 38.9283
517 58.3925
518 20.6807
519 9.73208
520 25.5467
521 54.743
522 104.62
523 54.743
524 35.2788
525 42.5779
526 48.6604
527 26.7632
528 20.6807
529 36.4953
530 23.1137
531 19.4642
532 21.8972
533 20.6807
534 35.2788
535 13.3816
536 31.6293
537 46.2274
538 13.3816
539 60.8255
540 29.1962
541 0
542 12.1651
543 19.4642
544 13.3816
545 31.6293
546 7.29906
547 36.4953
548 31.6293
549 30.4128
550 36.4953
551 26.7632
552 20.6807
553 27.9797
554 31.6293
555 37.7118
556 10.9486
557 29.1962
558 26.7632
559 36.4953
560 19.4642
561 19.4642
562 41.3613
563 23.1137
564 27.9797
565 31.6293
566 139.899
567 25.5467
568 21.8972
569 19.4642
570 27.9797
571 36.4953
572 8.51557
573 31.6293
574 49.8769
575 35.2788
576 25.5467
577 25.5467
578 17.0311
579 25.5467
580 36.4953
581 25.5467
582 17.0311
583 18.2477
584 42.5779
585 43.7944
586 41.3613
587 120.434
588 58.3925
589 15.8146
590 14.5981
591 24.3302
592 36.4953
593 37.7118
594 37.7118
595 55.9595
596 24.3302
597 23.1137
598 17.0311
599 21.8972
600 27.9797
601 36.4953
602 10.9486
603 20.6807
604 31.6293
605 40.1448
606 55.9595
607 47.4439
608 65.6915
609 51.0934
610 27.9797
611 34.0623
612 40.1448
613 37.7118
614 26.7632
615 20.6807
616 31.6293
617 29.1962
618 20.6807
619 27.9797
620 10.9486
621 43.7944
622 37.7118
623 53.5264
624 20.6807
625 60.8255
626 47.4439
627 17.0311
628 57.176
629 1.21651
630 3.64953
631 47.4439
632 17.0311
633 27.9797
634 9.73208
635 30.4128
636 12.1651
637 59.609
638 46.2274
639 47.4439
640 49.8769
641 72.9906
642 32.8458
643 38.9283
644 69.3411
645 52.3099
646 18.2477
647 53.5264
648 40.1448
649 6.08255
650 49.8769
651 20.6807
652 19.4642
653 45.0109
654 23.1137
655 38.9283
656 26.7632
657 41.3613
658 47.4439
659 55.9595
660 37.7118
661 20.6807
662 15.8146
663 17.0311
664 12.1651
665 17.0311
666 47.4439
667 34.0623
668 15.8146
669 17.0311
670 3.64953
671 17.0311
672 24.3302
673 17.0311
674 26.7632
675 25.5467
676 46.2274
677 20.6807
678 62.042
679 36.4953
680 29.1962
681 40.1448
682 10.9486
683 26.7632
684 26.7632
685 41.3613
686 42.5779
687 17.0311
688 20.6807
689 8.51557
690 27.9797
691 43.7944
692 24.3302
693 23.1137
694 54.743
695 24.3302
696 27.9797
697 96.1043
698 25.5467
699 19.4642
700 24.3302
701 45.0109
702 17.0311
703 23.1137
704 49.8769
705 20.6807
706 18.2477
707 6.08255
708 30.4128
709 68.1246
710 53.5264
711 23.1137
712 9.73208
713 14.5981
714 65.6915
715 30.4128
716 38.9283
717 15.8146
718 25.5467
719 23.1137
720 20.6807
721 32.8458
722 25.5467
723 19.4642
724 20.6807
725 45.0109
726 12.1651
727 13.3816
728 45.0109
729 34.0623
730 37.7118
731 8.51557
732 43.7944
733 34.0623
734 29.1962
735 19.4642
736 29.1962
737 25.5467
738 25.5467
739 9.73208
740 42.5779
741 48.6604
742 59.609
743 45.0109
744 47.4439
745 37.7118
746 17.0311
747 29.1962
748 30.4128
749 34.0623
750 19.4642
751 32.8458
752 25.5467
753 8.51557
754 37.7118
755 29.1962
756 29.1962
757 20.6807
758 17.0311
759 47.4439
760 69.3411
761 13.3816
762 40.1448
763 29.1962
764 21.8972
765 21.8972
766 4.86604
767 46.2274
768 25.5467
769 14.5981
770 9.73208
771 7.29906
772 30.4128
773 32.8458
774 17.0311
775 2.43302
776 14.5981
777 47.4439
778 26.7632
779 9.73208
780 3.64953
781 30.4128
782 34.0623
783 21.8972
784 51.0934
785 21.8972
786 29.1962
787 27.9797
788 55.9595
789 63.2585
790 47.4439
791 21.8972
792 48.6604
793 52.3099
794 34.0623
795 58.3925
796 58.3925
797 45.0109
798 32.8458
799 42.5779
800 35.2788
801 31.6293
802 21.8972
803 66.9081
804 35.2788
805 18.2477
806 24.3302
807 25.5467
808 21.8972
809 26.7632
810 23.1137
811 23.1137
812 17.0311
813 4.86604
814 9.73208
815 25.5467
816 13.3816
817 76.6401
818 24.3302
819 4.86604
820 17.0311
821 57.176
822 47.4439
823 14.5981
824 9.73208
825 14.5981
826 10.9486
827 12.1651
828 14.5981
829 26.7632
830 20.6807
831 21.8972
832 37.7118
833 31.6293
834 15.8146
835 79.0732
836 23.1137
837 13.3816
838 10.9486
839 24.3302
840 43.7944
841 10.9486
842 23.1137
843 12.1651
844 15.8146
845 7.29906
846 19.4642
847 14.5981
848 29.1962
849 7.29906
850 14.5981
851 21.8972
852 18.2477
853 48.6604
854 19.4642
855 13.3816
856 21.8972
857 19.4642
858 9.73208
859 20.6807
860 77.8566
861 8.51557
862 24.3302
863 34.0623
864 20.6807
865 13.3816
866 23.1137
867 12.1651
868 25.5467
869 70.5576
870 18.2477
871 30.4128
872 10.9486
873 18.2477
874 23.1137
875 54.743
876 58.3925
877 19.4642
878 20.6807
879 41.3613
880 49.8769
881 48.6604
882 21.8972
883 54.743
884 29.1962
885 35.2788
886 64.475
887 35.2788
888 21.8972
889 31.6293
890 32.8458
891 15.8146
892 10.9486
893 10.9486
894 10.9486
895 45.0109
896 36.4953
897 23.1137
898 36.4953
899 31.6293
900 40.1448
901 29.1962
902 51.0934
903 13.3816
904 25.5467
905 35.2788
906 20.6807
907 23.1137
908 42.5779
909 38.9283
910 29.1962
911 29.1962
912 26.7632
913 52.3099
914 71.7741
915 25.5467
916 86.3722
917 7.29906
918 15.8146
919 42.5779
920 70.5576
921 30.4128
922 8.51557
923 42.5779
924 34.0623
925 18.2477
926 48.6604
927 21.8972
928 41.3613
929 26.7632
930 64.475
931 35.2788
932 9.73208
933 49.8769
934 34.0623
935 37.7118
936 23.1137
937 36.4953
938 77.8566
939 23.1137
940 8.51557
941 19.4642
942 48.6604
943 29.1962
944 35.2788
945 27.9797
946 21.8972
947 19.4642
948 21.8972
949 30.4128
950 20.6807
951 21.8972
952 36.4953
953 17.0311
954 40.1448
955 31.6293
956 8.51557
957 26.7632
958 45.0109
959 8.51557
960 14.5981
961 9.73208
962 6.08255
963 14.5981
964 10.9486
965 12.1651
966 9.73208
967 23.1137
968 12.1651
969 14.5981
970 8.51557
971 14.5981
972 7.29906
973 18.2477
974 25.5467
975 36.4953
976 60.8255
977 23.1137
978 18.2477
979 12.1651
980 26.7632
981 17.0311
982 35.2788
983 99.7538
984 46.2274
985 24.3302
986 72.9906
987 55.9595
988 74.2071
989 71.7741
990 41.3613
991 23.1137
992 20.6807
993 34.0623
994 34.0623
995 53.5264
996 12.1651
997 42.5779
998 34.0623
999 38.9283
1000 20.6807
1001 18.2477
1002 21.8972
1003 58.3925
1004 122.868
1005 47.4439
1006 43.7944
1007 38.9283
1008 38.9283
1009 24.3302
1010 43.7944
1011 23.1137
1012 27.9797
1013 47.4439
1014 23.1137
1015 38.9283
1016 51.0934
1017 9.73208
1018 18.2477
1019 25.5467
1020 41.3613
1021 34.0623
1022 32.8458
1023 105.836
1024 49.8769
1025 55.9595
1026 26.7632
1027 19.4642
1028 23.1137
1029 53.5264
1030 25.5467
1031 27.9797
1032 24.3302
1033 18.2477
1034 20.6807
1035 13.3816
1036 17.0311
1037 29.1962
1038 13.3816
1039 38.9283
1040 48.6604
1041 20.6807
1042 14.5981
1043 15.8146
1044 26.7632
1045 15.8146
1046 36.4953
1047 7.29906
1048 21.8972
1049 17.0311
1050 82.7227
1051 6.08255
1052 15.8146
1053 13.3816
1054 18.2477
1055 19.4642
1056 48.6604
1057 63.2585
1058 53.5264
1059 31.6293
1060 13.3816
1061 34.0623
1062 27.9797
1063 2.43302
1064 29.1962
1065 23.1137
1066 34.0623
1067 19.4642
1068 20.6807
1069 107.053
1070 31.6293
1071 92.4548
1072 48.6604
1073 30.4128
1074 24.3302
1075 65.6915
1076 55.9595
1077 13.3816
1078 27.9797
1079 15.8146
1080 65.6915
1081 54.743
1082 8.51557
1083 14.5981
1084 12.1651
1085 21.8972
1086 17.0311
1087 27.9797
1088 17.0311
1089 20.6807
1090 19.4642
1091 35.2788
1092 40.1448
1093 74.2071
1094 26.7632
1095 86.3722
1096 26.7632
1097 27.9797
1098 35.2788
1099 51.0934
1100 25.5467
1101 15.8146
1102 49.8769
1103 35.2788
1104 27.9797
1105 30.4128
1106 41.3613
1107 25.5467
1108 26.7632
1109 25.5467
1110 18.2477
1111 64.475
1112 29.1962
1113 53.5264
1114 23.1137
1115 14.5981
1116 40.1448
1117 53.5264
1118 42.5779
1119 13.3816
1120 20.6807
1121 18.2477
1122 34.0623
1123 12.1651
1124 24.3302
1125 27.9797
1126 6.08255
1127 14.5981
1128 24.3302
1129 3.64953
1130 14.5981
1131 85.1557
1132 12.1651
1133 15.8146
1134 40.1448
1135 14.5981
1136 15.8146
1137 20.6807
1138 37.7118
1139 14.5981
1140 14.5981
1141 10.9486
1142 7.29906
1143 14.5981
1144 12.1651
1145 20.6807
1146 60.8255
1147 19.4642
1148 9.73208
1149 63.2585
1150 19.4642
1151 14.5981
1152 23.1137
1153 76.6401
1154 65.6915
1155 31.6293
1156 25.5467
1157 32.8458
1158 45.0109
1159 75.4236
1160 46.2274
1161 41.3613
1162 36.4953
1163 41.3613
1164 20.6807
1165 4.86604
1166 15.8146
1167 79.0732
1168 30.4128
1169 34.0623
1170 19.4642
1171 27.9797
1172 31.6293
1173 31.6293
1174 20.6807
1175 8.51557
1176 25.5467
1177 12.1651
1178 10.9486
1179 18.2477
1180 29.1962
1181 20.6807
1182 10.9486
1183 7.29906
1184 37.7118
1185 14.5981
1186 38.9283
1187 24.3302
1188 12.1651
1189 20.6807
1190 14.5981
1191 60.8255
1192 23.1137
1193 40.1448
1194 32.8458
1195 21.8972
1196 7.29906
1197 3.64953
1198 15.8146
1199 14.5981
1200 7.29906
1201 14.5981
1202 26.7632
1203 32.8458
1204 20.6807
1205 13.3816
1206 24.3302
1207 15.8146
1208 90.0217
1209 25.5467
1210 19.4642
1211 13.3816
1212 23.1137
1213 93.6713
1214 25.5467
1215 26.7632
1216 3.64953
1217 9.73208
1218 23.1137
1219 12.1651
1220 13.3816
1221 21.8972
1222 20.6807
1223 9.73208
1224 21.8972
1225 24.3302
1226 26.7632
1227 37.7118
1228 70.5576
1229 55.9595
1230 36.4953
1231 13.3816
1232 18.2477
1233 20.6807
1234 83.9392
1235 45.0109
1236 76.6401
1237 38.9283
1238 7.29906
1239 3.64953
1240 19.4642
1241 19.4642
1242 46.2274
1243 18.2477
1244 31.6293
1245 4.86604
1246 26.7632
1247 14.5981
1248 48.6604
1249 31.6293
1250 18.2477
1251 13.3816
1252 31.6293
1253 13.3816
1254 45.0109
1255 30.4128
1256 18.2477
1257 23.1137
1258 15.8146
1259 18.2477
1260 36.4953
1261 37.7118
1262 18.2477
1263 12.1651
1264 9.73208
1265 29.1962
1266 42.5779
1267 35.2788
1268 57.176
1269 21.8972
1270 24.3302
1271 32.8458
1272 42.5779
1273 65.6915
1274 32.8458
1275 25.5467
1276 64.475
1277 62.042
1278 26.7632
1279 23.1137
1280 13.3816
1281 43.7944
1282 32.8458
1283 71.7741
1284 20.6807
1285 36.4953
1286 46.2274
1287 58.3925
1288 47.4439
1289 36.4953
1290 25.5467
1291 7.29906
1292 92.4548
1293 21.8972
1294 8.51557
1295 23.1137
1296 10.9486
1297 19.4642
1298 31.6293
1299 35.2788
1300 3.64953
1301 15.8146
1302 4.86604
1303 35.2788
1304 52.3099
1305 75.4236
1306 59.609
1307 19.4642
1308 41.3613
1309 69.3411
1310 40.1448
1311 19.4642
1312 13.3816
1313 10.9486
1314 45.0109
1315 32.8458
1316 21.8972
1317 40.1448
1318 12.1651
1319 9.73208
1320 32.8458
1321 76.6401
1322 46.2274
1323 30.4128
1324 10.9486
1325 38.9283
1326 17.0311
1327 17.0311
1328 13.3816
1329 17.0311
1330 14.5981
1331 27.9797
1332 24.3302
1333 42.5779
1334 37.7118
1335 25.5467
1336 47.4439
1337 24.3302
1338 46.2274
1339 24.3302
1340 32.8458
1341 20.6807
1342 13.3816
1343 20.6807
1344 20.6807
1345 13.3816
1346 17.0311
1347 19.4642
1348 17.0311
1349 31.6293
1350 57.176
1351 21.8972
1352 10.9486
1353 17.0311
1354 21.8972
1355 29.1962
1356 45.0109
1357 21.8972
1358 23.1137
1359 35.2788
1360 31.6293
1361 94.8878
1362 41.3613
1363 20.6807
1364 12.1651
1365 6.08255
1366 15.8146
1367 82.7227
1368 75.4236
1369 17.0311
1370 85.1557
1371 43.7944
1372 35.2788
1373 65.6915
1374 36.4953
1375 38.9283
1376 34.0623
1377 13.3816
1378 72.9906
1379 47.4439
1380 32.8458
1381 19.4642
1382 35.2788
1383 18.2477
1384 20.6807
1385 10.9486
1386 21.8972
1387 25.5467
1388 64.475
1389 31.6293
1390 63.2585
1391 51.0934
1392 40.1448
1393 29.1962
1394 31.6293
1395 15.8146
1396 14.5981
1397 8.51557
1398 19.4642
1399 42.5779
1400 14.5981
1401 43.7944
1402 27.9797
1403 12.1651
1404 38.9283
1405 52.3099
1406 53.5264
1407 18.2477
1408 34.0623
1409 21.8972
1410 48.6604
1411 25.5467
1412 27.9797
1413 62.042
1414 29.1962
1415 36.4953
1416 19.4642
1417 12.1651
1418 25.5467
1419 59.609
1420 13.3816
1421 1.21651
1422 109.486
1423 26.7632
1424 71.7741
1425 29.1962
1426 12.1651
1427 26.7632
1428 51.0934
1429 18.2477
1430 14.5981
1431 14.5981
1432 25.5467
1433 32.8458
1434 69.3411
1435 34.0623
1436 43.7944
1437 17.0311
1438 12.1651
1439 29.1962
1440 27.9797
1441 29.1962
1442 49.8769
1443 15.8146
1444 49.8769
1445 30.4128
1446 29.1962
1447 10.9486
1448 21.8972
1449 14.5981
1450 24.3302
1451 90.0217
1452 31.6293
1453 34.0623
1454 20.6807
1455 47.4439
1456 24.3302
1457 7.29906
1458 32.8458
1459 71.7741
1460 4.86604
1461 40.1448
1462 9.73208
1463 51.0934
1464 51.0934
1465 7.29906
1466 7.29906
1467 9.73208
1468 49.8769
1469 104.62
1470 9.73208
1471 62.042
1472 36.4953
1473 37.7118
1474 30.4128
1475 42.5779
1476 20.6807
1477 20.6807
1478 80.2897
1479 51.0934
1480 4.86604
1481 18.2477
1482 51.0934
1483 29.1962
1484 21.8972
1485 47.4439
1486 42.5779
1487 87.5887
1488 83.9392
1489 58.3925
1490 34.0623
1491 51.0934
1492 70.5576
1493 27.9797
1494 13.3816
1495 9.73208
1496 31.6293
1497 41.3613
1498 35.2788
1499 13.3816
1500 54.743
1501 71.7741
1502 38.9283
1503 13.3816
1504 85.1557
1505 30.4128
1506 42.5779
1507 60.8255
1508 30.4128
1509 48.6604
1510 17.0311
1511 29.1962
1512 24.3302
1513 21.8972
1514 13.3816
1515 36.4953
1516 25.5467
1517 54.743
1518 43.7944
1519 36.4953
1520 20.6807
1521 14.5981
1522 10.9486
1523 46.2274
1524 58.3925
1525 17.0311
1526 43.7944
1527 26.7632
1528 15.8146
1529 4.86604
1530 32.8458
1531 83.9392
1532 52.3099
1533 38.9283
1534 4.86604
1535 27.9797
1536 32.8458
1537 10.9486
1538 15.8146
1539 12.1651
1540 38.9283
1541 24.3302
1542 19.4642
1543 13.3816
1544 14.5981
1545 9.73208
1546 29.1962
1547 34.0623
1548 34.0623
1549 45.0109
1550 45.0109
1551 15.8146
1552 21.8972
1553 66.9081
1554 77.8566
1555 76.6401
1556 26.7632
1557 49.8769
1558 32.8458
1559 13.3816
1560 12.1651
1561 29.1962
1562 32.8458
1563 27.9797
1564 68.1246
1565 46.2274
1566 35.2788
1567 51.0934
1568 34.0623
1569 53.5264
1570 38.9283
1571 57.176
1572 36.4953
1573 58.3925
1574 34.0623
1575 18.2477
1576 42.5779
1577 63.2585
1578 54.743
1579 49.8769
1580 23.1137
1581 14.5981
1582 17.0311
1583 26.7632
1584 36.4953
1585 43.7944
1586 34.0623
1587 21.8972
1588 55.9595
1589 30.4128
1590 20.6807
1591 8.51557
1592 13.3816
1593 14.5981
1594 20.6807
1595 20.6807
1596 14.5981
1597 21.8972
1598 46.2274
1599 23.1137
1600 20.6807
1601 19.4642
1602 15.8146
1603 49.8769
1604 26.7632
1605 15.8146
1606 17.0311
1607 38.9283
1608 63.2585
1609 31.6293
1610 19.4642
1611 20.6807
1612 8.51557
1613 8.51557
1614 15.8146
1615 13.3816
1616 10.9486
1617 30.4128
1618 31.6293
1619 43.7944
1620 42.5779
1621 35.2788
1622 19.4642
1623 29.1962
1624 26.7632
1625 9.73208
1626 27.9797
1627 26.7632
1628 25.5467
1629 83.9392
1630 48.6604
1631 34.0623
1632 29.1962
1633 15.8146
1634 64.475
1635 88.8052
1636 41.3613
1637 45.0109
1638 38.9283
1639 46.2274
1640 9.73208
1641 14.5981
1642 6.08255
1643 13.3816
1644 37.7118
1645 55.9595
1646 46.2274
1647 51.0934
1648 32.8458
1649 18.2477
1650 9.73208
1651 20.6807
1652 10.9486
1653 24.3302
1654 15.8146
1655 14.5981
1656 6.08255
1657 15.8146
1658 83.9392
1659 7.29906
1660 15.8146
1661 6.08255
1662 36.4953
1663 79.0732
1664 15.8146
1665 26.7632
1666 14.5981
1667 23.1137
1668 21.8972
1669 31.6293
1670 54.743
1671 30.4128
1672 42.5779
1673 21.8972
1674 26.7632
1675 18.2477
1676 30.4128
1677 23.1137
1678 14.5981
1679 27.9797
1680 37.7118
1681 47.4439
1682 32.8458
1683 26.7632
1684 15.8146
1685 68.1246
1686 25.5467
1687 64.475
1688 55.9595
1689 75.4236
1690 62.042
1691 30.4128
1692 41.3613
1693 17.0311
1694 6.08255
1695 34.0623
1696 31.6293
1697 34.0623
1698 62.042
1699 48.6604
1700 72.9906
1701 41.3613
1702 41.3613
1703 71.7741
1704 19.4642
1705 19.4642
1706 34.0623
1707 18.2477
1708 24.3302
1709 35.2788
1710 31.6293
1711 43.7944
1712 17.0311
1713 13.3816
1714 14.5981
1715 7.29906
1716 21.8972
1717 17.0311
1718 19.4642
1719 20.6807
1720 35.2788
1721 47.4439
1722 19.4642
1723 19.4642
1724 53.5264
1725 25.5467
1726 21.8972
1727 25.5467
1728 83.9392
1729 43.7944
1730 69.3411
1731 36.4953
1732 38.9283
1733 27.9797
1734 75.4236
1735 34.0623
1736 41.3613
1737 29.1962
1738 51.0934
1739 15.8146
1740 17.0311
1741 53.5264
1742 41.3613
1743 43.7944
1744 47.4439
1745 32.8458
1746 24.3302
1747 83.9392
1748 29.1962
1749 26.7632
1750 43.7944
1751 30.4128
1752 63.2585
1753 60.8255
1754 68.1246
1755 29.1962
1756 36.4953
1757 71.7741
1758 52.3099
1759 31.6293
1760 20.6807
1761 69.3411
1762 34.0623
1763 13.3816
1764 51.0934
1765 36.4953
1766 40.1448
1767 43.7944
1768 46.2274
1769 14.5981
1770 26.7632
1771 18.2477
1772 85.1557
1773 63.2585
1774 20.6807
1775 26.7632
1776 13.3816
1777 19.4642
1778 51.0934
1779 53.5264
1780 79.0732
1781 141.115
1782 53.5264
1783 116.785
1784 48.6604
1785 66.9081
1786 27.9797
1787 17.0311
1788 14.5981
1789 21.8972
1790 93.6713
1791 52.3099
1792 40.1448
1793 24.3302
1794 29.1962
1795 21.8972
1796 45.0109
1797 20.6807
1798 27.9797
1799 83.9392
1800 68.1246
1801 40.1448
1802 30.4128
1803 32.8458
1804 35.2788
1805 30.4128
1806 42.5779
1807 37.7118
1808 21.8972
1809 37.7118
1810 21.8972
1811 55.9595
1812 77.8566
1813 26.7632
1814 31.6293
1815 13.3816
1816 32.8458
1817 34.0623
1818 26.7632
1819 49.8769
1820 17.0311
1821 32.8458
1822 32.8458
1823 90.0217
1824 20.6807
1825 31.6293
1826 42.5779
1827 20.6807
1828 93.6713
1829 26.7632
1830 17.0311
1831 8.51557
1832 64.475
1833 45.0109
1834 49.8769
1835 10.9486
1836 75.4236
1837 9.73208
1838 8.51557
1839 18.2477
1840 3.64953
1841 37.7118
1842 49.8769
1843 20.6807
1844 14.5981
1845 21.8972
1846 12.1651
1847 15.8146
1848 23.1137
1849 20.6807
1850 25.5467
1851 51.0934
1852 65.6915
1853 25.5467
1854 148.414
1855 26.7632
1856 34.0623
1857 36.4953
1858 71.7741
1859 25.5467
1860 27.9797
1861 10.9486
1862 27.9797
1863 23.1137
1864 35.2788
1865 99.7538
1866 51.0934
1867 27.9797
1868 37.7118
1869 26.7632
1870 21.8972
1871 29.1962
1872 65.6915
1873 104.62
1874 47.4439
1875 54.743
1876 69.3411
1877 42.5779
1878 32.8458
1879 32.8458
1880 47.4439
1881 29.1962
1882 23.1137
1883 43.7944
1884 36.4953
1885 29.1962
1886 52.3099
1887 31.6293
1888 70.5576
1889 55.9595
1890 31.6293
1891 36.4953
1892 34.0623
1893 58.3925
1894 48.6604
1895 20.6807
1896 143.548
1897 30.4128
1898 26.7632
1899 21.8972
1900 20.6807
1901 36.4953
1902 34.0623
1903 26.7632
1904 21.8972
1905 24.3302
1906 30.4128
1907 20.6807
1908 15.8146
1909 40.1448
1910 12.1651
1911 19.4642
1912 12.1651
1913 12.1651
1914 29.1962
1915 27.9797
1916 15.8146
1917 24.3302
1918 21.8972
1919 41.3613
1920 19.4642
1921 20.6807
1922 32.8458
1923 10.9486
1924 26.7632
1925 36.4953
1926 34.0623
1927 26.7632
1928 4.86604
1929 17.0311
1930 31.6293
1931 23.1137
1932 23.1137
1933 42.5779
1934 17.0311
1935 13.3816
1936 23.1137
1937 26.7632
1938 23.1137
1939 15.8146
1940 25.5467
1941 63.2585
1942 26.7632
1943 48.6604
1944 41.3613
1945 30.4128
1946 40.1448
1947 47.4439
1948 24.3302
1949 24.3302
1950 25.5467
1951 63.2585
1952 41.3613
1953 63.2585
1954 41.3613
1955 12.1651
1956 26.7632
1957 30.4128
1958 19.4642
1959 23.1137
1960 63.2585
1961 20.6807
1962 23.1137
1963 26.7632
1964 34.0623
1965 34.0623
1966 32.8458
1967 54.743
1968 10.9486
1969 20.6807
1970 47.4439
1971 47.4439
1972 32.8458
1973 3.64953
1974 29.1962
1975 46.2274
1976 27.9797
1977 45.0109
1978 48.6604
1979 17.0311
1980 4.86604
1981 32.8458
1982 42.5779
1983 32.8458
1984 41.3613
1985 21.8972
1986 6.08255
1987 57.176
1988 34.0623
1989 7.29906
1990 87.5887
1991 27.9797
1992 21.8972
1993 45.0109
1994 55.9595
1995 10.9486
1996 41.3613
1997 18.2477
1998 27.9797
1999 31.6293
2000 18.2477
2001 14.5981
2002 20.6807
2003 43.7944
2004 19.4642
2005 24.3302
2006 20.6807
2007 10.9486
2008 15.8146
2009 19.4642
2010 10.9486
2011 20.6807
2012 21.8972
2013 25.5467
2014 19.4642
2015 13.3816
2016 17.0311
2017 25.5467
2018 15.8146
2019 7.29906
2020 30.4128
2021 12.1651
2022 18.2477
2023 7.29906
2024 24.3302
2025 37.7118
2026 19.4642
2027 32.8458
2028 20.6807
2029 10.9486
2030 31.6293
2031 36.4953
2032 49.8769
2033 45.0109
2034 52.3099
2035 54.743
2036 4.86604
2037 25.5467
2038 30.4128
2039 30.4128
2040 4.86604
2041 1.21651
2042 15.8146
2043 70.5576
2044 10.9486
2045 13.3816
2046 14.5981
2047 31.6293
2048 65.6915
2049 57.176
2050 42.5779
2051 47.4439
2052 53.5264
2053 47.4439
2054 19.4642
2055 80.2897
2056 40.1448
2057 7.29906
2058 47.4439
2059 27.9797
2060 17.0311
2061 13.3816
2062 31.6293
2063 32.8458
2064 27.9797
2065 10.9486
2066 13.3816
2067 19.4642
2068 36.4953
2069 20.6807
2070 21.8972
2071 15.8146
2072 8.51557
2073 34.0623
2074 23.1137
2075 8.51557
2076 21.8972
2077 36.4953
2078 12.1651
2079 53.5264
2080 18.2477
2081 27.9797
2082 20.6807
2083 13.3816
2084 19.4642
2085 3.64953
2086 20.6807
2087 59.609
2088 51.0934
2089 23.1137
2090 25.5467
2091 30.4128
2092 74.2071
2093 40.1448
2094 41.3613
2095 18.2477
2096 29.1962
2097 52.3099
2098 65.6915
2099 49.8769
2100 83.9392
2101 38.9283
2102 31.6293
2103 37.7118
2104 31.6293
2105 7.29906
2106 19.4642
2107 41.3613
2108 52.3099
2109 36.4953
2110 32.8458
2111 25.5467
2112 113.135
2113 63.2585
2114 13.3816
2115 38.9283
2116 31.6293
2117 24.3302
2118 103.403
2119 14.5981
2120 26.7632
2121 72.9906
2122 36.4953
2123 20.6807
2124 17.0311
2125 24.3302
2126 24.3302
2127 26.7632
2128 15.8146
2129 29.1962
2130 14.5981
2131 12.1651
2132 53.5264
2133 30.4128
2134 7.29906
2135 21.8972
2136 20.6807
2137 53.5264
2138 9.73208
2139 51.0934
2140 14.5981
2141 2.43302
2142 21.8972
2143 8.51557
2144 10.9486
2145 19.4642
2146 36.4953
2147 43.7944
2148 15.8146
2149 17.0311
2150 23.1137
2151 23.1137
2152 10.9486
2153 14.5981
2154 15.8146
2155 17.0311
2156 17.0311
2157 24.3302
2158 79.0732
2159 9.73208
2160 15.8146
2161 87.5887
2162 7.29906
2163 14.5981
2164 98.5373
2165 1.21651
2166 24.3302
2167 76.6401
2168 2.43302
2169 21.8972
2170 68.1246
2171 14.5981
2172 18.2477
2173 17.0311
2174 10.9486
2175 20.6807
2176 12.1651
2177 17.0311
2178 10.9486
2179 57.176
2180 79.0732
2181 38.9283
2182 13.3816
2183 4.86604
2184 9.73208
2185 93.6713
2186 7.29906
2187 6.08255
2188 47.4439
2189 7.29906
2190 10.9486
2191 37.7118
2192 14.5981
2193 15.8146
2194 47.4439
2195 12.1651
2196 9.73208
2197 31.6293
2198 19.4642
2199 34.0623
2200 98.5373
2201 13.3816
2202 8.51557
2203 19.4642
2204 62.042
2205 71.7741
2206 23.1137
2207 60.8255
2208 17.0311
2209 19.4642
2210 26.7632
2211 20.6807
2212 30.4128
2213 32.8458
2214 40.1448
2215 41.3613
2216 41.3613
2217 21.8972
2218 9.73208
2219 27.9797
2220 15.8146
2221 18.2477
2222 30.4128
2223 20.6807
2224 18.2477
2225 36.4953
2226 21.8972
2227 10.9486
2228 18.2477
2229 25.5467
2230 14.5981
2231 29.1962
2232 17.0311
2233 55.9595
2234 23.1137
2235 9.73208
2236 15.8146
2237 21.8972
2238 20.6807
2239 14.5981
2240 15.8146
2241 20.6807
2242 10.9486
2243 6.08255
2244 9.73208
2245 10.9486
2246 17.0311
2247 25.5467
2248 20.6807
2249 29.1962
2250 27.9797
2251 26.7632
2252 15.8146
2253 109.486
2254 10.9486
2255 21.8972
2256 19.4642
2257 30.4128
2258 13.3816
2259 26.7632
2260 25.5467
2261 17.0311
2262 12.1651
2263 9.73208
2264 12.1651
2265 35.2788
2266 15.8146
2267 30.4128
2268 18.2477
2269 4.86604
2270 15.8146
2271 19.4642
2272 45.0109
2273 10.9486
2274 13.3816
2275 18.2477
2276 17.0311
2277 36.4953
2278 31.6293
2279 19.4642
2280 14.5981
2281 4.86604
2282 21.8972
2283 45.0109
2284 19.4642
2285 48.6604
2286 12.1651
2287 1.21651
2288 30.4128
2289 17.0311
2290 19.4642
2291 7.29906
2292 8.51557
2293 25.5467
2294 13.3816
2295 4.86604
2296 8.51557
2297 27.9797
2298 6.08255
2299 66.9081
2300 1.21651
2301 6.08255
2302 14.5981
2303 15.8146
2304 8.51557
2305 3.64953
2306 8.51557
2307 7.29906
2308 1.21651
2309 9.73208
2310 51.0934
2311 2.43302
2312 6.08255
2313 4.86604
2314 3.64953
2315 7.29906
2316 71.7741
2317 17.0311
2318 4.86604
2319 3.64953
2320 0
2321 18.2477
2322 8.51557
2323 15.8146
2324 17.0311
2325 24.3302
2326 38.9283
2327 8.51557
2328 7.29906
2329 9.73208
2330 8.51557
2331 10.9486
2332 18.2477
2333 2.43302
2334 4.86604
2335 6.08255
2336 20.6807
2337 120.434
2338 12.1651
2339 10.9486
2340 23.1137
2341 19.4642
2342 18.2477
2343 40.1448
2344 4.86604
2345 2.43302
2346 0
2347 30.4128
2348 1.21651
2349 13.3816
2350 6.08255
2351 10.9486
2352 32.8458
2353 1.21651
2354 1.21651
2355 18.2477
2356 2.43302
2357 8.51557
2358 3.64953
2359 12.1651
2360 18.2477
2361 19.4642
2362 17.0311
2363 30.4128
2364 32.8458
2365 8.51557
2366 2.43302
2367 21.8972
2368 29.1962
2369 10.9486
2370 38.9283
2371 41.3613
2372 2.43302
2373 13.3816
2374 1.21651
2375 23.1137
2376 59.609
2377 25.5467
2378 2.43302
2379 26.7632
2380 13.3816
2381 4.86604
2382 17.0311
2383 65.6915
2384 43.7944
2385 18.2477
2386 14.5981
2387 24.3302
2388 18.2477
2389 3.64953
2390 21.8972
2391 27.9797
2392 19.4642
2393 25.5467
2394 15.8146
2395 14.5981
2396 49.8769
2397 38.9283
2398 13.3816
2399 21.8972
2400 15.8146
2401 45.0109
2402 10.9486
2403 10.9486
2404 26.7632
2405 6.08255
2406 30.4128
2407 27.9797
2408 72.9906
2409 38.9283
2410 125.301
2411 19.4642
2412 25.5467
2413 13.3816
2414 20.6807
2415 45.0109
2416 58.3925
2417 25.5467
2418 37.7118
2419 14.5981
2420 13.3816
2421 14.5981
2422 13.3816
2423 27.9797
2424 36.4953
2425 24.3302
2426 71.7741
2427 21.8972
2428 15.8146
2429 51.0934
2430 43.7944
2431 42.5779
2432 41.3613
2433 31.6293
2434 13.3816
2435 13.3816
2436 20.6807
2437 9.73208
2438 27.9797
2439 10.9486
2440 53.5264
2441 29.1962
2442 68.1246
2443 37.7118
2444 7.29906
2445 41.3613
2446 23.1137
2447 2.43302
2448 24.3302
2449 26.7632
2450 47.4439
2451 69.3411
2452 29.1962
2453 19.4642
2454 63.2585
2455 23.1137
2456 20.6807
2457 51.0934
2458 25.5467
2459 46.2274
2460 41.3613
2461 8.51557
2462 4.86604
2463 14.5981
2464 45.0109
2465 41.3613
2466 34.0623
2467 15.8146
2468 19.4642
2469 27.9797
2470 47.4439
2471 68.1246
2472 46.2274
2473 14.5981
2474 21.8972
2475 38.9283
2476 19.4642
2477 53.5264
2478 13.3816
2479 18.2477
2480 7.29906
2481 18.2477
2482 9.73208
2483 46.2274
2484 119.218
2485 21.8972
2486 66.9081
2487 64.475
2488 15.8146
2489 43.7944
2490 54.743
2491 25.5467
2492 58.3925
2493 43.7944
2494 38.9283
2495 31.6293
2496 26.7632
2497 40.1448
2498 42.5779
2499 36.4953
2500 4.86604
2501 20.6807
2502 45.0109
2503 21.8972
2504 17.0311
2505 31.6293
2506 14.5981
2507 85.1557
2508 45.0109
2509 15.8146
2510 23.1137
2511 63.2585
2512 58.3925
2513 51.0934
2514 27.9797
2515 15.8146
2516 27.9797
2517 31.6293
2518 12.1651
2519 21.8972
2520 68.1246
2521 35.2788
2522 21.8972
2523 10.9486
2524 7.29906
2525 18.2477
2526 8.51557
2527 13.3816
2528 10.9486
2529 30.4128
2530 100.97
2531 30.4128
2532 17.0311
2533 30.4128
2534 36.4953
2535 20.6807
2536 24.3302
2537 42.5779
2538 34.0623
2539 26.7632
2540 8.51557
2541 14.5981
2542 12.1651
2543 23.1137
2544 29.1962
2545 48.6604
2546 15.8146
2547 14.5981
2548 36.4953
2549 51.0934
2550 15.8146
2551 49.8769
2552 19.4642
2553 30.4128
2554 75.4236
2555 35.2788
2556 81.5062
2557 29.1962
2558 17.0311
2559 13.3816
2560 18.2477
2561 20.6807
2562 41.3613
2563 30.4128
2564 9.73208
2565 17.0311
2566 9.73208
2567 18.2477
2568 40.1448
2569 17.0311
2570 52.3099
2571 15.8146
2572 24.3302
2573 40.1448
2574 42.5779
2575 23.1137
2576 57.176
2577 14.5981
2578 12.1651
2579 14.5981
2580 10.9486
2581 32.8458
2582 113.135
2583 15.8146
2584 29.1962
2585 77.8566
2586 8.51557
2587 15.8146
2588 42.5779
2589 60.8255
2590 21.8972
2591 32.8458
2592 49.8769
2593 24.3302
2594 17.0311
2595 36.4953
2596 25.5467
2597 17.0311
2598 12.1651
2599 26.7632
2600 40.1448
2601 21.8972
2602 47.4439
2603 26.7632
2604 55.9595
2605 17.0311
2606 18.2477
2607 30.4128
2608 69.3411
2609 36.4953
2610 17.0311
2611 60.8255
2612 37.7118
2613 18.2477
2614 36.4953
2615 53.5264
2616 19.4642
2617 13.3816
2618 19.4642
2619 18.2477
2620 8.51557
2621 15.8146
2622 36.4953
2623 24.3302
2624 21.8972
2625 9.73208
2626 15.8146
2627 37.7118
2628 18.2477
2629 17.0311
2630 10.9486
2631 6.08255
2632 32.8458
2633 31.6293
2634 6.08255
2635 19.4642
2636 18.2477
2637 25.5467
2638 34.0623
2639 23.1137
2640 23.1137
2641 25.5467
2642 26.7632
2643 15.8146
2644 18.2477
2645 4.86604
2646 14.5981
2647 4.86604
2648 8.51557
2649 14.5981
2650 130.167
2651 7.29906
2652 15.8146
2653 9.73208
2654 12.1651
2655 19.4642
2656 10.9486
2657 15.8146
2658 9.73208
2659 34.0623
2660 21.8972
2661 20.6807
2662 45.0109
2663 18.2477
2664 20.6807
2665 66.9081
2666 37.7118
2667 21.8972
2668 38.9283
2669 12.1651
2670 6.08255
2671 18.2477
2672 7.29906
2673 18.2477
2674 57.176
2675 23.1137
2676 17.0311
2677 15.8146
2678 81.5062
2679 19.4642
2680 31.6293
2681 25.5467
2682 9.73208
2683 10.9486
2684 9.73208
2685 25.5467
2686 4.86604
2687 24.3302
2688 6.08255
2689 20.6807
2690 18.2477
2691 25.5467
2692 12.1651
2693 21.8972
2694 48.6604
2695 55.9595
2696 19.4642
2697 27.9797
2698 18.2477
2699 31.6293
2700 30.4128
2701 46.2274
2702 55.9595
2703 51.0934
2704 14.5981
2705 21.8972
2706 17.0311
2707 12.1651
2708 58.3925
2709 8.51557
2710 10.9486
2711 12.1651
2712 12.1651
2713 21.8972
2714 75.4236
2715 19.4642
2716 27.9797
2717 21.8972
2718 27.9797
2719 32.8458
2720 38.9283
2721 35.2788
2722 26.7632
2723 14.5981
2724 24.3302
2725 12.1651
2726 15.8146
2727 20.6807
2728 15.8146
2729 25.5467
2730 31.6293
2731 24.3302
2732 14.5981
2733 85.1557
2734 23.1137
2735 26.7632
2736 31.6293
2737 58.3925
2738 51.0934
2739 43.7944
2740 30.4128
2741 10.9486
2742 45.0109
2743 41.3613
2744 27.9797
2745 62.042
2746 57.176
2747 21.8972
2748 10.9486
2749 10.9486
2750 19.4642
2751 45.0109
2752 9.73208
2753 4.86604
2754 15.8146
2755 17.0311
2756 6.08255
2757 2.43302
2758 42.5779
2759 37.7118
2760 69.3411
2761 38.9283
2762 17.0311
2763 23.1137
2764 21.8972
2765 59.609
2766 35.2788
2767 29.1962
2768 13.3816
2769 15.8146
2770 13.3816
2771 17.0311
2772 35.2788
2773 12.1651
2774 41.3613
2775 35.2788
2776 38.9283
2777 19.4642
2778 51.0934
2779 14.5981
2780 4.86604
2781 32.8458
2782 29.1962
2783 36.4953
2784 31.6293
2785 58.3925
2786 13.3816
2787 62.042
2788 24.3302
2789 18.2477
2790 15.8146
2791 13.3816
2792 29.1962
2793 59.609
2794 29.1962
2795 20.6807
2796 45.0109
2797 18.2477
2798 53.5264
2799 47.4439
2800 42.5779
2801 13.3816
2802 64.475
2803 25.5467
2804 29.1962
2805 21.8972
2806 53.5264
2807 79.0732
2808 29.1962
2809 23.1137
2810 21.8972
2811 10.9486
2812 9.73208
2813 21.8972
2814 37.7118
2815 38.9283
2816 36.4953
2817 42.5779
2818 32.8458
2819 24.3302
2820 12.1651
2821 36.4953
2822 52.3099
2823 25.5467
2824 17.0311
2825 6.08255
2826 24.3302
2827 36.4953
2828 38.9283
2829 37.7118
2830 35.2788
2831 24.3302
2832 80.2897
2833 30.4128
2834 32.8458
2835 10.9486
2836 25.5467
2837 12.1651
2838 54.743
2839 52.3099
2840 24.3302
2841 10.9486
2842 13.3816
2843 7.29906
2844 15.8146
2845 41.3613
2846 52.3099
2847 19.4642
2848 14.5981
2849 12.1651
2850 68.1246
2851 27.9797
2852 24.3302
2853 10.9486
2854 26.7632
2855 40.1448
2856 17.0311
2857 63.2585
2858 37.7118
2859 40.1448
2860 25.5467
2861 36.4953
2862 27.9797
2863 38.9283
2864 82.7227
2865 31.6293
2866 107.053
2867 18.2477
2868 57.176
2869 51.0934
2870 19.4642
2871 17.0311
2872 25.5467
2873 23.1137
2874 13.3816
2875 20.6807
2876 75.4236
2877 25.5467
2878 29.1962
2879 35.2788
2880 17.0311
2881 31.6293
2882 25.5467
2883 9.73208
2884 8.51557
2885 8.51557
2886 12.1651
2887 4.86604
2888 15.8146
2889 19.4642
2890 23.1137
2891 23.1137
2892 21.8972
2893 23.1137
2894 37.7118
2895 38.9283
2896 37.7118
2897 52.3099
2898 36.4953
2899 10.9486
2900 17.0311
2901 9.73208
2902 42.5779
2903 42.5779
2904 8.51557
2905 17.0311
2906 38.9283
2907 14.5981
2908 12.1651
2909 21.8972
2910 13.3816
2911 30.4128
2912 109.486
2913 8.51557
2914 42.5779
2915 29.1962
2916 48.6604
2917 79.0732
2918 51.0934
2919 23.1137
2920 21.8972
2921 20.6807
2922 15.8146
2923 15.8146
2924 24.3302
2925 12.1651
2926 25.5467
2927 32.8458
2928 25.5467
2929 41.3613
2930 29.1962
2931 27.9797
2932 42.5779
2933 64.475
2934 41.3613
2935 27.9797
2936 38.9283
2937 37.7118
2938 58.3925
2939 29.1962
2940 21.8972
2941 9.73208
2942 19.4642
2943 15.8146
2944 34.0623
2945 25.5467
2946 20.6807
2947 72.9906
2948 30.4128
2949 29.1962
2950 66.9081
2951 64.475
2952 20.6807
2953 12.1651
2954 41.3613
2955 45.0109
2956 51.0934
2957 29.1962
2958 12.1651
2959 8.51557
2960 29.1962
2961 13.3816
2962 14.5981
2963 34.0623
2964 21.8972
2965 10.9486
2966 13.3816
2967 29.1962
2968 12.1651
2969 40.1448
2970 29.1962
2971 32.8458
2972 31.6293
2973 23.1137
2974 48.6604
2975 42.5779
2976 29.1962
2977 34.0623
2978 10.9486
2979 13.3816
2980 34.0623
2981 20.6807
2982 20.6807
2983 38.9283
2984 47.4439
2985 58.3925
2986 57.176
2987 25.5467
2988 9.73208
2989 65.6915
2990 34.0623
2991 40.1448
2992 14.5981
2993 2.43302
2994 72.9906
2995 34.0623
2996 38.9283
2997 49.8769
2998 42.5779
2999 29.1962
3000 25.5467
3001 12.1651
3002 29.1962
3003 21.8972
3004 40.1448
3005 6.08255
3006 20.6807
3007 52.3099
3008 18.2477
3009 36.4953
3010 31.6293
3011 45.0109
3012 27.9797
3013 54.743
3014 43.7944
3015 23.1137
3016 27.9797
3017 15.8146
3018 13.3816
3019 15.8146
3020 42.5779
3021 34.0623
3022 12.1651
3023 14.5981
3024 49.8769
3025 32.8458
3026 12.1651
3027 13.3816
3028 17.0311
3029 19.4642
3030 4.86604
3031 17.0311
3032 77.8566
3033 21.8972
3034 29.1962
3035 21.8972
3036 30.4128
3037 71.7741
3038 43.7944
3039 63.2585
3040 29.1962
3041 25.5467
3042 14.5981
3043 23.1137
3044 45.0109
3045 14.5981
3046 15.8146
3047 32.8458
3048 83.9392
3049 14.5981
3050 25.5467
3051 14.5981
3052 29.1962
3053 143.548
3054 13.3816
3055 21.8972
3056 42.5779
3057 17.0311
3058 27.9797
3059 13.3816
3060 36.4953
3061 55.9595
3062 25.5467
3063 20.6807
3064 29.1962
3065 57.176
3066 12.1651
3067 46.2274
3068 24.3302
3069 27.9797
3070 20.6807
3071 32.8458
3072 18.2477
3073 21.8972
3074 32.8458
3075 42.5779
3076 52.3099
3077 60.8255
3078 23.1137
3079 45.0109
3080 21.8972
3081 79.0732
3082 75.4236
3083 35.2788
3084 27.9797
3085 21.8972
3086 14.5981
3087 24.3302
3088 21.8972
3089 47.4439
3090 25.5467
3091 12.1651
3092 83.9392
3093 30.4128
3094 14.5981
3095 34.0623
3096 31.6293
3097 32.8458
3098 60.8255
3099 21.8972
3100 58.3925
3101 35.2788
3102 7.29906
3103 29.1962
3104 34.0623
3105 15.8146
3106 23.1137
3107 17.0311
3108 27.9797
3109 38.9283
3110 31.6293
3111 30.4128
3112 63.2585
3113 34.0623
3114 26.7632
3115 76.6401
3116 25.5467
3117 14.5981
3118 37.7118
3119 51.0934
3120 43.7944
3121 31.6293
3122 75.4236
3123 47.4439
3124 8.51557
3125 21.8972
3126 35.2788
3127 41.3613
3128 25.5467
3129 51.0934
3130 15.8146
3131 54.743
3132 23.1137
3133 18.2477
3134 31.6293
3135 36.4953
3136 23.1137
3137 60.8255
3138 38.9283
3139 26.7632
3140 14.5981
3141 69.3411
3142 53.5264
3143 6.08255
3144 21.8972
3145 62.042
3146 27.9797
3147 21.8972
3148 38.9283
3149 41.3613
3150 26.7632
3151 21.8972
3152 12.1651
3153 24.3302
3154 30.4128
3155 45.0109
3156 13.3816
3157 15.8146
3158 9.73208
3159 48.6604
3160 40.1448
3161 26.7632
3162 25.5467
3163 35.2788
3164 19.4642
3165 48.6604
3166 45.0109
3167 23.1137
3168 40.1448
3169 41.3613
3170 38.9283
3171 53.5264
3172 26.7632
3173 31.6293
3174 40.1448
3175 24.3302
3176 35.2788
3177 69.3411
3178 24.3302
3179 20.6807
3180 10.9486
3181 34.0623
3182 114.352
3183 14.5981
3184 29.1962
3185 32.8458
3186 63.2585
3187 34.0623
3188 30.4128
3189 53.5264
3190 10.9486
3191 41.3613
3192 40.1448
3193 81.5062
3194 26.7632
3195 2.43302
3196 90.0217
3197 27.9797
3198 10.9486
3199 24.3302
3200 29.1962
3201 20.6807
3202 21.8972
3203 35.2788
3204 43.7944
3205 7.29906
3206 19.4642
3207 29.1962
3208 18.2477
3209 20.6807
3210 13.3816
3211 9.73208
3212 30.4128
3213 4.86604
3214 25.5467
3215 40.1448
3216 9.73208
3217 10.9486
3218 25.5467
3219 2.43302
3220 20.6807
3221 13.3816
3222 20.6807
3223 24.3302
3224 27.9797
3225 37.7118
3226 47.4439
3227 97.3208
3228 57.176
3229 15.8146
3230 19.4642
3231 29.1962
3232 7.29906
3233 24.3302
3234 29.1962
3235 38.9283
3236 27.9797
3237 12.1651
3238 32.8458
3239 41.3613
3240 60.8255
3241 29.1962
3242 18.2477
3243 7.29906
3244 64.475
3245 41.3613
3246 41.3613
3247 14.5981
3248 13.3816
3249 24.3302
3250 23.1137
3251 36.4953
3252 30.4128
3253 26.7632
3254 34.0623
3255 27.9797
3256 43.7944
3257 52.3099
3258 38.9283
3259 38.9283
3260 21.8972
3261 32.8458
3262 30.4128
3263 40.1448
3264 25.5467
3265 10.9486
3266 6.08255
3267 26.7632
3268 27.9797
3269 59.609
3270 42.5779
3271 9.73208
3272 21.8972
3273 23.1137
3274 10.9486
3275 53.5264
3276 34.0623
3277 19.4642
3278 35.2788
3279 19.4642
3280 10.9486
3281 15.8146
3282 14.5981
3283 38.9283
3284 72.9906
3285 14.5981
3286 15.8146
3287 83.9392
3288 38.9283
3289 26.7632
3290 43.7944
3291 18.2477
3292 25.5467
3293 37.7118
3294 27.9797
3295 27.9797
3296 25.5467
3297 13.3816
3298 25.5467
3299 62.042
3300 41.3613
3301 21.8972
3302 20.6807
3303 8.51557
3304 34.0623
3305 71.7741
3306 52.3099
3307 29.1962
3308 41.3613
3309 25.5467
3310 60.8255
3311 64.475
3312 53.5264
3313 36.4953
3314 32.8458
3315 24.3302
3316 40.1448
3317 57.176
3318 17.0311
3319 13.3816
3320 17.0311
3321 25.5467
3322 32.8458
3323 46.2274
3324 18.2477
3325 13.3816
3326 26.7632
3327 18.2477
3328 21.8972
3329 41.3613
3330 7.29906
3331 10.9486
3332 57.176
3333 13.3816
3334 25.5467
3335 12.1651
3336 10.9486
3337 14.5981
3338 23.1137
3339 41.3613
3340 40.1448
3341 59.609
3342 53.5264
3343 12.1651
3344 26.7632
3345 15.8146
3346 46.2274
3347 35.2788
3348 38.9283
3349 31.6293
3350 90.0217
3351 32.8458
3352 10.9486
3353 3.64953
3354 31.6293
3355 18.2477
3356 12.1651
3357 31.6293
3358 55.9595
3359 52.3099
3360 52.3099
3361 40.1448
3362 48.6604
3363 62.042
3364 27.9797
3365 54.743
3366 12.1651
3367 38.9283
3368 52.3099
3369 43.7944
3370 41.3613
3371 36.4953
3372 30.4128
3373 14.5981
3374 31.6293
3375 26.7632
3376 46.2274
3377 43.7944
3378 6.08255
3379 24.3302
3380 47.4439
3381 14.5981
3382 19.4642
3383 27.9797
3384 49.8769
3385 21.8972
3386 20.6807
3387 3.64953
3388 13.3816
3389 48.6604
3390 54.743
3391 43.7944
3392 19.4642
3393 25.5467
3394 40.1448
3395 29.1962
3396 71.7741
3397 24.3302
3398 18.2477
3399 12.1651
3400 19.4642
3401 35.2788
3402 8.51557
3403 25.5467
3404 19.4642
3405 26.7632
3406 35.2788
3407 81.5062
3408 74.2071
3409 19.4642
3410 31.6293
3411 49.8769
3412 35.2788
3413 24.3302
3414 42.5779
3415 27.9797
3416 19.4642
3417 18.2477
3418 14.5981
3419 32.8458
3420 36.4953
3421 17.0311
3422 23.1137
3423 12.1651
3424 10.9486
3425 18.2477
3426 32.8458
3427 37.7118
3428 21.8972
3429 24.3302
3430 45.0109
3431 65.6915
3432 19.4642
3433 8.51557
3434 17.0311
3435 15.8146
3436 14.5981
3437 29.1962
3438 88.8052
3439 19.4642
3440 29.1962
3441 18.2477
3442 9.73208
3443 32.8458
3444 70.5576
3445 25.5467
3446 57.176
3447 57.176
3448 19.4642
3449 8.51557
3450 51.0934
3451 52.3099
3452 42.5779
3453 31.6293
3454 17.0311
3455 37.7118
3456 26.7632
3457 64.475
3458 51.0934
3459 25.5467
3460 12.1651
3461 26.7632
3462 41.3613
3463 26.7632
3464 18.2477
3465 12.1651
3466 37.7118
3467 38.9283
3468 36.4953
3469 24.3302
3470 35.2788
3471 29.1962
3472 31.6293
3473 19.4642
3474 34.0623
3475 17.0311
3476 2.43302
3477 14.5981
3478 25.5467
3479 20.6807
3480 35.2788
3481 13.3816
3482 10.9486
3483 9.73208
3484 26.7632
3485 48.6604
3486 18.2477
3487 14.5981
3488 7.29906
3489 1.21651
3490 7.29906
3491 35.2788
3492 14.5981
3493 1.21651
3494 1.21651
3495 8.51557
3496 4.86604
3497 3.64953
3498 18.2477
3499 9.73208
3500 15.8146
3501 10.9486
3502 131.383
3503 3.64953
3504 4.86604
3505 4.86604
3506 17.0311
3507 34.0623
3508 3.64953
3509 1.21651
3510 1.21651
3511 4.86604
3512 279.797
3513 36.4953
3514 74.2071
3515 25.5467
3516 17.0311
3517 15.8146
3518 20.6807
3519 9.73208
3520 14.5981
3521 27.9797
3522 35.2788
3523 19.4642
3524 36.4953
3525 24.3302
3526 1.21651
3527 20.6807
3528 79.0732
3529 24.3302
3530 29.1962
3531 7.29906
3532 9.73208
3533 81.5062
3534 7.29906
3535 29.1962
3536 15.8146
3537 3.64953
3538 8.51557
3539 17.0311
3540 282.23
3541 3.64953
3542 29.1962
3543 19.4642
3544 15.8146
3545 14.5981
3546 12.1651
3547 4.86604
3548 10.9486
3549 13.3816
3550 2.43302
3551 6.08255
3552 7.29906
3553 14.5981
3554 3.64953
3555 14.5981
3556 9.73208
3557 9.73208
3558 8.51557
3559 12.1651
3560 27.9797
3561 12.1651
3562 18.2477
3563 29.1962
3564 29.1962
3565 12.1651
3566 21.8972
3567 17.0311
3568 12.1651
3569 4.86604
3570 15.8146
3571 9.73208
3572 29.1962
3573 9.73208
3574 19.4642
3575 90.0217
3576 35.2788
3577 24.3302
3578 30.4128
3579 21.8972
3580 107.053
3581 20.6807
3582 24.3302
3583 13.3816
3584 26.7632
3585 6.08255
3586 59.609
3587 9.73208
3588 25.5467
3589 13.3816
3590 15.8146
3591 35.2788
3592 24.3302
3593 12.1651
3594 20.6807
3595 41.3613
3596 14.5981
3597 25.5467
3598 12.1651
3599 14.5981
3600 14.5981
3601 13.3816
3602 2.43302
3603 23.1137
3604 12.1651
3605 3.64953
3606 41.3613
3607 4.86604
3608 3.64953
3609 23.1137
3610 3.64953
3611 24.3302
3612 12.1651
3613 38.9283
3614 63.2585
3615 27.9797
3616 4.86604
3617 40.1448
3618 32.8458
3619 52.3099
3620 9.73208
3621 19.4642
3622 12.1651
3623 40.1448
3624 23.1137
3625 12.1651
3626 13.3816
3627 21.8972
3628 12.1651
3629 20.6807
3630 34.0623
3631 23.1137
3632 25.5467
3633 10.9486
3634 40.1448
3635 52.3099
3636 13.3816
3637 15.8146
3638 23.1137
3639 48.6604
3640 26.7632
3641 24.3302
3642 29.1962
3643 66.9081
3644 45.0109
3645 23.1137
3646 25.5467
3647 21.8972
3648 18.2477
3649 26.7632
3650 14.5981
3651 55.9595
3652 10.9486
3653 18.2477
3654 40.1448
3655 53.5264
3656 8.51557
3657 23.1137
3658 40.1448
3659 25.5467
3660 34.0623
3661 24.3302
3662 31.6293
3663 4.86604
3664 12.1651
3665 48.6604
3666 24.3302
3667 27.9797
3668 24.3302
3669 31.6293
3670 26.7632
3671 10.9486
3672 9.73208
3673 20.6807
3674 4.86604
3675 14.5981
3676 35.2788
3677 24.3302
3678 19.4642
3679 14.5981
3680 23.1137
3681 9.73208
3682 34.0623
3683 19.4642
3684 58.3925
3685 14.5981
3686 26.7632
3687 15.8146
3688 14.5981
3689 24.3302
3690 23.1137
3691 13.3816
3692 18.2477
3693 69.3411
3694 37.7118
3695 21.8972
3696 17.0311
3697 34.0623
3698 27.9797
3699 21.8972
3700 55.9595
3701 72.9906
3702 25.5467
3703 20.6807
3704 18.2477
3705 23.1137
3706 47.4439
3707 53.5264
3708 13.3816
3709 13.3816
3710 17.0311
3711 42.5779
3712 18.2477
3713 17.0311
3714 38.9283
3715 15.8146
3716 37.7118
3717 20.6807
3718 71.7741
3719 34.0623
3720 17.0311
3721 21.8972
3722 17.0311
3723 75.4236
3724 25.5467
3725 7.29906
3726 13.3816
3727 15.8146
3728 48.6604
3729 17.0311
3730 10.9486
3731 20.6807
3732 46.2274
3733 13.3816
3734 21.8972
3735 26.7632
3736 62.042
3737 13.3816
3738 18.2477
3739 27.9797
3740 8.51557
3741 38.9283
3742 34.0623
3743 18.2477
3744 25.5467
3745 26.7632
3746 21.8972
3747 10.9486
3748 17.0311
3749 18.2477
3750 25.5467
3751 14.5981
3752 32.8458
3753 19.4642
3754 17.0311
3755 36.4953
3756 19.4642
3757 12.1651
3758 25.5467
3759 21.8972
3760 15.8146
3761 47.4439
3762 55.9595
3763 12.1651
3764 31.6293
3765 41.3613
3766 24.3302
3767 15.8146
3768 31.6293
3769 14.5981
3770 17.0311
3771 25.5467
3772 41.3613
3773 34.0623
3774 26.7632
3775 1.21651
3776 30.4128
3777 36.4953
3778 9.73208
3779 9.73208
3780 25.5467
3781 15.8146
3782 24.3302
3783 46.2274
3784 79.0732
3785 36.4953
3786 51.0934
3787 48.6604
3788 26.7632
3789 58.3925
3790 59.609
3791 26.7632
3792 19.4642
3793 23.1137
3794 20.6807
3795 25.5467
3796 15.8146
3797 14.5981
3798 30.4128
3799 17.0311
3800 8.51557
3801 46.2274
3802 19.4642
3803 6.08255
3804 29.1962
3805 15.8146
3806 13.3816
3807 30.4128
3808 32.8458
3809 24.3302
3810 37.7118
3811 21.8972
3812 4.86604
3813 31.6293
3814 30.4128
3815 25.5467
3816 47.4439
3817 46.2274
3818 19.4642
3819 29.1962
3820 15.8146
3821 55.9595
3822 43.7944
3823 10.9486
3824 4.86604
3825 25.5467
3826 30.4128
3827 32.8458
3828 49.8769
3829 52.3099
3830 36.4953
3831 20.6807
3832 12.1651
3833 14.5981
3834 102.187
3835 29.1962
3836 26.7632
3837 38.9283
3838 42.5779
3839 18.2477
3840 45.0109
3841 53.5264
3842 25.5467
3843 36.4953
3844 25.5467
3845 15.8146
3846 66.9081
3847 25.5467
3848 14.5981
3849 21.8972
3850 14.5981
3851 19.4642
3852 29.1962
3853 13.3816
3854 34.0623
3855 26.7632
3856 42.5779
3857 29.1962
3858 15.8146
3859 29.1962
3860 55.9595
3861 37.7118
3862 4.86604
3863 10.9486
3864 35.2788
3865 29.1962
3866 27.9797
3867 7.29906
3868 37.7118
3869 34.0623
3870 14.5981
3871 40.1448
3872 35.2788
3873 52.3099
3874 37.7118
3875 24.3302
3876 88.8052
3877 45.0109
3878 19.4642
3879 34.0623
3880 15.8146
3881 30.4128
3882 41.3613
3883 60.8255
3884 32.8458
3885 10.9486
3886 21.8972
3887 7.29906
3888 9.73208
3889 32.8458
3890 27.9797
3891 62.042
3892 26.7632
3893 14.5981
3894 26.7632
3895 32.8458
3896 26.7632
3897 34.0623
3898 36.4953
3899 4.86604
3900 19.4642
3901 37.7118
3902 42.5779
3903 37.7118
3904 53.5264
3905 35.2788
3906 46.2274
3907 32.8458
3908 23.1137
3909 65.6915
3910 53.5264
3911 40.1448
3912 47.4439
3913 42.5779
3914 18.2477
3915 34.0623
3916 7.29906
3917 47.4439
3918 20.6807
3919 19.4642
3920 32.8458
3921 45.0109
3922 38.9283
3923 45.0109
3924 37.7118
3925 36.4953
3926 29.1962
3927 6.08255
3928 23.1137
3929 40.1448
3930 21.8972
3931 35.2788
3932 21.8972
3933 29.1962
3934 35.2788
3935 19.4642
3936 40.1448
3937 24.3302
3938 24.3302
3939 32.8458
3940 32.8458
3941 37.7118
3942 37.7118
3943 43.7944
3944 27.9797
3945 30.4128
3946 41.3613
3947 68.1246
3948 68.1246
3949 25.5467
3950 14.5981
3951 21.8972
3952 25.5467
3953 17.0311
3954 42.5779
3955 30.4128
3956 18.2477
3957 80.2897
3958 43.7944
3959 23.1137
3960 43.7944
3961 31.6293
3962 21.8972
3963 34.0623
3964 15.8146
3965 31.6293
3966 58.3925
3967 27.9797
3968 62.042
3969 57.176
3970 12.1651
3971 72.9906
3972 27.9797
3973 24.3302
3974 53.5264
3975 49.8769
3976 17.0311
3977 18.2477
3978 63.2585
3979 29.1962
3980 48.6604
3981 31.6293
3982 53.5264
3983 36.4953
3984 10.9486
3985 18.2477
3986 47.4439
3987 55.9595
3988 34.0623
3989 83.9392
3990 74.2071
3991 35.2788
3992 30.4128
3993 36.4953
3994 25.5467
3995 18.2477
3996 93.6713
3997 34.0623
3998 23.1137
3999 26.7632
4000 6.08255
4001 52.3099
4002 46.2274
4003 25.5467
4004 27.9797
4005 88.8052
4006 34.0623
4007 15.8146
4008 29.1962
4009 9.73208
4010 29.1962
4011 25.5467
4012 21.8972
4013 17.0311
4014 31.6293
4015 20.6807
4016 10.9486
4017 12.1651
4018 14.5981
4019 26.7632
4020 20.6807
4021 9.73208
4022 7.29906
4023 25.5467
4024 25.5467
4025 32.8458
4026 25.5467
4027 26.7632
4028 31.6293
4029 19.4642
4030 18.2477
4031 17.0311
4032 37.7118
4033 26.7632
4034 105.836
4035 19.4642
4036 27.9797
4037 8.51557
4038 23.1137
4039 17.0311
4040 36.4953
4041 17.0311
4042 15.8146
4043 30.4128
4044 29.1962
4045 27.9797
4046 46.2274
4047 64.475
4048 81.5062
4049 25.5467
4050 31.6293
4051 93.6713
4052 109.486
4053 76.6401
4054 69.3411
4055 23.1137
4056 52.3099
4057 35.2788
4058 36.4953
4059 25.5467
4060 29.1962
4061 31.6293
4062 12.1651
4063 12.1651
4064 34.0623
4065 20.6807
4066 35.2788
4067 31.6293
4068 10.9486
4069 17.0311
4070 68.1246
4071 27.9797
4072 24.3302
4073 75.4236
4074 57.176
4075 38.9283
4076 34.0623
4077 82.7227
4078 48.6604
4079 59.609
4080 40.1448
4081 25.5467
4082 27.9797
4083 30.4128
4084 85.1557
4085 46.2274
4086 25.5467
4087 46.2274
4088 27.9797
4089 15.8146
4090 23.1137
4091 29.1962
4092 9.73208
4093 19.4642
4094 15.8146
4095 36.4953
4096 19.4642
4097 14.5981
4098 23.1137
4099 49.8769
4100 27.9797
4101 35.2788
4102 36.4953
4103 27.9797
4104 24.3302
4105 20.6807
4106 13.3816
4107 24.3302
4108 26.7632
4109 30.4128
4110 26.7632
4111 24.3302
4112 26.7632
4113 21.8972
4114 29.1962
4115 18.2477
4116 34.0623
4117 6.08255
4118 14.5981
4119 26.7632
4120 35.2788
4121 17.0311
4122 62.042
4123 24.3302
4124 25.5467
4125 26.7632
4126 36.4953
4127 20.6807
4128 45.0109
4129 13.3816
4130 36.4953
4131 63.2585
4132 46.2274
4133 27.9797
4134 41.3613
4135 24.3302
4136 9.73208
4137 26.7632
4138 30.4128
4139 6.08255
4140 30.4128
4141 31.6293
4142 15.8146
4143 37.7118
4144 17.0311
4145 23.1137
4146 3.64953
4147 37.7118
4148 37.7118
4149 42.5779
4150 76.6401
4151 35.2788
4152 54.743
4153 24.3302
4154 71.7741
4155 37.7118
4156 68.1246
4157 21.8972
4158 23.1137
4159 13.3816
4160 29.1962
4161 17.0311
4162 40.1448
4163 25.5467
4164 37.7118
4165 18.2477
4166 49.8769
4167 27.9797
4168 12.1651
4169 14.5981
4170 31.6293
4171 25.5467
4172 31.6293
4173 12.1651
4174 34.0623
4175 14.5981
4176 30.4128
4177 21.8972
4178 32.8458
4179 25.5467
4180 29.1962
4181 27.9797
4182 31.6293
4183 26.7632
4184 42.5779
4185 49.8769
4186 45.0109
4187 41.3613
4188 6.08255
4189 34.0623
4190 24.3302
4191 14.5981
4192 15.8146
4193 58.3925
4194 35.2788
4195 18.2477
4196 20.6807
4197 6.08255
4198 30.4128
4199 29.1962
4200 13.3816
4201 25.5467
4202 81.5062
4203 14.5981
4204 13.3816
4205 31.6293
4206 25.5467
4207 32.8458
4208 43.7944
4209 4.86604
4210 30.4128
4211 18.2477
4212 19.4642
4213 62.042
4214 46.2274
4215 23.1137
4216 36.4953
4217 34.0623
4218 40.1448
4219 18.2477
4220 17.0311
4221 41.3613
4222 13.3816
4223 20.6807
4224 30.4128
4225 18.2477
4226 27.9797
4227 30.4128
4228 18.2477
4229 8.51557
4230 19.4642
4231 30.4128
4232 35.2788
4233 35.2788
4234 4.86604
4235 55.9595
4236 88.8052
4237 59.609
4238 27.9797
4239 35.2788
4240 55.9595
4241 20.6807
4242 14.5981
4243 86.3722
4244 26.7632
4245 14.5981
4246 38.9283
4247 14.5981
4248 58.3925
4249 68.1246
4250 14.5981
4251 10.9486
4252 35.2788
4253 9.73208
4254 30.4128
4255 45.0109
4256 47.4439
4257 12.1651
4258 36.4953
4259 29.1962
4260 18.2477
4261 26.7632
4262 25.5467
4263 9.73208
4264 31.6293
4265 27.9797
4266 24.3302
4267 25.5467
4268 43.7944
4269 26.7632
4270 27.9797
4271 62.042
4272 32.8458
4273 13.3816
4274 25.5467
4275 17.0311
4276 14.5981
4277 54.743
4278 15.8146
4279 25.5467
4280 35.2788
4281 52.3099
4282 24.3302
4283 13.3816
4284 36.4953
4285 23.1137
4286 36.4953
4287 35.2788
4288 17.0311
4289 24.3302
4290 81.5062
4291 8.51557
4292 9.73208
4293 27.9797
4294 8.51557
4295 21.8972
4296 90.0217
4297 42.5779
4298 45.0109
4299 8.51557
4300 26.7632
4301 3.64953
4302 24.3302
4303 70.5576
4304 27.9797
4305 37.7118
4306 29.1962
4307 43.7944
4308 59.609
4309 27.9797
4310 46.2274
4311 12.1651
4312 12.1651
4313 19.4642
4314 42.5779
4315 20.6807
4316 36.4953
4317 19.4642
4318 19.4642
4319 48.6604
4320 37.7118
4321 35.2788
4322 36.4953
4323 63.2585
4324 38.9283
4325 42.5779
4326 26.7632
4327 41.3613
4328 31.6293
4329 13.3816
4330 41.3613
4331 59.609
4332 14.5981
4333 9.73208
4334 51.0934
4335 54.743
4336 9.73208
4337 20.6807
4338 4.86604
4339 15.8146
4340 38.9283
4341 53.5264
4342 42.5779
4343 18.2477
4344 3.64953
4345 26.7632
4346 30.4128
4347 4.86604
4348 26.7632
4349 98.5373
4350 12.1651
4351 14.5981
4352 24.3302
4353 48.6604
4354 17.0311
4355 34.0623
4356 17.0311
4357 27.9797
4358 52.3099
4359 35.2788
4360 24.3302
4361 59.609
4362 27.9797
4363 20.6807
4364 21.8972
4365 51.0934
4366 41.3613
4367 62.042
4368 34.0623
4369 36.4953
4370 27.9797
4371 40.1448
4372 83.9392
4373 24.3302
4374 27.9797
4375 2.43302
4376 27.9797
4377 48.6604
4378 36.4953
4379 13.3816
4380 20.6807
4381 13.3816
4382 15.8146
4383 8.51557
4384 41.3613
4385 65.6915
4386 24.3302
4387 37.7118
4388 24.3302
4389 12.1651
4390 8.51557
4391 17.0311
4392 34.0623
4393 30.4128
4394 13.3816
4395 29.1962
4396 25.5467
4397 64.475
4398 2.43302
4399 14.5981
4400 18.2477
4401 62.042
4402 21.8972
4403 13.3816
4404 23.1137
4405 40.1448
4406 21.8972
4407 31.6293
4408 32.8458
4409 13.3816
4410 18.2477
4411 17.0311
4412 38.9283
4413 18.2477
4414 23.1137
4415 19.4642
4416 21.8972
4417 70.5576
4418 65.6915
4419 9.73208
4420 21.8972
4421 41.3613
4422 32.8458
4423 36.4953
4424 68.1246
4425 32.8458
4426 57.176
4427 76.6401
4428 35.2788
4429 72.9906
4430 30.4128
4431 35.2788
4432 19.4642
4433 42.5779
4434 35.2788
4435 34.0623
4436 15.8146
4437 24.3302
4438 68.1246
4439 42.5779
4440 38.9283
4441 17.0311
4442 46.2274
4443 54.743
4444 21.8972
4445 17.0311
4446 17.0311
4447 12.1651
4448 83.9392
4449 20.6807
4450 17.0311
4451 29.1962
4452 18.2477
4453 26.7632
4454 24.3302
4455 62.042
4456 29.1962
4457 13.3816
4458 20.6807
4459 13.3816
4460 20.6807
4461 12.1651
4462 21.8972
4463 26.7632
4464 40.1448
4465 14.5981
4466 17.0311
4467 24.3302
4468 42.5779
4469 31.6293
4470 19.4642
4471 31.6293
4472 23.1137
4473 8.51557
4474 31.6293
4475 19.4642
4476 15.8146
4477 15.8146
4478 31.6293
4479 32.8458
4480 29.1962
4481 55.9595
4482 43.7944
4483 47.4439
4484 64.475
4485 23.1137
4486 25.5467
4487 32.8458
4488 53.5264
4489 54.743
4490 76.6401
4491 30.4128
4492 32.8458
4493 54.743
4494 19.4642
4495 49.8769
4496 68.1246
4497 36.4953
4498 62.042
4499 49.8769
4500 45.0109
4501 36.4953
4502 93.6713
4503 38.9283
4504 21.8972
4505 17.0311
4506 37.7118
4507 26.7632
4508 62.042
4509 25.5467
4510 18.2477
4511 64.475
4512 59.609
4513 35.2788
4514 34.0623
4515 25.5467
4516 17.0311
4517 51.0934
4518 23.1137
4519 17.0311
4520 17.0311
4521 31.6293
4522 15.8146
4523 13.3816
4524 59.609
4525 18.2477
4526 42.5779
4527 31.6293
4528 19.4642
4529 14.5981
4530 45.0109
4531 45.0109
4532 37.7118
4533 15.8146
4534 57.176
4535 93.6713
4536 17.0311
4537 20.6807
4538 17.0311
4539 10.9486
4540 21.8972
4541 23.1137
4542 14.5981
4543 19.4642
4544 17.0311
4545 30.4128
4546 14.5981
4547 30.4128
4548 35.2788
4549 72.9906
4550 107.053
4551 42.5779
4552 41.3613
4553 23.1137
4554 55.9595
4555 46.2274
4556 34.0623
4557 47.4439
4558 86.3722
4559 98.5373
4560 83.9392
4561 46.2274
4562 24.3302
4563 27.9797
4564 46.2274
4565 18.2477
4566 54.743
4567 91.2383
4568 115.568
4569 81.5062
4570 23.1137
4571 66.9081
4572 18.2477
4573 30.4128
4574 136.249
4575 32.8458
4576 51.0934
4577 48.6604
4578 23.1137
4579 31.6293
4580 31.6293
4581 8.51557
4582 26.7632
4583 37.7118
4584 45.0109
4585 53.5264
4586 60.8255
4587 8.51557
4588 34.0623
4589 31.6293
4590 30.4128
4591 21.8972
4592 47.4439
4593 27.9797
4594 17.0311
4595 53.5264
4596 52.3099
4597 12.1651
4598 25.5467
4599 42.5779
4600 38.9283
4601 51.0934
4602 32.8458
4603 26.7632
4604 34.0623
4605 9.73208
4606 20.6807
4607 12.1651
4608 10.9486
4609 18.2477
4610 41.3613
4611 17.0311
4612 23.1137
4613 26.7632
4614 38.9283
4615 76.6401
4616 30.4128
4617 7.29906
4618 7.29906
4619 23.1137
4620 19.4642
4621 18.2477
4622 74.2071
4623 47.4439
4624 74.2071
4625 13.3816
4626 51.0934
4627 21.8972
4628 6.08255
4629 18.2477
4630 85.1557
4631 4.86604
4632 20.6807
4633 43.7944
4634 21.8972
4635 36.4953
4636 47.4439
4637 30.4128
4638 17.0311
4639 29.1962
4640 19.4642
4641 43.7944
4642 55.9595
4643 25.5467
4644 15.8146
4645 7.29906
4646 19.4642
4647 14.5981
4648 25.5467
4649 18.2477
4650 30.4128
4651 70.5576
4652 32.8458
4653 40.1448
4654 36.4953
4655 45.0109
4656 45.0109
4657 54.743
4658 19.4642
4659 29.1962
4660 99.7538
4661 38.9283
4662 83.9392
4663 18.2477
4664 14.5981
4665 52.3099
4666 37.7118
4667 53.5264
4668 26.7632
4669 19.4642
4670 6.08255
4671 15.8146
4672 15.8146
4673 42.5779
4674 71.7741
4675 23.1137
4676 47.4439
4677 34.0623
4678 62.042
4679 49.8769
4680 35.2788
4681 29.1962
4682 32.8458
4683 20.6807
4684 52.3099
4685 26.7632
4686 14.5981
4687 14.5981
4688 35.2788
4689 18.2477
4690 46.2274
4691 3.64953
4692 23.1137
4693 36.4953
4694 38.9283
4695 27.9797
4696 12.1651
4697 20.6807
4698 20.6807
4699 30.4128
4700 27.9797
4701 35.2788
4702 36.4953
4703 37.7118
4704 10.9486
4705 13.3816
4706 34.0623
4707 26.7632
4708 20.6807
4709 17.0311
4710 29.1962
4711 26.7632
4712 17.0311
4713 27.9797
4714 1.21651
4715 10.9486
4716 62.042
4717 15.8146
4718 30.4128
4719 17.0311
4720 2.43302
4721 17.0311
4722 59.609
4723 15.8146
4724 10.9486
4725 7.29906
4726 21.8972
4727 24.3302
4728 31.6293
4729 46.2274
4730 29.1962
4731 52.3099
4732 26.7632
4733 15.8146
4734 30.4128
4735 36.4953
4736 37.7118
4737 31.6293
4738 31.6293
4739 27.9797
4740 40.1448
4741 30.4128
4742 29.1962
4743 31.6293
4744 10.9486
4745 24.3302
4746 15.8146
4747 18.2477
4748 35.2788
4749 51.0934
4750 58.3925
4751 30.4128
4752 30.4128
4753 47.4439
4754 8.51557
4755 24.3302
4756 24.3302
4757 37.7118
4758 19.4642
4759 25.5467
4760 19.4642
4761 9.73208
4762 40.1448
4763 12.1651
4764 27.9797
4765 26.7632
4766 10.9486
4767 10.9486
4768 64.475
4769 26.7632
4770 19.4642
4771 18.2477
4772 58.3925
4773 48.6604
4774 10.9486
4775 35.2788
4776 26.7632
4777 34.0623
4778 29.1962
4779 9.73208
4780 20.6807
4781 27.9797
4782 30.4128
4783 27.9797
4784 51.0934
4785 18.2477
4786 12.1651
4787 47.4439
4788 9.73208
4789 49.8769
4790 26.7632
4791 19.4642
4792 9.73208
4793 32.8458
4794 9.73208
4795 19.4642
4796 12.1651
4797 26.7632
4798 42.5779
4799 32.8458
4800 76.6401
4801 34.0623
4802 4.86604
4803 24.3302
4804 9.73208
4805 18.2477
4806 12.1651
4807 24.3302
4808 20.6807
4809 13.3816
4810 9.73208
4811 3.64953
4812 24.3302
4813 12.1651
4814 4.86604
4815 10.9486
4816 32.8458
4817 36.4953
4818 45.0109
4819 29.1962
4820 36.4953
4821 27.9797
4822 17.0311
4823 63.2585
4824 25.5467
4825 12.1651
4826 37.7118
4827 14.5981
4828 17.0311
4829 9.73208
4830 31.6293
4831 21.8972
4832 65.6915
4833 27.9797
4834 32.8458
4835 23.1137
4836 15.8146
4837 24.3302
4838 14.5981
4839 40.1448
4840 42.5779
4841 31.6293
4842 18.2477
4843 2.43302
4844 13.3816
4845 29.1962
4846 31.6293
4847 21.8972
4848 25.5467
4849 23.1137
4850 14.5981
4851 27.9797
4852 94.8878
4853 31.6293
4854 12.1651
4855 51.0934
4856 38.9283
4857 35.2788
4858 19.4642
4859 49.8769
4860 6.08255
4861 8.51557
4862 27.9797
4863 9.73208
4864 26.7632
4865 9.73208
4866 25.5467
4867 13.3816
4868 14.5981
4869 15.8146
4870 14.5981
4871 21.8972
4872 7.29906
4873 14.5981
4874 79.0732
4875 6.08255
4876 26.7632
4877 64.475
4878 17.0311
4879 25.5467
4880 14.5981
4881 15.8146
4882 26.7632
4883 19.4642
4884 23.1137
4885 29.1962
4886 40.1448
4887 35.2788
4888 35.2788
4889 82.7227
4890 12.1651
4891 37.7118
4892 42.5779
4893 59.609
4894 31.6293
4895 42.5779
4896 43.7944
4897 14.5981
4898 19.4642
4899 7.29906
4900 17.0311
4901 64.475
4902 12.1651
4903 31.6293
4904 48.6604
4905 14.5981
4906 54.743
4907 31.6293
4908 18.2477
4909 35.2788
4910 12.1651
4911 31.6293
4912 15.8146
4913 8.51557
4914 25.5467
4915 25.5467
4916 32.8458
4917 42.5779
4918 9.73208
4919 24.3302
4920 23.1137
4921 10.9486
4922 25.5467
4923 23.1137
4924 26.7632
4925 19.4642
4926 24.3302
4927 37.7118
4928 35.2788
4929 10.9486
4930 24.3302
4931 38.9283
4932 18.2477
4933 20.6807
4934 37.7118
4935 14.5981
4936 13.3816
4937 36.4953
4938 36.4953
4939 60.8255
4940 37.7118
4941 26.7632
4942 52.3099
4943 17.0311
4944 23.1137
4945 13.3816
4946 21.8972
4947 23.1137
4948 17.0311
4949 42.5779
4950 9.73208
4951 31.6293
4952 29.1962
4953 6.08255
4954 43.7944
4955 7.29906
4956 27.9797
4957 36.4953
4958 13.3816
4959 15.8146
4960 21.8972
4961 19.4642
4962 27.9797
4963 19.4642
4964 57.176
4965 49.8769
4966 20.6807
4967 34.0623
4968 10.9486
4969 35.2788
4970 7.29906
4971 37.7118
4972 8.51557
4973 41.3613
4974 63.2585
4975 26.7632
4976 15.8146
4977 42.5779
4978 18.2477
4979 49.8769
4980 45.0109
4981 14.5981
4982 37.7118
4983 23.1137
4984 8.51557
4985 34.0623
4986 29.1962
4987 13.3816
4988 27.9797
4989 25.5467
4990 19.4642
4991 40.1448
4992 26.7632
4993 10.9486
4994 17.0311
4995 2.43302
4996 23.1137
4997 55.9595
4998 7.29906
4999 15.8146
5000 20.6807
5001 24.3302
5002 24.3302
5003 15.8146
5004 46.2274
5005 49.8769
5006 25.5467
5007 41.3613
5008 35.2788
5009 12.1651
5010 12.1651
5011 6.08255
5012 62.042
5013 37.7118
5014 8.51557
5015 23.1137
5016 23.1137
5017 72.9906
5018 57.176
5019 25.5467
5020 29.1962
5021 100.97
5022 43.7944
5023 36.4953
5024 29.1962
5025 47.4439
5026 10.9486
5027 37.7118
5028 48.6604
5029 9.73208
5030 13.3816
5031 24.3302
5032 37.7118
5033 24.3302
5034 20.6807
5035 7.29906
5036 96.1043
5037 27.9797
5038 18.2477
5039 19.4642
5040 21.8972
5041 27.9797
5042 31.6293
5043 45.0109
5044 13.3816
5045 24.3302
5046 34.0623
5047 6.08255
5048 41.3613
5049 12.1651
5050 59.609
5051 7.29906
5052 4.86604
5053 24.3302
5054 17.0311
5055 26.7632
5056 9.73208
5057 6.08255
5058 18.2477
5059 21.8972
5060 36.4953
5061 20.6807
5062 7.29906
5063 34.0623
5064 59.609
5065 87.5887
5066 54.743
5067 14.5981
5068 40.1448
5069 18.2477
5070 25.5467
5071 7.29906
5072 42.5779
5073 25.5467
5074 3.64953
5075 24.3302
5076 3.64953
5077 36.4953
5078 51.0934
5079 29.1962
5080 12.1651
5081 10.9486
5082 10.9486
5083 35.2788
5084 55.9595
5085 19.4642
5086 40.1448
5087 48.6604
5088 31.6293
5089 34.0623
5090 30.4128
5091 30.4128
5092 43.7944
5093 45.0109
5094 21.8972
5095 19.4642
5096 29.1962
5097 24.3302
5098 43.7944
5099 30.4128
5100 58.3925
5101 53.5264
5102 19.4642
5103 36.4953
5104 29.1962
5105 83.9392
5106 35.2788
5107 37.7118
5108 46.2274
5109 35.2788
5110 31.6293
5111 35.2788
5112 10.9486
5113 47.4439
5114 49.8769
5115 53.5264
5116 45.0109
5117 36.4953
5118 27.9797
5119 23.1137
5120 36.4953
5121 19.4642
5122 19.4642
5123 30.4128
5124 27.9797
5125 38.9283
5126 25.5467
5127 21.8972
5128 9.73208
5129 29.1962
5130 37.7118
5131 27.9797
5132 7.29906
5133 46.2274
5134 25.5467
5135 25.5467
5136 42.5779
5137 37.7118
5138 40.1448
5139 20.6807
5140 27.9797
5141 79.0732
5142 40.1448
5143 7.29906
5144 29.1962
5145 24.3302
5146 18.2477
5147 12.1651
5148 9.73208
5149 34.0623
5150 46.2274
5151 19.4642
5152 19.4642
5153 15.8146
5154 27.9797
5155 19.4642
5156 41.3613
5157 31.6293
5158 48.6604
5159 35.2788
5160 13.3816
5161 32.8458
5162 70.5576
5163 31.6293
5164 32.8458
5165 62.042
5166 25.5467
5167 29.1962
5168 42.5779
5169 13.3816
5170 8.51557
5171 18.2477
5172 60.8255
5173 62.042
5174 43.7944
5175 43.7944
5176 13.3816
5177 25.5467
5178 40.1448
5179 42.5779
5180 75.4236
5181 19.4642
5182 48.6604
5183 51.0934
5184 9.73208
5185 20.6807
5186 58.3925
5187 35.2788
5188 29.1962
5189 10.9486
5190 37.7118
5191 36.4953
5192 26.7632
5193 15.8146
5194 92.4548
5195 47.4439
5196 17.0311
5197 18.2477
5198 4.86604
5199 47.4439
5200 37.7118
5201 24.3302
5202 35.2788
5203 20.6807
5204 18.2477
5205 12.1651
5206 10.9486
5207 12.1651
5208 30.4128
5209 40.1448
5210 18.2477
5211 3.64953
5212 26.7632
5213 45.0109
5214 14.5981
5215 34.0623
5216 64.475
5217 15.8146
5218 21.8972
5219 27.9797
5220 12.1651
5221 36.4953
5222 7.29906
5223 27.9797
5224 15.8146
5225 15.8146
5226 29.1962
5227 32.8458
5228 24.3302
5229 6.08255
5230 13.3816
5231 23.1137
5232 19.4642
5233 24.3302
5234 26.7632
5235 32.8458
5236 1.21651
5237 42.5779
5238 17.0311
5239 35.2788
5240 24.3302
5241 14.5981
5242 27.9797
5243 53.5264
5244 23.1137
5245 26.7632
5246 24.3302
5247 14.5981
5248 29.1962
5249 14.5981
5250 30.4128
5251 46.2274
5252 42.5779
5253 10.9486
5254 17.0311
5255 27.9797
5256 13.3816
5257 54.743
5258 14.5981
5259 23.1137
5260 34.0623
5261 13.3816
5262 27.9797
5263 30.4128
5264 17.0311
5265 12.1651
5266 34.0623
5267 36.4953
5268 26.7632
5269 30.4128
5270 35.2788
5271 62.042
5272 35.2788
5273 10.9486
5274 24.3302
5275 17.0311
5276 35.2788
5277 17.0311
5278 26.7632
5279 10.9486
5280 6.08255
5281 20.6807
5282 26.7632
5283 20.6807
5284 8.51557
5285 32.8458
5286 35.2788
5287 14.5981
5288 17.0311
5289 45.0109
5290 42.5779
5291 43.7944
5292 29.1962
5293 25.5467
5294 19.4642
5295 14.5981
5296 53.5264
5297 24.3302
5298 19.4642
5299 15.8146
5300 14.5981
5301 12.1651
5302 17.0311
5303 26.7632
5304 7.29906
5305 35.2788
5306 25.5467
5307 2.43302
5308 24.3302
5309 26.7632
5310 35.2788
5311 27.9797
5312 3.64953
5313 27.9797
5314 37.7118
5315 10.9486
5316 30.4128
5317 17.0311
5318 20.6807
5319 15.8146
5320 27.9797
5321 8.51557
5322 31.6293
5323 12.1651
5324 7.29906
5325 20.6807
5326 52.3099
5327 24.3302
5328 18.2477
5329 24.3302
5330 15.8146
5331 40.1448
5332 18.2477
5333 23.1137
5334 25.5467
5335 32.8458
5336 12.1651
5337 27.9797
5338 26.7632
5339 13.3816
5340 36.4953
5341 29.1962
5342 24.3302
5343 14.5981
5344 15.8146
5345 12.1651
5346 12.1651
5347 14.5981
5348 6.08255
5349 17.0311
5350 14.5981
5351 30.4128
5352 24.3302
5353 54.743
5354 46.2274
5355 29.1962
5356 4.86604
5357 14.5981
5358 17.0311
5359 26.7632
5360 7.29906
5361 29.1962
5362 45.0109
5363 10.9486
5364 9.73208
5365 29.1962
5366 18.2477
5367 26.7632
5368 24.3302
5369 21.8972
5370 2.43302
5371 21.8972
5372 29.1962
5373 24.3302
5374 20.6807
5375 15.8146
5376 27.9797
5377 31.6293
5378 8.51557
5379 18.2477
5380 30.4128
5381 36.4953
5382 45.0109
5383 30.4128
5384 8.51557
5385 14.5981
5386 27.9797
5387 4.86604
5388 7.29906
5389 29.1962
5390 37.7118
5391 10.9486
5392 27.9797
5393 13.3816
5394 38.9283
5395 37.7118
5396 27.9797
5397 19.4642
5398 47.4439
5399 27.9797
5400 6.08255
5401 45.0109
5402 10.9486
5403 15.8146
5404 27.9797
5405 30.4128
5406 10.9486
5407 10.9486
5408 26.7632
5409 6.08255
5410 19.4642
5411 57.176
5412 41.3613
5413 26.7632
5414 8.51557
5415 34.0623
5416 25.5467
5417 9.73208
5418 37.7118
5419 31.6293
5420 18.2477
5421 14.5981
5422 15.8146
5423 21.8972
5424 14.5981
5425 24.3302
5426 19.4642
5427 14.5981
5428 27.9797
5429 3.64953
5430 18.2477
5431 14.5981
5432 15.8146
5433 23.1137
5434 4.86604
5435 12.1651
5436 8.51557
5437 20.6807
5438 41.3613
5439 10.9486
5440 12.1651
5441 21.8972
5442 36.4953
5443 30.4128
5444 31.6293
5445 15.8146
5446 25.5467
5447 55.9595
5448 8.51557
5449 21.8972
5450 30.4128
5451 15.8146
5452 12.1651
5453 31.6293
5454 24.3302
5455 26.7632
5456 10.9486
5457 13.3816
5458 27.9797
5459 35.2788
5460 24.3302
5461 40.1448
5462 30.4128
5463 25.5467
5464 8.51557
5465 23.1137
5466 19.4642
5467 31.6293
5468 36.4953
5469 10.9486
5470 30.4128
5471 17.0311
5472 38.9283
5473 29.1962
5474 15.8146
5475 24.3302
5476 14.5981
5477 6.08255
5478 13.3816
5479 9.73208
5480 27.9797
5481 13.3816
5482 7.29906
5483 20.6807
5484 9.73208
5485 37.7118
5486 10.9486
5487 20.6807
5488 27.9797
5489 20.6807
5490 18.2477
5491 38.9283
5492 8.51557
5493 15.8146
5494 12.1651
5495 23.1137
5496 34.0623
5497 45.0109
5498 29.1962
5499 24.3302
5500 24.3302
5501 18.2477
5502 52.3099
5503 37.7118
5504 3.64953
5505 17.0311
5506 29.1962
5507 18.2477
5508 13.3816
5509 31.6293
5510 14.5981
5511 13.3816
5512 19.4642
5513 20.6807
5514 9.73208
5515 19.4642
5516 24.3302
5517 15.8146
5518 1.21651
5519 31.6293
5520 41.3613
5521 15.8146
5522 29.1962
5523 14.5981
5524 21.8972
5525 18.2477
5526 19.4642
5527 14.5981
5528 21.8972
5529 7.29906
5530 14.5981
5531 17.0311
5532 14.5981
5533 24.3302
5534 45.0109
5535 31.6293
5536 51.0934
5537 38.9283
5538 43.7944
5539 49.8769
5540 14.5981
5541 9.73208
5542 36.4953
5543 24.3302
5544 25.5467
5545 15.8146
5546 12.1651
5547 14.5981
5548 14.5981
5549 13.3816
5550 18.2477
5551 7.29906
5552 21.8972
5553 41.3613
5554 34.0623
5555 20.6807
5556 4.86604
5557 21.8972
5558 13.3816
5559 29.1962
5560 57.176
5561 19.4642
5562 10.9486
5563 14.5981
5564 9.73208
5565 13.3816
5566 38.9283
5567 14.5981
5568 20.6807
5569 21.8972
5570 14.5981
5571 10.9486
5572 18.2477
5573 26.7632
5574 18.2477
5575 13.3816
5576 14.5981
5577 41.3613
5578 63.2585
5579 14.5981
5580 8.51557
5581 15.8146
5582 54.743
5583 34.0623
5584 45.0109
5585 25.5467
5586 20.6807
5587 18.2477
5588 20.6807
5589 32.8458
5590 45.0109
5591 35.2788
5592 9.73208
5593 18.2477
5594 30.4128
5595 45.0109
5596 10.9486
5597 20.6807
5598 38.9283
5599 31.6293
5600 27.9797
5601 25.5467
5602 26.7632
5603 18.2477
5604 7.29906
5605 40.1448
5606 19.4642
5607 7.29906
5608 15.8146
5609 42.5779
5610 21.8972
5611 20.6807
5612 20.6807
5613 30.4128
5614 37.7118
5615 12.1651
5616 18.2477
5617 13.3816
5618 34.0623
5619 23.1137
5620 70.5576
5621 55.9595
5622 20.6807
5623 10.9486
5624 9.73208
5625 23.1137
5626 49.8769
5627 23.1137
5628 10.9486
5629 9.73208
5630 20.6807
5631 4.86604
5632 19.4642
5633 18.2477
5634 38.9283
5635 25.5467
5636 10.9486
5637 55.9595
5638 23.1137
5639 32.8458
5640 17.0311
5641 53.5264
5642 49.8769
5643 23.1137
5644 24.3302
5645 7.29906
5646 55.9595
5647 32.8458
5648 14.5981
5649 24.3302
5650 6.08255
5651 14.5981
5652 14.5981
5653 12.1651
5654 17.0311
5655 19.4642
5656 12.1651
5657 8.51557
5658 27.9797
5659 18.2477
5660 35.2788
5661 42.5779
5662 59.609
5663 40.1448
5664 25.5467
5665 38.9283
5666 45.0109
5667 54.743
5668 34.0623
5669 54.743
5670 26.7632
5671 25.5467
5672 3.64953
5673 27.9797
5674 41.3613
5675 63.2585
5676 45.0109
5677 41.3613
5678 42.5779
5679 38.9283
5680 34.0623
5681 43.7944
5682 49.8769
5683 15.8146
5684 10.9486
5685 81.5062
5686 23.1137
5687 13.3816
5688 27.9797
5689 26.7632
5690 15.8146
5691 8.51557
5692 42.5779
5693 17.0311
5694 2.43302
5695 45.0109
5696 30.4128
5697 91.2383
5698 21.8972
5699 20.6807
5700 19.4642
5701 25.5467
5702 19.4642
5703 27.9797
5704 49.8769
5705 34.0623
5706 20.6807
5707 14.5981
5708 23.1137
5709 4.86604
5710 53.5264
5711 31.6293
5712 21.8972
5713 21.8972
5714 9.73208
5715 23.1137
5716 15.8146
5717 8.51557
5718 12.1651
5719 7.29906
5720 12.1651
5721 34.0623
5722 53.5264
5723 25.5467
5724 41.3613
5725 13.3816
5726 19.4642
5727 48.6604
5728 34.0623
5729 23.1137
5730 25.5467
5731 14.5981
5732 55.9595
5733 31.6293
5734 18.2477
5735 8.51557
5736 21.8972
5737 31.6293
5738 20.6807
5739 29.1962
5740 6.08255
5741 30.4128
5742 36.4953
5743 31.6293
5744 13.3816
5745 18.2477
5746 34.0623
5747 21.8972
5748 12.1651
5749 53.5264
5750 63.2585
5751 27.9797
5752 31.6293
5753 47.4439
5754 26.7632
5755 87.5887
5756 31.6293
5757 30.4128
5758 41.3613
5759 29.1962
5760 15.8146
5761 24.3302
5762 34.0623
5763 27.9797
5764 71.7741
5765 21.8972
5766 31.6293
5767 9.73208
5768 36.4953
5769 46.2274
5770 7.29906
5771 17.0311
5772 21.8972
5773 29.1962
5774 23.1137
5775 12.1651
5776 27.9797
5777 13.3816
5778 29.1962
5779 20.6807
5780 20.6807
5781 45.0109
5782 25.5467
5783 10.9486
5784 30.4128
5785 49.8769
5786 32.8458
5787 27.9797
5788 31.6293
5789 14.5981
5790 26.7632
5791 14.5981
5792 9.73208
5793 26.7632
5794 29.1962
5795 32.8458
5796 51.0934
5797 23.1137
5798 55.9595
5799 32.8458
5800 30.4128
5801 29.1962
5802 27.9797
5803 14.5981
5804 55.9595
5805 49.8769
5806 34.0623
5807 32.8458
5808 14.5981
5809 17.0311
5810 9.73208
5811 18.2477
5812 9.73208
5813 10.9486
5814 27.9797
5815 55.9595
5816 23.1137
5817 9.73208
5818 4.86604
5819 12.1651
5820 14.5981
5821 14.5981
5822 18.2477
5823 43.7944
5824 24.3302
5825 23.1137
5826 15.8146
5827 40.1448
5828 17.0311
5829 42.5779
5830 20.6807
5831 51.0934
5832 26.7632
5833 18.2477
5834 13.3816
5835 19.4642
5836 3.64953
5837 25.5467
5838 13.3816
5839 13.3816
5840 38.9283
5841 47.4439
5842 21.8972
5843 25.5467
5844 13.3816
5845 18.2477
5846 21.8972
5847 37.7118
5848 23.1137
5849 25.5467
5850 30.4128
5851 48.6604
5852 30.4128
5853 23.1137
5854 19.4642
5855 31.6293
5856 4.86604
5857 17.0311
5858 10.9486
5859 38.9283
5860 19.4642
5861 7.29906
5862 18.2477
5863 65.6915
5864 10.9486
5865 59.609
5866 15.8146
5867 12.1651
5868 17.0311
5869 8.51557
5870 9.73208
5871 6.08255
5872 10.9486
5873 26.7632
5874 48.6604
5875 23.1137
5876 8.51557
5877 6.08255
5878 14.5981
5879 43.7944
5880 25.5467
5881 2.43302
5882 8.51557
5883 8.51557
5884 12.1651
5885 14.5981
5886 21.8972
5887 3.64953
5888 64.475
5889 4.86604
5890 20.6807
5891 91.2383
5892 34.0623
5893 2.43302
5894 15.8146
5895 14.5981
5896 14.5981
5897 24.3302
5898 6.08255
5899 25.5467
5900 46.2274
5901 18.2477
5902 41.3613
5903 29.1962
5904 79.0732
5905 29.1962
5906 12.1651
5907 19.4642
5908 26.7632
5909 27.9797
5910 27.9797
5911 17.0311
5912 47.4439
5913 21.8972
5914 20.6807
5915 26.7632
5916 18.2477
5917 8.51557
5918 10.9486
5919 27.9797
5920 12.1651
5921 4.86604
5922 15.8146
5923 19.4642
5924 8.51557
5925 18.2477
5926 34.0623
5927 31.6293
5928 26.7632
5929 83.9392
5930 13.3816
5931 17.0311
5932 27.9797
5933 14.5981
5934 21.8972
5935 21.8972
5936 29.1962
5937 21.8972
5938 34.0623
5939 20.6807
5940 10.9486
5941 14.5981
5942 24.3302
5943 25.5467
5944 46.2274
5945 32.8458
5946 8.51557
5947 21.8972
5948 7.29906
5949 13.3816
5950 1.21651
5951 9.73208
5952 12.1651
5953 6.08255
5954 15.8146
5955 21.8972
5956 4.86604
5957 6.08255
5958 15.8146
5959 3.64953
5960 4.86604
5961 23.1137
5962 9.73208
5963 3.64953
5964 4.86604
5965 12.1651
5966 12.1651
5967 15.8146
5968 6.08255
5969 6.08255
5970 21.8972
5971 27.9797
5972 9.73208
5973 7.29906
5974 36.4953
5975 25.5467
5976 21.8972
5977 6.08255
5978 31.6293
5979 4.86604
5980 10.9486
5981 9.73208
5982 41.3613
5983 9.73208
5984 35.2788
5985 6.08255
5986 3.64953
5987 8.51557
5988 46.2274
5989 32.8458
5990 7.29906
5991 54.743
5992 14.5981
5993 17.0311
5994 1.21651
5995 3.64953
5996 20.6807
5997 37.7118
5998 9.73208
5999 7.29906
6000 6.08255
6001 37.7118
6002 23.1137
6003 15.8146
6004 27.9797
6005 23.1137
6006 53.5264
6007 8.51557
6008 14.5981
6009 7.29906
6010 6.08255
6011 8.51557
6012 9.73208
6013 3.64953
6014 9.73208
6015 7.29906
6016 15.8146
6017 62.042
6018 12.1651
6019 19.4642
6020 24.3302
6021 2.43302
6022 21.8972
6023 20.6807
6024 3.64953
6025 6.08255
6026 13.3816
6027 9.73208
6028 19.4642
6029 21.8972
6030 25.5467
6031 14.5981
6032 26.7632
6033 18.2477
6034 10.9486
6035 23.1137
6036 1.21651
6037 43.7944
6038 4.86604
6039 42.5779
6040 0
6041 3.64953
6042 1.21651
6043 62.042
6044 3.64953
6045 1.21651
6046 3.64953
6047 6.08255
6048 3.64953
6049 37.7118
6050 1.21651
6051 4.86604
6052 1.21651
6053 2.43302
6054 0
6055 2.43302
6056 2.43302
6057 1.21651
6058 0
6059 38.9283
6060 3.64953
6061 6.08255
6062 1.21651
6063 0
6064 54.743
6065 0
6066 3.64953
6067 40.1448
6068 10.9486
6069 3.64953
6070 3.64953
6071 20.6807
6072 8.51557
6073 20.6807
6074 4.86604
6075 19.4642
6076 9.73208
6077 40.1448
6078 17.0311
6079 27.9797
6080 10.9486
6081 51.0934
6082 42.5779
6083 6.08255
6084 3.64953
6085 20.6807
6086 9.73208
6087 25.5467
6088 18.2477
6089 29.1962
6090 24.3302
6091 23.1137
6092 14.5981
6093 17.0311
6094 52.3099
6095 31.6293
6096 38.9283
6097 27.9797
6098 12.1651
6099 13.3816
6100 6.08255
6101 10.9486
6102 9.73208
6103 13.3816
6104 7.29906
6105 21.8972
6106 24.3302
6107 14.5981
6108 14.5981
6109 9.73208
6110 30.4128
6111 40.1448
6112 42.5779
6113 24.3302
6114 21.8972
6115 47.4439
6116 23.1137
6117 19.4642
6118 27.9797
6119 29.1962
6120 47.4439
6121 32.8458
6122 26.7632
6123 10.9486
6124 19.4642
6125 36.4953
6126 27.9797
6127 47.4439
6128 40.1448
6129 6.08255
6130 25.5467
6131 23.1137
6132 34.0623
6133 17.0311
6134 18.2477
6135 37.7118
6136 46.2274
6137 31.6293
6138 17.0311
6139 20.6807
6140 31.6293
6141 30.4128
6142 30.4128
6143 15.8146
6144 17.0311
6145 15.8146
6146 7.29906
6147 25.5467
6148 23.1137
6149 14.5981
6150 17.0311
6151 47.4439
6152 34.0623
6153 21.8972
6154 24.3302
6155 29.1962
6156 30.4128
6157 49.8769
6158 53.5264
6159 38.9283
6160 23.1137
6161 54.743
6162 24.3302
6163 41.3613
6164 24.3302
6165 9.73208
6166 20.6807
6167 23.1137
6168 27.9797
6169 14.5981
6170 46.2274
6171 37.7118
6172 49.8769
6173 19.4642
6174 29.1962
6175 51.0934
6176 32.8458
6177 17.0311
6178 20.6807
6179 32.8458
6180 20.6807
6181 42.5779
6182 48.6604
6183 10.9486
6184 38.9283
6185 29.1962
6186 17.0311
6187 52.3099
6188 51.0934
6189 23.1137
6190 23.1137
6191 27.9797
6192 25.5467
6193 29.1962
6194 2.43302
6195 25.5467
6196 27.9797
6197 27.9797
6198 27.9797
6199 10.9486
6200 35.2788
6201 32.8458
6202 24.3302
6203 65.6915
6204 27.9797
6205 19.4642
6206 7.29906
6207 19.4642
6208 14.5981
6209 20.6807
6210 14.5981
6211 29.1962
6212 13.3816
6213 36.4953
6214 18.2477
6215 36.4953
6216 15.8146
6217 21.8972
6218 36.4953
6219 52.3099
6220 38.9283
6221 54.743
6222 42.5779
6223 32.8458
6224 51.0934
6225 70.5576
6226 54.743
6227 23.1137
6228 26.7632
6229 53.5264
6230 43.7944
6231 49.8769
6232 36.4953
6233 38.9283
6234 34.0623
6235 27.9797
6236 45.0109
6237 13.3816
6238 59.609
6239 23.1137
6240 15.8146
6241 37.7118
6242 18.2477
6243 98.5373
6244 47.4439
6245 15.8146
6246 21.8972
6247 29.1962
6248 20.6807
6249 38.9283
6250 29.1962
6251 35.2788
6252 49.8769
6253 17.0311
6254 7.29906
6255 49.8769
6256 54.743
6257 21.8972
6258 29.1962
6259 14.5981
6260 38.9283
6261 48.6604
6262 27.9797
6263 29.1962
6264 17.0311
6265 32.8458
6266 9.73208
6267 23.1137
6268 12.1651
6269 19.4642
6270 54.743
6271 26.7632
6272 52.3099
6273 8.51557
6274 29.1962
6275 23.1137
6276 30.4128
6277 91.2383
6278 18.2477
6279 26.7632
6280 65.6915
6281 20.6807
6282 54.743
6283 45.0109
6284 63.2585
6285 36.4953
6286 6.08255
6287 19.4642
6288 49.8769
6289 7.29906
6290 12.1651
6291 3.64953
6292 12.1651
6293 21.8972
6294 8.51557
6295 35.2788
6296 83.9392
6297 47.4439
6298 31.6293
6299 27.9797
6300 58.3925
6301 60.8255
6302 69.3411
6303 64.475
6304 32.8458
6305 34.0623
6306 41.3613
6307 25.5467
6308 42.5779
6309 41.3613
6310 32.8458
6311 36.4953
6312 26.7632
6313 15.8146
6314 18.2477
6315 29.1962
6316 34.0623
6317 37.7118
6318 45.0109
6319 3.64953
6320 4.86604
6321 68.1246
6322 10.9486
6323 27.9797
6324 43.7944
6325 29.1962
6326 34.0623
6327 49.8769
6328 19.4642
6329 8.51557
6330 9.73208
6331 14.5981
6332 14.5981
6333 24.3302
6334 23.1137
6335 25.5467
6336 47.4439
6337 19.4642
6338 42.5779
6339 13.3816
6340 27.9797
6341 14.5981
6342 4.86604
6343 47.4439
6344 31.6293
6345 27.9797
6346 20.6807
6347 6.08255
6348 35.2788
6349 46.2274
6350 21.8972
6351 23.1137
6352 31.6293
6353 12.1651
6354 29.1962
6355 43.7944
6356 13.3816
6357 4.86604
6358 4.86604
6359 29.1962
6360 19.4642
6361 19.4642
6362 21.8972
6363 30.4128
6364 32.8458
6365 30.4128
6366 49.8769
6367 6.08255
6368 30.4128
6369 24.3302
6370 21.8972
6371 38.9283
6372 20.6807
6373 17.0311
6374 52.3099
6375 35.2788
6376 32.8458
6377 7.29906
6378 3.64953
6379 7.29906
6380 13.3816
6381 9.73208
6382 14.5981
6383 25.5467
6384 24.3302
6385 13.3816
6386 18.2477
6387 14.5981
6388 4.86604
6389 14.5981
6390 105.836
6391 9.73208
6392 10.9486
6393 34.0623
6394 20.6807
6395 4.86604
6396 52.3099
6397 10.9486
6398 46.2274
6399 36.4953
6400 27.9797
6401 4.86604
6402 18.2477
6403 2.43302
6404 7.29906
6405 6.08255
6406 24.3302
6407 10.9486
6408 27.9797
6409 64.475
6410 26.7632
6411 34.0623
6412 26.7632
6413 10.9486
6414 38.9283
6415 15.8146
6416 43.7944
6417 21.8972
6418 46.2274
6419 8.51557
6420 26.7632
6421 27.9797
6422 32.8458
6423 32.8458
6424 15.8146
6425 8.51557
6426 10.9486
6427 18.2477
6428 2.43302
6429 23.1137
6430 7.29906
6431 19.4642
6432 18.2477
6433 7.29906
6434 17.0311
6435 23.1137
6436 25.5467
6437 15.8146
6438 9.73208
6439 27.9797
6440 3.64953
6441 20.6807
6442 24.3302
6443 36.4953
6444 18.2477
6445 17.0311
6446 18.2477
6447 40.1448
6448 20.6807
6449 12.1651
6450 41.3613
6451 14.5981
6452 18.2477
6453 18.2477
6454 9.73208
6455 17.0311
6456 24.3302
6457 43.7944
6458 34.0623
6459 7.29906
6460 23.1137
6461 18.2477
6462 20.6807
6463 15.8146
6464 24.3302
6465 26.7632
6466 8.51557
6467 23.1137
6468 15.8146
6469 26.7632
6470 14.5981
6471 12.1651
6472 10.9486
6473 21.8972
6474 9.73208
6475 14.5981
6476 26.7632
6477 18.2477
6478 14.5981
6479 10.9486
6480 7.29906
6481 20.6807
6482 25.5467
6483 30.4128
6484 12.1651
6485 7.29906
6486 13.3816
6487 4.86604
6488 9.73208
6489 8.51557
6490 13.3816
6491 14.5981
6492 20.6807
6493 18.2477
6494 14.5981
6495 6.08255
6496 13.3816
6497 48.6604
6498 13.3816
6499 13.3816
6500 4.86604
6501 10.9486
6502 17.0311
6503 62.042
6504 14.5981
6505 21.8972
6506 14.5981
6507 15.8146
6508 20.6807
6509 17.0311
6510 3.64953
6511 14.5981
6512 13.3816
6513 19.4642
6514 14.5981
6515 26.7632
6516 10.9486
6517 30.4128
6518 3.64953
6519 3.64953
6520 14.5981
6521 31.6293
6522 6.08255
6523 4.86604
6524 12.1651
6525 2.43302
6526 9.73208
6527 3.64953
6528 6.08255
6529 27.9797
6530 12.1651
6531 6.08255
6532 21.8972
6533 12.1651
6534 9.73208
6535 13.3816
6536 9.73208
6537 27.9797
6538 15.8146
6539 35.2788
6540 27.9797
6541 18.2477
6542 17.0311
6543 41.3613
6544 55.9595
6545 9.73208
6546 42.5779
6547 17.0311
6548 27.9797
6549 17.0311
6550 8.51557
6551 4.86604
6552 21.8972
6553 9.73208
6554 36.4953
6555 9.73208
6556 34.0623
6557 6.08255
6558 14.5981
6559 15.8146
6560 15.8146
6561 24.3302
6562 20.6807
6563 17.0311
6564 6.08255
6565 12.1651
6566 19.4642
6567 7.29906
6568 20.6807
6569 7.29906
6570 6.08255
6571 3.64953
6572 3.64953
6573 7.29906
6574 19.4642
6575 13.3816
6576 2.43302
6577 9.73208
6578 25.5467
6579 15.8146
6580 12.1651
6581 26.7632
6582 13.3816
6583 15.8146
6584 14.5981
6585 6.08255
6586 25.5467
6587 8.51557
6588 18.2477
6589 17.0311
6590 17.0311
6591 24.3302
6592 17.0311
6593 4.86604
6594 4.86604
6595 12.1651
6596 8.51557
6597 20.6807
6598 15.8146
6599 27.9797
6600 21.8972
6601 8.51557
6602 17.0311
6603 9.73208
6604 17.0311
6605 19.4642
6606 23.1137
6607 26.7632
6608 18.2477
6609 34.0623
6610 46.2274
6611 21.8972
6612 13.3816
6613 12.1651
6614 14.5981
6615 15.8146
6616 31.6293
6617 25.5467
6618 23.1137
6619 37.7118
6620 25.5467
6621 14.5981
6622 14.5981
6623 25.5467
6624 14.5981
6625 6.08255
6626 8.51557
6627 37.7118
6628 24.3302
6629 31.6293
6630 36.4953
6631 57.176
6632 25.5467
6633 19.4642
6634 14.5981
6635 8.51557
6636 27.9797
6637 43.7944
6638 49.8769
6639 23.1137
6640 1.21651
6641 12.1651
6642 52.3099
6643 24.3302
6644 15.8146
6645 51.0934
6646 10.9486
6647 4.86604
6648 12.1651
6649 10.9486
6650 20.6807
6651 20.6807
6652 20.6807
6653 15.8146
6654 32.8458
6655 3.64953
6656 31.6293
6657 13.3816
6658 19.4642
6659 27.9797
6660 15.8146
6661 6.08255
6662 6.08255
6663 23.1137
6664 48.6604
6665 17.0311
6666 29.1962
6667 29.1962
6668 27.9797
6669 59.609
6670 12.1651
6671 2.43302
6672 15.8146
6673 25.5467
6674 15.8146
6675 18.2477
6676 12.1651
6677 30.4128
6678 15.8146
6679 10.9486
6680 18.2477
6681 17.0311
6682 15.8146
6683 9.73208
6684 18.2477
6685 31.6293
6686 19.4642
6687 23.1137
6688 14.5981
6689 9.73208
6690 14.5981
6691 32.8458
6692 41.3613
6693 30.4128
6694 27.9797
6695 15.8146
6696 12.1651
6697 17.0311
6698 10.9486
6699 17.0311
6700 49.8769
6701 12.1651
6702 15.8146
6703 10.9486
6704 10.9486
6705 13.3816
6706 19.4642
6707 26.7632
6708 18.2477
6709 24.3302
6710 8.51557
6711 40.1448
6712 9.73208
6713 3.64953
6714 18.2477
6715 80.2897
6716 19.4642
6717 25.5467
6718 20.6807
6719 12.1651
6720 13.3816
6721 9.73208
6722 19.4642
6723 52.3099
6724 35.2788
6725 25.5467
6726 10.9486
6727 70.5576
6728 8.51557
6729 18.2477
6730 19.4642
6731 36.4953
6732 19.4642
6733 21.8972
6734 27.9797
6735 26.7632
6736 18.2477
6737 17.0311
6738 12.1651
6739 6.08255
6740 13.3816
6741 27.9797
6742 10.9486
6743 25.5467
6744 9.73208
6745 8.51557
6746 31.6293
6747 88.8052
6748 14.5981
6749 20.6807
6750 10.9486
6751 25.5467
6752 17.0311
6753 17.0311
6754 19.4642
6755 15.8146
6756 27.9797
6757 72.9906
6758 18.2477
6759 23.1137
6760 14.5981
6761 23.1137
6762 7.29906
6763 27.9797
6764 18.2477
6765 38.9283
6766 29.1962
6767 14.5981
6768 4.86604
6769 32.8458
6770 14.5981
6771 40.1448
6772 12.1651
6773 6.08255
6774 19.4642
6775 6.08255
6776 10.9486
6777 13.3816
6778 13.3816
6779 29.1962
6780 27.9797
6781 12.1651
6782 59.609
6783 49.8769
6784 35.2788
6785 21.8972
6786 13.3816
6787 72.9906
6788 43.7944
6789 20.6807
6790 9.73208
6791 15.8146
6792 10.9486
6793 17.0311
6794 19.4642
6795 23.1137
6796 20.6807
6797 31.6293
6798 32.8458
6799 31.6293
6800 8.51557
6801 41.3613
6802 20.6807
6803 14.5981
6804 3.64953
6805 42.5779
6806 30.4128
6807 13.3816
6808 6.08255
6809 8.51557
6810 27.9797
6811 20.6807
6812 31.6293
6813 27.9797
6814 19.4642
6815 19.4642
6816 13.3816
6817 81.5062
6818 8.51557
6819 52.3099
6820 17.0311
6821 13.3816
6822 27.9797
6823 38.9283
6824 10.9486
6825 9.73208
6826 9.73208
6827 12.1651
6828 7.29906
6829 34.0623
6830 10.9486
6831 32.8458
6832 15.8146
6833 25.5467
6834 24.3302
6835 23.1137
6836 17.0311
6837 12.1651
6838 6.08255
6839 4.86604
6840 13.3816
6841 10.9486
6842 25.5467
6843 66.9081
6844 15.8146
6845 12.1651
6846 17.0311
6847 9.73208
6848 12.1651
6849 32.8458
6850 6.08255
6851 26.7632
6852 23.1137
6853 23.1137
6854 17.0311
6855 24.3302
6856 26.7632
6857 37.7118
6858 65.6915
6859 17.0311
6860 24.3302
6861 31.6293
6862 17.0311
6863 69.3411
6864 46.2274
6865 65.6915
6866 52.3099
6867 15.8146
6868 21.8972
6869 41.3613
6870 29.1962
6871 2.43302
6872 27.9797
6873 51.0934
6874 55.9595
6875 19.4642
6876 54.743
6877 47.4439
6878 19.4642
6879 86.3722
6880 35.2788
6881 13.3816
6882 26.7632
6883 9.73208
6884 60.8255
6885 29.1962
6886 7.29906
6887 12.1651
6888 49.8769
6889 30.4128
6890 27.9797
6891 21.8972
6892 12.1651
6893 49.8769
6894 30.4128
6895 18.2477
6896 18.2477
6897 14.5981
6898 48.6604
6899 21.8972
6900 42.5779
6901 32.8458
6902 13.3816
6903 12.1651
6904 15.8146
6905 15.8146
6906 17.0311
6907 27.9797
6908 15.8146
6909 13.3816
6910 36.4953
6911 23.1137
6912 42.5779
6913 4.86604
6914 14.5981
6915 42.5779
6916 25.5467
6917 17.0311
6918 20.6807
6919 29.1962
6920 42.5779
6921 26.7632
6922 32.8458
6923 23.1137
6924 30.4128
6925 17.0311
6926 38.9283
6927 14.5981
6928 21.8972
6929 10.9486
6930 27.9797
6931 37.7118
6932 13.3816
6933 53.5264
6934 36.4953
6935 18.2477
6936 6.08255
6937 29.1962
6938 66.9081
6939 47.4439
6940 45.0109
6941 2.43302
6942 49.8769
6943 13.3816
6944 20.6807
6945 34.0623
6946 15.8146
6947 36.4953
6948 81.5062
6949 52.3099
6950 55.9595
6951 23.1137
6952 18.2477
6953 14.5981
6954 8.51557
6955 57.176
6956 70.5576
6957 20.6807
6958 14.5981
6959 17.0311
6960 64.475
6961 30.4128
6962 37.7118
6963 13.3816
6964 18.2477
6965 41.3613
6966 26.7632
6967 29.1962
6968 19.4642
6969 12.1651
6970 47.4439
6971 29.1962
6972 68.1246
6973 31.6293
6974 31.6293
6975 37.7118
6976 35.2788
6977 35.2788
6978 31.6293
6979 30.4128
6980 12.1651
6981 6.08255
6982 20.6807
6983 37.7118
6984 18.2477
6985 36.4953
6986 15.8146
6987 20.6807
6988 17.0311
6989 20.6807
6990 14.5981
6991 9.73208
6992 18.2477
6993 8.51557
6994 2.43302
6995 38.9283
6996 75.4236
6997 38.9283
6998 34.0623
6999 24.3302
7000 10.9486
7001 31.6293
7002 23.1137
7003 6.08255
7004 57.176
7005 25.5467
7006 36.4953
7007 43.7944
7008 31.6293
7009 35.2788
7010 17.0311
7011 57.176
7012 71.7741
7013 8.51557
7014 23.1137
7015 20.6807
7016 38.9283
7017 19.4642
7018 29.1962
7019 34.0623
7020 31.6293
7021 55.9595
7022 9.73208
7023 53.5264
7024 46.2274
7025 14.5981
7026 34.0623
7027 7.29906
7028 25.5467
7029 23.1137
7030 18.2477
7031 24.3302
7032 24.3302
7033 20.6807
7034 32.8458
7035 31.6293
7036 40.1448
7037 10.9486
7038 31.6293
7039 41.3613
7040 27.9797
7041 42.5779
7042 40.1448
7043 18.2477
7044 6.08255
7045 13.3816
7046 17.0311
7047 23.1137
7048 8.51557
7049 29.1962
7050 42.5779
7051 19.4642
7052 25.5467
7053 12.1651
7054 15.8146
7055 38.9283
7056 37.7118
7057 49.8769
7058 43.7944
7059 24.3302
7060 36.4953
7061 20.6807
7062 69.3411
7063 57.176
7064 35.2788
7065 58.3925
7066 25.5467
7067 36.4953
7068 23.1137
7069 24.3302
7070 17.0311
7071 18.2477
7072 43.7944
7073 25.5467
7074 4.86604
7075 69.3411
7076 37.7118
7077 12.1651
7078 83.9392
7079 27.9797
7080 19.4642
7081 14.5981
7082 17.0311
7083 36.4953
7084 55.9595
7085 29.1962
7086 18.2477
7087 30.4128
7088 7.29906
7089 21.8972
7090 25.5467
7091 14.5981
7092 181.26
7093 31.6293
7094 10.9486
7095 18.2477
7096 24.3302
7097 2.43302
7098 13.3816
7099 15.8146
7100 10.9486
7101 17.0311
7102 12.1651
7103 7.29906
7104 6.08255
7105 4.86604
7106 10.9486
7107 34.0623
7108 19.4642
7109 17.0311
7110 60.8255
7111 31.6293
7112 7.29906
7113 13.3816
7114 24.3302
7115 31.6293
7116 40.1448
7117 24.3302
7118 37.7118
7119 9.73208
7120 30.4128
7121 35.2788
7122 41.3613
7123 29.1962
7124 53.5264
7125 62.042
7126 35.2788
7127 51.0934
7128 55.9595
7129 53.5264
7130 47.4439
7131 32.8458
7132 15.8146
7133 25.5467
7134 29.1962
7135 41.3613
7136 34.0623
7137 65.6915
7138 27.9797
7139 20.6807
7140 26.7632
7141 14.5981
7142 37.7118
7143 25.5467
7144 9.73208
7145 43.7944
7146 34.0623
7147 91.2383
7148 37.7118
7149 32.8458
7150 31.6293
7151 26.7632
7152 25.5467
7153 9.73208
7154 20.6807
7155 52.3099
7156 55.9595
7157 6.08255
7158 19.4642
7159 40.1448
7160 19.4642
7161 24.3302
7162 27.9797
7163 47.4439
7164 53.5264
7165 45.0109
7166 42.5779
7167 26.7632
7168 21.8972
7169 27.9797
7170 25.5467
7171 17.0311
7172 25.5467
7173 27.9797
7174 23.1137
7175 15.8146
7176 17.0311
7177 19.4642
7178 19.4642
7179 13.3816
7180 17.0311
7181 18.2477
7182 38.9283
7183 20.6807
7184 37.7118
7185 14.5981
7186 12.1651
7187 14.5981
7188 15.8146
7189 51.0934
7190 64.475
7191 49.8769
7192 23.1137
7193 15.8146
7194 27.9797
7195 98.5373
7196 17.0311
7197 17.0311
7198 62.042
7199 23.1137
7200 21.8972
7201 18.2477
7202 19.4642
7203 49.8769
7204 90.0217
7205 32.8458
7206 36.4953
7207 15.8146
7208 48.6604
7209 34.0623
7210 8.51557
7211 29.1962
7212 49.8769
7213 10.9486
7214 40.1448
7215 24.3302
7216 26.7632
7217 18.2477
7218 43.7944
7219 24.3302
7220 32.8458
7221 8.51557
7222 4.86604
7223 40.1448
7224 41.3613
7225 36.4953
7226 65.6915
7227 25.5467
7228 77.8566
7229 69.3411
7230 32.8458
7231 13.3816
7232 25.5467
7233 23.1137
7234 38.9283
7235 17.0311
7236 35.2788
7237 23.1137
7238 21.8972
7239 24.3302
7240 23.1137
7241 21.8972
7242 19.4642
7243 34.0623
7244 43.7944
7245 15.8146
7246 17.0311
7247 12.1651
7248 20.6807
7249 36.4953
7250 19.4642
7251 12.1651
7252 52.3099
7253 21.8972
7254 20.6807
7255 10.9486
7256 35.2788
7257 43.7944
7258 30.4128
7259 17.0311
7260 43.7944
7261 32.8458
7262 38.9283
7263 17.0311
7264 20.6807
7265 30.4128
7266 17.0311
7267 6.08255
7268 15.8146
7269 14.5981
7270 18.2477
7271 23.1137
7272 9.73208
7273 15.8146
7274 1.21651
7275 12.1651
7276 48.6604
7277 12.1651
7278 7.29906
7279 23.1137
7280 4.86604
7281 37.7118
7282 32.8458
7283 21.8972
7284 23.1137
7285 35.2788
7286 15.8146
7287 34.0623
7288 12.1651
7289 8.51557
7290 24.3302
7291 85.1557
7292 25.5467
7293 26.7632
7294 14.5981
7295 36.4953
7296 17.0311
7297 25.5467
7298 40.1448
7299 48.6604
7300 53.5264
7301 53.5264
7302 41.3613
7303 66.9081
7304 71.7741
7305 25.5467
7306 31.6293
7307 47.4439
7308 14.5981
7309 34.0623
7310 9.73208
7311 3.64953
7312 13.3816
7313 54.743
7314 17.0311
7315 31.6293
7316 38.9283
7317 14.5981
7318 19.4642
7319 13.3816
7320 45.0109
7321 35.2788
7322 34.0623
7323 35.2788
7324 43.7944
7325 26.7632
7326 63.2585
7327 42.5779
7328 21.8972
7329 14.5981
7330 9.73208
7331 35.2788
7332 10.9486
7333 19.4642
7334 35.2788
7335 53.5264
7336 27.9797
7337 25.5467
7338 29.1962
7339 21.8972
7340 53.5264
7341 26.7632
7342 15.8146
7343 38.9283
7344 29.1962
7345 32.8458
7346 23.1137
7347 14.5981
7348 51.0934
7349 42.5779
7350 12.1651
7351 12.1651
7352 13.3816
7353 21.8972
7354 49.8769
7355 21.8972
7356 8.51557
7357 14.5981
7358 19.4642
7359 80.2897
7360 30.4128
7361 7.29906
7362 21.8972
7363 15.8146
7364 25.5467
7365 13.3816
7366 24.3302
7367 18.2477
7368 42.5779
7369 49.8769
7370 36.4953
7371 59.609
7372 35.2788
7373 35.2788
7374 52.3099
7375 26.7632
7376 40.1448
7377 18.2477
7378 52.3099
7379 79.0732
7380 30.4128
7381 49.8769
7382 57.176
7383 92.4548
7384 64.475
7385 8.51557
7386 26.7632
7387 19.4642
7388 42.5779
7389 30.4128
7390 27.9797
7391 19.4642
7392 35.2788
7393 32.8458
7394 48.6604
7395 18.2477
7396 41.3613
7397 23.1137
7398 34.0623
7399 10.9486
7400 13.3816
7401 55.9595
7402 20.6807
7403 9.73208
7404 9.73208
7405 54.743
7406 12.1651
7407 29.1962
7408 12.1651
7409 19.4642
7410 41.3613
7411 26.7632
7412 23.1137
7413 27.9797
7414 27.9797
7415 38.9283
7416 46.2274
7417 14.5981
7418 43.7944
7419 90.0217
7420 2.43302
7421 25.5467
7422 37.7118
7423 46.2274
7424 38.9283
7425 13.3816
7426 20.6807
7427 31.6293
7428 23.1137
7429 36.4953
7430 41.3613
7431 72.9906
7432 47.4439
7433 32.8458
7434 36.4953
7435 48.6604
7436 23.1137
7437 42.5779
7438 34.0623
7439 40.1448
7440 43.7944
7441 49.8769
7442 27.9797
7443 34.0623
7444 30.4128
7445 18.2477
7446 34.0623
7447 8.51557
7448 24.3302
7449 30.4128
7450 49.8769
7451 14.5981
7452 24.3302
7453 13.3816
7454 15.8146
7455 18.2477
7456 27.9797
7457 57.176
7458 13.3816
7459 37.7118
7460 51.0934
7461 23.1137
7462 27.9797
7463 46.2274
7464 31.6293
7465 34.0623
7466 3.64953
7467 20.6807
7468 46.2274
7469 54.743
7470 24.3302
7471 25.5467
7472 25.5467
7473 12.1651
7474 35.2788
7475 43.7944
7476 19.4642
7477 64.475
7478 31.6293
7479 57.176
7480 59.609
7481 18.2477
7482 42.5779
7483 45.0109
7484 36.4953
7485 26.7632
7486 19.4642
7487 19.4642
7488 19.4642
7489 59.609
7490 23.1137
7491 12.1651
7492 42.5779
7493 45.0109
7494 24.3302
7495 48.6604
7496 29.1962
7497 26.7632
7498 55.9595
7499 38.9283
7500 21.8972
7501 30.4128
7502 15.8146
7503 19.4642
7504 17.0311
7505 30.4128
7506 43.7944
7507 54.743
7508 18.2477
7509 19.4642
7510 6.08255
7511 32.8458
7512 34.0623
7513 7.29906
7514 15.8146
7515 18.2477
7516 23.1137
7517 17.0311
7518 37.7118
7519 58.3925
7520 23.1137
7521 40.1448
7522 54.743
7523 25.5467
7524 8.51557
7525 45.0109
7526 30.4128
7527 42.5779
7528 49.8769
7529 34.0623
7530 17.0311
7531 21.8972
7532 17.0311
7533 17.0311
7534 47.4439
7535 51.0934
7536 20.6807
7537 45.0109
7538 35.2788
7539 17.0311
7540 24.3302
7541 18.2477
7542 8.51557
7543 17.0311
7544 52.3099
7545 36.4953
7546 52.3099
7547 40.1448
7548 15.8146
7549 43.7944
7550 43.7944
7551 20.6807
7552 27.9797
7553 34.0623
7554 47.4439
7555 32.8458
7556 20.6807
7557 3.64953
7558 74.2071
7559 25.5467
7560 6.08255
7561 46.2274
7562 17.0311
7563 47.4439
7564 64.475
7565 42.5779
7566 18.2477
7567 40.1448
7568 20.6807
7569 10.9486
7570 12.1651
7571 23.1137
7572 8.51557
7573 32.8458
7574 64.475
7575 31.6293
7576 37.7118
7577 45.0109
7578 32.8458
7579 24.3302
7580 14.5981
7581 35.2788
7582 42.5779
7583 45.0109
7584 13.3816
7585 45.0109
7586 24.3302
7587 32.8458
7588 30.4128
7589 7.29906
7590 18.2477
7591 42.5779
7592 32.8458
7593 35.2788
7594 48.6604
7595 29.1962
7596 52.3099
7597 76.6401
7598 43.7944
7599 26.7632
7600 27.9797
7601 45.0109
7602 40.1448
7603 40.1448
7604 27.9797
7605 14.5981
7606 12.1651
7607 27.9797
7608 83.9392
7609 53.5264
7610 27.9797
7611 26.7632
7612 34.0623
7613 23.1137
7614 32.8458
7615 48.6604
7616 21.8972
7617 12.1651
7618 43.7944
7619 38.9283
7620 20.6807
7621 12.1651
7622 13.3816
7623 64.475
7624 65.6915
7625 23.1137
7626 25.5467
7627 13.3816
7628 20.6807
7629 31.6293
7630 8.51557
7631 31.6293
7632 26.7632
7633 12.1651
7634 8.51557
7635 17.0311
7636 45.0109
7637 66.9081
7638 15.8146
7639 32.8458
7640 19.4642
7641 36.4953
7642 52.3099
7643 14.5981
7644 32.8458
7645 40.1448
7646 27.9797
7647 40.1448
7648 52.3099
7649 21.8972
7650 18.2477
7651 17.0311
7652 24.3302
7653 20.6807
7654 24.3302
7655 10.9486
7656 35.2788
7657 24.3302
7658 32.8458
7659 71.7741
7660 31.6293
7661 71.7741
7662 14.5981
7663 18.2477
7664 36.4953
7665 25.5467
7666 24.3302
7667 15.8146
7668 43.7944
7669 13.3816
7670 12.1651
7671 26.7632
7672 17.0311
7673 9.73208
7674 14.5981
7675 12.1651
7676 17.0311
7677 30.4128
7678 23.1137
7679 62.042
7680 43.7944
7681 31.6293
7682 9.73208
7683 24.3302
7684 6.08255
7685 38.9283
7686 74.2071
7687 14.5981
7688 27.9797
7689 31.6293
7690 27.9797
7691 25.5467
7692 14.5981
7693 14.5981
7694 23.1137
7695 7.29906
7696 80.2897
7697 93.6713
7698 20.6807
7699 41.3613
7700 53.5264
7701 25.5467
7702 63.2585
7703 25.5467
7704 52.3099
7705 25.5467
7706 40.1448
7707 18.2477
7708 26.7632
7709 59.609
7710 46.2274
7711 30.4128
7712 34.0623
7713 38.9283
7714 20.6807
7715 10.9486
7716 18.2477
7717 23.1137
7718 17.0311
7719 31.6293
7720 54.743
7721 8.51557
7722 7.29906
7723 24.3302
7724 14.5981
7725 25.5467
7726 47.4439
7727 12.1651
7728 30.4128
7729 10.9486
7730 23.1137
7731 43.7944
7732 2.43302
7733 31.6293
7734 20.6807
7735 48.6604
7736 21.8972
7737 18.2477
7738 34.0623
7739 31.6293
7740 40.1448
7741 71.7741
7742 51.0934
7743 38.9283
7744 25.5467
7745 48.6604
7746 17.0311
7747 31.6293
7748 23.1137
7749 42.5779
7750 72.9906
7751 25.5467
7752 7.29906
7753 32.8458
7754 51.0934
7755 26.7632
7756 49.8769
7757 13.3816
7758 32.8458
7759 18.2477
7760 36.4953
7761 12.1651
7762 35.2788
7763 38.9283
7764 37.7118
7765 25.5467
7766 10.9486
7767 8.51557
7768 30.4128
7769 21.8972
7770 25.5467
7771 14.5981
7772 18.2477
7773 9.73208
7774 7.29906
7775 8.51557
7776 19.4642
7777 17.0311
7778 21.8972
7779 25.5467
7780 15.8146
7781 13.3816
7782 8.51557
7783 25.5467
7784 48.6604
7785 19.4642
7786 40.1448
7787 18.2477
7788 7.29906
7789 13.3816
7790 19.4642
7791 17.0311
7792 36.4953
7793 17.0311
7794 25.5467
7795 17.0311
7796 12.1651
7797 37.7118
7798 82.7227
7799 62.042
7800 54.743
7801 53.5264
7802 52.3099
7803 32.8458
7804 41.3613
7805 35.2788
7806 36.4953
7807 48.6604
7808 42.5779
7809 25.5467
7810 26.7632
7811 46.2274
7812 3.64953
7813 30.4128
7814 68.1246
7815 40.1448
7816 41.3613
7817 17.0311
7818 17.0311
7819 25.5467
7820 34.0623
7821 17.0311
7822 15.8146
7823 13.3816
7824 30.4128
7825 19.4642
7826 14.5981
7827 43.7944
7828 24.3302
7829 40.1448
7830 31.6293
7831 27.9797
7832 32.8458
7833 35.2788
7834 25.5467
7835 55.9595
7836 25.5467
7837 18.2477
7838 21.8972
7839 58.3925
7840 23.1137
7841 41.3613
7842 30.4128
7843 15.8146
7844 25.5467
7845 24.3302
7846 41.3613
7847 27.9797
7848 27.9797
7849 21.8972
7850 21.8972
7851 29.1962
7852 23.1137
7853 40.1448
7854 31.6293
7855 14.5981
7856 42.5779
7857 35.2788
7858 19.4642
7859 14.5981
7860 29.1962
7861 21.8972
7862 25.5467
7863 62.042
7864 43.7944
7865 21.8972
7866 26.7632
7867 17.0311
7868 18.2477
7869 23.1137
7870 21.8972
7871 9.73208
7872 10.9486
7873 42.5779
7874 21.8972
7875 4.86604
7876 30.4128
7877 13.3816
7878 37.7118
7879 14.5981
7880 17.0311
7881 25.5467
7882 9.73208
7883 15.8146
7884 12.1651
7885 20.6807
7886 29.1962
7887 35.2788
7888 24.3302
7889 8.51557
7890 45.0109
7891 91.2383
7892 20.6807
7893 13.3816
7894 17.0311
7895 26.7632
7896 13.3816
7897 29.1962
7898 34.0623
7899 27.9797
7900 60.8255
7901 34.0623
7902 54.743
7903 19.4642
7904 27.9797
7905 65.6915
7906 62.042
7907 12.1651
7908 65.6915
7909 35.2788
7910 10.9486
7911 23.1137
7912 9.73208
7913 15.8146
7914 30.4128
7915 12.1651
7916 26.7632
7917 17.0311
7918 19.4642
7919 46.2274
7920 31.6293
7921 20.6807
7922 24.3302
7923 37.7118
7924 31.6293
7925 14.5981
7926 10.9486
7927 17.0311
7928 30.4128
7929 17.0311
7930 29.1962
7931 38.9283
7932 24.3302
7933 17.0311
7934 14.5981
7935 18.2477
7936 46.2274
7937 30.4128
7938 36.4953
7939 17.0311
7940 27.9797
7941 37.7118
7942 19.4642
7943 20.6807
7944 53.5264
7945 6.08255
7946 12.1651
7947 26.7632
7948 32.8458
7949 24.3302
7950 17.0311
7951 37.7118
7952 42.5779
7953 30.4128
7954 14.5981
7955 35.2788
7956 52.3099
7957 31.6293
7958 34.0623
7959 19.4642
7960 24.3302
7961 18.2477
7962 12.1651
7963 40.1448
7964 66.9081
7965 48.6604
7966 53.5264
7967 7.29906
7968 32.8458
7969 41.3613
7970 20.6807
7971 25.5467
7972 29.1962
7973 30.4128
7974 14.5981
7975 14.5981
7976 10.9486
7977 14.5981
7978 13.3816
7979 17.0311
7980 38.9283
7981 47.4439
7982 29.1962
7983 12.1651
7984 42.5779
7985 47.4439
7986 30.4128
7987 31.6293
7988 9.73208
7989 6.08255
7990 68.1246
7991 58.3925
7992 20.6807
7993 27.9797
7994 37.7118
7995 37.7118
7996 35.2788
7997 38.9283
7998 57.176
7999 80.2897
8000 27.9797
8001 49.8769
8002 41.3613
8003 26.7632
8004 25.5467
8005 72.9906
8006 34.0623
8007 23.1137
8008 14.5981
8009 45.0109
8010 64.475
8011 24.3302
8012 13.3816
8013 36.4953
8014 19.4642
8015 14.5981
8016 19.4642
8017 13.3816
8018 13.3816
8019 19.4642
8020 8.51557
8021 21.8972
8022 13.3816
8023 14.5981
8024 23.1137
8025 21.8972
8026 27.9797
8027 38.9283
8028 12.1651
8029 32.8458
8030 46.2274
8031 12.1651
8032 21.8972
8033 21.8972
8034 26.7632
8035 13.3816
8036 12.1651
8037 14.5981
8038 43.7944
8039 27.9797
8040 26.7632
8041 26.7632
8042 29.1962
8043 10.9486
8044 12.1651
8045 31.6293
8046 23.1137
8047 48.6604
8048 51.0934
8049 9.73208
8050 15.8146
8051 34.0623
8052 34.0623
8053 36.4953
8054 79.0732
8055 57.176
8056 48.6604
8057 70.5576
8058 27.9797
8059 35.2788
8060 71.7741
8061 8.51557
8062 25.5467
8063 15.8146
8064 27.9797
8065 26.7632
8066 20.6807
8067 34.0623
8068 30.4128
8069 30.4128
8070 23.1137
8071 20.6807
8072 37.7118
8073 34.0623
8074 57.176
8075 36.4953
8076 21.8972
8077 53.5264
8078 42.5779
8079 47.4439
8080 34.0623
8081 17.0311
8082 23.1137
8083 42.5779
8084 29.1962
8085 20.6807
8086 15.8146
8087 21.8972
8088 18.2477
8089 41.3613
8090 24.3302
8091 10.9486
8092 29.1962
8093 13.3816
8094 8.51557
8095 9.73208
8096 45.0109
8097 17.0311
8098 32.8458
8099 31.6293
8100 45.0109
8101 20.6807
8102 48.6604
8103 25.5467
8104 23.1137
8105 21.8972
8106 32.8458
8107 47.4439
8108 17.0311
8109 12.1651
8110 10.9486
8111 32.8458
8112 2.43302
8113 20.6807
8114 48.6604
8115 43.7944
8116 15.8146
8117 18.2477
8118 24.3302
8119 55.9595
8120 27.9797
8121 53.5264
8122 46.2274
8123 27.9797
8124 47.4439
8125 37.7118
8126 25.5467
8127 63.2585
8128 24.3302
8129 37.7118
8130 60.8255
8131 17.0311
8132 15.8146
8133 21.8972
8134 24.3302
8135 18.2477
8136 40.1448
8137 43.7944
8138 25.5467
8139 47.4439
8140 27.9797
8141 37.7118
8142 47.4439
8143 19.4642
8144 32.8458
8145 6.08255
8146 14.5981
8147 36.4953
8148 12.1651
8149 30.4128
8150 15.8146
8151 10.9486
8152 17.0311
8153 12.1651
8154 15.8146
8155 26.7632
8156 6.08255
8157 49.8769
8158 23.1137
8159 21.8972
8160 18.2477
8161 26.7632
8162 13.3816
8163 27.9797
8164 15.8146
8165 12.1651
8166 9.73208
8167 15.8146
8168 27.9797
8169 8.51557
8170 38.9283
8171 57.176
8172 8.51557
8173 23.1137
8174 31.6293
8175 49.8769
8176 64.475
8177 25.5467
8178 24.3302
8179 17.0311
8180 25.5467
8181 17.0311
8182 30.4128
8183 48.6604
8184 20.6807
8185 41.3613
8186 14.5981
8187 71.7741
8188 57.176
8189 34.0623
8190 42.5779
8191 30.4128
8192 10.9486
8193 17.0311
8194 51.0934
8195 31.6293
8196 10.9486
8197 7.29906
8198 18.2477
8199 17.0311
8200 48.6604
8201 51.0934
8202 30.4128
8203 23.1137
8204 37.7118
8205 25.5467
8206 17.0311
8207 15.8146
8208 47.4439
8209 32.8458
8210 35.2788
8211 68.1246
8212 30.4128
8213 19.4642
8214 71.7741
8215 59.609
8216 43.7944
8217 25.5467
8218 13.3816
8219 43.7944
8220 24.3302
8221 7.29906
8222 43.7944
8223 38.9283
8224 26.7632
8225 18.2477
8226 14.5981
8227 34.0623
8228 51.0934
8229 23.1137
8230 12.1651
8231 93.6713
8232 12.1651
8233 10.9486
8234 19.4642
8235 54.743
8236 17.0311
8237 14.5981
8238 10.9486
8239 19.4642
8240 10.9486
8241 25.5467
8242 21.8972
8243 19.4642
8244 37.7118
8245 26.7632
8246 24.3302
8247 10.9486
8248 8.51557
8249 3.64953
8250 20.6807
8251 35.2788
8252 10.9486
8253 32.8458
8254 26.7632
8255 4.86604
8256 18.2477
8257 14.5981
8258 6.08255
8259 18.2477
8260 17.0311
8261 8.51557
8262 21.8972
8263 26.7632
8264 23.1137
8265 69.3411
8266 35.2788
8267 15.8146
8268 100.97
8269 26.7632
8270 17.0311
8271 32.8458
8272 37.7118
8273 36.4953
8274 4.86604
8275 27.9797
8276 68.1246
8277 24.3302
8278 15.8146
8279 42.5779
8280 34.0623
8281 71.7741
8282 31.6293
8283 18.2477
8284 18.2477
8285 12.1651
8286 31.6293
8287 26.7632
8288 27.9797
8289 4.86604
8290 20.6807
8291 32.8458
8292 10.9486
8293 26.7632
8294 20.6807
8295 9.73208
8296 36.4953
8297 31.6293
8298 13.3816
8299 29.1962
8300 13.3816
8301 25.5467
8302 30.4128
8303 45.0109
8304 45.0109
8305 21.8972
8306 21.8972
8307 7.29906
8308 15.8146
8309 14.5981
8310 15.8146
8311 15.8146
8312 40.1448
8313 20.6807
8314 38.9283
8315 14.5981
8316 32.8458
8317 20.6807
8318 32.8458
8319 24.3302
8320 17.0311
8321 6.08255
8322 14.5981
8323 27.9797
8324 51.0934
8325 4.86604
8326 14.5981
8327 10.9486
8328 17.0311
8329 18.2477
8330 13.3816
8331 46.2274
8332 60.8255
8333 17.0311
8334 21.8972
8335 18.2477
8336 25.5467
8337 9.73208
8338 20.6807
8339 26.7632
8340 46.2274
8341 17.0311
8342 41.3613
8343 40.1448
8344 1.21651
8345 29.1962
8346 21.8972
8347 31.6293
8348 29.1962
8349 10.9486
8350 25.5467
8351 12.1651
8352 26.7632
8353 7.29906
8354 3.64953
8355 25.5467
8356 10.9486
8357 19.4642
8358 10.9486
8359 52.3099
8360 63.2585
8361 18.2477
8362 51.0934
8363 23.1137
8364 14.5981
8365 21.8972
8366 9.73208
8367 9.73208
8368 45.0109
8369 12.1651
8370 31.6293
8371 12.1651
8372 13.3816
8373 18.2477
8374 12.1651
8375 24.3302
8376 49.8769
8377 57.176
8378 29.1962
8379 10.9486
8380 13.3816
8381 35.2788
8382 17.0311
8383 27.9797
8384 3.64953
8385 18.2477
8386 21.8972
8387 2.43302
8388 27.9797
8389 9.73208
8390 10.9486
8391 32.8458
8392 4.86604
8393 29.1962
8394 18.2477
8395 8.51557
8396 14.5981
8397 17.0311
8398 38.9283
8399 41.3613
8400 19.4642
8401 18.2477
8402 27.9797
8403 59.609
8404 58.3925
8405 32.8458
8406 18.2477
8407 17.0311
8408 13.3816
8409 36.4953
8410 42.5779
8411 21.8972
8412 47.4439
8413 36.4953
8414 23.1137
8415 23.1137
8416 12.1651
8417 25.5467
8418 26.7632
8419 29.1962
8420 20.6807
8421 19.4642
8422 23.1137
8423 23.1137
8424 7.29906
8425 12.1651
8426 17.0311
8427 10.9486
8428 8.51557
8429 12.1651
8430 25.5467
8431 36.4953
8432 4.86604
8433 19.4642
8434 21.8972
8435 6.08255
8436 6.08255
8437 10.9486
8438 17.0311
8439 49.8769
8440 14.5981
8441 12.1651
8442 23.1137
8443 15.8146
8444 15.8146
8445 32.8458
8446 18.2477
8447 18.2477
8448 29.1962
8449 7.29906
8450 14.5981
8451 68.1246
8452 45.0109
8453 14.5981
8454 38.9283
8455 49.8769
8456 62.042
8457 36.4953
8458 26.7632
8459 9.73208
8460 35.2788
8461 46.2274
8462 35.2788
8463 12.1651
8464 14.5981
8465 3.64953
8466 3.64953
8467 25.5467
8468 15.8146
8469 18.2477
8470 18.2477
8471 7.29906
8472 23.1137
8473 23.1137
8474 12.1651
8475 19.4642
8476 47.4439
8477 14.5981
8478 29.1962
8479 8.51557
8480 32.8458
8481 15.8146
8482 14.5981
8483 8.51557
8484 12.1651
8485 3.64953
8486 6.08255
8487 41.3613
8488 10.9486
8489 13.3816
8490 13.3816
8491 10.9486
8492 15.8146
8493 8.51557
8494 20.6807
8495 13.3816
8496 2.43302
8497 15.8146
8498 23.1137
8499 47.4439
8500 20.6807
8501 14.5981
8502 25.5467
8503 27.9797
8504 18.2477
8505 12.1651
8506 8.51557
8507 23.1137
8508 10.9486
8509 18.2477
8510 20.6807
8511 18.2477
8512 36.4953
8513 30.4128
8514 2.43302
8515 13.3816
8516 21.8972
8517 25.5467
8518 30.4128
8519 29.1962
8520 7.29906
8521 15.8146
8522 4.86604
8523 13.3816
8524 9.73208
8525 21.8972
8526 20.6807
8527 27.9797
8528 34.0623
8529 2.43302
8530 12.1651
8531 25.5467
8532 14.5981
8533 27.9797
8534 19.4642
8535 15.8146
8536 14.5981
8537 21.8972
8538 35.2788
8539 17.0311
8540 15.8146
8541 15.8146
8542 14.5981
8543 8.51557
8544 9.73208
8545 15.8146
8546 18.2477
8547 8.51557
8548 4.86604
8549 30.4128
8550 9.73208
8551 4.86604
8552 10.9486
8553 12.1651
8554 3.64953
8555 7.29906
8556 25.5467
8557 13.3816
8558 12.1651
8559 14.5981
8560 13.3816
8561 20.6807
8562 20.6807
8563 29.1962
8564 10.9486
8565 25.5467
8566 41.3613
8567 6.08255
8568 19.4642
8569 29.1962
8570 14.5981
8571 13.3816
8572 20.6807
8573 17.0311
8574 14.5981
8575 9.73208
8576 23.1137
8577 8.51557
8578 9.73208
8579 27.9797
8580 40.1448
8581 6.08255
8582 12.1651
8583 15.8146
8584 13.3816
8585 12.1651
8586 4.86604
8587 15.8146
8588 1.21651
8589 10.9486
8590 36.4953
8591 23.1137
8592 25.5467
8593 21.8972
8594 2.43302
8595 15.8146
8596 32.8458
8597 21.8972
8598 23.1137
8599 10.9486
8600 3.64953
8601 8.51557
8602 31.6293
8603 13.3816
8604 7.29906
8605 18.2477
8606 40.1448
8607 14.5981
8608 13.3816
8609 24.3302
8610 18.2477
8611 2.43302
8612 3.64953
8613 9.73208
8614 14.5981
8615 4.86604
8616 29.1962
8617 14.5981
8618 9.73208
8619 4.86604
8620 15.8146
8621 6.08255
8622 10.9486
8623 9.73208
8624 27.9797
8625 48.6604
8626 18.2477
8627 14.5981
8628 6.08255
8629 17.0311
8630 7.29906
8631 8.51557
8632 1.21651
8633 15.8146
8634 18.2477
8635 6.08255
8636 17.0311
8637 6.08255
8638 6.08255
8639 4.86604
8640 8.51557
8641 8.51557
8642 12.1651
8643 3.64953
8644 9.73208
8645 6.08255
8646 7.29906
8647 4.86604
8648 8.51557
8649 51.0934
8650 12.1651
8651 9.73208
8652 10.9486
8653 9.73208
8654 25.5467
8655 46.2274
8656 8.51557
8657 26.7632
8658 8.51557
8659 17.0311
8660 3.64953
8661 2.43302
8662 10.9486
8663 13.3816
8664 31.6293
8665 10.9486
8666 3.64953
8667 12.1651
8668 10.9486
8669 3.64953
8670 10.9486
8671 6.08255
8672 9.73208
8673 18.2477
8674 4.86604
8675 21.8972
8676 13.3816
8677 17.0311
8678 13.3816
8679 12.1651
8680 14.5981
8681 30.4128
8682 34.0623
8683 9.73208
8684 20.6807
8685 13.3816
8686 15.8146
8687 32.8458
8688 25.5467
8689 3.64953
8690 10.9486
8691 18.2477
8692 23.1137
8693 18.2477
8694 29.1962
8695 30.4128
8696 31.6293
8697 7.29906
8698 17.0311
8699 32.8458
8700 7.29906
8701 21.8972
8702 17.0311
8703 41.3613
8704 23.1137
8705 7.29906
8706 14.5981
8707 20.6807
8708 23.1137
8709 27.9797
8710 6.08255
8711 34.0623
8712 13.3816
8713 30.4128
8714 13.3816
8715 3.64953
8716 29.1962
8717 13.3816
8718 9.73208
8719 13.3816
8720 7.29906
8721 21.8972
8722 14.5981
8723 4.86604
8724 18.2477
8725 10.9486
8726 60.8255
8727 27.9797
8728 7.29906
8729 12.1651
8730 52.3099
8731 25.5467
8732 7.29906
8733 25.5467
8734 9.73208
8735 13.3816
8736 13.3816
8737 12.1651
8738 27.9797
8739 17.0311
8740 9.73208
8741 6.08255
8742 19.4642
8743 8.51557
8744 8.51557
8745 19.4642
8746 29.1962
8747 42.5779
8748 23.1137
8749 2.43302
8750 3.64953
8751 23.1137
8752 8.51557
8753 32.8458
8754 29.1962
8755 45.0109
8756 17.0311
8757 13.3816
8758 19.4642
8759 13.3816
8760 10.9486
8761 18.2477
8762 40.1448
8763 15.8146
8764 4.86604
8765 23.1137
8766 34.0623
8767 15.8146
8768 45.0109
8769 36.4953
8770 24.3302
8771 30.4128
8772 35.2788
8773 23.1137
8774 19.4642
8775 24.3302
8776 20.6807
8777 46.2274
8778 79.0732
8779 8.51557
8780 21.8972
8781 15.8146
8782 26.7632
8783 27.9797
8784 24.3302
8785 43.7944
8786 10.9486
8787 25.5467
8788 24.3302
8789 40.1448
8790 20.6807
8791 25.5467
8792 17.0311
8793 26.7632
8794 29.1962
8795 26.7632
8796 43.7944
8797 20.6807
8798 24.3302
8799 17.0311
8800 23.1137
8801 38.9283
8802 23.1137
8803 19.4642
8804 42.5779
8805 14.5981
8806 17.0311
8807 40.1448
8808 37.7118
8809 15.8146
8810 24.3302
8811 45.0109
8812 24.3302
8813 38.9283
8814 30.4128
8815 34.0623
8816 25.5467
8817 18.2477
8818 29.1962
8819 13.3816
8820 31.6293
8821 20.6807
8822 14.5981
8823 3.64953
8824 34.0623
8825 32.8458
8826 4.86604
8827 15.8146
8828 36.4953
8829 24.3302
8830 48.6604
8831 20.6807
8832 17.0311
8833 9.73208
8834 10.9486
8835 23.1137
8836 54.743
8837 36.4953
8838 42.5779
8839 40.1448
8840 51.0934
8841 47.4439
8842 10.9486
8843 24.3302
8844 34.0623
8845 19.4642
8846 29.1962
8847 29.1962
8848 25.5467
8849 43.7944
8850 60.8255
8851 40.1448
8852 36.4953
8853 57.176
8854 47.4439
8855 8.51557
8856 15.8146
8857 36.4953
8858 15.8146
8859 8.51557
8860 36.4953
8861 43.7944
8862 37.7118
8863 25.5467
8864 17.0311
8865 42.5779
8866 35.2788
8867 14.5981
8868 19.4642
8869 32.8458
8870 31.6293
8871 15.8146
8872 17.0311
8873 20.6807
8874 13.3816
8875 36.4953
8876 21.8972
8877 53.5264
8878 12.1651
8879 4.86604
8880 31.6293
8881 19.4642
8882 27.9797
8883 40.1448
8884 47.4439
8885 31.6293
8886 19.4642
8887 18.2477
8888 8.51557
8889 36.4953
8890 15.8146
8891 52.3099
8892 48.6604
8893 25.5467
8894 65.6915
8895 24.3302
8896 8.51557
8897 10.9486
8898 83.9392
8899 25.5467
8900 15.8146
8901 25.5467
8902 31.6293
8903 34.0623
8904 24.3302
8905 23.1137
8906 19.4642
8907 46.2274
8908 30.4128
8909 34.0623
8910 15.8146
8911 12.1651
8912 37.7118
8913 24.3302
8914 23.1137
8915 62.042
8916 14.5981
8917 13.3816
8918 37.7118
8919 14.5981
8920 15.8146
8921 13.3816
8922 43.7944
8923 38.9283
8924 34.0623
8925 29.1962
8926 7.29906
8927 26.7632
8928 17.0311
8929 29.1962
8930 30.4128
8931 10.9486
8932 19.4642
8933 55.9595
8934 24.3302
8935 2.43302
8936 19.4642
8937 24.3302
8938 4.86604
8939 43.7944
8940 25.5467
8941 14.5981
8942 17.0311
8943 2.43302
8944 13.3816
8945 48.6604
8946 6.08255
8947 25.5467
8948 21.8972
8949 14.5981
8950 20.6807
8951 30.4128
8952 4.86604
8953 29.1962
8954 13.3816
8955 23.1137
8956 45.0109
8957 12.1651
8958 15.8146
8959 13.3816
8960 14.5981
8961 20.6807
8962 6.08255
8963 18.2477
8964 27.9797
8965 65.6915
8966 12.1651
8967 7.29906
8968 35.2788
8969 54.743
8970 25.5467
8971 10.9486
8972 18.2477
8973 24.3302
8974 9.73208
8975 25.5467
8976 74.2071
8977 18.2477
8978 24.3302
8979 41.3613
8980 12.1651
8981 34.0623
8982 12.1651
8983 37.7118
8984 14.5981
8985 6.08255
8986 24.3302
8987 58.3925
8988 19.4642
8989 51.0934
8990 24.3302
8991 26.7632
8992 29.1962
8993 23.1137
8994 48.6604
8995 51.0934
8996 30.4128
8997 23.1137
8998 26.7632
8999 31.6293
9000 34.0623
9001 6.08255
9002 25.5467
9003 54.743
9004 23.1137
9005 6.08255
9006 15.8146
9007 27.9797
9008 8.51557
9009 13.3816
9010 20.6807
9011 35.2788
9012 23.1137
9013 23.1137
9014 23.1137
9015 31.6293
9016 23.1137
9017 18.2477
9018 49.8769
9019 14.5981
9020 14.5981
9021 15.8146
9022 19.4642
9023 24.3302
9024 43.7944
9025 21.8972
9026 35.2788
9027 77.8566
9028 27.9797
9029 8.51557
9030 20.6807
9031 13.3816
9032 8.51557
9033 8.51557
9034 9.73208
9035 13.3816
9036 19.4642
9037 32.8458
9038 15.8146
9039 1.21651
9040 3.64953
9041 9.73208
9042 12.1651
9043 19.4642
9044 35.2788
9045 17.0311
9046 26.7632
9047 42.5779
9048 32.8458
9049 18.2477
9050 35.2788
9051 21.8972
9052 35.2788
9053 4.86604
9054 19.4642
9055 35.2788
9056 23.1137
9057 27.9797
9058 20.6807
9059 12.1651
9060 42.5779
9061 15.8146
9062 48.6604
9063 20.6807
9064 37.7118
9065 10.9486
9066 26.7632
9067 23.1137
9068 42.5779
9069 3.64953
9070 10.9486
9071 15.8146
9072 19.4642
9073 12.1651
9074 48.6604
9075 42.5779
9076 25.5467
9077 23.1137
9078 31.6293
9079 14.5981
9080 46.2274
9081 34.0623
9082 17.0311
9083 23.1137
9084 20.6807
9085 9.73208
9086 29.1962
9087 8.51557
9088 32.8458
9089 32.8458
9090 14.5981
9091 32.8458
9092 14.5981
9093 13.3816
9094 25.5467
9095 59.609
9096 21.8972
9097 21.8972
9098 41.3613
9099 29.1962
9100 17.0311
9101 12.1651
9102 40.1448
9103 36.4953
9104 24.3302
9105 18.2477
9106 27.9797
9107 36.4953
9108 35.2788
9109 13.3816
9110 2.43302
9111 18.2477
9112 34.0623
9113 36.4953
9114 26.7632
9115 4.86604
9116 21.8972
9117 14.5981
9118 10.9486
9119 15.8146
9120 17.0311
9121 12.1651
9122 10.9486
9123 4.86604
9124 30.4128
9125 10.9486
9126 9.73208
9127 66.9081
9128 35.2788
9129 14.5981
9130 13.3816
9131 12.1651
9132 15.8146
9133 14.5981
9134 42.5779
9135 19.4642
9136 7.29906
9137 29.1962
9138 4.86604
9139 29.1962
9140 46.2274
9141 38.9283
9142 19.4642
9143 20.6807
9144 43.7944
9145 41.3613
9146 41.3613
9147 62.042
9148 10.9486
9149 37.7118
9150 26.7632
9151 34.0623
9152 45.0109
9153 23.1137
9154 27.9797
9155 31.6293
9156 20.6807
9157 38.9283
9158 20.6807
9159 17.0311
9160 19.4642
9161 20.6807
9162 53.5264
9163 36.4953
9164 36.4953
9165 80.2897
9166 12.1651
9167 18.2477
9168 17.0311
9169 54.743
9170 53.5264
9171 21.8972
9172 36.4953
9173 2.43302
9174 23.1137
9175 32.8458
9176 9.73208
9177 10.9486
9178 14.5981
9179 41.3613
9180 37.7118
9181 31.6293
9182 37.7118
9183 17.0311
9184 85.1557
9185 23.1137
9186 26.7632
9187 27.9797
9188 20.6807
9189 18.2477
9190 27.9797
9191 26.7632
9192 24.3302
9193 24.3302
9194 10.9486
9195 32.8458
9196 18.2477
9197 17.0311
9198 17.0311
9199 13.3816
9200 25.5467
9201 21.8972
9202 25.5467
9203 23.1137
9204 34.0623
9205 20.6807
9206 34.0623
9207 18.2477
9208 29.1962
9209 13.3816
9210 9.73208
9211 7.29906
9212 23.1137
9213 23.1137
9214 20.6807
9215 10.9486
9216 27.9797
9217 46.2274
9218 53.5264
9219 54.743
9220 10.9486
9221 29.1962
9222 36.4953
9223 12.1651
9224 21.8972
9225 9.73208
9226 24.3302
9227 30.4128
9228 25.5467
9229 18.2477
9230 24.3302
9231 26.7632
9232 18.2477
9233 7.29906
9234 12.1651
9235 24.3302
9236 23.1137
9237 15.8146
9238 35.2788
9239 19.4642
9240 38.9283
9241 15.8146
9242 82.7227
9243 10.9486
9244 15.8146
9245 26.7632
9246 6.08255
9247 14.5981
9248 17.0311
9249 21.8972
9250 53.5264
9251 18.2477
9252 9.73208
9253 9.73208
9254 25.5467
9255 27.9797
9256 23.1137
9257 41.3613
9258 54.743
9259 34.0623
9260 21.8972
9261 8.51557
9262 26.7632
9263 18.2477
9264 21.8972
9265 45.0109
9266 26.7632
9267 30.4128
9268 34.0623
9269 21.8972
9270 46.2274
9271 20.6807
9272 27.9797
9273 8.51557
9274 25.5467
9275 38.9283
9276 7.29906
9277 23.1137
9278 18.2477
9279 30.4128
9280 26.7632
9281 24.3302
9282 18.2477
9283 15.8146
9284 36.4953
9285 21.8972
9286 13.3816
9287 24.3302
9288 18.2477
9289 12.1651
9290 20.6807
9291 9.73208
9292 17.0311
9293 15.8146
9294 8.51557
9295 9.73208
9296 9.73208
9297 26.7632
9298 8.51557
9299 12.1651
9300 23.1137
9301 15.8146
9302 19.4642
9303 18.2477
9304 10.9486
9305 4.86604
9306 15.8146
9307 3.64953
9308 53.5264
9309 34.0623
9310 24.3302
9311 32.8458
9312 10.9486
9313 23.1137
9314 37.7118
9315 17.0311
9316 23.1137
9317 10.9486
9318 18.2477
9319 25.5467
9320 26.7632
9321 15.8146
9322 20.6807
9323 18.2477
9324 18.2477
9325 37.7118
9326 48.6604
9327 35.2788
9328 35.2788
9329 8.51557
9330 30.4128
9331 10.9486
9332 18.2477
9333 21.8972
9334 21.8972
9335 32.8458
9336 27.9797
9337 6.08255
9338 15.8146
9339 13.3816
9340 19.4642
9341 8.51557
9342 13.3816
9343 42.5779
9344 40.1448
9345 24.3302
9346 36.4953
9347 62.042
9348 15.8146
9349 31.6293
9350 58.3925
9351 41.3613
9352 65.6915
9353 36.4953
9354 13.3816
9355 10.9486
9356 21.8972
9357 13.3816
9358 15.8146
9359 8.51557
9360 6.08255
9361 7.29906
9362 12.1651
9363 6.08255
9364 12.1651
9365 21.8972
9366 10.9486
9367 21.8972
9368 8.51557
9369 21.8972
9370 25.5467
9371 4.86604
9372 18.2477
9373 3.64953
9374 18.2477
9375 6.08255
9376 6.08255
9377 24.3302
9378 10.9486
9379 15.8146
9380 8.51557
9381 12.1651
9382 6.08255
9383 15.8146
9384 12.1651
9385 10.9486
9386 31.6293
9387 19.4642
9388 40.1448
9389 35.2788
9390 23.1137
9391 18.2477
9392 17.0311
9393 17.0311
9394 20.6807
9395 19.4642
9396 8.51557
9397 12.1651
9398 13.3816
9399 12.1651
9400 6.08255
9401 9.73208
9402 3.64953
9403 8.51557
9404 9.73208
9405 9.73208
9406 14.5981
9407 18.2477
9408 17.0311
9409 2.43302
9410 4.86604
9411 40.1448
9412 1.21651
9413 2.43302
9414 10.9486
9415 8.51557
9416 2.43302
9417 12.1651
9418 6.08255
9419 7.29906
9420 2.43302
9421 2.43302
9422 7.29906
9423 4.86604
9424 3.64953
9425 10.9486
9426 15.8146
9427 17.0311
9428 10.9486
9429 3.64953
9430 14.5981
9431 38.9283
9432 10.9486
9433 36.4953
9434 4.86604
9435 4.86604
9436 21.8972
9437 9.73208
9438 23.1137
9439 14.5981
9440 4.86604
9441 15.8146
9442 8.51557
9443 6.08255
9444 14.5981
9445 9.73208
9446 3.64953
9447 9.73208
9448 25.5467
9449 19.4642
9450 32.8458
9451 10.9486
9452 19.4642
9453 19.4642
9454 12.1651
9455 8.51557
9456 6.08255
9457 8.51557
9458 2.43302
9459 25.5467
9460 29.1962
9461 29.1962
9462 8.51557
9463 9.73208
9464 7.29906
9465 15.8146
9466 14.5981
9467 13.3816
9468 6.08255
9469 30.4128
9470 4.86604
9471 34.0623
9472 32.8458
9473 48.6604
9474 14.5981
9475 14.5981
9476 9.73208
9477 46.2274
9478 14.5981
9479 3.64953
9480 13.3816
9481 12.1651
9482 14.5981
9483 13.3816
9484 8.51557
9485 19.4642
9486 9.73208
9487 12.1651
9488 21.8972
9489 7.29906
9490 9.73208
9491 4.86604
9492 14.5981
9493 7.29906
9494 1.21651
9495 15.8146
9496 4.86604
9497 2.43302
9498 17.0311
9499 8.51557
9500 35.2788
9501 10.9486
9502 4.86604
9503 10.9486
9504 53.5264
9505 14.5981
9506 21.8972
9507 12.1651
9508 8.51557
9509 14.5981
9510 29.1962
9511 8.51557
9512 9.73208
9513 2.43302
9514 15.8146
9515 29.1962
9516 9.73208
9517 9.73208
9518 9.73208
9519 21.8972
9520 17.0311
9521 17.0311
9522 19.4642
9523 6.08255
9524 10.9486
9525 25.5467
9526 9.73208
9527 9.73208
9528 19.4642
9529 10.9486
9530 21.8972
9531 6.08255
9532 8.51557
9533 7.29906
9534 8.51557
9535 25.5467
9536 12.1651
9537 25.5467
9538 26.7632
9539 25.5467
9540 15.8146
9541 18.2477
9542 18.2477
9543 20.6807
9544 17.0311
9545 24.3302
9546 23.1137
9547 15.8146
9548 13.3816
9549 8.51557
9550 29.1962
9551 40.1448
9552 25.5467
9553 14.5981
9554 7.29906
9555 46.2274
9556 23.1137
9557 7.29906
9558 19.4642
9559 48.6604
9560 13.3816
9561 7.29906
9562 7.29906
9563 8.51557
9564 47.4439
9565 10.9486
9566 15.8146
9567 13.3816
9568 23.1137
9569 35.2788
9570 24.3302
9571 17.0311
9572 17.0311
9573 12.1651
9574 9.73208
9575 10.9486
9576 18.2477
9577 6.08255
9578 26.7632
9579 9.73208
9580 3.64953
9581 14.5981
9582 29.1962
9583 15.8146
9584 7.29906
9585 15.8146
9586 25.5467
9587 15.8146
9588 30.4128
9589 65.6915
9590 7.29906
9591 29.1962
9592 15.8146
9593 6.08255
9594 6.08255
9595 14.5981
9596 8.51557
9597 30.4128
9598 9.73208
9599 19.4642
9600 24.3302
9601 14.5981
9602 35.2788
9603 29.1962
9604 20.6807
9605 9.73208
9606 15.8146
9607 6.08255
9608 70.5576
9609 3.64953
9610 14.5981
9611 31.6293
9612 51.0934
9613 27.9797
9614 2.43302
9615 3.64953
9616 25.5467
9617 15.8146
9618 21.8972
9619 10.9486
9620 6.08255
9621 34.0623
9622 41.3613
9623 12.1651
9624 26.7632
9625 29.1962
9626 20.6807
9627 47.4439
9628 23.1137
9629 35.2788
9630 27.9797
9631 23.1137
9632 8.51557
9633 12.1651
9634 20.6807
9635 26.7632
9636 37.7118
9637 14.5981
9638 59.609
9639 36.4953
9640 55.9595
9641 17.0311
9642 18.2477
9643 52.3099
9644 41.3613
9645 20.6807
9646 49.8769
9647 36.4953
9648 25.5467
9649 13.3816
9650 8.51557
9651 18.2477
9652 12.1651
9653 4.86604
9654 24.3302
9655 19.4642
9656 3.64953
9657 21.8972
9658 12.1651
9659 31.6293
9660 37.7118
9661 15.8146
9662 37.7118
9663 34.0623
9664 34.0623
9665 13.3816
9666 31.6293
9667 9.73208
9668 43.7944
9669 38.9283
9670 35.2788
9671 36.4953
9672 14.5981
9673 43.7944
9674 15.8146
9675 15.8146
9676 60.8255
9677 23.1137
9678 6.08255
9679 6.08255
9680 13.3816
9681 21.8972
9682 10.9486
9683 8.51557
9684 41.3613
9685 38.9283
9686 40.1448
9687 6.08255
9688 6.08255
9689 30.4128
9690 35.2788
9691 17.0311
9692 30.4128
9693 35.2788
9694 26.7632
9695 34.0623
9696 41.3613
9697 30.4128
9698 17.0311
9699 20.6807
9700 17.0311
9701 20.6807
9702 18.2477
9703 13.3816
9704 20.6807
9705 17.0311
9706 25.5467
9707 17.0311
9708 7.29906
9709 27.9797
9710 72.9906
9711 37.7118
9712 37.7118
9713 17.0311
9714 19.4642
9715 25.5467
9716 25.5467
9717 19.4642
9718 42.5779
9719 18.2477
9720 26.7632
9721 40.1448
9722 24.3302
9723 15.8146
9724 96.1043
9725 13.3816
9726 18.2477
9727 27.9797
9728 34.0623
9729 19.4642
9730 35.2788
9731 20.6807
9732 19.4642
9733 20.6807
9734 27.9797
9735 35.2788
9736 14.5981
9737 12.1651
9738 40.1448
9739 62.042
9740 19.4642
9741 20.6807
9742 14.5981
9743 29.1962
9744 77.8566
9745 9.73208
9746 24.3302
9747 54.743
9748 14.5981
9749 12.1651
9750 4.86604
9751 13.3816
9752 41.3613
9753 19.4642
9754 9.73208
9755 14.5981
9756 52.3099
9757 3.64953
9758 19.4642
9759 38.9283
9760 3.64953
9761 13.3816
9762 47.4439
9763 7.29906
9764 4.86604
9765 8.51557
9766 49.8769
9767 3.64953
9768 12.1651
9769 36.4953
9770 21.8972
9771 3.64953
9772 17.0311
9773 19.4642
9774 17.0311
9775 23.1137
9776 46.2274
9777 35.2788
9778 36.4953
9779 27.9797
9780 40.1448
9781 31.6293
9782 26.7632
9783 24.3302
9784 18.2477
9785 8.51557
9786 3.64953
9787 15.8146
9788 23.1137
9789 10.9486
9790 10.9486
9791 10.9486
9792 17.0311
9793 15.8146
9794 30.4128
9795 31.6293
9796 35.2788
9797 25.5467
9798 38.9283
9799 21.8972
9800 8.51557
9801 23.1137
9802 25.5467
9803 4.86604
9804 31.6293
9805 10.9486
9806 18.2477
9807 42.5779
9808 13.3816
9809 15.8146
9810 9.73208
9811 18.2477
9812 17.0311
9813 13.3816
9814 20.6807
9815 17.0311
9816 36.4953
9817 21.8972
9818 12.1651
9819 15.8146
9820 20.6807
9821 45.0109
9822 53.5264
9823 24.3302
9824 18.2477
9825 9.73208
9826 15.8146
9827 17.0311
9828 20.6807
9829 14.5981
9830 3.64953
9831 24.3302
9832 40.1448
9833 4.86604
9834 14.5981
9835 23.1137
9836 23.1137
9837 12.1651
9838 14.5981
9839 8.51557
9840 15.8146
9841 4.86604
9842 37.7118
9843 26.7632
9844 10.9486
9845 20.6807
9846 18.2477
9847 13.3816
9848 19.4642
9849 14.5981
9850 14.5981
9851 34.0623
9852 64.475
9853 32.8458
9854 43.7944
9855 32.8458
9856 14.5981
9857 21.8972
9858 57.176
9859 17.0311
9860 32.8458
9861 34.0623
9862 25.5467
9863 15.8146
9864 49.8769
9865 31.6293
9866 15.8146
9867 18.2477
9868 9.73208
9869 17.0311
9870 18.2477
9871 24.3302
9872 24.3302
9873 13.3816
9874 17.0311
9875 63.2585
9876 21.8972
9877 3.64953
9878 19.4642
9879 26.7632
9880 10.9486
9881 6.08255
9882 30.4128
9883 31.6293
9884 52.3099
9885 31.6293
9886 13.3816
9887 8.51557
9888 15.8146
9889 37.7118
9890 24.3302
9891 8.51557
9892 18.2477
9893 21.8972
9894 23.1137
9895 34.0623
9896 17.0311
9897 9.73208
9898 12.1651
9899 17.0311
9900 58.3925
9901 34.0623
9902 24.3302
9903 31.6293
9904 42.5779
9905 29.1962
9906 42.5779
9907 53.5264
9908 63.2585
9909 4.86604
9910 14.5981
9911 13.3816
9912 86.3722
9913 19.4642
9914 13.3816
9915 17.0311
9916 17.0311
9917 17.0311
9918 23.1137
9919 23.1137
9920 6.08255
9921 9.73208
9922 13.3816
9923 7.29906
9924 15.8146
9925 36.4953
9926 38.9283
9927 23.1137
9928 17.0311
9929 45.0109
9930 18.2477
9931 23.1137
9932 15.8146
9933 13.3816
9934 24.3302
9935 31.6293
9936 45.0109
9937 30.4128
9938 24.3302
9939 29.1962
9940 38.9283
9941 41.3613
9942 52.3099
9943 43.7944
9944 14.5981
9945 24.3302
9946 20.6807
9947 75.4236
9948 40.1448
9949 19.4642
9950 8.51557
9951 57.176
9952 47.4439
9953 69.3411
9954 43.7944
9955 21.8972
9956 23.1137
9957 21.8972
9958 21.8972
9959 13.3816
9960 24.3302
9961 49.8769
9962 13.3816
9963 30.4128
9964 63.2585
9965 102.187
9966 17.0311
9967 9.73208
9968 17.0311
9969 14.5981
9970 20.6807
9971 4.86604
9972 13.3816
9973 20.6807
9974 13.3816
9975 10.9486
9976 13.3816
9977 17.0311
9978 8.51557
9979 19.4642
9980 9.73208
9981 17.0311
9982 8.51557
9983 10.9486
9984 9.73208
9985 12.1651
9986 7.29906
9987 4.86604
9988 6.08255
9989 58.3925
9990 19.4642
9991 12.1651
9992 15.8146
9993 6.08255
9994 48.6604
9995 27.9797
9996 20.6807
9997 6.08255
9998 15.8146
9999 8.51557
10000 19.4642
10001 6.08255
10002 18.2477
10003 45.0109
10004 47.4439
10005 20.6807
10006 18.2477
10007 26.7632
10008 15.8146
10009 3.64953
10010 8.51557
10011 32.8458
10012 31.6293
10013 60.8255
10014 13.3816
10015 23.1137
10016 29.1962
10017 6.08255
10018 14.5981
10019 20.6807
10020 6.08255
10021 18.2477
10022 18.2477
10023 12.1651
10024 29.1962
10025 35.2788
10026 7.29906
10027 9.73208
10028 19.4642
10029 26.7632
10030 55.9595
10031 35.2788
10032 29.1962
10033 14.5981
10034 26.7632
10035 37.7118
10036 63.2585
10037 57.176
10038 25.5467
10039 19.4642
10040 21.8972
10041 27.9797
10042 25.5467
10043 12.1651
10044 42.5779
10045 53.5264
10046 65.6915
10047 20.6807
10048 9.73208
10049 26.7632
10050 7.29906
10051 21.8972
10052 9.73208
10053 21.8972
10054 14.5981
10055 14.5981
10056 15.8146
10057 25.5467
10058 21.8972
10059 32.8458
10060 4.86604
10061 18.2477
10062 29.1962
10063 18.2477
10064 38.9283
10065 15.8146
10066 38.9283
10067 7.29906
10068 21.8972
10069 20.6807
10070 15.8146
10071 17.0311
10072 24.3302
10073 10.9486
10074 15.8146
10075 13.3816
10076 19.4642
10077 47.4439
10078 29.1962
10079 14.5981
10080 18.2477
10081 13.3816
10082 12.1651
10083 24.3302
10084 2.43302
10085 14.5981
10086 23.1137
10087 6.08255
10088 29.1962
10089 27.9797
10090 10.9486
10091 13.3816
10092 12.1651
10093 12.1651
10094 27.9797
10095 43.7944
10096 24.3302
10097 34.0623
10098 18.2477
10099 26.7632
10100 48.6604
10101 29.1962
10102 21.8972
10103 31.6293
10104 3.64953
10105 31.6293
10106 25.5467
10107 13.3816
10108 34.0623
10109 24.3302
10110 15.8146
10111 35.2788
10112 9.73208
10113 6.08255
10114 23.1137
10115 25.5467
10116 34.0623
10117 20.6807
10118 43.7944
10119 29.1962
10120 10.9486
10121 14.5981
10122 26.7632
10123 59.609
10124 21.8972
10125 2.43302
10126 25.5467
10127 20.6807
10128 7.29906
10129 17.0311
10130 12.1651
10131 18.2477
10132 31.6293
10133 38.9283
10134 35.2788
10135 21.8972
10136 46.2274
10137 43.7944
10138 8.51557
10139 26.7632
10140 27.9797
10141 14.5981
10142 17.0311
10143 30.4128
10144 4.86604
10145 26.7632
10146 19.4642
10147 17.0311
10148 23.1137
10149 19.4642
10150 14.5981
10151 29.1962
10152 30.4128
10153 26.7632
10154 25.5467
10155 6.08255
10156 8.51557
10157 36.4953
10158 40.1448
10159 31.6293
10160 18.2477
10161 8.51557
10162 26.7632
10163 34.0623
10164 60.8255
10165 54.743
10166 23.1137
10167 21.8972
10168 35.2788
10169 21.8972
10170 49.8769
10171 7.29906
10172 15.8146
10173 51.0934
10174 23.1137
10175 19.4642
10176 32.8458
10177 25.5467
10178 42.5779
10179 14.5981
10180 20.6807
10181 4.86604
10182 24.3302
10183 52.3099
10184 25.5467
10185 26.7632
10186 18.2477
10187 58.3925
10188 45.0109
10189 36.4953
10190 4.86604
10191 6.08255
10192 25.5467
10193 49.8769
10194 42.5779
10195 25.5467
10196 10.9486
10197 17.0311
10198 42.5779
10199 12.1651
10200 24.3302
10201 9.73208
10202 8.51557
10203 27.9797
10204 8.51557
10205 9.73208
10206 41.3613
10207 25.5467
10208 36.4953
10209 41.3613
10210 10.9486
10211 26.7632
10212 21.8972
10213 41.3613
10214 43.7944
10215 38.9283
10216 48.6604
10217 27.9797
10218 27.9797
10219 41.3613
10220 23.1137
10221 20.6807
10222 31.6293
10223 26.7632
10224 24.3302
10225 17.0311
10226 20.6807
10227 13.3816
10228 40.1448
10229 59.609
10230 34.0623
10231 21.8972
10232 40.1448
10233 27.9797
10234 70.5576
10235 46.2274
10236 48.6604
10237 49.8769
10238 15.8146
10239 6.08255
10240 25.5467
10241 47.4439
10242 35.2788
10243 14.5981
10244 42.5779
10245 15.8146
10246 17.0311
10247 32.8458
10248 30.4128
10249 24.3302
10250 23.1137
10251 25.5467
10252 32.8458
10253 31.6293
10254 26.7632
10255 13.3816
10256 37.7118
10257 43.7944
10258 7.29906
10259 36.4953
10260 25.5467
10261 13.3816
10262 9.73208
10263 15.8146
10264 12.1651
10265 57.176
10266 51.0934
10267 18.2477
10268 21.8972
10269 42.5779
10270 26.7632
10271 35.2788
10272 55.9595
10273 40.1448
10274 31.6293
10275 36.4953
10276 42.5779
10277 18.2477
10278 29.1962
10279 13.3816
10280 13.3816
10281 15.8146
10282 48.6604
10283 34.0623
10284 25.5467
10285 10.9486
10286 26.7632
10287 26.7632
10288 30.4128
10289 19.4642
10290 23.1137
10291 34.0623
10292 31.6293
10293 25.5467
10294 42.5779
10295 24.3302
10296 20.6807
10297 20.6807
10298 19.4642
10299 26.7632
10300 29.1962
10301 24.3302
10302 15.8146
10303 38.9283
10304 12.1651
10305 7.29906
10306 19.4642
10307 66.9081
10308 23.1137
10309 24.3302
10310 23.1137
10311 9.73208
10312 43.7944
10313 31.6293
10314 36.4953
10315 35.2788
10316 12.1651
10317 24.3302
10318 52.3099
10319 13.3816
10320 30.4128
10321 17.0311
10322 36.4953
10323 13.3816
10324 35.2788
10325 40.1448
10326 49.8769
10327 34.0623
10328 30.4128
10329 60.8255
10330 9.73208
10331 32.8458
10332 26.7632
10333 45.0109
10334 23.1137
10335 45.0109
10336 14.5981
10337 32.8458
10338 26.7632
10339 23.1137
10340 10.9486
10341 12.1651
10342 13.3816
10343 13.3816
10344 36.4953
10345 24.3302
10346 35.2788
10347 19.4642
10348 25.5467
10349 14.5981
10350 15.8146
10351 20.6807
10352 15.8146
10353 15.8146
10354 49.8769
10355 18.2477
10356 41.3613
10357 4.86604
10358 14.5981
10359 34.0623
10360 7.29906
10361 6.08255
10362 19.4642
10363 9.73208
10364 29.1962
10365 27.9797
10366 15.8146
10367 6.08255
10368 8.51557
10369 27.9797
10370 13.3816
10371 14.5981
10372 12.1651
10373 12.1651
10374 29.1962
10375 7.29906
10376 8.51557
10377 6.08255
10378 10.9486
10379 14.5981
10380 35.2788
10381 30.4128
10382 9.73208
10383 18.2477
10384 41.3613
10385 21.8972
10386 35.2788
10387 8.51557
10388 24.3302
10389 19.4642
10390 13.3816
10391 29.1962
10392 4.86604
10393 15.8146
10394 38.9283
10395 23.1137
10396 12.1651
10397 4.86604
10398 6.08255
10399 30.4128
10400 55.9595
10401 19.4642
10402 19.4642
10403 13.3816
10404 24.3302
10405 21.8972
10406 20.6807
10407 10.9486
10408 30.4128
10409 58.3925
10410 36.4953
10411 15.8146
10412 52.3099
10413 12.1651
10414 10.9486
10415 43.7944
10416 25.5467
10417 19.4642
10418 17.0311
10419 35.2788
10420 12.1651
10421 34.0623
10422 35.2788
10423 8.51557
10424 10.9486
10425 27.9797
10426 14.5981
10427 13.3816
10428 24.3302
10429 48.6604
10430 27.9797
10431 27.9797
10432 8.51557
10433 41.3613
10434 8.51557
10435 13.3816
10436 4.86604
10437 19.4642
10438 23.1137
10439 23.1137
10440 26.7632
10441 15.8146
10442 8.51557
10443 20.6807
10444 9.73208
10445 10.9486
10446 68.1246
10447 10.9486
10448 29.1962
10449 32.8458
10450 46.2274
10451 14.5981
10452 19.4642
10453 17.0311
10454 36.4953
10455 31.6293
10456 12.1651
10457 8.51557
10458 15.8146
10459 14.5981
10460 13.3816
10461 46.2274
10462 27.9797
10463 25.5467
10464 29.1962
10465 10.9486
10466 10.9486
10467 21.8972
10468 31.6293
10469 27.9797
10470 6.08255
10471 4.86604
10472 23.1137
10473 4.86604
10474 7.29906
10475 18.2477
10476 12.1651
10477 9.73208
10478 10.9486
10479 34.0623
10480 10.9486
10481 17.0311
10482 15.8146
10483 13.3816
10484 4.86604
10485 6.08255
10486 15.8146
10487 49.8769
10488 21.8972
10489 42.5779
10490 26.7632
10491 29.1962
10492 32.8458
10493 20.6807
10494 6.08255
10495 17.0311
10496 15.8146
10497 8.51557
10498 51.0934
10499 20.6807
10500 10.9486
10501 41.3613
10502 30.4128
10503 14.5981
10504 35.2788
10505 45.0109
10506 27.9797
10507 15.8146
10508 36.4953
10509 32.8458
10510 23.1137
10511 12.1651
10512 31.6293
10513 29.1962
10514 10.9486
10515 19.4642
10516 17.0311
10517 7.29906
10518 14.5981
10519 25.5467
10520 25.5467
10521 25.5467
10522 30.4128
10523 19.4642
10524 38.9283
10525 2.43302
10526 19.4642
10527 37.7118
10528 19.4642
10529 34.0623
10530 15.8146
10531 21.8972
10532 31.6293
10533 18.2477
10534 18.2477
10535 18.2477
10536 32.8458
10537 48.6604
10538 59.609
10539 45.0109
10540 23.1137
10541 31.6293
10542 34.0623
10543 7.29906
10544 25.5467
10545 37.7118
10546 2.43302
10547 29.1962
10548 26.7632
10549 48.6604
10550 23.1137
10551 10.9486
10552 20.6807
10553 24.3302
10554 48.6604
10555 29.1962
10556 3.64953
10557 12.1651
10558 8.51557
10559 13.3816
10560 21.8972
10561 23.1137
10562 23.1137
10563 47.4439
10564 12.1651
10565 14.5981
10566 8.51557
10567 13.3816
10568 13.3816
10569 20.6807
10570 40.1448
10571 35.2788
10572 17.0311
10573 41.3613
10574 21.8972
10575 65.6915
10576 32.8458
10577 20.6807
10578 12.1651
10579 6.08255
10580 25.5467
10581 18.2477
10582 18.2477
10583 15.8146
10584 8.51557
10585 19.4642
10586 52.3099
10587 59.609
10588 27.9797
10589 3.64953
10590 30.4128
10591 6.08255
10592 18.2477
10593 13.3816
10594 20.6807
10595 17.0311
10596 31.6293
10597 30.4128
10598 13.3816
10599 36.4953
10600 34.0623
10601 13.3816
10602 21.8972
10603 23.1137
10604 17.0311
10605 30.4128
10606 15.8146
10607 6.08255
10608 19.4642
10609 19.4642
10610 30.4128
10611 57.176
10612 27.9797
10613 24.3302
10614 26.7632
10615 21.8972
10616 26.7632
10617 12.1651
10618 36.4953
10619 45.0109
10620 45.0109
10621 36.4953
10622 51.0934
10623 55.9595
10624 63.2585
10625 79.0732
10626 35.2788
10627 26.7632
10628 14.5981
10629 20.6807
10630 21.8972
10631 29.1962
10632 40.1448
10633 35.2788
10634 27.9797
10635 9.73208
10636 32.8458
10637 15.8146
10638 13.3816
10639 58.3925
10640 29.1962
10641 18.2477
10642 26.7632
10643 30.4128
10644 7.29906
10645 9.73208
10646 6.08255
10647 13.3816
10648 3.64953
10649 8.51557
10650 25.5467
10651 20.6807
10652 25.5467
10653 46.2274
10654 19.4642
10655 8.51557
10656 37.7118
10657 34.0623
10658 27.9797
10659 34.0623
10660 9.73208
10661 34.0623
10662 47.4439
10663 17.0311
10664 19.4642
10665 2.43302
10666 12.1651
10667 46.2274
10668 10.9486
10669 7.29906
10670 27.9797
10671 24.3302
10672 21.8972
10673 10.9486
10674 14.5981
10675 54.743
10676 14.5981
10677 10.9486
10678 19.4642
10679 9.73208
10680 36.4953
10681 30.4128
10682 40.1448
10683 20.6807
10684 13.3816
10685 55.9595
10686 63.2585
10687 8.51557
10688 19.4642
10689 29.1962
10690 55.9595
10691 17.0311
10692 8.51557
10693 7.29906
10694 25.5467
10695 32.8458
10696 17.0311
10697 13.3816
10698 35.2788
10699 18.2477
10700 25.5467
10701 35.2788
10702 12.1651
10703 21.8972
10704 24.3302
10705 23.1137
10706 4.86604
10707 81.5062
10708 23.1137
10709 59.609
10710 7.29906
10711 14.5981
10712 25.5467
10713 26.7632
10714 8.51557
10715 12.1651
10716 17.0311
10717 30.4128
10718 38.9283
10719 20.6807
10720 15.8146
10721 17.0311
10722 26.7632
10723 21.8972
10724 31.6293
10725 29.1962
10726 17.0311
10727 3.64953
10728 14.5981
10729 20.6807
10730 18.2477
10731 31.6293
10732 6.08255
10733 7.29906
10734 31.6293
10735 13.3816
10736 12.1651
10737 10.9486
10738 26.7632
10739 36.4953
10740 26.7632
10741 27.9797
10742 12.1651
10743 45.0109
10744 21.8972
10745 30.4128
10746 35.2788
10747 29.1962
10748 26.7632
10749 34.0623
10750 9.73208
10751 19.4642
10752 9.73208
10753 17.0311
10754 23.1137
10755 8.51557
10756 9.73208
10757 19.4642
10758 21.8972
10759 40.1448
10760 7.29906
10761 18.2477
10762 36.4953
10763 26.7632
10764 21.8972
10765 30.4128
10766 25.5467
10767 34.0623
10768 47.4439
10769 77.8566
10770 36.4953
10771 88.8052
10772 45.0109
10773 7.29906
10774 21.8972
10775 10.9486
10776 7.29906
10777 24.3302
10778 15.8146
10779 18.2477
10780 24.3302
10781 49.8769
10782 38.9283
10783 20.6807
10784 20.6807
10785 12.1651
10786 18.2477
10787 7.29906
10788 25.5467
10789 18.2477
10790 23.1137
10791 12.1651
10792 4.86604
10793 18.2477
10794 30.4128
10795 30.4128
10796 12.1651
10797 8.51557
10798 23.1137
10799 15.8146
10800 19.4642
10801 37.7118
10802 19.4642
10803 8.51557
10804 70.5576
10805 18.2477
10806 17.0311
10807 54.743
10808 25.5467
10809 99.7538
10810 19.4642
10811 6.08255
10812 27.9797
10813 81.5062
10814 41.3613
10815 10.9486
10816 14.5981
10817 14.5981
10818 19.4642
10819 19.4642
10820 19.4642
10821 24.3302
10822 25.5467
10823 27.9797
10824 30.4128
10825 21.8972
10826 29.1962
10827 12.1651
10828 15.8146
10829 19.4642
10830 23.1137
10831 14.5981
10832 15.8146
10833 25.5467
10834 32.8458
10835 19.4642
10836 25.5467
10837 18.2477
10838 7.29906
10839 18.2477
10840 27.9797
10841 45.0109
10842 32.8458
10843 13.3816
10844 6.08255
10845 19.4642
10846 49.8769
10847 24.3302
10848 8.51557
10849 15.8146
10850 21.8972
10851 15.8146
10852 13.3816
10853 21.8972
10854 47.4439
10855 24.3302
10856 23.1137
10857 8.51557
10858 20.6807
10859 17.0311
10860 8.51557
10861 41.3613
10862 74.2071
10863 15.8146
10864 18.2477
10865 26.7632
10866 24.3302
10867 36.4953
10868 81.5062
10869 13.3816
10870 23.1137
10871 34.0623
10872 24.3302
10873 20.6807
10874 41.3613
10875 42.5779
10876 26.7632
10877 41.3613
10878 51.0934
10879 37.7118
10880 31.6293
10881 63.2585
10882 52.3099
10883 9.73208
10884 19.4642
10885 15.8146
10886 34.0623
10887 19.4642
10888 37.7118
10889 48.6604
10890 9.73208
10891 45.0109
10892 35.2788
10893 20.6807
10894 34.0623
10895 24.3302
10896 19.4642
10897 53.5264
10898 27.9797
10899 36.4953
10900 36.4953
10901 19.4642
10902 17.0311
10903 24.3302
10904 34.0623
10905 29.1962
10906 26.7632
10907 18.2477
10908 12.1651
10909 26.7632
10910 17.0311
10911 35.2788
10912 31.6293
10913 15.8146
10914 43.7944
10915 18.2477
10916 14.5981
10917 8.51557
10918 3.64953
10919 45.0109
10920 24.3302
10921 20.6807
10922 30.4128
10923 19.4642
10924 8.51557
10925 20.6807
10926 25.5467
10927 32.8458
10928 34.0623
10929 32.8458
10930 15.8146
10931 27.9797
10932 51.0934
10933 18.2477
10934 24.3302
10935 18.2477
10936 20.6807
10937 18.2477
10938 23.1137
10939 35.2788
10940 48.6604
10941 21.8972
10942 9.73208
10943 21.8972
10944 13.3816
10945 6.08255
10946 20.6807
10947 15.8146
10948 47.4439
10949 14.5981
10950 24.3302
10951 15.8146
10952 20.6807
10953 18.2477
10954 14.5981
10955 19.4642
10956 14.5981
10957 23.1137
10958 18.2477
10959 25.5467
10960 3.64953
10961 13.3816
10962 21.8972
10963 13.3816
10964 29.1962
10965 24.3302
10966 35.2788
10967 19.4642
10968 17.0311
10969 13.3816
10970 25.5467
10971 25.5467
10972 46.2274
10973 30.4128
10974 17.0311
10975 48.6604
10976 31.6293
10977 19.4642
10978 14.5981
10979 10.9486
10980 10.9486
10981 14.5981
10982 12.1651
10983 21.8972
10984 15.8146
10985 2.43302
10986 8.51557
10987 7.29906
10988 32.8458
10989 30.4128
10990 21.8972
10991 24.3302
10992 17.0311
10993 42.5779
10994 15.8146
10995 29.1962
10996 8.51557
10997 14.5981
10998 53.5264
10999 40.1448
11000 4.86604
11001 12.1651
11002 40.1448
11003 30.4128
11004 41.3613
11005 37.7118
11006 15.8146
11007 13.3816
11008 23.1137
11009 9.73208
11010 14.5981
11011 8.51557
11012 13.3816
11013 32.8458
11014 20.6807
11015 15.8146
11016 13.3816
11017 30.4128
11018 20.6807
11019 64.475
11020 18.2477
11021 34.0623
11022 21.8972
11023 7.29906
11024 58.3925
11025 76.6401
11026 52.3099
11027 68.1246
11028 72.9906
11029 31.6293
11030 17.0311
11031 15.8146
11032 19.4642
11033 4.86604
11034 13.3816
11035 13.3816
11036 23.1137
11037 12.1651
11038 6.08255
11039 58.3925
11040 18.2477
11041 7.29906
11042 12.1651
11043 9.73208
11044 15.8146
11045 20.6807
11046 19.4642
11047 29.1962
11048 8.51557
11049 31.6293
11050 10.9486
11051 4.86604
11052 45.0109
11053 20.6807
11054 13.3816
11055 10.9486
11056 15.8146
11057 15.8146
11058 18.2477
11059 12.1651
11060 15.8146
11061 34.0623
11062 30.4128
11063 9.73208
11064 34.0623
11065 32.8458
11066 19.4642
11067 24.3302
11068 17.0311
11069 3.64953
11070 14.5981
11071 6.08255
11072 7.29906
11073 37.7118
11074 54.743
11075 41.3613
11076 36.4953
11077 9.73208
11078 27.9797
11079 23.1137
11080 32.8458
11081 13.3816
11082 3.64953
11083 21.8972
11084 8.51557
11085 13.3816
11086 31.6293
11087 3.64953
11088 14.5981
11089 45.0109
11090 0
11091 25.5467
11092 31.6293
11093 15.8146
11094 25.5467
11095 14.5981
11096 13.3816
11097 17.0311
11098 21.8972
11099 19.4642
11100 23.1137
11101 54.743
11102 25.5467
11103 15.8146
11104 27.9797
11105 8.51557
11106 10.9486
11107 62.042
11108 4.86604
11109 25.5467
11110 75.4236
11111 23.1137
11112 25.5467
11113 32.8458
11114 10.9486
11115 17.0311
11116 20.6807
11117 36.4953
11118 13.3816
11119 23.1137
11120 30.4128
11121 35.2788
11122 13.3816
11123 20.6807
11124 23.1137
11125 29.1962
11126 55.9595
11127 31.6293
11128 25.5467
11129 19.4642
11130 14.5981
11131 12.1651
11132 9.73208
11133 7.29906
11134 12.1651
11135 14.5981
11136 7.29906
11137 20.6807
11138 8.51557
11139 6.08255
11140 18.2477
11141 13.3816
11142 9.73208
11143 14.5981
11144 10.9486
11145 14.5981
11146 24.3302
11147 13.3816
11148 14.5981
11149 17.0311
11150 3.64953
11151 13.3816
11152 7.29906
11153 21.8972
11154 6.08255
11155 26.7632
11156 26.7632
11157 6.08255
11158 29.1962
11159 51.0934
11160 18.2477
11161 21.8972
11162 20.6807
11163 7.29906
11164 8.51557
11165 15.8146
11166 20.6807
11167 27.9797
11168 25.5467
11169 35.2788
11170 4.86604
11171 21.8972
11172 19.4642
11173 1.21651
11174 13.3816
11175 36.4953
11176 18.2477
11177 19.4642
11178 13.3816
11179 9.73208
11180 25.5467
11181 12.1651
11182 47.4439
11183 26.7632
11184 21.8972
11185 34.0623
11186 9.73208
11187 13.3816
11188 27.9797
11189 20.6807
11190 27.9797
11191 14.5981
11192 6.08255
11193 15.8146
11194 21.8972
11195 14.5981
11196 40.1448
11197 8.51557
11198 8.51557
11199 2.43302
11200 26.7632
11201 23.1137
11202 18.2477
11203 21.8972
11204 10.9486
11205 18.2477
11206 15.8146
11207 1.21651
11208 15.8146
11209 8.51557
11210 24.3302
11211 14.5981
11212 1.21651
11213 40.1448
11214 9.73208
11215 32.8458
11216 18.2477
11217 12.1651
11218 14.5981
11219 24.3302
11220 40.1448
11221 32.8458
11222 27.9797
11223 32.8458
11224 15.8146
11225 35.2788
11226 12.1651
11227 18.2477
11228 12.1651
11229 18.2477
11230 10.9486
11231 24.3302
11232 18.2477
11233 15.8146
11234 15.8146
11235 19.4642
11236 13.3816
11237 6.08255
11238 6.08255
11239 10.9486
11240 8.51557
11241 17.0311
11242 6.08255
11243 24.3302
11244 29.1962
11245 14.5981
11246 15.8146
11247 18.2477
11248 8.51557
11249 21.8972
11250 23.1137
11251 10.9486
11252 9.73208
11253 3.64953
11254 7.29906
11255 69.3411
11256 9.73208
11257 27.9797
11258 8.51557
11259 21.8972
11260 14.5981
11261 13.3816
11262 12.1651
11263 9.73208
11264 23.1137
11265 6.08255
11266 35.2788
11267 76.6401
11268 70.5576
11269 24.3302
11270 7.29906
11271 20.6807
11272 14.5981
11273 15.8146
11274 15.8146
11275 13.3816
11276 8.51557
11277 21.8972
11278 19.4642
11279 1.21651
11280 12.1651
11281 27.9797
11282 17.0311
11283 14.5981
11284 13.3816
11285 32.8458
11286 18.2477
11287 8.51557
11288 19.4642
11289 17.0311
11290 12.1651
11291 20.6807
11292 14.5981
11293 20.6807
11294 38.9283
11295 30.4128
11296 17.0311
11297 10.9486
11298 23.1137
11299 27.9797
11300 10.9486
11301 23.1137
11302 10.9486
11303 8.51557
11304 24.3302
11305 49.8769
11306 43.7944
11307 30.4128
11308 20.6807
11309 2.43302
11310 14.5981
11311 21.8972
11312 72.9906
11313 23.1137
11314 35.2788
11315 34.0623
11316 15.8146
11317 26.7632
11318 19.4642
11319 15.8146
11320 13.3816
11321 23.1137
11322 30.4128
11323 20.6807
11324 21.8972
11325 34.0623
11326 24.3302
11327 20.6807
11328 18.2477
11329 21.8972
11330 18.2477
11331 36.4953
11332 19.4642
11333 23.1137
11334 41.3613
11335 15.8146
11336 41.3613
11337 34.0623
11338 34.0623
11339 37.7118
11340 12.1651
11341 36.4953
11342 10.9486
11343 51.0934
11344 15.8146
11345 24.3302
11346 24.3302
11347 13.3816
11348 8.51557
11349 26.7632
11350 6.08255
11351 2.43302
11352 7.29906
11353 23.1137
11354 24.3302
11355 10.9486
11356 19.4642
11357 12.1651
11358 21.8972
11359 12.1651
11360 21.8972
11361 12.1651
11362 20.6807
11363 9.73208
11364 8.51557
11365 8.51557
11366 12.1651
11367 20.6807
11368 48.6604
11369 17.0311
11370 19.4642
11371 7.29906
11372 13.3816
11373 4.86604
11374 15.8146
11375 10.9486
11376 17.0311
11377 7.29906
11378 15.8146
11379 19.4642
11380 58.3925
11381 23.1137
11382 29.1962
11383 30.4128
11384 15.8146
11385 20.6807
11386 52.3099
11387 12.1651
11388 15.8146
11389 24.3302
11390 19.4642
11391 30.4128
11392 54.743
11393 29.1962
11394 17.0311
11395 27.9797
11396 9.73208
11397 70.5576
11398 25.5467
11399 43.7944
11400 15.8146
11401 18.2477
11402 13.3816
11403 12.1651
11404 51.0934
11405 21.8972
11406 29.1962
11407 13.3816
11408 8.51557
11409 23.1137
11410 43.7944
11411 12.1651
11412 18.2477
11413 38.9283
11414 9.73208
11415 17.0311
11416 24.3302
11417 15.8146
11418 14.5981
11419 20.6807
11420 24.3302
11421 27.9797
11422 19.4642
11423 20.6807
11424 9.73208
11425 19.4642
11426 6.08255
11427 12.1651
11428 18.2477
11429 15.8146
11430 19.4642
11431 4.86604
11432 1.21651
11433 15.8146
11434 45.0109
11435 15.8146
11436 3.64953
11437 30.4128
11438 13.3816
11439 27.9797
11440 34.0623
11441 7.29906
11442 10.9486
11443 34.0623
11444 17.0311
11445 31.6293
11446 9.73208
11447 17.0311
11448 10.9486
11449 24.3302
11450 13.3816
11451 13.3816
11452 21.8972
11453 32.8458
11454 41.3613
11455 30.4128
11456 41.3613
11457 10.9486
11458 36.4953
11459 8.51557
11460 43.7944
11461 35.2788
11462 17.0311
11463 23.1137
11464 7.29906
11465 9.73208
11466 2.43302
11467 8.51557
11468 17.0311
11469 14.5981
11470 14.5981
11471 15.8146
11472 21.8972
11473 18.2477
11474 4.86604
11475 19.4642
11476 53.5264
11477 40.1448
11478 19.4642
11479 12.1651
11480 31.6293
11481 18.2477
11482 20.6807
11483 32.8458
11484 26.7632
11485 14.5981
11486 23.1137
11487 27.9797
11488 25.5467
11489 19.4642
11490 18.2477
11491 12.1651
11492 35.2788
11493 10.9486
11494 51.0934
11495 7.29906
11496 20.6807
11497 7.29906
11498 24.3302
11499 19.4642
11500 41.3613
11501 12.1651
11502 2.43302
11503 19.4642
11504 24.3302
11505 15.8146
11506 29.1962
11507 10.9486
11508 12.1651
11509 10.9486
11510 12.1651
11511 2.43302
11512 24.3302
11513 35.2788
11514 4.86604
11515 30.4128
11516 8.51557
11517 51.0934
11518 45.0109
11519 41.3613
11520 14.5981
11521 43.7944
11522 10.9486
11523 32.8458
11524 42.5779
11525 29.1962
11526 3.64953
11527 13.3816
11528 24.3302
11529 24.3302
11530 26.7632
11531 4.86604
11532 30.4128
11533 52.3099
11534 7.29906
11535 4.86604
11536 14.5981
11537 23.1137
11538 10.9486
11539 12.1651
11540 30.4128
11541 13.3816
11542 9.73208
11543 41.3613
11544 47.4439
11545 51.0934
11546 15.8146
11547 19.4642
11548 25.5467
11549 15.8146
11550 30.4128
11551 20.6807
11552 15.8146
11553 17.0311
11554 23.1137
11555 30.4128
11556 52.3099
11557 37.7118
11558 30.4128
11559 10.9486
11560 17.0311
11561 12.1651
11562 34.0623
11563 24.3302
11564 31.6293
11565 18.2477
11566 23.1137
11567 76.6401
11568 71.7741
11569 17.0311
11570 29.1962
11571 26.7632
11572 18.2477
11573 24.3302
11574 88.8052
11575 19.4642
11576 34.0623
11577 31.6293
11578 43.7944
11579 14.5981
11580 29.1962
11581 30.4128
11582 25.5467
11583 48.6604
11584 34.0623
11585 57.176
11586 13.3816
11587 21.8972
11588 10.9486
11589 74.2071
11590 15.8146
11591 9.73208
11592 17.0311
11593 30.4128
11594 26.7632
11595 6.08255
11596 10.9486
11597 36.4953
11598 29.1962
11599 23.1137
11600 20.6807
11601 34.0623
11602 9.73208
11603 7.29906
11604 15.8146
11605 13.3816
11606 26.7632
11607 40.1448
11608 27.9797
11609 46.2274
11610 17.0311
11611 49.8769
11612 48.6604
11613 25.5467
11614 24.3302
11615 27.9797
11616 25.5467
11617 25.5467
11618 19.4642
11619 24.3302
11620 48.6604
11621 18.2477
11622 34.0623
11623 20.6807
11624 14.5981
11625 42.5779
11626 48.6604
11627 10.9486
11628 17.0311
11629 31.6293
11630 18.2477
11631 60.8255
11632 30.4128
11633 42.5779
11634 23.1137
11635 23.1137
11636 63.2585
11637 38.9283
11638 21.8972
11639 43.7944
11640 13.3816
11641 19.4642
11642 24.3302
11643 13.3816
11644 6.08255
11645 26.7632
11646 55.9595
11647 23.1137
11648 37.7118
11649 26.7632
11650 18.2477
11651 6.08255
11652 14.5981
11653 20.6807
11654 12.1651
11655 37.7118
11656 48.6604
11657 25.5467
11658 30.4128
11659 32.8458
11660 45.0109
11661 42.5779
11662 54.743
11663 64.475
11664 17.0311
11665 62.042
11666 19.4642
11667 29.1962
11668 8.51557
11669 62.042
11670 59.609
11671 17.0311
11672 9.73208
11673 43.7944
11674 42.5779
11675 37.7118
11676 58.3925
11677 25.5467
11678 13.3816
11679 25.5467
11680 12.1651
11681 23.1137
11682 4.86604
11683 24.3302
11684 49.8769
11685 25.5467
11686 57.176
11687 15.8146
11688 48.6604
11689 48.6604
11690 9.73208
11691 88.8052
11692 18.2477
11693 20.6807
11694 25.5467
11695 30.4128
11696 26.7632
11697 24.3302
11698 15.8146
11699 19.4642
11700 8.51557
11701 32.8458
11702 36.4953
11703 32.8458
11704 45.0109
11705 6.08255
11706 24.3302
11707 34.0623
11708 30.4128
11709 47.4439
11710 8.51557
11711 43.7944
11712 40.1448
11713 14.5981
11714 35.2788
11715 20.6807
11716 15.8146
11717 36.4953
11718 77.8566
11719 9.73208
11720 29.1962
11721 32.8458
11722 31.6293
11723 8.51557
11724 6.08255
11725 32.8458
11726 53.5264
11727 14.5981
11728 49.8769
11729 26.7632
11730 21.8972
11731 14.5981
11732 47.4439
11733 24.3302
11734 25.5467
11735 9.73208
11736 37.7118
11737 19.4642
11738 46.2274
11739 52.3099
11740 29.1962
11741 7.29906
11742 63.2585
11743 40.1448
11744 10.9486
11745 29.1962
11746 24.3302
11747 30.4128
11748 51.0934
11749 10.9486
11750 23.1137
11751 31.6293
11752 37.7118
11753 45.0109
11754 9.73208
11755 43.7944
11756 19.4642
11757 55.9595
11758 66.9081
11759 25.5467
11760 27.9797
11761 29.1962
11762 8.51557
11763 20.6807
11764 12.1651
11765 17.0311
11766 30.4128
11767 24.3302
11768 41.3613
11769 37.7118
11770 6.08255
11771 9.73208
11772 36.4953
11773 38.9283
11774 30.4128
11775 75.4236
11776 27.9797
11777 9.73208
11778 18.2477
11779 27.9797
11780 23.1137
11781 4.86604
11782 37.7118
11783 23.1137
11784 35.2788
11785 15.8146
11786 12.1651
11787 17.0311
11788 21.8972
11789 26.7632
11790 80.2897
11791 1.21651
11792 26.7632
11793 38.9283
11794 38.9283
11795 21.8972
11796 29.1962
11797 42.5779
11798 10.9486
11799 18.2477
11800 7.29906
11801 29.1962
11802 47.4439
11803 2.43302
11804 19.4642
11805 13.3816
11806 29.1962
11807 29.1962
11808 29.1962
11809 24.3302
11810 35.2788
11811 26.7632
11812 52.3099
11813 10.9486
11814 13.3816
11815 30.4128
11816 9.73208
11817 29.1962
11818 42.5779
11819 25.5467
11820 29.1962
11821 20.6807
11822 47.4439
11823 62.042
11824 23.1137
11825 26.7632
11826 24.3302
11827 12.1651
11828 49.8769
11829 60.8255
11830 42.5779
11831 21.8972
11832 35.2788
11833 35.2788
11834 41.3613
11835 18.2477
11836 18.2477
11837 29.1962
11838 15.8146
11839 15.8146
11840 9.73208
11841 21.8972
11842 27.9797
11843 35.2788
11844 21.8972
11845 27.9797
11846 36.4953
11847 21.8972
11848 80.2897
11849 26.7632
11850 7.29906
11851 24.3302
11852 13.3816
11853 20.6807
11854 21.8972
11855 55.9595
11856 30.4128
11857 27.9797
11858 20.6807
11859 12.1651
11860 24.3302
11861 20.6807
11862 30.4128
11863 20.6807
11864 10.9486
11865 75.4236
11866 29.1962
11867 18.2477
11868 15.8146
11869 9.73208
11870 46.2274
11871 62.042
11872 21.8972
11873 12.1651
11874 58.3925
11875 29.1962
11876 42.5779
11877 29.1962
11878 31.6293
11879 52.3099
11880 74.2071
11881 37.7118
11882 30.4128
11883 7.29906
11884 14.5981
11885 31.6293
11886 43.7944
11887 40.1448
11888 19.4642
11889 8.51557
11890 27.9797
11891 57.176
11892 23.1137
11893 29.1962
11894 20.6807
11895 40.1448
11896 15.8146
11897 12.1651
11898 15.8146
11899 20.6807
11900 32.8458
11901 25.5467
11902 59.609
11903 26.7632
11904 13.3816
11905 43.7944
11906 41.3613
11907 38.9283
11908 48.6604
11909 36.4953
11910 8.51557
11911 24.3302
11912 37.7118
11913 13.3816
11914 47.4439
11915 23.1137
11916 7.29906
11917 7.29906
11918 17.0311
11919 20.6807
11920 6.08255
11921 29.1962
11922 21.8972
11923 17.0311
11924 8.51557
11925 49.8769
11926 20.6807
11927 13.3816
11928 25.5467
11929 15.8146
11930 21.8972
11931 41.3613
11932 29.1962
11933 36.4953
11934 19.4642
11935 21.8972
11936 8.51557
11937 27.9797
11938 7.29906
11939 15.8146
11940 72.9906
11941 23.1137
11942 13.3816
11943 23.1137
11944 26.7632
11945 42.5779
11946 40.1448
11947 77.8566
11948 37.7118
11949 47.4439
11950 29.1962
11951 23.1137
11952 88.8052
11953 6.08255
11954 15.8146
11955 29.1962
11956 26.7632
11957 49.8769
11958 38.9283
11959 10.9486
11960 13.3816
11961 17.0311
11962 18.2477
11963 64.475
11964 42.5779
11965 53.5264
11966 6.08255
11967 31.6293
11968 26.7632
11969 31.6293
11970 60.8255
11971 69.3411
11972 45.0109
11973 75.4236
11974 63.2585
11975 23.1137
11976 36.4953
11977 27.9797
11978 32.8458
11979 62.042
11980 23.1137
11981 17.0311
11982 19.4642
11983 4.86604
11984 41.3613
11985 49.8769
11986 20.6807
11987 26.7632
11988 24.3302
11989 19.4642
11990 32.8458
11991 13.3816
11992 26.7632
11993 8.51557
11994 34.0623
11995 9.73208
11996 34.0623
11997 55.9595
11998 63.2585
11999 30.4128
12000 14.5981
12001 14.5981
12002 4.86604
12003 8.51557
12004 18.2477
12005 34.0623
12006 21.8972
12007 8.51557
12008 12.1651
12009 17.0311
12010 17.0311
12011 13.3816
12012 27.9797
12013 51.0934
12014 32.8458
12015 42.5779
12016 10.9486
12017 17.0311
12018 13.3816
12019 35.2788
12020 13.3816
12021 32.8458
12022 14.5981
12023 20.6807
12024 3.64953
12025 14.5981
12026 36.4953
12027 20.6807
12028 21.8972
12029 13.3816
12030 12.1651
12031 6.08255
12032 15.8146
12033 51.0934
12034 20.6807
12035 19.4642
12036 9.73208
12037 4.86604
12038 15.8146
12039 51.0934
12040 38.9283
12041 2.43302
12042 19.4642
12043 21.8972
12044 9.73208
12045 13.3816
12046 29.1962
12047 24.3302
12048 29.1962
12049 10.9486
12050 4.86604
12051 27.9797
12052 57.176
12053 23.1137
12054 25.5467
12055 1.21651
12056 26.7632
12057 60.8255
12058 9.73208
12059 14.5981
12060 12.1651
12061 52.3099
12062 20.6807
12063 23.1137
12064 4.86604
12065 8.51557
12066 20.6807
12067 37.7118
12068 19.4642
12069 27.9797
12070 6.08255
12071 4.86604
12072 30.4128
12073 41.3613
12074 10.9486
12075 47.4439
12076 10.9486
12077 25.5467
12078 27.9797
12079 15.8146
12080 18.2477
12081 31.6293
12082 26.7632
12083 10.9486
12084 25.5467
12085 9.73208
12086 17.0311
12087 13.3816
12088 32.8458
12089 40.1448
12090 8.51557
12091 29.1962
12092 10.9486
12093 19.4642
12094 13.3816
12095 41.3613
12096 10.9486
12097 7.29906
12098 14.5981
12099 25.5467
12100 12.1651
12101 14.5981
12102 20.6807
12103 1.21651
12104 10.9486
12105 24.3302
12106 3.64953
12107 13.3816
12108 36.4953
12109 6.08255
12110 17.0311
12111 19.4642
12112 20.6807
12113 12.1651
12114 9.73208
12115 12.1651
12116 13.3816
12117 6.08255
12118 21.8972
12119 9.73208
12120 18.2477
12121 12.1651
12122 27.9797
12123 24.3302
12124 21.8972
12125 23.1137
12126 45.0109
12127 38.9283
12128 23.1137
12129 17.0311
12130 8.51557
12131 26.7632
12132 26.7632
12133 23.1137
12134 20.6807
12135 8.51557
12136 0
12137 9.73208
12138 24.3302
12139 20.6807
12140 26.7632
12141 13.3816
12142 8.51557
12143 15.8146
12144 36.4953
12145 21.8972
12146 10.9486
12147 3.64953
12148 26.7632
12149 14.5981
12150 6.08255
12151 31.6293
12152 2.43302
12153 25.5467
12154 20.6807
12155 35.2788
12156 8.51557
12157 3.64953
12158 30.4128
12159 12.1651
12160 15.8146
12161 19.4642
12162 8.51557
12163 3.64953
12164 10.9486
12165 15.8146
12166 10.9486
12167 7.29906
12168 13.3816
12169 12.1651
12170 2.43302
12171 10.9486
12172 6.08255
12173 23.1137
12174 24.3302
12175 20.6807
12176 18.2477
12177 7.29906
12178 26.7632
12179 7.29906
12180 21.8972
12181 21.8972
12182 8.51557
12183 3.64953
12184 10.9486
12185 30.4128
12186 6.08255
12187 29.1962
12188 35.2788
12189 3.64953
12190 14.5981
12191 19.4642
12192 13.3816
12193 18.2477
12194 19.4642
12195 19.4642
12196 18.2477
12197 4.86604
12198 23.1137
12199 20.6807
12200 32.8458
12201 15.8146
12202 13.3816
12203 17.0311
12204 27.9797
12205 23.1137
12206 13.3816
12207 13.3816
12208 10.9486
12209 10.9486
12210 31.6293
12211 32.8458
12212 15.8146
12213 25.5467
12214 31.6293
12215 41.3613
12216 21.8972
12217 13.3816
12218 17.0311
12219 23.1137
12220 20.6807
12221 12.1651
12222 24.3302
12223 13.3816
12224 23.1137
12225 17.0311
12226 51.0934
12227 12.1651
12228 1.21651
12229 25.5467
12230 31.6293
12231 14.5981
12232 8.51557
12233 21.8972
12234 10.9486
12235 8.51557
12236 7.29906
12237 8.51557
12238 3.64953
12239 13.3816
12240 23.1137
12241 15.8146
12242 4.86604
12243 14.5981
12244 37.7118
12245 10.9486
12246 30.4128
12247 24.3302
12248 10.9486
12249 25.5467
12250 9.73208
12251 26.7632
12252 17.0311
12253 19.4642
12254 10.9486
12255 17.0311
12256 13.3816
12257 18.2477
12258 52.3099
12259 27.9797
12260 18.2477
12261 20.6807
12262 10.9486
12263 23.1137
12264 37.7118
12265 25.5467
12266 10.9486
12267 6.08255
12268 24.3302
12269 32.8458
12270 15.8146
12271 38.9283
12272 23.1137
12273 49.8769
12274 18.2477
12275 12.1651
12276 37.7118
12277 42.5779
12278 26.7632
12279 10.9486
12280 35.2788
12281 13.3816
12282 17.0311
12283 9.73208
12284 26.7632
12285 65.6915
12286 15.8146
12287 17.0311
12288 36.4953
12289 9.73208
12290 14.5981
12291 26.7632
12292 31.6293
12293 37.7118
12294 54.743
12295 25.5467
12296 15.8146
12297 10.9486
12298 38.9283
12299 62.042
12300 47.4439
12301 29.1962
12302 32.8458
12303 26.7632
12304 14.5981
12305 14.5981
12306 66.9081
12307 40.1448
12308 30.4128
12309 23.1137
12310 29.1962
12311 13.3816
12312 31.6293
12313 14.5981
12314 9.73208
12315 46.2274
12316 9.73208
12317 19.4642
12318 10.9486
12319 8.51557
12320 25.5467
12321 10.9486
12322 18.2477
12323 34.0623
12324 42.5779
12325 29.1962
12326 12.1651
12327 7.29906
12328 21.8972
12329 49.8769
12330 24.3302
12331 24.3302
12332 9.73208
12333 12.1651
12334 36.4953
12335 21.8972
12336 12.1651
12337 26.7632
12338 17.0311
12339 46.2274
12340 42.5779
12341 2.43302
12342 12.1651
12343 23.1137
12344 30.4128
12345 2.43302
12346 18.2477
12347 21.8972
12348 31.6293
12349 14.5981
12350 3.64953
12351 10.9486
12352 43.7944
12353 4.86604
12354 10.9486
12355 37.7118
12356 35.2788
12357 41.3613
12358 3.64953
12359 29.1962
12360 38.9283
12361 12.1651
12362 30.4128
12363 18.2477
12364 26.7632
12365 42.5779
12366 10.9486
12367 18.2477
12368 23.1137
12369 31.6293
12370 26.7632
12371 21.8972
12372 37.7118
12373 9.73208
12374 19.4642
12375 20.6807
12376 26.7632
12377 23.1137
12378 7.29906
12379 15.8146
12380 23.1137
12381 35.2788
12382 37.7118
12383 31.6293
12384 23.1137
12385 20.6807
12386 30.4128
12387 9.73208
12388 31.6293
12389 18.2477
12390 8.51557
12391 27.9797
12392 25.5467
12393 23.1137
12394 9.73208
12395 23.1137
12396 13.3816
12397 8.51557
12398 12.1651
12399 25.5467
12400 38.9283
12401 12.1651
12402 7.29906
12403 18.2477
12404 27.9797
12405 34.0623
12406 20.6807
12407 8.51557
12408 14.5981
12409 3.64953
12410 34.0623
12411 18.2477
12412 34.0623
12413 38.9283
12414 29.1962
12415 31.6293
12416 18.2477
12417 12.1651
12418 6.08255
12419 10.9486
12420 10.9486
12421 9.73208
12422 18.2477
12423 24.3302
12424 26.7632
12425 35.2788
12426 25.5467
12427 1.21651
12428 14.5981
12429 23.1137
12430 12.1651
12431 20.6807
12432 26.7632
12433 21.8972
12434 29.1962
12435 26.7632
12436 54.743
12437 19.4642
12438 29.1962
12439 7.29906
12440 8.51557
12441 17.0311
12442 38.9283
12443 12.1651
12444 19.4642
12445 20.6807
12446 36.4953
12447 35.2788
12448 32.8458
12449 21.8972
12450 15.8146
12451 10.9486
12452 10.9486
12453 18.2477
12454 10.9486
12455 8.51557
12456 17.0311
12457 2.43302
12458 19.4642
12459 47.4439
12460 8.51557
12461 18.2477
12462 20.6807
12463 12.1651
12464 34.0623
12465 14.5981
12466 8.51557
12467 13.3816
12468 24.3302
12469 20.6807
12470 19.4642
12471 13.3816
12472 30.4128
12473 3.64953
12474 27.9797
12475 14.5981
12476 38.9283
12477 24.3302
12478 20.6807
12479 26.7632
12480 13.3816
12481 31.6293
12482 9.73208
12483 20.6807
12484 25.5467
12485 15.8146
12486 6.08255
12487 4.86604
12488 24.3302
12489 19.4642
12490 10.9486
12491 15.8146
12492 10.9486
12493 13.3816
12494 3.64953
12495 10.9486
12496 57.176
12497 35.2788
12498 8.51557
12499 24.3302
12500 32.8458
12501 7.29906
12502 21.8972
12503 18.2477
12504 24.3302
12505 41.3613
12506 6.08255
12507 10.9486
12508 18.2477
12509 17.0311
12510 12.1651
12511 23.1137
12512 10.9486
12513 41.3613
12514 15.8146
12515 27.9797
12516 15.8146
12517 21.8972
12518 18.2477
12519 47.4439
12520 31.6293
12521 26.7632
12522 15.8146
12523 40.1448
12524 30.4128
12525 32.8458
12526 24.3302
12527 9.73208
12528 8.51557
12529 13.3816
12530 12.1651
12531 9.73208
12532 13.3816
12533 17.0311
12534 6.08255
12535 24.3302
12536 38.9283
12537 25.5467
12538 12.1651
12539 17.0311
12540 21.8972
12541 21.8972
12542 47.4439
12543 7.29906
12544 3.64953
12545 29.1962
12546 27.9797
12547 10.9486
12548 14.5981
12549 8.51557
12550 19.4642
12551 71.7741
12552 23.1137
12553 23.1137
12554 25.5467
12555 19.4642
12556 8.51557
12557 12.1651
12558 21.8972
12559 12.1651
12560 9.73208
12561 10.9486
12562 17.0311
12563 23.1137
12564 10.9486
12565 14.5981
12566 36.4953
12567 10.9486
12568 12.1651
12569 3.64953
12570 24.3302
12571 36.4953
12572 19.4642
12573 8.51557
12574 15.8146
12575 15.8146
12576 13.3816
12577 12.1651
12578 31.6293
12579 17.0311
12580 3.64953
12581 15.8146
12582 8.51557
12583 18.2477
12584 7.29906
12585 13.3816
12586 10.9486
12587 9.73208
12588 19.4642
12589 32.8458
12590 18.2477
12591 36.4953
12592 43.7944
12593 29.1962
12594 19.4642
12595 17.0311
12596 59.609
12597 35.2788
12598 40.1448
12599 18.2477
12600 24.3302
12601 42.5779
12602 27.9797
12603 10.9486
12604 36.4953
12605 20.6807
12606 32.8458
12607 9.73208
12608 37.7118
12609 10.9486
12610 2.43302
12611 47.4439
12612 29.1962
12613 10.9486
12614 18.2477
12615 24.3302
12616 6.08255
12617 25.5467
12618 24.3302
12619 21.8972
12620 23.1137
12621 64.475
12622 13.3816
12623 26.7632
12624 40.1448
12625 30.4128
12626 12.1651
12627 20.6807
12628 36.4953
12629 19.4642
12630 4.86604
12631 8.51557
12632 45.0109
12633 14.5981
12634 18.2477
12635 27.9797
12636 4.86604
12637 21.8972
12638 36.4953
12639 13.3816
12640 25.5467
12641 35.2788
12642 15.8146
12643 21.8972
12644 9.73208
12645 55.9595
12646 12.1651
12647 30.4128
12648 32.8458
12649 25.5467
12650 14.5981
12651 36.4953
12652 18.2477
12653 47.4439
12654 21.8972
12655 46.2274
12656 9.73208
12657 40.1448
12658 15.8146
12659 14.5981
12660 2.43302
12661 7.29906
12662 26.7632
12663 45.0109
12664 6.08255
12665 17.0311
12666 19.4642
12667 6.08255
12668 18.2477
12669 21.8972
12670 12.1651
12671 25.5467
12672 18.2477
12673 18.2477
12674 13.3816
12675 17.0311
12676 6.08255
12677 9.73208
12678 13.3816
12679 34.0623
12680 25.5467
12681 36.4953
12682 13.3816
12683 23.1137
12684 12.1651
12685 10.9486
12686 7.29906
12687 15.8146
12688 32.8458
12689 14.5981
12690 9.73208
12691 23.1137
12692 2.43302
12693 23.1137
12694 59.609
12695 26.7632
12696 45.0109
12697 4.86604
12698 20.6807
12699 45.0109
12700 24.3302
12701 24.3302
12702 10.9486
12703 1.21651
12704 13.3816
12705 48.6604
12706 8.51557
12707 26.7632
12708 23.1137
12709 30.4128
12710 20.6807
12711 21.8972
12712 2.43302
12713 26.7632
12714 46.2274
12715 8.51557
12716 13.3816
12717 38.9283
12718 20.6807
12719 29.1962
12720 15.8146
12721 26.7632
12722 58.3925
12723 29.1962
12724 86.3722
12725 13.3816
12726 21.8972
12727 20.6807
12728 37.7118
12729 17.0311
12730 66.9081
12731 40.1448
12732 12.1651
12733 26.7632
12734 19.4642
12735 13.3816
12736 4.86604
12737 27.9797
12738 17.0311
12739 29.1962
12740 13.3816
12741 52.3099
12742 27.9797
12743 40.1448
12744 21.8972
12745 13.3816
12746 20.6807
12747 19.4642
12748 31.6293
12749 32.8458
12750 27.9797
12751 35.2788
12752 9.73208
12753 9.73208
12754 18.2477
12755 10.9486
12756 20.6807
12757 6.08255
12758 23.1137
12759 19.4642
12760 36.4953
12761 20.6807
12762 23.1137
12763 21.8972
12764 23.1137
12765 27.9797
12766 9.73208
12767 55.9595
12768 29.1962
12769 6.08255
12770 20.6807
12771 36.4953
12772 6.08255
12773 6.08255
12774 8.51557
12775 26.7632
12776 9.73208
12777 25.5467
12778 15.8146
12779 9.73208
12780 21.8972
12781 24.3302
12782 14.5981
12783 36.4953
12784 32.8458
12785 42.5779
12786 8.51557
12787 15.8146
12788 34.0623
12789 72.9906
12790 14.5981
12791 21.8972
12792 21.8972
12793 15.8146
12794 35.2788
12795 26.7632
12796 45.0109
12797 55.9595
12798 43.7944
12799 23.1137
12800 40.1448
12801 45.0109
12802 36.4953
12803 31.6293
12804 23.1137
12805 45.0109
12806 18.2477
12807 31.6293
12808 26.7632
12809 13.3816
12810 34.0623
12811 14.5981
12812 20.6807
12813 10.9486
12814 41.3613
12815 47.4439
12816 43.7944
12817 31.6293
12818 34.0623
12819 24.3302
12820 21.8972
12821 32.8458
12822 26.7632
12823 24.3302
12824 57.176
12825 24.3302
12826 6.08255
12827 31.6293
12828 14.5981
12829 6.08255
12830 21.8972
12831 25.5467
12832 32.8458
12833 9.73208
12834 34.0623
12835 38.9283
12836 21.8972
12837 35.2788
12838 18.2477
12839 13.3816
12840 26.7632
12841 64.475
12842 24.3302
12843 26.7632
12844 29.1962
12845 25.5467
12846 38.9283
12847 18.2477
12848 35.2788
12849 20.6807
12850 40.1448
12851 52.3099
12852 21.8972
12853 13.3816
12854 36.4953
12855 27.9797
12856 43.7944
12857 77.8566
12858 34.0623
12859 29.1962
12860 26.7632
12861 52.3099
12862 35.2788
12863 15.8146
12864 51.0934
12865 17.0311
12866 14.5981
12867 55.9595
12868 34.0623
12869 64.475
12870 49.8769
12871 20.6807
12872 36.4953
12873 37.7118
12874 51.0934
12875 31.6293
12876 15.8146
12877 18.2477
12878 7.29906
12879 25.5467
12880 14.5981
12881 42.5779
12882 26.7632
12883 17.0311
12884 17.0311
12885 31.6293
12886 21.8972
12887 13.3816
12888 30.4128
12889 7.29906
12890 30.4128
12891 24.3302
12892 30.4128
12893 24.3302
12894 12.1651
12895 14.5981
12896 17.0311
12897 43.7944
12898 23.1137
12899 10.9486
12900 7.29906
12901 27.9797
12902 38.9283
12903 20.6807
12904 34.0623
12905 45.0109
12906 43.7944
12907 23.1137
12908 19.4642
12909 21.8972
12910 21.8972
12911 57.176
12912 32.8458
12913 27.9797
12914 9.73208
12915 18.2477
12916 30.4128
12917 40.1448
12918 57.176
12919 7.29906
12920 30.4128
12921 19.4642
12922 37.7118
12923 57.176
12924 35.2788
12925 13.3816
12926 15.8146
12927 48.6604
12928 77.8566
12929 20.6807
12930 34.0623
12931 23.1137
12932 19.4642
12933 4.86604
12934 26.7632
12935 18.2477
12936 10.9486
12937 24.3302
12938 46.2274
12939 36.4953
12940 25.5467
12941 13.3816
12942 52.3099
12943 2.43302
12944 7.29906
12945 8.51557
12946 2.43302
12947 13.3816
12948 54.743
12949 8.51557
12950 19.4642
12951 15.8146
12952 8.51557
12953 10.9486
12954 9.73208
12955 2.43302
12956 14.5981
12957 2.43302
12958 21.8972
12959 34.0623
12960 55.9595
12961 24.3302
12962 19.4642
12963 24.3302
12964 52.3099
12965 20.6807
12966 18.2477
12967 17.0311
12968 25.5467
12969 10.9486
12970 53.5264
12971 12.1651
12972 12.1651
12973 23.1137
12974 41.3613
12975 14.5981
12976 19.4642
12977 9.73208
12978 31.6293
12979 19.4642
12980 29.1962
12981 38.9283
12982 17.0311
12983 23.1137
12984 20.6807
12985 4.86604
12986 27.9797
12987 72.9906
12988 10.9486
12989 86.3722
12990 21.8972
12991 20.6807
12992 15.8146
12993 29.1962
12994 125.301
12995 41.3613
12996 9.73208
12997 12.1651
12998 41.3613
12999 21.8972
13000 10.9486
13001 10.9486
13002 43.7944
13003 12.1651
13004 55.9595
13005 20.6807
13006 6.08255
13007 19.4642
13008 17.0311
13009 43.7944
13010 9.73208
13011 13.3816
13012 21.8972
13013 51.0934
13014 19.4642
13015 55.9595
13016 23.1137
13017 6.08255
13018 10.9486
13019 48.6604
13020 13.3816
13021 10.9486
13022 55.9595
13023 27.9797
13024 13.3816
13025 70.5576
13026 17.0311
13027 9.73208
13028 58.3925
13029 15.8146
13030 3.64953
13031 21.8972
13032 17.0311
13033 17.0311
13034 6.08255
13035 34.0623
13036 35.2788
13037 46.2274
13038 19.4642
13039 10.9486
13040 36.4953
13041 17.0311
13042 26.7632
13043 19.4642
13044 15.8146
13045 45.0109
13046 36.4953
13047 13.3816
13048 18.2477
13049 45.0109
13050 19.4642
13051 31.6293
13052 52.3099
13053 18.2477
13054 24.3302
13055 46.2274
13056 8.51557
13057 27.9797
13058 47.4439
13059 69.3411
13060 34.0623
13061 47.4439
13062 55.9595
13063 24.3302
13064 31.6293
13065 60.8255
13066 34.0623
13067 24.3302
13068 23.1137
13069 45.0109
13070 34.0623
13071 32.8458
13072 68.1246
13073 27.9797
13074 13.3816
13075 24.3302
13076 19.4642
13077 52.3099
13078 25.5467
13079 23.1137
13080 52.3099
13081 41.3613
13082 41.3613
13083 25.5467
13084 65.6915
13085 41.3613
13086 8.51557
13087 24.3302
13088 62.042
13089 30.4128
13090 4.86604
13091 20.6807
13092 32.8458
13093 17.0311
13094 51.0934
13095 25.5467
13096 18.2477
13097 76.6401
13098 37.7118
13099 15.8146
13100 26.7632
13101 37.7118
13102 26.7632
13103 17.0311
13104 13.3816
13105 14.5981
13106 26.7632
13107 41.3613
13108 30.4128
13109 14.5981
13110 7.29906
13111 10.9486
13112 32.8458
13113 42.5779
13114 14.5981
13115 21.8972
13116 31.6293
13117 8.51557
13118 15.8146
13119 24.3302
13120 36.4953
13121 48.6604
13122 53.5264
13123 3.64953
13124 2.43302
13125 52.3099
13126 37.7118
13127 29.1962
13128 18.2477
13129 23.1137
13130 65.6915
13131 30.4128
13132 23.1137
13133 34.0623
13134 69.3411
13135 17.0311
13136 18.2477
13137 31.6293
13138 57.176
13139 47.4439
13140 34.0623
13141 24.3302
13142 18.2477
13143 54.743
13144 14.5981
13145 29.1962
13146 36.4953
13147 17.0311
13148 23.1137
13149 21.8972
13150 13.3816
13151 29.1962
13152 20.6807
13153 59.609
13154 12.1651
13155 18.2477
13156 30.4128
13157 47.4439
13158 26.7632
13159 21.8972
13160 19.4642
13161 8.51557
13162 24.3302
13163 37.7118
13164 25.5467
13165 14.5981
13166 32.8458
13167 15.8146
13168 21.8972
13169 18.2477
13170 40.1448
13171 2.43302
13172 20.6807
13173 8.51557
13174 9.73208
13175 20.6807
13176 70.5576
13177 9.73208
13178 24.3302
13179 21.8972
13180 19.4642
13181 20.6807
13182 23.1137
13183 14.5981
13184 46.2274
13185 17.0311
13186 71.7741
13187 38.9283
13188 13.3816
13189 12.1651
13190 62.042
13191 19.4642
13192 62.042
13193 45.0109
13194 12.1651
13195 26.7632
13196 23.1137
13197 26.7632
13198 19.4642
13199 23.1137
13200 55.9595
13201 48.6604
13202 30.4128
13203 57.176
13204 27.9797
13205 34.0623
13206 41.3613
13207 13.3816
13208 31.6293
13209 36.4953
13210 54.743
13211 59.609
13212 30.4128
13213 23.1137
13214 10.9486
13215 23.1137
13216 9.73208
13217 59.609
13218 26.7632
13219 17.0311
13220 42.5779
13221 42.5779
13222 6.08255
13223 29.1962
13224 12.1651
13225 23.1137
13226 6.08255
13227 29.1962
13228 2.43302
13229 8.51557
13230 12.1651
13231 12.1651
13232 14.5981
13233 30.4128
13234 8.51557
13235 8.51557
13236 24.3302
13237 43.7944
13238 63.2585
13239 42.5779
13240 14.5981
13241 34.0623
13242 42.5779
13243 40.1448
13244 26.7632
13245 19.4642
13246 32.8458
13247 48.6604
13248 25.5467
13249 9.73208
13250 41.3613
13251 23.1137
13252 18.2477
13253 23.1137
13254 21.8972
13255 40.1448
13256 41.3613
13257 9.73208
13258 7.29906
13259 23.1137
13260 9.73208
13261 18.2477
13262 54.743
13263 4.86604
13264 21.8972
13265 53.5264
13266 12.1651
13267 14.5981
13268 20.6807
13269 30.4128
13270 15.8146
13271 25.5467
13272 31.6293
13273 21.8972
13274 37.7118
13275 66.9081
13276 46.2274
13277 29.1962
13278 13.3816
13279 9.73208
13280 24.3302
13281 29.1962
13282 35.2788
13283 24.3302
13284 37.7118
13285 38.9283
13286 34.0623
13287 9.73208
13288 10.9486
13289 31.6293
13290 20.6807
13291 35.2788
13292 19.4642
13293 35.2788
13294 12.1651
13295 32.8458
13296 52.3099
13297 3.64953
13298 19.4642
13299 4.86604
13300 37.7118
13301 64.475
13302 48.6604
13303 23.1137
13304 32.8458
13305 12.1651
13306 43.7944
13307 52.3099
13308 21.8972
13309 12.1651
13310 26.7632
13311 20.6807
13312 29.1962
13313 26.7632
13314 49.8769
13315 10.9486
13316 21.8972
13317 9.73208
13318 9.73208
13319 21.8972
13320 32.8458
13321 40.1448
13322 29.1962
13323 10.9486
13324 12.1651
13325 12.1651
13326 12.1651
13327 34.0623
13328 27.9797
13329 40.1448
13330 38.9283
13331 7.29906
13332 20.6807
13333 38.9283
13334 45.0109
13335 43.7944
13336 12.1651
13337 41.3613
13338 4.86604
13339 31.6293
13340 52.3099
13341 20.6807
13342 18.2477
13343 4.86604
13344 32.8458
13345 55.9595
13346 47.4439
13347 34.0623
13348 1.21651
13349 48.6604
13350 29.1962
13351 23.1137
13352 42.5779
13353 13.3816
13354 13.3816
13355 12.1651
13356 9.73208
13357 30.4128
13358 36.4953
13359 24.3302
13360 27.9797
13361 38.9283
13362 30.4128
13363 40.1448
13364 21.8972
13365 23.1137
13366 41.3613
13367 27.9797
13368 8.51557
13369 14.5981
13370 24.3302
13371 23.1137
13372 12.1651
13373 21.8972
13374 54.743
13375 41.3613
13376 31.6293
13377 18.2477
13378 29.1962
13379 53.5264
13380 19.4642
13381 15.8146
13382 45.0109
13383 25.5467
13384 23.1137
13385 12.1651
13386 57.176
13387 15.8146
13388 21.8972
13389 32.8458
13390 18.2477
13391 19.4642
13392 17.0311
13393 24.3302
13394 25.5467
13395 42.5779
13396 25.5467
13397 35.2788
13398 14.5981
13399 15.8146
13400 63.2585
13401 30.4128
13402 23.1137
13403 18.2477
13404 13.3816
13405 23.1137
13406 24.3302
13407 14.5981
13408 32.8458
13409 29.1962
13410 49.8769
13411 53.5264
13412 31.6293
13413 7.29906
13414 6.08255
13415 31.6293
13416 36.4953
13417 7.29906
13418 35.2788
13419 13.3816
13420 40.1448
13421 53.5264
13422 36.4953
13423 23.1137
13424 25.5467
13425 35.2788
13426 25.5467
13427 49.8769
13428 38.9283
13429 4.86604
13430 9.73208
13431 20.6807
13432 12.1651
13433 40.1448
13434 26.7632
13435 34.0623
13436 20.6807
13437 14.5981
13438 27.9797
13439 8.51557
13440 26.7632
13441 12.1651
13442 8.51557
13443 42.5779
13444 12.1651
13445 15.8146
13446 25.5467
13447 35.2788
13448 37.7118
13449 45.0109
13450 20.6807
13451 27.9797
13452 18.2477
13453 27.9797
13454 62.042
13455 27.9797
13456 7.29906
13457 8.51557
13458 31.6293
13459 24.3302
13460 23.1137
13461 30.4128
13462 49.8769
13463 20.6807
13464 34.0623
13465 35.2788
13466 9.73208
13467 49.8769
13468 31.6293
13469 35.2788
13470 20.6807
13471 34.0623
13472 32.8458
13473 14.5981
13474 12.1651
13475 25.5467
13476 55.9595
13477 45.0109
13478 23.1137
13479 46.2274
13480 25.5467
13481 34.0623
13482 17.0311
13483 36.4953
13484 12.1651
13485 12.1651
13486 12.1651
13487 41.3613
13488 29.1962
13489 10.9486
13490 29.1962
13491 14.5981
13492 13.3816
13493 70.5576
13494 18.2477
13495 6.08255
13496 17.0311
13497 13.3816
13498 19.4642
13499 4.86604
13500 53.5264
13501 27.9797
13502 42.5779
13503 29.1962
13504 17.0311
13505 20.6807
13506 8.51557
13507 24.3302
13508 25.5467
13509 31.6293
13510 9.73208
13511 26.7632
13512 43.7944
13513 17.0311
13514 37.7118
13515 23.1137
13516 26.7632
13517 3.64953
13518 23.1137
13519 18.2477
13520 17.0311
13521 13.3816
13522 7.29906
13523 15.8146
13524 24.3302
13525 29.1962
13526 42.5779
13527 40.1448
13528 13.3816
13529 35.2788
13530 17.0311
13531 13.3816
13532 41.3613
13533 32.8458
13534 23.1137
13535 49.8769
13536 15.8146
13537 27.9797
13538 63.2585
13539 29.1962
13540 15.8146
13541 8.51557
13542 35.2788
13543 25.5467
13544 13.3816
13545 23.1137
13546 43.7944
13547 20.6807
13548 42.5779
13549 23.1137
13550 29.1962
13551 10.9486
13552 66.9081
13553 40.1448
13554 24.3302
13555 34.0623
13556 48.6604
13557 23.1137
13558 35.2788
13559 6.08255
13560 18.2477
13561 23.1137
13562 23.1137
13563 15.8146
13564 38.9283
13565 45.0109
13566 30.4128
13567 36.4953
13568 23.1137
13569 26.7632
13570 58.3925
13571 60.8255
13572 90.0217
13573 21.8972
13574 86.3722
13575 48.6604
13576 19.4642
13577 31.6293
13578 36.4953
13579 18.2477
13580 31.6293
13581 32.8458
13582 30.4128
13583 41.3613
13584 29.1962
13585 17.0311
13586 25.5467
13587 7.29906
13588 29.1962
13589 30.4128
13590 15.8146
13591 31.6293
13592 21.8972
13593 21.8972
13594 21.8972
13595 37.7118
13596 27.9797
13597 9.73208
13598 66.9081
13599 43.7944
13600 19.4642
13601 7.29906
13602 35.2788
13603 29.1962
13604 19.4642
13605 46.2274
13606 13.3816
13607 32.8458
13608 31.6293
13609 10.9486
13610 29.1962
13611 26.7632
13612 3.64953
13613 27.9797
13614 41.3613
13615 21.8972
13616 23.1137
13617 15.8146
13618 2.43302
13619 21.8972
13620 71.7741
13621 15.8146
13622 19.4642
13623 13.3816
13624 45.0109
13625 2.43302
13626 13.3816
13627 6.08255
13628 2.43302
13629 17.0311
13630 57.176
13631 2.43302
13632 29.1962
13633 58.3925
13634 38.9283
13635 42.5779
13636 7.29906
13637 26.7632
13638 34.0623
13639 12.1651
13640 9.73208
13641 9.73208
13642 30.4128
13643 19.4642
13644 10.9486
13645 23.1137
13646 19.4642
13647 15.8146
13648 48.6604
13649 116.785
13650 51.0934
13651 43.7944
13652 30.4128
13653 32.8458
13654 31.6293
13655 43.7944
13656 8.51557
13657 21.8972
13658 26.7632
13659 21.8972
13660 23.1137
13661 12.1651
13662 14.5981
13663 25.5467
13664 72.9906
13665 18.2477
13666 59.609
13667 62.042
13668 12.1651
13669 27.9797
13670 49.8769
13671 32.8458
13672 26.7632
13673 31.6293
13674 42.5779
13675 10.9486
13676 8.51557
13677 31.6293
13678 31.6293
13679 13.3816
13680 4.86604
13681 25.5467
13682 41.3613
13683 45.0109
13684 41.3613
13685 4.86604
13686 20.6807
13687 12.1651
13688 9.73208
13689 31.6293
13690 15.8146
13691 9.73208
13692 25.5467
13693 23.1137
13694 19.4642
13695 7.29906
13696 25.5467
13697 15.8146
13698 8.51557
13699 13.3816
13700 8.51557
13701 18.2477
13702 9.73208
13703 3.64953
13704 54.743
13705 45.0109
13706 2.43302
13707 24.3302
13708 58.3925
13709 31.6293
13710 34.0623
13711 74.2071
13712 27.9797
13713 20.6807
13714 26.7632
13715 18.2477
13716 19.4642
13717 21.8972
13718 14.5981
13719 29.1962
13720 20.6807
13721 20.6807
13722 14.5981
13723 51.0934
13724 54.743
13725 14.5981
13726 19.4642
13727 46.2274
13728 13.3816
13729 21.8972
13730 41.3613
13731 52.3099
13732 43.7944
13733 55.9595
13734 43.7944
13735 21.8972
13736 34.0623
13737 43.7944
13738 15.8146
13739 17.0311
13740 29.1962
13741 14.5981
13742 20.6807
13743 18.2477
13744 63.2585
13745 31.6293
13746 64.475
13747 21.8972
13748 9.73208
13749 14.5981
13750 49.8769
13751 27.9797
13752 52.3099
13753 4.86604
13754 37.7118
13755 31.6293
13756 9.73208
13757 17.0311
13758 24.3302
13759 32.8458
13760 10.9486
13761 6.08255
13762 8.51557
13763 41.3613
13764 23.1137
13765 37.7118
13766 7.29906
13767 7.29906
13768 10.9486
13769 48.6604
13770 18.2477
13771 7.29906
13772 20.6807
13773 4.86604
13774 9.73208
13775 29.1962
13776 17.0311
13777 12.1651
13778 10.9486
13779 14.5981
13780 13.3816
13781 6.08255
13782 21.8972
13783 32.8458
13784 68.1246
13785 35.2788
13786 24.3302
13787 57.176
13788 58.3925
13789 18.2477
13790 29.1962
13791 27.9797
13792 52.3099
13793 49.8769
13794 26.7632
13795 60.8255
13796 45.0109
13797 30.4128
13798 43.7944
13799 47.4439
13800 43.7944
13801 19.4642
13802 92.4548
13803 52.3099
13804 12.1651
13805 32.8458
13806 31.6293
13807 8.51557
13808 19.4642
13809 37.7118
13810 26.7632
13811 30.4128
13812 23.1137
13813 4.86604
13814 18.2477
13815 36.4953
13816 47.4439
13817 32.8458
13818 21.8972
13819 27.9797
13820 34.0623
13821 23.1137
13822 40.1448
13823 37.7118
13824 23.1137
13825 43.7944
13826 45.0109
13827 52.3099
13828 21.8972
13829 53.5264
13830 55.9595
13831 65.6915
13832 38.9283
13833 24.3302
13834 17.0311
13835 30.4128
13836 32.8458
13837 42.5779
13838 24.3302
13839 10.9486
13840 19.4642
13841 19.4642
13842 9.73208
13843 30.4128
13844 35.2788
13845 13.3816
13846 45.0109
13847 54.743
13848 7.29906
13849 13.3816
13850 57.176
13851 35.2788
13852 31.6293
13853 23.1137
13854 12.1651
13855 23.1137
13856 10.9486
13857 19.4642
13858 8.51557
13859 21.8972
13860 9.73208
13861 31.6293
13862 83.9392
13863 48.6604
13864 14.5981
13865 18.2477
13866 26.7632
13867 65.6915
13868 21.8972
13869 8.51557
13870 25.5467
13871 66.9081
13872 8.51557
13873 15.8146
13874 14.5981
13875 19.4642
13876 23.1137
13877 20.6807
13878 19.4642
13879 25.5467
13880 37.7118
13881 12.1651
13882 26.7632
13883 17.0311
13884 20.6807
13885 18.2477
13886 10.9486
13887 13.3816
13888 13.3816
13889 8.51557
13890 6.08255
13891 72.9906
13892 7.29906
13893 32.8458
13894 4.86604
13895 60.8255
13896 13.3816
13897 55.9595
13898 19.4642
13899 32.8458
13900 6.08255
13901 9.73208
13902 15.8146
13903 7.29906
13904 13.3816
13905 64.475
13906 14.5981
13907 79.0732
13908 4.86604
13909 7.29906
13910 8.51557
13911 4.86604
13912 19.4642
13913 58.3925
13914 19.4642
13915 30.4128
13916 41.3613
13917 29.1962
13918 31.6293
13919 3.64953
13920 20.6807
13921 24.3302
13922 63.2585
13923 19.4642
13924 35.2788
13925 19.4642
13926 43.7944
13927 34.0623
13928 19.4642
13929 8.51557
13930 23.1137
13931 42.5779
13932 15.8146
13933 1.21651
13934 8.51557
13935 18.2477
13936 14.5981
13937 15.8146
13938 14.5981
13939 13.3816
13940 14.5981
13941 10.9486
13942 60.8255
13943 21.8972
13944 10.9486
13945 19.4642
13946 27.9797
13947 19.4642
13948 23.1137
13949 27.9797
13950 21.8972
13951 25.5467
13952 37.7118
13953 13.3816
13954 13.3816
13955 8.51557
13956 21.8972
13957 10.9486
13958 4.86604
13959 15.8146
13960 3.64953
13961 17.0311
13962 26.7632
13963 14.5981
13964 20.6807
13965 23.1137
13966 18.2477
13967 18.2477
13968 12.1651
13969 7.29906
13970 23.1137
13971 7.29906
13972 9.73208
13973 38.9283
13974 15.8146
13975 26.7632
13976 21.8972
13977 15.8146
13978 15.8146
13979 46.2274
13980 20.6807
13981 49.8769
13982 31.6293
13983 24.3302
13984 17.0311
13985 1.21651
13986 20.6807
13987 29.1962
13988 41.3613
13989 29.1962
13990 30.4128
13991 15.8146
13992 25.5467
13993 47.4439
13994 14.5981
13995 7.29906
13996 25.5467
13997 25.5467
13998 18.2477
13999 20.6807
14000 24.3302
14001 9.73208
14002 27.9797
14003 38.9283
14004 1.21651
14005 35.2788
14006 65.6915
14007 62.042
14008 23.1137
14009 14.5981
14010 20.6807
14011 12.1651
14012 26.7632
14013 21.8972
14014 13.3816
14015 13.3816
14016 19.4642
14017 13.3816
14018 27.9797
14019 14.5981
14020 23.1137
14021 18.2477
14022 26.7632
14023 14.5981
14024 21.8972
14025 8.51557
14026 68.1246
14027 31.6293
14028 26.7632
14029 43.7944
14030 65.6915
14031 38.9283
14032 74.2071
14033 20.6807
14034 36.4953
14035 36.4953
14036 29.1962
14037 21.8972
14038 17.0311
14039 20.6807
14040 55.9595
14041 40.1448
14042 76.6401
14043 25.5467
14044 41.3613
14045 25.5467
14046 26.7632
14047 10.9486
14048 15.8146
14049 20.6807
14050 46.2274
14051 23.1137
14052 8.51557
14053 10.9486
14054 17.0311
14055 3.64953
14056 9.73208
14057 35.2788
14058 45.0109
14059 3.64953
14060 17.0311
14061 13.3816
14062 10.9486
14063 13.3816
14064 8.51557
14065 3.64953
14066 8.51557
14067 8.51557
14068 12.1651
14069 17.0311
14070 57.176
14071 46.2274
14072 23.1137
14073 27.9797
14074 0
14075 2.43302
14076 4.86604
14077 3.64953
14078 3.64953
14079 8.51557
14080 17.0311
14081 8.51557
14082 10.9486
14083 7.29906
14084 17.0311
14085 17.0311
14086 17.0311
14087 43.7944
14088 60.8255
14089 10.9486
14090 26.7632
14091 30.4128
14092 13.3816
14093 38.9283
14094 36.4953
14095 48.6604
14096 15.8146
14097 21.8972
14098 24.3302
14099 14.5981
14100 31.6293
14101 8.51557
14102 21.8972
14103 31.6293
14104 19.4642
14105 19.4642
14106 38.9283
14107 53.5264
14108 45.0109
14109 43.7944
14110 31.6293
14111 62.042
14112 63.2585
14113 29.1962
14114 24.3302
14115 21.8972
14116 45.0109
14117 41.3613
14118 21.8972
14119 10.9486
14120 10.9486
14121 21.8972
14122 42.5779
14123 60.8255
14124 43.7944
14125 24.3302
14126 18.2477
14127 30.4128
14128 19.4642
14129 68.1246
14130 70.5576
14131 63.2585
14132 37.7118
14133 17.0311
14134 83.9392
14135 34.0623
14136 40.1448
14137 38.9283
14138 13.3816
14139 23.1137
14140 23.1137
14141 15.8146
14142 15.8146
14143 80.2897
14144 21.8972
14145 24.3302
14146 19.4642
14147 27.9797
14148 12.1651
14149 21.8972
14150 29.1962
14151 20.6807
14152 6.08255
14153 31.6293
14154 15.8146
14155 41.3613
14156 27.9797
14157 12.1651
14158 4.86604
14159 24.3302
14160 17.0311
14161 2.43302
14162 6.08255
14163 18.2477
14164 26.7632
14165 25.5467
14166 23.1137
14167 21.8972
14168 10.9486
14169 20.6807
14170 25.5467
14171 27.9797
14172 15.8146
14173 4.86604
14174 32.8458
14175 27.9797
14176 21.8972
14177 26.7632
14178 25.5467
14179 12.1651
14180 25.5467
14181 15.8146
14182 14.5981
14183 19.4642
14184 53.5264
14185 34.0623
14186 58.3925
14187 40.1448
14188 34.0623
14189 19.4642
14190 36.4953
14191 30.4128
14192 30.4128
14193 25.5467
14194 19.4642
14195 43.7944
14196 14.5981
14197 21.8972
14198 25.5467
14199 10.9486
14200 25.5467
14201 25.5467
14202 10.9486
14203 9.73208
14204 17.0311
14205 17.0311
14206 23.1137
14207 26.7632
14208 45.0109
14209 26.7632
14210 25.5467
14211 13.3816
14212 26.7632
14213 15.8146
14214 4.86604
14215 12.1651
14216 64.475
14217 14.5981
14218 31.6293
14219 2.43302
14220 13.3816
14221 18.2477
14222 35.2788
14223 24.3302
14224 4.86604
14225 12.1651
14226 23.1137
14227 25.5467
14228 3.64953
14229 4.86604
14230 58.3925
14231 4.86604
14232 17.0311
14233 41.3613
14234 10.9486
14235 42.5779
14236 27.9797
14237 70.5576
14238 24.3302
14239 4.86604
14240 57.176
14241 68.1246
14242 86.3722
14243 55.9595
14244 12.1651
14245 13.3816
14246 15.8146
14247 30.4128
14248 20.6807
14249 32.8458
14250 13.3816
14251 19.4642
14252 8.51557
14253 29.1962
14254 23.1137
14255 6.08255
14256 104.62
14257 23.1137
14258 10.9486
14259 18.2477
14260 20.6807
14261 10.9486
14262 14.5981
14263 9.73208
14264 35.2788
14265 32.8458
14266 41.3613
14267 14.5981
14268 12.1651
14269 20.6807
14270 54.743
14271 10.9486
14272 2.43302
14273 81.5062
14274 15.8146
14275 1.21651
14276 18.2477
14277 69.3411
14278 14.5981
14279 37.7118
14280 27.9797
14281 13.3816
14282 14.5981
14283 18.2477
14284 10.9486
14285 35.2788
14286 12.1651
14287 47.4439
14288 43.7944
14289 13.3816
14290 24.3302
14291 15.8146
14292 24.3302
14293 14.5981
14294 18.2477
14295 34.0623
14296 8.51557
14297 17.0311
14298 21.8972
14299 9.73208
14300 9.73208
14301 18.2477
14302 15.8146
14303 30.4128
14304 6.08255
14305 26.7632
14306 30.4128
14307 31.6293
14308 12.1651
14309 25.5467
14310 15.8146
14311 30.4128
14312 35.2788
14313 27.9797
14314 37.7118
14315 57.176
14316 18.2477
14317 59.609
14318 82.7227
14319 30.4128
14320 27.9797
14321 37.7118
14322 59.609
14323 81.5062
14324 52.3099
14325 26.7632
14326 49.8769
14327 87.5887
14328 43.7944
14329 36.4953
14330 6.08255
14331 13.3816
14332 21.8972
14333 13.3816
14334 86.3722
14335 25.5467
14336 24.3302
14337 58.3925
14338 35.2788
14339 51.0934
14340 23.1137
14341 31.6293
14342 25.5467
14343 10.9486
14344 6.08255
14345 13.3816
14346 13.3816
14347 30.4128
14348 21.8972
14349 13.3816
14350 26.7632
14351 12.1651
14352 26.7632
14353 24.3302
14354 30.4128
14355 17.0311
14356 7.29906
14357 25.5467
14358 38.9283
14359 19.4642
14360 20.6807
14361 41.3613
14362 14.5981
14363 45.0109
14364 15.8146
14365 42.5779
14366 25.5467
14367 43.7944
14368 6.08255
14369 43.7944
14370 29.1962
14371 40.1448
14372 48.6604
14373 12.1651
14374 35.2788
14375 40.1448
14376 14.5981
14377 30.4128
14378 37.7118
14379 20.6807
14380 45.0109
14381 45.0109
14382 45.0109
14383 31.6293
14384 18.2477
14385 35.2788
14386 51.0934
14387 30.4128
14388 18.2477
14389 15.8146
14390 15.8146
14391 83.9392
14392 31.6293
14393 26.7632
14394 53.5264
14395 51.0934
14396 26.7632
14397 38.9283
14398 21.8972
14399 27.9797
14400 46.2274
14401 12.1651
14402 41.3613
14403 20.6807
14404 55.9595
14405 36.4953
14406 23.1137
14407 23.1137
14408 20.6807
14409 32.8458
14410 20.6807
14411 23.1137
14412 18.2477
14413 41.3613
14414 52.3099
14415 37.7118
14416 35.2788
14417 10.9486
14418 40.1448
14419 41.3613
14420 46.2274
14421 27.9797
14422 65.6915
14423 41.3613
14424 23.1137
14425 51.0934
14426 13.3816
14427 24.3302
14428 19.4642
14429 12.1651
14430 21.8972
14431 13.3816
14432 19.4642
14433 42.5779
14434 13.3816
14435 49.8769
14436 25.5467
14437 25.5467
14438 37.7118
14439 23.1137
14440 9.73208
14441 19.4642
14442 24.3302
14443 19.4642
14444 23.1137
14445 18.2477
14446 9.73208
14447 47.4439
14448 38.9283
14449 36.4953
14450 46.2274
14451 21.8972
14452 17.0311
14453 15.8146
14454 18.2477
14455 42.5779
14456 75.4236
14457 40.1448
14458 20.6807
14459 71.7741
14460 13.3816
14461 37.7118
14462 46.2274
14463 19.4642
14464 29.1962
14465 25.5467
14466 12.1651
14467 24.3302
14468 26.7632
14469 27.9797
14470 19.4642
14471 19.4642
14472 38.9283
14473 70.5576
14474 21.8972
14475 18.2477
14476 48.6604
14477 59.609
14478 46.2274
14479 60.8255
14480 27.9797
14481 72.9906
14482 29.1962
14483 58.3925
14484 72.9906
14485 34.0623
14486 70.5576
14487 19.4642
14488 8.51557
14489 36.4953
14490 31.6293
14491 17.0311
14492 21.8972
14493 43.7944
14494 27.9797
14495 19.4642
14496 20.6807
14497 35.2788
14498 41.3613
14499 30.4128
14500 24.3302
14501 6.08255
14502 34.0623
14503 46.2274
14504 18.2477
14505 25.5467
14506 19.4642
14507 42.5779
14508 52.3099
14509 23.1137
14510 25.5467
14511 14.5981
14512 15.8146
14513 25.5467
14514 15.8146
14515 27.9797
14516 49.8769
14517 12.1651
14518 38.9283
14519 20.6807
14520 15.8146
14521 32.8458
14522 8.51557
14523 27.9797
14524 8.51557
14525 27.9797
14526 40.1448
14527 36.4953
14528 23.1137
14529 40.1448
14530 34.0623
14531 71.7741
14532 12.1651
14533 26.7632
14534 30.4128
14535 69.3411
14536 38.9283
14537 38.9283
14538 69.3411
14539 26.7632
14540 17.0311
14541 18.2477
14542 23.1137
14543 38.9283
14544 9.73208
14545 41.3613
14546 10.9486
14547 21.8972
14548 15.8146
14549 42.5779
14550 30.4128
14551 15.8146
14552 8.51557
14553 37.7118
14554 14.5981
14555 14.5981
14556 70.5576
14557 36.4953
14558 17.0311
14559 14.5981
14560 43.7944
14561 82.7227
14562 20.6807
14563 20.6807
14564 42.5779
14565 63.2585
14566 27.9797
14567 41.3613
14568 23.1137
14569 19.4642
14570 91.2383
14571 48.6604
14572 47.4439
14573 18.2477
14574 30.4128
14575 29.1962
14576 46.2274
14577 31.6293
14578 17.0311
14579 17.0311
14580 18.2477
14581 37.7118
14582 45.0109
14583 45.0109
14584 19.4642
14585 26.7632
14586 25.5467
14587 10.9486
14588 3.64953
14589 10.9486
14590 54.743
14591 30.4128
14592 30.4128
14593 59.609
14594 49.8769
14595 43.7944
14596 27.9797
14597 27.9797
14598 24.3302
14599 18.2477
14600 27.9797
14601 26.7632
14602 59.609
14603 15.8146
14604 31.6293
14605 17.0311
14606 36.4953
14607 43.7944
14608 63.2585
14609 49.8769
14610 1.21651
14611 32.8458
14612 35.2788
14613 36.4953
14614 20.6807
14615 19.4642
14616 31.6293
14617 51.0934
14618 25.5467
14619 27.9797
14620 20.6807
14621 18.2477
14622 13.3816
14623 36.4953
14624 60.8255
14625 23.1137
14626 8.51557
14627 18.2477
14628 35.2788
14629 13.3816
14630 42.5779
14631 25.5467
14632 30.4128
14633 15.8146
14634 13.3816
14635 21.8972
14636 43.7944
14637 69.3411
14638 14.5981
14639 14.5981
14640 9.73208
14641 38.9283
14642 14.5981
14643 14.5981
14644 17.0311
14645 79.0732
14646 14.5981
14647 8.51557
14648 20.6807
14649 51.0934
14650 63.2585
14651 29.1962
14652 45.0109
14653 51.0934
14654 30.4128
14655 35.2788
14656 53.5264
14657 63.2585
14658 79.0732
14659 24.3302
14660 18.2477
14661 27.9797
14662 48.6604
14663 63.2585
14664 51.0934
14665 10.9486
14666 63.2585
14667 30.4128
14668 17.0311
14669 51.0934
14670 23.1137
14671 17.0311
14672 48.6604
14673 24.3302
14674 52.3099
14675 62.042
14676 21.8972
14677 65.6915
14678 18.2477
14679 25.5467
14680 42.5779
14681 23.1137
14682 21.8972
14683 13.3816
14684 17.0311
14685 30.4128
14686 26.7632
14687 25.5467
14688 47.4439
14689 23.1137
14690 35.2788
14691 12.1651
14692 7.29906
14693 18.2477
14694 47.4439
14695 37.7118
14696 41.3613
14697 29.1962
14698 24.3302
14699 30.4128
14700 32.8458
14701 27.9797
14702 34.0623
14703 64.475
14704 18.2477
14705 26.7632
14706 13.3816
14707 15.8146
14708 19.4642
14709 26.7632
14710 40.1448
14711 81.5062
14712 7.29906
14713 26.7632
14714 60.8255
14715 36.4953
14716 55.9595
14717 48.6604
14718 6.08255
14719 7.29906
14720 54.743
14721 36.4953
14722 34.0623
14723 18.2477
14724 21.8972
14725 26.7632
14726 49.8769
14727 97.3208
14728 38.9283
14729 48.6604
14730 8.51557
14731 42.5779
14732 24.3302
14733 25.5467
14734 23.1137
14735 13.3816
14736 7.29906
14737 14.5981
14738 17.0311
14739 31.6293
14740 43.7944
14741 25.5467
14742 9.73208
14743 21.8972
14744 47.4439
14745 15.8146
14746 9.73208
14747 43.7944
14748 46.2274
14749 21.8972
14750 20.6807
14751 25.5467
14752 35.2788
14753 108.269
14754 14.5981
14755 19.4642
14756 49.8769
14757 34.0623
14758 99.7538
14759 23.1137
14760 27.9797
14761 15.8146
14762 26.7632
14763 12.1651
14764 13.3816
14765 18.2477
14766 1.21651
14767 14.5981
14768 76.6401
14769 12.1651
14770 21.8972
14771 48.6604
14772 7.29906
14773 32.8458
14774 45.0109
14775 36.4953
14776 55.9595
14777 35.2788
14778 38.9283
14779 65.6915
14780 8.51557
14781 40.1448
14782 34.0623
14783 41.3613
14784 49.8769
14785 27.9797
14786 17.0311
14787 36.4953
14788 43.7944
14789 58.3925
14790 37.7118
14791 43.7944
14792 29.1962
14793 35.2788
14794 48.6604
14795 27.9797
14796 13.3816
14797 54.743
14798 15.8146
14799 26.7632
14800 17.0311
14801 8.51557
14802 19.4642
14803 25.5467
14804 65.6915
14805 43.7944
14806 20.6807
14807 42.5779
14808 24.3302
14809 23.1137
14810 29.1962
14811 48.6604
14812 41.3613
14813 32.8458
14814 26.7632
14815 55.9595
14816 26.7632
14817 23.1137
14818 8.51557
14819 12.1651
14820 76.6401
14821 14.5981
14822 7.29906
14823 29.1962
14824 41.3613
14825 7.29906
14826 62.042
14827 36.4953
14828 24.3302
14829 13.3816
14830 24.3302
14831 25.5467
14832 23.1137
14833 24.3302
14834 29.1962
14835 12.1651
14836 19.4642
14837 77.8566
14838 34.0623
14839 29.1962
14840 30.4128
14841 52.3099
14842 36.4953
14843 41.3613
14844 36.4953
14845 40.1448
14846 25.5467
14847 17.0311
14848 17.0311
14849 17.0311
14850 19.4642
14851 48.6604
14852 26.7632
14853 48.6604
14854 58.3925
14855 31.6293
14856 37.7118
14857 30.4128
14858 27.9797
14859 77.8566
14860 40.1448
14861 38.9283
14862 37.7118
14863 49.8769
14864 35.2788
14865 52.3099
14866 30.4128
14867 45.0109
14868 13.3816
14869 25.5467
14870 41.3613
14871 35.2788
14872 40.1448
14873 24.3302
14874 13.3816
14875 14.5981
14876 21.8972
14877 24.3302
14878 26.7632
14879 12.1651
14880 27.9797
14881 20.6807
14882 32.8458
14883 57.176
14884 12.1651
14885 34.0623
14886 31.6293
14887 12.1651
14888 8.51557
14889 29.1962
14890 19.4642
14891 13.3816
14892 7.29906
14893 23.1137
14894 53.5264
14895 30.4128
14896 15.8146
14897 32.8458
14898 21.8972
14899 46.2274
14900 42.5779
14901 19.4642
14902 58.3925
14903 47.4439
14904 41.3613
14905 30.4128
14906 21.8972
14907 43.7944
14908 54.743
14909 48.6604
14910 47.4439
14911 29.1962
14912 51.0934
14913 12.1651
14914 30.4128
14915 54.743
14916 32.8458
14917 34.0623
14918 25.5467
14919 4.86604
14920 8.51557
14921 27.9797
14922 13.3816
14923 41.3613
14924 43.7944
14925 23.1137
14926 48.6604
14927 23.1137
14928 17.0311
14929 27.9797
14930 30.4128
14931 29.1962
14932 10.9486
14933 38.9283
14934 15.8146
14935 30.4128
14936 63.2585
14937 8.51557
14938 17.0311
14939 23.1137
14940 19.4642
14941 29.1962
14942 19.4642
14943 13.3816
14944 13.3816
14945 29.1962
14946 103.403
14947 23.1137
14948 45.0109
14949 31.6293
14950 19.4642
14951 38.9283
14952 18.2477
14953 21.8972
14954 30.4128
14955 12.1651
14956 35.2788
14957 18.2477
14958 37.7118
14959 17.0311
14960 38.9283
14961 27.9797
14962 20.6807
14963 30.4128
14964 12.1651
14965 69.3411
14966 57.176
14967 25.5467
14968 41.3613
14969 17.0311
14970 25.5467
14971 46.2274
14972 34.0623
14973 20.6807
14974 14.5981
14975 60.8255
14976 40.1448
14977 53.5264
14978 43.7944
14979 20.6807
14980 35.2788
14981 34.0623
14982 37.7118
14983 17.0311
14984 6.08255
14985 66.9081
14986 4.86604
14987 20.6807
14988 29.1962
14989 15.8146
14990 21.8972
14991 17.0311
14992 13.3816
14993 37.7118
14994 38.9283
14995 46.2274
14996 23.1137
14997 53.5264
14998 55.9595
14999 25.5467
15000 23.1137
15001 43.7944
15002 36.4953
15003 12.1651
15004 15.8146
15005 21.8972
15006 15.8146
15007 21.8972
15008 32.8458
15009 45.0109
15010 42.5779
15011 45.0109
15012 15.8146
15013 19.4642
15014 68.1246
15015 34.0623
15016 10.9486
15017 23.1137
15018 26.7632
15019 9.73208
15020 18.2477
15021 64.475
15022 27.9797
15023 21.8972
15024 7.29906
15025 32.8458
15026 55.9595
15027 45.0109
15028 27.9797
15029 9.73208
15030 20.6807
15031 24.3302
15032 30.4128
15033 48.6604
15034 13.3816
15035 17.0311
15036 25.5467
15037 65.6915
15038 30.4128
15039 12.1651
15040 49.8769
15041 82.7227
15042 12.1651
15043 23.1137
15044 24.3302
15045 30.4128
15046 27.9797
15047 25.5467
15048 34.0623
15049 19.4642
15050 30.4128
15051 18.2477
15052 27.9797
15053 119.218
15054 29.1962
15055 72.9906
15056 62.042
15057 14.5981
15058 10.9486
15059 21.8972
15060 71.7741
15061 3.64953
15062 20.6807
15063 0
15064 8.51557
15065 58.3925
15066 19.4642
15067 7.29906
15068 13.3816
15069 20.6807
15070 14.5981
15071 26.7632
15072 7.29906
15073 12.1651
15074 51.0934
15075 24.3302
15076 38.9283
15077 7.29906
15078 10.9486
15079 10.9486
15080 38.9283
15081 13.3816
15082 14.5981
15083 34.0623
15084 9.73208
15085 13.3816
15086 49.8769
15087 12.1651
15088 7.29906
15089 38.9283
15090 10.9486
15091 14.5981
15092 57.176
15093 13.3816
15094 20.6807
15095 34.0623
15096 14.5981
15097 14.5981
15098 45.0109
15099 6.08255
15100 18.2477
15101 62.042
15102 7.29906
15103 12.1651
15104 34.0623
15105 21.8972
15106 30.4128
15107 25.5467
15108 27.9797
15109 18.2477
15110 18.2477
15111 13.3816
15112 18.2477
15113 24.3302
15114 23.1137
15115 42.5779
15116 90.0217
15117 40.1448
15118 32.8458
15119 30.4128
15120 6.08255
15121 20.6807
15122 30.4128
15123 18.2477
15124 36.4953
15125 15.8146
15126 14.5981
15127 21.8972
15128 7.29906
15129 21.8972
15130 24.3302
15131 10.9486
15132 17.0311
15133 15.8146
15134 9.73208
15135 26.7632
15136 17.0311
15137 14.5981
15138 17.0311
15139 7.29906
15140 12.1651
15141 31.6293
15142 8.51557
15143 14.5981
15144 21.8972
15145 25.5467
15146 34.0623
15147 18.2477
15148 7.29906
15149 30.4128
15150 10.9486
15151 19.4642
15152 15.8146
15153 21.8972
15154 29.1962
15155 43.7944
15156 13.3816
15157 24.3302
15158 19.4642
15159 17.0311
15160 32.8458
15161 51.0934
15162 40.1448
15163 23.1137
15164 8.51557
15165 57.176
15166 20.6807
15167 23.1137
15168 55.9595
15169 18.2477
15170 17.0311
15171 13.3816
15172 18.2477
15173 15.8146
15174 19.4642
15175 25.5467
15176 21.8972
15177 6.08255
15178 31.6293
15179 14.5981
15180 23.1137
15181 31.6293
15182 6.08255
15183 26.7632
15184 15.8146
15185 17.0311
15186 12.1651
15187 24.3302
15188 7.29906
15189 30.4128
15190 18.2477
15191 19.4642
15192 15.8146
15193 26.7632
15194 14.5981
15195 17.0311
15196 15.8146
15197 3.64953
15198 18.2477
15199 37.7118
15200 7.29906
15201 29.1962
15202 14.5981
15203 18.2477
15204 18.2477
15205 4.86604
15206 15.8146
15207 25.5467
15208 2.43302
15209 17.0311
15210 53.5264
15211 24.3302
15212 32.8458
15213 36.4953
15214 21.8972
15215 4.86604
15216 24.3302
15217 10.9486
15218 8.51557
15219 18.2477
15220 23.1137
15221 25.5467
15222 25.5467
15223 27.9797
15224 8.51557
15225 31.6293
15226 57.176
15227 2.43302
15228 25.5467
15229 52.3099
15230 30.4128
15231 35.2788
15232 23.1137
15233 15.8146
15234 19.4642
15235 27.9797
15236 17.0311
15237 57.176
15238 58.3925
15239 10.9486
15240 49.8769
15241 21.8972
15242 26.7632
15243 70.5576
15244 29.1962
15245 8.51557
15246 7.29906
15247 9.73208
15248 13.3816
15249 70.5576
15250 13.3816
15251 3.64953
15252 48.6604
15253 7.29906
15254 43.7944
15255 17.0311
15256 15.8146
15257 26.7632
15258 1.21651
15259 18.2477
15260 26.7632
15261 17.0311
15262 15.8146
15263 29.1962
15264 9.73208
15265 17.0311
15266 18.2477
15267 17.0311
15268 23.1137
15269 17.0311
15270 29.1962
15271 21.8972
15272 48.6604
15273 47.4439
15274 17.0311
15275 23.1137
15276 21.8972
15277 13.3816
15278 14.5981
15279 25.5467
15280 7.29906
15281 19.4642
15282 32.8458
15283 27.9797
15284 21.8972
15285 47.4439
15286 58.3925
15287 27.9797
15288 31.6293
15289 29.1962
15290 68.1246
15291 25.5467
15292 18.2477
15293 57.176
15294 30.4128
15295 30.4128
15296 54.743
15297 48.6604
15298 36.4953
15299 30.4128
15300 32.8458
15301 7.29906
15302 17.0311
15303 21.8972
15304 41.3613
15305 9.73208
15306 30.4128
15307 9.73208
15308 23.1137
15309 12.1651
15310 30.4128
15311 69.3411
15312 15.8146
15313 31.6293
15314 49.8769
15315 24.3302
15316 9.73208
15317 18.2477
15318 20.6807
15319 9.73208
15320 35.2788
15321 100.97
15322 13.3816
15323 43.7944
15324 14.5981
15325 52.3099
15326 75.4236
15327 26.7632
15328 20.6807
15329 66.9081
15330 21.8972
15331 38.9283
15332 29.1962
15333 47.4439
15334 12.1651
15335 26.7632
15336 26.7632
15337 20.6807
15338 29.1962
15339 9.73208
15340 57.176
15341 46.2274
15342 30.4128
15343 24.3302
15344 13.3816
15345 25.5467
15346 27.9797
15347 60.8255
15348 14.5981
15349 55.9595
15350 63.2585
15351 32.8458
15352 30.4128
15353 31.6293
15354 17.0311
15355 27.9797
15356 17.0311
15357 31.6293
15358 20.6807
15359 26.7632
15360 47.4439
15361 20.6807
15362 60.8255
15363 25.5467
15364 31.6293
15365 20.6807
15366 37.7118
15367 48.6604
15368 13.3816
15369 10.9486
15370 65.6915
15371 35.2788
15372 4.86604
15373 46.2274
15374 59.609
15375 25.5467
15376 62.042
15377 21.8972
15378 46.2274
15379 12.1651
15380 19.4642
15381 58.3925
15382 36.4953
15383 23.1137
15384 19.4642
15385 35.2788
15386 42.5779
15387 19.4642
15388 51.0934
15389 32.8458
15390 24.3302
15391 25.5467
15392 12.1651
15393 13.3816
15394 37.7118
15395 27.9797
15396 24.3302
15397 32.8458
15398 6.08255
15399 19.4642
15400 18.2477
15401 7.29906
15402 43.7944
15403 25.5467
15404 34.0623
15405 38.9283
15406 19.4642
15407 45.0109
15408 35.2788
15409 24.3302
15410 35.2788
15411 9.73208
15412 17.0311
15413 36.4953
15414 37.7118
15415 80.2897
15416 38.9283
15417 7.29906
15418 42.5779
15419 29.1962
15420 27.9797
15421 42.5779
15422 35.2788
15423 47.4439
15424 31.6293
15425 46.2274
15426 25.5467
15427 14.5981
15428 71.7741
15429 37.7118
15430 15.8146
15431 38.9283
15432 24.3302
15433 51.0934
15434 36.4953
15435 34.0623
15436 40.1448
15437 26.7632
15438 14.5981
15439 13.3816
15440 7.29906
15441 17.0311
15442 18.2477
15443 32.8458
15444 69.3411
15445 21.8972
15446 20.6807
15447 26.7632
15448 31.6293
15449 34.0623
15450 23.1137
15451 20.6807
15452 31.6293
15453 12.1651
15454 32.8458
15455 27.9797
15456 12.1651
15457 24.3302
15458 17.0311
15459 23.1137
15460 10.9486
15461 17.0311
15462 52.3099
15463 23.1137
15464 38.9283
15465 38.9283
15466 57.176
15467 26.7632
15468 23.1137
15469 27.9797
15470 34.0623
15471 21.8972
15472 40.1448
15473 4.86604
15474 42.5779
15475 20.6807
15476 14.5981
15477 40.1448
15478 17.0311
15479 66.9081
15480 34.0623
15481 25.5467
15482 26.7632
15483 18.2477
15484 42.5779
15485 27.9797
15486 25.5467
15487 10.9486
15488 30.4128
15489 25.5467
15490 19.4642
15491 51.0934
15492 43.7944
15493 30.4128
15494 24.3302
15495 13.3816
15496 55.9595
15497 31.6293
15498 68.1246
15499 53.5264
15500 20.6807
15501 83.9392
15502 31.6293
15503 31.6293
15504 55.9595
15505 23.1137
15506 31.6293
15507 18.2477
15508 9.73208
15509 24.3302
15510 19.4642
15511 65.6915
15512 17.0311
15513 9.73208
15514 4.86604
15515 9.73208
15516 21.8972
15517 29.1962
15518 37.7118
15519 29.1962
15520 55.9595
15521 14.5981
15522 6.08255
15523 20.6807
15524 55.9595
15525 10.9486
15526 4.86604
15527 35.2788
15528 7.29906
15529 38.9283
15530 41.3613
15531 7.29906
15532 40.1448
15533 49.8769
15534 37.7118
15535 26.7632
15536 19.4642
15537 12.1651
15538 29.1962
15539 34.0623
15540 12.1651
15541 17.0311
15542 25.5467
15543 9.73208
15544 35.2788
15545 23.1137
15546 3.64953
15547 35.2788
15548 53.5264
15549 24.3302
15550 26.7632
15551 8.51557
15552 23.1137
15553 13.3816
15554 40.1448
15555 59.609
15556 17.0311
15557 43.7944
15558 45.0109
15559 26.7632
15560 29.1962
15561 48.6604
15562 32.8458
15563 65.6915
15564 55.9595
15565 31.6293
15566 49.8769
15567 34.0623
15568 30.4128
15569 42.5779
15570 21.8972
15571 15.8146
15572 25.5467
15573 19.4642
15574 36.4953
15575 36.4953
15576 18.2477
15577 88.8052
15578 66.9081
15579 21.8972
15580 25.5467
15581 29.1962
15582 12.1651
15583 25.5467
15584 55.9595
15585 19.4642
15586 60.8255
15587 30.4128
15588 25.5467
15589 62.042
15590 3.64953
15591 48.6604
15592 27.9797
15593 23.1137
15594 37.7118
15595 47.4439
15596 12.1651
15597 71.7741
15598 26.7632
15599 9.73208
15600 17.0311
15601 47.4439
15602 35.2788
15603 26.7632
15604 7.29906
15605 14.5981
15606 25.5467
15607 23.1137
15608 52.3099
15609 17.0311
15610 19.4642
15611 14.5981
15612 12.1651
15613 10.9486
15614 13.3816
15615 25.5467
15616 45.0109
15617 15.8146
15618 3.64953
15619 24.3302
15620 63.2585
15621 34.0623
15622 19.4642
15623 13.3816
15624 30.4128
15625 31.6293
15626 35.2788
15627 17.0311
15628 26.7632
15629 17.0311
15630 25.5467
15631 8.51557
15632 25.5467
15633 41.3613
15634 14.5981
15635 31.6293
15636 30.4128
15637 23.1137
15638 21.8972
15639 87.5887
15640 18.2477
15641 72.9906
15642 25.5467
15643 25.5467
15644 23.1137
15645 27.9797
15646 15.8146
15647 15.8146
15648 30.4128
15649 60.8255
15650 49.8769
15651 12.1651
15652 31.6293
15653 23.1137
15654 24.3302
15655 29.1962
15656 30.4128
15657 35.2788
15658 24.3302
15659 20.6807
15660 36.4953
15661 62.042
15662 27.9797
15663 31.6293
15664 19.4642
15665 42.5779
15666 12.1651
15667 14.5981
15668 42.5779
15669 30.4128
15670 25.5467
15671 12.1651
15672 14.5981
15673 37.7118
15674 30.4128
15675 36.4953
15676 41.3613
15677 19.4642
15678 4.86604
15679 20.6807
15680 51.0934
15681 15.8146
15682 3.64953
15683 13.3816
15684 69.3411
15685 34.0623
15686 10.9486
15687 19.4642
15688 18.2477
15689 24.3302
15690 36.4953
15691 23.1137
15692 38.9283
15693 23.1137
15694 7.29906
15695 20.6807
15696 12.1651
15697 23.1137
15698 30.4128
15699 26.7632
15700 6.08255
15701 25.5467
15702 26.7632
15703 12.1651
15704 6.08255
15705 30.4128
15706 49.8769
15707 30.4128
15708 30.4128
15709 29.1962
15710 31.6293
15711 14.5981
15712 31.6293
15713 69.3411
15714 70.5576
15715 45.0109
15716 14.5981
15717 35.2788
15718 48.6604
15719 31.6293
15720 72.9906
15721 47.4439
15722 20.6807
15723 27.9797
15724 12.1651
15725 20.6807
15726 12.1651
15727 32.8458
15728 19.4642
15729 57.176
15730 12.1651
15731 6.08255
15732 54.743
15733 21.8972
15734 60.8255
15735 37.7118
15736 32.8458
15737 9.73208
15738 23.1137
15739 41.3613
15740 58.3925
15741 48.6604
15742 6.08255
15743 24.3302
15744 20.6807
15745 35.2788
15746 45.0109
15747 29.1962
15748 2.43302
15749 30.4128
15750 15.8146
15751 20.6807
15752 20.6807
15753 13.3816
15754 17.0311
15755 17.0311
15756 7.29906
15757 24.3302
15758 32.8458
15759 3.64953
15760 14.5981
15761 34.0623
15762 23.1137
15763 14.5981
15764 8.51557
15765 13.3816
15766 17.0311
15767 8.51557
15768 19.4642
15769 55.9595
15770 21.8972
15771 35.2788
15772 3.64953
15773 24.3302
15774 57.176
15775 34.0623
15776 34.0623
15777 54.743
15778 36.4953
15779 40.1448
15780 42.5779
15781 42.5779
15782 52.3099
15783 9.73208
15784 14.5981
15785 34.0623
15786 35.2788
15787 57.176
15788 35.2788
15789 9.73208
15790 24.3302
15791 42.5779
15792 54.743
15793 30.4128
15794 4.86604
15795 18.2477
15796 4.86604
15797 24.3302
15798 30.4128
15799 25.5467
15800 29.1962
15801 7.29906
15802 38.9283
15803 26.7632
15804 36.4953
15805 17.0311
15806 27.9797
15807 17.0311
15808 81.5062
15809 43.7944
15810 12.1651
15811 15.8146
15812 36.4953
15813 8.51557
15814 31.6293
15815 13.3816
15816 47.4439
15817 18.2477
15818 9.73208
15819 8.51557
15820 15.8146
15821 17.0311
15822 26.7632
15823 15.8146
15824 18.2477
15825 45.0109
15826 34.0623
15827 13.3816
15828 25.5467
15829 10.9486
15830 53.5264
15831 36.4953
15832 37.7118
15833 57.176
15834 17.0311
15835 21.8972
15836 29.1962
15837 31.6293
15838 32.8458
15839 6.08255
15840 13.3816
15841 18.2477
15842 24.3302
15843 25.5467
15844 7.29906
15845 40.1448
15846 13.3816
15847 55.9595
15848 29.1962
15849 53.5264
15850 17.0311
15851 8.51557
15852 21.8972
15853 19.4642
15854 8.51557
15855 17.0311
15856 19.4642
15857 42.5779
15858 27.9797
15859 58.3925
15860 47.4439
15861 21.8972
15862 55.9595
15863 35.2788
15864 51.0934
15865 13.3816
15866 24.3302
15867 21.8972
15868 20.6807
15869 17.0311
15870 24.3302
15871 24.3302
15872 12.1651
15873 42.5779
15874 37.7118
15875 24.3302
15876 17.0311
15877 69.3411
15878 45.0109
15879 12.1651
15880 19.4642
15881 104.62
15882 26.7632
15883 20.6807
15884 35.2788
15885 29.1962
15886 20.6807
15887 36.4953
15888 25.5467
15889 26.7632
15890 13.3816
15891 27.9797
15892 6.08255
15893 8.51557
15894 17.0311
15895 35.2788
15896 37.7118
15897 18.2477
15898 6.08255
15899 30.4128
15900 18.2477
15901 49.8769
15902 37.7118
15903 19.4642
15904 20.6807
15905 2.43302
15906 18.2477
15907 35.2788
15908 75.4236
15909 14.5981
15910 64.475
15911 9.73208
15912 15.8146
15913 26.7632
15914 52.3099
15915 25.5467
15916 25.5467
15917 24.3302
15918 23.1137
15919 34.0623
15920 47.4439
15921 20.6807
15922 10.9486
15923 30.4128
15924 34.0623
15925 40.1448
15926 31.6293
15927 9.73208
15928 23.1137
15929 12.1651
15930 13.3816
15931 52.3099
15932 19.4642
15933 17.0311
15934 26.7632
15935 46.2274
15936 13.3816
15937 7.29906
15938 19.4642
15939 9.73208
15940 18.2477
15941 15.8146
15942 36.4953
15943 19.4642
15944 36.4953
15945 0
15946 8.51557
15947 40.1448
15948 9.73208
15949 12.1651
15950 17.0311
15951 23.1137
15952 38.9283
15953 20.6807
15954 12.1651
15955 15.8146
15956 14.5981
15957 13.3816
15958 3.64953
15959 12.1651
15960 74.2071
15961 32.8458
15962 43.7944
15963 21.8972
15964 18.2477
15965 18.2477
15966 8.51557
15967 8.51557
15968 4.86604
15969 46.2274
15970 14.5981
15971 21.8972
15972 21.8972
15973 7.29906
15974 26.7632
15975 34.0623
15976 40.1448
15977 7.29906
15978 9.73208
15979 32.8458
15980 13.3816
15981 29.1962
15982 12.1651
15983 35.2788
15984 10.9486
15985 20.6807
15986 13.3816
15987 26.7632
15988 15.8146
15989 17.0311
15990 35.2788
15991 9.73208
15992 25.5467
15993 35.2788
15994 19.4642
15995 29.1962
15996 15.8146
15997 13.3816
15998 10.9486
15999 49.8769
16000 13.3816
16001 15.8146
16002 26.7632
16003 19.4642
16004 21.8972
16005 23.1137
16006 6.08255
16007 15.8146
16008 8.51557
16009 20.6807
16010 4.86604
16011 6.08255
16012 10.9486
16013 29.1962
16014 17.0311
16015 14.5981
16016 20.6807
16017 9.73208
16018 17.0311
16019 3.64953
16020 14.5981
16021 7.29906
16022 3.64953
16023 15.8146
16024 9.73208
16025 42.5779
16026 6.08255
16027 10.9486
16028 23.1137
16029 24.3302
16030 19.4642
16031 10.9486
16032 8.51557
16033 9.73208
16034 7.29906
16035 20.6807
16036 4.86604
16037 21.8972
16038 29.1962
16039 25.5467
16040 24.3302
16041 19.4642
16042 1.21651
16043 17.0311
16044 13.3816
16045 10.9486
16046 15.8146
16047 19.4642
16048 15.8146
16049 7.29906
16050 10.9486
16051 10.9486
16052 2.43302
16053 25.5467
16054 18.2477
16055 26.7632
16056 32.8458
16057 18.2477
16058 6.08255
16059 3.64953
16060 8.51557
16061 17.0311
16062 6.08255
16063 9.73208
16064 13.3816
16065 4.86604
16066 14.5981
16067 10.9486
16068 6.08255
16069 14.5981
16070 17.0311
16071 12.1651
16072 15.8146
16073 8.51557
16074 12.1651
16075 12.1651
16076 8.51557
16077 15.8146
16078 4.86604
16079 8.51557
16080 23.1137
16081 21.8972
16082 27.9797
16083 18.2477
16084 37.7118
16085 20.6807
16086 8.51557
16087 47.4439
16088 8.51557
16089 8.51557
16090 31.6293
16091 17.0311
16092 15.8146
16093 27.9797
16094 45.0109
16095 21.8972
16096 8.51557
16097 14.5981
16098 15.8146
16099 17.0311
16100 15.8146
16101 8.51557
16102 3.64953
16103 35.2788
16104 12.1651
16105 1.21651
16106 24.3302
16107 6.08255
16108 14.5981
16109 18.2477
16110 37.7118
16111 15.8146
16112 47.4439
16113 14.5981
16114 7.29906
16115 19.4642
16116 15.8146
16117 25.5467
16118 17.0311
16119 38.9283
16120 25.5467
16121 31.6293
16122 8.51557
16123 13.3816
16124 29.1962
16125 42.5779
16126 23.1137
16127 14.5981
16128 17.0311
16129 14.5981
16130 14.5981
16131 15.8146
16132 8.51557
16133 21.8972
16134 10.9486
16135 12.1651
16136 20.6807
16137 12.1651
16138 13.3816
16139 37.7118
16140 19.4642
16141 19.4642
16142 38.9283
16143 9.73208
16144 27.9797
16145 15.8146
16146 29.1962
16147 24.3302
16148 23.1137
16149 7.29906
16150 15.8146
16151 2.43302
16152 17.0311
16153 30.4128
16154 9.73208
16155 20.6807
16156 6.08255
16157 19.4642
16158 24.3302
16159 24.3302
16160 25.5467
16161 6.08255
16162 19.4642
16163 3.64953
16164 12.1651
16165 31.6293
16166 3.64953
16167 3.64953
16168 8.51557
16169 7.29906
16170 3.64953
16171 14.5981
16172 2.43302
16173 9.73208
16174 1.21651
16175 6.08255
16176 4.86604
16177 2.43302
16178 13.3816
16179 91.2383
16180 4.86604
16181 2.43302
16182 53.5264
16183 7.29906
16184 7.29906
16185 3.64953
16186 3.64953
16187 14.5981
16188 54.743
16189 17.0311
16190 48.6604
16191 26.7632
16192 31.6293
16193 6.08255
16194 23.1137
16195 68.1246
16196 21.8972
16197 80.2897
16198 12.1651
16199 31.6293
16200 13.3816
16201 27.9797
16202 26.7632
16203 7.29906
16204 12.1651
16205 18.2477
16206 26.7632
16207 12.1651
16208 9.73208
16209 7.29906
16210 14.5981
16211 3.64953
16212 6.08255
16213 13.3816
16214 24.3302
16215 2.43302
16216 24.3302
16217 0
16218 8.51557
16219 9.73208
16220 0
16221 19.4642
16222 2.43302
16223 1.21651
16224 8.51557
16225 2.43302
16226 3.64953
16227 18.2477
16228 3.64953
16229 1.21651
16230 6.08255
16231 6.08255
16232 7.29906
16233 0
16234 12.1651
16235 7.29906
16236 2.43302
16237 8.51557
16238 3.64953
16239 8.51557
16240 14.5981
16241 4.86604
16242 6.08255
16243 9.73208
16244 20.6807
16245 41.3613
16246 8.51557
16247 13.3816
16248 17.0311
16249 4.86604
16250 36.4953
16251 24.3302
16252 8.51557
16253 9.73208
16254 15.8146
16255 6.08255
16256 14.5981
16257 18.2477
16258 24.3302
16259 24.3302
16260 26.7632
16261 12.1651
16262 26.7632
16263 12.1651
16264 13.3816
16265 4.86604
16266 4.86604
16267 15.8146
16268 14.5981
16269 7.29906
16270 10.9486
16271 26.7632
16272 20.6807
16273 13.3816
16274 10.9486
16275 4.86604
16276 7.29906
16277 13.3816
16278 3.64953
16279 20.6807
16280 7.29906
16281 6.08255
16282 26.7632
16283 17.0311
16284 13.3816
16285 10.9486
16286 7.29906
16287 2.43302
16288 12.1651
16289 20.6807
16290 20.6807
16291 10.9486
16292 9.73208
16293 15.8146
16294 14.5981
16295 12.1651
16296 45.0109
16297 9.73208
16298 2.43302
16299 2.43302
16300 10.9486
16301 9.73208
16302 13.3816
16303 6.08255
16304 21.8972
16305 23.1137
16306 12.1651
16307 4.86604
16308 13.3816
16309 18.2477
16310 18.2477
16311 32.8458
16312 17.0311
16313 47.4439
16314 24.3302
16315 30.4128
16316 17.0311
16317 7.29906
16318 10.9486
16319 18.2477
16320 30.4128
16321 15.8146
16322 8.51557
16323 25.5467
16324 34.0623
16325 21.8972
16326 40.1448
16327 13.3816
16328 36.4953
16329 18.2477
16330 9.73208
16331 12.1651
16332 10.9486
16333 3.64953
16334 18.2477
16335 12.1651
16336 41.3613
16337 12.1651
16338 32.8458
16339 7.29906
16340 9.73208
16341 14.5981
16342 12.1651
16343 43.7944
16344 36.4953
16345 14.5981
16346 27.9797
16347 2.43302
16348 17.0311
16349 6.08255
16350 23.1137
16351 26.7632
16352 13.3816
16353 9.73208
16354 18.2477
16355 7.29906
16356 17.0311
16357 9.73208
16358 3.64953
16359 21.8972
16360 10.9486
16361 6.08255
16362 14.5981
16363 21.8972
16364 7.29906
16365 7.29906
16366 12.1651
16367 9.73208
16368 32.8458
16369 15.8146
16370 18.2477
16371 31.6293
16372 12.1651
16373 2.43302
16374 4.86604
16375 18.2477
16376 20.6807
16377 6.08255
16378 47.4439
16379 46.2274
16380 41.3613
16381 21.8972
16382 14.5981
16383 17.0311
16384 12.1651
16385 18.2477
16386 14.5981
16387 26.7632
16388 21.8972
16389 32.8458
16390 8.51557
16391 10.9486
16392 17.0311
16393 4.86604
16394 26.7632
16395 21.8972
16396 7.29906
16397 31.6293
16398 3.64953
16399 10.9486
16400 8.51557
16401 14.5981
16402 19.4642
16403 48.6604
16404 12.1651
16405 17.0311
16406 26.7632
16407 34.0623
16408 21.8972
16409 38.9283
16410 17.0311
16411 10.9486
16412 21.8972
16413 19.4642
16414 19.4642
16415 18.2477
16416 9.73208
16417 49.8769
16418 26.7632
16419 38.9283
16420 48.6604
16421 23.1137
16422 23.1137
16423 35.2788
16424 2.43302
16425 15.8146
16426 21.8972
16427 40.1448
16428 10.9486
16429 20.6807
16430 38.9283
16431 3.64953
16432 31.6293
16433 51.0934
16434 18.2477
16435 17.0311
16436 31.6293
16437 23.1137
16438 14.5981
16439 23.1137
16440 40.1448
16441 31.6293
16442 24.3302
16443 48.6604
16444 17.0311
16445 40.1448
16446 25.5467
16447 15.8146
16448 19.4642
16449 29.1962
16450 12.1651
16451 21.8972
16452 21.8972
16453 45.0109
16454 18.2477
16455 35.2788
16456 3.64953
16457 34.0623
16458 12.1651
16459 51.0934
16460 12.1651
16461 6.08255
16462 9.73208
16463 6.08255
16464 8.51557
16465 4.86604
16466 21.8972
16467 8.51557
16468 20.6807
16469 7.29906
16470 26.7632
16471 49.8769
16472 6.08255
16473 2.43302
16474 12.1651
16475 15.8146
16476 7.29906
16477 8.51557
16478 4.86604
16479 23.1137
16480 27.9797
16481 9.73208
16482 7.29906
16483 13.3816
16484 15.8146
16485 27.9797
16486 36.4953
16487 19.4642
16488 13.3816
16489 26.7632
16490 75.4236
16491 34.0623
16492 32.8458
16493 47.4439
16494 38.9283
16495 23.1137
16496 4.86604
16497 30.4128
16498 46.2274
16499 57.176
16500 32.8458
16501 25.5467
16502 35.2788
16503 17.0311
16504 29.1962
16505 13.3816
16506 17.0311
16507 79.0732
16508 17.0311
16509 7.29906
16510 62.042
16511 29.1962
16512 10.9486
16513 14.5981
16514 90.0217
16515 18.2477
16516 9.73208
16517 18.2477
16518 26.7632
16519 30.4128
16520 2.43302
16521 18.2477
16522 30.4128
16523 13.3816
16524 15.8146
16525 23.1137
16526 3.64953
16527 18.2477
16528 23.1137
16529 9.73208
16530 12.1651
16531 24.3302
16532 26.7632
16533 27.9797
16534 34.0623
16535 26.7632
16536 14.5981
16537 40.1448
16538 26.7632
16539 12.1651
16540 27.9797
16541 19.4642
16542 53.5264
16543 69.3411
16544 18.2477
16545 30.4128
16546 29.1962
16547 43.7944
16548 42.5779
16549 31.6293
16550 34.0623
16551 19.4642
16552 7.29906
16553 17.0311
16554 47.4439
16555 18.2477
16556 32.8458
16557 13.3816
16558 31.6293
16559 30.4128
16560 14.5981
16561 26.7632
16562 31.6293
16563 9.73208
16564 29.1962
16565 17.0311
16566 18.2477
16567 20.6807
16568 9.73208
16569 36.4953
16570 10.9486
16571 17.0311
16572 30.4128
16573 46.2274
16574 74.2071
16575 65.6915
16576 36.4953
16577 32.8458
16578 42.5779
16579 29.1962
16580 65.6915
16581 29.1962
16582 74.2071
16583 20.6807
16584 6.08255
16585 20.6807
16586 21.8972
16587 32.8458
16588 57.176
16589 47.4439
16590 19.4642
16591 3.64953
16592 30.4128
16593 26.7632
16594 23.1137
16595 54.743
16596 23.1137
16597 17.0311
16598 54.743
16599 24.3302
16600 17.0311
16601 18.2477
16602 14.5981
16603 27.9797
16604 35.2788
16605 21.8972
16606 24.3302
16607 14.5981
16608 14.5981
16609 4.86604
16610 12.1651
16611 9.73208
16612 6.08255
16613 7.29906
16614 24.3302
16615 20.6807
16616 23.1137
16617 17.0311
16618 19.4642
16619 9.73208
16620 27.9797
16621 15.8146
16622 36.4953
16623 99.7538
16624 17.0311
16625 27.9797
16626 29.1962
16627 15.8146
16628 19.4642
16629 31.6293
16630 15.8146
16631 86.3722
16632 29.1962
16633 12.1651
16634 38.9283
16635 62.042
16636 25.5467
16637 27.9797
16638 37.7118
16639 15.8146
16640 10.9486
16641 31.6293
16642 13.3816
16643 31.6293
16644 86.3722
16645 18.2477
16646 13.3816
16647 8.51557
16648 6.08255
16649 18.2477
16650 81.5062
16651 18.2477
16652 27.9797
16653 18.2477
16654 35.2788
16655 32.8458
16656 10.9486
16657 25.5467
16658 13.3816
16659 20.6807
16660 8.51557
16661 14.5981
16662 9.73208
16663 9.73208
16664 18.2477
16665 12.1651
16666 12.1651
16667 23.1137
16668 21.8972
16669 23.1137
16670 1.21651
16671 35.2788
16672 23.1137
16673 32.8458
16674 24.3302
16675 8.51557
16676 34.0623
16677 40.1448
16678 36.4953
16679 36.4953
16680 42.5779
16681 14.5981
16682 27.9797
16683 21.8972
16684 9.73208
16685 42.5779
16686 116.785
16687 41.3613
16688 43.7944
16689 13.3816
16690 34.0623
16691 49.8769
16692 13.3816
16693 31.6293
16694 23.1137
16695 13.3816
16696 24.3302
16697 29.1962
16698 43.7944
16699 41.3613
16700 41.3613
16701 29.1962
16702 38.9283
16703 52.3099
16704 69.3411
16705 46.2274
16706 80.2897
16707 26.7632
16708 13.3816
16709 54.743
16710 34.0623
16711 18.2477
16712 38.9283
16713 60.8255
16714 23.1137
16715 10.9486
16716 24.3302
16717 17.0311
16718 40.1448
16719 29.1962
16720 21.8972
16721 36.4953
16722 17.0311
16723 1.21651
16724 20.6807
16725 7.29906
16726 13.3816
16727 19.4642
16728 55.9595
16729 2.43302
16730 7.29906
16731 15.8146
16732 36.4953
16733 15.8146
16734 12.1651
16735 32.8458
16736 20.6807
16737 71.7741
16738 7.29906
16739 45.0109
16740 37.7118
16741 26.7632
16742 8.51557
16743 25.5467
16744 21.8972
16745 8.51557
16746 30.4128
16747 1.21651
16748 34.0623
16749 37.7118
16750 6.08255
16751 30.4128
16752 57.176
16753 36.4953
16754 66.9081
16755 58.3925
16756 45.0109
16757 9.73208
16758 29.1962
16759 17.0311
16760 25.5467
16761 116.785
16762 38.9283
16763 40.1448
16764 55.9595
16765 42.5779
16766 60.8255
16767 40.1448
16768 34.0623
16769 36.4953
16770 53.5264
16771 10.9486
16772 27.9797
16773 13.3816
16774 26.7632
16775 32.8458
16776 13.3816
16777 30.4128
16778 32.8458
16779 25.5467
16780 26.7632
16781 48.6604
16782 24.3302
16783 6.08255
16784 12.1651
16785 35.2788
16786 15.8146
16787 35.2788
16788 35.2788
16789 34.0623
16790 17.0311
16791 15.8146
16792 23.1137
16793 26.7632
16794 27.9797
16795 37.7118
16796 59.609
16797 15.8146
16798 3.64953
16799 19.4642
16800 55.9595
16801 23.1137
16802 12.1651
16803 32.8458
16804 7.29906
16805 52.3099
16806 41.3613
16807 80.2897
16808 26.7632
16809 2.43302
16810 12.1651
16811 7.29906
16812 38.9283
16813 25.5467
16814 20.6807
16815 31.6293
16816 31.6293
16817 18.2477
16818 24.3302
16819 8.51557
16820 34.0623
16821 12.1651
16822 21.8972
16823 26.7632
16824 21.8972
16825 3.64953
16826 23.1137
16827 57.176
16828 8.51557
16829 35.2788
16830 48.6604
16831 21.8972
16832 38.9283
16833 9.73208
16834 9.73208
16835 9.73208
16836 30.4128
16837 17.0311
16838 10.9486
16839 18.2477
16840 13.3816
16841 29.1962
16842 31.6293
16843 35.2788
16844 30.4128
16845 38.9283
16846 19.4642
16847 41.3613
16848 7.29906
16849 26.7632
16850 36.4953
16851 13.3816
16852 31.6293
16853 7.29906
16854 17.0311
16855 24.3302
16856 20.6807
16857 19.4642
16858 36.4953
16859 46.2274
16860 65.6915
16861 42.5779
16862 68.1246
16863 51.0934
16864 25.5467
16865 27.9797
16866 26.7632
16867 10.9486
16868 37.7118
16869 80.2897
16870 15.8146
16871 32.8458
16872 41.3613
16873 26.7632
16874 23.1137
16875 15.8146
16876 14.5981
16877 19.4642
16878 25.5467
16879 0
16880 35.2788
16881 54.743
16882 36.4953
16883 23.1137
16884 7.29906
16885 7.29906
16886 26.7632
16887 27.9797
16888 23.1137
16889 8.51557
16890 32.8458
16891 24.3302
16892 30.4128
16893 42.5779
16894 17.0311
16895 20.6807
16896 43.7944
16897 38.9283
16898 10.9486
16899 14.5981
16900 36.4953
16901 31.6293
16902 23.1137
16903 10.9486
16904 10.9486
16905 15.8146
16906 2.43302
16907 14.5981
16908 43.7944
16909 17.0311
16910 21.8972
16911 37.7118
16912 23.1137
16913 30.4128
16914 64.475
16915 15.8146
16916 32.8458
16917 13.3816
16918 31.6293
16919 92.4548
16920 17.0311
16921 42.5779
16922 48.6604
16923 48.6604
16924 24.3302
16925 4.86604
16926 27.9797
16927 59.609
16928 23.1137
16929 24.3302
16930 3.64953
16931 31.6293
16932 24.3302
16933 12.1651
16934 55.9595
16935 26.7632
16936 7.29906
16937 20.6807
16938 14.5981
16939 20.6807
16940 40.1448
16941 21.8972
16942 13.3816
16943 35.2788
16944 10.9486
16945 35.2788
16946 53.5264
16947 34.0623
16948 76.6401
16949 13.3816
16950 17.0311
16951 46.2274
16952 15.8146
16953 54.743
16954 34.0623
16955 25.5467
16956 19.4642
16957 32.8458
16958 14.5981
16959 15.8146
16960 42.5779
16961 30.4128
16962 14.5981
16963 7.29906
16964 15.8146
16965 26.7632
16966 26.7632
16967 59.609
16968 25.5467
16969 10.9486
16970 31.6293
16971 62.042
16972 24.3302
16973 24.3302
16974 26.7632
16975 57.176
16976 24.3302
16977 55.9595
16978 20.6807
16979 30.4128
16980 36.4953
16981 7.29906
16982 36.4953
16983 51.0934
16984 23.1137
16985 58.3925
16986 34.0623
16987 19.4642
16988 69.3411
16989 32.8458
16990 21.8972
16991 53.5264
16992 27.9797
16993 10.9486
16994 31.6293
16995 36.4953
16996 19.4642
16997 47.4439
16998 24.3302
16999 10.9486
17000 26.7632
17001 27.9797
17002 40.1448
17003 21.8972
17004 23.1137
17005 38.9283
17006 14.5981
17007 18.2477
17008 7.29906
17009 27.9797
17010 20.6807
17011 21.8972
17012 17.0311
17013 17.0311
17014 9.73208
17015 12.1651
17016 20.6807
17017 7.29906
17018 24.3302
17019 64.475
17020 23.1137
17021 43.7944
17022 20.6807
17023 20.6807
17024 43.7944
17025 25.5467
17026 35.2788
17027 24.3302
17028 29.1962
17029 13.3816
17030 29.1962
17031 76.6401
17032 35.2788
17033 32.8458
17034 30.4128
17035 23.1137
17036 35.2788
17037 47.4439
17038 36.4953
17039 10.9486
17040 36.4953
17041 41.3613
17042 49.8769
17043 36.4953
17044 60.8255
17045 42.5779
17046 36.4953
17047 35.2788
17048 18.2477
17049 42.5779
17050 64.475
17051 38.9283
17052 30.4128
17053 32.8458
17054 36.4953
17055 19.4642
17056 12.1651
17057 31.6293
17058 31.6293
17059 15.8146
17060 35.2788
17061 31.6293
17062 14.5981
17063 55.9595
17064 29.1962
17065 4.86604
17066 41.3613
17067 7.29906
17068 12.1651
17069 49.8769
17070 38.9283
17071 19.4642
17072 31.6293
17073 40.1448
17074 42.5779
17075 46.2274
17076 15.8146
17077 7.29906
17078 19.4642
17079 47.4439
17080 40.1448
17081 29.1962
17082 9.73208
17083 2.43302
17084 19.4642
17085 45.0109
17086 19.4642
17087 23.1137
17088 24.3302
17089 24.3302
17090 40.1448
17091 13.3816
17092 35.2788
17093 26.7632
17094 18.2477
17095 24.3302
17096 19.4642
17097 38.9283
17098 51.0934
17099 23.1137
17100 36.4953
17101 29.1962
17102 38.9283
17103 9.73208
17104 9.73208
17105 21.8972
17106 20.6807
17107 13.3816
17108 14.5981
17109 10.9486
17110 27.9797
17111 9.73208
17112 29.1962
17113 53.5264
17114 82.7227
17115 47.4439
17116 35.2788
17117 24.3302
17118 20.6807
17119 18.2477
17120 37.7118
17121 53.5264
17122 47.4439
17123 25.5467
17124 19.4642
17125 6.08255
17126 38.9283
17127 40.1448
17128 8.51557
17129 7.29906
17130 13.3816
17131 15.8146
17132 35.2788
17133 51.0934
17134 27.9797
17135 21.8972
17136 21.8972
17137 8.51557
17138 35.2788
17139 12.1651
17140 64.475
17141 24.3302
17142 38.9283
17143 21.8972
17144 43.7944
17145 12.1651
17146 14.5981
17147 36.4953
17148 38.9283
17149 17.0311
17150 29.1962
17151 20.6807
17152 8.51557
17153 17.0311
17154 17.0311
17155 12.1651
17156 32.8458
17157 7.29906
17158 4.86604
17159 26.7632
17160 68.1246
17161 9.73208
17162 13.3816
17163 15.8146
17164 35.2788
17165 3.64953
17166 18.2477
17167 52.3099
17168 15.8146
17169 34.0623
17170 7.29906
17171 23.1137
17172 12.1651
17173 10.9486
17174 26.7632
17175 25.5467
17176 24.3302
17177 19.4642
17178 4.86604
17179 15.8146
17180 62.042
17181 32.8458
17182 18.2477
17183 27.9797
17184 38.9283
17185 14.5981
17186 19.4642
17187 25.5467
17188 8.51557
17189 48.6604
17190 47.4439
17191 20.6807
17192 27.9797
17193 14.5981
17194 24.3302
17195 47.4439
17196 47.4439
17197 26.7632
17198 15.8146
17199 20.6807
17200 8.51557
17201 30.4128
17202 18.2477
17203 6.08255
17204 32.8458
17205 41.3613
17206 24.3302
17207 27.9797
17208 38.9283
17209 46.2274
17210 19.4642
17211 15.8146
17212 8.51557
17213 23.1137
17214 14.5981
17215 27.9797
17216 25.5467
17217 14.5981
17218 55.9595
17219 58.3925
17220 29.1962
17221 8.51557
17222 20.6807
17223 17.0311
17224 46.2274
17225 18.2477
17226 2.43302
17227 25.5467
17228 19.4642
17229 30.4128
17230 15.8146
17231 24.3302
17232 3.64953
17233 14.5981
17234 25.5467
17235 24.3302
17236 12.1651
17237 2.43302
17238 17.0311
17239 24.3302
17240 3.64953
17241 19.4642
17242 13.3816
17243 29.1962
17244 12.1651
17245 30.4128
17246 46.2274
17247 17.0311
17248 20.6807
17249 9.73208
17250 29.1962
17251 19.4642
17252 13.3816
17253 25.5467
17254 30.4128
17255 15.8146
17256 48.6604
17257 13.3816
17258 12.1651
17259 27.9797
17260 55.9595
17261 49.8769
17262 30.4128
17263 8.51557
17264 34.0623
17265 32.8458
17266 24.3302
17267 32.8458
17268 8.51557
17269 18.2477
17270 9.73208
17271 18.2477
17272 27.9797
17273 13.3816
17274 10.9486
17275 25.5467
17276 0
17277 13.3816
17278 43.7944
17279 21.8972
17280 21.8972
17281 14.5981
17282 8.51557
17283 13.3816
17284 24.3302
17285 18.2477
17286 14.5981
17287 10.9486
17288 4.86604
17289 8.51557
17290 27.9797
17291 24.3302
17292 10.9486
17293 19.4642
17294 24.3302
17295 9.73208
17296 17.0311
17297 24.3302
17298 48.6604
17299 7.29906
17300 9.73208
17301 24.3302
17302 27.9797
17303 36.4953
17304 3.64953
17305 15.8146
17306 19.4642
17307 26.7632
17308 26.7632
17309 2.43302
17310 20.6807
17311 30.4128
17312 10.9486
17313 14.5981
17314 9.73208
17315 7.29906
17316 20.6807
17317 17.0311
17318 34.0623
17319 10.9486
17320 10.9486
17321 20.6807
17322 17.0311
17323 20.6807
17324 13.3816
17325 21.8972
17326 17.0311
17327 41.3613
17328 8.51557
17329 29.1962
17330 17.0311
17331 24.3302
17332 26.7632
17333 10.9486
17334 9.73208
17335 8.51557
17336 18.2477
17337 14.5981
17338 21.8972
17339 26.7632
17340 23.1137
17341 9.73208
17342 9.73208
17343 15.8146
17344 24.3302
17345 18.2477
17346 14.5981
17347 30.4128
17348 12.1651
17349 42.5779
17350 38.9283
17351 62.042
17352 31.6293
17353 29.1962
17354 23.1137
17355 29.1962
17356 7.29906
17357 74.2071
17358 20.6807
17359 18.2477
17360 23.1137
17361 20.6807
17362 24.3302
17363 36.4953
17364 35.2788
17365 13.3816
17366 4.86604
17367 20.6807
17368 24.3302
17369 8.51557
17370 48.6604
17371 21.8972
17372 14.5981
17373 14.5981
17374 15.8146
17375 8.51557
17376 4.86604
17377 9.73208
17378 17.0311
17379 12.1651
17380 32.8458
17381 4.86604
17382 2.43302
17383 6.08255
17384 20.6807
17385 12.1651
17386 17.0311
17387 2.43302
17388 2.43302
17389 7.29906
17390 14.5981
17391 6.08255
17392 15.8146
17393 18.2477
17394 15.8146
17395 17.0311
17396 18.2477
17397 12.1651
17398 18.2477
17399 21.8972
17400 25.5467
17401 18.2477
17402 98.5373
17403 3.64953
17404 20.6807
17405 43.7944
17406 30.4128
17407 29.1962
17408 7.29906
17409 46.2274
17410 12.1651
17411 4.86604
17412 6.08255
17413 20.6807
17414 34.0623
17415 54.743
17416 19.4642
17417 64.475
17418 29.1962
17419 2.43302
17420 41.3613
17421 41.3613
17422 13.3816
17423 48.6604
17424 19.4642
17425 9.73208
17426 21.8972
17427 15.8146
17428 45.0109
17429 9.73208
17430 0
17431 12.1651
17432 13.3816
17433 63.2585
17434 29.1962
17435 9.73208
17436 29.1962
17437 17.0311
17438 40.1448
17439 34.0623
17440 20.6807
17441 21.8972
17442 25.5467
17443 12.1651
17444 8.51557
17445 7.29906
17446 18.2477
17447 15.8146
17448 1.21651
17449 9.73208
17450 12.1651
17451 26.7632
17452 21.8972
17453 36.4953
17454 25.5467
17455 6.08255
17456 10.9486
17457 17.0311
17458 17.0311
17459 15.8146
17460 12.1651
17461 7.29906
17462 13.3816
17463 17.0311
17464 35.2788
17465 10.9486
17466 10.9486
17467 8.51557
17468 4.86604
17469 12.1651
17470 12.1651
17471 14.5981
17472 17.0311
17473 24.3302
17474 40.1448
17475 20.6807
17476 15.8146
17477 32.8458
17478 21.8972
17479 23.1137
17480 34.0623
17481 9.73208
17482 14.5981
17483 19.4642
17484 32.8458
17485 58.3925
17486 15.8146
17487 7.29906
17488 4.86604
17489 19.4642
17490 15.8146
17491 18.2477
17492 15.8146
17493 7.29906
17494 8.51557
17495 23.1137
17496 29.1962
17497 17.0311
17498 7.29906
17499 27.9797
17500 62.042
17501 8.51557
17502 48.6604
17503 45.0109
17504 19.4642
17505 27.9797
17506 13.3816
17507 29.1962
17508 35.2788
17509 2.43302
17510 19.4642
17511 15.8146
17512 21.8972
17513 15.8146
17514 3.64953
17515 25.5467
17516 17.0311
17517 36.4953
17518 24.3302
17519 23.1137
17520 13.3816
17521 17.0311
17522 21.8972
17523 32.8458
17524 29.1962
17525 10.9486
17526 25.5467
17527 7.29906
17528 13.3816
17529 37.7118
17530 20.6807
17531 18.2477
17532 14.5981
17533 21.8972
17534 4.86604
17535 1.21651
17536 21.8972
17537 12.1651
17538 3.64953
17539 23.1137
17540 15.8146
17541 1.21651
17542 26.7632
17543 13.3816
17544 9.73208
17545 36.4953
17546 19.4642
17547 3.64953
17548 13.3816
17549 12.1651
17550 3.64953
17551 27.9797
17552 10.9486
17553 7.29906
17554 12.1651
17555 49.8769
17556 29.1962
17557 19.4642
17558 15.8146
17559 41.3613
17560 24.3302
17561 59.609
17562 27.9797
17563 12.1651
17564 47.4439
17565 42.5779
17566 24.3302
17567 12.1651
17568 10.9486
17569 14.5981
17570 34.0623
17571 9.73208
17572 1.21651
17573 15.8146
17574 15.8146
17575 6.08255
17576 19.4642
17577 3.64953
17578 13.3816
17579 21.8972
17580 26.7632
17581 12.1651
17582 19.4642
17583 2.43302
17584 35.2788
17585 15.8146
17586 27.9797
17587 21.8972
17588 21.8972
17589 34.0623
17590 34.0623
17591 14.5981
17592 19.4642
17593 23.1137
17594 10.9486
17595 13.3816
17596 10.9486
17597 6.08255
17598 7.29906
17599 20.6807
17600 9.73208
17601 9.73208
17602 25.5467
17603 43.7944
17604 17.0311
17605 23.1137
17606 19.4642
17607 35.2788
17608 29.1962
17609 51.0934
17610 48.6604
17611 7.29906
17612 18.2477
17613 30.4128
17614 41.3613
17615 41.3613
17616 27.9797
17617 12.1651
17618 47.4439
17619 14.5981
17620 15.8146
17621 18.2477
17622 40.1448
17623 17.0311
17624 6.08255
17625 20.6807
17626 51.0934
17627 20.6807
17628 25.5467
17629 54.743
17630 30.4128
17631 12.1651
17632 24.3302
17633 14.5981
17634 19.4642
17635 42.5779
17636 12.1651
17637 20.6807
17638 15.8146
17639 15.8146
17640 9.73208
17641 20.6807
17642 24.3302
17643 7.29906
17644 7.29906
17645 7.29906
17646 58.3925
17647 14.5981
17648 7.29906
17649 6.08255
17650 15.8146
17651 19.4642
17652 17.0311
17653 19.4642
17654 38.9283
17655 30.4128
17656 30.4128
17657 66.9081
17658 21.8972
17659 34.0623
17660 27.9797
17661 26.7632
17662 38.9283
17663 17.0311
17664 59.609
17665 19.4642
17666 62.042
17667 32.8458
17668 38.9283
17669 24.3302
17670 21.8972
17671 17.0311
17672 10.9486
17673 34.0623
17674 36.4953
17675 8.51557
17676 36.4953
17677 18.2477
17678 12.1651
17679 12.1651
17680 10.9486
17681 18.2477
17682 34.0623
17683 32.8458
17684 23.1137
17685 38.9283
17686 15.8146
17687 18.2477
17688 24.3302
17689 15.8146
17690 38.9283
17691 12.1651
17692 37.7118
17693 8.51557
17694 7.29906
17695 46.2274
17696 15.8146
17697 0
17698 7.29906
17699 6.08255
17700 6.08255
17701 42.5779
17702 18.2477
17703 2.43302
17704 18.2477
17705 21.8972
17706 17.0311
17707 37.7118
17708 9.73208
17709 18.2477
17710 18.2477
17711 43.7944
17712 19.4642
17713 6.08255
17714 21.8972
17715 20.6807
17716 14.5981
17717 8.51557
17718 12.1651
17719 36.4953
17720 26.7632
17721 17.0311
17722 13.3816
17723 6.08255
17724 14.5981
17725 13.3816
17726 14.5981
17727 13.3816
17728 4.86604
17729 12.1651
17730 8.51557
17731 27.9797
17732 7.29906
17733 79.0732
17734 9.73208
17735 38.9283
17736 55.9595
17737 15.8146
17738 25.5467
17739 10.9486
17740 7.29906
17741 20.6807
17742 6.08255
17743 20.6807
17744 27.9797
17745 8.51557
17746 13.3816
17747 80.2897
17748 12.1651
17749 13.3816
17750 7.29906
17751 13.3816
17752 53.5264
17753 29.1962
17754 9.73208
17755 17.0311
17756 35.2788
17757 4.86604
17758 7.29906
17759 26.7632
17760 8.51557
17761 13.3816
17762 24.3302
17763 20.6807
17764 10.9486
17765 6.08255
17766 12.1651
17767 20.6807
17768 21.8972
17769 7.29906
17770 15.8146
17771 25.5467
17772 15.8146
17773 13.3816
17774 27.9797
17775 8.51557
17776 12.1651
17777 10.9486
17778 35.2788
17779 4.86604
17780 23.1137
17781 13.3816
17782 12.1651
17783 18.2477
17784 18.2477
17785 40.1448
17786 24.3302
17787 26.7632
17788 18.2477
17789 9.73208
17790 32.8458
17791 10.9486
17792 14.5981
17793 20.6807
17794 2.43302
17795 4.86604
17796 10.9486
17797 7.29906
17798 10.9486
17799 23.1137
17800 9.73208
17801 21.8972
17802 19.4642
17803 34.0623
17804 3.64953
17805 35.2788
17806 23.1137
17807 15.8146
17808 18.2477
17809 6.08255
17810 48.6604
17811 19.4642
17812 20.6807
17813 4.86604
17814 23.1137
17815 20.6807
17816 12.1651
17817 10.9486
17818 30.4128
17819 19.4642
17820 7.29906
17821 10.9486
17822 37.7118
17823 12.1651
17824 25.5467
17825 10.9486
17826 4.86604
17827 34.0623
17828 8.51557
17829 55.9595
17830 48.6604
17831 4.86604
17832 18.2477
17833 3.64953
17834 7.29906
17835 15.8146
17836 10.9486
17837 83.9392
17838 25.5467
17839 12.1651
17840 18.2477
17841 4.86604
17842 1.21651
17843 10.9486
17844 6.08255
17845 2.43302
17846 13.3816
17847 17.0311
17848 15.8146
17849 7.29906
17850 4.86604
17851 9.73208
17852 36.4953
17853 13.3816
17854 6.08255
17855 42.5779
17856 3.64953
17857 10.9486
17858 25.5467
17859 10.9486
17860 14.5981
17861 6.08255
17862 45.0109
17863 9.73208
17864 9.73208
17865 41.3613
17866 9.73208
17867 27.9797
17868 4.86604
17869 7.29906
17870 19.4642
17871 3.64953
17872 25.5467
17873 40.1448
17874 27.9797
17875 19.4642
17876 10.9486
17877 36.4953
17878 15.8146
17879 54.743
17880 21.8972
17881 7.29906
17882 26.7632
17883 31.6293
17884 21.8972
17885 35.2788
17886 21.8972
17887 24.3302
17888 21.8972
17889 52.3099
17890 37.7118
17891 8.51557
17892 17.0311
17893 21.8972
17894 38.9283
17895 48.6604
17896 17.0311
17897 21.8972
17898 40.1448
17899 26.7632
17900 13.3816
17901 15.8146
17902 17.0311
17903 20.6807
17904 36.4953
17905 3.64953
17906 3.64953
17907 19.4642
17908 35.2788
17909 24.3302
17910 21.8972
17911 9.73208
17912 25.5467
17913 19.4642
17914 20.6807
17915 38.9283
17916 42.5779
17917 30.4128
17918 45.0109
17919 23.1137
17920 21.8972
17921 8.51557
17922 9.73208
17923 30.4128
17924 10.9486
17925 20.6807
17926 13.3816
17927 12.1651
17928 20.6807
17929 76.6401
17930 17.0311
17931 20.6807
17932 27.9797
17933 48.6604
17934 35.2788
17935 31.6293
17936 79.0732
17937 10.9486
17938 20.6807
17939 53.5264
17940 25.5467
17941 12.1651
17942 15.8146
17943 19.4642
17944 19.4642
17945 30.4128
17946 29.1962
17947 2.43302
17948 10.9486
17949 24.3302
17950 18.2477
17951 24.3302
17952 29.1962
17953 20.6807
17954 21.8972
17955 6.08255
17956 20.6807
17957 14.5981
17958 17.0311
17959 25.5467
17960 31.6293
17961 75.4236
17962 20.6807
17963 23.1137
17964 21.8972
17965 18.2477
17966 69.3411
17967 77.8566
17968 65.6915
17969 29.1962
17970 8.51557
17971 35.2788
17972 23.1137
17973 46.2274
17974 60.8255
17975 23.1137
17976 4.86604
17977 15.8146
17978 30.4128
17979 21.8972
17980 9.73208
17981 20.6807
17982 27.9797
17983 13.3816
17984 47.4439
17985 13.3816
17986 32.8458
17987 17.0311
17988 64.475
17989 19.4642
17990 15.8146
17991 37.7118
17992 41.3613
17993 14.5981
17994 13.3816
17995 8.51557
17996 32.8458
17997 23.1137
17998 12.1651
17999 45.0109
18000 19.4642
18001 10.9486
18002 12.1651
18003 29.1962
18004 19.4642
18005 27.9797
18006 40.1448
18007 34.0623
18008 31.6293
18009 40.1448
18010 37.7118
18011 65.6915
18012 77.8566
18013 20.6807
18014 19.4642
18015 25.5467
18016 25.5467
18017 72.9906
18018 42.5779
18019 30.4128
18020 30.4128
18021 17.0311
18022 71.7741
18023 29.1962
18024 71.7741
18025 37.7118
18026 9.73208
18027 14.5981
18028 19.4642
18029 6.08255
18030 25.5467
18031 59.609
18032 38.9283
18033 21.8972
18034 24.3302
18035 21.8972
18036 52.3099
18037 12.1651
18038 21.8972
18039 37.7118
18040 4.86604
18041 36.4953
18042 31.6293
18043 26.7632
18044 43.7944
18045 14.5981
18046 7.29906
18047 24.3302
18048 23.1137
18049 24.3302
18050 43.7944
18051 20.6807
18052 9.73208
18053 26.7632
18054 79.0732
18055 24.3302
18056 20.6807
18057 9.73208
18058 15.8146
18059 19.4642
18060 42.5779
18061 25.5467
18062 24.3302
18063 23.1137
18064 31.6293
18065 36.4953
18066 83.9392
18067 36.4953
18068 24.3302
18069 27.9797
18070 45.0109
18071 19.4642
18072 15.8146
18073 34.0623
18074 15.8146
18075 12.1651
18076 9.73208
18077 26.7632
18078 58.3925
18079 3.64953
18080 31.6293
18081 52.3099
18082 45.0109
18083 41.3613
18084 71.7741
18085 13.3816
18086 41.3613
18087 62.042
18088 25.5467
18089 23.1137
18090 13.3816
18091 15.8146
18092 13.3816
18093 37.7118
18094 10.9486
18095 12.1651
18096 100.97
18097 35.2788
18098 21.8972
18099 34.0623
18100 14.5981
18101 29.1962
18102 64.475
18103 45.0109
18104 26.7632
18105 3.64953
18106 24.3302
18107 24.3302
18108 35.2788
18109 13.3816
18110 40.1448
18111 54.743
18112 18.2477
18113 30.4128
18114 36.4953
18115 51.0934
18116 57.176
18117 48.6604
18118 25.5467
18119 25.5467
18120 40.1448
18121 23.1137
18122 6.08255
18123 75.4236
18124 24.3302
18125 12.1651
18126 32.8458
18127 10.9486
18128 38.9283
18129 77.8566
18130 37.7118
18131 42.5779
18132 42.5779
18133 17.0311
18134 20.6807
18135 30.4128
18136 15.8146
18137 29.1962
18138 30.4128
18139 37.7118
18140 21.8972
18141 27.9797
18142 54.743
18143 12.1651
18144 19.4642
18145 37.7118
18146 36.4953
18147 64.475
18148 51.0934
18149 18.2477
18150 49.8769
18151 18.2477
18152 26.7632
18153 21.8972
18154 76.6401
18155 23.1137
18156 4.86604
18157 19.4642
18158 10.9486
18159 35.2788
18160 32.8458
18161 29.1962
18162 43.7944
18163 35.2788
18164 21.8972
18165 17.0311
18166 9.73208
18167 17.0311
18168 43.7944
18169 19.4642
18170 42.5779
18171 48.6604
18172 34.0623
18173 15.8146
18174 21.8972
18175 35.2788
18176 27.9797
18177 25.5467
18178 27.9797
18179 37.7118
18180 32.8458
18181 24.3302
18182 40.1448
18183 77.8566
18184 7.29906
18185 26.7632
18186 48.6604
18187 10.9486
18188 49.8769
18189 93.6713
18190 17.0311
18191 58.3925
18192 14.5981
18193 7.29906
18194 32.8458
18195 29.1962
18196 29.1962
18197 9.73208
18198 18.2477
18199 1.21651
18200 23.1137
18201 42.5779
18202 43.7944
18203 12.1651
18204 15.8146
18205 17.0311
18206 35.2788
18207 13.3816
18208 15.8146
18209 7.29906
18210 12.1651
18211 23.1137
18212 14.5981
18213 21.8972
18214 54.743
18215 26.7632
18216 10.9486
18217 19.4642
18218 19.4642
18219 17.0311
18220 23.1137
18221 12.1651
18222 23.1137
18223 59.609
18224 19.4642
18225 23.1137
18226 47.4439
18227 15.8146
18228 29.1962
18229 59.609
18230 48.6604
18231 27.9797
18232 48.6604
18233 29.1962
18234 41.3613
18235 102.187
18236 14.5981
18237 19.4642
18238 9.73208
18239 13.3816
18240 37.7118
18241 34.0623
18242 43.7944
18243 32.8458
18244 29.1962
18245 41.3613
18246 18.2477
18247 23.1137
18248 12.1651
18249 21.8972
18250 31.6293
18251 54.743
18252 40.1448
18253 19.4642
18254 14.5981
18255 41.3613
18256 41.3613
18257 55.9595
18258 24.3302
18259 13.3816
18260 31.6293
18261 13.3816
18262 26.7632
18263 27.9797
18264 41.3613
18265 4.86604
18266 30.4128
18267 29.1962
18268 6.08255
18269 15.8146
18270 66.9081
18271 13.3816
18272 23.1137
18273 21.8972
18274 21.8972
18275 23.1137
18276 32.8458
18277 26.7632
18278 26.7632
18279 18.2477
18280 18.2477
18281 25.5467
18282 21.8972
18283 36.4953
18284 9.73208
18285 23.1137
18286 15.8146
18287 42.5779
18288 26.7632
18289 6.08255
18290 32.8458
18291 10.9486
18292 36.4953
18293 6.08255
18294 6.08255
18295 25.5467
18296 62.042
18297 12.1651
18298 36.4953
18299 46.2274
18300 26.7632
18301 49.8769
18302 21.8972
18303 36.4953
18304 34.0623
18305 12.1651
18306 23.1137
18307 21.8972
18308 21.8972
18309 43.7944
18310 26.7632
18311 32.8458
18312 34.0623
18313 12.1651
18314 48.6604
18315 93.6713
18316 36.4953
18317 42.5779
18318 38.9283
18319 40.1448
18320 18.2477
18321 92.4548
18322 69.3411
18323 35.2788
18324 30.4128
18325 77.8566
18326 8.51557
18327 17.0311
18328 26.7632
18329 23.1137
18330 26.7632
18331 29.1962
18332 57.176
18333 14.5981
18334 10.9486
18335 20.6807
18336 10.9486
18337 6.08255
18338 4.86604
18339 6.08255
18340 31.6293
18341 10.9486
18342 17.0311
18343 37.7118
18344 18.2477
18345 19.4642
18346 26.7632
18347 19.4642
18348 42.5779
18349 40.1448
18350 19.4642
18351 18.2477
18352 15.8146
18353 25.5467
18354 12.1651
18355 21.8972
18356 31.6293
18357 13.3816
18358 7.29906
18359 13.3816
18360 10.9486
18361 27.9797
18362 17.0311
18363 17.0311
18364 9.73208
18365 23.1137
18366 10.9486
18367 25.5467
18368 46.2274
18369 18.2477
18370 30.4128
18371 51.0934
18372 14.5981
18373 57.176
18374 21.8972
18375 25.5467
18376 36.4953
18377 29.1962
18378 3.64953
18379 19.4642
18380 8.51557
18381 17.0311
18382 12.1651
18383 4.86604
18384 12.1651
18385 86.3722
18386 21.8972
18387 25.5467
18388 9.73208
18389 35.2788
18390 68.1246
18391 34.0623
18392 1.21651
18393 2.43302
18394 1.21651
18395 121.651
18396 36.4953
18397 6.08255
18398 18.2477
18399 31.6293
18400 23.1137
18401 30.4128
18402 32.8458
18403 49.8769
18404 36.4953
18405 29.1962
18406 4.86604
18407 21.8972
18408 23.1137
18409 12.1651
18410 12.1651
18411 17.0311
18412 14.5981
18413 37.7118
18414 18.2477
18415 24.3302
18416 20.6807
18417 15.8146
18418 32.8458
18419 19.4642
18420 15.8146
18421 36.4953
18422 63.2585
18423 24.3302
18424 18.2477
18425 6.08255
18426 38.9283
18427 32.8458
18428 25.5467
18429 13.3816
18430 27.9797
18431 40.1448
18432 37.7118
18433 23.1137
18434 26.7632
18435 32.8458
18436 12.1651
18437 21.8972
18438 9.73208
18439 8.51557
18440 20.6807
18441 42.5779
18442 25.5467
18443 13.3816
18444 47.4439
18445 38.9283
18446 29.1962
18447 35.2788
18448 30.4128
18449 15.8146
18450 30.4128
18451 9.73208
18452 15.8146
18453 10.9486
18454 8.51557
18455 15.8146
18456 18.2477
18457 19.4642
18458 14.5981
18459 14.5981
18460 18.2477
18461 15.8146
18462 12.1651
18463 32.8458
18464 49.8769
18465 27.9797
18466 48.6604
18467 27.9797
18468 1.21651
18469 4.86604
18470 100.97
18471 34.0623
18472 3.64953
18473 25.5467
18474 21.8972
18475 18.2477
18476 35.2788
18477 48.6604
18478 18.2477
18479 30.4128
18480 45.0109
18481 24.3302
18482 13.3816
18483 38.9283
18484 15.8146
18485 18.2477
18486 21.8972
18487 29.1962
18488 12.1651
18489 29.1962
18490 15.8146
18491 41.3613
18492 23.1137
18493 8.51557
18494 9.73208
18495 19.4642
18496 2.43302
18497 7.29906
18498 17.0311
18499 9.73208
18500 21.8972
18501 34.0623
18502 25.5467
18503 7.29906
18504 23.1137
18505 12.1651
18506 9.73208
18507 13.3816
18508 15.8146
18509 38.9283
18510 12.1651
18511 24.3302
18512 13.3816
18513 32.8458
18514 12.1651
18515 15.8146
18516 20.6807
18517 23.1137
18518 40.1448
18519 38.9283
18520 29.1962
18521 7.29906
18522 24.3302
18523 17.0311
18524 14.5981
18525 24.3302
18526 13.3816
18527 8.51557
18528 34.0623
18529 38.9283
18530 37.7118
18531 53.5264
18532 23.1137
18533 48.6604
18534 32.8458
18535 14.5981
18536 34.0623
18537 20.6807
18538 55.9595
18539 24.3302
18540 15.8146
18541 24.3302
18542 24.3302
18543 38.9283
18544 26.7632
18545 4.86604
18546 23.1137
18547 23.1137
18548 19.4642
18549 15.8146
18550 23.1137
18551 4.86604
18552 90.0217
18553 23.1137
18554 9.73208
18555 12.1651
18556 13.3816
18557 7.29906
18558 8.51557
18559 7.29906
18560 8.51557
18561 14.5981
18562 18.2477
18563 6.08255
18564 1.21651
18565 15.8146
18566 15.8146
18567 3.64953
18568 24.3302
18569 12.1651
18570 14.5981
18571 24.3302
18572 4.86604
18573 29.1962
18574 35.2788
18575 15.8146
18576 13.3816
18577 35.2788
18578 32.8458
18579 30.4128
18580 24.3302
18581 37.7118
18582 10.9486
18583 31.6293
18584 34.0623
18585 38.9283
18586 32.8458
18587 14.5981
18588 47.4439
18589 26.7632
18590 21.8972
18591 17.0311
18592 15.8146
18593 29.1962
18594 35.2788
18595 6.08255
18596 21.8972
18597 13.3816
18598 20.6807
18599 4.86604
18600 40.1448
18601 29.1962
18602 7.29906
18603 10.9486
18604 30.4128
18605 20.6807
18606 14.5981
18607 48.6604
18608 23.1137
18609 17.0311
18610 82.7227
18611 19.4642
18612 20.6807
18613 36.4953
18614 31.6293
18615 37.7118
18616 31.6293
18617 43.7944
18618 23.1137
18619 15.8146
18620 34.0623
18621 26.7632
18622 14.5981
18623 30.4128
18624 34.0623
18625 10.9486
18626 35.2788
18627 15.8146
18628 45.0109
18629 23.1137
18630 51.0934
18631 19.4642
18632 13.3816
18633 15.8146
18634 30.4128
18635 7.29906
18636 40.1448
18637 17.0311
18638 14.5981
18639 17.0311
18640 9.73208
18641 29.1962
18642 9.73208
18643 20.6807
18644 23.1137
18645 7.29906
18646 48.6604
18647 27.9797
18648 2.43302
18649 10.9486
18650 38.9283
18651 42.5779
18652 51.0934
18653 25.5467
18654 31.6293
18655 9.73208
18656 32.8458
18657 37.7118
18658 19.4642
18659 57.176
18660 2.43302
18661 2.43302
18662 48.6604
18663 13.3816
18664 20.6807
18665 20.6807
18666 19.4642
18667 46.2274
18668 17.0311
18669 30.4128
18670 18.2477
18671 12.1651
18672 29.1962
18673 41.3613
18674 27.9797
18675 12.1651
18676 25.5467
18677 29.1962
18678 12.1651
18679 29.1962
18680 42.5779
18681 14.5981
18682 13.3816
18683 29.1962
18684 37.7118
18685 17.0311
18686 49.8769
18687 20.6807
18688 19.4642
18689 17.0311
18690 35.2788
18691 32.8458
18692 14.5981
18693 29.1962
18694 14.5981
18695 29.1962
18696 49.8769
18697 38.9283
18698 85.1557
18699 31.6293
18700 54.743
18701 27.9797
18702 17.0311
18703 19.4642
18704 24.3302
18705 52.3099
18706 8.51557
18707 45.0109
18708 69.3411
18709 4.86604
18710 25.5467
18711 35.2788
18712 38.9283
18713 46.2274
18714 19.4642
18715 13.3816
18716 10.9486
18717 37.7118
18718 31.6293
18719 8.51557
18720 12.1651
18721 19.4642
18722 26.7632
18723 21.8972
18724 47.4439
18725 34.0623
18726 41.3613
18727 38.9283
18728 23.1137
18729 34.0623
18730 9.73208
18731 29.1962
18732 19.4642
18733 27.9797
18734 17.0311
18735 20.6807
18736 24.3302
18737 2.43302
18738 27.9797
18739 59.609
18740 38.9283
18741 20.6807
18742 10.9486
18743 18.2477
18744 35.2788
18745 18.2477
18746 32.8458
18747 12.1651
18748 4.86604
18749 54.743
18750 53.5264
18751 18.2477
18752 34.0623
18753 25.5467
18754 12.1651
18755 31.6293
18756 7.29906
18757 68.1246
18758 3.64953
18759 34.0623
18760 1.21651
18761 13.3816
18762 6.08255
18763 12.1651
18764 53.5264
18765 38.9283
18766 34.0623
18767 12.1651
18768 26.7632
18769 25.5467
18770 40.1448
18771 32.8458
18772 6.08255
18773 4.86604
18774 25.5467
18775 21.8972
18776 35.2788
18777 20.6807
18778 36.4953
18779 32.8458
18780 25.5467
18781 10.9486
18782 13.3816
18783 69.3411
18784 26.7632
18785 15.8146
18786 18.2477
18787 36.4953
18788 43.7944
18789 45.0109
18790 24.3302
18791 21.8972
18792 35.2788
18793 12.1651
18794 17.0311
18795 9.73208
18796 20.6807
18797 18.2477
18798 17.0311
18799 34.0623
18800 3.64953
18801 35.2788
18802 24.3302
18803 4.86604
18804 7.29906
18805 34.0623
18806 14.5981
18807 12.1651
18808 26.7632
18809 23.1137
18810 68.1246
18811 60.8255
18812 25.5467
18813 63.2585
18814 40.1448
18815 9.73208
18816 34.0623
18817 15.8146
18818 26.7632
18819 59.609
18820 27.9797
18821 34.0623
18822 29.1962
18823 3.64953
18824 24.3302
18825 24.3302
18826 36.4953
18827 25.5467
18828 54.743
18829 19.4642
18830 8.51557
18831 30.4128
18832 80.2897
18833 21.8972
18834 2.43302
18835 14.5981
18836 10.9486
18837 18.2477
18838 19.4642
18839 13.3816
18840 4.86604
18841 15.8146
18842 15.8146
18843 10.9486
18844 30.4128
18845 54.743
18846 47.4439
18847 10.9486
18848 31.6293
18849 23.1137
18850 36.4953
18851 23.1137
18852 15.8146
18853 9.73208
18854 13.3816
18855 15.8146
18856 23.1137
18857 14.5981
18858 2.43302
18859 27.9797
18860 14.5981
18861 13.3816
18862 19.4642
18863 30.4128
18864 19.4642
18865 42.5779
18866 48.6604
18867 26.7632
18868 43.7944
18869 23.1137
18870 54.743
18871 37.7118
18872 40.1448
18873 27.9797
18874 23.1137
18875 24.3302
18876 29.1962
18877 60.8255
18878 12.1651
18879 21.8972
18880 47.4439
18881 29.1962
18882 30.4128
18883 66.9081
18884 8.51557
18885 14.5981
18886 20.6807
18887 9.73208
18888 8.51557
18889 26.7632
18890 8.51557
18891 36.4953
18892 25.5467
18893 14.5981
18894 20.6807
18895 35.2788
18896 6.08255
18897 38.9283
18898 34.0623
18899 54.743
18900 34.0623
18901 3.64953
18902 29.1962
18903 24.3302
18904 12.1651
18905 13.3816
18906 26.7632
18907 46.2274
18908 47.4439
18909 31.6293
18910 38.9283
18911 27.9797
18912 17.0311
18913 37.7118
18914 18.2477
18915 60.8255
18916 40.1448
18917 10.9486
18918 24.3302
18919 23.1137
18920 17.0311
18921 20.6807
18922 38.9283
18923 42.5779
18924 18.2477
18925 48.6604
18926 31.6293
18927 24.3302
18928 35.2788
18929 24.3302
18930 31.6293
18931 23.1137
18932 43.7944
18933 21.8972
18934 13.3816
18935 32.8458
18936 31.6293
18937 19.4642
18938 30.4128
18939 24.3302
18940 37.7118
18941 40.1448
18942 6.08255
18943 4.86604
18944 29.1962
18945 9.73208
18946 26.7632
18947 12.1651
18948 13.3816
18949 12.1651
18950 27.9797
18951 24.3302
18952 31.6293
18953 25.5467
18954 26.7632
18955 43.7944
18956 35.2788
18957 13.3816
18958 14.5981
18959 12.1651
18960 30.4128
18961 36.4953
18962 19.4642
18963 15.8146
18964 23.1137
18965 25.5467
18966 25.5467
18967 10.9486
18968 20.6807
18969 31.6293
18970 70.5576
18971 21.8972
18972 24.3302
18973 45.0109
18974 49.8769
18975 37.7118
18976 14.5981
18977 7.29906
18978 14.5981
18979 29.1962
18980 17.0311
18981 41.3613
18982 49.8769
18983 72.9906
18984 42.5779
18985 36.4953
18986 12.1651
18987 58.3925
18988 40.1448
18989 30.4128
18990 26.7632
18991 14.5981
18992 27.9797
18993 43.7944
18994 49.8769
18995 14.5981
18996 7.29906
18997 12.1651
18998 26.7632
18999 30.4128
19000 49.8769
19001 24.3302
19002 20.6807
19003 25.5467
19004 17.0311
19005 36.4953
19006 6.08255
19007 43.7944
19008 15.8146
19009 25.5467
19010 37.7118
19011 24.3302
19012 35.2788
19013 20.6807
19014 23.1137
19015 21.8972
19016 15.8146
19017 14.5981
19018 7.29906
19019 29.1962
19020 47.4439
19021 17.0311
19022 27.9797
19023 17.0311
19024 29.1962
19025 27.9797
19026 12.1651
19027 46.2274
19028 37.7118
19029 83.9392
19030 35.2788
19031 12.1651
19032 18.2477
19033 7.29906
19034 38.9283
19035 66.9081
19036 63.2585
19037 23.1137
19038 2.43302
19039 30.4128
19040 10.9486
19041 42.5779
19042 65.6915
19043 29.1962
19044 21.8972
19045 19.4642
19046 19.4642
19047 24.3302
19048 18.2477
19049 26.7632
19050 29.1962
19051 17.0311
19052 51.0934
19053 20.6807
19054 29.1962
19055 9.73208
19056 25.5467
19057 17.0311
19058 40.1448
19059 52.3099
19060 13.3816
19061 29.1962
19062 10.9486
19063 27.9797
19064 14.5981
19065 18.2477
19066 10.9486
19067 43.7944
19068 97.3208
19069 31.6293
19070 26.7632
19071 43.7944
19072 62.042
19073 34.0623
19074 34.0623
19075 26.7632
19076 25.5467
19077 25.5467
19078 54.743
19079 15.8146
19080 35.2788
19081 30.4128
19082 25.5467
19083 15.8146
19084 7.29906
19085 25.5467
19086 37.7118
19087 35.2788
19088 51.0934
19089 55.9595
19090 27.9797
19091 27.9797
19092 21.8972
19093 62.042
19094 37.7118
19095 43.7944
19096 20.6807
19097 47.4439
19098 24.3302
19099 14.5981
19100 42.5779
19101 43.7944
19102 17.0311
19103 35.2788
19104 25.5467
19105 35.2788
19106 40.1448
19107 57.176
19108 36.4953
19109 31.6293
19110 9.73208
19111 13.3816
19112 32.8458
19113 30.4128
19114 37.7118
19115 31.6293
19116 31.6293
19117 17.0311
19118 32.8458
19119 37.7118
19120 66.9081
19121 37.7118
19122 20.6807
19123 42.5779
19124 35.2788
19125 38.9283
19126 55.9595
19127 21.8972
19128 12.1651
19129 24.3302
19130 47.4439
19131 76.6401
19132 24.3302
19133 23.1137
19134 21.8972
19135 34.0623
19136 21.8972
19137 51.0934
19138 66.9081
19139 30.4128
19140 40.1448
19141 20.6807
19142 15.8146
19143 26.7632
19144 13.3816
19145 23.1137
19146 14.5981
19147 36.4953
19148 6.08255
19149 14.5981
19150 31.6293
19151 23.1137
19152 27.9797
19153 26.7632
19154 3.64953
19155 21.8972
19156 42.5779
19157 40.1448
19158 31.6293
19159 40.1448
19160 38.9283
19161 8.51557
19162 23.1137
19163 13.3816
19164 29.1962
19165 57.176
19166 27.9797
19167 45.0109
19168 45.0109
19169 62.042
19170 62.042
19171 58.3925
19172 38.9283
19173 34.0623
19174 10.9486
19175 41.3613
19176 40.1448
19177 23.1137
19178 26.7632
19179 4.86604
19180 12.1651
19181 21.8972
19182 31.6293
19183 88.8052
19184 37.7118
19185 17.0311
19186 34.0623
19187 24.3302
19188 41.3613
19189 49.8769
19190 29.1962
19191 15.8146
19192 9.73208
19193 31.6293
19194 52.3099
19195 24.3302
19196 49.8769
19197 18.2477
19198 4.86604
19199 58.3925
19200 12.1651
19201 9.73208
19202 8.51557
19203 41.3613
19204 45.0109
19205 17.0311
19206 47.4439
19207 35.2788
19208 82.7227
19209 26.7632
19210 9.73208
19211 29.1962
19212 12.1651
19213 19.4642
19214 54.743
19215 43.7944
19216 6.08255
19217 13.3816
19218 6.08255
19219 27.9797
19220 25.5467
19221 9.73208
19222 38.9283
19223 26.7632
19224 24.3302
19225 48.6604
19226 93.6713
19227 43.7944
19228 18.2477
19229 37.7118
19230 29.1962
19231 27.9797
19232 55.9595
19233 20.6807
19234 12.1651
19235 35.2788
19236 19.4642
19237 19.4642
19238 15.8146
19239 46.2274
19240 59.609
19241 18.2477
19242 26.7632
19243 24.3302
19244 6.08255
19245 80.2897
19246 35.2788
19247 40.1448
19248 34.0623
19249 35.2788
19250 30.4128
19251 32.8458
19252 34.0623
19253 66.9081
19254 86.3722
19255 17.0311
19256 82.7227
19257 38.9283
19258 6.08255
19259 29.1962
19260 59.609
19261 34.0623
19262 48.6604
19263 48.6604
19264 19.4642
19265 27.9797
19266 15.8146
19267 32.8458
19268 12.1651
19269 17.0311
19270 48.6604
19271 15.8146
19272 15.8146
19273 24.3302
19274 19.4642
19275 37.7118
19276 68.1246
19277 83.9392
19278 27.9797
19279 21.8972
19280 25.5467
19281 31.6293
19282 26.7632
19283 30.4128
19284 12.1651
19285 25.5467
19286 35.2788
19287 19.4642
19288 37.7118
19289 26.7632
19290 40.1448
19291 97.3208
19292 35.2788
19293 23.1137
19294 4.86604
19295 21.8972
19296 20.6807
19297 99.7538
19298 13.3816
19299 36.4953
19300 49.8769
19301 24.3302
19302 24.3302
19303 12.1651
19304 10.9486
19305 38.9283
19306 100.97
19307 29.1962
19308 8.51557
19309 25.5467
19310 40.1448
19311 48.6604
19312 7.29906
19313 13.3816
19314 40.1448
19315 86.3722
19316 19.4642
19317 13.3816
19318 30.4128
19319 102.187
19320 18.2477
19321 10.9486
19322 65.6915
19323 92.4548
19324 23.1137
19325 10.9486
19326 12.1651
19327 21.8972
19328 79.0732
19329 21.8972
19330 54.743
19331 80.2897
19332 19.4642
19333 37.7118
19334 49.8769
19335 31.6293
19336 20.6807
19337 41.3613
19338 90.0217
19339 45.0109
19340 29.1962
19341 25.5467
19342 86.3722
19343 88.8052
19344 59.609
19345 14.5981
19346 24.3302
19347 91.2383
19348 19.4642
19349 40.1448
19350 15.8146
19351 35.2788
19352 85.1557
19353 15.8146
19354 14.5981
19355 43.7944
19356 46.2274
19357 38.9283
19358 52.3099
19359 8.51557
19360 17.0311
19361 41.3613
19362 18.2477
19363 26.7632
19364 46.2274
19365 23.1137
19366 18.2477
19367 45.0109
19368 31.6293
19369 37.7118
19370 15.8146
19371 17.0311
19372 13.3816
19373 20.6807
19374 15.8146
19375 18.2477
19376 8.51557
19377 14.5981
19378 20.6807
19379 6.08255
19380 55.9595
19381 12.1651
19382 30.4128
19383 18.2477
19384 32.8458
19385 20.6807
19386 9.73208
19387 20.6807
19388 36.4953
19389 34.0623
19390 42.5779
19391 18.2477
19392 53.5264
19393 42.5779
19394 20.6807
19395 19.4642
19396 25.5467
19397 17.0311
19398 17.0311
19399 14.5981
19400 41.3613
19401 34.0623
19402 36.4953
19403 59.609
19404 37.7118
19405 35.2788
19406 21.8972
19407 19.4642
19408 29.1962
19409 51.0934
19410 51.0934
19411 51.0934
19412 34.0623
19413 30.4128
19414 40.1448
19415 60.8255
19416 63.2585
19417 69.3411
19418 60.8255
19419 57.176
19420 15.8146
19421 25.5467
19422 65.6915
19423 20.6807
19424 14.5981
19425 19.4642
19426 25.5467
19427 79.0732
19428 32.8458
19429 34.0623
19430 52.3099
19431 36.4953
19432 12.1651
19433 35.2788
19434 45.0109
19435 34.0623
19436 43.7944
19437 75.4236
19438 34.0623
19439 27.9797
19440 54.743
19441 26.7632
19442 30.4128
19443 29.1962
19444 49.8769
19445 31.6293
19446 38.9283
19447 27.9797
19448 41.3613
19449 21.8972
19450 51.0934
19451 34.0623
19452 29.1962
19453 20.6807
19454 25.5467
19455 25.5467
19456 59.609
19457 21.8972
19458 13.3816
19459 34.0623
19460 40.1448
19461 20.6807
19462 17.0311
19463 25.5467
19464 32.8458
19465 21.8972
19466 35.2788
19467 60.8255
19468 29.1962
19469 31.6293
19470 15.8146
19471 36.4953
19472 46.2274
19473 55.9595
19474 18.2477
19475 51.0934
19476 37.7118
19477 76.6401
19478 36.4953
19479 26.7632
19480 30.4128
19481 37.7118
19482 92.4548
19483 27.9797
19484 26.7632
19485 36.4953
19486 48.6604
19487 32.8458
19488 45.0109
19489 37.7118
19490 26.7632
19491 15.8146
19492 24.3302
19493 36.4953
19494 15.8146
19495 48.6604
19496 32.8458
19497 77.8566
19498 9.73208
19499 47.4439
19500 83.9392
19501 9.73208
19502 66.9081
19503 40.1448
19504 21.8972
19505 18.2477
19506 21.8972
19507 53.5264
19508 42.5779
19509 75.4236
19510 40.1448
19511 58.3925
19512 35.2788
19513 23.1137
19514 24.3302
19515 20.6807
19516 15.8146
19517 36.4953
19518 12.1651
19519 26.7632
19520 86.3722
19521 87.5887
19522 57.176
19523 42.5779
19524 69.3411
19525 58.3925
19526 63.2585
19527 58.3925
19528 49.8769
19529 34.0623
19530 10.9486
19531 57.176
19532 32.8458
19533 63.2585
19534 68.1246
19535 26.7632
19536 27.9797
19537 27.9797
19538 17.0311
19539 99.7538
19540 42.5779
19541 26.7632
19542 51.0934
19543 97.3208
19544 72.9906
19545 51.0934
19546 51.0934
19547 32.8458
19548 35.2788
19549 13.3816
19550 19.4642
19551 30.4128
19552 17.0311
19553 51.0934
19554 36.4953
19555 31.6293
19556 25.5467
19557 38.9283
19558 63.2585
19559 49.8769
19560 58.3925
19561 57.176
19562 40.1448
19563 66.9081
19564 19.4642
19565 40.1448
19566 21.8972
19567 10.9486
19568 29.1962
19569 12.1651
19570 17.0311
19571 34.0623
19572 18.2477
19573 37.7118
19574 15.8146
19575 26.7632
19576 18.2477
19577 41.3613
19578 27.9797
19579 52.3099
19580 110.702
19581 35.2788
19582 21.8972
19583 32.8458
19584 36.4953
19585 62.042
19586 14.5981
19587 27.9797
19588 59.609
19589 52.3099
19590 59.609
19591 55.9595
19592 54.743
19593 36.4953
19594 15.8146
19595 20.6807
19596 17.0311
19597 37.7118
19598 96.1043
19599 9.73208
19600 21.8972
19601 138.682
19602 18.2477
19603 27.9797
19604 34.0623
19605 23.1137
19606 24.3302
19607 26.7632
19608 8.51557
19609 12.1651
19610 20.6807
19611 23.1137
19612 65.6915
19613 139.899
19614 29.1962
19615 4.86604
19616 9.73208
19617 17.0311
19618 42.5779
19619 21.8972
19620 21.8972
19621 77.8566
19622 26.7632
19623 29.1962
19624 38.9283
19625 96.1043
19626 86.3722
19627 38.9283
19628 32.8458
19629 45.0109
19630 77.8566
19631 38.9283
19632 42.5779
19633 76.6401
19634 79.0732
19635 49.8769
19636 27.9797
19637 40.1448
19638 79.0732
19639 64.475
19640 45.0109
19641 45.0109
19642 18.2477
19643 24.3302
19644 46.2274
19645 31.6293
19646 60.8255
19647 69.3411
19648 24.3302
19649 36.4953
19650 31.6293
19651 17.0311
19652 37.7118
19653 12.1651
19654 15.8146
19655 21.8972
19656 59.609
19657 6.08255
19658 24.3302
19659 34.0623
19660 9.73208
19661 19.4642
19662 32.8458
19663 24.3302
19664 9.73208
19665 31.6293
19666 62.042
19667 27.9797
19668 24.3302
19669 21.8972
19670 51.0934
19671 41.3613
19672 71.7741
19673 21.8972
19674 26.7632
19675 27.9797
19676 23.1137
19677 42.5779
19678 111.919
19679 64.475
19680 29.1962
19681 17.0311
19682 19.4642
19683 74.2071
19684 34.0623
19685 38.9283
19686 29.1962
19687 29.1962
19688 4.86604
19689 34.0623
19690 13.3816
19691 26.7632
19692 51.0934
19693 34.0623
19694 35.2788
19695 43.7944
19696 8.51557
19697 32.8458
19698 32.8458
19699 52.3099
19700 37.7118
19701 13.3816
19702 108.269
19703 10.9486
19704 52.3099
19705 34.0623
19706 18.2477
19707 20.6807
19708 23.1137
19709 20.6807
19710 20.6807
19711 20.6807
19712 46.2274
19713 42.5779
19714 14.5981
19715 35.2788
19716 21.8972
19717 25.5467
19718 26.7632
19719 23.1137
19720 8.51557
19721 25.5467
19722 35.2788
19723 51.0934
19724 47.4439
19725 64.475
19726 68.1246
19727 29.1962
19728 21.8972
19729 32.8458
19730 36.4953
19731 99.7538
19732 49.8769
19733 82.7227
19734 38.9283
19735 13.3816
19736 19.4642
19737 21.8972
19738 18.2477
19739 26.7632
19740 20.6807
19741 32.8458
19742 12.1651
19743 27.9797
19744 9.73208
19745 20.6807
19746 31.6293
19747 59.609
19748 21.8972
19749 14.5981
19750 79.0732
19751 24.3302
19752 15.8146
19753 31.6293
19754 37.7118
19755 25.5467
19756 9.73208
19757 8.51557
19758 7.29906
19759 10.9486
19760 25.5467
19761 24.3302
19762 52.3099
19763 26.7632
19764 38.9283
19765 31.6293
19766 47.4439
19767 60.8255
19768 35.2788
19769 26.7632
19770 59.609
19771 62.042
19772 35.2788
19773 35.2788
19774 31.6293
19775 64.475
19776 26.7632
19777 19.4642
19778 21.8972
19779 30.4128
19780 60.8255
19781 55.9595
19782 36.4953
19783 19.4642
19784 15.8146
19785 31.6293
19786 35.2788
19787 31.6293
19788 42.5779
19789 51.0934
19790 36.4953
19791 34.0623
19792 87.5887
19793 19.4642
19794 57.176
19795 35.2788
19796 21.8972
19797 32.8458
19798 20.6807
19799 26.7632
19800 18.2477
19801 71.7741
19802 47.4439
19803 37.7118
19804 86.3722
19805 26.7632
19806 63.2585
19807 51.0934
19808 46.2274
19809 29.1962
19810 53.5264
19811 34.0623
19812 29.1962
19813 18.2477
19814 34.0623
19815 20.6807
19816 14.5981
19817 32.8458
19818 31.6293
19819 98.5373
19820 13.3816
19821 19.4642
19822 37.7118
19823 71.7741
19824 55.9595
19825 10.9486
19826 43.7944
19827 41.3613
19828 48.6604
19829 31.6293
19830 102.187
19831 65.6915
19832 29.1962
19833 42.5779
19834 75.4236
19835 41.3613
19836 51.0934
19837 8.51557
19838 46.2274
19839 24.3302
19840 12.1651
19841 8.51557
19842 26.7632
19843 32.8458
19844 80.2897
19845 48.6604
19846 36.4953
19847 17.0311
19848 21.8972
19849 37.7118
19850 42.5779
19851 9.73208
19852 131.383
19853 37.7118
19854 14.5981
19855 26.7632
19856 20.6807
19857 43.7944
19858 120.434
19859 18.2477
19860 35.2788
19861 60.8255
19862 14.5981
19863 25.5467
19864 59.609
19865 19.4642
19866 48.6604
19867 76.6401
19868 43.7944
19869 30.4128
19870 24.3302
19871 54.743
19872 26.7632
19873 15.8146
19874 26.7632
19875 17.0311
19876 53.5264
19877 29.1962
19878 52.3099
19879 43.7944
19880 47.4439
19881 52.3099
19882 48.6604
19883 40.1448
19884 21.8972
19885 6.08255
19886 27.9797
19887 31.6293
19888 38.9283
19889 30.4128
19890 47.4439
19891 53.5264
19892 35.2788
19893 26.7632
19894 21.8972
19895 42.5779
19896 131.383
19897 6.08255
19898 31.6293
19899 57.176
19900 26.7632
19901 62.042
19902 23.1137
19903 51.0934
19904 68.1246
19905 32.8458
19906 12.1651
19907 26.7632
19908 15.8146
19909 29.1962
19910 62.042
19911 62.042
19912 58.3925
19913 104.62
19914 92.4548
19915 36.4953
19916 75.4236
19917 45.0109
19918 17.0311
19919 30.4128
19920 15.8146
19921 26.7632
19922 74.2071
19923 30.4128
19924 57.176
19925 47.4439
19926 36.4953
19927 30.4128
19928 19.4642
19929 52.3099
19930 45.0109
19931 19.4642
19932 29.1962
19933 53.5264
19934 58.3925
19935 71.7741
19936 116.785
19937 70.5576
19938 75.4236
19939 21.8972
19940 57.176
19941 27.9797
19942 122.868
19943 70.5576
19944 26.7632
19945 42.5779
19946 31.6293
19947 20.6807
19948 30.4128
19949 19.4642
19950 70.5576
19951 26.7632
19952 53.5264
19953 41.3613
19954 118.001
19955 52.3099
19956 18.2477
19957 32.8458
19958 34.0623
19959 20.6807
19960 74.2071
19961 36.4953
19962 9.73208
19963 21.8972
19964 35.2788
19965 35.2788
19966 17.0311
19967 30.4128
19968 15.8146
19969 42.5779
19970 10.9486
19971 21.8972
19972 29.1962
19973 34.0623
19974 38.9283
19975 31.6293
19976 46.2274
19977 15.8146
19978 32.8458
19979 23.1137
19980 20.6807
19981 40.1448
19982 80.2897
19983 70.5576
19984 77.8566
19985 26.7632
19986 85.1557
19987 53.5264
19988 53.5264
19989 55.9595
19990 121.651
19991 48.6604
19992 34.0623
19993 38.9283
19994 26.7632
19995 34.0623
19996 9.73208
19997 25.5467
19998 20.6807
19999 79.0732
20000 36.4953
20001 23.1137
20002 26.7632
20003 46.2274
20004 25.5467
20005 41.3613
20006 36.4953
20007 8.51557
20008 12.1651
20009 45.0109
20010 93.6713
20011 31.6293
20012 63.2585
20013 49.8769
20014 23.1137
20015 24.3302
20016 24.3302
20017 69.3411
20018 24.3302
20019 57.176
20020 91.2383
20021 18.2477
20022 15.8146
20023 20.6807
20024 54.743
20025 15.8146
20026 29.1962
20027 76.6401
20028 82.7227
20029 10.9486
20030 38.9283
20031 24.3302
20032 13.3816
20033 80.2897
20034 55.9595
20035 21.8972
20036 20.6807
20037 25.5467
20038 30.4128
20039 42.5779
20040 30.4128
20041 37.7118
20042 10.9486
20043 20.6807
20044 34.0623
20045 31.6293
20046 34.0623
20047 41.3613
20048 41.3613
20049 23.1137
20050 32.8458
20051 40.1448
20052 21.8972
20053 19.4642
20054 40.1448
20055 29.1962
20056 29.1962
20057 62.042
20058 90.0217
20059 36.4953
20060 26.7632
20061 43.7944
20062 40.1448
20063 43.7944
20064 34.0623
20065 24.3302
20066 35.2788
20067 38.9283
20068 77.8566
20069 131.383
20070 60.8255
20071 30.4128
20072 26.7632
20073 59.609
20074 32.8458
20075 72.9906
20076 29.1962
20077 23.1137
20078 26.7632
20079 35.2788
20080 48.6604
20081 31.6293
20082 69.3411
20083 63.2585
20084 45.0109
20085 60.8255
20086 31.6293
20087 19.4642
20088 38.9283
20089 21.8972
20090 57.176
20091 17.0311
20092 32.8458
20093 17.0311
20094 21.8972
20095 23.1137
20096 38.9283
20097 38.9283
20098 31.6293
20099 94.8878
20100 24.3302
20101 37.7118
20102 15.8146
20103 23.1137
20104 27.9797
20105 35.2788
20106 20.6807
20107 21.8972
20108 35.2788
20109 116.785
20110 15.8146
20111 45.0109
20112 14.5981
20113 27.9797
20114 41.3613
20115 72.9906
20116 45.0109
20117 46.2274
20118 27.9797
20119 31.6293
20120 24.3302
20121 49.8769
20122 72.9906
20123 30.4128
20124 21.8972
20125 54.743
20126 43.7944
20127 41.3613
20128 18.2477
20129 14.5981
20130 36.4953
20131 31.6293
20132 52.3099
20133 72.9906
20134 15.8146
20135 24.3302
20136 40.1448
20137 27.9797
20138 30.4128
20139 152.064
20140 18.2477
20141 45.0109
20142 14.5981
20143 45.0109
20144 47.4439
20145 19.4642
20146 29.1962
20147 8.51557
20148 27.9797
20149 26.7632
20150 29.1962
20151 8.51557
20152 9.73208
20153 25.5467
20154 13.3816
20155 20.6807
20156 24.3302
20157 20.6807
20158 21.8972
20159 10.9486
20160 17.0311
20161 32.8458
20162 25.5467
20163 26.7632
20164 17.0311
20165 25.5467
20166 14.5981
20167 29.1962
20168 35.2788
20169 98.5373
20170 45.0109
20171 24.3302
20172 187.343
20173 10.9486
20174 13.3816
20175 31.6293
20176 14.5981
20177 35.2788
20178 72.9906
20179 53.5264
20180 34.0623
20181 27.9797
20182 7.29906
20183 18.2477
20184 15.8146
20185 17.0311
20186 14.5981
20187 19.4642
20188 19.4642
20189 26.7632
20190 13.3816
20191 26.7632
20192 15.8146
20193 18.2477
20194 41.3613
20195 21.8972
20196 32.8458
20197 18.2477
20198 6.08255
20199 36.4953
20200 46.2274
20201 41.3613
20202 100.97
20203 51.0934
20204 60.8255
20205 29.1962
20206 26.7632
20207 45.0109
20208 19.4642
20209 17.0311
20210 21.8972
20211 17.0311
20212 37.7118
20213 55.9595
20214 59.609
20215 38.9283
20216 35.2788
20217 52.3099
20218 32.8458
20219 12.1651
20220 17.0311
20221 53.5264
20222 18.2477
20223 27.9797
20224 54.743
20225 21.8972
20226 13.3816
20227 38.9283
20228 31.6293
20229 30.4128
20230 12.1651
20231 31.6293
20232 23.1137
20233 23.1137
20234 29.1962
20235 27.9797
20236 40.1448
20237 41.3613
20238 24.3302
20239 26.7632
20240 20.6807
20241 59.609
20242 48.6604
20243 52.3099
20244 32.8458
20245 108.269
20246 30.4128
20247 51.0934
20248 30.4128
20249 19.4642
20250 32.8458
20251 46.2274
20252 60.8255
20253 47.4439
20254 24.3302
20255 59.609
20256 31.6293
20257 19.4642
20258 31.6293
20259 29.1962
20260 85.1557
20261 48.6604
20262 46.2274
20263 88.8052
20264 25.5467
20265 17.0311
20266 34.0623
20267 23.1137
20268 47.4439
20269 35.2788
20270 10.9486
20271 18.2477
20272 12.1651
20273 55.9595
20274 59.609
20275 53.5264
20276 46.2274
20277 4.86604
20278 94.8878
20279 17.0311
20280 4.86604
20281 18.2477
20282 46.2274
20283 18.2477
20284 47.4439
20285 29.1962
20286 29.1962
20287 46.2274
20288 21.8972
20289 25.5467
20290 8.51557
20291 20.6807
20292 21.8972
20293 47.4439
20294 82.7227
20295 12.1651
20296 15.8146
20297 25.5467
20298 35.2788
20299 83.9392
20300 35.2788
20301 27.9797
20302 145.981
20303 31.6293
20304 52.3099
20305 48.6604
20306 32.8458
20307 55.9595
20308 26.7632
20309 48.6604
20310 21.8972
20311 53.5264
20312 14.5981
20313 30.4128
20314 31.6293
20315 59.609
20316 31.6293
20317 13.3816
20318 27.9797
20319 31.6293
20320 41.3613
20321 38.9283
20322 17.0311
20323 55.9595
20324 35.2788
20325 20.6807
20326 19.4642
20327 24.3302
20328 30.4128
20329 14.5981
20330 17.0311
20331 40.1448
20332 40.1448
20333 42.5779
20334 76.6401
20335 23.1137
20336 27.9797
20337 36.4953
20338 65.6915
20339 49.8769
20340 40.1448
20341 49.8769
20342 12.1651
20343 30.4128
20344 49.8769
20345 20.6807
20346 29.1962
20347 8.51557
20348 20.6807
20349 24.3302
20350 34.0623
20351 10.9486
20352 12.1651
20353 17.0311
20354 19.4642
20355 31.6293
20356 43.7944
20357 17.0311
20358 4.86604
20359 38.9283
20360 58.3925
20361 13.3816
20362 20.6807
20363 25.5467
20364 30.4128
20365 27.9797
20366 17.0311
20367 35.2788
20368 20.6807
20369 47.4439
20370 51.0934
20371 32.8458
20372 27.9797
20373 20.6807
20374 38.9283
20375 25.5467
20376 10.9486
20377 48.6604
20378 34.0623
20379 9.73208
20380 21.8972
20381 52.3099
20382 38.9283
20383 18.2477
20384 24.3302
20385 72.9906
20386 45.0109
20387 29.1962
20388 63.2585
20389 55.9595
20390 8.51557
20391 31.6293
20392 62.042
20393 29.1962
20394 18.2477
20395 18.2477
20396 24.3302
20397 32.8458
20398 23.1137
20399 46.2274
20400 25.5467
20401 20.6807
20402 38.9283
20403 29.1962
20404 10.9486
20405 45.0109
20406 64.475
20407 19.4642
20408 35.2788
20409 48.6604
20410 21.8972
20411 13.3816
20412 62.042
20413 31.6293
20414 26.7632
20415 15.8146
20416 31.6293
20417 25.5467
20418 7.29906
20419 27.9797
20420 24.3302
20421 46.2274
20422 17.0311
20423 19.4642
20424 21.8972
20425 14.5981
20426 35.2788
20427 9.73208
20428 48.6604
20429 25.5467
20430 38.9283
20431 64.475
20432 18.2477
20433 54.743
20434 27.9797
20435 51.0934
20436 18.2477
20437 4.86604
20438 31.6293
20439 74.2071
20440 15.8146
20441 30.4128
20442 43.7944
20443 9.73208
20444 9.73208
20445 19.4642
20446 25.5467
20447 17.0311
20448 42.5779
20449 29.1962
20450 32.8458
20451 40.1448
20452 23.1137
20453 21.8972
20454 24.3302
20455 19.4642
20456 38.9283
20457 63.2585
20458 7.29906
20459 38.9283
20460 23.1137
20461 8.51557
20462 83.9392
20463 32.8458
20464 9.73208
20465 24.3302
20466 38.9283
20467 34.0623
20468 37.7118
20469 14.5981
20470 48.6604
20471 27.9797
20472 99.7538
20473 29.1962
20474 2.43302
20475 29.1962
20476 18.2477
20477 43.7944
20478 62.042
20479 26.7632
20480 0
20481 20.6807
20482 18.2477
20483 25.5467
20484 7.29906
20485 35.2788
20486 42.5779
20487 32.8458
20488 74.2071
20489 55.9595
20490 18.2477
20491 68.1246
20492 35.2788
20493 38.9283
20494 54.743
20495 42.5779
20496 17.0311
20497 12.1651
20498 75.4236
20499 21.8972
20500 37.7118
20501 21.8972
20502 103.403
20503 53.5264
20504 17.0311
20505 38.9283
20506 9.73208
20507 131.383
20508 31.6293
20509 79.0732
20510 41.3613
20511 35.2788
20512 49.8769
20513 30.4128
20514 25.5467
20515 24.3302
20516 25.5467
20517 38.9283
20518 51.0934
20519 7.29906
20520 13.3816
20521 20.6807
20522 34.0623
20523 13.3816
20524 26.7632
20525 58.3925
20526 59.609
20527 79.0732
20528 27.9797
20529 19.4642
20530 15.8146
20531 25.5467
20532 27.9797
20533 25.5467
20534 62.042
20535 63.2585
20536 120.434
20537 64.475
20538 35.2788
20539 21.8972
20540 41.3613
20541 47.4439
20542 36.4953
20543 70.5576
20544 43.7944
20545 46.2274
20546 20.6807
20547 13.3816
20548 29.1962
20549 31.6293
20550 52.3099
20551 66.9081
20552 59.609
20553 82.7227
20554 69.3411
20555 51.0934
20556 23.1137
20557 26.7632
20558 36.4953
20559 38.9283
20560 36.4953
20561 41.3613
20562 31.6293
20563 30.4128
20564 29.1962
20565 20.6807
20566 46.2274
20567 24.3302
20568 12.1651
20569 36.4953
20570 26.7632
20571 52.3099
20572 51.0934
20573 9.73208
20574 41.3613
20575 14.5981
20576 26.7632
20577 24.3302
20578 109.486
20579 27.9797
20580 36.4953
20581 70.5576
20582 19.4642
20583 40.1448
20584 51.0934
20585 32.8458
20586 24.3302
20587 65.6915
20588 42.5779
20589 45.0109
20590 13.3816
20591 23.1137
20592 47.4439
20593 59.609
20594 35.2788
20595 29.1962
20596 23.1137
20597 29.1962
20598 25.5467
20599 26.7632
20600 20.6807
20601 18.2477
20602 30.4128
20603 34.0623
20604 35.2788
20605 23.1137
20606 47.4439
20607 86.3722
20608 47.4439
20609 26.7632
20610 62.042
20611 93.6713
20612 13.3816
20613 31.6293
20614 42.5779
20615 27.9797
20616 60.8255
20617 38.9283
20618 30.4128
20619 17.0311
20620 30.4128
20621 45.0109
20622 20.6807
20623 34.0623
20624 19.4642
20625 69.3411
20626 77.8566
20627 21.8972
20628 31.6293
20629 24.3302
20630 68.1246
20631 17.0311
20632 35.2788
20633 26.7632
20634 15.8146
20635 21.8972
20636 21.8972
20637 17.0311
20638 17.0311
20639 24.3302
20640 35.2788
20641 38.9283
20642 57.176
20643 32.8458
20644 43.7944
20645 14.5981
20646 25.5467
20647 25.5467
20648 14.5981
20649 82.7227
20650 26.7632
20651 8.51557
20652 14.5981
20653 60.8255
20654 19.4642
20655 24.3302
20656 45.0109
20657 57.176
20658 54.743
20659 27.9797
20660 15.8146
20661 52.3099
20662 85.1557
20663 15.8146
20664 30.4128
20665 34.0623
20666 25.5467
20667 38.9283
20668 66.9081
20669 62.042
20670 42.5779
20671 31.6293
20672 40.1448
20673 32.8458
20674 27.9797
20675 36.4953
20676 82.7227
20677 85.1557
20678 35.2788
20679 21.8972
20680 37.7118
20681 24.3302
20682 49.8769
20683 48.6604
20684 26.7632
20685 25.5467
20686 13.3816
20687 19.4642
20688 38.9283
20689 35.2788
20690 64.475
20691 29.1962
20692 8.51557
20693 46.2274
20694 20.6807
20695 15.8146
20696 14.5981
20697 18.2477
20698 12.1651
20699 8.51557
20700 9.73208
20701 9.73208
20702 17.0311
20703 14.5981
20704 21.8972
20705 17.0311
20706 3.64953
20707 23.1137
20708 46.2274
20709 24.3302
20710 14.5981
20711 29.1962
20712 34.0623
20713 37.7118
20714 32.8458
20715 27.9797
20716 23.1137
20717 18.2477
20718 20.6807
20719 26.7632
20720 38.9283
20721 25.5467
20722 9.73208
20723 25.5467
20724 29.1962
20725 27.9797
20726 13.3816
20727 26.7632
20728 40.1448
20729 27.9797
20730 6.08255
20731 20.6807
20732 24.3302
20733 15.8146
20734 20.6807
20735 19.4642
20736 26.7632
20737 25.5467
20738 4.86604
20739 20.6807
20740 43.7944
20741 45.0109
20742 26.7632
20743 29.1962
20744 18.2477
20745 21.8972
20746 36.4953
20747 15.8146
20748 24.3302
20749 99.7538
20750 21.8972
20751 19.4642
20752 32.8458
20753 26.7632
20754 62.042
20755 63.2585
20756 9.73208
20757 46.2274
20758 38.9283
20759 37.7118
20760 37.7118
20761 9.73208
20762 52.3099
20763 29.1962
20764 80.2897
20765 49.8769
20766 20.6807
20767 24.3302
20768 23.1137
20769 35.2788
20770 27.9797
20771 26.7632
20772 41.3613
20773 45.0109
20774 37.7118
20775 38.9283
20776 6.08255
20777 19.4642
20778 15.8146
20779 14.5981
20780 30.4128
20781 6.08255
20782 17.0311
20783 7.29906
20784 12.1651
20785 12.1651
20786 30.4128
20787 15.8146
20788 6.08255
20789 64.475
20790 15.8146
20791 4.86604
20792 20.6807
20793 51.0934
20794 10.9486
20795 18.2477
20796 10.9486
20797 71.7741
20798 31.6293
20799 17.0311
20800 26.7632
20801 12.1651
20802 35.2788
20803 29.1962
20804 29.1962
20805 19.4642
20806 2.43302
20807 29.1962
20808 9.73208
20809 37.7118
20810 29.1962
20811 40.1448
20812 23.1137
20813 42.5779
20814 12.1651
20815 7.29906
20816 14.5981
20817 37.7118
20818 10.9486
20819 49.8769
20820 19.4642
20821 9.73208
20822 35.2788
20823 20.6807
20824 43.7944
20825 13.3816
20826 32.8458
20827 13.3816
20828 60.8255
20829 30.4128
20830 66.9081
20831 26.7632
20832 23.1137
20833 37.7118
20834 15.8146
20835 10.9486
20836 26.7632
20837 15.8146
20838 24.3302
20839 26.7632
20840 17.0311
20841 15.8146
20842 26.7632
20843 17.0311
20844 36.4953
20845 17.0311
20846 18.2477
20847 12.1651
20848 18.2477
20849 10.9486
20850 36.4953
20851 10.9486
20852 10.9486
20853 46.2274
20854 6.08255
20855 12.1651
20856 43.7944
20857 19.4642
20858 32.8458
20859 35.2788
20860 26.7632
20861 63.2585
20862 29.1962
20863 12.1651
20864 17.0311
20865 27.9797
20866 21.8972
20867 18.2477
20868 36.4953
20869 30.4128
20870 15.8146
20871 49.8769
20872 20.6807
20873 8.51557
20874 58.3925
20875 27.9797
20876 47.4439
20877 53.5264
20878 17.0311
20879 14.5981
20880 19.4642
20881 19.4642
20882 19.4642
20883 45.0109
20884 35.2788
20885 31.6293
20886 41.3613
20887 13.3816
20888 8.51557
20889 3.64953
20890 29.1962
20891 23.1137
20892 17.0311
20893 12.1651
20894 31.6293
20895 37.7118
20896 37.7118
20897 15.8146
20898 21.8972
20899 23.1137
20900 19.4642
20901 30.4128
20902 32.8458
20903 51.0934
20904 45.0109
20905 36.4953
20906 31.6293
20907 20.6807
20908 12.1651
20909 15.8146
20910 41.3613
20911 37.7118
20912 46.2274
20913 15.8146
20914 35.2788
20915 25.5467
20916 62.042
20917 31.6293
20918 3.64953
20919 19.4642
20920 45.0109
20921 19.4642
20922 82.7227
20923 43.7944
20924 18.2477
20925 24.3302
20926 36.4953
20927 40.1448
20928 52.3099
20929 7.29906
20930 34.0623
20931 26.7632
20932 17.0311
20933 20.6807
20934 15.8146
20935 13.3816
20936 17.0311
20937 32.8458
20938 68.1246
20939 53.5264
20940 24.3302
20941 30.4128
20942 14.5981
20943 35.2788
20944 12.1651
20945 19.4642
20946 13.3816
20947 8.51557
20948 21.8972
20949 54.743
20950 21.8972
20951 10.9486
20952 14.5981
20953 8.51557
20954 21.8972
20955 13.3816
20956 24.3302
20957 25.5467
20958 36.4953
20959 23.1137
20960 8.51557
20961 41.3613
20962 20.6807
20963 20.6807
20964 9.73208
20965 23.1137
20966 49.8769
20967 23.1137
20968 12.1651
20969 90.0217
20970 31.6293
20971 26.7632
20972 62.042
20973 40.1448
20974 38.9283
20975 25.5467
20976 21.8972
20977 24.3302
20978 14.5981
20979 34.0623
20980 29.1962
20981 53.5264
20982 18.2477
20983 17.0311
20984 20.6807
20985 54.743
20986 9.73208
20987 31.6293
20988 24.3302
20989 29.1962
20990 38.9283
20991 14.5981
20992 38.9283
20993 19.4642
20994 19.4642
20995 10.9486
20996 30.4128
20997 25.5467
20998 29.1962
20999 35.2788
21000 24.3302
21001 55.9595
21002 57.176
21003 24.3302
21004 58.3925
21005 62.042
21006 48.6604
21007 34.0623
21008 23.1137
21009 21.8972
21010 23.1137
21011 38.9283
21012 42.5779
21013 41.3613
21014 27.9797
21015 25.5467
21016 30.4128
21017 29.1962
21018 49.8769
21019 51.0934
21020 24.3302
21021 21.8972
21022 13.3816
21023 18.2477
21024 17.0311
21025 19.4642
21026 45.0109
21027 29.1962
21028 27.9797
21029 17.0311
21030 63.2585
21031 52.3099
21032 12.1651
21033 20.6807
21034 82.7227
21035 27.9797
21036 17.0311
21037 12.1651
21038 47.4439
21039 64.475
21040 57.176
21041 32.8458
21042 63.2585
21043 7.29906
21044 32.8458
21045 34.0623
21046 21.8972
21047 51.0934
21048 30.4128
21049 35.2788
21050 12.1651
21051 23.1137
21052 49.8769
21053 46.2274
21054 12.1651
21055 18.2477
21056 27.9797
21057 18.2477
21058 63.2585
21059 30.4128
21060 15.8146
21061 17.0311
21062 14.5981
21063 31.6293
21064 18.2477
21065 27.9797
21066 38.9283
21067 75.4236
21068 34.0623
21069 15.8146
21070 10.9486
21071 17.0311
21072 17.0311
21073 41.3613
21074 24.3302
21075 14.5981
21076 23.1137
21077 24.3302
21078 12.1651
21079 43.7944
21080 59.609
21081 42.5779
21082 68.1246
21083 20.6807
21084 48.6604
21085 12.1651
21086 9.73208
21087 71.7741
21088 9.73208
21089 6.08255
21090 19.4642
21091 42.5779
21092 19.4642
21093 36.4953
21094 13.3816
21095 18.2477
21096 13.3816
21097 35.2788
21098 32.8458
21099 35.2788
21100 54.743
21101 43.7944
21102 37.7118
21103 92.4548
21104 15.8146
21105 27.9797
21106 66.9081
21107 18.2477
21108 30.4128
21109 12.1651
21110 47.4439
21111 34.0623
21112 18.2477
21113 53.5264
21114 24.3302
21115 60.8255
21116 37.7118
21117 93.6713
21118 30.4128
21119 23.1137
21120 58.3925
21121 49.8769
21122 29.1962
21123 25.5467
21124 20.6807
21125 46.2274
21126 30.4128
21127 48.6604
21128 23.1137
21129 41.3613
21130 34.0623
21131 31.6293
21132 52.3099
21133 54.743
21134 32.8458
21135 43.7944
21136 27.9797
21137 52.3099
21138 40.1448
21139 31.6293
21140 36.4953
21141 21.8972
21142 45.0109
21143 52.3099
21144 40.1448
21145 17.0311
21146 32.8458
21147 15.8146
21148 70.5576
21149 34.0623
21150 13.3816
21151 93.6713
21152 45.0109
21153 15.8146
21154 31.6293
21155 90.0217
21156 58.3925
21157 20.6807
21158 35.2788
21159 55.9595
21160 30.4128
21161 15.8146
21162 18.2477
21163 8.51557
21164 15.8146
21165 36.4953
21166 83.9392
21167 10.9486
21168 18.2477
21169 27.9797
21170 12.1651
21171 59.609
21172 43.7944
21173 19.4642
21174 66.9081
21175 20.6807
21176 43.7944
21177 18.2477
21178 37.7118
21179 14.5981
21180 63.2585
21181 45.0109
21182 15.8146
21183 49.8769
21184 24.3302
21185 15.8146
21186 8.51557
21187 10.9486
21188 13.3816
21189 15.8146
21190 30.4128
21191 23.1137
21192 43.7944
21193 15.8146
21194 24.3302
21195 9.73208
21196 21.8972
21197 23.1137
21198 64.475
21199 92.4548
21200 14.5981
21201 29.1962
21202 88.8052
21203 30.4128
21204 17.0311
21205 45.0109
21206 15.8146
21207 23.1137
21208 49.8769
21209 94.8878
21210 57.176
21211 76.6401
21212 20.6807
21213 24.3302
21214 144.765
21215 42.5779
21216 68.1246
21217 65.6915
21218 31.6293
21219 27.9797
21220 26.7632
21221 19.4642
21222 29.1962
21223 21.8972
21224 20.6807
21225 21.8972
21226 19.4642
21227 20.6807
21228 53.5264
21229 27.9797
21230 31.6293
21231 76.6401
21232 42.5779
21233 38.9283
21234 20.6807
21235 15.8146
21236 26.7632
21237 21.8972
21238 51.0934
21239 24.3302
21240 15.8146
21241 26.7632
21242 12.1651
21243 8.51557
21244 21.8972
21245 6.08255
21246 13.3816
21247 35.2788
21248 21.8972
21249 13.3816
21250 32.8458
21251 12.1651
21252 6.08255
21253 20.6807
21254 9.73208
21255 35.2788
21256 25.5467
21257 15.8146
21258 30.4128
21259 25.5467
21260 14.5981
21261 15.8146
21262 23.1137
21263 29.1962
21264 15.8146
21265 20.6807
21266 19.4642
21267 94.8878
21268 38.9283
21269 7.29906
21270 21.8972
21271 7.29906
21272 23.1137
21273 24.3302
21274 135.033
21275 17.0311
21276 19.4642
21277 23.1137
21278 19.4642
21279 45.0109
21280 68.1246
21281 31.6293
21282 40.1448
21283 23.1137
21284 47.4439
21285 12.1651
21286 21.8972
21287 42.5779
21288 13.3816
21289 37.7118
21290 13.3816
21291 29.1962
21292 30.4128
21293 24.3302
21294 35.2788
21295 52.3099
21296 30.4128
21297 18.2477
21298 35.2788
21299 30.4128
21300 29.1962
21301 41.3613
21302 41.3613
21303 32.8458
21304 25.5467
21305 51.0934
21306 19.4642
21307 53.5264
21308 13.3816
21309 29.1962
21310 40.1448
21311 30.4128
21312 51.0934
21313 30.4128
21314 32.8458
21315 57.176
21316 26.7632
21317 21.8972
21318 18.2477
21319 10.9486
21320 42.5779
21321 36.4953
21322 18.2477
21323 19.4642
21324 31.6293
21325 12.1651
21326 47.4439
21327 26.7632
21328 15.8146
21329 21.8972
21330 51.0934
21331 24.3302
21332 21.8972
21333 25.5467
21334 27.9797
21335 29.1962
21336 14.5981
21337 13.3816
21338 83.9392
21339 23.1137
21340 9.73208
21341 15.8146
21342 17.0311
21343 7.29906
21344 25.5467
21345 6.08255
21346 12.1651
21347 9.73208
21348 9.73208
21349 51.0934
21350 10.9486
21351 42.5779
21352 17.0311
21353 23.1137
21354 31.6293
21355 32.8458
21356 32.8458
21357 25.5467
21358 25.5467
21359 113.135
21360 27.9797
21361 57.176
21362 66.9081
21363 45.0109
21364 49.8769
21365 23.1137
21366 51.0934
21367 23.1137
21368 26.7632
21369 31.6293
21370 15.8146
21371 105.836
21372 29.1962
21373 3.64953
21374 19.4642
21375 74.2071
21376 14.5981
21377 24.3302
21378 20.6807
21379 8.51557
21380 2.43302
21381 18.2477
21382 20.6807
21383 20.6807
21384 20.6807
21385 17.0311
21386 9.73208
21387 25.5467
21388 42.5779
21389 25.5467
21390 1.21651
21391 4.86604
21392 14.5981
21393 25.5467
21394 19.4642
21395 35.2788
21396 31.6293
21397 32.8458
21398 24.3302
21399 21.8972
21400 26.7632
21401 29.1962
21402 31.6293
21403 48.6604
21404 31.6293
21405 34.0623
21406 24.3302
21407 23.1137
21408 58.3925
21409 29.1962
21410 12.1651
21411 8.51557
21412 65.6915
21413 14.5981
21414 38.9283
21415 66.9081
21416 13.3816
21417 23.1137
21418 30.4128
21419 26.7632
21420 60.8255
21421 63.2585
21422 58.3925
21423 32.8458
21424 34.0623
21425 41.3613
21426 43.7944
21427 43.7944
21428 51.0934
21429 47.4439
21430 90.0217
21431 54.743
21432 26.7632
21433 38.9283
21434 35.2788
21435 26.7632
21436 40.1448
21437 35.2788
21438 35.2788
21439 47.4439
21440 68.1246
21441 20.6807
21442 7.29906
21443 43.7944
21444 72.9906
21445 35.2788
21446 38.9283
21447 13.3816
21448 32.8458
21449 21.8972
21450 17.0311
21451 27.9797
21452 10.9486
21453 8.51557
21454 30.4128
21455 46.2274
21456 47.4439
21457 21.8972
21458 25.5467
21459 6.08255
21460 8.51557
21461 18.2477
21462 29.1962
21463 20.6807
21464 24.3302
21465 15.8146
21466 21.8972
21467 13.3816
21468 21.8972
21469 24.3302
21470 19.4642
21471 62.042
21472 30.4128
21473 17.0311
21474 30.4128
21475 27.9797
21476 29.1962
21477 24.3302
21478 13.3816
21479 17.0311
21480 21.8972
21481 63.2585
21482 23.1137
21483 25.5467
21484 30.4128
21485 20.6807
21486 20.6807
21487 36.4953
21488 9.73208
21489 32.8458
21490 75.4236
21491 30.4128
21492 31.6293
21493 36.4953
21494 12.1651
21495 19.4642
21496 19.4642
21497 25.5467
21498 40.1448
21499 7.29906
21500 27.9797
21501 40.1448
21502 31.6293
21503 48.6604
21504 23.1137
21505 41.3613
21506 38.9283
21507 46.2274
21508 42.5779
21509 26.7632
21510 43.7944
21511 55.9595
21512 57.176
21513 63.2585
21514 23.1137
21515 37.7118
21516 24.3302
21517 31.6293
21518 17.0311
21519 38.9283
21520 29.1962
21521 27.9797
21522 35.2788
21523 35.2788
21524 72.9906
21525 34.0623
21526 10.9486
21527 37.7118
21528 62.042
21529 6.08255
21530 19.4642
21531 20.6807
21532 6.08255
21533 51.0934
21534 21.8972
21535 3.64953
21536 45.0109
21537 21.8972
21538 20.6807
21539 46.2274
21540 12.1651
21541 81.5062
21542 15.8146
21543 8.51557
21544 37.7118
21545 38.9283
21546 42.5779
21547 54.743
21548 35.2788
21549 15.8146
21550 15.8146
21551 36.4953
21552 62.042
21553 30.4128
21554 34.0623
21555 20.6807
21556 20.6807
21557 24.3302
21558 23.1137
21559 45.0109
21560 51.0934
21561 27.9797
21562 63.2585
21563 64.475
21564 30.4128
21565 19.4642
21566 38.9283
21567 36.4953
21568 45.0109
21569 27.9797
21570 15.8146
21571 21.8972
21572 13.3816
21573 29.1962
21574 54.743
21575 47.4439
21576 20.6807
21577 83.9392
21578 69.3411
21579 25.5467
21580 48.6604
21581 47.4439
21582 34.0623
21583 29.1962
21584 37.7118
21585 15.8146
21586 38.9283
21587 24.3302
21588 12.1651
21589 43.7944
21590 17.0311
21591 34.0623
21592 9.73208
21593 143.548
21594 26.7632
21595 21.8972
21596 20.6807
21597 29.1962
21598 75.4236
21599 38.9283
21600 34.0623
21601 21.8972
21602 15.8146
21603 40.1448
21604 35.2788
21605 40.1448
21606 42.5779
21607 21.8972
21608 21.8972
21609 34.0623
21610 24.3302
21611 6.08255
21612 30.4128
21613 57.176
21614 38.9283
21615 27.9797
21616 45.0109
21617 18.2477
21618 40.1448
21619 25.5467
21620 45.0109
21621 32.8458
21622 26.7632
21623 45.0109
21624 26.7632
21625 42.5779
21626 37.7118
21627 35.2788
21628 27.9797
21629 55.9595
21630 12.1651
21631 23.1137
21632 40.1448
21633 26.7632
21634 49.8769
21635 49.8769
21636 14.5981
21637 9.73208
21638 38.9283
21639 20.6807
21640 24.3302
21641 8.51557
21642 35.2788
21643 30.4128
21644 53.5264
21645 47.4439
21646 10.9486
21647 15.8146
21648 18.2477
21649 31.6293
21650 24.3302
21651 35.2788
21652 29.1962
21653 42.5779
21654 17.0311
21655 63.2585
21656 54.743
21657 29.1962
21658 130.167
21659 46.2274
21660 54.743
21661 57.176
21662 82.7227
21663 17.0311
21664 63.2585
21665 32.8458
21666 72.9906
21667 48.6604
21668 75.4236
21669 21.8972
21670 111.919
21671 18.2477
21672 10.9486
21673 14.5981
21674 14.5981
21675 17.0311
21676 23.1137
21677 12.1651
21678 21.8972
21679 14.5981
21680 21.8972
21681 15.8146
21682 6.08255
21683 27.9797
21684 40.1448
21685 25.5467
21686 3.64953
21687 25.5467
21688 24.3302
21689 40.1448
21690 26.7632
21691 15.8146
21692 25.5467
21693 34.0623
21694 32.8458
21695 52.3099
21696 27.9797
21697 23.1137
21698 15.8146
21699 21.8972
21700 35.2788
21701 18.2477
21702 24.3302
21703 23.1137
21704 20.6807
21705 53.5264
21706 75.4236
21707 40.1448
21708 14.5981
21709 65.6915
21710 85.1557
21711 34.0623
21712 48.6604
21713 86.3722
21714 24.3302
21715 20.6807
21716 37.7118
21717 20.6807
21718 55.9595
21719 62.042
21720 17.0311
21721 36.4953
21722 91.2383
21723 13.3816
21724 59.609
21725 75.4236
21726 24.3302
21727 26.7632
21728 32.8458
21729 30.4128
21730 57.176
21731 21.8972
21732 9.73208
21733 20.6807
21734 13.3816
21735 52.3099
21736 18.2477
21737 36.4953
21738 74.2071
21739 23.1137
21740 26.7632
21741 25.5467
21742 17.0311
21743 32.8458
21744 49.8769
21745 19.4642
21746 10.9486
21747 36.4953
21748 105.836
21749 8.51557
21750 29.1962
21751 26.7632
21752 21.8972
21753 49.8769
21754 102.187
21755 36.4953
21756 30.4128
21757 19.4642
21758 45.0109
21759 23.1137
21760 55.9595
21761 63.2585
21762 51.0934
21763 10.9486
21764 52.3099
21765 55.9595
21766 64.475
21767 43.7944
21768 25.5467
21769 32.8458
21770 46.2274
21771 27.9797
21772 80.2897
21773 8.51557
21774 27.9797
21775 75.4236
21776 48.6604
21777 36.4953
21778 41.3613
21779 20.6807
21780 69.3411
21781 48.6604
21782 62.042
21783 38.9283
21784 86.3722
21785 53.5264
21786 69.3411
21787 43.7944
21788 15.8146
21789 29.1962
21790 17.0311
21791 14.5981
21792 13.3816
21793 34.0623
21794 24.3302
21795 36.4953
21796 23.1137
21797 23.1137
21798 34.0623
21799 31.6293
21800 29.1962
21801 37.7118
21802 41.3613
21803 18.2477
21804 35.2788
21805 12.1651
21806 35.2788
21807 24.3302
21808 24.3302
21809 35.2788
21810 57.176
21811 42.5779
21812 24.3302
21813 59.609
21814 72.9906
21815 94.8878
21816 31.6293
21817 8.51557
21818 30.4128
21819 14.5981
21820 6.08255
21821 36.4953
21822 35.2788
21823 41.3613
21824 91.2383
21825 83.9392
21826 23.1137
21827 26.7632
21828 35.2788
21829 93.6713
21830 32.8458
21831 21.8972
21832 30.4128
21833 12.1651
21834 17.0311
21835 21.8972
21836 14.5981
21837 27.9797
21838 43.7944
21839 19.4642
21840 29.1962
21841 29.1962
21842 14.5981
21843 66.9081
21844 48.6604
21845 13.3816
21846 18.2477
21847 32.8458
21848 21.8972
21849 17.0311
21850 15.8146
21851 34.0623
21852 41.3613
21853 42.5779
21854 23.1137
21855 7.29906
21856 14.5981
21857 19.4642
21858 38.9283
21859 31.6293
21860 35.2788
21861 40.1448
21862 25.5467
21863 13.3816
21864 25.5467
21865 31.6293
21866 114.352
21867 13.3816
21868 19.4642
21869 38.9283
21870 19.4642
21871 34.0623
21872 4.86604
21873 31.6293
21874 18.2477
21875 31.6293
21876 53.5264
21877 13.3816
21878 9.73208
21879 9.73208
21880 23.1137
21881 74.2071
21882 20.6807
21883 34.0623
21884 18.2477
21885 12.1651
21886 12.1651
21887 41.3613
21888 83.9392
21889 53.5264
21890 32.8458
21891 35.2788
21892 43.7944
21893 37.7118
21894 34.0623
21895 17.0311
21896 45.0109
21897 46.2274
21898 26.7632
21899 14.5981
21900 54.743
21901 52.3099
21902 54.743
21903 24.3302
21904 26.7632
21905 37.7118
21906 12.1651
21907 74.2071
21908 36.4953
21909 20.6807
21910 14.5981
21911 29.1962
21912 34.0623
21913 49.8769
21914 63.2585
21915 19.4642
21916 26.7632
21917 41.3613
21918 60.8255
21919 42.5779
21920 70.5576
21921 20.6807
21922 21.8972
21923 19.4642
21924 25.5467
21925 59.609
21926 42.5779
21927 34.0623
21928 76.6401
21929 62.042
21930 34.0623
21931 10.9486
21932 122.868
21933 51.0934
21934 23.1137
21935 64.475
21936 40.1448
21937 30.4128
21938 23.1137
21939 23.1137
21940 8.51557
21941 32.8458
21942 8.51557
21943 68.1246
21944 30.4128
21945 85.1557
21946 38.9283
21947 7.29906
21948 15.8146
21949 8.51557
21950 30.4128
21951 18.2477
21952 34.0623
21953 34.0623
21954 30.4128
21955 26.7632
21956 34.0623
21957 10.9486
21958 19.4642
21959 18.2477
21960 23.1137
21961 13.3816
21962 31.6293
21963 21.8972
21964 36.4953
21965 2.43302
21966 43.7944
21967 53.5264
21968 31.6293
21969 25.5467
21970 29.1962
21971 34.0623
21972 29.1962
21973 17.0311
21974 20.6807
21975 69.3411
21976 80.2897
21977 21.8972
21978 47.4439
21979 52.3099
21980 43.7944
21981 30.4128
21982 24.3302
21983 40.1448
21984 49.8769
21985 69.3411
21986 29.1962
21987 32.8458
21988 62.042
21989 43.7944
21990 21.8972
21991 25.5467
21992 55.9595
21993 48.6604
21994 43.7944
21995 43.7944
21996 111.919
21997 42.5779
21998 34.0623
21999 69.3411
22000 63.2585
22001 36.4953
22002 40.1448
22003 72.9906
22004 32.8458
22005 35.2788
22006 30.4128
22007 10.9486
22008 46.2274
22009 26.7632
22010 40.1448
22011 15.8146
22012 6.08255
22013 51.0934
22014 17.0311
22015 17.0311
22016 41.3613
22017 59.609
22018 88.8052
22019 31.6293
22020 7.29906
22021 23.1137
22022 17.0311
22023 26.7632
22024 100.97
22025 42.5779
22026 18.2477
22027 35.2788
22028 15.8146
22029 17.0311
22030 24.3302
22031 26.7632
22032 24.3302
22033 32.8458
22034 19.4642
22035 26.7632
22036 12.1651
22037 26.7632
22038 3.64953
22039 17.0311
22040 30.4128
22041 23.1137
22042 4.86604
22043 77.8566
22044 14.5981
22045 24.3302
22046 13.3816
22047 7.29906
22048 20.6807
22049 70.5576
22050 38.9283
22051 34.0623
22052 4.86604
22053 20.6807
22054 15.8146
22055 12.1651
22056 19.4642
22057 32.8458
22058 17.0311
22059 15.8146
22060 57.176
22061 20.6807
22062 65.6915
22063 27.9797
22064 59.609
22065 49.8769
22066 65.6915
22067 10.9486
22068 27.9797
22069 2.43302
22070 30.4128
22071 94.8878
22072 38.9283
22073 26.7632
22074 17.0311
22075 64.475
22076 6.08255
22077 19.4642
22078 43.7944
22079 23.1137
22080 63.2585
22081 41.3613
22082 26.7632
22083 31.6293
22084 20.6807
22085 53.5264
22086 20.6807
22087 14.5981
22088 29.1962
22089 13.3816
22090 26.7632
22091 24.3302
22092 29.1962
22093 30.4128
22094 32.8458
22095 12.1651
22096 12.1651
22097 97.3208
22098 35.2788
22099 64.475
22100 17.0311
22101 71.7741
22102 51.0934
22103 29.1962
22104 29.1962
22105 17.0311
22106 34.0623
22107 24.3302
22108 17.0311
22109 91.2383
22110 24.3302
22111 10.9486
22112 55.9595
22113 31.6293
22114 19.4642
22115 4.86604
22116 79.0732
22117 20.6807
22118 25.5467
22119 23.1137
22120 24.3302
22121 17.0311
22122 20.6807
22123 23.1137
22124 30.4128
22125 35.2788
22126 53.5264
22127 19.4642
22128 3.64953
22129 9.73208
22130 25.5467
22131 6.08255
22132 43.7944
22133 18.2477
22134 20.6807
22135 23.1137
22136 30.4128
22137 12.1651
22138 10.9486
22139 19.4642
22140 55.9595
22141 23.1137
22142 25.5467
22143 26.7632
22144 24.3302
22145 17.0311
22146 34.0623
22147 59.609
22148 30.4128
22149 31.6293
22150 31.6293
22151 14.5981
22152 31.6293
22153 26.7632
22154 18.2477
22155 34.0623
22156 36.4953
22157 8.51557
22158 13.3816
22159 71.7741
22160 37.7118
22161 75.4236
22162 23.1137
22163 59.609
22164 24.3302
22165 19.4642
22166 30.4128
22167 13.3816
22168 41.3613
22169 24.3302
22170 36.4953
22171 17.0311
22172 14.5981
22173 26.7632
22174 35.2788
22175 36.4953
22176 31.6293
22177 29.1962
22178 12.1651
22179 19.4642
22180 21.8972
22181 20.6807
22182 36.4953
22183 17.0311
22184 34.0623
22185 48.6604
22186 18.2477
22187 20.6807
22188 36.4953
22189 37.7118
22190 32.8458
22191 38.9283
22192 27.9797
22193 19.4642
22194 26.7632
22195 31.6293
22196 48.6604
22197 13.3816
22198 10.9486
22199 23.1137
22200 19.4642
22201 7.29906
22202 14.5981
22203 48.6604
22204 40.1448
22205 17.0311
22206 37.7118
22207 19.4642
22208 25.5467
22209 42.5779
22210 25.5467
22211 43.7944
22212 34.0623
22213 14.5981
22214 12.1651
22215 25.5467
22216 38.9283
22217 17.0311
22218 37.7118
22219 43.7944
22220 34.0623
22221 12.1651
22222 48.6604
22223 15.8146
22224 49.8769
22225 30.4128
22226 17.0311
22227 18.2477
22228 19.4642
22229 13.3816
22230 27.9797
22231 15.8146
22232 7.29906
22233 41.3613
22234 27.9797
22235 19.4642
22236 17.0311
22237 12.1651
22238 34.0623
22239 18.2477
22240 15.8146
22241 58.3925
22242 7.29906
22243 26.7632
22244 15.8146
22245 36.4953
22246 36.4953
22247 34.0623
22248 36.4953
22249 85.1557
22250 20.6807
22251 83.9392
22252 65.6915
22253 26.7632
22254 20.6807
22255 13.3816
22256 47.4439
22257 47.4439
22258 17.0311
22259 107.053
22260 49.8769
22261 12.1651
22262 23.1137
22263 10.9486
22264 24.3302
22265 18.2477
22266 14.5981
22267 25.5467
22268 10.9486
22269 37.7118
22270 37.7118
22271 69.3411
22272 19.4642
22273 3.64953
22274 57.176
22275 18.2477
22276 10.9486
22277 19.4642
22278 66.9081
22279 14.5981
22280 2.43302
22281 18.2477
22282 9.73208
22283 32.8458
22284 25.5467
22285 13.3816
22286 23.1137
22287 14.5981
22288 20.6807
22289 25.5467
22290 18.2477
22291 23.1137
22292 40.1448
22293 32.8458
22294 10.9486
22295 15.8146
22296 35.2788
22297 20.6807
22298 21.8972
22299 30.4128
22300 45.0109
22301 47.4439
22302 29.1962
22303 41.3613
22304 12.1651
22305 35.2788
22306 9.73208
22307 18.2477
22308 31.6293
22309 18.2477
22310 19.4642
22311 24.3302
22312 9.73208
22313 35.2788
22314 82.7227
22315 42.5779
22316 35.2788
22317 10.9486
22318 31.6293
22319 45.0109
22320 25.5467
22321 20.6807
22322 13.3816
22323 12.1651
22324 40.1448
22325 32.8458
22326 37.7118
22327 19.4642
22328 29.1962
22329 8.51557
22330 15.8146
22331 20.6807
22332 68.1246
22333 24.3302
22334 15.8146
22335 14.5981
22336 10.9486
22337 14.5981
22338 12.1651
22339 7.29906
22340 23.1137
22341 88.8052
22342 13.3816
22343 13.3816
22344 20.6807
22345 29.1962
22346 13.3816
22347 20.6807
22348 29.1962
22349 18.2477
22350 12.1651
22351 27.9797
22352 17.0311
22353 8.51557
22354 27.9797
22355 36.4953
22356 31.6293
22357 25.5467
22358 87.5887
22359 34.0623
22360 18.2477
22361 24.3302
22362 26.7632
22363 15.8146
22364 26.7632
22365 45.0109
22366 42.5779
22367 31.6293
22368 8.51557
22369 13.3816
22370 9.73208
22371 7.29906
22372 31.6293
22373 14.5981
22374 6.08255
22375 24.3302
22376 40.1448
22377 21.8972
22378 36.4953
22379 51.0934
22380 30.4128
22381 24.3302
22382 41.3613
22383 36.4953
22384 24.3302
22385 66.9081
22386 31.6293
22387 7.29906
22388 27.9797
22389 37.7118
22390 13.3816
22391 6.08255
22392 32.8458
22393 29.1962
22394 18.2477
22395 69.3411
22396 27.9797
22397 32.8458
22398 30.4128
22399 42.5779
22400 29.1962
22401 17.0311
22402 12.1651
22403 6.08255
22404 9.73208
22405 58.3925
22406 68.1246
22407 70.5576
22408 37.7118
22409 43.7944
22410 21.8972
22411 14.5981
22412 10.9486
22413 18.2477
22414 20.6807
22415 34.0623
22416 9.73208
22417 36.4953
22418 23.1137
22419 34.0623
22420 19.4642
22421 18.2477
22422 20.6807
22423 37.7118
22424 12.1651
22425 21.8972
22426 18.2477
22427 9.73208
22428 9.73208
22429 32.8458
22430 8.51557
22431 6.08255
22432 40.1448
22433 6.08255
22434 4.86604
22435 12.1651
22436 34.0623
22437 34.0623
22438 35.2788
22439 30.4128
22440 7.29906
22441 45.0109
22442 32.8458
22443 12.1651
22444 24.3302
22445 10.9486
22446 14.5981
22447 17.0311
22448 19.4642
22449 9.73208
22450 30.4128
22451 41.3613
22452 27.9797
22453 36.4953
22454 14.5981
22455 29.1962
22456 32.8458
22457 75.4236
22458 36.4953
22459 75.4236
22460 51.0934
22461 45.0109
22462 36.4953
22463 43.7944
22464 25.5467
22465 15.8146
22466 47.4439
22467 14.5981
22468 42.5779
22469 20.6807
22470 8.51557
22471 3.64953
22472 31.6293
22473 66.9081
22474 49.8769
22475 19.4642
22476 23.1137
22477 7.29906
22478 34.0623
22479 49.8769
22480 54.743
22481 35.2788
22482 23.1137
22483 25.5467
22484 32.8458
22485 14.5981
22486 15.8146
22487 20.6807
22488 35.2788
22489 24.3302
22490 65.6915
22491 38.9283
22492 41.3613
22493 36.4953
22494 68.1246
22495 26.7632
22496 45.0109
22497 14.5981
22498 34.0623
22499 10.9486
22500 49.8769
22501 38.9283
22502 42.5779
22503 17.0311
22504 10.9486
22505 34.0623
22506 52.3099
22507 25.5467
22508 45.0109
22509 48.6604
22510 25.5467
22511 100.97
22512 36.4953
22513 29.1962
22514 29.1962
22515 21.8972
22516 113.135
22517 62.042
22518 91.2383
22519 36.4953
22520 13.3816
22521 23.1137
22522 18.2477
22523 63.2585
22524 41.3613
22525 14.5981
22526 20.6807
22527 26.7632
22528 37.7118
22529 64.475
22530 35.2788
22531 21.8972
22532 20.6807
22533 19.4642
22534 21.8972
22535 47.4439
22536 40.1448
22537 42.5779
22538 51.0934
22539 38.9283
22540 48.6604
22541 17.0311
22542 29.1962
22543 3.64953
22544 3.64953
22545 17.0311
22546 27.9797
22547 26.7632
22548 35.2788
22549 8.51557
22550 19.4642
22551 25.5467
22552 15.8146
22553 47.4439
22554 51.0934
22555 25.5467
22556 19.4642
22557 76.6401
22558 74.2071
22559 30.4128
22560 10.9486
22561 23.1137
22562 51.0934
22563 104.62
22564 88.8052
22565 23.1137
22566 55.9595
22567 35.2788
22568 27.9797
22569 72.9906
22570 102.187
22571 55.9595
22572 21.8972
22573 20.6807
22574 31.6293
22575 52.3099
22576 8.51557
22577 12.1651
22578 42.5779
22579 35.2788
22580 19.4642
22581 31.6293
22582 31.6293
22583 55.9595
22584 38.9283
22585 32.8458
22586 13.3816
22587 38.9283
22588 18.2477
22589 19.4642
22590 35.2788
22591 31.6293
22592 37.7118
22593 66.9081
22594 21.8972
22595 26.7632
22596 55.9595
22597 40.1448
22598 36.4953
22599 45.0109
22600 27.9797
22601 15.8146
22602 19.4642
22603 7.29906
22604 31.6293
22605 63.2585
22606 15.8146
22607 25.5467
22608 7.29906
22609 26.7632
22610 29.1962
22611 30.4128
22612 12.1651
22613 29.1962
22614 68.1246
22615 52.3099
22616 47.4439
22617 4.86604
22618 21.8972
22619 21.8972
22620 2.43302
22621 19.4642
22622 27.9797
22623 43.7944
22624 23.1137
22625 31.6293
22626 13.3816
22627 26.7632
22628 34.0623
22629 10.9486
22630 49.8769
22631 36.4953
22632 27.9797
22633 38.9283
22634 26.7632
22635 3.64953
22636 76.6401
22637 20.6807
22638 45.0109
22639 30.4128
22640 19.4642
22641 34.0623
22642 58.3925
22643 29.1962
22644 20.6807
22645 24.3302
22646 24.3302
22647 65.6915
22648 31.6293
22649 19.4642
22650 20.6807
22651 10.9486
22652 24.3302
22653 40.1448
22654 31.6293
22655 35.2788
22656 29.1962
22657 18.2477
22658 27.9797
22659 10.9486
22660 20.6807
22661 27.9797
22662 8.51557
22663 46.2274
22664 14.5981
22665 34.0623
22666 36.4953
22667 25.5467
22668 6.08255
22669 3.64953
22670 19.4642
22671 53.5264
22672 23.1137
22673 63.2585
22674 6.08255
22675 26.7632
22676 18.2477
22677 3.64953
22678 32.8458
22679 27.9797
22680 27.9797
22681 32.8458
22682 18.2477
22683 37.7118
22684 43.7944
22685 37.7118
22686 26.7632
22687 9.73208
22688 48.6604
22689 26.7632
22690 21.8972
22691 41.3613
22692 35.2788
22693 29.1962
22694 38.9283
22695 23.1137
22696 14.5981
22697 10.9486
22698 34.0623
22699 6.08255
22700 14.5981
22701 46.2274
22702 21.8972
22703 27.9797
22704 12.1651
22705 38.9283
22706 24.3302
22707 21.8972
22708 25.5467
22709 40.1448
22710 24.3302
22711 29.1962
22712 27.9797
22713 42.5779
22714 20.6807
22715 49.8769
22716 55.9595
22717 24.3302
22718 7.29906
22719 25.5467
22720 24.3302
22721 19.4642
22722 27.9797
22723 15.8146
22724 53.5264
22725 46.2274
22726 19.4642
22727 25.5467
22728 71.7741
22729 29.1962
22730 6.08255
22731 38.9283
22732 14.5981
22733 21.8972
22734 18.2477
22735 18.2477
22736 25.5467
22737 37.7118
22738 31.6293
22739 34.0623
22740 65.6915
22741 17.0311
22742 15.8146
22743 54.743
22744 17.0311
22745 62.042
22746 9.73208
22747 15.8146
22748 43.7944
22749 18.2477
22750 40.1448
22751 40.1448
22752 42.5779
22753 20.6807
22754 15.8146
22755 14.5981
22756 27.9797
22757 60.8255
22758 42.5779
22759 32.8458
22760 13.3816
22761 12.1651
22762 20.6807
22763 15.8146
22764 18.2477
22765 32.8458
22766 27.9797
22767 35.2788
22768 12.1651
22769 8.51557
22770 53.5264
22771 21.8972
22772 9.73208
22773 31.6293
22774 12.1651
22775 17.0311
22776 4.86604
22777 34.0623
22778 46.2274
22779 24.3302
22780 12.1651
22781 26.7632
22782 42.5779
22783 23.1137
22784 37.7118
22785 31.6293
22786 46.2274
22787 34.0623
22788 23.1137
22789 20.6807
22790 46.2274
22791 36.4953
22792 41.3613
22793 37.7118
22794 14.5981
22795 47.4439
22796 17.0311
22797 23.1137
22798 17.0311
22799 47.4439
22800 58.3925
22801 19.4642
22802 52.3099
22803 30.4128
22804 10.9486
22805 27.9797
22806 26.7632
22807 17.0311
22808 26.7632
22809 35.2788
22810 23.1137
22811 27.9797
22812 21.8972
22813 25.5467
22814 15.8146
22815 19.4642
22816 4.86604
22817 32.8458
22818 68.1246
22819 47.4439
22820 63.2585
22821 43.7944
22822 35.2788
22823 66.9081
22824 59.609
22825 29.1962
22826 23.1137
22827 26.7632
22828 53.5264
22829 65.6915
22830 90.0217
22831 9.73208
22832 41.3613
22833 25.5467
22834 34.0623
22835 21.8972
22836 23.1137
22837 47.4439
22838 17.0311
22839 27.9797
22840 37.7118
22841 47.4439
22842 46.2274
22843 18.2477
22844 19.4642
22845 24.3302
22846 25.5467
22847 12.1651
22848 8.51557
22849 35.2788
22850 12.1651
22851 18.2477
22852 15.8146
22853 36.4953
22854 21.8972
22855 20.6807
22856 49.8769
22857 45.0109
22858 19.4642
22859 18.2477
22860 19.4642
22861 19.4642
22862 23.1137
22863 32.8458
22864 32.8458
22865 32.8458
22866 31.6293
22867 37.7118
22868 17.0311
22869 30.4128
22870 43.7944
22871 68.1246
22872 52.3099
22873 23.1137
22874 46.2274
22875 30.4128
22876 14.5981
22877 26.7632
22878 40.1448
22879 9.73208
22880 26.7632
22881 9.73208
22882 17.0311
22883 20.6807
22884 9.73208
22885 27.9797
22886 49.8769
22887 35.2788
22888 41.3613
22889 7.29906
22890 26.7632
22891 15.8146
22892 27.9797
22893 20.6807
22894 15.8146
22895 17.0311
22896 98.5373
22897 8.51557
22898 30.4128
22899 81.5062
22900 45.0109
22901 40.1448
22902 3.64953
22903 12.1651
22904 54.743
22905 31.6293
22906 21.8972
22907 12.1651
22908 15.8146
22909 19.4642
22910 40.1448
22911 32.8458
22912 74.2071
22913 52.3099
22914 35.2788
22915 30.4128
22916 27.9797
22917 71.7741
22918 15.8146
22919 25.5467
22920 52.3099
22921 21.8972
22922 64.475
22923 35.2788
22924 8.51557
22925 17.0311
22926 19.4642
22927 34.0623
22928 30.4128
22929 14.5981
22930 83.9392
22931 30.4128
22932 30.4128
22933 35.2788
22934 42.5779
22935 47.4439
22936 21.8972
22937 52.3099
22938 27.9797
22939 43.7944
22940 41.3613
22941 18.2477
22942 15.8146
22943 31.6293
22944 17.0311
22945 41.3613
22946 29.1962
22947 40.1448
22948 20.6807
22949 3.64953
22950 10.9486
22951 30.4128
22952 27.9797
22953 15.8146
22954 25.5467
22955 30.4128
22956 21.8972
22957 32.8458
22958 24.3302
22959 19.4642
22960 25.5467
22961 46.2274
22962 105.836
22963 15.8146
22964 25.5467
22965 29.1962
22966 35.2788
22967 27.9797
22968 36.4953
22969 45.0109
22970 36.4953
22971 23.1137
22972 13.3816
22973 26.7632
22974 35.2788
22975 38.9283
22976 26.7632
22977 31.6293
22978 34.0623
22979 35.2788
22980 25.5467
22981 29.1962
22982 37.7118
22983 26.7632
22984 27.9797
22985 37.7118
22986 64.475
22987 21.8972
22988 15.8146
22989 4.86604
22990 30.4128
22991 36.4953
22992 7.29906
22993 17.0311
22994 53.5264
22995 31.6293
22996 23.1137
22997 18.2477
22998 25.5467
22999 19.4642
23000 14.5981
23001 14.5981
23002 23.1137
23003 48.6604
23004 25.5467
23005 40.1448
23006 57.176
23007 6.08255
23008 35.2788
23009 18.2477
23010 26.7632
23011 57.176
23012 27.9797
23013 69.3411
23014 34.0623
23015 68.1246
23016 24.3302
23017 34.0623
23018 15.8146
23019 31.6293
23020 74.2071
23021 43.7944
23022 26.7632
23023 37.7118
23024 25.5467
23025 21.8972
23026 34.0623
23027 40.1448
23028 19.4642
23029 15.8146
23030 25.5467
23031 27.9797
23032 24.3302
23033 26.7632
23034 46.2274
23035 24.3302
23036 17.0311
23037 24.3302
23038 25.5467
23039 30.4128
23040 76.6401
23041 13.3816
23042 14.5981
23043 72.9906
23044 34.0623
23045 64.475
23046 48.6604
23047 66.9081
23048 18.2477
23049 21.8972
23050 49.8769
23051 13.3816
23052 26.7632
23053 10.9486
23054 21.8972
23055 14.5981
23056 32.8458
23057 26.7632
23058 47.4439
23059 25.5467
23060 8.51557
23061 24.3302
23062 14.5981
23063 30.4128
23064 4.86604
23065 20.6807
23066 60.8255
23067 74.2071
23068 21.8972
23069 15.8146
23070 19.4642
23071 20.6807
23072 18.2477
23073 13.3816
23074 30.4128
23075 35.2788
23076 77.8566
23077 24.3302
23078 8.51557
23079 23.1137
23080 23.1137
23081 15.8146
23082 19.4642
23083 37.7118
23084 30.4128
23085 29.1962
23086 14.5981
23087 18.2477
23088 54.743
23089 31.6293
23090 9.73208
23091 12.1651
23092 54.743
23093 62.042
23094 34.0623
23095 30.4128
23096 87.5887
23097 27.9797
23098 15.8146
23099 35.2788
23100 6.08255
23101 20.6807
23102 25.5467
23103 21.8972
23104 8.51557
23105 36.4953
23106 49.8769
23107 47.4439
23108 24.3302
23109 36.4953
23110 27.9797
23111 62.042
23112 29.1962
23113 12.1651
23114 79.0732
23115 32.8458
23116 7.29906
23117 35.2788
23118 80.2897
23119 23.1137
23120 7.29906
23121 14.5981
23122 23.1137
23123 14.5981
23124 62.042
23125 30.4128
23126 10.9486
23127 24.3302
23128 58.3925
23129 21.8972
23130 13.3816
23131 34.0623
23132 71.7741
23133 14.5981
23134 14.5981
23135 12.1651
23136 46.2274
23137 19.4642
23138 12.1651
23139 30.4128
23140 26.7632
23141 25.5467
23142 14.5981
23143 30.4128
23144 10.9486
23145 34.0623
23146 43.7944
23147 70.5576
23148 72.9906
23149 21.8972
23150 91.2383
23151 37.7118
23152 30.4128
23153 32.8458
23154 21.8972
23155 29.1962
23156 40.1448
23157 32.8458
23158 14.5981
23159 31.6293
23160 9.73208
23161 15.8146
23162 13.3816
23163 18.2477
23164 31.6293
23165 18.2477
23166 23.1137
23167 23.1137
23168 19.4642
23169 81.5062
23170 40.1448
23171 18.2477
23172 25.5467
23173 25.5467
23174 36.4953
23175 53.5264
23176 24.3302
23177 71.7741
23178 27.9797
23179 20.6807
23180 23.1137
23181 31.6293
23182 37.7118
23183 38.9283
23184 51.0934
23185 19.4642
23186 18.2477
23187 23.1137
23188 23.1137
23189 91.2383
23190 40.1448
23191 13.3816
23192 29.1962
23193 48.6604
23194 31.6293
23195 8.51557
23196 9.73208
23197 31.6293
23198 14.5981
23199 52.3099
23200 8.51557
23201 7.29906
23202 37.7118
23203 20.6807
23204 29.1962
23205 4.86604
23206 18.2477
23207 42.5779
23208 14.5981
23209 32.8458
23210 3.64953
23211 18.2477
23212 48.6604
23213 27.9797
23214 19.4642
23215 14.5981
23216 29.1962
23217 59.609
23218 30.4128
23219 41.3613
23220 46.2274
23221 13.3816
23222 24.3302
23223 47.4439
23224 14.5981
23225 20.6807
23226 35.2788
23227 42.5779
23228 32.8458
23229 32.8458
23230 37.7118
23231 9.73208
23232 29.1962
23233 62.042
23234 19.4642
23235 42.5779
23236 30.4128
23237 14.5981
23238 31.6293
23239 32.8458
23240 49.8769
23241 41.3613
23242 20.6807
23243 23.1137
23244 57.176
23245 19.4642
23246 29.1962
23247 9.73208
23248 14.5981
23249 82.7227
23250 51.0934
23251 12.1651
23252 17.0311
23253 63.2585
23254 27.9797
23255 36.4953
23256 77.8566
23257 45.0109
23258 31.6293
23259 24.3302
23260 32.8458
23261 41.3613
23262 30.4128
23263 17.0311
23264 42.5779
23265 12.1651
23266 52.3099
23267 17.0311
23268 17.0311
23269 15.8146
23270 36.4953
23271 15.8146
23272 31.6293
23273 45.0109
23274 27.9797
23275 20.6807
23276 36.4953
23277 27.9797
23278 36.4953
23279 71.7741
23280 20.6807
23281 29.1962
23282 18.2477
23283 53.5264
23284 62.042
23285 23.1137
23286 8.51557
23287 21.8972
23288 35.2788
23289 18.2477
23290 14.5981
23291 26.7632
23292 35.2788
23293 24.3302
23294 12.1651
23295 23.1137
23296 43.7944
23297 46.2274
23298 37.7118
23299 15.8146
23300 34.0623
23301 49.8769
23302 18.2477
23303 12.1651
23304 27.9797
23305 3.64953
23306 20.6807
23307 17.0311
23308 27.9797
23309 27.9797
23310 13.3816
23311 17.0311
23312 51.0934
23313 13.3816
23314 19.4642
23315 19.4642
23316 47.4439
23317 30.4128
23318 35.2788
23319 29.1962
23320 38.9283
23321 51.0934
23322 26.7632
23323 63.2585
23324 41.3613
23325 42.5779
23326 58.3925
23327 14.5981
23328 43.7944
23329 27.9797
23330 45.0109
23331 20.6807
23332 29.1962
23333 17.0311
23334 41.3613
23335 20.6807
23336 46.2274
23337 35.2788
23338 18.2477
23339 58.3925
23340 69.3411
23341 17.0311
23342 62.042
23343 49.8769
23344 29.1962
23345 62.042
23346 25.5467
23347 43.7944
23348 43.7944
23349 23.1137
23350 37.7118
23351 49.8769
23352 43.7944
23353 35.2788
23354 80.2897
23355 42.5779
23356 6.08255
23357 17.0311
23358 14.5981
23359 8.51557
23360 24.3302
23361 41.3613
23362 24.3302
23363 12.1651
23364 23.1137
23365 19.4642
23366 68.1246
23367 31.6293
23368 13.3816
23369 19.4642
23370 57.176
23371 48.6604
23372 35.2788
23373 8.51557
23374 21.8972
23375 23.1137
23376 40.1448
23377 40.1448
23378 9.73208
23379 15.8146
23380 17.0311
23381 12.1651
23382 17.0311
23383 14.5981
23384 18.2477
23385 12.1651
23386 59.609
23387 25.5467
23388 8.51557
23389 12.1651
23390 23.1137
23391 21.8972
23392 79.0732
23393 63.2585
23394 18.2477
23395 30.4128
23396 21.8972
23397 45.0109
23398 26.7632
23399 49.8769
23400 25.5467
23401 17.0311
23402 20.6807
23403 10.9486
23404 27.9797
23405 23.1137
23406 21.8972
23407 17.0311
23408 36.4953
23409 49.8769
23410 20.6807
23411 34.0623
23412 25.5467
23413 26.7632
23414 72.9906
23415 35.2788
23416 38.9283
23417 23.1137
23418 15.8146
23419 14.5981
23420 32.8458
23421 48.6604
23422 72.9906
23423 27.9797
23424 31.6293
23425 43.7944
23426 32.8458
23427 10.9486
23428 32.8458
23429 31.6293
23430 20.6807
23431 23.1137
23432 41.3613
23433 4.86604
23434 19.4642
23435 58.3925
23436 41.3613
23437 41.3613
23438 17.0311
23439 9.73208
23440 23.1137
23441 20.6807
23442 52.3099
23443 23.1137
23444 45.0109
23445 25.5467
23446 15.8146
23447 51.0934
23448 32.8458
23449 24.3302
23450 43.7944
23451 37.7118
23452 20.6807
23453 14.5981
23454 54.743
23455 19.4642
23456 13.3816
23457 25.5467
23458 7.29906
23459 13.3816
23460 27.9797
23461 3.64953
23462 20.6807
23463 51.0934
23464 23.1137
23465 20.6807
23466 31.6293
23467 25.5467
23468 54.743
23469 27.9797
23470 46.2274
23471 15.8146
23472 9.73208
23473 69.3411
23474 46.2274
23475 13.3816
23476 15.8146
23477 19.4642
23478 20.6807
23479 26.7632
23480 10.9486
23481 62.042
23482 26.7632
23483 15.8146
23484 29.1962
23485 10.9486
23486 19.4642
23487 15.8146
23488 17.0311
23489 15.8146
23490 12.1651
23491 30.4128
23492 19.4642
23493 27.9797
23494 35.2788
23495 23.1137
23496 17.0311
23497 35.2788
23498 34.0623
23499 9.73208
23500 23.1137
23501 24.3302
23502 51.0934
23503 4.86604
23504 4.86604
23505 31.6293
23506 9.73208
23507 30.4128
23508 35.2788
23509 27.9797
23510 45.0109
23511 42.5779
23512 32.8458
23513 21.8972
23514 12.1651
23515 4.86604
23516 32.8458
23517 36.4953
23518 46.2274
23519 53.5264
23520 64.475
23521 52.3099
23522 14.5981
23523 29.1962
23524 19.4642
23525 17.0311
23526 30.4128
23527 48.6604
23528 34.0623
23529 32.8458
23530 86.3722
23531 7.29906
23532 45.0109
23533 59.609
23534 10.9486
23535 35.2788
23536 18.2477
23537 13.3816
23538 55.9595
23539 41.3613
23540 9.73208
23541 21.8972
23542 12.1651
23543 15.8146
23544 15.8146
23545 102.187
23546 21.8972
23547 4.86604
23548 14.5981
23549 12.1651
23550 68.1246
23551 17.0311
23552 2.43302
23553 49.8769
23554 31.6293
23555 98.5373
23556 30.4128
23557 6.08255
23558 19.4642
23559 7.29906
23560 26.7632
23561 14.5981
23562 19.4642
23563 13.3816
23564 24.3302
23565 10.9486
23566 19.4642
23567 10.9486
23568 12.1651
23569 15.8146
23570 14.5981
23571 9.73208
23572 8.51557
23573 19.4642
23574 23.1137
23575 25.5467
23576 19.4642
23577 6.08255
23578 17.0311
23579 35.2788
23580 21.8972
23581 10.9486
23582 8.51557
23583 30.4128
23584 18.2477
23585 65.6915
23586 25.5467
23587 43.7944
23588 25.5467
23589 66.9081
23590 45.0109
23591 48.6604
23592 15.8146
23593 21.8972
23594 29.1962
23595 15.8146
23596 68.1246
23597 53.5264
23598 15.8146
23599 23.1137
23600 23.1137
23601 100.97
23602 38.9283
23603 20.6807
23604 37.7118
23605 41.3613
23606 21.8972
23607 14.5981
23608 14.5981
23609 17.0311
23610 21.8972
23611 9.73208
23612 36.4953
23613 35.2788
23614 21.8972
23615 48.6604
23616 26.7632
23617 7.29906
23618 63.2585
23619 24.3302
23620 54.743
23621 9.73208
23622 27.9797
23623 45.0109
23624 27.9797
23625 54.743
23626 36.4953
23627 72.9906
23628 34.0623
23629 7.29906
23630 18.2477
23631 40.1448
23632 26.7632
23633 40.1448
23634 13.3816
23635 29.1962
23636 21.8972
23637 12.1651
23638 19.4642
23639 14.5981
23640 47.4439
23641 27.9797
23642 25.5467
23643 10.9486
23644 2.43302
23645 35.2788
23646 24.3302
23647 7.29906
23648 18.2477
23649 20.6807
23650 1.21651
23651 12.1651
23652 21.8972
23653 9.73208
23654 31.6293
23655 54.743
23656 20.6807
23657 21.8972
23658 37.7118
23659 37.7118
23660 26.7632
23661 21.8972
23662 32.8458
23663 26.7632
23664 21.8972
23665 77.8566
23666 31.6293
23667 90.0217
23668 48.6604
23669 4.86604
23670 41.3613
23671 40.1448
23672 55.9595
23673 105.836
23674 29.1962
23675 46.2274
23676 57.176
23677 85.1557
23678 46.2274
23679 60.8255
23680 17.0311
23681 19.4642
23682 54.743
23683 14.5981
23684 35.2788
23685 23.1137
23686 6.08255
23687 68.1246
23688 52.3099
23689 76.6401
23690 17.0311
23691 2.43302
23692 40.1448
23693 20.6807
23694 35.2788
23695 17.0311
23696 14.5981
23697 9.73208
23698 29.1962
23699 9.73208
23700 20.6807
23701 21.8972
23702 19.4642
23703 14.5981
23704 15.8146
23705 15.8146
23706 10.9486
23707 9.73208
23708 10.9486
23709 14.5981
23710 10.9486
23711 7.29906
23712 60.8255
23713 17.0311
23714 4.86604
23715 90.0217
23716 7.29906
23717 10.9486
23718 36.4953
23719 17.0311
23720 36.4953
23721 18.2477
23722 20.6807
23723 2.43302
23724 27.9797
23725 24.3302
23726 45.0109
23727 86.3722
23728 29.1962
23729 21.8972
23730 12.1651
23731 40.1448
23732 30.4128
23733 32.8458
23734 25.5467
23735 10.9486
23736 30.4128
23737 12.1651
23738 29.1962
23739 45.0109
23740 20.6807
23741 7.29906
23742 14.5981
23743 43.7944
23744 80.2897
23745 38.9283
23746 4.86604
23747 23.1137
23748 26.7632
23749 10.9486
23750 30.4128
23751 47.4439
23752 32.8458
23753 21.8972
23754 23.1137
23755 17.0311
23756 23.1137
23757 29.1962
23758 27.9797
23759 46.2274
23760 36.4953
23761 52.3099
23762 20.6807
23763 42.5779
23764 62.042
23765 80.2897
23766 77.8566
23767 8.51557
23768 30.4128
23769 18.2477
23770 13.3816
23771 29.1962
23772 26.7632
23773 31.6293
23774 24.3302
23775 23.1137
23776 20.6807
23777 15.8146
23778 15.8146
23779 14.5981
23780 19.4642
23781 25.5467
23782 7.29906
23783 24.3302
23784 23.1137
23785 34.0623
23786 21.8972
23787 26.7632
23788 14.5981
23789 2.43302
23790 18.2477
23791 21.8972
23792 32.8458
23793 27.9797
23794 10.9486
23795 34.0623
23796 12.1651
23797 17.0311
23798 26.7632
23799 30.4128
23800 15.8146
23801 19.4642
23802 12.1651
23803 27.9797
23804 35.2788
23805 3.64953
23806 14.5981
23807 17.0311
23808 25.5467
23809 4.86604
23810 20.6807
23811 27.9797
23812 13.3816
23813 6.08255
23814 6.08255
23815 3.64953
23816 14.5981
23817 57.176
23818 30.4128
23819 13.3816
23820 20.6807
23821 17.0311
23822 12.1651
23823 20.6807
23824 64.475
23825 15.8146
23826 26.7632
23827 21.8972
23828 14.5981
23829 38.9283
23830 15.8146
23831 24.3302
23832 25.5467
23833 32.8458
23834 18.2477
23835 40.1448
23836 17.0311
23837 26.7632
23838 24.3302
23839 19.4642
23840 19.4642
23841 29.1962
23842 9.73208
23843 26.7632
23844 48.6604
23845 40.1448
23846 34.0623
23847 40.1448
23848 21.8972
23849 14.5981
23850 7.29906
23851 30.4128
23852 66.9081
23853 24.3302
23854 20.6807
23855 19.4642
23856 17.0311
23857 30.4128
23858 21.8972
23859 41.3613
23860 51.0934
23861 19.4642
23862 18.2477
23863 29.1962
23864 14.5981
23865 20.6807
23866 14.5981
23867 15.8146
23868 35.2788
23869 27.9797
23870 7.29906
23871 12.1651
23872 4.86604
23873 13.3816
23874 35.2788
23875 29.1962
23876 63.2585
23877 6.08255
23878 14.5981
23879 13.3816
23880 31.6293
23881 13.3816
23882 7.29906
23883 18.2477
23884 38.9283
23885 30.4128
23886 19.4642
23887 4.86604
23888 51.0934
23889 26.7632
23890 4.86604
23891 4.86604
23892 10.9486
23893 27.9797
23894 14.5981
23895 13.3816
23896 19.4642
23897 43.7944
23898 20.6807
23899 7.29906
23900 12.1651
23901 10.9486
23902 10.9486
23903 26.7632
23904 15.8146
23905 13.3816
23906 10.9486
23907 3.64953
23908 2.43302
23909 12.1651
23910 36.4953
23911 15.8146
23912 25.5467
23913 6.08255
23914 21.8972
23915 9.73208
23916 6.08255
23917 12.1651
23918 6.08255
23919 8.51557
23920 2.43302
23921 4.86604
23922 68.1246
23923 1.21651
23924 7.29906
23925 47.4439
23926 2.43302
23927 6.08255
23928 35.2788
23929 8.51557
23930 8.51557
23931 18.2477
23932 13.3816
23933 10.9486
23934 18.2477
23935 6.08255
23936 24.3302
23937 64.475
23938 8.51557
23939 12.1651
23940 30.4128
23941 12.1651
23942 29.1962
23943 74.2071
23944 19.4642
23945 24.3302
23946 12.1651
23947 23.1137
23948 63.2585
23949 34.0623
23950 23.1137
23951 23.1137
23952 15.8146
23953 25.5467
23954 24.3302
23955 18.2477
23956 4.86604
23957 13.3816
23958 15.8146
23959 8.51557
23960 24.3302
23961 10.9486
23962 38.9283
23963 20.6807
23964 37.7118
23965 17.0311
23966 4.86604
23967 35.2788
23968 41.3613
23969 4.86604
23970 31.6293
23971 9.73208
23972 42.5779
23973 21.8972
23974 19.4642
23975 10.9486
23976 6.08255
23977 47.4439
23978 17.0311
23979 32.8458
23980 7.29906
23981 15.8146
23982 19.4642
23983 14.5981
23984 10.9486
23985 15.8146
23986 4.86604
23987 13.3816
23988 17.0311
23989 4.86604
23990 72.9906
23991 9.73208
23992 3.64953
23993 6.08255
23994 21.8972
23995 42.5779
23996 47.4439
23997 40.1448
23998 30.4128
23999 14.5981
24000 64.475
24001 60.8255
24002 14.5981
24003 19.4642
24004 21.8972
24005 20.6807
24006 66.9081
24007 14.5981
24008 80.2897
24009 18.2477
24010 3.64953
24011 126.517
24012 15.8146
24013 9.73208
24014 17.0311
24015 9.73208
24016 13.3816
24017 17.0311
24018 10.9486
24019 24.3302
24020 6.08255
24021 14.5981
24022 20.6807
24023 30.4128
24024 92.4548
24025 6.08255
24026 4.86604
24027 38.9283
24028 63.2585
24029 9.73208
24030 14.5981
24031 19.4642
24032 12.1651
24033 20.6807
24034 14.5981
24035 31.6293
24036 27.9797
24037 25.5467
24038 20.6807
24039 29.1962
24040 24.3302
24041 29.1962
24042 21.8972
24043 19.4642
24044 24.3302
24045 23.1137
24046 3.64953
24047 9.73208
24048 20.6807
24049 25.5467
24050 9.73208
24051 8.51557
24052 6.08255
24053 18.2477
24054 7.29906
24055 15.8146
24056 14.5981
24057 31.6293
24058 7.29906
24059 30.4128
24060 75.4236
24061 13.3816
24062 59.609
24063 8.51557
24064 20.6807
24065 10.9486
24066 13.3816
24067 54.743
24068 42.5779
24069 18.2477
24070 12.1651
24071 62.042
24072 19.4642
24073 23.1137
24074 9.73208
24075 9.73208
24076 31.6293
24077 17.0311
24078 14.5981
24079 21.8972
24080 20.6807
24081 35.2788
24082 36.4953
24083 40.1448
24084 193.425
24085 27.9797
24086 38.9283
24087 87.5887
24088 45.0109
24089 42.5779
24090 21.8972
24091 27.9797
24092 35.2788
24093 47.4439
24094 74.2071
24095 32.8458
24096 9.73208
24097 32.8458
24098 27.9797
24099 13.3816
24100 8.51557
24101 17.0311
24102 6.08255
24103 17.0311
24104 17.0311
24105 29.1962
24106 35.2788
24107 14.5981
24108 13.3816
24109 53.5264
24110 15.8146
24111 2.43302
24112 40.1448
24113 7.29906
24114 26.7632
24115 23.1137
24116 13.3816
24117 25.5467
24118 72.9906
24119 14.5981
24120 7.29906
24121 15.8146
24122 10.9486
24123 13.3816
24124 36.4953
24125 6.08255
24126 13.3816
24127 29.1962
24128 14.5981
24129 3.64953
24130 37.7118
24131 17.0311
24132 17.0311
24133 51.0934
24134 21.8972
24135 3.64953
24136 8.51557
24137 14.5981
24138 18.2477
24139 45.0109
24140 25.5467
24141 71.7741
24142 27.9797
24143 7.29906
24144 10.9486
24145 35.2788
24146 14.5981
24147 43.7944
24148 35.2788
24149 23.1137
24150 31.6293
24151 14.5981
24152 9.73208
24153 15.8146
24154 27.9797
24155 14.5981
24156 21.8972
24157 6.08255
24158 10.9486
24159 2.43302
24160 20.6807
24161 21.8972
24162 26.7632
24163 62.042
24164 29.1962
24165 21.8972
24166 41.3613
24167 13.3816
24168 20.6807
24169 15.8146
24170 12.1651
24171 62.042
24172 25.5467
24173 3.64953
24174 18.2477
24175 10.9486
24176 7.29906
24177 6.08255
24178 17.0311
24179 20.6807
24180 15.8146
24181 20.6807
24182 21.8972
24183 31.6293
24184 17.0311
24185 31.6293
24186 47.4439
24187 64.475
24188 41.3613
24189 27.9797
24190 17.0311
24191 37.7118
24192 21.8972
24193 2.43302
24194 30.4128
24195 34.0623
24196 8.51557
24197 4.86604
24198 23.1137
24199 102.187
24200 19.4642
24201 38.9283
24202 32.8458
24203 42.5779
24204 54.743
24205 54.743
24206 45.0109
24207 9.73208
24208 43.7944
24209 40.1448
24210 59.609
24211 17.0311
24212 25.5467
24213 26.7632
24214 42.5779
24215 34.0623
24216 23.1137
24217 12.1651
24218 54.743
24219 62.042
24220 21.8972
24221 27.9797
24222 24.3302
24223 12.1651
24224 35.2788
24225 74.2071
24226 17.0311
24227 26.7632
24228 24.3302
24229 23.1137
24230 30.4128
24231 27.9797
24232 26.7632
24233 21.8972
24234 31.6293
24235 58.3925
24236 36.4953
24237 38.9283
24238 10.9486
24239 32.8458
24240 10.9486
24241 35.2788
24242 42.5779
24243 20.6807
24244 34.0623
24245 51.0934
24246 15.8146
24247 34.0623
24248 25.5467
24249 12.1651
24250 24.3302
24251 14.5981
24252 18.2477
24253 24.3302
24254 13.3816
24255 20.6807
24256 10.9486
24257 15.8146
24258 12.1651
24259 27.9797
24260 8.51557
24261 25.5467
24262 91.2383
24263 17.0311
24264 19.4642
24265 18.2477
24266 49.8769
24267 59.609
24268 85.1557
24269 9.73208
24270 34.0623
24271 19.4642
24272 38.9283
24273 59.609
24274 14.5981
24275 25.5467
24276 26.7632
24277 25.5467
24278 38.9283
24279 9.73208
24280 25.5467
24281 15.8146
24282 14.5981
24283 30.4128
24284 41.3613
24285 12.1651
24286 29.1962
24287 34.0623
24288 76.6401
24289 15.8146
24290 13.3816
24291 29.1962
24292 21.8972
24293 9.73208
24294 21.8972
24295 104.62
24296 18.2477
24297 8.51557
24298 2.43302
24299 66.9081
24300 30.4128
24301 9.73208
24302 9.73208
24303 9.73208
24304 75.4236
24305 4.86604
24306 15.8146
24307 9.73208
24308 24.3302
24309 17.0311
24310 9.73208
24311 41.3613
24312 66.9081
24313 20.6807
24314 12.1651
24315 21.8972
24316 13.3816
24317 13.3816
24318 27.9797
24319 57.176
24320 9.73208
24321 20.6807
24322 4.86604
24323 21.8972
24324 70.5576
24325 19.4642
24326 40.1448
24327 13.3816
24328 34.0623
24329 24.3302
24330 29.1962
24331 54.743
24332 8.51557
24333 6.08255
24334 21.8972
24335 13.3816
24336 14.5981
24337 40.1448
24338 21.8972
24339 32.8458
24340 9.73208
24341 30.4128
24342 25.5467
24343 8.51557
24344 45.0109
24345 58.3925
24346 10.9486
24347 19.4642
24348 29.1962
24349 34.0623
24350 20.6807
24351 29.1962
24352 30.4128
24353 7.29906
24354 40.1448
24355 24.3302
24356 25.5467
24357 14.5981
24358 20.6807
24359 21.8972
24360 37.7118
24361 58.3925
24362 6.08255
24363 21.8972
24364 20.6807
24365 10.9486
24366 24.3302
24367 45.0109
24368 6.08255
24369 20.6807
24370 62.042
24371 27.9797
24372 25.5467
24373 9.73208
24374 9.73208
24375 27.9797
24376 26.7632
24377 48.6604
24378 26.7632
24379 58.3925
24380 25.5467
24381 9.73208
24382 18.2477
24383 12.1651
24384 18.2477
24385 8.51557
24386 10.9486
24387 26.7632
24388 12.1651
24389 24.3302
24390 23.1137
24391 10.9486
24392 15.8146
24393 19.4642
24394 24.3302
24395 21.8972
24396 23.1137
24397 25.5467
24398 3.64953
24399 13.3816
24400 38.9283
24401 17.0311
24402 9.73208
24403 17.0311
24404 3.64953
24405 21.8972
24406 60.8255
24407 18.2477
24408 34.0623
24409 2.43302
24410 34.0623
24411 41.3613
24412 25.5467
24413 9.73208
24414 4.86604
24415 29.1962
24416 36.4953
24417 59.609
24418 35.2788
24419 19.4642
24420 31.6293
24421 25.5467
24422 9.73208
24423 25.5467
24424 34.0623
24425 14.5981
24426 2.43302
24427 10.9486
24428 26.7632
24429 15.8146
24430 23.1137
24431 37.7118
24432 30.4128
24433 19.4642
24434 20.6807
24435 13.3816
24436 36.4953
24437 26.7632
24438 21.8972
24439 23.1137
24440 38.9283
24441 48.6604
24442 9.73208
24443 30.4128
24444 20.6807
24445 38.9283
24446 26.7632
24447 8.51557
24448 20.6807
24449 20.6807
24450 27.9797
24451 17.0311
24452 8.51557
24453 27.9797
24454 31.6293
24455 91.2383
24456 19.4642
24457 3.64953
24458 34.0623
24459 23.1137
24460 24.3302
24461 13.3816
24462 15.8146
24463 13.3816
24464 20.6807
24465 14.5981
24466 15.8146
24467 19.4642
24468 10.9486
24469 10.9486
24470 20.6807
24471 12.1651
24472 9.73208
24473 29.1962
24474 4.86604
24475 52.3099
24476 18.2477
24477 21.8972
24478 8.51557
24479 47.4439
24480 19.4642
24481 18.2477
24482 15.8146
24483 8.51557
24484 12.1651
24485 9.73208
24486 18.2477
24487 10.9486
24488 24.3302
24489 13.3816
24490 4.86604
24491 21.8972
24492 25.5467
24493 13.3816
24494 21.8972
24495 31.6293
24496 10.9486
24497 35.2788
24498 57.176
24499 27.9797
24500 37.7118
24501 40.1448
24502 34.0623
24503 75.4236
24504 10.9486
24505 9.73208
24506 41.3613
24507 21.8972
24508 30.4128
24509 21.8972
24510 53.5264
24511 34.0623
24512 25.5467
24513 20.6807
24514 31.6293
24515 48.6604
24516 12.1651
24517 30.4128
24518 45.0109
24519 65.6915
24520 35.2788
24521 69.3411
24522 31.6293
24523 4.86604
24524 8.51557
24525 13.3816
24526 13.3816
24527 55.9595
24528 9.73208
24529 20.6807
24530 18.2477
24531 10.9486
24532 8.51557
24533 48.6604
24534 17.0311
24535 20.6807
24536 23.1137
24537 23.1137
24538 69.3411
24539 19.4642
24540 9.73208
24541 3.64953
24542 21.8972
24543 6.08255
24544 19.4642
24545 14.5981
24546 12.1651
24547 42.5779
24548 17.0311
24549 58.3925
24550 19.4642
24551 17.0311
24552 12.1651
24553 41.3613
24554 21.8972
24555 37.7118
24556 46.2274
24557 29.1962
24558 119.218
24559 31.6293
24560 23.1137
24561 30.4128
24562 64.475
24563 27.9797
24564 15.8146
24565 49.8769
24566 31.6293
24567 41.3613
24568 19.4642
24569 29.1962
24570 12.1651
24571 34.0623
24572 53.5264
24573 98.5373
24574 21.8972
24575 13.3816
24576 21.8972
24577 7.29906
24578 14.5981
24579 26.7632
24580 14.5981
24581 18.2477
24582 6.08255
24583 23.1137
24584 27.9797
24585 34.0623
24586 10.9486
24587 52.3099
24588 24.3302
24589 20.6807
24590 24.3302
24591 10.9486
24592 19.4642
24593 25.5467
24594 36.4953
24595 24.3302
24596 17.0311
24597 37.7118
24598 43.7944
24599 29.1962
24600 42.5779
24601 53.5264
24602 15.8146
24603 26.7632
24604 13.3816
24605 27.9797
24606 36.4953
24607 12.1651
24608 18.2477
24609 8.51557
24610 9.73208
24611 42.5779
24612 7.29906
24613 29.1962
24614 13.3816
24615 12.1651
24616 12.1651
24617 30.4128
24618 10.9486
24619 54.743
24620 24.3302
24621 30.4128
24622 4.86604
24623 14.5981
24624 40.1448
24625 19.4642
24626 13.3816
24627 4.86604
24628 25.5467
24629 57.176
24630 31.6293
24631 29.1962
24632 43.7944
24633 36.4953
24634 32.8458
24635 15.8146
24636 47.4439
24637 82.7227
24638 20.6807
24639 46.2274
24640 92.4548
24641 26.7632
24642 30.4128
24643 37.7118
24644 37.7118
24645 40.1448
24646 20.6807
24647 26.7632
24648 26.7632
24649 29.1962
24650 12.1651
24651 21.8972
24652 46.2274
24653 8.51557
24654 37.7118
24655 4.86604
24656 23.1137
24657 36.4953
24658 45.0109
24659 26.7632
24660 4.86604
24661 69.3411
24662 25.5467
24663 23.1137
24664 31.6293
24665 17.0311
24666 36.4953
24667 31.6293
24668 36.4953
24669 17.0311
24670 29.1962
24671 24.3302
24672 12.1651
24673 9.73208
24674 15.8146
24675 31.6293
24676 54.743
24677 24.3302
24678 2.43302
24679 9.73208
24680 21.8972
24681 40.1448
24682 24.3302
24683 4.86604
24684 13.3816
24685 8.51557
24686 48.6604
24687 19.4642
24688 13.3816
24689 19.4642
24690 21.8972
24691 32.8458
24692 43.7944
24693 51.0934
24694 38.9283
24695 24.3302
24696 15.8146
24697 26.7632
24698 19.4642
24699 34.0623
24700 10.9486
24701 24.3302
24702 57.176
24703 25.5467
24704 29.1962
24705 35.2788
24706 42.5779
24707 13.3816
24708 46.2274
24709 77.8566
24710 35.2788
24711 34.0623
24712 42.5779
24713 30.4128
24714 27.9797
24715 36.4953
24716 12.1651
24717 15.8146
24718 30.4128
24719 48.6604
24720 20.6807
24721 14.5981
24722 32.8458
24723 18.2477
24724 30.4128
24725 13.3816
24726 18.2477
24727 21.8972
24728 8.51557
24729 35.2788
24730 65.6915
24731 41.3613
24732 36.4953
24733 48.6604
24734 42.5779
24735 42.5779
24736 37.7118
24737 32.8458
24738 20.6807
24739 9.73208
24740 26.7632
24741 57.176
24742 53.5264
24743 30.4128
24744 3.64953
24745 29.1962
24746 19.4642
24747 34.0623
24748 38.9283
24749 21.8972
24750 26.7632
24751 37.7118
24752 12.1651
24753 23.1137
24754 8.51557
24755 19.4642
24756 27.9797
24757 20.6807
24758 17.0311
24759 81.5062
24760 6.08255
24761 18.2477
24762 55.9595
24763 14.5981
24764 9.73208
24765 14.5981
24766 19.4642
24767 14.5981
24768 19.4642
24769 23.1137
24770 7.29906
24771 19.4642
24772 20.6807
24773 29.1962
24774 59.609
24775 55.9595
24776 31.6293
24777 127.734
24778 26.7632
24779 58.3925
24780 17.0311
24781 17.0311
24782 23.1137
24783 15.8146
24784 29.1962
24785 54.743
24786 13.3816
24787 42.5779
24788 29.1962
24789 21.8972
24790 32.8458
24791 35.2788
24792 30.4128
24793 8.51557
24794 14.5981
24795 26.7632
24796 58.3925
24797 25.5467
24798 25.5467
24799 9.73208
24800 9.73208
24801 18.2477
24802 36.4953
24803 41.3613
24804 55.9595
24805 15.8146
24806 35.2788
24807 63.2585
24808 9.73208
24809 36.4953
24810 34.0623
24811 26.7632
24812 40.1448
24813 34.0623
24814 31.6293
24815 25.5467
24816 36.4953
24817 10.9486
24818 9.73208
24819 25.5467
24820 31.6293
24821 42.5779
24822 32.8458
24823 66.9081
24824 30.4128
24825 34.0623
24826 21.8972
24827 18.2477
24828 30.4128
24829 26.7632
24830 15.8146
24831 40.1448
24832 53.5264
24833 47.4439
24834 41.3613
24835 14.5981
24836 52.3099
24837 49.8769
24838 3.64953
24839 20.6807
24840 15.8146
24841 29.1962
24842 27.9797
24843 59.609
24844 43.7944
24845 43.7944
24846 27.9797
24847 54.743
24848 24.3302
24849 24.3302
24850 21.8972
24851 54.743
24852 14.5981
24853 13.3816
24854 9.73208
24855 13.3816
24856 57.176
24857 23.1137
24858 8.51557
24859 13.3816
24860 31.6293
24861 12.1651
24862 9.73208
24863 9.73208
24864 27.9797
24865 46.2274
24866 21.8972
24867 27.9797
24868 20.6807
24869 13.3816
24870 12.1651
24871 17.0311
24872 23.1137
24873 21.8972
24874 23.1137
24875 9.73208
24876 24.3302
24877 34.0623
24878 18.2477
24879 21.8972
24880 18.2477
24881 15.8146
24882 12.1651
24883 10.9486
24884 23.1137
24885 25.5467
24886 29.1962
24887 8.51557
24888 13.3816
24889 10.9486
24890 15.8146
24891 24.3302
24892 9.73208
24893 32.8458
24894 72.9906
24895 12.1651
24896 59.609
24897 29.1962
24898 36.4953
24899 65.6915
24900 29.1962
24901 15.8146
24902 26.7632
24903 23.1137
24904 30.4128
24905 59.609
24906 23.1137
24907 34.0623
24908 10.9486
24909 76.6401
24910 66.9081
24911 12.1651
24912 52.3099
24913 9.73208
24914 13.3816
24915 58.3925
24916 34.0623
24917 24.3302
24918 38.9283
24919 48.6604
24920 41.3613
24921 37.7118
24922 10.9486
24923 27.9797
24924 13.3816
24925 40.1448
24926 35.2788
24927 23.1137
24928 34.0623
24929 6.08255
24930 27.9797
24931 38.9283
24932 13.3816
24933 25.5467
24934 20.6807
24935 10.9486
24936 15.8146
24937 12.1651
24938 10.9486
24939 26.7632
24940 4.86604
24941 31.6293
24942 24.3302
24943 18.2477
24944 7.29906
24945 19.4642
24946 23.1137
24947 49.8769
24948 20.6807
24949 36.4953
24950 8.51557
24951 13.3816
24952 35.2788
24953 13.3816
24954 37.7118
24955 30.4128
24956 14.5981
24957 12.1651
24958 10.9486
24959 21.8972
24960 21.8972
24961 82.7227
24962 9.73208
24963 21.8972
24964 20.6807
24965 131.383
24966 13.3816
24967 18.2477
24968 10.9486
24969 12.1651
24970 10.9486
24971 18.2477
24972 23.1137
24973 15.8146
24974 31.6293
24975 54.743
24976 52.3099
24977 18.2477
24978 25.5467
24979 19.4642
24980 36.4953
24981 46.2274
24982 23.1137
24983 10.9486
24984 25.5467
24985 7.29906
24986 38.9283
24987 12.1651
24988 9.73208
24989 27.9797
24990 46.2274
24991 14.5981
24992 26.7632
24993 13.3816
24994 34.0623
24995 14.5981
24996 21.8972
24997 62.042
24998 10.9486
24999 37.7118
25000 52.3099
25001 27.9797
25002 24.3302
25003 35.2788
25004 72.9906
25005 36.4953
25006 27.9797
25007 57.176
25008 24.3302
25009 8.51557
25010 31.6293
25011 69.3411
25012 40.1448
25013 10.9486
25014 27.9797
25015 17.0311
25016 15.8146
25017 8.51557
25018 12.1651
25019 37.7118
25020 35.2788
25021 26.7632
25022 47.4439
25023 24.3302
25024 37.7118
25025 19.4642
25026 41.3613
25027 30.4128
25028 31.6293
25029 9.73208
25030 40.1448
25031 12.1651
25032 12.1651
25033 24.3302
25034 30.4128
25035 7.29906
25036 26.7632
25037 13.3816
25038 14.5981
25039 23.1137
25040 13.3816
25041 20.6807
25042 29.1962
25043 4.86604
25044 29.1962
25045 38.9283
25046 9.73208
25047 27.9797
25048 20.6807
25049 36.4953
25050 29.1962
25051 17.0311
25052 32.8458
25053 59.609
25054 30.4128
25055 26.7632
25056 21.8972
25057 21.8972
25058 9.73208
25059 35.2788
25060 18.2477
25061 32.8458
25062 18.2477
25063 20.6807
25064 26.7632
25065 42.5779
25066 41.3613
25067 31.6293
25068 34.0623
25069 43.7944
25070 47.4439
25071 76.6401
25072 26.7632
25073 12.1651
25074 18.2477
25075 36.4953
25076 38.9283
25077 27.9797
25078 19.4642
25079 38.9283
25080 53.5264
25081 57.176
25082 17.0311
25083 36.4953
25084 35.2788
25085 20.6807
25086 48.6604
25087 79.0732
25088 23.1137
25089 18.2477
25090 21.8972
25091 18.2477
25092 34.0623
25093 32.8458
25094 38.9283
25095 53.5264
25096 21.8972
25097 31.6293
25098 57.176
25099 53.5264
25100 18.2477
25101 64.475
25102 60.8255
25103 58.3925
25104 63.2585
25105 18.2477
25106 21.8972
25107 29.1962
25108 24.3302
25109 42.5779
25110 21.8972
25111 45.0109
25112 30.4128
25113 21.8972
25114 24.3302
25115 37.7118
25116 17.0311
25117 26.7632
25118 19.4642
25119 24.3302
25120 29.1962
25121 13.3816
25122 15.8146
25123 10.9486
25124 13.3816
25125 27.9797
25126 37.7118
25127 3.64953
25128 25.5467
25129 65.6915
25130 41.3613
25131 29.1962
25132 29.1962
25133 27.9797
25134 64.475
25135 64.475
25136 24.3302
25137 15.8146
25138 46.2274
25139 45.0109
25140 43.7944
25141 34.0623
25142 32.8458
25143 25.5467
25144 71.7741
25145 100.97
25146 20.6807
25147 35.2788
25148 38.9283
25149 49.8769
25150 47.4439
25151 94.8878
25152 92.4548
25153 41.3613
25154 30.4128
25155 29.1962
25156 38.9283
25157 42.5779
25158 45.0109
25159 24.3302
25160 24.3302
25161 10.9486
25162 10.9486
25163 21.8972
25164 30.4128
25165 19.4642
25166 14.5981
25167 47.4439
25168 20.6807
25169 48.6604
25170 43.7944
25171 13.3816
25172 20.6807
25173 34.0623
25174 26.7632
25175 12.1651
25176 12.1651
25177 25.5467
25178 54.743
25179 17.0311
25180 9.73208
25181 15.8146
25182 29.1962
25183 36.4953
25184 71.7741
25185 20.6807
25186 17.0311
25187 62.042
25188 83.9392
25189 34.0623
25190 36.4953
25191 57.176
25192 21.8972
25193 13.3816
25194 57.176
25195 40.1448
25196 23.1137
25197 38.9283
25198 10.9486
25199 46.2274
25200 42.5779
25201 75.4236
25202 38.9283
25203 27.9797
25204 41.3613
25205 17.0311
25206 83.9392
25207 102.187
25208 21.8972
25209 21.8972
25210 18.2477
25211 63.2585
25212 53.5264
25213 40.1448
25214 54.743
25215 30.4128
25216 40.1448
25217 21.8972
25218 36.4953
25219 32.8458
25220 49.8769
25221 24.3302
25222 13.3816
25223 29.1962
25224 19.4642
25225 9.73208
25226 26.7632
25227 26.7632
25228 19.4642
25229 18.2477
25230 13.3816
25231 24.3302
25232 17.0311
25233 34.0623
25234 20.6807
25235 13.3816
25236 36.4953
25237 21.8972
25238 24.3302
25239 35.2788
25240 47.4439
25241 37.7118
25242 53.5264
25243 24.3302
25244 20.6807
25245 31.6293
25246 15.8146
25247 20.6807
25248 47.4439
25249 98.5373
25250 27.9797
25251 43.7944
25252 15.8146
25253 32.8458
25254 35.2788
25255 35.2788
25256 12.1651
25257 32.8458
25258 48.6604
25259 30.4128
25260 34.0623
25261 13.3816
25262 32.8458
25263 86.3722
25264 77.8566
25265 42.5779
25266 58.3925
25267 41.3613
25268 32.8458
25269 29.1962
25270 24.3302
25271 13.3816
25272 36.4953
25273 35.2788
25274 20.6807
25275 62.042
25276 14.5981
25277 54.743
25278 36.4953
25279 26.7632
25280 8.51557
25281 27.9797
25282 23.1137
25283 23.1137
25284 38.9283
25285 7.29906
25286 32.8458
25287 40.1448
25288 41.3613
25289 12.1651
25290 0
25291 34.0623
25292 55.9595
25293 48.6604
25294 36.4953
25295 31.6293
25296 21.8972
25297 6.08255
25298 36.4953
25299 42.5779
25300 29.1962
25301 59.609
25302 12.1651
25303 35.2788
25304 26.7632
25305 13.3816
25306 58.3925
25307 36.4953
25308 14.5981
25309 54.743
25310 42.5779
25311 23.1137
25312 24.3302
25313 58.3925
25314 9.73208
25315 25.5467
25316 79.0732
25317 24.3302
25318 200.724
25319 26.7632
25320 12.1651
25321 19.4642
25322 49.8769
25323 27.9797
25324 30.4128
25325 15.8146
25326 13.3816
25327 12.1651
25328 21.8972
25329 12.1651
25330 21.8972
25331 9.73208
25332 17.0311
25333 13.3816
25334 79.0732
25335 27.9797
25336 25.5467
25337 47.4439
25338 19.4642
25339 51.0934
25340 14.5981
25341 31.6293
25342 14.5981
25343 14.5981
25344 20.6807
25345 31.6293
25346 14.5981
25347 26.7632
25348 36.4953
25349 17.0311
25350 25.5467
25351 37.7118
25352 21.8972
25353 24.3302
25354 14.5981
25355 12.1651
25356 21.8972
25357 7.29906
25358 27.9797
25359 71.7741
25360 32.8458
25361 40.1448
25362 26.7632
25363 20.6807
25364 15.8146
25365 12.1651
25366 77.8566
25367 7.29906
25368 34.0623
25369 71.7741
25370 19.4642
25371 23.1137
25372 43.7944
25373 57.176
25374 65.6915
25375 30.4128
25376 31.6293
25377 19.4642
25378 30.4128
25379 12.1651
25380 13.3816
25381 23.1137
25382 29.1962
25383 26.7632
25384 58.3925
25385 30.4128
25386 58.3925
25387 24.3302
25388 32.8458
25389 24.3302
25390 53.5264
25391 21.8972
25392 18.2477
25393 17.0311
25394 13.3816
25395 4.86604
25396 10.9486
25397 8.51557
25398 31.6293
25399 76.6401
25400 24.3302
25401 32.8458
25402 54.743
25403 13.3816
25404 20.6807
25405 27.9797
25406 15.8146
25407 30.4128
25408 52.3099
25409 46.2274
25410 30.4128
25411 48.6604
25412 14.5981
25413 23.1137
25414 21.8972
25415 18.2477
25416 31.6293
25417 54.743
25418 15.8146
25419 29.1962
25420 14.5981
25421 42.5779
25422 83.9392
25423 65.6915
25424 27.9797
25425 19.4642
25426 25.5467
25427 46.2274
25428 21.8972
25429 38.9283
25430 34.0623
25431 47.4439
25432 36.4953
25433 21.8972
25434 34.0623
25435 19.4642
25436 34.0623
25437 17.0311
25438 36.4953
25439 40.1448
25440 35.2788
25441 40.1448
25442 29.1962
25443 23.1137
25444 21.8972
25445 15.8146
25446 23.1137
25447 25.5467
25448 24.3302
25449 41.3613
25450 46.2274
25451 8.51557
25452 37.7118
25453 51.0934
25454 94.8878
25455 36.4953
25456 14.5981
25457 9.73208
25458 19.4642
25459 35.2788
25460 21.8972
25461 15.8146
25462 45.0109
25463 36.4953
25464 15.8146
25465 53.5264
25466 24.3302
25467 43.7944
25468 15.8146
25469 43.7944
25470 13.3816
25471 41.3613
25472 14.5981
25473 20.6807
25474 38.9283
25475 38.9283
25476 77.8566
25477 40.1448
25478 55.9595
25479 15.8146
25480 23.1137
25481 12.1651
25482 27.9797
25483 38.9283
25484 12.1651
25485 29.1962
25486 19.4642
25487 18.2477
25488 15.8146
25489 25.5467
25490 26.7632
25491 35.2788
25492 36.4953
25493 18.2477
25494 35.2788
25495 10.9486
25496 86.3722
25497 20.6807
25498 7.29906
25499 10.9486
25500 60.8255
25501 41.3613
25502 18.2477
25503 20.6807
25504 19.4642
25505 41.3613
25506 29.1962
25507 34.0623
25508 37.7118
25509 43.7944
25510 59.609
25511 13.3816
25512 59.609
25513 69.3411
25514 27.9797
25515 52.3099
25516 27.9797
25517 18.2477
25518 23.1137
25519 51.0934
25520 18.2477
25521 36.4953
25522 35.2788
25523 14.5981
25524 48.6604
25525 37.7118
25526 25.5467
25527 17.0311
25528 20.6807
25529 45.0109
25530 31.6293
25531 35.2788
25532 24.3302
25533 18.2477
25534 30.4128
25535 55.9595
25536 53.5264
25537 21.8972
25538 38.9283
25539 46.2274
25540 15.8146
25541 21.8972
25542 19.4642
25543 17.0311
25544 25.5467
25545 66.9081
25546 9.73208
25547 27.9797
25548 52.3099
25549 52.3099
25550 29.1962
25551 53.5264
25552 49.8769
25553 23.1137
25554 25.5467
25555 25.5467
25556 29.1962
25557 76.6401
25558 35.2788
25559 35.2788
25560 34.0623
25561 12.1651
25562 35.2788
25563 26.7632
25564 29.1962
25565 43.7944
25566 77.8566
25567 27.9797
25568 27.9797
25569 20.6807
25570 7.29906
25571 18.2477
25572 41.3613
25573 43.7944
25574 24.3302
25575 14.5981
25576 20.6807
25577 9.73208
25578 25.5467
25579 53.5264
25580 75.4236
25581 24.3302
25582 6.08255
25583 14.5981
25584 21.8972
25585 35.2788
25586 32.8458
25587 37.7118
25588 14.5981
25589 18.2477
25590 38.9283
25591 24.3302
25592 34.0623
25593 58.3925
25594 36.4953
25595 36.4953
25596 53.5264
25597 45.0109
25598 19.4642
25599 4.86604
25600 26.7632
25601 12.1651
25602 25.5467
25603 13.3816
25604 68.1246
25605 20.6807
25606 7.29906
25607 53.5264
25608 21.8972
25609 45.0109
25610 27.9797
25611 38.9283
25612 36.4953
25613 21.8972
25614 21.8972
25615 7.29906
25616 9.73208
25617 23.1137
25618 6.08255
25619 34.0623
25620 48.6604
25621 20.6807
25622 34.0623
25623 12.1651
25624 19.4642
25625 26.7632
25626 14.5981
25627 63.2585
25628 24.3302
25629 46.2274
25630 35.2788
25631 10.9486
25632 25.5467
25633 15.8146
25634 20.6807
25635 27.9797
25636 25.5467
25637 25.5467
25638 48.6604
25639 40.1448
25640 30.4128
25641 32.8458
25642 36.4953
25643 40.1448
25644 21.8972
25645 21.8972
25646 24.3302
25647 38.9283
25648 7.29906
25649 72.9906
25650 25.5467
25651 32.8458
25652 35.2788
25653 17.0311
25654 25.5467
25655 25.5467
25656 20.6807
25657 18.2477
25658 14.5981
25659 69.3411
25660 6.08255
25661 3.64953
25662 23.1137
25663 8.51557
25664 25.5467
25665 26.7632
25666 23.1137
25667 49.8769
25668 47.4439
25669 20.6807
25670 42.5779
25671 32.8458
25672 17.0311
25673 74.2071
25674 32.8458
25675 3.64953
25676 31.6293
25677 21.8972
25678 30.4128
25679 13.3816
25680 25.5467
25681 21.8972
25682 24.3302
25683 45.0109
25684 42.5779
25685 21.8972
25686 65.6915
25687 30.4128
25688 10.9486
25689 31.6293
25690 53.5264
25691 31.6293
25692 9.73208
25693 35.2788
25694 43.7944
25695 15.8146
25696 9.73208
25697 35.2788
25698 24.3302
25699 32.8458
25700 21.8972
25701 20.6807
25702 43.7944
25703 31.6293
25704 18.2477
25705 18.2477
25706 20.6807
25707 19.4642
25708 25.5467
25709 30.4128
25710 31.6293
25711 17.0311
25712 29.1962
25713 1.21651
25714 20.6807
25715 21.8972
25716 23.1137
25717 15.8146
25718 14.5981
25719 13.3816
25720 10.9486
25721 10.9486
25722 27.9797
25723 7.29906
25724 15.8146
25725 7.29906
25726 14.5981
25727 23.1137
25728 83.9392
25729 35.2788
25730 25.5467
25731 8.51557
25732 7.29906
25733 19.4642
25734 82.7227
25735 31.6293
25736 42.5779
25737 52.3099
25738 6.08255
25739 17.0311
25740 81.5062
25741 29.1962
25742 12.1651
25743 20.6807
25744 31.6293
25745 25.5467
25746 21.8972
25747 53.5264
25748 24.3302
25749 20.6807
25750 24.3302
25751 35.2788
25752 58.3925
25753 55.9595
25754 74.2071
25755 34.0623
25756 26.7632
25757 55.9595
25758 52.3099
25759 26.7632
25760 18.2477
25761 20.6807
25762 10.9486
25763 85.1557
25764 25.5467
25765 4.86604
25766 48.6604
25767 24.3302
25768 23.1137
25769 47.4439
25770 13.3816
25771 41.3613
25772 25.5467
25773 20.6807
25774 14.5981
25775 65.6915
25776 29.1962
25777 59.609
25778 32.8458
25779 29.1962
25780 10.9486
25781 7.29906
25782 47.4439
25783 9.73208
25784 20.6807
25785 9.73208
25786 19.4642
25787 96.1043
25788 14.5981
25789 6.08255
25790 9.73208
25791 8.51557
25792 13.3816
25793 4.86604
25794 64.475
25795 59.609
25796 36.4953
25797 9.73208
25798 14.5981
25799 36.4953
25800 26.7632
25801 23.1137
25802 17.0311
25803 14.5981
25804 20.6807
25805 13.3816
25806 21.8972
25807 20.6807
25808 7.29906
25809 47.4439
25810 53.5264
25811 23.1137
25812 53.5264
25813 27.9797
25814 7.29906
25815 24.3302
25816 25.5467
25817 27.9797
25818 47.4439
25819 19.4642
25820 20.6807
25821 35.2788
25822 21.8972
25823 35.2788
25824 52.3099
25825 31.6293
25826 19.4642
25827 41.3613
25828 18.2477
25829 31.6293
25830 32.8458
25831 17.0311
25832 27.9797
25833 48.6604
25834 86.3722
25835 53.5264
25836 43.7944
25837 51.0934
25838 55.9595
25839 64.475
25840 30.4128
25841 27.9797
25842 17.0311
25843 38.9283
25844 8.51557
25845 53.5264
25846 59.609
25847 14.5981
25848 68.1246
25849 37.7118
25850 12.1651
25851 32.8458
25852 53.5264
25853 45.0109
25854 35.2788
25855 21.8972
25856 34.0623
25857 36.4953
25858 18.2477
25859 25.5467
25860 52.3099
25861 14.5981
25862 8.51557
25863 12.1651
25864 21.8972
25865 27.9797
25866 15.8146
25867 23.1137
25868 24.3302
25869 31.6293
25870 25.5467
25871 20.6807
25872 13.3816
25873 60.8255
25874 15.8146
25875 46.2274
25876 27.9797
25877 63.2585
25878 15.8146
25879 41.3613
25880 43.7944
25881 13.3816
25882 15.8146
25883 12.1651
25884 26.7632
25885 18.2477
25886 35.2788
25887 30.4128
25888 52.3099
25889 29.1962
25890 30.4128
25891 23.1137
25892 29.1962
25893 32.8458
25894 81.5062
25895 41.3613
25896 25.5467
25897 45.0109
25898 34.0623
25899 14.5981
25900 43.7944
25901 45.0109
25902 26.7632
25903 21.8972
25904 12.1651
25905 43.7944
25906 53.5264
25907 7.29906
25908 60.8255
25909 17.0311
25910 25.5467
25911 17.0311
25912 57.176
25913 45.0109
25914 23.1137
25915 27.9797
25916 13.3816
25917 36.4953
25918 41.3613
25919 34.0623
25920 18.2477
25921 25.5467
25922 14.5981
25923 45.0109
25924 40.1448
25925 27.9797
25926 19.4642
25927 17.0311
25928 34.0623
25929 41.3613
25930 20.6807
25931 46.2274
25932 27.9797
25933 6.08255
25934 42.5779
25935 14.5981
25936 51.0934
25937 24.3302
25938 34.0623
25939 51.0934
25940 66.9081
25941 23.1137
25942 29.1962
25943 19.4642
25944 37.7118
25945 25.5467
25946 42.5779
25947 46.2274
25948 21.8972
25949 26.7632
25950 15.8146
25951 27.9797
25952 21.8972
25953 26.7632
25954 41.3613
25955 37.7118
25956 7.29906
25957 34.0623
25958 25.5467
25959 20.6807
25960 26.7632
25961 37.7118
25962 27.9797
25963 19.4642
25964 24.3302
25965 19.4642
25966 18.2477
25967 49.8769
25968 41.3613
25969 35.2788
25970 23.1137
25971 27.9797
25972 19.4642
25973 30.4128
25974 46.2274
25975 32.8458
25976 38.9283
25977 17.0311
25978 45.0109
25979 35.2788
25980 17.0311
25981 58.3925
25982 26.7632
25983 23.1137
25984 14.5981
25985 27.9797
25986 40.1448
25987 36.4953
25988 57.176
25989 40.1448
25990 12.1651
25991 34.0623
25992 63.2585
25993 18.2477
25994 1.21651
25995 6.08255
25996 34.0623
25997 19.4642
25998 4.86604
25999 45.0109
26000 38.9283
26001 31.6293
26002 32.8458
26003 20.6807
26004 80.2897
26005 80.2897
26006 14.5981
26007 25.5467
26008 21.8972
26009 23.1137
26010 41.3613
26011 48.6604
26012 31.6293
26013 12.1651
26014 13.3816
26015 37.7118
26016 45.0109
26017 46.2274
26018 19.4642
26019 18.2477
26020 8.51557
26021 24.3302
26022 20.6807
26023 23.1137
26024 25.5467
26025 24.3302
26026 38.9283
26027 9.73208
26028 65.6915
26029 20.6807
26030 35.2788
26031 38.9283
26032 25.5467
26033 21.8972
26034 27.9797
26035 21.8972
26036 10.9486
26037 17.0311
26038 17.0311
26039 26.7632
26040 20.6807
26041 23.1137
26042 24.3302
26043 29.1962
26044 27.9797
26045 27.9797
26046 7.29906
26047 12.1651
26048 21.8972
26049 40.1448
26050 51.0934
26051 25.5467
26052 20.6807
26053 37.7118
26054 46.2274
26055 26.7632
26056 9.73208
26057 15.8146
26058 26.7632
26059 13.3816
26060 24.3302
26061 51.0934
26062 17.0311
26063 18.2477
26064 10.9486
26065 36.4953
26066 54.743
26067 32.8458
26068 49.8769
26069 43.7944
26070 31.6293
26071 4.86604
26072 18.2477
26073 10.9486
26074 31.6293
26075 32.8458
26076 29.1962
26077 74.2071
26078 31.6293
26079 21.8972
26080 29.1962
26081 26.7632
26082 35.2788
26083 43.7944
26084 20.6807
26085 12.1651
26086 37.7118
26087 4.86604
26088 6.08255
26089 7.29906
26090 2.43302
26091 10.9486
26092 13.3816
26093 3.64953
26094 27.9797
26095 81.5062
26096 19.4642
26097 18.2477
26098 26.7632
26099 38.9283
26100 26.7632
26101 27.9797
26102 42.5779
26103 23.1137
26104 13.3816
26105 27.9797
26106 26.7632
26107 24.3302
26108 9.73208
26109 19.4642
26110 25.5467
26111 46.2274
26112 15.8146
26113 32.8458
26114 26.7632
26115 9.73208
26116 19.4642
26117 7.29906
26118 26.7632
26119 25.5467
26120 17.0311
26121 10.9486
26122 12.1651
26123 24.3302
26124 10.9486
26125 26.7632
26126 8.51557
26127 15.8146
26128 23.1137
26129 17.0311
26130 48.6604
26131 47.4439
26132 18.2477
26133 29.1962
26134 14.5981
26135 42.5779
26136 17.0311
26137 30.4128
26138 43.7944
26139 30.4128
26140 24.3302
26141 7.29906
26142 25.5467
26143 35.2788
26144 15.8146
26145 19.4642
26146 14.5981
26147 8.51557
26148 15.8146
26149 17.0311
26150 2.43302
26151 24.3302
26152 2.43302
26153 2.43302
26154 36.4953
26155 4.86604
26156 14.5981
26157 59.609
26158 25.5467
26159 10.9486
26160 19.4642
26161 12.1651
26162 40.1448
26163 14.5981
26164 34.0623
26165 7.29906
26166 19.4642
26167 47.4439
26168 7.29906
26169 19.4642
26170 54.743
26171 9.73208
26172 23.1137
26173 27.9797
26174 12.1651
26175 30.4128
26176 30.4128
26177 46.2274
26178 37.7118
26179 48.6604
26180 23.1137
26181 15.8146
26182 25.5467
26183 8.51557
26184 21.8972
26185 43.7944
26186 34.0623
26187 13.3816
26188 12.1651
26189 7.29906
26190 4.86604
26191 23.1137
26192 7.29906
26193 19.4642
26194 13.3816
26195 20.6807
26196 3.64953
26197 12.1651
26198 21.8972
26199 20.6807
26200 19.4642
26201 26.7632
26202 14.5981
26203 20.6807
26204 26.7632
26205 23.1137
26206 25.5467
26207 31.6293
26208 8.51557
26209 15.8146
26210 23.1137
26211 21.8972
26212 46.2274
26213 88.8052
26214 29.1962
26215 32.8458
26216 47.4439
26217 23.1137
26218 27.9797
26219 66.9081
26220 17.0311
26221 25.5467
26222 12.1651
26223 17.0311
26224 36.4953
26225 15.8146
26226 9.73208
26227 52.3099
26228 4.86604
26229 6.08255
26230 25.5467
26231 15.8146
26232 23.1137
26233 27.9797
26234 14.5981
26235 23.1137
26236 20.6807
26237 3.64953
26238 21.8972
26239 37.7118
26240 15.8146
26241 9.73208
26242 18.2477
26243 25.5467
26244 19.4642
26245 19.4642
26246 24.3302
26247 23.1137
26248 19.4642
26249 17.0311
26250 32.8458
26251 91.2383
26252 36.4953
26253 45.0109
26254 30.4128
26255 14.5981
26256 17.0311
26257 46.2274
26258 13.3816
26259 18.2477
26260 31.6293
26261 23.1137
26262 14.5981
26263 14.5981
26264 18.2477
26265 57.176
26266 19.4642
26267 40.1448
26268 36.4953
26269 19.4642
26270 17.0311
26271 32.8458
26272 47.4439
26273 31.6293
26274 34.0623
26275 38.9283
26276 59.609
26277 23.1137
26278 15.8146
26279 4.86604
26280 20.6807
26281 55.9595
26282 19.4642
26283 7.29906
26284 6.08255
26285 7.29906
26286 7.29906
26287 10.9486
26288 23.1137
26289 17.0311
26290 15.8146
26291 20.6807
26292 18.2477
26293 19.4642
26294 20.6807
26295 26.7632
26296 64.475
26297 10.9486
26298 21.8972
26299 14.5981
26300 17.0311
26301 25.5467
26302 21.8972
26303 19.4642
26304 17.0311
26305 15.8146
26306 9.73208
26307 26.7632
26308 80.2897
26309 51.0934
26310 23.1137
26311 25.5467
26312 9.73208
26313 10.9486
26314 17.0311
26315 18.2477
26316 25.5467
26317 65.6915
26318 37.7118
26319 23.1137
26320 21.8972
26321 14.5981
26322 17.0311
26323 46.2274
26324 19.4642
26325 19.4642
26326 20.6807
26327 15.8146
26328 18.2477
26329 12.1651
26330 47.4439
26331 70.5576
26332 13.3816
26333 25.5467
26334 21.8972
26335 32.8458
26336 6.08255
26337 4.86604
26338 17.0311
26339 3.64953
26340 35.2788
26341 20.6807
26342 12.1651
26343 19.4642
26344 3.64953
26345 18.2477
26346 12.1651
26347 23.1137
26348 32.8458
26349 57.176
26350 34.0623
26351 59.609
26352 45.0109
26353 12.1651
26354 14.5981
26355 49.8769
26356 43.7944
26357 35.2788
26358 30.4128
26359 19.4642
26360 40.1448
26361 104.62
26362 35.2788
26363 48.6604
26364 40.1448
26365 41.3613
26366 24.3302
26367 15.8146
26368 30.4128
26369 24.3302
26370 21.8972
26371 32.8458
26372 7.29906
26373 14.5981
26374 47.4439
26375 20.6807
26376 10.9486
26377 9.73208
26378 53.5264
26379 29.1962
26380 26.7632
26381 4.86604
26382 21.8972
26383 8.51557
26384 13.3816
26385 19.4642
26386 19.4642
26387 6.08255
26388 15.8146
26389 14.5981
26390 20.6807
26391 4.86604
26392 0
26393 17.0311
26394 9.73208
26395 46.2274
26396 4.86604
26397 0
26398 9.73208
26399 15.8146
26400 8.51557
26401 27.9797
26402 13.3816
26403 21.8972
26404 2.43302
26405 12.1651
26406 36.4953
26407 10.9486
26408 32.8458
26409 40.1448
26410 18.2477
26411 20.6807
26412 25.5467
26413 38.9283
26414 42.5779
26415 17.0311
26416 40.1448
26417 26.7632
26418 26.7632
26419 21.8972
26420 19.4642
26421 66.9081
26422 41.3613
26423 13.3816
26424 10.9486
26425 31.6293
26426 53.5264
26427 40.1448
26428 10.9486
26429 27.9797
26430 27.9797
26431 34.0623
26432 53.5264
26433 26.7632
26434 15.8146
26435 17.0311
26436 8.51557
26437 12.1651
26438 59.609
26439 20.6807
26440 7.29906
26441 24.3302
26442 10.9486
26443 8.51557
26444 23.1137
26445 14.5981
26446 8.51557
26447 24.3302
26448 27.9797
26449 17.0311
26450 18.2477
26451 4.86604
26452 43.7944
26453 17.0311
26454 6.08255
26455 24.3302
26456 36.4953
26457 27.9797
26458 30.4128
26459 12.1651
26460 14.5981
26461 49.8769
26462 15.8146
26463 12.1651
26464 34.0623
26465 26.7632
26466 23.1137
26467 9.73208
26468 7.29906
26469 19.4642
26470 24.3302
26471 8.51557
26472 25.5467
26473 24.3302
26474 3.64953
26475 21.8972
26476 13.3816
26477 13.3816
26478 25.5467
26479 8.51557
26480 36.4953
26481 26.7632
26482 12.1651
26483 9.73208
26484 25.5467
26485 14.5981
26486 19.4642
26487 17.0311
26488 32.8458
26489 8.51557
26490 31.6293
26491 62.042
26492 20.6807
26493 30.4128
26494 25.5467
26495 32.8458
26496 34.0623
26497 17.0311
26498 18.2477
26499 8.51557
26500 31.6293
26501 42.5779
26502 29.1962
26503 74.2071
26504 13.3816
26505 15.8146
26506 19.4642
26507 30.4128
26508 29.1962
26509 27.9797
26510 49.8769
26511 20.6807
26512 21.8972
26513 23.1137
26514 38.9283
26515 32.8458
26516 42.5779
26517 14.5981
26518 27.9797
26519 18.2477
26520 10.9486
26521 36.4953
26522 76.6401
26523 13.3816
26524 19.4642
26525 35.2788
26526 23.1137
26527 29.1962
26528 21.8972
26529 8.51557
26530 21.8972
26531 13.3816
26532 6.08255
26533 12.1651
26534 14.5981
26535 19.4642
26536 10.9486
26537 43.7944
26538 36.4953
26539 17.0311
26540 29.1962
26541 20.6807
26542 6.08255
26543 29.1962
26544 21.8972
26545 30.4128
26546 47.4439
26547 23.1137
26548 36.4953
26549 64.475
26550 12.1651
26551 20.6807
26552 36.4953
26553 0
26554 19.4642
26555 52.3099
26556 42.5779
26557 24.3302
26558 9.73208
26559 30.4128
26560 17.0311
26561 20.6807
26562 36.4953
26563 35.2788
26564 10.9486
26565 10.9486
26566 19.4642
26567 24.3302
26568 35.2788
26569 37.7118
26570 2.43302
26571 26.7632
26572 13.3816
26573 8.51557
26574 7.29906
26575 8.51557
26576 38.9283
26577 17.0311
26578 35.2788
26579 19.4642
26580 17.0311
26581 23.1137
26582 37.7118
26583 18.2477
26584 40.1448
26585 20.6807
26586 10.9486
26587 14.5981
26588 10.9486
26589 26.7632
26590 88.8052
26591 38.9283
26592 29.1962
26593 9.73208
26594 7.29906
26595 19.4642
26596 9.73208
26597 45.0109
26598 48.6604
26599 27.9797
26600 52.3099
26601 38.9283
26602 9.73208
26603 21.8972
26604 68.1246
26605 35.2788
26606 13.3816
26607 18.2477
26608 43.7944
26609 26.7632
26610 15.8146
26611 12.1651
26612 14.5981
26613 36.4953
26614 34.0623
26615 23.1137
26616 8.51557
26617 15.8146
26618 24.3302
26619 19.4642
26620 46.2274
26621 21.8972
26622 57.176
26623 43.7944
26624 40.1448
26625 75.4236
26626 18.2477
26627 42.5779
26628 19.4642
26629 14.5981
26630 9.73208
26631 18.2477
26632 14.5981
26633 32.8458
26634 21.8972
26635 18.2477
26636 77.8566
26637 14.5981
26638 10.9486
26639 27.9797
26640 60.8255
26641 10.9486
26642 7.29906
26643 113.135
26644 17.0311
26645 3.64953
26646 21.8972
26647 23.1137
26648 14.5981
26649 10.9486
26650 15.8146
26651 17.0311
26652 10.9486
26653 19.4642
26654 7.29906
26655 29.1962
26656 17.0311
26657 32.8458
26658 8.51557
26659 3.64953
26660 20.6807
26661 21.8972
26662 30.4128
26663 7.29906
26664 29.1962
26665 10.9486
26666 48.6604
26667 8.51557
26668 27.9797
26669 42.5779
26670 31.6293
26671 20.6807
26672 15.8146
26673 20.6807
26674 13.3816
26675 20.6807
26676 34.0623
26677 34.0623
26678 25.5467
26679 116.785
26680 26.7632
26681 23.1137
26682 43.7944
26683 35.2788
26684 32.8458
26685 15.8146
26686 25.5467
26687 21.8972
26688 18.2477
26689 75.4236
26690 34.0623
26691 10.9486
26692 23.1137
26693 23.1137
26694 40.1448
26695 47.4439
26696 20.6807
26697 27.9797
26698 9.73208
26699 54.743
26700 83.9392
26701 26.7632
26702 18.2477
26703 13.3816
26704 18.2477
26705 23.1137
26706 13.3816
26707 25.5467
26708 12.1651
26709 25.5467
26710 25.5467
26711 25.5467
26712 55.9595
26713 40.1448
26714 8.51557
26715 24.3302
26716 21.8972
26717 19.4642
26718 26.7632
26719 51.0934
26720 25.5467
26721 46.2274
26722 20.6807
26723 19.4642
26724 26.7632
26725 27.9797
26726 4.86604
26727 17.0311
26728 13.3816
26729 14.5981
26730 12.1651
26731 17.0311
26732 7.29906
26733 31.6293
26734 62.042
26735 13.3816
26736 18.2477
26737 32.8458
26738 26.7632
26739 37.7118
26740 54.743
26741 17.0311
26742 18.2477
26743 37.7118
26744 12.1651
26745 34.0623
26746 100.97
26747 3.64953
26748 21.8972
26749 53.5264
26750 23.1137
26751 34.0623
26752 17.0311
26753 26.7632
26754 26.7632
26755 41.3613
26756 21.8972
26757 31.6293
26758 18.2477
26759 17.0311
26760 30.4128
26761 15.8146
26762 40.1448
26763 53.5264
26764 17.0311
26765 27.9797
26766 18.2477
26767 2.43302
26768 24.3302
26769 51.0934
26770 20.6807
26771 19.4642
26772 23.1137
26773 36.4953
26774 25.5467
26775 27.9797
26776 12.1651
26777 12.1651
26778 19.4642
26779 47.4439
26780 68.1246
26781 20.6807
26782 27.9797
26783 20.6807
26784 31.6293
26785 35.2788
26786 29.1962
26787 36.4953
26788 13.3816
26789 21.8972
26790 20.6807
26791 43.7944
26792 13.3816
26793 20.6807
26794 21.8972
26795 46.2274
26796 45.0109
26797 20.6807
26798 45.0109
26799 27.9797
26800 20.6807
26801 20.6807
26802 24.3302
26803 53.5264
26804 19.4642
26805 17.0311
26806 20.6807
26807 43.7944
26808 18.2477
26809 63.2585
26810 10.9486
26811 13.3816
26812 68.1246
26813 6.08255
26814 8.51557
26815 6.08255
26816 8.51557
26817 17.0311
26818 26.7632
26819 6.08255
26820 23.1137
26821 52.3099
26822 2.43302
26823 15.8146
26824 63.2585
26825 9.73208
26826 18.2477
26827 35.2788
26828 17.0311
26829 10.9486
26830 15.8146
26831 6.08255
26832 10.9486
26833 23.1137
26834 6.08255
26835 37.7118
26836 86.3722
26837 68.1246
26838 35.2788
26839 3.64953
26840 42.5779
26841 30.4128
26842 34.0623
26843 42.5779
26844 10.9486
26845 10.9486
26846 17.0311
26847 17.0311
26848 46.2274
26849 38.9283
26850 23.1137
26851 4.86604
26852 31.6293
26853 7.29906
26854 31.6293
26855 26.7632
26856 23.1137
26857 29.1962
26858 43.7944
26859 19.4642
26860 40.1448
26861 45.0109
26862 57.176
26863 21.8972
26864 4.86604
26865 10.9486
26866 45.0109
26867 29.1962
26868 30.4128
26869 4.86604
26870 36.4953
26871 31.6293
26872 21.8972
26873 20.6807
26874 26.7632
26875 10.9486
26876 45.0109
26877 42.5779
26878 7.29906
26879 14.5981
26880 24.3302
26881 34.0623
26882 45.0109
26883 59.609
26884 65.6915
26885 74.2071
26886 21.8972
26887 34.0623
26888 52.3099
26889 30.4128
26890 23.1137
26891 30.4128
26892 18.2477
26893 26.7632
26894 17.0311
26895 18.2477
26896 24.3302
26897 37.7118
26898 35.2788
26899 42.5779
26900 27.9797
26901 14.5981
26902 8.51557
26903 145.981
26904 20.6807
26905 20.6807
26906 19.4642
26907 90.0217
26908 25.5467
26909 7.29906
26910 32.8458
26911 8.51557
26912 8.51557
26913 12.1651
26914 20.6807
26915 6.08255
26916 12.1651
26917 19.4642
26918 29.1962
26919 36.4953
26920 9.73208
26921 26.7632
26922 9.73208
26923 37.7118
26924 47.4439
26925 8.51557
26926 25.5467
26927 34.0623
26928 15.8146
26929 24.3302
26930 31.6293
26931 26.7632
26932 10.9486
26933 20.6807
26934 18.2477
26935 25.5467
26936 27.9797
26937 86.3722
26938 17.0311
26939 19.4642
26940 13.3816
26941 27.9797
26942 55.9595
26943 75.4236
26944 35.2788
26945 21.8972
26946 27.9797
26947 18.2477
26948 31.6293
26949 14.5981
26950 24.3302
26951 17.0311
26952 26.7632
26953 38.9283
26954 45.0109
26955 42.5779
26956 57.176
26957 94.8878
26958 38.9283
26959 55.9595
26960 26.7632
26961 65.6915
26962 49.8769
26963 60.8255
26964 54.743
26965 12.1651
26966 58.3925
26967 55.9595
26968 96.1043
26969 35.2788
26970 4.86604
26971 38.9283
26972 27.9797
26973 35.2788
26974 17.0311
26975 29.1962
26976 21.8972
26977 32.8458
26978 35.2788
26979 49.8769
26980 15.8146
26981 26.7632
26982 7.29906
26983 48.6604
26984 38.9283
26985 10.9486
26986 37.7118
26987 18.2477
26988 4.86604
26989 17.0311
26990 96.1043
26991 19.4642
26992 20.6807
26993 9.73208
26994 41.3613
26995 26.7632
26996 64.475
26997 27.9797
26998 19.4642
26999 35.2788
27000 12.1651
27001 53.5264
27002 54.743
27003 26.7632
27004 29.1962
27005 34.0623
27006 45.0109
27007 8.51557
27008 24.3302
27009 98.5373
27010 9.73208
27011 60.8255
27012 92.4548
27013 38.9283
27014 34.0623
27015 38.9283
27016 13.3816
27017 18.2477
27018 41.3613
27019 29.1962
27020 40.1448
27021 13.3816
27022 24.3302
27023 55.9595
27024 19.4642
27025 8.51557
27026 34.0623
27027 10.9486
27028 42.5779
27029 20.6807
27030 8.51557
27031 23.1137
27032 57.176
27033 42.5779
27034 51.0934
27035 14.5981
27036 26.7632
27037 31.6293
27038 30.4128
27039 64.475
27040 72.9906
27041 25.5467
27042 38.9283
27043 19.4642
27044 40.1448
27045 21.8972
27046 30.4128
27047 19.4642
27048 24.3302
27049 47.4439
27050 34.0623
27051 21.8972
27052 38.9283
27053 20.6807
27054 17.0311
27055 37.7118
27056 68.1246
27057 23.1137
27058 23.1137
27059 20.6807
27060 45.0109
27061 32.8458
27062 60.8255
27063 26.7632
27064 4.86604
27065 20.6807
27066 38.9283
27067 15.8146
27068 21.8972
27069 30.4128
27070 6.08255
27071 31.6293
27072 37.7118
27073 23.1137
27074 49.8769
27075 29.1962
27076 64.475
27077 43.7944
27078 21.8972
27079 25.5467
27080 57.176
27081 65.6915
27082 72.9906
27083 37.7118
27084 34.0623
27085 70.5576
27086 38.9283
27087 59.609
27088 34.0623
27089 12.1651
27090 32.8458
27091 9.73208
27092 30.4128
27093 18.2477
27094 13.3816
27095 18.2477
27096 21.8972
27097 13.3816
27098 47.4439
27099 13.3816
27100 15.8146
27101 31.6293
27102 9.73208
27103 18.2477
27104 4.86604
27105 21.8972
27106 60.8255
27107 57.176
27108 46.2274
27109 30.4128
27110 37.7118
27111 52.3099
27112 29.1962
27113 63.2585
27114 49.8769
27115 26.7632
27116 36.4953
27117 13.3816
27118 77.8566
27119 38.9283
27120 17.0311
27121 13.3816
27122 29.1962
27123 29.1962
27124 34.0623
27125 19.4642
27126 20.6807
27127 3.64953
27128 34.0623
27129 47.4439
27130 41.3613
27131 43.7944
27132 26.7632
27133 21.8972
27134 34.0623
27135 37.7118
27136 49.8769
27137 20.6807
27138 34.0623
27139 34.0623
27140 3.64953
27141 23.1137
27142 37.7118
27143 68.1246
27144 23.1137
27145 7.29906
27146 23.1137
27147 79.0732
27148 41.3613
27149 41.3613
27150 13.3816
27151 42.5779
27152 13.3816
27153 47.4439
27154 24.3302
27155 32.8458
27156 21.8972
27157 38.9283
27158 21.8972
27159 9.73208
27160 41.3613
27161 51.0934
27162 48.6604
27163 23.1137
27164 12.1651
27165 25.5467
27166 13.3816
27167 35.2788
27168 12.1651
27169 8.51557
27170 27.9797
27171 29.1962
27172 53.5264
27173 58.3925
27174 41.3613
27175 27.9797
27176 45.0109
27177 41.3613
27178 31.6293
27179 31.6293
27180 13.3816
27181 15.8146
27182 46.2274
27183 31.6293
27184 41.3613
27185 60.8255
27186 26.7632
27187 90.0217
27188 65.6915
27189 34.0623
27190 10.9486
27191 25.5467
27192 15.8146
27193 30.4128
27194 36.4953
27195 20.6807
27196 10.9486
27197 57.176
27198 25.5467
27199 9.73208
27200 32.8458
27201 32.8458
27202 43.7944
27203 43.7944
27204 18.2477
27205 36.4953
27206 37.7118
27207 43.7944
27208 20.6807
27209 27.9797
27210 35.2788
27211 14.5981
27212 15.8146
27213 59.609
27214 25.5467
27215 48.6604
27216 6.08255
27217 8.51557
27218 48.6604
27219 14.5981
27220 18.2477
27221 37.7118
27222 72.9906
27223 40.1448
27224 48.6604
27225 27.9797
27226 54.743
27227 9.73208
27228 20.6807
27229 35.2788
27230 18.2477
27231 17.0311
27232 14.5981
27233 13.3816
27234 46.2274
27235 66.9081
27236 13.3816
27237 38.9283
27238 37.7118
27239 9.73208
27240 43.7944
27241 13.3816
27242 24.3302
27243 9.73208
27244 25.5467
27245 42.5779
27246 24.3302
27247 21.8972
27248 35.2788
27249 25.5467
27250 23.1137
27251 8.51557
27252 31.6293
27253 34.0623
27254 36.4953
27255 43.7944
27256 12.1651
27257 23.1137
27258 25.5467
27259 13.3816
27260 19.4642
27261 30.4128
27262 57.176
27263 45.0109
27264 30.4128
27265 26.7632
27266 69.3411
27267 14.5981
27268 20.6807
27269 21.8972
27270 2.43302
27271 13.3816
27272 65.6915
27273 25.5467
27274 34.0623
27275 46.2274
27276 35.2788
27277 17.0311
27278 38.9283
27279 36.4953
27280 30.4128
27281 54.743
27282 13.3816
27283 24.3302
27284 62.042
27285 19.4642
27286 7.29906
27287 30.4128
27288 12.1651
27289 15.8146
27290 9.73208
27291 19.4642
27292 21.8972
27293 14.5981
27294 29.1962
27295 31.6293
27296 55.9595
27297 21.8972
27298 26.7632
27299 14.5981
27300 17.0311
27301 32.8458
27302 9.73208
27303 41.3613
27304 12.1651
27305 38.9283
27306 12.1651
27307 13.3816
27308 19.4642
27309 69.3411
27310 38.9283
27311 38.9283
27312 54.743
27313 37.7118
27314 25.5467
27315 29.1962
27316 18.2477
27317 6.08255
27318 24.3302
27319 26.7632
27320 25.5467
27321 27.9797
27322 34.0623
27323 18.2477
27324 36.4953
27325 25.5467
27326 30.4128
27327 15.8146
27328 8.51557
27329 29.1962
27330 25.5467
27331 24.3302
27332 24.3302
27333 29.1962
27334 17.0311
27335 36.4953
27336 15.8146
27337 23.1137
27338 32.8458
27339 25.5467
27340 12.1651
27341 13.3816
27342 40.1448
27343 38.9283
27344 27.9797
27345 52.3099
27346 34.0623
27347 9.73208
27348 19.4642
27349 20.6807
27350 21.8972
27351 35.2788
27352 34.0623
27353 45.0109
27354 37.7118
27355 19.4642
27356 40.1448
27357 53.5264
27358 26.7632
27359 35.2788
27360 21.8972
27361 10.9486
27362 10.9486
27363 15.8146
27364 93.6713
27365 15.8146
27366 23.1137
27367 24.3302
27368 7.29906
27369 25.5467
27370 41.3613
27371 35.2788
27372 52.3099
27373 20.6807
27374 25.5467
27375 30.4128
27376 23.1137
27377 21.8972
27378 13.3816
27379 36.4953
27380 26.7632
27381 20.6807
27382 45.0109
27383 8.51557
27384 18.2477
27385 12.1651
27386 27.9797
27387 8.51557
27388 18.2477
27389 45.0109
27390 23.1137
27391 8.51557
27392 32.8458
27393 38.9283
27394 18.2477
27395 3.64953
27396 36.4953
27397 18.2477
27398 12.1651
27399 31.6293
27400 13.3816
27401 25.5467
27402 29.1962
27403 30.4128
27404 32.8458
27405 35.2788
27406 35.2788
27407 31.6293
27408 53.5264
27409 26.7632
27410 65.6915
27411 31.6293
27412 21.8972
27413 49.8769
27414 45.0109
27415 47.4439
27416 65.6915
27417 29.1962
27418 25.5467
27419 53.5264
27420 60.8255
27421 46.2274
27422 26.7632
27423 24.3302
27424 9.73208
27425 24.3302
27426 31.6293
27427 26.7632
27428 21.8972
27429 34.0623
27430 21.8972
27431 15.8146
27432 60.8255
27433 14.5981
27434 63.2585
27435 48.6604
27436 17.0311
27437 38.9283
27438 36.4953
27439 30.4128
27440 18.2477
27441 8.51557
27442 10.9486
27443 32.8458
27444 10.9486
27445 21.8972
27446 12.1651
27447 12.1651
27448 31.6293
27449 34.0623
27450 36.4953
27451 25.5467
27452 15.8146
27453 46.2274
27454 12.1651
27455 15.8146
27456 37.7118
27457 41.3613
27458 19.4642
27459 13.3816
27460 13.3816
27461 26.7632
27462 25.5467
27463 63.2585
27464 24.3302
27465 31.6293
27466 4.86604
27467 19.4642
27468 29.1962
27469 15.8146
27470 20.6807
27471 24.3302
27472 41.3613
27473 36.4953
27474 13.3816
27475 30.4128
27476 53.5264
27477 40.1448
27478 37.7118
27479 2.43302
27480 10.9486
27481 19.4642
27482 4.86604
27483 34.0623
27484 63.2585
27485 35.2788
27486 37.7118
27487 7.29906
27488 37.7118
27489 59.609
27490 10.9486
27491 12.1651
27492 19.4642
27493 52.3099
27494 37.7118
27495 10.9486
27496 27.9797
27497 52.3099
27498 21.8972
27499 42.5779
27500 38.9283
27501 18.2477
27502 24.3302
27503 10.9486
27504 25.5467
27505 24.3302
27506 36.4953
27507 24.3302
27508 13.3816
27509 81.5062
27510 10.9486
27511 41.3613
27512 31.6293
27513 13.3816
27514 41.3613
27515 24.3302
27516 34.0623
27517 24.3302
27518 8.51557
27519 14.5981
27520 8.51557
27521 18.2477
27522 24.3302
27523 6.08255
27524 12.1651
27525 18.2477
27526 12.1651
27527 24.3302
27528 35.2788
27529 6.08255
27530 53.5264
27531 34.0623
27532 37.7118
27533 29.1962
27534 31.6293
27535 14.5981
27536 18.2477
27537 40.1448
27538 65.6915
27539 15.8146
27540 23.1137
27541 27.9797
27542 14.5981
27543 30.4128
27544 7.29906
27545 13.3816
27546 17.0311
27547 21.8972
27548 14.5981
27549 7.29906
27550 7.29906
27551 21.8972
27552 4.86604
27553 15.8146
27554 9.73208
27555 21.8972
27556 18.2477
27557 31.6293
27558 35.2788
27559 23.1137
27560 30.4128
27561 24.3302
27562 31.6293
27563 45.0109
27564 20.6807
27565 19.4642
27566 31.6293
27567 29.1962
27568 9.73208
27569 60.8255
27570 59.609
27571 15.8146
27572 30.4128
27573 10.9486
27574 24.3302
27575 19.4642
27576 9.73208
27577 47.4439
27578 9.73208
27579 30.4128
27580 13.3816
27581 6.08255
27582 53.5264
27583 17.0311
27584 37.7118
27585 49.8769
27586 49.8769
27587 21.8972
27588 15.8146
27589 63.2585
27590 65.6915
27591 15.8146
27592 20.6807
27593 17.0311
27594 9.73208
27595 19.4642
27596 46.2274
27597 31.6293
27598 8.51557
27599 15.8146
27600 36.4953
27601 25.5467
27602 30.4128
27603 15.8146
27604 19.4642
27605 24.3302
27606 13.3816
27607 14.5981
27608 21.8972
27609 7.29906
27610 25.5467
27611 18.2477
27612 12.1651
27613 41.3613
27614 13.3816
27615 63.2585
27616 36.4953
27617 15.8146
27618 43.7944
27619 62.042
27620 23.1137
27621 13.3816
27622 30.4128
27623 19.4642
27624 9.73208
27625 24.3302
27626 40.1448
27627 8.51557
27628 8.51557
27629 43.7944
27630 7.29906
27631 18.2477
27632 19.4642
27633 8.51557
27634 20.6807
27635 40.1448
27636 43.7944
27637 18.2477
27638 7.29906
27639 46.2274
27640 24.3302
27641 13.3816
27642 13.3816
27643 86.3722
27644 26.7632
27645 3.64953
27646 20.6807
27647 7.29906
27648 24.3302
27649 21.8972
27650 10.9486
27651 17.0311
27652 12.1651
27653 38.9283
27654 29.1962
27655 49.8769
27656 35.2788
27657 29.1962
27658 12.1651
27659 13.3816
27660 26.7632
27661 40.1448
27662 27.9797
27663 12.1651
27664 25.5467
27665 17.0311
27666 45.0109
27667 32.8458
27668 43.7944
27669 18.2477
27670 10.9486
27671 19.4642
27672 55.9595
27673 18.2477
27674 15.8146
27675 47.4439
27676 30.4128
27677 35.2788
27678 27.9797
27679 7.29906
27680 48.6604
27681 30.4128
27682 21.8972
27683 24.3302
27684 48.6604
27685 18.2477
27686 37.7118
27687 12.1651
27688 17.0311
27689 53.5264
27690 21.8972
27691 19.4642
27692 29.1962
27693 30.4128
27694 21.8972
27695 15.8146
27696 36.4953
27697 7.29906
27698 29.1962
27699 20.6807
27700 14.5981
27701 20.6807
27702 26.7632
27703 42.5779
27704 20.6807
27705 7.29906
27706 20.6807
27707 10.9486
27708 30.4128
27709 15.8146
27710 21.8972
27711 12.1651
27712 21.8972
27713 55.9595
27714 15.8146
27715 23.1137
27716 31.6293
27717 32.8458
27718 32.8458
27719 19.4642
27720 69.3411
27721 60.8255
27722 35.2788
27723 43.7944
27724 8.51557
27725 47.4439
27726 51.0934
27727 21.8972
27728 42.5779
27729 20.6807
27730 32.8458
27731 15.8146
27732 14.5981
27733 18.2477
27734 35.2788
27735 35.2788
27736 10.9486
27737 21.8972
27738 20.6807
27739 35.2788
27740 57.176
27741 51.0934
27742 45.0109
27743 24.3302
27744 71.7741
27745 30.4128
27746 77.8566
27747 38.9283
27748 17.0311
27749 1.21651
27750 10.9486
27751 23.1137
27752 59.609
27753 25.5467
27754 27.9797
27755 8.51557
27756 17.0311
27757 51.0934
27758 30.4128
27759 17.0311
27760 26.7632
27761 19.4642
27762 34.0623
27763 59.609
27764 7.29906
27765 26.7632
27766 38.9283
27767 20.6807
27768 9.73208
27769 21.8972
27770 13.3816
27771 14.5981
27772 14.5981
27773 54.743
27774 40.1448
27775 18.2477
27776 42.5779
27777 12.1651
27778 17.0311
27779 6.08255
27780 7.29906
27781 7.29906
27782 35.2788
27783 18.2477
27784 32.8458
27785 30.4128
27786 10.9486
27787 37.7118
27788 26.7632
27789 18.2477
27790 18.2477
27791 14.5981
27792 27.9797
27793 21.8972
27794 63.2585
27795 46.2274
27796 20.6807
27797 10.9486
27798 48.6604
27799 32.8458
27800 48.6604
27801 8.51557
27802 47.4439
27803 23.1137
27804 24.3302
27805 12.1651
27806 29.1962
27807 19.4642
27808 34.0623
27809 17.0311
27810 20.6807
27811 37.7118
27812 48.6604
27813 43.7944
27814 35.2788
27815 23.1137
27816 7.29906
27817 18.2477
27818 31.6293
27819 30.4128
27820 23.1137
27821 57.176
27822 60.8255
27823 21.8972
27824 47.4439
27825 53.5264
27826 40.1448
27827 37.7118
27828 17.0311
27829 42.5779
27830 68.1246
27831 31.6293
27832 37.7118
27833 7.29906
27834 25.5467
27835 40.1448
27836 17.0311
27837 7.29906
27838 14.5981
27839 30.4128
27840 27.9797
27841 36.4953
27842 32.8458
27843 8.51557
27844 29.1962
27845 54.743
27846 20.6807
27847 17.0311
27848 13.3816
27849 27.9797
27850 10.9486
27851 14.5981
27852 14.5981
27853 31.6293
27854 29.1962
27855 43.7944
27856 29.1962
27857 10.9486
27858 15.8146
27859 29.1962
27860 37.7118
27861 7.29906
27862 13.3816
27863 4.86604
27864 18.2477
27865 14.5981
27866 17.0311
27867 25.5467
27868 85.1557
27869 12.1651
27870 34.0623
27871 14.5981
27872 21.8972
27873 97.3208
27874 25.5467
27875 34.0623
27876 27.9797
27877 27.9797
27878 30.4128
27879 37.7118
27880 32.8458
27881 42.5779
27882 18.2477
27883 24.3302
27884 20.6807
27885 18.2477
27886 26.7632
27887 24.3302
27888 77.8566
27889 54.743
27890 57.176
27891 52.3099
27892 13.3816
27893 69.3411
27894 49.8769
27895 54.743
27896 24.3302
27897 31.6293
27898 41.3613
27899 30.4128
27900 6.08255
27901 19.4642
27902 17.0311
27903 13.3816
27904 26.7632
27905 18.2477
27906 3.64953
27907 51.0934
27908 18.2477
27909 3.64953
27910 30.4128
27911 21.8972
27912 36.4953
27913 37.7118
27914 99.7538
27915 57.176
27916 72.9906
27917 37.7118
27918 24.3302
27919 18.2477
27920 24.3302
27921 45.0109
27922 34.0623
27923 14.5981
27924 21.8972
27925 21.8972
27926 21.8972
27927 24.3302
27928 47.4439
27929 9.73208
27930 15.8146
27931 14.5981
27932 8.51557
27933 69.3411
27934 40.1448
27935 10.9486
27936 27.9797
27937 35.2788
27938 57.176
27939 45.0109
27940 24.3302
27941 25.5467
27942 29.1962
27943 58.3925
27944 34.0623
27945 9.73208
27946 37.7118
27947 34.0623
27948 24.3302
27949 18.2477
27950 7.29906
27951 21.8972
27952 19.4642
27953 6.08255
27954 19.4642
27955 27.9797
27956 40.1448
27957 25.5467
27958 15.8146
27959 42.5779
27960 23.1137
27961 13.3816
27962 38.9283
27963 43.7944
27964 9.73208
27965 20.6807
27966 68.1246
27967 17.0311
27968 23.1137
27969 6.08255
27970 19.4642
27971 32.8458
27972 23.1137
27973 4.86604
27974 35.2788
27975 14.5981
27976 47.4439
27977 58.3925
27978 43.7944
27979 36.4953
27980 6.08255
27981 21.8972
27982 41.3613
27983 51.0934
27984 29.1962
27985 10.9486
27986 29.1962
27987 14.5981
27988 31.6293
27989 45.0109
27990 34.0623
27991 35.2788
27992 10.9486
27993 31.6293
27994 10.9486
27995 34.0623
27996 41.3613
27997 13.3816
27998 36.4953
27999 19.4642
28000 21.8972
28001 41.3613
28002 21.8972
28003 36.4953
28004 4.86604
28005 25.5467
28006 19.4642
28007 57.176
28008 45.0109
28009 31.6293
28010 7.29906
28011 26.7632
28012 18.2477
28013 62.042
28014 80.2897
28015 18.2477
28016 37.7118
28017 45.0109
28018 30.4128
28019 14.5981
28020 20.6807
28021 49.8769
28022 13.3816
28023 24.3302
28024 59.609
28025 46.2274
28026 19.4642
28027 18.2477
28028 43.7944
28029 9.73208
28030 8.51557
28031 25.5467
28032 25.5467
28033 48.6604
28034 19.4642
28035 36.4953
28036 30.4128
28037 34.0623
28038 81.5062
28039 24.3302
28040 4.86604
28041 30.4128
28042 63.2585
28043 26.7632
28044 46.2274
28045 7.29906
28046 35.2788
28047 42.5779
28048 68.1246
28049 14.5981
28050 6.08255
28051 17.0311
28052 15.8146
28053 21.8972
28054 3.64953
28055 65.6915
28056 19.4642
28057 10.9486
28058 13.3816
28059 17.0311
28060 25.5467
28061 10.9486
28062 12.1651
28063 1.21651
28064 20.6807
28065 51.0934
28066 21.8972
28067 18.2477
28068 8.51557
28069 23.1137
28070 57.176
28071 21.8972
28072 29.1962
28073 36.4953
28074 17.0311
28075 19.4642
28076 54.743
28077 53.5264
28078 41.3613
28079 40.1448
28080 14.5981
28081 72.9906
28082 21.8972
28083 79.0732
28084 46.2274
28085 20.6807
28086 10.9486
28087 21.8972
28088 25.5467
28089 35.2788
28090 32.8458
28091 21.8972
28092 100.97
28093 24.3302
28094 40.1448
28095 12.1651
28096 10.9486
28097 36.4953
28098 19.4642
28099 57.176
28100 46.2274
28101 18.2477
28102 41.3613
28103 38.9283
28104 23.1137
28105 75.4236
28106 18.2477
28107 6.08255
28108 37.7118
28109 15.8146
28110 23.1137
28111 40.1448
28112 14.5981
28113 46.2274
28114 30.4128
28115 9.73208
28116 36.4953
28117 13.3816
28118 13.3816
28119 19.4642
28120 23.1137
28121 27.9797
28122 45.0109
28123 20.6807
28124 15.8146
28125 34.0623
28126 26.7632
28127 24.3302
28128 53.5264
28129 18.2477
28130 10.9486
28131 72.9906
28132 25.5467
28133 36.4953
28134 26.7632
28135 32.8458
28136 43.7944
28137 25.5467
28138 20.6807
28139 29.1962
28140 24.3302
28141 4.86604
28142 13.3816
28143 31.6293
28144 14.5981
28145 25.5467
28146 6.08255
28147 40.1448
28148 31.6293
28149 24.3302
28150 51.0934
28151 7.29906
28152 15.8146
28153 10.9486
28154 37.7118
28155 42.5779
28156 12.1651
28157 21.8972
28158 12.1651
28159 9.73208
28160 13.3816
28161 6.08255
28162 23.1137
28163 20.6807
28164 26.7632
28165 34.0623
28166 100.97
28167 14.5981
28168 25.5467
28169 23.1137
28170 34.0623
28171 10.9486
28172 34.0623
28173 29.1962
28174 14.5981
28175 29.1962
28176 34.0623
28177 27.9797
28178 35.2788
28179 9.73208
28180 15.8146
28181 37.7118
28182 69.3411
28183 29.1962
28184 43.7944
28185 40.1448
28186 31.6293
28187 70.5576
28188 31.6293
28189 21.8972
28190 17.0311
28191 3.64953
28192 7.29906
28193 17.0311
28194 6.08255
28195 10.9486
28196 43.7944
28197 24.3302
28198 4.86604
28199 18.2477
28200 9.73208
28201 17.0311
28202 26.7632
28203 19.4642
28204 92.4548
28205 17.0311
28206 23.1137
28207 10.9486
28208 51.0934
28209 32.8458
28210 83.9392
28211 31.6293
28212 9.73208
28213 27.9797
28214 20.6807
28215 25.5467
28216 55.9595
28217 9.73208
28218 9.73208
28219 10.9486
28220 19.4642
28221 18.2477
28222 30.4128
28223 18.2477
28224 20.6807
28225 27.9797
28226 45.0109
28227 20.6807
28228 2.43302
28229 9.73208
28230 23.1137
28231 20.6807
28232 47.4439
28233 45.0109
28234 36.4953
28235 43.7944
28236 42.5779
28237 26.7632
28238 52.3099
28239 23.1137
28240 20.6807
28241 18.2477
28242 30.4128
28243 46.2274
28244 24.3302
28245 32.8458
28246 43.7944
28247 26.7632
28248 59.609
28249 30.4128
28250 30.4128
28251 54.743
28252 49.8769
28253 63.2585
28254 18.2477
28255 75.4236
28256 68.1246
28257 42.5779
28258 58.3925
28259 34.0623
28260 20.6807
28261 19.4642
28262 8.51557
28263 13.3816
28264 24.3302
28265 42.5779
28266 46.2274
28267 30.4128
28268 17.0311
28269 17.0311
28270 15.8146
28271 23.1137
28272 17.0311
28273 21.8972
28274 24.3302
28275 25.5467
28276 29.1962
28277 20.6807
28278 9.73208
28279 126.517
28280 9.73208
28281 48.6604
28282 29.1962
28283 7.29906
28284 14.5981
28285 2.43302
28286 35.2788
28287 45.0109
28288 17.0311
28289 26.7632
28290 52.3099
28291 31.6293
28292 55.9595
28293 20.6807
28294 20.6807
28295 20.6807
28296 18.2477
28297 14.5981
28298 37.7118
28299 24.3302
28300 47.4439
28301 37.7118
28302 9.73208
28303 10.9486
28304 31.6293
28305 24.3302
28306 21.8972
28307 12.1651
28308 27.9797
28309 59.609
28310 47.4439
28311 26.7632
28312 26.7632
28313 41.3613
28314 38.9283
28315 32.8458
28316 21.8972
28317 43.7944
28318 51.0934
28319 34.0623
28320 15.8146
28321 35.2788
28322 46.2274
28323 41.3613
28324 26.7632
28325 74.2071
28326 60.8255
28327 55.9595
28328 32.8458
28329 23.1137
28330 21.8972
28331 45.0109
28332 34.0623
28333 35.2788
28334 9.73208
28335 52.3099
28336 43.7944
28337 19.4642
28338 10.9486
28339 20.6807
28340 69.3411
28341 68.1246
28342 10.9486
28343 69.3411
28344 32.8458
28345 20.6807
28346 18.2477
28347 19.4642
28348 9.73208
28349 12.1651
28350 19.4642
28351 18.2477
28352 14.5981
28353 35.2788
28354 23.1137
28355 17.0311
28356 24.3302
28357 24.3302
28358 43.7944
28359 60.8255
28360 34.0623
28361 46.2274
28362 66.9081
28363 54.743
28364 35.2788
28365 45.0109
28366 65.6915
28367 8.51557
28368 31.6293
28369 35.2788
28370 13.3816
28371 18.2477
28372 32.8458
28373 10.9486
28374 23.1137
28375 4.86604
28376 25.5467
28377 6.08255
28378 14.5981
28379 29.1962
28380 25.5467
28381 10.9486
28382 21.8972
28383 32.8458
28384 93.6713
28385 36.4953
28386 30.4128
28387 31.6293
28388 58.3925
28389 35.2788
28390 23.1137
28391 34.0623
28392 45.0109
28393 80.2897
28394 59.609
28395 81.5062
28396 32.8458
28397 14.5981
28398 34.0623
28399 42.5779
28400 36.4953
28401 19.4642
28402 18.2477
28403 20.6807
28404 21.8972
28405 75.4236
28406 21.8972
28407 4.86604
28408 66.9081
28409 32.8458
28410 32.8458
28411 26.7632
28412 37.7118
28413 40.1448
28414 23.1137
28415 45.0109
28416 20.6807
28417 30.4128
28418 17.0311
28419 31.6293
28420 18.2477
28421 26.7632
28422 47.4439
28423 17.0311
28424 8.51557
28425 7.29906
28426 25.5467
28427 27.9797
28428 7.29906
28429 21.8972
28430 55.9595
28431 18.2477
28432 29.1962
28433 71.7741
28434 88.8052
28435 46.2274
28436 64.475
28437 36.4953
28438 19.4642
28439 65.6915
28440 32.8458
28441 51.0934
28442 34.0623
28443 13.3816
28444 32.8458
28445 18.2477
28446 14.5981
28447 35.2788
28448 47.4439
28449 24.3302
28450 34.0623
28451 34.0623
28452 32.8458
28453 43.7944
28454 35.2788
28455 24.3302
28456 63.2585
28457 14.5981
28458 17.0311
28459 25.5467
28460 26.7632
28461 14.5981
28462 18.2477
28463 51.0934
28464 59.609
28465 35.2788
28466 26.7632
28467 13.3816
28468 54.743
28469 48.6604
28470 25.5467
28471 23.1137
28472 35.2788
28473 30.4128
28474 60.8255
28475 13.3816
28476 26.7632
28477 26.7632
28478 47.4439
28479 49.8769
28480 15.8146
28481 29.1962
28482 25.5467
28483 25.5467
28484 46.2274
28485 38.9283
28486 42.5779
28487 25.5467
28488 19.4642
28489 64.475
28490 76.6401
28491 9.73208
28492 21.8972
28493 21.8972
28494 17.0311
28495 19.4642
28496 17.0311
28497 25.5467
28498 49.8769
28499 64.475
28500 79.0732
28501 75.4236
28502 25.5467
28503 32.8458
28504 34.0623
28505 52.3099
28506 47.4439
28507 51.0934
28508 51.0934
28509 4.86604
28510 30.4128
28511 35.2788
28512 9.73208
28513 36.4953
28514 42.5779
28515 24.3302
28516 10.9486
28517 26.7632
28518 26.7632
28519 15.8146
28520 4.86604
28521 24.3302
28522 58.3925
28523 29.1962
28524 58.3925
28525 19.4642
28526 35.2788
28527 100.97
28528 19.4642
28529 37.7118
28530 45.0109
28531 36.4953
28532 60.8255
28533 37.7118
28534 43.7944
28535 43.7944
28536 43.7944
28537 48.6604
28538 72.9906
28539 24.3302
28540 19.4642
28541 37.7118
28542 13.3816
28543 34.0623
28544 27.9797
28545 53.5264
28546 98.5373
28547 45.0109
28548 26.7632
28549 25.5467
28550 38.9283
28551 30.4128
28552 21.8972
28553 13.3816
28554 59.609
28555 62.042
28556 25.5467
28557 76.6401
28558 51.0934
28559 26.7632
28560 30.4128
28561 6.08255
28562 24.3302
28563 52.3099
28564 35.2788
28565 20.6807
28566 41.3613
28567 41.3613
28568 20.6807
28569 26.7632
28570 10.9486
28571 29.1962
28572 25.5467
28573 12.1651
28574 1.21651
28575 0
28576 10.9486
28577 36.4953
28578 8.51557
28579 1.21651
28580 3.64953
28581 2.43302
28582 47.4439
28583 53.5264
28584 47.4439
28585 20.6807
28586 9.73208
28587 34.0623
28588 9.73208
28589 1.21651
28590 1.21651
28591 0
28592 210.456
28593 169.095
28594 2.43302
28595 2.43302
28596 10.9486
28597 30.4128
28598 15.8146
28599 49.8769
28600 20.6807
28601 1.21651
28602 83.9392
28603 17.0311
28604 24.3302
28605 0
28606 52.3099
28607 17.0311
28608 43.7944
28609 32.8458
28610 0
28611 0
28612 17.0311
28613 27.9797
28614 25.5467
28615 18.2477
28616 93.6713
28617 7.29906
28618 35.2788
28619 9.73208
28620 26.7632
28621 59.609
28622 12.1651
28623 37.7118
28624 59.609
28625 46.2274
28626 29.1962
28627 7.29906
28628 6.08255
28629 53.5264
28630 40.1448
28631 12.1651
28632 10.9486
28633 26.7632
28634 20.6807
28635 41.3613
28636 14.5981
28637 13.3816
28638 35.2788
28639 69.3411
28640 42.5779
28641 69.3411
28642 14.5981
28643 43.7944
28644 18.2477
28645 29.1962
28646 90.0217
28647 10.9486
28648 20.6807
28649 70.5576
28650 15.8146
28651 23.1137
28652 27.9797
28653 25.5467
28654 37.7118
28655 9.73208
28656 41.3613
28657 65.6915
28658 25.5467
28659 24.3302
28660 46.2274
28661 9.73208
28662 32.8458
28663 82.7227
28664 51.0934
28665 47.4439
28666 20.6807
28667 17.0311
28668 21.8972
28669 25.5467
28670 32.8458
28671 14.5981
28672 43.7944
28673 20.6807
28674 14.5981
28675 24.3302
28676 19.4642
28677 76.6401
28678 86.3722
28679 42.5779
28680 29.1962
28681 30.4128
28682 45.0109
28683 35.2788
28684 34.0623
28685 47.4439
28686 47.4439
28687 20.6807
28688 15.8146
28689 51.0934
28690 30.4128
28691 42.5779
28692 18.2477
28693 24.3302
28694 53.5264
28695 58.3925
28696 41.3613
28697 30.4128
28698 29.1962
28699 52.3099
28700 21.8972
28701 24.3302
28702 43.7944
28703 7.29906
28704 18.2477
28705 32.8458
28706 25.5467
28707 35.2788
28708 21.8972
28709 35.2788
28710 37.7118
28711 19.4642
28712 41.3613
28713 32.8458
28714 38.9283
28715 34.0623
28716 42.5779
28717 21.8972
28718 36.4953
28719 66.9081
28720 29.1962
28721 57.176
28722 24.3302
28723 27.9797
28724 31.6293
28725 24.3302
28726 18.2477
28727 10.9486
28728 29.1962
28729 34.0623
28730 37.7118
28731 25.5467
28732 36.4953
28733 6.08255
28734 34.0623
28735 74.2071
28736 17.0311
28737 31.6293
28738 30.4128
28739 51.0934
28740 30.4128
28741 18.2477
28742 34.0623
28743 37.7118
28744 34.0623
28745 66.9081
28746 25.5467
28747 26.7632
28748 55.9595
28749 53.5264
28750 30.4128
28751 42.5779
28752 47.4439
28753 30.4128
28754 21.8972
28755 26.7632
28756 21.8972
28757 74.2071
28758 53.5264
28759 40.1448
28760 27.9797
28761 24.3302
28762 38.9283
28763 34.0623
28764 59.609
28765 34.0623
28766 25.5467
28767 37.7118
28768 36.4953
28769 17.0311
28770 43.7944
28771 27.9797
28772 25.5467
28773 25.5467
28774 23.1137
28775 80.2897
28776 21.8972
28777 3.64953
28778 13.3816
28779 20.6807
28780 31.6293
28781 109.486
28782 51.0934
28783 12.1651
28784 35.2788
28785 37.7118
28786 35.2788
28787 37.7118
28788 30.4128
28789 38.9283
28790 18.2477
28791 69.3411
28792 20.6807
28793 6.08255
28794 24.3302
28795 53.5264
28796 25.5467
28797 46.2274
28798 40.1448
28799 8.51557
28800 59.609
28801 63.2585
28802 48.6604
28803 38.9283
28804 10.9486
28805 10.9486
28806 21.8972
28807 21.8972
28808 35.2788
28809 9.73208
28810 36.4953
28811 31.6293
28812 42.5779
28813 12.1651
28814 51.0934
28815 60.8255
28816 25.5467
28817 60.8255
28818 31.6293
28819 14.5981
28820 25.5467
28821 35.2788
28822 24.3302
28823 45.0109
28824 32.8458
28825 24.3302
28826 25.5467
28827 12.1651
28828 32.8458
28829 15.8146
28830 38.9283
28831 45.0109
28832 27.9797
28833 69.3411
28834 79.0732
28835 30.4128
28836 60.8255
28837 17.0311
28838 27.9797
28839 48.6604
28840 32.8458
28841 55.9595
28842 66.9081
28843 10.9486
28844 8.51557
28845 13.3816
28846 27.9797
28847 81.5062
28848 32.8458
28849 27.9797
28850 17.0311
28851 49.8769
28852 80.2897
28853 40.1448
28854 68.1246
28855 26.7632
28856 18.2477
28857 54.743
28858 51.0934
28859 48.6604
28860 10.9486
28861 30.4128
28862 32.8458
28863 57.176
28864 74.2071
28865 30.4128
28866 48.6604
28867 18.2477
28868 24.3302
28869 37.7118
28870 29.1962
28871 48.6604
28872 54.743
28873 49.8769
28874 63.2585
28875 55.9595
28876 14.5981
28877 47.4439
28878 36.4953
28879 32.8458
28880 55.9595
28881 52.3099
28882 29.1962
28883 32.8458
28884 27.9797
28885 42.5779
28886 41.3613
28887 20.6807
28888 29.1962
28889 72.9906
28890 24.3302
28891 12.1651
28892 29.1962
28893 31.6293
28894 34.0623
28895 19.4642
28896 52.3099
28897 41.3613
28898 46.2274
28899 31.6293
28900 51.0934
28901 29.1962
28902 57.176
28903 69.3411
28904 14.5981
28905 20.6807
28906 55.9595
28907 29.1962
28908 30.4128
28909 12.1651
28910 70.5576
28911 51.0934
28912 35.2788
28913 30.4128
28914 30.4128
28915 23.1137
28916 9.73208
28917 25.5467
28918 20.6807
28919 8.51557
28920 35.2788
28921 32.8458
28922 21.8972
28923 19.4642
28924 42.5779
28925 32.8458
28926 51.0934
28927 52.3099
28928 10.9486
28929 37.7118
28930 32.8458
28931 30.4128
28932 45.0109
28933 24.3302
28934 15.8146
28935 19.4642
28936 13.3816
28937 21.8972
28938 35.2788
28939 8.51557
28940 26.7632
28941 12.1651
28942 34.0623
28943 10.9486
28944 23.1137
28945 102.187
28946 34.0623
28947 53.5264
28948 9.73208
28949 40.1448
28950 54.743
28951 29.1962
28952 70.5576
28953 57.176
28954 32.8458
28955 31.6293
28956 13.3816
28957 15.8146
28958 9.73208
28959 34.0623
28960 21.8972
28961 7.29906
28962 7.29906
28963 12.1651
28964 13.3816
28965 14.5981
28966 13.3816
28967 12.1651
28968 18.2477
28969 9.73208
28970 12.1651
28971 17.0311
28972 10.9486
28973 1.21651
28974 15.8146
28975 25.5467
28976 21.8972
28977 14.5981
28978 31.6293
28979 15.8146
28980 58.3925
28981 66.9081
28982 18.2477
28983 25.5467
28984 26.7632
28985 35.2788
28986 83.9392
28987 17.0311
28988 15.8146
28989 25.5467
28990 29.1962
28991 31.6293
28992 7.29906
28993 17.0311
28994 30.4128
28995 46.2274
28996 9.73208
28997 14.5981
28998 15.8146
28999 23.1137
29000 53.5264
29001 21.8972
29002 18.2477
29003 10.9486
29004 38.9283
29005 29.1962
29006 17.0311
29007 70.5576
29008 37.7118
29009 3.64953
29010 24.3302
29011 13.3816
29012 12.1651
29013 17.0311
29014 127.734
29015 26.7632
29016 24.3302
29017 29.1962
29018 48.6604
29019 110.702
29020 31.6293
29021 19.4642
29022 8.51557
29023 19.4642
29024 10.9486
29025 18.2477
29026 19.4642
29027 15.8146
29028 68.1246
29029 30.4128
29030 38.9283
29031 86.3722
29032 29.1962
29033 59.609
29034 14.5981
29035 12.1651
29036 14.5981
29037 19.4642
29038 12.1651
29039 17.0311
29040 26.7632
29041 107.053
29042 23.1137
29043 10.9486
29044 19.4642
29045 12.1651
29046 7.29906
29047 4.86604
29048 4.86604
29049 24.3302
29050 6.08255
29051 21.8972
29052 13.3816
29053 93.6713
29054 35.2788
29055 4.86604
29056 19.4642
29057 3.64953
29058 85.1557
29059 52.3099
29060 26.7632
29061 15.8146
29062 23.1137
29063 31.6293
29064 45.0109
29065 42.5779
29066 24.3302
29067 102.187
29068 71.7741
29069 24.3302
29070 24.3302
29071 18.2477
29072 12.1651
29073 21.8972
29074 15.8146
29075 37.7118
29076 10.9486
29077 30.4128
29078 40.1448
29079 68.1246
29080 23.1137
29081 48.6604
29082 21.8972
29083 35.2788
29084 37.7118
29085 46.2274
29086 20.6807
29087 35.2788
29088 42.5779
29089 25.5467
29090 10.9486
29091 47.4439
29092 36.4953
29093 64.475
29094 26.7632
29095 80.2897
29096 48.6604
29097 19.4642
29098 4.86604
29099 35.2788
29100 13.3816
29101 27.9797
29102 60.8255
29103 41.3613
29104 17.0311
29105 60.8255
29106 34.0623
29107 47.4439
29108 53.5264
29109 32.8458
29110 58.3925
29111 37.7118
29112 21.8972
29113 48.6604
29114 141.115
29115 62.042
29116 42.5779
29117 37.7118
29118 34.0623
29119 24.3302
29120 23.1137
29121 17.0311
29122 26.7632
29123 27.9797
29124 142.332
29125 48.6604
29126 25.5467
29127 25.5467
29128 35.2788
29129 13.3816
29130 99.7538
29131 20.6807
29132 9.73208
29133 27.9797
29134 9.73208
29135 8.51557
29136 26.7632
29137 34.0623
29138 46.2274
29139 36.4953
29140 66.9081
29141 10.9486
29142 53.5264
29143 36.4953
29144 36.4953
29145 32.8458
29146 10.9486
29147 21.8972
29148 12.1651
29149 37.7118
29150 18.2477
29151 20.6807
29152 26.7632
29153 17.0311
29154 27.9797
29155 40.1448
29156 29.1962
29157 17.0311
29158 38.9283
29159 29.1962
29160 10.9486
29161 31.6293
29162 43.7944
29163 12.1651
29164 27.9797
29165 20.6807
29166 9.73208
29167 23.1137
29168 24.3302
29169 3.64953
29170 21.8972
29171 75.4236
29172 36.4953
29173 69.3411
29174 31.6293
29175 63.2585
29176 21.8972
29177 32.8458
29178 18.2477
29179 24.3302
29180 40.1448
29181 82.7227
29182 32.8458
29183 37.7118
29184 32.8458
29185 37.7118
29186 30.4128
29187 40.1448
29188 24.3302
29189 31.6293
29190 35.2788
29191 18.2477
29192 27.9797
29193 66.9081
29194 72.9906
29195 36.4953
29196 42.5779
29197 25.5467
29198 13.3816
29199 40.1448
29200 30.4128
29201 45.0109
29202 37.7118
29203 24.3302
29204 72.9906
29205 17.0311
29206 104.62
29207 25.5467
29208 26.7632
29209 18.2477
29210 36.4953
29211 38.9283
29212 10.9486
29213 24.3302
29214 25.5467
29215 6.08255
29216 35.2788
29217 32.8458
29218 54.743
29219 54.743
29220 55.9595
29221 49.8769
29222 19.4642
29223 38.9283
29224 41.3613
29225 46.2274
29226 26.7632
29227 54.743
29228 77.8566
29229 46.2274
29230 41.3613
29231 31.6293
29232 26.7632
29233 23.1137
29234 20.6807
29235 21.8972
29236 46.2274
29237 76.6401
29238 15.8146
29239 21.8972
29240 147.198
29241 24.3302
29242 103.403
29243 20.6807
29244 21.8972
29245 23.1137
29246 34.0623
29247 17.0311
29248 27.9797
29249 15.8146
29250 18.2477
29251 20.6807
29252 54.743
29253 29.1962
29254 17.0311
29255 9.73208
29256 9.73208
29257 12.1651
29258 19.4642
29259 18.2477
29260 21.8972
29261 15.8146
29262 19.4642
29263 17.0311
29264 75.4236
29265 26.7632
29266 18.2477
29267 7.29906
29268 14.5981
29269 9.73208
29270 21.8972
29271 13.3816
29272 17.0311
29273 36.4953
29274 23.1137
29275 7.29906
29276 57.176
29277 37.7118
29278 48.6604
29279 36.4953
29280 23.1137
29281 24.3302
29282 20.6807
29283 45.0109
29284 25.5467
29285 36.4953
29286 10.9486
29287 23.1137
29288 31.6293
29289 62.042
29290 85.1557
29291 47.4439
29292 85.1557
29293 57.176
29294 62.042
29295 76.6401
29296 8.51557
29297 63.2585
29298 62.042
29299 81.5062
29300 83.9392
29301 25.5467
29302 98.5373
29303 38.9283
29304 35.2788
29305 15.8146
29306 13.3816
29307 21.8972
29308 12.1651
29309 37.7118
29310 25.5467
29311 68.1246
29312 36.4953
29313 57.176
29314 30.4128
29315 9.73208
29316 12.1651
29317 13.3816
29318 9.73208
29319 19.4642
29320 30.4128
29321 35.2788
29322 37.7118
29323 62.042
29324 24.3302
29325 49.8769
29326 29.1962
29327 26.7632
29328 13.3816
29329 17.0311
29330 75.4236
29331 35.2788
29332 31.6293
29333 38.9283
29334 37.7118
29335 26.7632
29336 34.0623
29337 21.8972
29338 30.4128
29339 27.9797
29340 19.4642
29341 8.51557
29342 38.9283
29343 30.4128
29344 47.4439
29345 14.5981
29346 18.2477
29347 71.7741
29348 59.609
29349 21.8972
29350 20.6807
29351 47.4439
29352 32.8458
29353 71.7741
29354 35.2788
29355 4.86604
29356 17.0311
29357 23.1137
29358 20.6807
29359 43.7944
29360 10.9486
29361 18.2477
29362 57.176
29363 10.9486
29364 45.0109
29365 114.352
29366 20.6807
29367 51.0934
29368 94.8878
29369 42.5779
29370 34.0623
29371 46.2274
29372 36.4953
29373 35.2788
29374 25.5467
29375 29.1962
29376 41.3613
29377 18.2477
29378 40.1448
29379 23.1137
29380 43.7944
29381 19.4642
29382 32.8458
29383 51.0934
29384 25.5467
29385 9.73208
29386 10.9486
29387 26.7632
29388 37.7118
29389 19.4642
29390 24.3302
29391 32.8458
29392 29.1962
29393 26.7632
29394 40.1448
29395 17.0311
29396 40.1448
29397 29.1962
29398 29.1962
29399 40.1448
29400 45.0109
29401 53.5264
29402 36.4953
29403 25.5467
29404 12.1651
29405 52.3099
29406 20.6807
29407 38.9283
29408 40.1448
29409 18.2477
29410 9.73208
29411 104.62
29412 30.4128
29413 20.6807
29414 34.0623
29415 55.9595
29416 53.5264
29417 34.0623
29418 54.743
29419 20.6807
29420 35.2788
29421 24.3302
29422 23.1137
29423 26.7632
29424 53.5264
29425 41.3613
29426 21.8972
29427 18.2477
29428 23.1137
29429 19.4642
29430 18.2477
29431 13.3816
29432 19.4642
29433 14.5981
29434 23.1137
29435 18.2477
29436 31.6293
29437 27.9797
[truncated: 64,407 more chars]
