# Supplementary material for: Adenovirus maturation establishes the transcription competent packaging of its genome
Source: EMBO Rep. 2025 Oct 21;26(22):5589–611. doi: 10.1038/s44319-025-00598-z (PMC12635127; doi:10.1038/s44319-025-00598-z)
Supplement: Supplementary file 3 — Source data Fig. 2 [file 44319_2025_598_MOESM3_ESM.zip › figure2/CDE/yeast_bar1delta/Mito.wig]

variableStep chrom=chrMito
1 4.07212
2 0.0
3 0.31324
4 9.71044
5 0.0
6 6.57804
7 6.89128
8 0.31324
9 0.0
10 9.71044
11 0.9397200000000001
12 0.0
13 0.0
14 0.0
15 0.0
16 0.0
17 0.0
18 5.325080000000001
19 0.0
20 6.89128
21 0.0
22 5.638319999999999
23 0.0
24 5.638319999999999
25 0.0
26 3.1324
27 0.0
28 0.0
29 6.57804
30 0.0
31 6.2648
32 0.0
33 0.0
34 5.01184
35 0.0
36 5.01184
37 15.3488
38 0.0
39 1.8794400000000002
40 0.0
41 0.0
42 5.325080000000001
43 7.517760000000001
44 0.0
45 0.0
46 0.9397200000000001
47 2.50592
48 0.0
49 5.01184
50 0.0
51 0.0
52 3.7588800000000004
53 0.31324
54 7.831
55 15.662
56 9.71044
57 17.8547
58 9.083960000000001
59 0.0
60 7.831
61 16.915
62 0.62648
63 3.7588800000000004
64 0.0
65 0.0
66 0.0
67 4.07212
68 0.0
69 0.0
70 3.1324
71 0.62648
72 0.0
73 8.14424
74 19.7341
75 27.5651
76 20.6738
77 0.0
78 2.50592
79 0.62648
80 1.25296
81 0.31324
82 7.20452
83 0.31324
84 0.62648
85 0.0
86 0.31324
87 0.62648
88 0.0
89 0.0
90 0.31324
91 0.0
92 0.0
93 6.89128
94 12.2164
95 15.662
96 5.01184
97 1.25296
98 0.0
99 0.0
100 0.0
101 7.831
102 17.8547
103 0.31324
104 0.31324
105 0.62648
106 0.0
107 1.25296
108 7.20452
109 0.0
110 1.25296
111 1.8794400000000002
112 0.9397200000000001
113 0.62648
114 22.24
115 7.831
116 26.6254
117 2.50592
118 0.31324
119 0.31324
120 0.9397200000000001
121 15.3488
122 5.95156
123 19.1076
124 45.733000000000004
125 0.31324
126 2.50592
127 5.95156
128 0.62648
129 3.7588800000000004
130 3.1324
131 9.71044
132 1.8794400000000002
133 0.31324
134 20.0474
135 38.5285
136 0.0
137 19.4209
138 18.1679
139 2.1926799999999997
140 15.0355
141 7.20452
142 16.6017
143 3.7588800000000004
144 1.5662
145 10.3369
146 5.638319999999999
147 2.50592
148 5.95156
149 3.44564
150 2.1926799999999997
151 12.2164
152 28.1916
153 1.5662
154 7.831
155 21.6136
156 5.95156
157 1.8794400000000002
158 10.9634
159 5.638319999999999
160 5.638319999999999
161 4.6986
162 8.770719999999999
163 3.7588800000000004
164 2.50592
165 2.50592
166 4.07212
167 8.45748
168 6.89128
169 3.7588800000000004
170 5.95156
171 3.44564
172 6.57804
173 4.6986
174 5.95156
175 3.44564
176 5.01184
177 13.4693
178 17.2282
179 9.71044
180 1.8794400000000002
181 5.01184
182 5.325080000000001
183 4.6986
184 2.50592
185 1.5662
186 15.9752
187 11.9031
188 2.50592
189 7.20452
190 10.9634
191 14.0958
192 10.0237
193 7.831
194 9.3972
195 3.7588800000000004
196 1.5662
197 16.2885
198 9.71044
199 3.1324
200 7.20452
201 12.2164
202 14.0958
203 4.3853599999999995
204 13.7826
205 14.7223
206 6.2648
207 11.2766
208 25.3724
209 34.1432
210 25.3724
211 24.1195
212 12.2164
213 23.8062
214 18.4812
215 0.31324
216 13.7826
217 30.070999999999998
218 16.6017
219 169.77599999999998
220 48.239
221 21.9268
222 10.3369
223 15.0355
224 16.2885
225 25.3724
226 10.3369
227 7.831
228 20.6738
229 5.95156
230 8.14424
231 4.3853599999999995
232 5.325080000000001
233 5.95156
234 11.5899
235 41.0344
236 8.770719999999999
237 7.831
238 14.409
239 7.20452
240 5.01184
241 12.5296
242 10.0237
243 13.7826
244 10.0237
245 12.2164
246 9.3972
247 14.409
248 7.831
249 10.0237
250 5.325080000000001
251 0.9397200000000001
252 7.517760000000001
253 5.95156
254 12.5296
255 11.5899
256 11.2766
257 5.638319999999999
258 11.5899
259 12.2164
260 8.45748
261 5.638319999999999
262 9.3972
263 16.915
264 7.20452
265 2.1926799999999997
266 10.3369
267 13.4693
268 4.07212
269 3.7588800000000004
270 8.14424
271 13.1561
272 6.57804
273 5.01184
274 7.20452
275 13.7826
276 3.1324
277 6.89128
278 13.1561
279 6.57804
280 6.2648
281 8.14424
282 10.6502
283 6.89128
284 19.7341
285 25.3724
286 28.8181
287 8.770719999999999
288 11.9031
289 3.1324
290 11.9031
291 8.14424
292 15.3488
293 30.070999999999998
294 12.8428
295 5.325080000000001
296 13.4693
297 7.20452
298 27.5651
299 18.7944
300 9.71044
301 5.325080000000001
302 15.3488
303 17.2282
304 5.638319999999999
305 16.2885
306 9.083960000000001
307 27.5651
308 18.7944
309 10.3369
310 6.57804
311 41.6609
312 20.0474
313 7.20452
314 37.5888
315 38.8418
316 17.5414
317 27.2519
318 29.7578
319 8.14424
320 3.1324
321 22.24
322 13.7826
323 5.638319999999999
324 8.14424
325 3.7588800000000004
326 6.2648
327 2.1926799999999997
328 11.5899
329 8.45748
330 4.07212
331 15.3488
332 7.20452
333 8.770719999999999
334 4.07212
335 33.8299
336 1.5662
337 11.9031
338 3.44564
339 7.517760000000001
340 5.95156
341 11.9031
342 4.07212
343 33.2034
344 11.9031
345 2.1926799999999997
346 7.831
347 4.3853599999999995
348 6.57804
349 15.9752
350 19.4209
351 64.8407
352 28.5048
353 7.517760000000001
354 25.3724
355 25.0592
356 13.7826
357 12.5296
358 1.8794400000000002
359 5.95156
360 11.2766
361 5.95156
362 7.831
363 2.50592
364 3.7588800000000004
365 2.8191599999999997
366 9.3972
367 11.5899
368 15.3488
369 6.57804
370 9.71044
371 7.20452
372 9.71044
373 18.4812
374 136.57299999999998
375 7.517760000000001
376 28.8181
377 31.9505
378 8.45748
379 4.07212
380 6.89128
381 5.325080000000001
382 4.6986
383 3.7588800000000004
384 11.9031
385 2.1926799999999997
386 15.3488
387 3.1324
388 6.2648
389 2.8191599999999997
390 15.3488
391 10.0237
392 2.50592
393 10.9634
394 0.0
395 4.3853599999999995
396 1.8794400000000002
397 17.5414
398 9.083960000000001
399 1.25296
400 16.915
401 12.5296
402 1.25296
403 18.7944
404 9.3972
405 0.31324
406 15.9752
407 7.20452
408 0.31324
409 16.2885
410 7.517760000000001
411 1.5662
412 0.62648
413 6.2648
414 0.31324
415 2.8191599999999997
416 1.25296
417 0.9397200000000001
418 11.9031
419 12.2164
420 0.0
421 17.5414
422 11.2766
423 0.0
424 0.31324
425 7.517760000000001
426 0.31324
427 1.25296
428 9.083960000000001
429 0.31324
430 0.31324
431 17.5414
432 4.07212
433 0.0
434 0.9397200000000001
435 4.6986
436 0.0
437 12.5296
438 0.0
439 0.0
440 0.0
441 0.0
442 15.9752
443 10.3369
444 0.31324
445 0.31324
446 3.7588800000000004
447 0.31324
448 0.0
449 0.62648
450 0.0
451 0.0
452 18.4812
453 17.8547
454 20.9871
455 10.3369
456 0.0
457 4.6986
458 0.0
459 0.62648
460 0.31324
461 0.31324
462 0.9397200000000001
463 0.31324
464 4.07212
465 25.3724
466 0.0
467 0.31324
468 17.5414
469 0.31324
470 0.31324
471 1.5662
472 13.7826
473 0.9397200000000001
474 118.71799999999999
475 20.0474
476 7.517760000000001
477 6.89128
478 9.71044
479 29.1313
480 12.5296
481 13.4693
482 5.325080000000001
483 0.9397200000000001
484 2.50592
485 3.1324
486 10.6502
487 0.31324
488 4.3853599999999995
489 0.9397200000000001
490 2.8191599999999997
491 0.9397200000000001
492 1.5662
493 0.62648
494 4.3853599999999995
495 4.07212
496 5.638319999999999
497 1.5662
498 43.8536
499 14.409
500 10.0237
501 5.01184
502 2.50592
503 9.3972
504 2.50592
505 7.517760000000001
506 5.325080000000001
507 4.3853599999999995
508 3.44564
509 4.07212
510 3.44564
511 2.1926799999999997
512 0.62648
513 0.62648
514 0.0
515 0.9397200000000001
516 19.1076
517 0.31324
518 3.1324
519 0.31324
520 3.44564
521 2.8191599999999997
522 1.8794400000000002
523 0.31324
524 0.31324
525 0.9397200000000001
526 7.20452
527 0.31324
528 0.62648
529 0.62648
530 10.3369
531 10.6502
532 4.3853599999999995
533 15.0355
534 9.71044
535 12.5296
536 3.1324
537 0.9397200000000001
538 0.62648
539 0.31324
540 0.0
541 0.31324
542 11.5899
543 0.9397200000000001
544 0.9397200000000001
545 0.62648
546 0.0
547 0.0
548 0.0
549 0.31324
550 0.31324
551 0.0
552 5.01184
553 3.7588800000000004
554 0.0
555 0.31324
556 5.95156
557 12.5296
558 6.89128
559 0.62648
560 0.31324
561 2.1926799999999997
562 0.9397200000000001
563 0.0
564 0.0
565 1.25296
566 6.57804
567 4.07212
568 0.0
569 0.0
570 4.6986
571 13.4693
572 9.71044
573 0.62648
574 0.62648
575 4.07212
576 1.25296
577 0.0
578 0.62648
579 0.0
580 5.95156
581 5.01184
582 0.62648
583 0.0
584 4.3853599999999995
585 17.8547
586 8.45748
587 0.62648
588 0.0
589 5.325080000000001
590 0.9397200000000001
591 0.9397200000000001
592 0.31324
593 0.9397200000000001
594 4.07212
595 5.95156
596 0.31324
597 0.31324
598 6.57804
599 20.0474
600 7.517760000000001
601 1.25296
602 1.5662
603 5.638319999999999
604 0.9397200000000001
605 2.50592
606 1.25296
607 0.31324
608 5.638319999999999
609 6.2648
610 0.62648
611 0.0
612 5.95156
613 16.2885
614 9.083960000000001
615 0.62648
616 0.31324
617 2.50592
618 1.25296
619 1.5662
620 0.0
621 0.62648
622 1.8794400000000002
623 1.8794400000000002
624 0.62648
625 0.62648
626 4.07212
627 7.831
628 4.07212
629 1.25296
630 2.50592
631 2.1926799999999997
632 2.8191599999999997
633 10.0237
634 2.50592
635 7.517760000000001
636 20.9871
637 16.915
638 10.3369
639 32.577
640 14.0958
641 5.638319999999999
642 3.1324
643 0.31324
644 9.3972
645 0.9397200000000001
646 6.57804
647 2.8191599999999997
648 8.770719999999999
649 1.5662
650 8.14424
651 0.0
652 5.01184
653 17.5414
654 18.1679
655 78.9365
656 5.325080000000001
657 16.2885
658 27.5651
659 3.44564
660 2.1926799999999997
661 0.31324
662 4.3853599999999995
663 7.20452
664 5.325080000000001
665 2.1926799999999997
666 6.2648
667 7.20452
668 5.95156
669 7.831
670 8.14424
671 3.44564
672 8.45748
673 6.89128
674 3.44564
675 5.638319999999999
676 9.083960000000001
677 5.01184
678 5.325080000000001
679 6.89128
680 2.8191599999999997
681 2.50592
682 6.57804
683 7.20452
684 0.62648
685 2.50592
686 6.57804
687 9.71044
688 4.3853599999999995
689 1.5662
690 3.7588800000000004
691 8.14424
692 9.3972
693 0.9397200000000001
694 1.8794400000000002
695 3.1324
696 8.770719999999999
697 5.325080000000001
698 5.95156
699 1.8794400000000002
700 3.44564
701 1.25296
702 3.44564
703 0.31324
704 3.44564
705 3.7588800000000004
706 2.50592
707 3.1324
708 1.5662
709 3.7588800000000004
710 1.25296
711 1.8794400000000002
712 4.07212
713 3.44564
714 1.5662
715 0.9397200000000001
716 3.44564
717 1.25296
718 4.3853599999999995
719 0.0
720 1.25296
721 2.50592
722 1.5662
723 2.1926799999999997
724 0.31324
725 7.831
726 3.1324
727 1.5662
728 0.9397200000000001
729 1.8794400000000002
730 2.1926799999999997
731 49.8052
732 0.62648
733 0.62648
734 0.31324
735 1.5662
736 0.0
737 0.62648
738 1.5662
739 1.8794400000000002
740 3.1324
741 7.517760000000001
742 9.71044
743 0.31324
744 2.8191599999999997
745 1.5662
746 1.25296
747 0.9397200000000001
748 0.62648
749 12.5296
750 6.89128
751 0.31324
752 0.31324
753 2.1926799999999997
754 26.3122
755 4.6986
756 31.324
757 0.62648
758 7.517760000000001
759 2.1926799999999997
760 3.1324
761 5.95156
762 12.2164
763 3.1324
764 1.25296
765 0.62648
766 1.25296
767 0.9397200000000001
768 0.31324
769 1.25296
770 2.8191599999999997
771 3.7588800000000004
772 1.25296
773 4.6986
774 27.5651
775 23.493000000000002
776 7.517760000000001
777 1.25296
778 1.25296
779 31.6372
780 7.517760000000001
781 2.50592
782 1.25296
783 33.5167
784 5.325080000000001
785 6.89128
786 1.25296
787 1.8794400000000002
788 3.7588800000000004
789 16.915
790 6.2648
791 2.8191599999999997
792 1.5662
793 1.8794400000000002
794 5.01184
795 7.517760000000001
796 2.8191599999999997
797 0.62648
798 2.1926799999999997
799 4.07212
800 5.638319999999999
801 1.5662
802 1.25296
803 0.0
804 1.5662
805 1.8794400000000002
806 2.50592
807 1.8794400000000002
808 0.31324
809 7.20452
810 13.4693
811 5.325080000000001
812 0.62648
813 0.0
814 6.57804
815 2.8191599999999997
816 0.31324
817 2.8191599999999997
818 7.20452
819 4.6986
820 0.62648
821 2.50592
822 5.01184
823 1.25296
824 2.8191599999999997
825 4.6986
826 7.20452
827 2.1926799999999997
828 5.01184
829 3.44564
830 2.50592
831 25.0592
832 5.01184
833 4.3853599999999995
834 3.1324
835 2.1926799999999997
836 5.325080000000001
837 2.50592
838 1.5662
839 0.0
840 5.325080000000001
841 0.31324
842 2.8191599999999997
843 1.8794400000000002
844 1.25296
845 4.07212
846 1.5662
847 1.8794400000000002
848 2.50592
849 5.01184
850 1.25296
851 3.44564
852 1.5662
853 0.9397200000000001
854 3.44564
855 3.1324
856 3.1324
857 7.20452
858 4.07212
859 3.44564
860 4.6986
861 4.6986
862 0.62648
863 0.62648
864 0.31324
865 2.8191599999999997
866 2.8191599999999997
867 14.0958
868 0.62648
869 2.1926799999999997
870 0.9397200000000001
871 3.7588800000000004
872 6.2648
873 3.7588800000000004
874 11.2766
875 5.01184
876 0.31324
877 4.07212
878 8.14424
879 17.2282
880 7.831
881 14.409
882 4.3853599999999995
883 2.1926799999999997
884 1.8794400000000002
885 0.31324
886 0.9397200000000001
887 1.8794400000000002
888 0.9397200000000001
889 1.8794400000000002
890 0.0
891 3.7588800000000004
892 0.31324
893 1.5662
894 0.31324
895 0.9397200000000001
896 0.9397200000000001
897 1.8794400000000002
898 0.31324
899 0.0
900 9.71044
901 14.7223
902 10.0237
903 2.8191599999999997
904 0.9397200000000001
905 0.9397200000000001
906 1.25296
907 2.1926799999999997
908 4.07212
909 15.3488
910 9.083960000000001
911 1.8794400000000002
912 1.8794400000000002
913 0.62648
914 0.9397200000000001
915 1.8794400000000002
916 0.31324
917 2.50592
918 3.44564
919 6.57804
920 1.25296
921 4.6986
922 0.31324
923 0.62648
924 18.7944
925 0.0
926 0.31324
927 1.5662
928 0.9397200000000001
929 1.5662
930 0.31324
931 5.638319999999999
932 6.2648
933 6.57804
934 0.0
935 2.1926799999999997
936 3.1324
937 25.9989
938 2.50592
939 4.6986
940 1.5662
941 0.62648
942 14.0958
943 6.2648
944 31.9505
945 0.9397200000000001
946 1.5662
947 1.25296
948 0.9397200000000001
949 0.31324
950 0.31324
951 6.89128
952 2.1926799999999997
953 1.5662
954 4.3853599999999995
955 1.25296
956 2.50592
957 3.1324
958 2.8191599999999997
959 1.25296
960 4.6986
961 3.1324
962 0.31324
963 4.3853599999999995
964 0.9397200000000001
965 0.0
966 7.831
967 0.31324
968 0.62648
969 1.8794400000000002
970 1.8794400000000002
971 1.25296
972 2.8191599999999997
973 2.1926799999999997
974 1.8794400000000002
975 2.1926799999999997
976 2.1926799999999997
977 0.0
978 5.01184
979 1.8794400000000002
980 2.1926799999999997
981 3.1324
982 1.8794400000000002
983 5.325080000000001
984 4.07212
985 4.07212
986 2.50592
987 5.325080000000001
988 1.8794400000000002
989 0.0
990 5.95156
991 1.8794400000000002
992 2.1926799999999997
993 2.50592
994 4.07212
995 2.8191599999999997
996 4.07212
997 6.89128
998 1.8794400000000002
999 4.07212
1000 3.7588800000000004
1001 0.0
1002 4.07212
1003 4.3853599999999995
1004 1.25296
1005 1.5662
1006 1.5662
1007 3.1324
1008 2.1926799999999997
1009 5.95156
1010 1.8794400000000002
1011 5.325080000000001
1012 4.3853599999999995
1013 3.7588800000000004
1014 4.6986
1015 7.517760000000001
1016 2.1926799999999997
1017 3.1324
1018 7.517760000000001
1019 2.8191599999999997
1020 9.3972
1021 17.8547
1022 15.662
1023 15.662
1024 24.4327
1025 21.6136
1026 4.6986
1027 5.01184
1028 5.325080000000001
1029 5.325080000000001
1030 1.5662
1031 10.6502
1032 10.9634
1033 4.3853599999999995
1034 10.0237
1035 11.9031
1036 0.31324
1037 5.95156
1038 4.07212
1039 24.4327
1040 13.1561
1041 1.8794400000000002
1042 4.6986
1043 3.1324
1044 12.5296
1045 13.7826
1046 3.1324
1047 3.7588800000000004
1048 9.3972
1049 17.8547
1050 10.3369
1051 2.8191599999999997
1052 1.25296
1053 4.3853599999999995
1054 2.50592
1055 12.8428
1056 5.638319999999999
1057 20.6738
1058 9.71044
1059 21.3003
1060 9.71044
1061 19.4209
1062 29.7578
1063 66.0936
1064 5.325080000000001
1065 12.5296
1066 14.7223
1067 6.89128
1068 3.7588800000000004
1069 5.01184
1070 8.45748
1071 1.25296
1072 8.770719999999999
1073 6.89128
1074 5.325080000000001
1075 5.01184
1076 2.50592
1077 4.3853599999999995
1078 7.517760000000001
1079 5.325080000000001
1080 6.2648
1081 1.25296
1082 5.325080000000001
1083 2.1926799999999997
1084 5.95156
1085 2.50592
1086 3.44564
1087 0.9397200000000001
1088 6.89128
1089 11.2766
1090 1.8794400000000002
1091 4.07212
1092 4.07212
1093 1.8794400000000002
1094 2.50592
1095 1.5662
1096 2.1926799999999997
1097 12.8428
1098 8.45748
1099 1.5662
1100 7.517760000000001
1101 26.3122
1102 14.409
1103 19.1076
1104 12.2164
1105 17.5414
1106 13.7826
1107 15.0355
1108 15.0355
1109 0.0
1110 5.325080000000001
1111 9.3972
1112 5.01184
1113 9.71044
1114 5.325080000000001
1115 10.0237
1116 1.5662
1117 3.44564
1118 9.083960000000001
1119 2.8191599999999997
1120 8.45748
1121 2.50592
1122 13.4693
1123 6.89128
1124 2.1926799999999997
1125 10.6502
1126 24.746
1127 13.7826
1128 4.07212
1129 8.14424
1130 5.95156
1131 9.083960000000001
1132 19.4209
1133 3.7588800000000004
1134 3.7588800000000004
1135 10.9634
1136 6.2648
1137 12.8428
1138 3.44564
1139 8.14424
1140 10.6502
1141 2.1926799999999997
1142 5.95156
1143 8.770719999999999
1144 7.20452
1145 9.083960000000001
1146 7.20452
1147 7.831
1148 5.01184
1149 6.2648
1150 18.7944
1151 6.89128
1152 3.1324
1153 10.3369
1154 7.517760000000001
1155 6.2648
1156 4.6986
1157 11.9031
1158 7.831
1159 4.6986
1160 7.517760000000001
1161 0.62648
1162 14.409
1163 9.71044
1164 2.50592
1165 9.083960000000001
1166 1.25296
1167 9.71044
1168 2.50592
1169 6.57804
1170 4.07212
1171 10.0237
1172 4.3853599999999995
1173 10.0237
1174 3.1324
1175 7.517760000000001
1176 2.50592
1177 11.5899
1178 4.07212
1179 5.95156
1180 4.6986
1181 8.45748
1182 3.1324
1183 15.9752
1184 3.7588800000000004
1185 11.9031
1186 33.2034
1187 21.9268
1188 9.71044
1189 4.3853599999999995
1190 0.9397200000000001
1191 3.7588800000000004
1192 3.1324
1193 6.57804
1194 5.638319999999999
1195 0.9397200000000001
1196 7.831
1197 17.2282
1198 8.770719999999999
1199 2.50592
1200 2.1926799999999997
1201 2.50592
1202 17.5414
1203 9.083960000000001
1204 5.638319999999999
1205 4.07212
1206 13.4693
1207 4.6986
1208 5.638319999999999
1209 5.638319999999999
1210 0.62648
1211 4.07212
1212 4.07212
1213 1.25296
1214 5.638319999999999
1215 3.44564
1216 1.8794400000000002
1217 5.638319999999999
1218 9.083960000000001
1219 1.25296
1220 2.50592
1221 0.9397200000000001
1222 2.1926799999999997
1223 0.9397200000000001
1224 4.6986
1225 2.8191599999999997
1226 1.8794400000000002
1227 0.62648
1228 10.0237
1229 43.5404
1230 10.6502
1231 2.50592
1232 12.2164
1233 7.831
1234 25.0592
1235 19.4209
1236 5.638319999999999
1237 3.1324
1238 4.3853599999999995
1239 9.71044
1240 6.57804
1241 8.14424
1242 2.50592
1243 5.638319999999999
1244 2.8191599999999997
1245 18.1679
1246 19.7341
1247 8.770719999999999
1248 2.1926799999999997
1249 7.20452
1250 8.45748
1251 6.2648
1252 0.0
1253 5.95156
1254 7.20452
1255 25.0592
1256 23.1798
1257 28.1916
1258 17.2282
1259 11.9031
1260 4.07212
1261 0.9397200000000001
1262 1.8794400000000002
1263 4.6986
1264 3.7588800000000004
1265 0.0
1266 13.1561
1267 10.6502
1268 4.3853599999999995
1269 3.44564
1270 16.915
1271 3.44564
1272 1.5662
1273 1.5662
1274 1.25296
1275 0.62648
1276 2.1926799999999997
1277 10.0237
1278 6.2648
1279 2.1926799999999997
1280 1.5662
1281 6.89128
1282 11.2766
1283 1.8794400000000002
1284 0.9397200000000001
1285 1.5662
1286 0.62648
1287 10.3369
1288 15.9752
1289 10.6502
1290 2.8191599999999997
1291 3.1324
1292 5.638319999999999
1293 8.45748
1294 1.25296
1295 2.8191599999999997
1296 8.14424
1297 10.6502
1298 4.07212
1299 4.07212
1300 0.9397200000000001
1301 3.7588800000000004
1302 5.638319999999999
1303 2.8191599999999997
1304 1.8794400000000002
1305 7.517760000000001
1306 5.95156
1307 1.8794400000000002
1308 2.50592
1309 7.20452
1310 1.25296
1311 1.5662
1312 4.3853599999999995
1313 15.3488
1314 3.7588800000000004
1315 10.3369
1316 4.07212
1317 1.25296
1318 0.9397200000000001
1319 3.7588800000000004
1320 2.50592
1321 0.62648
1322 1.25296
1323 0.31324
1324 4.07212
1325 2.1926799999999997
1326 1.25296
1327 1.25296
1328 0.9397200000000001
1329 2.1926799999999997
1330 3.44564
1331 17.2282
1332 2.50592
1333 5.95156
1334 1.25296
1335 2.8191599999999997
1336 5.95156
1337 3.7588800000000004
1338 1.5662
1339 3.44564
1340 5.01184
1341 6.2648
1342 3.44564
1343 2.8191599999999997
1344 5.325080000000001
1345 7.831
1346 2.50592
1347 3.1324
1348 0.62648
1349 0.9397200000000001
1350 5.95156
1351 1.8794400000000002
1352 1.8794400000000002
1353 5.01184
1354 6.2648
1355 2.50592
1356 2.50592
1357 2.1926799999999997
1358 0.62648
1359 0.9397200000000001
1360 6.2648
1361 8.770719999999999
1362 3.1324
1363 10.9634
1364 3.1324
1365 1.25296
1366 1.5662
1367 3.1324
1368 2.50592
1369 1.5662
1370 0.62648
1371 0.62648
1372 5.01184
1373 2.50592
1374 0.62648
1375 3.44564
1376 2.8191599999999997
1377 6.2648
1378 11.2766
1379 8.45748
1380 5.95156
1381 3.44564
1382 5.638319999999999
1383 11.9031
1384 1.8794400000000002
1385 3.7588800000000004
1386 6.89128
1387 3.7588800000000004
1388 10.3369
1389 4.07212
1390 2.1926799999999997
1391 7.517760000000001
1392 15.3488
1393 3.1324
1394 4.3853599999999995
1395 1.8794400000000002
1396 0.31324
1397 1.8794400000000002
1398 2.1926799999999997
1399 6.2648
1400 0.9397200000000001
1401 2.8191599999999997
1402 5.95156
1403 2.1926799999999997
1404 0.62648
1405 5.95156
1406 3.1324
1407 5.95156
1408 7.517760000000001
1409 2.8191599999999997
1410 3.44564
1411 6.89128
1412 3.7588800000000004
1413 1.5662
1414 5.638319999999999
1415 12.8428
1416 7.831
1417 10.0237
1418 3.7588800000000004
1419 2.8191599999999997
1420 17.8547
1421 13.1561
1422 11.9031
1423 4.6986
1424 1.25296
1425 2.50592
1426 4.3853599999999995
1427 3.44564
1428 12.2164
1429 4.6986
1430 10.3369
1431 7.20452
1432 11.5899
1433 9.71044
1434 27.8784
1435 32.2637
1436 35.7094
1437 17.2282
1438 5.95156
1439 2.1926799999999997
1440 7.517760000000001
1441 1.25296
1442 18.1679
1443 19.1076
1444 4.3853599999999995
1445 4.07212
1446 7.831
1447 5.95156
1448 2.1926799999999997
1449 10.6502
1450 1.25296
1451 7.831
1452 1.8794400000000002
1453 2.8191599999999997
1454 18.1679
1455 3.7588800000000004
1456 1.25296
1457 5.95156
1458 3.44564
1459 3.1324
1460 1.5662
1461 7.831
1462 2.50592
1463 1.8794400000000002
1464 6.2648
1465 3.44564
1466 2.50592
1467 9.083960000000001
1468 2.1926799999999997
1469 3.1324
1470 1.8794400000000002
1471 4.3853599999999995
1472 0.9397200000000001
1473 7.831
1474 8.45748
1475 2.1926799999999997
1476 3.7588800000000004
1477 2.50592
1478 1.8794400000000002
1479 6.2648
1480 39.155
1481 2.8191599999999997
1482 1.5662
1483 2.1926799999999997
1484 1.25296
1485 0.0
1486 0.9397200000000001
1487 1.8794400000000002
1488 1.25296
1489 1.5662
1490 14.0958
1491 26.9386
1492 2.50592
1493 5.01184
1494 2.8191599999999997
1495 1.5662
1496 1.25296
1497 0.0
1498 1.25296
1499 7.831
1500 0.62648
1501 1.8794400000000002
1502 1.25296
1503 7.517760000000001
1504 21.9268
1505 2.50592
1506 2.50592
1507 3.1324
1508 0.62648
1509 1.25296
1510 2.50592
1511 12.8428
1512 4.6986
1513 2.1926799999999997
1514 5.01184
1515 9.3972
1516 6.89128
1517 16.915
1518 4.07212
1519 5.01184
1520 6.89128
1521 0.31324
1522 5.325080000000001
1523 3.1324
1524 1.25296
1525 6.89128
1526 1.25296
1527 1.25296
1528 1.8794400000000002
1529 1.8794400000000002
1530 3.7588800000000004
1531 3.7588800000000004
1532 4.3853599999999995
1533 0.31324
1534 1.8794400000000002
1535 2.8191599999999997
1536 2.1926799999999997
1537 1.8794400000000002
1538 2.50592
1539 1.8794400000000002
1540 0.9397200000000001
1541 4.3853599999999995
1542 0.9397200000000001
1543 3.44564
1544 3.7588800000000004
1545 6.89128
1546 1.25296
1547 6.2648
1548 13.7826
1549 7.517760000000001
1550 2.50592
1551 2.50592
1552 1.5662
1553 5.95156
1554 4.07212
1555 76.7438
1556 1.5662
1557 7.517760000000001
1558 14.0958
1559 6.2648
1560 0.62648
1561 1.8794400000000002
1562 2.1926799999999997
1563 4.07212
1564 4.07212
1565 11.2766
1566 6.57804
1567 3.1324
1568 30.6975
1569 15.0355
1570 5.325080000000001
1571 6.57804
1572 3.1324
1573 5.95156
1574 5.95156
1575 8.14424
1576 3.44564
1577 4.07212
1578 5.325080000000001
1579 2.8191599999999997
1580 5.325080000000001
1581 13.4693
1582 7.517760000000001
1583 3.44564
1584 5.01184
1585 2.50592
1586 17.2282
1587 8.14424
1588 1.5662
1589 6.2648
1590 2.8191599999999997
1591 9.71044
1592 4.3853599999999995
1593 8.770719999999999
1594 4.3853599999999995
1595 7.517760000000001
1596 4.6986
1597 3.44564
1598 7.20452
1599 10.0237
1600 2.1926799999999997
1601 9.3972
1602 14.0958
1603 0.62648
1604 17.8547
1605 11.2766
1606 3.44564
1607 8.770719999999999
1608 3.7588800000000004
1609 9.083960000000001
1610 2.50592
1611 7.831
1612 14.409
1613 65.4672
1614 11.9031
1615 4.6986
1616 24.4327
1617 11.9031
1618 5.638319999999999
1619 9.3972
1620 15.9752
1621 5.95156
1622 5.95156
1623 6.57804
1624 6.2648
1625 0.9397200000000001
1626 8.45748
1627 5.325080000000001
1628 4.07212
1629 6.2648
1630 5.638319999999999
1631 0.9397200000000001
1632 0.62648
1633 4.3853599999999995
1634 0.9397200000000001
1635 4.07212
1636 4.3853599999999995
1637 5.325080000000001
1638 4.3853599999999995
1639 0.9397200000000001
1640 15.662
1641 6.2648
1642 3.44564
1643 13.4693
1644 14.7223
1645 13.4693
1646 20.6738
1647 23.8062
1648 3.44564
1649 5.325080000000001
1650 8.14424
1651 0.9397200000000001
1652 3.7588800000000004
1653 14.7223
1654 21.3003
1655 0.9397200000000001
1656 4.07212
1657 20.0474
1658 5.95156
1659 3.44564
1660 2.8191599999999997
1661 8.14424
1662 10.3369
1663 3.7588800000000004
1664 17.8547
1665 10.0237
1666 67.3466
1667 5.01184
1668 1.8794400000000002
1669 36.0226
1670 23.8062
1671 1.8794400000000002
1672 16.915
1673 19.7341
1674 4.07212
1675 20.3606
1676 5.01184
1677 7.20452
1678 4.07212
1679 5.325080000000001
1680 13.7826
1681 12.5296
1682 45.1066
1683 18.1679
1684 12.8428
1685 7.20452
1686 4.07212
1687 2.50592
1688 3.7588800000000004
1689 1.5662
1690 4.07212
1691 21.6136
1692 0.0
1693 1.8794400000000002
1694 6.89128
1695 0.9397200000000001
1696 4.6986
1697 2.50592
1698 4.6986
1699 16.915
1700 1.5662
1701 0.31324
1702 21.3003
1703 11.9031
1704 1.25296
1705 15.662
1706 29.4446
1707 32.577
1708 1.5662
1709 13.1561
1710 4.07212
1711 4.3853599999999995
1712 2.8191599999999997
1713 8.14424
1714 34.1432
1715 16.6017
1716 4.07212
1717 10.0237
1718 17.8547
1719 9.3972
1720 5.325080000000001
1721 14.409
1722 7.20452
1723 1.5662
1724 7.831
1725 11.5899
1726 2.8191599999999997
1727 10.3369
1728 51.6846
1729 23.493000000000002
1730 4.07212
1731 15.3488
1732 5.638319999999999
1733 10.6502
1734 7.517760000000001
1735 5.01184
1736 15.662
1737 17.2282
1738 2.8191599999999997
1739 10.9634
1740 15.0355
1741 10.0237
1742 3.7588800000000004
1743 6.2648
1744 7.517760000000001
1745 6.2648
1746 10.6502
1747 10.3369
1748 5.325080000000001
1749 8.770719999999999
1750 19.7341
1751 21.3003
1752 4.6986
1753 5.95156
1754 10.0237
1755 3.7588800000000004
1756 10.3369
1757 5.325080000000001
1758 18.1679
1759 10.9634
1760 3.1324
1761 6.89128
1762 6.57804
1763 10.9634
1764 10.6502
1765 5.638319999999999
1766 12.8428
1767 5.01184
1768 2.8191599999999997
1769 2.1926799999999997
1770 3.7588800000000004
1771 7.20452
1772 17.2282
1773 6.89128
1774 3.7588800000000004
1775 2.8191599999999997
1776 7.20452
1777 2.50592
1778 11.2766
1779 2.1926799999999997
1780 8.45748
1781 7.20452
1782 8.45748
1783 5.638319999999999
1784 5.325080000000001
1785 10.9634
1786 3.1324
1787 10.9634
1788 5.95156
1789 3.44564
1790 11.9031
1791 4.3853599999999995
1792 19.4209
1793 2.50592
1794 19.7341
1795 18.1679
1796 0.9397200000000001
1797 13.7826
1798 3.7588800000000004
1799 10.9634
1800 10.0237
1801 16.2885
1802 8.14424
1803 5.95156
1804 3.7588800000000004
1805 13.7826
1806 3.1324
1807 7.517760000000001
1808 14.409
1809 4.07212
1810 7.517760000000001
1811 17.8547
1812 5.325080000000001
1813 12.2164
1814 11.9031
1815 4.6986
1816 6.89128
1817 31.9505
1818 0.0
1819 18.7944
1820 2.8191599999999997
1821 22.8665
1822 23.1798
1823 1.25296
1824 46.3595
1825 15.0355
1826 4.07212
1827 11.9031
1828 15.662
1829 8.770719999999999
1830 13.7826
1831 5.325080000000001
1832 18.4812
1833 6.89128
1834 11.2766
1835 13.1561
1836 4.3853599999999995
1837 5.638319999999999
1838 38.5285
1839 28.1916
1840 24.746
1841 4.07212
1842 19.4209
1843 23.1798
1844 5.01184
1845 20.6738
1846 4.3853599999999995
1847 12.2164
1848 10.0237
1849 17.8547
1850 13.7826
1851 9.3972
1852 4.3853599999999995
1853 19.4209
1854 8.45748
1855 17.8547
1856 16.2885
1857 9.083960000000001
1858 6.2648
1859 33.8299
1860 15.662
1861 18.1679
1862 4.3853599999999995
1863 17.5414
1864 21.3003
1865 4.07212
1866 18.1679
1867 5.95156
1868 21.6136
1869 20.0474
1870 42.2874
1871 11.2766
1872 8.14424
1873 5.95156
1874 19.7341
1875 10.0237
1876 15.3488
1877 16.2885
1878 10.0237
1879 9.083960000000001
1880 15.0355
1881 7.831
1882 32.577
1883 134.69299999999998
1884 24.746
1885 17.8547
1886 11.9031
1887 16.915
1888 27.8784
1889 9.3972
1890 7.517760000000001
1891 12.5296
1892 8.770719999999999
1893 21.3003
1894 13.1561
1895 31.9505
1896 10.9634
1897 5.01184
1898 14.7223
1899 17.2282
1900 21.3003
1901 5.01184
1902 9.71044
1903 7.20452
1904 4.6986
1905 2.50592
1906 4.6986
1907 2.1926799999999997
1908 6.57804
1909 13.4693
1910 9.083960000000001
1911 2.1926799999999997
1912 3.7588800000000004
1913 6.89128
1914 3.1324
1915 3.44564
1916 9.71044
1917 10.3369
1918 3.1324
1919 7.831
1920 5.325080000000001
1921 4.6986
1922 5.01184
1923 11.2766
1924 9.083960000000001
1925 2.1926799999999997
1926 4.6986
1927 2.50592
1928 4.07212
1929 3.1324
1930 7.20452
1931 7.517760000000001
1932 3.44564
1933 3.44564
1934 3.44564
1935 4.07212
1936 1.8794400000000002
1937 6.57804
1938 9.083960000000001
1939 4.6986
1940 2.1926799999999997
1941 1.8794400000000002
1942 5.01184
1943 2.50592
1944 5.95156
1945 8.770719999999999
1946 5.95156
1947 0.9397200000000001
1948 18.7944
1949 8.770719999999999
1950 3.1324
1951 20.0474
1952 12.8428
1953 2.8191599999999997
1954 18.7944
1955 9.3972
1956 6.57804
1957 5.95156
1958 30.070999999999998
1959 5.01184
1960 3.7588800000000004
1961 3.7588800000000004
1962 2.1926799999999997
1963 0.9397200000000001
1964 2.50592
1965 3.1324
1966 3.1324
1967 7.20452
1968 4.3853599999999995
1969 3.7588800000000004
1970 1.25296
1971 3.7588800000000004
1972 3.1324
1973 0.9397200000000001
1974 4.07212
1975 13.7826
1976 5.95156
1977 0.9397200000000001
1978 7.831
1979 0.9397200000000001
1980 4.6986
1981 5.01184
1982 16.6017
1983 1.5662
1984 2.8191599999999997
1985 0.9397200000000001
1986 3.1324
1987 12.5296
1988 18.4812
1989 3.44564
1990 20.6738
1991 8.45748
1992 1.25296
1993 23.493000000000002
1994 9.083960000000001
1995 2.8191599999999997
1996 4.3853599999999995
1997 4.3853599999999995
1998 5.01184
1999 3.44564
2000 5.95156
2001 2.1926799999999997
2002 18.1679
2003 13.4693
2004 0.62648
2005 23.493000000000002
2006 12.2164
2007 0.9397200000000001
2008 1.5662
2009 9.3972
2010 4.6986
2011 0.31324
2012 17.8547
2013 10.9634
2014 0.31324
2015 2.1926799999999997
2016 1.5662
2017 19.1076
2018 15.662
2019 0.62648
2020 2.8191599999999997
2021 1.8794400000000002
2022 5.638319999999999
2023 1.8794400000000002
2024 114.959
2025 0.31324
2026 0.62648
2027 9.083960000000001
2028 10.3369
2029 0.9397200000000001
2030 2.1926799999999997
2031 3.1324
2032 0.62648
2033 4.07212
2034 1.25296
2035 1.25296
2036 9.083960000000001
2037 22.24
2038 8.45748
2039 1.25296
2040 4.07212
2041 35.0829
2042 9.71044
2043 8.770719999999999
2044 21.3003
2045 8.770719999999999
2046 3.7588800000000004
2047 1.25296
2048 0.9397200000000001
2049 1.8794400000000002
2050 1.8794400000000002
2051 1.25296
2052 3.7588800000000004
2053 11.9031
2054 18.1679
2055 10.0237
2056 4.6986
2057 0.62648
2058 3.44564
2059 4.07212
2060 3.7588800000000004
2061 4.07212
2062 4.3853599999999995
2063 8.770719999999999
2064 10.9634
2065 20.3606
2066 11.2766
2067 4.3853599999999995
2068 1.8794400000000002
2069 1.5662
2070 1.25296
2071 8.45748
2072 2.1926799999999997
2073 4.07212
2074 3.1324
2075 2.1926799999999997
2076 7.831
2077 4.07212
2078 3.1324
2079 1.5662
2080 0.62648
2081 1.8794400000000002
2082 5.95156
2083 5.01184
2084 1.8794400000000002
2085 6.2648
2086 7.831
2087 2.1926799999999997
2088 7.831
2089 2.50592
2090 7.20452
2091 10.3369
2092 4.6986
2093 0.31324
2094 0.62648
2095 4.3853599999999995
2096 2.1926799999999997
2097 19.4209
2098 6.89128
2099 2.50592
2100 4.6986
2101 3.1324
2102 5.01184
2103 1.8794400000000002
2104 7.517760000000001
2105 7.517760000000001
2106 0.9397200000000001
2107 6.57804
2108 3.1324
2109 5.01184
2110 0.62648
2111 0.0
2112 4.6986
2113 1.5662
2114 12.5296
2115 3.44564
2116 2.50592
2117 4.6986
2118 8.45748
2119 3.44564
2120 2.50592
2121 3.1324
2122 2.8191599999999997
2123 15.9752
2124 39.7815
2125 1.25296
2126 3.7588800000000004
2127 3.44564
2128 1.8794400000000002
2129 8.14424
2130 8.45748
2131 26.9386
2132 15.0355
2133 14.7223
2134 18.4812
2135 24.4327
2136 69.226
2137 5.325080000000001
2138 4.3853599999999995
2139 0.31324
2140 11.5899
2141 1.25296
2142 1.8794400000000002
2143 0.62648
2144 12.8428
2145 0.62648
2146 14.409
2147 0.9397200000000001
2148 7.831
2149 1.25296
2150 0.62648
2151 7.517760000000001
2152 0.9397200000000001
2153 13.1561
2154 10.3369
2155 1.25296
2156 13.1561
2157 42.6006
2158 12.5296
2159 2.1926799999999997
2160 8.45748
2161 0.31324
2162 3.7588800000000004
2163 1.25296
2164 10.9634
2165 15.662
2166 11.2766
2167 0.62648
2168 5.95156
2169 0.31324
2170 3.44564
2171 10.0237
2172 1.8794400000000002
2173 1.5662
2174 1.8794400000000002
2175 3.1324
2176 1.5662
2177 5.638319999999999
2178 10.3369
2179 5.95156
2180 7.831
2181 4.6986
2182 1.5662
2183 7.517760000000001
2184 2.50592
2185 2.1926799999999997
2186 1.8794400000000002
2187 6.2648
2188 8.14424
2189 9.3972
2190 3.7588800000000004
2191 0.9397200000000001
2192 4.6986
2193 5.638319999999999
2194 5.638319999999999
2195 2.8191599999999997
2196 8.14424
2197 3.7588800000000004
2198 3.1324
2199 5.325080000000001
2200 7.517760000000001
2201 3.7588800000000004
2202 2.50592
2203 2.1926799999999997
2204 0.31324
2205 2.8191599999999997
2206 2.1926799999999997
2207 2.1926799999999997
2208 4.3853599999999995
2209 10.3369
2210 25.3724
2211 5.638319999999999
2212 2.8191599999999997
2213 7.517760000000001
2214 2.1926799999999997
2215 1.25296
2216 7.20452
2217 13.4693
2218 2.8191599999999997
2219 0.9397200000000001
2220 2.50592
2221 5.01184
2222 1.5662
2223 2.50592
2224 1.25296
2225 4.3853599999999995
2226 2.1926799999999997
2227 2.50592
2228 1.5662
2229 0.9397200000000001
2230 7.20452
2231 0.62648
2232 4.3853599999999995
2233 1.5662
2234 2.8191599999999997
2235 4.3853599999999995
2236 1.5662
2237 3.7588800000000004
2238 2.50592
2239 0.0
2240 1.25296
2241 0.31324
2242 1.25296
2243 7.517760000000001
2244 2.1926799999999997
2245 6.89128
2246 1.25296
2247 10.6502
2248 0.31324
2249 8.770719999999999
2250 0.9397200000000001
2251 9.083960000000001
2252 1.5662
2253 9.083960000000001
2254 0.62648
2255 7.20452
2256 2.1926799999999997
2257 3.7588800000000004
2258 5.325080000000001
2259 0.31324
2260 4.07212
2261 2.8191599999999997
2262 2.1926799999999997
2263 11.5899
2264 2.1926799999999997
2265 12.8428
2266 3.7588800000000004
2267 13.7826
2268 3.7588800000000004
2269 5.638319999999999
2270 12.2164
2271 5.95156
2272 9.3972
2273 25.6857
2274 51.9978
2275 43.8536
2276 39.7815
2277 20.6738
2278 5.01184
2279 10.9634
2280 14.409
2281 5.01184
2282 10.6502
2283 0.31324
2284 7.517760000000001
2285 6.89128
2286 5.638319999999999
2287 14.7223
2288 8.14424
2289 9.083960000000001
2290 1.8794400000000002
2291 22.8665
2292 0.31324
2293 2.50592
2294 9.083960000000001
2295 9.083960000000001
2296 17.2282
2297 13.4693
2298 2.50592
2299 4.07212
2300 5.638319999999999
2301 12.5296
2302 0.9397200000000001
2303 31.0108
2304 10.9634
2305 1.25296
2306 15.3488
2307 4.6986
2308 0.62648
2309 13.1561
2310 18.4812
2311 19.7341
2312 4.07212
2313 73.9246
2314 12.5296
2315 12.8428
2316 25.0592
2317 28.5048
2318 14.0958
2319 4.6986
2320 13.7826
2321 13.4693
2322 4.3853599999999995
2323 4.6986
2324 4.07212
2325 0.62648
2326 8.770719999999999
2327 21.9268
2328 13.1561
2329 25.6857
2330 6.2648
2331 2.1926799999999997
2332 2.8191599999999997
2333 3.1324
2334 13.7826
2335 21.9268
2336 0.0
2337 4.3853599999999995
2338 3.1324
2339 10.0237
2340 2.50592
2341 2.50592
2342 2.1926799999999997
2343 2.8191599999999997
2344 19.7341
2345 0.9397200000000001
2346 2.50592
2347 1.8794400000000002
2348 3.44564
2349 13.4693
2350 1.25296
2351 3.1324
2352 1.5662
2353 1.25296
2354 7.831
2355 0.9397200000000001
2356 4.6986
2357 0.9397200000000001
2358 0.31324
2359 11.9031
2360 0.9397200000000001
2361 3.1324
2362 0.62648
2363 0.31324
2364 14.409
2365 19.1076
2366 0.31324
2367 3.7588800000000004
2368 1.25296
2369 1.25296
2370 6.2648
2371 0.31324
2372 2.50592
2373 0.31324
2374 10.0237
2375 21.3003
2376 0.62648
2377 0.31324
2378 1.5662
2379 1.8794400000000002
2380 12.2164
2381 0.0
2382 4.3853599999999995
2383 1.25296
2384 0.9397200000000001
2385 0.31324
2386 4.07212
2387 0.0
2388 0.9397200000000001
2389 0.31324
2390 7.517760000000001
2391 7.517760000000001
2392 6.89128
2393 1.8794400000000002
2394 14.7223
2395 1.25296
2396 1.5662
2397 10.3369
2398 3.7588800000000004
2399 4.07212
2400 0.62648
2401 6.2648
2402 0.62648
2403 6.2648
2404 0.31324
2405 1.5662
2406 0.62648
2407 4.6986
2408 14.7223
2409 10.3369
2410 2.1926799999999997
2411 1.8794400000000002
2412 1.25296
2413 6.57804
2414 21.6136
2415 8.45748
2416 3.1324
2417 1.5662
2418 3.7588800000000004
2419 5.01184
2420 2.1926799999999997
2421 10.9634
2422 16.2885
2423 5.01184
2424 5.325080000000001
2425 15.3488
2426 11.9031
2427 3.1324
2428 18.1679
2429 37.5888
2430 5.325080000000001
2431 5.01184
2432 17.8547
2433 3.1324
2434 5.95156
2435 0.31324
2436 3.7588800000000004
2437 2.1926799999999997
2438 5.95156
2439 3.44564
2440 6.89128
2441 8.45748
2442 2.8191599999999997
2443 4.6986
2444 5.638319999999999
2445 5.325080000000001
2446 5.95156
2447 4.07212
2448 4.3853599999999995
2449 4.07212
2450 4.6986
2451 6.89128
2452 6.2648
2453 2.50592
2454 6.89128
2455 2.1926799999999997
2456 1.25296
2457 4.6986
2458 1.5662
2459 6.57804
2460 7.831
2461 6.57804
2462 2.50592
2463 24.746
2464 14.7223
2465 14.7223
2466 1.5662
2467 13.7826
2468 10.3369
2469 5.01184
2470 7.831
2471 4.6986
2472 7.831
2473 1.5662
2474 9.71044
2475 3.7588800000000004
2476 1.8794400000000002
2477 0.9397200000000001
2478 3.44564
2479 2.8191599999999997
2480 0.31324
2481 1.25296
2482 4.6986
2483 15.3488
2484 4.07212
2485 1.25296
2486 3.1324
2487 0.9397200000000001
2488 0.31324
2489 0.9397200000000001
2490 9.3972
2491 3.44564
2492 2.1926799999999997
2493 0.62648
2494 2.50592
2495 0.0
2496 0.62648
2497 11.2766
2498 4.3853599999999995
2499 1.8794400000000002
2500 0.9397200000000001
2501 2.1926799999999997
2502 0.31324
2503 0.9397200000000001
2504 14.7223
2505 2.8191599999999997
2506 0.9397200000000001
2507 2.1926799999999997
2508 4.07212
2509 0.62648
2510 0.62648
2511 17.8547
2512 3.7588800000000004
2513 0.31324
2514 1.5662
2515 7.831
2516 0.0
2517 1.25296
2518 20.0474
2519 5.325080000000001
2520 0.0
2521 0.31324
2522 4.3853599999999995
2523 0.9397200000000001
2524 0.31324
2525 15.0355
2526 7.831
2527 0.0
2528 10.0237
2529 19.1076
2530 5.95156
2531 0.31324
2532 0.62648
2533 10.3369
2534 0.31324
2535 0.0
2536 1.25296
2537 1.5662
2538 15.3488
2539 25.9989
2540 7.517760000000001
2541 3.44564
2542 8.770719999999999
2543 8.14424
2544 1.8794400000000002
2545 3.1324
2546 5.325080000000001
2547 0.31324
2548 0.31324
2549 0.9397200000000001
2550 4.07212
2551 0.31324
2552 1.5662
2553 1.5662
2554 3.44564
2555 0.9397200000000001
2556 43.5404
2557 17.5414
2558 9.71044
2559 2.1926799999999997
2560 0.0
2561 10.6502
2562 1.5662
2563 8.14424
2564 9.083960000000001
2565 6.89128
2566 2.8191599999999997
2567 2.8191599999999997
2568 1.5662
2569 1.8794400000000002
2570 4.3853599999999995
2571 0.31324
2572 0.31324
2573 2.1926799999999997
2574 1.8794400000000002
2575 9.3972
2576 5.95156
2577 0.0
2578 0.31324
2579 1.25296
2580 5.01184
2581 5.01184
2582 0.0
2583 2.1926799999999997
2584 0.31324
2585 5.638319999999999
2586 0.62648
2587 0.31324
2588 2.8191599999999997
2589 1.25296
2590 6.2648
2591 3.7588800000000004
2592 4.07212
2593 14.7223
2594 1.8794400000000002
2595 3.7588800000000004
2596 4.3853599999999995
2597 0.62648
2598 3.1324
2599 7.831
2600 3.44564
2601 3.1324
2602 1.25296
2603 0.62648
2604 1.25296
2605 1.25296
2606 0.9397200000000001
2607 1.25296
2608 3.1324
2609 3.44564
2610 0.31324
2611 6.57804
2612 0.0
2613 2.50592
2614 12.8428
2615 0.31324
2616 0.0
2617 1.5662
2618 1.5662
2619 3.44564
2620 0.0
2621 0.62648
2622 3.7588800000000004
2623 5.01184
2624 5.325080000000001
2625 0.0
2626 1.5662
2627 6.2648
2628 21.9268
2629 2.50592
2630 3.44564
2631 0.9397200000000001
2632 0.62648
2633 13.4693
2634 3.44564
2635 25.9989
2636 0.0
2637 0.31324
2638 7.831
2639 0.9397200000000001
2640 0.62648
2641 4.07212
2642 0.0
2643 0.9397200000000001
2644 3.7588800000000004
2645 15.9752
2646 13.7826
2647 0.0
2648 6.57804
2649 7.831
2650 1.5662
2651 0.31324
2652 0.62648
2653 6.57804
2654 0.31324
2655 5.95156
2656 9.71044
2657 0.62648
2658 0.62648
2659 0.31324
2660 6.57804
2661 0.62648
2662 0.9397200000000001
2663 2.50592
2664 1.25296
2665 1.8794400000000002
2666 0.62648
2667 3.44564
2668 1.5662
2669 0.62648
2670 3.7588800000000004
2671 9.3972
2672 0.9397200000000001
2673 7.20452
2674 0.0
2675 1.8794400000000002
2676 0.9397200000000001
2677 4.07212
2678 0.31324
2679 6.89128
2680 0.31324
2681 4.3853599999999995
2682 0.0
2683 6.2648
2684 11.5899
2685 0.31324
2686 3.1324
2687 0.62648
2688 7.831
2689 8.770719999999999
2690 0.0
2691 3.1324
2692 1.5662
2693 6.57804
2694 9.3972
2695 0.62648
2696 4.6986
2697 1.8794400000000002
2698 5.638319999999999
2699 6.57804
2700 0.62648
2701 3.1324
2702 4.07212
2703 2.1926799999999997
2704 3.7588800000000004
2705 5.325080000000001
2706 4.07212
2707 0.62648
2708 4.3853599999999995
2709 0.9397200000000001
2710 6.2648
2711 10.0237
2712 1.8794400000000002
2713 3.1324
2714 2.1926799999999997
2715 1.5662
2716 1.5662
2717 0.62648
2718 2.1926799999999997
2719 0.9397200000000001
2720 2.50592
2721 2.8191599999999997
2722 1.8794400000000002
2723 0.62648
2724 0.9397200000000001
2725 2.50592
2726 2.50592
2727 0.9397200000000001
2728 1.5662
2729 2.50592
2730 1.8794400000000002
2731 2.8191599999999997
2732 0.62648
2733 1.25296
2734 1.25296
2735 2.50592
2736 3.1324
2737 2.50592
2738 3.1324
2739 8.45748
2740 2.1926799999999997
2741 0.62648
2742 5.01184
2743 6.89128
2744 1.25296
2745 3.7588800000000004
2746 3.1324
2747 0.62648
2748 38.8418
2749 6.57804
2750 10.0237
2751 9.3972
2752 1.5662
2753 3.1324
2754 1.8794400000000002
2755 3.1324
2756 1.5662
2757 3.1324
2758 1.25296
2759 0.31324
2760 0.31324
2761 0.9397200000000001
2762 2.8191599999999997
2763 1.5662
2764 10.3369
2765 4.07212
2766 0.31324
2767 0.9397200000000001
2768 2.50592
2769 0.31324
2770 3.7588800000000004
2771 0.62648
2772 1.25296
2773 1.25296
2774 6.2648
2775 0.31324
2776 2.1926799999999997
2777 0.31324
2778 0.0
2779 3.7588800000000004
2780 3.1324
2781 3.1324
2782 0.31324
2783 2.50592
2784 3.44564
2785 1.25296
2786 3.44564
2787 2.50592
2788 1.5662
2789 0.31324
2790 3.1324
2791 10.3369
2792 1.8794400000000002
2793 3.7588800000000004
2794 0.31324
2795 0.62648
2796 3.7588800000000004
2797 0.31324
2798 2.1926799999999997
2799 1.5662
2800 2.8191599999999997
2801 4.3853599999999995
2802 1.5662
2803 4.3853599999999995
2804 2.50592
2805 3.1324
2806 7.831
2807 4.07212
2808 16.2885
2809 0.31324
2810 11.5899
2811 7.831
2812 37.902
2813 24.1195
2814 23.1798
2815 6.2648
2816 5.325080000000001
2817 6.89128
2818 3.7588800000000004
2819 1.8794400000000002
2820 2.50592
2821 3.1324
2822 5.638319999999999
2823 12.8428
2824 2.1926799999999997
2825 3.1324
2826 6.89128
2827 6.2648
2828 3.7588800000000004
2829 4.3853599999999995
2830 5.638319999999999
2831 7.20452
2832 2.8191599999999997
2833 2.50592
2834 8.14424
2835 7.517760000000001
2836 1.5662
2837 1.5662
2838 2.1926799999999997
2839 7.20452
2840 13.7826
2841 2.1926799999999997
2842 5.95156
2843 0.9397200000000001
2844 1.8794400000000002
2845 1.25296
2846 2.50592
2847 9.3972
2848 8.770719999999999
2849 12.8428
2850 1.5662
2851 0.62648
2852 4.6986
2853 12.8428
2854 10.6502
2855 4.6986
2856 1.8794400000000002
2857 3.7588800000000004
2858 2.50592
2859 2.1926799999999997
2860 19.1076
2861 1.5662
2862 0.0
2863 1.5662
2864 1.8794400000000002
2865 1.25296
2866 2.50592
2867 0.31324
2868 5.325080000000001
2869 5.01184
2870 6.57804
2871 5.638319999999999
2872 30.070999999999998
2873 0.62648
2874 0.9397200000000001
2875 1.25296
2876 0.31324
2877 6.2648
2878 11.5899
2879 10.6502
2880 7.20452
2881 10.3369
2882 13.7826
2883 124.67
2884 2.1926799999999997
2885 4.07212
2886 0.31324
2887 0.62648
2888 13.4693
2889 16.6017
2890 0.31324
2891 3.1324
2892 0.9397200000000001
2893 9.083960000000001
2894 30.3843
2895 26.6254
2896 0.9397200000000001
2897 11.2766
2898 10.0237
2899 1.8794400000000002
2900 2.1926799999999997
2901 1.8794400000000002
2902 3.1324
2903 1.8794400000000002
2904 6.2648
2905 1.8794400000000002
2906 6.2648
2907 7.517760000000001
2908 0.31324
2909 8.770719999999999
2910 6.2648
2911 12.5296
2912 12.5296
2913 1.8794400000000002
2914 2.50592
2915 0.31324
2916 3.44564
2917 4.07212
2918 1.8794400000000002
2919 4.3853599999999995
2920 1.5662
2921 0.9397200000000001
2922 1.8794400000000002
2923 2.50592
2924 3.7588800000000004
2925 6.57804
2926 4.3853599999999995
2927 1.8794400000000002
2928 1.5662
2929 5.95156
2930 2.8191599999999997
2931 3.1324
2932 4.07212
2933 2.50592
2934 2.1926799999999997
2935 1.5662
2936 1.25296
2937 3.44564
2938 2.1926799999999997
2939 3.1324
2940 3.1324
2941 9.71044
2942 10.0237
2943 2.50592
2944 0.9397200000000001
2945 2.1926799999999997
2946 3.7588800000000004
2947 3.1324
2948 4.3853599999999995
2949 5.325080000000001
2950 14.409
2951 5.95156
2952 0.9397200000000001
2953 2.50592
2954 2.1926799999999997
2955 1.25296
2956 3.1324
2957 3.7588800000000004
2958 7.20452
2959 4.3853599999999995
2960 7.831
2961 0.31324
2962 2.1926799999999997
2963 1.5662
2964 7.831
2965 4.3853599999999995
2966 4.07212
2967 1.5662
2968 6.57804
2969 2.1926799999999997
2970 2.8191599999999997
2971 4.3853599999999995
2972 2.50592
2973 5.95156
2974 1.5662
2975 2.1926799999999997
2976 15.0355
2977 17.5414
2978 6.2648
2979 1.5662
2980 0.62648
2981 0.9397200000000001
2982 3.1324
2983 3.1324
2984 1.5662
2985 1.5662
2986 3.7588800000000004
2987 5.638319999999999
2988 2.1926799999999997
2989 8.14424
2990 0.9397200000000001
2991 6.89128
2992 1.25296
2993 4.07212
2994 6.2648
2995 1.25296
2996 5.95156
2997 1.5662
2998 20.9871
2999 27.5651
3000 10.3369
3001 0.9397200000000001
3002 21.3003
3003 12.8428
3004 0.9397200000000001
3005 11.5899
3006 1.25296
3007 6.57804
3008 0.31324
3009 13.4693
3010 1.5662
3011 3.44564
3012 27.2519
3013 36.6491
3014 47.6125
3015 29.7578
3016 9.71044
3017 0.62648
3018 2.8191599999999997
3019 0.62648
3020 2.1926799999999997
3021 0.0
3022 1.5662
3023 2.1926799999999997
3024 3.44564
3025 43.8536
3026 29.4446
3027 17.2282
3028 10.0237
3029 0.0
3030 0.9397200000000001
3031 3.44564
3032 6.57804
3033 15.662
3034 14.409
3035 3.1324
3036 6.2648
3037 2.8191599999999997
3038 2.8191599999999997
3039 3.44564
3040 7.517760000000001
3041 2.50592
3042 6.57804
3043 1.5662
3044 4.3853599999999995
3045 6.89128
3046 1.8794400000000002
3047 9.3972
3048 2.1926799999999997
3049 5.325080000000001
3050 2.8191599999999997
3051 3.1324
3052 7.831
3053 0.9397200000000001
3054 14.0958
3055 23.1798
3056 4.6986
3057 0.9397200000000001
3058 3.1324
3059 1.8794400000000002
3060 7.517760000000001
3061 2.1926799999999997
3062 27.2519
3063 14.7223
3064 2.8191599999999997
3065 4.3853599999999995
3066 4.07212
3067 5.638319999999999
3068 1.25296
3069 4.3853599999999995
3070 10.9634
3071 1.25296
3072 5.325080000000001
3073 2.1926799999999997
3074 4.3853599999999995
3075 0.9397200000000001
3076 0.9397200000000001
3077 2.1926799999999997
3078 3.1324
3079 9.71044
3080 1.25296
3081 2.1926799999999997
3082 4.3853599999999995
3083 6.57804
3084 4.6986
3085 4.07212
3086 3.1324
3087 3.7588800000000004
3088 9.3972
3089 40.7212
3090 2.1926799999999997
3091 4.6986
3092 3.1324
3093 1.8794400000000002
3094 10.3369
3095 8.45748
3096 26.9386
3097 18.4812
3098 15.662
3099 16.915
3100 29.4446
3101 138.452
3102 8.45748
3103 2.50592
3104 11.9031
3105 3.7588800000000004
3106 3.44564
3107 1.25296
3108 13.1561
3109 0.0
3110 18.7944
3111 3.44564
3112 23.1798
3113 2.50592
3114 19.7341
3115 0.9397200000000001
3116 9.083960000000001
3117 2.8191599999999997
3118 16.2885
3119 23.8062
3120 2.1926799999999997
3121 1.5662
3122 19.7341
3123 2.50592
3124 26.6254
3125 25.6857
3126 2.50592
3127 4.3853599999999995
3128 2.1926799999999997
3129 2.50592
3130 10.3369
3131 2.1926799999999997
3132 1.8794400000000002
3133 19.7341
3134 35.7094
3135 0.62648
3136 0.62648
3137 5.01184
3138 4.3853599999999995
3139 4.07212
3140 1.8794400000000002
3141 17.5414
3142 1.5662
3143 18.4812
3144 0.9397200000000001
3145 10.9634
3146 3.1324
3147 22.5533
3148 1.8794400000000002
3149 15.0355
3150 2.50592
3151 0.31324
3152 1.8794400000000002
3153 21.9268
3154 40.408
3155 1.5662
3156 13.7826
3157 3.7588800000000004
3158 1.25296
3159 6.89128
3160 2.8191599999999997
3161 6.2648
3162 2.8191599999999997
3163 5.95156
3164 2.8191599999999997
3165 13.4693
3166 2.1926799999999997
3167 10.9634
3168 1.25296
3169 19.1076
3170 20.6738
3171 0.9397200000000001
3172 4.3853599999999995
3173 3.7588800000000004
3174 1.5662
3175 12.5296
3176 1.5662
3177 7.517760000000001
3178 3.7588800000000004
3179 1.8794400000000002
3180 9.083960000000001
3181 36.6491
3182 55.4435
3183 239.942
3184 5.01184
3185 20.3606
3186 5.01184
3187 3.7588800000000004
3188 20.9871
3189 1.5662
3190 29.1313
3191 40.408
3192 3.44564
3193 1.25296
3194 11.2766
3195 2.1926799999999997
3196 26.3122
3197 4.6986
3198 15.0355
3199 5.95156
3200 10.6502
3201 5.95156
3202 26.3122
3203 51.6846
3204 2.8191599999999997
3205 18.1679
3206 12.5296
3207 4.07212
3208 9.3972
3209 3.44564
3210 16.6017
3211 12.8428
3212 13.4693
3213 8.14424
3214 17.8547
3215 1.5662
3216 15.0355
3217 4.6986
3218 31.0108
3219 30.6975
3220 5.638319999999999
3221 14.409
3222 12.8428
3223 6.2648
3224 19.7341
3225 2.1926799999999997
3226 0.9397200000000001
3227 12.8428
3228 6.2648
3229 13.1561
3230 10.9634
3231 14.7223
3232 4.3853599999999995
3233 16.915
3234 7.20452
3235 19.7341
3236 9.3972
3237 18.1679
3238 7.20452
3239 15.0355
3240 4.3853599999999995
3241 14.0958
3242 6.2648
3243 16.6017
3244 5.95156
3245 12.2164
3246 10.3369
3247 17.5414
3248 9.083960000000001
3249 13.4693
3250 14.0958
3251 23.1798
3252 5.325080000000001
3253 18.1679
3254 56.6964
3255 57.0097
3256 75.1776
3257 40.7212
3258 3.7588800000000004
3259 13.4693
3260 13.7826
3261 10.3369
3262 17.2282
3263 7.831
3264 25.9989
3265 34.4564
3266 18.4812
3267 5.638319999999999
3268 27.5651
3269 8.14424
3270 26.3122
3271 5.01184
3272 22.24
3273 25.9989
3274 33.2034
3275 7.20452
3276 26.6254
3277 53.8773
3278 5.638319999999999
3279 18.7944
3280 23.8062
3281 9.083960000000001
3282 8.45748
3283 17.8547
3284 31.324
3285 7.20452
3286 17.8547
3287 31.6372
3288 9.71044
3289 19.7341
3290 11.5899
3291 7.517760000000001
3292 30.3843
3293 39.7815
3294 40.408
3295 13.4693
3296 12.5296
3297 8.45748
3298 20.3606
3299 7.831
3300 15.662
3301 16.915
3302 11.2766
3303 17.2282
3304 12.5296
3305 12.8428
3306 56.3832
3307 22.8665
3308 10.6502
3309 25.9989
3310 11.2766
3311 9.083960000000001
3312 4.07212
3313 15.662
3314 29.7578
3315 20.0474
3316 12.5296
3317 6.89128
3318 13.4693
3319 11.5899
3320 10.3369
3321 4.07212
3322 5.325080000000001
3323 7.831
3324 13.1561
3325 11.9031
3326 16.915
3327 6.89128
3328 1.8794400000000002
3329 11.2766
3330 15.9752
3331 25.0592
3332 18.7944
3333 23.493000000000002
3334 37.902
3335 15.662
3336 14.7223
3337 13.7826
3338 4.07212
3339 19.4209
3340 0.62648
3341 16.915
3342 10.6502
3343 9.083960000000001
3344 18.7944
3345 7.831
3346 19.1076
3347 6.2648
3348 25.3724
3349 12.5296
3350 15.3488
3351 13.1561
3352 18.7944
3353 17.2282
3354 12.5296
3355 10.3369
3356 12.2164
3357 13.7826
3358 12.2164
3359 13.7826
3360 12.5296
3361 4.07212
3362 7.517760000000001
3363 14.409
3364 65.1539
3365 36.9623
3366 6.57804
3367 14.7223
3368 46.3595
3369 38.5285
3370 24.746
3371 25.3724
3372 28.5048
3373 15.9752
3374 11.9031
3375 18.7944
3376 18.4812
3377 15.0355
3378 10.3369
3379 36.3358
3380 50.4316
3381 20.0474
3382 8.14424
3383 14.409
3384 25.6857
3385 9.71044
3386 33.2034
3387 13.1561
3388 9.71044
3389 25.0592
3390 12.2164
3391 11.2766
3392 22.8665
3393 12.2164
3394 6.89128
3395 19.4209
3396 20.0474
3397 6.2648
3398 26.9386
3399 33.2034
3400 1.25296
3401 6.2648
3402 21.9268
3403 12.5296
3404 17.2282
3405 77.9968
3406 9.71044
3407 6.2648
3408 1.5662
3409 9.71044
3410 15.0355
3411 30.070999999999998
3412 14.7223
3413 10.0237
3414 5.95156
3415 8.14424
3416 8.770719999999999
3417 5.638319999999999
3418 5.325080000000001
3419 6.2648
3420 5.95156
3421 3.1324
3422 10.6502
3423 6.57804
3424 6.2648
3425 7.831
3426 3.1324
3427 0.31324
3428 8.45748
3429 7.20452
3430 7.20452
3431 6.89128
3432 4.07212
3433 13.1561
3434 4.3853599999999995
3435 9.71044
3436 3.44564
3437 20.6738
3438 0.0
3439 0.31324
3440 20.0474
3441 15.9752
3442 3.1324
3443 10.3369
3444 41.9742
3445 7.831
3446 0.31324
3447 6.57804
3448 6.2648
3449 6.89128
3450 13.1561
3451 23.493000000000002
3452 3.1324
3453 6.89128
3454 12.8428
3455 9.083960000000001
3456 2.8191599999999997
3457 3.44564
3458 1.25296
3459 0.9397200000000001
3460 2.1926799999999997
3461 35.7094
3462 25.9989
3463 2.50592
3464 5.638319999999999
3465 4.6986
3466 25.0592
3467 16.915
3468 3.7588800000000004
3469 19.1076
3470 10.9634
3471 3.1324
3472 18.4812
3473 43.5404
3474 10.3369
3475 27.5651
3476 7.20452
3477 1.5662
3478 3.44564
3479 3.7588800000000004
3480 2.8191599999999997
3481 2.8191599999999997
3482 9.3972
3483 1.5662
3484 1.8794400000000002
3485 16.6017
3486 10.0237
3487 13.4693
3488 1.5662
3489 9.71044
3490 1.8794400000000002
3491 1.8794400000000002
3492 20.9871
3493 13.7826
3494 4.3853599999999995
3495 0.62648
3496 9.083960000000001
3497 21.9268
3498 16.2885
3499 1.8794400000000002
3500 4.3853599999999995
3501 2.1926799999999997
3502 1.5662
3503 5.638319999999999
3504 3.44564
3505 6.2648
3506 0.9397200000000001
3507 8.770719999999999
3508 2.50592
3509 5.325080000000001
3510 5.325080000000001
3511 14.409
3512 0.9397200000000001
3513 15.662
3514 3.7588800000000004
3515 3.7588800000000004
3516 11.2766
3517 0.31324
3518 20.3606
3519 23.493000000000002
3520 12.8428
3521 6.2648
3522 14.7223
3523 6.2648
3524 46.0463
3525 8.14424
3526 12.2164
3527 11.5899
3528 1.25296
3529 1.5662
3530 13.4693
3531 15.662
3532 9.3972
3533 9.083960000000001
3534 21.6136
3535 36.0226
3536 10.0237
3537 15.662
3538 34.4564
3539 126.236
3540 33.2034
3541 7.831
3542 16.6017
3543 3.7588800000000004
3544 17.8547
3545 6.89128
3546 19.4209
3547 13.7826
3548 6.89128
3549 11.2766
3550 13.4693
3551 10.6502
3552 12.2164
3553 24.4327
3554 7.831
3555 3.44564
3556 7.20452
3557 12.8428
3558 16.915
3559 4.6986
3560 10.0237
3561 6.2648
3562 8.770719999999999
3563 16.915
3564 7.20452
3565 3.44564
3566 4.6986
3567 7.20452
3568 14.409
3569 13.7826
3570 7.20452
3571 8.14424
3572 4.07212
3573 7.20452
3574 4.07212
3575 5.325080000000001
3576 6.57804
3577 3.7588800000000004
3578 3.1324
3579 10.0237
3580 9.083960000000001
3581 6.57804
3582 8.45748
3583 2.8191599999999997
3584 2.8191599999999997
3585 3.1324
3586 5.638319999999999
3587 10.9634
3588 2.50592
3589 4.3853599999999995
3590 1.5662
3591 3.44564
3592 6.89128
3593 2.50592
3594 1.8794400000000002
3595 0.62648
3596 2.1926799999999997
3597 10.6502
3598 6.57804
3599 3.7588800000000004
3600 2.1926799999999997
3601 2.50592
3602 2.50592
3603 1.5662
3604 0.9397200000000001
3605 5.01184
3606 6.57804
3607 4.07212
3608 2.50592
3609 1.25296
3610 0.9397200000000001
3611 3.7588800000000004
3612 5.01184
3613 2.1926799999999997
3614 0.31324
3615 1.25296
3616 8.14424
3617 7.20452
3618 2.1926799999999997
3619 0.9397200000000001
3620 1.25296
3621 0.31324
3622 1.8794400000000002
3623 2.50592
3624 0.9397200000000001
3625 0.0
3626 1.25296
3627 2.50592
3628 3.44564
3629 0.31324
3630 19.1076
3631 1.5662
3632 4.3853599999999995
3633 1.5662
3634 0.62648
3635 1.5662
3636 0.9397200000000001
3637 2.8191599999999997
3638 0.9397200000000001
3639 1.25296
3640 4.3853599999999995
3641 4.6986
3642 4.6986
3643 0.62648
3644 4.3853599999999995
3645 4.07212
3646 17.5414
3647 14.7223
3648 0.62648
3649 9.3972
3650 3.1324
3651 5.325080000000001
3652 0.62648
3653 7.20452
3654 1.25296
3655 2.1926799999999997
3656 14.0958
3657 16.6017
3658 18.4812
3659 77.9968
3660 11.2766
3661 21.3003
3662 30.070999999999998
3663 10.9634
3664 1.5662
3665 26.9386
3666 8.14424
3667 6.57804
3668 2.8191599999999997
3669 17.2282
3670 2.1926799999999997
3671 25.9989
3672 39.155
3673 7.831
3674 7.831
3675 62.648
3676 15.3488
3677 26.9386
3678 3.1324
3679 10.6502
3680 14.0958
3681 0.62648
3682 4.6986
3683 12.2164
3684 9.3972
3685 1.5662
3686 0.9397200000000001
3687 22.8665
3688 8.770719999999999
3689 5.01184
3690 3.44564
3691 9.3972
3692 17.8547
3693 13.4693
3694 5.638319999999999
3695 44.4801
3696 10.9634
3697 8.14424
3698 18.4812
3699 19.4209
3700 10.0237
3701 29.4446
3702 0.62648
3703 10.6502
3704 5.01184
3705 10.3369
3706 2.8191599999999997
3707 3.44564
3708 3.44564
3709 5.95156
3710 8.770719999999999
3711 159.126
3712 11.2766
3713 2.50592
3714 6.57804
3715 2.1926799999999997
3716 1.5662
3717 11.2766
3718 26.6254
3719 1.5662
3720 3.44564
3721 4.6986
3722 14.7223
3723 1.8794400000000002
3724 18.4812
3725 1.5662
3726 11.5899
3727 6.57804
3728 2.1926799999999997
3729 10.9634
3730 8.770719999999999
3731 5.325080000000001
3732 3.1324
3733 11.2766
3734 2.8191599999999997
3735 2.8191599999999997
3736 9.71044
3737 2.50592
3738 2.8191599999999997
3739 3.7588800000000004
3740 1.5662
3741 1.5662
3742 1.25296
3743 28.1916
3744 0.9397200000000001
3745 13.1561
3746 1.8794400000000002
3747 15.0355
3748 0.62648
3749 13.1561
3750 4.07212
3751 0.31324
3752 1.8794400000000002
3753 15.0355
3754 20.3606
3755 0.62648
3756 16.915
3757 2.8191599999999997
3758 14.409
3759 21.3003
3760 3.44564
3761 2.8191599999999997
3762 18.1679
3763 25.6857
3764 50.4316
3765 1.25296
3766 10.9634
3767 7.831
3768 2.8191599999999997
3769 20.0474
3770 3.1324
3771 15.662
3772 5.95156
3773 4.3853599999999995
3774 19.7341
3775 2.8191599999999997
3776 14.409
3777 6.57804
3778 2.8191599999999997
3779 18.7944
3780 4.6986
3781 11.9031
3782 5.638319999999999
3783 5.325080000000001
3784 17.5414
3785 4.07212
3786 14.7223
3787 5.95156
3788 5.95156
3789 8.45748
3790 8.14424
3791 7.20452
3792 3.7588800000000004
3793 8.770719999999999
3794 4.07212
3795 5.638319999999999
3796 16.2885
3797 45.1066
3798 47.9257
3799 45.1066
3800 32.2637
3801 51.6846
3802 40.7212
3803 31.6372
3804 30.070999999999998
3805 0.62648
3806 10.0237
3807 10.9634
3808 25.6857
3809 7.831
3810 6.57804
3811 45.1066
3812 72.0452
3813 13.1561
3814 3.1324
3815 1.8794400000000002
3816 5.638319999999999
3817 8.14424
3818 15.3488
3819 11.2766
3820 10.0237
3821 16.2885
3822 14.7223
3823 5.325080000000001
3824 7.831
3825 4.3853599999999995
3826 4.3853599999999995
3827 19.1076
3828 46.986000000000004
3829 2.50592
3830 23.8062
3831 5.01184
3832 12.2164
3833 5.01184
3834 25.6857
3835 59.5156
3836 57.9494
3837 6.2648
3838 7.517760000000001
3839 13.7826
3840 11.9031
3841 22.24
3842 7.517760000000001
3843 20.3606
3844 6.89128
3845 22.8665
3846 6.2648
3847 23.493000000000002
3848 41.3477
3849 11.2766
3850 19.1076
3851 6.57804
3852 10.0237
3853 5.638319999999999
3854 14.409
3855 24.4327
3856 10.3369
3857 9.083960000000001
3858 10.6502
3859 14.409
3860 4.3853599999999995
3861 10.0237
3862 2.8191599999999997
3863 17.8547
3864 6.57804
3865 21.9268
3866 4.6986
3867 9.083960000000001
3868 5.01184
3869 17.5414
3870 12.8428
3871 5.325080000000001
3872 9.71044
3873 8.14424
3874 7.831
3875 5.01184
3876 10.6502
3877 11.5899
3878 6.57804
3879 18.4812
3880 16.6017
3881 7.20452
3882 8.45748
3883 2.8191599999999997
3884 15.0355
3885 8.45748
3886 8.45748
3887 5.95156
3888 16.915
3889 19.4209
3890 8.45748
3891 12.8428
3892 10.9634
3893 0.0
3894 17.8547
3895 4.3853599999999995
3896 8.45748
3897 12.5296
3898 9.3972
3899 10.6502
3900 10.9634
3901 13.1561
3902 8.770719999999999
3903 8.45748
3904 10.6502
3905 9.3972
3906 6.89128
3907 19.4209
3908 1.25296
3909 7.20452
3910 8.14424
3911 11.2766
3912 13.4693
3913 12.2164
3914 20.3606
3915 15.0355
3916 99.2971
3917 9.3972
3918 16.2885
3919 9.083960000000001
3920 11.5899
3921 31.324
3922 18.4812
3923 34.1432
3924 21.9268
3925 16.6017
3926 9.083960000000001
3927 6.57804
3928 4.07212
3929 6.57804
3930 9.71044
3931 4.6986
3932 5.95156
3933 5.638319999999999
3934 5.01184
3935 12.8428
3936 8.14424
3937 5.638319999999999
3938 3.7588800000000004
3939 1.5662
3940 5.95156
3941 7.831
3942 2.8191599999999997
3943 7.831
3944 4.6986
3945 5.01184
3946 5.01184
3947 16.2885
3948 6.89128
3949 7.20452
3950 6.89128
3951 11.2766
3952 10.3369
3953 10.9634
3954 5.325080000000001
3955 17.5414
3956 3.7588800000000004
3957 39.7815
3958 25.3724
3959 6.57804
3960 15.0355
3961 3.7588800000000004
3962 35.0829
3963 26.9386
3964 4.3853599999999995
3965 16.915
3966 0.62648
3967 27.8784
3968 50.7449
3969 29.1313
3970 41.6609
3971 13.7826
3972 2.50592
3973 7.517760000000001
3974 2.1926799999999997
3975 13.4693
3976 4.07212
3977 6.2648
3978 9.71044
3979 2.8191599999999997
3980 14.409
3981 2.50592
3982 23.493000000000002
3983 18.4812
3984 1.5662
3985 34.1432
3986 18.4812
3987 1.5662
3988 3.7588800000000004
3989 13.7826
3990 5.638319999999999
3991 0.31324
3992 25.3724
3993 18.7944
3994 1.5662
3995 20.6738
3996 41.0344
3997 18.1679
3998 12.2164
3999 1.8794400000000002
4000 2.50592
4001 11.5899
4002 20.9871
4003 36.3358
4004 18.7944
4005 2.8191599999999997
4006 6.57804
4007 0.31324
4008 4.3853599999999995
4009 13.1561
4010 6.89128
4011 3.7588800000000004
4012 0.31324
4013 3.7588800000000004
4014 11.9031
4015 0.62648
4016 15.3488
4017 2.1926799999999997
4018 0.9397200000000001
4019 4.07212
4020 6.2648
4021 5.01184
4022 29.7578
4023 5.325080000000001
4024 6.57804
4025 8.45748
4026 3.1324
4027 12.2164
4028 0.62648
4029 8.14424
4030 0.9397200000000001
4031 2.50592
4032 9.083960000000001
4033 2.8191599999999997
4034 10.3369
4035 20.9871
4036 14.0958
4037 13.1561
4038 8.770719999999999
4039 5.325080000000001
4040 10.9634
4041 1.5662
4042 4.07212
4043 7.20452
4044 3.44564
4045 2.50592
4046 5.95156
4047 8.770719999999999
4048 2.50592
4049 0.9397200000000001
4050 8.45748
4051 8.14424
4052 0.31324
4053 17.8547
4054 10.0237
4055 9.083960000000001
4056 9.3972
4057 3.1324
4058 22.8665
4059 6.57804
4060 8.770719999999999
4061 14.7223
4062 7.517760000000001
4063 3.7588800000000004
4064 10.6502
4065 0.0
4066 7.20452
4067 5.01184
4068 9.3972
4069 4.07212
4070 4.3853599999999995
4071 1.8794400000000002
4072 1.8794400000000002
4073 6.2648
4074 64.2142
4075 10.6502
4076 5.325080000000001
4077 3.1324
4078 7.517760000000001
4079 0.9397200000000001
4080 3.44564
4081 7.517760000000001
4082 6.2648
4083 5.325080000000001
4084 1.25296
4085 4.07212
4086 0.62648
4087 2.8191599999999997
4088 1.5662
4089 3.7588800000000004
4090 6.57804
4091 3.1324
4092 2.8191599999999997
4093 2.50592
4094 3.1324
4095 1.8794400000000002
4096 5.638319999999999
4097 11.2766
4098 6.57804
4099 1.8794400000000002
4100 3.44564
4101 1.25296
4102 6.2648
4103 0.62648
4104 3.7588800000000004
4105 4.07212
4106 5.325080000000001
4107 0.62648
4108 1.25296
4109 2.1926799999999997
4110 2.1926799999999997
4111 3.44564
4112 5.638319999999999
4113 2.1926799999999997
4114 2.50592
4115 10.3369
4116 1.5662
4117 1.8794400000000002
4118 1.8794400000000002
4119 3.44564
4120 0.62648
4121 4.07212
4122 1.5662
4123 2.1926799999999997
4124 1.8794400000000002
4125 4.07212
4126 0.0
4127 3.1324
4128 3.1324
4129 1.5662
4130 3.1324
4131 0.31324
4132 3.1324
4133 2.50592
4134 2.1926799999999997
4135 3.7588800000000004
4136 3.7588800000000004
4137 1.5662
4138 1.5662
4139 2.8191599999999997
4140 2.50592
4141 0.62648
4142 1.8794400000000002
4143 0.9397200000000001
4144 0.31324
4145 2.50592
4146 4.3853599999999995
4147 8.14424
4148 8.14424
4149 4.3853599999999995
4150 1.5662
4151 1.5662
4152 1.8794400000000002
4153 3.44564
4154 16.2885
4155 2.50592
4156 1.5662
4157 1.5662
4158 3.1324
4159 2.8191599999999997
4160 0.9397200000000001
4161 0.0
4162 1.25296
4163 2.8191599999999997
4164 1.5662
4165 10.6502
4166 2.8191599999999997
4167 3.7588800000000004
4168 2.8191599999999997
4169 1.8794400000000002
4170 1.8794400000000002
4171 0.9397200000000001
4172 0.0
4173 2.50592
4174 1.8794400000000002
4175 0.0
4176 5.01184
4177 10.6502
4178 2.50592
4179 3.44564
4180 6.2648
4181 3.1324
4182 7.831
4183 4.3853599999999995
4184 7.831
4185 5.638319999999999
4186 1.25296
4187 2.8191599999999997
4188 1.5662
4189 0.62648
4190 5.638319999999999
4191 7.831
4192 6.2648
4193 6.2648
4194 0.9397200000000001
4195 1.8794400000000002
4196 3.44564
4197 0.9397200000000001
4198 1.8794400000000002
4199 2.50592
4200 2.8191599999999997
4201 1.5662
4202 1.5662
4203 3.44564
4204 1.5662
4205 4.07212
4206 0.62648
4207 5.01184
4208 3.44564
4209 2.1926799999999997
4210 2.1926799999999997
4211 0.9397200000000001
4212 12.8428
4213 13.7826
4214 2.8191599999999997
4215 3.1324
4216 1.8794400000000002
4217 1.25296
4218 1.25296
4219 0.62648
4220 0.9397200000000001
4221 1.8794400000000002
4222 0.9397200000000001
4223 4.07212
4224 0.9397200000000001
4225 6.57804
4226 7.20452
4227 2.1926799999999997
4228 0.0
4229 5.01184
4230 5.01184
4231 0.62648
4232 0.62648
4233 0.62648
4234 0.0
4235 0.0
4236 5.95156
4237 5.95156
4238 5.638319999999999
4239 3.44564
4240 0.0
4241 2.8191599999999997
4242 0.31324
4243 0.62648
4244 2.1926799999999997
4245 0.31324
4246 4.6986
4247 9.71044
4248 6.89128
4249 0.9397200000000001
4250 2.50592
4251 8.45748
4252 2.50592
4253 0.0
4254 0.31324
4255 0.62648
4256 3.44564
4257 6.57804
4258 10.3369
4259 9.71044
4260 5.638319999999999
4261 10.9634
4262 0.9397200000000001
4263 0.31324
4264 0.31324
4265 0.9397200000000001
4266 0.62648
4267 0.0
4268 3.1324
4269 0.9397200000000001
4270 1.5662
4271 0.62648
4272 2.8191599999999997
4273 0.31324
4274 1.5662
4275 1.25296
4276 0.31324
4277 1.5662
4278 0.0
4279 10.6502
4280 4.07212
4281 2.50592
4282 3.1324
4283 0.9397200000000001
4284 0.31324
4285 6.57804
4286 5.01184
4287 0.31324
4288 0.9397200000000001
4289 1.25296
4290 0.0
4291 2.50592
4292 3.7588800000000004
4293 1.8794400000000002
4294 4.6986
4295 4.3853599999999995
4296 1.5662
4297 20.3606
4298 0.9397200000000001
4299 4.3853599999999995
4300 2.50592
4301 1.8794400000000002
4302 0.62648
4303 0.31324
4304 0.0
4305 0.31324
4306 1.8794400000000002
4307 1.5662
4308 0.31324
4309 0.31324
4310 0.0
4311 0.0
4312 0.0
4313 0.62648
4314 0.9397200000000001
4315 2.1926799999999997
4316 2.50592
4317 0.0
4318 0.31324
4319 0.31324
4320 0.0
4321 0.0
4322 1.25296
4323 5.01184
4324 2.8191599999999997
4325 1.8794400000000002
4326 0.0
4327 0.9397200000000001
4328 0.62648
4329 2.1926799999999997
4330 3.44564
4331 1.8794400000000002
4332 0.31324
4333 0.0
4334 0.0
4335 9.3972
4336 0.0
4337 1.25296
4338 0.9397200000000001
4339 1.5662
4340 8.14424
4341 7.20452
4342 15.0355
4343 0.9397200000000001
4344 0.0
4345 12.2164
4346 7.831
4347 4.3853599999999995
4348 20.9871
4349 1.8794400000000002
4350 0.62648
4351 0.0
4352 7.517760000000001
4353 0.0
4354 6.89128
4355 0.31324
4356 4.6986
4357 0.62648
4358 1.25296
4359 0.0
4360 2.1926799999999997
4361 0.0
4362 5.325080000000001
4363 12.2164
4364 10.3369
4365 0.0
4366 1.8794400000000002
4367 1.25296
4368 6.57804
4369 19.1076
4370 8.770719999999999
4371 0.62648
4372 0.0
4373 0.9397200000000001
4374 8.45748
4375 22.24
4376 2.1926799999999997
4377 0.9397200000000001
4378 0.31324
4379 4.3853599999999995
4380 13.4693
4381 0.31324
4382 0.0
4383 10.0237
4384 19.7341
4385 0.62648
4386 6.57804
4387 10.9634
4388 1.8794400000000002
4389 1.25296
4390 0.31324
4391 4.07212
4392 24.1195
4393 20.6738
4394 0.62648
4395 12.2164
4396 15.0355
4397 2.8191599999999997
4398 13.7826
4399 1.25296
4400 15.9752
4401 13.1561
4402 1.8794400000000002
4403 1.5662
4404 1.25296
4405 7.20452
4406 0.9397200000000001
4407 6.2648
4408 1.8794400000000002
4409 2.50592
4410 2.1926799999999997
4411 1.25296
4412 3.7588800000000004
4413 0.31324
4414 7.20452
4415 15.0355
4416 9.3972
4417 1.25296
4418 8.770719999999999
4419 23.1798
4420 16.915
4421 15.9752
4422 4.07212
4423 0.62648
4424 2.8191599999999997
4425 9.3972
4426 3.44564
4427 1.5662
4428 7.831
4429 1.25296
4430 12.2164
4431 36.3358
4432 5.95156
4433 2.50592
4434 2.1926799999999997
4435 0.9397200000000001
4436 4.07212
4437 3.1324
4438 3.1324
4439 0.9397200000000001
4440 5.95156
4441 1.25296
4442 9.083960000000001
4443 11.9031
4444 0.62648
4445 0.31324
4446 5.325080000000001
4447 1.25296
4448 5.01184
4449 0.9397200000000001
4450 3.44564
4451 1.5662
4452 5.95156
4453 12.5296
4454 0.62648
4455 9.71044
4456 6.57804
4457 0.62648
4458 0.62648
4459 8.770719999999999
4460 1.25296
4461 4.6986
4462 0.0
4463 6.2648
4464 2.8191599999999997
4465 3.1324
4466 4.6986
4467 0.0
4468 3.7588800000000004
4469 7.517760000000001
4470 7.831
4471 5.95156
4472 31.9505
4473 13.4693
4474 1.25296
4475 2.8191599999999997
4476 13.1561
4477 7.517760000000001
4478 4.3853599999999995
4479 5.325080000000001
4480 9.083960000000001
4481 5.638319999999999
4482 5.325080000000001
4483 11.5899
4484 12.5296
4485 4.3853599999999995
4486 5.95156
4487 6.89128
4488 11.2766
4489 6.57804
4490 5.638319999999999
4491 10.0237
4492 9.3972
4493 14.7223
4494 5.638319999999999
4495 1.5662
4496 3.7588800000000004
4497 9.083960000000001
4498 2.1926799999999997
4499 3.44564
4500 8.14424
4501 5.325080000000001
4502 1.5662
4503 2.1926799999999997
4504 4.3853599999999995
4505 1.8794400000000002
4506 3.1324
4507 1.25296
4508 5.325080000000001
4509 3.7588800000000004
4510 0.62648
4511 3.7588800000000004
4512 6.2648
4513 7.517760000000001
4514 3.7588800000000004
4515 7.517760000000001
4516 10.3369
4517 3.44564
4518 2.50592
4519 18.1679
4520 16.6017
4521 15.9752
4522 5.325080000000001
4523 1.8794400000000002
4524 5.01184
4525 4.3853599999999995
4526 10.6502
4527 15.9752
4528 12.2164
4529 6.57804
4530 2.50592
4531 4.07212
4532 9.3972
4533 2.50592
4534 20.3606
4535 30.070999999999998
4536 20.9871
4537 7.20452
4538 10.6502
4539 8.770719999999999
4540 13.7826
4541 5.01184
4542 10.0237
4543 2.8191599999999997
4544 14.0958
4545 5.95156
4546 7.831
4547 8.770719999999999
4548 3.7588800000000004
4549 31.324
4550 7.20452
4551 1.8794400000000002
4552 3.7588800000000004
4553 5.638319999999999
4554 8.45748
4555 10.0237
4556 3.44564
4557 2.50592
4558 1.25296
4559 11.9031
4560 3.7588800000000004
4561 1.8794400000000002
4562 1.8794400000000002
4563 3.7588800000000004
4564 9.3972
4565 3.1324
4566 12.8428
4567 9.71044
4568 3.1324
4569 13.7826
4570 10.3369
4571 2.8191599999999997
4572 9.71044
4573 7.831
4574 11.5899
4575 16.6017
4576 37.902
4577 7.831
4578 4.3853599999999995
4579 11.9031
4580 39.7815
4581 15.0355
4582 3.44564
4583 9.083960000000001
4584 15.662
4585 26.6254
4586 18.4812
4587 5.325080000000001
4588 10.6502
4589 10.0237
4590 9.083960000000001
4591 16.915
4592 6.89128
4593 6.57804
4594 10.0237
4595 6.57804
4596 10.9634
4597 12.2164
4598 1.25296
4599 14.0958
4600 24.746
4601 6.2648
4602 7.20452
4603 10.6502
4604 11.2766
4605 6.57804
4606 5.01184
4607 9.71044
4608 4.3853599999999995
4609 16.915
4610 19.7341
4611 7.20452
4612 7.20452
4613 7.831
4614 11.9031
4615 22.24
4616 6.89128
4617 12.8428
4618 19.4209
4619 4.3853599999999995
4620 8.770719999999999
4621 22.24
4622 3.7588800000000004
4623 11.2766
4624 0.31324
4625 15.662
4626 14.7223
4627 5.325080000000001
4628 18.1679
4629 10.0237
4630 9.083960000000001
4631 10.3369
4632 16.6017
4633 5.325080000000001
4634 13.1561
4635 2.1926799999999997
4636 7.831
4637 6.89128
4638 15.3488
4639 1.5662
4640 24.746
4641 1.8794400000000002
4642 14.409
4643 5.325080000000001
4644 13.4693
4645 5.325080000000001
4646 7.831
4647 12.2164
4648 1.5662
4649 5.325080000000001
4650 10.6502
4651 1.25296
4652 10.0237
4653 4.3853599999999995
4654 4.6986
4655 12.8428
4656 5.325080000000001
4657 12.8428
4658 22.5533
4659 10.0237
4660 10.6502
4661 9.3972
4662 8.45748
4663 17.8547
4664 28.1916
4665 6.2648
4666 5.95156
4667 5.325080000000001
4668 5.01184
4669 15.9752
4670 17.2282
4671 13.7826
4672 10.6502
4673 17.8547
4674 6.57804
4675 5.95156
4676 5.638319999999999
4677 6.2648
4678 4.6986
4679 6.57804
4680 6.2648
4681 15.9752
4682 21.9268
4683 23.493000000000002
4684 19.4209
4685 7.20452
4686 11.9031
4687 11.5899
4688 7.20452
4689 10.0237
4690 18.1679
4691 18.4812
4692 6.57804
4693 12.5296
4694 6.57804
4695 17.5414
4696 22.24
4697 15.9752
4698 15.0355
4699 4.3853599999999995
4700 4.6986
4701 3.1324
4702 0.31324
4703 5.325080000000001
4704 6.2648
4705 8.770719999999999
4706 11.9031
4707 2.1926799999999997
4708 1.25296
4709 1.8794400000000002
4710 3.44564
4711 3.7588800000000004
4712 3.1324
4713 2.50592
4714 4.07212
4715 1.5662
4716 4.6986
4717 6.2648
4718 4.3853599999999995
4719 3.7588800000000004
4720 6.57804
4721 1.8794400000000002
4722 12.8428
4723 16.2885
4724 25.3724
4725 8.14424
4726 1.8794400000000002
4727 3.7588800000000004
4728 2.8191599999999997
4729 7.831
4730 1.5662
4731 9.71044
4732 1.8794400000000002
4733 4.6986
4734 0.31324
4735 14.0958
4736 0.0
4737 0.62648
4738 2.1926799999999997
4739 1.8794400000000002
4740 2.50592
4741 1.25296
4742 8.14424
4743 1.8794400000000002
4744 0.0
4745 4.6986
4746 2.50592
4747 5.01184
4748 0.9397200000000001
4749 25.6857
4750 3.44564
4751 12.8428
4752 28.1916
4753 2.1926799999999997
4754 4.07212
4755 6.89128
4756 3.1324
4757 9.083960000000001
4758 11.5899
4759 23.8062
4760 4.3853599999999995
4761 15.3488
4762 4.3853599999999995
4763 10.9634
4764 7.20452
4765 17.5414
4766 11.2766
4767 25.0592
4768 20.3606
4769 3.7588800000000004
4770 17.8547
4771 7.831
4772 15.0355
4773 7.831
4774 5.01184
4775 10.9634
4776 4.07212
4777 4.6986
4778 30.6975
4779 12.8428
4780 2.50592
4781 13.1561
4782 6.89128
4783 17.5414
4784 112.766
4785 16.915
4786 18.7944
4787 2.1926799999999997
4788 9.71044
4789 3.1324
4790 11.2766
4791 15.0355
4792 5.325080000000001
4793 6.2648
4794 7.20452
4795 3.44564
4796 18.4812
4797 16.915
4798 4.3853599999999995
4799 6.57804
4800 6.57804
4801 0.0
4802 9.71044
4803 11.2766
4804 4.3853599999999995
4805 14.0958
4806 7.517760000000001
4807 14.7223
4808 5.01184
4809 10.9634
4810 4.6986
4811 13.7826
4812 6.57804
4813 7.517760000000001
4814 6.57804
4815 11.9031
4816 1.5662
4817 5.95156
4818 4.3853599999999995
4819 9.71044
4820 87.0807
4821 16.2885
4822 3.44564
4823 15.662
4824 8.770719999999999
4825 11.2766
4826 5.95156
4827 7.517760000000001
4828 21.9268
4829 10.9634
4830 2.1926799999999997
4831 16.6017
4832 11.2766
4833 1.5662
4834 5.638319999999999
4835 3.44564
4836 8.770719999999999
4837 8.45748
4838 4.6986
4839 5.01184
4840 33.5167
4841 10.3369
4842 3.1324
4843 0.9397200000000001
4844 3.1324
4845 1.5662
4846 0.9397200000000001
4847 1.8794400000000002
4848 6.57804
4849 5.325080000000001
4850 2.8191599999999997
4851 0.9397200000000001
4852 6.2648
4853 2.8191599999999997
4854 1.5662
4855 2.1926799999999997
4856 0.62648
4857 1.8794400000000002
4858 2.8191599999999997
4859 4.07212
4860 1.8794400000000002
4861 0.62648
4862 7.20452
4863 4.6986
4864 0.9397200000000001
4865 4.6986
4866 5.01184
4867 5.325080000000001
4868 4.6986
4869 2.50592
4870 0.9397200000000001
4871 2.8191599999999997
4872 2.50592
4873 0.0
4874 2.1926799999999997
4875 4.6986
4876 3.7588800000000004
4877 1.5662
4878 15.3488
4879 8.14424
4880 1.5662
4881 5.95156
4882 1.8794400000000002
4883 1.25296
4884 4.07212
4885 0.31324
4886 9.71044
4887 20.3606
4888 11.5899
4889 3.1324
4890 0.9397200000000001
4891 9.71044
4892 7.517760000000001
4893 0.9397200000000001
4894 6.89128
4895 2.50592
4896 2.8191599999999997
4897 0.62648
4898 1.5662
4899 11.5899
4900 7.517760000000001
4901 5.95156
4902 1.8794400000000002
4903 0.31324
4904 3.1324
4905 2.1926799999999997
4906 1.8794400000000002
4907 3.1324
4908 1.8794400000000002
4909 6.89128
4910 11.2766
4911 10.0237
4912 0.31324
4913 7.517760000000001
4914 9.3972
4915 0.31324
4916 0.31324
4917 1.5662
4918 5.325080000000001
4919 2.1926799999999997
4920 4.07212
4921 3.44564
4922 9.71044
4923 0.31324
4924 8.770719999999999
4925 9.71044
4926 0.62648
4927 5.638319999999999
4928 5.95156
4929 5.01184
4930 2.8191599999999997
4931 3.44564
4932 8.14424
4933 5.95156
4934 3.1324
4935 18.4812
4936 0.31324
4937 7.517760000000001
4938 3.7588800000000004
4939 35.0829
4940 4.07212
4941 4.07212
4942 1.25296
4943 1.8794400000000002
4944 4.6986
4945 6.89128
4946 19.1076
4947 7.20452
4948 15.662
4949 24.1195
4950 21.9268
4951 4.3853599999999995
4952 0.62648
4953 2.50592
4954 3.44564
4955 20.0474
4956 24.1195
4957 5.95156
4958 4.6986
4959 6.2648
4960 2.50592
4961 14.7223
4962 16.915
4963 28.5048
4964 35.0829
4965 22.24
4966 25.6857
4967 31.6372
4968 8.770719999999999
4969 3.7588800000000004
4970 1.25296
4971 3.1324
4972 5.638319999999999
4973 4.3853599999999995
4974 5.325080000000001
4975 4.07212
4976 3.44564
4977 4.6986
4978 2.1926799999999997
4979 3.7588800000000004
4980 1.5662
4981 2.1926799999999997
4982 10.0237
4983 14.7223
4984 10.6502
4985 2.8191599999999997
4986 1.8794400000000002
4987 11.5899
4988 15.3488
4989 1.25296
4990 16.2885
4991 14.0958
4992 77.6835
4993 17.5414
4994 0.9397200000000001
4995 14.7223
4996 17.2282
4997 2.1926799999999997
4998 15.662
4999 30.070999999999998
5000 3.44564
5001 30.6975
5002 3.44564
5003 5.01184
5004 19.7341
5005 0.62648
5006 4.07212
5007 2.1926799999999997
5008 10.6502
5009 1.25296
5010 15.662
5011 1.25296
5012 10.3369
5013 2.50592
5014 3.44564
5015 1.5662
5016 3.44564
5017 11.5899
5018 0.31324
5019 1.5662
5020 6.2648
5021 0.62648
5022 11.9031
5023 1.25296
5024 10.0237
5025 0.62648
5026 8.14424
5027 1.25296
5028 11.2766
5029 1.8794400000000002
5030 4.07212
5031 3.1324
5032 0.0
5033 2.50592
5034 9.083960000000001
5035 6.2648
5036 0.62648
5037 6.89128
5038 22.24
5039 10.9634
5040 24.1195
5041 15.662
5042 2.1926799999999997
5043 10.0237
5044 14.0958
5045 2.50592
5046 7.831
5047 11.5899
5048 3.7588800000000004
5049 6.57804
5050 4.3853599999999995
5051 6.2648
5052 8.14424
5053 6.89128
5054 6.57804
5055 1.8794400000000002
5056 5.325080000000001
5057 2.50592
5058 5.95156
5059 1.5662
5060 3.7588800000000004
5061 7.20452
5062 10.6502
5063 6.2648
5064 4.07212
5065 2.8191599999999997
5066 4.07212
5067 7.517760000000001
5068 3.1324
5069 5.01184
5070 3.1324
5071 4.07212
5072 1.5662
5073 7.20452
5074 3.1324
5075 2.50592
5076 2.1926799999999997
5077 3.44564
5078 2.8191599999999997
5079 0.62648
5080 4.3853599999999995
5081 1.8794400000000002
5082 6.57804
5083 0.9397200000000001
5084 15.0355
5085 4.07212
5086 0.9397200000000001
5087 4.3853599999999995
5088 2.1926799999999997
5089 1.8794400000000002
5090 2.8191599999999997
5091 0.62648
5092 4.3853599999999995
5093 1.8794400000000002
5094 3.44564
5095 0.9397200000000001
5096 2.50592
5097 5.95156
5098 0.9397200000000001
5099 4.3853599999999995
5100 6.2648
5101 2.1926799999999997
5102 1.5662
5103 6.89128
5104 1.25296
5105 3.1324
5106 0.9397200000000001
5107 12.8428
5108 20.6738
5109 20.6738
5110 0.31324
5111 3.44564
5112 0.0
5113 13.4693
5114 20.3606
5115 17.8547
5116 24.1195
5117 7.20452
5118 0.31324
5119 4.07212
5120 0.0
5121 10.6502
5122 0.31324
5123 13.1561
5124 7.831
5125 0.62648
5126 15.0355
5127 11.2766
5128 0.31324
5129 16.2885
5130 12.5296
5131 0.0
5132 0.9397200000000001
5133 0.62648
5134 7.20452
5135 0.9397200000000001
5136 1.25296
5137 8.770719999999999
5138 1.25296
5139 2.50592
5140 8.770719999999999
5141 1.25296
5142 1.25296
5143 13.1561
5144 0.62648
5145 0.31324
5146 0.62648
5147 1.25296
5148 0.9397200000000001
5149 8.770719999999999
5150 0.0
5151 1.8794400000000002
5152 122.477
5153 30.3843
5154 15.0355
5155 14.0958
5156 18.4812
5157 17.2282
5158 8.14424
5159 1.25296
5160 1.5662
5161 0.62648
5162 0.0
5163 58.2626
5164 13.7826
5165 10.0237
5166 1.5662
5167 0.0
5168 15.9752
5169 3.1324
5170 9.083960000000001
5171 11.9031
5172 5.95156
5173 0.62648
5174 3.7588800000000004
5175 2.1926799999999997
5176 1.25296
5177 2.1926799999999997
5178 12.5296
5179 4.07212
5180 3.1324
5181 4.07212
5182 1.25296
5183 4.3853599999999995
5184 0.9397200000000001
5185 5.325080000000001
5186 4.6986
5187 1.5662
5188 0.9397200000000001
5189 1.25296
5190 5.325080000000001
5191 0.31324
5192 0.62648
5193 1.5662
5194 0.62648
5195 0.31324
5196 0.62648
5197 0.62648
5198 0.0
5199 0.62648
5200 0.31324
5201 0.9397200000000001
5202 0.0
5203 1.25296
5204 0.31324
5205 0.9397200000000001
5206 1.8794400000000002
5207 0.9397200000000001
5208 0.9397200000000001
5209 14.7223
5210 5.01184
5211 4.3853599999999995
5212 2.50592
5213 0.9397200000000001
5214 5.01184
5215 0.31324
5216 2.1926799999999997
5217 2.50592
5218 1.5662
5219 0.62648
5220 0.31324
5221 0.31324
5222 0.9397200000000001
5223 2.50592
5224 0.9397200000000001
5225 0.62648
5226 0.0
5227 1.5662
5228 0.9397200000000001
5229 2.1926799999999997
5230 0.62648
5231 2.8191599999999997
5232 0.9397200000000001
5233 1.8794400000000002
5234 1.8794400000000002
5235 0.0
5236 0.31324
5237 0.0
5238 1.8794400000000002
5239 0.9397200000000001
5240 2.8191599999999997
5241 1.5662
5242 4.3853599999999995
5243 2.50592
5244 0.31324
5245 0.62648
5246 0.0
5247 0.31324
5248 0.62648
5249 7.517760000000001
5250 0.62648
5251 1.5662
5252 0.31324
5253 0.62648
5254 0.31324
5255 0.62648
5256 0.0
5257 0.62648
5258 0.62648
5259 1.25296
5260 2.50592
5261 6.89128
5262 8.45748
5263 6.89128
5264 3.1324
5265 0.0
5266 1.25296
5267 3.1324
5268 2.50592
5269 7.20452
5270 2.50592
5271 9.3972
5272 5.325080000000001
5273 2.50592
5274 5.638319999999999
5275 3.1324
5276 9.3972
5277 5.95156
5278 11.2766
5279 3.1324
5280 32.2637
5281 0.31324
5282 0.0
5283 7.20452
5284 22.5533
5285 0.0
5286 4.6986
5287 0.9397200000000001
5288 8.770719999999999
5289 12.8428
5290 0.62648
5291 3.1324
5292 1.8794400000000002
5293 1.8794400000000002
5294 4.6986
5295 15.9752
5296 20.6738
5297 0.0
5298 12.5296
5299 13.7826
5300 0.9397200000000001
5301 0.9397200000000001
5302 8.45748
5303 0.0
5304 0.62648
5305 8.14424
5306 14.0958
5307 0.31324
5308 13.1561
5309 11.9031
5310 1.5662
5311 1.8794400000000002
5312 0.0
5313 6.89128
5314 13.7826
5315 0.31324
5316 9.3972
5317 10.9634
5318 0.31324
5319 6.89128
5320 7.20452
5321 1.5662
5322 0.62648
5323 0.31324
5324 114.959
5325 0.31324
5326 10.0237
5327 0.9397200000000001
5328 0.62648
5329 0.62648
5330 0.62648
5331 0.0
5332 0.31324
5333 0.9397200000000001
5334 5.638319999999999
5335 0.62648
5336 0.62648
5337 4.07212
5338 0.62648
5339 0.31324
5340 9.3972
5341 18.1679
5342 0.0
5343 8.770719999999999
5344 0.0
5345 4.07212
5346 0.9397200000000001
5347 0.9397200000000001
5348 5.01184
5349 25.3724
5350 18.4812
5351 0.0
5352 6.2648
5353 0.9397200000000001
5354 8.45748
5355 15.662
5356 0.62648
5357 8.770719999999999
5358 17.2282
5359 0.9397200000000001
5360 2.50592
5361 5.638319999999999
5362 1.8794400000000002
5363 0.0
5364 10.3369
5365 13.7826
5366 2.8191599999999997
5367 4.3853599999999995
5368 1.8794400000000002
5369 4.3853599999999995
5370 7.831
5371 2.1926799999999997
5372 0.62648
5373 12.2164
5374 15.662
5375 15.0355
5376 20.6738
5377 0.62648
5378 8.45748
5379 1.25296
5380 2.8191599999999997
5381 5.01184
5382 0.9397200000000001
5383 7.20452
5384 11.2766
5385 0.9397200000000001
5386 2.8191599999999997
5387 10.3369
5388 2.50592
5389 4.6986
5390 5.638319999999999
5391 5.325080000000001
5392 10.0237
5393 25.9989
5394 19.7341
5395 1.8794400000000002
5396 5.01184
5397 8.14424
5398 5.01184
5399 6.89128
5400 4.6986
5401 3.7588800000000004
5402 10.0237
5403 12.8428
5404 25.3724
5405 5.95156
5406 10.6502
5407 6.89128
5408 11.5899
5409 56.6964
5410 8.45748
5411 9.3972
5412 13.4693
5413 10.0237
5414 9.3972
5415 4.6986
5416 7.20452
5417 1.8794400000000002
5418 5.95156
5419 3.7588800000000004
5420 0.9397200000000001
5421 6.2648
5422 5.95156
5423 9.083960000000001
5424 4.3853599999999995
5425 3.7588800000000004
5426 4.07212
5427 10.0237
5428 4.3853599999999995
5429 1.5662
5430 5.01184
5431 8.45748
5432 5.01184
5433 3.1324
5434 9.3972
5435 8.45748
5436 3.7588800000000004
5437 0.0
5438 6.57804
5439 7.517760000000001
5440 5.95156
5441 3.1324
5442 8.14424
5443 7.831
5444 8.770719999999999
5445 13.7826
5446 7.517760000000001
5447 5.95156
5448 1.25296
5449 4.6986
5450 5.638319999999999
5451 2.1926799999999997
5452 3.1324
5453 7.831
5454 20.0474
5455 5.638319999999999
5456 1.25296
5457 4.3853599999999995
5458 3.1324
5459 5.638319999999999
5460 0.9397200000000001
5461 4.07212
5462 2.50592
5463 1.25296
5464 12.2164
5465 7.517760000000001
5466 4.6986
5467 7.831
5468 1.5662
5469 0.9397200000000001
5470 10.9634
5471 6.89128
5472 10.9634
5473 5.325080000000001
5474 0.0
5475 1.25296
5476 1.5662
5477 4.3853599999999995
5478 0.9397200000000001
5479 5.638319999999999
5480 3.7588800000000004
5481 7.831
5482 9.083960000000001
5483 4.6986
5484 85.5145
5485 13.7826
5486 3.7588800000000004
5487 4.6986
5488 8.45748
5489 32.8902
5490 18.4812
5491 13.1561
5492 21.3003
5493 50.1184
5494 40.7212
5495 26.6254
5496 9.3972
5497 11.2766
5498 4.6986
5499 8.45748
5500 7.20452
5501 13.7826
5502 26.9386
5503 12.2164
5504 25.0592
5505 10.3369
5506 11.9031
5507 3.7588800000000004
5508 11.5899
5509 15.662
5510 17.5414
5511 8.14424
5512 5.325080000000001
5513 5.95156
5514 2.50592
5515 9.3972
5516 7.20452
5517 10.9634
5518 7.517760000000001
5519 12.8428
5520 4.07212
5521 8.14424
5522 7.20452
5523 7.20452
5524 3.44564
5525 17.8547
5526 5.638319999999999
5527 7.831
5528 5.01184
5529 13.7826
5530 15.3488
5531 3.44564
5532 14.409
5533 41.9742
5534 20.6738
5535 10.3369
5536 5.638319999999999
5537 10.0237
5538 4.6986
5539 2.1926799999999997
5540 9.71044
5541 21.3003
5542 18.7944
5543 3.1324
5544 8.45748
5545 6.89128
5546 6.89128
5547 13.4693
5548 12.2164
5549 1.5662
5550 11.9031
5551 44.7933
5552 19.4209
5553 2.50592
5554 4.6986
5555 8.14424
5556 17.5414
5557 6.2648
5558 11.2766
5559 2.1926799999999997
5560 14.7223
5561 33.2034
5562 38.2153
5563 45.4198
5564 23.1798
5565 15.662
5566 49.1787
5567 41.3477
5568 3.1324
5569 24.4327
5570 25.6857
5571 10.6502
5572 5.325080000000001
5573 3.7588800000000004
5574 13.1561
5575 0.62648
5576 15.0355
5577 8.14424
5578 10.3369
5579 4.3853599999999995
5580 11.9031
5581 0.62648
5582 14.409
5583 35.0829
5584 4.07212
5585 18.1679
5586 4.6986
5587 11.9031
5588 4.07212
5589 15.3488
5590 26.6254
5591 5.95156
5592 10.0237
5593 4.6986
5594 13.4693
5595 2.50592
5596 17.5414
5597 3.7588800000000004
5598 10.9634
5599 8.770719999999999
5600 10.0237
5601 12.2164
5602 5.95156
5603 4.6986
5604 3.1324
5605 15.3488
5606 10.3369
5607 11.5899
5608 8.14424
5609 4.07212
5610 5.01184
5611 5.638319999999999
5612 5.638319999999999
5613 4.3853599999999995
5614 7.831
5615 30.3843
5616 4.6986
5617 3.7588800000000004
5618 3.44564
5619 5.325080000000001
5620 5.638319999999999
5621 6.2648
5622 1.25296
5623 3.7588800000000004
5624 2.8191599999999997
5625 4.07212
5626 9.3972
5627 13.4693
5628 7.20452
5629 2.1926799999999997
5630 4.07212
5631 4.07212
5632 6.2648
5633 10.0237
5634 12.2164
5635 10.3369
5636 5.325080000000001
5637 2.8191599999999997
5638 16.2885
5639 11.5899
5640 5.01184
5641 13.4693
5642 13.7826
5643 5.95156
5644 2.8191599999999997
5645 20.0474
5646 10.9634
5647 4.3853599999999995
5648 10.6502
5649 11.2766
5650 6.57804
5651 2.1926799999999997
5652 25.3724
5653 9.71044
5654 2.1926799999999997
5655 12.2164
5656 17.2282
5657 6.2648
5658 3.44564
5659 29.7578
5660 14.7223
5661 4.6986
5662 12.2164
5663 13.1561
5664 10.6502
5665 3.7588800000000004
5666 35.7094
5667 16.2885
5668 2.8191599999999997
5669 6.2648
5670 14.409
5671 7.517760000000001
5672 1.8794400000000002
5673 40.0947
5674 17.5414
5675 5.638319999999999
5676 2.50592
5677 9.083960000000001
5678 15.662
5679 39.4682
5680 55.1302
5681 10.0237
5682 0.0
5683 3.44564
5684 1.25296
5685 13.1561
5686 8.770719999999999
5687 12.2164
5688 24.1195
5689 62.3348
5690 15.9752
5691 4.3853599999999995
5692 5.325080000000001
5693 5.638319999999999
5694 4.3853599999999995
5695 6.89128
5696 13.4693
5697 5.325080000000001
5698 5.95156
5699 13.4693
5700 20.3606
5701 10.9634
5702 6.57804
5703 10.0237
5704 6.2648
5705 32.577
5706 40.408
5707 14.7223
5708 4.3853599999999995
5709 4.6986
5710 6.57804
5711 9.71044
5712 31.324
5713 13.7826
5714 2.8191599999999997
5715 7.20452
5716 2.8191599999999997
5717 3.44564
5718 7.20452
5719 8.770719999999999
5720 6.89128
5721 1.25296
5722 45.4198
5723 19.1076
5724 4.3853599999999995
5725 10.6502
5726 13.4693
5727 10.6502
5728 5.95156
5729 20.3606
5730 23.1798
5731 44.7933
5732 25.6857
5733 5.01184
5734 23.8062
5735 33.2034
5736 18.4812
5737 20.0474
5738 12.2164
5739 6.89128
5740 1.8794400000000002
5741 4.07212
5742 16.915
5743 10.6502
5744 6.89128
5745 5.95156
5746 7.517760000000001
5747 6.2648
5748 11.2766
5749 81.1292
5750 11.9031
5751 6.57804
5752 8.45748
5753 13.1561
5754 14.7223
5755 2.1926799999999997
5756 5.325080000000001
5757 2.8191599999999997
5758 8.770719999999999
5759 7.831
5760 2.8191599999999997
5761 4.07212
5762 6.57804
5763 11.9031
5764 2.8191599999999997
5765 3.44564
5766 0.31324
5767 5.638319999999999
5768 15.0355
5769 15.662
5770 14.7223
5771 13.1561
5772 1.5662
5773 2.8191599999999997
5774 7.831
5775 5.95156
5776 9.3972
5777 8.45748
5778 4.07212
5779 4.6986
5780 11.9031
5781 2.8191599999999997
5782 13.7826
5783 2.8191599999999997
5784 1.25296
5785 6.89128
5786 15.662
5787 111.2
5788 5.638319999999999
5789 5.95156
5790 9.71044
5791 4.3853599999999995
5792 13.7826
5793 20.6738
5794 30.070999999999998
5795 5.638319999999999
5796 23.493000000000002
5797 44.7933
5798 9.71044
5799 5.638319999999999
5800 1.5662
5801 13.4693
5802 2.8191599999999997
5803 12.8428
5804 4.07212
5805 10.6502
5806 26.9386
5807 2.8191599999999997
5808 6.2648
5809 2.1926799999999997
5810 19.7341
5811 43.8536
5812 36.6491
5813 2.8191599999999997
5814 3.1324
5815 10.9634
5816 5.638319999999999
5817 16.915
5818 15.3488
5819 3.7588800000000004
5820 1.5662
5821 21.6136
5822 52.6243
5823 29.1313
5824 4.07212
5825 5.638319999999999
5826 23.8062
5827 6.2648
5828 4.6986
5829 18.1679
5830 47.6125
5831 2.8191599999999997
5832 19.4209
5833 27.2519
5834 10.0237
5835 5.01184
5836 15.0355
5837 71.4187
5838 42.9139
5839 2.50592
5840 32.8902
5841 52.3111
5842 6.2648
5843 14.7223
5844 16.2885
5845 20.6738
5846 3.44564
5847 32.2637
5848 48.239
5849 5.01184
5850 35.7094
5851 49.4919
5852 6.89128
5853 25.0592
5854 14.7223
5855 8.770719999999999
5856 16.915
5857 16.6017
5858 20.3606
5859 5.01184
5860 31.324
5861 86.141
5862 48.8654
5863 9.71044
5864 16.6017
5865 4.6986
5866 19.7341
5867 1.5662
5868 8.14424
5869 14.7223
5870 14.7223
5871 16.2885
5872 2.8191599999999997
5873 16.915
5874 3.1324
5875 17.8547
5876 33.5167
5877 7.831
5878 4.6986
5879 11.9031
5880 4.3853599999999995
5881 14.0958
5882 3.1324
5883 10.6502
5884 9.3972
5885 12.5296
5886 4.07212
5887 8.14424
5888 3.44564
5889 16.6017
5890 57.0097
5891 47.9257
5892 31.0108
5893 6.57804
5894 16.2885
5895 5.01184
5896 4.6986
5897 12.8428
5898 1.5662
5899 10.0237
5900 10.6502
5901 11.5899
5902 5.01184
5903 10.9634
5904 1.8794400000000002
5905 9.083960000000001
5906 12.2164
5907 9.3972
5908 5.01184
5909 9.3972
5910 4.6986
5911 5.01184
5912 11.2766
5913 5.325080000000001
5914 12.8428
5915 0.62648
5916 14.7223
5917 4.3853599999999995
5918 8.14424
5919 4.6986
5920 11.5899
5921 7.517760000000001
5922 4.6986
5923 5.638319999999999
5924 7.517760000000001
5925 6.89128
5926 5.325080000000001
5927 10.3369
5928 6.2648
5929 4.3853599999999995
5930 17.8547
5931 20.6738
5932 6.57804
5933 3.7588800000000004
5934 18.4812
5935 16.915
5936 9.71044
5937 13.1561
5938 5.325080000000001
5939 7.517760000000001
5940 12.2164
5941 5.95156
5942 11.5899
5943 6.57804
5944 4.3853599999999995
5945 8.45748
5946 19.7341
5947 11.5899
5948 2.50592
5949 23.493000000000002
5950 18.7944
5951 4.07212
5952 9.3972
5953 10.3369
5954 8.14424
5955 15.9752
5956 2.8191599999999997
5957 36.0226
5958 16.2885
5959 1.8794400000000002
5960 6.2648
5961 12.5296
5962 11.2766
5963 5.638319999999999
5964 33.5167
5965 46.0463
5966 52.3111
5967 69.5393
5968 28.8181
5969 23.493000000000002
5970 0.62648
5971 41.3477
5972 18.4812
5973 1.25296
5974 12.5296
5975 0.0
5976 28.1916
5977 20.3606
5978 0.9397200000000001
5979 1.25296
5980 5.01184
5981 0.62648
5982 40.408
5983 45.733000000000004
5984 19.7341
5985 0.31324
5986 6.57804
5987 0.0
5988 3.1324
5989 0.62648
5990 5.638319999999999
5991 5.01184
5992 4.07212
5993 9.3972
5994 44.1668
5995 0.9397200000000001
5996 44.7933
5997 70.7922
5998 21.9268
5999 1.5662
6000 1.25296
6001 20.9871
6002 2.50592
6003 4.6986
6004 10.0237
6005 1.8794400000000002
6006 4.07212
6007 2.8191599999999997
6008 4.6986
6009 6.89128
6010 31.324
6011 49.8052
6012 35.0829
6013 1.25296
6014 18.7944
6015 2.50592
6016 10.0237
6017 5.01184
6018 27.5651
6019 65.4672
6020 22.8665
6021 0.9397200000000001
6022 5.01184
6023 2.8191599999999997
6024 5.95156
6025 4.07212
6026 25.3724
6027 17.8547
6028 3.44564
6029 19.1076
6030 1.5662
6031 14.0958
6032 4.3853599999999995
6033 3.44564
6034 16.915
6035 1.8794400000000002
6036 46.3595
6037 23.8062
6038 0.9397200000000001
6039 27.2519
6040 19.1076
6041 1.5662
6042 0.62648
6043 19.1076
6044 15.662
6045 15.0355
6046 1.25296
6047 9.083960000000001
6048 0.9397200000000001
6049 8.45748
6050 0.62648
6051 2.8191599999999997
6052 7.831
6053 0.9397200000000001
6054 0.31324
6055 8.770719999999999
6056 0.31324
6057 1.25296
6058 9.083960000000001
6059 0.62648
6060 0.0
6061 17.5414
6062 0.0
6063 10.6502
6064 1.8794400000000002
6065 2.1926799999999997
6066 83.6351
6067 23.1798
6068 30.3843
6069 5.325080000000001
6070 2.1926799999999997
6071 14.7223
6072 0.31324
6073 0.0
6074 4.07212
6075 3.44564
6076 0.31324
6077 7.831
6078 3.7588800000000004
6079 0.62648
6080 0.31324
6081 1.5662
6082 9.083960000000001
6083 2.8191599999999997
6084 0.0
6085 1.25296
6086 10.9634
6087 1.25296
6088 0.0
6089 0.0
6090 3.1324
6091 2.50592
6092 0.0
6093 7.517760000000001
6094 4.07212
6095 1.25296
6096 7.517760000000001
6097 4.07212
6098 0.0
6099 1.25296
6100 2.8191599999999997
6101 0.0
6102 0.0
6103 1.5662
6104 0.0
6105 0.0
6106 0.0
6107 0.9397200000000001
6108 0.0
6109 0.0
6110 0.31324
6111 0.9397200000000001
6112 0.62648
6113 0.31324
6114 2.1926799999999997
6115 0.31324
6116 3.7588800000000004
6117 0.0
6118 0.31324
6119 0.31324
6120 0.31324
6121 0.9397200000000001
6122 0.31324
6123 1.8794400000000002
6124 0.0
6125 16.2885
6126 20.3606
6127 5.95156
6128 5.95156
6129 8.770719999999999
6130 7.20452
6131 6.57804
6132 5.95156
6133 2.50592
6134 1.8794400000000002
6135 3.7588800000000004
6136 0.0
6137 0.31324
6138 1.5662
6139 5.638319999999999
6140 0.62648
6141 1.5662
6142 1.8794400000000002
6143 3.44564
6144 0.9397200000000001
6145 25.6857
6146 6.2648
6147 4.07212
6148 1.8794400000000002
6149 1.25296
6150 12.2164
6151 2.8191599999999997
6152 2.8191599999999997
6153 2.1926799999999997
6154 6.2648
6155 1.5662
6156 0.0
6157 2.1926799999999997
6158 3.7588800000000004
6159 0.62648
6160 0.0
6161 0.9397200000000001
6162 0.0
6163 0.9397200000000001
6164 2.50592
6165 1.8794400000000002
6166 5.01184
6167 0.9397200000000001
6168 3.1324
6169 4.6986
6170 3.7588800000000004
6171 4.6986
6172 0.9397200000000001
6173 1.8794400000000002
6174 2.50592
6175 0.31324
6176 0.9397200000000001
6177 12.5296
6178 1.5662
6179 1.8794400000000002
6180 0.62648
6181 0.31324
6182 1.5662
6183 1.5662
6184 0.31324
6185 4.6986
6186 0.31324
6187 1.25296
6188 0.9397200000000001
6189 7.20452
6190 3.1324
6191 10.3369
6192 0.0
6193 0.31324
6194 0.0
6195 0.0
6196 0.0
6197 0.62648
6198 0.0
6199 3.7588800000000004
6200 8.14424
6201 8.14424
6202 0.9397200000000001
6203 0.62648
6204 0.0
6205 0.31324
6206 20.3606
6207 0.0
6208 0.0
6209 0.31324
6210 0.9397200000000001
6211 0.62648
6212 0.62648
6213 9.71044
6214 5.95156
6215 9.083960000000001
6216 1.25296
6217 3.7588800000000004
6218 1.5662
6219 36.3358
6220 5.638319999999999
6221 8.14424
6222 0.31324
6223 0.0
6224 30.070999999999998
6225 4.6986
6226 37.5888
6227 0.0
6228 0.31324
6229 19.7341
6230 24.1195
6231 0.0
6232 0.31324
6233 0.62648
6234 21.3003
6235 56.3832
6236 0.9397200000000001
6237 2.1926799999999997
6238 0.62648
6239 0.31324
6240 0.0
6241 17.2282
6242 37.902
6243 0.31324
6244 6.2648
6245 0.0
6246 0.0
6247 8.45748
6248 35.0829
6249 0.31324
6250 7.20452
6251 1.25296
6252 0.31324
6253 15.3488
6254 29.1313
6255 1.25296
6256 7.517760000000001
6257 0.0
6258 0.9397200000000001
6259 9.3972
6260 0.9397200000000001
6261 1.5662
6262 0.62648
6263 8.45748
6264 0.31324
6265 7.517760000000001
6266 0.62648
6267 1.25296
6268 0.9397200000000001
6269 0.9397200000000001
6270 0.0
6271 4.3853599999999995
6272 13.7826
6273 0.0
6274 4.6986
6275 0.62648
6276 3.44564
6277 0.31324
6278 5.638319999999999
6279 18.1679
6280 15.0355
6281 17.2282
6282 10.9634
6283 0.31324
6284 5.325080000000001
6285 18.4812
6286 14.409
6287 1.5662
6288 6.89128
6289 7.831
6290 2.50592
6291 5.01184
6292 3.7588800000000004
6293 0.9397200000000001
6294 2.8191599999999997
6295 3.1324
6296 4.07212
6297 4.6986
6298 4.6986
6299 0.62648
6300 1.25296
6301 0.9397200000000001
6302 1.25296
6303 5.325080000000001
6304 1.5662
6305 0.31324
6306 5.325080000000001
6307 41.9742
6308 4.3853599999999995
6309 4.3853599999999995
6310 1.5662
6311 2.50592
6312 2.1926799999999997
6313 3.7588800000000004
6314 1.5662
6315 2.50592
6316 2.1926799999999997
6317 2.1926799999999997
6318 5.325080000000001
6319 9.3972
6320 16.2885
6321 13.4693
6322 15.9752
6323 6.2648
6324 1.8794400000000002
6325 5.95156
6326 9.083960000000001
6327 15.0355
6328 0.31324
6329 2.50592
6330 5.95156
6331 79.563
6332 10.6502
6333 4.3853599999999995
6334 9.71044
6335 6.89128
6336 7.831
6337 16.6017
6338 7.517760000000001
6339 0.62648
6340 7.831
6341 5.01184
6342 3.44564
6343 4.07212
6344 6.2648
6345 31.0108
6346 31.324
6347 5.325080000000001
6348 11.2766
6349 35.7094
6350 9.083960000000001
6351 7.20452
6352 1.5662
6353 9.083960000000001
6354 7.517760000000001
6355 15.3488
6356 41.0344
6357 1.8794400000000002
6358 15.662
6359 9.71044
6360 12.2164
6361 13.1561
6362 22.24
6363 13.4693
6364 6.2648
6365 15.0355
6366 19.7341
6367 49.1787
6368 20.6738
6369 17.8547
6370 27.5651
6371 13.7826
6372 5.95156
6373 6.57804
6374 17.2282
6375 6.2648
6376 12.2164
6377 10.6502
6378 9.3972
6379 15.0355
6380 12.2164
6381 11.5899
6382 8.45748
6383 13.1561
6384 11.5899
6385 16.2885
6386 9.083960000000001
6387 10.6502
6388 15.9752
6389 0.31324
6390 20.0474
6391 36.6491
6392 5.638319999999999
6393 6.57804
6394 23.1798
6395 26.9386
6396 22.8665
6397 10.9634
6398 15.662
6399 24.746
6400 4.07212
6401 5.638319999999999
6402 37.2756
6403 72.3584
6404 109.321
6405 27.8784
6406 27.2519
6407 44.1668
6408 22.24
6409 10.9634
6410 17.8547
6411 14.0958
6412 7.517760000000001
6413 10.6502
6414 4.3853599999999995
6415 26.9386
6416 3.1324
6417 26.6254
6418 7.517760000000001
6419 13.4693
6420 6.57804
6421 11.2766
6422 5.325080000000001
6423 17.2282
6424 7.20452
6425 10.9634
6426 10.9634
6427 11.9031
6428 3.44564
6429 9.71044
6430 9.083960000000001
6431 11.5899
6432 5.325080000000001
6433 10.9634
6434 7.517760000000001
6435 4.3853599999999995
6436 7.517760000000001
6437 3.7588800000000004
6438 9.71044
6439 24.746
6440 3.44564
6441 12.2164
6442 10.0237
6443 6.89128
6444 11.5899
6445 23.1798
6446 3.7588800000000004
6447 7.831
6448 16.6017
6449 13.1561
6450 12.8428
6451 7.517760000000001
6452 5.01184
6453 5.638319999999999
6454 16.2885
6455 5.01184
6456 7.20452
6457 6.89128
6458 5.325080000000001
6459 3.44564
6460 12.5296
6461 6.89128
6462 2.8191599999999997
6463 5.638319999999999
6464 0.62648
6465 6.89128
6466 1.5662
6467 7.517760000000001
6468 38.8418
6469 10.3369
6470 6.89128
6471 6.57804
6472 4.3853599999999995
6473 3.44564
6474 12.2164
6475 10.3369
6476 5.638319999999999
6477 3.7588800000000004
6478 0.62648
6479 14.409
6480 8.45748
6481 23.493000000000002
6482 49.8052
6483 31.6372
6484 35.0829
6485 10.6502
6486 2.1926799999999997
6487 7.20452
6488 3.1324
6489 9.083960000000001
6490 3.1324
6491 3.1324
6492 5.95156
6493 3.1324
6494 5.01184
6495 7.20452
6496 2.8191599999999997
6497 5.01184
6498 12.2164
6499 0.31324
6500 1.8794400000000002
6501 10.3369
6502 1.25296
6503 0.0
6504 0.62648
6505 19.4209
6506 2.1926799999999997
6507 16.2885
6508 1.8794400000000002
6509 14.409
6510 1.5662
6511 17.5414
6512 0.9397200000000001
6513 12.2164
6514 0.9397200000000001
6515 9.083960000000001
6516 0.31324
6517 17.2282
6518 1.8794400000000002
6519 1.25296
6520 25.9989
6521 17.5414
6522 0.9397200000000001
6523 13.1561
6524 0.31324
6525 37.5888
6526 16.915
6527 0.0
6528 2.8191599999999997
6529 57.3229
6530 7.20452
6531 0.31324
6532 12.2164
6533 1.25296
6534 8.45748
6535 0.31324
6536 0.0
6537 11.5899
6538 0.31324
6539 0.62648
6540 0.31324
6541 0.0
6542 0.31324
6543 0.62648
6544 0.0
6545 2.1926799999999997
6546 2.8191599999999997
6547 34.1432
6548 1.25296
6549 1.8794400000000002
6550 2.1926799999999997
6551 1.25296
6552 1.5662
6553 0.31324
6554 24.746
6555 62.0215
6556 20.6738
6557 0.0
6558 7.517760000000001
6559 0.31324
6560 1.5662
6561 0.9397200000000001
6562 1.8794400000000002
6563 1.5662
6564 12.2164
6565 0.62648
6566 29.1313
6567 3.1324
6568 2.50592
6569 21.9268
6570 1.25296
6571 82.6954
6572 24.746
6573 2.50592
6574 3.1324
6575 60.7686
6576 23.493000000000002
6577 12.5296
6578 0.9397200000000001
6579 0.9397200000000001
6580 0.9397200000000001
6581 3.1324
6582 12.2164
6583 0.31324
6584 0.31324
6585 4.07212
6586 28.5048
6587 3.1324
6588 34.1432
6589 2.50592
6590 0.62648
6591 1.8794400000000002
6592 0.31324
6593 3.1324
6594 1.8794400000000002
6595 0.0
6596 1.25296
6597 0.9397200000000001
6598 2.1926799999999997
6599 82.3821
6600 1.25296
6601 11.9031
6602 0.62648
6603 3.7588800000000004
6604 26.3122
6605 2.8191599999999997
6606 27.2519
6607 0.0
6608 3.44564
6609 4.3853599999999995
6610 10.6502
6611 0.9397200000000001
6612 0.9397200000000001
6613 1.5662
6614 0.9397200000000001
6615 7.20452
6616 0.62648
6617 1.5662
6618 3.1324
6619 10.6502
6620 9.71044
6621 6.89128
6622 2.1926799999999997
6623 0.62648
6624 0.62648
6625 0.9397200000000001
6626 0.0
6627 0.0
6628 4.07212
6629 2.50592
6630 0.31324
6631 0.62648
6632 1.25296
6633 0.31324
6634 0.0
6635 2.50592
6636 2.50592
6637 1.25296
6638 1.25296
6639 0.0
6640 1.25296
6641 1.5662
6642 4.07212
6643 1.25296
6644 1.5662
6645 0.31324
6646 0.62648
6647 1.5662
6648 2.1926799999999997
6649 3.7588800000000004
6650 2.50592
6651 5.95156
6652 4.07212
6653 1.25296
6654 3.44564
6655 3.7588800000000004
6656 6.57804
6657 3.44564
6658 28.8181
6659 1.8794400000000002
6660 4.07212
6661 7.517760000000001
6662 18.1679
6663 0.9397200000000001
6664 8.14424
6665 11.5899
6666 0.9397200000000001
6667 0.62648
6668 5.325080000000001
6669 0.9397200000000001
6670 0.9397200000000001
6671 0.31324
6672 0.0
6673 2.1926799999999997
6674 8.14424
6675 3.1324
6676 9.3972
6677 1.8794400000000002
6678 1.5662
6679 1.25296
6680 7.831
6681 5.325080000000001
6682 1.25296
6683 6.2648
6684 8.770719999999999
6685 23.8062
6686 6.89128
6687 1.25296
6688 0.62648
6689 0.0
6690 3.44564
6691 1.8794400000000002
6692 10.0237
6693 5.325080000000001
6694 0.0
6695 4.07212
6696 5.325080000000001
6697 28.5048
6698 2.8191599999999997
6699 0.31324
6700 4.07212
6701 15.662
6702 9.3972
6703 0.31324
6704 4.3853599999999995
6705 10.0237
6706 1.8794400000000002
6707 0.31324
6708 4.07212
6709 5.95156
6710 0.9397200000000001
6711 1.8794400000000002
6712 1.8794400000000002
6713 1.5662
6714 1.8794400000000002
6715 3.7588800000000004
6716 1.25296
6717 1.8794400000000002
6718 0.31324
6719 2.50592
6720 0.31324
6721 0.9397200000000001
6722 0.9397200000000001
6723 2.50592
6724 5.638319999999999
6725 6.2648
6726 5.95156
6727 1.25296
6728 0.9397200000000001
6729 1.25296
6730 2.50592
6731 1.25296
6732 2.8191599999999997
6733 1.25296
6734 1.25296
6735 0.9397200000000001
6736 0.9397200000000001
6737 1.25296
6738 1.25296
6739 0.9397200000000001
6740 1.8794400000000002
6741 1.8794400000000002
6742 2.1926799999999997
6743 3.1324
6744 3.7588800000000004
6745 1.25296
6746 3.1324
6747 0.31324
6748 3.7588800000000004
6749 0.9397200000000001
6750 0.62648
6751 1.8794400000000002
6752 2.1926799999999997
6753 2.50592
6754 1.25296
6755 1.5662
6756 1.5662
6757 1.5662
6758 0.62648
6759 3.1324
6760 2.8191599999999997
6761 0.9397200000000001
6762 4.3853599999999995
6763 0.9397200000000001
6764 4.6986
6765 0.62648
6766 4.6986
6767 0.31324
6768 2.8191599999999997
6769 0.62648
6770 4.07212
6771 2.50592
6772 1.5662
6773 0.0
6774 1.25296
6775 0.31324
6776 0.31324
6777 10.0237
6778 4.3853599999999995
6779 0.9397200000000001
6780 0.31324
6781 1.5662
6782 5.325080000000001
6783 2.8191599999999997
6784 0.62648
6785 0.9397200000000001
6786 0.0
6787 0.62648
6788 0.31324
6789 5.01184
6790 2.8191599999999997
6791 0.31324
6792 25.6857
6793 15.3488
6794 6.2648
6795 0.62648
6796 1.25296
6797 0.31324
6798 8.45748
6799 0.31324
6800 0.31324
6801 7.20452
6802 1.25296
6803 3.1324
6804 3.7588800000000004
6805 27.2519
6806 11.9031
6807 5.95156
6808 1.25296
6809 1.8794400000000002
6810 4.3853599999999995
6811 0.31324
6812 0.31324
6813 1.25296
6814 1.25296
6815 0.9397200000000001
6816 25.0592
6817 7.831
6818 0.31324
6819 1.5662
6820 3.7588800000000004
6821 15.0355
6822 11.9031
6823 3.7588800000000004
6824 0.31324
6825 2.1926799999999997
6826 8.770719999999999
6827 7.517760000000001
6828 0.31324
6829 5.638319999999999
6830 4.07212
6831 2.1926799999999997
6832 1.5662
6833 0.62648
6834 3.44564
6835 5.95156
6836 1.5662
6837 1.5662
6838 0.9397200000000001
6839 0.0
6840 2.8191599999999997
6841 4.6986
6842 0.9397200000000001
6843 0.62648
6844 0.31324
6845 0.62648
6846 0.62648
6847 3.44564
6848 0.0
6849 1.25296
6850 2.1926799999999997
6851 1.25296
6852 1.5662
6853 16.2885
6854 4.6986
6855 1.25296
6856 0.0
6857 0.31324
6858 3.1324
6859 24.746
6860 0.62648
6861 0.31324
6862 0.0
6863 4.3853599999999995
6864 2.8191599999999997
6865 20.9871
6866 1.5662
6867 5.01184
6868 0.0
6869 1.5662
6870 5.638319999999999
6871 0.31324
6872 1.5662
6873 0.62648
6874 0.31324
6875 1.25296
6876 2.50592
6877 5.638319999999999
6878 1.25296
6879 0.9397200000000001
6880 0.0
6881 0.9397200000000001
6882 0.0
6883 1.8794400000000002
6884 0.62648
6885 0.9397200000000001
6886 2.8191599999999997
6887 2.50592
6888 0.31324
6889 0.62648
6890 3.1324
6891 1.25296
6892 0.62648
6893 0.31324
6894 0.0
6895 1.25296
6896 1.25296
6897 0.9397200000000001
6898 1.8794400000000002
6899 0.62648
6900 1.8794400000000002
6901 10.0237
6902 0.31324
6903 1.8794400000000002
6904 2.50592
6905 3.44564
6906 10.6502
6907 2.1926799999999997
6908 3.44564
6909 3.1324
6910 3.7588800000000004
6911 2.8191599999999997
6912 8.45748
6913 5.325080000000001
6914 0.31324
6915 0.62648
6916 2.1926799999999997
6917 1.25296
6918 4.07212
6919 0.9397200000000001
6920 8.14424
6921 6.89128
6922 10.0237
6923 9.71044
6924 0.31324
6925 5.325080000000001
6926 2.50592
6927 1.25296
6928 1.25296
6929 2.8191599999999997
6930 7.517760000000001
6931 14.0958
6932 27.2519
6933 5.01184
6934 0.9397200000000001
6935 4.07212
6936 1.25296
6937 10.6502
6938 7.517760000000001
6939 1.25296
6940 0.31324
6941 1.25296
6942 7.831
6943 55.1302
6944 4.3853599999999995
6945 0.9397200000000001
6946 12.5296
6947 3.44564
6948 1.25296
6949 0.62648
6950 0.31324
6951 0.62648
6952 1.5662
6953 3.7588800000000004
6954 6.89128
6955 7.517760000000001
6956 14.0958
6957 0.0
6958 8.45748
6959 12.8428
6960 0.31324
6961 10.9634
6962 0.0
6963 7.517760000000001
6964 0.62648
6965 10.3369
6966 21.9268
6967 18.7944
6968 25.9989
6969 13.4693
6970 0.62648
6971 5.01184
6972 2.1926799999999997
6973 3.7588800000000004
6974 2.1926799999999997
6975 1.25296
6976 6.57804
6977 2.50592
6978 3.1324
6979 0.31324
6980 1.25296
6981 1.8794400000000002
6982 0.9397200000000001
6983 3.7588800000000004
6984 0.9397200000000001
6985 2.1926799999999997
6986 0.62648
6987 2.50592
6988 11.2766
6989 9.3972
6990 0.62648
6991 2.50592
6992 1.25296
6993 1.25296
6994 3.44564
6995 12.2164
6996 7.831
6997 2.50592
6998 1.25296
6999 4.07212
7000 3.7588800000000004
7001 1.5662
7002 2.1926799999999997
7003 0.31324
7004 4.3853599999999995
7005 5.638319999999999
7006 2.50592
7007 5.01184
7008 5.95156
7009 0.9397200000000001
7010 4.3853599999999995
7011 6.57804
7012 1.5662
7013 0.9397200000000001
7014 5.638319999999999
7015 2.1926799999999997
7016 5.95156
7017 3.44564
7018 2.1926799999999997
7019 0.31324
7020 5.325080000000001
7021 2.1926799999999997
7022 3.7588800000000004
7023 0.0
7024 3.44564
7025 3.44564
7026 3.44564
7027 3.1324
7028 1.8794400000000002
7029 3.44564
7030 1.25296
7031 3.44564
7032 2.1926799999999997
7033 5.325080000000001
7034 4.6986
7035 7.20452
7036 9.71044
7037 2.8191599999999997
7038 2.50592
7039 3.7588800000000004
7040 4.07212
7041 3.44564
7042 10.0237
7043 11.9031
7044 10.6502
7045 2.8191599999999997
7046 5.638319999999999
7047 3.7588800000000004
7048 7.20452
7049 15.3488
7050 7.517760000000001
7051 16.6017
7052 3.44564
7053 18.4812
7054 5.01184
7055 2.1926799999999997
7056 3.44564
7057 10.9634
7058 7.517760000000001
7059 2.50592
7060 2.8191599999999997
7061 2.50592
7062 19.4209
7063 10.0237
7064 5.95156
7065 10.6502
7066 13.7826
7067 7.517760000000001
7068 9.71044
7069 6.89128
7070 5.325080000000001
7071 10.0237
7072 7.517760000000001
7073 9.3972
7074 11.5899
7075 0.62648
7076 28.8181
7077 7.517760000000001
7078 2.1926799999999997
7079 2.1926799999999997
7080 9.083960000000001
7081 9.083960000000001
7082 5.01184
7083 45.733000000000004
7084 32.2637
7085 9.3972
7086 1.25296
7087 2.8191599999999997
7088 10.6502
7089 5.01184
7090 6.57804
7091 1.8794400000000002
7092 8.770719999999999
7093 3.7588800000000004
7094 23.1798
7095 28.5048
7096 6.2648
7097 0.9397200000000001
7098 1.25296
7099 0.62648
7100 5.01184
7101 7.20452
7102 0.31324
7103 4.6986
7104 1.25296
7105 1.25296
7106 2.50592
7107 3.7588800000000004
7108 3.44564
7109 3.1324
7110 2.1926799999999997
7111 1.5662
7112 9.083960000000001
7113 0.31324
7114 2.8191599999999997
7115 7.20452
7116 2.1926799999999997
7117 2.50592
7118 4.3853599999999995
7119 4.6986
7120 0.62648
7121 6.89128
7122 3.1324
7123 1.25296
7124 2.50592
7125 6.57804
7126 1.8794400000000002
7127 4.07212
7128 4.6986
7129 6.2648
7130 12.2164
7131 7.20452
7132 1.5662
7133 4.3853599999999995
7134 7.20452
7135 1.25296
7136 10.3369
7137 4.07212
7138 2.1926799999999997
7139 7.831
7140 4.07212
7141 1.5662
7142 5.95156
7143 1.5662
7144 1.25296
7145 3.7588800000000004
7146 5.01184
7147 1.8794400000000002
7148 4.07212
7149 2.50592
7150 10.3369
7151 13.1561
7152 13.4693
7153 5.01184
7154 0.62648
7155 0.0
7156 2.8191599999999997
7157 2.8191599999999997
7158 2.1926799999999997
7159 10.9634
7160 4.6986
7161 5.638319999999999
7162 3.1324
7163 1.5662
7164 5.95156
7165 1.8794400000000002
7166 5.325080000000001
7167 1.8794400000000002
7168 3.44564
7169 0.31324
7170 0.0
7171 10.9634
7172 21.6136
7173 9.3972
7174 1.8794400000000002
7175 16.2885
7176 4.07212
7177 8.770719999999999
7178 1.8794400000000002
7179 0.9397200000000001
7180 0.31324
7181 10.6502
7182 4.3853599999999995
7183 0.62648
7184 11.5899
7185 3.44564
7186 3.1324
7187 6.2648
7188 3.1324
7189 2.50592
7190 2.1926799999999997
7191 0.62648
7192 6.2648
7193 0.9397200000000001
7194 7.517760000000001
7195 12.2164
7196 2.1926799999999997
7197 5.638319999999999
7198 1.8794400000000002
7199 2.8191599999999997
7200 1.5662
7201 6.57804
7202 1.8794400000000002
7203 8.770719999999999
7204 9.083960000000001
7205 7.517760000000001
7206 3.44564
7207 19.7341
7208 8.770719999999999
7209 20.3606
7210 5.325080000000001
7211 0.62648
7212 7.20452
7213 6.2648
7214 0.9397200000000001
7215 1.25296
7216 8.14424
7217 1.5662
7218 9.083960000000001
7219 1.8794400000000002
7220 1.8794400000000002
7221 14.0958
7222 10.9634
7223 17.8547
7224 7.517760000000001
7225 1.8794400000000002
7226 2.1926799999999997
7227 3.7588800000000004
7228 5.95156
7229 9.71044
7230 6.2648
7231 0.9397200000000001
7232 4.3853599999999995
7233 0.9397200000000001
7234 4.6986
7235 13.4693
7236 1.5662
7237 2.8191599999999997
7238 5.325080000000001
7239 10.0237
7240 7.831
7241 1.25296
7242 4.6986
7243 6.2648
7244 10.9634
7245 3.44564
7246 3.44564
7247 1.5662
7248 3.44564
7249 3.1324
7250 3.44564
7251 4.3853599999999995
7252 3.1324
7253 1.25296
7254 1.5662
7255 0.62648
7256 3.1324
7257 3.7588800000000004
7258 5.95156
7259 7.20452
7260 1.25296
7261 0.31324
7262 1.5662
7263 1.25296
7264 7.20452
7265 8.45748
7266 2.1926799999999997
7267 1.5662
7268 3.1324
7269 0.62648
7270 1.25296
7271 2.50592
7272 2.1926799999999997
7273 1.5662
7274 1.5662
7275 0.31324
7276 0.9397200000000001
7277 1.25296
7278 0.62648
7279 5.01184
7280 1.8794400000000002
7281 0.62648
7282 1.5662
7283 0.9397200000000001
7284 0.62648
7285 7.517760000000001
7286 0.9397200000000001
7287 5.01184
7288 2.1926799999999997
7289 0.31324
7290 3.1324
7291 0.31324
7292 0.0
7293 1.25296
7294 0.62648
7295 2.1926799999999997
7296 6.57804
7297 1.25296
7298 0.62648
7299 0.9397200000000001
7300 1.5662
7301 0.31324
7302 3.1324
7303 2.50592
7304 0.0
7305 2.8191599999999997
7306 1.25296
7307 1.25296
7308 0.62648
7309 1.8794400000000002
7310 2.8191599999999997
7311 0.9397200000000001
7312 1.5662
7313 4.6986
7314 0.9397200000000001
7315 0.62648
7316 5.325080000000001
7317 0.31324
7318 0.0
7319 10.0237
7320 0.0
7321 0.0
7322 4.3853599999999995
7323 0.0
7324 0.0
7325 0.0
7326 1.25296
7327 38.5285
7328 6.2648
7329 0.62648
7330 0.0
7331 1.25296
7332 0.31324
7333 5.638319999999999
7334 0.0
7335 8.770719999999999
7336 5.01184
7337 11.5899
7338 0.31324
7339 1.5662
7340 2.1926799999999997
7341 1.8794400000000002
7342 0.62648
7343 3.1324
7344 0.0
7345 18.1679
7346 10.6502
7347 0.62648
7348 1.25296
7349 12.8428
7350 4.07212
7351 0.0
7352 1.25296
7353 0.9397200000000001
7354 5.325080000000001
7355 0.0
7356 22.8665
7357 11.9031
7358 0.62648
7359 1.8794400000000002
7360 32.2637
7361 8.14424
7362 0.0
7363 1.5662
7364 9.71044
7365 0.0
7366 8.770719999999999
7367 5.01184
7368 0.62648
7369 0.31324
7370 1.25296
7371 0.9397200000000001
7372 0.0
7373 0.31324
7374 4.3853599999999995
7375 1.5662
7376 0.31324
7377 2.8191599999999997
7378 2.1926799999999997
7379 2.50592
7380 16.915
7381 5.325080000000001
7382 0.0
7383 1.8794400000000002
7384 0.62648
7385 0.0
7386 5.95156
7387 0.0
7388 1.5662
7389 12.2164
7390 0.62648
7391 0.9397200000000001
7392 1.25296
7393 1.25296
7394 8.770719999999999
7395 1.5662
7396 0.31324
7397 0.62648
7398 2.1926799999999997
7399 5.638319999999999
7400 1.25296
7401 0.62648
7402 0.62648
7403 0.0
7404 0.31324
7405 8.14424
7406 1.8794400000000002
7407 2.8191599999999997
7408 5.638319999999999
7409 0.62648
7410 0.31324
7411 0.31324
7412 1.8794400000000002
7413 2.50592
7414 4.07212
7415 1.25296
7416 0.62648
7417 0.31324
7418 1.25296
7419 0.31324
7420 0.9397200000000001
7421 0.9397200000000001
7422 2.50592
7423 2.50592
7424 2.1926799999999997
7425 3.7588800000000004
7426 15.0355
7427 4.3853599999999995
7428 0.9397200000000001
7429 0.0
7430 0.0
7431 0.31324
7432 1.5662
7433 1.5662
7434 2.1926799999999997
7435 2.1926799999999997
7436 6.89128
7437 1.8794400000000002
7438 1.8794400000000002
7439 0.31324
7440 0.0
7441 1.5662
7442 0.0
7443 2.1926799999999997
7444 0.62648
7445 0.62648
7446 0.31324
7447 0.0
7448 0.62648
7449 1.25296
7450 0.62648
7451 0.62648
7452 0.31324
7453 1.5662
7454 0.62648
7455 0.9397200000000001
7456 0.0
7457 0.31324
7458 1.25296
7459 0.0
7460 2.1926799999999997
7461 0.0
7462 0.62648
7463 0.0
7464 0.9397200000000001
7465 0.31324
7466 0.0
7467 0.0
7468 0.0
7469 0.62648
7470 0.0
7471 0.31324
7472 0.0
7473 1.5662
7474 0.31324
7475 0.31324
7476 0.31324
7477 0.62648
7478 0.0
7479 1.8794400000000002
7480 0.62648
7481 0.0
7482 0.31324
7483 0.31324
7484 2.1926799999999997
7485 2.50592
7486 0.31324
7487 4.07212
7488 2.50592
7489 0.62648
7490 1.5662
7491 0.0
7492 1.5662
7493 1.8794400000000002
7494 0.31324
7495 0.0
7496 0.0
7497 0.0
7498 0.0
7499 0.9397200000000001
7500 0.62648
7501 0.31324
7502 0.62648
7503 7.20452
7504 0.9397200000000001
7505 1.25296
7506 0.0
7507 0.31324
7508 0.31324
7509 3.44564
7510 1.25296
7511 0.31324
7512 0.31324
7513 0.62648
7514 0.0
7515 0.31324
7516 0.9397200000000001
7517 0.0
7518 1.25296
7519 1.25296
7520 7.831
7521 0.62648
7522 0.62648
7523 0.0
7524 1.8794400000000002
7525 0.9397200000000001
7526 2.1926799999999997
7527 5.638319999999999
7528 0.62648
7529 0.31324
7530 0.0
7531 0.0
7532 0.62648
7533 0.0
7534 10.0237
7535 1.5662
7536 0.31324
7537 4.6986
7538 1.25296
7539 0.0
7540 2.50592
7541 0.0
7542 0.62648
7543 1.8794400000000002
7544 2.1926799999999997
7545 0.62648
7546 0.62648
7547 0.0
7548 0.0
7549 1.25296
7550 2.8191599999999997
7551 0.62648
7552 0.9397200000000001
7553 0.9397200000000001
7554 1.25296
7555 0.9397200000000001
7556 3.1324
7557 4.3853599999999995
7558 3.1324
7559 3.7588800000000004
7560 0.62648
7561 24.1195
7562 3.1324
7563 0.0
7564 1.8794400000000002
7565 1.25296
7566 2.50592
7567 0.31324
7568 1.8794400000000002
7569 0.31324
7570 0.62648
7571 1.8794400000000002
7572 1.5662
7573 1.8794400000000002
7574 0.62648
7575 0.31324
7576 1.5662
7577 0.62648
7578 0.62648
7579 0.0
7580 0.9397200000000001
7581 2.8191599999999997
7582 0.9397200000000001
7583 1.5662
7584 4.3853599999999995
7585 0.0
7586 0.0
7587 0.62648
7588 7.517760000000001
7589 0.62648
7590 1.5662
7591 0.0
7592 0.0
7593 2.8191599999999997
7594 0.9397200000000001
7595 0.62648
7596 2.1926799999999997
7597 0.0
7598 1.25296
7599 0.9397200000000001
7600 2.8191599999999997
7601 1.25296
7602 0.0
7603 0.62648
7604 1.8794400000000002
7605 3.1324
7606 0.31324
7607 1.25296
7608 0.31324
7609 0.0
7610 1.5662
7611 0.0
7612 0.9397200000000001
7613 1.5662
7614 0.0
7615 0.62648
7616 0.9397200000000001
7617 0.31324
7618 0.0
7619 1.25296
7620 0.31324
7621 0.0
7622 1.25296
7623 0.31324
7624 0.9397200000000001
7625 1.25296
7626 0.62648
7627 0.0
7628 0.31324
7629 0.0
7630 0.62648
7631 0.62648
7632 0.31324
7633 0.0
7634 0.62648
7635 0.62648
7636 0.0
7637 4.6986
7638 0.31324
7639 0.31324
7640 2.1926799999999997
7641 1.5662
7642 2.50592
7643 0.62648
7644 0.0
7645 2.1926799999999997
7646 1.25296
7647 0.0
7648 0.62648
7649 1.25296
7650 4.6986
7651 0.62648
7652 0.31324
7653 8.770719999999999
7654 0.9397200000000001
7655 0.0
7656 0.31324
7657 1.5662
7658 0.31324
7659 2.8191599999999997
7660 2.50592
7661 2.8191599999999997
7662 0.62648
7663 0.31324
7664 3.7588800000000004
7665 1.25296
7666 5.325080000000001
7667 1.25296
7668 0.31324
7669 6.2648
7670 0.9397200000000001
7671 1.8794400000000002
7672 15.662
7673 13.7826
7674 20.3606
7675 5.95156
7676 1.5662
7677 1.25296
7678 0.9397200000000001
7679 2.50592
7680 3.7588800000000004
7681 1.5662
7682 2.8191599999999997
7683 0.62648
7684 3.44564
7685 9.71044
7686 19.4209
7687 1.5662
7688 0.62648
7689 1.8794400000000002
7690 1.25296
7691 0.62648
7692 2.50592
7693 9.083960000000001
7694 12.5296
7695 9.71044
7696 9.083960000000001
7697 6.2648
7698 22.24
7699 6.2648
7700 11.5899
7701 34.4564
7702 39.4682
7703 46.986000000000004
7704 5.01184
7705 3.7588800000000004
7706 2.8191599999999997
7707 0.62648
7708 12.5296
7709 0.0
7710 12.5296
7711 0.9397200000000001
7712 13.1561
7713 0.62648
7714 4.3853599999999995
7715 0.9397200000000001
7716 11.2766
7717 15.3488
7718 1.5662
7719 4.07212
7720 1.8794400000000002
7721 0.9397200000000001
7722 8.45748
7723 15.0355
7724 0.31324
7725 1.25296
7726 8.45748
7727 0.31324
7728 7.20452
7729 0.9397200000000001
7730 3.44564
7731 0.62648
7732 10.0237
7733 8.770719999999999
7734 1.8794400000000002
7735 1.25296
7736 3.1324
7737 1.5662
7738 5.01184
7739 1.5662
7740 7.831
7741 1.25296
7742 0.62648
7743 2.1926799999999997
7744 1.25296
7745 1.5662
7746 0.31324
7747 0.62648
7748 1.5662
7749 1.25296
7750 2.1926799999999997
7751 4.6986
7752 0.31324
7753 0.62648
7754 0.62648
7755 1.25296
7756 4.07212
7757 3.7588800000000004
7758 2.1926799999999997
7759 2.8191599999999997
7760 7.517760000000001
7761 4.3853599999999995
7762 5.325080000000001
7763 2.50592
7764 1.5662
7765 1.8794400000000002
7766 3.1324
7767 0.62648
7768 2.8191599999999997
7769 0.9397200000000001
7770 1.25296
7771 5.638319999999999
7772 10.3369
7773 4.6986
7774 12.2164
7775 2.1926799999999997
7776 1.25296
7777 2.8191599999999997
7778 2.1926799999999997
7779 2.8191599999999997
7780 4.3853599999999995
7781 5.325080000000001
7782 6.57804
7783 7.831
7784 0.9397200000000001
7785 1.5662
7786 1.8794400000000002
7787 1.8794400000000002
7788 3.1324
7789 2.8191599999999997
7790 0.9397200000000001
7791 0.62648
7792 1.8794400000000002
7793 1.25296
7794 1.25296
7795 0.0
7796 4.6986
7797 2.50592
7798 4.07212
7799 5.638319999999999
7800 7.20452
7801 0.62648
7802 0.31324
7803 0.62648
7804 1.5662
7805 0.31324
7806 7.517760000000001
7807 28.8181
7808 20.3606
7809 12.2164
7810 17.5414
7811 21.3003
7812 2.50592
7813 5.638319999999999
7814 0.9397200000000001
7815 4.3853599999999995
7816 5.325080000000001
7817 0.0
7818 9.3972
7819 10.0237
7820 10.3369
7821 8.45748
7822 9.71044
7823 10.0237
7824 10.6502
7825 6.2648
7826 11.2766
7827 7.831
7828 6.57804
7829 8.770719999999999
7830 19.7341
7831 18.4812
7832 7.517760000000001
7833 13.1561
7834 8.14424
7835 8.770719999999999
7836 7.831
7837 7.831
7838 8.770719999999999
7839 10.9634
7840 25.9989
7841 30.070999999999998
7842 15.0355
7843 7.20452
7844 12.5296
7845 9.71044
7846 6.89128
7847 21.3003
7848 31.324
7849 10.0237
7850 8.14424
7851 12.8428
7852 13.7826
7853 7.831
7854 9.3972
7855 9.71044
7856 3.44564
7857 15.0355
7858 22.8665
7859 4.6986
7860 3.1324
7861 5.01184
7862 9.083960000000001
7863 4.3853599999999995
7864 3.1324
7865 5.01184
7866 4.07212
7867 3.44564
7868 7.831
7869 10.9634
7870 3.7588800000000004
7871 7.831
7872 3.1324
7873 8.770719999999999
7874 9.3972
7875 14.0958
7876 64.2142
7877 7.831
7878 10.0237
7879 17.8547
7880 12.5296
7881 5.325080000000001
7882 2.50592
7883 2.8191599999999997
7884 2.50592
7885 4.3853599999999995
7886 10.9634
7887 10.0237
7888 1.8794400000000002
7889 0.9397200000000001
7890 3.44564
7891 1.5662
7892 1.8794400000000002
7893 2.1926799999999997
7894 0.0
7895 5.325080000000001
7896 5.01184
7897 3.7588800000000004
7898 12.5296
7899 7.831
7900 8.45748
7901 1.5662
7902 0.9397200000000001
7903 2.50592
7904 2.50592
7905 0.62648
7906 0.62648
7907 0.31324
7908 2.1926799999999997
7909 0.0
7910 2.50592
7911 1.8794400000000002
7912 0.0
7913 0.31324
7914 0.9397200000000001
7915 0.62648
7916 5.95156
7917 0.0
7918 0.31324
7919 0.0
7920 4.6986
7921 1.8794400000000002
7922 0.0
7923 1.8794400000000002
7924 0.0
7925 0.0
7926 5.325080000000001
7927 2.50592
7928 2.50592
7929 0.62648
7930 0.62648
7931 0.9397200000000001
7932 0.62648
7933 9.71044
7934 12.2164
7935 5.325080000000001
7936 0.31324
7937 0.31324
7938 0.31324
7939 6.57804
7940 0.31324
7941 4.6986
7942 0.31324
7943 5.325080000000001
7944 0.62648
7945 0.62648
7946 0.31324
7947 0.62648
7948 0.31324
7949 0.0
7950 1.25296
7951 0.0
7952 0.62648
7953 0.0
7954 36.6491
7955 26.3122
7956 3.1324
7957 24.4327
7958 9.083960000000001
7959 0.0
7960 2.8191599999999997
7961 10.0237
7962 0.62648
7963 1.8794400000000002
7964 1.25296
7965 0.62648
7966 75.8041
7967 3.7588800000000004
7968 10.6502
7969 0.62648
7970 3.1324
7971 1.25296
7972 7.517760000000001
7973 11.2766
7974 1.5662
7975 7.20452
7976 13.1561
7977 2.1926799999999997
7978 11.9031
7979 2.50592
7980 23.1798
7981 4.07212
7982 3.1324
7983 16.6017
7984 8.45748
7985 6.57804
7986 5.638319999999999
7987 3.7588800000000004
7988 10.0237
7989 12.2164
7990 0.9397200000000001
7991 1.25296
7992 10.6502
7993 12.5296
7994 3.44564
7995 1.8794400000000002
7996 3.7588800000000004
7997 13.7826
7998 10.6502
7999 7.831
8000 14.7223
8001 10.9634
8002 1.25296
8003 3.7588800000000004
8004 2.50592
8005 18.1679
8006 8.45748
8007 15.3488
8008 1.5662
8009 1.5662
8010 0.9397200000000001
8011 4.07212
8012 0.0
8013 1.5662
8014 10.9634
8015 9.3972
8016 0.62648
8017 0.31324
8018 2.8191599999999997
8019 0.62648
8020 1.25296
8021 7.517760000000001
8022 5.01184
8023 21.6136
8024 1.5662
8025 26.6254
8026 0.62648
8027 0.0
8028 9.083960000000001
8029 13.7826
8030 26.3122
8031 43.5404
8032 1.5662
8033 15.9752
8034 0.0
8035 6.57804
8036 0.62648
8037 0.62648
8038 5.95156
8039 0.0
8040 0.31324
8041 8.14424
8042 0.31324
8043 0.0
8044 0.0
8045 0.9397200000000001
8046 5.325080000000001
8047 0.0
8048 0.62648
8049 2.1926799999999997
8050 0.0
8051 0.0
8052 0.0
8053 6.57804
8054 0.0
8055 4.6986
8056 0.0
8057 5.325080000000001
8058 9.083960000000001
8059 0.0
8060 0.9397200000000001
8061 0.31324
8062 0.62648
8063 2.50592
8064 0.62648
8065 0.31324
8066 0.62648
8067 3.1324
8068 2.1926799999999997
8069 0.0
8070 3.44564
8071 8.770719999999999
8072 8.770719999999999
8073 0.62648
8074 2.50592
8075 0.62648
8076 0.31324
8077 2.50592
8078 4.6986
8079 0.31324
8080 1.8794400000000002
8081 5.95156
8082 0.9397200000000001
8083 0.31324
8084 1.25296
8085 0.31324
8086 0.31324
8087 0.31324
8088 2.1926799999999997
8089 1.5662
8090 0.0
8091 1.25296
8092 0.0
8093 0.31324
8094 0.31324
8095 1.8794400000000002
8096 2.8191599999999997
8097 0.62648
8098 0.0
8099 0.9397200000000001
8100 1.8794400000000002
8101 0.62648
8102 0.62648
8103 0.62648
8104 0.0
8105 3.7588800000000004
8106 1.25296
8107 0.31324
8108 0.31324
8109 1.8794400000000002
8110 3.1324
8111 0.62648
8112 2.1926799999999997
8113 0.31324
8114 0.9397200000000001
8115 2.1926799999999997
8116 0.62648
8117 1.8794400000000002
8118 0.31324
8119 0.31324
8120 0.0
8121 7.831
8122 1.8794400000000002
8123 0.31324
8124 0.0
8125 4.6986
8126 1.25296
8127 18.1679
8128 0.9397200000000001
8129 1.8794400000000002
8130 3.1324
8131 0.9397200000000001
8132 34.7696
8133 7.20452
8134 0.62648
8135 0.62648
8136 1.25296
8137 1.25296
8138 3.1324
8139 0.31324
8140 65.1539
8141 1.25296
8142 1.8794400000000002
8143 22.8665
8144 6.2648
8145 0.0
8146 10.6502
8147 13.1561
8148 0.9397200000000001
8149 3.1324
8150 0.62648
8151 2.8191599999999997
8152 2.50592
8153 0.9397200000000001
8154 1.25296
8155 3.44564
8156 12.8428
8157 7.517760000000001
8158 14.7223
8159 4.6986
8160 2.1926799999999997
8161 5.95156
8162 5.95156
8163 0.31324
8164 5.325080000000001
8165 10.6502
8166 8.770719999999999
8167 10.0237
8168 15.662
8169 1.8794400000000002
8170 2.50592
8171 4.07212
8172 0.62648
8173 6.89128
8174 27.8784
8175 13.7826
8176 0.9397200000000001
8177 3.7588800000000004
8178 9.083960000000001
8179 8.14424
8180 4.6986
8181 3.1324
8182 4.07212
8183 14.409
8184 13.7826
8185 3.7588800000000004
8186 4.3853599999999995
8187 9.3972
8188 23.8062
8189 3.1324
8190 2.1926799999999997
8191 3.7588800000000004
8192 8.14424
8193 21.9268
8194 4.07212
8195 0.9397200000000001
8196 4.6986
8197 15.0355
8198 10.0237
8199 0.31324
8200 1.8794400000000002
8201 4.6986
8202 3.1324
8203 5.325080000000001
8204 7.20452
8205 3.44564
8206 1.5662
8207 1.25296
8208 5.95156
8209 13.7826
8210 13.4693
8211 2.8191599999999997
8212 1.8794400000000002
8213 6.2648
8214 1.8794400000000002
8215 4.6986
8216 11.9031
8217 2.1926799999999997
8218 2.1926799999999997
8219 1.5662
8220 5.325080000000001
8221 10.3369
8222 14.7223
8223 0.9397200000000001
8224 1.25296
8225 5.325080000000001
8226 2.50592
8227 7.20452
8228 12.8428
8229 0.62648
8230 3.1324
8231 1.8794400000000002
8232 1.25296
8233 3.44564
8234 0.31324
8235 1.25296
8236 7.831
8237 7.831
8238 8.45748
8239 2.50592
8240 1.25296
8241 1.5662
8242 7.517760000000001
8243 11.9031
8244 4.07212
8245 10.6502
8246 3.1324
8247 0.31324
8248 3.7588800000000004
8249 7.831
8250 5.325080000000001
8251 0.0
8252 0.31324
8253 2.1926799999999997
8254 0.62648
8255 18.1679
8256 2.50592
8257 6.89128
8258 6.89128
8259 12.2164
8260 1.5662
8261 1.8794400000000002
8262 3.1324
8263 4.6986
8264 11.2766
8265 50.7449
8266 1.8794400000000002
8267 2.1926799999999997
8268 2.8191599999999997
8269 1.8794400000000002
8270 5.325080000000001
8271 8.14424
8272 20.6738
8273 9.083960000000001
8274 15.3488
8275 10.6502
8276 13.7826
8277 5.638319999999999
8278 30.6975
8279 31.6372
8280 28.1916
8281 1.5662
8282 2.8191599999999997
8283 3.7588800000000004
8284 2.1926799999999997
8285 12.8428
8286 21.6136
8287 1.5662
8288 5.95156
8289 3.1324
8290 11.9031
8291 21.6136
8292 22.24
8293 2.50592
8294 7.517760000000001
8295 4.3853599999999995
8296 14.0958
8297 24.746
8298 27.2519
8299 2.8191599999999997
8300 2.1926799999999997
8301 8.770719999999999
8302 6.57804
8303 9.3972
8304 25.3724
8305 4.3853599999999995
8306 3.1324
8307 2.8191599999999997
8308 8.14424
8309 28.8181
8310 30.3843
8311 3.1324
8312 5.325080000000001
8313 5.638319999999999
8314 12.8428
8315 24.746
8316 27.2519
8317 4.3853599999999995
8318 2.8191599999999997
8319 6.89128
8320 12.5296
8321 18.1679
8322 24.4327
8323 7.831
8324 10.0237
8325 4.6986
8326 18.1679
8327 41.0344
8328 19.4209
8329 6.2648
8330 15.3488
8331 9.083960000000001
8332 8.14424
8333 8.14424
8334 25.0592
8335 20.3606
8336 8.14424
8337 15.0355
8338 29.7578
8339 3.1324
8340 11.5899
8341 5.95156
8342 17.8547
8343 20.3606
8344 4.6986
8345 12.2164
8346 8.14424
8347 13.1561
8348 20.3606
8349 5.325080000000001
8350 9.083960000000001
8351 5.01184
8352 20.0474
8353 22.5533
8354 7.517760000000001
8355 13.1561
8356 10.3369
8357 10.9634
8358 2.1926799999999997
8359 16.915
8360 19.7341
8361 7.831
8362 11.5899
8363 7.20452
8364 8.45748
8365 15.0355
8366 11.5899
8367 7.517760000000001
8368 8.45748
8369 5.01184
8370 6.57804
8371 11.2766
8372 50.7449
8373 24.4327
8374 5.01184
8375 12.2164
8376 9.71044
8377 11.2766
8378 26.3122
8379 7.831
8380 12.2164
8381 12.8428
8382 8.14424
8383 11.5899
8384 11.9031
8385 56.3832
8386 29.1313
8387 7.831
8388 19.1076
8389 24.4327
8390 17.2282
8391 16.915
8392 15.0355
8393 29.4446
8394 28.8181
8395 13.1561
8396 20.0474
8397 38.8418
8398 77.3703
8399 41.6609
8400 10.0237
8401 12.5296
8402 24.746
8403 64.2142
8404 38.2153
8405 15.0355
8406 0.0
8407 32.8902
8408 6.89128
8409 12.8428
8410 15.0355
8411 15.662
8412 12.8428
8413 19.1076
8414 12.2164
8415 14.7223
8416 10.6502
8417 20.0474
8418 33.2034
8419 12.5296
8420 18.1679
8421 13.4693
8422 14.7223
8423 38.5285
8424 14.409
8425 13.1561
8426 20.0474
8427 0.9397200000000001
8428 29.7578
8429 23.493000000000002
8430 3.44564
8431 7.20452
8432 27.8784
8433 27.5651
8434 10.6502
8435 30.3843
8436 20.3606
8437 13.1561
8438 13.7826
8439 16.915
8440 10.9634
8441 25.9989
8442 28.8181
8443 15.662
8444 8.770719999999999
8445 18.1679
8446 12.5296
8447 6.89128
8448 20.9871
8449 10.9634
8450 0.62648
8451 15.9752
8452 15.0355
8453 19.1076
8454 4.07212
8455 30.070999999999998
8456 19.7341
8457 6.89128
8458 36.0226
8459 17.2282
8460 5.95156
8461 12.5296
8462 13.1561
8463 10.6502
8464 21.6136
8465 24.1195
8466 17.2282
8467 6.2648
8468 11.9031
8469 10.0237
8470 6.2648
8471 13.4693
8472 5.95156
8473 7.831
8474 8.45748
8475 5.95156
8476 14.409
8477 8.45748
8478 12.2164
8479 5.01184
8480 17.5414
8481 11.2766
8482 14.409
8483 3.1324
8484 10.0237
8485 9.71044
8486 12.5296
8487 4.3853599999999995
8488 5.95156
8489 10.3369
8490 21.6136
8491 1.8794400000000002
8492 17.2282
8493 6.2648
8494 7.517760000000001
8495 43.2271
8496 9.71044
8497 3.1324
8498 16.915
8499 3.44564
8500 8.14424
8501 41.6609
8502 15.3488
8503 2.8191599999999997
8504 11.5899
8505 2.8191599999999997
8506 3.1324
8507 41.9742
8508 18.7944
8509 1.5662
8510 16.2885
8511 3.44564
8512 2.50592
8513 48.8654
8514 19.1076
8515 22.8665
8516 27.2519
8517 0.62648
8518 8.14424
8519 5.95156
8520 1.8794400000000002
8521 23.1798
8522 0.9397200000000001
8523 12.8428
8524 1.5662
8525 4.07212
8526 5.325080000000001
8527 18.7944
8528 3.44564
8529 3.44564
8530 16.6017
8531 2.50592
8532 5.01184
8533 3.44564
8534 55.4435
8535 20.9871
8536 1.5662
8537 32.8902
8538 25.6857
8539 0.9397200000000001
8540 21.9268
8541 3.44564
8542 2.50592
8543 4.3853599999999995
8544 17.5414
8545 2.8191599999999997
8546 176.041
8547 3.7588800000000004
8548 4.07212
8549 1.5662
8550 6.2648
8551 3.1324
8552 2.8191599999999997
8553 9.71044
8554 4.3853599999999995
8555 13.7826
8556 3.1324
8557 5.01184
8558 51.9978
8559 27.2519
8560 6.89128
8561 5.01184
8562 13.7826
8563 38.8418
8564 37.2756
8565 21.9268
8566 17.5414
8567 6.89128
8568 13.4693
8569 14.409
8570 24.4327
8571 6.2648
8572 4.6986
8573 11.5899
8574 5.638319999999999
8575 27.2519
8576 30.070999999999998
8577 11.2766
8578 4.07212
8579 4.07212
8580 7.831
8581 6.2648
8582 15.0355
8583 17.2282
8584 15.662
8585 5.01184
8586 7.831
8587 15.0355
8588 5.95156
8589 12.5296
8590 6.57804
8591 13.1561
8592 15.3488
8593 5.95156
8594 10.9634
8595 7.20452
8596 8.14424
8597 13.1561
8598 16.915
8599 14.409
8600 6.89128
8601 13.4693
8602 13.4693
8603 84.88799999999999
8604 11.2766
8605 9.3972
8606 8.14424
8607 12.8428
8608 25.3724
8609 15.9752
8610 8.770719999999999
8611 68.5996
8612 9.083960000000001
8613 1.25296
8614 9.71044
8615 3.1324
8616 1.5662
8617 9.71044
8618 2.1926799999999997
8619 14.0958
8620 0.9397200000000001
8621 10.9634
8622 16.6017
8623 3.1324
8624 7.831
8625 13.4693
8626 3.1324
8627 0.9397200000000001
8628 9.3972
8629 2.1926799999999997
8630 5.325080000000001
8631 5.325080000000001
8632 4.07212
8633 11.2766
8634 9.71044
8635 2.1926799999999997
8636 12.8428
8637 4.3853599999999995
8638 4.6986
8639 6.57804
8640 12.5296
8641 5.01184
8642 6.2648
8643 3.7588800000000004
8644 0.62648
8645 7.20452
8646 12.2164
8647 13.4693
8648 5.638319999999999
8649 7.20452
8650 3.1324
8651 13.7826
8652 33.8299
8653 60.4553
8654 20.6738
8655 6.2648
8656 4.3853599999999995
8657 2.8191599999999997
8658 4.07212
8659 3.7588800000000004
8660 1.5662
8661 7.517760000000001
8662 5.325080000000001
8663 2.1926799999999997
8664 0.9397200000000001
8665 28.8181
8666 5.95156
8667 41.9742
8668 0.31324
8669 4.07212
8670 16.915
8671 0.0
8672 1.8794400000000002
8673 14.7223
8674 3.1324
8675 4.3853599999999995
8676 4.07212
8677 5.95156
8678 5.325080000000001
8679 8.14424
8680 5.325080000000001
8681 1.8794400000000002
8682 9.71044
8683 1.5662
8684 9.3972
8685 1.8794400000000002
8686 4.07212
8687 3.7588800000000004
8688 1.25296
8689 5.95156
8690 18.1679
8691 0.9397200000000001
8692 13.4693
8693 11.9031
8694 2.8191599999999997
8695 5.638319999999999
8696 15.9752
8697 23.8062
8698 3.7588800000000004
8699 6.89128
8700 8.770719999999999
8701 4.3853599999999995
8702 2.8191599999999997
8703 2.1926799999999997
8704 18.1679
8705 4.3853599999999995
8706 4.07212
8707 8.45748
8708 6.89128
8709 6.57804
8710 4.6986
8711 8.14424
8712 4.07212
8713 10.3369
8714 5.325080000000001
8715 1.8794400000000002
8716 11.5899
8717 22.5533
8718 11.2766
8719 9.083960000000001
8720 16.6017
8721 6.89128
8722 5.325080000000001
8723 3.7588800000000004
8724 12.8428
8725 7.517760000000001
8726 5.01184
8727 2.1926799999999997
8728 5.638319999999999
8729 12.8428
8730 5.01184
8731 5.638319999999999
8732 17.5414
8733 20.9871
8734 4.6986
8735 8.14424
8736 6.2648
8737 5.01184
8738 14.0958
8739 21.6136
8740 5.638319999999999
8741 5.325080000000001
8742 3.1324
8743 2.1926799999999997
8744 4.3853599999999995
8745 3.7588800000000004
8746 7.20452
8747 6.2648
8748 2.8191599999999997
8749 7.20452
8750 7.831
8751 4.07212
8752 7.831
8753 10.6502
8754 0.9397200000000001
8755 3.7588800000000004
8756 2.1926799999999997
8757 7.20452
8758 7.831
8759 6.2648
8760 3.44564
8761 9.083960000000001
8762 9.083960000000001
8763 10.9634
8764 8.45748
8765 9.71044
8766 7.20452
8767 5.638319999999999
8768 2.1926799999999997
8769 11.9031
8770 5.95156
8771 8.45748
8772 3.1324
8773 26.9386
8774 12.5296
8775 3.1324
8776 13.1561
8777 4.6986
8778 15.3488
8779 88.3337
8780 7.831
8781 10.6502
8782 3.44564
8783 24.1195
8784 8.45748
8785 4.07212
8786 8.770719999999999
8787 4.07212
8788 25.3724
8789 22.8665
8790 8.45748
8791 5.325080000000001
8792 10.0237
8793 3.7588800000000004
8794 12.2164
8795 24.4327
8796 15.662
8797 5.95156
8798 2.1926799999999997
8799 4.6986
8800 16.915
8801 15.9752
8802 16.6017
8803 6.2648
8804 2.1926799999999997
8805 5.638319999999999
8806 6.57804
8807 8.770719999999999
8808 8.45748
8809 0.9397200000000001
8810 4.6986
8811 3.7588800000000004
8812 8.14424
8813 4.6986
8814 4.07212
8815 12.2164
8816 9.083960000000001
8817 3.7588800000000004
8818 7.20452
8819 2.8191599999999997
8820 4.6986
8821 5.01184
8822 17.8547
8823 9.71044
8824 8.45748
8825 0.62648
8826 10.0237
8827 40.7212
8828 9.3972
8829 12.2164
8830 22.8665
8831 10.3369
8832 3.7588800000000004
8833 3.7588800000000004
8834 7.517760000000001
8835 2.50592
8836 3.1324
8837 2.50592
8838 5.638319999999999
8839 8.770719999999999
8840 3.7588800000000004
8841 9.083960000000001
8842 24.4327
8843 9.71044
8844 1.5662
8845 1.5662
8846 1.5662
8847 9.71044
8848 48.8654
8849 6.57804
8850 5.325080000000001
8851 1.5662
8852 4.07212
8853 5.638319999999999
8854 1.25296
8855 3.44564
8856 3.7588800000000004
8857 6.57804
8858 0.0
8859 22.8665
8860 3.1324
8861 1.5662
8862 2.1926799999999997
8863 0.62648
8864 2.1926799999999997
8865 0.62648
8866 4.6986
8867 0.62648
8868 6.57804
8869 0.62648
8870 2.50592
8871 1.5662
8872 0.0
8873 1.25296
8874 1.8794400000000002
8875 3.1324
8876 0.9397200000000001
8877 0.62648
8878 2.1926799999999997
8879 4.6986
8880 8.770719999999999
8881 3.7588800000000004
8882 1.5662
8883 1.25296
8884 3.7588800000000004
8885 6.57804
8886 2.1926799999999997
8887 3.1324
8888 1.5662
8889 2.1926799999999997
8890 0.62648
8891 7.831
8892 9.3972
8893 3.7588800000000004
8894 1.25296
8895 12.8428
8896 17.2282
8897 4.07212
8898 3.7588800000000004
8899 2.50592
8900 3.1324
8901 4.07212
8902 4.6986
8903 2.1926799999999997
8904 4.07212
8905 9.083960000000001
8906 5.01184
8907 3.7588800000000004
8908 2.1926799999999997
8909 2.1926799999999997
8910 4.3853599999999995
8911 1.8794400000000002
8912 8.14424
8913 1.5662
8914 67.3466
8915 3.7588800000000004
8916 6.57804
8917 7.20452
8918 7.831
8919 10.3369
8920 1.5662
8921 4.07212
8922 5.325080000000001
8923 2.1926799999999997
8924 0.9397200000000001
8925 2.8191599999999997
8926 1.25296
8927 1.25296
8928 2.1926799999999997
8929 2.8191599999999997
8930 2.8191599999999997
8931 2.1926799999999997
8932 1.25296
8933 0.9397200000000001
8934 1.8794400000000002
8935 3.7588800000000004
8936 2.1926799999999997
8937 3.1324
8938 2.1926799999999997
8939 5.638319999999999
8940 31.324
8941 4.3853599999999995
8942 3.7588800000000004
8943 0.9397200000000001
8944 0.9397200000000001
8945 1.8794400000000002
8946 3.44564
8947 7.831
8948 1.25296
8949 1.25296
8950 2.1926799999999997
8951 39.7815
8952 5.01184
8953 7.517760000000001
8954 3.44564
8955 3.44564
8956 1.8794400000000002
8957 7.20452
8958 19.4209
8959 8.770719999999999
8960 0.9397200000000001
8961 5.325080000000001
8962 4.07212
8963 8.45748
8964 7.517760000000001
8965 6.57804
8966 7.20452
8967 5.95156
8968 2.8191599999999997
8969 8.45748
8970 8.770719999999999
8971 1.8794400000000002
8972 4.3853599999999995
8973 4.6986
8974 8.45748
8975 5.325080000000001
8976 3.1324
8977 1.8794400000000002
8978 2.8191599999999997
8979 2.50592
8980 1.8794400000000002
8981 2.50592
8982 0.62648
8983 1.8794400000000002
8984 2.50592
8985 1.25296
8986 0.9397200000000001
8987 2.8191599999999997
8988 1.25296
8989 2.1926799999999997
8990 2.50592
8991 0.31324
8992 0.31324
8993 5.325080000000001
8994 3.1324
8995 1.8794400000000002
8996 2.1926799999999997
8997 3.44564
8998 2.8191599999999997
8999 0.9397200000000001
9000 4.6986
9001 3.1324
9002 3.44564
9003 1.8794400000000002
9004 2.1926799999999997
9005 0.9397200000000001
9006 0.62648
9007 5.01184
9008 0.0
9009 2.8191599999999997
9010 0.9397200000000001
9011 1.5662
9012 1.5662
9013 1.8794400000000002
9014 1.5662
9015 7.517760000000001
9016 7.517760000000001
9017 3.7588800000000004
9018 0.0
9019 1.5662
9020 0.62648
9021 1.5662
9022 3.44564
9023 0.9397200000000001
9024 5.95156
9025 0.62648
9026 5.638319999999999
9027 7.517760000000001
9028 4.07212
9029 0.62648
9030 0.0
9031 4.07212
9032 2.8191599999999997
9033 1.25296
9034 17.2282
9035 4.6986
9036 1.8794400000000002
9037 4.07212
9038 1.8794400000000002
9039 2.1926799999999997
9040 0.31324
9041 2.8191599999999997
9042 8.14424
9043 1.25296
9044 7.831
9045 1.25296
9046 0.9397200000000001
9047 0.62648
9048 1.25296
9049 0.9397200000000001
9050 1.5662
9051 3.44564
9052 0.31324
9053 0.9397200000000001
9054 1.5662
9055 1.5662
9056 3.44564
9057 0.9397200000000001
9058 0.9397200000000001
9059 1.25296
9060 6.57804
9061 21.3003
9062 0.9397200000000001
9063 4.6986
9064 3.7588800000000004
9065 4.3853599999999995
9066 3.7588800000000004
9067 6.57804
9068 10.9634
9069 8.14424
9070 11.2766
9071 10.9634
9072 14.0958
9073 6.89128
9074 21.3003
9075 21.6136
9076 6.89128
9077 207.99099999999999
9078 9.083960000000001
9079 14.409
9080 5.01184
9081 2.8191599999999997
9082 10.6502
9083 5.01184
9084 15.0355
9085 21.9268
9086 4.07212
9087 7.831
9088 5.01184
9089 3.1324
9090 5.95156
9091 20.0474
9092 35.0829
9093 30.070999999999998
9094 2.8191599999999997
9095 15.3488
9096 2.50592
9097 0.31324
9098 25.9989
9099 3.7588800000000004
9100 3.44564
9101 6.2648
9102 5.325080000000001
9103 6.89128
9104 7.831
9105 6.89128
9106 3.1324
9107 4.6986
9108 6.2648
9109 4.3853599999999995
9110 0.31324
9111 26.9386
9112 10.6502
9113 3.1324
9114 3.7588800000000004
9115 1.25296
9116 1.5662
9117 1.8794400000000002
9118 4.07212
9119 1.25296
9120 0.62648
9121 10.3369
9122 32.8902
9123 28.5048
9124 23.8062
9125 11.9031
9126 0.62648
9127 14.0958
9128 19.4209
9129 0.62648
9130 18.4812
9131 10.9634
9132 2.50592
9133 0.9397200000000001
9134 0.0
9135 12.2164
9136 0.62648
9137 13.1561
9138 1.25296
9139 17.2282
9140 14.7223
9141 1.8794400000000002
9142 3.44564
9143 1.25296
9144 13.4693
9145 0.31324
9146 20.6738
9147 0.62648
9148 20.9871
9149 21.3003
9150 3.1324
9151 2.1926799999999997
9152 0.62648
9153 9.083960000000001
9154 1.8794400000000002
9155 4.07212
9156 2.8191599999999997
9157 0.31324
9158 0.0
9159 20.3606
9160 0.31324
9161 13.4693
9162 2.50592
9163 14.409
9164 1.5662
9165 10.6502
9166 1.8794400000000002
9167 17.5414
9168 2.1926799999999997
9169 5.638319999999999
9170 1.25296
9171 0.0
9172 3.1324
9173 8.14424
9174 2.1926799999999997
9175 7.20452
9176 3.1324
9177 10.3369
9178 2.8191599999999997
9179 12.5296
9180 27.2519
9181 1.5662
9182 7.517760000000001
9183 3.1324
9184 0.31324
9185 20.0474
9186 3.7588800000000004
9187 10.9634
9188 7.20452
9189 16.2885
9190 2.8191599999999997
9191 11.5899
9192 7.517760000000001
9193 8.14424
9194 17.2282
9195 0.9397200000000001
9196 6.2648
9197 6.2648
9198 7.20452
9199 19.1076
9200 7.20452
9201 4.07212
9202 10.6502
9203 12.2164
9204 5.638319999999999
9205 8.14424
9206 12.8428
9207 15.9752
9208 12.5296
9209 12.2164
9210 0.62648
9211 11.5899
9212 14.409
9213 9.3972
9214 36.3358
9215 20.6738
9216 22.5533
9217 16.6017
9218 19.7341
9219 5.95156
9220 9.083960000000001
9221 26.9386
9222 29.4446
9223 7.20452
9224 5.325080000000001
9225 8.14424
9226 20.0474
9227 39.4682
9228 13.4693
9229 2.1926799999999997
9230 20.9871
9231 44.1668
9232 35.7094
9233 36.6491
9234 49.8052
9235 19.7341
9236 6.2648
9237 10.3369
9238 2.8191599999999997
9239 8.45748
9240 10.3369
9241 6.2648
9242 15.9752
9243 18.4812
9244 15.0355
9245 10.9634
9246 8.45748
9247 10.3369
9248 4.07212
9249 12.8428
9250 8.14424
9251 15.9752
9252 27.2519
9253 10.6502
9254 21.3003
9255 10.6502
9256 8.45748
9257 4.07212
9258 23.1798
9259 17.5414
9260 11.9031
9261 13.4693
9262 21.3003
9263 22.24
9264 6.89128
9265 9.3972
9266 4.07212
9267 9.083960000000001
9268 4.6986
9269 16.915
9270 46.986000000000004
9271 36.6491
9272 110.887
9273 16.915
9274 3.44564
9275 12.2164
9276 31.324
9277 12.2164
9278 13.1561
9279 10.6502
9280 13.7826
9281 9.3972
9282 9.3972
9283 17.5414
9284 20.0474
9285 12.8428
9286 21.9268
9287 29.4446
9288 27.2519
9289 9.3972
9290 8.770719999999999
9291 9.71044
9292 19.4209
9293 8.45748
9294 3.1324
9295 10.6502
9296 16.6017
9297 8.770719999999999
9298 5.638319999999999
9299 6.2648
9300 3.7588800000000004
9301 8.45748
9302 5.325080000000001
9303 9.083960000000001
9304 6.57804
9305 9.3972
9306 10.9634
9307 3.7588800000000004
9308 5.325080000000001
9309 7.831
9310 7.20452
9311 3.1324
9312 0.0
9313 14.0958
9314 2.8191599999999997
9315 15.3488
9316 37.2756
9317 10.6502
9318 27.2519
9319 25.0592
9320 6.2648
9321 2.8191599999999997
9322 3.44564
9323 1.5662
9324 4.07212
9325 1.25296
9326 10.9634
9327 7.517760000000001
9328 2.1926799999999997
9329 5.95156
9330 2.8191599999999997
9331 8.770719999999999
9332 0.62648
9333 17.8547
9334 8.45748
9335 0.9397200000000001
9336 8.770719999999999
9337 0.62648
9338 6.57804
9339 2.1926799999999997
9340 8.45748
9341 0.31324
9342 4.6986
9343 1.8794400000000002
9344 2.50592
9345 3.44564
9346 0.31324
9347 1.8794400000000002
9348 3.44564
9349 8.45748
9350 0.0
9351 2.50592
9352 0.62648
9353 8.45748
9354 0.31324
9355 1.5662
9356 2.1926799999999997
9357 10.6502
9358 0.62648
9359 1.25296
9360 4.3853599999999995
9361 0.0
9362 2.1926799999999997
9363 1.25296
9364 11.9031
9365 0.62648
9366 0.31324
9367 17.5414
9368 0.9397200000000001
9369 2.1926799999999997
9370 16.6017
9371 0.31324
9372 0.62648
9373 17.5414
9374 0.31324
9375 0.62648
9376 0.9397200000000001
9377 0.9397200000000001
9378 2.1926799999999997
9379 19.7341
9380 0.62648
9381 25.6857
9382 1.25296
9383 3.44564
9384 107.12799999999999
9385 50.7449
9386 24.4327
9387 0.9397200000000001
9388 0.0
9389 9.3972
9390 1.8794400000000002
9391 1.8794400000000002
9392 36.3358
9393 0.31324
9394 3.1324
9395 0.31324
9396 4.6986
9397 81.1292
9398 1.5662
9399 1.5662
9400 100.23700000000001
9401 34.7696
9402 1.5662
9403 0.9397200000000001
9404 13.4693
9405 44.1668
9406 16.2885
9407 12.5296
9408 0.9397200000000001
9409 3.44564
9410 1.25296
9411 7.517760000000001
9412 17.8547
9413 2.50592
9414 2.50592
9415 2.50592
9416 8.14424
9417 0.9397200000000001
9418 25.9989
9419 12.2164
9420 0.31324
9421 2.1926799999999997
9422 1.25296
9423 3.7588800000000004
9424 4.07212
9425 49.8052
9426 16.6017
9427 5.01184
9428 4.07212
9429 5.638319999999999
9430 5.01184
9431 2.1926799999999997
9432 12.5296
9433 7.517760000000001
9434 8.770719999999999
9435 0.9397200000000001
9436 10.3369
9437 4.07212
9438 1.8794400000000002
9439 7.831
9440 3.1324
9441 5.638319999999999
9442 4.07212
9443 2.8191599999999997
9444 1.5662
9445 2.50592
9446 1.25296
9447 2.1926799999999997
9448 4.6986
9449 0.62648
9450 1.8794400000000002
9451 4.07212
9452 3.44564
9453 2.50592
9454 2.8191599999999997
9455 2.1926799999999997
9456 1.25296
9457 5.325080000000001
9458 6.57804
9459 6.57804
9460 3.1324
9461 1.5662
9462 2.1926799999999997
9463 4.3853599999999995
9464 62.0215
9465 5.325080000000001
9466 3.44564
9467 7.20452
9468 3.44564
9469 1.8794400000000002
9470 1.5662
9471 2.50592
9472 6.89128
9473 3.7588800000000004
9474 3.44564
9475 7.517760000000001
9476 3.7588800000000004
9477 1.8794400000000002
9478 2.8191599999999997
9479 4.3853599999999995
9480 9.083960000000001
9481 6.57804
9482 2.1926799999999997
9483 4.07212
9484 7.517760000000001
9485 1.5662
9486 2.50592
9487 3.7588800000000004
9488 4.07212
9489 3.44564
9490 0.62648
9491 3.44564
9492 0.9397200000000001
9493 2.8191599999999997
9494 1.25296
9495 4.07212
9496 1.25296
9497 0.31324
9498 4.07212
9499 8.45748
9500 12.2164
9501 5.01184
9502 2.8191599999999997
9503 0.62648
9504 0.62648
9505 0.31324
9506 8.770719999999999
9507 12.8428
9508 1.25296
9509 0.31324
9510 1.25296
9511 0.0
9512 1.25296
9513 5.01184
9514 0.9397200000000001
9515 1.25296
9516 1.8794400000000002
9517 0.62648
9518 0.9397200000000001
9519 22.24
9520 6.89128
9521 31.0108
9522 0.9397200000000001
9523 0.62648
9524 1.5662
9525 0.62648
9526 16.2885
9527 7.831
9528 29.4446
9529 83.6351
9530 0.31324
9531 0.9397200000000001
9532 6.89128
9533 0.0
9534 1.25296
9535 19.1076
9536 30.3843
9537 0.31324
9538 14.409
9539 1.5662
9540 25.9989
9541 36.0226
9542 0.9397200000000001
9543 17.8547
9544 0.9397200000000001
9545 20.3606
9546 36.9623
9547 0.9397200000000001
9548 20.0474
9549 3.1324
9550 14.0958
9551 43.2271
9552 0.62648
9553 6.57804
9554 3.44564
9555 16.6017
9556 60.7686
9557 54.817
9558 0.62648
9559 14.409
9560 5.01184
9561 5.638319999999999
9562 4.07212
9563 19.1076
9564 4.6986
9565 4.6986
9566 2.1926799999999997
9567 14.7223
9568 1.5662
9569 5.95156
9570 0.62648
9571 1.8794400000000002
9572 3.44564
9573 3.7588800000000004
9574 2.50592
9575 2.8191599999999997
9576 1.5662
9577 0.62648
9578 20.6738
9579 34.1432
9580 0.62648
9581 10.9634
9582 2.8191599999999997
9583 1.25296
9584 0.9397200000000001
9585 1.25296
9586 1.8794400000000002
9587 5.01184
9588 10.3369
9589 2.1926799999999997
9590 0.0
9591 4.07212
9592 6.2648
9593 0.9397200000000001
9594 0.9397200000000001
9595 2.8191599999999997
9596 5.638319999999999
9597 3.44564
9598 1.25296
9599 2.1926799999999997
9600 10.0237
9601 2.8191599999999997
9602 0.62648
9603 5.325080000000001
9604 14.7223
9605 1.5662
9606 7.20452
9607 2.1926799999999997
9608 2.8191599999999997
9609 4.3853599999999995
9610 3.7588800000000004
9611 1.8794400000000002
9612 9.083960000000001
9613 3.44564
9614 2.8191599999999997
9615 2.8191599999999997
9616 3.1324
9617 5.95156
9618 15.3488
9619 19.4209
9620 63.5877
9621 15.0355
9622 11.2766
9623 3.44564
9624 10.9634
9625 5.638319999999999
9626 10.6502
9627 11.5899
9628 10.0237
9629 6.57804
9630 6.57804
9631 14.0958
9632 10.9634
9633 11.9031
9634 10.0237
9635 17.5414
9636 7.517760000000001
9637 10.3369
9638 7.20452
9639 7.831
9640 2.1926799999999997
9641 14.409
9642 4.3853599999999995
9643 12.2164
9644 3.1324
9645 4.3853599999999995
9646 7.831
9647 7.831
9648 83.6351
9649 13.1561
9650 6.2648
9651 11.5899
9652 12.5296
9653 30.3843
9654 20.6738
9655 8.770719999999999
9656 10.6502
9657 12.5296
9658 10.3369
9659 24.4327
9660 20.9871
9661 5.95156
9662 27.2519
9663 19.1076
9664 11.5899
9665 23.493000000000002
9666 6.89128
9667 19.1076
9668 19.1076
9669 9.71044
9670 14.7223
9671 11.2766
9672 25.0592
9673 10.0237
9674 22.24
9675 5.325080000000001
9676 21.6136
9677 21.6136
9678 15.9752
9679 45.4198
9680 55.4435
9681 52.3111
9682 32.8902
9683 14.409
9684 14.409
9685 18.1679
9686 10.6502
9687 26.6254
9688 22.8665
9689 14.7223
9690 27.2519
9691 20.0474
9692 18.7944
9693 14.7223
9694 24.746
9695 49.4919
9696 11.2766
9697 25.9989
9698 16.6017
9699 5.95156
9700 33.2034
9701 15.3488
9702 18.7944
9703 36.0226
9704 6.2648
9705 18.1679
9706 21.9268
9707 13.4693
9708 22.24
9709 29.1313
9710 20.3606
9711 9.083960000000001
9712 15.662
9713 17.8547
9714 20.0474
9715 12.5296
9716 9.3972
9717 3.44564
9718 16.2885
9719 12.5296
9720 19.4209
9721 7.831
9722 47.2992
9723 94.2852
9724 4.6986
9725 21.3003
9726 25.9989
9727 13.7826
9728 25.0592
9729 5.95156
9730 23.493000000000002
9731 20.6738
9732 10.6502
9733 16.2885
9734 25.9989
9735 22.8665
9736 8.45748
9737 27.5651
9738 35.3961
9739 6.89128
9740 18.7944
9741 20.3606
9742 9.3972
9743 11.5899
9744 3.44564
9745 15.9752
9746 42.2874
9747 8.45748
9748 28.1916
9749 66.7201
9750 11.2766
9751 5.01184
9752 11.2766
9753 33.8299
9754 7.20452
9755 4.07212
9756 6.57804
9757 9.083960000000001
9758 6.57804
9759 10.3369
9760 33.8299
9761 4.3853599999999995
9762 11.5899
9763 4.6986
9764 10.0237
9765 10.6502
9766 11.2766
9767 10.6502
9768 16.915
9769 14.409
9770 3.7588800000000004
9771 8.45748
9772 4.3853599999999995
9773 7.517760000000001
9774 2.8191599999999997
9775 8.45748
9776 8.45748
9777 5.325080000000001
9778 3.44564
9779 3.7588800000000004
9780 4.07212
9781 10.3369
9782 9.71044
9783 4.6986
9784 9.3972
9785 10.0237
9786 7.20452
9787 15.9752
9788 7.20452
9789 18.4812
9790 10.6502
9791 5.325080000000001
9792 12.8428
9793 9.71044
9794 26.3122
9795 14.409
9796 4.3853599999999995
9797 5.638319999999999
9798 10.0237
9799 10.6502
9800 3.7588800000000004
9801 11.2766
9802 2.8191599999999997
9803 37.902
9804 27.5651
9805 4.3853599999999995
9806 4.6986
9807 8.14424
9808 12.8428
9809 2.50592
9810 16.2885
9811 0.62648
9812 11.9031
9813 3.44564
9814 0.31324
9815 3.1324
9816 8.14424
9817 1.25296
9818 23.1798
9819 0.9397200000000001
9820 15.662
9821 1.5662
9822 20.6738
9823 1.8794400000000002
9824 21.3003
9825 2.50592
9826 15.662
9827 0.9397200000000001
9828 16.2885
9829 0.9397200000000001
9830 3.7588800000000004
9831 1.5662
9832 10.6502
9833 1.8794400000000002
9834 22.8665
9835 1.8794400000000002
9836 14.0958
9837 1.5662
9838 5.325080000000001
9839 4.6986
9840 7.831
9841 2.50592
9842 1.8794400000000002
9843 25.9989
9844 30.6975
9845 0.9397200000000001
9846 20.0474
9847 0.31324
9848 25.0592
9849 1.5662
9850 4.07212
9851 2.1926799999999997
9852 22.8665
9853 19.7341
9854 1.5662
9855 58.5759
9856 78.9365
9857 62.3348
9858 23.1798
9859 0.9397200000000001
9860 3.7588800000000004
9861 8.770719999999999
9862 26.6254
9863 2.50592
9864 9.71044
9865 6.89128
9866 6.89128
9867 6.57804
9868 10.9634
9869 2.1926799999999997
9870 5.01184
9871 10.6502
9872 2.1926799999999997
9873 51.9978
9874 25.6857
9875 3.44564
9876 4.07212
9877 14.409
9878 4.3853599999999995
9879 8.770719999999999
9880 37.2756
9881 6.57804
9882 6.57804
9883 25.9989
9884 23.493000000000002
9885 4.07212
9886 10.6502
9887 11.9031
9888 197.65400000000002
9889 9.71044
9890 18.4812
9891 6.57804
9892 7.831
9893 13.4693
9894 8.45748
9895 9.083960000000001
9896 20.3606
9897 9.71044
9898 11.5899
9899 8.770719999999999
9900 11.9031
9901 8.770719999999999
9902 34.1432
9903 25.0592
9904 8.770719999999999
9905 14.0958
9906 44.7933
9907 31.0108
9908 19.1076
9909 17.8547
9910 20.3606
9911 11.5899
9912 12.2164
9913 20.3606
9914 11.5899
9915 6.89128
9916 10.0237
9917 28.5048
9918 6.57804
9919 5.95156
9920 7.20452
9921 12.2164
9922 5.95156
9923 14.409
9924 24.4327
9925 2.8191599999999997
9926 12.8428
9927 21.9268
9928 10.6502
9929 7.20452
9930 3.1324
9931 5.325080000000001
9932 2.8191599999999997
9933 10.3369
9934 2.1926799999999997
9935 21.3003
9936 10.0237
9937 6.57804
9938 5.638319999999999
9939 0.62648
9940 3.44564
9941 10.9634
9942 1.8794400000000002
9943 4.07212
9944 2.8191599999999997
9945 0.9397200000000001
9946 1.25296
9947 1.5662
9948 0.9397200000000001
9949 1.25296
9950 23.493000000000002
9951 1.5662
9952 0.0
9953 10.0237
9954 10.3369
9955 20.9871
9956 12.8428
9957 39.155
9958 3.7588800000000004
9959 2.8191599999999997
9960 1.25296
9961 7.517760000000001
9962 0.31324
9963 1.25296
9964 5.638319999999999
9965 2.1926799999999997
9966 0.9397200000000001
9967 12.5296
9968 13.7826
9969 134.38
9970 1.5662
9971 12.8428
9972 1.5662
9973 11.5899
9974 3.44564
9975 3.44564
9976 9.083960000000001
9977 3.1324
9978 3.1324
9979 10.0237
9980 2.8191599999999997
9981 5.325080000000001
9982 1.8794400000000002
9983 19.1076
9984 20.6738
9985 0.9397200000000001
9986 15.9752
9987 1.25296
9988 1.5662
9989 0.31324
9990 7.517760000000001
9991 13.7826
9992 10.3369
9993 13.1561
9994 2.8191599999999997
9995 3.44564
9996 4.6986
9997 2.1926799999999997
9998 6.89128
9999 0.9397200000000001
10000 6.2648
10001 2.1926799999999997
10002 5.638319999999999
10003 3.44564
10004 0.31324
10005 9.71044
10006 2.50592
10007 3.7588800000000004
10008 4.6986
10009 5.638319999999999
10010 4.6986
10011 5.95156
10012 3.44564
10013 4.6986
10014 3.44564
10015 2.8191599999999997
10016 6.2648
10017 7.20452
10018 5.01184
10019 2.1926799999999997
10020 7.517760000000001
10021 0.0
10022 3.44564
10023 5.638319999999999
10024 5.638319999999999
10025 9.083960000000001
10026 3.1324
10027 7.517760000000001
10028 3.1324
10029 11.2766
10030 11.5899
10031 6.57804
10032 4.07212
10033 2.50592
10034 9.71044
10035 2.50592
10036 8.770719999999999
10037 8.14424
10038 10.9634
10039 2.8191599999999997
10040 16.915
10041 0.31324
10042 11.2766
10043 1.8794400000000002
10044 11.2766
10045 8.14424
10046 6.57804
10047 4.07212
10048 6.89128
10049 13.7826
10050 1.8794400000000002
10051 15.662
10052 6.89128
10053 14.7223
10054 12.5296
10055 6.89128
10056 4.6986
10057 20.0474
10058 19.4209
10059 6.2648
10060 5.01184
10061 6.89128
10062 4.07212
10063 14.0958
10064 18.4812
10065 4.6986
10066 4.6986
10067 5.638319999999999
10068 19.1076
10069 9.3972
10070 15.662
10071 7.517760000000001
10072 27.2519
10073 29.7578
10074 5.01184
10075 10.9634
10076 6.57804
10077 6.89128
10078 0.0
10079 33.5167
10080 31.324
10081 10.9634
10082 7.20452
10083 67.3466
10084 6.2648
10085 44.4801
10086 17.2282
10087 2.1926799999999997
10088 0.31324
10089 17.5414
10090 16.915
10091 32.8902
10092 28.5048
10093 5.95156
10094 22.24
10095 23.8062
10096 51.3714
10097 16.6017
10098 6.2648
10099 10.9634
10100 6.89128
10101 36.9623
10102 6.57804
10103 9.3972
10104 10.3369
10105 8.14424
10106 9.71044
10107 12.2164
10108 18.4812
10109 10.0237
10110 11.5899
10111 12.8428
10112 14.409
10113 20.6738
10114 8.45748
10115 14.409
10116 14.7223
10117 12.2164
10118 12.8428
10119 6.57804
10120 17.5414
10121 11.5899
10122 7.517760000000001
10123 15.9752
10124 8.45748
10125 13.1561
10126 21.3003
10127 21.3003
10128 24.1195
10129 25.3724
10130 26.6254
10131 12.8428
10132 8.14424
10133 24.1195
10134 44.4801
10135 14.0958
10136 10.6502
10137 21.3003
10138 11.5899
10139 13.7826
10140 3.44564
10141 13.1561
10142 7.831
10143 18.1679
10144 38.8418
10145 51.9978
10146 58.2626
10147 5.325080000000001
10148 10.6502
10149 22.8665
10150 12.2164
10151 9.3972
10152 18.7944
10153 23.493000000000002
10154 5.325080000000001
10155 13.1561
10156 7.517760000000001
10157 5.638319999999999
10158 13.4693
10159 16.915
10160 3.44564
10161 5.638319999999999
10162 14.7223
10163 5.325080000000001
10164 7.20452
10165 6.57804
10166 7.517760000000001
10167 5.325080000000001
10168 6.57804
10169 11.5899
10170 5.638319999999999
10171 8.14424
10172 12.5296
10173 20.6738
10174 10.3369
10175 10.9634
10176 5.95156
10177 9.3972
10178 9.71044
10179 11.9031
10180 7.517760000000001
10181 2.8191599999999997
10182 9.3972
10183 9.083960000000001
10184 15.0355
10185 8.770719999999999
10186 5.638319999999999
10187 9.3972
10188 8.14424
10189 10.6502
10190 7.831
10191 3.7588800000000004
10192 9.3972
10193 0.9397200000000001
10194 16.6017
10195 12.2164
10196 4.3853599999999995
10197 9.083960000000001
10198 10.6502
10199 6.57804
10200 8.14424
10201 9.3972
10202 10.0237
10203 3.7588800000000004
10204 4.6986
10205 13.4693
10206 4.6986
10207 8.14424
10208 10.0237
10209 21.3003
10210 18.7944
10211 14.0958
10212 7.20452
10213 5.95156
10214 12.2164
10215 19.7341
10216 23.8062
10217 29.1313
10218 13.4693
10219 9.3972
10220 14.0958
10221 25.6857
10222 36.0226
10223 14.7223
10224 5.95156
10225 13.1561
10226 20.9871
10227 12.8428
10228 1.8794400000000002
10229 49.4919
10230 21.6136
10231 10.6502
10232 11.5899
10233 18.1679
10234 32.577
10235 26.3122
10236 13.7826
10237 11.2766
10238 10.0237
10239 24.1195
10240 28.1916
10241 8.14424
10242 17.5414
10243 9.3972
10244 16.915
10245 12.2164
10246 9.083960000000001
10247 37.5888
10248 55.4435
10249 21.6136
10250 8.14424
10251 6.89128
10252 4.6986
10253 14.409
10254 8.14424
10255 8.14424
10256 21.3003
10257 27.5651
10258 51.0581
10259 60.7686
10260 29.4446
10261 13.4693
10262 6.89128
10263 6.57804
10264 3.1324
10265 5.01184
10266 3.7588800000000004
10267 8.14424
10268 3.44564
10269 5.01184
10270 6.57804
10271 2.1926799999999997
10272 1.5662
10273 12.2164
10274 1.5662
10275 8.45748
10276 2.1926799999999997
10277 11.9031
10278 3.44564
10279 10.0237
10280 16.915
10281 60.7686
10282 29.7578
10283 15.9752
10284 1.25296
10285 14.0958
10286 35.3961
10287 11.2766
10288 0.31324
10289 9.3972
10290 2.8191599999999997
10291 4.07212
10292 20.3606
10293 9.3972
10294 0.9397200000000001
10295 5.325080000000001
10296 2.1926799999999997
10297 2.50592
10298 3.7588800000000004
10299 10.0237
10300 0.31324
10301 8.45748
10302 1.25296
10303 4.07212
10304 2.8191599999999997
10305 12.8428
10306 0.0
10307 16.915
10308 0.9397200000000001
10309 1.5662
10310 3.7588800000000004
10311 10.3369
10312 0.62648
10313 17.8547
10314 1.8794400000000002
10315 3.1324
10316 1.5662
10317 9.3972
10318 0.62648
10319 1.5662
10320 2.1926799999999997
10321 1.5662
10322 5.325080000000001
10323 1.8794400000000002
10324 8.14424
10325 13.4693
10326 37.5888
10327 4.3853599999999995
10328 45.1066
10329 15.3488
10330 4.07212
10331 11.9031
10332 1.8794400000000002
10333 24.4327
10334 51.9978
10335 42.9139
10336 19.4209
10337 0.31324
10338 10.6502
10339 2.1926799999999997
10340 5.95156
10341 6.2648
10342 4.07212
10343 9.71044
10344 3.7588800000000004
10345 20.3606
10346 4.07212
10347 1.5662
10348 14.409
10349 2.8191599999999997
10350 1.8794400000000002
10351 14.7223
10352 0.62648
10353 4.3853599999999995
10354 19.4209
10355 5.638319999999999
10356 2.50592
10357 4.07212
10358 15.9752
10359 10.6502
10360 5.325080000000001
10361 24.746
10362 43.8536
10363 12.5296
10364 3.44564
10365 4.07212
10366 1.8794400000000002
10367 25.6857
10368 18.7944
10369 19.7341
10370 6.2648
10371 3.1324
10372 4.3853599999999995
10373 3.7588800000000004
10374 1.8794400000000002
10375 4.3853599999999995
10376 6.57804
10377 5.01184
10378 0.31324
10379 22.24
10380 10.6502
10381 1.5662
10382 3.7588800000000004
10383 6.57804
10384 0.31324
10385 9.3972
10386 2.8191599999999997
10387 9.71044
10388 19.4209
10389 40.408
10390 21.9268
10391 7.20452
10392 0.9397200000000001
10393 10.3369
10394 15.9752
10395 1.8794400000000002
10396 37.2756
10397 17.8547
10398 4.3853599999999995
10399 4.3853599999999995
10400 5.638319999999999
10401 3.7588800000000004
10402 2.1926799999999997
10403 9.3972
10404 14.7223
10405 3.44564
10406 9.71044
10407 1.8794400000000002
10408 4.3853599999999995
10409 2.8191599999999997
10410 3.44564
10411 4.6986
10412 9.71044
10413 1.5662
10414 4.3853599999999995
10415 5.01184
10416 5.638319999999999
10417 7.517760000000001
10418 5.325080000000001
10419 1.25296
10420 1.8794400000000002
10421 5.95156
10422 20.6738
10423 2.50592
10424 2.8191599999999997
10425 2.8191599999999997
10426 1.8794400000000002
10427 2.50592
10428 5.01184
10429 9.3972
10430 4.07212
10431 6.2648
10432 6.2648
10433 6.89128
10434 2.50592
10435 11.5899
10436 24.4327
10437 9.3972
10438 2.1926799999999997
10439 2.1926799999999997
10440 14.7223
10441 11.9031
10442 0.9397200000000001
10443 4.3853599999999995
10444 9.71044
10445 2.1926799999999997
10446 5.01184
10447 4.07212
10448 4.3853599999999995
10449 3.44564
10450 8.45748
10451 2.8191599999999997
10452 4.3853599999999995
10453 0.9397200000000001
10454 5.325080000000001
10455 11.9031
10456 20.6738
10457 32.577
10458 9.083960000000001
10459 5.638319999999999
10460 4.3853599999999995
10461 2.8191599999999997
10462 7.20452
10463 15.0355
10464 12.5296
10465 2.8191599999999997
10466 6.57804
10467 24.1195
10468 8.770719999999999
10469 1.8794400000000002
10470 7.20452
10471 20.0474
10472 20.0474
10473 2.8191599999999997
10474 5.01184
10475 7.831
10476 4.3853599999999995
10477 3.1324
10478 10.0237
10479 5.95156
10480 1.8794400000000002
10481 4.3853599999999995
10482 3.1324
10483 6.2648
10484 4.3853599999999995
10485 4.07212
10486 13.7826
10487 13.7826
10488 20.6738
10489 3.7588800000000004
10490 1.5662
10491 1.25296
10492 12.5296
10493 9.083960000000001
10494 4.3853599999999995
10495 4.07212
10496 3.44564
10497 8.14424
10498 5.638319999999999
10499 3.1324
10500 3.7588800000000004
10501 5.95156
10502 3.7588800000000004
10503 10.6502
10504 3.44564
10505 5.01184
10506 4.07212
10507 3.1324
10508 5.95156
10509 5.95156
10510 2.1926799999999997
10511 5.638319999999999
10512 4.3853599999999995
10513 2.8191599999999997
10514 6.2648
10515 2.8191599999999997
10516 4.07212
10517 10.3369
10518 5.95156
10519 5.638319999999999
10520 4.3853599999999995
10521 1.25296
10522 7.517760000000001
10523 7.517760000000001
10524 6.57804
10525 2.8191599999999997
10526 5.325080000000001
10527 2.8191599999999997
10528 11.9031
10529 10.0237
10530 5.325080000000001
10531 5.01184
10532 7.831
10533 3.44564
10534 3.44564
10535 19.7341
10536 23.1798
10537 5.01184
10538 0.9397200000000001
10539 9.71044
10540 8.45748
10541 3.1324
10542 7.517760000000001
10543 1.5662
10544 4.07212
10545 8.14424
10546 5.325080000000001
10547 1.8794400000000002
10548 7.517760000000001
10549 10.9634
10550 2.50592
10551 5.95156
10552 3.7588800000000004
10553 3.7588800000000004
10554 4.6986
10555 4.3853599999999995
10556 2.8191599999999997
10557 14.409
10558 9.3972
10559 41.3477
10560 9.3972
10561 2.8191599999999997
10562 10.0237
10563 6.89128
10564 4.6986
10565 17.8547
10566 18.4812
10567 5.01184
10568 1.8794400000000002
10569 5.01184
10570 9.3972
10571 4.6986
10572 5.325080000000001
10573 8.14424
10574 0.62648
10575 5.325080000000001
10576 10.3369
10577 2.8191599999999997
10578 6.57804
10579 4.07212
10580 7.831
10581 2.1926799999999997
10582 5.95156
10583 3.44564
10584 3.1324
10585 13.7826
10586 11.9031
10587 3.44564
10588 8.45748
10589 1.8794400000000002
10590 22.8665
10591 9.083960000000001
10592 4.6986
10593 10.0237
10594 6.2648
10595 17.5414
10596 66.7201
10597 10.6502
10598 6.2648
10599 13.7826
10600 1.5662
10601 2.8191599999999997
10602 21.6136
10603 10.9634
10604 6.57804
10605 49.4919
10606 2.8191599999999997
10607 7.20452
10608 5.325080000000001
10609 2.1926799999999997
10610 5.95156
10611 17.5414
10612 15.9752
10613 8.45748
10614 28.8181
10615 8.770719999999999
10616 5.95156
10617 1.8794400000000002
10618 2.1926799999999997
10619 5.638319999999999
10620 10.9634
10621 2.50592
10622 5.01184
10623 10.0237
10624 20.6738
10625 18.4812
10626 9.3972
10627 1.8794400000000002
10628 2.1926799999999997
10629 1.8794400000000002
10630 2.8191599999999997
10631 10.9634
10632 4.3853599999999995
10633 7.831
10634 6.57804
10635 2.50592
10636 8.14424
10637 0.9397200000000001
10638 3.44564
10639 5.01184
10640 4.07212
10641 6.2648
10642 2.8191599999999997
10643 3.44564
10644 2.50592
10645 2.1926799999999997
10646 1.5662
10647 12.2164
10648 3.44564
10649 39.155
10650 3.7588800000000004
10651 7.517760000000001
10652 11.2766
10653 2.8191599999999997
10654 2.8191599999999997
10655 5.01184
10656 4.3853599999999995
10657 0.31324
10658 2.8191599999999997
10659 1.25296
10660 4.6986
10661 1.25296
10662 1.5662
10663 2.1926799999999997
10664 13.1561
10665 5.95156
10666 2.8191599999999997
10667 2.1926799999999997
10668 1.5662
10669 3.44564
10670 1.8794400000000002
10671 1.5662
10672 1.5662
10673 2.50592
10674 2.8191599999999997
10675 1.5662
10676 1.8794400000000002
10677 0.9397200000000001
10678 0.9397200000000001
10679 2.50592
10680 1.5662
10681 3.7588800000000004
10682 0.31324
10683 4.6986
10684 2.8191599999999997
10685 1.25296
10686 2.8191599999999997
10687 4.3853599999999995
10688 3.1324
10689 4.07212
10690 2.8191599999999997
10691 0.62648
10692 3.1324
10693 1.25296
10694 3.1324
10695 4.6986
10696 1.8794400000000002
10697 2.1926799999999997
10698 6.2648
10699 4.07212
10700 0.62648
10701 9.083960000000001
10702 4.3853599999999995
10703 1.8794400000000002
10704 3.44564
10705 5.325080000000001
10706 3.1324
10707 3.1324
10708 3.7588800000000004
10709 2.1926799999999997
10710 2.8191599999999997
10711 0.62648
10712 1.5662
10713 12.2164
10714 7.20452
10715 8.14424
10716 0.62648
10717 28.1916
10718 11.9031
10719 9.3972
10720 3.1324
10721 4.6986
10722 12.8428
10723 5.638319999999999
10724 3.44564
10725 0.62648
10726 1.5662
10727 1.25296
10728 0.0
10729 2.50592
10730 0.31324
10731 0.9397200000000001
10732 1.25296
10733 3.1324
10734 0.31324
10735 0.9397200000000001
10736 0.62648
10737 2.1926799999999997
10738 1.5662
10739 0.62648
10740 4.3853599999999995
10741 0.31324
10742 2.1926799999999997
10743 4.3853599999999995
10744 0.31324
10745 6.89128
10746 0.9397200000000001
10747 0.9397200000000001
10748 34.1432
10749 13.1561
10750 4.07212
10751 10.9634
10752 1.25296
10753 1.8794400000000002
10754 0.9397200000000001
10755 1.8794400000000002
10756 15.9752
10757 3.7588800000000004
10758 13.1561
10759 0.9397200000000001
10760 1.5662
10761 0.9397200000000001
10762 0.9397200000000001
10763 0.9397200000000001
10764 3.44564
10765 1.8794400000000002
10766 0.62648
10767 1.5662
10768 1.25296
10769 1.25296
10770 7.831
10771 5.95156
10772 1.25296
10773 1.25296
10774 2.50592
10775 13.4693
10776 4.07212
10777 10.0237
10778 4.6986
10779 5.01184
10780 5.01184
10781 0.9397200000000001
10782 5.01184
10783 2.8191599999999997
10784 6.89128
10785 5.95156
10786 7.20452
10787 7.517760000000001
10788 5.95156
10789 3.1324
10790 6.57804
10791 13.7826
10792 7.517760000000001
10793 1.8794400000000002
10794 5.325080000000001
10795 5.95156
10796 5.325080000000001
10797 8.770719999999999
10798 5.325080000000001
10799 6.2648
10800 2.50592
10801 1.5662
10802 10.3369
10803 8.770719999999999
10804 5.325080000000001
10805 6.89128
10806 3.1324
10807 1.8794400000000002
10808 4.07212
10809 3.1324
10810 2.50592
10811 2.8191599999999997
10812 0.31324
10813 5.01184
10814 2.1926799999999997
10815 4.07212
10816 0.9397200000000001
10817 0.9397200000000001
10818 0.0
10819 0.62648
10820 1.5662
10821 5.638319999999999
10822 1.8794400000000002
10823 7.517760000000001
10824 14.0958
10825 1.8794400000000002
10826 1.25296
10827 15.662
10828 9.3972
10829 11.9031
10830 21.3003
10831 12.8428
10832 2.50592
10833 1.5662
10834 9.3972
10835 8.14424
10836 0.0
10837 4.3853599999999995
10838 0.31324
10839 0.31324
10840 1.8794400000000002
10841 14.409
10842 0.31324
10843 10.3369
10844 8.770719999999999
10845 0.9397200000000001
10846 0.62648
10847 10.9634
10848 31.6372
10849 10.9634
10850 2.8191599999999997
10851 1.8794400000000002
10852 1.25296
10853 9.3972
10854 0.62648
10855 4.6986
10856 2.1926799999999997
10857 0.31324
10858 2.1926799999999997
10859 0.9397200000000001
10860 1.25296
10861 1.25296
10862 5.325080000000001
10863 8.45748
10864 1.25296
10865 0.31324
10866 23.1798
10867 2.50592
10868 10.9634
10869 0.31324
10870 0.62648
10871 10.6502
10872 16.2885
10873 0.31324
10874 0.62648
10875 0.9397200000000001
10876 4.3853599999999995
10877 1.5662
10878 4.6986
10879 3.44564
10880 1.5662
10881 5.01184
10882 1.8794400000000002
10883 2.50592
10884 0.31324
10885 5.638319999999999
10886 0.0
10887 5.638319999999999
10888 2.8191599999999997
10889 3.7588800000000004
10890 1.25296
10891 3.1324
10892 0.62648
10893 1.5662
10894 4.07212
10895 4.3853599999999995
10896 2.50592
10897 0.31324
10898 0.62648
10899 3.1324
10900 30.070999999999998
10901 2.1926799999999997
10902 6.57804
10903 8.14424
10904 17.5414
10905 2.8191599999999997
10906 12.2164
10907 8.45748
10908 5.95156
10909 0.31324
10910 8.14424
10911 1.5662
10912 5.325080000000001
10913 4.07212
10914 0.9397200000000001
10915 5.95156
10916 15.662
10917 0.31324
10918 2.8191599999999997
10919 1.5662
10920 1.5662
10921 0.62648
10922 1.25296
10923 1.5662
10924 2.50592
10925 4.6986
10926 4.6986
10927 0.62648
10928 3.1324
10929 8.770719999999999
10930 0.62648
10931 0.9397200000000001
10932 3.44564
10933 1.8794400000000002
10934 0.9397200000000001
10935 1.25296
10936 1.8794400000000002
10937 5.95156
10938 5.638319999999999
10939 4.07212
10940 2.1926799999999997
10941 1.25296
10942 2.8191599999999997
10943 1.8794400000000002
10944 0.9397200000000001
10945 3.44564
10946 2.8191599999999997
10947 3.1324
10948 1.8794400000000002
10949 0.62648
10950 1.25296
10951 7.517760000000001
10952 6.57804
10953 7.831
10954 1.8794400000000002
10955 0.31324
10956 0.31324
10957 2.1926799999999997
10958 0.62648
10959 0.62648
10960 2.1926799999999997
10961 0.0
10962 1.5662
10963 0.62648
10964 6.57804
10965 0.62648
10966 0.31324
10967 12.2164
10968 4.07212
10969 11.5899
10970 10.9634
10971 1.25296
10972 4.6986
10973 0.62648
10974 1.5662
10975 0.9397200000000001
10976 7.831
10977 0.62648
10978 1.25296
10979 0.62648
10980 0.9397200000000001
10981 1.8794400000000002
10982 5.95156
10983 0.62648
10984 2.1926799999999997
10985 2.8191599999999997
10986 0.31324
10987 22.24
10988 35.7094
10989 12.8428
10990 9.71044
10991 4.07212
10992 2.50592
10993 21.9268
10994 2.1926799999999997
10995 0.31324
10996 6.2648
10997 8.45748
10998 0.9397200000000001
10999 1.5662
11000 3.7588800000000004
11001 8.770719999999999
11002 8.14424
11003 18.7944
11004 8.770719999999999
11005 3.1324
11006 3.1324
11007 2.1926799999999997
11008 5.95156
11009 2.50592
11010 5.325080000000001
11011 2.50592
11012 0.9397200000000001
11013 3.44564
11014 3.7588800000000004
11015 12.5296
11016 7.831
11017 5.95156
11018 19.1076
11019 11.2766
11020 6.57804
11021 2.8191599999999997
11022 6.89128
11023 2.1926799999999997
11024 5.01184
11025 11.5899
11026 1.8794400000000002
11027 3.44564
11028 4.3853599999999995
11029 3.1324
11030 1.8794400000000002
11031 4.3853599999999995
11032 2.1926799999999997
11033 5.01184
11034 2.8191599999999997
11035 2.1926799999999997
11036 9.71044
11037 15.9752
11038 6.2648
11039 1.25296
11040 0.31324
11041 0.9397200000000001
11042 6.57804
11043 4.3853599999999995
11044 1.25296
11045 0.31324
11046 0.9397200000000001
11047 3.44564
11048 1.5662
11049 18.4812
11050 8.14424
11051 2.1926799999999997
11052 2.1926799999999997
11053 2.50592
11054 2.1926799999999997
11055 1.25296
11056 4.3853599999999995
11057 7.20452
11058 0.9397200000000001
11059 7.831
11060 1.5662
11061 3.1324
11062 0.31324
11063 0.9397200000000001
11064 0.9397200000000001
11065 0.9397200000000001
11066 6.57804
11067 0.31324
11068 2.8191599999999997
11069 4.07212
11070 5.01184
11071 2.1926799999999997
11072 1.25296
11073 1.5662
11074 2.8191599999999997
11075 8.14424
11076 21.9268
11077 0.31324
11078 3.7588800000000004
11079 2.8191599999999997
11080 0.62648
11081 5.325080000000001
11082 4.07212
11083 17.5414
11084 10.3369
11085 8.45748
11086 5.325080000000001
11087 22.24
11088 93.6588
11089 2.8191599999999997
11090 10.3369
11091 2.8191599999999997
11092 2.8191599999999997
11093 7.831
11094 0.62648
11095 2.50592
11096 10.6502
11097 27.5651
11098 67.3466
11099 6.2648
11100 19.4209
11101 1.5662
11102 3.7588800000000004
11103 0.31324
11104 14.0958
11105 25.3724
11106 0.9397200000000001
11107 18.1679
11108 1.8794400000000002
11109 8.770719999999999
11110 1.8794400000000002
11111 1.5662
11112 19.4209
11113 0.31324
11114 9.71044
11115 2.50592
11116 1.8794400000000002
11117 12.8428
11118 33.5167
11119 0.0
11120 6.89128
11121 1.25296
11122 3.7588800000000004
11123 1.8794400000000002
11124 10.3369
11125 11.9031
11126 3.1324
11127 4.3853599999999995
11128 1.8794400000000002
11129 11.9031
11130 31.9505
11131 37.5888
11132 1.25296
11133 12.2164
11134 15.3488
11135 2.50592
11136 0.9397200000000001
11137 16.915
11138 36.6491
11139 0.9397200000000001
11140 11.5899
11141 2.8191599999999997
11142 5.325080000000001
11143 5.01184
11144 3.7588800000000004
11145 10.3369
11146 2.1926799999999997
11147 1.8794400000000002
11148 13.7826
11149 0.62648
11150 24.4327
11151 28.5048
11152 1.8794400000000002
11153 21.6136
11154 41.3477
11155 1.8794400000000002
11156 8.45748
11157 3.44564
11158 4.6986
11159 2.1926799999999997
11160 10.6502
11161 2.8191599999999997
11162 9.3972
11163 5.95156
11164 1.8794400000000002
11165 15.3488
11166 0.62648
11167 11.2766
11168 4.07212
11169 1.8794400000000002
11170 16.915
11171 48.8654
11172 70.7922
11173 43.5404
11174 2.1926799999999997
11175 12.2164
11176 5.638319999999999
11177 5.325080000000001
11178 15.3488
11179 1.5662
11180 10.9634
11181 10.0237
11182 5.01184
11183 0.9397200000000001
11184 0.31324
11185 39.4682
11186 1.5662
11187 23.8062
11188 2.8191599999999997
11189 26.6254
11190 4.07212
11191 24.1195
11192 2.50592
11193 33.8299
11194 5.638319999999999
11195 13.7826
11196 6.89128
11197 0.0
11198 7.517760000000001
11199 10.9634
11200 4.07212
11201 24.1195
11202 14.7223
11203 5.638319999999999
11204 24.1195
11205 48.239
11206 3.1324
11207 28.8181
11208 1.8794400000000002
11209 3.7588800000000004
11210 16.2885
11211 13.7826
11212 6.89128
11213 17.8547
11214 14.0958
11215 11.9031
11216 17.5414
11217 15.3488
11218 6.89128
11219 16.915
11220 10.6502
11221 9.71044
11222 13.7826
11223 14.409
11224 7.517760000000001
11225 7.20452
11226 14.409
11227 11.2766
11228 18.4812
11229 46.0463
11230 30.070999999999998
11231 37.2756
11232 10.3369
11233 7.517760000000001
11234 8.770719999999999
11235 9.3972
11236 11.5899
11237 8.45748
11238 20.0474
11239 21.6136
11240 17.2282
11241 30.6975
11242 15.0355
11243 6.89128
11244 5.325080000000001
11245 12.8428
11246 0.0
11247 11.5899
11248 5.95156
11249 8.14424
11250 9.083960000000001
11251 8.45748
11252 8.45748
11253 7.831
11254 12.8428
11255 4.6986
11256 13.7826
11257 8.14424
11258 7.20452
11259 10.3369
11260 8.770719999999999
11261 7.20452
11262 7.517760000000001
11263 7.831
11264 8.45748
11265 11.9031
11266 5.638319999999999
11267 12.2164
11268 5.638319999999999
11269 7.831
11270 10.9634
11271 2.50592
11272 15.662
11273 12.8428
11274 26.3122
11275 20.3606
11276 36.9623
11277 11.5899
11278 4.3853599999999995
11279 14.0958
11280 35.7094
11281 7.517760000000001
11282 10.6502
11283 11.2766
11284 5.638319999999999
11285 2.1926799999999997
11286 2.50592
11287 7.831
11288 8.14424
11289 17.2282
11290 10.0237
11291 12.8428
11292 15.3488
11293 3.44564
11294 10.9634
11295 7.831
11296 10.6502
11297 9.3972
11298 31.0108
11299 24.1195
11300 27.5651
11301 42.2874
11302 17.8547
11303 0.31324
11304 15.0355
11305 0.9397200000000001
11306 15.3488
11307 17.2282
11308 16.915
11309 21.3003
11310 16.2885
11311 19.7341
11312 13.7826
11313 30.3843
11314 14.409
11315 16.915
11316 23.8062
11317 11.5899
11318 16.915
11319 7.20452
11320 15.9752
11321 39.4682
11322 19.1076
11323 5.325080000000001
11324 11.5899
11325 18.7944
11326 10.9634
11327 0.9397200000000001
11328 35.7094
11329 16.6017
11330 23.1798
11331 31.6372
11332 14.7223
11333 21.3003
11334 17.2282
11335 33.2034
11336 0.31324
11337 6.2648
11338 42.9139
11339 62.9612
11340 15.662
11341 14.409
11342 41.6609
11343 33.2034
11344 25.0592
11345 18.7944
11346 13.1561
11347 15.9752
11348 15.3488
11349 13.7826
11350 10.0237
11351 32.2637
11352 12.2164
11353 6.2648
11354 35.7094
11355 54.5038
11356 9.3972
11357 13.4693
11358 29.7578
11359 30.6975
11360 18.7944
11361 10.6502
11362 16.6017
11363 134.69299999999998
11364 17.8547
11365 20.6738
11366 11.5899
11367 21.3003
11368 7.20452
11369 6.89128
11370 6.89128
11371 5.325080000000001
11372 5.325080000000001
11373 3.7588800000000004
11374 4.6986
11375 2.1926799999999997
11376 4.3853599999999995
11377 13.4693
11378 10.6502
11379 5.01184
11380 8.14424
11381 4.07212
11382 3.44564
11383 9.3972
11384 2.50592
11385 2.1926799999999997
11386 7.517760000000001
11387 5.01184
11388 5.95156
11389 4.6986
11390 4.07212
11391 5.95156
11392 9.71044
11393 4.6986
11394 3.1324
11395 4.07212
11396 6.89128
11397 1.8794400000000002
11398 4.6986
11399 9.3972
11400 5.01184
11401 0.9397200000000001
11402 12.5296
11403 4.3853599999999995
11404 0.62648
11405 8.770719999999999
11406 13.4693
11407 2.1926799999999997
11408 1.25296
11409 2.50592
11410 2.50592
11411 10.6502
11412 5.01184
11413 1.5662
11414 5.638319999999999
11415 0.0
11416 2.50592
11417 14.0958
11418 2.50592
11419 0.62648
11420 6.57804
11421 25.6857
11422 5.95156
11423 0.9397200000000001
11424 3.7588800000000004
11425 1.25296
11426 0.62648
11427 2.8191599999999997
11428 0.31324
11429 4.3853599999999995
11430 0.62648
11431 18.7944
11432 12.5296
11433 0.62648
11434 10.9634
11435 12.2164
11436 0.31324
11437 20.9871
11438 10.3369
11439 0.9397200000000001
11440 3.7588800000000004
11441 5.95156
11442 2.1926799999999997
11443 8.45748
11444 2.50592
11445 5.325080000000001
11446 5.325080000000001
11447 4.6986
11448 50.1184
11449 5.325080000000001
11450 5.01184
11451 13.4693
11452 21.6136
11453 20.3606
11454 82.6954
11455 41.3477
11456 20.6738
11457 9.083960000000001
11458 10.9634
11459 23.493000000000002
11460 59.2024
11461 8.14424
11462 11.2766
11463 0.9397200000000001
11464 10.6502
11465 9.083960000000001
11466 8.770719999999999
11467 27.2519
11468 25.9989
11469 15.3488
11470 4.6986
11471 7.20452
11472 17.8547
11473 2.8191599999999997
11474 24.1195
11475 24.1195
11476 5.325080000000001
11477 2.1926799999999997
11478 5.325080000000001
11479 7.831
11480 22.8665
11481 27.5651
11482 81.4424
11483 22.5533
11484 9.3972
11485 6.2648
11486 5.95156
11487 9.71044
11488 9.3972
11489 7.20452
11490 4.6986
11491 5.638319999999999
11492 9.083960000000001
11493 2.8191599999999997
11494 12.5296
11495 17.5414
11496 5.01184
11497 3.7588800000000004
11498 7.517760000000001
11499 7.20452
11500 1.25296
11501 7.517760000000001
11502 4.07212
11503 4.3853599999999995
11504 0.31324
11505 2.50592
11506 6.2648
11507 3.44564
11508 26.9386
11509 5.95156
11510 1.8794400000000002
11511 3.7588800000000004
11512 3.1324
11513 3.1324
11514 1.5662
11515 4.6986
11516 10.3369
11517 1.8794400000000002
11518 7.20452
11519 3.1324
11520 4.3853599999999995
11521 0.62648
11522 0.62648
11523 0.9397200000000001
11524 1.5662
11525 7.517760000000001
11526 0.62648
11527 0.9397200000000001
11528 1.25296
11529 5.638319999999999
11530 5.325080000000001
11531 1.8794400000000002
11532 0.9397200000000001
11533 1.25296
11534 4.6986
11535 13.4693
11536 1.5662
11537 4.3853599999999995
11538 1.5662
11539 1.5662
11540 1.8794400000000002
11541 2.1926799999999997
11542 5.638319999999999
11543 3.7588800000000004
11544 3.1324
11545 3.1324
11546 5.01184
11547 2.50592
11548 7.831
11549 11.5899
11550 5.01184
11551 0.0
11552 5.638319999999999
11553 11.5899
11554 8.45748
11555 1.25296
11556 6.57804
11557 8.770719999999999
11558 19.7341
11559 5.325080000000001
11560 2.8191599999999997
11561 9.71044
11562 13.7826
11563 19.4209
11564 10.6502
11565 10.6502
11566 14.7223
11567 1.8794400000000002
11568 10.9634
11569 4.3853599999999995
11570 1.5662
11571 6.89128
11572 16.2885
11573 17.5414
11574 3.7588800000000004
11575 2.8191599999999997
11576 11.5899
11577 6.89128
11578 8.14424
11579 14.0958
11580 5.325080000000001
11581 10.6502
11582 15.9752
11583 4.6986
11584 6.2648
11585 10.0237
11586 11.2766
11587 6.57804
11588 18.7944
11589 20.0474
11590 8.45748
11591 5.325080000000001
11592 13.1561
11593 9.3972
11594 1.8794400000000002
11595 9.71044
11596 20.0474
11597 6.57804
11598 7.831
11599 4.6986
11600 10.3369
11601 5.638319999999999
11602 4.6986
11603 6.57804
11604 16.915
11605 17.8547
11606 4.6986
11607 2.8191599999999997
11608 18.1679
11609 8.14424
11610 5.638319999999999
11611 12.8428
11612 5.638319999999999
11613 5.95156
11614 17.2282
11615 4.6986
11616 4.6986
11617 10.3369
11618 6.57804
11619 5.325080000000001
11620 25.6857
11621 30.3843
11622 5.01184
11623 5.01184
11624 15.9752
11625 7.517760000000001
11626 3.1324
11627 7.20452
11628 14.409
11629 6.2648
11630 12.5296
11631 3.7588800000000004
11632 5.638319999999999
11633 7.20452
11634 4.07212
11635 11.2766
11636 4.07212
11637 0.0
11638 9.3972
11639 20.0474
11640 15.3488
11641 7.20452
11642 15.9752
11643 12.8428
11644 5.638319999999999
11645 5.01184
11646 3.7588800000000004
11647 5.638319999999999
11648 6.2648
11649 9.71044
11650 2.50592
11651 2.8191599999999997
11652 10.0237
11653 10.9634
11654 2.50592
11655 70.7922
11656 5.638319999999999
11657 8.14424
11658 18.4812
11659 1.5662
11660 6.57804
11661 5.638319999999999
11662 6.2648
11663 6.89128
11664 6.2648
11665 8.14424
11666 17.8547
11667 18.1679
11668 2.8191599999999997
11669 3.44564
11670 10.6502
11671 9.3972
11672 10.3369
11673 15.9752
11674 3.1324
11675 0.9397200000000001
11676 14.7223
11677 7.831
11678 5.325080000000001
11679 5.95156
11680 9.3972
11681 8.45748
11682 11.5899
11683 7.20452
11684 8.14424
11685 17.2282
11686 0.0
11687 5.638319999999999
11688 14.0958
11689 26.9386
11690 7.20452
11691 1.25296
11692 9.71044
11693 10.6502
11694 5.325080000000001
11695 5.95156
11696 5.95156
11697 7.831
11698 7.517760000000001
11699 6.57804
11700 12.8428
11701 22.5533
11702 23.8062
11703 44.1668
11704 33.5167
11705 26.9386
11706 4.3853599999999995
11707 4.07212
11708 0.9397200000000001
11709 5.325080000000001
11710 11.5899
11711 5.95156
11712 11.5899
11713 0.62648
11714 2.1926799999999997
11715 11.2766
11716 8.45748
11717 5.325080000000001
11718 5.325080000000001
11719 6.2648
11720 3.7588800000000004
11721 4.6986
11722 2.50592
11723 1.5662
11724 9.083960000000001
11725 6.57804
11726 4.6986
11727 3.1324
11728 3.44564
11729 9.71044
11730 14.0958
11731 4.6986
11732 2.8191599999999997
11733 12.5296
11734 18.1679
11735 8.770719999999999
11736 6.57804
11737 2.8191599999999997
11738 5.638319999999999
11739 15.0355
11740 12.2164
11741 3.7588800000000004
11742 5.01184
11743 7.831
11744 6.57804
11745 9.083960000000001
11746 3.7588800000000004
11747 5.95156
11748 7.517760000000001
11749 7.517760000000001
11750 8.14424
11751 4.3853599999999995
11752 3.7588800000000004
11753 12.8428
11754 12.8428
11755 5.01184
11756 6.57804
11757 4.3853599999999995
11758 4.6986
11759 6.57804
11760 3.7588800000000004
11761 5.638319999999999
11762 4.07212
11763 6.57804
11764 8.14424
11765 9.083960000000001
11766 4.07212
11767 3.7588800000000004
11768 4.3853599999999995
11769 3.44564
11770 5.01184
11771 2.8191599999999997
11772 12.2164
11773 15.662
11774 45.1066
11775 14.409
11776 3.44564
11777 20.3606
11778 17.5414
11779 5.95156
11780 14.0958
11781 62.3348
11782 9.083960000000001
11783 4.3853599999999995
11784 1.5662
11785 2.1926799999999997
11786 2.1926799999999997
11787 4.07212
11788 5.95156
11789 5.325080000000001
11790 12.8428
11791 18.4812
11792 34.1432
11793 29.7578
11794 7.517760000000001
11795 7.20452
11796 3.7588800000000004
11797 10.0237
11798 13.4693
11799 4.07212
11800 3.1324
11801 4.3853599999999995
11802 5.01184
11803 8.45748
11804 4.6986
11805 5.638319999999999
11806 5.01184
11807 5.638319999999999
11808 10.9634
11809 29.4446
11810 20.9871
11811 9.3972
11812 14.0958
11813 16.915
11814 9.71044
11815 4.6986
11816 5.01184
11817 21.6136
11818 11.9031
11819 8.14424
11820 3.44564
11821 4.07212
11822 19.7341
11823 10.0237
11824 8.14424
11825 6.89128
11826 5.638319999999999
11827 4.6986
11828 6.89128
11829 10.6502
11830 10.0237
11831 5.01184
11832 0.62648
11833 3.7588800000000004
11834 16.6017
11835 2.50592
11836 5.325080000000001
11837 0.9397200000000001
11838 9.083960000000001
11839 7.20452
11840 3.44564
11841 7.517760000000001
11842 7.20452
11843 0.31324
11844 6.89128
11845 7.517760000000001
11846 1.5662
11847 3.7588800000000004
11848 7.517760000000001
11849 5.325080000000001
11850 0.31324
11851 5.01184
11852 2.8191599999999997
11853 6.57804
11854 10.9634
11855 4.07212
11856 8.14424
11857 12.2164
11858 2.50592
11859 3.44564
11860 6.2648
11861 8.770719999999999
11862 0.0
11863 1.25296
11864 11.9031
11865 12.5296
11866 6.57804
11867 5.95156
11868 2.1926799999999997
11869 8.14424
11870 7.20452
11871 99.6103
11872 20.3606
11873 6.2648
11874 4.07212
11875 0.9397200000000001
11876 9.3972
11877 20.3606
11878 0.62648
11879 5.638319999999999
11880 10.0237
11881 7.517760000000001
11882 7.831
11883 11.2766
11884 0.9397200000000001
11885 10.0237
11886 9.083960000000001
11887 17.8547
11888 6.89128
11889 15.0355
11890 93.6588
11891 18.7944
11892 2.1926799999999997
11893 6.89128
11894 9.71044
11895 11.2766
11896 4.3853599999999995
11897 10.3369
11898 0.9397200000000001
11899 7.831
11900 8.14424
11901 5.01184
11902 9.3972
11903 3.7588800000000004
11904 8.14424
11905 19.1076
11906 3.44564
11907 4.3853599999999995
11908 6.2648
11909 8.45748
11910 24.746
11911 18.1679
11912 2.50592
11913 7.20452
11914 20.6738
11915 13.7826
11916 12.5296
11917 10.9634
11918 9.3972
11919 17.5414
11920 10.9634
11921 4.07212
11922 5.325080000000001
11923 3.7588800000000004
11924 9.3972
11925 9.71044
11926 3.1324
11927 1.5662
11928 4.07212
11929 0.9397200000000001
11930 3.1324
11931 5.95156
11932 13.7826
11933 0.9397200000000001
11934 7.20452
11935 14.409
11936 10.0237
11937 23.493000000000002
11938 27.8784
11939 61.395
11940 13.7826
11941 14.7223
11942 11.9031
11943 11.9031
11944 3.1324
11945 8.45748
11946 1.5662
11947 9.3972
11948 5.638319999999999
11949 2.1926799999999997
11950 3.7588800000000004
11951 10.6502
11952 2.8191599999999997
11953 4.07212
11954 5.638319999999999
11955 1.8794400000000002
11956 8.770719999999999
11957 16.915
11958 1.25296
11959 3.7588800000000004
11960 3.44564
11961 6.2648
11962 20.3606
11963 15.662
11964 3.1324
11965 5.638319999999999
11966 9.083960000000001
11967 2.8191599999999997
11968 5.01184
11969 5.638319999999999
11970 0.62648
11971 9.71044
11972 3.1324
11973 4.6986
11974 7.20452
11975 9.3972
11976 6.2648
11977 5.325080000000001
11978 8.14424
11979 6.57804
11980 32.577
11981 26.6254
11982 4.6986
11983 4.07212
11984 13.1561
11985 40.408
11986 14.409
11987 7.20452
11988 6.89128
11989 11.2766
11990 1.8794400000000002
11991 4.6986
11992 16.915
11993 13.1561
11994 6.89128
11995 5.95156
11996 5.638319999999999
11997 10.3369
11998 11.2766
11999 10.3369
12000 2.8191599999999997
12001 3.1324
12002 3.7588800000000004
12003 2.50592
12004 16.2885
12005 6.57804
12006 5.325080000000001
12007 8.770719999999999
12008 13.7826
12009 11.5899
12010 6.57804
12011 2.1926799999999997
12012 20.9871
12013 11.9031
12014 3.7588800000000004
12015 7.831
12016 7.20452
12017 0.9397200000000001
12018 12.8428
12019 6.89128
12020 4.6986
12021 11.9031
12022 7.517760000000001
12023 10.9634
12024 6.2648
12025 21.6136
12026 2.1926799999999997
12027 13.4693
12028 0.0
12029 7.831
12030 16.2885
12031 16.915
12032 22.24
12033 14.0958
12034 31.0108
12035 23.493000000000002
12036 17.2282
12037 7.517760000000001
12038 4.6986
12039 4.3853599999999995
12040 2.8191599999999997
12041 13.7826
12042 16.915
12043 7.20452
12044 5.95156
12045 5.95156
12046 12.5296
12047 8.14424
12048 5.01184
12049 8.14424
12050 16.6017
12051 14.409
12052 7.20452
12053 6.57804
12054 20.0474
12055 14.0958
12056 6.2648
12057 4.3853599999999995
12058 25.9989
12059 20.9871
12060 3.44564
12061 2.8191599999999997
12062 14.409
12063 2.1926799999999997
12064 12.8428
12065 11.5899
12066 19.1076
12067 10.0237
12068 4.3853599999999995
12069 22.24
12070 28.8181
12071 26.9386
12072 23.493000000000002
12073 13.1561
12074 9.71044
12075 8.770719999999999
12076 10.3369
12077 21.3003
12078 6.89128
12079 8.45748
12080 5.325080000000001
12081 10.0237
12082 35.7094
12083 66.4069
12084 9.083960000000001
12085 7.20452
12086 2.8191599999999997
12087 3.1324
12088 25.6857
12089 15.0355
12090 12.2164
12091 3.44564
12092 5.325080000000001
12093 1.5662
12094 8.45748
12095 11.5899
12096 4.6986
12097 7.831
12098 11.5899
12099 2.50592
12100 4.6986
12101 7.831
12102 5.01184
12103 10.0237
12104 13.4693
12105 106.18799999999999
12106 8.45748
12107 7.831
12108 9.71044
12109 16.2885
12110 9.71044
12111 5.01184
12112 5.638319999999999
12113 8.45748
12114 10.0237
12115 11.9031
12116 16.6017
12117 14.0958
12118 7.517760000000001
12119 9.71044
12120 5.638319999999999
12121 5.638319999999999
12122 1.5662
12123 3.44564
12124 8.45748
12125 5.95156
12126 3.7588800000000004
12127 4.07212
12128 5.01184
12129 6.2648
12130 1.8794400000000002
12131 6.89128
12132 13.1561
12133 1.25296
12134 4.3853599999999995
12135 3.1324
12136 2.8191599999999997
12137 2.1926799999999997
12138 3.7588800000000004
12139 5.325080000000001
12140 5.95156
12141 4.07212
12142 2.1926799999999997
12143 4.07212
12144 2.50592
12145 4.6986
12146 2.50592
12147 4.3853599999999995
12148 3.1324
12149 3.7588800000000004
12150 0.0
12151 10.0237
12152 0.31324
12153 2.1926799999999997
12154 3.44564
12155 4.3853599999999995
12156 9.3972
12157 8.45748
12158 6.57804
12159 2.50592
12160 5.638319999999999
12161 2.1926799999999997
12162 9.3972
12163 6.2648
12164 1.25296
12165 1.5662
12166 2.8191599999999997
12167 4.6986
12168 1.25296
12169 3.44564
12170 8.14424
12171 3.7588800000000004
12172 0.31324
12173 1.25296
12174 10.9634
12175 4.07212
12176 1.25296
12177 0.62648
12178 15.662
12179 3.7588800000000004
12180 4.6986
12181 6.2648
12182 15.9752
12183 0.31324
12184 10.3369
12185 22.24
12186 10.3369
12187 1.25296
12188 1.25296
12189 22.24
12190 3.1324
12191 1.8794400000000002
12192 0.62648
12193 0.31324
12194 1.5662
12195 0.31324
12196 2.8191599999999997
12197 1.25296
12198 14.7223
12199 18.7944
12200 0.62648
12201 1.25296
12202 5.325080000000001
12203 3.1324
12204 2.50592
12205 0.9397200000000001
12206 12.2164
12207 10.0237
12208 13.4693
12209 15.9752
12210 2.50592
12211 4.6986
12212 14.409
12213 6.57804
12214 7.517760000000001
12215 9.083960000000001
12216 7.517760000000001
12217 2.1926799999999997
12218 5.01184
12219 3.7588800000000004
12220 2.8191599999999997
12221 0.31324
12222 10.3369
12223 5.01184
12224 9.71044
12225 10.0237
12226 1.5662
12227 3.7588800000000004
12228 10.9634
12229 4.07212
12230 0.9397200000000001
12231 0.0
12232 15.3488
12233 3.7588800000000004
12234 3.7588800000000004
12235 9.3972
12236 8.14424
12237 3.1324
12238 21.9268
12239 15.9752
12240 43.2271
12241 11.5899
12242 19.7341
12243 11.2766
12244 20.9871
12245 10.0237
12246 1.25296
12247 3.1324
12248 2.50592
12249 3.7588800000000004
12250 3.44564
12251 4.07212
12252 9.083960000000001
12253 15.3488
12254 5.325080000000001
12255 1.8794400000000002
12256 1.8794400000000002
12257 3.1324
12258 39.155
12259 5.325080000000001
12260 7.517760000000001
12261 3.1324
12262 2.50592
12263 3.1324
12264 1.8794400000000002
12265 1.25296
12266 4.6986
12267 9.083960000000001
12268 6.89128
12269 1.5662
12270 1.8794400000000002
12271 1.8794400000000002
12272 2.50592
12273 0.62648
12274 4.3853599999999995
12275 0.62648
12276 1.8794400000000002
12277 1.25296
12278 4.3853599999999995
12279 3.7588800000000004
12280 1.8794400000000002
12281 5.95156
12282 1.5662
12283 0.62648
12284 0.62648
12285 3.44564
12286 1.8794400000000002
12287 2.1926799999999997
12288 0.31324
12289 0.62648
12290 0.0
12291 2.1926799999999997
12292 1.5662
12293 0.31324
12294 0.9397200000000001
12295 0.9397200000000001
12296 0.9397200000000001
12297 1.8794400000000002
12298 6.57804
12299 2.8191599999999997
12300 6.2648
12301 2.1926799999999997
12302 0.62648
12303 2.8191599999999997
12304 0.62648
12305 4.3853599999999995
12306 4.07212
12307 6.89128
12308 21.9268
12309 0.31324
12310 1.25296
12311 1.25296
12312 0.31324
12313 0.9397200000000001
12314 2.8191599999999997
12315 1.25296
12316 1.5662
12317 2.1926799999999997
12318 1.25296
12319 1.5662
12320 2.1926799999999997
12321 0.9397200000000001
12322 4.6986
12323 0.0
12324 4.07212
12325 0.9397200000000001
12326 0.31324
12327 0.9397200000000001
12328 3.44564
12329 0.0
12330 0.62648
12331 1.5662
12332 4.3853599999999995
12333 1.5662
12334 1.25296
12335 0.9397200000000001
12336 3.1324
12337 0.31324
12338 4.07212
12339 0.9397200000000001
12340 1.25296
12341 5.01184
12342 7.517760000000001
12343 3.7588800000000004
12344 1.25296
12345 0.62648
12346 3.1324
12347 1.8794400000000002
12348 3.1324
12349 3.7588800000000004
12350 2.8191599999999997
12351 1.5662
12352 2.50592
12353 1.25296
12354 3.44564
12355 0.0
12356 2.8191599999999997
12357 2.50592
12358 0.9397200000000001
12359 11.2766
12360 2.8191599999999997
12361 3.7588800000000004
12362 1.5662
12363 5.95156
12364 5.01184
12365 1.8794400000000002
12366 7.517760000000001
12367 15.9752
12368 0.0
12369 0.0
12370 2.1926799999999997
12371 1.8794400000000002
12372 2.1926799999999997
12373 0.31324
12374 9.71044
12375 2.50592
12376 0.31324
12377 3.7588800000000004
12378 7.517760000000001
12379 5.01184
12380 0.62648
12381 8.770719999999999
12382 1.8794400000000002
12383 3.7588800000000004
12384 1.5662
12385 0.31324
12386 7.517760000000001
12387 3.7588800000000004
12388 5.638319999999999
12389 10.0237
12390 8.770719999999999
12391 21.3003
12392 10.6502
12393 25.9989
12394 34.1432
12395 2.1926799999999997
12396 3.44564
12397 14.0958
12398 1.8794400000000002
12399 7.831
12400 2.50592
12401 5.01184
12402 2.1926799999999997
12403 5.01184
12404 1.5662
12405 10.6502
12406 1.5662
12407 13.4693
12408 1.25296
12409 10.6502
12410 20.0474
12411 1.25296
12412 5.325080000000001
12413 14.0958
12414 2.50592
12415 4.3853599999999995
12416 2.50592
12417 6.57804
12418 1.5662
12419 4.6986
12420 3.1324
12421 7.20452
12422 2.50592
12423 1.25296
12424 0.9397200000000001
12425 2.8191599999999997
12426 0.62648
12427 3.1324
12428 1.8794400000000002
12429 6.2648
12430 1.25296
12431 3.44564
12432 0.62648
12433 3.7588800000000004
12434 2.1926799999999997
12435 2.8191599999999997
12436 0.62648
12437 7.20452
12438 2.1926799999999997
12439 7.20452
12440 1.5662
12441 4.07212
12442 2.1926799999999997
12443 0.31324
12444 5.01184
12445 3.44564
12446 3.1324
12447 1.8794400000000002
12448 2.8191599999999997
12449 0.62648
12450 3.1324
12451 17.2282
12452 6.2648
12453 1.25296
12454 1.25296
12455 5.01184
12456 4.07212
12457 3.1324
12458 6.2648
12459 4.07212
12460 5.325080000000001
12461 4.3853599999999995
12462 3.7588800000000004
12463 2.8191599999999997
12464 3.7588800000000004
12465 1.25296
12466 1.8794400000000002
12467 2.50592
12468 0.9397200000000001
12469 9.083960000000001
12470 9.083960000000001
12471 0.9397200000000001
12472 2.50592
12473 1.25296
12474 1.5662
12475 1.25296
12476 2.50592
12477 2.50592
12478 2.1926799999999997
12479 4.07212
12480 0.0
12481 4.07212
12482 1.25296
12483 1.8794400000000002
12484 4.3853599999999995
12485 5.638319999999999
12486 2.1926799999999997
12487 1.8794400000000002
12488 1.25296
12489 2.1926799999999997
12490 4.6986
12491 6.2648
12492 4.3853599999999995
12493 1.5662
12494 2.1926799999999997
12495 0.0
12496 2.8191599999999997
12497 5.325080000000001
12498 1.25296
12499 1.5662
12500 5.95156
12501 12.8428
12502 9.083960000000001
12503 10.6502
12504 0.31324
12505 7.20452
12506 5.638319999999999
12507 0.31324
12508 4.3853599999999995
12509 1.25296
12510 0.31324
12511 12.2164
12512 3.44564
12513 0.62648
12514 12.8428
12515 2.8191599999999997
12516 5.01184
12517 7.517760000000001
12518 6.89128
12519 21.3003
12520 4.6986
12521 7.831
12522 7.20452
12523 2.8191599999999997
12524 18.4812
12525 0.31324
12526 5.325080000000001
12527 3.1324
12528 1.25296
12529 5.638319999999999
12530 3.44564
12531 7.831
12532 16.6017
12533 8.45748
12534 9.3972
12535 7.831
12536 11.2766
12537 23.1798
12538 1.8794400000000002
12539 11.2766
12540 9.083960000000001
12541 3.44564
12542 6.2648
12543 10.0237
12544 7.831
12545 4.3853599999999995
12546 6.2648
12547 2.1926799999999997
12548 5.638319999999999
12549 9.71044
12550 0.9397200000000001
12551 10.3369
12552 19.7341
12553 13.1561
12554 8.45748
12555 45.733000000000004
12556 7.20452
12557 9.083960000000001
12558 11.9031
12559 22.8665
12560 9.71044
12561 35.0829
12562 0.31324
12563 16.6017
12564 4.6986
12565 5.638319999999999
12566 2.1926799999999997
12567 5.638319999999999
12568 0.62648
12569 3.7588800000000004
12570 6.57804
12571 128.428
12572 10.0237
12573 5.638319999999999
12574 4.6986
12575 5.01184
12576 1.8794400000000002
12577 15.662
12578 2.50592
12579 3.7588800000000004
12580 0.62648
12581 15.0355
12582 2.1926799999999997
12583 2.1926799999999997
12584 6.89128
12585 2.50592
12586 5.01184
12587 2.1926799999999997
12588 1.5662
12589 5.325080000000001
12590 2.50592
12591 2.1926799999999997
12592 16.6017
12593 29.7578
12594 20.6738
12595 1.5662
12596 3.1324
12597 1.8794400000000002
12598 5.325080000000001
12599 0.0
12600 5.01184
12601 4.3853599999999995
12602 1.25296
12603 8.14424
12604 13.1561
12605 2.1926799999999997
12606 0.31324
12607 6.89128
12608 2.50592
12609 4.6986
12610 0.0
12611 5.325080000000001
12612 2.50592
12613 3.44564
12614 0.9397200000000001
12615 3.7588800000000004
12616 0.31324
12617 6.57804
12618 7.831
12619 2.50592
12620 2.1926799999999997
12621 1.25296
12622 2.8191599999999997
12623 0.62648
12624 3.44564
12625 2.1926799999999997
12626 0.9397200000000001
12627 1.8794400000000002
12628 0.62648
12629 3.44564
12630 12.2164
12631 6.2648
12632 10.0237
12633 1.5662
12634 2.50592
12635 1.5662
12636 2.1926799999999997
12637 0.9397200000000001
12638 2.1926799999999997
12639 1.25296
12640 4.07212
12641 3.44564
12642 0.9397200000000001
12643 1.5662
12644 11.9031
12645 4.3853599999999995
12646 1.8794400000000002
12647 1.5662
12648 4.6986
12649 0.9397200000000001
12650 4.07212
12651 6.57804
12652 3.44564
12653 1.8794400000000002
12654 6.57804
12655 1.8794400000000002
12656 0.9397200000000001
12657 2.8191599999999997
12658 3.44564
12659 2.1926799999999997
12660 0.9397200000000001
12661 0.9397200000000001
12662 1.25296
12663 1.5662
12664 1.8794400000000002
12665 0.31324
12666 2.50592
12667 0.9397200000000001
12668 2.8191599999999997
12669 1.8794400000000002
12670 2.1926799999999997
12671 2.50592
12672 0.62648
12673 1.5662
12674 0.9397200000000001
12675 5.638319999999999
12676 3.1324
12677 0.0
12678 3.1324
12679 0.31324
12680 6.57804
12681 6.89128
12682 1.5662
12683 11.2766
12684 6.57804
12685 0.9397200000000001
12686 6.57804
12687 0.62648
12688 1.25296
12689 7.831
12690 0.9397200000000001
12691 8.45748
12692 0.0
12693 19.1076
12694 23.8062
12695 10.3369
12696 0.0
12697 14.7223
12698 11.2766
12699 1.25296
12700 0.0
12701 7.831
12702 4.3853599999999995
12703 0.0
12704 3.44564
12705 0.9397200000000001
12706 12.5296
12707 9.3972
12708 0.0
12709 0.31324
12710 3.7588800000000004
12711 0.62648
12712 141.584
12713 0.31324
12714 12.8428
12715 29.1313
12716 6.89128
12717 0.31324
12718 1.8794400000000002
12719 24.1195
12720 2.50592
12721 0.0
12722 0.0
12723 1.25296
12724 2.50592
12725 14.7223
12726 2.50592
12727 12.5296
12728 1.5662
12729 14.409
12730 2.50592
12731 1.5662
12732 0.62648
12733 0.62648
12734 0.0
12735 0.0
12736 6.2648
12737 10.6502
12738 14.409
12739 0.31324
12740 2.50592
12741 6.2648
12742 0.0
12743 0.62648
12744 0.0
12745 2.1926799999999997
12746 0.31324
12747 1.25296
12748 23.1798
12749 5.95156
12750 7.831
12751 0.31324
12752 0.62648
12753 15.662
12754 6.57804
12755 2.8191599999999997
12756 1.8794400000000002
12757 2.1926799999999997
12758 0.0
12759 0.9397200000000001
12760 2.8191599999999997
12761 0.9397200000000001
12762 5.01184
12763 3.1324
12764 1.8794400000000002
12765 10.3369
12766 0.62648
12767 3.7588800000000004
12768 3.1324
12769 1.5662
12770 2.1926799999999997
12771 0.31324
12772 0.31324
12773 0.0
12774 0.62648
12775 0.62648
12776 0.31324
12777 0.0
12778 0.0
12779 0.0
12780 0.31324
12781 0.9397200000000001
12782 1.25296
12783 4.3853599999999995
12784 2.1926799999999997
12785 0.31324
12786 0.9397200000000001
12787 0.62648
12788 0.0
12789 0.31324
12790 1.8794400000000002
12791 4.3853599999999995
12792 1.8794400000000002
12793 2.50592
12794 0.0
12795 0.31324
12796 0.31324
12797 4.6986
12798 3.7588800000000004
12799 0.9397200000000001
12800 0.62648
12801 0.62648
12802 0.31324
12803 10.6502
12804 0.31324
12805 3.7588800000000004
12806 1.8794400000000002
12807 2.50592
12808 9.71044
12809 13.1561
12810 16.2885
12811 1.25296
12812 1.5662
12813 16.6017
12814 10.6502
12815 7.831
12816 22.8665
12817 0.9397200000000001
12818 1.5662
12819 0.31324
12820 8.770719999999999
12821 0.0
12822 11.5899
12823 0.62648
12824 6.2648
12825 0.62648
12826 0.9397200000000001
12827 0.0
12828 4.3853599999999995
12829 11.5899
12830 0.0
12831 14.7223
12832 4.3853599999999995
12833 0.31324
12834 5.325080000000001
12835 21.9268
12836 28.8181
12837 22.5533
12838 11.2766
12839 0.0
12840 5.95156
12841 0.31324
12842 6.89128
12843 16.6017
12844 3.44564
12845 0.31324
12846 22.24
12847 0.9397200000000001
12848 18.7944
12849 0.0
12850 0.0
12851 21.9268
12852 1.8794400000000002
12853 0.9397200000000001
12854 0.31324
12855 0.31324
12856 0.62648
12857 0.62648
12858 0.62648
12859 0.62648
12860 14.7223
12861 0.0
12862 7.20452
12863 0.31324
12864 11.5899
12865 0.31324
12866 9.71044
12867 0.31324
12868 12.5296
12869 37.5888
12870 3.1324
12871 3.7588800000000004
12872 22.24
12873 1.25296
12874 9.083960000000001
12875 0.62648
12876 10.3369
12877 0.31324
12878 11.9031
12879 0.0
12880 11.2766
12881 0.62648
12882 19.1076
12883 0.31324
12884 20.6738
12885 0.62648
12886 17.2282
12887 0.31324
12888 14.0958
12889 0.31324
12890 5.325080000000001
12891 1.8794400000000002
12892 0.31324
12893 12.8428
12894 19.1076
12895 0.9397200000000001
12896 1.8794400000000002
12897 6.89128
12898 1.25296
12899 6.89128
12900 1.5662
12901 21.6136
12902 65.7804
12903 46.986000000000004
12904 30.070999999999998
12905 0.62648
12906 12.2164
12907 2.50592
12908 20.9871
12909 25.6857
12910 2.50592
12911 28.5048
12912 25.0592
12913 3.1324
12914 2.1926799999999997
12915 0.62648
12916 18.4812
12917 0.62648
12918 16.6017
12919 4.07212
12920 1.8794400000000002
12921 13.4693
12922 52.3111
12923 52.3111
12924 1.5662
12925 10.0237
12926 4.6986
12927 3.1324
12928 5.638319999999999
12929 4.07212
12930 4.6986
12931 5.325080000000001
12932 15.0355
12933 0.9397200000000001
12934 3.7588800000000004
12935 1.25296
12936 1.8794400000000002
12937 16.915
12938 22.24
12939 0.9397200000000001
12940 11.2766
12941 2.8191599999999997
12942 6.89128
12943 5.638319999999999
12944 6.57804
12945 1.25296
12946 6.2648
12947 5.638319999999999
12948 12.5296
12949 2.50592
12950 10.6502
12951 1.8794400000000002
12952 9.3972
12953 4.07212
12954 8.45748
12955 1.25296
12956 14.7223
12957 19.7341
12958 5.95156
12959 15.662
12960 19.4209
12961 3.44564
12962 10.6502
12963 20.9871
12964 3.7588800000000004
12965 17.2282
12966 15.0355
12967 5.95156
12968 12.5296
12969 16.915
12970 6.89128
12971 8.45748
12972 5.95156
12973 11.9031
12974 0.62648
12975 25.6857
12976 53.2508
12977 4.3853599999999995
12978 7.831
12979 29.4446
12980 10.0237
12981 16.915
12982 33.8299
12983 3.7588800000000004
12984 6.89128
12985 8.14424
12986 21.6136
12987 29.4446
12988 9.71044
12989 7.831
12990 7.517760000000001
12991 10.3369
12992 9.3972
12993 18.1679
12994 14.7223
12995 11.2766
12996 5.95156
12997 17.2282
12998 40.0947
12999 14.7223
13000 21.9268
13001 25.3724
13002 18.4812
13003 29.1313
13004 47.2992
13005 4.07212
13006 19.7341
13007 25.6857
13008 11.2766
13009 15.662
13010 19.7341
13011 38.2153
13012 8.14424
13013 23.8062
13014 32.8902
13015 10.0237
13016 18.4812
13017 15.0355
13018 13.4693
13019 27.2519
13020 14.409
13021 15.662
13022 15.0355
13023 20.6738
13024 32.577
13025 57.6362
13026 10.9634
13027 34.1432
13028 31.6372
13029 22.5533
13030 24.4327
13031 12.2164
13032 5.95156
13033 23.8062
13034 16.6017
13035 7.517760000000001
13036 22.24
13037 24.4327
13038 5.638319999999999
13039 25.6857
13040 74.8644
13041 48.5522
13042 22.24
13043 25.3724
13044 27.8784
13045 24.4327
13046 6.57804
13047 18.4812
13048 52.6243
13049 35.0829
13050 12.5296
13051 5.95156
13052 33.8299
13053 25.9989
13054 6.2648
13055 16.915
13056 25.6857
13057 10.3369
13058 9.3972
13059 13.4693
13060 40.408
13061 39.4682
13062 55.7567
13063 26.3122
13064 4.07212
13065 11.2766
13066 14.7223
13067 19.1076
13068 32.577
13069 35.0829
13070 31.9505
13071 15.662
13072 16.6017
13073 67.0334
13074 43.2271
13075 11.2766
13076 14.409
13077 38.2153
13078 30.070999999999998
13079 31.324
13080 34.7696
13081 17.2282
13082 15.662
13083 15.9752
13084 8.45748
13085 12.2164
13086 23.493000000000002
13087 4.07212
13088 8.14424
13089 3.44564
13090 10.0237
13091 11.5899
13092 7.517760000000001
13093 6.57804
13094 16.2885
13095 11.2766
13096 2.1926799999999997
13097 16.2885
13098 17.2282
13099 14.7223
13100 11.2766
13101 8.770719999999999
13102 10.0237
13103 0.0
13104 8.14424
13105 11.2766
13106 5.638319999999999
13107 5.638319999999999
13108 5.638319999999999
13109 19.4209
13110 2.1926799999999997
13111 11.2766
13112 3.7588800000000004
13113 13.7826
13114 6.89128
13115 10.9634
13116 2.1926799999999997
13117 13.7826
13118 2.8191599999999997
13119 8.14424
13120 15.662
13121 2.8191599999999997
13122 7.831
13123 7.517760000000001
13124 5.01184
13125 8.45748
13126 4.6986
13127 43.2271
13128 42.2874
13129 29.7578
13130 6.2648
13131 24.4327
13132 13.1561
13133 15.662
13134 0.31324
13135 11.5899
13136 18.1679
13137 5.95156
13138 25.9989
13139 7.20452
13140 34.7696
13141 6.89128
13142 28.8181
13143 9.083960000000001
13144 27.5651
13145 8.770719999999999
13146 17.5414
13147 16.915
13148 8.45748
13149 27.5651
13150 10.3369
13151 11.9031
13152 19.4209
13153 3.7588800000000004
13154 27.5651
13155 5.01184
13156 12.2164
13157 23.493000000000002
13158 1.5662
13159 31.6372
13160 7.20452
13161 15.0355
13162 20.0474
13163 26.3122
13164 1.25296
13165 11.5899
13166 11.9031
13167 6.57804
13168 34.1432
13169 7.517760000000001
13170 37.902
13171 6.89128
13172 45.733000000000004
13173 7.831
13174 36.3358
13175 5.638319999999999
13176 38.2153
13177 2.1926799999999997
13178 24.4327
13179 8.14424
13180 1.25296
13181 6.2648
13182 14.409
13183 3.1324
13184 31.324
13185 5.01184
13186 29.4446
13187 6.89128
13188 37.2756
13189 6.89128
13190 35.0829
13191 8.770719999999999
13192 10.0237
13193 30.6975
13194 4.6986
13195 41.9742
13196 2.1926799999999997
13197 33.8299
13198 1.8794400000000002
13199 3.7588800000000004
13200 12.8428
13201 24.4327
13202 10.6502
13203 10.6502
13204 28.1916
13205 10.6502
13206 12.5296
13207 20.0474
13208 2.1926799999999997
13209 51.6846
13210 119.344
13211 88.3337
13212 80.1894
13213 25.9989
13214 4.6986
13215 19.1076
13216 5.01184
13217 19.4209
13218 4.07212
13219 7.831
13220 35.7094
13221 39.4682
13222 22.8665
13223 1.25296
13224 15.3488
13225 61.0818
13226 39.7815
13227 17.2282
13228 1.5662
13229 18.7944
13230 15.3488
13231 2.1926799999999997
13232 21.3003
13233 10.3369
13234 0.9397200000000001
13235 3.44564
13236 31.0108
13237 10.9634
13238 4.3853599999999995
13239 3.44564
13240 6.89128
13241 2.50592
13242 3.7588800000000004
13243 8.14424
13244 6.89128
13245 3.44564
13246 4.6986
13247 8.45748
13248 2.1926799999999997
13249 9.083960000000001
13250 8.45748
13251 14.7223
13252 5.01184
13253 7.517760000000001
13254 1.8794400000000002
13255 6.57804
13256 19.1076
13257 10.9634
13258 13.4693
13259 5.638319999999999
13260 5.638319999999999
13261 14.7223
13262 3.44564
13263 25.0592
13264 10.0237
13265 1.5662
13266 14.7223
13267 10.0237
13268 7.20452
13269 4.6986
13270 7.517760000000001
13271 16.915
13272 5.638319999999999
13273 17.8547
13274 3.1324
13275 28.8181
13276 30.6975
13277 13.7826
13278 2.1926799999999997
13279 6.2648
13280 0.31324
13281 25.3724
13282 13.4693
13283 7.517760000000001
13284 11.9031
13285 57.3229
13286 10.9634
13287 9.71044
13288 11.9031
13289 5.325080000000001
13290 22.5533
13291 17.2282
13292 7.20452
13293 3.44564
13294 9.71044
13295 33.8299
13296 3.1324
13297 13.7826
13298 10.6502
13299 8.45748
13300 0.9397200000000001
13301 3.1324
13302 13.7826
13303 15.3488
13304 6.89128
13305 14.7223
13306 5.325080000000001
13307 1.8794400000000002
13308 2.1926799999999997
13309 1.25296
13310 3.7588800000000004
13311 4.6986
13312 9.3972
13313 4.6986
13314 3.44564
13315 10.3369
13316 7.831
13317 14.7223
13318 9.3972
13319 32.2637
13320 8.45748
13321 6.89128
13322 9.3972
13323 2.1926799999999997
13324 4.3853599999999995
13325 5.638319999999999
13326 5.95156
13327 5.325080000000001
13328 4.6986
13329 12.8428
13330 2.1926799999999997
13331 4.3853599999999995
13332 15.0355
13333 9.71044
13334 1.5662
13335 12.8428
13336 10.3369
13337 4.6986
13338 6.2648
13339 2.1926799999999997
13340 4.07212
13341 5.638319999999999
13342 9.083960000000001
13343 59.8288
13344 6.89128
13345 0.31324
13346 18.1679
13347 7.831
13348 7.517760000000001
13349 5.325080000000001
13350 2.8191599999999997
13351 1.5662
13352 4.07212
13353 5.01184
13354 10.0237
13355 44.4801
13356 9.083960000000001
13357 5.01184
13358 3.44564
13359 4.07212
13360 4.3853599999999995
13361 11.5899
13362 13.4693
13363 3.7588800000000004
13364 6.57804
13365 5.638319999999999
13366 2.8191599999999997
13367 13.7826
13368 5.638319999999999
13369 10.0237
13370 10.9634
13371 3.44564
13372 11.9031
13373 12.8428
13374 5.01184
13375 5.638319999999999
13376 0.0
13377 7.831
13378 2.50592
13379 14.409
13380 5.325080000000001
13381 10.0237
13382 11.2766
13383 5.638319999999999
13384 2.1926799999999997
13385 15.662
13386 19.7341
13387 15.9752
13388 9.083960000000001
13389 4.3853599999999995
13390 4.6986
13391 4.07212
13392 3.1324
13393 3.44564
13394 15.9752
13395 6.57804
13396 3.1324
13397 5.638319999999999
13398 5.325080000000001
13399 5.95156
13400 1.8794400000000002
13401 15.9752
13402 6.89128
13403 4.07212
13404 5.638319999999999
13405 3.1324
13406 1.25296
13407 5.01184
13408 5.638319999999999
13409 0.31324
13410 5.638319999999999
13411 2.50592
13412 4.07212
13413 2.8191599999999997
13414 9.3972
13415 5.638319999999999
13416 1.8794400000000002
13417 6.2648
13418 5.325080000000001
13419 3.1324
13420 9.3972
13421 2.8191599999999997
13422 4.6986
13423 5.01184
13424 10.9634
13425 9.3972
13426 65.4672
13427 15.9752
13428 3.1324
13429 12.8428
13430 5.95156
13431 5.95156
13432 14.0958
13433 2.50592
13434 3.44564
13435 17.5414
13436 15.9752
13437 7.517760000000001
13438 14.0958
13439 9.71044
13440 3.1324
13441 0.31324
13442 10.3369
13443 5.95156
13444 3.44564
13445 12.5296
13446 5.01184
13447 7.517760000000001
13448 4.6986
13449 11.2766
13450 6.2648
13451 9.083960000000001
13452 5.638319999999999
13453 14.7223
13454 101.49
13455 34.7696
13456 9.3972
13457 5.638319999999999
13458 2.50592
13459 6.89128
13460 5.325080000000001
13461 8.14424
13462 7.831
13463 16.2885
13464 26.9386
13465 10.3369
13466 10.3369
13467 22.8665
13468 14.0958
13469 15.3488
13470 18.7944
13471 12.8428
13472 15.3488
13473 25.9989
13474 13.7826
13475 10.3369
13476 0.0
13477 12.8428
13478 1.8794400000000002
13479 6.57804
13480 10.9634
13481 4.3853599999999995
13482 5.638319999999999
13483 9.083960000000001
13484 7.20452
13485 9.083960000000001
13486 9.083960000000001
13487 6.89128
13488 5.638319999999999
13489 7.20452
13490 5.95156
13491 8.45748
13492 10.6502
13493 0.31324
13494 7.517760000000001
13495 8.45748
13496 4.6986
13497 17.8547
13498 10.0237
13499 0.31324
13500 8.45748
13501 6.2648
13502 6.89128
13503 4.3853599999999995
13504 14.7223
13505 11.5899
13506 6.57804
13507 9.083960000000001
13508 8.14424
13509 7.517760000000001
13510 4.6986
13511 15.662
13512 88.0204
13513 6.2648
13514 12.5296
13515 10.6502
13516 4.6986
13517 4.07212
13518 2.1926799999999997
13519 6.2648
13520 1.8794400000000002
13521 5.95156
13522 18.7944
13523 9.71044
13524 0.9397200000000001
13525 0.0
13526 7.20452
13527 3.7588800000000004
13528 2.1926799999999997
13529 6.57804
13530 2.8191599999999997
13531 5.325080000000001
13532 2.8191599999999997
13533 6.57804
13534 2.1926799999999997
13535 4.3853599999999995
13536 5.01184
13537 15.3488
13538 13.7826
13539 9.71044
13540 2.1926799999999997
13541 3.44564
13542 7.831
13543 3.44564
13544 8.14424
13545 2.8191599999999997
13546 11.2766
13547 3.1324
13548 9.083960000000001
13549 7.831
13550 41.3477
13551 2.1926799999999997
13552 2.50592
13553 1.5662
13554 4.6986
13555 4.07212
13556 25.9989
13557 11.5899
13558 6.57804
13559 1.5662
13560 1.5662
13561 2.50592
13562 2.8191599999999997
13563 5.325080000000001
13564 4.3853599999999995
13565 2.8191599999999997
13566 3.7588800000000004
13567 3.44564
13568 5.325080000000001
13569 3.1324
13570 1.5662
13571 5.01184
13572 5.638319999999999
13573 1.8794400000000002
13574 6.57804
13575 15.662
13576 6.57804
13577 1.25296
13578 6.57804
13579 15.9752
13580 4.3853599999999995
13581 0.62648
13582 2.8191599999999997
13583 0.9397200000000001
13584 3.44564
13585 2.50592
13586 3.44564
13587 2.1926799999999997
13588 5.325080000000001
13589 3.1324
13590 7.517760000000001
13591 2.1926799999999997
13592 2.50592
13593 5.95156
13594 4.07212
13595 3.1324
13596 8.14424
13597 2.8191599999999997
13598 35.3961
13599 19.4209
13600 21.9268
13601 26.3122
13602 15.662
13603 6.89128
13604 0.62648
13605 5.325080000000001
13606 8.14424
13607 19.1076
13608 25.3724
13609 8.14424
13610 1.25296
13611 4.6986
13612 3.7588800000000004
13613 17.2282
13614 65.7804
13615 2.8191599999999997
13616 5.638319999999999
13617 14.7223
13618 18.7944
13619 18.7944
13620 2.8191599999999997
13621 4.07212
13622 17.5414
13623 5.95156
13624 5.638319999999999
13625 7.831
13626 0.0
13627 7.517760000000001
13628 5.01184
13629 67.0334
13630 11.9031
13631 6.57804
13632 10.0237
13633 14.409
13634 4.3853599999999995
13635 3.44564
13636 4.6986
13637 4.07212
13638 7.831
13639 12.5296
13640 2.1926799999999997
13641 1.8794400000000002
13642 6.2648
13643 10.9634
13644 6.89128
13645 7.831
13646 15.0355
13647 3.1324
13648 5.325080000000001
13649 15.3488
13650 8.45748
13651 1.25296
13652 2.8191599999999997
13653 6.89128
13654 16.2885
13655 10.9634
13656 14.409
13657 13.4693
13658 5.95156
13659 11.2766
13660 48.8654
13661 11.9031
13662 1.8794400000000002
13663 2.50592
13664 2.8191599999999997
13665 8.770719999999999
13666 79.563
13667 7.517760000000001
13668 4.3853599999999995
13669 10.6502
13670 2.50592
13671 5.95156
13672 4.6986
13673 7.20452
13674 2.50592
13675 4.3853599999999995
13676 0.62648
13677 8.14424
13678 31.324
13679 8.14424
13680 2.50592
13681 14.7223
13682 11.2766
13683 34.7696
13684 34.4564
13685 2.8191599999999997
13686 18.4812
13687 22.8665
13688 3.1324
13689 19.7341
13690 4.6986
13691 5.95156
13692 9.71044
13693 5.01184
13694 5.95156
13695 8.14424
13696 4.3853599999999995
13697 8.45748
13698 5.95156
13699 4.6986
13700 2.1926799999999997
13701 2.1926799999999997
13702 2.1926799999999997
13703 0.31324
13704 12.2164
13705 9.71044
13706 10.3369
13707 22.24
13708 0.9397200000000001
13709 5.638319999999999
13710 3.44564
13711 5.325080000000001
13712 28.1916
13713 30.6975
13714 25.0592
13715 21.9268
13716 1.8794400000000002
13717 10.3369
13718 21.3003
13719 4.07212
13720 4.07212
13721 5.95156
13722 6.2648
13723 11.5899
13724 3.7588800000000004
13725 11.9031
13726 19.7341
13727 12.5296
13728 6.57804
13729 3.1324
13730 10.3369
13731 13.4693
13732 7.517760000000001
13733 6.89128
13734 7.517760000000001
13735 6.2648
13736 24.746
13737 10.9634
13738 11.2766
13739 5.325080000000001
13740 7.20452
13741 20.9871
13742 11.5899
13743 12.5296
13744 25.0592
13745 5.01184
13746 4.6986
13747 7.517760000000001
13748 5.325080000000001
13749 4.6986
13750 3.1324
13751 0.0
13752 4.6986
13753 5.638319999999999
13754 6.89128
13755 9.3972
13756 6.89128
13757 9.083960000000001
13758 12.8428
13759 14.7223
13760 17.5414
13761 12.5296
13762 5.325080000000001
13763 1.8794400000000002
13764 2.8191599999999997
13765 4.07212
13766 1.5662
13767 2.8191599999999997
13768 2.1926799999999997
13769 4.6986
13770 1.5662
13771 5.325080000000001
13772 0.62648
13773 0.31324
13774 4.3853599999999995
13775 1.8794400000000002
13776 2.50592
13777 5.01184
13778 0.62648
13779 1.5662
13780 6.2648
13781 0.0
13782 0.62648
13783 6.57804
13784 0.31324
13785 0.31324
13786 15.0355
13787 0.31324
13788 15.3488
13789 11.9031
13790 0.9397200000000001
13791 0.31324
13792 0.62648
13793 0.31324
13794 15.662
13795 10.0237
13796 0.0
13797 0.62648
13798 3.7588800000000004
13799 0.0
13800 14.409
13801 0.31324
13802 10.0237
13803 0.31324
13804 0.9397200000000001
13805 0.62648
13806 0.31324
13807 0.31324
13808 0.0
13809 0.0
13810 0.62648
13811 0.62648
13812 0.0
13813 26.9386
13814 0.0
13815 0.0
13816 0.31324
13817 0.31324
13818 0.31324
13819 19.7341
13820 1.5662
13821 1.25296
13822 36.9623
13823 0.31324
13824 177.294
13825 0.31324
13826 0.31324
13827 0.62648
13828 0.31324
13829 0.62648
13830 11.9031
13831 1.5662
13832 0.9397200000000001
13833 15.9752
13834 16.915
13835 0.31324
13836 9.3972
13837 0.31324
13838 35.3961
13839 26.9386
13840 11.2766
13841 0.0
13842 0.62648
13843 46.986000000000004
13844 0.31324
13845 0.31324
13846 0.0
13847 6.89128
13848 1.8794400000000002
13849 42.9139
13850 0.0
13851 0.62648
13852 0.31324
13853 1.25296
13854 0.62648
13855 0.62648
13856 6.2648
13857 0.0
13858 38.2153
13859 16.2885
13860 1.8794400000000002
13861 27.5651
13862 0.62648
13863 4.3853599999999995
13864 10.3369
13865 0.9397200000000001
13866 7.517760000000001
13867 5.95156
13868 0.0
13869 3.1324
13870 0.9397200000000001
13871 13.4693
13872 18.4812
13873 10.9634
13874 7.20452
13875 0.0
13876 6.89128
13877 2.1926799999999997
13878 18.4812
13879 5.325080000000001
13880 0.31324
13881 2.50592
13882 14.7223
13883 3.1324
13884 0.0
13885 0.31324
13886 2.1926799999999997
13887 36.9623
13888 1.8794400000000002
13889 0.62648
13890 0.9397200000000001
13891 0.62648
13892 3.1324
13893 1.8794400000000002
13894 0.31324
13895 0.9397200000000001
13896 0.0
13897 0.0
13898 0.0
13899 0.31324
13900 2.50592
13901 0.9397200000000001
13902 0.62648
13903 0.31324
13904 0.62648
13905 0.62648
13906 3.1324
13907 0.31324
13908 2.50592
13909 2.8191599999999997
13910 0.62648
13911 2.50592
13912 0.0
13913 10.6502
13914 1.25296
13915 0.0
13916 0.31324
13917 1.5662
13918 0.31324
13919 0.31324
13920 0.9397200000000001
13921 0.62648
13922 0.62648
13923 0.31324
13924 1.8794400000000002
13925 0.0
13926 1.5662
13927 0.31324
13928 0.31324
13929 0.62648
13930 0.0
13931 1.8794400000000002
13932 0.31324
13933 1.5662
13934 0.0
13935 0.31324
13936 0.62648
13937 0.62648
13938 1.5662
13939 0.9397200000000001
13940 0.31324
13941 2.1926799999999997
13942 0.9397200000000001
13943 1.25296
13944 0.62648
13945 0.31324
13946 0.31324
13947 2.50592
13948 2.8191599999999997
13949 1.25296
13950 0.0
13951 0.31324
13952 1.5662
13953 0.0
13954 0.9397200000000001
13955 1.25296
13956 0.0
13957 0.0
13958 0.31324
13959 1.25296
13960 0.31324
13961 0.62648
13962 0.62648
13963 0.31324
13964 0.31324
13965 0.31324
13966 0.62648
13967 0.31324
13968 0.31324
13969 1.8794400000000002
13970 0.0
13971 0.0
13972 0.62648
13973 0.31324
13974 1.5662
13975 0.0
13976 1.25296
13977 0.0
13978 0.62648
13979 0.9397200000000001
13980 0.0
13981 0.31324
13982 0.31324
13983 0.0
13984 0.0
13985 0.0
13986 1.5662
13987 0.31324
13988 0.62648
13989 2.1926799999999997
13990 1.8794400000000002
13991 1.5662
13992 0.62648
13993 0.0
13994 0.0
13995 0.9397200000000001
13996 0.0
13997 0.0
13998 0.31324
13999 1.25296
14000 0.9397200000000001
14001 2.8191599999999997
14002 0.31324
14003 2.1926799999999997
14004 0.9397200000000001
14005 0.31324
14006 0.0
14007 0.62648
14008 0.0
14009 1.5662
14010 0.62648
14011 0.62648
14012 0.31324
14013 1.25296
14014 0.0
14015 0.31324
14016 0.0
14017 0.0
14018 1.25296
14019 2.1926799999999997
14020 3.44564
14021 0.31324
14022 0.0
14023 0.0
14024 0.0
14025 1.8794400000000002
14026 2.1926799999999997
14027 0.31324
14028 1.25296
14029 1.5662
14030 0.31324
14031 3.44564
14032 0.31324
14033 0.31324
14034 0.62648
14035 0.9397200000000001
14036 0.0
14037 0.31324
14038 0.31324
14039 0.31324
14040 0.31324
14041 0.0
14042 0.62648
14043 0.31324
14044 2.1926799999999997
14045 1.5662
14046 0.0
14047 0.0
14048 0.9397200000000001
14049 0.0
14050 0.0
14051 0.31324
14052 0.9397200000000001
14053 1.25296
14054 9.3972
14055 1.5662
14056 0.62648
14057 0.0
14058 0.31324
14059 0.62648
14060 0.0
14061 7.517760000000001
14062 0.0
14063 0.0
14064 0.62648
14065 0.62648
14066 0.31324
14067 0.31324
14068 3.7588800000000004
14069 0.9397200000000001
14070 0.31324
14071 0.31324
14072 1.25296
14073 0.9397200000000001
14074 0.31324
14075 0.31324
14076 0.0
14077 0.9397200000000001
14078 0.0
14079 0.62648
14080 0.31324
14081 0.0
14082 0.31324
14083 2.1926799999999997
14084 0.0
14085 0.0
14086 0.31324
14087 0.62648
14088 1.8794400000000002
14089 0.9397200000000001
14090 0.0
14091 0.0
14092 2.50592
14093 0.0
14094 0.0
14095 0.0
14096 0.0
14097 0.31324
14098 0.62648
14099 0.31324
14100 0.0
14101 0.0
14102 0.0
14103 0.31324
14104 1.8794400000000002
14105 0.0
14106 0.62648
14107 1.25296
14108 0.62648
14109 0.0
14110 0.0
14111 0.0
14112 0.31324
14113 0.0
14114 0.62648
14115 0.0
14116 0.9397200000000001
14117 0.9397200000000001
14118 1.25296
14119 1.25296
14120 0.0
14121 0.31324
14122 0.0
14123 0.31324
14124 0.0
14125 0.0
14126 0.0
14127 0.0
14128 0.9397200000000001
14129 0.9397200000000001
14130 0.0
14131 1.25296
14132 0.0
14133 0.9397200000000001
14134 0.62648
14135 1.8794400000000002
14136 0.0
14137 0.31324
14138 0.62648
14139 1.25296
14140 1.25296
14141 0.31324
14142 0.0
14143 0.31324
14144 1.5662
14145 1.8794400000000002
14146 1.5662
14147 2.50592
14148 0.31324
14149 0.9397200000000001
14150 2.50592
14151 0.0
14152 0.31324
14153 1.25296
14154 0.0
14155 1.25296
14156 0.62648
14157 0.31324
14158 0.9397200000000001
14159 0.9397200000000001
14160 0.62648
14161 0.62648
14162 0.0
14163 0.62648
14164 0.62648
14165 1.5662
14166 0.62648
14167 3.44564
14168 0.9397200000000001
14169 0.9397200000000001
14170 1.8794400000000002
14171 0.31324
14172 0.0
14173 0.62648
14174 0.62648
14175 1.5662
14176 2.50592
14177 4.3853599999999995
14178 6.2648
14179 0.62648
14180 0.31324
14181 0.0
14182 0.31324
14183 0.0
14184 0.0
14185 0.62648
14186 0.0
14187 0.62648
14188 1.25296
14189 0.0
14190 0.31324
14191 0.0
14192 0.31324
14193 2.8191599999999997
14194 0.62648
14195 0.62648
14196 1.8794400000000002
14197 0.31324
14198 0.0
14199 0.0
14200 0.0
14201 0.31324
14202 0.0
14203 0.0
14204 0.0
14205 0.0
14206 0.62648
14207 0.0
14208 0.0
14209 0.0
14210 0.31324
14211 0.0
14212 0.0
14213 1.25296
14214 0.0
14215 0.9397200000000001
14216 0.0
14217 0.0
14218 0.0
14219 0.0
14220 1.8794400000000002
14221 0.0
14222 1.25296
14223 0.9397200000000001
14224 1.5662
14225 1.5662
14226 0.9397200000000001
14227 1.8794400000000002
14228 5.01184
14229 6.2648
14230 1.25296
14231 0.31324
14232 0.0
14233 1.25296
14234 0.31324
14235 0.31324
14236 0.0
14237 0.31324
14238 0.0
14239 0.31324
14240 0.0
14241 0.0
14242 0.31324
14243 1.25296
14244 1.25296
14245 0.31324
14246 0.0
14247 1.25296
14248 0.62648
14249 0.9397200000000001
14250 2.50592
14251 0.9397200000000001
14252 1.5662
14253 0.62648
14254 0.0
14255 0.0
14256 1.5662
14257 0.9397200000000001
14258 0.0
14259 0.0
14260 0.62648
14261 1.25296
14262 0.0
14263 0.9397200000000001
14264 1.25296
14265 0.62648
14266 0.9397200000000001
14267 0.62648
14268 0.9397200000000001
14269 1.5662
14270 0.62648
14271 3.44564
14272 1.8794400000000002
14273 0.0
14274 1.25296
14275 0.31324
14276 0.31324
14277 0.0
14278 0.0
14279 0.62648
14280 0.0
14281 0.31324
14282 1.8794400000000002
14283 0.31324
14284 1.25296
14285 0.0
14286 0.0
14287 0.0
14288 1.8794400000000002
14289 0.0
14290 0.0
14291 1.25296
14292 0.62648
14293 0.62648
14294 0.0
14295 0.31324
14296 0.0
14297 4.6986
14298 0.9397200000000001
14299 0.62648
14300 0.62648
14301 1.25296
14302 1.25296
14303 0.62648
14304 1.25296
14305 0.31324
14306 0.31324
14307 0.9397200000000001
14308 2.50592
14309 1.8794400000000002
14310 2.50592
14311 0.31324
14312 0.62648
14313 0.62648
14314 0.31324
14315 0.31324
14316 0.62648
14317 0.9397200000000001
14318 6.57804
14319 0.31324
14320 4.07212
14321 0.31324
14322 0.0
14323 0.31324
14324 0.0
14325 0.0
14326 0.31324
14327 0.0
14328 0.31324
14329 0.0
14330 1.5662
14331 0.31324
14332 6.57804
14333 1.5662
14334 0.0
14335 0.0
14336 3.44564
14337 0.62648
14338 1.5662
14339 1.5662
14340 0.62648
14341 1.5662
14342 0.62648
14343 0.9397200000000001
14344 0.0
14345 0.62648
14346 1.25296
14347 1.5662
14348 0.9397200000000001
14349 2.1926799999999997
14350 0.9397200000000001
14351 0.31324
14352 0.31324
14353 0.62648
14354 0.62648
14355 0.0
14356 0.62648
14357 1.5662
14358 0.62648
14359 1.25296
14360 1.8794400000000002
14361 3.44564
14362 5.01184
14363 5.95156
14364 2.50592
14365 1.5662
14366 0.0
14367 0.62648
14368 0.0
14369 0.62648
14370 0.62648
14371 5.638319999999999
14372 2.1926799999999997
14373 0.9397200000000001
14374 0.62648
14375 0.9397200000000001
14376 0.0
14377 0.9397200000000001
14378 0.9397200000000001
14379 1.8794400000000002
14380 3.44564
14381 1.5662
14382 0.0
14383 0.9397200000000001
14384 0.9397200000000001
14385 0.31324
14386 3.1324
14387 1.25296
14388 4.07212
14389 1.5662
14390 2.1926799999999997
14391 2.1926799999999997
14392 1.8794400000000002
14393 0.62648
14394 1.8794400000000002
14395 2.1926799999999997
14396 0.0
14397 0.31324
14398 4.3853599999999995
14399 0.62648
14400 0.0
14401 0.31324
14402 3.44564
14403 0.31324
14404 0.31324
14405 0.31324
14406 1.5662
14407 4.07212
14408 1.25296
14409 1.8794400000000002
14410 0.0
14411 2.50592
14412 0.31324
14413 1.8794400000000002
14414 1.25296
14415 0.62648
14416 0.62648
14417 1.5662
14418 0.9397200000000001
14419 0.31324
14420 0.62648
14421 0.31324
14422 0.31324
14423 0.0
14424 1.25296
14425 2.1926799999999997
14426 2.50592
14427 1.8794400000000002
14428 0.9397200000000001
14429 0.31324
14430 0.0
14431 1.8794400000000002
14432 0.62648
14433 0.62648
14434 0.0
14435 6.57804
14436 0.31324
14437 1.25296
14438 0.0
14439 0.9397200000000001
14440 0.31324
14441 0.0
14442 3.1324
14443 0.9397200000000001
14444 0.31324
14445 2.50592
14446 1.25296
14447 0.0
14448 0.9397200000000001
14449 0.31324
14450 0.31324
14451 0.62648
14452 0.9397200000000001
14453 1.25296
14454 0.62648
14455 1.25296
14456 0.31324
14457 2.1926799999999997
14458 4.3853599999999995
14459 6.2648
14460 0.0
14461 0.31324
14462 0.31324
14463 5.01184
14464 1.8794400000000002
14465 0.62648
14466 0.62648
14467 2.1926799999999997
14468 1.5662
14469 1.25296
14470 2.8191599999999997
14471 1.25296
14472 4.3853599999999995
14473 2.8191599999999997
14474 1.8794400000000002
14475 2.8191599999999997
14476 5.95156
14477 0.0
14478 0.31324
14479 3.1324
14480 1.8794400000000002
14481 1.5662
14482 1.5662
14483 3.44564
14484 2.1926799999999997
14485 0.62648
14486 0.0
14487 0.62648
14488 1.25296
14489 1.25296
14490 5.01184
14491 14.7223
14492 0.62648
14493 3.1324
14494 4.07212
14495 1.5662
14496 3.1324
14497 17.5414
14498 2.1926799999999997
14499 2.1926799999999997
14500 13.1561
14501 2.1926799999999997
14502 10.0237
14503 6.57804
14504 1.5662
14505 1.25296
14506 0.62648
14507 6.2648
14508 0.9397200000000001
14509 5.325080000000001
14510 0.62648
14511 4.6986
14512 0.9397200000000001
14513 10.3369
14514 1.25296
14515 0.31324
14516 0.31324
14517 1.5662
14518 5.01184
14519 1.8794400000000002
14520 0.62648
14521 5.01184
14522 1.5662
14523 3.1324
14524 0.9397200000000001
14525 1.5662
14526 3.7588800000000004
14527 5.325080000000001
14528 3.44564
14529 0.31324
14530 0.0
14531 1.5662
14532 12.5296
14533 0.62648
14534 0.31324
14535 0.9397200000000001
14536 0.31324
14537 0.31324
14538 1.8794400000000002
14539 1.5662
14540 1.25296
14541 0.9397200000000001
14542 2.50592
14543 0.31324
14544 0.31324
14545 0.9397200000000001
14546 2.1926799999999997
14547 3.1324
14548 1.25296
14549 1.25296
14550 1.25296
14551 0.9397200000000001
14552 2.8191599999999997
14553 0.62648
14554 0.9397200000000001
14555 2.1926799999999997
14556 1.5662
14557 1.8794400000000002
14558 0.9397200000000001
14559 0.31324
14560 0.9397200000000001
14561 0.62648
14562 1.8794400000000002
14563 2.1926799999999997
14564 1.25296
14565 1.5662
14566 0.62648
14567 0.9397200000000001
14568 0.9397200000000001
14569 0.9397200000000001
14570 1.5662
14571 0.62648
14572 2.50592
14573 1.25296
14574 1.5662
14575 0.9397200000000001
14576 0.0
14577 1.8794400000000002
14578 7.20452
14579 3.44564
14580 1.25296
14581 5.01184
14582 0.31324
14583 0.62648
14584 3.1324
14585 1.25296
14586 1.25296
14587 3.1324
14588 3.44564
14589 0.62648
14590 4.6986
14591 21.6136
14592 2.1926799999999997
14593 2.50592
14594 1.8794400000000002
14595 3.44564
14596 6.57804
14597 1.8794400000000002
14598 3.1324
14599 1.8794400000000002
14600 0.0
14601 2.8191599999999997
14602 1.5662
14603 2.50592
14604 2.1926799999999997
14605 0.62648
14606 0.0
14607 8.45748
14608 4.07212
14609 0.9397200000000001
14610 5.95156
14611 16.6017
14612 3.1324
14613 1.8794400000000002
14614 0.62648
14615 1.8794400000000002
14616 0.62648
14617 0.31324
14618 1.8794400000000002
14619 0.62648
14620 0.9397200000000001
14621 1.5662
14622 1.5662
14623 5.638319999999999
14624 5.01184
14625 0.62648
14626 0.62648
14627 2.1926799999999997
14628 3.7588800000000004
14629 2.8191599999999997
14630 9.083960000000001
14631 2.8191599999999997
14632 4.07212
14633 10.0237
14634 11.5899
14635 10.9634
14636 5.01184
14637 5.325080000000001
14638 2.50592
14639 5.01184
14640 2.8191599999999997
14641 2.1926799999999997
14642 1.25296
14643 0.62648
14644 2.1926799999999997
14645 0.9397200000000001
14646 6.57804
14647 21.6136
14648 6.89128
14649 2.1926799999999997
14650 3.1324
14651 0.0
14652 2.1926799999999997
14653 6.57804
14654 3.44564
14655 3.1324
14656 6.57804
14657 2.8191599999999997
14658 7.517760000000001
14659 2.1926799999999997
14660 0.9397200000000001
14661 0.9397200000000001
14662 1.5662
14663 1.8794400000000002
14664 0.9397200000000001
14665 2.50592
14666 5.638319999999999
14667 6.57804
14668 10.6502
14669 0.31324
14670 1.8794400000000002
14671 1.8794400000000002
14672 1.8794400000000002
14673 1.25296
14674 0.62648
14675 3.44564
14676 2.1926799999999997
14677 7.831
14678 1.5662
14679 0.9397200000000001
14680 0.9397200000000001
14681 0.31324
14682 5.638319999999999
14683 2.8191599999999997
14684 0.9397200000000001
14685 1.25296
14686 0.9397200000000001
14687 1.5662
14688 1.5662
14689 1.5662
14690 1.5662
14691 0.9397200000000001
14692 1.25296
14693 5.638319999999999
14694 5.95156
14695 0.9397200000000001
14696 0.9397200000000001
14697 3.1324
14698 0.62648
14699 1.8794400000000002
14700 1.8794400000000002
14701 5.01184
14702 0.62648
14703 2.50592
14704 1.5662
14705 0.0
14706 3.44564
14707 1.25296
14708 0.31324
14709 4.3853599999999995
14710 1.8794400000000002
14711 1.5662
14712 1.8794400000000002
14713 3.7588800000000004
14714 0.31324
14715 5.01184
14716 2.1926799999999997
14717 0.62648
14718 0.9397200000000001
14719 1.25296
14720 0.62648
14721 2.1926799999999997
14722 16.6017
14723 0.9397200000000001
14724 1.25296
14725 0.9397200000000001
14726 1.8794400000000002
14727 1.8794400000000002
14728 4.07212
14729 2.50592
14730 1.25296
14731 4.6986
14732 3.7588800000000004
14733 1.5662
14734 6.2648
14735 1.25296
14736 3.44564
14737 5.638319999999999
14738 1.8794400000000002
14739 0.31324
14740 2.8191599999999997
14741 3.1324
14742 5.638319999999999
14743 3.7588800000000004
14744 3.44564
14745 0.31324
14746 0.0
14747 1.25296
14748 0.62648
14749 0.9397200000000001
14750 2.1926799999999997
14751 0.0
14752 1.25296
14753 0.0
14754 2.50592
14755 6.57804
14756 0.62648
14757 0.9397200000000001
14758 0.31324
14759 0.31324
14760 0.31324
14761 6.57804
14762 5.95156
14763 1.25296
14764 1.5662
14765 0.62648
14766 0.9397200000000001
14767 0.31324
14768 0.31324
14769 5.95156
14770 4.3853599999999995
14771 0.9397200000000001
14772 0.0
14773 0.0
14774 0.31324
14775 0.31324
14776 0.31324
14777 6.89128
14778 1.25296
14779 0.0
14780 7.20452
14781 0.31324
14782 0.9397200000000001
14783 0.0
14784 0.31324
14785 0.0
14786 0.62648
14787 2.8191599999999997
14788 6.2648
14789 3.7588800000000004
14790 3.7588800000000004
14791 0.62648
14792 0.31324
14793 0.62648
14794 0.9397200000000001
14795 5.01184
14796 0.0
14797 0.62648
14798 0.0
14799 0.62648
14800 0.31324
14801 2.1926799999999997
14802 0.62648
14803 0.31324
14804 0.31324
14805 0.62648
14806 2.50592
14807 0.0
14808 0.31324
14809 0.0
14810 0.31324
14811 0.31324
14812 0.31324
14813 0.9397200000000001
14814 0.9397200000000001
14815 0.31324
14816 1.8794400000000002
14817 0.31324
14818 5.95156
14819 5.325080000000001
14820 3.44564
14821 2.8191599999999997
14822 0.0
14823 16.6017
14824 0.31324
14825 0.31324
14826 0.0
14827 2.8191599999999997
14828 0.0
14829 4.6986
14830 10.0237
14831 2.50592
14832 0.9397200000000001
14833 2.1926799999999997
14834 0.62648
14835 0.9397200000000001
14836 0.62648
14837 5.325080000000001
14838 0.62648
14839 1.8794400000000002
14840 1.25296
14841 0.0
14842 2.8191599999999997
14843 3.1324
14844 4.6986
14845 1.5662
14846 0.62648
14847 0.62648
14848 1.5662
14849 1.25296
14850 3.1324
14851 18.1679
14852 2.50592
14853 2.8191599999999997
14854 0.0
14855 4.3853599999999995
14856 5.325080000000001
14857 1.5662
14858 0.31324
14859 3.1324
14860 0.62648
14861 0.62648
14862 0.31324
14863 0.9397200000000001
14864 0.9397200000000001
14865 1.8794400000000002
14866 0.9397200000000001
14867 1.5662
14868 1.5662
14869 0.0
14870 0.31324
14871 1.25296
14872 2.1926799999999997
14873 0.62648
14874 3.1324
14875 2.8191599999999997
14876 0.9397200000000001
14877 5.638319999999999
14878 0.0
14879 1.5662
14880 0.31324
14881 0.62648
14882 2.8191599999999997
14883 2.1926799999999997
14884 0.0
14885 0.0
14886 2.1926799999999997
14887 1.25296
14888 0.0
14889 0.0
14890 0.31324
14891 0.0
14892 0.31324
14893 0.62648
14894 1.5662
14895 0.9397200000000001
14896 0.9397200000000001
14897 0.31324
14898 1.25296
14899 1.8794400000000002
14900 0.0
14901 0.0
14902 0.31324
14903 0.0
14904 1.8794400000000002
14905 0.0
14906 1.5662
14907 0.9397200000000001
14908 0.62648
14909 0.9397200000000001
14910 0.31324
14911 1.8794400000000002
14912 2.1926799999999997
14913 2.1926799999999997
14914 0.31324
14915 0.31324
14916 1.25296
14917 0.62648
14918 0.9397200000000001
14919 0.0
14920 0.62648
14921 0.62648
14922 0.0
14923 0.62648
14924 0.31324
14925 0.62648
14926 0.9397200000000001
14927 2.8191599999999997
14928 2.50592
14929 2.8191599999999997
14930 0.62648
14931 1.8794400000000002
14932 0.9397200000000001
14933 2.50592
14934 2.1926799999999997
14935 1.25296
14936 0.31324
14937 0.62648
14938 0.62648
14939 0.0
14940 1.8794400000000002
14941 3.1324
14942 0.9397200000000001
14943 1.8794400000000002
14944 0.62648
14945 2.8191599999999997
14946 4.6986
14947 0.62648
14948 0.9397200000000001
14949 5.95156
14950 15.3488
14951 1.8794400000000002
14952 1.5662
14953 2.8191599999999997
14954 0.62648
14955 0.31324
14956 4.3853599999999995
14957 2.50592
14958 1.25296
14959 1.8794400000000002
14960 0.9397200000000001
14961 0.0
14962 0.9397200000000001
14963 0.9397200000000001
14964 0.31324
14965 2.50592
14966 2.1926799999999997
14967 2.1926799999999997
14968 0.62648
14969 1.8794400000000002
14970 2.50592
14971 5.325080000000001
14972 1.5662
14973 0.9397200000000001
14974 1.25296
14975 0.9397200000000001
14976 5.95156
14977 6.57804
14978 10.9634
14979 5.95156
14980 6.57804
14981 4.6986
14982 1.5662
14983 12.2164
14984 6.89128
14985 4.3853599999999995
14986 4.07212
14987 1.25296
14988 5.325080000000001
14989 2.50592
14990 0.0
14991 11.9031
14992 7.20452
14993 5.95156
14994 5.638319999999999
14995 0.31324
14996 1.25296
14997 1.25296
14998 0.0
14999 0.62648
15000 0.9397200000000001
15001 2.1926799999999997
15002 0.0
15003 2.1926799999999997
15004 1.5662
15005 0.31324
15006 0.62648
15007 0.0
15008 1.25296
15009 0.9397200000000001
15010 0.9397200000000001
15011 0.62648
15012 0.9397200000000001
15013 0.9397200000000001
15014 0.0
15015 0.9397200000000001
15016 2.8191599999999997
15017 1.25296
15018 0.0
15019 1.5662
15020 0.9397200000000001
15021 3.1324
15022 0.62648
15023 0.0
15024 0.9397200000000001
15025 2.8191599999999997
15026 0.9397200000000001
15027 0.62648
15028 2.50592
15029 2.1926799999999997
15030 0.0
15031 0.9397200000000001
15032 1.25296
15033 0.31324
15034 1.8794400000000002
15035 4.07212
15036 0.9397200000000001
15037 0.9397200000000001
15038 1.5662
15039 2.50592
15040 1.25296
15041 0.31324
15042 0.9397200000000001
15043 0.9397200000000001
15044 1.5662
15045 5.01184
15046 3.44564
15047 6.89128
15048 6.89128
15049 3.7588800000000004
15050 0.31324
15051 0.62648
15052 0.9397200000000001
15053 3.1324
15054 0.9397200000000001
15055 0.9397200000000001
15056 0.9397200000000001
15057 2.50592
15058 0.9397200000000001
15059 0.31324
15060 7.517760000000001
15061 2.50592
15062 1.25296
15063 1.25296
15064 0.0
15065 0.31324
15066 1.25296
15067 5.638319999999999
15068 1.25296
15069 1.8794400000000002
15070 4.3853599999999995
15071 0.0
15072 3.44564
15073 2.50592
15074 0.31324
15075 0.0
15076 0.9397200000000001
15077 2.8191599999999997
15078 3.1324
15079 7.831
15080 2.1926799999999997
15081 4.3853599999999995
15082 2.8191599999999997
15083 4.6986
15084 1.8794400000000002
15085 1.5662
15086 0.62648
15087 0.31324
15088 4.3853599999999995
15089 2.8191599999999997
15090 1.5662
15091 0.9397200000000001
15092 1.25296
15093 2.50592
15094 1.25296
15095 1.25296
15096 2.50592
15097 2.1926799999999997
15098 0.9397200000000001
15099 2.50592
15100 2.1926799999999997
15101 2.8191599999999997
15102 13.1561
15103 33.8299
15104 8.770719999999999
15105 5.01184
15106 1.5662
15107 0.62648
15108 3.44564
15109 0.31324
15110 2.50592
15111 2.1926799999999997
15112 9.083960000000001
15113 11.5899
15114 3.7588800000000004
15115 10.6502
15116 1.8794400000000002
15117 1.8794400000000002
15118 0.62648
15119 1.25296
15120 3.44564
15121 1.5662
15122 2.1926799999999997
15123 5.01184
15124 3.44564
15125 12.8428
15126 6.89128
15127 3.1324
15128 3.1324
15129 1.5662
15130 1.5662
15131 0.31324
15132 0.31324
15133 1.8794400000000002
15134 0.9397200000000001
15135 1.5662
15136 1.25296
15137 4.07212
15138 1.25296
15139 3.1324
15140 0.31324
15141 1.25296
15142 1.25296
15143 0.31324
15144 0.0
15145 0.9397200000000001
15146 0.9397200000000001
15147 1.5662
15148 8.14424
15149 3.7588800000000004
15150 0.9397200000000001
15151 3.1324
15152 0.62648
15153 0.0
15154 0.31324
15155 0.9397200000000001
15156 2.1926799999999997
15157 0.62648
15158 0.31324
15159 0.31324
15160 7.20452
15161 1.5662
15162 1.5662
15163 0.62648
15164 0.62648
15165 0.0
15166 3.44564
15167 2.50592
15168 9.083960000000001
15169 1.8794400000000002
15170 0.9397200000000001
15171 0.9397200000000001
15172 0.31324
15173 1.5662
15174 2.50592
15175 5.638319999999999
15176 0.0
15177 3.44564
15178 3.44564
15179 2.50592
15180 0.62648
15181 1.5662
15182 0.62648
15183 1.5662
15184 1.5662
15185 0.31324
15186 0.31324
15187 0.0
15188 0.62648
15189 0.9397200000000001
15190 0.31324
15191 0.62648
15192 0.9397200000000001
15193 1.5662
15194 0.0
15195 0.0
15196 0.0
15197 1.25296
15198 0.0
15199 0.0
15200 1.8794400000000002
15201 3.1324
15202 0.9397200000000001
15203 2.1926799999999997
15204 0.0
15205 2.50592
15206 2.8191599999999997
15207 0.62648
15208 0.0
15209 0.31324
15210 2.1926799999999997
15211 0.9397200000000001
15212 0.31324
15213 0.31324
15214 0.0
15215 1.5662
15216 0.31324
15217 0.0
15218 0.62648
15219 0.0
15220 0.0
15221 0.9397200000000001
15222 0.9397200000000001
15223 0.62648
15224 3.7588800000000004
15225 0.62648
15226 0.9397200000000001
15227 0.62648
15228 1.25296
15229 8.45748
15230 4.6986
15231 0.62648
15232 0.0
15233 1.25296
15234 0.31324
15235 1.25296
15236 0.9397200000000001
15237 20.3606
15238 0.62648
15239 0.62648
15240 16.2885
15241 0.0
15242 7.831
15243 1.8794400000000002
15244 2.50592
15245 0.31324
15246 0.0
15247 5.01184
15248 0.0
15249 0.62648
15250 0.31324
15251 0.31324
15252 0.31324
15253 1.25296
15254 0.31324
15255 6.89128
15256 2.1926799999999997
15257 0.31324
15258 0.0
15259 1.8794400000000002
15260 0.0
15261 1.5662
15262 2.50592
15263 0.62648
15264 3.44564
15265 0.0
15266 1.8794400000000002
15267 0.9397200000000001
15268 1.8794400000000002
15269 1.5662
15270 0.31324
15271 1.5662
15272 2.50592
15273 3.44564
15274 4.07212
15275 0.0
15276 1.25296
15277 1.5662
15278 3.1324
15279 5.95156
15280 6.2648
15281 1.25296
15282 0.62648
15283 5.01184
15284 5.325080000000001
15285 1.8794400000000002
15286 0.62648
15287 0.31324
15288 2.50592
15289 26.3122
15290 2.1926799999999997
15291 0.31324
15292 0.62648
15293 1.25296
15294 1.5662
15295 0.31324
15296 2.8191599999999997
15297 3.1324
15298 2.8191599999999997
15299 1.25296
15300 0.0
15301 0.62648
15302 0.9397200000000001
15303 4.3853599999999995
15304 6.89128
15305 1.5662
15306 0.31324
15307 0.9397200000000001
15308 2.1926799999999997
15309 4.07212
15310 1.25296
15311 0.0
15312 1.8794400000000002
15313 2.1926799999999997
15314 2.8191599999999997
15315 0.31324
15316 3.1324
15317 7.831
15318 0.62648
15319 3.7588800000000004
15320 4.07212
15321 10.6502
15322 1.25296
15323 0.31324
15324 0.62648
15325 1.8794400000000002
15326 1.25296
15327 3.44564
15328 5.325080000000001
15329 1.25296
15330 0.62648
15331 4.07212
15332 6.89128
15333 0.9397200000000001
15334 0.9397200000000001
15335 0.9397200000000001
15336 0.0
15337 0.9397200000000001
15338 0.31324
15339 1.25296
15340 0.0
15341 1.5662
15342 0.0
15343 1.25296
15344 0.62648
15345 0.31324
15346 1.8794400000000002
15347 1.5662
15348 3.1324
15349 0.9397200000000001
15350 0.62648
15351 0.31324
15352 0.31324
15353 0.0
15354 0.31324
15355 1.5662
15356 0.9397200000000001
15357 0.62648
15358 1.25296
15359 0.0
15360 2.1926799999999997
15361 1.25296
15362 0.9397200000000001
15363 0.62648
15364 0.31324
15365 3.44564
15366 1.5662
15367 0.31324
15368 0.31324
15369 0.9397200000000001
15370 1.5662
15371 0.31324
15372 0.31324
15373 1.25296
15374 10.3369
15375 1.8794400000000002
15376 1.5662
15377 0.31324
15378 0.0
15379 2.50592
15380 0.0
15381 0.62648
15382 0.0
15383 0.62648
15384 2.1926799999999997
15385 3.1324
15386 0.9397200000000001
15387 0.31324
15388 2.1926799999999997
15389 0.31324
15390 1.8794400000000002
15391 0.9397200000000001
15392 0.0
15393 0.0
15394 3.1324
15395 4.3853599999999995
15396 2.50592
15397 1.5662
15398 0.62648
15399 0.0
15400 0.9397200000000001
15401 1.5662
15402 0.0
15403 0.0
15404 0.9397200000000001
15405 1.5662
15406 1.8794400000000002
15407 0.0
15408 1.8794400000000002
15409 0.62648
15410 0.0
15411 0.62648
15412 0.9397200000000001
15413 10.6502
15414 2.8191599999999997
15415 1.5662
15416 0.31324
15417 0.62648
15418 1.25296
15419 1.5662
15420 0.62648
15421 0.31324
15422 1.25296
15423 0.62648
15424 0.31324
15425 2.1926799999999997
15426 5.95156
15427 2.1926799999999997
15428 1.8794400000000002
15429 0.0
15430 0.62648
15431 0.9397200000000001
15432 1.25296
15433 0.62648
15434 0.31324
15435 0.31324
15436 3.1324
15437 2.8191599999999997
15438 0.9397200000000001
15439 0.9397200000000001
15440 1.8794400000000002
15441 0.31324
15442 0.31324
15443 1.5662
15444 1.8794400000000002
15445 0.0
15446 6.2648
15447 9.71044
15448 2.1926799999999997
15449 0.9397200000000001
15450 0.9397200000000001
15451 1.8794400000000002
15452 18.1679
15453 1.8794400000000002
15454 2.1926799999999997
15455 1.25296
15456 4.07212
15457 6.89128
15458 5.325080000000001
15459 3.7588800000000004
15460 0.62648
15461 0.31324
15462 0.31324
15463 0.31324
15464 3.7588800000000004
15465 2.1926799999999997
15466 1.8794400000000002
15467 0.0
15468 1.25296
15469 0.62648
15470 0.0
15471 0.62648
15472 1.25296
15473 6.57804
15474 2.50592
15475 2.50592
15476 0.62648
15477 0.62648
15478 1.5662
15479 0.9397200000000001
15480 0.0
15481 0.31324
15482 0.31324
15483 0.0
15484 0.9397200000000001
15485 1.5662
15486 0.31324
15487 0.62648
15488 0.62648
15489 0.0
15490 0.62648
15491 0.9397200000000001
15492 1.25296
15493 2.1926799999999997
15494 1.25296
15495 1.5662
15496 7.20452
15497 2.8191599999999997
15498 2.50592
15499 0.0
15500 0.62648
15501 1.5662
15502 1.5662
15503 0.62648
15504 0.0
15505 6.2648
15506 0.62648
15507 0.9397200000000001
15508 0.31324
15509 1.5662
15510 0.62648
15511 2.1926799999999997
15512 1.5662
15513 3.7588800000000004
15514 0.0
15515 0.62648
15516 0.0
15517 0.0
15518 2.1926799999999997
15519 0.9397200000000001
15520 0.0
15521 0.0
15522 0.0
15523 1.25296
15524 0.9397200000000001
15525 1.8794400000000002
15526 1.25296
15527 2.50592
15528 1.25296
15529 0.0
15530 0.0
15531 0.0
15532 1.8794400000000002
15533 0.31324
15534 0.9397200000000001
15535 0.0
15536 0.62648
15537 2.8191599999999997
15538 3.44564
15539 1.25296
15540 0.0
15541 0.0
15542 0.0
15543 0.9397200000000001
15544 1.8794400000000002
15545 0.0
15546 0.31324
15547 0.31324
15548 2.1926799999999997
15549 1.25296
15550 0.62648
15551 0.0
15552 0.9397200000000001
15553 0.9397200000000001
15554 0.31324
15555 0.9397200000000001
15556 4.07212
15557 0.9397200000000001
15558 0.0
15559 0.0
15560 0.0
15561 0.62648
15562 0.0
15563 0.0
15564 0.31324
15565 0.31324
15566 1.25296
15567 1.25296
15568 0.31324
15569 2.8191599999999997
15570 0.31324
15571 0.62648
15572 0.9397200000000001
15573 1.5662
15574 1.5662
15575 0.9397200000000001
15576 0.0
15577 0.31324
15578 0.31324
15579 1.8794400000000002
15580 0.9397200000000001
15581 0.31324
15582 0.62648
15583 0.9397200000000001
15584 0.31324
15585 0.31324
15586 1.25296
15587 14.0958
15588 1.5662
15589 0.0
15590 0.9397200000000001
15591 0.0
15592 0.31324
15593 0.31324
15594 0.0
15595 0.62648
15596 0.62648
15597 3.44564
15598 2.8191599999999997
15599 0.62648
15600 1.25296
15601 6.57804
15602 6.2648
15603 0.9397200000000001
15604 0.62648
15605 0.0
15606 0.0
15607 0.9397200000000001
15608 0.9397200000000001
15609 0.9397200000000001
15610 0.31324
15611 3.44564
15612 4.3853599999999995
15613 2.8191599999999997
15614 1.5662
15615 2.1926799999999997
15616 1.8794400000000002
15617 2.8191599999999997
15618 3.44564
15619 1.5662
15620 0.62648
15621 4.6986
15622 7.20452
15623 3.1324
15624 12.2164
15625 2.1926799999999997
15626 1.25296
15627 0.9397200000000001
15628 3.44564
15629 7.831
15630 1.8794400000000002
15631 1.25296
15632 0.0
15633 2.8191599999999997
15634 0.0
15635 0.31324
15636 0.0
15637 0.31324
15638 0.62648
15639 0.62648
15640 1.8794400000000002
15641 0.62648
15642 11.9031
15643 0.9397200000000001
15644 3.44564
15645 1.25296
15646 0.31324
15647 2.1926799999999997
15648 1.25296
15649 0.0
15650 0.62648
15651 0.0
15652 1.8794400000000002
15653 2.1926799999999997
15654 3.7588800000000004
15655 7.831
15656 1.25296
15657 0.62648
15658 0.31324
15659 0.62648
15660 0.9397200000000001
15661 0.9397200000000001
15662 2.50592
15663 1.5662
15664 0.62648
15665 0.31324
15666 3.7588800000000004
15667 3.44564
15668 0.0
15669 0.31324
15670 1.25296
15671 1.25296
15672 5.95156
15673 4.07212
15674 0.62648
15675 1.25296
15676 3.1324
15677 0.31324
15678 2.1926799999999997
15679 0.0
15680 0.0
15681 1.5662
15682 0.31324
15683 0.9397200000000001
15684 0.62648
15685 0.31324
15686 2.8191599999999997
15687 1.25296
15688 0.9397200000000001
15689 0.62648
15690 0.0
15691 0.9397200000000001
15692 3.7588800000000004
15693 3.44564
15694 1.5662
15695 0.62648
15696 1.5662
15697 0.31324
15698 0.62648
15699 1.25296
15700 1.25296
15701 1.25296
15702 1.5662
15703 0.9397200000000001
15704 1.25296
15705 1.25296
15706 0.62648
15707 3.44564
15708 0.62648
15709 0.62648
15710 1.8794400000000002
15711 0.0
15712 0.62648
15713 0.31324
15714 0.31324
15715 0.62648
15716 0.62648
15717 1.8794400000000002
15718 8.45748
15719 4.6986
15720 4.6986
15721 0.0
15722 0.31324
15723 0.62648
15724 3.1324
15725 0.0
15726 0.31324
15727 1.5662
15728 3.44564
15729 1.5662
15730 3.7588800000000004
15731 0.9397200000000001
15732 2.8191599999999997
15733 0.9397200000000001
15734 4.6986
15735 0.31324
15736 2.1926799999999997
15737 3.1324
15738 0.62648
15739 3.1324
15740 4.07212
15741 2.50592
15742 2.1926799999999997
15743 0.62648
15744 0.62648
15745 0.31324
15746 1.5662
15747 0.9397200000000001
15748 0.9397200000000001
15749 0.62648
15750 1.25296
15751 4.07212
15752 10.6502
15753 15.0355
15754 5.638319999999999
15755 2.50592
15756 0.31324
15757 1.5662
15758 1.5662
15759 6.89128
15760 10.6502
15761 0.62648
15762 2.8191599999999997
15763 0.0
15764 3.1324
15765 0.31324
15766 4.07212
15767 2.50592
15768 0.0
15769 0.9397200000000001
15770 1.5662
15771 0.31324
15772 1.5662
15773 8.14424
15774 0.9397200000000001
15775 0.31324
15776 0.0
15777 0.0
15778 0.9397200000000001
15779 0.0
15780 2.50592
15781 11.5899
15782 0.62648
15783 9.71044
15784 0.62648
15785 0.62648
15786 1.8794400000000002
15787 0.31324
15788 4.07212
15789 0.31324
15790 1.8794400000000002
15791 1.5662
15792 1.5662
15793 8.770719999999999
15794 4.3853599999999995
15795 2.50592
15796 3.1324
15797 1.8794400000000002
15798 2.50592
15799 2.50592
15800 1.8794400000000002
15801 3.44564
15802 1.8794400000000002
15803 3.1324
15804 1.25296
15805 1.5662
15806 3.1324
15807 3.1324
15808 0.0
15809 3.1324
15810 0.62648
15811 1.8794400000000002
15812 0.0
15813 2.50592
15814 2.50592
15815 0.0
15816 4.07212
15817 6.57804
15818 0.9397200000000001
15819 0.0
15820 3.1324
15821 0.62648
15822 0.62648
15823 0.31324
15824 0.0
15825 0.31324
15826 0.0
15827 1.5662
15828 0.62648
15829 0.62648
15830 4.07212
15831 7.20452
15832 0.31324
15833 0.31324
15834 3.1324
15835 5.01184
15836 0.62648
15837 0.62648
15838 2.50592
15839 1.5662
15840 1.5662
15841 3.7588800000000004
15842 5.95156
15843 2.1926799999999997
15844 1.25296
15845 4.3853599999999995
15846 3.44564
15847 3.1324
15848 2.1926799999999997
15849 1.5662
15850 1.25296
15851 1.25296
15852 1.5662
15853 1.5662
15854 20.3606
15855 12.5296
15856 2.50592
15857 0.31324
15858 1.5662
15859 1.25296
15860 1.8794400000000002
15861 0.31324
15862 1.25296
15863 1.5662
15864 1.8794400000000002
15865 0.62648
15866 5.01184
15867 2.50592
15868 2.1926799999999997
15869 0.0
15870 1.8794400000000002
15871 5.01184
15872 2.8191599999999997
15873 11.5899
15874 1.25296
15875 0.31324
15876 0.62648
15877 0.31324
15878 0.9397200000000001
15879 1.8794400000000002
15880 0.62648
15881 1.8794400000000002
15882 2.1926799999999997
15883 0.62648
15884 0.31324
15885 1.25296
15886 3.1324
15887 1.5662
15888 0.62648
15889 0.62648
15890 0.62648
15891 0.9397200000000001
15892 0.62648
15893 1.25296
15894 0.9397200000000001
15895 0.0
15896 0.9397200000000001
15897 0.62648
15898 0.0
15899 0.62648
15900 1.5662
15901 1.25296
15902 0.9397200000000001
15903 0.9397200000000001
15904 2.8191599999999997
15905 1.8794400000000002
15906 3.1324
15907 8.14424
15908 3.44564
15909 0.31324
15910 0.9397200000000001
15911 0.9397200000000001
15912 1.25296
15913 4.3853599999999995
15914 1.25296
15915 0.9397200000000001
15916 3.44564
15917 1.5662
15918 4.3853599999999995
15919 6.89128
15920 1.25296
15921 0.31324
15922 0.62648
15923 0.31324
15924 0.62648
15925 1.8794400000000002
15926 4.3853599999999995
15927 4.3853599999999995
15928 4.3853599999999995
15929 0.31324
15930 1.8794400000000002
15931 7.517760000000001
15932 1.8794400000000002
15933 2.1926799999999997
15934 9.71044
15935 5.95156
15936 1.8794400000000002
15937 2.1926799999999997
15938 0.31324
15939 2.50592
15940 4.07212
15941 2.1926799999999997
15942 1.8794400000000002
15943 1.5662
15944 1.25296
15945 4.6986
15946 2.1926799999999997
15947 0.0
15948 0.9397200000000001
15949 2.50592
15950 2.8191599999999997
15951 0.31324
15952 5.95156
15953 2.1926799999999997
15954 0.31324
15955 1.5662
15956 3.44564
15957 4.6986
15958 3.1324
15959 1.25296
15960 2.50592
15961 0.31324
15962 0.31324
15963 1.8794400000000002
15964 2.1926799999999997
15965 0.31324
15966 5.638319999999999
15967 1.25296
15968 0.9397200000000001
15969 1.5662
15970 4.3853599999999995
15971 3.44564
15972 3.7588800000000004
15973 5.638319999999999
15974 3.1324
15975 1.25296
15976 1.25296
15977 0.62648
15978 6.89128
15979 6.57804
15980 1.5662
15981 0.62648
15982 0.62648
15983 1.5662
15984 1.25296
15985 1.5662
15986 3.44564
15987 2.50592
15988 1.25296
15989 1.5662
15990 1.25296
15991 12.5296
15992 0.9397200000000001
15993 3.44564
15994 3.7588800000000004
15995 1.25296
15996 0.0
15997 0.0
15998 0.0
15999 0.31324
16000 0.9397200000000001
16001 0.31324
16002 0.0
16003 0.31324
16004 0.9397200000000001
16005 1.5662
16006 1.5662
16007 1.5662
16008 2.50592
16009 0.9397200000000001
16010 0.62648
16011 0.31324
16012 0.0
16013 1.25296
16014 0.9397200000000001
16015 1.5662
16016 5.325080000000001
16017 3.7588800000000004
16018 0.31324
16019 1.5662
16020 1.8794400000000002
16021 0.62648
16022 1.25296
16023 1.8794400000000002
16024 3.7588800000000004
16025 3.44564
16026 2.1926799999999997
16027 0.9397200000000001
16028 0.31324
16029 2.50592
16030 6.57804
16031 2.8191599999999997
16032 0.9397200000000001
16033 1.25296
16034 0.31324
16035 1.8794400000000002
16036 0.0
16037 3.1324
16038 0.9397200000000001
16039 1.5662
16040 0.0
16041 1.5662
16042 0.31324
16043 0.31324
16044 0.0
16045 1.8794400000000002
16046 2.8191599999999997
16047 4.6986
16048 8.770719999999999
16049 0.9397200000000001
16050 0.0
16051 1.25296
16052 1.25296
16053 3.7588800000000004
16054 2.1926799999999997
16055 2.1926799999999997
16056 3.1324
16057 12.5296
16058 4.07212
16059 1.5662
16060 1.5662
16061 0.31324
16062 2.1926799999999997
16063 3.1324
16064 1.8794400000000002
16065 3.1324
16066 2.1926799999999997
16067 0.9397200000000001
16068 0.9397200000000001
16069 1.25296
16070 1.8794400000000002
16071 0.62648
16072 0.9397200000000001
16073 1.25296
16074 0.0
16075 0.62648
16076 0.62648
16077 1.8794400000000002
16078 1.5662
16079 0.31324
16080 2.50592
16081 0.9397200000000001
16082 2.1926799999999997
16083 1.5662
16084 0.0
16085 0.9397200000000001
16086 0.62648
16087 0.0
16088 1.25296
16089 0.9397200000000001
16090 0.31324
16091 2.1926799999999997
16092 1.25296
16093 2.50592
16094 0.31324
16095 5.95156
16096 0.0
16097 1.25296
16098 9.3972
16099 3.1324
16100 0.9397200000000001
16101 0.9397200000000001
16102 0.62648
16103 1.5662
16104 1.25296
16105 5.01184
16106 0.9397200000000001
16107 0.9397200000000001
16108 1.5662
16109 0.9397200000000001
16110 3.1324
16111 3.7588800000000004
16112 1.25296
16113 0.31324
16114 1.25296
16115 1.25296
16116 6.89128
16117 0.9397200000000001
16118 0.62648
16119 0.31324
16120 0.31324
16121 0.31324
16122 1.25296
16123 2.1926799999999997
16124 1.25296
16125 1.5662
16126 2.1926799999999997
16127 2.1926799999999997
16128 0.62648
16129 1.25296
16130 1.5662
16131 0.0
16132 3.44564
16133 0.62648
16134 0.31324
16135 0.62648
16136 2.50592
16137 0.31324
16138 6.2648
16139 2.1926799999999997
16140 0.62648
16141 1.25296
16142 0.62648
16143 0.62648
16144 0.62648
16145 1.5662
16146 3.7588800000000004
16147 1.5662
16148 1.25296
16149 0.0
16150 0.62648
16151 0.62648
16152 0.31324
16153 2.1926799999999997
16154 0.31324
16155 0.9397200000000001
16156 1.25296
16157 0.31324
16158 0.9397200000000001
16159 1.8794400000000002
16160 1.5662
16161 0.31324
16162 0.62648
16163 1.5662
16164 9.3972
16165 0.31324
16166 0.9397200000000001
16167 0.31324
16168 0.9397200000000001
16169 0.9397200000000001
16170 10.9634
16171 2.1926799999999997
16172 0.62648
16173 0.0
16174 0.62648
16175 4.07212
16176 5.01184
16177 0.62648
16178 0.31324
16179 0.9397200000000001
16180 1.25296
16181 0.9397200000000001
16182 2.1926799999999997
16183 0.31324
16184 0.31324
16185 0.0
16186 0.62648
16187 0.62648
16188 0.9397200000000001
16189 3.1324
16190 1.8794400000000002
16191 0.62648
16192 0.62648
16193 0.0
16194 0.31324
16195 0.62648
16196 1.25296
16197 0.9397200000000001
16198 0.9397200000000001
16199 1.25296
16200 4.07212
16201 2.50592
16202 2.50592
16203 2.50592
16204 2.50592
16205 0.31324
16206 0.0
16207 2.8191599999999997
16208 1.5662
16209 1.25296
16210 1.25296
16211 1.25296
16212 0.31324
16213 0.62648
16214 1.25296
16215 0.62648
16216 2.8191599999999997
16217 1.5662
16218 0.0
16219 0.31324
16220 0.31324
16221 1.8794400000000002
16222 0.31324
16223 0.62648
16224 1.25296
16225 0.31324
16226 0.9397200000000001
16227 0.0
16228 0.0
16229 0.9397200000000001
16230 0.0
16231 0.31324
16232 0.31324
16233 0.0
16234 2.1926799999999997
16235 6.89128
16236 0.0
16237 0.31324
16238 1.8794400000000002
16239 0.62648
16240 4.3853599999999995
16241 3.44564
16242 0.9397200000000001
16243 0.62648
16244 0.9397200000000001
16245 2.50592
16246 0.9397200000000001
16247 2.1926799999999997
16248 6.2648
16249 2.1926799999999997
16250 3.7588800000000004
16251 2.1926799999999997
16252 1.25296
16253 4.07212
16254 0.9397200000000001
16255 1.5662
16256 0.31324
16257 0.62648
16258 1.25296
16259 0.31324
16260 0.9397200000000001
16261 4.6986
16262 1.25296
16263 0.62648
16264 1.5662
16265 2.50592
16266 4.6986
16267 1.25296
16268 2.50592
16269 0.0
16270 1.5662
16271 2.1926799999999997
16272 0.9397200000000001
16273 0.0
16274 0.31324
16275 0.0
16276 1.25296
16277 0.62648
16278 0.31324
16279 1.5662
16280 0.31324
16281 2.50592
16282 5.638319999999999
16283 0.9397200000000001
16284 8.770719999999999
16285 0.31324
16286 0.62648
16287 0.31324
16288 0.9397200000000001
16289 1.5662
16290 1.5662
16291 0.31324
16292 0.31324
16293 0.31324
16294 0.9397200000000001
16295 0.62648
16296 1.25296
16297 3.1324
16298 0.31324
16299 0.0
16300 0.9397200000000001
16301 0.62648
16302 0.31324
16303 0.31324
16304 0.31324
16305 0.0
16306 0.9397200000000001
16307 0.0
16308 1.25296
16309 0.31324
16310 1.25296
16311 3.7588800000000004
16312 4.3853599999999995
16313 0.9397200000000001
16314 0.31324
16315 0.0
16316 1.5662
16317 0.31324
16318 0.0
16319 0.31324
16320 0.31324
16321 0.9397200000000001
16322 0.62648
16323 0.62648
16324 0.31324
16325 1.25296
16326 1.8794400000000002
16327 0.9397200000000001
16328 0.0
16329 0.62648
16330 0.9397200000000001
16331 0.62648
16332 2.50592
16333 0.31324
16334 0.0
16335 0.0
16336 1.25296
16337 0.31324
16338 0.31324
16339 0.31324
16340 0.0
16341 7.517760000000001
16342 0.62648
16343 1.25296
16344 0.0
16345 0.0
16346 0.0
16347 0.0
16348 0.62648
16349 0.31324
16350 0.0
16351 0.0
16352 0.0
16353 0.0
16354 0.0
16355 3.44564
16356 1.5662
16357 0.31324
16358 0.0
16359 0.0
16360 0.62648
16361 0.0
16362 0.0
16363 0.31324
16364 0.31324
16365 0.0
16366 0.0
16367 0.0
16368 0.62648
16369 0.0
16370 7.517760000000001
16371 1.8794400000000002
16372 0.31324
16373 0.31324
16374 2.1926799999999997
16375 0.31324
16376 9.71044
16377 0.31324
16378 0.31324
16379 0.0
16380 2.8191599999999997
16381 0.9397200000000001
16382 0.0
16383 4.6986
16384 2.50592
16385 0.31324
16386 0.0
16387 0.0
16388 0.0
16389 0.0
16390 0.31324
16391 0.62648
16392 0.31324
16393 1.5662
16394 3.7588800000000004
16395 1.25296
16396 1.25296
16397 0.0
16398 1.5662
16399 0.62648
16400 0.0
16401 0.62648
16402 1.8794400000000002
16403 0.31324
16404 1.8794400000000002
16405 0.62648
16406 1.8794400000000002
16407 0.31324
16408 0.31324
16409 1.8794400000000002
16410 0.9397200000000001
16411 1.5662
16412 0.31324
16413 0.31324
16414 0.0
16415 0.31324
16416 0.62648
16417 0.0
16418 0.9397200000000001
16419 0.62648
16420 0.62648
16421 0.62648
16422 0.0
16423 1.25296
16424 0.31324
16425 1.25296
16426 0.9397200000000001
16427 0.31324
16428 0.31324
16429 0.0
16430 0.9397200000000001
16431 0.9397200000000001
16432 0.0
16433 0.62648
16434 0.31324
16435 0.62648
16436 2.50592
16437 0.31324
16438 0.31324
16439 0.0
16440 0.31324
16441 0.0
16442 1.25296
16443 0.0
16444 0.62648
16445 0.0
16446 0.62648
16447 0.0
16448 0.0
16449 0.0
16450 0.31324
16451 0.0
16452 1.5662
16453 0.0
16454 0.0
16455 7.20452
16456 0.62648
16457 0.9397200000000001
16458 0.0
16459 0.62648
16460 0.31324
16461 1.25296
16462 0.0
16463 0.31324
16464 1.25296
16465 0.31324
16466 0.0
16467 0.0
16468 0.31324
16469 0.0
16470 0.0
16471 0.31324
16472 0.0
16473 2.1926799999999997
16474 0.31324
16475 1.25296
16476 0.0
16477 0.0
16478 3.1324
16479 0.31324
16480 0.0
16481 0.0
16482 0.31324
16483 1.25296
16484 0.0
16485 0.0
16486 0.0
16487 0.31324
16488 0.9397200000000001
16489 0.0
16490 0.0
16491 0.0
16492 0.0
16493 0.0
16494 0.0
16495 0.0
16496 1.25296
16497 0.0
16498 1.5662
16499 0.0
16500 0.31324
16501 0.0
16502 0.31324
16503 0.9397200000000001
16504 0.62648
16505 0.9397200000000001
16506 1.5662
16507 0.31324
16508 1.8794400000000002
16509 0.31324
16510 0.0
16511 0.31324
16512 0.31324
16513 0.62648
16514 0.0
16515 0.62648
16516 0.0
16517 0.0
16518 0.31324
16519 0.62648
16520 1.25296
16521 3.1324
16522 0.62648
16523 0.0
16524 0.0
16525 0.0
16526 0.31324
16527 0.0
16528 0.62648
16529 0.0
16530 1.8794400000000002
16531 1.8794400000000002
16532 0.31324
16533 0.31324
16534 0.31324
16535 0.0
16536 0.0
16537 0.0
16538 0.0
16539 0.0
16540 0.0
16541 0.0
16542 0.0
16543 1.5662
16544 0.31324
16545 0.0
16546 0.62648
16547 1.8794400000000002
16548 1.5662
16549 3.1324
16550 1.8794400000000002
16551 2.1926799999999997
16552 0.31324
16553 0.0
16554 0.0
16555 0.31324
16556 1.25296
16557 3.44564
16558 0.31324
16559 0.31324
16560 0.0
16561 1.8794400000000002
16562 0.31324
16563 0.9397200000000001
16564 1.25296
16565 1.25296
16566 0.31324
16567 0.9397200000000001
16568 1.8794400000000002
16569 1.5662
16570 0.31324
16571 0.31324
16572 0.0
16573 0.31324
16574 0.0
16575 0.0
16576 0.31324
16577 0.0
16578 0.0
16579 0.9397200000000001
16580 0.31324
16581 0.31324
16582 0.9397200000000001
16583 0.0
16584 0.9397200000000001
16585 0.31324
16586 0.0
16587 0.31324
16588 0.62648
16589 0.62648
16590 0.9397200000000001
16591 0.62648
16592 3.44564
16593 0.0
16594 0.31324
16595 0.62648
16596 3.1324
16597 0.31324
16598 0.9397200000000001
16599 1.25296
16600 1.8794400000000002
16601 0.0
16602 0.0
16603 0.62648
16604 0.31324
16605 0.0
16606 0.62648
16607 4.6986
16608 0.9397200000000001
16609 0.9397200000000001
16610 0.9397200000000001
16611 1.5662
16612 2.50592
16613 0.0
16614 1.5662
16615 0.0
16616 0.0
16617 0.31324
16618 0.9397200000000001
16619 0.31324
16620 0.9397200000000001
16621 1.25296
16622 0.9397200000000001
16623 0.31324
16624 0.9397200000000001
16625 0.31324
16626 0.31324
16627 0.31324
16628 0.0
16629 0.31324
16630 0.62648
16631 0.0
16632 0.31324
16633 0.62648
16634 0.0
16635 0.9397200000000001
16636 0.0
16637 0.0
16638 0.31324
16639 1.5662
16640 0.31324
16641 0.31324
16642 0.0
16643 0.0
16644 0.0
16645 0.0
16646 0.31324
16647 0.0
16648 0.0
16649 0.0
16650 0.0
16651 1.25296
16652 0.0
16653 0.0
16654 0.0
16655 0.0
16656 0.0
16657 2.1926799999999997
16658 0.0
16659 1.25296
16660 0.31324
16661 0.9397200000000001
16662 0.0
16663 0.0
16664 0.0
16665 0.0
16666 0.31324
16667 0.9397200000000001
16668 0.0
16669 0.62648
16670 1.5662
16671 0.9397200000000001
16672 0.9397200000000001
16673 0.0
16674 0.0
16675 0.0
16676 0.31324
16677 0.0
16678 0.31324
16679 0.0
16680 0.31324
16681 0.0
16682 0.0
16683 2.8191599999999997
16684 0.0
16685 0.0
16686 0.9397200000000001
16687 0.31324
16688 0.31324
16689 0.31324
16690 0.9397200000000001
16691 0.31324
16692 1.25296
16693 0.62648
16694 0.0
16695 1.25296
16696 0.31324
16697 0.31324
16698 0.0
16699 0.0
16700 0.0
16701 0.9397200000000001
16702 0.62648
16703 4.6986
16704 0.9397200000000001
16705 0.31324
16706 1.25296
16707 0.0
16708 0.31324
16709 0.31324
16710 0.0
16711 0.0
16712 0.62648
16713 0.9397200000000001
16714 1.5662
16715 0.0
16716 0.31324
16717 0.31324
16718 1.5662
16719 1.5662
16720 0.0
16721 0.31324
16722 0.9397200000000001
16723 0.0
16724 0.0
16725 0.9397200000000001
16726 0.62648
16727 0.0
16728 1.25296
16729 0.31324
16730 0.9397200000000001
16731 0.31324
16732 3.7588800000000004
16733 0.0
16734 0.0
16735 0.31324
16736 1.5662
16737 0.9397200000000001
16738 1.25296
16739 0.9397200000000001
16740 1.25296
16741 3.7588800000000004
16742 2.1926799999999997
16743 1.25296
16744 0.62648
16745 0.0
16746 0.62648
16747 3.1324
16748 2.50592
16749 4.07212
16750 1.25296
16751 0.0
16752 0.0
16753 0.31324
16754 0.31324
16755 0.31324
16756 0.0
16757 1.5662
16758 2.50592
16759 0.9397200000000001
16760 0.62648
16761 0.31324
16762 0.31324
16763 0.62648
16764 0.31324
16765 0.0
16766 0.62648
16767 1.25296
16768 1.8794400000000002
16769 0.31324
16770 0.9397200000000001
16771 0.0
16772 0.31324
16773 0.9397200000000001
16774 1.25296
16775 0.9397200000000001
16776 0.0
16777 0.0
16778 0.31324
16779 3.44564
16780 0.62648
16781 0.62648
16782 0.62648
16783 0.0
16784 0.0
16785 0.0
16786 0.31324
16787 0.0
16788 0.62648
16789 0.0
16790 0.31324
16791 0.0
16792 0.0
16793 0.0
16794 3.1324
16795 0.31324
16796 0.0
16797 0.0
16798 0.62648
16799 0.0
16800 0.0
16801 0.31324
16802 0.0
16803 0.0
16804 1.25296
16805 0.31324
16806 0.31324
16807 0.0
16808 0.62648
16809 0.31324
16810 0.31324
16811 0.62648
16812 1.5662
16813 0.31324
16814 0.0
16815 0.62648
16816 0.31324
16817 0.0
16818 1.25296
16819 0.0
16820 0.0
16821 3.44564
16822 0.0
16823 0.31324
16824 0.9397200000000001
16825 5.01184
16826 2.50592
16827 2.8191599999999997
16828 1.25296
16829 0.0
16830 0.0
16831 0.0
16832 0.62648
16833 1.8794400000000002
16834 0.62648
16835 0.0
16836 1.25296
16837 0.31324
16838 0.0
16839 2.50592
16840 1.25296
16841 0.62648
16842 0.62648
16843 0.62648
16844 0.31324
16845 0.62648
16846 0.31324
16847 0.62648
16848 0.0
16849 0.31324
16850 0.9397200000000001
16851 0.9397200000000001
16852 2.8191599999999997
16853 2.50592
16854 0.62648
16855 0.0
16856 0.62648
16857 2.50592
16858 0.0
16859 0.31324
16860 1.5662
16861 0.62648
16862 0.0
16863 0.31324
16864 0.0
16865 0.0
16866 0.31324
16867 0.0
16868 2.8191599999999997
16869 0.31324
16870 0.62648
16871 0.0
16872 0.31324
16873 0.31324
16874 0.0
16875 0.31324
16876 1.25296
16877 2.1926799999999997
16878 1.25296
16879 0.31324
16880 0.0
16881 0.0
16882 0.0
16883 0.31324
16884 0.9397200000000001
16885 0.0
16886 0.31324
16887 1.5662
16888 0.0
16889 0.31324
16890 0.9397200000000001
16891 0.62648
16892 0.9397200000000001
16893 0.0
16894 0.0
16895 0.31324
16896 0.62648
16897 0.0
16898 0.9397200000000001
16899 0.62648
16900 14.0958
16901 0.31324
16902 0.31324
16903 0.0
16904 0.0
16905 1.8794400000000002
16906 1.25296
16907 0.0
16908 2.1926799999999997
16909 0.31324
16910 0.31324
16911 0.31324
16912 0.31324
16913 0.62648
16914 0.0
16915 0.9397200000000001
16916 0.0
16917 0.9397200000000001
16918 0.0
16919 0.31324
16920 0.31324
16921 1.5662
16922 1.5662
16923 0.62648
16924 0.31324
16925 0.0
16926 1.5662
16927 1.25296
16928 0.9397200000000001
16929 0.0
16930 0.0
16931 0.31324
16932 0.31324
16933 0.31324
16934 0.31324
16935 0.31324
16936 0.31324
16937 1.8794400000000002
16938 0.9397200000000001
16939 2.1926799999999997
16940 0.9397200000000001
16941 0.62648
16942 0.62648
16943 0.9397200000000001
16944 0.31324
16945 0.9397200000000001
16946 0.62648
16947 3.44564
16948 1.25296
16949 1.8794400000000002
16950 0.62648
16951 0.62648
16952 0.0
16953 1.25296
16954 3.7588800000000004
16955 1.5662
16956 0.31324
16957 1.8794400000000002
16958 0.31324
16959 1.25296
16960 0.9397200000000001
16961 0.9397200000000001
16962 1.5662
16963 0.0
16964 0.0
16965 1.25296
16966 0.0
16967 0.9397200000000001
16968 0.31324
16969 0.31324
16970 1.5662
16971 2.50592
16972 0.31324
16973 1.8794400000000002
16974 0.31324
16975 1.5662
16976 1.8794400000000002
16977 0.9397200000000001
16978 2.1926799999999997
16979 6.2648
16980 0.0
16981 1.8794400000000002
16982 0.62648
16983 0.31324
16984 5.01184
16985 0.9397200000000001
16986 0.62648
16987 3.1324
16988 0.0
16989 1.8794400000000002
16990 0.0
16991 0.62648
16992 0.0
16993 0.0
16994 0.31324
16995 0.9397200000000001
16996 0.31324
16997 0.0
16998 0.0
16999 0.0
17000 0.0
17001 1.5662
17002 0.62648
17003 0.31324
17004 0.31324
17005 0.62648
17006 0.0
17007 1.5662
17008 1.25296
17009 0.0
17010 2.1926799999999997
17011 1.5662
17012 0.62648
17013 0.31324
17014 2.8191599999999997
17015 1.8794400000000002
17016 0.62648
17017 2.1926799999999997
17018 2.1926799999999997
17019 0.9397200000000001
17020 5.95156
17021 0.9397200000000001
17022 2.1926799999999997
17023 0.31324
17024 0.31324
17025 4.6986
17026 1.5662
17027 20.6738
17028 0.31324
17029 1.5662
17030 0.0
17031 1.5662
17032 0.31324
17033 1.25296
17034 5.638319999999999
17035 0.9397200000000001
17036 1.25296
17037 7.20452
17038 4.3853599999999995
17039 3.1324
17040 2.1926799999999997
17041 1.25296
17042 0.62648
17043 1.8794400000000002
17044 1.5662
17045 0.31324
17046 5.95156
17047 5.01184
17048 0.31324
17049 2.8191599999999997
17050 0.62648
17051 7.20452
17052 1.25296
17053 0.9397200000000001
17054 0.0
17055 1.25296
17056 3.7588800000000004
17057 1.5662
17058 0.0
17059 0.0
17060 0.9397200000000001
17061 3.1324
17062 2.1926799999999997
17063 17.8547
17064 0.9397200000000001
17065 0.31324
17066 2.50592
17067 8.14424
17068 2.8191599999999997
17069 0.0
17070 4.6986
17071 2.8191599999999997
17072 1.8794400000000002
17073 0.0
17074 0.31324
17075 1.8794400000000002
17076 0.9397200000000001
17077 0.0
17078 1.25296
17079 2.8191599999999997
17080 8.45748
17081 7.831
17082 17.8547
17083 4.07212
17084 0.62648
17085 3.44564
17086 1.8794400000000002
17087 0.9397200000000001
17088 1.25296
17089 5.325080000000001
17090 1.5662
17091 3.1324
17092 1.25296
17093 0.31324
17094 3.1324
17095 8.770719999999999
17096 13.1561
17097 5.01184
17098 3.1324
17099 0.0
17100 5.325080000000001
17101 5.95156
17102 19.1076
17103 31.9505
17104 1.25296
17105 1.25296
17106 1.5662
17107 0.31324
17108 0.31324
17109 2.1926799999999997
17110 5.01184
17111 0.0
17112 3.1324
17113 6.89128
17114 1.25296
17115 0.9397200000000001
17116 2.1926799999999997
17117 5.325080000000001
17118 3.1324
17119 0.62648
17120 3.1324
17121 1.5662
17122 0.9397200000000001
17123 0.9397200000000001
17124 9.083960000000001
17125 4.3853599999999995
17126 1.5662
17127 1.8794400000000002
17128 1.5662
17129 2.1926799999999997
17130 2.50592
17131 0.31324
17132 2.50592
17133 2.50592
17134 1.25296
17135 1.25296
17136 4.07212
17137 5.95156
17138 1.5662
17139 0.62648
17140 2.1926799999999997
17141 2.50592
17142 0.31324
17143 2.50592
17144 5.325080000000001
17145 3.44564
17146 2.8191599999999997
17147 30.3843
17148 6.57804
17149 0.31324
17150 0.9397200000000001
17151 1.25296
17152 1.8794400000000002
17153 0.62648
17154 0.9397200000000001
17155 2.50592
17156 2.8191599999999997
17157 1.5662
17158 8.45748
17159 0.31324
17160 0.62648
17161 1.5662
17162 0.62648
17163 1.8794400000000002
17164 0.31324
17165 2.1926799999999997
17166 0.31324
17167 1.5662
17168 0.62648
17169 0.31324
17170 6.89128
17171 4.07212
17172 0.0
17173 0.0
17174 1.25296
17175 1.25296
17176 3.1324
17177 6.2648
17178 2.1926799999999997
17179 1.25296
17180 0.31324
17181 1.5662
17182 3.7588800000000004
17183 2.8191599999999997
17184 5.95156
17185 7.517760000000001
17186 6.57804
17187 1.8794400000000002
17188 1.8794400000000002
17189 2.8191599999999997
17190 0.9397200000000001
17191 2.50592
17192 0.31324
17193 8.45748
17194 5.638319999999999
17195 4.07212
17196 1.25296
17197 1.5662
17198 3.1324
17199 5.95156
17200 7.517760000000001
17201 27.5651
17202 8.770719999999999
17203 2.8191599999999997
17204 1.5662
17205 1.25296
17206 2.50592
17207 0.0
17208 3.1324
17209 1.25296
17210 2.50592
17211 0.0
17212 10.9634
17213 5.638319999999999
17214 0.9397200000000001
17215 23.1798
17216 10.6502
17217 3.44564
17218 4.07212
17219 0.9397200000000001
17220 0.31324
17221 0.0
17222 1.5662
17223 1.5662
17224 4.07212
17225 1.5662
17226 3.1324
17227 3.7588800000000004
17228 7.20452
17229 1.25296
17230 4.3853599999999995
17231 0.9397200000000001
17232 2.1926799999999997
17233 10.9634
17234 15.662
17235 8.770719999999999
17236 5.01184
17237 2.1926799999999997
17238 2.50592
17239 0.9397200000000001
17240 7.517760000000001
17241 14.0958
17242 4.3853599999999995
17243 1.5662
17244 1.8794400000000002
17245 2.8191599999999997
17246 1.8794400000000002
17247 0.62648
17248 3.44564
17249 0.31324
17250 6.57804
17251 6.89128
17252 0.9397200000000001
17253 7.831
17254 4.6986
17255 0.9397200000000001
17256 0.31324
17257 5.325080000000001
17258 2.8191599999999997
17259 1.8794400000000002
17260 0.62648
17261 3.44564
17262 0.0
17263 7.517760000000001
17264 4.3853599999999995
17265 0.0
17266 2.50592
17267 13.4693
17268 3.44564
17269 22.5533
17270 4.07212
17271 0.0
17272 2.50592
17273 0.62648
17274 1.25296
17275 4.3853599999999995
17276 12.5296
17277 9.3972
17278 1.8794400000000002
17279 0.9397200000000001
17280 2.1926799999999997
17281 5.95156
17282 1.5662
17283 2.50592
17284 4.6986
17285 6.57804
17286 2.8191599999999997
17287 0.9397200000000001
17288 0.62648
17289 0.31324
17290 0.9397200000000001
17291 0.62648
17292 0.9397200000000001
17293 3.1324
17294 0.62648
17295 0.31324
17296 0.62648
17297 1.8794400000000002
17298 1.5662
17299 0.0
17300 2.1926799999999997
17301 2.1926799999999997
17302 8.45748
17303 2.8191599999999997
17304 0.31324
17305 1.8794400000000002
17306 4.6986
17307 0.62648
17308 4.07212
17309 2.8191599999999997
17310 1.5662
17311 1.8794400000000002
17312 1.5662
17313 0.31324
17314 0.62648
17315 5.01184
17316 7.831
17317 7.831
17318 0.0
17319 2.50592
17320 1.8794400000000002
17321 0.9397200000000001
17322 0.9397200000000001
17323 0.9397200000000001
17324 1.25296
17325 1.5662
17326 0.31324
17327 1.5662
17328 0.9397200000000001
17329 7.831
17330 0.9397200000000001
17331 0.31324
17332 0.31324
17333 0.62648
17334 2.8191599999999997
17335 3.44564
17336 1.25296
17337 1.5662
17338 0.62648
17339 0.0
17340 0.62648
17341 3.7588800000000004
17342 5.638319999999999
17343 0.62648
17344 1.5662
17345 0.0
17346 0.31324
17347 0.31324
17348 0.9397200000000001
17349 1.8794400000000002
17350 0.0
17351 0.31324
17352 0.31324
17353 1.25296
17354 0.0
17355 0.31324
17356 0.0
17357 0.0
17358 0.31324
17359 0.62648
17360 0.31324
17361 0.0
17362 0.31324
17363 0.0
17364 0.0
17365 2.50592
17366 2.50592
17367 1.25296
17368 3.44564
17369 0.31324
17370 9.3972
17371 0.62648
17372 0.9397200000000001
17373 0.0
17374 1.8794400000000002
17375 2.1926799999999997
17376 4.07212
17377 5.325080000000001
17378 1.25296
17379 0.31324
17380 2.50592
17381 1.25296
17382 2.1926799999999997
17383 0.62648
17384 35.0829
17385 2.50592
17386 0.0
17387 2.50592
17388 4.3853599999999995
17389 0.9397200000000001
17390 0.31324
17391 4.07212
17392 2.1926799999999997
17393 1.25296
17394 0.62648
17395 5.95156
17396 9.71044
17397 1.25296
17398 3.1324
17399 1.5662
17400 2.8191599999999997
17401 1.5662
17402 1.8794400000000002
17403 0.9397200000000001
17404 1.5662
17405 1.5662
17406 1.25296
17407 3.1324
17408 1.5662
17409 4.07212
17410 0.31324
17411 0.9397200000000001
17412 2.1926799999999997
17413 18.4812
17414 12.5296
17415 10.3369
17416 9.71044
17417 1.8794400000000002
17418 0.62648
17419 2.8191599999999997
17420 0.62648
17421 0.31324
17422 0.31324
17423 0.62648
17424 1.8794400000000002
17425 0.62648
17426 1.8794400000000002
17427 15.662
17428 0.0
17429 0.0
17430 0.62648
17431 0.0
17432 0.31324
17433 4.07212
17434 0.31324
17435 0.31324
17436 1.25296
17437 2.1926799999999997
17438 0.9397200000000001
17439 0.9397200000000001
17440 2.8191599999999997
17441 3.44564
17442 0.62648
17443 2.50592
17444 0.0
17445 0.9397200000000001
17446 7.517760000000001
17447 0.0
17448 1.25296
17449 1.5662
17450 1.25296
17451 0.31324
17452 1.5662
17453 0.0
17454 0.62648
17455 3.7588800000000004
17456 1.8794400000000002
17457 0.31324
17458 0.0
17459 0.0
17460 1.25296
17461 0.62648
17462 0.62648
17463 4.3853599999999995
17464 0.9397200000000001
17465 0.31324
17466 0.31324
17467 0.0
17468 0.0
17469 0.62648
17470 0.62648
17471 0.0
17472 0.31324
17473 1.8794400000000002
17474 1.25296
17475 0.62648
17476 4.07212
17477 0.0
17478 1.5662
17479 5.325080000000001
17480 5.325080000000001
17481 1.25296
17482 1.8794400000000002
17483 1.8794400000000002
17484 0.31324
17485 0.0
17486 0.9397200000000001
17487 0.62648
17488 2.50592
17489 6.89128
17490 5.325080000000001
17491 2.8191599999999997
17492 3.44564
17493 0.9397200000000001
17494 3.7588800000000004
17495 10.3369
17496 4.3853599999999995
17497 19.4209
17498 0.62648
17499 1.8794400000000002
17500 1.5662
17501 0.62648
17502 0.9397200000000001
17503 1.8794400000000002
17504 3.44564
17505 0.62648
17506 4.6986
17507 3.1324
17508 0.0
17509 1.5662
17510 1.5662
17511 0.62648
17512 3.1324
17513 2.50592
17514 2.50592
17515 6.57804
17516 1.5662
17517 5.01184
17518 2.1926799999999997
17519 3.7588800000000004
17520 8.14424
17521 2.8191599999999997
17522 0.9397200000000001
17523 6.2648
17524 2.1926799999999997
17525 0.0
17526 2.50592
17527 9.71044
17528 4.07212
17529 3.44564
17530 10.6502
17531 12.2164
17532 7.517760000000001
17533 3.1324
17534 0.9397200000000001
17535 2.1926799999999997
17536 1.5662
17537 0.0
17538 3.44564
17539 14.409
17540 2.50592
17541 1.5662
17542 0.31324
17543 2.1926799999999997
17544 0.31324
17545 3.1324
17546 1.8794400000000002
17547 3.7588800000000004
17548 1.8794400000000002
17549 0.0
17550 1.25296
17551 1.5662
17552 0.62648
17553 1.25296
17554 1.8794400000000002
17555 6.89128
17556 1.5662
17557 0.31324
17558 0.0
17559 0.9397200000000001
17560 0.62648
17561 0.31324
17562 1.8794400000000002
17563 2.50592
17564 0.31324
17565 12.5296
17566 2.1926799999999997
17567 0.9397200000000001
17568 1.8794400000000002
17569 0.31324
17570 0.0
17571 3.44564
17572 0.62648
17573 1.5662
17574 0.62648
17575 0.31324
17576 0.31324
17577 0.62648
17578 0.31324
17579 1.5662
17580 1.5662
17581 3.44564
17582 2.1926799999999997
17583 0.62648
17584 3.1324
17585 2.1926799999999997
17586 1.8794400000000002
17587 1.25296
17588 2.50592
17589 1.25296
17590 1.8794400000000002
17591 2.50592
17592 1.8794400000000002
17593 2.50592
17594 17.5414
17595 6.57804
17596 4.3853599999999995
17597 2.1926799999999997
17598 0.0
17599 0.62648
17600 0.62648
17601 1.5662
17602 3.1324
17603 5.95156
17604 4.07212
17605 2.1926799999999997
17606 1.25296
17607 1.5662
17608 2.1926799999999997
17609 0.0
17610 0.62648
17611 0.0
17612 1.25296
17613 0.62648
17614 2.50592
17615 0.62648
17616 2.1926799999999997
17617 4.6986
17618 0.0
17619 0.62648
17620 2.1926799999999997
17621 0.31324
17622 0.62648
17623 0.31324
17624 0.0
17625 0.62648
17626 6.2648
17627 2.50592
17628 0.62648
17629 0.9397200000000001
17630 1.25296
17631 0.9397200000000001
17632 0.62648
17633 0.9397200000000001
17634 6.89128
17635 10.0237
17636 0.62648
17637 2.50592
17638 0.62648
17639 0.31324
17640 2.1926799999999997
17641 4.07212
17642 2.50592
17643 4.3853599999999995
17644 3.7588800000000004
17645 0.0
17646 1.5662
17647 1.8794400000000002
17648 2.50592
17649 1.5662
17650 1.8794400000000002
17651 9.3972
17652 0.9397200000000001
17653 0.31324
17654 4.07212
17655 4.3853599999999995
17656 1.25296
17657 1.5662
17658 1.5662
17659 1.25296
17660 1.25296
17661 2.50592
17662 31.6372
17663 0.9397200000000001
17664 9.3972
17665 10.9634
17666 5.638319999999999
17667 4.3853599999999995
17668 0.31324
17669 0.0
17670 1.8794400000000002
17671 1.25296
17672 1.25296
17673 0.31324
17674 1.5662
17675 5.325080000000001
17676 0.9397200000000001
17677 1.8794400000000002
17678 0.9397200000000001
17679 0.9397200000000001
17680 0.9397200000000001
17681 0.9397200000000001
17682 5.95156
17683 0.0
17684 4.3853599999999995
17685 0.31324
17686 8.45748
17687 5.95156
17688 2.8191599999999997
17689 6.57804
17690 4.6986
17691 3.1324
17692 1.25296
17693 0.62648
17694 10.3369
17695 15.0355
17696 4.3853599999999995
17697 0.62648
17698 0.62648
17699 0.31324
17700 2.8191599999999997
17701 2.50592
17702 3.7588800000000004
17703 1.5662
17704 0.31324
17705 3.1324
17706 0.31324
17707 38.8418
17708 0.9397200000000001
17709 6.2648
17710 7.517760000000001
17711 0.0
17712 0.31324
17713 1.8794400000000002
17714 0.31324
17715 5.638319999999999
17716 3.1324
17717 0.62648
17718 0.31324
17719 0.0
17720 0.9397200000000001
17721 2.50592
17722 0.62648
17723 0.31324
17724 2.1926799999999997
17725 2.1926799999999997
17726 0.9397200000000001
17727 1.25296
17728 0.0
17729 0.62648
17730 2.50592
17731 1.8794400000000002
17732 0.31324
17733 0.9397200000000001
17734 12.8428
17735 1.8794400000000002
17736 0.31324
17737 0.9397200000000001
17738 1.25296
17739 1.25296
17740 0.0
17741 0.62648
17742 0.62648
17743 1.8794400000000002
17744 5.325080000000001
17745 7.517760000000001
17746 1.25296
17747 0.0
17748 1.8794400000000002
17749 3.44564
17750 0.0
17751 0.9397200000000001
17752 7.20452
17753 1.5662
17754 3.1324
17755 2.1926799999999997
17756 0.9397200000000001
17757 8.45748
17758 2.8191599999999997
17759 1.25296
17760 4.07212
17761 5.638319999999999
17762 5.95156
17763 3.44564
17764 0.9397200000000001
17765 1.25296
17766 2.8191599999999997
17767 1.25296
17768 0.0
17769 4.6986
17770 17.2282
17771 1.5662
17772 3.44564
17773 0.9397200000000001
17774 3.1324
17775 7.517760000000001
17776 3.1324
17777 0.0
17778 2.50592
17779 1.8794400000000002
17780 13.1561
17781 3.1324
17782 0.0
17783 0.9397200000000001
17784 3.44564
17785 0.62648
17786 0.9397200000000001
17787 0.31324
17788 2.50592
17789 2.8191599999999997
17790 6.89128
17791 3.44564
17792 4.07212
17793 2.1926799999999997
17794 2.1926799999999997
17795 9.083960000000001
17796 16.2885
17797 3.7588800000000004
17798 1.8794400000000002
17799 1.8794400000000002
17800 5.95156
17801 6.89128
17802 8.45748
17803 0.62648
17804 8.45748
17805 3.44564
17806 1.8794400000000002
17807 0.62648
17808 3.1324
17809 0.62648
17810 1.5662
17811 2.8191599999999997
17812 9.083960000000001
17813 8.14424
17814 5.01184
17815 3.1324
17816 0.31324
17817 4.3853599999999995
17818 4.3853599999999995
17819 1.25296
17820 2.8191599999999997
17821 3.7588800000000004
17822 0.31324
17823 1.8794400000000002
17824 4.07212
17825 2.50592
17826 0.9397200000000001
17827 2.50592
17828 9.083960000000001
17829 2.50592
17830 0.0
17831 0.62648
17832 1.5662
17833 1.8794400000000002
17834 3.44564
17835 4.07212
17836 6.2648
17837 5.01184
17838 1.8794400000000002
17839 3.1324
17840 0.9397200000000001
17841 2.50592
17842 4.6986
17843 0.0
17844 4.07212
17845 3.44564
17846 0.31324
17847 6.57804
17848 4.07212
17849 1.8794400000000002
17850 0.0
17851 0.9397200000000001
17852 2.50592
17853 3.44564
17854 1.25296
17855 0.62648
17856 0.9397200000000001
17857 5.325080000000001
17858 1.5662
17859 1.8794400000000002
17860 2.8191599999999997
17861 0.31324
17862 10.3369
17863 7.517760000000001
17864 0.62648
17865 0.62648
17866 0.9397200000000001
17867 2.8191599999999997
17868 0.62648
17869 0.62648
17870 0.62648
17871 5.95156
17872 3.7588800000000004
17873 0.31324
17874 0.0
17875 0.62648
17876 0.31324
17877 0.9397200000000001
17878 1.8794400000000002
17879 9.083960000000001
17880 8.45748
17881 0.0
17882 1.25296
17883 2.1926799999999997
17884 0.9397200000000001
17885 6.57804
17886 5.638319999999999
17887 0.31324
17888 1.25296
17889 0.9397200000000001
17890 0.9397200000000001
17891 0.62648
17892 2.1926799999999997
17893 0.9397200000000001
17894 2.50592
17895 0.62648
17896 4.07212
17897 2.1926799999999997
17898 0.9397200000000001
17899 0.0
17900 0.31324
17901 6.89128
17902 5.638319999999999
17903 3.1324
17904 1.25296
17905 1.25296
17906 0.31324
17907 0.0
17908 0.0
17909 2.8191599999999997
17910 5.01184
17911 3.44564
17912 42.2874
17913 14.0958
17914 10.3369
17915 0.9397200000000001
17916 0.62648
17917 1.8794400000000002
17918 3.44564
17919 1.8794400000000002
17920 0.9397200000000001
17921 3.7588800000000004
17922 5.95156
17923 16.2885
17924 5.638319999999999
17925 2.8191599999999997
17926 0.9397200000000001
17927 1.25296
17928 10.9634
17929 9.083960000000001
17930 4.6986
17931 5.325080000000001
17932 7.20452
17933 0.9397200000000001
17934 0.62648
17935 2.1926799999999997
17936 3.1324
17937 0.9397200000000001
17938 0.0
17939 3.44564
17940 8.14424
17941 4.07212
17942 0.9397200000000001
17943 2.50592
17944 2.50592
17945 0.0
17946 3.1324
17947 2.8191599999999997
17948 0.62648
17949 0.9397200000000001
17950 1.5662
17951 1.8794400000000002
17952 1.25296
17953 2.50592
17954 2.1926799999999997
17955 0.31324
17956 4.07212
17957 3.1324
17958 1.25296
17959 2.1926799999999997
17960 1.8794400000000002
17961 9.083960000000001
17962 0.62648
17963 0.9397200000000001
17964 0.0
17965 0.62648
17966 3.44564
17967 4.3853599999999995
17968 2.8191599999999997
17969 8.45748
17970 1.8794400000000002
17971 0.31324
17972 0.31324
17973 1.25296
17974 0.62648
17975 0.62648
17976 0.62648
17977 0.62648
17978 0.9397200000000001
17979 1.25296
17980 0.9397200000000001
17981 1.8794400000000002
17982 0.9397200000000001
17983 12.5296
17984 0.31324
17985 0.9397200000000001
17986 3.7588800000000004
17987 5.95156
17988 6.2648
17989 5.01184
17990 0.0
17991 0.31324
17992 2.8191599999999997
17993 5.01184
17994 2.50592
17995 1.8794400000000002
17996 2.1926799999999997
17997 0.62648
17998 4.3853599999999995
17999 8.14424
18000 3.1324
18001 0.9397200000000001
18002 0.0
18003 0.0
18004 1.25296
18005 1.5662
18006 0.9397200000000001
18007 0.9397200000000001
18008 0.0
18009 2.1926799999999997
18010 3.7588800000000004
18011 8.770719999999999
18012 2.1926799999999997
18013 1.5662
18014 0.0
18015 0.9397200000000001
18016 0.62648
18017 0.31324
18018 1.25296
18019 2.1926799999999997
18020 1.25296
18021 0.0
18022 1.8794400000000002
18023 1.5662
18024 2.50592
18025 0.62648
18026 1.25296
18027 2.50592
18028 1.5662
18029 0.0
18030 0.9397200000000001
18031 1.5662
18032 2.1926799999999997
18033 0.62648
18034 1.8794400000000002
18035 4.3853599999999995
18036 1.25296
18037 0.62648
18038 0.31324
18039 1.25296
18040 0.0
18041 0.31324
18042 0.62648
18043 1.5662
18044 0.31324
18045 0.9397200000000001
18046 2.50592
18047 0.31324
18048 0.62648
18049 0.0
18050 0.31324
18051 0.62648
18052 4.07212
18053 0.9397200000000001
18054 1.5662
18055 0.62648
18056 5.638319999999999
18057 5.325080000000001
18058 4.3853599999999995
18059 1.25296
18060 0.31324
18061 2.1926799999999997
18062 1.25296
18063 0.31324
18064 0.9397200000000001
18065 3.44564
18066 15.662
18067 0.31324
18068 2.50592
18069 2.8191599999999997
18070 0.31324
18071 0.62648
18072 0.31324
18073 0.31324
18074 0.31324
18075 0.31324
18076 0.62648
18077 0.9397200000000001
18078 0.31324
18079 0.9397200000000001
18080 0.62648
18081 1.5662
18082 9.083960000000001
18083 1.25296
18084 0.0
18085 1.25296
18086 5.638319999999999
18087 3.1324
18088 5.95156
18089 3.44564
18090 2.50592
18091 1.5662
18092 0.0
18093 0.31324
18094 0.31324
18095 0.31324
18096 2.8191599999999997
18097 0.0
18098 1.5662
18099 1.25296
18100 0.9397200000000001
18101 0.0
18102 0.62648
18103 2.1926799999999997
18104 0.0
18105 0.31324
18106 0.62648
18107 0.0
18108 0.62648
18109 8.770719999999999
18110 2.1926799999999997
18111 0.31324
18112 13.1561
18113 1.5662
18114 4.6986
18115 2.1926799999999997
18116 0.9397200000000001
18117 0.62648
18118 0.31324
18119 0.0
18120 0.0
18121 1.25296
18122 1.25296
18123 1.5662
18124 5.638319999999999
18125 0.9397200000000001
18126 2.1926799999999997
18127 0.9397200000000001
18128 2.50592
18129 1.8794400000000002
18130 5.325080000000001
18131 2.1926799999999997
18132 0.62648
18133 0.0
18134 0.0
18135 0.31324
18136 0.0
18137 1.25296
18138 0.0
18139 1.5662
18140 0.31324
18141 0.0
18142 0.31324
18143 0.31324
18144 0.0
18145 2.1926799999999997
18146 1.5662
18147 0.0
18148 0.9397200000000001
18149 1.25296
18150 2.50592
18151 4.3853599999999995
18152 3.7588800000000004
18153 1.5662
18154 0.31324
18155 0.62648
18156 1.8794400000000002
18157 0.9397200000000001
18158 0.9397200000000001
18159 3.1324
18160 3.44564
18161 0.62648
18162 0.31324
18163 1.8794400000000002
18164 0.62648
18165 0.9397200000000001
18166 0.62648
18167 1.5662
18168 0.62648
18169 4.6986
18170 1.8794400000000002
18171 0.31324
18172 0.31324
18173 1.5662
18174 6.57804
18175 0.31324
18176 1.8794400000000002
18177 2.50592
18178 0.31324
18179 1.25296
18180 1.25296
18181 4.07212
18182 0.0
18183 0.62648
18184 2.8191599999999997
18185 3.7588800000000004
18186 0.62648
18187 0.62648
18188 0.9397200000000001
18189 1.5662
18190 2.50592
18191 1.8794400000000002
18192 1.8794400000000002
18193 1.8794400000000002
18194 0.0
18195 0.31324
18196 0.62648
18197 0.31324
18198 4.3853599999999995
18199 0.62648
18200 0.31324
18201 0.9397200000000001
18202 0.31324
18203 0.31324
18204 0.0
18205 0.0
18206 0.0
18207 0.31324
18208 0.31324
18209 0.62648
18210 0.9397200000000001
18211 5.638319999999999
18212 1.8794400000000002
18213 0.0
18214 0.9397200000000001
18215 0.31324
18216 8.14424
18217 0.0
18218 1.25296
18219 1.25296
18220 0.0
18221 0.9397200000000001
18222 0.9397200000000001
18223 2.1926799999999997
18224 0.62648
18225 0.31324
18226 0.62648
18227 1.5662
18228 1.25296
18229 0.0
18230 0.9397200000000001
18231 1.8794400000000002
18232 0.9397200000000001
18233 3.1324
18234 6.89128
18235 0.62648
18236 1.8794400000000002
18237 1.25296
18238 1.8794400000000002
18239 3.1324
18240 0.62648
18241 0.0
18242 0.0
18243 0.62648
18244 1.5662
18245 1.8794400000000002
18246 0.31324
18247 0.62648
18248 0.31324
18249 0.0
18250 0.0
18251 0.31324
18252 0.62648
18253 0.62648
18254 1.25296
18255 0.31324
18256 0.0
18257 5.638319999999999
18258 1.5662
18259 1.5662
18260 0.0
18261 0.31324
18262 0.31324
18263 0.62648
18264 1.25296
18265 0.62648
18266 0.31324
18267 2.50592
18268 0.62648
18269 1.8794400000000002
18270 0.0
18271 0.31324
18272 0.31324
18273 0.31324
18274 1.25296
18275 0.9397200000000001
18276 0.31324
18277 2.1926799999999997
18278 0.31324
18279 0.31324
18280 0.0
18281 1.25296
18282 0.9397200000000001
18283 0.0
18284 0.31324
18285 0.62648
18286 0.9397200000000001
18287 0.62648
18288 0.9397200000000001
18289 0.31324
18290 0.62648
18291 1.25296
18292 0.31324
18293 0.31324
18294 0.0
18295 0.9397200000000001
18296 0.31324
18297 0.31324
18298 0.62648
18299 3.1324
18300 0.62648
18301 1.5662
18302 0.31324
18303 0.9397200000000001
18304 3.7588800000000004
18305 0.62648
18306 4.3853599999999995
18307 2.50592
18308 3.7588800000000004
18309 0.0
18310 0.62648
18311 2.1926799999999997
18312 2.8191599999999997
18313 1.5662
18314 0.31324
18315 0.62648
18316 0.0
18317 4.3853599999999995
18318 6.89128
18319 0.9397200000000001
18320 1.25296
18321 0.62648
18322 1.5662
18323 5.325080000000001
18324 0.31324
18325 0.0
18326 0.0
18327 3.7588800000000004
18328 1.25296
18329 0.9397200000000001
18330 0.62648
18331 3.1324
18332 0.31324
18333 3.1324
18334 0.0
18335 1.25296
18336 0.31324
18337 0.62648
18338 0.0
18339 7.831
18340 3.7588800000000004
18341 0.9397200000000001
18342 0.9397200000000001
18343 0.62648
18344 0.62648
18345 0.9397200000000001
18346 0.31324
18347 2.50592
18348 9.71044
18349 8.14424
18350 5.01184
18351 0.9397200000000001
18352 1.25296
18353 0.31324
18354 0.31324
18355 0.0
18356 1.25296
18357 0.0
18358 1.25296
18359 0.0
18360 1.25296
18361 0.9397200000000001
18362 0.62648
18363 6.89128
18364 5.325080000000001
18365 0.31324
18366 3.44564
18367 0.62648
18368 0.9397200000000001
18369 4.07212
18370 0.62648
18371 0.0
18372 0.9397200000000001
18373 2.8191599999999997
18374 0.31324
18375 1.5662
18376 0.31324
18377 1.25296
18378 2.1926799999999997
18379 0.62648
18380 1.25296
18381 0.31324
18382 0.0
18383 1.25296
18384 0.62648
18385 1.25296
18386 0.9397200000000001
18387 4.6986
18388 0.0
18389 0.0
18390 2.1926799999999997
18391 1.8794400000000002
18392 1.8794400000000002
18393 3.1324
18394 0.31324
18395 0.62648
18396 1.25296
18397 0.62648
18398 4.3853599999999995
18399 0.0
18400 2.8191599999999997
18401 4.07212
18402 0.62648
18403 0.31324
18404 0.62648
18405 0.0
18406 0.31324
18407 0.0
18408 0.62648
18409 1.25296
18410 0.9397200000000001
18411 0.0
18412 0.62648
18413 0.9397200000000001
18414 0.62648
18415 0.62648
18416 0.31324
18417 0.0
18418 4.6986
18419 1.5662
18420 1.25296
18421 9.083960000000001
18422 1.5662
18423 0.0
18424 0.0
18425 0.31324
18426 2.1926799999999997
18427 1.5662
18428 0.0
18429 1.25296
18430 0.62648
18431 0.31324
18432 0.9397200000000001
18433 0.62648
18434 1.5662
18435 0.62648
18436 0.0
18437 0.9397200000000001
18438 0.31324
18439 1.8794400000000002
18440 0.9397200000000001
18441 0.0
18442 1.8794400000000002
18443 0.62648
18444 0.31324
18445 0.31324
18446 0.31324
18447 1.5662
18448 0.62648
18449 0.9397200000000001
18450 0.31324
18451 0.31324
18452 0.9397200000000001
18453 0.62648
18454 11.2766
18455 1.5662
18456 1.5662
18457 0.9397200000000001
18458 0.62648
18459 0.62648
18460 0.0
18461 0.31324
18462 0.62648
18463 0.9397200000000001
18464 0.9397200000000001
18465 2.50592
18466 3.7588800000000004
18467 2.50592
18468 0.31324
18469 0.9397200000000001
18470 3.7588800000000004
18471 3.44564
18472 1.5662
18473 0.0
18474 0.62648
18475 1.25296
18476 0.31324
18477 0.62648
18478 3.1324
18479 1.5662
18480 1.8794400000000002
18481 0.62648
18482 2.50592
18483 0.62648
18484 1.25296
18485 1.8794400000000002
18486 5.01184
18487 2.1926799999999997
18488 0.0
18489 2.8191599999999997
18490 1.5662
18491 0.0
18492 0.62648
18493 8.770719999999999
18494 0.62648
18495 1.8794400000000002
18496 0.62648
18497 1.5662
18498 2.50592
18499 2.50592
18500 0.9397200000000001
18501 0.62648
18502 0.9397200000000001
18503 0.31324
18504 1.8794400000000002
18505 0.31324
18506 0.9397200000000001
18507 2.50592
18508 1.8794400000000002
18509 1.8794400000000002
18510 1.5662
18511 4.07212
18512 1.25296
18513 1.5662
18514 3.7588800000000004
18515 4.3853599999999995
18516 4.3853599999999995
18517 3.44564
18518 0.62648
18519 0.62648
18520 5.325080000000001
18521 2.8191599999999997
18522 0.31324
18523 2.1926799999999997
18524 3.44564
18525 2.50592
18526 2.50592
18527 1.25296
18528 0.62648
18529 1.5662
18530 2.1926799999999997
18531 2.50592
18532 0.9397200000000001
18533 0.9397200000000001
18534 1.25296
18535 3.7588800000000004
18536 0.62648
18537 0.0
18538 0.9397200000000001
18539 1.25296
18540 0.9397200000000001
18541 0.9397200000000001
18542 1.8794400000000002
18543 7.20452
18544 1.25296
18545 0.31324
18546 0.62648
18547 2.50592
18548 3.7588800000000004
18549 0.31324
18550 0.0
18551 0.62648
18552 2.1926799999999997
18553 0.62648
18554 0.31324
18555 0.9397200000000001
18556 0.9397200000000001
18557 0.31324
18558 2.50592
18559 5.638319999999999
18560 1.5662
18561 1.5662
18562 1.5662
18563 0.31324
18564 0.31324
18565 0.31324
18566 0.31324
18567 0.0
18568 0.0
18569 0.31324
18570 0.0
18571 0.0
18572 0.62648
18573 0.9397200000000001
18574 6.89128
18575 1.25296
18576 2.8191599999999997
18577 1.25296
18578 0.0
18579 0.62648
18580 0.9397200000000001
18581 0.0
18582 0.31324
18583 0.62648
18584 2.50592
18585 0.62648
18586 0.62648
18587 1.8794400000000002
18588 3.44564
18589 0.62648
18590 0.0
18591 0.31324
18592 0.0
18593 0.0
18594 0.31324
18595 1.25296
18596 1.8794400000000002
18597 0.62648
18598 0.0
18599 0.62648
18600 0.0
18601 2.50592
18602 0.31324
18603 0.31324
18604 0.62648
18605 2.1926799999999997
18606 0.0
18607 2.1926799999999997
18608 0.9397200000000001
18609 2.8191599999999997
18610 0.9397200000000001
18611 1.5662
18612 1.8794400000000002
18613 2.1926799999999997
18614 0.0
18615 0.9397200000000001
18616 0.9397200000000001
18617 1.8794400000000002
18618 0.31324
18619 1.25296
18620 1.5662
18621 1.5662
18622 0.62648
18623 0.31324
18624 0.31324
18625 0.9397200000000001
18626 0.9397200000000001
18627 0.0
18628 0.62648
18629 0.31324
18630 0.31324
18631 1.8794400000000002
18632 0.31324
18633 0.62648
18634 0.9397200000000001
18635 2.50592
18636 3.7588800000000004
18637 1.5662
18638 1.5662
18639 0.31324
18640 0.9397200000000001
18641 2.1926799999999997
18642 2.50592
18643 0.31324
18644 0.62648
18645 0.9397200000000001
18646 1.8794400000000002
18647 4.3853599999999995
18648 1.25296
18649 1.25296
18650 3.44564
18651 0.9397200000000001
18652 0.9397200000000001
18653 1.25296
18654 5.638319999999999
18655 3.44564
18656 4.07212
18657 0.62648
18658 0.9397200000000001
18659 0.31324
18660 1.25296
18661 4.3853599999999995
18662 11.2766
18663 4.07212
18664 1.25296
18665 0.62648
18666 2.8191599999999997
18667 1.25296
18668 2.8191599999999997
18669 1.25296
18670 0.31324
18671 0.62648
18672 0.31324
18673 1.25296
18674 0.31324
18675 5.95156
18676 1.5662
18677 2.50592
18678 3.44564
18679 0.0
18680 1.25296
18681 0.9397200000000001
18682 1.25296
18683 3.44564
18684 4.6986
18685 0.9397200000000001
18686 1.8794400000000002
18687 0.62648
18688 2.1926799999999997
18689 3.1324
18690 5.95156
18691 2.1926799999999997
18692 1.5662
18693 0.31324
18694 0.0
18695 0.9397200000000001
18696 3.7588800000000004
18697 0.31324
18698 0.62648
18699 1.25296
18700 0.62648
18701 1.5662
18702 5.638319999999999
18703 1.5662
18704 0.9397200000000001
18705 2.50592
18706 0.31324
18707 0.0
18708 1.8794400000000002
18709 0.31324
18710 0.0
18711 0.9397200000000001
18712 1.8794400000000002
18713 3.1324
18714 0.9397200000000001
18715 1.25296
18716 0.31324
18717 0.31324
18718 0.9397200000000001
18719 2.1926799999999997
18720 2.1926799999999997
18721 1.25296
18722 2.1926799999999997
18723 2.50592
18724 1.25296
18725 0.31324
18726 0.0
18727 0.31324
18728 0.31324
18729 1.25296
18730 0.31324
18731 0.0
18732 0.9397200000000001
18733 0.31324
18734 0.31324
18735 0.62648
18736 1.25296
18737 0.31324
18738 1.25296
18739 0.31324
18740 2.1926799999999997
18741 1.25296
18742 0.9397200000000001
18743 0.9397200000000001
18744 0.31324
18745 0.0
18746 0.31324
18747 0.31324
18748 0.0
18749 0.62648
18750 0.9397200000000001
18751 0.9397200000000001
18752 0.9397200000000001
18753 1.25296
18754 0.31324
18755 0.62648
18756 0.31324
18757 0.0
18758 1.5662
18759 1.8794400000000002
18760 0.31324
18761 2.50592
18762 13.1561
18763 1.25296
18764 2.1926799999999997
18765 0.0
18766 0.9397200000000001
18767 1.5662
18768 3.44564
18769 8.770719999999999
18770 1.8794400000000002
18771 0.0
18772 0.31324
18773 1.8794400000000002
18774 1.25296
18775 3.7588800000000004
18776 0.62648
18777 1.25296
18778 1.5662
18779 3.44564
18780 6.2648
18781 5.01184
18782 2.1926799999999997
18783 2.1926799999999997
18784 3.1324
18785 1.8794400000000002
18786 2.1926799999999997
18787 1.5662
18788 2.1926799999999997
18789 6.2648
18790 4.07212
18791 1.5662
18792 0.31324
18793 0.31324
18794 1.5662
18795 4.3853599999999995
18796 5.325080000000001
18797 2.50592
18798 0.9397200000000001
18799 0.0
18800 0.31324
18801 1.8794400000000002
18802 0.62648
18803 1.25296
18804 2.50592
18805 0.62648
18806 2.1926799999999997
18807 0.62648
18808 2.50592
18809 0.9397200000000001
18810 0.31324
18811 0.0
18812 0.9397200000000001
18813 0.0
18814 0.0
18815 2.1926799999999997
18816 1.8794400000000002
18817 0.31324
18818 2.1926799999999997
18819 0.62648
18820 2.50592
18821 0.31324
18822 2.1926799999999997
18823 1.5662
18824 4.6986
18825 3.7588800000000004
18826 0.31324
18827 0.31324
18828 0.31324
18829 0.0
18830 0.31324
18831 1.8794400000000002
18832 1.5662
18833 0.62648
18834 1.25296
18835 0.31324
18836 0.31324
18837 1.8794400000000002
18838 1.8794400000000002
18839 0.0
18840 0.9397200000000001
18841 0.31324
18842 11.5899
18843 0.62648
18844 0.0
18845 0.31324
18846 1.25296
18847 0.0
18848 0.62648
18849 0.31324
18850 0.9397200000000001
18851 0.0
18852 1.5662
18853 0.9397200000000001
18854 7.20452
18855 0.0
18856 3.1324
18857 0.62648
18858 0.31324
18859 0.31324
18860 0.0
18861 0.31324
18862 0.31324
18863 0.0
18864 0.0
18865 0.0
18866 0.0
18867 0.62648
18868 0.9397200000000001
18869 0.9397200000000001
18870 2.1926799999999997
18871 0.9397200000000001
18872 0.31324
18873 0.0
18874 1.5662
18875 0.62648
18876 0.31324
18877 0.62648
18878 0.31324
18879 0.9397200000000001
18880 0.62648
18881 1.8794400000000002
18882 1.8794400000000002
18883 5.638319999999999
18884 4.6986
18885 0.0
18886 4.3853599999999995
18887 1.8794400000000002
18888 0.9397200000000001
18889 14.0958
18890 2.8191599999999997
18891 2.1926799999999997
18892 0.9397200000000001
18893 2.50592
18894 2.8191599999999997
18895 0.0
18896 5.01184
18897 1.5662
18898 0.0
18899 1.25296
18900 0.62648
18901 0.62648
18902 0.9397200000000001
18903 3.1324
18904 5.638319999999999
18905 6.57804
18906 10.9634
18907 4.6986
18908 2.1926799999999997
18909 0.62648
18910 0.9397200000000001
18911 0.62648
18912 2.50592
18913 0.0
18914 1.25296
18915 0.31324
18916 1.25296
18917 0.31324
18918 4.3853599999999995
18919 8.14424
18920 6.2648
18921 0.9397200000000001
18922 34.7696
18923 3.44564
18924 3.1324
18925 0.9397200000000001
18926 0.0
18927 0.62648
18928 9.083960000000001
18929 5.01184
18930 6.89128
18931 0.62648
18932 2.8191599999999997
18933 0.31324
18934 6.57804
18935 4.07212
18936 1.5662
18937 0.0
18938 4.6986
18939 15.9752
18940 6.89128
18941 3.1324
18942 0.9397200000000001
18943 1.5662
18944 19.1076
18945 0.31324
18946 0.0
18947 10.0237
18948 0.31324
18949 0.0
18950 0.0
18951 0.31324
18952 10.9634
18953 0.9397200000000001
18954 0.31324
18955 0.31324
18956 0.0
18957 0.0
18958 4.07212
18959 10.0237
18960 0.0
18961 6.2648
18962 4.07212
18963 0.0
18964 20.3606
18965 0.0
18966 0.31324
18967 0.0
18968 11.2766
18969 0.62648
18970 0.0
18971 0.62648
18972 0.0
18973 1.5662
18974 0.62648
18975 0.31324
18976 0.31324
18977 4.07212
18978 0.31324
18979 2.1926799999999997
18980 5.325080000000001
18981 1.25296
18982 1.25296
18983 1.8794400000000002
18984 0.9397200000000001
18985 0.31324
18986 2.8191599999999997
18987 0.31324
18988 0.31324
18989 0.62648
18990 4.07212
18991 0.31324
18992 0.31324
18993 1.25296
18994 3.7588800000000004
18995 2.8191599999999997
18996 0.9397200000000001
18997 2.8191599999999997
18998 2.1926799999999997
18999 1.5662
19000 0.62648
19001 0.31324
19002 1.5662
19003 0.9397200000000001
19004 1.5662
19005 2.1926799999999997
19006 2.50592
19007 5.638319999999999
19008 6.89128
19009 0.62648
19010 1.25296
19011 1.8794400000000002
19012 0.62648
19013 0.62648
19014 0.62648
19015 0.62648
19016 0.62648
19017 0.31324
19018 0.62648
19019 0.62648
19020 0.9397200000000001
19021 0.9397200000000001
19022 0.9397200000000001
19023 0.31324
19024 0.9397200000000001
19025 0.0
19026 0.31324
19027 1.8794400000000002
19028 6.89128
19029 2.50592
19030 0.0
19031 0.31324
19032 2.1926799999999997
19033 0.31324
19034 0.31324
19035 0.9397200000000001
19036 1.5662
19037 2.50592
19038 2.8191599999999997
19039 3.44564
19040 1.8794400000000002
19041 2.1926799999999997
19042 1.5662
19043 1.5662
19044 2.50592
19045 2.8191599999999997
19046 7.517760000000001
19047 0.9397200000000001
19048 6.57804
19049 1.25296
19050 2.1926799999999997
19051 8.14424
19052 12.5296
19053 6.57804
19054 0.31324
19055 4.3853599999999995
19056 2.8191599999999997
19057 1.25296
19058 10.9634
19059 5.325080000000001
19060 0.62648
19061 3.1324
19062 2.8191599999999997
19063 8.770719999999999
19064 8.14424
19065 0.9397200000000001
19066 12.5296
19067 1.5662
19068 0.0
19069 5.638319999999999
19070 1.25296
19071 2.8191599999999997
19072 0.9397200000000001
19073 43.8536
19074 8.770719999999999
19075 4.3853599999999995
19076 3.1324
19077 3.7588800000000004
19078 5.638319999999999
19079 8.770719999999999
19080 16.2885
19081 4.6986
19082 0.62648
19083 0.0
19084 1.8794400000000002
19085 13.1561
19086 3.1324
19087 0.9397200000000001
19088 4.6986
19089 13.1561
19090 2.50592
19091 2.1926799999999997
19092 0.0
19093 1.5662
19094 1.5662
19095 3.44564
19096 0.62648
19097 0.0
19098 0.0
19099 1.25296
19100 0.0
19101 0.31324
19102 0.0
19103 2.50592
19104 3.7588800000000004
19105 10.3369
19106 1.5662
19107 1.8794400000000002
19108 1.5662
19109 4.3853599999999995
19110 1.25296
19111 2.50592
19112 6.89128
19113 13.1561
19114 5.638319999999999
19115 0.9397200000000001
19116 0.0
19117 4.07212
19118 1.8794400000000002
19119 2.1926799999999997
19120 3.1324
19121 7.20452
19122 10.3369
19123 2.50592
19124 3.1324
19125 3.1324
19126 5.638319999999999
19127 5.325080000000001
19128 2.1926799999999997
19129 3.44564
19130 3.7588800000000004
19131 3.1324
19132 2.50592
19133 1.8794400000000002
19134 4.3853599999999995
19135 3.7588800000000004
19136 3.1324
19137 1.5662
19138 2.50592
19139 1.8794400000000002
19140 0.0
19141 1.5662
19142 1.5662
19143 2.1926799999999997
19144 1.8794400000000002
19145 1.25296
19146 0.9397200000000001
19147 0.62648
19148 0.62648
19149 3.1324
19150 2.1926799999999997
19151 1.8794400000000002
19152 1.5662
19153 1.8794400000000002
19154 2.50592
19155 0.31324
19156 2.50592
19157 0.62648
19158 1.25296
19159 4.07212
19160 5.95156
19161 6.57804
19162 3.7588800000000004
19163 1.8794400000000002
19164 0.62648
19165 1.25296
19166 0.31324
19167 0.62648
19168 2.1926799999999997
19169 2.8191599999999997
19170 7.831
19171 0.9397200000000001
19172 1.8794400000000002
19173 2.1926799999999997
19174 1.8794400000000002
19175 19.4209
19176 1.8794400000000002
19177 0.31324
19178 0.9397200000000001
19179 5.01184
19180 0.9397200000000001
19181 0.9397200000000001
19182 2.1926799999999997
19183 0.62648
19184 3.1324
19185 2.1926799999999997
19186 0.31324
19187 0.0
19188 1.5662
19189 4.6986
19190 2.1926799999999997
19191 2.50592
19192 1.5662
19193 7.517760000000001
19194 1.8794400000000002
19195 0.31324
19196 0.62648
19197 1.5662
19198 0.9397200000000001
19199 2.1926799999999997
19200 0.62648
19201 2.1926799999999997
19202 5.01184
19203 5.95156
19204 1.5662
19205 0.62648
19206 0.9397200000000001
19207 0.62648
19208 0.62648
19209 0.0
19210 4.3853599999999995
19211 5.95156
19212 1.5662
19213 0.31324
19214 1.8794400000000002
19215 3.1324
19216 2.1926799999999997
19217 0.62648
19218 0.62648
19219 3.1324
19220 4.3853599999999995
19221 1.25296
19222 0.31324
19223 0.62648
19224 5.01184
19225 0.31324
19226 0.31324
19227 1.25296
19228 0.0
19229 1.8794400000000002
19230 0.9397200000000001
19231 3.44564
19232 0.31324
19233 0.31324
19234 0.31324
19235 0.62648
19236 1.5662
19237 1.25296
19238 3.7588800000000004
19239 5.01184
19240 5.01184
19241 3.7588800000000004
19242 0.62648
19243 2.50592
19244 0.31324
19245 2.8191599999999997
19246 1.5662
19247 4.07212
19248 1.25296
19249 0.31324
19250 1.25296
19251 1.25296
19252 2.8191599999999997
19253 0.62648
19254 0.0
19255 2.1926799999999997
19256 2.8191599999999997
19257 4.3853599999999995
19258 1.8794400000000002
19259 0.31324
19260 3.1324
19261 1.5662
19262 0.31324
19263 0.62648
19264 1.5662
19265 16.915
19266 2.50592
19267 0.31324
19268 5.95156
19269 1.5662
19270 0.31324
19271 1.5662
19272 2.50592
19273 0.9397200000000001
19274 7.517760000000001
19275 5.01184
19276 2.50592
19277 0.62648
19278 2.1926799999999997
19279 2.8191599999999997
19280 1.8794400000000002
19281 0.9397200000000001
19282 1.25296
19283 1.8794400000000002
19284 0.31324
19285 2.1926799999999997
19286 4.6986
19287 2.1926799999999997
19288 0.31324
19289 0.9397200000000001
19290 1.25296
19291 0.31324
19292 1.8794400000000002
19293 2.50592
19294 5.638319999999999
19295 16.915
19296 3.1324
19297 0.9397200000000001
19298 0.9397200000000001
19299 1.25296
19300 2.1926799999999997
19301 0.9397200000000001
19302 11.2766
19303 1.8794400000000002
19304 0.9397200000000001
19305 2.1926799999999997
19306 0.0
19307 2.50592
19308 1.25296
19309 1.5662
19310 3.7588800000000004
19311 5.638319999999999
19312 0.62648
19313 1.8794400000000002
19314 4.07212
19315 1.5662
19316 0.31324
19317 1.5662
19318 1.5662
19319 2.1926799999999997
19320 1.25296
19321 0.9397200000000001
19322 3.1324
19323 0.62648
19324 2.1926799999999997
19325 1.25296
19326 1.25296
19327 1.8794400000000002
19328 0.31324
19329 0.62648
19330 1.8794400000000002
19331 0.0
19332 1.25296
19333 1.5662
19334 7.831
19335 8.45748
19336 4.07212
19337 4.6986
19338 1.5662
19339 0.0
19340 1.5662
19341 7.517760000000001
19342 1.25296
19343 0.62648
19344 1.25296
19345 0.9397200000000001
19346 0.0
19347 1.8794400000000002
19348 0.9397200000000001
19349 5.01184
19350 3.44564
19351 0.31324
19352 2.1926799999999997
19353 5.01184
19354 1.5662
19355 0.62648
19356 3.1324
19357 0.0
19358 0.31324
19359 0.31324
19360 1.5662
19361 3.1324
19362 3.44564
19363 2.50592
19364 4.3853599999999995
19365 1.5662
19366 0.31324
19367 1.5662
19368 3.44564
19369 6.2648
19370 0.9397200000000001
19371 3.1324
19372 0.31324
19373 0.0
19374 0.31324
19375 1.25296
19376 4.07212
19377 2.8191599999999997
19378 0.31324
19379 0.62648
19380 1.8794400000000002
19381 4.3853599999999995
19382 0.9397200000000001
19383 2.1926799999999997
19384 1.8794400000000002
19385 0.0
19386 3.7588800000000004
19387 1.5662
19388 1.5662
19389 1.25296
19390 1.8794400000000002
19391 1.5662
19392 2.8191599999999997
19393 0.0
19394 3.44564
19395 5.325080000000001
19396 0.9397200000000001
19397 5.01184
19398 6.2648
19399 1.8794400000000002
19400 2.1926799999999997
19401 0.31324
19402 1.25296
19403 0.62648
19404 0.62648
19405 1.25296
19406 2.8191599999999997
19407 0.9397200000000001
19408 0.31324
19409 0.9397200000000001
19410 0.62648
19411 0.31324
19412 1.25296
19413 0.62648
19414 1.5662
19415 1.25296
19416 0.0
19417 0.62648
19418 1.5662
19419 1.25296
19420 2.50592
19421 3.7588800000000004
19422 1.8794400000000002
19423 0.62648
19424 0.31324
19425 1.5662
19426 0.0
19427 2.8191599999999997
19428 1.5662
19429 2.1926799999999997
19430 1.25296
19431 3.44564
19432 2.1926799999999997
19433 0.31324
19434 5.01184
19435 4.07212
19436 1.5662
19437 2.50592
19438 3.44564
19439 0.0
19440 5.01184
19441 0.62648
19442 0.62648
19443 3.44564
19444 7.831
19445 6.89128
19446 7.20452
19447 0.0
19448 0.9397200000000001
19449 2.50592
19450 0.31324
19451 0.0
19452 1.5662
19453 3.1324
19454 0.9397200000000001
19455 22.24
19456 0.0
19457 2.50592
19458 2.8191599999999997
19459 1.5662
19460 3.44564
19461 0.9397200000000001
19462 0.31324
19463 0.0
19464 5.01184
19465 3.1324
19466 1.5662
19467 0.62648
19468 8.770719999999999
19469 3.7588800000000004
19470 3.1324
19471 1.8794400000000002
19472 2.50592
19473 6.2648
19474 5.01184
19475 4.07212
19476 3.44564
19477 0.0
19478 2.1926799999999997
19479 0.9397200000000001
19480 0.31324
19481 0.62648
19482 0.9397200000000001
19483 0.31324
19484 3.44564
19485 2.50592
19486 1.25296
19487 3.7588800000000004
19488 1.5662
19489 1.5662
19490 0.62648
19491 0.31324
19492 0.62648
19493 0.62648
19494 0.9397200000000001
19495 1.5662
19496 1.5662
19497 0.62648
19498 0.31324
19499 5.95156
19500 6.89128
19501 2.1926799999999997
19502 0.9397200000000001
19503 1.5662
19504 0.62648
19505 3.7588800000000004
19506 1.8794400000000002
19507 0.9397200000000001
19508 1.8794400000000002
19509 2.8191599999999997
19510 0.31324
19511 0.31324
19512 4.6986
19513 2.50592
19514 2.1926799999999997
19515 0.31324
19516 0.31324
19517 0.31324
19518 0.62648
19519 0.62648
19520 0.62648
19521 0.31324
19522 0.0
19523 0.62648
19524 0.62648
19525 0.0
19526 0.31324
19527 0.9397200000000001
19528 0.31324
19529 1.25296
19530 0.0
19531 1.8794400000000002
19532 2.1926799999999997
19533 0.62648
19534 2.1926799999999997
19535 0.31324
19536 0.62648
19537 3.44564
19538 6.2648
19539 0.0
19540 0.9397200000000001
19541 2.50592
19542 0.9397200000000001
19543 5.638319999999999
19544 0.31324
19545 0.9397200000000001
19546 0.62648
19547 0.0
19548 1.8794400000000002
19549 0.31324
19550 0.0
19551 0.62648
19552 0.62648
19553 2.50592
19554 6.57804
19555 2.1926799999999997
19556 4.07212
19557 0.31324
19558 5.325080000000001
19559 1.25296
19560 0.62648
19561 0.9397200000000001
19562 0.62648
19563 1.25296
19564 1.25296
19565 0.62648
19566 0.0
19567 5.325080000000001
19568 2.50592
19569 10.0237
19570 5.325080000000001
19571 4.3853599999999995
19572 1.25296
19573 0.31324
19574 0.9397200000000001
19575 0.31324
19576 0.31324
19577 0.62648
19578 2.50592
19579 0.31324
19580 1.25296
19581 0.9397200000000001
19582 3.7588800000000004
19583 7.20452
19584 2.1926799999999997
19585 7.20452
19586 4.6986
19587 1.25296
19588 1.5662
19589 3.1324
19590 1.5662
19591 1.25296
19592 1.8794400000000002
19593 3.1324
19594 9.083960000000001
19595 5.325080000000001
19596 17.8547
19597 7.831
19598 8.45748
19599 4.3853599999999995
19600 0.62648
19601 3.1324
19602 1.5662
19603 1.8794400000000002
19604 2.8191599999999997
19605 6.89128
19606 1.25296
19607 3.44564
19608 6.89128
19609 0.62648
19610 5.01184
19611 5.638319999999999
19612 1.25296
19613 1.25296
19614 8.770719999999999
19615 1.5662
19616 1.8794400000000002
19617 0.31324
19618 4.3853599999999995
19619 3.7588800000000004
19620 4.07212
19621 0.9397200000000001
19622 2.1926799999999997
19623 9.3972
19624 3.1324
19625 2.50592
19626 2.1926799999999997
19627 1.5662
19628 2.1926799999999997
19629 1.25296
19630 0.62648
19631 1.8794400000000002
19632 1.8794400000000002
19633 2.50592
19634 1.25296
19635 1.5662
19636 0.62648
19637 1.25296
19638 2.8191599999999997
19639 0.62648
19640 0.31324
19641 0.62648
19642 7.517760000000001
19643 1.25296
19644 0.9397200000000001
19645 0.0
19646 4.6986
19647 1.5662
19648 2.8191599999999997
19649 1.5662
19650 0.62648
19651 0.62648
19652 15.3488
19653 2.8191599999999997
19654 7.20452
19655 2.8191599999999997
19656 0.62648
19657 2.1926799999999997
19658 0.0
19659 2.8191599999999997
19660 0.31324
19661 2.50592
19662 1.25296
19663 0.62648
19664 1.25296
19665 4.07212
19666 0.62648
19667 7.831
19668 2.50592
19669 0.9397200000000001
19670 1.8794400000000002
19671 4.07212
19672 0.62648
19673 0.9397200000000001
19674 0.62648
19675 0.31324
19676 0.0
19677 0.31324
19678 0.9397200000000001
19679 1.25296
19680 3.1324
19681 1.25296
19682 0.62648
19683 2.50592
19684 2.8191599999999997
19685 1.5662
19686 3.44564
19687 12.8428
19688 13.1561
19689 23.8062
19690 2.8191599999999997
19691 2.1926799999999997
19692 5.325080000000001
19693 1.25296
19694 0.9397200000000001
19695 1.8794400000000002
19696 4.6986
19697 7.517760000000001
19698 1.8794400000000002
19699 2.50592
19700 6.89128
19701 2.8191599999999997
19702 0.0
19703 0.62648
19704 2.1926799999999997
19705 0.31324
19706 14.0958
19707 4.3853599999999995
19708 2.1926799999999997
19709 4.07212
19710 0.31324
19711 0.62648
19712 3.44564
19713 0.0
19714 0.9397200000000001
19715 0.9397200000000001
19716 1.8794400000000002
19717 1.25296
19718 1.25296
19719 0.31324
19720 0.31324
19721 1.5662
19722 25.3724
19723 8.770719999999999
19724 2.1926799999999997
19725 0.31324
19726 1.25296
19727 0.31324
19728 4.3853599999999995
19729 2.50592
19730 4.6986
19731 2.1926799999999997
19732 0.9397200000000001
19733 0.0
19734 0.31324
19735 3.44564
19736 2.8191599999999997
19737 0.0
19738 3.44564
19739 1.5662
19740 5.01184
19741 10.3369
19742 2.50592
19743 0.31324
19744 0.31324
19745 0.9397200000000001
19746 1.5662
19747 3.1324
19748 3.1324
19749 3.1324
19750 2.1926799999999997
19751 0.0
19752 1.5662
19753 1.5662
19754 5.325080000000001
19755 5.325080000000001
19756 1.5662
19757 4.3853599999999995
19758 5.638319999999999
19759 0.9397200000000001
19760 2.8191599999999997
19761 3.44564
19762 0.31324
19763 2.8191599999999997
19764 1.5662
19765 1.25296
19766 0.31324
19767 0.9397200000000001
19768 1.25296
19769 3.1324
19770 6.89128
19771 15.0355
19772 17.8547
19773 3.7588800000000004
19774 1.5662
19775 1.8794400000000002
19776 4.07212
19777 4.07212
19778 0.62648
19779 4.6986
19780 14.7223
19781 32.577
19782 7.20452
19783 3.44564
19784 3.1324
19785 2.50592
19786 5.638319999999999
19787 5.638319999999999
19788 24.4327
19789 13.7826
19790 3.44564
19791 10.6502
19792 45.733000000000004
19793 12.2164
19794 5.325080000000001
19795 0.9397200000000001
19796 5.325080000000001
19797 5.638319999999999
19798 2.50592
19799 5.638319999999999
19800 25.0592
19801 12.5296
19802 1.8794400000000002
19803 5.01184
19804 7.831
19805 8.770719999999999
19806 3.1324
19807 1.8794400000000002
19808 6.89128
19809 1.8794400000000002
19810 1.8794400000000002
19811 5.325080000000001
19812 2.8191599999999997
19813 1.25296
19814 3.1324
19815 5.325080000000001
19816 1.25296
19817 3.1324
19818 3.1324
19819 0.9397200000000001
19820 1.5662
19821 3.44564
19822 11.2766
19823 9.3972
19824 5.638319999999999
19825 12.5296
19826 2.1926799999999997
19827 1.5662
19828 0.31324
19829 3.44564
19830 1.25296
19831 0.0
19832 2.50592
19833 3.1324
19834 3.7588800000000004
19835 2.50592
19836 0.9397200000000001
19837 1.5662
19838 0.62648
19839 0.0
19840 1.5662
19841 1.25296
19842 1.8794400000000002
19843 0.31324
19844 0.0
19845 0.0
19846 0.62648
19847 0.9397200000000001
19848 0.9397200000000001
19849 0.31324
19850 0.62648
19851 0.31324
19852 0.0
19853 2.8191599999999997
19854 4.07212
19855 1.25296
19856 0.31324
19857 0.31324
19858 2.8191599999999997
19859 2.50592
19860 1.25296
19861 0.0
19862 0.31324
19863 0.9397200000000001
19864 0.62648
19865 0.62648
19866 0.9397200000000001
19867 0.62648
19868 1.25296
19869 0.0
19870 1.8794400000000002
19871 0.0
19872 0.0
19873 0.62648
19874 0.31324
19875 0.31324
19876 6.2648
19877 3.1324
19878 0.31324
19879 0.31324
19880 0.62648
19881 4.3853599999999995
19882 5.638319999999999
19883 0.31324
19884 1.25296
19885 0.0
19886 2.8191599999999997
19887 1.8794400000000002
19888 0.62648
19889 25.9989
19890 12.5296
19891 3.44564
19892 0.31324
19893 0.31324
19894 3.1324
19895 1.25296
19896 0.9397200000000001
19897 9.083960000000001
19898 0.9397200000000001
19899 2.1926799999999997
19900 17.2282
19901 3.44564
19902 1.25296
19903 1.25296
19904 0.0
19905 0.9397200000000001
19906 0.31324
19907 5.95156
19908 6.57804
19909 0.62648
19910 0.9397200000000001
19911 2.50592
19912 11.2766
19913 0.0
19914 8.14424
19915 0.0
19916 3.44564
19917 0.62648
19918 7.831
19919 18.7944
19920 8.770719999999999
19921 1.5662
19922 13.4693
19923 5.325080000000001
19924 5.95156
19925 0.0
19926 5.01184
19927 1.8794400000000002
19928 2.1926799999999997
19929 1.25296
19930 6.57804
19931 6.2648
19932 0.62648
19933 3.7588800000000004
19934 1.8794400000000002
19935 0.0
19936 4.3853599999999995
19937 0.62648
19938 1.25296
19939 4.3853599999999995
19940 7.517760000000001
19941 29.7578
19942 4.07212
19943 1.5662
19944 1.8794400000000002
19945 0.9397200000000001
19946 6.2648
19947 23.1798
19948 5.01184
19949 2.50592
19950 2.1926799999999997
19951 14.409
19952 6.2648
19953 5.01184
19954 2.1926799999999997
19955 2.50592
19956 2.1926799999999997
19957 5.01184
19958 1.25296
19959 1.5662
19960 4.3853599999999995
19961 0.31324
19962 2.8191599999999997
19963 1.25296
19964 0.62648
19965 2.8191599999999997
19966 0.62648
19967 0.9397200000000001
19968 0.31324
19969 0.9397200000000001
19970 5.325080000000001
19971 5.638319999999999
19972 6.2648
19973 1.25296
19974 2.8191599999999997
19975 1.25296
19976 5.95156
19977 10.0237
19978 3.7588800000000004
19979 0.31324
19980 2.1926799999999997
19981 1.5662
19982 1.5662
19983 0.62648
19984 2.8191599999999997
19985 1.5662
19986 2.50592
19987 12.2164
19988 18.4812
19989 3.44564
19990 0.0
19991 5.325080000000001
19992 8.45748
19993 7.20452
19994 0.9397200000000001
19995 5.95156
19996 10.3369
19997 5.325080000000001
19998 0.31324
19999 3.7588800000000004
20000 2.1926799999999997
20001 5.95156
20002 2.1926799999999997
20003 0.31324
20004 3.44564
20005 1.8794400000000002
20006 1.5662
20007 2.50592
20008 3.44564
20009 0.62648
20010 2.1926799999999997
20011 6.57804
20012 1.8794400000000002
20013 2.1926799999999997
20014 0.31324
20015 0.62648
20016 0.0
20017 1.25296
20018 0.9397200000000001
20019 0.31324
20020 0.31324
20021 0.31324
20022 0.31324
20023 0.0
20024 0.9397200000000001
20025 1.5662
20026 0.0
20027 0.0
20028 0.31324
20029 0.0
20030 0.31324
20031 9.083960000000001
20032 0.9397200000000001
20033 0.62648
20034 0.31324
20035 0.31324
20036 0.31324
20037 0.0
20038 0.0
20039 1.25296
20040 2.1926799999999997
20041 0.31324
20042 0.62648
20043 4.6986
20044 0.62648
20045 0.0
20046 0.0
20047 0.0
20048 0.0
20049 0.31324
20050 0.0
20051 0.0
20052 0.31324
20053 0.0
20054 4.3853599999999995
20055 0.31324
20056 1.5662
20057 0.9397200000000001
20058 0.0
20059 0.9397200000000001
20060 0.0
20061 0.31324
20062 3.44564
20063 1.25296
20064 0.62648
20065 0.31324
20066 0.0
20067 0.31324
20068 0.31324
20069 0.62648
20070 0.62648
20071 5.01184
20072 1.5662
20073 2.1926799999999997
20074 0.0
20075 0.62648
20076 5.01184
20077 0.31324
20078 0.62648
20079 0.62648
20080 0.31324
20081 3.1324
20082 4.3853599999999995
20083 0.31324
20084 2.1926799999999997
20085 0.9397200000000001
20086 1.5662
20087 0.0
20088 1.8794400000000002
20089 0.31324
20090 0.62648
20091 0.62648
20092 16.915
20093 5.01184
20094 1.5662
20095 5.01184
20096 3.44564
20097 3.7588800000000004
20098 1.8794400000000002
20099 0.9397200000000001
20100 1.5662
20101 0.31324
20102 0.0
20103 1.25296
20104 0.0
20105 8.14424
20106 6.57804
20107 3.44564
20108 2.8191599999999997
20109 0.62648
20110 1.5662
20111 1.8794400000000002
20112 1.5662
20113 1.8794400000000002
20114 0.0
20115 2.8191599999999997
20116 0.9397200000000001
20117 5.638319999999999
20118 4.6986
20119 0.0
20120 8.770719999999999
20121 5.95156
20122 0.31324
20123 9.71044
20124 5.01184
20125 0.62648
20126 27.5651
20127 0.62648
20128 1.5662
20129 5.95156
20130 1.25296
20131 15.0355
20132 1.5662
20133 0.0
20134 0.0
20135 0.0
20136 0.9397200000000001
20137 0.31324
20138 5.638319999999999
20139 0.62648
20140 1.8794400000000002
20141 0.31324
20142 0.0
20143 2.1926799999999997
20144 5.638319999999999
20145 1.8794400000000002
20146 0.31324
20147 3.44564
20148 2.50592
20149 0.31324
20150 0.0
20151 2.1926799999999997
20152 1.8794400000000002
20153 2.1926799999999997
20154 2.8191599999999997
20155 1.8794400000000002
20156 1.25296
20157 0.0
20158 0.62648
20159 0.9397200000000001
20160 1.25296
20161 0.31324
20162 0.9397200000000001
20163 0.9397200000000001
20164 0.62648
20165 1.25296
20166 0.0
20167 2.1926799999999997
20168 2.1926799999999997
20169 0.0
20170 2.1926799999999997
20171 0.9397200000000001
20172 1.25296
20173 1.8794400000000002
20174 1.5662
20175 0.31324
20176 0.0
20177 0.0
20178 0.31324
20179 0.0
20180 0.0
20181 0.0
20182 0.31324
20183 0.9397200000000001
20184 0.9397200000000001
20185 0.31324
20186 1.5662
20187 0.31324
20188 0.0
20189 0.62648
20190 1.25296
20191 1.8794400000000002
20192 0.62648
20193 0.0
20194 0.31324
20195 0.9397200000000001
20196 0.31324
20197 0.31324
20198 0.9397200000000001
20199 0.0
20200 0.0
20201 0.0
20202 0.0
20203 0.31324
20204 0.9397200000000001
20205 1.5662
20206 0.9397200000000001
20207 0.31324
20208 0.0
20209 0.31324
20210 2.1926799999999997
20211 0.9397200000000001
20212 0.9397200000000001
20213 0.9397200000000001
20214 1.8794400000000002
20215 3.7588800000000004
20216 0.62648
20217 0.62648
20218 0.0
20219 0.31324
20220 1.5662
20221 0.0
20222 0.9397200000000001
20223 1.5662
20224 2.1926799999999997
20225 8.45748
20226 1.25296
20227 0.9397200000000001
20228 0.0
20229 0.0
20230 0.62648
20231 2.50592
20232 4.07212
20233 0.0
20234 10.3369
20235 0.9397200000000001
20236 3.44564
20237 3.1324
20238 0.62648
20239 0.31324
20240 0.62648
20241 1.25296
20242 17.2282
20243 1.5662
20244 1.8794400000000002
20245 1.25296
20246 0.62648
20247 2.8191599999999997
20248 7.831
20249 8.770719999999999
20250 4.6986
20251 2.1926799999999997
20252 2.50592
20253 0.9397200000000001
20254 1.25296
20255 1.8794400000000002
20256 1.5662
20257 1.25296
20258 0.9397200000000001
20259 3.7588800000000004
20260 4.07212
20261 2.1926799999999997
20262 0.31324
20263 3.44564
20264 0.62648
20265 4.3853599999999995
20266 2.8191599999999997
20267 1.5662
20268 2.1926799999999997
20269 1.8794400000000002
20270 1.8794400000000002
20271 1.5662
20272 1.25296
20273 0.9397200000000001
20274 1.25296
20275 0.9397200000000001
20276 0.0
20277 0.31324
20278 0.0
20279 0.0
20280 1.5662
20281 0.62648
20282 0.0
20283 0.31324
20284 0.0
20285 1.5662
20286 0.31324
20287 0.0
20288 0.0
20289 0.0
20290 0.31324
20291 0.31324
20292 0.9397200000000001
20293 1.25296
20294 1.5662
20295 1.5662
20296 2.1926799999999997
20297 3.1324
20298 0.31324
20299 0.0
20300 0.31324
20301 1.25296
20302 2.50592
20303 5.638319999999999
20304 0.62648
20305 0.31324
20306 0.62648
20307 0.9397200000000001
20308 0.62648
20309 2.50592
20310 2.1926799999999997
20311 4.3853599999999995
20312 0.0
20313 0.62648
20314 0.9397200000000001
20315 0.62648
20316 1.8794400000000002
20317 0.9397200000000001
20318 0.62648
20319 0.62648
20320 0.9397200000000001
20321 2.8191599999999997
20322 2.8191599999999997
20323 4.3853599999999995
20324 0.9397200000000001
20325 1.5662
20326 0.9397200000000001
20327 6.89128
20328 3.1324
20329 0.31324
20330 1.8794400000000002
20331 2.8191599999999997
20332 0.0
20333 0.31324
20334 0.0
20335 1.25296
20336 0.0
20337 0.62648
20338 0.9397200000000001
20339 0.62648
20340 0.0
20341 2.8191599999999997
20342 1.8794400000000002
20343 1.25296
20344 0.31324
20345 0.31324
20346 0.0
20347 0.62648
20348 10.3369
20349 0.0
20350 0.31324
20351 1.8794400000000002
20352 0.62648
20353 1.5662
20354 1.5662
20355 0.9397200000000001
20356 3.44564
20357 4.07212
20358 1.8794400000000002
20359 1.5662
20360 4.07212
20361 1.25296
20362 5.325080000000001
20363 2.1926799999999997
20364 2.8191599999999997
20365 7.20452
20366 6.89128
20367 3.44564
20368 1.25296
20369 4.3853599999999995
20370 2.50592
20371 2.50592
20372 0.9397200000000001
20373 3.44564
20374 7.831
20375 0.9397200000000001
20376 6.2648
20377 0.9397200000000001
20378 2.50592
20379 2.1926799999999997
20380 4.07212
20381 1.5662
20382 5.01184
20383 5.01184
20384 0.31324
20385 6.57804
20386 2.1926799999999997
20387 3.7588800000000004
20388 5.638319999999999
20389 3.1324
20390 3.1324
20391 1.25296
20392 5.325080000000001
20393 0.62648
20394 9.3972
20395 3.1324
20396 0.62648
20397 2.8191599999999997
20398 4.07212
20399 2.50592
20400 2.1926799999999997
20401 3.7588800000000004
20402 3.44564
20403 0.31324
20404 5.95156
20405 3.1324
20406 1.25296
20407 4.07212
20408 2.1926799999999997
20409 3.7588800000000004
20410 0.0
20411 2.8191599999999997
20412 0.62648
20413 0.0
20414 2.1926799999999997
20415 5.01184
20416 2.8191599999999997
20417 2.1926799999999997
20418 1.5662
20419 0.0
20420 0.31324
20421 0.0
20422 0.9397200000000001
20423 0.9397200000000001
20424 3.7588800000000004
20425 3.44564
20426 1.8794400000000002
20427 3.1324
20428 1.5662
20429 10.3369
20430 6.2648
20431 2.50592
20432 0.31324
20433 6.89128
20434 1.8794400000000002
20435 3.1324
20436 4.07212
20437 1.5662
20438 0.9397200000000001
20439 1.25296
20440 0.62648
20441 0.9397200000000001
20442 0.0
20443 1.8794400000000002
20444 0.62648
20445 0.0
20446 0.62648
20447 1.25296
20448 0.62648
20449 0.62648
20450 0.9397200000000001
20451 5.01184
20452 2.1926799999999997
20453 0.0
20454 0.0
20455 0.31324
20456 0.0
20457 0.9397200000000001
20458 1.8794400000000002
20459 0.0
20460 1.25296
20461 5.01184
20462 1.8794400000000002
20463 0.0
20464 0.9397200000000001
20465 1.25296
20466 0.62648
20467 1.5662
20468 0.31324
20469 0.0
20470 0.31324
20471 1.8794400000000002
20472 2.50592
20473 3.1324
20474 0.9397200000000001
20475 1.8794400000000002
20476 0.31324
20477 2.8191599999999997
20478 1.5662
20479 0.0
20480 0.9397200000000001
20481 0.0
20482 0.31324
20483 2.1926799999999997
20484 4.07212
20485 3.44564
20486 0.0
20487 0.9397200000000001
20488 2.1926799999999997
20489 0.31324
20490 0.0
20491 1.5662
20492 3.1324
20493 3.7588800000000004
20494 0.9397200000000001
20495 1.5662
20496 0.31324
20497 0.31324
20498 1.8794400000000002
20499 0.9397200000000001
20500 1.25296
20501 1.5662
20502 1.25296
20503 4.07212
20504 0.9397200000000001
20505 1.5662
20506 5.95156
20507 23.1798
20508 3.7588800000000004
20509 0.31324
20510 0.31324
20511 5.325080000000001
20512 3.7588800000000004
20513 0.0
20514 4.07212
20515 5.95156
20516 0.62648
20517 10.0237
20518 7.517760000000001
20519 0.62648
20520 0.31324
20521 0.9397200000000001
20522 0.0
20523 0.62648
20524 0.31324
20525 0.0
20526 0.0
20527 4.3853599999999995
20528 0.9397200000000001
20529 0.0
20530 0.0
20531 0.62648
20532 0.62648
20533 5.01184
20534 3.44564
20535 0.62648
20536 1.5662
20537 0.31324
20538 0.9397200000000001
20539 0.9397200000000001
20540 0.0
20541 0.62648
20542 5.95156
20543 0.9397200000000001
20544 0.62648
20545 6.57804
20546 0.0
20547 0.31324
20548 1.5662
20549 0.62648
20550 0.9397200000000001
20551 1.25296
20552 0.62648
20553 0.0
20554 0.0
20555 0.31324
20556 1.5662
20557 0.9397200000000001
20558 0.0
20559 0.31324
20560 0.0
20561 0.31324
20562 0.31324
20563 0.9397200000000001
20564 9.3972
20565 0.0
20566 1.25296
20567 3.1324
20568 0.9397200000000001
20569 2.50592
20570 0.9397200000000001
20571 0.9397200000000001
20572 0.62648
20573 1.25296
20574 0.31324
20575 0.31324
20576 0.31324
20577 0.9397200000000001
20578 0.31324
20579 0.0
20580 0.31324
20581 0.62648
20582 0.31324
20583 0.9397200000000001
20584 1.25296
20585 0.0
20586 0.0
20587 0.31324
20588 0.62648
20589 0.31324
20590 0.31324
20591 0.0
20592 5.325080000000001
20593 0.9397200000000001
20594 0.62648
20595 1.25296
20596 1.5662
20597 0.31324
20598 0.31324
20599 0.9397200000000001
20600 2.50592
20601 0.62648
20602 0.62648
20603 0.31324
20604 0.31324
20605 3.44564
20606 0.62648
20607 0.0
20608 2.1926799999999997
20609 0.0
20610 0.9397200000000001
20611 0.62648
20612 0.0
20613 0.9397200000000001
20614 0.31324
20615 0.62648
20616 1.8794400000000002
20617 0.31324
20618 0.0
20619 0.31324
20620 0.9397200000000001
20621 0.31324
20622 0.0
20623 0.9397200000000001
20624 0.0
20625 0.0
20626 0.0
20627 0.0
20628 0.62648
20629 0.31324
20630 1.25296
20631 1.8794400000000002
20632 1.25296
20633 0.31324
20634 1.8794400000000002
20635 0.62648
20636 0.62648
20637 0.31324
20638 1.5662
20639 0.31324
20640 0.62648
20641 1.25296
20642 1.8794400000000002
20643 1.8794400000000002
20644 0.31324
20645 0.9397200000000001
20646 3.7588800000000004
20647 1.25296
20648 0.62648
20649 0.62648
20650 0.9397200000000001
20651 0.0
20652 0.62648
20653 0.0
20654 0.31324
20655 0.0
20656 0.31324
20657 0.9397200000000001
20658 0.31324
20659 0.31324
20660 1.25296
20661 0.0
20662 0.31324
20663 0.62648
20664 0.0
20665 0.31324
20666 0.31324
20667 0.0
20668 0.9397200000000001
20669 0.31324
20670 0.0
20671 0.31324
20672 0.31324
20673 0.0
20674 0.0
20675 0.0
20676 0.62648
20677 0.31324
20678 1.5662
20679 1.8794400000000002
20680 0.31324
20681 0.0
20682 0.62648
20683 0.31324
20684 0.0
20685 0.62648
20686 0.9397200000000001
20687 1.8794400000000002
20688 0.0
20689 0.31324
20690 0.31324
20691 0.9397200000000001
20692 6.89128
20693 1.5662
20694 1.25296
20695 0.0
20696 1.5662
20697 1.5662
20698 0.9397200000000001
20699 0.31324
20700 0.31324
20701 0.31324
20702 0.62648
20703 4.6986
20704 2.8191599999999997
20705 2.1926799999999997
20706 1.25296
20707 0.31324
20708 0.9397200000000001
20709 0.9397200000000001
20710 0.62648
20711 0.0
20712 5.95156
20713 0.62648
20714 0.0
20715 0.0
20716 0.0
20717 1.25296
20718 0.9397200000000001
20719 0.9397200000000001
20720 0.31324
20721 0.0
20722 0.0
20723 0.9397200000000001
20724 3.44564
20725 0.9397200000000001
20726 0.31324
20727 0.0
20728 0.31324
20729 0.9397200000000001
20730 1.25296
20731 0.0
20732 0.62648
20733 0.0
20734 0.31324
20735 0.62648
20736 0.31324
20737 0.31324
20738 0.62648
20739 0.9397200000000001
20740 0.31324
20741 0.0
20742 0.0
20743 0.0
20744 0.0
20745 0.0
20746 1.5662
20747 0.31324
20748 2.8191599999999997
20749 1.5662
20750 0.0
20751 0.0
20752 0.0
20753 0.0
20754 1.5662
20755 0.31324
20756 1.25296
20757 1.8794400000000002
20758 0.62648
20759 0.62648
20760 0.0
20761 0.31324
20762 0.62648
20763 1.5662
20764 0.0
20765 0.31324
20766 0.9397200000000001
20767 0.31324
20768 0.31324
20769 2.1926799999999997
20770 0.31324
20771 0.0
20772 1.25296
20773 0.9397200000000001
20774 0.9397200000000001
20775 1.5662
20776 0.0
20777 0.31324
20778 0.31324
20779 0.0
20780 1.25296
20781 0.0
20782 0.31324
20783 1.5662
20784 1.8794400000000002
20785 3.1324
20786 0.9397200000000001
20787 2.8191599999999997
20788 0.31324
20789 0.9397200000000001
20790 4.3853599999999995
20791 2.50592
20792 0.9397200000000001
20793 0.62648
20794 0.31324
20795 0.9397200000000001
20796 2.1926799999999997
20797 0.62648
20798 1.5662
20799 2.50592
20800 0.0
20801 10.0237
20802 4.3853599999999995
20803 0.0
20804 0.31324
20805 0.62648
20806 2.50592
20807 1.8794400000000002
20808 1.25296
20809 0.9397200000000001
20810 2.8191599999999997
20811 3.1324
20812 2.8191599999999997
20813 0.9397200000000001
20814 0.62648
20815 1.25296
20816 0.62648
20817 1.5662
20818 2.1926799999999997
20819 1.5662
20820 4.3853599999999995
20821 1.25296
20822 0.9397200000000001
20823 0.62648
20824 1.25296
20825 0.9397200000000001
20826 0.0
20827 0.31324
20828 3.1324
20829 4.3853599999999995
20830 1.25296
20831 1.25296
20832 0.9397200000000001
20833 0.62648
20834 1.25296
20835 0.0
20836 0.31324
20837 1.25296
20838 0.9397200000000001
20839 3.7588800000000004
20840 0.62648
20841 4.6986
20842 1.8794400000000002
20843 14.7223
20844 3.44564
20845 0.9397200000000001
20846 0.9397200000000001
20847 0.0
20848 0.0
20849 1.5662
20850 0.31324
20851 0.31324
20852 0.31324
20853 0.9397200000000001
20854 0.0
20855 0.31324
20856 0.0
20857 0.62648
20858 0.62648
20859 0.0
20860 1.25296
20861 0.0
20862 0.9397200000000001
20863 0.9397200000000001
20864 0.31324
20865 1.5662
20866 0.31324
20867 0.31324
20868 5.95156
20869 0.62648
20870 1.5662
20871 0.0
20872 0.0
20873 0.0
20874 0.9397200000000001
20875 0.0
20876 0.0
20877 1.25296
20878 0.31324
20879 0.62648
20880 1.5662
20881 3.1324
20882 1.25296
20883 0.9397200000000001
20884 0.62648
20885 0.31324
20886 1.5662
20887 1.25296
20888 2.1926799999999997
20889 1.8794400000000002
20890 0.0
20891 9.083960000000001
20892 1.8794400000000002
20893 0.31324
20894 0.9397200000000001
20895 0.0
20896 0.9397200000000001
20897 0.0
20898 1.8794400000000002
20899 1.25296
20900 0.31324
20901 0.62648
20902 0.9397200000000001
20903 0.31324
20904 0.62648
20905 0.62648
20906 1.25296
20907 4.07212
20908 5.01184
20909 4.6986
20910 4.3853599999999995
20911 1.25296
20912 0.62648
20913 1.25296
20914 4.3853599999999995
20915 0.0
20916 1.8794400000000002
20917 9.083960000000001
20918 2.50592
20919 1.25296
20920 0.31324
20921 1.25296
20922 1.8794400000000002
20923 1.8794400000000002
20924 0.0
20925 0.31324
20926 1.5662
20927 0.31324
20928 0.0
20929 0.62648
20930 2.50592
20931 2.1926799999999997
20932 1.8794400000000002
20933 0.0
20934 1.5662
20935 1.8794400000000002
20936 1.25296
20937 0.62648
20938 0.0
20939 0.9397200000000001
20940 5.325080000000001
20941 0.62648
20942 3.1324
20943 3.44564
20944 7.517760000000001
20945 2.8191599999999997
20946 4.3853599999999995
20947 12.2164
20948 1.5662
20949 1.25296
20950 0.62648
20951 9.3972
20952 6.57804
20953 0.31324
20954 0.9397200000000001
20955 3.1324
20956 1.8794400000000002
20957 0.0
20958 0.0
20959 4.6986
20960 11.9031
20961 3.1324
20962 3.1324
20963 8.14424
20964 6.89128
20965 4.6986
20966 0.62648
20967 2.1926799999999997
20968 0.9397200000000001
20969 2.1926799999999997
20970 0.31324
20971 3.44564
20972 3.7588800000000004
20973 0.62648
20974 4.07212
20975 3.44564
20976 0.0
20977 0.31324
20978 0.62648
20979 1.5662
20980 2.1926799999999997
20981 0.62648
20982 4.07212
20983 0.9397200000000001
20984 1.8794400000000002
20985 0.31324
20986 5.01184
20987 2.1926799999999997
20988 2.8191599999999997
20989 0.62648
20990 2.1926799999999997
20991 2.8191599999999997
20992 0.9397200000000001
20993 8.14424
20994 7.517760000000001
20995 0.62648
20996 0.0
20997 1.5662
20998 0.0
20999 0.0
21000 1.25296
21001 0.0
21002 1.5662
21003 1.8794400000000002
21004 0.0
21005 0.31324
21006 2.1926799999999997
21007 0.62648
21008 1.8794400000000002
21009 0.9397200000000001
21010 0.9397200000000001
21011 2.50592
21012 3.44564
21013 0.0
21014 0.62648
21015 4.07212
21016 0.62648
21017 2.8191599999999997
21018 0.62648
21019 1.8794400000000002
21020 1.25296
21021 1.5662
21022 2.50592
21023 1.25296
21024 4.6986
21025 5.638319999999999
21026 0.31324
21027 1.5662
21028 2.1926799999999997
21029 7.20452
21030 4.07212
21031 2.1926799999999997
21032 0.31324
21033 2.8191599999999997
21034 6.2648
21035 3.1324
21036 0.9397200000000001
21037 0.62648
21038 0.0
21039 0.9397200000000001
21040 3.44564
21041 0.9397200000000001
21042 1.5662
21043 6.57804
21044 2.8191599999999997
21045 0.9397200000000001
21046 2.50592
21047 0.62648
21048 2.1926799999999997
21049 0.9397200000000001
21050 2.1926799999999997
21051 0.0
21052 0.62648
21053 0.31324
21054 1.25296
21055 4.3853599999999995
21056 0.62648
21057 3.7588800000000004
21058 5.95156
21059 3.7588800000000004
21060 19.7341
21061 5.638319999999999
21062 2.50592
21063 0.62648
21064 4.3853599999999995
21065 3.44564
21066 4.3853599999999995
21067 5.638319999999999
21068 2.50592
21069 6.2648
21070 22.24
21071 5.95156
21072 29.4446
21073 6.89128
21074 0.0
21075 2.8191599999999997
21076 3.1324
21077 1.8794400000000002
21078 0.0
21079 1.8794400000000002
21080 2.8191599999999997
21081 9.083960000000001
21082 31.0108
21083 7.20452
21084 3.1324
21085 1.8794400000000002
21086 3.44564
21087 1.5662
21088 3.44564
21089 1.25296
21090 1.8794400000000002
21091 4.6986
21092 1.5662
21093 1.8794400000000002
21094 7.517760000000001
21095 9.3972
21096 15.662
21097 6.57804
21098 5.325080000000001
21099 1.5662
21100 1.5662
21101 1.25296
21102 4.07212
21103 7.831
21104 2.50592
21105 23.1798
21106 3.1324
21107 2.8191599999999997
21108 13.4693
21109 13.7826
21110 33.2034
21111 10.0237
21112 0.31324
21113 3.1324
21114 4.3853599999999995
21115 2.8191599999999997
21116 3.1324
21117 8.770719999999999
21118 3.1324
21119 3.44564
21120 5.01184
21121 3.1324
21122 0.9397200000000001
21123 2.50592
21124 1.25296
21125 0.31324
21126 5.95156
21127 1.25296
21128 1.5662
21129 1.8794400000000002
21130 0.0
21131 1.8794400000000002
21132 2.8191599999999997
21133 0.0
21134 3.44564
21135 4.6986
21136 2.1926799999999997
21137 1.8794400000000002
21138 2.1926799999999997
21139 2.8191599999999997
21140 0.0
21141 3.7588800000000004
21142 0.62648
21143 3.1324
21144 4.3853599999999995
21145 1.8794400000000002
21146 2.1926799999999997
21147 2.50592
21148 1.8794400000000002
21149 1.25296
21150 2.1926799999999997
21151 5.01184
21152 1.5662
21153 2.1926799999999997
21154 2.50592
21155 6.89128
21156 4.07212
21157 5.01184
21158 4.6986
21159 0.9397200000000001
21160 2.8191599999999997
21161 0.9397200000000001
21162 7.20452
21163 3.1324
21164 1.8794400000000002
21165 4.3853599999999995
21166 5.95156
21167 4.3853599999999995
21168 1.5662
21169 1.8794400000000002
21170 2.1926799999999997
21171 3.1324
21172 2.1926799999999997
21173 4.3853599999999995
21174 1.8794400000000002
21175 4.07212
21176 4.6986
21177 0.31324
21178 14.0958
21179 6.89128
21180 0.62648
21181 1.5662
21182 23.1798
21183 3.7588800000000004
21184 5.01184
21185 2.50592
21186 12.2164
21187 5.95156
21188 8.45748
21189 2.50592
21190 3.44564
21191 0.31324
21192 0.9397200000000001
21193 1.8794400000000002
21194 0.31324
21195 4.6986
21196 12.5296
21197 5.638319999999999
21198 5.01184
21199 5.325080000000001
21200 2.1926799999999997
21201 1.5662
21202 0.62648
21203 2.1926799999999997
21204 3.44564
21205 10.0237
21206 3.7588800000000004
21207 4.3853599999999995
21208 3.1324
21209 0.62648
21210 16.2885
21211 5.325080000000001
21212 2.1926799999999997
21213 4.3853599999999995
21214 4.6986
21215 4.6986
21216 2.50592
21217 2.8191599999999997
21218 19.7341
21219 9.083960000000001
21220 6.89128
21221 2.8191599999999997
21222 2.1926799999999997
21223 4.6986
21224 1.25296
21225 6.57804
21226 2.8191599999999997
21227 2.8191599999999997
21228 1.8794400000000002
21229 2.8191599999999997
21230 6.89128
21231 5.638319999999999
21232 6.57804
21233 1.5662
21234 13.4693
21235 30.070999999999998
21236 7.20452
21237 1.8794400000000002
21238 1.8794400000000002
21239 6.2648
21240 9.71044
21241 3.7588800000000004
21242 5.01184
21243 5.325080000000001
21244 1.5662
21245 0.0
21246 14.409
21247 7.831
21248 1.5662
21249 5.638319999999999
21250 25.9989
21251 3.1324
21252 2.1926799999999997
21253 1.25296
21254 0.31324
21255 3.1324
21256 6.57804
21257 1.25296
21258 0.31324
21259 1.25296
21260 1.5662
21261 2.8191599999999997
21262 0.62648
21263 3.1324
21264 2.50592
21265 5.325080000000001
21266 11.2766
21267 2.8191599999999997
21268 1.25296
21269 0.9397200000000001
21270 1.8794400000000002
21271 0.62648
21272 2.1926799999999997
21273 1.8794400000000002
21274 0.31324
21275 6.89128
21276 20.9871
21277 12.5296
21278 5.325080000000001
21279 0.9397200000000001
21280 2.1926799999999997
21281 5.638319999999999
21282 0.0
21283 3.44564
21284 3.1324
21285 0.0
21286 2.1926799999999997
21287 1.5662
21288 1.8794400000000002
21289 4.6986
21290 2.50592
21291 0.9397200000000001
21292 0.62648
21293 1.25296
21294 1.25296
21295 2.1926799999999997
21296 1.5662
21297 2.8191599999999997
21298 1.8794400000000002
21299 8.770719999999999
21300 12.8428
21301 3.7588800000000004
21302 0.9397200000000001
21303 3.1324
21304 2.1926799999999997
21305 0.0
21306 5.01184
21307 2.50592
21308 0.62648
21309 0.62648
21310 3.44564
21311 5.638319999999999
21312 1.25296
21313 3.1324
21314 8.770719999999999
21315 2.50592
21316 2.1926799999999997
21317 0.31324
21318 0.9397200000000001
21319 4.07212
21320 0.31324
21321 3.7588800000000004
21322 14.0958
21323 0.31324
21324 2.8191599999999997
21325 3.44564
21326 0.31324
21327 0.62648
21328 4.6986
21329 2.1926799999999997
21330 2.8191599999999997
21331 1.25296
21332 6.2648
21333 2.1926799999999997
21334 3.1324
21335 1.25296
21336 0.31324
21337 3.1324
21338 1.5662
21339 5.01184
21340 21.6136
21341 4.6986
21342 9.3972
21343 1.5662
21344 0.0
21345 0.9397200000000001
21346 0.9397200000000001
21347 0.31324
21348 0.9397200000000001
21349 3.44564
21350 6.57804
21351 1.25296
21352 10.0237
21353 5.95156
21354 4.3853599999999995
21355 1.25296
21356 5.638319999999999
21357 6.2648
21358 0.62648
21359 1.8794400000000002
21360 0.62648
21361 6.89128
21362 0.31324
21363 4.07212
21364 12.8428
21365 3.7588800000000004
21366 5.325080000000001
21367 1.25296
21368 4.07212
21369 5.01184
21370 3.7588800000000004
21371 10.6502
21372 1.8794400000000002
21373 0.62648
21374 0.0
21375 0.0
21376 0.62648
21377 0.9397200000000001
21378 0.9397200000000001
21379 1.25296
21380 0.0
21381 1.25296
21382 3.1324
21383 1.5662
21384 0.31324
21385 2.1926799999999997
21386 0.0
21387 3.1324
21388 3.7588800000000004
21389 0.9397200000000001
21390 1.5662
21391 1.25296
21392 4.3853599999999995
21393 5.325080000000001
21394 2.8191599999999997
21395 0.31324
21396 2.8191599999999997
21397 4.07212
21398 3.7588800000000004
21399 10.9634
21400 6.89128
21401 0.9397200000000001
21402 0.31324
21403 1.5662
21404 2.8191599999999997
21405 1.5662
21406 1.8794400000000002
21407 0.62648
21408 1.25296
21409 0.62648
21410 2.50592
21411 1.25296
21412 0.31324
21413 0.9397200000000001
21414 3.44564
21415 2.1926799999999997
21416 0.0
21417 12.5296
21418 2.1926799999999997
21419 0.62648
21420 0.31324
21421 0.31324
21422 0.9397200000000001
21423 0.9397200000000001
21424 1.8794400000000002
21425 1.5662
21426 5.325080000000001
21427 7.831
21428 2.50592
21429 1.25296
21430 0.9397200000000001
21431 0.9397200000000001
21432 0.31324
21433 0.62648
21434 0.9397200000000001
21435 0.9397200000000001
21436 0.0
21437 1.25296
21438 1.25296
21439 0.62648
21440 0.0
21441 3.7588800000000004
21442 0.9397200000000001
21443 0.0
21444 0.0
21445 0.62648
21446 0.9397200000000001
21447 0.62648
21448 0.9397200000000001
21449 2.8191599999999997
21450 0.9397200000000001
21451 5.325080000000001
21452 0.31324
21453 0.9397200000000001
21454 4.6986
21455 0.9397200000000001
21456 0.31324
21457 0.62648
21458 0.9397200000000001
21459 1.5662
21460 0.31324
21461 2.50592
21462 0.31324
21463 0.0
21464 0.31324
21465 0.0
21466 4.07212
21467 2.8191599999999997
21468 0.0
21469 0.31324
21470 0.0
21471 0.9397200000000001
21472 0.0
21473 3.7588800000000004
21474 0.62648
21475 16.6017
21476 1.8794400000000002
21477 0.0
21478 0.0
21479 9.083960000000001
21480 0.62648
21481 0.31324
21482 0.0
21483 4.07212
21484 2.8191599999999997
21485 0.31324
21486 2.50592
21487 2.50592
21488 0.62648
21489 13.1561
21490 1.5662
21491 0.31324
21492 0.31324
21493 1.5662
21494 1.5662
21495 0.0
21496 1.25296
21497 0.62648
21498 1.25296
21499 1.25296
21500 3.1324
21501 5.01184
21502 10.0237
21503 6.2648
21504 3.7588800000000004
21505 8.770719999999999
21506 1.5662
21507 0.62648
21508 2.1926799999999997
21509 2.50592
21510 2.1926799999999997
21511 1.25296
21512 0.0
21513 1.8794400000000002
21514 1.25296
21515 0.62648
21516 1.5662
21517 4.6986
21518 3.1324
21519 0.62648
21520 3.1324
21521 1.25296
21522 1.5662
21523 0.9397200000000001
21524 0.0
21525 1.8794400000000002
21526 0.9397200000000001
21527 0.31324
21528 0.0
21529 0.62648
21530 2.8191599999999997
21531 1.5662
21532 0.0
21533 3.44564
21534 2.1926799999999997
21535 0.62648
21536 0.9397200000000001
21537 0.62648
21538 0.31324
21539 0.0
21540 1.5662
21541 1.8794400000000002
21542 0.0
21543 1.5662
21544 1.25296
21545 0.0
21546 3.1324
21547 2.1926799999999997
21548 0.62648
21549 1.25296
21550 0.9397200000000001
21551 2.1926799999999997
21552 1.8794400000000002
21553 1.25296
21554 1.25296
21555 0.62648
21556 0.31324
21557 0.0
21558 0.9397200000000001
21559 2.8191599999999997
21560 4.6986
21561 0.31324
21562 1.25296
21563 0.62648
21564 2.50592
21565 5.638319999999999
21566 0.62648
21567 8.770719999999999
21568 4.3853599999999995
21569 0.31324
21570 4.07212
21571 1.25296
21572 0.62648
21573 0.62648
21574 1.25296
21575 0.62648
21576 3.1324
21577 0.9397200000000001
21578 0.31324
21579 1.25296
21580 0.9397200000000001
21581 0.31324
21582 8.14424
21583 1.8794400000000002
21584 0.31324
21585 3.44564
21586 0.31324
21587 0.0
21588 1.5662
21589 7.20452
21590 0.9397200000000001
21591 3.44564
21592 1.5662
21593 4.6986
21594 4.07212
21595 0.0
21596 0.31324
21597 1.25296
21598 4.07212
21599 0.31324
21600 0.31324
21601 0.62648
21602 1.8794400000000002
21603 1.25296
21604 0.31324
21605 2.1926799999999997
21606 1.25296
21607 2.50592
21608 0.62648
21609 2.1926799999999997
21610 4.3853599999999995
21611 3.7588800000000004
21612 4.6986
21613 0.0
21614 0.0
21615 1.25296
21616 0.9397200000000001
21617 0.9397200000000001
21618 1.25296
21619 0.9397200000000001
21620 3.7588800000000004
21621 0.62648
21622 0.62648
21623 0.9397200000000001
21624 0.9397200000000001
21625 0.9397200000000001
21626 1.25296
21627 0.62648
21628 0.62648
21629 0.62648
21630 3.44564
21631 0.62648
21632 3.44564
21633 0.31324
21634 0.9397200000000001
21635 3.1324
21636 1.25296
21637 0.62648
21638 0.9397200000000001
21639 5.01184
21640 0.9397200000000001
21641 0.62648
21642 5.01184
21643 0.9397200000000001
21644 0.31324
21645 0.9397200000000001
21646 0.62648
21647 0.31324
21648 0.62648
21649 1.8794400000000002
21650 1.5662
21651 0.0
21652 0.31324
21653 1.8794400000000002
21654 2.1926799999999997
21655 0.9397200000000001
21656 1.25296
21657 3.7588800000000004
21658 1.25296
21659 0.9397200000000001
21660 1.8794400000000002
21661 0.62648
21662 0.9397200000000001
21663 11.2766
21664 1.5662
21665 3.1324
21666 4.07212
21667 2.8191599999999997
21668 1.5662
21669 0.62648
21670 3.1324
21671 2.50592
21672 0.0
21673 0.9397200000000001
21674 0.0
21675 2.50592
21676 6.57804
21677 7.831
21678 18.7944
21679 2.50592
21680 0.31324
21681 1.5662
21682 2.8191599999999997
21683 5.638319999999999
21684 2.50592
21685 1.8794400000000002
21686 1.8794400000000002
21687 5.95156
21688 3.1324
21689 2.1926799999999997
21690 8.770719999999999
21691 10.6502
21692 1.8794400000000002
21693 4.3853599999999995
21694 11.2766
21695 0.31324
21696 0.9397200000000001
21697 1.25296
21698 4.6986
21699 0.9397200000000001
21700 0.9397200000000001
21701 1.25296
21702 6.89128
21703 8.14424
21704 1.8794400000000002
21705 1.25296
21706 1.8794400000000002
21707 0.0
21708 2.8191599999999997
21709 2.1926799999999997
21710 0.31324
21711 1.25296
21712 1.8794400000000002
21713 3.7588800000000004
21714 14.0958
21715 3.1324
21716 7.831
21717 4.6986
21718 1.25296
21719 0.31324
21720 8.14424
21721 5.325080000000001
21722 5.01184
21723 2.1926799999999997
21724 2.1926799999999997
21725 2.1926799999999997
21726 1.25296
21727 0.9397200000000001
21728 0.62648
21729 2.1926799999999997
21730 8.14424
21731 4.07212
21732 0.31324
21733 5.01184
21734 1.8794400000000002
21735 1.8794400000000002
21736 2.1926799999999997
21737 1.25296
21738 1.5662
21739 2.1926799999999997
21740 1.8794400000000002
21741 0.31324
21742 0.9397200000000001
21743 2.50592
21744 0.0
21745 0.62648
21746 1.5662
21747 5.325080000000001
21748 7.517760000000001
21749 3.44564
21750 9.083960000000001
21751 10.9634
21752 2.50592
21753 0.0
21754 1.8794400000000002
21755 1.8794400000000002
21756 35.0829
21757 1.5662
21758 3.44564
21759 2.50592
21760 3.1324
21761 5.325080000000001
21762 10.6502
21763 5.95156
21764 1.8794400000000002
21765 3.1324
21766 8.14424
21767 1.25296
21768 1.25296
21769 0.9397200000000001
21770 1.5662
21771 0.9397200000000001
21772 2.8191599999999997
21773 2.1926799999999997
21774 3.44564
21775 2.50592
21776 1.8794400000000002
21777 0.0
21778 3.44564
21779 1.5662
21780 0.31324
21781 5.325080000000001
21782 1.5662
21783 1.25296
21784 4.3853599999999995
21785 9.083960000000001
21786 0.62648
21787 0.9397200000000001
21788 3.44564
21789 4.3853599999999995
21790 1.25296
21791 2.50592
21792 1.8794400000000002
21793 8.45748
21794 0.62648
21795 1.5662
21796 3.1324
21797 0.9397200000000001
21798 0.31324
21799 1.5662
21800 5.01184
21801 6.2648
21802 22.8665
21803 5.01184
21804 10.9634
21805 1.25296
21806 3.1324
21807 4.07212
21808 4.3853599999999995
21809 3.7588800000000004
21810 2.50592
21811 1.25296
21812 2.50592
21813 5.95156
21814 2.1926799999999997
21815 2.1926799999999997
21816 2.8191599999999997
21817 3.1324
21818 3.7588800000000004
21819 4.3853599999999995
21820 2.1926799999999997
21821 1.25296
21822 2.8191599999999997
21823 0.9397200000000001
21824 6.57804
21825 6.2648
21826 1.25296
21827 0.31324
21828 4.3853599999999995
21829 22.24
21830 5.01184
21831 2.50592
21832 7.831
21833 6.89128
21834 5.325080000000001
21835 5.01184
21836 8.14424
21837 5.638319999999999
21838 14.0958
21839 11.5899
21840 3.1324
21841 1.25296
21842 2.50592
21843 4.3853599999999995
21844 1.8794400000000002
21845 5.95156
21846 4.3853599999999995
21847 2.8191599999999997
21848 2.50592
21849 3.44564
21850 6.57804
21851 12.2164
21852 4.07212
21853 8.45748
21854 5.01184
21855 7.831
21856 4.07212
21857 4.6986
21858 6.57804
21859 15.9752
21860 7.517760000000001
21861 23.493000000000002
21862 17.2282
21863 5.95156
21864 5.95156
21865 6.89128
21866 2.8191599999999997
21867 8.770719999999999
21868 5.01184
21869 2.1926799999999997
21870 5.01184
21871 18.7944
21872 6.89128
21873 6.89128
21874 5.638319999999999
21875 10.0237
21876 10.3369
21877 3.7588800000000004
21878 2.1926799999999997
21879 5.325080000000001
21880 4.6986
21881 0.9397200000000001
21882 3.1324
21883 3.1324
21884 1.8794400000000002
21885 4.6986
21886 0.31324
21887 5.638319999999999
21888 23.493000000000002
21889 4.3853599999999995
21890 6.2648
21891 0.0
21892 0.0
21893 4.6986
21894 2.50592
21895 2.50592
21896 2.1926799999999997
21897 6.57804
21898 12.8428
21899 5.638319999999999
21900 4.3853599999999995
21901 4.07212
21902 1.8794400000000002
21903 6.57804
21904 1.5662
21905 2.50592
21906 3.44564
21907 1.5662
21908 4.3853599999999995
21909 19.1076
21910 11.2766
21911 3.44564
21912 0.31324
21913 1.8794400000000002
21914 2.1926799999999997
21915 3.1324
21916 2.50592
21917 0.9397200000000001
21918 3.1324
21919 1.5662
21920 2.50592
21921 0.9397200000000001
21922 2.1926799999999997
21923 3.44564
21924 4.3853599999999995
21925 2.8191599999999997
21926 2.1926799999999997
21927 3.1324
21928 1.5662
21929 1.5662
21930 0.62648
21931 3.1324
21932 2.1926799999999997
21933 2.50592
21934 1.25296
21935 1.8794400000000002
21936 3.7588800000000004
21937 7.20452
21938 5.01184
21939 0.31324
21940 8.770719999999999
21941 7.831
21942 2.8191599999999997
21943 0.31324
21944 1.8794400000000002
21945 2.50592
21946 0.62648
21947 1.8794400000000002
21948 2.50592
21949 1.8794400000000002
21950 0.9397200000000001
21951 4.3853599999999995
21952 0.0
21953 8.45748
21954 2.50592
21955 2.8191599999999997
21956 12.8428
21957 3.44564
21958 5.325080000000001
21959 3.7588800000000004
21960 7.20452
21961 1.25296
21962 2.8191599999999997
21963 4.6986
21964 1.8794400000000002
21965 1.8794400000000002
21966 0.0
21967 3.44564
21968 1.5662
21969 6.57804
21970 1.25296
21971 5.325080000000001
21972 1.8794400000000002
21973 4.07212
21974 0.31324
21975 2.50592
21976 4.07212
21977 0.9397200000000001
21978 6.57804
21979 0.31324
21980 7.20452
21981 0.9397200000000001
21982 3.7588800000000004
21983 1.25296
21984 8.45748
21985 0.9397200000000001
21986 7.20452
21987 0.9397200000000001
21988 6.57804
21989 2.50592
21990 2.1926799999999997
21991 35.0829
21992 0.31324
21993 0.62648
21994 3.1324
21995 28.8181
21996 4.3853599999999995
21997 20.9871
21998 14.0958
21999 4.3853599999999995
22000 0.62648
22001 0.9397200000000001
22002 2.1926799999999997
22003 2.50592
22004 15.662
22005 9.71044
22006 1.8794400000000002
22007 2.1926799999999997
22008 0.62648
22009 2.50592
22010 0.9397200000000001
22011 5.325080000000001
22012 6.57804
22013 8.14424
22014 0.9397200000000001
22015 0.31324
22016 1.5662
22017 3.44564
22018 1.5662
22019 0.31324
22020 6.89128
22021 6.57804
22022 1.25296
22023 7.517760000000001
22024 1.8794400000000002
22025 3.1324
22026 0.0
22027 0.62648
22028 3.44564
22029 12.8428
22030 3.7588800000000004
22031 2.8191599999999997
22032 3.7588800000000004
22033 4.6986
22034 0.9397200000000001
22035 1.25296
22036 0.31324
22037 0.0
22038 2.1926799999999997
22039 4.6986
22040 2.1926799999999997
22041 1.8794400000000002
22042 0.9397200000000001
22043 9.71044
22044 0.9397200000000001
22045 1.25296
22046 0.31324
22047 1.5662
22048 0.0
22049 4.6986
22050 0.9397200000000001
22051 0.0
22052 0.62648
22053 3.1324
22054 0.31324
22055 1.8794400000000002
22056 4.6986
22057 0.62648
22058 0.31324
22059 0.31324
22060 0.62648
22061 2.8191599999999997
22062 0.62648
22063 1.25296
22064 0.62648
22065 0.62648
22066 1.5662
22067 3.44564
22068 5.325080000000001
22069 5.638319999999999
22070 1.8794400000000002
22071 4.07212
22072 1.8794400000000002
22073 9.083960000000001
22074 2.50592
22075 0.0
22076 4.07212
22077 4.07212
22078 1.25296
22079 3.1324
22080 0.62648
22081 1.8794400000000002
22082 0.9397200000000001
22083 2.50592
22084 5.01184
22085 0.31324
22086 0.31324
22087 4.6986
22088 2.1926799999999997
22089 0.0
22090 0.62648
22091 0.31324
22092 0.31324
22093 1.5662
22094 0.9397200000000001
22095 4.3853599999999995
22096 0.31324
22097 0.31324
22098 0.31324
22099 1.5662
22100 7.20452
22101 4.6986
22102 0.62648
22103 0.9397200000000001
22104 0.9397200000000001
22105 0.62648
22106 1.8794400000000002
22107 4.6986
22108 0.62648
22109 1.25296
22110 1.5662
22111 1.25296
22112 0.9397200000000001
22113 0.31324
22114 2.8191599999999997
22115 0.62648
22116 0.0
22117 0.62648
22118 1.25296
22119 2.8191599999999997
22120 0.62648
22121 1.5662
22122 0.62648
22123 1.25296
22124 0.0
22125 1.25296
22126 1.5662
22127 0.9397200000000001
22128 5.638319999999999
22129 0.62648
22130 0.9397200000000001
22131 0.9397200000000001
22132 0.62648
22133 3.7588800000000004
22134 2.50592
22135 0.9397200000000001
22136 1.25296
22137 0.9397200000000001
22138 0.9397200000000001
22139 0.31324
22140 1.25296
22141 3.1324
22142 8.45748
22143 0.9397200000000001
22144 0.0
22145 1.25296
22146 1.5662
22147 0.62648
22148 0.31324
22149 0.62648
22150 19.1076
22151 1.5662
22152 1.25296
22153 0.31324
22154 0.62648
22155 1.8794400000000002
22156 1.5662
22157 2.50592
22158 0.62648
22159 3.7588800000000004
22160 6.89128
22161 4.07212
22162 0.9397200000000001
22163 1.5662
22164 1.5662
22165 2.1926799999999997
22166 3.7588800000000004
22167 5.01184
22168 2.1926799999999997
22169 21.9268
22170 5.95156
22171 6.2648
22172 8.770719999999999
22173 5.638319999999999
22174 1.8794400000000002
22175 2.1926799999999997
22176 1.8794400000000002
22177 1.8794400000000002
22178 1.5662
22179 3.1324
22180 5.638319999999999
22181 23.1798
22182 5.01184
22183 12.8428
22184 0.9397200000000001
22185 7.20452
22186 3.1324
22187 2.1926799999999997
22188 2.1926799999999997
22189 0.9397200000000001
22190 2.8191599999999997
22191 0.31324
22192 1.8794400000000002
22193 0.31324
22194 2.8191599999999997
22195 1.5662
22196 28.8181
22197 3.1324
22198 17.2282
22199 1.5662
22200 0.9397200000000001
22201 8.45748
22202 11.2766
22203 0.0
22204 10.9634
22205 4.07212
22206 2.1926799999999997
22207 1.8794400000000002
22208 0.62648
22209 1.8794400000000002
22210 2.1926799999999997
22211 24.4327
22212 2.1926799999999997
22213 17.8547
22214 4.07212
22215 0.31324
22216 1.5662
22217 0.0
22218 1.25296
22219 4.3853599999999995
22220 25.6857
22221 1.25296
22222 4.6986
22223 8.14424
22224 5.638319999999999
22225 13.4693
22226 13.1561
22227 0.9397200000000001
22228 1.5662
22229 6.57804
22230 25.3724
22231 35.0829
22232 9.71044
22233 1.25296
22234 1.5662
22235 3.1324
22236 0.9397200000000001
22237 0.31324
22238 1.5662
22239 1.8794400000000002
22240 8.45748
22241 1.25296
22242 6.89128
22243 6.89128
22244 0.0
22245 0.62648
22246 4.07212
22247 2.50592
22248 0.31324
22249 12.5296
22250 59.8288
22251 7.20452
22252 0.9397200000000001
22253 0.9397200000000001
22254 2.50592
22255 3.44564
22256 0.0
22257 2.1926799999999997
22258 1.25296
22259 0.9397200000000001
22260 7.20452
22261 1.8794400000000002
22262 2.1926799999999997
22263 2.50592
22264 5.01184
22265 5.01184
22266 2.50592
22267 1.5662
22268 3.44564
22269 5.638319999999999
22270 5.325080000000001
22271 5.01184
22272 0.62648
22273 1.25296
22274 2.1926799999999997
22275 1.8794400000000002
22276 2.1926799999999997
22277 2.8191599999999997
22278 1.5662
22279 1.8794400000000002
22280 0.9397200000000001
22281 6.2648
22282 3.44564
22283 5.325080000000001
22284 2.8191599999999997
22285 2.1926799999999997
22286 1.25296
22287 2.1926799999999997
22288 1.25296
22289 15.662
22290 3.44564
22291 3.1324
22292 23.493000000000002
22293 5.01184
22294 4.07212
22295 0.62648
22296 0.62648
22297 5.01184
22298 1.8794400000000002
22299 1.25296
22300 3.7588800000000004
22301 7.20452
22302 2.1926799999999997
22303 7.20452
22304 6.2648
22305 0.62648
22306 3.7588800000000004
22307 7.831
22308 4.07212
22309 14.0958
22310 19.7341
22311 10.3369
22312 9.083960000000001
22313 3.44564
22314 2.8191599999999997
22315 0.31324
22316 5.638319999999999
22317 5.325080000000001
22318 3.44564
22319 3.1324
22320 5.01184
22321 9.083960000000001
22322 3.7588800000000004
22323 6.89128
22324 4.3853599999999995
22325 5.01184
22326 5.01184
22327 7.20452
22328 2.50592
22329 0.31324
22330 4.07212
22331 6.2648
22332 10.3369
22333 6.2648
22334 8.14424
22335 15.3488
22336 6.89128
22337 15.662
22338 91.1528
22339 11.2766
22340 7.20452
22341 2.1926799999999997
22342 18.4812
22343 25.9989
22344 10.0237
22345 0.31324
22346 8.45748
22347 9.3972
22348 5.95156
22349 3.7588800000000004
22350 5.01184
22351 6.2648
22352 5.638319999999999
22353 9.71044
22354 7.831
22355 2.50592
22356 5.325080000000001
22357 10.3369
22358 1.25296
22359 0.62648
22360 0.9397200000000001
22361 3.1324
22362 21.6136
22363 10.0237
22364 1.25296
22365 8.14424
22366 2.8191599999999997
22367 1.5662
22368 7.20452
22369 2.8191599999999997
22370 0.0
22371 4.3853599999999995
22372 9.71044
22373 1.5662
22374 18.7944
22375 1.25296
22376 11.2766
22377 0.9397200000000001
22378 11.5899
22379 0.62648
22380 2.1926799999999997
22381 1.5662
22382 5.95156
22383 5.95156
22384 21.6136
22385 2.8191599999999997
22386 0.62648
22387 15.0355
22388 22.5533
22389 10.6502
22390 0.62648
22391 3.7588800000000004
22392 0.62648
22393 6.89128
22394 3.44564
22395 1.8794400000000002
22396 4.07212
22397 0.31324
22398 14.7223
22399 25.0592
22400 37.902
22401 0.31324
22402 2.8191599999999997
22403 6.2648
22404 8.770719999999999
22405 0.0
22406 1.8794400000000002
22407 1.5662
22408 0.0
22409 6.2648
22410 10.3369
22411 0.62648
22412 2.50592
22413 0.9397200000000001
22414 3.44564
22415 0.9397200000000001
22416 0.62648
22417 1.25296
22418 1.5662
22419 0.9397200000000001
22420 11.2766
22421 5.95156
22422 0.62648
22423 3.1324
22424 0.0
22425 12.2164
22426 15.0355
22427 5.95156
22428 0.0
22429 3.7588800000000004
22430 8.770719999999999
22431 10.3369
22432 0.31324
22433 3.1324
22434 0.9397200000000001
22435 0.62648
22436 0.31324
22437 0.31324
22438 1.5662
22439 0.0
22440 12.2164
22441 6.57804
22442 0.0
22443 0.9397200000000001
22444 2.8191599999999997
22445 0.31324
22446 0.9397200000000001
22447 0.9397200000000001
22448 0.62648
22449 0.62648
22450 0.0
22451 19.1076
22452 11.2766
22453 0.0
22454 1.8794400000000002
22455 9.71044
22456 0.62648
22457 8.14424
22458 7.831
22459 0.31324
22460 2.50592
22461 0.0
22462 7.20452
22463 2.1926799999999997
22464 3.7588800000000004
22465 26.3122
22466 9.3972
22467 0.0
22468 1.8794400000000002
22469 2.1926799999999997
22470 1.25296
22471 8.45748
22472 13.1561
22473 7.20452
22474 0.31324
22475 0.31324
22476 2.50592
22477 0.9397200000000001
22478 10.0237
22479 9.71044
22480 12.8428
22481 9.083960000000001
22482 6.89128
22483 8.14424
22484 0.62648
22485 17.5414
22486 3.7588800000000004
22487 4.6986
22488 2.8191599999999997
22489 5.95156
22490 1.25296
22491 0.31324
22492 2.50592
22493 3.44564
22494 4.3853599999999995
22495 1.25296
22496 2.50592
22497 0.9397200000000001
22498 0.31324
22499 0.62648
22500 0.31324
22501 2.50592
22502 2.50592
22503 11.9031
22504 0.31324
22505 1.5662
22506 2.8191599999999997
22507 0.31324
22508 0.0
22509 4.6986
22510 3.7588800000000004
22511 9.71044
22512 1.5662
22513 1.8794400000000002
22514 4.6986
22515 9.083960000000001
22516 18.1679
22517 9.3972
22518 4.07212
22519 0.31324
22520 0.0
22521 0.62648
22522 5.638319999999999
22523 5.01184
22524 0.9397200000000001
22525 1.25296
22526 10.3369
22527 14.0958
22528 1.8794400000000002
22529 3.7588800000000004
22530 1.25296
22531 1.25296
22532 0.0
22533 0.9397200000000001
22534 0.62648
22535 4.07212
22536 4.07212
22537 0.0
22538 4.6986
22539 12.5296
22540 0.9397200000000001
22541 1.8794400000000002
22542 4.07212
22543 6.57804
22544 1.5662
22545 0.31324
22546 3.44564
22547 0.9397200000000001
22548 3.1324
22549 0.62648
22550 0.9397200000000001
22551 0.31324
22552 0.62648
22553 0.9397200000000001
22554 0.62648
22555 2.50592
22556 2.8191599999999997
22557 9.71044
22558 4.3853599999999995
22559 8.45748
22560 12.8428
22561 0.9397200000000001
22562 1.25296
22563 0.31324
22564 3.44564
22565 1.5662
22566 0.0
22567 0.9397200000000001
22568 0.62648
22569 0.31324
22570 0.9397200000000001
22571 4.07212
22572 3.7588800000000004
22573 1.5662
22574 1.8794400000000002
22575 2.1926799999999997
22576 0.62648
22577 5.95156
22578 1.5662
22579 3.7588800000000004
22580 0.31324
22581 0.9397200000000001
22582 0.9397200000000001
22583 1.25296
22584 0.62648
22585 2.1926799999999997
22586 1.5662
22587 0.9397200000000001
22588 1.25296
22589 1.8794400000000002
22590 0.31324
22591 0.31324
22592 1.5662
22593 0.0
22594 0.0
22595 0.62648
22596 0.31324
22597 0.9397200000000001
22598 0.9397200000000001
22599 0.62648
22600 3.7588800000000004
22601 0.9397200000000001
22602 1.8794400000000002
22603 1.25296
22604 0.9397200000000001
22605 0.62648
22606 1.5662
22607 5.01184
22608 1.25296
22609 0.31324
22610 0.9397200000000001
22611 0.31324
22612 1.25296
22613 0.9397200000000001
22614 1.5662
22615 1.25296
22616 2.50592
22617 0.9397200000000001
22618 9.083960000000001
22619 2.50592
22620 3.1324
22621 1.5662
22622 1.5662
22623 2.1926799999999997
22624 1.5662
22625 0.31324
22626 1.8794400000000002
22627 0.31324
22628 1.5662
22629 1.5662
22630 3.7588800000000004
22631 0.31324
22632 3.1324
22633 3.44564
22634 2.1926799999999997
22635 2.1926799999999997
22636 1.8794400000000002
22637 4.07212
22638 2.50592
22639 2.1926799999999997
22640 4.07212
22641 2.1926799999999997
22642 0.31324
22643 5.01184
22644 12.2164
22645 3.1324
22646 0.0
22647 1.8794400000000002
22648 0.9397200000000001
22649 3.7588800000000004
22650 4.07212
22651 1.5662
22652 1.8794400000000002
22653 3.44564
22654 5.325080000000001
22655 20.9871
22656 2.50592
22657 1.8794400000000002
22658 1.25296
22659 4.07212
22660 3.44564
22661 4.07212
22662 2.50592
22663 1.25296
22664 1.25296
22665 10.0237
22666 5.01184
22667 5.01184
22668 0.31324
22669 1.8794400000000002
22670 2.50592
22671 10.9634
22672 7.20452
22673 2.1926799999999997
22674 5.01184
22675 4.07212
22676 1.25296
22677 2.1926799999999997
22678 6.89128
22679 8.770719999999999
22680 3.44564
22681 0.31324
22682 1.8794400000000002
22683 1.25296
22684 0.62648
22685 2.8191599999999997
22686 1.25296
22687 2.50592
22688 27.2519
22689 4.6986
22690 2.1926799999999997
22691 2.8191599999999997
22692 4.07212
22693 4.6986
22694 0.9397200000000001
22695 2.1926799999999997
22696 0.31324
22697 3.1324
22698 1.25296
22699 0.0
22700 5.325080000000001
22701 3.44564
22702 0.31324
22703 2.1926799999999997
22704 3.7588800000000004
22705 0.31324
22706 14.7223
22707 0.31324
22708 1.5662
22709 1.5662
22710 0.0
22711 2.50592
22712 2.50592
22713 4.3853599999999995
22714 1.5662
22715 0.31324
22716 0.9397200000000001
22717 0.9397200000000001
22718 1.5662
22719 1.8794400000000002
22720 4.07212
22721 3.1324
22722 0.31324
22723 2.1926799999999997
22724 1.25296
22725 0.62648
22726 0.0
22727 0.62648
22728 2.1926799999999997
22729 4.07212
22730 0.31324
22731 1.5662
22732 0.62648
22733 1.8794400000000002
22734 4.07212
22735 2.8191599999999997
22736 0.0
22737 3.1324
22738 0.9397200000000001
22739 4.6986
22740 3.7588800000000004
22741 0.9397200000000001
22742 0.9397200000000001
22743 6.57804
22744 7.517760000000001
22745 3.7588800000000004
22746 5.95156
22747 2.1926799999999997
22748 0.9397200000000001
22749 6.89128
22750 1.8794400000000002
22751 4.3853599999999995
22752 3.44564
22753 2.8191599999999997
22754 1.5662
22755 10.6502
22756 5.01184
22757 0.9397200000000001
22758 1.8794400000000002
22759 2.1926799999999997
22760 0.9397200000000001
22761 2.1926799999999997
22762 0.62648
22763 1.25296
22764 0.9397200000000001
22765 3.1324
22766 1.8794400000000002
22767 1.8794400000000002
22768 4.6986
22769 1.8794400000000002
22770 0.62648
22771 3.44564
22772 2.50592
22773 5.638319999999999
22774 3.7588800000000004
22775 2.50592
22776 7.20452
22777 6.57804
22778 3.1324
22779 1.5662
22780 0.62648
22781 4.6986
22782 21.3003
22783 1.5662
22784 0.31324
22785 3.7588800000000004
22786 3.7588800000000004
22787 3.44564
22788 2.8191599999999997
22789 1.8794400000000002
22790 1.5662
22791 1.5662
22792 3.1324
22793 3.44564
22794 5.01184
22795 3.1324
22796 0.0
22797 20.3606
22798 4.3853599999999995
22799 5.01184
22800 2.1926799999999997
22801 1.25296
22802 3.1324
22803 6.57804
22804 0.9397200000000001
22805 1.5662
22806 0.0
22807 2.50592
22808 2.50592
22809 0.31324
22810 0.9397200000000001
22811 5.01184
22812 0.0
22813 4.07212
22814 0.31324
22815 1.25296
22816 1.25296
22817 2.1926799999999997
22818 0.31324
22819 0.9397200000000001
22820 0.9397200000000001
22821 0.31324
22822 2.1926799999999997
22823 2.8191599999999997
22824 0.62648
22825 0.62648
22826 0.31324
22827 0.31324
22828 2.1926799999999997
22829 0.62648
22830 0.9397200000000001
22831 2.1926799999999997
22832 0.0
22833 1.25296
22834 1.8794400000000002
22835 2.50592
22836 1.8794400000000002
22837 0.9397200000000001
22838 4.3853599999999995
22839 5.638319999999999
22840 2.1926799999999997
22841 0.31324
22842 2.1926799999999997
22843 1.25296
22844 18.1679
22845 2.50592
22846 2.1926799999999997
22847 5.95156
22848 3.7588800000000004
22849 0.0
22850 2.8191599999999997
22851 5.638319999999999
22852 0.0
22853 0.62648
22854 0.9397200000000001
22855 0.9397200000000001
22856 4.3853599999999995
22857 0.31324
22858 0.62648
22859 1.25296
22860 1.5662
22861 3.44564
22862 2.8191599999999997
22863 2.1926799999999997
22864 4.07212
22865 6.57804
22866 0.62648
22867 0.9397200000000001
22868 1.5662
22869 1.25296
22870 0.31324
22871 3.1324
22872 1.5662
22873 1.8794400000000002
22874 3.7588800000000004
22875 0.31324
22876 2.8191599999999997
22877 1.25296
22878 2.1926799999999997
22879 1.25296
22880 3.7588800000000004
22881 6.89128
22882 5.638319999999999
22883 5.325080000000001
22884 0.9397200000000001
22885 2.1926799999999997
22886 2.50592
22887 6.89128
22888 0.31324
22889 2.8191599999999997
22890 1.8794400000000002
22891 0.0
22892 1.25296
22893 0.0
22894 0.9397200000000001
22895 2.8191599999999997
22896 1.5662
22897 2.50592
22898 0.9397200000000001
22899 2.1926799999999997
22900 0.31324
22901 3.1324
22902 9.71044
22903 3.7588800000000004
22904 1.8794400000000002
22905 1.25296
22906 0.9397200000000001
22907 4.07212
22908 2.50592
22909 11.2766
22910 4.07212
22911 2.8191599999999997
22912 0.31324
22913 0.9397200000000001
22914 6.57804
22915 2.50592
22916 8.14424
22917 1.25296
22918 1.25296
22919 1.8794400000000002
22920 2.8191599999999997
22921 3.1324
22922 8.14424
22923 3.44564
22924 4.6986
22925 2.8191599999999997
22926 1.25296
22927 3.7588800000000004
22928 10.9634
22929 17.8547
22930 13.1561
22931 5.325080000000001
22932 2.1926799999999997
22933 4.07212
22934 0.62648
22935 3.44564
22936 5.325080000000001
22937 7.517760000000001
22938 0.9397200000000001
22939 5.638319999999999
22940 18.1679
22941 9.083960000000001
22942 2.50592
22943 10.3369
22944 2.8191599999999997
22945 6.57804
22946 4.07212
22947 7.831
22948 8.45748
22949 1.8794400000000002
22950 2.50592
22951 3.44564
22952 4.07212
22953 2.1926799999999997
22954 1.25296
22955 0.9397200000000001
22956 0.9397200000000001
22957 1.5662
22958 14.7223
22959 2.8191599999999997
22960 1.25296
22961 3.44564
22962 9.71044
22963 5.95156
22964 4.07212
22965 9.083960000000001
22966 6.2648
22967 2.1926799999999997
22968 1.25296
22969 5.638319999999999
22970 3.7588800000000004
22971 0.9397200000000001
22972 1.8794400000000002
22973 4.07212
22974 2.1926799999999997
22975 0.62648
22976 2.50592
22977 0.31324
22978 1.5662
22979 0.62648
22980 1.5662
22981 2.1926799999999997
22982 11.2766
22983 6.2648
22984 0.0
22985 1.8794400000000002
22986 2.8191599999999997
22987 4.3853599999999995
22988 2.8191599999999997
22989 1.25296
22990 3.1324
22991 6.89128
22992 10.6502
22993 8.14424
22994 1.5662
22995 1.25296
22996 1.5662
22997 3.1324
22998 7.517760000000001
22999 5.638319999999999
23000 2.8191599999999997
23001 5.638319999999999
23002 0.62648
23003 3.7588800000000004
23004 4.3853599999999995
23005 0.62648
23006 2.8191599999999997
23007 1.5662
23008 2.50592
23009 6.57804
23010 5.01184
23011 1.8794400000000002
23012 2.8191599999999997
23013 16.2885
23014 2.8191599999999997
23015 0.9397200000000001
23016 0.31324
23017 1.25296
23018 1.25296
23019 0.62648
23020 3.1324
23021 7.20452
23022 1.25296
23023 0.9397200000000001
23024 1.8794400000000002
23025 4.3853599999999995
23026 4.07212
23027 1.5662
23028 1.5662
23029 0.9397200000000001
23030 1.5662
23031 2.8191599999999997
23032 7.517760000000001
23033 9.71044
23034 0.62648
23035 0.31324
23036 3.1324
23037 6.89128
23038 7.831
23039 1.5662
23040 1.8794400000000002
23041 8.14424
23042 6.2648
23043 6.57804
23044 3.7588800000000004
23045 1.25296
23046 3.7588800000000004
23047 5.95156
23048 1.5662
23049 0.9397200000000001
23050 0.9397200000000001
23051 1.25296
23052 2.1926799999999997
23053 1.5662
23054 1.25296
23055 2.8191599999999997
23056 4.3853599999999995
23057 9.3972
23058 5.01184
23059 4.6986
23060 4.6986
23061 11.9031
23062 5.325080000000001
23063 4.3853599999999995
23064 5.638319999999999
23065 4.3853599999999995
23066 49.4919
23067 6.89128
23068 1.25296
23069 5.638319999999999
23070 17.2282
23071 29.4446
23072 19.4209
23073 5.95156
23074 10.6502
23075 8.14424
23076 6.57804
23077 4.3853599999999995
23078 11.5899
23079 16.2885
23080 8.770719999999999
23081 4.3853599999999995
23082 5.638319999999999
23083 2.8191599999999997
23084 5.638319999999999
23085 0.62648
23086 5.01184
23087 12.2164
23088 2.8191599999999997
23089 8.14424
23090 5.325080000000001
23091 2.50592
23092 2.1926799999999997
23093 3.1324
23094 14.0958
23095 8.45748
23096 4.07212
23097 4.07212
23098 4.07212
23099 1.25296
23100 9.3972
23101 16.2885
23102 12.5296
23103 6.89128
23104 5.638319999999999
23105 11.5899
23106 9.3972
23107 2.1926799999999997
23108 2.50592
23109 0.31324
23110 0.9397200000000001
23111 1.25296
23112 1.5662
23113 2.8191599999999997
23114 4.07212
23115 3.44564
23116 5.638319999999999
23117 1.5662
23118 0.62648
23119 2.1926799999999997
23120 5.638319999999999
23121 10.9634
23122 3.1324
23123 3.1324
23124 13.1561
23125 5.95156
23126 8.14424
23127 7.831
23128 0.9397200000000001
23129 2.8191599999999997
23130 6.2648
23131 1.5662
23132 2.50592
23133 0.9397200000000001
23134 1.5662
23135 6.89128
23136 3.1324
23137 1.25296
23138 3.1324
23139 4.3853599999999995
23140 8.770719999999999
23141 12.5296
23142 12.2164
23143 26.3122
23144 18.1679
23145 8.770719999999999
23146 13.7826
23147 14.409
23148 9.3972
23149 11.9031
23150 0.0
23151 7.20452
23152 2.50592
23153 8.14424
23154 7.517760000000001
23155 5.01184
23156 7.517760000000001
23157 3.1324
23158 5.95156
23159 7.20452
23160 7.517760000000001
23161 3.7588800000000004
23162 2.50592
23163 7.831
23164 2.8191599999999997
23165 4.07212
23166 3.1324
23167 8.45748
23168 5.325080000000001
23169 5.325080000000001
23170 1.5662
23171 7.20452
23172 7.20452
23173 3.7588800000000004
23174 1.5662
23175 7.20452
23176 8.45748
23177 1.5662
23178 3.44564
23179 5.638319999999999
23180 11.5899
23181 3.7588800000000004
23182 5.01184
23183 7.20452
23184 6.57804
23185 10.3369
23186 2.50592
23187 5.01184
23188 10.6502
23189 17.2282
23190 7.517760000000001
23191 4.3853599999999995
23192 9.083960000000001
23193 4.6986
23194 1.5662
23195 13.1561
23196 16.2885
23197 3.7588800000000004
23198 6.57804
23199 25.6857
23200 7.831
23201 5.638319999999999
23202 7.517760000000001
23203 11.2766
23204 6.89128
23205 2.50592
23206 0.0
23207 1.25296
23208 0.62648
23209 0.9397200000000001
23210 1.8794400000000002
23211 0.31324
23212 1.25296
23213 0.31324
23214 1.8794400000000002
23215 0.31324
23216 1.25296
23217 0.0
23218 0.9397200000000001
23219 2.1926799999999997
23220 16.6017
23221 2.50592
23222 4.3853599999999995
23223 6.89128
23224 5.325080000000001
23225 4.07212
23226 5.638319999999999
23227 0.31324
23228 0.31324
23229 0.9397200000000001
23230 0.31324
23231 2.50592
23232 4.3853599999999995
23233 3.1324
23234 5.95156
23235 6.57804
23236 10.0237
23237 1.5662
23238 0.62648
23239 0.31324
23240 2.50592
23241 0.62648
23242 1.8794400000000002
23243 9.083960000000001
23244 5.325080000000001
23245 1.25296
23246 0.9397200000000001
23247 4.07212
23248 2.1926799999999997
23249 5.95156
23250 0.62648
23251 2.8191599999999997
23252 16.915
23253 7.20452
23254 1.8794400000000002
23255 1.8794400000000002
23256 4.6986
23257 1.8794400000000002
23258 1.5662
23259 19.4209
23260 4.6986
23261 0.9397200000000001
23262 9.3972
23263 0.9397200000000001
23264 6.89128
23265 1.25296
23266 1.5662
23267 41.6609
23268 0.62648
23269 5.01184
23270 5.638319999999999
23271 15.9752
23272 0.31324
23273 2.50592
23274 1.5662
23275 0.62648
23276 0.62648
23277 4.07212
23278 4.3853599999999995
23279 4.6986
23280 0.9397200000000001
23281 2.1926799999999997
23282 1.5662
23283 5.638319999999999
23284 9.71044
23285 0.9397200000000001
23286 2.1926799999999997
23287 0.62648
23288 10.3369
23289 13.7826
23290 4.6986
23291 0.62648
23292 0.9397200000000001
23293 0.9397200000000001
23294 0.9397200000000001
23295 2.1926799999999997
23296 0.62648
23297 9.083960000000001
23298 6.57804
23299 0.31324
23300 0.31324
23301 2.1926799999999997
23302 0.0
23303 11.9031
23304 2.8191599999999997
23305 5.638319999999999
23306 0.31324
23307 3.1324
23308 2.8191599999999997
23309 0.0
23310 4.3853599999999995
23311 22.5533
23312 2.50592
23313 4.6986
23314 0.62648
23315 2.50592
23316 4.07212
23317 1.5662
23318 0.31324
23319 3.7588800000000004
23320 6.89128
23321 0.9397200000000001
23322 0.31324
23323 8.45748
23324 23.8062
23325 9.083960000000001
23326 11.2766
23327 1.5662
23328 2.50592
23329 2.50592
23330 0.62648
23331 3.1324
23332 2.8191599999999997
23333 5.638319999999999
23334 1.25296
23335 0.31324
23336 0.9397200000000001
23337 0.9397200000000001
23338 0.31324
23339 0.62648
23340 1.8794400000000002
23341 10.3369
23342 1.8794400000000002
23343 0.31324
23344 2.8191599999999997
23345 0.31324
23346 1.25296
23347 4.6986
23348 0.9397200000000001
23349 3.44564
23350 1.25296
23351 0.0
23352 0.31324
23353 2.50592
23354 1.25296
23355 3.7588800000000004
23356 2.1926799999999997
23357 2.50592
23358 1.25296
23359 5.01184
23360 0.31324
23361 0.0
23362 0.9397200000000001
23363 1.25296
23364 1.5662
23365 1.25296
23366 1.8794400000000002
23367 1.25296
23368 0.0
23369 6.2648
23370 21.3003
23371 0.62648
23372 1.25296
23373 0.62648
23374 0.62648
23375 1.5662
23376 3.44564
23377 5.325080000000001
23378 1.8794400000000002
23379 1.8794400000000002
23380 1.8794400000000002
23381 2.8191599999999997
23382 1.8794400000000002
23383 0.9397200000000001
23384 3.1324
23385 1.25296
23386 0.0
23387 0.9397200000000001
23388 1.5662
23389 0.9397200000000001
23390 1.5662
23391 0.31324
23392 1.5662
23393 2.8191599999999997
23394 3.1324
23395 21.3003
23396 3.44564
23397 2.1926799999999997
23398 3.1324
23399 2.1926799999999997
23400 4.3853599999999995
23401 4.07212
23402 1.8794400000000002
23403 6.57804
23404 4.3853599999999995
23405 1.25296
23406 1.25296
23407 4.6986
23408 7.831
23409 11.9031
23410 13.1561
23411 10.3369
23412 7.517760000000001
23413 0.62648
23414 5.95156
23415 7.20452
23416 2.1926799999999997
23417 3.7588800000000004
23418 5.01184
23419 2.50592
23420 35.3961
23421 5.325080000000001
23422 2.1926799999999997
23423 4.3853599999999995
23424 1.25296
23425 5.638319999999999
23426 9.3972
23427 77.9968
23428 1.5662
23429 5.01184
23430 1.8794400000000002
23431 0.9397200000000001
23432 6.57804
23433 18.4812
23434 0.9397200000000001
23435 11.2766
23436 12.8428
23437 1.8794400000000002
23438 9.3972
23439 27.8784
23440 1.5662
23441 2.50592
23442 0.0
23443 2.8191599999999997
23444 13.7826
23445 22.24
23446 0.62648
23447 1.25296
23448 4.3853599999999995
23449 2.8191599999999997
23450 1.5662
23451 10.9634
23452 28.5048
23453 0.31324
23454 3.44564
23455 3.1324
23456 1.5662
23457 0.0
23458 0.0
23459 10.9634
23460 4.6986
23461 0.31324
23462 1.5662
23463 7.517760000000001
23464 6.57804
23465 12.5296
23466 12.8428
23467 21.9268
23468 0.9397200000000001
23469 5.638319999999999
23470 1.8794400000000002
23471 2.1926799999999997
23472 5.638319999999999
23473 1.25296
23474 3.44564
23475 15.9752
23476 2.1926799999999997
23477 5.325080000000001
23478 10.0237
23479 0.62648
23480 8.14424
23481 2.50592
23482 1.5662
23483 1.5662
23484 4.6986
23485 2.1926799999999997
23486 2.8191599999999997
23487 1.25296
23488 5.638319999999999
23489 0.62648
23490 4.07212
23491 3.44564
23492 1.25296
23493 2.50592
23494 2.1926799999999997
23495 3.1324
23496 5.95156
23497 0.9397200000000001
23498 2.1926799999999997
23499 1.5662
23500 4.3853599999999995
23501 10.0237
23502 14.0958
23503 2.8191599999999997
23504 4.3853599999999995
23505 7.20452
23506 2.1926799999999997
23507 3.1324
23508 8.45748
23509 9.083960000000001
23510 1.25296
23511 2.1926799999999997
23512 10.9634
23513 4.6986
23514 0.31324
23515 1.8794400000000002
23516 2.8191599999999997
23517 2.8191599999999997
23518 0.62648
23519 4.6986
23520 4.6986
23521 0.9397200000000001
23522 1.25296
23523 5.638319999999999
23524 11.9031
23525 0.9397200000000001
23526 1.8794400000000002
23527 0.9397200000000001
23528 2.8191599999999997
23529 1.5662
23530 2.50592
23531 5.638319999999999
23532 5.01184
23533 2.50592
23534 3.7588800000000004
23535 3.7588800000000004
23536 1.8794400000000002
23537 1.5662
23538 1.25296
23539 2.1926799999999997
23540 3.44564
23541 0.0
23542 1.5662
23543 3.1324
23544 4.3853599999999995
23545 0.62648
23546 13.7826
23547 6.57804
23548 1.25296
23549 10.3369
23550 0.9397200000000001
23551 8.14424
23552 1.5662
23553 0.31324
23554 0.31324
23555 11.2766
23556 8.14424
23557 0.9397200000000001
23558 0.62648
23559 13.4693
23560 9.71044
23561 0.31324
23562 1.25296
23563 2.50592
23564 0.62648
23565 6.89128
23566 1.8794400000000002
23567 0.9397200000000001
23568 11.2766
23569 32.577
23570 39.4682
23571 36.6491
23572 8.14424
23573 0.31324
23574 20.0474
23575 13.1561
23576 1.8794400000000002
23577 0.31324
23578 18.1679
23579 3.7588800000000004
23580 0.9397200000000001
23581 0.0
23582 0.9397200000000001
23583 0.62648
23584 41.9742
23585 6.89128
23586 0.0
23587 0.0
23588 1.8794400000000002
23589 0.62648
23590 8.45748
23591 3.1324
23592 28.1916
23593 14.409
23594 15.0355
23595 5.95156
23596 0.0
23597 0.31324
23598 0.62648
23599 0.9397200000000001
23600 24.746
23601 4.07212
23602 0.9397200000000001
23603 1.8794400000000002
23604 0.31324
23605 3.44564
23606 0.0
23607 0.31324
23608 0.62648
23609 0.31324
23610 0.9397200000000001
23611 0.62648
23612 3.7588800000000004
23613 34.7696
23614 12.2164
23615 8.14424
23616 5.638319999999999
23617 0.31324
23618 0.62648
23619 0.31324
23620 0.9397200000000001
23621 3.1324
23622 0.31324
23623 0.9397200000000001
23624 0.9397200000000001
23625 0.31324
23626 16.2885
23627 2.8191599999999997
23628 1.5662
23629 17.5414
23630 4.07212
23631 3.44564
23632 0.9397200000000001
23633 0.0
23634 0.0
23635 1.25296
23636 0.9397200000000001
23637 0.62648
23638 0.0
23639 4.07212
23640 5.01184
23641 0.31324
23642 1.8794400000000002
23643 22.5533
23644 1.5662
23645 17.8547
23646 3.1324
23647 0.9397200000000001
23648 0.0
23649 3.7588800000000004
23650 0.0
23651 0.31324
23652 1.25296
23653 5.638319999999999
23654 8.45748
23655 1.5662
23656 0.62648
23657 0.62648
23658 0.62648
23659 1.8794400000000002
23660 2.50592
23661 8.14424
23662 0.31324
23663 0.62648
23664 1.5662
23665 1.8794400000000002
23666 3.1324
23667 7.831
23668 0.31324
23669 1.25296
23670 2.1926799999999997
23671 0.9397200000000001
23672 0.62648
23673 1.25296
23674 0.9397200000000001
23675 0.9397200000000001
23676 2.1926799999999997
23677 0.62648
23678 0.62648
23679 2.1926799999999997
23680 0.31324
23681 0.31324
23682 1.8794400000000002
23683 0.9397200000000001
23684 0.62648
23685 1.8794400000000002
23686 1.8794400000000002
23687 0.31324
23688 0.0
23689 2.8191599999999997
23690 3.44564
23691 2.1926799999999997
23692 1.8794400000000002
23693 3.44564
23694 1.8794400000000002
23695 2.50592
23696 0.0
23697 0.31324
23698 2.50592
23699 4.6986
23700 0.31324
23701 0.31324
23702 4.6986
23703 5.95156
23704 0.9397200000000001
23705 3.44564
23706 5.325080000000001
23707 0.31324
23708 13.1561
23709 0.62648
23710 0.0
23711 0.31324
23712 0.0
23713 0.0
23714 8.14424
23715 2.1926799999999997
23716 0.0
23717 0.31324
23718 12.8428
23719 0.0
23720 13.4693
23721 1.25296
23722 0.0
23723 0.0
23724 0.9397200000000001
23725 1.8794400000000002
23726 0.0
23727 0.62648
23728 2.8191599999999997
23729 8.14424
23730 6.57804
23731 0.9397200000000001
23732 12.8428
23733 0.31324
23734 2.8191599999999997
23735 17.5414
23736 2.8191599999999997
23737 5.638319999999999
23738 0.62648
23739 0.9397200000000001
23740 0.9397200000000001
23741 0.62648
23742 7.517760000000001
23743 2.1926799999999997
23744 4.6986
23745 7.831
23746 0.0
23747 0.62648
23748 0.62648
23749 0.0
23750 3.44564
23751 5.01184
23752 0.31324
23753 0.9397200000000001
23754 0.0
23755 3.44564
23756 2.50592
23757 0.62648
23758 5.325080000000001
23759 4.6986
23760 25.9989
23761 1.5662
23762 1.8794400000000002
23763 1.8794400000000002
23764 1.25296
23765 43.5404
23766 1.5662
23767 23.493000000000002
23768 1.5662
23769 0.0
23770 0.0
23771 6.57804
23772 14.0958
23773 17.5414
23774 4.3853599999999995
23775 1.5662
23776 1.25296
23777 1.5662
23778 9.3972
23779 1.25296
23780 0.0
23781 7.831
23782 9.71044
23783 22.5533
23784 8.14424
23785 0.0
23786 4.6986
23787 7.517760000000001
23788 0.31324
23789 1.8794400000000002
23790 0.9397200000000001
23791 3.7588800000000004
23792 0.9397200000000001
23793 4.6986
23794 2.1926799999999997
23795 0.31324
23796 4.6986
23797 4.6986
23798 4.3853599999999995
23799 0.9397200000000001
23800 0.0
23801 4.07212
23802 1.5662
23803 3.7588800000000004
23804 2.1926799999999997
23805 0.62648
23806 1.8794400000000002
23807 3.44564
23808 4.07212
23809 1.5662
23810 2.1926799999999997
23811 2.50592
23812 2.50592
23813 1.5662
23814 1.5662
23815 5.95156
23816 7.831
23817 8.14424
23818 3.44564
23819 1.25296
23820 3.44564
23821 3.44564
23822 0.31324
23823 7.20452
23824 9.3972
23825 10.0237
23826 8.770719999999999
23827 8.770719999999999
23828 7.20452
23829 7.20452
23830 6.2648
23831 0.0
23832 6.89128
23833 11.9031
23834 13.7826
23835 7.20452
23836 7.831
23837 11.9031
23838 12.8428
23839 4.6986
23840 3.1324
23841 0.0
23842 2.1926799999999997
23843 6.57804
23844 12.5296
23845 2.1926799999999997
23846 3.44564
23847 13.1561
23848 3.44564
23849 10.9634
23850 8.14424
23851 5.638319999999999
23852 4.07212
23853 6.89128
23854 3.44564
23855 6.89128
23856 3.44564
23857 5.325080000000001
23858 8.45748
23859 3.44564
23860 6.2648
23861 31.0108
23862 10.6502
23863 0.9397200000000001
23864 2.1926799999999997
23865 4.3853599999999995
23866 4.6986
23867 3.44564
23868 11.9031
23869 3.7588800000000004
23870 1.25296
23871 4.3853599999999995
23872 7.517760000000001
23873 10.9634
23874 9.71044
23875 3.44564
23876 14.0958
23877 17.8547
23878 9.71044
23879 1.5662
23880 6.2648
23881 9.3972
23882 2.50592
23883 8.14424
23884 4.3853599999999995
23885 4.3853599999999995
23886 0.31324
23887 15.0355
23888 9.083960000000001
23889 0.62648
23890 25.9989
23891 15.662
23892 5.01184
23893 2.8191599999999997
23894 26.9386
23895 4.6986
23896 1.25296
23897 4.07212
23898 1.5662
23899 2.8191599999999997
23900 1.8794400000000002
23901 6.89128
23902 1.25296
23903 3.44564
23904 1.8794400000000002
23905 5.01184
23906 0.62648
23907 6.89128
23908 2.1926799999999997
23909 4.07212
23910 0.31324
23911 9.71044
23912 0.0
23913 1.25296
23914 2.50592
23915 2.8191599999999997
23916 2.1926799999999997
23917 1.5662
23918 9.083960000000001
23919 1.5662
23920 3.44564
23921 4.3853599999999995
23922 5.95156
23923 3.7588800000000004
23924 0.9397200000000001
23925 2.50592
23926 4.07212
23927 2.8191599999999997
23928 14.0958
23929 2.1926799999999997
23930 9.3972
23931 2.8191599999999997
23932 11.5899
23933 0.0
23934 14.0958
23935 1.25296
23936 13.1561
23937 0.9397200000000001
23938 9.083960000000001
23939 0.9397200000000001
23940 7.517760000000001
23941 2.50592
23942 5.638319999999999
23943 46.3595
23944 11.9031
23945 0.9397200000000001
23946 2.50592
23947 15.3488
23948 3.7588800000000004
23949 4.3853599999999995
23950 2.50592
23951 4.3853599999999995
23952 6.89128
23953 10.0237
23954 12.5296
23955 15.0355
23956 24.1195
23957 10.3369
23958 2.1926799999999997
23959 4.3853599999999995
23960 2.8191599999999997
23961 1.25296
23962 0.9397200000000001
23963 6.2648
23964 6.2648
23965 6.57804
23966 1.25296
23967 5.95156
23968 7.20452
23969 0.62648
23970 11.9031
23971 18.1679
23972 4.3853599999999995
23973 0.9397200000000001
23974 4.6986
23975 1.8794400000000002
23976 5.01184
23977 1.25296
23978 0.31324
23979 6.2648
23980 0.9397200000000001
23981 4.6986
23982 2.1926799999999997
23983 7.20452
23984 0.9397200000000001
23985 1.5662
23986 1.25296
23987 5.01184
23988 39.7815
23989 10.0237
23990 4.07212
23991 3.1324
23992 3.1324
23993 6.2648
23994 13.7826
23995 25.6857
23996 4.3853599999999995
23997 4.07212
23998 2.50592
23999 0.0
24000 5.01184
24001 13.4693
24002 6.2648
24003 11.5899
24004 4.3853599999999995
24005 0.31324
24006 0.0
24007 3.44564
24008 0.0
24009 2.50592
24010 2.50592
24011 2.8191599999999997
24012 2.1926799999999997
24013 1.5662
24014 1.25296
24015 2.50592
24016 2.1926799999999997
24017 1.5662
24018 2.8191599999999997
24019 0.0
24020 0.62648
24021 3.1324
24022 0.9397200000000001
24023 1.5662
24024 0.9397200000000001
24025 3.44564
24026 2.8191599999999997
24027 0.0
24028 1.8794400000000002
24029 5.325080000000001
24030 9.3972
24031 2.50592
24032 0.31324
24033 6.89128
24034 4.07212
24035 3.1324
24036 1.8794400000000002
24037 0.31324
24038 1.8794400000000002
24039 1.25296
24040 1.5662
24041 2.1926799999999997
24042 4.3853599999999995
24043 1.25296
24044 3.1324
24045 0.9397200000000001
24046 6.89128
24047 15.662
24048 20.3606
24049 1.25296
24050 2.50592
24051 5.638319999999999
24052 1.5662
24053 1.5662
24054 5.638319999999999
24055 3.7588800000000004
24056 1.8794400000000002
24057 4.07212
24058 2.8191599999999997
24059 2.50592
24060 2.50592
24061 4.07212
24062 0.31324
24063 1.25296
24064 4.6986
24065 0.9397200000000001
24066 1.25296
24067 3.44564
24068 4.07212
24069 2.1926799999999997
24070 0.62648
24071 2.8191599999999997
24072 4.3853599999999995
24073 1.5662
24074 0.62648
24075 6.89128
24076 4.3853599999999995
24077 0.31324
24078 2.8191599999999997
24079 1.25296
24080 1.5662
24081 5.01184
24082 3.44564
24083 0.31324
24084 0.31324
24085 0.62648
24086 1.8794400000000002
24087 2.50592
24088 0.0
24089 2.8191599999999997
24090 1.5662
24091 5.638319999999999
24092 7.517760000000001
24093 0.62648
24094 3.7588800000000004
24095 0.9397200000000001
24096 3.1324
24097 0.0
24098 3.7588800000000004
24099 6.2648
24100 4.3853599999999995
24101 1.5662
24102 0.31324
24103 2.1926799999999997
24104 4.6986
24105 3.44564
24106 3.7588800000000004
24107 1.25296
24108 5.325080000000001
24109 1.25296
24110 2.1926799999999997
24111 0.31324
24112 5.325080000000001
24113 2.50592
24114 2.1926799999999997
24115 5.01184
24116 10.0237
24117 2.8191599999999997
24118 1.5662
24119 1.8794400000000002
24120 1.5662
24121 4.07212
24122 9.083960000000001
24123 5.325080000000001
24124 2.1926799999999997
24125 7.831
24126 7.831
24127 5.325080000000001
24128 5.95156
24129 3.7588800000000004
24130 3.7588800000000004
24131 2.8191599999999997
24132 5.01184
24133 3.7588800000000004
24134 0.0
24135 4.6986
24136 6.57804
24137 2.50592
24138 1.5662
24139 7.517760000000001
24140 3.44564
24141 0.31324
24142 4.6986
24143 10.6502
24144 9.3972
24145 6.2648
24146 4.6986
24147 4.07212
24148 5.95156
24149 4.07212
24150 2.1926799999999997
24151 1.8794400000000002
24152 1.5662
24153 2.1926799999999997
24154 1.8794400000000002
24155 2.8191599999999997
24156 1.5662
24157 1.8794400000000002
24158 0.62648
24159 4.07212
24160 1.25296
24161 2.8191599999999997
24162 4.3853599999999995
24163 0.9397200000000001
24164 0.9397200000000001
24165 7.517760000000001
24166 2.8191599999999997
24167 1.8794400000000002
24168 2.50592
24169 4.3853599999999995
24170 0.9397200000000001
24171 4.6986
24172 0.9397200000000001
24173 2.8191599999999997
24174 2.1926799999999997
24175 1.8794400000000002
24176 0.9397200000000001
24177 0.9397200000000001
24178 4.07212
24179 2.8191599999999997
24180 6.57804
24181 2.8191599999999997
24182 0.62648
24183 4.07212
24184 12.2164
24185 1.5662
24186 1.25296
24187 1.8794400000000002
24188 0.62648
24189 3.1324
24190 2.50592
24191 1.5662
24192 0.62648
24193 4.6986
24194 60.7686
24195 6.89128
24196 5.95156
24197 10.0237
24198 7.20452
24199 1.8794400000000002
24200 0.62648
24201 0.9397200000000001
24202 2.8191599999999997
24203 1.8794400000000002
24204 4.3853599999999995
24205 16.6017
24206 17.5414
24207 22.24
24208 5.325080000000001
24209 5.95156
24210 2.50592
24211 0.62648
24212 0.62648
24213 1.5662
24214 5.638319999999999
24215 2.8191599999999997
24216 0.62648
24217 5.638319999999999
24218 1.8794400000000002
24219 4.6986
24220 1.8794400000000002
24221 2.1926799999999997
24222 2.1926799999999997
24223 0.0
24224 6.2648
24225 17.2282
24226 0.62648
24227 3.1324
24228 4.07212
24229 6.89128
24230 2.1926799999999997
24231 6.2648
24232 6.89128
24233 1.8794400000000002
24234 5.325080000000001
24235 4.6986
24236 3.7588800000000004
24237 2.50592
24238 5.01184
24239 3.7588800000000004
24240 1.25296
24241 0.9397200000000001
24242 2.8191599999999997
24243 7.517760000000001
24244 0.9397200000000001
24245 4.07212
24246 6.57804
24247 1.5662
24248 1.25296
24249 2.1926799999999997
24250 3.7588800000000004
24251 1.8794400000000002
24252 5.01184
24253 4.07212
24254 1.5662
24255 6.89128
24256 7.831
24257 13.1561
24258 4.6986
24259 4.6986
24260 2.50592
24261 0.62648
24262 0.31324
24263 23.8062
24264 5.01184
24265 0.62648
24266 0.9397200000000001
24267 3.44564
24268 2.50592
24269 0.0
24270 12.2164
24271 0.9397200000000001
24272 2.50592
24273 0.0
24274 1.8794400000000002
24275 3.7588800000000004
24276 4.3853599999999995
24277 0.0
24278 0.0
24279 1.5662
24280 0.62648
24281 1.5662
24282 4.6986
24283 12.2164
24284 14.7223
24285 30.3843
24286 1.5662
24287 0.9397200000000001
24288 2.1926799999999997
24289 20.3606
24290 6.57804
24291 9.71044
24292 25.0592
24293 1.5662
24294 3.7588800000000004
24295 2.1926799999999997
24296 1.25296
24297 9.083960000000001
24298 9.3972
24299 9.083960000000001
24300 21.3003
24301 5.325080000000001
24302 4.6986
24303 5.325080000000001
24304 1.8794400000000002
24305 0.9397200000000001
24306 1.8794400000000002
24307 6.89128
24308 1.25296
24309 11.9031
24310 9.71044
24311 5.95156
24312 3.44564
24313 3.44564
24314 6.2648
24315 19.1076
24316 2.1926799999999997
24317 2.1926799999999997
24318 4.6986
24319 4.07212
24320 5.638319999999999
24321 19.1076
24322 9.3972
24323 1.8794400000000002
24324 8.14424
24325 9.083960000000001
24326 7.20452
24327 1.5662
24328 6.89128
24329 4.3853599999999995
24330 1.5662
24331 10.9634
24332 7.20452
24333 7.20452
24334 10.3369
24335 0.0
24336 2.8191599999999997
24337 15.9752
24338 15.9752
24339 12.8428
24340 3.7588800000000004
24341 4.07212
24342 8.14424
24343 4.07212
24344 2.50592
24345 5.01184
24346 11.9031
24347 14.0958
24348 1.8794400000000002
24349 1.25296
24350 8.45748
24351 9.3972
24352 8.14424
24353 4.3853599999999995
24354 1.25296
24355 5.01184
24356 3.7588800000000004
24357 2.50592
24358 3.44564
24359 0.0
24360 0.9397200000000001
24361 7.517760000000001
24362 6.57804
24363 0.62648
24364 1.5662
24365 0.31324
24366 0.9397200000000001
24367 3.1324
24368 0.9397200000000001
24369 3.44564
24370 1.8794400000000002
24371 3.44564
24372 0.9397200000000001
24373 2.1926799999999997
24374 4.6986
24375 0.9397200000000001
24376 11.5899
24377 8.45748
24378 0.62648
24379 0.31324
24380 3.1324
24381 0.0
24382 2.50592
24383 1.5662
24384 11.2766
24385 6.2648
24386 0.62648
24387 2.50592
24388 3.44564
24389 1.5662
24390 11.2766
24391 17.5414
24392 20.9871
24393 13.7826
24394 2.8191599999999997
24395 0.31324
24396 2.8191599999999997
24397 0.31324
24398 4.3853599999999995
24399 0.9397200000000001
24400 0.9397200000000001
24401 6.2648
24402 4.6986
24403 0.0
24404 4.6986
24405 2.1926799999999997
24406 56.07
24407 4.6986
24408 0.31324
24409 1.25296
24410 1.5662
24411 0.0
24412 3.1324
24413 1.5662
24414 1.25296
24415 2.50592
24416 2.50592
24417 3.7588800000000004
24418 4.07212
24419 2.50592
24420 7.517760000000001
24421 10.3369
24422 30.070999999999998
24423 13.4693
24424 2.1926799999999997
24425 18.1679
24426 7.517760000000001
24427 0.62648
24428 14.0958
24429 19.1076
24430 6.2648
24431 0.31324
24432 4.3853599999999995
24433 7.831
24434 5.95156
24435 5.95156
24436 0.9397200000000001
24437 1.25296
24438 5.325080000000001
24439 10.9634
24440 0.62648
24441 17.5414
24442 27.5651
24443 3.7588800000000004
24444 2.50592
24445 1.5662
24446 1.8794400000000002
24447 1.8794400000000002
24448 1.8794400000000002
24449 1.8794400000000002
24450 4.3853599999999995
24451 2.1926799999999997
24452 5.01184
24453 11.2766
24454 7.831
24455 10.6502
24456 4.07212
24457 5.638319999999999
24458 1.25296
24459 0.62648
24460 6.89128
24461 15.3488
24462 4.6986
24463 1.25296
24464 1.25296
24465 4.6986
24466 46.6728
24467 1.25296
24468 5.95156
24469 3.44564
24470 3.7588800000000004
24471 2.50592
24472 31.0108
24473 15.9752
24474 4.6986
24475 11.5899
24476 9.083960000000001
24477 3.7588800000000004
24478 2.8191599999999997
24479 2.50592
24480 9.71044
24481 0.0
24482 1.5662
24483 10.3369
24484 9.3972
24485 4.07212
24486 1.5662
24487 1.5662
24488 2.8191599999999997
24489 2.8191599999999997
24490 0.9397200000000001
24491 1.5662
24492 3.7588800000000004
24493 0.31324
24494 1.8794400000000002
24495 2.50592
24496 7.20452
24497 6.89128
24498 9.3972
24499 12.5296
24500 0.9397200000000001
24501 34.4564
24502 2.8191599999999997
24503 1.25296
24504 2.8191599999999997
24505 0.62648
24506 0.9397200000000001
24507 2.50592
24508 1.8794400000000002
24509 4.6986
24510 19.4209
24511 1.25296
24512 0.9397200000000001
24513 3.7588800000000004
24514 8.770719999999999
24515 0.0
24516 1.5662
24517 2.50592
24518 2.50592
24519 2.50592
24520 0.31324
24521 5.638319999999999
24522 1.8794400000000002
24523 51.9978
24524 1.25296
24525 0.9397200000000001
24526 0.62648
24527 1.25296
24528 0.0
24529 5.01184
24530 0.62648
24531 3.44564
24532 1.5662
24533 1.25296
24534 4.3853599999999995
24535 15.0355
24536 7.831
24537 1.5662
24538 2.1926799999999997
24539 1.8794400000000002
24540 9.083960000000001
24541 4.3853599999999995
24542 2.1926799999999997
24543 0.9397200000000001
24544 3.7588800000000004
24545 0.62648
24546 0.9397200000000001
24547 0.0
24548 0.9397200000000001
24549 2.8191599999999997
24550 6.57804
24551 4.3853599999999995
24552 11.5899
24553 4.3853599999999995
24554 1.25296
24555 2.1926799999999997
24556 8.45748
24557 6.89128
24558 0.0
24559 0.62648
24560 0.9397200000000001
24561 3.44564
24562 2.1926799999999997
24563 3.1324
24564 3.1324
24565 2.50592
24566 2.1926799999999997
24567 2.8191599999999997
24568 3.44564
24569 1.25296
24570 2.1926799999999997
24571 3.7588800000000004
24572 5.01184
24573 2.8191599999999997
24574 1.8794400000000002
24575 1.5662
24576 5.95156
24577 5.638319999999999
24578 1.8794400000000002
24579 3.7588800000000004
24580 12.5296
24581 3.44564
24582 7.20452
24583 6.2648
24584 2.8191599999999997
24585 3.44564
24586 4.07212
24587 0.62648
24588 0.0
24589 3.7588800000000004
24590 1.8794400000000002
24591 1.25296
24592 1.25296
24593 2.1926799999999997
24594 6.2648
24595 2.50592
24596 1.5662
24597 0.62648
24598 7.517760000000001
24599 4.3853599999999995
24600 0.62648
24601 1.8794400000000002
24602 0.31324
24603 0.62648
24604 3.1324
24605 2.8191599999999997
24606 0.9397200000000001
24607 2.1926799999999997
24608 1.25296
24609 1.25296
24610 0.31324
24611 0.9397200000000001
24612 1.8794400000000002
24613 3.1324
24614 5.638319999999999
24615 52.3111
24616 4.3853599999999995
24617 4.3853599999999995
24618 1.25296
24619 3.7588800000000004
24620 3.44564
24621 18.1679
24622 6.57804
24623 2.1926799999999997
24624 9.3972
24625 8.770719999999999
24626 3.1324
24627 1.8794400000000002
24628 2.50592
24629 2.8191599999999997
24630 7.20452
24631 3.7588800000000004
24632 6.2648
24633 5.01184
24634 0.9397200000000001
24635 5.325080000000001
24636 0.31324
24637 9.3972
24638 8.770719999999999
24639 1.8794400000000002
24640 0.62648
24641 4.07212
24642 2.1926799999999997
24643 2.1926799999999997
24644 6.89128
24645 1.5662
24646 1.8794400000000002
24647 2.8191599999999997
24648 5.01184
24649 7.20452
24650 0.62648
24651 10.3369
24652 10.6502
24653 0.9397200000000001
24654 3.7588800000000004
24655 45.733000000000004
24656 3.1324
24657 3.1324
24658 0.9397200000000001
24659 2.1926799999999997
24660 1.8794400000000002
24661 1.5662
24662 4.6986
24663 2.50592
24664 4.07212
24665 1.25296
24666 2.50592
24667 1.5662
24668 10.6502
24669 2.50592
24670 1.5662
24671 5.01184
24672 3.44564
24673 5.95156
24674 5.95156
24675 0.31324
24676 0.9397200000000001
24677 9.3972
24678 20.6738
24679 13.4693
24680 3.1324
24681 3.7588800000000004
24682 5.325080000000001
24683 5.325080000000001
24684 2.8191599999999997
24685 0.62648
24686 2.50592
24687 3.1324
24688 1.5662
24689 6.89128
24690 10.6502
24691 12.5296
24692 3.7588800000000004
24693 1.5662
24694 2.8191599999999997
24695 0.9397200000000001
24696 1.8794400000000002
24697 0.62648
24698 6.89128
24699 2.1926799999999997
24700 14.7223
24701 13.4693
24702 8.14424
24703 5.01184
24704 1.5662
24705 2.8191599999999997
24706 4.3853599999999995
24707 0.31324
24708 0.9397200000000001
24709 6.57804
24710 5.01184
24711 0.9397200000000001
24712 4.3853599999999995
24713 5.01184
24714 2.1926799999999997
24715 4.6986
24716 1.25296
24717 5.638319999999999
24718 3.7588800000000004
24719 2.50592
24720 5.95156
24721 3.7588800000000004
24722 7.831
24723 10.3369
24724 5.01184
24725 1.25296
24726 2.50592
24727 1.25296
24728 3.1324
24729 0.9397200000000001
24730 3.7588800000000004
24731 2.8191599999999997
24732 5.638319999999999
24733 16.6017
24734 4.07212
24735 3.1324
24736 1.5662
24737 0.9397200000000001
24738 6.2648
24739 1.5662
24740 2.8191599999999997
24741 6.57804
24742 0.31324
24743 0.9397200000000001
24744 0.62648
24745 1.5662
24746 1.5662
24747 6.2648
24748 2.1926799999999997
24749 1.8794400000000002
24750 3.1324
24751 3.7588800000000004
24752 3.7588800000000004
24753 3.1324
24754 0.31324
24755 1.5662
24756 2.50592
24757 1.5662
24758 0.31324
24759 2.8191599999999997
24760 5.325080000000001
24761 0.31324
24762 4.07212
24763 4.07212
24764 7.517760000000001
24765 3.1324
24766 3.1324
24767 2.50592
24768 1.25296
24769 1.25296
24770 0.9397200000000001
24771 1.8794400000000002
24772 0.62648
24773 1.25296
24774 6.57804
24775 4.07212
24776 0.9397200000000001
24777 1.25296
24778 1.5662
24779 0.0
24780 2.50592
24781 2.8191599999999997
24782 3.7588800000000004
24783 0.9397200000000001
24784 0.0
24785 0.62648
24786 2.50592
24787 3.1324
24788 7.831
24789 0.62648
24790 0.0
24791 0.9397200000000001
24792 0.62648
24793 0.0
24794 0.31324
24795 1.25296
24796 0.31324
24797 5.95156
24798 3.7588800000000004
24799 5.325080000000001
24800 0.31324
24801 0.0
24802 0.0
24803 0.31324
24804 0.62648
24805 0.62648
24806 2.1926799999999997
24807 7.20452
24808 0.31324
24809 0.31324
24810 1.25296
24811 0.9397200000000001
24812 0.0
24813 3.1324
24814 0.0
24815 1.25296
24816 0.31324
24817 1.25296
24818 3.1324
24819 2.8191599999999997
24820 0.31324
24821 2.8191599999999997
24822 1.8794400000000002
24823 0.0
24824 0.62648
24825 2.50592
24826 1.8794400000000002
24827 0.62648
24828 1.5662
24829 1.25296
24830 1.8794400000000002
24831 2.50592
24832 9.3972
24833 7.517760000000001
24834 2.1926799999999997
24835 0.0
24836 3.1324
24837 7.20452
24838 0.62648
24839 0.31324
24840 0.0
24841 0.31324
24842 0.0
24843 2.50592
24844 4.6986
24845 0.31324
24846 1.8794400000000002
24847 3.44564
24848 0.31324
24849 14.7223
24850 0.31324
24851 0.62648
24852 0.9397200000000001
24853 3.44564
24854 0.62648
24855 1.8794400000000002
24856 0.62648
24857 0.9397200000000001
24858 0.31324
24859 5.95156
24860 7.517760000000001
24861 2.1926799999999997
24862 0.62648
24863 1.8794400000000002
24864 0.0
24865 2.8191599999999997
24866 9.3972
24867 4.3853599999999995
24868 1.5662
24869 0.31324
24870 0.31324
24871 7.517760000000001
24872 0.9397200000000001
24873 2.8191599999999997
24874 0.9397200000000001
24875 0.62648
24876 0.62648
24877 0.9397200000000001
24878 4.3853599999999995
24879 2.1926799999999997
24880 1.25296
24881 0.0
24882 0.62648
24883 1.25296
24884 1.25296
24885 0.0
24886 0.31324
24887 0.9397200000000001
24888 0.62648
24889 0.0
24890 0.31324
24891 5.01184
24892 0.9397200000000001
24893 0.0
24894 3.44564
24895 0.31324
[truncated: 1,005,897 more chars]
