# Supplementary material for: Adenovirus maturation establishes the transcription competent packaging of its genome
Source: EMBO Rep. 2025 Oct 21;26(22):5589–611. doi: 10.1038/s44319-025-00598-z (PMC12635127; doi:10.1038/s44319-025-00598-z)
Supplement: Supplementary file 3 — Source data Fig. 2 [file 44319_2025_598_MOESM3_ESM.zip › figure2/CDE/yeast_bar1delta/XI.wig]

variableStep chrom=chrXI
1 0.0
2 0.31324
3 0.0
4 0.0
5 0.0
6 0.0
7 0.0
8 0.0
9 0.0
10 0.0
11 0.0
12 0.0
13 0.0
14 0.0
15 0.0
16 0.0
17 0.0
18 0.0
19 0.0
20 0.0
21 0.0
22 0.0
23 0.0
24 0.0
25 0.0
26 0.0
27 0.0
28 0.0
29 0.0
30 0.0
31 0.0
32 0.0
33 0.0
34 0.0
35 0.0
36 0.0
37 0.0
38 0.0
39 0.0
40 0.0
41 0.0
42 0.0
43 0.0
44 0.0
45 0.31324
46 0.0
47 0.0
48 0.0
49 0.0
50 0.0
51 0.0
52 0.0
53 0.0
54 0.0
55 0.0
56 0.31324
57 0.0
58 0.0
59 0.0
60 0.0
61 0.0
62 0.0
63 0.0
64 0.0
65 0.0
66 0.0
67 0.0
68 0.0
69 0.0
70 0.0
71 0.0
72 0.0
73 0.0
74 0.0
75 0.0
76 0.62648
77 0.0
78 0.0
79 0.0
80 0.0
81 0.31324
82 0.0
83 0.0
84 0.0
85 0.0
86 0.0
87 0.0
88 0.0
89 0.0
90 0.0
91 0.31324
92 0.31324
93 0.0
94 0.0
95 0.0
96 0.0
97 0.0
98 0.0
99 0.0
100 0.0
101 0.0
102 0.31324
103 0.0
104 0.0
105 0.0
106 0.0
107 0.0
108 0.0
109 0.0
110 0.0
111 0.31324
112 0.0
113 0.31324
114 0.31324
115 0.0
116 0.0
117 0.0
118 0.0
119 0.0
120 0.0
121 0.0
122 0.0
123 0.0
124 0.0
125 0.0
126 0.0
127 0.0
128 0.0
129 0.0
130 0.0
131 0.0
132 0.0
133 0.0
134 0.0
135 0.0
136 0.0
137 0.0
138 0.0
139 0.0
140 0.0
141 0.0
142 0.31324
143 0.0
144 0.0
145 0.0
146 0.31324
147 0.0
148 0.0
149 0.0
150 0.0
151 0.0
152 0.0
153 0.0
154 0.62648
155 0.0
156 0.0
157 0.0
158 0.0
159 0.31324
160 0.0
161 0.0
162 0.0
163 0.0
164 0.0
165 0.0
166 0.0
167 0.0
168 0.0
169 0.31324
170 0.0
171 0.0
172 0.0
173 0.0
174 0.0
175 0.0
176 0.0
177 0.0
178 0.31324
179 0.0
180 0.0
181 0.31324
182 0.0
183 0.0
184 0.0
185 0.31324
186 0.0
187 0.0
188 0.0
189 0.0
190 0.0
191 0.31324
192 0.0
193 0.0
194 0.0
195 0.0
196 0.0
197 0.0
198 0.0
199 0.31324
200 0.0
201 0.0
202 0.0
203 0.0
204 0.0
205 0.0
206 0.0
207 0.31324
208 0.31324
209 0.0
210 0.0
211 0.0
212 0.0
213 0.0
214 0.0
215 0.31324
216 0.0
217 0.0
218 0.0
219 0.0
220 0.31324
221 0.0
222 0.0
223 0.0
224 0.0
225 0.0
226 0.0
227 0.31324
228 0.0
229 0.0
230 0.0
231 0.0
232 0.31324
233 0.0
234 0.0
235 0.0
236 0.0
237 0.31324
238 0.0
239 0.0
240 0.0
241 0.0
242 0.0
243 0.0
244 0.0
245 0.0
246 0.0
247 0.0
248 0.0
249 0.31324
250 0.0
251 0.0
252 0.0
253 0.0
254 0.0
255 0.0
256 0.31324
257 0.0
258 0.0
259 0.0
260 0.0
261 0.0
262 0.31324
263 0.0
264 0.0
265 0.0
266 0.0
267 0.0
268 0.0
269 0.0
270 0.0
271 0.0
272 0.0
273 0.0
274 0.0
275 0.0
276 0.0
277 0.0
278 0.0
279 0.0
280 0.0
281 0.0
282 0.0
283 0.0
284 0.0
285 0.0
286 0.0
287 0.0
288 0.0
289 0.62648
290 0.0
291 0.0
292 0.31324
293 0.0
294 0.0
295 0.0
296 0.62648
297 0.0
298 0.0
299 0.0
300 0.0
301 0.0
302 0.0
303 0.0
304 0.0
305 0.0
306 0.0
307 0.0
308 0.0
309 0.0
310 0.0
311 0.0
312 0.0
313 0.31324
314 0.0
315 0.0
316 0.31324
317 0.0
318 0.0
319 0.0
320 0.31324
321 0.0
322 0.0
323 0.0
324 0.0
325 0.0
326 0.0
327 0.0
328 0.0
329 0.0
330 0.0
331 0.0
332 0.0
333 0.0
334 0.0
335 0.0
336 0.31324
337 0.0
338 0.0
339 0.0
340 0.0
341 0.0
342 0.0
343 0.0
344 0.0
345 0.0
346 0.0
347 0.0
348 0.0
349 0.0
350 0.0
351 0.0
352 0.0
353 0.0
354 0.0
355 0.0
356 0.0
357 0.0
358 0.0
359 0.0
360 0.0
361 0.31324
362 0.0
363 0.0
364 0.0
365 0.0
366 0.0
367 0.0
368 0.0
369 0.0
370 0.0
371 0.0
372 0.0
373 0.0
374 0.0
375 0.0
376 0.0
377 0.0
378 0.0
379 0.0
380 0.0
381 0.0
382 0.0
383 0.0
384 0.0
385 0.0
386 0.0
387 0.0
388 0.0
389 0.0
390 0.0
391 0.0
392 0.0
393 0.0
394 0.0
395 0.0
396 0.0
397 0.0
398 0.0
399 0.0
400 0.0
401 0.0
402 0.0
403 0.0
404 0.0
405 0.0
406 0.0
407 0.0
408 0.0
409 0.0
410 0.0
411 0.0
412 0.0
413 0.0
414 0.0
415 0.0
416 0.0
417 0.0
418 0.0
419 0.0
420 0.0
421 0.0
422 0.0
423 0.0
424 0.0
425 0.0
426 0.0
427 0.0
428 0.0
429 0.0
430 0.0
431 0.0
432 0.0
433 0.0
434 0.0
435 0.0
436 0.0
437 0.31324
438 0.0
439 0.0
440 0.0
441 0.0
442 0.0
443 0.0
444 0.0
445 0.0
446 0.0
447 0.0
448 0.0
449 0.0
450 0.0
451 0.0
452 0.0
453 0.0
454 0.0
455 0.0
456 0.0
457 0.0
458 0.31324
459 0.0
460 0.0
461 0.0
462 0.0
463 0.0
464 0.31324
465 0.0
466 0.0
467 0.0
468 0.0
469 0.0
470 0.0
471 0.0
472 0.0
473 0.0
474 0.0
475 0.0
476 0.0
477 0.0
478 0.0
479 0.0
480 0.0
481 0.0
482 0.0
483 0.0
484 0.0
485 0.0
486 0.0
487 0.0
488 0.0
489 0.0
490 0.0
491 0.0
492 0.0
493 0.0
494 0.0
495 0.0
496 0.0
497 0.0
498 0.0
499 0.0
500 0.0
501 0.0
502 0.0
503 0.0
504 0.0
505 0.0
506 0.0
507 0.0
508 0.0
509 0.0
510 0.0
511 0.0
512 0.0
513 0.0
514 0.0
515 0.0
516 0.0
517 0.0
518 0.0
519 0.0
520 0.0
521 0.0
522 0.0
523 0.0
524 0.0
525 0.0
526 0.0
527 0.0
528 0.0
529 0.0
530 0.31324
531 0.0
532 0.0
533 0.0
534 0.0
535 0.0
536 0.0
537 0.0
538 0.0
539 0.0
540 0.0
541 0.0
542 0.0
543 0.0
544 0.0
545 0.0
546 0.0
547 0.0
548 0.0
549 0.0
550 0.0
551 0.0
552 0.0
553 0.0
554 0.0
555 0.31324
556 0.0
557 0.0
558 0.0
559 0.0
560 0.0
561 0.0
562 0.0
563 0.0
564 0.0
565 0.0
566 0.31324
567 0.0
568 0.0
569 0.0
570 0.0
571 0.0
572 0.31324
573 0.0
574 0.0
575 0.0
576 0.0
577 0.0
578 0.0
579 0.0
580 0.0
581 0.0
582 0.0
583 0.0
584 0.0
585 0.0
586 0.0
587 0.0
588 0.0
589 0.0
590 0.0
591 0.0
592 0.0
593 0.0
594 0.0
595 0.0
596 0.0
597 0.0
598 0.0
599 0.0
600 0.0
601 0.0
602 0.0
603 0.0
604 0.0
605 0.0
606 0.0
607 0.0
608 0.0
609 0.0
610 0.0
611 0.0
612 0.0
613 0.0
614 0.0
615 0.0
616 0.0
617 0.0
618 0.0
619 0.0
620 0.0
621 0.0
622 0.0
623 0.0
624 0.0
625 0.0
626 0.0
627 0.0
628 0.0
629 0.0
630 0.0
631 0.0
632 0.0
633 0.0
634 0.0
635 0.0
636 0.31324
637 0.0
638 0.0
639 0.0
640 0.0
641 0.0
642 0.0
643 0.0
644 0.0
645 0.0
646 0.0
647 0.0
648 0.0
649 0.0
650 0.0
651 0.0
652 0.0
653 0.0
654 0.31324
655 0.0
656 0.31324
657 0.0
658 0.31324
659 0.31324
660 0.0
661 0.0
662 0.0
663 0.0
664 0.0
665 0.0
666 0.0
667 0.0
668 0.31324
669 0.0
670 0.0
671 0.0
672 0.0
673 0.0
674 0.0
675 0.0
676 0.0
677 0.0
678 0.0
679 0.0
680 0.0
681 0.31324
682 0.0
683 0.0
684 0.0
685 0.0
686 0.0
687 0.0
688 0.0
689 0.0
690 0.0
691 0.31324
692 0.0
693 0.0
694 0.0
695 0.0
696 0.0
697 0.0
698 0.0
699 0.0
700 0.0
701 0.0
702 0.0
703 0.0
704 0.0
705 0.0
706 0.0
707 0.0
708 0.0
709 0.0
710 0.0
711 0.0
712 0.0
713 0.0
714 0.0
715 0.0
716 0.0
717 0.0
718 0.0
719 0.0
720 0.0
721 0.0
722 0.0
723 0.0
724 0.0
725 0.0
726 0.0
727 0.0
728 0.0
729 0.0
730 0.0
731 0.0
732 0.0
733 0.0
734 0.0
735 0.0
736 0.0
737 0.0
738 0.0
739 0.0
740 0.0
741 0.0
742 0.0
743 0.0
744 0.0
745 0.0
746 0.0
747 0.0
748 0.0
749 0.0
750 0.0
751 0.0
752 0.0
753 0.0
754 0.0
755 0.0
756 0.0
757 0.0
758 0.31324
759 0.0
760 0.0
761 0.0
762 0.0
763 0.0
764 0.0
765 0.0
766 0.0
767 0.0
768 0.0
769 0.0
770 0.0
771 0.0
772 0.31324
773 0.0
774 0.0
775 0.0
776 0.31324
777 0.0
778 0.0
779 0.0
780 0.0
781 0.0
782 0.0
783 0.0
784 0.0
785 0.0
786 0.0
787 0.0
788 0.0
789 0.0
790 0.0
791 0.0
792 0.0
793 0.0
794 0.31324
795 0.0
796 0.0
797 0.0
798 0.0
799 0.0
800 0.0
801 0.0
802 0.0
803 0.0
804 0.0
805 0.0
806 0.0
807 0.0
808 0.0
809 0.31324
810 0.0
811 0.0
812 0.0
813 0.0
814 0.0
815 0.0
816 0.0
817 0.0
818 0.0
819 0.0
820 0.0
821 0.0
822 0.0
823 0.0
824 0.0
825 0.0
826 0.0
827 0.0
828 0.0
829 0.0
830 0.0
831 0.0
832 0.0
833 0.0
834 0.0
835 0.0
836 0.0
837 0.0
838 0.0
839 0.0
840 0.0
841 0.0
842 0.0
843 0.0
844 0.0
845 0.0
846 0.31324
847 0.31324
848 0.0
849 0.0
850 0.0
851 0.0
852 0.0
853 0.0
854 0.0
855 0.0
856 0.0
857 0.0
858 0.0
859 0.0
860 0.0
861 0.0
862 0.0
863 0.0
864 0.0
865 0.0
866 0.0
867 0.0
868 0.0
869 0.0
870 0.0
871 0.0
872 0.0
873 0.0
874 0.0
875 0.0
876 0.0
877 0.0
878 0.0
879 0.0
880 0.0
881 0.0
882 0.0
883 0.0
884 0.0
885 0.0
886 0.0
887 0.0
888 0.0
889 0.0
890 0.0
891 0.0
892 0.0
893 0.0
894 0.0
895 0.0
896 0.31324
897 0.0
898 0.0
899 0.0
900 0.0
901 0.0
902 0.0
903 0.0
904 0.0
905 0.0
906 0.0
907 0.0
908 0.0
909 0.31324
910 0.0
911 0.0
912 0.0
913 0.0
914 0.0
915 0.0
916 0.0
917 0.0
918 0.31324
919 0.0
920 0.0
921 0.0
922 0.0
923 0.0
924 0.0
925 0.0
926 0.0
927 0.0
928 0.0
929 0.0
930 0.0
931 0.0
932 0.0
933 0.0
934 0.0
935 0.0
936 0.0
937 0.0
938 0.0
939 0.0
940 0.0
941 0.0
942 0.0
943 0.0
944 0.0
945 0.0
946 0.0
947 0.0
948 0.0
949 0.0
950 0.0
951 0.0
952 0.0
953 0.0
954 0.0
955 0.31324
956 0.0
957 0.0
958 0.0
959 0.0
960 0.0
961 0.0
962 0.0
963 0.0
964 0.0
965 0.0
966 0.0
967 0.0
968 0.0
969 0.0
970 0.0
971 0.0
972 0.0
973 0.0
974 0.0
975 0.0
976 0.0
977 0.0
978 0.0
979 0.0
980 0.0
981 0.0
982 0.0
983 0.0
984 0.0
985 0.0
986 0.0
987 0.0
988 0.0
989 0.0
990 0.0
991 0.0
992 0.0
993 0.0
994 0.0
995 0.0
996 0.0
997 0.0
998 0.0
999 0.0
1000 0.0
1001 0.0
1002 0.0
1003 0.0
1004 0.0
1005 0.0
1006 0.31324
1007 0.0
1008 0.0
1009 0.0
1010 0.0
1011 0.0
1012 0.0
1013 0.0
1014 0.0
1015 0.0
1016 0.0
1017 0.0
1018 0.0
1019 0.0
1020 0.0
1021 0.0
1022 0.31324
1023 0.0
1024 0.0
1025 0.31324
1026 0.0
1027 0.0
1028 0.0
1029 0.0
1030 0.0
1031 0.0
1032 0.0
1033 0.0
1034 0.0
1035 0.0
1036 0.0
1037 0.0
1038 0.0
1039 0.0
1040 0.0
1041 0.0
1042 0.0
1043 0.0
1044 0.0
1045 0.0
1046 0.0
1047 0.0
1048 0.0
1049 0.0
1050 0.0
1051 0.0
1052 0.0
1053 0.0
1054 0.0
1055 0.0
1056 0.0
1057 0.0
1058 0.0
1059 0.0
1060 0.0
1061 0.0
1062 0.0
1063 0.0
1064 0.0
1065 0.0
1066 0.0
1067 0.0
1068 0.0
1069 0.0
1070 0.0
1071 0.0
1072 0.0
1073 0.0
1074 0.0
1075 0.0
1076 0.0
1077 0.0
1078 0.0
1079 0.0
1080 0.0
1081 0.0
1082 0.0
1083 0.0
1084 0.0
1085 0.0
1086 0.0
1087 0.0
1088 0.0
1089 0.0
1090 0.0
1091 0.0
1092 0.0
1093 0.0
1094 0.0
1095 0.0
1096 0.0
1097 0.0
1098 0.0
1099 0.0
1100 0.0
1101 0.0
1102 0.0
1103 0.0
1104 0.0
1105 0.0
1106 0.0
1107 0.0
1108 0.0
1109 0.0
1110 0.0
1111 0.0
1112 0.0
1113 0.0
1114 0.0
1115 0.0
1116 0.0
1117 0.0
1118 0.0
1119 0.0
1120 0.0
1121 0.0
1122 0.0
1123 0.0
1124 0.0
1125 0.0
1126 0.0
1127 0.0
1128 0.0
1129 0.0
1130 0.0
1131 0.0
1132 0.0
1133 0.0
1134 0.0
1135 0.0
1136 0.0
1137 0.0
1138 0.0
1139 0.0
1140 0.0
1141 0.0
1142 0.0
1143 0.0
1144 0.0
1145 0.0
1146 0.0
1147 0.0
1148 0.0
1149 0.0
1150 0.0
1151 0.0
1152 0.0
1153 0.0
1154 0.0
1155 0.0
1156 0.0
1157 0.0
1158 0.0
1159 0.0
1160 0.0
1161 0.0
1162 0.0
1163 0.0
1164 0.0
1165 0.0
1166 0.0
1167 0.0
1168 0.0
1169 0.0
1170 0.0
1171 0.0
1172 0.0
1173 0.0
1174 0.0
1175 0.0
1176 0.0
1177 0.0
1178 0.0
1179 0.0
1180 0.0
1181 0.0
1182 0.0
1183 0.0
1184 0.0
1185 0.0
1186 0.0
1187 0.0
1188 0.0
1189 0.0
1190 0.0
1191 0.0
1192 0.0
1193 0.0
1194 0.0
1195 0.0
1196 0.0
1197 0.0
1198 0.0
1199 0.0
1200 0.0
1201 0.0
1202 0.0
1203 0.0
1204 0.0
1205 0.0
1206 0.0
1207 0.0
1208 0.0
1209 0.0
1210 0.0
1211 0.0
1212 0.0
1213 0.0
1214 0.0
1215 0.0
1216 0.0
1217 0.0
1218 0.0
1219 0.0
1220 0.0
1221 0.0
1222 0.0
1223 0.0
1224 0.0
1225 0.0
1226 0.0
1227 0.0
1228 0.0
1229 0.0
1230 0.0
1231 0.0
1232 0.0
1233 0.0
1234 0.0
1235 0.0
1236 0.0
1237 0.0
1238 0.0
1239 0.0
1240 0.0
1241 0.0
1242 0.0
1243 0.0
1244 0.0
1245 0.0
1246 0.0
1247 0.0
1248 0.0
1249 0.0
1250 0.0
1251 0.0
1252 0.0
1253 0.0
1254 0.0
1255 0.0
1256 0.0
1257 0.0
1258 0.0
1259 0.0
1260 0.0
1261 0.0
1262 0.0
1263 0.0
1264 0.0
1265 0.0
1266 0.0
1267 0.0
1268 0.0
1269 0.0
1270 0.0
1271 0.0
1272 0.0
1273 0.0
1274 0.0
1275 0.0
1276 0.0
1277 0.0
1278 0.0
1279 0.0
1280 0.0
1281 0.0
1282 0.0
1283 0.0
1284 0.0
1285 0.0
1286 0.0
1287 0.0
1288 0.0
1289 0.0
1290 0.0
1291 0.0
1292 0.0
1293 0.0
1294 0.0
1295 0.0
1296 0.0
1297 0.0
1298 0.0
1299 0.0
1300 0.0
1301 0.0
1302 0.0
1303 0.0
1304 0.0
1305 0.0
1306 0.0
1307 0.0
1308 0.0
1309 0.0
1310 0.0
1311 0.0
1312 0.0
1313 0.0
1314 0.0
1315 0.0
1316 0.0
1317 0.0
1318 0.0
1319 0.0
1320 0.0
1321 0.0
1322 0.0
1323 0.0
1324 0.0
1325 0.0
1326 0.0
1327 0.0
1328 0.0
1329 0.0
1330 0.0
1331 0.0
1332 0.0
1333 0.0
1334 0.0
1335 0.0
1336 0.0
1337 0.0
1338 0.0
1339 0.0
1340 0.0
1341 0.0
1342 0.0
1343 0.0
1344 0.0
1345 0.0
1346 0.0
1347 0.0
1348 0.0
1349 0.0
1350 0.0
1351 0.0
1352 0.0
1353 0.0
1354 0.0
1355 0.0
1356 0.0
1357 0.0
1358 0.0
1359 0.0
1360 0.0
1361 0.0
1362 0.0
1363 0.0
1364 0.0
1365 0.0
1366 0.0
1367 0.0
1368 0.0
1369 0.0
1370 0.0
1371 0.0
1372 0.0
1373 0.0
1374 0.0
1375 0.0
1376 0.0
1377 0.0
1378 0.0
1379 0.0
1380 0.0
1381 0.0
1382 0.0
1383 0.0
1384 0.0
1385 0.0
1386 0.0
1387 0.0
1388 0.0
1389 0.0
1390 0.0
1391 0.0
1392 0.0
1393 0.0
1394 0.0
1395 0.0
1396 0.0
1397 0.0
1398 0.0
1399 0.0
1400 0.0
1401 0.0
1402 0.0
1403 0.0
1404 0.0
1405 0.0
1406 0.0
1407 0.0
1408 0.0
1409 0.0
1410 0.0
1411 0.0
1412 0.0
1413 0.0
1414 0.0
1415 0.0
1416 0.0
1417 0.0
1418 0.0
1419 0.0
1420 0.0
1421 0.0
1422 0.0
1423 0.0
1424 0.0
1425 0.0
1426 0.0
1427 0.0
1428 0.0
1429 0.0
1430 0.0
1431 0.0
1432 0.0
1433 0.0
1434 0.0
1435 0.0
1436 0.0
1437 0.0
1438 0.0
1439 0.0
1440 0.0
1441 0.0
1442 0.0
1443 0.0
1444 0.0
1445 0.0
1446 0.0
1447 0.0
1448 0.0
1449 0.0
1450 0.0
1451 0.0
1452 0.0
1453 0.0
1454 0.0
1455 0.0
1456 0.0
1457 0.0
1458 0.0
1459 0.0
1460 0.0
1461 0.0
1462 0.0
1463 0.0
1464 0.0
1465 0.0
1466 0.0
1467 0.0
1468 0.0
1469 0.0
1470 0.0
1471 0.0
1472 0.0
1473 0.0
1474 0.0
1475 0.0
1476 0.0
1477 0.0
1478 0.0
1479 0.0
1480 0.0
1481 0.0
1482 0.0
1483 0.0
1484 0.0
1485 0.0
1486 0.0
1487 0.0
1488 0.0
1489 0.0
1490 0.0
1491 0.0
1492 0.0
1493 0.0
1494 0.0
1495 0.0
1496 0.0
1497 0.0
1498 0.0
1499 0.0
1500 0.0
1501 0.0
1502 0.0
1503 0.0
1504 0.0
1505 0.0
1506 0.0
1507 0.0
1508 0.0
1509 0.0
1510 0.0
1511 0.0
1512 0.0
1513 0.0
1514 0.0
1515 0.0
1516 0.0
1517 0.0
1518 0.0
1519 0.0
1520 0.0
1521 0.0
1522 0.0
1523 0.0
1524 0.0
1525 0.0
1526 0.0
1527 0.0
1528 0.0
1529 0.0
1530 0.0
1531 0.0
1532 0.0
1533 0.0
1534 0.0
1535 0.0
1536 0.0
1537 0.0
1538 0.0
1539 0.0
1540 0.0
1541 0.0
1542 0.0
1543 0.0
1544 0.0
1545 0.0
1546 0.0
1547 0.0
1548 0.0
1549 0.0
1550 0.0
1551 0.0
1552 0.0
1553 0.0
1554 0.0
1555 0.0
1556 0.0
1557 0.0
1558 0.0
1559 0.0
1560 0.0
1561 0.0
1562 0.0
1563 0.0
1564 0.0
1565 0.0
1566 0.0
1567 0.0
1568 0.0
1569 0.0
1570 0.0
1571 0.0
1572 0.0
1573 0.0
1574 0.0
1575 0.0
1576 0.0
1577 0.0
1578 0.0
1579 0.0
1580 0.0
1581 0.0
1582 0.0
1583 0.0
1584 0.0
1585 0.0
1586 0.0
1587 0.31324
1588 0.0
1589 0.0
1590 0.0
1591 0.0
1592 0.0
1593 0.0
1594 0.0
1595 0.0
1596 0.0
1597 0.0
1598 0.0
1599 0.0
1600 0.0
1601 0.0
1602 0.0
1603 0.0
1604 0.0
1605 0.0
1606 0.0
1607 0.0
1608 0.0
1609 0.0
1610 0.0
1611 0.0
1612 0.31324
1613 0.0
1614 0.31324
1615 0.0
1616 0.0
1617 0.0
1618 0.0
1619 0.0
1620 0.31324
1621 0.0
1622 0.0
1623 0.0
1624 0.0
1625 0.0
1626 0.0
1627 0.31324
1628 0.0
1629 0.0
1630 0.0
1631 0.0
1632 0.0
1633 0.0
1634 0.0
1635 0.0
1636 0.0
1637 0.0
1638 0.0
1639 0.0
1640 0.0
1641 0.0
1642 0.0
1643 0.0
1644 0.62648
1645 0.0
1646 0.0
1647 0.0
1648 0.0
1649 0.0
1650 0.0
1651 0.0
1652 0.0
1653 0.0
1654 0.0
1655 0.0
1656 0.0
1657 0.0
1658 0.0
1659 0.0
1660 0.0
1661 0.0
1662 0.0
1663 0.0
1664 0.0
1665 0.0
1666 0.0
1667 0.0
1668 0.0
1669 0.0
1670 0.0
1671 0.0
1672 0.0
1673 0.31324
1674 0.0
1675 0.0
1676 0.0
1677 0.0
1678 0.0
1679 0.0
1680 0.0
1681 0.0
1682 0.0
1683 0.0
1684 0.0
1685 0.0
1686 0.0
1687 0.0
1688 0.0
1689 0.0
1690 0.0
1691 0.0
1692 0.0
1693 0.0
1694 0.0
1695 0.0
1696 0.0
1697 0.0
1698 0.0
1699 0.0
1700 0.0
1701 0.0
1702 0.0
1703 0.0
1704 0.31324
1705 0.0
1706 0.0
1707 0.0
1708 0.0
1709 0.0
1710 0.0
1711 0.0
1712 0.0
1713 0.0
1714 0.0
1715 0.0
1716 0.0
1717 0.0
1718 0.0
1719 0.0
1720 0.0
1721 0.0
1722 0.0
1723 0.0
1724 0.0
1725 0.0
1726 0.0
1727 0.62648
1728 0.0
1729 0.0
1730 0.0
1731 0.0
1732 0.0
1733 0.0
1734 0.0
1735 0.0
1736 0.0
1737 0.0
1738 0.0
1739 0.0
1740 0.31324
1741 0.0
1742 0.0
1743 0.0
1744 0.0
1745 0.31324
1746 0.0
1747 0.0
1748 0.0
1749 0.31324
1750 0.0
1751 0.0
1752 0.0
1753 0.0
1754 0.0
1755 0.0
1756 0.0
1757 0.0
1758 0.62648
1759 0.0
1760 0.0
1761 0.31324
1762 0.31324
1763 0.0
1764 0.0
1765 0.0
1766 0.0
1767 0.0
1768 0.0
1769 0.0
1770 0.0
1771 0.0
1772 0.0
1773 0.0
1774 0.0
1775 0.0
1776 0.0
1777 0.0
1778 0.0
1779 0.0
1780 0.0
1781 0.0
1782 0.0
1783 0.0
1784 0.0
1785 0.0
1786 0.0
1787 0.0
1788 0.0
1789 0.0
1790 0.0
1791 0.0
1792 0.31324
1793 0.0
1794 0.0
1795 0.0
1796 0.0
1797 0.0
1798 0.0
1799 0.0
1800 0.0
1801 0.0
1802 0.0
1803 0.0
1804 0.0
1805 0.0
1806 0.0
1807 0.0
1808 0.0
1809 0.0
1810 0.0
1811 0.0
1812 0.31324
1813 0.0
1814 0.0
1815 0.0
1816 0.0
1817 0.0
1818 0.0
1819 0.0
1820 0.0
1821 0.0
1822 0.0
1823 0.0
1824 0.0
1825 0.0
1826 0.0
1827 0.0
1828 0.0
1829 0.0
1830 0.0
1831 0.0
1832 0.0
1833 0.0
1834 0.0
1835 0.0
1836 0.0
1837 0.0
1838 0.31324
1839 0.0
1840 0.0
1841 0.0
1842 0.0
1843 0.0
1844 0.0
1845 0.0
1846 0.0
1847 0.0
1848 0.0
1849 0.0
1850 0.31324
1851 0.0
1852 0.0
1853 0.0
1854 0.0
1855 0.0
1856 0.0
1857 0.0
1858 0.0
1859 0.0
1860 0.0
1861 0.0
1862 0.0
1863 0.0
1864 0.0
1865 0.0
1866 0.0
1867 0.0
1868 0.0
1869 0.0
1870 0.0
1871 0.0
1872 0.0
1873 0.0
1874 0.0
1875 0.0
1876 0.0
1877 0.0
1878 0.0
1879 0.0
1880 0.0
1881 0.0
1882 0.0
1883 0.0
1884 0.0
1885 0.0
1886 0.0
1887 0.0
1888 0.0
1889 0.0
1890 0.0
1891 0.0
1892 0.0
1893 0.0
1894 0.0
1895 0.0
1896 0.0
1897 0.0
1898 0.0
1899 0.0
1900 0.0
1901 0.0
1902 0.0
1903 0.0
1904 0.0
1905 0.0
1906 0.0
1907 0.0
1908 0.0
1909 0.0
1910 0.0
1911 0.0
1912 0.0
1913 0.0
1914 0.0
1915 0.0
1916 0.0
1917 0.0
1918 0.0
1919 0.0
1920 0.31324
1921 0.0
1922 0.0
1923 0.0
1924 0.0
1925 0.0
1926 0.0
1927 0.0
1928 0.0
1929 0.0
1930 0.0
1931 0.0
1932 0.0
1933 0.0
1934 0.0
1935 0.0
1936 0.0
1937 0.0
1938 0.0
1939 0.0
1940 0.0
1941 0.0
1942 0.0
1943 0.0
1944 0.0
1945 0.0
1946 0.0
1947 0.0
1948 0.0
1949 0.0
1950 0.0
1951 0.0
1952 0.0
1953 0.31324
1954 0.0
1955 0.0
1956 0.0
1957 0.0
1958 0.0
1959 0.0
1960 0.0
1961 0.0
1962 0.0
1963 0.0
1964 0.0
1965 0.0
1966 0.0
1967 0.0
1968 0.0
1969 0.0
1970 0.0
1971 0.0
1972 0.0
1973 0.0
1974 0.0
1975 0.0
1976 0.0
1977 0.0
1978 0.0
1979 0.0
1980 0.0
1981 0.0
1982 0.0
1983 0.0
1984 0.0
1985 0.0
1986 0.0
1987 0.0
1988 0.0
1989 0.0
1990 0.0
1991 0.0
1992 0.0
1993 0.0
1994 0.0
1995 0.0
1996 0.0
1997 0.0
1998 0.0
1999 0.0
2000 0.0
2001 0.0
2002 0.0
2003 0.0
2004 0.0
2005 0.0
2006 0.0
2007 0.0
2008 0.0
2009 0.0
2010 0.0
2011 0.0
2012 0.0
2013 0.0
2014 0.0
2015 0.0
2016 0.0
2017 0.0
2018 0.0
2019 0.0
2020 0.0
2021 0.0
2022 0.0
2023 0.0
2024 0.0
2025 0.0
2026 0.0
2027 0.0
2028 0.0
2029 0.0
2030 0.0
2031 0.0
2032 0.0
2033 0.0
2034 0.0
2035 0.0
2036 0.0
2037 0.0
2038 0.0
2039 0.0
2040 0.0
2041 0.0
2042 0.0
2043 0.0
2044 0.0
2045 0.0
2046 0.0
2047 0.0
2048 0.0
2049 0.0
2050 0.0
2051 0.0
2052 0.0
2053 0.0
2054 0.0
2055 0.0
2056 0.0
2057 0.0
2058 0.0
2059 0.0
2060 0.0
2061 0.0
2062 0.0
2063 0.0
2064 0.0
2065 0.0
2066 0.0
2067 0.0
2068 0.0
2069 0.0
2070 0.0
2071 0.0
2072 0.0
2073 0.0
2074 0.0
2075 0.0
2076 0.0
2077 0.0
2078 0.0
2079 0.0
2080 0.0
2081 0.0
2082 0.0
2083 0.0
2084 0.0
2085 0.0
2086 0.0
2087 0.0
2088 0.0
2089 0.0
2090 0.0
2091 0.0
2092 0.0
2093 0.0
2094 0.0
2095 0.0
2096 0.0
2097 0.0
2098 0.0
2099 0.0
2100 0.0
2101 0.0
2102 0.0
2103 0.0
2104 0.0
2105 0.0
2106 0.0
2107 0.0
2108 0.0
2109 0.0
2110 0.0
2111 0.0
2112 0.0
2113 0.0
2114 0.0
2115 0.0
2116 0.0
2117 0.0
2118 0.0
2119 0.0
2120 0.0
2121 0.0
2122 0.0
2123 0.0
2124 0.0
2125 0.31324
2126 0.0
2127 0.0
2128 0.0
2129 0.0
2130 0.0
2131 0.0
2132 0.0
2133 0.0
2134 0.0
2135 0.0
2136 0.0
2137 0.0
2138 0.0
2139 0.0
2140 0.0
2141 0.0
2142 0.0
2143 0.0
2144 0.0
2145 0.0
2146 0.0
2147 0.0
2148 0.0
2149 0.0
2150 0.31324
2151 0.0
2152 0.0
2153 0.0
2154 0.0
2155 0.0
2156 0.0
2157 0.0
2158 0.0
2159 0.0
2160 0.0
2161 0.0
2162 0.0
2163 0.0
2164 0.0
2165 0.0
2166 0.0
2167 0.0
2168 0.0
2169 0.0
2170 0.0
2171 0.0
2172 0.0
2173 0.0
2174 0.0
2175 0.0
2176 0.0
2177 0.0
2178 0.0
2179 0.0
2180 0.0
2181 0.0
2182 0.0
2183 0.0
2184 0.0
2185 0.0
2186 0.0
2187 0.0
2188 0.0
2189 0.0
2190 0.0
2191 0.0
2192 0.0
2193 0.0
2194 0.0
2195 0.0
2196 0.0
2197 0.0
2198 0.0
2199 0.0
2200 0.0
2201 0.0
2202 0.0
2203 0.0
2204 0.0
2205 0.0
2206 0.0
2207 0.0
2208 0.0
2209 0.0
2210 0.0
2211 0.0
2212 0.0
2213 0.0
2214 0.0
2215 0.0
2216 0.0
2217 0.0
2218 0.0
2219 0.0
2220 0.0
2221 0.0
2222 0.0
2223 0.0
2224 0.0
2225 0.0
2226 0.0
2227 0.0
2228 0.0
2229 0.0
2230 0.0
2231 0.0
2232 0.0
2233 0.0
2234 0.0
2235 0.0
2236 0.0
2237 0.0
2238 0.0
2239 0.0
2240 0.0
2241 0.0
2242 0.0
2243 0.0
2244 0.0
2245 0.0
2246 0.0
2247 0.0
2248 0.0
2249 0.0
2250 0.0
2251 0.0
2252 0.0
2253 0.0
2254 0.0
2255 0.0
2256 0.0
2257 0.0
2258 0.31324
2259 0.0
2260 0.0
2261 0.0
2262 0.0
2263 0.0
2264 0.0
2265 0.0
2266 0.0
2267 0.0
2268 0.31324
2269 0.0
2270 0.0
2271 0.31324
2272 0.0
2273 0.0
2274 0.0
2275 0.0
2276 0.0
2277 0.0
2278 0.0
2279 0.0
2280 0.0
2281 0.0
2282 0.0
2283 0.0
2284 0.0
2285 0.0
2286 0.0
2287 0.31324
2288 0.0
2289 0.0
2290 0.0
2291 0.0
2292 0.0
2293 0.0
2294 0.0
2295 0.0
2296 0.0
2297 0.0
2298 0.0
2299 0.0
2300 0.0
2301 0.0
2302 0.0
2303 0.0
2304 0.0
2305 0.0
2306 0.0
2307 0.0
2308 0.0
2309 0.0
2310 0.0
2311 0.0
2312 0.0
2313 0.0
2314 0.0
2315 0.0
2316 0.0
2317 0.0
2318 0.0
2319 0.0
2320 0.0
2321 0.0
2322 0.0
2323 0.0
2324 0.0
2325 0.0
2326 0.0
2327 0.0
2328 0.0
2329 0.0
2330 0.0
2331 0.0
2332 0.0
2333 0.0
2334 0.0
2335 0.0
2336 0.0
2337 0.0
2338 0.0
2339 0.0
2340 0.0
2341 0.0
2342 0.0
2343 0.0
2344 0.0
2345 0.0
2346 0.0
2347 0.0
2348 0.0
2349 0.0
2350 0.0
2351 0.0
2352 0.0
2353 0.0
2354 0.0
2355 0.0
2356 0.0
2357 0.0
2358 0.0
2359 0.0
2360 0.31324
2361 0.0
2362 0.0
2363 0.0
2364 0.0
2365 0.0
2366 0.0
2367 0.0
2368 0.0
2369 0.0
2370 0.0
2371 0.0
2372 0.0
2373 0.0
2374 0.0
2375 0.0
2376 0.0
2377 0.0
2378 0.0
2379 0.0
2380 0.0
2381 0.0
2382 0.0
2383 0.0
2384 0.0
2385 0.0
2386 0.0
2387 0.0
2388 0.0
2389 0.0
2390 0.0
2391 0.31324
2392 0.0
2393 0.0
2394 0.0
2395 0.0
2396 0.0
2397 0.0
2398 0.0
2399 0.0
2400 0.0
2401 0.0
2402 0.0
2403 0.0
2404 0.31324
2405 0.0
2406 0.0
2407 0.0
2408 0.0
2409 0.0
2410 0.0
2411 0.0
2412 0.0
2413 0.0
2414 0.31324
2415 0.0
2416 0.0
2417 0.0
2418 0.0
2419 0.0
2420 0.0
2421 0.0
2422 0.0
2423 0.0
2424 0.0
2425 0.0
2426 0.0
2427 0.0
2428 0.0
2429 0.0
2430 0.0
2431 0.0
2432 0.0
2433 0.0
2434 0.0
2435 0.0
2436 0.0
2437 0.0
2438 0.0
2439 0.0
2440 0.0
2441 0.0
2442 0.0
2443 0.0
2444 0.0
2445 0.0
2446 0.0
2447 0.0
2448 0.0
2449 0.0
2450 0.0
2451 0.0
2452 0.0
2453 0.0
2454 0.0
2455 0.0
2456 0.0
2457 0.0
2458 0.0
2459 0.0
2460 0.0
2461 0.0
2462 0.0
2463 0.0
2464 0.0
2465 0.0
2466 0.0
2467 0.0
2468 0.0
2469 0.0
2470 0.0
2471 0.0
2472 0.0
2473 0.0
2474 0.0
2475 0.0
2476 0.0
2477 0.0
2478 0.0
2479 0.0
2480 0.0
2481 0.0
2482 0.0
2483 0.0
2484 0.0
2485 0.0
2486 0.0
2487 0.0
2488 0.0
2489 0.0
2490 0.0
2491 0.0
2492 0.0
2493 0.0
2494 0.0
2495 0.0
2496 0.0
2497 0.0
2498 0.0
2499 0.0
2500 0.0
2501 0.0
2502 0.0
2503 0.0
2504 0.0
2505 0.0
2506 0.0
2507 0.0
2508 0.0
2509 0.0
2510 0.0
2511 0.0
2512 0.0
2513 0.0
2514 0.0
2515 0.0
2516 0.0
2517 0.0
2518 0.0
2519 0.0
2520 0.0
2521 0.0
2522 0.0
2523 0.0
2524 0.0
2525 0.0
2526 0.0
2527 0.0
2528 0.0
2529 0.0
2530 0.31324
2531 0.0
2532 0.0
2533 0.0
2534 0.0
2535 0.0
2536 0.0
2537 0.0
2538 0.0
2539 0.0
2540 0.0
2541 0.0
2542 0.0
2543 0.0
2544 0.0
2545 0.0
2546 0.0
2547 0.0
2548 0.0
2549 0.0
2550 0.0
2551 0.0
2552 0.0
2553 0.0
2554 0.0
2555 0.31324
2556 0.0
2557 0.0
2558 0.0
2559 0.0
2560 0.0
2561 0.0
2562 0.0
2563 0.0
2564 0.0
2565 0.0
2566 0.0
2567 0.0
2568 0.0
2569 0.0
2570 0.0
2571 0.0
2572 0.0
2573 0.0
2574 0.0
2575 0.0
2576 0.0
2577 0.0
2578 0.0
2579 0.0
2580 0.0
2581 0.0
2582 0.0
2583 0.0
2584 0.0
2585 0.0
2586 0.0
2587 0.0
2588 0.0
2589 0.0
2590 0.0
2591 0.0
2592 0.0
2593 0.0
2594 0.0
2595 0.0
2596 0.0
2597 0.0
2598 0.0
2599 0.0
2600 0.0
2601 0.0
2602 0.0
2603 0.0
2604 0.0
2605 0.0
2606 0.0
2607 0.0
2608 0.0
2609 0.0
2610 0.0
2611 0.0
2612 0.0
2613 0.0
2614 0.0
2615 0.0
2616 0.0
2617 0.0
2618 0.0
2619 0.0
2620 0.0
2621 0.0
2622 0.0
2623 0.0
2624 0.0
2625 0.0
2626 0.0
2627 0.0
2628 0.0
2629 0.0
2630 0.0
2631 0.0
2632 0.0
2633 0.0
2634 0.0
2635 0.0
2636 0.0
2637 0.0
2638 0.0
2639 0.0
2640 0.0
2641 0.0
2642 0.0
2643 0.0
2644 0.0
2645 0.0
2646 0.0
2647 0.0
2648 0.0
2649 0.0
2650 0.0
2651 0.0
2652 0.0
2653 0.0
2654 0.0
2655 0.0
2656 0.0
2657 0.0
2658 0.0
2659 0.0
2660 0.0
2661 0.0
2662 0.0
2663 0.0
2664 0.0
2665 0.0
2666 0.0
2667 0.0
2668 0.0
2669 0.0
2670 0.0
2671 0.0
2672 0.0
2673 0.0
2674 0.0
2675 0.0
2676 0.0
2677 0.0
2678 0.0
2679 0.0
2680 0.0
2681 0.0
2682 0.0
2683 0.0
2684 0.0
2685 0.0
2686 0.0
2687 0.0
2688 0.0
2689 0.0
2690 0.0
2691 0.0
2692 0.0
2693 0.0
2694 0.0
2695 0.0
2696 0.0
2697 0.0
2698 0.0
2699 0.0
2700 0.0
2701 0.0
2702 0.0
2703 0.0
2704 0.0
2705 0.0
2706 0.0
2707 0.0
2708 0.0
2709 0.0
2710 0.0
2711 0.0
2712 0.0
2713 0.0
2714 0.0
2715 0.0
2716 0.0
2717 0.0
2718 0.0
2719 0.0
2720 0.0
2721 0.0
2722 0.0
2723 0.0
2724 0.0
2725 0.0
2726 0.0
2727 0.0
2728 0.0
2729 0.0
2730 0.62648
2731 0.0
2732 0.0
2733 0.0
2734 0.0
2735 0.0
2736 0.0
2737 0.0
2738 0.0
2739 0.0
2740 0.0
2741 0.0
2742 0.0
2743 0.0
2744 0.0
2745 0.0
2746 0.0
2747 0.0
2748 0.0
2749 0.0
2750 0.0
2751 0.0
2752 0.31324
2753 0.0
2754 0.0
2755 0.0
2756 0.0
2757 0.0
2758 0.0
2759 0.0
2760 0.0
2761 0.0
2762 0.0
2763 0.0
2764 0.0
2765 0.0
2766 0.0
2767 0.0
2768 0.0
2769 0.0
2770 0.0
2771 0.0
2772 0.0
2773 0.0
2774 0.0
2775 0.0
2776 0.0
2777 0.0
2778 0.0
2779 0.0
2780 0.0
2781 0.0
2782 0.0
2783 0.0
2784 0.0
2785 0.0
2786 0.0
2787 0.0
2788 0.0
2789 0.0
2790 0.0
2791 0.0
2792 0.0
2793 0.0
2794 0.0
2795 0.0
2796 0.0
2797 0.0
2798 0.0
2799 0.0
2800 0.0
2801 0.0
2802 0.0
2803 0.0
2804 0.0
2805 0.0
2806 0.0
2807 0.0
2808 0.0
2809 0.0
2810 0.0
2811 0.0
2812 0.0
2813 0.0
2814 0.0
2815 0.0
2816 0.31324
2817 0.0
2818 0.0
2819 0.0
2820 0.0
2821 0.0
2822 0.0
2823 0.31324
2824 0.0
2825 0.0
2826 0.0
2827 0.0
2828 0.0
2829 0.0
2830 0.0
2831 0.0
2832 0.0
2833 0.0
2834 0.0
2835 0.0
2836 0.0
2837 0.0
2838 0.0
2839 0.0
2840 0.0
2841 0.0
2842 0.0
2843 0.0
2844 0.0
2845 0.0
2846 0.0
2847 0.0
2848 0.31324
2849 0.0
2850 0.0
2851 0.0
2852 0.0
2853 0.0
2854 0.31324
2855 0.0
2856 0.0
2857 0.0
2858 0.0
2859 0.0
2860 0.0
2861 0.0
2862 0.0
2863 0.31324
2864 0.0
2865 0.0
2866 0.0
2867 0.0
2868 0.0
2869 0.0
2870 0.0
2871 0.0
2872 0.0
2873 0.0
2874 0.0
2875 0.0
2876 0.31324
2877 0.0
2878 0.0
2879 0.0
2880 0.0
2881 0.0
2882 0.0
2883 0.0
2884 0.0
2885 0.0
2886 0.0
2887 0.31324
2888 0.0
2889 0.0
2890 0.0
2891 0.0
2892 0.0
2893 0.31324
2894 0.0
2895 0.0
2896 0.0
2897 0.0
2898 0.0
2899 0.0
2900 0.0
2901 0.0
2902 0.0
2903 0.0
2904 0.31324
2905 1.25296
2906 0.0
2907 0.0
2908 0.0
2909 0.0
2910 0.0
2911 0.0
2912 0.0
2913 0.31324
2914 0.0
2915 0.0
2916 0.0
2917 0.62648
2918 0.0
2919 0.0
2920 0.0
2921 0.31324
2922 0.0
2923 0.0
2924 0.0
2925 0.0
2926 0.0
2927 0.0
2928 0.0
2929 0.0
2930 0.62648
2931 0.0
2932 0.0
2933 0.0
2934 0.31324
2935 0.0
2936 0.0
2937 0.0
2938 0.0
2939 0.0
2940 0.0
2941 0.31324
2942 0.0
2943 0.0
2944 0.0
2945 0.0
2946 0.0
2947 0.0
2948 0.0
2949 0.0
2950 0.0
2951 0.0
2952 0.0
2953 0.0
2954 0.0
2955 0.0
2956 0.0
2957 0.0
2958 0.0
2959 0.0
2960 0.0
2961 0.0
2962 0.0
2963 0.0
2964 0.0
2965 0.0
2966 0.31324
2967 0.0
2968 0.0
2969 0.0
2970 0.0
2971 0.0
2972 0.0
2973 0.0
2974 0.0
2975 0.31324
2976 0.0
2977 0.0
2978 0.0
2979 0.0
2980 0.0
2981 0.0
2982 0.0
2983 0.0
2984 0.0
2985 0.0
2986 0.31324
2987 0.0
2988 0.0
2989 0.31324
2990 0.0
2991 0.0
2992 0.0
2993 0.0
2994 0.31324
2995 0.0
2996 0.0
2997 0.0
2998 0.0
2999 0.0
3000 0.0
3001 0.0
3002 0.0
3003 0.0
3004 0.0
3005 0.0
3006 0.0
3007 0.0
3008 0.0
3009 0.0
3010 0.0
3011 0.0
3012 0.0
3013 0.0
3014 0.0
3015 0.0
3016 0.0
3017 0.0
3018 0.0
3019 0.0
3020 0.0
3021 0.0
3022 0.0
3023 0.0
3024 0.62648
3025 0.0
3026 0.0
3027 0.0
3028 0.0
3029 0.31324
3030 0.0
3031 0.0
3032 0.0
3033 0.0
3034 0.0
3035 0.0
3036 0.0
3037 0.0
3038 0.62648
3039 0.0
3040 0.0
3041 0.31324
3042 0.0
3043 0.0
3044 0.0
3045 0.0
3046 0.62648
3047 0.31324
3048 0.0
3049 0.0
3050 0.0
3051 0.31324
3052 1.25296
3053 0.0
3054 0.0
3055 0.0
3056 0.0
3057 0.0
3058 0.31324
3059 0.0
3060 0.0
3061 0.0
3062 0.0
3063 0.0
3064 0.0
3065 0.0
3066 0.0
3067 0.0
3068 0.0
3069 0.0
3070 0.0
3071 0.0
3072 0.0
3073 0.0
3074 0.0
3075 0.0
3076 0.0
3077 0.31324
3078 0.0
3079 0.0
3080 0.0
3081 0.0
3082 0.0
3083 0.0
3084 0.0
3085 0.0
3086 0.0
3087 0.0
3088 0.0
3089 0.0
3090 0.0
3091 0.31324
3092 0.0
3093 0.31324
3094 0.0
3095 0.0
3096 0.0
3097 0.0
3098 0.0
3099 0.62648
3100 0.0
3101 0.0
3102 0.0
3103 0.0
3104 0.0
3105 0.0
3106 0.0
3107 0.0
3108 0.0
3109 0.31324
3110 0.62648
3111 0.31324
3112 0.0
3113 0.0
3114 0.0
3115 0.0
3116 0.31324
3117 0.0
3118 0.0
3119 0.0
3120 0.0
3121 0.0
3122 0.0
3123 0.31324
3124 0.0
3125 0.0
3126 0.0
3127 0.0
3128 0.0
3129 0.0
3130 0.0
3131 0.0
3132 0.31324
3133 0.0
3134 0.0
3135 0.0
3136 0.0
3137 0.0
3138 0.0
3139 0.0
3140 0.0
3141 0.31324
3142 0.31324
3143 0.0
3144 0.0
3145 0.0
3146 0.0
3147 0.0
3148 0.0
3149 0.31324
3150 0.0
3151 0.0
3152 0.0
3153 0.0
3154 0.31324
3155 0.0
3156 0.0
3157 0.0
3158 0.0
3159 0.31324
3160 0.0
3161 0.0
3162 0.0
3163 0.0
3164 0.31324
3165 0.0
3166 0.0
3167 0.9397200000000001
3168 0.31324
3169 0.0
3170 0.0
3171 0.0
3172 0.0
3173 0.31324
3174 0.31324
3175 0.0
3176 0.0
3177 0.0
3178 0.0
3179 0.0
3180 0.0
3181 0.0
3182 0.0
3183 0.0
3184 0.0
3185 0.0
3186 0.0
3187 0.0
3188 0.31324
3189 0.31324
3190 0.31324
3191 0.0
3192 0.0
3193 0.0
3194 0.0
3195 0.0
3196 0.0
3197 0.0
3198 0.31324
3199 0.0
3200 0.31324
3201 0.0
3202 0.0
3203 0.31324
3204 0.0
3205 0.31324
3206 0.0
3207 0.0
3208 0.0
3209 0.0
3210 0.0
3211 0.0
3212 0.0
3213 0.0
3214 0.0
3215 0.0
3216 0.0
3217 0.0
3218 0.0
3219 0.0
3220 0.0
3221 0.0
3222 0.0
3223 0.31324
3224 0.0
3225 0.0
3226 0.0
3227 0.0
3228 0.0
3229 0.0
3230 0.0
3231 0.31324
3232 0.31324
3233 0.0
3234 0.31324
3235 0.0
3236 0.0
3237 0.0
3238 0.0
3239 0.31324
3240 0.0
3241 0.31324
3242 0.0
3243 0.0
3244 0.0
3245 0.0
3246 0.0
3247 0.0
3248 0.0
3249 0.31324
3250 0.0
3251 0.31324
3252 0.0
3253 0.0
3254 0.0
3255 0.0
3256 0.0
3257 0.0
3258 0.0
3259 0.31324
3260 0.0
3261 0.0
3262 0.0
3263 0.0
3264 0.31324
3265 0.0
3266 0.31324
3267 0.0
3268 0.0
3269 0.31324
3270 0.0
3271 0.0
3272 1.25296
3273 0.0
3274 0.0
3275 0.31324
3276 0.31324
3277 0.0
3278 0.31324
3279 0.0
3280 0.0
3281 0.0
3282 0.0
3283 0.0
3284 0.62648
3285 0.0
3286 0.0
3287 0.31324
3288 0.0
3289 0.0
3290 0.0
3291 0.0
3292 0.0
3293 0.0
3294 0.0
3295 0.31324
3296 0.31324
3297 0.0
3298 0.31324
3299 0.0
3300 0.31324
3301 0.0
3302 0.0
3303 0.0
3304 0.0
3305 0.0
3306 0.0
3307 0.31324
3308 0.0
3309 0.0
3310 0.0
3311 0.0
3312 0.0
3313 0.0
3314 0.0
3315 0.0
3316 0.0
3317 0.0
3318 0.0
3319 0.0
3320 0.0
3321 0.0
3322 0.0
3323 0.0
3324 0.0
3325 0.0
3326 0.0
3327 0.62648
3328 0.31324
3329 0.0
3330 0.0
3331 0.0
3332 0.0
3333 0.0
3334 0.0
3335 0.31324
3336 0.0
3337 0.0
3338 0.31324
3339 0.0
3340 0.0
3341 0.0
3342 0.0
3343 0.0
3344 0.0
3345 0.0
3346 0.0
3347 0.0
3348 0.0
3349 0.0
3350 0.0
3351 0.0
3352 0.0
3353 0.0
3354 0.0
3355 0.0
3356 0.0
3357 0.0
3358 0.0
3359 0.0
3360 0.0
3361 0.0
3362 0.0
3363 0.0
3364 0.0
3365 0.31324
3366 0.0
3367 0.31324
3368 0.0
3369 0.0
3370 0.0
3371 0.0
3372 0.0
3373 0.0
3374 0.0
3375 0.0
3376 0.0
3377 0.0
3378 0.0
3379 0.31324
3380 0.0
3381 0.0
3382 0.0
3383 0.0
3384 0.0
3385 0.0
3386 0.0
3387 0.0
3388 0.0
3389 0.0
3390 0.31324
3391 0.0
3392 0.31324
3393 0.0
3394 0.0
3395 0.0
3396 0.0
3397 0.0
3398 0.0
3399 0.0
3400 0.0
3401 0.31324
3402 0.0
3403 0.0
3404 0.0
3405 0.0
3406 0.0
3407 0.0
3408 0.31324
3409 0.31324
3410 0.0
3411 0.0
3412 0.0
3413 0.0
3414 0.62648
3415 0.0
3416 0.0
3417 0.0
3418 0.0
3419 0.0
3420 0.0
3421 0.0
3422 0.0
3423 0.0
3424 0.0
3425 0.0
3426 0.31324
3427 0.0
3428 0.0
3429 0.0
3430 0.0
3431 0.0
3432 0.0
3433 0.0
3434 0.0
3435 0.0
3436 0.0
3437 0.0
3438 0.31324
3439 0.0
3440 0.0
3441 0.0
3442 0.0
3443 0.0
3444 0.0
3445 0.0
3446 0.31324
3447 0.0
3448 0.0
3449 0.0
3450 0.0
3451 0.0
3452 0.0
3453 0.0
3454 0.0
3455 0.0
3456 0.0
3457 0.0
3458 0.0
3459 0.0
3460 0.0
3461 0.0
3462 0.0
3463 0.0
3464 0.31324
3465 0.0
3466 0.0
3467 0.31324
3468 0.0
3469 0.0
3470 0.31324
3471 0.0
3472 0.0
3473 0.0
3474 0.0
3475 0.0
3476 0.0
3477 0.0
3478 0.0
3479 0.0
3480 0.0
3481 0.0
3482 0.0
3483 0.0
3484 0.0
3485 0.0
3486 0.0
3487 0.0
3488 0.0
3489 0.0
3490 0.0
3491 0.0
3492 0.0
3493 0.0
3494 0.0
3495 0.0
3496 0.0
3497 0.0
3498 0.0
3499 0.0
3500 0.0
3501 0.0
3502 0.31324
3503 0.0
3504 0.0
3505 0.0
3506 0.0
3507 0.0
3508 0.0
3509 0.0
3510 0.0
3511 0.0
3512 0.0
3513 0.0
3514 0.0
3515 0.0
3516 0.0
3517 0.31324
3518 0.0
3519 0.0
3520 0.0
3521 0.0
3522 0.0
3523 0.0
3524 0.0
3525 0.31324
3526 0.0
3527 0.0
3528 0.0
3529 0.0
3530 0.0
3531 0.0
3532 0.0
3533 0.0
3534 0.0
3535 0.0
3536 0.0
3537 0.0
3538 0.31324
3539 0.0
3540 0.0
3541 0.0
3542 0.0
3543 0.0
3544 0.0
3545 0.0
3546 0.0
3547 0.0
3548 0.0
3549 0.0
3550 0.0
3551 0.0
3552 0.0
3553 0.0
3554 0.0
3555 0.0
3556 0.0
3557 0.0
3558 0.31324
3559 0.0
3560 0.0
3561 0.0
3562 0.0
3563 0.0
3564 0.0
3565 0.0
3566 0.0
3567 0.0
3568 0.0
3569 0.0
3570 0.0
3571 0.31324
3572 0.0
3573 0.31324
3574 0.0
3575 0.0
3576 0.0
3577 0.0
3578 0.0
3579 0.0
3580 0.0
3581 0.0
3582 0.0
3583 0.0
3584 0.0
3585 0.0
3586 0.0
3587 0.0
3588 0.0
3589 0.0
3590 0.0
3591 0.0
3592 0.31324
3593 0.0
3594 0.0
3595 0.0
3596 0.0
3597 0.31324
3598 0.0
3599 0.0
3600 0.0
3601 0.0
3602 0.0
3603 0.0
3604 0.0
3605 0.0
3606 0.0
3607 0.0
3608 0.0
3609 0.31324
3610 0.0
3611 0.0
3612 0.0
3613 0.0
3614 0.0
3615 0.62648
3616 0.0
3617 0.0
3618 0.0
3619 0.0
3620 0.0
3621 0.0
3622 0.0
3623 0.0
3624 0.0
3625 0.0
3626 0.0
3627 0.0
3628 0.0
3629 0.31324
3630 0.0
3631 0.0
3632 0.0
3633 0.0
3634 0.0
3635 0.0
3636 0.0
3637 0.0
3638 0.0
3639 0.9397200000000001
3640 0.31324
3641 0.0
3642 0.31324
3643 0.0
3644 0.0
3645 0.0
3646 0.0
3647 0.31324
3648 0.0
3649 0.0
3650 0.9397200000000001
3651 0.0
3652 0.0
3653 0.0
3654 0.0
3655 0.0
3656 0.62648
3657 0.62648
3658 0.0
3659 0.0
3660 0.0
3661 0.0
3662 0.0
3663 0.0
3664 0.31324
3665 0.0
3666 0.0
3667 0.0
3668 0.0
3669 0.31324
3670 0.0
3671 0.62648
3672 0.0
3673 0.0
3674 0.0
3675 0.0
3676 0.0
3677 0.0
3678 0.9397200000000001
3679 0.31324
3680 0.0
3681 0.0
3682 0.0
3683 0.0
3684 0.0
3685 0.0
3686 0.0
3687 0.0
3688 0.0
3689 0.31324
3690 0.31324
3691 0.0
3692 0.0
3693 0.0
3694 0.0
3695 0.0
3696 0.0
3697 0.0
3698 0.0
3699 0.0
3700 0.0
3701 0.0
3702 0.0
3703 0.0
3704 0.0
3705 0.0
3706 0.0
3707 0.62648
3708 0.0
3709 0.0
3710 0.0
3711 0.0
3712 0.0
3713 0.0
3714 0.31324
3715 0.0
3716 0.31324
3717 0.0
3718 0.0
3719 0.0
3720 0.0
3721 0.0
3722 0.0
3723 0.0
3724 0.31324
3725 0.0
3726 0.0
3727 0.0
3728 0.0
3729 0.0
3730 0.0
3731 0.0
3732 0.0
3733 0.0
3734 0.0
3735 0.0
3736 0.0
3737 0.0
3738 0.0
3739 0.0
3740 0.0
3741 0.0
3742 0.31324
3743 0.0
3744 0.0
3745 0.0
3746 0.0
3747 0.0
3748 0.0
3749 0.0
3750 0.0
3751 0.0
3752 0.0
3753 0.0
3754 0.0
3755 0.0
3756 0.62648
3757 0.0
3758 0.0
3759 0.0
3760 0.0
3761 0.0
3762 0.0
3763 0.0
3764 0.0
3765 0.9397200000000001
3766 0.62648
3767 0.62648
3768 0.31324
3769 0.0
3770 0.31324
3771 0.0
3772 0.0
3773 0.31324
3774 0.0
3775 0.0
3776 0.62648
3777 0.31324
3778 0.0
3779 0.0
3780 0.0
3781 0.0
3782 0.0
3783 0.0
3784 0.0
3785 0.0
3786 0.0
3787 0.0
3788 0.62648
3789 0.31324
3790 0.0
3791 0.0
3792 0.0
3793 0.0
3794 0.0
3795 0.0
3796 0.31324
3797 0.31324
3798 0.0
3799 0.0
3800 0.0
3801 0.62648
3802 0.31324
3803 0.0
3804 0.0
3805 0.0
3806 0.0
3807 0.0
3808 0.0
3809 0.0
3810 0.0
3811 0.0
3812 0.0
3813 0.0
3814 0.0
3815 0.0
3816 0.31324
3817 0.0
3818 0.0
3819 0.0
3820 0.62648
3821 0.0
3822 0.0
3823 0.0
3824 0.62648
3825 0.0
3826 0.0
3827 0.0
3828 0.31324
3829 0.0
3830 0.0
3831 0.0
3832 0.0
3833 0.0
3834 0.0
3835 0.0
3836 0.0
3837 0.0
3838 0.0
3839 0.0
3840 0.0
3841 0.0
3842 0.0
3843 0.0
3844 0.0
3845 0.0
3846 0.0
3847 0.0
3848 0.0
3849 0.0
3850 0.31324
3851 0.0
3852 0.0
3853 0.0
3854 0.0
3855 0.0
3856 0.0
3857 0.0
3858 0.0
3859 0.0
3860 0.0
3861 0.0
3862 0.0
3863 0.0
3864 0.0
3865 0.0
3866 0.0
3867 0.0
3868 0.0
3869 0.0
3870 0.0
3871 0.0
3872 0.0
3873 0.0
3874 0.0
3875 0.0
3876 0.0
3877 0.0
3878 0.0
3879 0.0
3880 0.31324
3881 0.0
3882 0.0
3883 0.0
3884 0.0
3885 0.0
3886 0.0
3887 0.0
3888 0.0
3889 0.0
3890 0.0
3891 0.0
3892 0.0
3893 0.0
3894 0.0
3895 0.0
3896 0.0
3897 0.0
3898 0.0
3899 0.0
3900 0.0
3901 0.0
3902 0.0
3903 0.0
3904 0.0
3905 0.0
3906 0.0
3907 0.0
3908 0.0
3909 0.0
3910 0.31324
3911 0.0
3912 0.0
3913 0.31324
3914 0.0
3915 0.62648
3916 0.0
3917 0.0
3918 0.0
3919 0.0
3920 0.0
3921 0.0
3922 0.0
3923 0.0
3924 0.0
3925 0.0
3926 0.0
3927 0.31324
3928 0.0
3929 0.0
3930 0.0
3931 0.0
3932 0.0
3933 0.0
3934 0.0
3935 0.31324
3936 0.0
3937 0.31324
3938 0.0
3939 0.0
3940 0.0
3941 0.0
3942 0.0
3943 0.0
3944 0.31324
3945 0.0
3946 0.0
3947 0.0
3948 0.0
3949 0.31324
3950 0.0
3951 0.0
3952 0.0
3953 0.0
3954 0.0
3955 0.0
3956 0.0
3957 0.0
3958 0.0
3959 0.0
3960 0.0
3961 0.0
3962 0.0
3963 0.0
3964 0.0
3965 0.0
3966 0.0
3967 0.31324
3968 0.0
3969 0.0
3970 0.0
3971 0.0
3972 0.0
3973 0.0
3974 0.0
3975 0.0
3976 0.0
3977 0.0
3978 0.0
3979 0.0
3980 0.0
3981 0.0
3982 0.0
3983 0.0
3984 0.0
3985 0.0
3986 0.0
3987 0.0
3988 0.0
3989 0.0
3990 0.0
3991 0.31324
3992 0.0
3993 0.0
3994 0.0
3995 0.0
3996 0.0
3997 0.0
3998 0.0
3999 0.0
4000 0.31324
4001 0.0
4002 0.0
4003 0.0
4004 0.0
4005 0.0
4006 0.0
4007 0.0
4008 0.0
4009 0.0
4010 0.0
4011 0.0
4012 0.0
4013 0.0
4014 0.0
4015 0.0
4016 0.0
4017 0.0
4018 0.0
4019 0.0
4020 0.31324
4021 0.0
4022 0.31324
4023 0.0
4024 0.0
4025 0.0
4026 0.0
4027 0.0
4028 0.0
4029 0.0
4030 0.0
4031 0.0
4032 0.0
4033 0.0
4034 0.0
4035 0.0
4036 0.0
4037 0.0
4038 0.0
4039 0.0
4040 0.31324
4041 0.0
4042 0.0
4043 0.0
4044 0.0
4045 0.0
4046 0.31324
4047 0.0
4048 0.0
4049 0.0
4050 0.0
4051 0.0
4052 0.0
4053 0.0
4054 0.0
4055 0.0
4056 0.31324
4057 0.0
4058 0.0
4059 0.31324
4060 0.0
4061 0.0
4062 0.0
4063 0.0
4064 0.0
4065 0.0
4066 0.0
4067 0.0
4068 0.0
4069 0.0
4070 0.0
4071 0.0
4072 0.0
4073 0.0
4074 0.0
4075 0.0
4076 0.62648
4077 0.0
4078 0.0
4079 0.0
4080 0.0
4081 0.0
4082 0.0
4083 0.0
4084 0.0
4085 0.0
4086 0.0
4087 0.0
4088 0.0
4089 0.0
4090 0.0
4091 0.0
4092 0.0
4093 0.0
4094 0.0
4095 0.0
4096 0.0
4097 0.0
4098 0.0
4099 0.0
4100 0.0
4101 0.0
4102 0.0
4103 0.0
4104 0.0
4105 0.0
4106 0.0
4107 0.0
4108 0.0
4109 0.0
4110 0.0
4111 0.0
4112 0.0
4113 0.0
4114 0.0
4115 0.0
4116 0.0
4117 0.0
4118 0.0
4119 0.0
4120 0.0
4121 0.0
4122 0.0
4123 0.0
4124 0.0
4125 0.0
4126 0.0
4127 0.0
4128 0.31324
4129 0.0
4130 0.0
4131 0.0
4132 0.0
4133 0.0
4134 0.0
4135 0.0
4136 0.0
4137 0.0
4138 0.0
4139 0.31324
4140 0.0
4141 0.0
4142 0.31324
4143 0.0
4144 0.0
4145 0.0
4146 0.0
4147 0.0
4148 0.0
4149 0.0
4150 0.0
4151 0.31324
4152 0.0
4153 0.0
4154 0.0
4155 0.31324
4156 0.0
4157 0.0
4158 0.0
4159 0.0
4160 0.0
4161 0.0
4162 0.0
4163 0.0
4164 0.0
4165 0.0
4166 0.0
4167 0.0
4168 0.0
4169 0.0
4170 0.0
4171 0.0
4172 0.0
4173 0.0
4174 0.0
4175 0.0
4176 0.0
4177 0.0
4178 0.0
4179 0.0
4180 0.0
4181 0.0
4182 0.31324
4183 0.0
4184 0.0
4185 0.0
4186 0.0
4187 0.0
4188 0.0
4189 0.0
4190 0.0
4191 0.0
4192 0.31324
4193 0.0
4194 0.0
4195 0.0
4196 0.0
4197 0.0
4198 0.0
4199 0.0
4200 0.0
4201 0.0
4202 0.0
4203 0.0
4204 0.0
4205 0.0
4206 0.0
4207 0.31324
4208 0.0
4209 0.0
4210 0.0
4211 0.0
4212 0.0
4213 0.0
4214 0.0
4215 0.0
4216 0.0
4217 0.0
4218 0.0
4219 0.0
4220 0.0
4221 0.0
4222 0.0
4223 0.0
4224 0.0
4225 0.0
4226 0.0
4227 0.0
4228 0.0
4229 0.0
4230 0.0
4231 0.0
4232 0.0
4233 0.0
4234 0.0
4235 0.0
4236 0.0
4237 0.0
4238 0.0
4239 0.0
4240 0.0
4241 0.0
4242 0.0
4243 0.0
4244 0.0
4245 0.0
4246 0.0
4247 0.0
4248 0.0
4249 0.0
4250 0.0
4251 0.0
4252 0.0
4253 0.0
4254 0.0
4255 0.0
4256 0.0
4257 0.0
4258 0.0
4259 0.0
4260 0.31324
4261 0.0
4262 0.0
4263 0.0
4264 0.0
4265 0.0
4266 0.31324
4267 0.31324
4268 0.0
4269 0.0
4270 0.0
4271 0.0
4272 0.0
4273 0.0
4274 0.0
4275 0.0
4276 0.0
4277 0.0
4278 0.0
4279 0.31324
4280 0.0
4281 0.0
4282 0.0
4283 0.0
4284 0.31324
4285 0.0
4286 0.0
4287 0.0
4288 0.0
4289 0.31324
4290 0.0
4291 0.0
4292 0.0
4293 0.0
4294 0.0
4295 0.0
4296 0.0
4297 0.0
4298 0.0
4299 0.0
4300 0.0
4301 0.0
4302 0.0
4303 0.0
4304 0.0
4305 0.0
4306 0.0
4307 0.0
4308 0.0
4309 0.0
4310 0.0
4311 0.0
4312 0.0
4313 0.0
4314 0.0
4315 0.0
4316 0.0
4317 0.0
4318 0.0
4319 0.0
4320 0.0
4321 0.0
4322 0.0
4323 0.0
4324 0.0
4325 0.0
4326 0.0
4327 0.0
4328 0.0
4329 0.0
4330 0.0
4331 0.0
4332 0.0
4333 0.0
4334 0.0
4335 0.0
4336 0.0
4337 0.0
4338 0.0
4339 0.0
4340 0.0
4341 0.0
4342 0.0
4343 0.0
4344 0.0
4345 0.0
4346 0.0
4347 0.0
4348 0.0
4349 0.0
4350 0.0
4351 0.0
4352 0.0
4353 0.0
4354 0.0
4355 0.0
4356 0.0
4357 0.0
4358 0.0
4359 0.0
4360 0.0
4361 0.31324
4362 0.0
4363 0.0
4364 0.0
4365 0.31324
4366 0.0
4367 0.0
4368 0.0
4369 0.0
4370 0.0
4371 0.0
4372 0.0
4373 0.0
4374 0.0
4375 0.0
4376 0.0
4377 0.0
4378 0.0
4379 0.0
4380 0.0
4381 0.0
4382 0.0
4383 0.0
4384 0.31324
4385 0.0
4386 0.0
4387 0.0
4388 0.0
4389 0.0
4390 0.0
4391 0.0
4392 0.0
4393 0.0
4394 0.0
4395 0.0
4396 0.0
4397 0.0
4398 0.0
4399 0.0
4400 0.0
4401 0.0
4402 0.31324
4403 0.0
4404 0.0
4405 0.0
4406 0.0
4407 0.0
4408 0.0
4409 0.31324
4410 0.0
4411 0.31324
4412 0.0
4413 0.0
4414 0.0
4415 0.0
4416 0.0
4417 0.0
4418 0.0
4419 0.0
4420 0.0
4421 0.0
4422 0.0
4423 0.0
4424 0.0
4425 0.0
4426 0.0
4427 0.0
4428 0.0
4429 0.0
4430 0.0
4431 0.0
4432 0.0
4433 0.0
4434 0.0
4435 0.0
4436 0.0
4437 0.0
4438 0.0
4439 0.0
4440 0.0
4441 0.0
4442 0.0
4443 0.0
4444 0.0
4445 0.0
4446 0.0
4447 0.0
4448 0.0
4449 0.0
4450 0.0
4451 0.0
4452 0.0
4453 0.0
4454 0.0
4455 0.0
4456 0.0
4457 0.0
4458 0.0
4459 0.0
4460 0.0
4461 0.0
4462 0.0
4463 0.0
4464 0.0
4465 0.0
4466 0.0
4467 0.0
4468 0.0
4469 0.0
4470 0.0
4471 0.0
4472 0.0
4473 0.0
4474 0.31324
4475 0.0
4476 0.0
4477 0.0
4478 0.0
4479 0.0
4480 0.0
4481 0.0
4482 0.0
4483 0.0
4484 0.0
4485 0.0
4486 0.0
4487 0.0
4488 0.0
4489 0.0
4490 0.0
4491 0.0
4492 0.0
4493 0.0
4494 0.0
4495 0.0
4496 0.0
4497 0.0
4498 0.0
4499 0.0
4500 0.0
4501 0.0
4502 0.0
4503 0.0
4504 0.0
4505 0.0
4506 0.0
4507 0.0
4508 0.0
4509 0.0
4510 0.0
4511 0.0
4512 0.0
4513 0.0
4514 0.0
4515 0.31324
4516 0.0
4517 0.31324
4518 0.0
4519 0.0
4520 0.0
4521 0.0
4522 0.31324
4523 0.0
4524 0.0
4525 0.0
4526 0.0
4527 0.31324
4528 0.0
4529 0.0
4530 0.0
4531 0.0
4532 0.0
4533 0.0
4534 0.0
4535 0.0
4536 0.0
4537 0.0
4538 0.0
4539 0.0
4540 0.0
4541 0.0
4542 0.0
4543 0.31324
4544 0.0
4545 0.0
4546 0.31324
4547 0.0
4548 0.0
4549 0.0
4550 0.0
4551 0.0
4552 0.0
4553 0.0
4554 0.0
4555 0.0
4556 0.0
4557 0.0
4558 0.31324
4559 0.31324
4560 0.0
4561 0.0
4562 0.0
4563 0.31324
4564 0.0
4565 0.0
4566 0.31324
4567 0.0
4568 0.0
4569 0.0
4570 0.0
4571 0.0
4572 0.0
4573 0.0
4574 0.0
4575 0.0
4576 0.0
4577 0.0
4578 0.0
4579 0.0
4580 0.0
4581 0.0
4582 0.0
4583 0.0
4584 0.0
4585 0.0
4586 0.0
4587 0.0
4588 0.0
4589 0.0
4590 0.0
4591 0.0
4592 0.0
4593 0.0
4594 0.0
4595 0.0
4596 0.0
4597 0.0
4598 0.0
4599 0.0
4600 0.0
4601 0.31324
4602 0.0
4603 0.0
4604 0.0
4605 0.0
4606 0.0
4607 0.0
4608 0.0
4609 0.0
4610 0.0
4611 0.0
4612 0.0
4613 0.0
4614 0.0
4615 0.0
4616 0.0
4617 0.0
4618 0.0
4619 0.0
4620 0.0
4621 0.0
4622 0.0
4623 0.31324
4624 0.0
4625 0.0
4626 0.0
4627 0.0
4628 0.0
4629 0.0
4630 0.0
4631 0.0
4632 0.0
4633 0.0
4634 0.0
4635 0.0
4636 0.31324
4637 0.31324
4638 0.0
4639 0.31324
4640 0.0
4641 0.0
4642 0.0
4643 0.0
4644 0.0
4645 0.0
4646 0.0
4647 0.0
4648 0.62648
4649 0.0
4650 0.0
4651 0.0
4652 0.0
4653 0.0
4654 0.0
4655 0.0
4656 0.0
4657 0.0
4658 0.0
4659 0.0
4660 0.0
4661 0.0
4662 0.0
4663 0.0
4664 0.0
4665 0.0
4666 0.0
4667 0.0
4668 0.0
4669 0.0
4670 0.0
4671 0.0
4672 0.0
4673 0.31324
4674 0.0
4675 0.0
4676 0.0
4677 0.0
4678 0.0
4679 0.0
4680 0.0
4681 0.0
4682 0.0
4683 0.0
4684 0.0
4685 0.31324
4686 0.0
4687 0.0
4688 0.0
4689 0.0
4690 0.0
4691 0.0
4692 0.0
4693 0.0
4694 0.0
4695 0.0
4696 0.0
4697 0.0
4698 0.0
4699 0.0
4700 0.31324
4701 0.0
4702 0.0
4703 0.0
4704 0.0
4705 0.0
4706 0.0
4707 0.0
4708 0.0
4709 0.0
4710 0.0
4711 0.0
4712 0.0
4713 0.0
4714 0.0
4715 0.0
4716 0.0
4717 0.0
4718 0.0
4719 0.0
4720 0.0
4721 0.31324
4722 0.0
4723 0.0
4724 0.0
4725 0.0
4726 0.0
4727 0.0
4728 0.0
4729 0.0
4730 0.0
4731 0.0
4732 0.0
4733 0.0
4734 0.0
4735 0.0
4736 0.0
4737 0.0
4738 0.0
4739 0.0
4740 0.0
4741 0.0
4742 0.0
4743 0.0
4744 0.0
4745 0.0
4746 0.31324
4747 0.0
4748 0.0
4749 0.0
4750 0.0
4751 0.0
4752 0.0
4753 0.0
4754 0.0
4755 0.0
4756 0.0
4757 0.0
4758 0.0
4759 0.0
4760 0.0
4761 0.0
4762 0.0
4763 0.0
4764 0.0
4765 0.0
4766 0.0
4767 0.0
4768 0.0
4769 0.0
4770 0.0
4771 0.0
4772 0.0
4773 0.0
4774 0.0
4775 0.0
4776 0.31324
4777 0.0
4778 0.0
4779 0.0
4780 0.0
4781 0.0
4782 0.0
4783 0.0
4784 0.0
4785 0.0
4786 0.0
4787 0.0
4788 0.0
4789 0.0
4790 0.0
4791 0.0
4792 0.0
4793 0.0
4794 0.0
4795 0.0
4796 0.0
4797 0.0
4798 0.0
4799 0.0
4800 0.0
4801 0.0
4802 0.31324
4803 0.0
4804 0.0
4805 0.0
4806 0.0
4807 0.0
4808 0.0
4809 0.0
4810 0.0
4811 0.0
4812 0.0
4813 0.0
4814 0.0
4815 0.0
4816 0.0
4817 0.0
4818 0.0
4819 0.0
4820 0.0
4821 0.0
4822 0.0
4823 0.0
4824 0.0
4825 0.0
4826 0.0
4827 0.0
4828 0.0
4829 0.0
4830 0.31324
4831 0.0
4832 0.0
4833 0.0
4834 0.0
4835 0.31324
4836 0.0
4837 0.0
4838 0.0
4839 0.0
4840 0.0
4841 0.0
4842 0.31324
4843 0.0
4844 0.0
4845 0.0
4846 0.0
4847 0.31324
4848 0.0
4849 0.0
4850 0.0
4851 0.0
4852 0.0
4853 0.0
4854 0.0
4855 0.0
4856 0.0
4857 0.0
4858 0.0
4859 0.0
4860 0.0
4861 0.0
4862 0.0
4863 0.0
4864 0.0
4865 0.0
4866 0.0
4867 0.0
4868 0.0
4869 0.0
4870 0.0
4871 0.0
4872 0.0
4873 0.0
4874 0.0
4875 0.0
4876 0.0
4877 0.0
4878 0.0
4879 0.0
4880 0.0
4881 0.0
4882 0.0
4883 0.0
4884 0.0
4885 0.0
4886 0.0
4887 0.0
4888 0.0
4889 0.0
4890 0.0
4891 0.0
4892 0.0
4893 0.0
4894 0.0
4895 0.0
4896 0.0
4897 0.0
4898 0.0
4899 0.0
4900 0.0
4901 0.0
4902 0.0
4903 0.0
4904 0.0
4905 0.0
4906 0.0
4907 0.0
4908 0.0
4909 0.0
4910 0.31324
4911 0.0
4912 0.0
4913 0.31324
4914 0.0
4915 0.0
4916 0.0
4917 0.0
4918 0.0
4919 0.31324
4920 0.0
4921 0.0
4922 0.0
4923 0.0
4924 0.0
4925 0.0
4926 0.0
4927 0.0
4928 0.0
4929 0.0
4930 0.0
4931 0.0
4932 0.62648
4933 0.0
4934 0.31324
4935 0.0
4936 0.0
4937 0.0
4938 0.0
4939 0.0
4940 0.0
4941 0.31324
4942 0.0
4943 0.0
4944 0.0
4945 0.0
4946 0.0
4947 0.0
4948 0.0
4949 0.0
4950 0.0
4951 0.0
4952 0.0
4953 0.31324
4954 0.62648
4955 0.0
4956 0.31324
4957 0.0
4958 0.0
4959 0.0
4960 0.0
4961 0.0
4962 0.0
4963 0.0
4964 0.0
4965 0.0
4966 0.0
4967 0.0
4968 0.0
4969 0.0
4970 0.0
4971 0.0
4972 0.0
4973 0.0
4974 0.0
4975 0.0
4976 0.0
4977 0.0
4978 0.0
4979 0.0
4980 0.0
4981 0.31324
4982 0.0
4983 0.0
4984 0.0
4985 0.0
4986 0.0
4987 0.0
4988 0.0
4989 0.31324
4990 0.0
4991 0.0
4992 0.0
4993 0.0
4994 0.0
4995 0.0
4996 0.0
4997 0.0
4998 0.0
4999 0.0
5000 0.0
5001 0.0
5002 0.0
5003 0.0
5004 0.0
5005 0.0
5006 0.0
5007 0.0
5008 0.0
5009 0.0
5010 0.0
5011 0.0
5012 0.0
5013 0.0
5014 0.0
5015 0.0
5016 0.0
5017 0.0
5018 0.0
5019 0.0
5020 0.0
5021 0.0
5022 0.0
5023 0.0
5024 0.0
5025 0.0
5026 0.31324
5027 0.0
5028 0.62648
5029 0.0
5030 0.0
5031 0.0
5032 0.0
5033 0.31324
5034 0.31324
5035 0.31324
5036 0.0
5037 0.31324
5038 0.0
5039 0.0
5040 0.0
5041 0.0
5042 0.0
5043 0.31324
5044 0.31324
5045 0.0
5046 0.0
5047 0.0
5048 0.0
5049 0.0
5050 0.0
5051 0.0
5052 0.0
5053 0.31324
5054 0.0
5055 0.0
5056 0.0
5057 0.0
5058 0.0
5059 0.0
5060 0.0
5061 0.0
5062 0.0
5063 0.0
5064 0.0
5065 0.0
5066 0.0
5067 0.0
5068 0.0
5069 0.0
5070 0.0
5071 0.0
5072 0.0
5073 0.0
5074 0.0
5075 0.0
5076 0.0
5077 0.0
5078 0.0
5079 0.0
5080 0.0
5081 0.0
5082 0.0
5083 0.62648
5084 0.0
5085 0.0
5086 0.0
5087 0.0
5088 0.0
5089 0.0
5090 0.0
5091 0.0
5092 0.31324
5093 0.0
5094 0.0
5095 0.0
5096 0.0
5097 0.0
5098 0.0
5099 0.0
5100 0.0
5101 0.0
5102 0.0
5103 0.0
5104 0.0
5105 0.0
5106 0.0
5107 0.0
5108 0.0
5109 0.0
5110 0.31324
5111 0.0
5112 0.0
5113 0.0
5114 0.0
5115 0.0
5116 0.0
5117 0.0
5118 0.0
5119 0.0
5120 0.0
5121 0.0
5122 0.0
5123 0.0
5124 0.0
5125 0.0
5126 0.0
5127 0.0
5128 0.0
5129 0.0
5130 0.0
5131 0.0
5132 0.0
5133 0.0
5134 0.0
5135 0.0
5136 0.0
5137 0.0
5138 0.0
5139 0.0
5140 0.31324
5141 0.0
5142 0.0
5143 0.0
5144 0.0
5145 0.0
5146 0.0
5147 0.0
5148 0.0
5149 0.0
5150 0.0
5151 0.0
5152 0.31324
5153 0.0
5154 0.0
5155 0.0
5156 0.0
5157 0.31324
5158 0.0
5159 0.0
5160 0.0
5161 0.31324
5162 0.0
5163 0.0
5164 0.0
5165 0.0
5166 0.0
5167 0.0
5168 0.0
5169 0.0
5170 0.0
5171 0.0
5172 0.0
5173 0.0
5174 0.0
5175 0.0
5176 0.0
5177 0.0
5178 0.31324
5179 0.0
5180 0.0
5181 0.0
5182 0.0
5183 0.0
5184 0.0
5185 0.31324
5186 0.31324
5187 0.31324
5188 0.0
5189 0.0
5190 0.0
5191 0.31324
5192 0.0
5193 0.0
5194 0.0
5195 0.0
5196 0.0
5197 0.0
5198 0.0
5199 0.0
5200 0.0
5201 0.0
5202 0.0
5203 0.0
5204 0.0
5205 0.0
5206 0.0
5207 0.0
5208 0.0
5209 0.0
5210 0.0
5211 0.0
5212 0.0
5213 0.0
5214 0.0
5215 0.0
5216 0.0
5217 0.0
5218 0.0
5219 0.0
5220 0.0
5221 0.0
5222 0.0
5223 0.0
5224 0.0
5225 0.0
5226 0.31324
5227 0.0
5228 0.0
5229 0.0
5230 0.0
5231 0.0
5232 0.0
5233 0.31324
5234 0.0
5235 0.0
5236 0.0
5237 0.0
5238 0.0
5239 0.0
5240 0.0
5241 0.0
5242 0.0
5243 0.0
5244 0.0
5245 0.0
5246 0.0
5247 0.0
5248 0.0
5249 0.0
5250 0.0
5251 0.0
5252 0.0
5253 0.0
5254 0.0
5255 0.0
5256 0.0
5257 0.0
5258 0.0
5259 0.0
5260 0.0
5261 0.0
5262 0.0
5263 0.0
5264 0.0
5265 0.0
5266 0.0
5267 0.0
5268 0.0
5269 0.31324
5270 0.0
5271 0.0
5272 0.0
5273 0.31324
5274 0.31324
5275 0.0
5276 0.31324
5277 0.0
5278 0.0
5279 0.0
5280 0.0
5281 0.0
5282 0.0
5283 0.0
5284 0.0
5285 0.0
5286 0.0
5287 0.0
5288 0.0
5289 0.0
5290 0.0
5291 0.0
5292 0.0
5293 0.0
5294 0.0
5295 0.0
5296 0.31324
5297 0.0
5298 0.0
5299 0.0
5300 0.0
5301 0.0
5302 0.0
5303 0.0
5304 0.0
5305 0.0
5306 0.31324
5307 0.31324
5308 0.0
5309 0.0
5310 0.0
5311 0.0
5312 0.0
5313 0.0
5314 0.0
5315 0.0
5316 0.0
5317 0.0
5318 0.0
5319 0.0
5320 0.31324
5321 0.0
5322 0.0
5323 0.0
5324 0.31324
5325 0.0
5326 0.31324
5327 0.0
5328 0.0
5329 0.0
5330 0.0
5331 0.0
5332 0.0
5333 0.0
5334 0.0
5335 0.0
5336 0.0
5337 0.0
5338 0.0
5339 0.0
5340 0.0
5341 0.0
5342 0.0
5343 0.0
5344 0.0
5345 0.0
5346 0.0
5347 0.0
5348 0.0
5349 0.0
5350 0.0
5351 0.0
5352 0.0
5353 0.0
5354 0.0
5355 0.0
5356 0.0
5357 0.0
5358 0.0
5359 0.0
5360 0.0
5361 0.0
5362 0.0
5363 0.0
5364 0.0
5365 0.0
5366 0.0
5367 0.0
5368 0.0
5369 0.0
5370 0.0
5371 0.0
5372 0.31324
5373 0.0
5374 0.0
5375 0.0
5376 0.0
5377 0.0
5378 0.0
5379 0.0
5380 0.0
5381 0.0
5382 0.31324
5383 0.0
5384 0.0
5385 0.0
5386 0.0
5387 0.0
5388 0.31324
5389 0.0
5390 0.0
5391 0.0
5392 0.31324
5393 0.0
5394 0.0
5395 0.0
5396 0.0
5397 0.0
5398 0.0
5399 0.0
5400 0.0
5401 0.31324
5402 0.0
5403 0.0
5404 0.0
5405 0.0
5406 0.31324
5407 0.0
5408 0.0
5409 0.0
5410 0.0
5411 0.0
5412 0.0
5413 0.0
5414 0.0
5415 0.0
5416 0.0
5417 0.0
5418 0.0
5419 0.0
5420 0.0
5421 0.0
5422 0.0
5423 0.0
5424 0.0
5425 0.0
5426 0.0
5427 0.0
5428 0.0
5429 0.0
5430 0.0
5431 0.31324
5432 0.0
5433 0.0
5434 0.0
5435 0.0
5436 0.0
5437 0.0
5438 0.0
5439 0.0
5440 0.0
5441 0.0
5442 0.0
5443 0.0
5444 0.31324
5445 0.0
5446 0.0
5447 0.0
5448 0.31324
5449 0.0
5450 0.0
5451 0.0
5452 0.0
5453 0.0
5454 0.0
5455 0.0
5456 0.0
5457 0.0
5458 0.0
5459 0.0
5460 0.0
5461 0.0
5462 0.0
5463 0.0
5464 0.0
5465 0.0
5466 0.0
5467 0.0
5468 0.0
5469 0.0
5470 0.0
5471 0.0
5472 0.0
5473 0.0
5474 0.0
5475 0.0
5476 0.0
5477 0.0
5478 0.0
5479 0.0
5480 0.0
5481 0.0
5482 0.0
5483 0.0
5484 0.0
5485 0.0
5486 0.0
5487 0.0
5488 0.0
5489 0.0
5490 0.0
5491 0.62648
5492 0.0
5493 0.0
5494 0.0
5495 0.0
5496 0.0
5497 0.31324
5498 0.0
5499 0.0
5500 0.0
5501 0.0
5502 0.0
5503 0.0
5504 0.0
5505 0.0
5506 0.0
5507 0.0
5508 0.0
5509 0.0
5510 0.0
5511 0.0
5512 0.0
5513 0.0
5514 0.0
5515 0.31324
5516 0.0
5517 0.0
5518 0.0
5519 0.0
5520 0.0
5521 0.0
5522 0.0
5523 0.31324
5524 0.0
5525 0.31324
5526 0.31324
5527 0.62648
5528 0.0
5529 0.0
5530 0.0
5531 0.0
5532 0.0
5533 0.0
5534 0.0
5535 0.0
5536 0.0
5537 0.0
5538 0.0
5539 0.0
5540 0.0
5541 0.0
5542 0.0
5543 0.0
5544 0.0
5545 0.0
5546 0.0
5547 0.0
5548 0.0
5549 0.62648
5550 0.0
5551 0.31324
5552 0.0
5553 0.0
5554 0.0
5555 0.0
5556 0.0
5557 0.0
5558 0.0
5559 0.31324
5560 0.0
5561 0.0
5562 0.0
5563 0.0
5564 0.0
5565 0.0
5566 0.0
5567 0.31324
5568 0.0
5569 0.0
5570 0.0
5571 0.0
5572 0.0
5573 0.0
5574 0.0
5575 0.0
5576 0.0
5577 0.0
5578 0.0
5579 0.0
5580 0.0
5581 0.0
5582 0.0
5583 0.0
5584 0.0
5585 0.0
5586 0.31324
5587 0.0
5588 0.0
5589 0.0
5590 0.0
5591 0.0
5592 0.0
5593 0.0
5594 0.0
5595 0.0
5596 0.0
5597 0.0
5598 0.0
5599 0.0
5600 0.0
5601 0.0
5602 0.0
5603 0.0
5604 0.0
5605 0.0
5606 0.0
5607 0.0
5608 0.0
5609 0.0
5610 0.31324
5611 0.0
5612 0.0
5613 0.0
5614 0.0
5615 0.0
5616 0.0
5617 0.0
5618 0.0
5619 0.0
5620 0.0
5621 0.0
5622 0.0
5623 0.31324
5624 0.0
5625 0.0
5626 0.0
5627 0.0
5628 0.0
5629 0.0
5630 0.0
5631 0.0
5632 0.0
5633 0.0
5634 0.0
5635 0.0
5636 0.0
5637 0.0
5638 0.0
5639 0.0
5640 0.0
5641 0.0
5642 0.31324
5643 0.0
5644 0.0
5645 0.0
5646 0.62648
5647 0.0
5648 0.31324
5649 0.0
5650 0.0
5651 0.0
5652 0.0
5653 0.0
5654 0.0
5655 0.0
5656 0.0
5657 0.0
5658 0.0
5659 0.0
5660 0.0
5661 0.0
5662 0.31324
5663 0.31324
5664 0.31324
5665 0.0
5666 0.62648
5667 0.0
5668 0.0
5669 0.0
5670 0.0
5671 0.0
5672 0.31324
5673 0.0
5674 0.0
5675 0.0
5676 0.0
5677 0.0
5678 0.0
5679 0.0
5680 0.0
5681 0.0
5682 0.0
5683 0.0
5684 0.62648
5685 0.0
5686 0.0
5687 0.31324
5688 0.0
5689 0.0
5690 0.0
5691 0.31324
5692 0.0
5693 0.31324
5694 0.0
5695 0.0
5696 0.0
5697 0.0
5698 0.0
5699 0.0
5700 0.0
5701 0.0
5702 0.0
5703 0.0
5704 0.0
5705 0.0
5706 0.0
5707 0.0
5708 0.0
5709 0.0
5710 0.0
5711 0.0
5712 0.0
5713 0.0
5714 0.0
5715 0.0
5716 0.0
5717 0.0
5718 0.31324
5719 0.0
5720 0.0
5721 0.0
5722 0.0
5723 0.0
5724 0.0
5725 0.0
5726 0.0
5727 0.31324
5728 0.0
5729 0.0
5730 0.0
5731 0.0
5732 0.0
5733 0.0
5734 0.0
5735 0.0
5736 0.0
5737 0.0
5738 0.0
5739 0.9397200000000001
5740 0.0
5741 0.0
5742 0.0
5743 0.0
5744 0.0
5745 0.0
5746 0.0
5747 0.0
5748 0.0
5749 0.31324
5750 0.0
5751 0.0
5752 0.0
5753 0.0
5754 0.0
5755 0.0
5756 0.0
5757 0.0
5758 0.0
5759 0.0
5760 0.31324
5761 0.0
5762 0.0
5763 0.0
5764 0.0
5765 0.0
5766 0.0
5767 0.0
5768 0.0
5769 0.0
5770 0.0
5771 0.0
5772 0.0
5773 0.0
5774 0.0
5775 0.0
5776 0.0
5777 0.0
5778 0.31324
5779 0.0
5780 0.0
5781 0.0
5782 0.0
5783 0.0
5784 0.0
5785 0.0
5786 0.0
5787 0.0
5788 0.62648
5789 0.0
5790 0.0
5791 0.0
5792 0.31324
5793 0.0
5794 0.31324
5795 0.0
5796 0.0
5797 0.0
5798 0.0
5799 0.0
5800 0.0
5801 0.0
5802 0.0
5803 0.0
5804 0.0
5805 0.31324
5806 0.31324
5807 0.0
5808 0.0
5809 0.0
5810 0.0
5811 0.0
5812 0.0
5813 0.0
5814 0.0
5815 0.0
5816 0.31324
5817 0.0
5818 0.0
5819 0.0
5820 0.0
5821 0.0
5822 0.0
5823 0.0
5824 0.0
5825 0.0
5826 0.0
5827 0.0
5828 0.0
5829 0.0
5830 0.0
5831 0.0
5832 0.0
5833 0.0
5834 0.0
5835 0.0
5836 0.0
5837 0.0
5838 0.0
5839 0.0
5840 0.0
5841 0.0
5842 0.0
5843 0.0
5844 0.0
5845 0.0
5846 0.0
5847 0.0
5848 0.0
5849 0.0
5850 0.0
5851 0.0
5852 0.31324
5853 0.0
5854 0.0
5855 0.0
5856 0.0
5857 0.0
5858 0.0
5859 0.31324
5860 0.0
5861 0.0
5862 0.31324
5863 0.0
5864 0.0
5865 0.0
5866 0.0
5867 0.31324
5868 0.0
5869 0.0
5870 0.31324
5871 0.62648
5872 0.0
5873 0.0
5874 0.0
5875 0.0
5876 0.0
5877 0.31324
5878 0.0
5879 0.0
5880 0.0
5881 0.31324
5882 0.31324
5883 0.0
5884 0.0
5885 0.0
5886 0.0
5887 0.0
5888 0.0
5889 0.0
5890 0.0
5891 0.0
5892 0.0
5893 0.0
5894 0.0
5895 0.0
5896 0.0
5897 0.0
5898 0.0
5899 0.0
5900 0.31324
5901 0.0
5902 0.0
5903 0.0
5904 0.0
5905 0.0
5906 0.0
5907 0.0
5908 0.0
5909 0.0
5910 0.0
5911 0.31324
5912 0.0
5913 0.31324
5914 0.0
5915 0.0
5916 0.0
5917 0.31324
5918 0.0
5919 0.31324
5920 0.0
5921 0.0
5922 0.0
5923 0.0
5924 0.31324
5925 0.0
5926 0.0
5927 0.0
5928 0.62648
5929 0.0
5930 0.0
5931 0.31324
5932 0.0
5933 0.0
5934 0.0
5935 0.0
5936 0.0
5937 0.0
5938 0.0
5939 0.31324
5940 0.0
5941 0.31324
5942 0.0
5943 0.9397200000000001
5944 0.0
5945 0.0
5946 0.62648
5947 0.0
5948 0.0
5949 0.31324
5950 0.0
5951 0.0
5952 0.0
5953 0.31324
5954 0.0
5955 0.0
5956 0.0
5957 0.0
5958 0.0
5959 0.0
5960 0.0
5961 0.0
5962 0.0
5963 0.9397200000000001
5964 0.0
5965 0.0
5966 0.0
5967 0.0
5968 0.0
5969 0.0
5970 0.0
5971 0.0
5972 0.0
5973 0.0
5974 0.0
5975 0.0
5976 0.0
5977 0.0
5978 0.0
5979 0.0
5980 0.0
5981 0.0
5982 0.0
5983 0.0
5984 0.0
5985 0.0
5986 0.0
5987 0.31324
5988 0.0
5989 0.0
5990 0.0
5991 0.0
5992 0.0
5993 0.0
5994 0.0
5995 0.0
5996 0.31324
5997 0.0
5998 0.0
5999 0.0
6000 0.0
6001 0.0
6002 0.0
6003 0.0
6004 0.0
6005 0.0
6006 0.0
6007 0.0
6008 0.0
6009 0.0
6010 0.0
6011 0.0
6012 0.31324
6013 0.0
6014 0.0
6015 0.0
6016 0.0
6017 0.0
6018 0.0
6019 0.0
6020 0.0
6021 0.0
6022 0.0
6023 0.0
6024 0.31324
6025 0.0
6026 0.0
6027 0.0
6028 0.0
6029 0.0
6030 0.0
6031 0.0
6032 0.31324
6033 0.31324
6034 0.0
6035 0.31324
6036 0.0
6037 0.0
6038 0.0
6039 0.31324
6040 0.0
6041 0.0
6042 0.0
6043 0.0
6044 0.0
6045 0.0
6046 0.0
6047 0.0
6048 0.0
6049 0.0
6050 0.0
6051 0.0
6052 0.0
6053 0.31324
6054 0.0
6055 0.0
6056 0.0
6057 0.0
6058 0.0
6059 0.0
6060 0.0
6061 0.31324
6062 0.62648
6063 0.0
6064 0.0
6065 0.0
6066 0.0
6067 0.0
6068 0.62648
6069 0.0
6070 0.0
6071 0.0
6072 0.0
6073 0.0
6074 0.0
6075 0.0
6076 0.0
6077 0.0
6078 0.31324
6079 0.0
6080 0.0
6081 0.0
6082 0.0
6083 0.62648
6084 0.0
6085 0.0
6086 0.0
6087 0.0
6088 0.0
6089 0.0
6090 0.0
6091 0.0
6092 0.0
6093 0.0
6094 0.31324
6095 0.0
6096 0.31324
6097 0.0
6098 0.0
6099 0.0
6100 0.62648
6101 0.31324
6102 0.0
6103 0.0
6104 0.0
6105 0.0
6106 0.0
6107 0.0
6108 0.0
6109 0.0
6110 0.0
6111 0.0
6112 0.0
6113 0.0
6114 0.0
6115 0.0
6116 0.0
6117 0.0
6118 0.31324
6119 0.0
6120 0.0
6121 0.0
6122 0.31324
6123 0.0
6124 0.0
6125 0.0
6126 0.0
6127 0.0
6128 0.0
6129 0.0
6130 0.0
6131 0.31324
6132 0.0
6133 0.31324
6134 0.0
6135 0.0
6136 0.0
6137 0.0
6138 0.0
6139 0.0
6140 0.0
6141 0.0
6142 0.0
6143 0.0
6144 0.0
6145 0.0
6146 0.0
6147 0.0
6148 0.0
6149 0.0
6150 0.31324
6151 0.0
6152 0.0
6153 0.0
6154 0.0
6155 0.0
6156 0.0
6157 0.0
6158 0.0
6159 0.0
6160 0.31324
6161 0.31324
6162 0.0
6163 0.0
6164 0.0
6165 0.0
6166 0.0
6167 0.0
6168 0.0
6169 0.0
6170 0.0
6171 0.0
6172 0.0
6173 0.0
6174 0.0
6175 0.31324
6176 0.0
6177 0.31324
6178 0.0
6179 0.0
6180 0.0
6181 0.0
6182 0.0
6183 0.0
6184 0.0
6185 0.0
6186 0.0
6187 0.0
6188 0.0
6189 0.0
6190 0.0
6191 0.0
6192 0.0
6193 0.0
6194 0.0
6195 0.0
6196 0.31324
6197 0.0
6198 0.0
6199 0.0
6200 0.0
6201 0.0
6202 0.0
6203 0.0
6204 0.0
6205 0.0
6206 0.0
6207 0.0
6208 0.31324
6209 0.0
6210 0.0
6211 0.0
6212 0.0
6213 0.0
6214 0.0
6215 0.31324
6216 0.31324
6217 0.0
6218 0.31324
6219 0.0
6220 0.0
6221 0.0
6222 0.0
6223 0.0
6224 0.0
6225 0.0
6226 0.31324
6227 0.31324
6228 0.31324
6229 0.31324
6230 0.0
6231 0.31324
6232 0.0
6233 0.0
6234 0.0
6235 0.0
6236 0.0
6237 0.0
6238 0.31324
6239 0.0
6240 0.0
6241 0.0
6242 0.0
6243 0.0
6244 0.0
6245 0.31324
6246 0.0
6247 0.0
6248 0.0
6249 0.0
6250 0.0
6251 0.0
6252 0.0
6253 0.31324
6254 0.0
6255 0.0
6256 0.0
6257 0.31324
6258 0.0
6259 0.31324
6260 0.0
6261 0.0
6262 0.0
6263 0.0
6264 0.0
6265 0.0
6266 0.0
6267 0.0
6268 0.0
6269 0.0
6270 0.0
6271 0.0
6272 0.0
6273 0.0
6274 0.0
6275 0.31324
6276 0.0
6277 0.0
6278 0.0
6279 0.0
6280 0.0
6281 0.0
6282 0.0
6283 0.0
6284 0.0
6285 0.0
6286 0.0
6287 0.0
6288 0.0
6289 0.0
6290 0.0
6291 0.0
6292 0.0
6293 0.0
6294 0.0
6295 0.31324
6296 0.0
6297 0.0
6298 0.0
6299 0.0
6300 0.0
6301 0.0
6302 0.0
6303 0.0
6304 0.0
6305 0.31324
6306 0.0
6307 0.0
6308 0.62648
6309 0.0
6310 0.0
6311 0.0
6312 0.0
6313 0.0
6314 0.0
6315 0.0
6316 0.0
6317 0.0
6318 0.0
6319 0.0
6320 0.0
6321 0.0
6322 0.0
6323 0.0
6324 0.0
6325 0.0
6326 0.0
6327 0.0
6328 0.31324
6329 0.0
6330 0.0
6331 0.0
6332 0.0
6333 0.0
6334 0.0
6335 0.0
6336 0.0
6337 0.0
6338 0.0
6339 0.0
6340 0.0
6341 0.0
6342 0.0
6343 0.0
6344 0.0
6345 0.0
6346 0.0
6347 0.0
6348 0.0
6349 0.0
6350 0.0
6351 0.0
6352 0.62648
6353 0.0
6354 0.0
6355 0.0
6356 0.0
6357 0.0
6358 0.31324
6359 0.0
6360 0.0
6361 0.0
6362 0.0
6363 0.0
6364 0.0
6365 0.0
6366 0.0
6367 0.0
6368 0.0
6369 0.0
6370 0.0
6371 0.31324
6372 0.0
6373 0.0
6374 0.0
6375 0.0
6376 0.0
6377 0.0
6378 0.0
6379 0.0
6380 0.0
6381 0.0
6382 0.31324
6383 0.0
6384 0.0
6385 0.31324
6386 0.0
6387 0.0
6388 0.0
6389 0.0
6390 0.0
6391 0.0
6392 0.0
6393 0.0
6394 0.0
6395 0.0
6396 0.31324
6397 0.0
6398 0.0
6399 0.0
6400 0.0
6401 0.0
6402 0.0
6403 0.0
6404 0.0
6405 0.0
6406 0.0
6407 0.0
6408 0.0
6409 0.0
6410 0.0
6411 0.0
6412 0.0
6413 0.0
6414 0.0
6415 0.0
6416 0.0
6417 0.0
6418 0.0
6419 0.0
6420 0.0
6421 0.31324
6422 0.0
6423 0.0
6424 0.0
6425 0.0
6426 0.0
6427 0.0
6428 0.0
6429 0.0
6430 0.0
6431 0.0
6432 0.0
6433 0.0
6434 0.0
6435 0.0
6436 0.0
6437 0.0
6438 0.0
6439 0.0
6440 0.0
6441 0.0
6442 0.0
6443 0.0
6444 0.0
6445 0.0
6446 0.0
6447 0.0
6448 0.0
6449 0.0
6450 0.0
6451 0.0
6452 0.0
6453 0.0
6454 0.0
6455 0.0
6456 0.0
6457 0.0
6458 0.0
6459 0.0
6460 0.0
6461 0.0
6462 0.0
6463 0.0
6464 0.0
6465 0.0
6466 0.0
6467 0.0
6468 0.0
6469 0.0
6470 0.0
6471 0.0
6472 0.0
6473 0.0
6474 0.0
6475 0.0
6476 0.0
6477 0.0
6478 0.62648
6479 0.0
6480 0.0
6481 0.31324
6482 0.0
6483 0.0
6484 0.0
6485 0.0
6486 0.0
6487 0.0
6488 0.0
6489 0.0
6490 0.0
6491 0.0
6492 0.0
6493 0.0
6494 0.0
6495 0.0
6496 0.0
6497 0.0
6498 0.0
6499 0.0
6500 0.31324
6501 0.0
6502 0.0
6503 0.0
6504 0.0
6505 0.31324
6506 0.0
6507 0.0
6508 0.0
6509 0.0
6510 0.31324
6511 0.0
6512 0.0
6513 0.0
6514 0.31324
6515 0.0
6516 0.0
6517 0.0
6518 0.0
6519 0.0
6520 0.0
6521 0.0
6522 0.0
6523 0.0
6524 0.0
6525 0.0
6526 0.0
6527 0.0
6528 0.9397200000000001
6529 0.0
6530 0.0
6531 0.0
6532 0.0
6533 0.31324
6534 0.0
6535 0.0
6536 0.0
6537 0.0
6538 0.0
6539 0.0
6540 0.0
6541 0.0
6542 0.0
6543 0.0
6544 0.0
6545 0.0
6546 0.0
6547 0.0
6548 0.62648
6549 0.31324
6550 0.0
6551 0.0
6552 0.0
6553 0.0
6554 0.62648
6555 0.0
6556 0.0
6557 0.0
6558 0.0
6559 0.0
6560 0.0
6561 0.0
6562 0.0
6563 0.0
6564 0.0
6565 0.0
6566 0.0
6567 0.0
6568 0.0
6569 0.0
6570 0.0
6571 0.0
6572 0.0
6573 0.0
6574 0.0
6575 0.0
6576 0.0
6577 0.0
6578 0.0
6579 0.0
6580 0.0
6581 0.0
6582 0.0
6583 0.0
6584 0.0
6585 0.0
6586 0.0
6587 0.0
6588 0.31324
6589 0.0
6590 0.0
6591 0.0
6592 0.0
6593 0.0
6594 0.0
6595 0.0
6596 0.0
6597 0.0
6598 0.0
6599 0.0
6600 0.0
6601 0.0
6602 0.0
6603 0.0
6604 0.0
6605 0.31324
6606 0.31324
6607 0.0
6608 0.0
6609 0.0
6610 0.0
6611 0.31324
6612 0.0
6613 0.31324
6614 0.0
6615 0.0
6616 0.0
6617 0.0
6618 0.0
6619 0.0
6620 0.0
6621 0.0
6622 0.0
6623 0.0
6624 0.0
6625 0.0
6626 0.0
6627 0.0
6628 0.0
6629 0.0
6630 0.0
6631 0.0
6632 0.0
6633 0.0
6634 0.9397200000000001
6635 0.0
6636 0.31324
6637 0.0
6638 0.0
6639 0.0
6640 0.0
6641 0.0
6642 0.0
6643 0.0
6644 0.0
6645 0.0
6646 0.0
6647 0.31324
6648 0.0
6649 0.0
6650 0.0
6651 0.0
6652 0.0
6653 0.0
6654 0.0
6655 0.0
6656 0.0
6657 0.0
6658 0.0
6659 0.0
6660 0.31324
6661 0.0
6662 0.0
6663 0.31324
6664 0.31324
6665 0.0
6666 0.0
6667 0.0
6668 0.0
6669 0.0
6670 0.0
6671 0.0
6672 0.0
6673 0.0
6674 0.0
6675 0.0
6676 0.0
6677 0.0
6678 0.0
6679 0.0
6680 0.0
6681 0.0
6682 0.62648
6683 0.0
6684 0.0
6685 0.0
6686 0.0
6687 0.0
6688 0.0
6689 0.0
6690 0.0
6691 0.0
6692 0.0
6693 0.0
6694 0.0
6695 0.0
6696 0.0
6697 0.0
6698 0.0
6699 0.0
6700 0.0
6701 0.0
6702 0.0
6703 0.0
6704 0.0
6705 0.0
6706 0.0
6707 0.0
6708 0.0
6709 0.0
6710 0.0
6711 0.0
6712 0.0
6713 0.31324
6714 0.0
6715 0.0
6716 0.0
6717 0.0
6718 0.31324
6719 0.62648
6720 0.0
6721 0.0
6722 0.0
6723 0.0
6724 0.62648
6725 0.0
6726 0.0
6727 0.31324
6728 0.0
6729 0.0
6730 0.0
6731 0.0
6732 0.0
6733 0.0
6734 0.0
6735 0.0
6736 0.0
6737 0.0
6738 0.31324
6739 0.0
6740 0.0
6741 0.0
6742 0.0
6743 0.0
6744 0.31324
6745 0.0
6746 0.0
6747 0.0
6748 0.0
6749 0.0
6750 0.0
6751 0.0
6752 0.0
6753 0.0
6754 0.0
6755 0.0
6756 0.0
6757 0.0
6758 0.0
6759 0.0
6760 0.0
6761 0.0
6762 0.0
6763 0.0
6764 0.0
6765 0.0
6766 0.0
6767 0.0
6768 0.0
6769 0.0
6770 0.0
6771 0.0
6772 0.0
6773 0.0
6774 0.0
6775 0.0
6776 0.0
6777 0.0
6778 0.31324
6779 0.0
6780 0.0
6781 0.0
6782 0.0
6783 0.0
6784 0.0
6785 0.0
6786 0.0
6787 0.0
6788 0.0
6789 0.0
6790 0.0
6791 0.0
6792 0.0
6793 0.0
6794 0.0
6795 0.0
6796 0.0
6797 0.0
6798 0.0
6799 0.0
6800 0.0
6801 0.0
6802 0.0
6803 0.0
6804 0.0
6805 0.0
6806 0.0
6807 0.0
6808 0.0
6809 0.0
6810 0.0
6811 0.0
6812 0.0
6813 0.0
6814 0.0
6815 0.0
6816 0.0
6817 0.0
6818 0.0
6819 0.0
6820 0.0
6821 0.0
6822 0.0
6823 0.0
6824 0.31324
6825 0.0
6826 0.0
6827 0.0
6828 0.0
6829 0.0
6830 0.0
6831 0.0
6832 0.0
6833 0.0
6834 0.0
6835 0.0
6836 0.0
6837 0.31324
6838 0.0
6839 0.0
6840 0.0
6841 0.0
6842 0.0
6843 0.0
6844 0.0
6845 0.0
6846 0.0
6847 0.0
6848 0.31324
6849 0.0
6850 0.0
6851 0.0
6852 0.0
6853 0.0
6854 0.0
6855 0.31324
6856 0.0
6857 0.0
6858 0.0
6859 0.0
6860 0.0
6861 0.0
6862 0.0
6863 0.0
6864 0.0
6865 0.0
6866 0.0
6867 0.0
6868 0.0
6869 0.0
6870 0.0
6871 0.0
6872 0.0
6873 0.0
6874 0.0
6875 0.31324
6876 0.0
6877 0.0
6878 0.0
6879 0.0
6880 0.0
6881 0.0
6882 0.0
6883 0.0
6884 0.0
6885 0.0
6886 0.0
6887 0.0
6888 0.0
6889 0.0
6890 0.0
6891 0.0
6892 0.0
6893 0.0
6894 0.0
6895 0.0
6896 0.0
6897 0.0
6898 0.0
6899 0.0
6900 0.0
6901 0.0
6902 0.0
6903 0.0
6904 0.0
6905 0.0
6906 0.0
6907 0.0
6908 0.0
6909 0.0
6910 0.0
6911 0.0
6912 0.0
6913 0.0
6914 0.0
6915 0.0
6916 0.0
6917 0.0
6918 0.0
6919 0.0
6920 0.0
6921 0.0
6922 0.0
6923 0.0
6924 0.0
6925 0.0
6926 0.0
6927 0.0
6928 0.0
6929 0.0
6930 0.0
6931 0.0
6932 0.0
6933 0.0
6934 0.0
6935 0.0
6936 0.0
6937 0.0
6938 0.0
6939 0.0
6940 0.0
6941 0.0
6942 0.0
6943 0.0
6944 0.0
6945 0.0
6946 0.0
6947 0.0
6948 0.0
6949 0.0
6950 0.0
6951 0.0
6952 0.0
6953 0.0
6954 0.0
6955 0.0
6956 0.31324
6957 0.0
6958 0.0
6959 0.0
6960 0.0
6961 0.0
6962 0.0
6963 0.0
6964 0.0
6965 0.0
6966 0.0
6967 0.0
6968 0.0
6969 0.0
6970 0.0
6971 0.0
6972 0.31324
6973 0.0
6974 0.0
6975 0.0
6976 0.0
6977 0.0
6978 0.0
6979 0.31324
6980 0.0
6981 0.0
6982 0.0
6983 0.0
6984 0.0
6985 0.0
6986 0.0
6987 0.0
6988 0.0
6989 0.0
6990 0.0
6991 0.0
6992 0.0
6993 0.0
6994 0.0
6995 0.0
6996 0.0
6997 0.0
6998 0.0
6999 0.0
7000 0.0
7001 0.0
7002 0.0
7003 0.0
7004 0.0
7005 0.0
7006 0.0
7007 0.0
7008 0.0
7009 0.0
7010 0.0
7011 0.0
7012 0.0
7013 0.0
7014 0.0
7015 0.0
7016 0.0
7017 0.0
7018 0.0
7019 0.0
7020 0.0
7021 0.0
7022 0.0
7023 0.0
7024 0.0
7025 0.31324
7026 0.0
7027 0.0
7028 0.31324
7029 0.0
7030 0.0
7031 0.0
7032 0.62648
7033 0.0
7034 0.0
7035 0.0
7036 0.0
7037 0.0
7038 0.0
7039 0.0
7040 0.0
7041 0.0
7042 0.0
7043 0.0
7044 0.0
7045 0.0
7046 0.0
7047 0.0
7048 0.0
7049 0.0
7050 0.0
7051 0.0
7052 0.0
7053 0.0
7054 0.0
7055 0.0
7056 0.0
7057 0.0
7058 0.0
7059 0.0
7060 0.0
7061 0.0
7062 0.0
7063 0.0
7064 0.0
7065 0.0
7066 0.0
7067 0.0
7068 0.0
7069 0.0
7070 0.0
7071 0.0
7072 0.0
7073 0.0
7074 0.0
7075 0.0
7076 0.0
7077 0.0
7078 0.0
7079 0.0
7080 0.0
7081 0.0
7082 0.0
7083 0.0
7084 0.0
7085 0.0
7086 0.0
7087 0.0
7088 0.0
7089 0.0
7090 0.0
7091 0.0
7092 0.0
7093 0.0
7094 0.0
7095 0.31324
7096 0.0
7097 0.0
7098 0.0
7099 0.0
7100 0.0
7101 0.0
7102 0.31324
7103 0.0
7104 0.0
7105 0.0
7106 0.0
7107 0.0
7108 0.0
7109 0.0
7110 0.0
7111 0.0
7112 0.0
7113 0.0
7114 0.0
7115 0.0
7116 0.0
7117 0.0
7118 0.0
7119 0.0
7120 0.0
7121 0.0
7122 0.0
7123 0.0
7124 0.0
7125 0.0
7126 0.0
7127 0.0
7128 0.0
7129 0.0
7130 0.31324
7131 0.0
7132 0.0
7133 0.31324
7134 0.0
7135 0.0
7136 0.0
7137 0.0
7138 0.0
7139 0.0
7140 0.0
7141 0.0
7142 0.0
7143 0.0
7144 0.0
7145 0.0
7146 0.31324
7147 0.0
7148 0.0
7149 0.31324
7150 0.0
7151 0.0
7152 0.0
7153 0.0
7154 0.0
7155 0.0
7156 0.0
7157 0.0
7158 0.0
7159 0.0
7160 0.0
7161 0.0
7162 0.0
7163 0.0
7164 0.31324
7165 0.0
7166 0.0
7167 0.0
7168 0.0
7169 0.0
7170 0.31324
7171 0.0
7172 0.0
7173 0.0
7174 0.0
7175 0.62648
7176 0.0
7177 0.0
7178 0.0
7179 0.0
7180 0.0
7181 0.0
7182 0.0
7183 0.0
7184 0.0
7185 0.0
7186 0.0
7187 0.0
7188 0.0
7189 0.0
7190 0.0
7191 0.0
7192 0.0
7193 0.0
7194 0.31324
7195 0.0
7196 0.0
7197 0.0
7198 0.0
7199 0.0
7200 0.0
7201 0.0
7202 0.0
7203 0.0
7204 0.0
7205 0.0
7206 0.0
7207 0.0
7208 0.0
7209 0.0
7210 0.0
7211 0.0
7212 0.0
7213 0.0
7214 0.0
7215 0.0
7216 0.31324
7217 0.0
7218 0.0
7219 0.0
7220 0.31324
7221 0.0
7222 0.0
7223 0.0
7224 0.0
7225 0.0
7226 0.0
7227 0.0
7228 0.0
7229 0.0
7230 0.0
7231 0.0
7232 0.0
7233 0.0
7234 0.0
7235 0.0
7236 0.0
7237 0.0
7238 0.0
7239 0.0
7240 0.0
7241 0.0
7242 0.31324
7243 0.0
7244 0.0
7245 0.0
7246 0.31324
7247 0.0
7248 0.0
7249 0.0
7250 0.0
7251 0.0
7252 0.0
7253 0.0
7254 0.0
7255 0.0
7256 0.0
7257 0.0
7258 0.0
7259 0.31324
7260 0.0
7261 0.0
7262 0.0
7263 0.0
7264 0.0
7265 0.0
7266 0.0
7267 0.0
7268 0.0
7269 0.31324
7270 0.0
7271 0.0
7272 0.0
7273 0.0
7274 0.0
7275 0.0
7276 0.0
7277 0.0
7278 0.0
7279 0.0
7280 0.0
7281 0.0
7282 0.0
7283 0.31324
7284 0.0
7285 0.0
7286 0.0
7287 0.0
7288 0.0
7289 0.0
7290 0.0
7291 0.0
7292 0.0
7293 0.0
7294 0.0
7295 0.0
7296 0.0
7297 0.31324
7298 0.0
7299 0.0
7300 0.0
7301 0.0
7302 0.0
7303 0.0
7304 0.0
7305 0.0
7306 0.0
7307 0.0
7308 0.0
7309 0.0
7310 0.0
7311 0.0
7312 0.0
7313 0.0
7314 0.0
7315 0.31324
7316 0.0
7317 0.0
7318 0.0
7319 0.31324
7320 0.0
7321 0.0
7322 0.0
7323 0.0
7324 0.0
7325 0.0
7326 0.0
7327 0.0
7328 0.0
7329 0.0
7330 0.0
7331 0.0
7332 0.0
7333 0.0
7334 0.0
7335 0.0
7336 0.0
7337 0.0
7338 0.0
7339 0.0
7340 0.0
7341 0.31324
7342 0.0
7343 0.0
7344 0.0
7345 0.0
7346 0.0
7347 0.0
7348 0.0
7349 0.0
7350 0.31324
7351 0.0
7352 0.0
7353 0.0
7354 0.0
7355 0.0
7356 0.0
7357 0.0
7358 0.0
7359 0.0
7360 0.0
7361 0.0
7362 0.0
7363 0.0
7364 0.0
7365 0.0
7366 0.0
7367 0.0
7368 0.0
7369 0.0
7370 0.0
7371 0.0
7372 0.0
7373 0.0
7374 0.0
7375 0.0
7376 0.0
7377 0.0
7378 0.0
7379 0.0
7380 0.0
7381 0.0
7382 0.0
7383 0.0
7384 0.0
7385 0.0
7386 0.0
7387 0.0
7388 0.0
7389 0.31324
7390 0.0
7391 0.0
7392 0.0
7393 0.0
7394 0.0
7395 0.0
7396 0.0
7397 0.0
7398 0.0
7399 0.0
7400 0.0
7401 0.0
7402 0.0
7403 0.0
7404 0.0
7405 0.0
7406 0.0
7407 0.0
7408 0.0
7409 0.0
7410 0.0
7411 0.0
7412 0.0
7413 0.0
7414 0.0
7415 0.0
7416 0.0
7417 0.0
7418 0.0
7419 0.0
7420 0.0
7421 0.0
7422 0.0
7423 0.0
7424 0.0
7425 0.0
7426 0.0
7427 0.0
7428 0.0
7429 0.0
7430 0.0
7431 0.0
7432 0.0
7433 0.0
7434 0.0
7435 0.0
7436 0.0
7437 0.0
7438 0.0
7439 0.62648
7440 0.0
7441 0.0
7442 0.0
7443 0.0
7444 0.0
7445 0.0
7446 0.0
7447 0.0
7448 0.0
7449 0.0
7450 0.0
7451 0.0
7452 0.0
7453 0.0
7454 0.0
7455 0.0
7456 0.0
7457 0.31324
7458 0.0
7459 0.31324
7460 0.0
7461 0.0
7462 0.0
7463 0.0
7464 0.0
7465 0.0
7466 0.0
7467 0.0
7468 0.0
7469 0.0
7470 0.0
7471 0.0
7472 0.0
7473 0.0
7474 0.0
7475 0.0
7476 0.0
7477 0.0
7478 0.0
7479 0.0
7480 0.0
7481 0.0
7482 0.0
7483 0.0
7484 0.0
7485 0.0
7486 0.0
7487 0.0
7488 0.0
7489 0.0
7490 0.0
7491 0.0
7492 0.0
7493 0.0
7494 0.0
7495 0.0
7496 0.0
7497 0.0
7498 0.0
7499 0.0
7500 0.0
7501 0.0
7502 0.0
7503 0.0
7504 0.0
7505 0.0
7506 0.0
7507 0.31324
7508 0.0
7509 0.0
7510 0.0
7511 0.0
7512 0.0
7513 0.0
7514 0.0
7515 0.0
7516 0.0
7517 0.0
7518 0.0
7519 0.0
7520 0.0
7521 0.0
7522 0.0
7523 0.31324
7524 0.0
7525 0.0
7526 0.0
7527 0.0
7528 0.0
7529 0.0
7530 0.31324
7531 0.0
7532 0.0
7533 0.0
7534 0.62648
7535 0.31324
7536 0.0
7537 0.31324
7538 0.0
7539 0.0
7540 0.0
7541 0.0
7542 0.0
7543 0.0
7544 0.0
7545 0.0
7546 0.0
7547 0.0
7548 0.0
7549 0.31324
7550 0.0
7551 0.0
7552 0.0
7553 0.0
7554 0.0
7555 0.0
7556 0.0
7557 0.0
7558 0.0
7559 0.0
7560 0.0
7561 0.31324
7562 0.0
7563 0.0
7564 0.31324
7565 0.0
7566 0.0
7567 0.0
7568 0.0
7569 0.31324
7570 0.0
7571 0.31324
7572 0.0
7573 0.0
7574 0.0
7575 0.0
7576 0.31324
7577 0.0
7578 0.0
7579 0.31324
7580 0.31324
7581 0.0
7582 0.0
7583 0.0
7584 0.0
7585 0.0
7586 0.0
7587 0.0
7588 0.31324
7589 0.0
7590 0.0
7591 0.0
7592 0.0
7593 0.0
7594 0.0
7595 0.0
7596 0.0
7597 0.0
7598 0.0
7599 0.0
7600 0.0
7601 0.0
7602 0.0
7603 0.0
7604 0.0
7605 0.0
7606 0.0
7607 0.0
7608 0.0
7609 0.0
7610 0.0
7611 0.0
7612 0.0
7613 0.0
7614 0.0
7615 0.0
7616 0.0
7617 0.0
7618 0.31324
7619 0.0
7620 0.0
7621 0.0
7622 0.0
7623 0.0
7624 0.0
7625 0.31324
7626 0.0
7627 0.0
7628 0.0
7629 0.0
7630 0.0
7631 0.0
7632 0.0
7633 0.0
7634 0.0
7635 0.0
7636 0.0
7637 0.0
7638 0.0
7639 0.0
7640 0.0
7641 0.0
7642 0.0
7643 0.0
7644 0.9397200000000001
7645 0.0
7646 0.0
7647 0.0
7648 0.0
7649 0.0
7650 0.0
7651 0.0
7652 0.0
7653 0.0
7654 0.0
7655 0.0
7656 0.0
7657 0.0
7658 0.0
7659 0.0
7660 0.0
7661 0.31324
7662 0.0
7663 0.62648
7664 0.0
7665 0.0
7666 0.62648
7667 0.0
7668 0.31324
7669 0.0
7670 0.0
7671 0.31324
7672 0.0
7673 0.0
7674 0.31324
7675 0.0
7676 0.0
7677 0.31324
7678 0.0
7679 0.0
7680 0.0
7681 0.0
7682 0.0
7683 0.0
7684 0.0
7685 0.31324
7686 0.31324
7687 0.0
7688 0.0
7689 0.0
7690 0.0
7691 0.0
7692 0.0
7693 0.0
7694 0.0
7695 0.0
7696 0.0
7697 0.0
7698 0.0
7699 0.31324
7700 0.0
7701 0.0
7702 0.0
7703 0.0
7704 0.0
7705 0.0
7706 0.0
7707 0.0
7708 0.31324
7709 0.0
7710 0.0
7711 0.0
7712 0.31324
7713 0.0
7714 0.0
7715 0.0
7716 0.0
7717 0.0
7718 0.0
7719 0.0
7720 0.0
7721 0.0
7722 0.0
7723 0.0
7724 0.0
7725 0.0
7726 0.0
7727 0.0
7728 0.0
7729 0.31324
7730 0.0
7731 0.0
7732 0.0
7733 0.0
7734 0.0
7735 0.0
7736 0.0
7737 0.31324
7738 0.0
7739 0.0
7740 0.0
7741 0.0
7742 0.0
7743 0.0
7744 0.0
7745 0.0
7746 0.31324
7747 0.0
7748 0.0
7749 0.0
7750 0.0
7751 0.0
7752 0.0
7753 0.0
7754 0.0
7755 0.0
7756 0.0
7757 0.0
7758 0.0
7759 0.0
7760 0.0
7761 0.31324
7762 0.0
7763 0.0
7764 0.0
7765 0.0
7766 0.0
7767 0.0
7768 0.0
7769 0.0
7770 0.0
7771 0.0
7772 0.0
7773 0.0
7774 0.0
7775 0.0
7776 0.62648
7777 0.31324
7778 0.31324
7779 0.0
7780 0.0
7781 0.0
7782 0.0
7783 0.0
7784 0.0
7785 0.31324
7786 0.0
7787 0.0
7788 0.0
7789 0.0
7790 0.0
7791 0.0
7792 0.0
7793 0.0
7794 0.0
7795 0.0
7796 0.0
7797 0.0
7798 0.31324
7799 0.0
7800 0.0
7801 0.0
7802 0.0
7803 0.0
7804 0.0
7805 0.0
7806 0.31324
7807 0.0
7808 0.0
7809 0.0
7810 0.0
7811 0.0
7812 0.0
7813 0.0
7814 0.0
7815 0.0
7816 0.0
7817 0.0
7818 0.0
7819 0.0
7820 0.0
7821 0.0
7822 0.0
7823 0.0
7824 0.31324
7825 0.0
7826 0.0
7827 0.0
7828 0.0
7829 0.0
7830 0.0
7831 0.0
7832 0.0
7833 0.0
7834 0.0
7835 0.0
7836 0.0
7837 0.0
7838 0.0
7839 0.0
7840 0.0
7841 0.0
7842 0.0
7843 0.0
7844 0.0
7845 0.0
7846 0.0
7847 0.0
7848 0.0
7849 0.31324
7850 0.0
7851 0.0
7852 0.31324
7853 0.0
7854 0.0
7855 0.0
7856 0.0
7857 0.0
7858 0.0
7859 0.0
7860 0.0
7861 0.0
7862 0.0
7863 0.0
7864 0.0
7865 0.0
7866 0.0
7867 0.31324
7868 0.0
7869 0.0
7870 0.0
7871 0.0
7872 0.0
7873 0.31324
7874 0.0
7875 0.31324
7876 0.0
7877 0.0
7878 0.0
7879 0.0
7880 0.0
7881 0.0
7882 0.0
7883 0.0
7884 0.0
7885 0.31324
7886 0.0
7887 0.0
7888 0.0
7889 0.0
7890 0.0
7891 0.0
7892 0.0
7893 0.0
7894 0.0
7895 0.31324
7896 0.0
7897 0.0
7898 0.0
7899 0.0
7900 0.0
7901 0.0
7902 0.0
7903 0.0
7904 0.0
7905 0.0
7906 0.0
7907 0.0
7908 0.0
7909 0.0
7910 0.0
7911 0.0
7912 0.0
7913 0.0
7914 0.0
7915 0.0
7916 0.0
7917 0.0
7918 0.31324
7919 0.0
7920 0.31324
7921 0.0
7922 0.0
7923 0.0
7924 0.0
7925 0.0
7926 0.31324
7927 0.0
7928 0.0
7929 0.31324
7930 0.31324
7931 0.0
7932 0.0
7933 0.0
7934 0.0
7935 0.0
7936 0.0
7937 0.0
7938 0.0
7939 0.0
7940 0.0
7941 0.0
7942 0.0
7943 0.0
7944 0.0
7945 0.0
7946 0.0
7947 0.0
7948 0.0
7949 0.31324
7950 0.0
7951 0.0
7952 0.0
7953 0.0
7954 0.0
7955 0.0
7956 0.0
7957 0.0
7958 0.0
7959 0.0
7960 0.0
7961 0.0
7962 0.0
7963 0.0
7964 0.0
7965 0.0
7966 0.0
7967 0.0
7968 0.0
7969 0.0
7970 0.0
7971 0.0
7972 0.0
7973 0.0
7974 0.0
7975 0.0
7976 0.0
7977 0.0
7978 0.0
7979 0.0
7980 0.0
7981 0.0
7982 0.0
7983 0.0
7984 0.0
7985 0.62648
7986 0.0
7987 0.0
7988 0.0
7989 0.0
7990 0.0
7991 0.31324
7992 0.0
7993 0.0
7994 0.0
7995 0.0
7996 0.0
7997 0.0
7998 0.0
7999 0.0
8000 0.0
8001 0.0
8002 0.0
8003 0.0
8004 0.0
8005 0.0
8006 0.0
8007 0.0
8008 0.0
8009 0.0
8010 0.31324
8011 0.0
8012 0.0
8013 0.0
8014 0.0
8015 0.0
8016 0.0
8017 0.0
8018 0.0
8019 0.0
8020 0.0
8021 0.0
8022 0.0
8023 0.0
8024 0.0
8025 0.0
8026 0.0
8027 0.0
8028 0.0
8029 0.0
8030 0.0
8031 0.0
8032 0.0
8033 0.0
8034 0.0
8035 0.0
8036 0.0
8037 0.0
8038 0.0
8039 0.0
8040 0.0
8041 0.0
8042 0.0
8043 0.0
8044 0.0
8045 0.0
8046 0.0
8047 0.0
8048 0.0
8049 0.0
8050 0.0
8051 0.0
8052 0.0
8053 1.25296
8054 0.0
8055 0.0
8056 0.0
8057 0.0
8058 0.0
8059 0.0
8060 0.0
8061 0.0
8062 0.0
8063 0.0
8064 0.0
8065 0.0
8066 0.0
8067 0.0
8068 0.31324
8069 0.0
8070 0.0
8071 0.31324
8072 0.0
8073 0.0
8074 0.0
8075 0.0
8076 0.0
8077 0.0
8078 0.0
8079 0.0
8080 0.0
8081 0.0
8082 0.0
8083 0.0
8084 0.31324
8085 0.31324
8086 0.0
8087 0.0
8088 0.31324
8089 0.0
8090 0.0
8091 0.0
8092 0.31324
8093 0.0
8094 0.0
8095 0.0
8096 0.0
8097 0.0
8098 0.0
8099 0.0
8100 0.0
8101 0.31324
8102 0.0
8103 0.0
8104 0.0
8105 0.31324
8106 0.0
8107 0.31324
8108 0.0
8109 0.0
8110 0.0
8111 0.0
8112 0.0
8113 0.0
8114 0.0
8115 0.31324
8116 0.0
8117 0.0
8118 0.0
8119 0.0
8120 0.0
8121 0.0
8122 0.0
8123 0.0
8124 0.0
8125 0.0
8126 0.0
8127 0.0
8128 0.0
8129 0.0
8130 0.0
8131 0.0
8132 0.0
8133 0.0
8134 0.0
8135 0.0
8136 0.31324
8137 0.0
8138 0.0
8139 0.0
8140 0.0
8141 0.0
8142 0.0
8143 0.0
8144 0.31324
8145 0.0
8146 0.0
8147 0.0
8148 0.0
8149 0.0
8150 0.0
8151 0.0
8152 0.0
8153 0.0
8154 0.0
8155 0.0
8156 0.0
8157 0.0
8158 0.0
8159 0.0
8160 0.0
8161 0.0
8162 0.0
8163 0.0
8164 0.0
8165 0.0
8166 0.0
8167 0.0
8168 0.0
8169 0.0
8170 0.0
8171 0.0
8172 0.0
8173 0.0
8174 0.0
8175 0.0
8176 0.62648
8177 0.0
8178 0.31324
8179 0.0
8180 0.0
8181 0.0
8182 0.0
8183 0.0
8184 0.0
8185 0.0
8186 0.0
8187 0.0
8188 0.0
8189 0.0
8190 0.0
8191 0.0
8192 0.0
8193 0.0
8194 0.0
8195 0.0
8196 0.0
8197 0.0
8198 0.31324
8199 0.0
8200 0.0
8201 0.0
8202 0.0
8203 0.0
8204 0.0
8205 0.0
8206 0.31324
8207 0.0
8208 0.0
8209 0.0
8210 0.0
8211 0.0
8212 0.0
8213 0.0
8214 0.31324
8215 0.0
8216 0.0
8217 0.0
8218 0.0
8219 0.0
8220 0.0
8221 0.31324
8222 0.62648
8223 0.0
8224 0.0
8225 0.31324
8226 0.0
8227 0.0
8228 0.0
8229 0.0
8230 0.0
8231 0.31324
8232 0.0
8233 0.0
8234 0.0
8235 0.0
8236 0.0
8237 0.31324
8238 0.31324
8239 0.0
8240 0.0
8241 0.0
8242 0.0
8243 0.0
8244 0.0
8245 0.0
8246 0.0
8247 0.0
8248 0.0
8249 0.0
8250 0.0
8251 0.31324
8252 0.0
8253 0.31324
8254 0.0
8255 0.0
8256 0.0
8257 0.0
8258 0.0
8259 0.0
8260 0.0
8261 0.0
8262 0.0
8263 0.0
8264 0.0
8265 0.0
8266 0.0
8267 0.0
8268 0.0
8269 0.0
8270 0.0
8271 0.0
8272 0.0
8273 0.31324
8274 0.0
8275 0.0
8276 0.0
8277 0.0
8278 0.0
8279 0.0
8280 0.31324
8281 0.0
8282 0.0
8283 0.0
8284 0.0
8285 0.0
8286 0.0
8287 0.0
8288 0.0
8289 0.0
8290 0.0
8291 0.0
8292 0.0
8293 0.31324
8294 0.0
8295 0.0
8296 0.0
8297 0.0
8298 0.0
8299 0.0
8300 0.0
8301 0.0
8302 0.0
8303 0.0
8304 0.0
8305 0.0
8306 0.0
8307 0.0
8308 0.0
8309 0.0
8310 0.0
8311 0.31324
8312 0.0
8313 0.0
8314 0.0
8315 0.0
8316 0.0
8317 0.0
8318 0.0
8319 0.0
8320 0.0
8321 0.0
8322 0.0
8323 0.0
8324 0.0
8325 0.0
8326 0.0
8327 0.0
8328 0.0
8329 0.0
8330 0.0
8331 0.0
8332 0.0
8333 0.0
8334 0.0
8335 0.0
8336 0.0
8337 0.0
8338 0.0
8339 0.0
8340 0.0
8341 0.0
8342 0.0
8343 0.0
8344 0.0
8345 0.0
8346 0.0
8347 0.0
8348 0.0
8349 0.0
8350 0.0
8351 0.0
8352 0.0
8353 0.0
8354 0.0
8355 0.31324
8356 0.0
8357 0.0
8358 0.0
8359 0.0
8360 0.0
8361 0.0
8362 0.0
8363 0.0
8364 0.0
8365 0.0
8366 0.0
8367 0.0
8368 0.31324
8369 0.0
8370 0.9397200000000001
8371 0.0
8372 0.0
8373 0.31324
8374 0.0
8375 0.0
8376 0.0
8377 0.0
8378 0.0
8379 0.31324
8380 0.0
8381 0.0
8382 0.0
8383 0.0
8384 0.62648
8385 0.0
8386 0.0
8387 0.0
8388 0.0
8389 0.0
8390 0.0
8391 0.0
8392 0.0
8393 0.0
8394 0.0
8395 0.0
8396 0.0
8397 0.31324
8398 0.0
8399 0.0
8400 0.0
8401 0.0
8402 0.0
8403 0.0
8404 0.0
8405 0.0
8406 0.0
8407 0.0
8408 0.0
8409 0.0
8410 0.0
8411 0.0
8412 0.31324
8413 0.0
8414 0.62648
8415 0.31324
8416 0.0
8417 0.0
8418 0.0
8419 0.0
8420 0.0
8421 0.0
8422 0.0
8423 0.0
8424 0.0
8425 0.0
8426 0.0
8427 0.0
8428 0.31324
8429 0.0
8430 0.0
8431 0.0
8432 0.0
8433 0.0
8434 0.0
8435 0.0
8436 0.0
8437 0.0
8438 0.0
8439 0.0
8440 0.0
8441 0.0
8442 0.0
8443 0.0
8444 0.0
8445 0.0
8446 0.0
8447 0.0
8448 0.0
8449 0.0
8450 0.0
8451 0.0
8452 0.0
8453 0.0
8454 0.0
8455 0.0
8456 0.0
8457 0.0
8458 0.31324
8459 0.0
8460 0.0
8461 0.0
8462 0.0
8463 0.0
8464 0.62648
8465 0.0
8466 0.0
8467 0.0
8468 0.0
8469 0.0
8470 0.0
8471 0.0
8472 0.0
8473 0.0
8474 0.0
8475 0.0
8476 0.0
8477 0.0
8478 0.0
8479 0.31324
8480 0.0
8481 0.0
8482 0.0
8483 0.0
8484 0.0
8485 0.0
8486 0.0
8487 0.0
8488 0.0
8489 0.0
8490 0.0
8491 0.0
8492 0.0
8493 0.0
8494 0.0
8495 0.0
8496 0.31324
8497 0.0
8498 0.0
8499 0.0
8500 0.0
8501 0.0
8502 0.0
8503 0.0
8504 0.0
8505 0.0
8506 0.0
8507 0.31324
8508 0.0
8509 0.0
8510 0.0
8511 0.0
8512 0.0
8513 0.0
8514 0.0
8515 0.0
8516 0.0
8517 0.0
8518 0.0
8519 0.0
8520 0.0
8521 0.0
8522 0.0
8523 0.0
8524 0.0
8525 0.0
8526 0.0
8527 0.0
8528 0.0
8529 0.0
8530 0.0
8531 0.0
8532 0.0
8533 0.0
8534 0.0
8535 0.0
8536 0.0
8537 0.0
8538 0.0
8539 0.0
8540 0.0
8541 0.0
8542 0.0
8543 0.62648
8544 0.0
8545 0.9397200000000001
8546 0.0
8547 0.0
8548 0.0
8549 0.0
8550 0.0
8551 0.31324
8552 0.0
8553 0.0
8554 0.0
8555 0.0
8556 0.0
8557 0.0
8558 0.0
8559 0.0
8560 0.31324
8561 0.0
8562 0.31324
8563 0.0
8564 0.0
8565 0.0
8566 0.0
8567 0.0
8568 0.0
8569 0.0
8570 0.0
8571 0.0
8572 0.0
8573 0.0
8574 0.0
8575 0.0
8576 0.0
8577 0.0
8578 0.0
8579 0.0
8580 0.0
8581 0.0
8582 0.0
8583 0.0
8584 0.0
8585 0.0
8586 0.31324
8587 0.0
8588 0.0
8589 0.0
8590 0.0
8591 0.0
8592 0.0
8593 0.0
8594 0.0
8595 0.0
8596 0.0
8597 0.0
8598 0.0
8599 0.0
8600 0.0
8601 0.0
8602 0.0
8603 0.0
8604 0.0
8605 0.0
8606 0.0
8607 0.0
8608 0.0
8609 0.0
8610 0.31324
8611 0.0
8612 0.0
8613 0.0
8614 0.0
8615 0.0
8616 0.0
8617 0.0
8618 0.0
8619 0.0
8620 0.0
8621 0.0
8622 0.0
8623 0.0
8624 0.0
8625 0.0
8626 0.0
8627 0.0
8628 0.0
8629 0.31324
8630 0.0
8631 0.0
8632 0.0
8633 0.0
8634 0.31324
8635 0.0
8636 0.0
8637 0.0
8638 0.31324
8639 0.0
8640 0.0
8641 0.31324
8642 0.0
8643 0.0
8644 0.0
8645 0.0
8646 0.0
8647 0.0
8648 0.0
8649 0.0
8650 0.0
8651 0.31324
8652 0.0
8653 0.0
8654 0.0
8655 0.0
8656 0.0
8657 0.0
8658 0.0
8659 0.0
8660 0.0
8661 0.0
8662 0.0
8663 0.0
8664 0.31324
8665 0.0
8666 0.0
8667 0.0
8668 0.0
8669 0.0
8670 0.0
8671 0.0
8672 0.0
8673 0.0
8674 0.0
8675 0.0
8676 0.0
8677 0.0
8678 0.0
8679 0.0
8680 0.0
8681 0.0
8682 0.0
8683 0.0
8684 0.0
8685 0.0
8686 0.0
8687 0.31324
8688 0.0
8689 0.31324
8690 0.0
8691 0.0
8692 0.31324
8693 0.0
8694 0.0
8695 0.0
8696 0.0
8697 0.0
8698 0.0
8699 0.0
8700 0.0
8701 0.0
8702 0.0
8703 0.0
8704 0.0
8705 0.0
8706 0.0
8707 0.0
8708 0.0
8709 0.0
8710 0.0
8711 0.0
8712 0.0
8713 0.0
8714 0.0
8715 0.0
8716 0.0
8717 0.0
8718 0.0
8719 0.0
8720 0.0
8721 0.0
8722 0.0
8723 0.0
8724 0.0
8725 0.0
8726 0.62648
8727 0.0
8728 0.31324
8729 0.31324
8730 0.0
8731 0.0
8732 0.0
8733 0.0
8734 0.0
8735 0.0
8736 0.0
8737 0.0
8738 0.0
8739 0.0
8740 0.0
8741 0.0
8742 0.0
8743 0.0
8744 0.0
8745 0.0
8746 0.0
8747 0.0
8748 0.0
8749 0.0
8750 0.31324
8751 0.0
8752 0.0
8753 0.0
8754 0.0
8755 0.0
8756 0.0
8757 0.0
8758 0.0
8759 0.0
8760 0.0
8761 0.0
8762 0.0
8763 0.0
8764 0.31324
8765 0.0
8766 0.0
8767 0.0
8768 0.0
8769 0.0
8770 0.0
8771 0.0
8772 0.0
8773 0.0
8774 0.0
8775 0.0
8776 0.0
8777 0.0
8778 0.0
8779 0.0
8780 0.0
8781 0.0
8782 0.0
8783 0.0
8784 0.0
8785 0.0
8786 0.0
8787 0.0
8788 0.0
8789 0.0
8790 0.0
8791 0.31324
8792 0.0
8793 0.0
8794 0.31324
8795 0.0
8796 0.0
8797 0.0
8798 0.0
8799 0.0
8800 0.0
8801 0.0
8802 0.0
8803 0.0
8804 0.0
8805 0.0
8806 0.31324
8807 0.0
8808 0.0
8809 0.0
8810 0.0
8811 0.0
8812 0.0
8813 0.0
8814 0.0
8815 0.0
8816 0.0
8817 0.0
8818 0.0
8819 0.0
8820 0.0
8821 0.31324
8822 0.0
8823 0.31324
8824 0.0
8825 0.0
8826 0.0
8827 0.0
8828 0.0
8829 0.0
8830 0.0
8831 0.0
8832 0.0
8833 0.0
8834 0.0
8835 0.0
8836 0.0
8837 0.0
8838 0.0
8839 0.0
8840 0.0
8841 0.0
8842 0.0
8843 0.0
8844 0.0
8845 0.31324
8846 0.0
8847 0.0
8848 0.31324
8849 0.0
8850 0.0
8851 0.0
8852 0.31324
8853 0.0
8854 0.0
8855 0.0
8856 0.0
8857 0.0
8858 0.0
8859 0.0
8860 0.0
8861 0.0
8862 0.0
8863 0.31324
8864 0.0
8865 0.0
8866 0.0
8867 0.0
8868 0.31324
8869 0.0
8870 0.0
8871 0.0
8872 0.0
8873 0.0
8874 0.0
8875 0.0
8876 0.0
8877 0.0
8878 0.0
8879 0.0
8880 0.0
8881 0.0
8882 0.0
8883 0.0
8884 0.0
8885 0.0
8886 0.0
8887 0.0
8888 0.0
8889 0.0
8890 0.0
8891 0.0
8892 0.0
8893 0.0
8894 0.0
8895 0.0
8896 0.0
8897 0.0
8898 0.0
8899 0.0
8900 0.0
8901 0.0
8902 0.0
8903 0.0
8904 0.0
8905 0.0
8906 0.0
8907 0.0
8908 0.0
8909 0.0
8910 0.0
8911 0.0
8912 0.0
8913 0.0
8914 0.0
8915 0.0
8916 0.0
8917 0.0
8918 0.0
8919 0.0
8920 0.0
8921 0.0
8922 0.0
8923 0.31324
8924 0.0
8925 0.0
8926 0.0
8927 0.0
8928 0.0
8929 0.31324
8930 0.0
8931 0.0
8932 0.0
8933 0.0
8934 0.0
8935 0.0
8936 0.0
8937 0.0
8938 0.0
8939 0.0
8940 0.0
8941 0.0
8942 0.0
8943 0.31324
8944 0.0
8945 0.0
8946 0.0
8947 0.0
8948 0.0
8949 0.0
8950 0.0
8951 0.0
8952 0.0
8953 0.0
8954 0.0
8955 0.31324
8956 0.0
8957 0.0
8958 0.0
8959 0.0
8960 0.31324
8961 0.0
8962 0.0
8963 0.0
8964 0.0
8965 0.0
8966 0.0
8967 0.0
8968 0.0
8969 0.0
8970 0.0
8971 0.0
8972 0.31324
8973 0.0
8974 0.31324
8975 0.0
8976 0.0
8977 0.31324
8978 0.0
8979 0.62648
8980 0.31324
8981 0.0
8982 0.0
8983 0.0
8984 0.0
8985 0.0
8986 0.0
8987 0.0
8988 0.0
8989 0.0
8990 0.0
8991 0.0
8992 0.0
8993 0.0
8994 0.0
8995 0.0
8996 0.0
8997 0.0
8998 0.0
8999 0.0
9000 0.0
9001 0.31324
9002 0.0
9003 0.0
9004 0.0
9005 0.0
9006 0.0
9007 0.0
9008 0.31324
9009 0.31324
9010 0.0
9011 0.0
9012 0.0
9013 0.0
9014 0.0
9015 0.0
9016 0.0
9017 0.0
9018 0.0
9019 0.0
9020 0.31324
9021 0.0
9022 0.0
9023 0.0
9024 0.0
9025 0.0
9026 0.0
9027 0.0
9028 0.0
9029 0.0
9030 0.0
9031 0.0
9032 0.31324
9033 0.0
9034 0.31324
9035 0.0
9036 0.0
9037 0.0
9038 0.0
9039 0.0
9040 0.0
9041 0.0
9042 0.0
9043 0.0
9044 0.0
9045 0.0
9046 0.0
9047 0.0
9048 0.0
9049 0.0
9050 0.0
9051 0.0
9052 0.0
9053 0.0
9054 0.0
9055 0.31324
9056 0.0
9057 0.0
9058 0.0
9059 0.0
9060 0.0
9061 0.0
9062 0.0
9063 0.0
9064 0.0
9065 0.31324
9066 0.0
9067 0.0
9068 0.0
9069 0.0
9070 0.31324
9071 0.0
9072 0.0
9073 0.0
9074 0.0
9075 0.62648
9076 0.0
9077 0.0
9078 0.0
9079 0.0
9080 0.0
9081 0.0
9082 0.0
9083 0.0
9084 0.0
9085 0.0
9086 0.0
9087 0.0
9088 0.0
9089 0.0
9090 0.0
9091 0.0
9092 0.31324
9093 0.0
9094 0.0
9095 0.0
9096 0.0
9097 0.62648
9098 0.31324
9099 0.0
9100 0.0
9101 0.0
9102 0.0
9103 0.0
9104 0.0
9105 0.31324
9106 0.0
9107 0.0
9108 0.0
9109 0.0
9110 0.62648
9111 0.0
9112 0.0
9113 0.0
9114 0.31324
9115 0.0
9116 0.0
9117 0.0
9118 0.31324
9119 0.31324
9120 0.0
9121 0.0
9122 0.0
9123 0.0
9124 0.0
9125 0.0
9126 0.31324
9127 0.0
9128 0.0
9129 0.0
9130 0.31324
9131 0.0
9132 0.31324
9133 0.0
9134 0.31324
9135 0.0
9136 0.0
9137 0.0
9138 0.0
9139 0.0
9140 0.0
9141 0.0
9142 0.0
9143 0.0
9144 0.0
9145 0.0
9146 0.0
9147 0.0
9148 0.0
9149 0.0
9150 0.0
9151 0.0
9152 0.0
9153 0.31324
9154 0.0
9155 0.0
9156 0.0
9157 0.0
9158 0.0
9159 0.0
9160 0.0
9161 0.0
9162 0.0
9163 0.0
9164 0.0
9165 0.0
9166 0.0
9167 0.0
9168 0.0
9169 0.0
9170 0.0
9171 0.0
9172 0.0
9173 0.0
9174 0.0
9175 0.0
9176 0.0
9177 0.0
9178 0.0
9179 0.0
9180 0.0
9181 0.0
9182 0.0
9183 0.0
9184 0.0
9185 0.0
9186 0.0
9187 0.0
9188 0.0
9189 0.0
9190 0.0
9191 0.0
9192 0.0
9193 0.0
9194 0.0
9195 0.0
9196 0.0
9197 0.0
9198 0.0
9199 0.0
9200 0.0
9201 0.0
9202 0.0
9203 0.31324
9204 0.31324
9205 0.0
9206 0.0
9207 0.0
9208 0.0
9209 0.0
9210 0.0
9211 0.0
9212 0.0
9213 0.0
9214 0.0
9215 0.0
9216 0.0
9217 0.0
9218 0.62648
9219 0.0
9220 0.0
9221 0.31324
9222 0.0
9223 0.0
9224 0.0
9225 0.0
9226 0.0
9227 0.0
9228 0.0
9229 0.0
9230 0.0
9231 0.0
9232 0.0
9233 0.0
9234 0.0
9235 0.0
9236 0.0
9237 0.0
9238 0.0
9239 0.0
9240 0.0
9241 0.0
9242 0.0
9243 0.0
9244 0.0
9245 0.0
9246 0.31324
9247 0.0
9248 0.0
9249 0.0
9250 0.0
9251 0.0
9252 0.0
9253 0.0
9254 0.0
9255 0.0
9256 0.0
9257 0.0
9258 0.0
9259 0.0
9260 0.0
9261 0.0
9262 0.0
9263 0.0
9264 0.0
9265 0.0
9266 0.0
9267 0.0
9268 0.0
9269 0.0
9270 0.0
9271 0.0
9272 0.0
9273 0.0
9274 0.0
9275 0.0
9276 0.0
9277 0.0
9278 0.0
9279 0.31324
9280 0.0
9281 0.0
9282 0.0
9283 0.0
9284 0.0
9285 0.0
9286 0.0
9287 0.0
9288 0.0
9289 0.0
9290 0.0
9291 0.0
9292 0.0
9293 0.0
9294 0.0
9295 0.0
9296 0.0
9297 0.0
9298 0.0
9299 0.0
9300 0.0
9301 0.0
9302 0.0
9303 0.0
9304 0.0
9305 0.0
9306 0.31324
9307 0.0
9308 0.0
9309 0.0
9310 0.0
9311 0.0
9312 0.0
9313 0.0
9314 0.0
9315 0.0
9316 0.0
9317 0.0
9318 0.0
9319 0.0
9320 0.0
9321 0.0
9322 0.0
9323 0.0
9324 0.0
9325 0.0
9326 0.0
9327 0.0
9328 0.0
9329 0.0
9330 0.0
9331 0.0
9332 0.0
9333 0.0
9334 0.31324
9335 0.0
9336 0.0
9337 0.0
9338 0.0
9339 0.0
9340 0.0
9341 0.0
9342 0.0
9343 0.0
9344 0.0
9345 0.0
9346 0.0
9347 0.0
9348 0.0
9349 0.0
9350 0.0
9351 0.0
9352 0.0
9353 0.0
9354 0.0
9355 0.0
9356 0.0
9357 0.0
9358 0.0
9359 0.0
9360 0.0
9361 0.0
9362 0.0
9363 0.0
9364 0.31324
9365 0.0
9366 0.0
9367 0.0
9368 0.0
9369 0.0
9370 0.0
9371 0.0
9372 0.0
9373 0.0
9374 0.0
9375 0.0
9376 0.0
9377 0.0
9378 0.0
9379 0.0
9380 0.0
9381 0.0
9382 0.0
9383 0.0
9384 0.0
9385 0.0
9386 0.0
9387 0.0
9388 0.0
9389 0.0
9390 0.0
9391 0.0
9392 0.0
9393 0.0
9394 0.0
9395 0.0
9396 0.0
9397 0.0
9398 0.0
9399 0.0
9400 0.0
9401 0.0
9402 0.0
9403 0.0
9404 0.0
9405 0.0
9406 0.0
9407 0.0
9408 0.0
9409 0.0
9410 0.0
9411 0.0
9412 0.0
9413 0.0
9414 0.0
9415 0.0
9416 0.0
9417 0.0
9418 0.0
9419 0.0
9420 0.0
9421 0.0
9422 0.0
9423 0.0
9424 0.31324
9425 0.0
9426 0.0
9427 0.0
9428 0.0
9429 0.31324
9430 0.0
9431 0.0
9432 0.0
9433 0.0
9434 0.0
9435 0.0
9436 0.0
9437 0.0
9438 0.0
9439 0.0
9440 0.0
9441 0.0
9442 0.0
9443 0.0
9444 0.0
9445 0.0
9446 0.0
9447 0.0
9448 0.0
9449 0.0
9450 0.0
9451 0.31324
9452 0.31324
9453 0.0
9454 0.0
9455 0.0
9456 0.0
9457 0.0
9458 0.0
9459 0.0
9460 0.0
9461 0.0
9462 0.0
9463 0.0
9464 0.0
9465 0.0
9466 0.0
9467 0.0
9468 0.0
9469 0.0
9470 0.0
9471 0.0
9472 0.0
9473 0.0
9474 0.0
9475 0.0
9476 0.0
9477 0.0
9478 0.0
9479 0.0
9480 0.0
9481 0.0
9482 0.0
9483 0.0
9484 0.0
9485 0.0
9486 0.0
9487 0.31324
9488 0.0
9489 0.0
9490 0.0
9491 0.0
9492 0.0
9493 0.0
9494 0.0
9495 0.0
9496 0.0
9497 0.0
9498 0.0
9499 0.0
9500 0.0
9501 0.0
9502 0.0
9503 0.0
9504 0.0
9505 0.0
9506 0.0
9507 0.0
9508 0.0
9509 0.0
9510 0.0
9511 0.0
9512 0.0
9513 0.0
9514 0.0
9515 0.0
9516 0.0
9517 0.62648
9518 0.0
9519 0.0
9520 0.0
9521 0.0
9522 0.0
9523 0.0
9524 0.0
9525 0.0
9526 0.0
9527 0.0
9528 0.0
9529 0.0
9530 0.0
9531 0.0
9532 0.0
9533 0.0
9534 0.0
9535 0.0
9536 0.0
9537 0.0
9538 0.0
9539 0.0
9540 0.0
9541 0.0
9542 0.0
9543 0.0
9544 0.0
9545 0.0
9546 0.0
9547 0.0
9548 0.0
9549 0.31324
9550 0.0
9551 0.0
9552 0.0
9553 0.0
9554 0.0
9555 0.0
9556 0.0
9557 0.0
9558 0.0
9559 0.0
9560 0.0
9561 0.0
9562 0.0
9563 0.0
9564 0.0
9565 0.0
9566 0.0
9567 0.0
9568 0.31324
9569 0.0
9570 0.0
9571 0.0
9572 0.0
9573 0.0
9574 0.0
9575 0.31324
9576 0.0
9577 0.0
9578 0.0
9579 0.0
9580 0.0
9581 0.0
9582 0.0
9583 0.0
9584 0.0
9585 0.0
9586 0.0
9587 0.0
9588 0.0
9589 0.0
9590 0.0
9591 0.0
9592 0.0
9593 0.31324
9594 0.0
9595 0.0
9596 0.0
9597 0.0
9598 0.0
9599 0.0
9600 0.0
9601 0.0
9602 0.0
9603 0.0
9604 0.31324
9605 0.0
9606 0.0
9607 0.0
9608 0.0
9609 0.0
9610 0.0
9611 0.0
9612 0.0
9613 0.0
9614 0.0
9615 0.0
9616 0.0
9617 0.0
9618 0.0
9619 0.0
9620 0.0
9621 0.0
9622 0.0
9623 0.0
9624 0.0
9625 0.0
9626 0.0
9627 0.0
9628 0.0
9629 0.0
9630 0.0
9631 0.0
9632 0.0
9633 0.0
9634 0.0
9635 0.0
9636 0.0
9637 0.31324
9638 0.0
9639 0.31324
9640 0.0
9641 0.0
9642 0.0
9643 0.0
9644 0.0
9645 0.0
9646 0.0
9647 0.0
9648 0.0
9649 0.0
9650 0.31324
9651 0.0
9652 0.0
9653 0.0
9654 0.0
9655 0.0
9656 0.0
9657 0.0
9658 0.31324
9659 0.0
9660 0.31324
9661 0.0
9662 0.0
9663 0.0
9664 0.0
9665 0.0
9666 0.0
9667 0.0
9668 0.0
9669 0.0
9670 0.31324
9671 0.0
9672 0.0
9673 0.0
9674 0.31324
9675 0.0
9676 0.0
9677 0.0
9678 0.0
9679 0.31324
9680 0.0
9681 0.0
9682 0.0
9683 0.0
9684 0.0
9685 0.0
9686 0.0
9687 0.0
9688 0.31324
9689 0.0
9690 0.0
9691 0.0
9692 0.0
9693 0.0
9694 0.0
9695 0.0
9696 0.0
9697 0.0
9698 0.0
9699 0.0
9700 0.0
9701 0.0
9702 0.0
9703 0.0
9704 0.0
9705 0.0
9706 0.0
9707 0.31324
9708 0.0
9709 0.0
9710 0.0
9711 0.0
9712 0.0
9713 0.0
9714 0.0
9715 0.0
9716 0.0
9717 0.0
9718 0.31324
9719 0.31324
9720 0.0
9721 0.0
9722 0.0
9723 0.0
9724 0.0
9725 0.0
9726 0.0
9727 0.0
9728 0.0
9729 0.0
9730 0.0
9731 0.0
9732 0.0
9733 0.0
9734 0.0
9735 0.0
9736 0.0
9737 0.0
9738 0.0
9739 0.0
9740 0.0
9741 0.0
9742 0.0
9743 0.0
9744 0.0
9745 0.0
9746 0.31324
9747 0.0
9748 0.0
9749 0.0
9750 0.0
9751 0.0
9752 0.0
9753 0.0
9754 0.0
9755 0.0
9756 0.0
9757 0.0
9758 0.0
9759 0.0
9760 0.0
9761 0.0
9762 0.0
9763 0.31324
9764 0.0
9765 0.0
9766 0.0
9767 0.0
9768 0.0
9769 0.0
9770 0.0
9771 0.0
9772 0.0
9773 0.0
9774 0.0
9775 0.0
9776 0.0
9777 0.0
9778 0.0
9779 0.0
9780 0.0
9781 0.0
9782 0.0
9783 0.0
9784 0.0
9785 0.0
9786 0.0
9787 0.0
9788 0.0
9789 0.0
9790 0.0
9791 0.0
9792 0.0
9793 0.0
9794 0.0
9795 0.0
9796 0.0
9797 0.0
9798 0.0
9799 0.31324
9800 0.0
9801 0.0
9802 0.0
9803 0.0
9804 0.0
9805 0.0
9806 0.0
9807 0.0
9808 0.62648
9809 0.0
9810 0.0
9811 0.0
9812 0.0
9813 0.0
9814 0.0
9815 0.0
9816 0.0
9817 0.0
9818 0.31324
9819 0.31324
9820 0.0
9821 0.0
9822 0.62648
9823 0.31324
9824 0.0
9825 0.0
9826 0.0
9827 0.0
9828 0.9397200000000001
9829 0.0
9830 0.0
9831 0.31324
9832 0.0
9833 0.62648
9834 0.0
9835 0.0
9836 0.31324
9837 0.0
9838 0.0
9839 0.0
9840 0.0
9841 0.31324
9842 0.0
9843 0.0
9844 0.0
9845 0.0
9846 0.0
9847 0.0
9848 0.0
9849 0.0
9850 0.0
9851 0.0
9852 0.0
9853 0.31324
9854 0.0
9855 0.0
9856 0.0
9857 0.0
9858 0.0
9859 0.0
9860 0.31324
9861 0.31324
9862 0.0
9863 0.0
9864 0.0
9865 0.0
9866 0.0
9867 0.0
9868 0.0
9869 0.0
9870 0.0
9871 0.0
9872 0.0
9873 0.0
9874 0.0
9875 0.0
9876 0.0
9877 0.0
9878 0.0
9879 0.0
9880 0.0
9881 0.0
9882 0.0
9883 0.0
9884 0.0
9885 0.0
9886 0.0
9887 0.0
9888 0.0
9889 0.0
9890 0.0
9891 0.0
9892 0.0
9893 0.0
9894 0.0
9895 0.0
9896 0.0
9897 0.0
9898 0.0
9899 0.0
9900 0.0
9901 0.0
9902 0.0
9903 0.0
9904 0.0
9905 0.0
9906 0.0
9907 0.0
9908 0.0
9909 0.0
9910 0.31324
9911 0.0
9912 0.0
9913 0.0
9914 0.0
9915 0.0
9916 0.0
9917 0.0
9918 0.0
9919 0.0
9920 0.0
9921 0.31324
9922 0.0
9923 0.0
9924 0.0
9925 0.0
9926 0.0
9927 0.0
9928 0.0
9929 0.0
9930 0.0
9931 0.0
9932 0.0
9933 0.0
9934 0.0
9935 0.0
9936 0.0
9937 0.0
9938 0.31324
9939 0.0
9940 0.0
9941 0.0
9942 0.0
9943 0.0
9944 0.0
9945 0.31324
9946 0.0
9947 0.31324
9948 0.0
9949 0.0
9950 0.0
9951 0.0
9952 0.0
9953 0.0
9954 0.0
9955 0.31324
9956 0.0
9957 0.0
9958 0.0
9959 0.0
9960 0.0
9961 0.31324
9962 0.0
9963 0.0
9964 0.0
9965 0.0
9966 0.0
9967 0.0
9968 0.0
9969 0.0
9970 0.0
9971 0.31324
9972 0.0
9973 0.0
9974 0.0
9975 0.0
9976 0.0
9977 0.31324
9978 0.0
9979 0.0
9980 0.0
9981 0.0
9982 0.31324
9983 0.31324
9984 0.31324
9985 0.0
9986 0.0
9987 0.0
9988 0.0
9989 0.0
9990 0.0
9991 0.0
9992 0.0
9993 0.0
9994 0.0
9995 0.0
9996 0.0
9997 0.0
9998 0.0
9999 0.0
10000 0.0
10001 0.31324
10002 0.0
10003 0.0
10004 0.0
10005 0.0
10006 0.0
10007 0.0
10008 0.0
10009 0.0
10010 0.0
10011 0.0
10012 0.0
10013 0.0
10014 0.0
10015 0.0
10016 0.0
10017 0.0
10018 0.0
10019 0.0
10020 0.0
10021 0.0
10022 0.0
10023 0.0
10024 0.0
10025 0.0
10026 0.0
10027 0.0
10028 0.0
10029 0.0
10030 0.0
10031 0.0
10032 0.0
10033 0.0
10034 0.0
10035 0.0
10036 0.0
10037 0.0
10038 0.0
10039 0.0
10040 0.0
10041 0.0
10042 0.0
10043 0.0
10044 0.31324
10045 0.0
10046 0.0
10047 0.0
10048 0.0
10049 0.0
10050 0.0
10051 0.0
10052 0.0
10053 0.0
10054 0.0
10055 0.0
10056 0.0
10057 0.0
10058 0.0
10059 0.0
10060 0.0
10061 0.0
10062 0.0
10063 0.0
10064 0.0
10065 0.0
10066 0.0
10067 0.0
10068 0.0
10069 0.0
10070 0.0
10071 0.0
10072 0.0
10073 0.0
10074 0.0
10075 0.0
10076 0.0
10077 0.0
10078 0.0
10079 0.0
10080 0.0
10081 0.0
10082 0.0
10083 0.0
10084 0.0
10085 0.0
10086 0.0
10087 0.31324
10088 0.0
10089 0.0
10090 0.0
10091 0.0
10092 0.0
10093 0.0
10094 0.0
10095 0.0
10096 0.0
10097 0.0
10098 0.0
10099 0.31324
10100 0.31324
10101 0.0
10102 0.0
10103 0.0
10104 0.0
10105 0.0
10106 0.0
10107 0.0
10108 0.0
10109 0.0
10110 0.0
10111 0.0
10112 0.0
10113 0.0
10114 0.0
10115 0.0
10116 0.0
10117 0.0
10118 0.0
10119 0.0
10120 0.0
10121 0.31324
10122 0.0
10123 0.0
10124 0.0
10125 0.0
10126 0.0
10127 0.0
10128 0.0
10129 0.0
10130 0.0
10131 0.0
10132 0.0
10133 0.0
10134 0.0
10135 0.0
10136 0.0
10137 0.0
10138 0.0
10139 0.31324
10140 0.0
10141 0.0
10142 0.0
10143 0.0
10144 0.31324
10145 0.0
10146 0.0
10147 0.0
10148 0.0
10149 0.0
10150 0.0
10151 0.0
10152 0.0
10153 0.0
10154 0.0
10155 0.0
10156 0.0
10157 0.0
10158 0.0
10159 0.0
10160 0.0
10161 0.0
10162 0.0
10163 0.0
10164 0.0
10165 0.0
10166 0.0
10167 0.0
10168 0.0
10169 0.0
10170 0.31324
10171 0.0
10172 0.0
10173 0.0
10174 0.0
10175 0.0
10176 0.0
10177 0.31324
10178 0.0
10179 0.0
10180 0.0
10181 0.0
10182 0.0
10183 0.0
10184 0.0
10185 0.0
10186 0.0
10187 0.0
10188 0.0
10189 0.0
10190 0.0
10191 0.0
10192 0.0
10193 0.0
10194 0.0
10195 0.0
10196 0.0
10197 0.31324
10198 0.0
10199 0.0
10200 0.0
10201 0.0
10202 0.0
10203 0.0
10204 0.0
10205 0.0
10206 0.0
10207 0.0
10208 0.0
10209 0.0
10210 0.0
10211 0.0
10212 0.0
10213 0.0
10214 0.0
10215 0.0
10216 0.0
10217 0.0
10218 0.31324
10219 0.0
10220 0.0
10221 0.0
10222 0.0
10223 0.0
10224 0.0
10225 0.0
10226 0.0
10227 0.0
10228 0.0
10229 0.0
10230 0.0
10231 0.0
10232 0.0
10233 0.0
10234 0.0
10235 0.0
10236 0.0
10237 0.0
10238 0.0
10239 0.0
10240 0.0
10241 0.0
10242 0.0
10243 0.0
10244 0.31324
10245 0.0
10246 0.0
10247 0.0
10248 0.31324
10249 0.0
10250 0.0
10251 0.0
10252 0.0
10253 0.0
10254 0.0
10255 0.0
10256 0.31324
10257 0.31324
10258 0.0
10259 0.0
10260 0.0
10261 0.31324
10262 0.0
10263 0.0
10264 0.0
10265 0.0
10266 0.0
10267 0.0
10268 0.0
10269 0.31324
10270 0.0
10271 0.0
10272 0.0
10273 0.0
10274 0.0
10275 0.0
10276 0.0
10277 0.0
10278 0.0
10279 0.0
10280 0.0
10281 0.0
10282 0.0
10283 0.0
10284 0.0
10285 0.62648
10286 0.0
10287 0.0
10288 0.0
10289 0.0
10290 0.0
10291 0.0
10292 0.0
10293 0.0
10294 0.0
10295 0.0
10296 0.0
10297 0.0
10298 0.0
10299 0.0
10300 0.0
10301 0.0
10302 0.0
10303 0.0
10304 0.0
10305 0.0
10306 0.0
10307 0.0
10308 0.0
10309 0.0
10310 0.0
10311 0.0
10312 0.0
10313 0.0
10314 0.0
10315 0.0
10316 0.0
10317 0.0
10318 0.0
10319 0.0
10320 0.0
10321 0.0
10322 0.0
10323 0.0
10324 0.0
10325 0.0
10326 0.0
10327 0.0
10328 0.0
10329 0.0
10330 0.0
10331 0.0
10332 0.0
10333 0.0
10334 0.0
10335 0.0
10336 0.0
10337 0.0
10338 0.0
10339 0.0
10340 0.0
10341 0.0
10342 0.0
10343 0.0
10344 0.0
10345 0.0
10346 0.0
10347 0.0
10348 0.0
10349 0.0
10350 0.0
10351 0.31324
10352 0.0
10353 0.0
10354 0.0
10355 0.0
10356 0.0
10357 0.0
10358 0.0
10359 0.0
10360 0.0
10361 0.0
10362 0.0
10363 0.0
10364 0.0
10365 0.0
10366 0.0
10367 0.0
10368 0.0
10369 0.0
10370 0.31324
10371 0.31324
10372 0.0
10373 0.0
10374 0.0
10375 0.0
10376 0.31324
10377 0.0
10378 0.0
10379 0.0
10380 0.0
10381 0.0
10382 0.0
10383 0.31324
10384 0.0
10385 0.0
10386 0.0
10387 0.0
10388 0.0
10389 0.31324
10390 0.0
10391 0.0
10392 0.0
10393 0.0
10394 0.0
10395 0.0
10396 0.0
10397 0.0
10398 0.0
10399 0.0
10400 0.0
10401 0.0
10402 0.31324
10403 0.0
10404 0.0
10405 0.0
10406 0.0
10407 0.0
10408 0.0
10409 0.31324
10410 0.0
10411 0.0
10412 0.31324
10413 0.0
10414 0.0
10415 0.0
10416 0.0
10417 0.0
10418 0.0
10419 0.0
10420 0.0
10421 0.0
10422 0.0
10423 0.0
10424 0.0
10425 0.0
10426 0.0
10427 0.0
10428 0.0
10429 0.0
10430 0.0
10431 0.0
10432 0.0
10433 0.0
10434 0.62648
10435 0.0
10436 0.0
10437 0.0
10438 0.31324
10439 0.0
10440 0.0
10441 0.0
10442 0.0
10443 0.0
10444 0.0
10445 0.0
10446 0.0
10447 0.0
10448 0.0
10449 0.0
10450 0.0
10451 0.0
10452 0.0
10453 0.31324
10454 0.0
10455 0.0
10456 0.0
10457 0.0
10458 0.0
10459 0.0
10460 0.0
10461 0.0
10462 0.0
10463 0.0
10464 0.31324
10465 0.0
10466 0.0
10467 0.0
10468 0.0
10469 0.0
10470 0.0
10471 0.0
10472 0.0
10473 0.0
10474 0.0
10475 0.0
10476 0.0
10477 0.0
10478 0.0
10479 0.0
10480 0.0
10481 0.0
10482 0.0
10483 0.0
10484 0.0
10485 0.0
10486 0.0
10487 0.0
10488 0.0
10489 0.0
10490 0.0
10491 0.0
10492 0.0
10493 0.0
10494 0.0
10495 0.0
10496 0.0
10497 0.0
10498 0.31324
10499 0.0
10500 0.31324
10501 0.0
10502 0.0
10503 0.0
10504 0.0
10505 0.0
10506 0.0
10507 0.0
10508 0.0
10509 0.0
10510 0.31324
10511 0.0
10512 0.0
10513 0.0
10514 0.0
10515 0.0
10516 0.31324
10517 0.0
10518 0.0
10519 0.0
10520 0.0
10521 0.0
10522 0.0
10523 0.0
10524 0.0
10525 0.0
10526 0.0
10527 0.31324
10528 0.0
10529 0.0
10530 0.0
10531 0.0
10532 0.0
10533 0.0
10534 0.0
10535 0.0
10536 0.0
10537 0.31324
10538 0.0
10539 0.31324
10540 0.0
10541 0.31324
10542 0.0
10543 0.0
10544 0.0
10545 0.0
10546 0.0
10547 0.0
10548 0.0
10549 0.0
10550 0.31324
10551 0.0
10552 0.0
10553 0.0
10554 0.0
10555 0.0
10556 0.0
10557 0.0
10558 0.0
10559 0.0
10560 0.0
10561 0.0
10562 0.0
10563 0.0
10564 0.0
10565 0.0
10566 0.0
10567 0.31324
10568 0.0
10569 0.0
10570 0.0
10571 0.31324
10572 0.0
10573 0.0
10574 0.0
10575 0.0
10576 0.0
10577 0.0
10578 0.0
10579 0.31324
10580 0.0
10581 0.0
10582 0.0
10583 0.0
10584 0.0
10585 0.31324
10586 0.0
10587 0.0
10588 0.0
10589 0.0
10590 0.0
10591 0.0
10592 0.0
10593 0.0
10594 0.0
10595 0.0
10596 0.0
10597 0.0
10598 0.0
10599 0.0
10600 0.0
10601 0.0
10602 0.0
10603 0.31324
10604 0.0
10605 0.0
10606 0.0
10607 0.0
10608 0.31324
10609 0.0
10610 0.0
10611 0.0
10612 0.0
10613 0.0
10614 0.0
10615 0.0
10616 0.0
10617 0.0
10618 0.0
10619 0.0
10620 0.0
10621 0.0
10622 0.0
10623 0.0
10624 0.0
10625 0.0
10626 0.0
10627 0.0
10628 0.0
10629 0.0
10630 0.0
10631 0.0
10632 0.0
10633 0.0
10634 0.0
10635 0.0
10636 0.0
10637 0.0
10638 0.0
10639 0.0
10640 0.0
10641 0.0
10642 0.0
10643 0.0
10644 0.0
10645 0.0
10646 0.0
10647 0.0
10648 0.0
10649 0.0
10650 0.0
10651 0.0
10652 0.0
10653 0.0
10654 0.0
10655 0.0
10656 0.0
10657 0.31324
10658 0.0
10659 0.0
10660 0.0
10661 0.0
10662 0.0
10663 0.0
10664 0.0
10665 0.0
10666 0.0
10667 0.0
10668 0.0
10669 0.0
10670 0.0
10671 0.0
10672 0.0
10673 0.0
10674 0.0
10675 0.0
10676 0.0
10677 0.0
10678 0.0
10679 0.0
10680 0.62648
10681 0.0
10682 0.0
10683 0.0
10684 0.0
10685 0.0
10686 0.31324
10687 0.0
10688 0.0
10689 0.31324
10690 0.0
10691 0.31324
10692 0.0
10693 0.0
10694 0.0
10695 0.0
10696 0.0
10697 0.0
10698 0.0
10699 0.0
10700 0.31324
10701 0.0
10702 0.0
10703 0.0
10704 0.0
10705 0.0
10706 0.0
10707 0.62648
10708 0.0
10709 0.0
10710 0.0
10711 0.0
10712 0.0
10713 0.0
10714 0.0
10715 0.0
10716 0.0
10717 0.0
10718 0.0
10719 0.0
10720 0.0
10721 0.0
10722 0.0
10723 0.31324
10724 0.0
10725 0.0
10726 0.0
10727 0.0
10728 0.0
10729 0.0
10730 0.0
10731 0.0
10732 0.0
10733 0.0
10734 0.0
10735 0.0
10736 0.0
10737 0.62648
10738 0.0
10739 0.0
10740 0.0
10741 0.0
10742 0.0
10743 0.0
10744 0.0
10745 0.0
10746 0.0
10747 0.0
10748 0.0
10749 0.31324
10750 0.0
10751 0.0
10752 0.0
10753 0.0
10754 0.0
10755 0.0
10756 0.0
10757 0.0
10758 0.0
10759 0.0
10760 0.0
10761 0.0
10762 0.0
10763 0.0
10764 0.0
10765 0.0
10766 0.0
10767 0.0
10768 0.31324
10769 0.0
10770 0.0
10771 0.0
10772 0.31324
10773 0.0
10774 0.0
10775 0.0
10776 0.0
10777 0.0
10778 0.0
10779 0.0
10780 0.0
10781 0.0
10782 0.0
10783 0.31324
10784 0.0
10785 0.0
10786 0.31324
10787 0.0
10788 0.0
10789 0.0
10790 0.0
10791 0.31324
10792 0.0
10793 0.0
10794 0.0
10795 0.0
10796 0.0
10797 0.0
10798 0.0
10799 0.0
10800 0.0
10801 0.0
10802 0.62648
10803 0.0
10804 0.0
10805 0.0
10806 0.0
10807 0.0
10808 0.0
10809 0.0
10810 0.0
10811 0.0
10812 0.31324
10813 0.0
10814 0.0
10815 0.0
10816 0.0
10817 0.0
10818 0.0
10819 0.0
10820 0.0
10821 0.0
10822 0.0
10823 0.0
10824 0.0
10825 0.0
10826 0.0
10827 0.0
10828 0.0
10829 0.0
10830 0.0
10831 0.0
10832 0.31324
10833 0.0
10834 0.0
10835 0.0
10836 0.0
10837 0.0
10838 0.0
10839 0.0
10840 0.0
10841 0.0
10842 0.0
10843 0.0
10844 0.0
10845 0.0
10846 0.0
10847 0.0
10848 0.0
10849 0.0
10850 0.0
10851 0.0
10852 0.0
10853 0.0
10854 0.0
10855 0.0
10856 0.0
10857 0.0
10858 0.0
10859 0.0
10860 0.0
10861 0.0
10862 0.0
10863 0.0
10864 0.0
10865 0.0
10866 0.0
10867 0.0
10868 0.0
10869 0.0
10870 0.0
10871 0.0
10872 0.0
10873 0.0
10874 0.0
10875 0.0
10876 0.0
10877 0.0
10878 0.0
10879 0.0
10880 0.0
10881 0.0
10882 0.0
10883 0.0
10884 0.31324
10885 0.0
10886 0.0
10887 0.0
10888 0.0
10889 0.0
10890 0.0
10891 0.0
10892 0.0
10893 0.0
10894 0.0
10895 0.0
10896 0.0
10897 0.0
10898 0.0
10899 0.0
10900 0.0
10901 0.31324
10902 0.0
10903 0.0
10904 0.0
10905 0.0
10906 0.0
10907 0.0
10908 0.0
10909 0.0
10910 0.0
10911 0.0
10912 0.31324
10913 0.0
10914 0.0
10915 0.0
10916 0.0
10917 0.0
10918 0.31324
10919 0.0
10920 0.31324
10921 0.0
10922 0.0
10923 0.0
10924 0.0
10925 0.0
10926 0.31324
10927 0.0
10928 0.0
10929 0.0
10930 0.31324
10931 0.0
10932 0.0
10933 0.0
10934 0.0
10935 0.31324
10936 0.0
10937 0.0
10938 0.0
10939 0.0
10940 0.0
10941 0.0
10942 0.0
10943 0.0
10944 0.0
10945 0.0
10946 0.0
10947 0.0
10948 0.0
10949 0.0
10950 0.0
10951 0.0
10952 0.0
10953 0.0
10954 0.0
10955 0.0
10956 0.0
10957 0.0
10958 0.0
10959 0.0
10960 0.0
10961 0.0
10962 0.0
10963 0.0
10964 0.0
10965 0.0
10966 0.0
10967 0.0
10968 0.0
10969 0.0
10970 0.0
10971 0.0
10972 0.0
10973 0.0
10974 0.0
10975 0.0
10976 0.0
10977 0.0
10978 0.0
10979 0.0
10980 0.0
10981 0.0
10982 0.31324
10983 0.0
10984 0.0
10985 0.0
10986 0.0
10987 0.0
10988 0.0
10989 0.0
10990 0.0
10991 0.0
10992 0.0
10993 0.0
10994 0.0
10995 0.0
10996 0.0
10997 0.0
10998 0.0
10999 0.0
11000 0.0
11001 0.0
11002 0.0
11003 0.0
11004 0.0
11005 0.0
11006 0.0
11007 0.0
11008 0.0
11009 0.0
11010 0.0
11011 0.0
11012 0.0
11013 0.0
11014 0.0
11015 0.0
11016 0.0
11017 0.0
11018 0.0
11019 0.31324
11020 0.0
11021 0.0
11022 0.0
11023 0.0
11024 0.0
11025 0.0
11026 0.0
11027 0.0
11028 0.0
11029 0.31324
11030 0.0
11031 0.0
11032 0.0
11033 0.0
11034 0.0
11035 0.0
11036 0.0
11037 0.0
11038 0.0
11039 0.0
11040 0.0
11041 0.0
11042 0.0
11043 0.0
11044 0.0
11045 0.0
11046 0.0
11047 0.0
11048 0.0
11049 0.62648
11050 0.0
11051 0.0
11052 0.0
11053 0.0
11054 0.0
11055 0.0
11056 0.0
11057 0.0
11058 0.0
11059 0.31324
11060 0.0
11061 0.0
11062 0.0
11063 0.0
11064 0.0
11065 0.0
11066 0.0
11067 0.0
11068 0.0
11069 0.0
11070 0.0
11071 0.0
11072 0.0
11073 0.0
11074 0.0
11075 0.0
11076 0.0
11077 0.0
11078 0.0
11079 0.0
11080 0.0
11081 0.0
11082 0.0
11083 0.0
11084 0.0
11085 0.0
11086 0.0
11087 0.0
11088 0.0
11089 0.0
11090 0.0
11091 0.0
11092 0.0
11093 0.0
11094 0.0
11095 0.0
11096 0.0
11097 0.0
11098 0.0
11099 0.0
11100 0.0
11101 0.31324
11102 0.0
11103 0.0
11104 0.0
11105 0.0
11106 0.0
11107 0.0
11108 0.0
11109 0.0
11110 0.0
11111 0.0
11112 0.0
11113 0.0
11114 0.31324
11115 0.0
11116 0.0
11117 0.0
11118 0.0
11119 0.0
11120 0.0
11121 0.0
11122 0.0
11123 0.0
11124 0.0
11125 0.0
11126 0.0
11127 0.0
11128 0.0
11129 0.0
11130 0.0
11131 0.0
11132 0.0
11133 0.0
11134 0.0
11135 0.31324
11136 0.0
11137 0.0
11138 0.0
11139 0.0
11140 0.0
11141 0.0
11142 0.0
11143 0.0
11144 0.0
11145 0.0
11146 0.0
11147 0.0
11148 0.0
11149 0.0
11150 0.0
11151 0.0
11152 0.0
11153 0.0
11154 0.0
11155 0.0
11156 0.0
11157 0.0
11158 0.0
11159 0.0
11160 0.0
11161 0.0
11162 0.31324
11163 0.0
11164 0.0
11165 0.0
11166 0.0
11167 0.0
11168 0.0
11169 0.0
11170 0.0
11171 0.0
11172 0.0
11173 0.0
11174 0.31324
11175 0.0
11176 0.31324
11177 0.0
11178 0.0
11179 0.0
11180 0.0
11181 0.0
11182 0.0
11183 0.0
11184 0.0
11185 0.0
11186 0.0
11187 0.0
11188 0.0
11189 0.0
11190 0.0
11191 0.0
11192 0.0
11193 0.0
11194 0.0
11195 0.0
11196 0.0
11197 0.0
11198 0.0
11199 0.0
11200 0.0
11201 0.0
11202 0.0
11203 0.0
11204 0.0
11205 0.0
11206 0.0
11207 0.0
11208 0.0
11209 0.0
11210 0.0
11211 0.0
11212 0.0
11213 0.0
11214 0.0
11215 0.31324
11216 0.0
11217 0.0
11218 0.0
11219 0.0
11220 0.0
11221 0.0
11222 0.0
11223 0.0
11224 0.0
11225 0.0
11226 0.0
11227 0.0
11228 0.0
11229 0.0
11230 0.0
11231 0.31324
11232 0.0
11233 0.31324
11234 0.0
11235 0.0
11236 0.0
11237 0.31324
11238 0.0
11239 0.0
11240 0.0
11241 0.0
11242 0.0
11243 0.0
11244 0.0
11245 0.0
11246 0.0
11247 0.0
11248 0.0
11249 0.0
11250 0.0
11251 0.0
11252 0.0
11253 0.0
11254 0.0
11255 0.0
11256 0.0
11257 0.0
11258 0.0
11259 0.0
11260 0.0
11261 0.0
11262 0.0
11263 0.0
11264 0.0
11265 0.0
11266 0.0
11267 0.31324
11268 0.0
11269 0.0
11270 0.31324
11271 0.0
11272 0.0
11273 0.0
11274 0.0
11275 0.0
11276 0.0
11277 0.0
11278 0.0
11279 0.0
11280 0.0
11281 0.0
11282 0.0
11283 0.0
11284 0.31324
11285 0.0
11286 0.0
11287 0.0
11288 0.0
11289 0.0
11290 0.0
11291 0.0
11292 0.0
11293 0.31324
11294 0.0
11295 0.0
11296 0.0
11297 0.31324
11298 0.0
11299 0.0
11300 0.0
11301 0.0
11302 0.0
11303 0.0
11304 0.0
11305 0.0
11306 0.0
11307 0.0
11308 0.0
11309 0.0
11310 0.0
11311 0.0
11312 0.0
11313 0.0
11314 0.0
11315 0.0
11316 0.0
11317 0.0
11318 0.0
11319 0.0
11320 0.0
11321 0.0
11322 0.0
11323 0.0
11324 0.0
11325 0.0
11326 0.0
11327 0.0
11328 0.0
11329 0.0
11330 0.0
11331 0.0
11332 0.0
11333 0.0
11334 0.31324
11335 0.0
11336 0.0
11337 0.0
11338 0.0
11339 0.0
11340 0.0
11341 0.0
11342 0.0
11343 0.0
11344 0.0
11345 0.0
11346 0.0
11347 0.0
11348 0.0
11349 0.0
11350 0.0
11351 0.0
11352 0.0
11353 0.0
11354 0.0
11355 0.0
11356 0.0
11357 0.0
11358 0.0
11359 0.0
11360 0.0
11361 0.0
11362 0.0
11363 0.0
11364 0.0
11365 0.0
11366 0.0
11367 0.0
11368 0.0
11369 0.31324
11370 0.0
11371 0.0
11372 0.0
11373 0.0
11374 0.31324
11375 0.0
11376 0.0
11377 0.0
11378 0.0
11379 0.62648
11380 0.0
11381 0.0
11382 0.0
11383 0.0
11384 0.0
11385 0.0
11386 0.0
11387 0.0
11388 0.0
11389 0.0
11390 0.0
11391 0.0
11392 0.0
11393 0.0
11394 0.0
11395 0.0
11396 0.0
11397 0.0
11398 0.0
11399 0.0
11400 0.0
11401 0.0
11402 0.0
11403 0.0
11404 0.0
11405 0.0
11406 0.31324
11407 0.0
11408 0.0
11409 0.0
11410 0.0
11411 0.0
11412 0.0
11413 0.31324
11414 0.0
11415 0.0
11416 0.0
11417 0.0
11418 0.0
11419 0.0
11420 0.0
11421 0.0
11422 0.0
11423 0.0
11424 0.0
11425 0.0
11426 0.0
11427 0.0
11428 0.0
11429 0.0
11430 0.0
11431 0.0
11432 0.0
11433 0.0
11434 0.31324
11435 0.0
11436 0.0
11437 0.0
11438 0.0
11439 0.0
11440 0.0
11441 0.0
11442 0.0
11443 0.0
11444 0.0
11445 0.0
11446 0.0
11447 0.0
11448 0.0
11449 0.0
11450 0.0
11451 0.0
11452 0.0
11453 0.0
11454 0.0
11455 0.0
11456 0.0
11457 0.0
11458 0.0
11459 0.31324
11460 0.31324
11461 0.0
11462 0.0
11463 0.0
11464 0.0
11465 0.0
11466 0.0
11467 0.0
11468 0.0
11469 0.0
11470 0.0
11471 0.0
11472 0.0
11473 0.0
11474 0.0
11475 0.0
11476 0.0
11477 0.0
11478 0.31324
11479 0.0
11480 0.0
11481 0.0
11482 0.0
11483 0.0
11484 0.0
11485 0.0
11486 0.0
11487 0.0
11488 0.0
11489 0.62648
11490 0.0
11491 0.0
11492 0.0
11493 0.0
11494 0.0
11495 0.0
11496 0.0
11497 0.0
11498 0.0
11499 0.0
11500 0.0
11501 0.0
11502 0.0
11503 0.0
11504 0.0
11505 0.0
11506 0.0
11507 0.0
11508 0.0
11509 0.0
11510 0.0
11511 0.0
11512 0.0
11513 0.0
11514 0.0
11515 0.0
11516 0.0
11517 0.0
11518 0.0
11519 0.0
11520 0.31324
11521 0.0
11522 0.0
11523 0.0
11524 0.0
11525 0.0
11526 0.0
11527 0.0
11528 0.0
11529 0.0
11530 0.0
11531 0.31324
11532 0.0
11533 0.0
11534 0.0
11535 0.0
11536 0.0
11537 0.0
11538 0.0
11539 0.0
11540 0.0
11541 0.0
11542 0.0
11543 0.0
11544 0.0
11545 0.0
11546 0.31324
11547 0.0
11548 0.0
11549 0.0
11550 0.0
11551 0.0
11552 0.0
11553 0.0
11554 0.0
11555 0.0
11556 0.0
11557 0.0
11558 0.0
11559 0.31324
11560 0.31324
11561 0.31324
11562 0.0
11563 0.0
11564 0.0
11565 0.0
11566 0.0
11567 0.0
11568 0.0
11569 0.0
11570 0.0
11571 0.0
11572 0.0
11573 0.0
11574 0.0
11575 0.0
11576 0.0
11577 0.31324
11578 0.0
11579 0.0
11580 0.31324
11581 0.0
11582 0.31324
11583 0.0
11584 0.0
11585 0.0
11586 0.0
11587 0.0
11588 0.0
11589 0.0
11590 0.0
11591 0.0
11592 0.0
11593 0.0
11594 0.0
11595 0.0
11596 0.0
11597 0.31324
11598 0.0
11599 0.0
11600 0.0
11601 0.0
11602 0.0
11603 0.0
11604 0.0
11605 0.0
11606 0.0
11607 0.0
11608 0.0
11609 0.0
11610 0.0
11611 0.0
11612 0.0
11613 0.0
11614 0.0
11615 0.0
11616 0.0
11617 0.0
11618 0.0
11619 0.0
11620 0.0
11621 0.0
11622 0.31324
11623 0.0
11624 0.0
11625 0.0
11626 0.0
11627 0.0
11628 0.0
11629 0.0
11630 0.0
11631 0.0
11632 0.0
11633 0.0
11634 0.0
11635 0.0
11636 0.0
11637 0.0
11638 0.0
11639 0.0
11640 0.0
11641 0.0
11642 0.0
11643 0.0
11644 0.0
11645 0.0
11646 0.0
11647 0.31324
11648 0.0
11649 0.0
11650 0.0
11651 0.0
11652 0.0
11653 0.0
11654 0.0
11655 0.0
11656 0.0
11657 0.0
11658 0.0
11659 0.0
11660 0.0
11661 0.0
11662 0.0
11663 0.0
11664 0.0
11665 0.0
11666 0.0
11667 0.0
11668 0.0
11669 0.0
11670 0.0
11671 0.0
11672 0.0
11673 0.31324
11674 0.0
11675 0.0
11676 0.0
11677 0.0
11678 0.0
11679 0.0
11680 0.0
11681 0.0
11682 0.31324
11683 0.0
11684 0.0
11685 0.0
11686 0.0
11687 0.0
11688 0.31324
11689 0.0
11690 0.0
11691 0.31324
11692 0.0
11693 0.0
11694 0.0
11695 0.0
11696 0.0
11697 0.0
11698 0.0
11699 0.0
11700 0.0
11701 0.31324
11702 0.0
11703 0.0
11704 0.0
11705 0.0
11706 0.0
11707 0.0
11708 0.0
11709 0.0
11710 0.0
11711 0.0
11712 0.0
11713 0.0
11714 0.0
11715 0.0
11716 0.0
11717 0.0
11718 0.0
11719 0.0
11720 0.0
11721 0.0
11722 0.0
11723 0.0
11724 0.0
11725 0.0
11726 0.0
11727 0.31324
11728 0.0
11729 0.0
11730 0.0
11731 0.0
11732 0.0
11733 0.0
11734 0.0
11735 0.0
11736 0.0
11737 0.0
11738 0.0
11739 0.0
11740 0.0
11741 0.0
11742 0.0
11743 0.0
11744 0.0
11745 0.0
11746 0.0
11747 0.0
11748 0.0
11749 0.0
11750 0.0
11751 0.0
11752 0.0
11753 0.0
11754 0.0
11755 0.0
11756 0.0
11757 0.0
11758 0.0
11759 0.0
11760 0.0
11761 0.0
11762 0.0
11763 0.0
11764 0.0
11765 0.0
11766 0.0
11767 0.0
11768 0.0
11769 0.0
11770 0.0
11771 0.0
11772 0.0
11773 0.0
11774 0.0
11775 0.0
11776 0.0
11777 0.0
11778 0.0
11779 0.0
11780 0.0
11781 0.0
11782 0.0
11783 0.0
11784 0.0
11785 0.0
11786 0.0
11787 0.0
11788 0.0
11789 0.0
11790 0.0
11791 0.0
11792 0.0
11793 0.0
11794 0.0
11795 0.0
11796 0.0
11797 0.0
11798 0.0
11799 0.0
11800 0.0
11801 0.0
11802 0.0
11803 0.0
11804 0.0
11805 0.0
11806 0.0
11807 0.0
11808 0.0
11809 0.0
11810 0.0
11811 0.0
11812 0.0
11813 0.0
11814 0.0
11815 0.0
11816 0.0
11817 0.0
11818 0.0
11819 0.0
11820 0.0
11821 0.31324
11822 0.0
11823 0.0
11824 0.0
11825 0.0
11826 0.0
11827 0.0
11828 0.0
11829 0.0
11830 0.0
11831 0.0
11832 0.0
11833 0.0
11834 0.0
11835 0.0
11836 0.0
11837 0.0
11838 0.0
11839 0.31324
11840 0.0
11841 0.0
11842 0.0
11843 0.0
11844 0.0
11845 0.0
11846 0.0
11847 0.0
11848 0.0
11849 0.0
11850 0.0
11851 0.0
11852 0.31324
11853 0.0
11854 0.0
11855 0.0
11856 0.0
11857 0.0
11858 0.0
11859 0.0
11860 0.0
11861 0.0
11862 0.0
11863 0.0
11864 0.0
11865 0.0
11866 0.0
11867 0.0
11868 0.0
11869 0.0
11870 0.0
11871 0.0
11872 0.0
11873 0.0
11874 0.0
11875 0.0
11876 0.0
11877 0.0
11878 0.62648
11879 0.0
11880 0.0
11881 0.31324
11882 0.0
11883 0.0
11884 0.0
11885 0.0
11886 0.0
11887 0.0
11888 0.0
11889 0.0
11890 0.0
11891 0.0
11892 0.0
11893 0.0
11894 0.0
11895 0.0
11896 0.31324
11897 0.0
11898 0.0
11899 0.0
11900 0.0
11901 0.0
11902 0.0
11903 0.0
11904 0.0
11905 0.0
11906 0.0
11907 0.0
11908 0.0
11909 0.0
11910 0.0
11911 0.0
11912 0.0
11913 0.0
11914 0.0
11915 0.0
11916 0.0
11917 0.0
11918 0.0
11919 0.0
11920 0.0
11921 0.0
11922 0.0
11923 0.0
11924 0.0
11925 0.0
11926 0.0
11927 0.0
11928 0.0
11929 0.0
11930 0.0
11931 0.0
11932 0.0
11933 0.0
11934 0.0
11935 0.0
11936 0.0
11937 0.0
11938 0.31324
11939 0.0
11940 0.0
11941 0.0
11942 0.0
11943 0.0
11944 0.0
11945 0.0
11946 0.0
11947 0.0
11948 0.0
11949 0.0
11950 0.0
11951 0.31324
11952 0.0
11953 0.0
11954 0.0
11955 0.0
11956 0.0
11957 0.0
11958 0.0
11959 0.0
11960 0.0
11961 0.0
11962 0.0
11963 0.0
11964 0.0
11965 0.0
11966 0.0
11967 0.0
11968 0.0
11969 0.0
11970 0.0
11971 0.0
11972 0.0
11973 0.0
11974 0.0
11975 0.0
11976 0.0
11977 0.0
11978 0.0
11979 0.0
11980 0.0
11981 0.0
11982 0.31324
11983 0.31324
11984 0.0
11985 0.0
11986 0.0
11987 0.0
11988 0.0
11989 0.0
11990 0.0
11991 0.0
11992 0.0
11993 0.0
11994 0.0
11995 0.0
11996 0.0
11997 0.0
11998 0.0
11999 0.0
12000 0.0
12001 0.0
12002 0.0
12003 0.0
12004 0.0
12005 0.0
12006 0.31324
12007 0.0
12008 0.0
12009 0.0
12010 0.0
12011 0.0
12012 0.31324
12013 0.0
12014 0.31324
12015 0.31324
12016 0.0
12017 0.0
12018 0.31324
12019 0.0
12020 0.0
12021 0.0
12022 0.0
12023 0.0
12024 0.0
12025 0.0
12026 0.0
12027 0.0
12028 0.0
12029 0.0
12030 0.0
12031 0.0
12032 0.0
12033 0.0
12034 0.0
12035 0.0
12036 0.0
12037 0.0
12038 0.0
12039 0.0
12040 0.0
12041 0.0
12042 0.0
12043 0.0
12044 0.0
12045 0.0
12046 0.0
12047 0.0
12048 0.0
12049 0.0
12050 0.0
12051 0.0
12052 0.0
12053 0.0
12054 0.0
12055 0.0
12056 0.0
12057 0.0
12058 0.31324
12059 0.0
12060 0.0
12061 0.0
12062 0.0
12063 0.0
12064 0.0
12065 0.0
12066 0.0
12067 0.0
12068 0.0
12069 0.0
12070 0.0
12071 0.0
12072 0.0
12073 0.0
12074 0.0
12075 0.0
12076 0.0
12077 0.0
12078 0.0
12079 0.0
12080 0.0
12081 0.0
12082 0.0
12083 0.0
12084 0.0
12085 0.0
12086 0.0
12087 0.0
12088 0.0
12089 0.0
12090 0.0
12091 0.0
12092 0.0
12093 0.0
12094 0.0
12095 0.0
12096 0.0
12097 0.0
12098 0.0
12099 0.0
12100 0.0
12101 0.0
12102 0.0
12103 0.0
12104 0.0
12105 0.31324
12106 0.0
12107 0.31324
12108 0.0
12109 0.0
12110 0.0
12111 0.0
12112 0.0
12113 0.0
12114 0.0
12115 0.0
12116 0.0
12117 0.0
12118 0.0
12119 0.0
12120 0.0
12121 0.0
12122 0.0
12123 0.0
12124 0.0
12125 0.0
12126 0.0
12127 0.0
12128 0.0
12129 0.0
12130 0.0
12131 0.0
12132 0.31324
12133 0.0
12134 0.62648
12135 0.0
12136 0.0
12137 0.0
12138 0.0
12139 0.0
12140 0.0
12141 0.31324
12142 0.0
12143 0.0
12144 0.0
12145 0.31324
12146 0.0
12147 0.0
12148 0.0
12149 0.0
12150 0.0
12151 0.0
12152 0.0
12153 0.0
12154 0.0
12155 0.0
12156 0.0
12157 0.0
12158 0.0
12159 0.0
12160 0.0
12161 0.0
12162 0.0
12163 0.0
12164 0.0
12165 0.0
12166 0.0
12167 0.0
12168 0.0
12169 0.0
12170 0.0
12171 0.0
12172 0.0
12173 0.0
12174 0.0
12175 0.0
12176 0.0
12177 0.0
12178 0.0
12179 0.0
12180 0.0
12181 0.0
12182 0.0
12183 0.0
12184 0.0
12185 0.0
12186 0.0
12187 0.0
12188 0.0
12189 0.0
12190 0.0
12191 0.0
12192 0.0
12193 0.0
12194 0.0
12195 0.0
12196 0.0
12197 0.0
12198 0.0
12199 0.0
12200 0.0
12201 0.0
12202 0.0
12203 0.0
12204 0.0
12205 0.0
12206 0.0
12207 0.0
12208 0.0
12209 0.0
12210 0.0
12211 0.0
12212 0.0
12213 0.0
12214 0.0
12215 0.0
12216 0.0
12217 0.0
12218 0.0
12219 0.0
12220 0.31324
12221 0.0
12222 0.0
12223 0.62648
12224 0.0
12225 0.0
12226 0.0
12227 0.0
12228 0.31324
12229 0.0
12230 0.0
12231 0.0
12232 0.0
12233 0.0
12234 0.0
12235 0.0
12236 0.0
12237 0.0
12238 0.0
12239 0.0
12240 0.31324
12241 0.0
12242 0.0
12243 0.0
12244 0.0
12245 0.0
12246 0.0
12247 0.31324
12248 0.0
12249 0.0
12250 0.0
12251 0.31324
12252 0.0
12253 0.0
12254 0.0
12255 0.0
12256 0.0
12257 0.0
12258 0.0
12259 0.0
12260 0.0
12261 0.0
12262 0.0
12263 0.0
12264 0.0
12265 0.0
12266 0.0
12267 0.31324
12268 0.0
12269 0.0
12270 0.0
12271 0.0
12272 0.0
12273 0.31324
12274 0.0
12275 0.0
12276 0.0
12277 0.0
12278 0.0
12279 0.0
12280 0.0
12281 0.0
12282 0.0
12283 0.0
12284 0.0
12285 0.0
12286 0.0
12287 0.0
12288 0.0
12289 0.0
12290 0.0
12291 0.31324
12292 0.0
12293 0.0
12294 0.0
12295 0.0
12296 0.0
12297 0.0
12298 0.0
12299 0.0
12300 0.0
12301 0.0
12302 0.0
12303 0.0
12304 0.0
12305 0.0
12306 0.0
12307 0.0
12308 0.0
12309 0.0
12310 0.0
12311 0.0
12312 0.0
12313 0.0
12314 0.0
12315 0.0
12316 0.0
12317 0.0
12318 0.0
12319 0.0
12320 0.31324
12321 0.0
12322 0.0
12323 0.0
12324 0.0
12325 0.0
12326 0.0
12327 0.0
12328 0.0
12329 0.0
12330 0.0
12331 0.0
12332 0.0
12333 0.0
12334 0.0
12335 0.0
12336 0.0
12337 0.31324
12338 0.0
12339 0.0
12340 0.0
12341 0.0
12342 0.0
12343 0.31324
12344 0.0
12345 0.0
12346 0.0
12347 0.0
12348 0.0
12349 0.0
12350 0.0
12351 0.0
12352 0.0
12353 0.0
12354 0.0
12355 0.0
12356 0.0
12357 0.0
12358 0.0
12359 0.0
12360 0.0
12361 0.0
12362 0.0
12363 0.0
12364 0.0
12365 0.0
12366 0.0
12367 0.0
12368 0.0
12369 0.31324
12370 0.0
12371 0.0
12372 0.0
12373 0.0
12374 0.0
12375 0.0
12376 0.0
12377 0.0
12378 0.0
12379 0.0
12380 0.0
12381 0.0
12382 0.0
12383 0.0
12384 0.0
12385 0.0
12386 0.0
12387 0.0
12388 0.0
12389 0.0
12390 0.0
12391 0.0
12392 0.0
12393 0.0
12394 0.0
12395 0.0
12396 0.0
12397 0.0
12398 0.31324
12399 0.0
12400 0.31324
12401 0.0
12402 0.31324
12403 0.0
12404 0.0
12405 0.0
12406 0.0
12407 0.0
12408 0.0
12409 0.0
12410 0.0
12411 0.0
12412 0.0
12413 0.0
12414 0.0
12415 0.0
12416 0.0
12417 0.0
12418 0.0
12419 0.0
12420 0.0
12421 0.0
12422 0.0
12423 0.0
12424 0.0
12425 0.0
12426 0.0
12427 0.0
12428 0.0
12429 0.0
12430 0.0
12431 0.0
12432 0.0
12433 0.0
12434 0.0
12435 0.0
12436 0.0
12437 0.0
12438 0.0
12439 0.0
12440 0.0
12441 0.0
12442 0.0
12443 0.0
12444 0.0
12445 0.31324
12446 0.0
12447 0.0
12448 0.0
12449 0.0
12450 0.0
12451 0.0
12452 0.0
12453 0.0
12454 0.0
12455 0.0
12456 0.0
12457 0.0
12458 0.0
12459 0.0
12460 0.0
12461 0.31324
12462 0.0
12463 0.0
12464 0.0
12465 0.0
12466 0.0
12467 0.0
12468 0.0
12469 0.0
12470 0.0
12471 0.0
12472 0.0
12473 0.0
12474 0.0
12475 0.0
12476 0.0
12477 0.31324
12478 0.0
12479 0.0
12480 0.0
12481 0.0
12482 0.31324
12483 0.0
12484 0.0
12485 0.0
12486 0.31324
12487 0.0
12488 0.0
12489 0.0
12490 0.0
12491 0.0
12492 0.0
12493 0.0
12494 0.0
12495 0.0
12496 0.0
12497 0.0
12498 0.0
12499 0.0
12500 0.0
12501 0.0
12502 0.0
12503 0.0
12504 0.0
12505 0.0
12506 0.0
12507 0.0
12508 0.0
12509 0.0
12510 0.0
12511 0.0
12512 0.0
12513 0.0
12514 0.0
12515 0.0
12516 0.0
12517 0.0
12518 0.0
12519 0.0
12520 0.0
12521 0.0
12522 0.0
12523 0.0
12524 0.0
12525 0.0
12526 0.0
12527 0.0
12528 0.0
12529 0.0
12530 0.0
12531 0.0
12532 0.31324
12533 0.0
12534 0.0
12535 0.0
12536 0.0
12537 0.0
12538 0.0
12539 0.0
12540 0.0
12541 0.0
12542 0.0
12543 0.0
12544 0.31324
12545 0.0
12546 0.31324
12547 0.0
12548 0.0
12549 0.0
12550 0.0
12551 0.0
12552 0.0
12553 0.0
12554 0.0
12555 0.0
12556 0.31324
12557 0.31324
12558 0.0
12559 0.0
12560 0.31324
12561 0.0
12562 0.0
12563 0.0
12564 0.0
12565 0.0
12566 0.0
12567 0.0
12568 0.0
12569 0.0
12570 0.0
12571 0.0
12572 0.0
12573 0.0
12574 0.0
12575 0.0
12576 0.31324
12577 0.0
12578 0.0
12579 0.31324
12580 0.0
12581 0.0
12582 0.0
12583 0.31324
12584 0.0
12585 0.0
12586 0.0
12587 0.0
12588 0.0
12589 0.31324
12590 0.0
12591 0.0
12592 0.0
12593 0.0
12594 0.0
12595 0.31324
12596 0.0
12597 0.0
12598 0.0
12599 0.0
12600 0.0
12601 0.0
12602 0.0
12603 0.31324
12604 0.0
12605 0.0
12606 0.0
12607 0.0
12608 0.0
12609 0.0
12610 0.0
12611 0.0
12612 0.0
12613 0.0
12614 0.0
12615 0.0
12616 0.0
12617 0.31324
12618 0.0
12619 0.0
12620 0.0
12621 0.0
12622 0.0
12623 0.0
12624 0.0
12625 0.0
12626 0.0
12627 0.0
12628 0.31324
12629 0.0
12630 0.0
12631 0.0
12632 0.0
12633 0.0
12634 0.0
12635 0.0
12636 0.0
12637 0.0
12638 0.0
12639 0.0
12640 0.0
12641 0.0
12642 0.0
12643 0.0
12644 0.0
12645 0.0
12646 0.0
12647 0.0
12648 0.0
12649 0.0
12650 0.0
12651 0.0
12652 0.0
12653 0.0
12654 0.0
12655 0.0
12656 0.31324
12657 0.0
12658 0.0
12659 0.0
12660 0.0
12661 0.0
12662 0.0
12663 0.0
12664 0.0
12665 0.0
12666 0.0
12667 0.0
12668 0.0
12669 0.0
12670 0.0
12671 0.0
12672 0.31324
12673 0.31324
12674 0.0
12675 0.0
12676 0.0
12677 0.0
12678 0.0
12679 0.0
12680 0.31324
12681 0.31324
12682 0.0
12683 0.0
12684 0.31324
12685 0.0
12686 0.31324
12687 0.0
12688 0.31324
12689 0.0
12690 0.31324
12691 0.0
12692 0.31324
12693 0.0
12694 0.0
12695 0.0
12696 0.0
12697 0.0
12698 0.0
12699 0.0
12700 0.0
12701 0.0
12702 0.0
12703 0.0
12704 0.0
12705 0.31324
12706 0.0
12707 0.0
12708 0.0
12709 0.0
12710 0.0
12711 0.31324
12712 0.0
12713 0.0
12714 0.0
12715 0.0
12716 0.0
12717 0.0
12718 0.0
12719 0.0
12720 0.0
12721 0.0
12722 0.0
12723 0.0
12724 0.0
12725 0.0
12726 0.0
12727 0.0
12728 0.0
12729 0.0
12730 0.0
12731 0.0
12732 0.0
12733 0.0
12734 0.0
12735 0.0
12736 0.0
12737 0.0
12738 0.0
12739 0.0
12740 0.0
12741 0.0
12742 0.0
12743 0.0
12744 0.0
12745 0.0
12746 0.0
12747 0.0
12748 0.0
12749 0.31324
12750 0.0
12751 0.0
12752 0.0
12753 0.0
12754 0.0
12755 0.0
12756 0.0
12757 0.0
12758 0.0
12759 0.0
12760 0.0
12761 0.0
12762 0.0
12763 0.0
12764 0.0
12765 0.0
12766 0.0
12767 0.0
12768 0.0
12769 0.0
12770 0.0
12771 0.0
12772 0.31324
12773 0.0
12774 0.0
12775 0.0
12776 0.0
12777 0.31324
12778 0.0
12779 0.0
12780 0.0
12781 0.0
12782 0.0
12783 0.0
12784 0.62648
12785 0.0
12786 0.31324
12787 0.0
12788 0.0
12789 0.0
12790 0.0
12791 0.0
12792 0.31324
12793 0.31324
12794 0.0
12795 0.0
12796 0.0
12797 0.0
12798 0.0
12799 0.0
12800 0.0
12801 0.0
12802 0.62648
12803 0.0
12804 0.0
12805 0.0
12806 0.0
12807 0.0
12808 0.0
12809 0.0
12810 0.0
12811 0.0
12812 0.0
12813 0.31324
12814 0.0
12815 0.31324
12816 0.0
12817 0.0
12818 0.0
12819 0.0
12820 0.0
12821 0.0
12822 0.31324
12823 0.0
12824 0.0
12825 0.0
12826 0.0
12827 0.0
12828 0.0
12829 0.0
12830 0.0
12831 0.0
12832 0.0
12833 0.62648
12834 0.0
12835 0.31324
12836 0.0
12837 0.0
12838 0.0
12839 0.0
12840 0.0
12841 0.0
12842 0.0
12843 0.0
12844 0.0
12845 0.0
12846 0.0
12847 0.0
12848 0.0
12849 0.0
12850 0.0
12851 0.0
12852 0.0
12853 0.0
12854 0.0
12855 0.0
12856 0.0
12857 0.0
12858 0.0
12859 0.0
12860 0.0
12861 0.0
12862 0.0
12863 0.0
12864 0.0
12865 0.0
12866 0.0
12867 0.0
12868 0.0
12869 0.0
12870 0.0
12871 0.0
12872 0.0
12873 0.0
12874 0.0
12875 0.0
12876 0.0
12877 0.0
12878 0.0
12879 0.0
12880 0.0
12881 0.0
12882 0.0
12883 0.31324
12884 0.0
12885 0.0
12886 0.0
12887 0.31324
12888 0.0
12889 0.0
12890 0.0
12891 0.0
12892 0.0
12893 0.0
12894 0.0
12895 0.31324
12896 0.31324
12897 0.0
12898 0.0
12899 0.0
12900 0.0
12901 0.0
12902 0.0
12903 0.0
12904 0.0
12905 0.0
12906 0.0
12907 0.0
12908 0.0
12909 0.31324
12910 0.0
12911 0.0
12912 0.0
12913 0.31324
12914 0.0
12915 0.9397200000000001
12916 0.0
12917 0.0
12918 0.0
12919 0.0
12920 0.0
12921 0.0
12922 0.0
12923 0.0
12924 0.0
12925 0.31324
12926 0.0
12927 0.0
12928 0.0
12929 0.0
12930 0.0
12931 0.0
12932 0.0
12933 0.0
12934 0.0
12935 0.0
12936 0.31324
12937 0.0
12938 0.0
12939 0.0
12940 0.0
12941 0.0
12942 0.0
12943 0.0
12944 0.0
12945 0.0
12946 0.0
12947 0.0
12948 0.0
12949 0.0
12950 0.0
12951 0.0
12952 0.0
12953 0.0
12954 0.0
12955 0.0
12956 0.0
12957 0.0
12958 0.0
12959 0.0
12960 0.0
12961 0.0
12962 0.0
12963 0.0
12964 0.0
12965 0.0
12966 0.0
12967 0.0
12968 0.0
12969 0.0
12970 0.0
12971 0.0
12972 0.31324
12973 0.0
12974 0.62648
12975 0.31324
12976 0.0
12977 0.0
12978 0.0
12979 0.0
12980 0.0
12981 0.0
12982 0.0
12983 0.0
12984 0.0
12985 0.0
12986 0.0
12987 0.0
12988 0.0
12989 0.0
12990 0.0
12991 0.0
12992 0.0
12993 0.0
12994 0.0
12995 0.0
12996 0.0
12997 0.0
12998 0.0
12999 0.0
13000 0.0
13001 0.0
13002 0.0
13003 0.0
13004 0.0
13005 0.0
13006 0.0
13007 0.0
13008 0.0
13009 0.0
13010 0.0
13011 0.31324
13012 0.0
13013 0.0
13014 0.0
13015 0.0
13016 0.0
13017 0.0
13018 0.0
13019 0.0
13020 0.31324
13021 0.0
13022 0.0
13023 0.0
13024 0.0
13025 0.0
13026 0.0
13027 0.0
13028 0.0
13029 0.0
13030 0.0
13031 0.0
13032 0.0
13033 0.0
13034 0.0
13035 0.0
13036 0.0
13037 0.0
13038 0.0
13039 0.0
13040 0.0
13041 0.0
13042 0.0
13043 0.31324
13044 0.0
13045 0.0
13046 0.0
13047 0.0
13048 0.0
13049 0.0
13050 0.0
13051 0.0
13052 0.0
13053 0.0
13054 0.0
13055 0.0
13056 0.0
13057 0.31324
13058 0.31324
13059 0.0
13060 0.0
13061 0.0
13062 0.0
13063 0.0
13064 0.0
13065 0.0
13066 0.0
13067 0.0
13068 0.0
13069 0.0
13070 0.0
13071 0.31324
13072 0.0
13073 0.0
13074 0.0
13075 0.0
13076 0.0
13077 0.0
13078 0.31324
13079 0.0
13080 0.0
13081 0.0
13082 0.0
13083 0.0
13084 0.0
13085 0.0
13086 0.0
13087 0.0
13088 0.0
13089 0.0
13090 0.0
13091 0.0
13092 0.0
13093 0.0
13094 0.0
13095 0.0
13096 0.0
13097 0.0
13098 0.0
13099 0.0
13100 0.0
13101 0.0
13102 0.0
13103 0.0
13104 0.0
13105 0.0
13106 0.0
13107 0.31324
13108 0.0
13109 0.0
13110 0.0
13111 0.0
13112 0.0
13113 0.0
13114 0.31324
13115 0.0
13116 0.0
13117 0.0
13118 0.0
13119 0.0
13120 0.0
13121 0.0
13122 0.0
13123 0.0
13124 0.0
13125 0.0
13126 0.0
13127 0.0
13128 0.0
13129 0.0
13130 0.31324
13131 0.0
13132 0.0
13133 0.0
13134 0.0
13135 0.0
13136 0.0
13137 0.0
13138 0.0
13139 0.0
13140 0.0
13141 0.0
13142 0.0
13143 0.0
13144 0.0
13145 0.0
13146 0.0
13147 0.0
13148 0.0
13149 0.0
13150 0.0
13151 0.0
13152 0.0
13153 0.0
13154 0.0
13155 0.31324
13156 0.0
13157 0.0
13158 0.0
13159 0.0
13160 0.0
13161 0.0
13162 0.0
13163 0.0
13164 0.0
13165 0.31324
13166 0.0
13167 0.0
13168 0.31324
13169 0.0
13170 0.0
13171 0.0
13172 0.0
13173 0.0
13174 0.0
13175 0.0
13176 0.0
13177 0.0
13178 0.0
13179 0.0
13180 0.0
13181 0.0
13182 0.0
13183 0.0
13184 0.31324
13185 0.0
13186 0.0
13187 0.31324
13188 0.0
13189 0.0
13190 0.0
13191 0.31324
13192 0.0
13193 0.31324
13194 0.0
13195 0.0
13196 0.0
13197 0.0
13198 0.0
13199 0.0
13200 0.0
13201 0.0
13202 0.0
13203 0.0
13204 0.0
13205 0.0
13206 0.0
13207 0.0
13208 0.0
13209 0.0
13210 0.0
13211 0.31324
13212 0.0
13213 0.0
13214 0.0
13215 0.62648
13216 0.0
13217 0.0
13218 0.0
13219 0.0
13220 0.0
13221 0.0
13222 0.0
13223 0.0
13224 0.0
13225 0.0
13226 0.0
13227 0.0
13228 0.0
13229 0.0
13230 0.0
13231 0.0
13232 0.0
13233 0.0
13234 0.0
13235 0.0
13236 0.0
13237 0.31324
13238 0.0
13239 0.0
13240 0.0
13241 0.0
13242 0.0
13243 0.0
13244 0.0
13245 0.0
13246 0.0
13247 0.0
13248 0.0
13249 0.0
13250 0.0
13251 0.0
13252 0.0
13253 0.0
13254 0.0
13255 0.0
13256 0.0
13257 0.0
13258 0.0
13259 0.0
13260 0.0
13261 0.0
13262 0.0
13263 0.0
13264 0.0
13265 0.0
13266 0.0
13267 0.0
13268 0.0
13269 0.0
13270 0.0
13271 0.31324
13272 0.0
13273 0.0
13274 0.0
13275 0.0
13276 0.0
13277 0.0
13278 0.0
13279 0.0
13280 0.0
13281 0.0
13282 0.0
13283 0.31324
13284 0.0
13285 0.0
13286 0.62648
13287 0.31324
13288 0.0
13289 0.0
13290 0.0
13291 0.0
13292 0.0
13293 0.0
13294 0.0
13295 0.0
13296 0.0
13297 0.0
13298 0.0
13299 0.0
13300 0.31324
13301 0.0
13302 0.0
13303 0.0
13304 0.0
13305 0.0
13306 0.0
13307 0.0
13308 0.0
13309 0.0
13310 0.0
13311 0.0
13312 0.0
13313 0.0
13314 0.31324
13315 0.0
13316 0.31324
13317 0.0
13318 0.0
13319 0.0
13320 0.0
13321 0.0
13322 0.0
13323 0.0
13324 0.0
13325 0.0
13326 0.0
13327 0.0
13328 0.0
13329 0.0
13330 0.0
13331 0.0
13332 0.0
13333 0.0
13334 0.0
13335 0.0
13336 0.0
13337 0.0
13338 0.0
13339 0.0
13340 0.0
13341 0.0
13342 0.0
13343 0.31324
13344 0.0
13345 0.31324
13346 0.0
13347 0.0
13348 0.0
13349 0.0
13350 0.0
13351 0.31324
13352 0.0
13353 0.0
13354 0.31324
13355 0.0
13356 0.0
13357 0.0
13358 0.0
13359 0.0
13360 0.0
13361 0.0
13362 0.0
13363 0.0
13364 0.31324
13365 0.0
13366 0.0
13367 0.0
13368 0.0
13369 0.0
13370 0.0
13371 0.0
13372 0.0
13373 0.0
13374 0.0
13375 0.0
13376 0.0
13377 0.0
13378 0.0
13379 0.0
13380 0.0
13381 0.0
13382 0.0
13383 0.0
13384 0.0
13385 0.0
13386 0.0
13387 0.0
13388 0.0
13389 0.0
13390 0.0
13391 0.0
13392 0.0
13393 0.0
13394 0.0
13395 0.0
13396 0.0
13397 0.0
13398 0.0
13399 0.0
13400 0.0
13401 0.0
13402 0.0
13403 0.0
13404 0.0
13405 0.0
13406 0.0
13407 0.0
13408 0.0
13409 0.0
13410 0.0
13411 0.0
13412 0.0
13413 0.0
13414 0.0
13415 0.0
13416 0.0
13417 0.62648
13418 0.0
13419 0.0
13420 0.0
13421 0.0
13422 0.0
13423 0.0
13424 0.0
13425 0.0
13426 0.0
13427 0.31324
13428 0.0
13429 0.0
13430 0.0
13431 0.0
13432 0.0
13433 0.0
13434 0.0
13435 0.31324
13436 0.0
13437 0.0
13438 0.0
13439 0.0
13440 0.0
13441 0.0
13442 0.62648
13443 0.31324
13444 0.0
13445 0.0
13446 0.31324
13447 0.0
13448 0.0
13449 0.0
13450 0.0
13451 0.0
13452 0.0
13453 0.0
13454 0.0
13455 0.0
13456 0.0
13457 0.0
13458 0.0
13459 0.0
13460 0.0
13461 0.0
13462 0.0
13463 0.0
13464 0.0
13465 0.31324
13466 0.0
13467 0.0
13468 0.0
13469 0.0
13470 0.0
13471 0.31324
13472 0.0
13473 0.0
13474 0.0
13475 0.31324
13476 0.31324
13477 0.0
13478 0.31324
13479 0.31324
13480 0.0
13481 0.0
13482 0.0
13483 0.0
13484 0.31324
13485 0.0
13486 0.31324
13487 0.0
13488 0.0
13489 0.0
13490 0.0
13491 0.0
13492 0.0
13493 0.0
13494 0.0
13495 0.0
13496 0.31324
13497 0.0
13498 0.0
13499 0.0
13500 0.0
13501 0.0
13502 0.0
13503 0.31324
13504 0.0
13505 0.0
13506 0.0
13507 0.0
13508 0.0
13509 0.31324
13510 0.0
13511 0.0
13512 0.0
13513 0.31324
13514 0.0
13515 0.0
13516 0.0
13517 0.0
13518 0.0
13519 0.0
13520 0.0
13521 0.0
13522 0.0
13523 0.0
13524 0.0
13525 0.0
13526 0.0
13527 0.0
13528 0.0
13529 0.0
13530 0.0
13531 0.0
13532 0.0
13533 0.0
13534 0.0
13535 0.31324
13536 0.0
13537 0.0
13538 0.0
13539 0.0
13540 0.0
13541 0.0
13542 0.0
13543 0.0
13544 0.0
13545 0.0
13546 0.0
13547 0.0
13548 0.0
13549 0.0
13550 0.0
13551 0.0
13552 0.0
13553 0.0
13554 0.0
13555 0.0
13556 0.0
13557 0.0
13558 0.0
13559 0.0
13560 0.0
13561 0.31324
13562 0.0
13563 0.0
13564 0.0
13565 0.0
13566 0.0
13567 0.0
13568 0.0
13569 0.0
13570 0.0
13571 0.0
13572 0.0
13573 0.31324
13574 0.0
13575 0.0
13576 0.0
13577 0.62648
13578 0.31324
13579 0.0
13580 0.0
13581 0.0
13582 0.0
13583 0.31324
13584 0.0
13585 0.0
13586 0.0
13587 0.31324
13588 0.0
13589 0.0
13590 0.0
13591 0.0
13592 0.0
13593 0.0
13594 0.31324
13595 0.0
13596 0.0
13597 0.0
13598 0.0
13599 0.62648
13600 0.0
13601 0.0
13602 0.0
13603 0.0
13604 0.0
13605 0.0
13606 0.0
13607 0.0
13608 0.0
13609 0.0
13610 0.31324
13611 0.0
13612 0.0
13613 0.0
13614 0.0
13615 0.0
13616 0.31324
13617 0.0
13618 0.0
13619 0.0
13620 0.0
13621 0.31324
13622 0.62648
13623 0.0
13624 0.0
13625 0.0
13626 0.0
13627 0.0
13628 0.0
13629 0.0
13630 0.0
13631 0.0
13632 0.0
13633 0.31324
13634 0.0
13635 0.0
13636 0.0
13637 0.0
13638 0.0
13639 0.0
13640 0.0
13641 0.0
13642 0.0
13643 0.0
13644 0.0
13645 0.0
13646 0.0
13647 0.0
13648 0.0
13649 0.0
13650 0.0
13651 0.0
13652 0.0
13653 0.0
13654 0.0
13655 0.0
13656 0.0
13657 0.0
13658 0.0
13659 0.0
13660 0.0
13661 0.0
13662 0.0
13663 0.0
13664 0.0
13665 0.0
13666 0.0
13667 0.0
13668 0.0
13669 0.0
13670 0.31324
13671 0.0
13672 0.0
13673 0.0
13674 0.31324
13675 0.0
13676 0.31324
13677 0.31324
13678 0.0
13679 0.0
13680 0.0
13681 0.0
13682 0.0
13683 0.0
13684 0.0
13685 0.0
13686 0.0
13687 0.0
13688 0.0
13689 0.0
13690 0.0
13691 0.0
13692 0.0
13693 0.0
13694 0.31324
13695 0.0
13696 0.0
13697 0.0
13698 0.0
13699 0.0
13700 0.0
13701 0.0
13702 0.0
13703 0.0
13704 0.0
13705 0.0
13706 0.0
13707 0.0
13708 0.0
13709 0.31324
13710 0.0
13711 0.0
13712 0.0
13713 0.0
13714 0.0
13715 0.0
13716 0.0
13717 0.0
13718 0.0
13719 0.0
13720 0.0
13721 0.0
13722 0.0
13723 0.0
13724 0.0
13725 0.0
13726 0.0
13727 0.0
13728 0.0
13729 0.0
13730 0.0
13731 0.0
13732 0.0
13733 0.0
13734 0.0
13735 0.0
13736 0.0
13737 0.31324
13738 0.0
13739 0.0
13740 0.0
13741 0.0
13742 0.0
13743 0.0
13744 0.0
13745 0.0
13746 0.0
13747 0.0
13748 0.0
13749 0.0
13750 0.0
13751 0.0
13752 0.0
13753 0.0
13754 0.0
13755 0.0
13756 0.0
13757 0.0
13758 0.0
13759 0.0
13760 0.0
13761 0.0
13762 0.31324
13763 0.0
13764 0.0
13765 0.0
13766 0.0
13767 0.0
13768 0.0
13769 0.0
13770 0.0
13771 0.0
13772 0.0
13773 0.0
13774 0.0
13775 0.0
13776 0.0
13777 0.31324
13778 0.0
13779 0.0
13780 0.0
13781 0.0
13782 0.0
13783 0.0
13784 0.0
13785 0.0
13786 0.0
13787 0.0
13788 0.0
13789 0.0
13790 0.0
13791 0.0
13792 0.31324
13793 0.0
13794 0.0
13795 0.0
13796 0.0
13797 0.0
13798 0.31324
13799 0.0
13800 0.0
13801 0.0
13802 0.0
13803 0.0
13804 0.0
13805 0.31324
13806 0.0
13807 0.31324
13808 0.0
13809 0.0
13810 0.0
13811 0.0
13812 0.0
13813 0.0
13814 0.0
13815 0.0
13816 0.0
13817 0.0
13818 0.0
13819 0.0
13820 0.0
13821 0.0
13822 0.0
13823 0.0
13824 0.31324
13825 0.0
13826 0.0
13827 0.0
13828 0.0
13829 0.0
13830 0.0
13831 0.0
13832 0.0
13833 0.0
13834 0.0
13835 0.0
13836 0.0
13837 0.0
13838 0.0
13839 0.0
13840 0.0
13841 0.0
13842 0.0
13843 0.0
13844 0.0
13845 0.0
13846 0.31324
13847 0.0
13848 0.0
13849 0.0
13850 0.0
13851 0.0
13852 0.0
13853 0.0
13854 0.0
13855 0.0
13856 0.0
13857 0.0
13858 0.0
13859 0.0
13860 0.0
13861 0.0
13862 0.0
13863 0.0
13864 0.0
13865 0.0
13866 0.0
13867 0.0
13868 0.0
13869 0.31324
13870 0.0
13871 0.0
13872 0.0
13873 0.0
13874 0.0
13875 0.0
13876 0.0
13877 0.0
13878 0.0
13879 0.0
13880 0.0
13881 0.0
13882 0.0
13883 0.0
13884 0.0
13885 0.0
13886 0.0
13887 0.31324
13888 0.0
13889 0.0
13890 0.0
13891 0.0
13892 0.0
13893 0.0
13894 0.0
13895 0.0
13896 0.0
13897 0.0
13898 0.0
13899 0.0
13900 0.0
13901 0.0
13902 0.0
13903 0.0
13904 0.0
13905 0.0
13906 0.0
13907 0.0
13908 0.0
13909 0.0
13910 0.0
13911 0.0
13912 0.0
13913 0.0
13914 0.0
13915 0.0
13916 0.0
13917 0.0
13918 0.0
13919 0.0
13920 0.0
13921 0.0
13922 0.0
13923 0.0
13924 0.0
13925 0.0
13926 0.0
13927 0.0
13928 0.0
13929 0.0
13930 0.0
13931 0.0
13932 0.31324
13933 0.0
13934 0.0
13935 0.0
13936 0.0
13937 0.31324
13938 0.0
13939 0.0
13940 0.0
13941 0.0
13942 0.0
13943 0.0
13944 0.0
13945 0.0
13946 0.0
13947 0.0
13948 0.0
13949 0.0
13950 0.0
13951 0.0
13952 0.0
13953 0.0
13954 0.0
13955 0.0
13956 0.0
13957 0.0
13958 0.0
13959 0.0
13960 0.0
13961 0.31324
13962 0.0
13963 0.0
13964 0.0
13965 0.0
13966 0.0
13967 0.0
13968 0.0
13969 0.0
13970 0.0
13971 0.0
13972 0.0
13973 0.0
13974 0.0
13975 0.31324
13976 0.0
13977 0.0
13978 0.31324
13979 0.0
13980 0.0
13981 0.0
13982 0.0
13983 0.0
13984 0.0
13985 0.0
13986 0.0
13987 0.31324
13988 0.31324
13989 0.31324
13990 0.0
13991 0.0
13992 0.0
13993 0.0
13994 0.0
13995 0.0
13996 0.0
13997 0.31324
13998 0.0
13999 0.0
14000 0.0
14001 0.0
14002 0.0
14003 0.0
14004 0.0
14005 0.0
14006 0.0
14007 0.0
14008 0.0
14009 0.0
14010 0.0
14011 0.0
14012 0.0
14013 0.0
14014 0.0
14015 0.0
14016 0.0
14017 0.0
14018 0.0
14019 0.0
14020 0.0
14021 0.0
14022 0.0
14023 0.0
14024 0.0
14025 0.0
14026 0.0
14027 0.0
14028 0.0
14029 0.0
14030 0.0
14031 0.0
14032 0.0
14033 0.0
14034 0.0
14035 0.0
14036 0.0
14037 0.0
14038 0.0
14039 0.0
14040 0.31324
14041 0.0
14042 0.0
14043 0.0
14044 0.0
14045 0.0
14046 0.0
14047 0.0
14048 0.0
14049 0.0
14050 0.0
14051 0.0
14052 0.0
14053 0.0
14054 0.0
14055 0.0
14056 0.0
14057 0.0
14058 0.0
14059 0.0
14060 0.0
14061 0.31324
14062 0.0
14063 0.0
14064 0.0
14065 0.0
14066 0.0
14067 0.0
14068 0.0
14069 0.0
14070 0.0
14071 0.0
14072 0.0
14073 0.0
14074 0.0
14075 0.0
14076 0.0
14077 0.0
14078 0.0
14079 0.0
14080 0.0
14081 0.0
14082 0.0
14083 0.0
14084 0.0
14085 0.0
14086 0.0
14087 0.0
14088 0.0
14089 0.0
14090 0.0
14091 0.0
14092 0.0
14093 0.0
14094 0.31324
14095 0.0
14096 0.0
14097 0.0
14098 0.31324
14099 0.0
14100 0.0
14101 0.0
14102 0.0
14103 0.0
14104 0.0
14105 0.0
14106 0.0
14107 0.31324
14108 0.0
14109 0.0
14110 0.0
14111 0.0
14112 0.0
14113 0.0
14114 0.0
14115 0.0
14116 0.0
14117 0.0
14118 0.0
14119 0.0
14120 0.31324
14121 0.0
14122 0.62648
14123 0.0
14124 0.0
14125 0.0
14126 0.0
14127 0.0
14128 0.0
14129 0.0
14130 0.0
14131 0.0
14132 0.0
14133 0.0
14134 0.0
14135 0.0
14136 0.0
14137 0.0
14138 0.0
14139 0.0
14140 0.0
14141 0.0
14142 0.0
14143 0.0
14144 0.0
14145 0.0
14146 0.0
14147 0.0
14148 0.31324
14149 0.0
14150 0.0
14151 0.0
14152 0.0
14153 0.0
14154 0.0
14155 0.0
14156 0.0
14157 0.0
14158 0.0
14159 0.0
14160 0.31324
14161 0.0
14162 0.0
14163 0.0
14164 0.0
14165 0.0
14166 0.0
14167 0.0
14168 0.0
14169 0.0
14170 0.0
14171 0.0
14172 0.0
14173 0.0
14174 0.0
14175 0.0
14176 0.0
14177 0.0
14178 0.0
14179 0.0
14180 0.0
14181 0.0
14182 0.0
14183 0.0
14184 0.0
14185 0.0
14186 0.0
14187 0.0
14188 0.0
14189 0.0
14190 0.0
14191 0.0
14192 0.0
14193 0.0
14194 0.31324
14195 0.0
14196 0.0
14197 0.0
14198 0.0
14199 0.0
14200 0.0
14201 0.0
14202 0.0
14203 0.0
14204 0.0
14205 0.0
14206 0.0
14207 0.0
14208 0.31324
14209 0.0
14210 0.0
14211 0.0
14212 0.0
14213 0.0
14214 0.0
14215 0.0
14216 0.0
14217 0.0
14218 0.0
14219 0.0
14220 0.0
14221 0.0
14222 0.0
14223 0.0
14224 0.0
14225 0.0
14226 0.0
14227 0.0
14228 0.0
14229 0.0
14230 0.0
14231 0.0
14232 0.0
14233 0.0
14234 0.0
14235 0.0
14236 0.0
14237 0.0
14238 0.0
14239 0.0
14240 0.0
14241 0.0
14242 0.0
14243 0.0
14244 0.0
14245 0.0
14246 0.0
14247 0.0
14248 0.0
14249 0.0
14250 0.0
14251 0.0
14252 0.0
14253 0.0
14254 0.0
14255 0.0
14256 0.0
14257 0.0
14258 0.0
14259 0.0
14260 0.0
14261 0.0
14262 0.0
14263 0.0
14264 0.0
14265 0.0
14266 0.0
14267 0.0
14268 0.0
14269 0.0
14270 0.0
14271 0.0
14272 0.0
14273 0.0
14274 0.0
14275 0.0
14276 0.0
14277 0.0
14278 0.0
14279 0.0
14280 0.0
14281 0.0
14282 0.0
14283 0.0
14284 0.0
14285 0.31324
14286 0.0
14287 0.0
14288 0.0
14289 0.0
14290 0.0
14291 0.0
14292 0.0
14293 0.0
14294 0.0
14295 0.0
14296 0.0
14297 0.0
14298 0.0
14299 0.0
14300 0.0
14301 0.0
14302 0.0
14303 0.0
14304 0.31324
14305 0.0
14306 0.0
14307 0.0
14308 0.0
14309 0.0
14310 0.0
14311 0.0
14312 0.0
14313 0.0
14314 0.0
14315 0.0
14316 0.0
14317 0.0
14318 0.0
14319 0.0
14320 0.0
14321 0.0
14322 0.0
14323 0.0
14324 0.0
14325 0.0
14326 0.0
14327 0.0
14328 0.0
14329 0.0
14330 0.0
14331 0.0
14332 0.0
14333 0.31324
14334 0.0
14335 0.0
14336 0.0
14337 0.0
14338 0.0
14339 0.0
14340 0.31324
14341 0.0
14342 0.31324
14343 0.0
14344 0.0
14345 0.31324
14346 0.0
14347 0.0
14348 0.0
14349 0.0
14350 0.0
14351 0.0
14352 0.0
14353 0.0
14354 0.0
14355 0.0
14356 0.0
14357 0.0
14358 0.0
14359 0.0
14360 0.0
14361 0.0
14362 0.0
14363 0.0
14364 0.0
14365 0.0
14366 0.0
14367 0.0
14368 0.0
14369 0.0
14370 0.0
14371 0.0
14372 0.0
14373 0.0
14374 0.0
14375 0.0
14376 0.0
14377 0.0
14378 0.0
14379 0.0
14380 0.0
14381 0.0
14382 0.0
14383 0.0
14384 0.0
14385 0.31324
14386 0.0
14387 0.0
14388 0.0
14389 0.0
14390 0.0
14391 0.0
14392 0.0
14393 0.0
14394 0.0
14395 0.0
14396 0.0
14397 0.0
14398 0.0
14399 0.0
14400 0.0
14401 0.0
14402 0.0
14403 0.0
14404 0.0
14405 0.0
14406 0.0
14407 0.0
14408 0.0
14409 0.0
14410 0.0
14411 0.0
14412 0.0
14413 0.0
14414 0.0
14415 0.0
14416 0.0
14417 0.31324
14418 0.0
14419 0.0
14420 0.0
14421 0.0
14422 0.0
14423 0.0
14424 0.31324
14425 0.0
14426 0.0
14427 0.0
14428 0.0
14429 0.0
14430 0.31324
14431 0.0
14432 0.0
14433 0.0
14434 0.0
14435 0.0
14436 0.0
14437 0.0
14438 0.0
14439 0.31324
14440 0.0
14441 0.0
14442 0.0
14443 0.0
14444 0.0
14445 0.0
14446 0.0
14447 0.0
14448 0.0
14449 0.0
14450 0.31324
14451 0.0
14452 0.0
14453 0.0
14454 0.31324
14455 0.0
14456 0.0
14457 0.0
14458 0.0
14459 0.0
14460 0.0
14461 0.0
14462 0.31324
14463 0.0
14464 0.0
14465 0.0
14466 0.0
14467 0.0
14468 0.0
14469 0.0
14470 0.0
14471 0.0
14472 0.0
14473 0.0
14474 0.0
14475 0.0
14476 0.0
14477 0.0
14478 0.0
14479 0.0
14480 0.0
14481 0.0
14482 0.0
14483 0.0
14484 0.0
14485 0.0
14486 0.0
14487 0.62648
14488 0.0
14489 0.0
14490 0.0
14491 0.0
14492 0.0
14493 0.0
14494 0.0
14495 0.0
14496 0.0
14497 0.0
14498 0.0
14499 0.0
14500 0.0
14501 0.0
14502 0.0
14503 0.0
14504 0.0
14505 0.0
14506 0.31324
14507 0.0
14508 0.0
14509 0.0
14510 0.0
14511 0.0
14512 0.0
14513 0.0
14514 0.0
14515 0.0
14516 0.31324
14517 0.0
14518 0.0
14519 0.0
14520 0.0
14521 0.0
14522 0.0
14523 0.0
14524 0.0
14525 0.31324
14526 0.0
14527 0.0
14528 0.0
14529 0.0
14530 0.0
14531 0.0
14532 0.0
14533 0.0
14534 0.0
14535 0.0
14536 0.0
14537 0.0
14538 0.0
14539 0.0
14540 0.0
14541 0.0
14542 0.31324
14543 0.0
14544 0.31324
14545 0.0
14546 0.0
14547 0.0
14548 0.0
14549 0.0
14550 0.0
14551 0.0
14552 0.0
14553 0.0
14554 0.0
14555 0.0
14556 0.0
14557 0.0
14558 0.0
14559 0.0
14560 0.0
14561 0.0
14562 0.0
14563 0.0
14564 0.0
14565 0.0
14566 0.0
14567 0.0
14568 0.0
14569 0.0
14570 0.0
14571 0.0
14572 0.0
14573 0.0
14574 0.0
14575 0.0
14576 0.31324
14577 0.0
14578 0.0
14579 0.0
14580 0.0
14581 0.0
14582 0.0
14583 0.0
14584 0.0
14585 0.0
14586 0.0
14587 0.0
14588 0.0
14589 0.31324
14590 0.0
14591 0.0
14592 0.0
14593 0.0
14594 0.0
14595 0.0
14596 0.31324
14597 0.31324
14598 0.0
14599 0.31324
14600 0.0
14601 0.0
14602 0.31324
14603 0.0
14604 0.0
14605 0.31324
14606 0.0
14607 0.31324
14608 0.0
14609 0.0
14610 0.0
14611 0.31324
14612 0.0
14613 0.0
14614 0.0
14615 0.0
14616 0.0
14617 0.0
14618 0.0
14619 0.0
14620 0.0
14621 0.0
14622 0.0
14623 0.0
14624 0.0
14625 0.0
14626 0.0
14627 0.0
14628 0.0
14629 0.0
14630 0.0
14631 0.0
14632 0.0
14633 0.0
14634 0.0
14635 0.0
14636 0.0
14637 0.0
14638 0.0
14639 0.0
14640 0.0
14641 0.0
14642 0.0
14643 0.0
14644 0.0
14645 0.0
14646 0.0
14647 0.0
14648 0.0
14649 0.0
14650 0.0
14651 0.0
14652 0.31324
14653 0.0
14654 0.0
14655 0.0
14656 0.0
14657 0.0
14658 0.0
14659 0.0
14660 0.0
14661 0.31324
14662 0.0
14663 0.0
14664 0.0
14665 0.0
14666 0.0
14667 0.0
14668 0.0
14669 0.0
14670 0.0
14671 0.0
14672 0.0
14673 0.0
14674 0.0
14675 0.0
14676 0.0
14677 0.0
14678 0.0
14679 0.0
14680 0.0
14681 0.0
14682 0.0
14683 0.0
14684 0.0
14685 0.0
14686 0.0
14687 0.0
14688 0.0
14689 0.0
14690 0.0
14691 0.0
14692 0.0
14693 0.0
14694 0.0
14695 0.0
14696 0.0
14697 0.0
14698 0.0
14699 0.0
14700 0.0
14701 0.0
14702 0.0
14703 0.31324
14704 0.0
14705 0.0
14706 0.0
14707 0.0
14708 0.0
14709 0.0
14710 0.0
14711 0.0
14712 0.0
14713 0.0
14714 0.0
14715 0.0
14716 0.0
14717 0.0
14718 0.0
14719 0.0
14720 0.0
14721 0.0
14722 0.0
14723 0.0
14724 0.0
14725 0.0
14726 0.0
14727 0.0
14728 0.0
14729 0.0
14730 0.0
14731 0.0
14732 0.0
14733 0.0
14734 0.0
14735 0.0
14736 0.0
14737 0.0
14738 0.0
14739 0.62648
14740 0.0
14741 0.0
14742 0.0
14743 0.0
14744 0.31324
14745 0.0
14746 0.0
14747 0.0
14748 0.0
14749 0.0
14750 0.0
14751 0.0
14752 0.0
14753 0.0
14754 0.0
14755 0.0
14756 0.0
14757 0.0
14758 0.0
14759 0.0
14760 0.0
14761 0.0
14762 0.0
14763 0.0
14764 0.0
14765 0.0
14766 0.0
14767 0.0
14768 0.0
14769 0.0
14770 0.0
14771 0.0
14772 0.0
14773 0.0
14774 0.0
14775 0.0
14776 0.0
14777 0.0
14778 0.0
14779 0.0
14780 0.0
14781 0.0
14782 0.0
14783 0.0
14784 0.0
14785 0.0
14786 0.0
14787 0.0
14788 0.0
14789 0.0
14790 0.0
14791 0.0
14792 0.0
14793 0.0
14794 0.0
14795 0.31324
14796 0.0
14797 0.0
14798 0.0
14799 0.0
14800 0.0
14801 0.0
14802 0.31324
14803 0.0
14804 0.0
14805 0.0
14806 0.31324
14807 0.0
14808 0.0
14809 0.0
14810 0.0
14811 0.0
14812 0.0
14813 0.0
14814 0.0
14815 0.0
14816 0.0
14817 0.0
14818 0.0
14819 0.0
14820 0.0
14821 0.0
14822 0.0
14823 0.0
14824 0.0
14825 0.0
14826 0.0
14827 0.0
14828 0.0
14829 0.0
14830 0.0
14831 0.0
14832 0.0
14833 0.0
14834 0.0
14835 0.0
14836 0.0
14837 0.0
14838 0.0
14839 0.31324
14840 0.0
14841 0.0
14842 0.0
14843 0.0
14844 0.0
14845 0.0
14846 0.0
14847 0.0
14848 0.0
14849 0.31324
14850 0.0
14851 0.0
14852 0.0
14853 0.0
14854 0.0
14855 0.0
14856 0.0
14857 0.0
14858 0.0
14859 0.0
14860 0.0
14861 0.0
14862 0.0
14863 0.0
14864 0.0
14865 0.0
14866 0.0
14867 0.0
14868 0.0
14869 0.0
14870 0.0
14871 0.0
14872 0.0
14873 0.0
14874 0.0
14875 0.0
14876 0.0
14877 0.0
14878 0.0
14879 0.0
14880 0.0
14881 0.0
14882 0.0
14883 0.0
14884 0.0
14885 0.0
14886 0.0
14887 0.0
14888 0.0
14889 0.0
14890 0.0
14891 0.0
14892 0.0
14893 0.0
14894 0.0
14895 0.0
14896 0.0
14897 0.0
14898 0.0
14899 0.0
14900 0.0
14901 0.0
14902 0.0
14903 0.0
14904 0.0
14905 0.0
14906 0.0
14907 0.0
14908 0.0
14909 0.0
14910 0.0
14911 0.0
14912 0.0
14913 0.0
14914 0.0
14915 0.0
14916 0.0
14917 0.0
14918 0.0
14919 0.0
14920 0.0
14921 0.0
14922 0.0
14923 0.0
14924 0.31324
14925 0.0
14926 0.0
14927 0.0
14928 0.0
14929 0.31324
14930 0.0
14931 0.0
14932 0.31324
14933 0.31324
14934 0.0
14935 0.31324
14936 0.0
14937 0.0
14938 0.0
14939 0.0
14940 0.0
14941 0.0
14942 0.0
14943 0.0
14944 0.0
14945 0.0
14946 0.0
14947 0.0
14948 0.0
14949 0.0
14950 0.31324
14951 0.31324
14952 0.0
14953 0.0
14954 0.0
14955 0.0
14956 0.0
14957 0.0
14958 0.0
14959 0.0
14960 0.0
14961 0.0
14962 0.0
14963 0.0
14964 0.0
14965 0.0
14966 0.0
14967 0.0
14968 0.0
14969 0.0
14970 0.0
14971 0.0
14972 0.0
14973 0.0
14974 0.31324
14975 0.0
14976 0.0
14977 0.0
14978 0.0
14979 0.0
14980 0.0
14981 0.0
14982 0.0
14983 0.0
14984 0.0
14985 0.0
14986 0.0
14987 0.0
14988 0.0
14989 0.0
14990 0.0
14991 0.0
14992 0.31324
14993 0.0
14994 0.0
14995 0.0
14996 0.0
14997 0.0
14998 0.0
14999 0.0
15000 0.0
15001 0.0
15002 0.0
15003 0.0
15004 0.0
15005 0.0
15006 0.0
15007 0.0
15008 0.0
15009 0.0
15010 0.0
15011 0.0
15012 0.0
15013 0.0
15014 0.0
15015 0.0
15016 0.0
15017 0.0
15018 0.0
15019 0.0
15020 0.0
15021 0.0
15022 0.0
15023 0.0
15024 0.0
15025 0.0
15026 0.0
15027 0.0
15028 0.0
15029 0.0
15030 0.0
15031 0.0
15032 0.0
15033 0.31324
15034 0.0
15035 0.0
15036 0.31324
15037 0.0
15038 0.0
15039 0.0
15040 0.0
15041 0.0
15042 0.0
15043 0.0
15044 0.31324
15045 0.0
15046 0.0
15047 0.0
15048 0.31324
15049 0.0
15050 0.31324
15051 0.0
15052 0.0
15053 0.31324
15054 0.0
15055 0.0
15056 0.0
15057 0.0
15058 0.0
15059 0.0
15060 0.0
15061 0.0
15062 0.0
15063 0.0
15064 0.0
15065 0.0
15066 0.0
15067 0.0
15068 0.31324
15069 0.0
15070 0.0
15071 0.0
15072 0.0
15073 0.0
15074 0.0
15075 0.0
15076 0.0
15077 0.0
15078 0.0
15079 0.0
15080 0.0
15081 0.0
15082 0.0
15083 0.0
15084 0.0
15085 0.0
15086 0.0
15087 0.0
15088 0.0
15089 0.0
15090 0.0
15091 0.0
15092 0.0
15093 0.0
15094 0.0
15095 0.31324
15096 0.0
15097 0.0
15098 0.0
15099 0.0
15100 0.0
15101 0.31324
15102 0.0
15103 0.31324
15104 0.0
15105 0.0
15106 0.0
15107 0.0
15108 0.0
15109 0.0
15110 0.0
15111 0.0
15112 0.0
15113 0.0
15114 0.0
15115 0.0
15116 0.0
15117 0.0
15118 0.0
15119 0.0
15120 0.0
15121 0.0
15122 0.0
15123 0.0
15124 0.0
15125 0.0
15126 0.0
15127 0.0
15128 0.0
15129 0.0
15130 0.0
15131 0.0
15132 0.0
15133 0.0
15134 0.0
15135 0.0
15136 0.0
15137 0.0
15138 0.0
15139 0.0
15140 0.0
15141 0.0
15142 0.0
15143 0.31324
15144 0.0
15145 0.0
15146 0.0
15147 0.0
15148 0.0
15149 0.0
15150 0.0
15151 0.0
15152 0.0
15153 0.0
15154 0.0
15155 0.0
15156 0.0
15157 0.0
15158 0.0
15159 0.0
15160 0.0
15161 0.0
15162 0.0
15163 0.0
15164 0.31324
15165 0.0
15166 0.62648
15167 0.0
15168 0.0
15169 0.0
15170 0.0
15171 0.0
15172 0.0
15173 0.0
15174 0.0
15175 0.0
15176 0.0
15177 0.0
15178 0.0
15179 0.0
15180 0.0
15181 0.0
15182 0.0
15183 0.0
15184 0.0
15185 0.31324
15186 0.0
15187 0.0
15188 0.0
15189 0.0
15190 0.0
15191 0.0
15192 0.0
15193 0.0
15194 0.0
15195 0.0
15196 0.0
15197 0.0
15198 0.0
15199 0.0
15200 0.0
15201 0.0
15202 0.0
15203 0.0
15204 0.0
15205 0.0
15206 0.0
15207 0.0
15208 0.31324
15209 0.0
15210 0.0
15211 0.0
15212 0.0
15213 0.0
15214 0.0
15215 0.0
15216 0.0
15217 0.0
15218 0.0
15219 0.0
15220 0.0
15221 0.0
15222 0.0
15223 0.0
15224 0.0
15225 0.0
15226 0.0
15227 0.0
15228 0.0
15229 0.0
15230 0.0
15231 0.0
15232 0.0
15233 0.0
15234 0.0
15235 0.0
15236 0.0
15237 0.0
15238 0.0
15239 0.0
15240 0.0
15241 0.0
15242 0.0
15243 0.31324
15244 0.0
15245 0.0
15246 0.0
15247 0.0
15248 0.0
15249 0.0
15250 0.0
15251 0.0
15252 0.0
15253 0.0
15254 0.0
15255 0.0
15256 0.0
15257 0.0
15258 0.0
15259 0.0
15260 0.0
15261 0.0
15262 0.0
15263 0.0
15264 0.0
15265 0.0
15266 0.0
15267 0.0
15268 0.31324
15269 0.0
15270 0.0
15271 0.0
15272 0.0
15273 0.0
15274 0.0
15275 0.0
15276 0.0
15277 0.0
15278 0.0
15279 0.31324
15280 0.0
15281 0.0
15282 0.0
15283 0.0
15284 0.0
15285 0.0
15286 0.0
15287 0.0
15288 0.0
15289 0.0
15290 0.0
15291 0.0
15292 0.0
15293 0.0
15294 0.0
15295 0.0
15296 0.0
15297 0.0
15298 0.0
15299 0.0
15300 0.0
15301 0.0
15302 0.0
15303 0.0
15304 0.0
15305 0.0
15306 0.0
15307 0.0
15308 0.0
15309 0.0
15310 0.0
15311 0.0
15312 0.0
15313 0.0
15314 0.0
15315 0.0
15316 0.0
15317 0.0
15318 0.0
15319 0.0
15320 0.0
15321 0.0
15322 0.0
15323 0.0
15324 0.0
15325 0.0
15326 0.0
15327 0.0
15328 0.0
15329 0.0
15330 0.0
15331 0.0
15332 0.0
15333 0.0
15334 0.0
15335 0.0
15336 0.0
15337 0.0
15338 0.0
15339 0.0
15340 0.0
15341 0.0
15342 0.0
15343 0.0
15344 0.0
15345 0.0
15346 0.0
15347 0.0
15348 0.0
15349 0.0
15350 0.0
15351 0.0
15352 0.0
15353 0.0
15354 0.31324
15355 0.0
15356 0.0
15357 0.0
15358 0.0
15359 0.0
15360 0.0
15361 0.0
15362 0.31324
15363 0.0
15364 0.0
15365 0.0
15366 0.0
15367 0.31324
15368 0.0
15369 0.0
15370 0.0
15371 0.31324
15372 0.0
15373 0.0
15374 0.0
15375 0.0
15376 0.0
15377 0.0
15378 0.0
15379 0.0
15380 0.0
15381 0.31324
15382 0.0
15383 0.0
15384 0.0
15385 0.0
15386 0.62648
15387 0.31324
15388 0.0
15389 0.0
15390 0.0
15391 0.0
15392 0.0
15393 0.0
15394 0.0
15395 0.0
15396 0.0
15397 0.62648
15398 0.31324
15399 0.0
15400 0.0
15401 0.0
15402 0.0
15403 0.0
15404 0.0
15405 0.0
15406 0.0
15407 0.0
15408 0.0
15409 0.0
15410 0.0
15411 0.0
15412 0.0
15413 0.0
15414 0.0
15415 0.0
15416 0.0
15417 0.62648
15418 0.0
15419 0.0
15420 0.0
15421 0.0
15422 0.0
15423 0.0
15424 0.0
15425 0.0
15426 0.0
15427 0.0
15428 0.0
15429 0.0
15430 0.0
15431 0.0
15432 0.0
15433 0.0
15434 0.0
15435 0.0
15436 0.0
15437 0.0
15438 0.0
15439 0.31324
15440 0.0
15441 0.0
15442 0.31324
15443 0.0
15444 0.0
15445 0.0
15446 0.0
15447 0.0
15448 0.0
15449 0.0
15450 0.0
15451 0.0
15452 0.0
15453 0.0
15454 0.0
15455 0.0
15456 0.0
15457 0.0
15458 0.0
15459 0.31324
15460 0.0
15461 0.0
15462 0.0
15463 0.0
15464 0.0
15465 0.0
15466 0.0
15467 0.0
15468 0.0
15469 0.0
15470 0.0
15471 0.0
15472 0.0
15473 0.0
15474 0.0
15475 0.31324
15476 0.0
15477 0.0
15478 0.0
15479 0.0
15480 0.0
15481 0.0
15482 0.0
15483 0.0
15484 0.0
15485 0.0
15486 0.0
15487 0.0
15488 0.0
15489 0.0
15490 0.0
15491 0.0
15492 0.0
15493 0.0
15494 0.0
15495 0.0
15496 0.0
15497 0.31324
15498 0.0
15499 0.0
15500 0.0
15501 0.0
15502 0.0
15503 0.0
15504 0.0
15505 0.0
15506 0.31324
15507 0.0
15508 0.0
15509 0.0
15510 0.62648
15511 0.0
15512 0.0
15513 0.0
15514 0.0
15515 0.0
15516 0.62648
15517 0.0
15518 0.0
15519 0.0
15520 0.0
15521 0.0
15522 0.0
15523 0.0
15524 0.0
15525 0.0
15526 0.0
15527 0.0
15528 0.0
15529 0.0
15530 0.0
15531 0.0
15532 0.0
15533 0.0
15534 0.0
15535 0.31324
15536 0.31324
15537 0.0
15538 0.0
15539 0.31324
15540 0.0
15541 0.0
15542 0.0
15543 0.0
15544 0.0
15545 0.0
15546 0.0
15547 0.31324
15548 0.0
15549 0.0
15550 0.0
15551 0.0
15552 0.0
15553 0.0
15554 0.0
15555 0.0
15556 0.31324
15557 0.31324
15558 0.0
15559 0.0
15560 0.0
15561 0.0
15562 0.31324
15563 0.0
15564 0.0
15565 0.0
15566 0.0
15567 0.0
15568 0.0
15569 0.0
15570 0.0
15571 0.0
15572 0.0
15573 0.0
15574 0.0
15575 0.0
15576 0.0
15577 0.0
15578 0.0
15579 0.0
15580 0.0
15581 0.0
15582 0.0
15583 0.0
15584 0.0
15585 0.0
15586 0.0
15587 0.0
15588 0.0
15589 0.0
15590 0.0
15591 0.31324
15592 0.0
15593 0.0
15594 0.0
15595 0.0
15596 0.0
15597 0.0
15598 0.0
15599 0.0
15600 0.0
15601 0.0
15602 0.0
15603 0.0
15604 0.0
15605 0.0
15606 0.0
15607 0.0
15608 0.0
15609 0.0
15610 0.0
15611 0.0
15612 0.0
15613 0.0
15614 0.0
15615 0.0
15616 0.0
15617 0.0
15618 0.0
15619 0.0
15620 0.0
15621 0.0
15622 0.0
15623 0.0
15624 0.0
15625 0.0
15626 0.0
15627 0.0
15628 0.0
15629 0.0
15630 0.0
15631 0.0
15632 0.0
15633 0.0
15634 0.0
15635 0.0
15636 0.31324
15637 0.0
15638 0.0
15639 0.0
15640 0.0
15641 0.0
15642 0.0
15643 0.0
15644 0.0
15645 0.31324
15646 0.0
15647 0.0
15648 0.0
15649 0.0
15650 0.0
15651 0.0
15652 0.0
15653 0.0
15654 0.0
15655 0.0
15656 0.0
15657 0.0
15658 0.0
15659 0.0
15660 0.0
15661 0.0
15662 0.31324
15663 0.0
15664 0.0
15665 0.0
15666 0.0
15667 0.0
15668 0.0
15669 0.0
15670 0.0
15671 0.0
15672 0.0
15673 0.31324
15674 0.31324
15675 0.0
15676 0.0
15677 0.0
15678 0.0
15679 0.0
15680 0.0
15681 0.0
15682 0.0
15683 0.0
15684 0.0
15685 0.31324
15686 0.0
15687 0.0
15688 0.0
15689 0.0
15690 0.0
15691 0.0
15692 0.0
15693 0.0
15694 0.0
15695 0.0
15696 0.0
15697 0.0
15698 0.0
15699 0.0
15700 0.0
15701 0.0
15702 0.0
15703 0.0
15704 0.0
15705 0.0
15706 0.0
15707 0.0
15708 0.0
15709 0.0
15710 0.0
15711 0.0
15712 0.0
15713 0.0
15714 0.0
15715 0.31324
15716 0.0
15717 0.0
15718 0.0
15719 0.31324
15720 0.0
15721 0.0
15722 0.0
15723 0.0
15724 0.0
15725 0.0
15726 0.0
15727 0.31324
15728 0.0
15729 0.0
15730 0.0
15731 0.0
15732 0.0
15733 0.0
15734 0.31324
15735 0.0
15736 0.0
15737 0.0
15738 0.0
15739 0.31324
15740 0.0
15741 0.31324
15742 0.0
15743 0.0
15744 0.31324
15745 0.0
15746 0.0
15747 0.0
15748 0.0
15749 0.0
15750 0.0
15751 0.0
15752 0.0
15753 0.0
15754 0.0
15755 0.31324
15756 0.0
15757 0.0
15758 0.0
15759 0.0
15760 0.0
15761 0.31324
15762 1.25296
15763 0.0
15764 0.0
15765 0.0
15766 0.0
15767 0.62648
15768 0.31324
15769 0.0
15770 0.62648
15771 0.31324
15772 1.25296
15773 0.62648
15774 0.0
15775 0.0
15776 0.9397200000000001
15777 0.0
15778 0.0
15779 0.0
15780 0.9397200000000001
15781 0.0
15782 0.0
15783 0.0
15784 0.0
15785 0.0
15786 0.31324
15787 0.0
15788 0.0
15789 0.0
15790 0.0
15791 0.31324
15792 0.31324
15793 0.62648
15794 1.5662
15795 3.7588800000000004
15796 0.0
15797 0.0
15798 0.9397200000000001
15799 0.0
15800 0.0
15801 0.0
15802 0.0
15803 0.0
15804 0.0
15805 0.0
15806 0.0
15807 0.0
15808 0.0
15809 0.0
15810 0.0
15811 0.0
15812 0.0
15813 0.0
15814 0.0
15815 0.0
15816 0.0
15817 0.0
15818 0.0
15819 0.0
15820 0.31324
15821 0.31324
15822 0.0
15823 0.0
15824 0.0
15825 0.62648
15826 0.0
15827 0.0
15828 0.31324
15829 0.0
15830 0.0
15831 0.0
15832 0.0
15833 0.0
15834 0.31324
15835 0.62648
15836 0.31324
15837 0.31324
15838 0.0
15839 0.0
15840 0.0
15841 0.31324
15842 0.0
15843 0.0
15844 0.0
15845 0.31324
15846 0.0
15847 0.0
15848 0.0
15849 0.0
15850 0.0
15851 0.31324
15852 0.0
15853 0.31324
15854 0.0
15855 0.0
15856 0.31324
15857 0.0
15858 0.31324
15859 0.0
15860 0.0
15861 0.0
15862 0.0
15863 0.31324
15864 0.0
15865 0.0
15866 0.0
15867 0.0
15868 0.31324
15869 0.0
15870 0.0
15871 0.0
15872 0.0
15873 0.0
15874 0.0
15875 0.0
15876 0.0
15877 0.31324
15878 0.0
15879 0.31324
15880 0.0
15881 0.0
15882 0.31324
15883 0.31324
15884 0.0
15885 0.31324
15886 0.31324
15887 0.0
15888 0.31324
15889 0.0
15890 0.62648
15891 0.0
15892 0.62648
15893 0.0
15894 0.0
15895 0.31324
15896 0.0
15897 0.0
15898 0.0
15899 0.31324
15900 0.62648
15901 1.25296
15902 0.0
15903 0.31324
15904 0.0
15905 0.0
15906 0.0
15907 0.9397200000000001
15908 1.5662
15909 1.5662
15910 0.31324
15911 0.0
15912 0.31324
15913 0.0
15914 0.0
15915 0.0
15916 0.31324
15917 0.0
15918 0.31324
15919 0.31324
15920 0.31324
15921 0.62648
15922 0.31324
15923 0.31324
15924 0.31324
15925 0.0
15926 0.0
15927 0.0
15928 0.9397200000000001
15929 2.1926799999999997
15930 0.31324
15931 1.25296
15932 1.5662
15933 1.5662
15934 0.62648
15935 0.62648
15936 0.62648
15937 0.31324
15938 0.31324
15939 0.0
15940 0.0
15941 0.9397200000000001
15942 0.0
15943 0.0
15944 0.31324
15945 0.31324
15946 0.0
15947 0.31324
15948 0.9397200000000001
15949 0.0
15950 0.62648
15951 0.31324
15952 0.62648
15953 0.62648
15954 0.0
15955 0.31324
15956 0.0
15957 0.0
15958 0.0
15959 1.8794400000000002
15960 0.0
15961 0.0
15962 0.9397200000000001
15963 6.2648
15964 0.62648
15965 0.31324
15966 0.31324
15967 0.31324
15968 1.8794400000000002
15969 0.31324
15970 0.0
15971 0.9397200000000001
15972 0.0
15973 0.31324
15974 0.0
15975 0.62648
15976 0.0
15977 0.62648
15978 0.0
15979 0.0
15980 0.9397200000000001
15981 0.0
15982 0.31324
15983 0.0
15984 0.31324
15985 2.1926799999999997
15986 2.1926799999999997
15987 0.31324
15988 6.89128
15989 0.31324
15990 0.31324
15991 11.9031
15992 0.0
15993 2.1926799999999997
15994 3.1324
15995 0.31324
15996 0.0
15997 0.0
15998 1.25296
15999 0.0
16000 0.0
16001 0.9397200000000001
16002 0.0
16003 0.0
16004 0.9397200000000001
16005 2.1926799999999997
16006 0.0
16007 0.62648
16008 1.8794400000000002
16009 0.0
16010 0.0
16011 1.5662
16012 0.0
16013 0.9397200000000001
16014 0.0
16015 0.0
16016 0.0
16017 0.0
16018 0.31324
16019 0.0
16020 0.31324
16021 1.8794400000000002
16022 1.8794400000000002
16023 0.31324
16024 0.31324
16025 0.31324
16026 0.62648
16027 0.62648
16028 0.0
16029 0.0
16030 0.0
16031 1.5662
16032 0.62648
16033 0.31324
16034 0.0
16035 0.0
16036 0.0
16037 0.0
16038 0.62648
16039 0.31324
16040 0.0
16041 0.62648
16042 0.31324
16043 0.62648
16044 0.0
16045 0.31324
16046 0.62648
16047 0.9397200000000001
16048 0.31324
16049 0.0
16050 0.0
16051 0.31324
16052 0.0
16053 0.0
16054 0.0
16055 0.31324
16056 0.62648
16057 0.9397200000000001
16058 0.0
16059 0.0
16060 0.31324
16061 0.0
16062 0.0
16063 0.0
16064 0.31324
16065 0.0
16066 0.0
16067 0.9397200000000001
16068 0.31324
16069 0.0
16070 0.0
16071 0.0
16072 0.31324
16073 0.31324
16074 0.0
16075 0.0
16076 0.31324
16077 0.31324
16078 0.0
16079 0.31324
16080 0.31324
16081 0.0
16082 0.62648
16083 0.31324
16084 0.0
16085 0.0
16086 0.0
16087 0.31324
16088 0.0
16089 0.0
16090 0.62648
16091 0.0
16092 0.0
16093 0.31324
16094 0.0
16095 0.62648
16096 0.31324
16097 0.0
16098 0.0
16099 0.31324
16100 1.8794400000000002
16101 0.0
16102 1.5662
16103 0.0
16104 0.0
16105 0.0
16106 0.9397200000000001
16107 0.62648
16108 0.0
16109 0.31324
16110 0.0
16111 0.0
16112 0.62648
16113 0.0
16114 0.31324
16115 1.25296
16116 0.0
16117 0.9397200000000001
16118 0.0
16119 0.0
16120 3.1324
16121 4.07212
16122 0.0
16123 3.44564
16124 0.0
16125 6.2648
16126 3.44564
16127 0.0
16128 0.31324
16129 1.8794400000000002
16130 3.1324
16131 0.62648
16132 0.31324
16133 3.7588800000000004
16134 5.95156
16135 1.5662
16136 0.62648
16137 0.0
16138 2.1926799999999997
16139 2.1926799999999997
16140 2.50592
16141 1.25296
16142 1.25296
16143 0.0
16144 0.31324
16145 0.0
16146 0.9397200000000001
16147 1.8794400000000002
16148 0.62648
16149 0.62648
16150 0.31324
16151 0.0
16152 0.62648
16153 0.31324
16154 0.0
16155 0.0
16156 0.62648
16157 0.31324
16158 0.62648
16159 0.0
16160 0.0
16161 0.62648
16162 0.0
16163 0.31324
16164 2.1926799999999997
16165 0.0
16166 0.9397200000000001
16167 0.0
16168 0.31324
16169 0.0
16170 0.0
16171 3.1324
16172 1.5662
16173 0.0
16174 0.31324
16175 0.62648
16176 0.62648
16177 0.0
16178 0.0
16179 0.0
16180 0.0
16181 0.0
16182 0.0
16183 0.0
16184 0.62648
16185 0.31324
16186 0.0
16187 0.31324
16188 0.0
16189 0.0
16190 0.0
16191 0.31324
16192 0.31324
16193 0.0
16194 0.62648
16195 0.31324
16196 0.0
16197 0.31324
16198 0.31324
16199 0.0
16200 0.31324
16201 0.0
16202 0.0
16203 0.0
16204 0.31324
16205 0.0
16206 0.62648
16207 0.0
16208 0.31324
16209 0.9397200000000001
16210 0.31324
16211 0.0
16212 0.31324
16213 0.31324
16214 0.0
16215 0.0
16216 0.0
16217 0.0
16218 0.31324
16219 0.0
16220 0.0
16221 0.0
16222 0.0
16223 0.0
16224 0.0
16225 0.0
16226 0.0
16227 0.0
16228 0.0
16229 0.31324
16230 0.0
16231 0.0
16232 0.0
16233 0.0
16234 0.0
16235 0.31324
16236 0.62648
16237 1.5662
16238 0.0
16239 0.0
16240 0.31324
16241 0.31324
16242 0.0
16243 0.0
16244 0.31324
16245 0.0
16246 0.0
16247 0.0
16248 0.0
16249 0.31324
16250 0.0
16251 0.0
16252 0.0
16253 0.9397200000000001
16254 0.0
16255 0.0
16256 0.0
16257 0.0
16258 0.0
16259 0.31324
16260 0.0
16261 0.0
16262 0.0
16263 0.0
16264 0.0
16265 0.0
16266 0.0
16267 0.0
16268 0.0
16269 0.0
16270 0.0
16271 0.0
16272 0.0
16273 0.0
16274 0.0
16275 0.0
16276 0.0
16277 0.0
16278 0.0
16279 0.0
16280 0.0
16281 0.0
16282 0.0
16283 0.0
16284 0.0
16285 0.0
16286 0.0
16287 0.0
16288 0.0
16289 0.0
16290 0.0
16291 0.62648
16292 0.62648
16293 0.0
16294 0.0
16295 0.0
16296 0.0
16297 0.0
16298 0.0
16299 0.31324
16300 0.0
16301 0.0
16302 0.0
16303 0.31324
16304 0.0
16305 0.0
16306 0.0
16307 0.9397200000000001
16308 0.0
16309 0.31324
16310 0.0
16311 0.62648
16312 0.0
16313 0.0
16314 0.0
16315 0.0
16316 0.0
16317 0.62648
16318 0.9397200000000001
16319 0.0
16320 0.0
16321 0.0
16322 0.0
16323 0.0
16324 0.0
16325 0.0
16326 0.0
16327 0.0
16328 0.0
16329 0.0
16330 0.0
16331 0.0
16332 0.0
16333 0.0
16334 0.0
16335 0.0
16336 0.0
16337 0.0
16338 0.0
16339 0.0
16340 0.0
16341 0.0
16342 0.0
16343 0.0
16344 0.62648
16345 0.0
16346 0.0
16347 0.0
16348 0.0
16349 0.31324
16350 0.0
16351 0.62648
16352 0.0
16353 0.0
16354 0.0
16355 0.0
16356 0.0
16357 0.0
16358 0.0
16359 0.0
16360 0.0
16361 0.0
16362 0.0
16363 0.31324
16364 0.0
16365 0.31324
16366 0.0
16367 0.0
16368 0.0
16369 0.0
16370 0.0
16371 0.31324
16372 0.0
16373 0.0
16374 0.0
16375 0.0
16376 0.0
16377 0.0
16378 0.0
16379 0.0
16380 0.0
16381 0.31324
16382 0.0
16383 0.0
16384 0.0
16385 0.0
16386 0.0
16387 0.0
16388 0.0
16389 0.0
16390 0.0
16391 0.0
16392 0.0
16393 0.0
16394 0.0
16395 0.31324
16396 0.0
16397 0.0
16398 0.0
16399 0.0
16400 0.0
16401 0.0
16402 0.0
16403 0.0
16404 0.0
16405 0.0
16406 0.0
16407 0.0
16408 0.31324
16409 0.0
16410 0.0
16411 0.0
16412 0.0
16413 0.0
16414 0.0
16415 0.0
16416 0.0
16417 0.0
16418 0.0
16419 0.0
16420 0.0
16421 0.0
16422 0.0
16423 0.0
16424 0.0
16425 0.0
16426 0.0
16427 0.0
16428 0.0
16429 0.0
16430 0.0
16431 0.0
16432 0.0
16433 0.0
16434 0.0
16435 0.0
16436 0.0
16437 0.0
16438 0.0
16439 0.0
16440 0.0
16441 0.0
16442 0.0
16443 0.0
16444 0.0
16445 0.0
16446 0.0
16447 0.0
16448 0.0
16449 0.0
16450 0.0
16451 0.0
16452 0.0
16453 0.0
16454 0.0
16455 0.0
16456 0.0
16457 0.0
16458 0.0
16459 0.0
16460 0.0
16461 0.0
16462 0.0
16463 0.0
16464 0.0
16465 0.0
16466 0.31324
16467 0.0
16468 0.0
16469 0.0
16470 0.0
16471 0.0
16472 0.0
16473 0.0
16474 0.62648
16475 0.0
16476 0.0
16477 0.0
16478 0.0
16479 0.0
16480 0.0
16481 0.0
16482 0.0
16483 0.0
16484 0.0
16485 0.0
16486 0.0
16487 0.0
16488 0.0
16489 0.0
16490 0.0
16491 0.0
16492 0.0
16493 0.0
16494 0.0
16495 0.31324
16496 0.0
16497 0.0
16498 0.0
16499 0.31324
16500 0.0
16501 0.0
16502 0.0
16503 0.0
16504 0.0
16505 0.0
16506 0.0
16507 0.0
16508 0.0
16509 0.0
16510 0.0
16511 0.0
16512 0.0
16513 0.0
16514 0.0
16515 0.0
16516 0.0
16517 0.0
16518 0.0
16519 0.0
16520 0.0
16521 0.0
16522 0.0
16523 0.0
16524 0.0
16525 0.0
16526 0.0
16527 0.0
16528 0.0
16529 0.0
16530 0.31324
16531 0.0
16532 0.0
16533 0.0
16534 0.0
16535 0.0
16536 0.0
16537 0.0
16538 0.0
16539 0.0
16540 0.0
16541 0.0
16542 0.0
16543 0.0
16544 0.0
16545 0.0
16546 0.0
16547 0.0
16548 0.0
16549 0.0
16550 0.0
16551 0.0
16552 0.0
16553 0.0
16554 0.0
16555 0.0
16556 0.0
16557 0.0
16558 0.0
16559 0.0
16560 0.0
16561 0.0
16562 0.0
16563 0.0
16564 0.0
16565 0.0
16566 0.0
16567 0.0
16568 0.0
16569 0.0
16570 0.0
16571 0.0
16572 0.0
16573 0.0
16574 0.0
16575 0.0
16576 0.0
16577 0.31324
16578 0.0
16579 0.0
16580 0.0
16581 0.0
16582 0.0
16583 0.0
16584 0.0
16585 0.0
16586 0.0
16587 0.0
16588 0.0
16589 0.0
16590 0.0
16591 0.0
16592 0.0
16593 0.0
16594 0.0
16595 0.0
16596 0.0
16597 0.0
16598 0.0
16599 0.0
16600 0.0
16601 0.0
16602 0.0
16603 0.31324
16604 0.0
16605 0.0
16606 0.0
16607 0.0
16608 0.0
16609 0.0
16610 0.0
16611 0.0
16612 0.0
16613 0.0
16614 0.31324
16615 0.31324
16616 0.31324
16617 0.0
16618 0.0
16619 0.0
16620 0.0
16621 0.0
16622 0.0
16623 0.0
16624 0.0
16625 0.31324
16626 0.0
16627 0.0
16628 0.0
16629 0.31324
16630 0.0
16631 0.0
16632 0.0
16633 0.0
16634 0.0
16635 0.0
16636 0.0
16637 0.0
16638 0.0
16639 0.31324
16640 0.31324
16641 0.0
16642 0.0
16643 0.0
16644 0.0
16645 0.0
16646 0.0
16647 0.31324
16648 0.0
16649 0.0
16650 0.0
16651 0.0
16652 0.0
16653 0.0
16654 0.0
16655 0.0
16656 0.0
16657 0.0
16658 0.0
16659 0.0
16660 0.0
16661 0.0
16662 0.0
16663 0.0
16664 0.0
16665 0.31324
16666 0.31324
16667 0.0
16668 0.0
16669 0.31324
16670 0.0
16671 0.0
16672 0.31324
16673 0.0
16674 0.0
16675 0.0
16676 0.0
16677 0.0
16678 0.0
16679 0.0
16680 0.0
16681 0.0
16682 0.0
16683 0.0
16684 0.0
16685 0.0
16686 0.0
16687 0.0
16688 0.0
16689 0.0
16690 0.0
16691 0.0
16692 0.0
16693 0.0
16694 0.0
16695 0.0
16696 0.0
16697 0.0
16698 0.0
16699 0.0
16700 0.0
16701 0.0
16702 0.0
16703 0.0
16704 0.0
16705 0.0
16706 0.0
16707 0.0
16708 0.0
16709 0.31324
16710 0.0
16711 0.0
16712 0.0
16713 0.0
16714 0.0
16715 0.0
16716 0.0
16717 0.0
16718 0.0
16719 0.0
16720 0.31324
16721 0.0
16722 0.0
16723 0.0
16724 0.0
16725 0.0
16726 0.0
16727 0.0
16728 0.0
16729 0.62648
16730 0.62648
16731 0.0
16732 0.0
16733 0.31324
16734 0.0
16735 0.0
16736 0.0
16737 0.0
16738 0.0
16739 0.0
16740 0.0
16741 0.0
16742 0.0
16743 0.0
16744 0.31324
16745 0.0
16746 0.31324
16747 0.0
16748 0.0
16749 0.62648
16750 0.31324
16751 0.0
16752 0.0
16753 0.31324
16754 0.0
16755 0.31324
16756 0.0
16757 0.0
16758 0.31324
16759 0.0
16760 0.9397200000000001
16761 0.0
16762 0.0
16763 0.0
16764 0.0
16765 0.62648
16766 0.0
16767 0.0
16768 0.0
16769 0.0
16770 0.0
16771 0.31324
16772 0.31324
16773 0.31324
16774 0.0
16775 0.0
16776 0.0
16777 0.9397200000000001
16778 0.0
16779 0.0
16780 0.0
16781 0.0
16782 0.0
16783 0.0
16784 0.0
16785 0.0
16786 0.0
16787 0.0
16788 0.0
16789 0.0
16790 0.0
16791 0.31324
16792 0.31324
16793 0.0
16794 0.0
16795 0.0
16796 0.0
16797 0.0
16798 0.0
16799 0.31324
16800 0.31324
16801 0.0
16802 0.0
16803 0.31324
16804 0.0
16805 0.0
16806 0.0
16807 0.0
16808 0.0
16809 0.0
16810 0.0
16811 0.0
16812 0.0
16813 0.0
16814 0.0
16815 0.0
16816 0.0
16817 0.0
16818 0.0
16819 0.0
16820 0.0
16821 0.0
16822 0.0
16823 0.0
16824 0.0
16825 0.0
16826 0.0
16827 0.0
16828 0.0
16829 0.0
16830 0.0
16831 0.0
16832 0.0
16833 0.0
16834 0.31324
16835 0.0
16836 0.0
16837 0.31324
16838 0.31324
16839 0.0
16840 0.0
16841 0.0
16842 0.0
16843 0.0
16844 0.0
16845 0.0
16846 0.0
16847 0.0
16848 0.0
16849 0.0
16850 0.0
16851 0.0
16852 0.0
16853 0.0
16854 0.0
16855 0.0
16856 0.0
16857 0.0
16858 0.0
16859 0.0
16860 0.0
16861 0.0
16862 0.0
16863 0.62648
16864 0.0
16865 0.0
16866 0.0
16867 0.31324
16868 0.0
16869 0.0
16870 0.0
16871 0.0
16872 0.0
16873 0.0
16874 0.0
16875 0.31324
16876 0.0
16877 0.0
16878 0.0
16879 0.0
16880 0.0
16881 0.0
16882 0.0
16883 0.0
16884 0.0
16885 0.0
16886 0.0
16887 0.0
16888 0.0
16889 0.0
16890 0.0
16891 0.31324
16892 0.0
16893 0.31324
16894 0.31324
16895 0.9397200000000001
16896 0.62648
16897 0.0
16898 0.62648
16899 0.0
16900 0.62648
16901 0.0
16902 0.0
16903 0.0
16904 0.0
16905 0.0
16906 0.0
16907 0.31324
16908 0.0
16909 0.0
16910 0.0
16911 0.0
16912 0.0
16913 0.31324
16914 0.62648
16915 0.0
16916 0.0
16917 0.0
16918 0.0
16919 0.0
16920 0.0
16921 0.0
16922 0.0
16923 0.0
16924 0.0
16925 0.31324
16926 0.0
16927 0.0
16928 0.31324
16929 0.62648
16930 0.0
16931 0.0
16932 0.0
16933 0.0
16934 0.0
16935 0.0
16936 0.0
16937 0.0
16938 0.0
16939 0.0
16940 0.0
16941 0.0
16942 0.0
16943 0.0
16944 0.0
16945 0.0
16946 0.0
16947 0.0
16948 0.0
16949 0.0
16950 0.0
16951 0.31324
16952 0.0
16953 0.0
16954 0.0
16955 0.0
16956 0.0
16957 0.31324
16958 0.0
16959 0.0
16960 0.0
16961 0.0
16962 0.0
16963 0.0
16964 0.0
16965 0.0
16966 0.0
16967 0.0
16968 0.0
16969 0.0
16970 0.0
16971 0.0
16972 0.0
16973 0.0
16974 0.0
16975 0.0
16976 0.0
16977 0.0
16978 0.0
16979 0.0
16980 0.0
16981 0.0
16982 0.0
16983 0.0
16984 0.0
16985 0.0
16986 0.0
16987 0.0
16988 0.0
16989 0.0
16990 0.0
16991 0.0
16992 0.0
16993 0.0
16994 0.0
16995 0.0
16996 0.0
16997 0.0
16998 0.0
16999 0.0
17000 0.0
17001 0.0
17002 0.0
17003 0.0
17004 0.31324
17005 0.0
17006 0.0
17007 0.0
17008 0.0
17009 0.0
17010 0.0
17011 0.0
17012 0.0
17013 0.0
17014 0.0
17015 0.0
17016 0.0
17017 0.0
17018 0.0
17019 0.0
17020 0.0
17021 0.0
17022 0.31324
17023 0.0
17024 0.0
17025 0.0
17026 0.0
17027 0.0
17028 0.0
17029 0.0
17030 0.0
17031 0.0
17032 0.0
17033 0.31324
17034 0.0
17035 0.0
17036 0.0
17037 0.0
17038 0.0
17039 0.0
17040 0.0
17041 0.0
17042 0.0
17043 0.0
17044 0.0
17045 0.31324
17046 0.0
17047 0.0
17048 0.0
17049 0.0
17050 0.0
17051 0.31324
17052 0.0
17053 0.0
17054 0.0
17055 0.0
17056 0.0
17057 0.0
17058 0.0
17059 0.0
17060 0.0
17061 0.0
17062 0.31324
17063 0.0
17064 0.0
17065 0.0
17066 0.0
17067 0.0
17068 0.0
17069 0.0
17070 0.0
17071 0.0
17072 0.0
17073 0.0
17074 0.0
17075 0.0
17076 0.0
17077 0.0
17078 0.0
17079 0.0
17080 0.0
17081 0.0
17082 0.0
17083 0.0
17084 0.0
17085 0.0
17086 0.0
17087 0.0
17088 0.0
17089 0.0
17090 0.0
17091 0.0
17092 0.0
17093 0.0
17094 0.0
17095 0.62648
17096 0.62648
17097 0.0
17098 0.31324
17099 0.0
17100 0.0
17101 0.0
17102 0.0
17103 0.0
17104 0.0
17105 0.0
17106 0.0
17107 0.0
17108 0.0
17109 0.0
17110 0.0
17111 0.0
17112 0.0
17113 0.0
17114 0.0
17115 0.31324
17116 0.0
17117 0.0
17118 0.0
17119 0.0
17120 0.0
17121 0.0
17122 0.0
17123 0.0
17124 0.0
17125 0.0
17126 0.0
17127 0.0
17128 0.0
17129 0.0
17130 0.0
17131 0.0
17132 0.0
17133 0.0
17134 0.0
17135 0.0
17136 0.0
17137 0.0
17138 0.0
17139 0.0
17140 0.0
17141 0.0
17142 0.0
17143 0.0
17144 0.0
17145 0.0
17146 0.0
17147 0.0
17148 0.31324
17149 0.0
17150 0.0
17151 0.0
17152 0.0
17153 0.0
17154 0.0
17155 0.0
17156 0.0
17157 0.0
17158 0.0
17159 0.0
17160 0.0
17161 0.0
17162 0.0
17163 0.0
17164 0.0
17165 0.0
17166 0.0
17167 0.0
17168 0.0
17169 0.0
17170 0.0
17171 0.0
17172 0.0
17173 0.0
17174 0.0
17175 0.0
17176 0.0
17177 0.0
17178 0.31324
17179 0.0
17180 0.0
17181 0.0
17182 0.0
17183 0.0
17184 0.0
17185 0.0
17186 0.0
17187 0.31324
17188 0.0
17189 0.0
17190 0.0
17191 0.0
17192 0.0
17193 0.31324
17194 0.0
17195 0.62648
17196 0.0
17197 0.0
17198 0.0
17199 0.0
17200 0.0
17201 0.0
17202 0.0
17203 0.31324
17204 0.31324
17205 0.0
17206 0.0
17207 0.0
17208 0.0
17209 0.0
17210 0.0
17211 0.31324
17212 0.0
17213 0.0
17214 0.62648
17215 0.31324
17216 0.31324
17217 0.0
17218 0.0
17219 0.0
17220 0.0
17221 0.31324
17222 0.0
17223 0.0
17224 0.0
17225 0.0
17226 0.0
17227 0.0
17228 0.0
17229 0.0
17230 0.0
17231 0.0
17232 0.0
17233 0.0
17234 0.0
17235 0.0
17236 0.0
17237 0.31324
17238 0.31324
17239 0.0
17240 0.0
17241 0.0
17242 0.0
17243 0.0
17244 0.0
17245 0.31324
17246 0.0
17247 0.0
17248 0.0
17249 0.0
17250 0.0
17251 0.0
17252 0.0
17253 0.0
17254 0.0
17255 0.0
17256 0.0
17257 0.0
17258 0.0
17259 0.0
17260 0.0
17261 0.0
17262 0.0
17263 0.0
17264 0.0
17265 0.0
17266 0.0
17267 0.0
17268 0.0
17269 0.0
17270 0.0
17271 0.0
17272 0.31324
17273 0.0
17274 0.0
17275 0.62648
17276 0.0
17277 0.0
17278 0.0
17279 0.0
17280 0.0
17281 0.0
17282 0.0
17283 0.0
17284 0.0
17285 0.0
17286 0.0
17287 0.0
17288 0.0
17289 0.0
17290 0.0
17291 0.0
17292 0.0
17293 0.0
17294 0.0
17295 0.0
17296 0.0
17297 0.0
17298 0.0
17299 0.0
17300 0.0
17301 0.0
17302 0.0
17303 0.31324
17304 0.0
17305 0.0
17306 0.0
17307 0.0
17308 0.0
17309 0.0
17310 0.31324
17311 0.0
17312 0.0
17313 0.0
17314 0.0
17315 0.0
17316 0.0
17317 0.0
17318 0.0
17319 0.0
17320 0.0
17321 0.0
17322 0.0
17323 0.0
17324 0.0
17325 0.31324
17326 0.0
17327 0.0
17328 0.0
17329 0.0
17330 0.0
17331 0.0
17332 0.0
17333 0.0
17334 0.0
17335 0.0
17336 0.0
17337 0.0
17338 0.31324
17339 0.0
17340 0.0
17341 0.0
17342 0.0
17343 0.0
17344 0.0
17345 0.31324
17346 0.0
17347 0.0
17348 0.0
17349 0.0
17350 0.0
17351 0.0
17352 0.0
17353 0.0
17354 0.0
17355 0.0
17356 0.31324
17357 0.31324
17358 0.0
17359 0.31324
17360 0.0
17361 0.0
17362 0.0
17363 0.0
17364 0.0
17365 0.0
17366 0.0
17367 0.0
17368 0.0
17369 0.0
17370 0.0
17371 0.0
17372 0.0
17373 0.0
17374 0.0
17375 0.0
17376 0.0
17377 0.0
17378 0.0
17379 0.0
17380 0.0
17381 0.0
17382 0.0
17383 0.0
17384 0.0
17385 0.0
17386 0.0
17387 0.0
17388 0.0
17389 0.0
17390 0.0
17391 0.0
17392 0.0
17393 0.0
17394 0.0
17395 0.0
17396 0.0
17397 0.0
17398 0.0
17399 0.0
17400 0.0
17401 0.0
17402 0.0
17403 0.0
17404 0.0
17405 0.0
17406 0.0
17407 0.0
17408 0.0
17409 0.0
17410 0.0
17411 0.0
17412 0.0
17413 0.31324
17414 0.0
17415 0.0
17416 0.31324
17417 0.0
17418 0.31324
17419 0.0
17420 0.0
17421 0.0
17422 0.0
17423 0.0
17424 0.31324
17425 0.0
17426 0.0
17427 0.0
17428 0.0
17429 0.0
17430 0.0
17431 0.0
17432 0.31324
17433 0.0
17434 0.0
17435 0.0
17436 0.0
17437 0.0
17438 0.0
17439 0.0
17440 0.0
17441 0.0
17442 0.0
17443 0.0
17444 0.0
17445 0.0
17446 0.0
17447 0.0
17448 0.0
17449 0.0
17450 0.0
17451 0.0
17452 0.0
17453 0.0
17454 0.0
17455 0.0
17456 0.0
17457 0.0
17458 0.0
17459 0.0
17460 0.0
17461 0.0
17462 0.0
17463 0.0
17464 0.0
17465 0.0
17466 0.0
17467 0.0
17468 0.0
17469 0.0
17470 0.0
17471 0.0
17472 0.0
17473 0.0
17474 0.0
17475 0.0
17476 0.0
17477 0.0
17478 0.0
17479 0.0
17480 0.0
17481 0.0
17482 0.0
17483 0.0
17484 0.0
17485 0.0
17486 0.0
17487 0.0
17488 0.0
17489 0.0
17490 0.0
17491 0.0
17492 0.0
17493 0.0
17494 0.0
17495 0.0
17496 0.0
17497 0.0
17498 0.31324
17499 0.0
17500 0.0
17501 0.0
17502 0.0
17503 0.0
17504 0.0
17505 0.0
17506 0.0
17507 0.0
17508 0.0
17509 0.0
17510 0.0
17511 0.0
17512 0.0
17513 0.0
17514 0.0
17515 0.0
17516 0.0
17517 0.0
17518 0.0
17519 0.31324
17520 0.0
17521 0.0
17522 0.0
17523 0.31324
17524 0.0
17525 0.0
17526 0.0
17527 0.0
17528 0.0
17529 0.0
17530 0.0
17531 0.0
17532 0.0
17533 0.0
17534 0.0
17535 0.0
17536 0.0
17537 0.0
17538 0.0
17539 0.0
17540 0.0
17541 0.0
17542 0.0
17543 0.0
17544 0.0
17545 0.0
17546 0.0
17547 0.0
17548 0.0
17549 0.0
17550 0.31324
17551 0.0
17552 0.0
17553 0.0
17554 0.0
17555 0.0
17556 0.0
17557 0.0
17558 0.0
17559 0.0
17560 0.31324
17561 0.0
17562 0.0
17563 0.0
17564 0.0
17565 0.0
17566 0.0
17567 0.0
17568 0.0
17569 0.0
17570 0.0
17571 0.0
17572 0.0
17573 0.0
17574 0.0
17575 0.0
17576 0.0
17577 0.0
17578 0.0
17579 0.0
17580 0.0
17581 0.0
17582 0.0
17583 0.0
17584 0.0
17585 0.0
17586 0.0
17587 0.0
17588 0.0
17589 0.0
17590 0.0
17591 0.0
17592 0.0
17593 0.0
17594 0.0
17595 0.0
17596 0.0
17597 0.0
17598 0.0
17599 0.0
17600 0.0
17601 0.0
17602 0.0
17603 0.0
17604 0.0
17605 0.0
17606 0.0
17607 0.0
17608 0.0
17609 0.0
17610 0.0
17611 0.0
17612 0.0
17613 0.0
17614 0.0
17615 0.0
17616 0.0
17617 0.0
17618 0.0
17619 0.0
17620 0.0
17621 0.0
17622 0.0
17623 0.31324
17624 0.0
17625 0.0
17626 0.0
17627 0.0
17628 0.0
17629 0.0
17630 0.0
17631 0.0
17632 0.0
17633 0.0
17634 0.0
17635 0.0
17636 0.0
17637 0.0
17638 0.0
17639 0.0
17640 0.0
17641 0.0
17642 0.0
17643 0.0
17644 0.0
17645 0.31324
17646 0.0
17647 0.0
17648 0.0
17649 0.0
17650 0.0
17651 0.0
17652 0.0
17653 0.0
17654 0.0
17655 0.0
17656 0.0
17657 0.0
17658 0.0
17659 0.0
17660 0.0
17661 0.0
17662 0.0
17663 0.0
17664 0.0
17665 0.0
17666 0.0
17667 0.0
17668 0.0
17669 0.0
17670 0.0
17671 0.0
17672 0.0
17673 0.0
17674 0.0
17675 0.0
17676 0.0
17677 0.0
17678 0.0
17679 0.0
17680 0.0
17681 0.0
17682 0.0
17683 0.0
17684 0.0
17685 0.0
17686 0.0
17687 0.31324
17688 0.0
17689 0.0
17690 0.0
17691 0.0
17692 0.0
17693 0.0
17694 0.0
17695 0.0
17696 0.0
17697 0.0
17698 0.0
17699 0.0
17700 0.0
17701 0.0
17702 0.0
17703 0.0
17704 0.0
17705 0.0
17706 0.31324
17707 0.0
17708 0.0
17709 0.0
17710 0.0
17711 0.0
17712 0.0
17713 0.0
17714 0.0
17715 0.0
17716 0.0
17717 0.0
17718 0.0
17719 0.0
17720 0.0
17721 0.0
17722 0.0
17723 0.0
17724 0.0
17725 0.0
17726 0.0
17727 0.0
17728 0.0
17729 0.0
17730 0.0
17731 0.0
17732 0.0
17733 0.0
17734 0.0
17735 0.0
17736 0.31324
17737 0.0
17738 0.0
17739 0.0
17740 0.0
17741 0.0
17742 0.0
17743 0.0
17744 0.0
17745 0.0
17746 0.0
17747 0.0
17748 0.0
17749 0.0
17750 0.0
17751 0.0
17752 0.0
17753 0.0
17754 0.0
17755 0.0
17756 0.0
17757 0.0
17758 0.0
17759 0.0
17760 0.0
17761 0.0
17762 0.0
17763 0.0
17764 0.0
17765 0.0
17766 0.0
17767 0.0
17768 0.0
17769 0.0
17770 0.0
17771 0.0
17772 0.0
17773 0.0
17774 0.0
17775 0.0
17776 0.0
17777 0.0
17778 0.0
17779 0.0
17780 0.0
17781 0.0
17782 0.0
17783 0.0
17784 0.0
17785 0.0
17786 0.0
17787 0.0
17788 0.0
17789 0.0
17790 0.0
17791 0.0
17792 0.0
17793 0.0
17794 0.0
17795 0.0
17796 0.0
17797 0.0
17798 0.0
17799 0.0
17800 0.0
17801 0.0
17802 0.0
17803 0.0
17804 0.0
17805 0.0
17806 0.0
17807 0.0
17808 0.0
17809 0.0
17810 0.0
17811 0.0
17812 0.0
17813 0.0
17814 0.0
17815 0.0
17816 0.0
17817 0.0
17818 0.0
17819 0.0
17820 0.0
17821 0.0
17822 0.31324
17823 0.0
17824 0.0
17825 0.0
17826 0.0
17827 0.0
17828 0.0
17829 0.0
17830 0.0
17831 0.0
17832 0.0
17833 0.0
17834 0.0
17835 0.0
17836 0.31324
17837 0.0
17838 0.0
17839 0.0
17840 0.0
17841 0.0
17842 0.0
17843 0.0
17844 0.0
17845 0.0
17846 0.0
17847 0.0
17848 0.0
17849 0.0
17850 0.0
17851 0.31324
17852 0.0
17853 0.0
17854 0.0
17855 0.0
17856 0.0
17857 0.0
17858 0.0
17859 0.0
17860 0.0
17861 0.0
17862 0.0
17863 0.0
17864 0.0
17865 0.0
17866 0.0
17867 0.0
17868 0.0
17869 0.0
17870 0.0
17871 0.0
17872 0.0
17873 0.0
17874 0.0
17875 0.0
17876 0.0
17877 0.0
17878 0.0
17879 0.0
17880 0.0
17881 0.0
17882 0.0
17883 0.0
17884 0.0
17885 0.0
17886 0.0
17887 0.0
17888 0.0
17889 0.0
17890 0.0
17891 0.0
17892 0.0
17893 0.0
17894 0.0
17895 0.0
17896 0.0
17897 0.0
17898 0.0
17899 0.0
17900 0.0
17901 0.0
17902 0.0
17903 0.0
17904 0.0
17905 0.0
17906 0.0
17907 0.0
17908 0.0
17909 0.0
17910 0.31324
17911 0.0
17912 0.0
17913 0.0
17914 0.0
17915 0.0
17916 0.0
17917 0.0
17918 0.0
17919 0.0
17920 0.0
17921 0.0
17922 0.0
17923 0.0
17924 0.0
17925 0.31324
17926 0.0
17927 0.0
17928 0.0
17929 0.0
17930 0.0
17931 0.0
17932 0.0
17933 0.0
17934 0.0
17935 0.0
17936 0.0
17937 0.0
17938 0.0
17939 0.0
17940 0.31324
17941 0.0
17942 0.0
17943 0.0
17944 0.31324
17945 0.0
17946 0.0
17947 0.0
17948 0.31324
17949 0.0
17950 0.0
17951 0.0
17952 0.0
17953 0.0
17954 0.0
17955 0.0
17956 0.0
17957 0.0
17958 0.0
17959 0.0
17960 0.0
17961 0.0
17962 0.0
17963 0.0
17964 0.0
17965 0.0
17966 0.0
17967 0.0
17968 0.0
17969 0.0
17970 0.0
17971 0.0
17972 0.0
17973 0.0
17974 0.0
17975 0.0
17976 0.0
17977 0.0
17978 0.0
17979 0.0
17980 0.0
17981 0.0
17982 0.0
17983 0.0
17984 0.0
17985 0.0
17986 0.0
17987 0.0
17988 0.0
17989 0.0
17990 0.0
17991 0.0
17992 0.0
17993 0.0
17994 0.0
17995 0.0
17996 0.0
17997 0.0
17998 0.0
17999 0.0
18000 0.0
18001 0.0
18002 0.0
18003 0.0
18004 0.0
18005 0.0
18006 0.0
18007 0.0
18008 0.0
18009 0.0
18010 0.0
18011 0.0
18012 0.0
18013 0.0
18014 0.0
18015 0.0
18016 0.0
18017 0.0
18018 0.0
18019 0.0
18020 0.0
18021 0.0
18022 0.0
18023 0.31324
18024 0.0
18025 0.0
18026 0.0
18027 0.0
18028 0.0
18029 0.0
18030 0.0
18031 0.0
18032 0.0
18033 0.0
18034 0.0
18035 0.0
18036 0.0
18037 0.0
18038 0.0
18039 0.0
18040 0.0
18041 0.0
18042 0.0
18043 0.0
18044 0.31324
18045 0.0
18046 0.0
18047 0.0
18048 0.0
18049 0.0
18050 0.0
18051 0.0
18052 0.0
18053 0.0
18054 0.0
18055 0.0
18056 0.0
18057 0.0
18058 0.0
18059 0.31324
18060 0.0
18061 0.0
18062 0.0
18063 0.0
18064 0.0
18065 0.0
18066 0.0
18067 0.0
18068 0.0
18069 0.62648
18070 0.0
18071 0.0
18072 0.0
18073 0.0
18074 0.0
18075 0.31324
18076 0.0
18077 0.0
18078 0.0
18079 0.0
18080 0.0
18081 0.0
18082 0.0
18083 0.0
18084 0.31324
18085 0.0
18086 0.0
18087 0.0
18088 0.0
18089 0.62648
18090 0.0
18091 0.0
18092 0.0
18093 0.31324
18094 0.0
18095 0.0
18096 0.0
18097 0.0
18098 0.0
18099 0.0
18100 0.31324
18101 0.0
18102 0.0
18103 0.0
18104 0.0
18105 0.0
18106 0.0
18107 0.0
18108 0.0
18109 0.0
18110 0.0
18111 0.31324
18112 0.0
18113 0.0
18114 0.0
18115 0.0
18116 0.0
18117 0.0
18118 0.0
18119 0.0
18120 0.0
18121 0.0
18122 0.0
18123 0.31324
18124 0.0
18125 0.0
18126 0.0
18127 0.0
18128 0.0
18129 0.0
18130 0.31324
18131 0.0
18132 0.0
18133 0.0
18134 0.0
18135 0.0
18136 0.0
18137 0.0
18138 0.0
18139 0.0
18140 0.0
18141 0.0
18142 0.0
18143 0.0
18144 0.0
18145 0.0
18146 0.0
18147 0.0
18148 0.0
18149 0.0
18150 0.0
18151 0.0
18152 0.0
18153 0.0
18154 0.0
18155 0.0
18156 0.0
18157 0.0
18158 0.0
18159 0.0
18160 0.31324
18161 0.0
18162 0.0
18163 0.0
18164 0.0
18165 0.0
18166 0.0
18167 0.0
18168 0.0
18169 0.0
18170 0.31324
18171 0.0
18172 0.0
18173 0.0
18174 0.31324
18175 0.0
18176 0.0
18177 0.0
18178 0.0
18179 0.0
18180 0.0
18181 0.0
18182 0.0
18183 0.0
18184 0.0
18185 0.0
18186 0.0
18187 0.0
18188 0.0
18189 0.31324
18190 0.31324
18191 0.0
18192 0.0
18193 0.0
18194 0.0
18195 0.0
18196 0.0
18197 0.31324
18198 0.0
18199 0.0
18200 0.0
18201 0.0
18202 0.0
18203 0.0
18204 0.0
18205 0.0
18206 0.0
18207 0.0
18208 0.0
18209 0.0
18210 0.0
18211 0.0
18212 0.0
18213 0.0
18214 0.0
18215 0.0
18216 0.0
18217 0.0
18218 0.0
18219 0.0
18220 0.31324
18221 0.0
18222 0.0
18223 0.0
18224 0.0
18225 0.0
18226 0.0
18227 0.31324
18228 0.31324
18229 0.31324
18230 0.0
18231 0.0
18232 0.31324
18233 0.31324
18234 0.0
18235 0.0
18236 0.0
18237 0.0
18238 0.0
18239 0.0
18240 0.0
18241 0.0
18242 0.0
18243 0.0
18244 0.0
18245 0.0
18246 0.0
18247 0.0
18248 0.0
18249 0.0
18250 0.0
18251 0.0
18252 0.0
18253 0.0
18254 0.0
18255 0.0
18256 0.0
18257 0.0
18258 0.0
18259 0.0
18260 0.0
18261 0.0
18262 0.0
18263 0.0
18264 0.0
18265 0.0
18266 0.0
18267 0.62648
18268 0.0
18269 0.31324
18270 0.31324
18271 0.0
18272 0.0
18273 0.31324
18274 0.0
18275 0.0
18276 0.31324
18277 0.0
18278 0.0
18279 0.0
18280 0.0
18281 0.0
18282 0.0
18283 0.0
18284 0.0
18285 0.0
18286 0.0
18287 0.0
18288 0.0
18289 0.0
18290 0.0
18291 0.0
18292 0.0
18293 0.0
18294 0.0
18295 0.0
18296 0.0
18297 0.31324
18298 0.0
18299 0.0
18300 0.0
18301 0.0
18302 0.0
18303 0.0
18304 0.0
18305 0.0
18306 0.0
18307 0.0
18308 0.0
18309 0.0
18310 0.0
18311 0.0
18312 0.31324
18313 0.0
18314 0.0
18315 0.0
18316 0.31324
18317 0.0
18318 0.0
18319 0.0
18320 0.0
18321 0.0
18322 0.0
18323 0.0
18324 0.0
18325 0.0
18326 0.0
18327 0.0
18328 0.0
18329 0.0
18330 0.0
18331 0.0
18332 0.0
18333 0.0
18334 0.31324
18335 0.0
18336 0.0
18337 0.0
18338 0.0
18339 0.0
18340 0.0
18341 0.0
18342 0.31324
18343 0.0
18344 0.0
18345 0.0
18346 0.0
18347 0.31324
18348 0.0
18349 0.0
18350 0.0
18351 0.0
18352 0.0
18353 0.0
18354 0.0
18355 0.0
18356 0.0
18357 0.0
18358 0.0
18359 0.0
18360 0.31324
18361 0.0
18362 0.0
18363 0.0
18364 0.0
18365 0.0
18366 0.0
18367 0.0
18368 0.0
18369 0.0
18370 0.0
18371 0.9397200000000001
18372 0.62648
18373 0.31324
18374 0.0
18375 0.0
18376 0.0
18377 0.0
18378 0.0
18379 0.0
18380 0.0
18381 0.0
18382 0.0
18383 0.0
18384 0.0
18385 0.0
18386 0.0
18387 0.0
18388 0.62648
18389 0.0
18390 0.0
18391 0.0
18392 0.0
18393 0.0
18394 0.0
18395 0.0
18396 0.0
18397 0.0
18398 0.0
18399 0.31324
18400 0.0
18401 0.0
18402 0.0
18403 0.0
18404 0.0
18405 0.31324
18406 0.0
18407 0.0
18408 0.0
18409 0.0
18410 0.0
18411 0.0
18412 0.9397200000000001
18413 0.62648
18414 0.0
18415 0.0
18416 0.0
18417 0.0
18418 0.0
18419 0.0
18420 0.0
18421 0.0
18422 0.0
18423 0.0
18424 0.0
18425 0.31324
18426 0.0
18427 0.0
18428 0.0
18429 0.0
18430 0.0
18431 0.0
18432 0.31324
18433 0.0
18434 0.0
18435 0.0
18436 0.0
18437 0.0
18438 0.0
18439 0.0
18440 0.0
18441 0.62648
18442 0.62648
18443 0.31324
18444 0.0
18445 0.62648
18446 0.31324
18447 0.0
18448 0.0
18449 0.31324
18450 0.0
18451 0.0
18452 0.0
18453 0.0
18454 0.0
18455 0.0
18456 0.0
18457 0.0
18458 0.0
18459 0.0
18460 0.0
18461 0.0
18462 0.0
18463 0.0
18464 0.0
18465 0.31324
18466 0.0
18467 0.0
18468 0.0
18469 0.0
18470 0.0
18471 0.0
18472 0.0
18473 0.0
18474 0.0
18475 0.0
18476 0.0
18477 0.31324
18478 0.0
18479 0.0
18480 0.0
18481 0.0
18482 0.0
18483 0.31324
18484 0.0
18485 0.0
18486 0.0
18487 0.0
18488 0.0
18489 0.0
18490 0.0
18491 0.0
18492 0.31324
18493 0.0
18494 0.0
18495 0.0
18496 0.0
18497 0.0
18498 0.31324
18499 0.0
18500 0.0
18501 0.0
18502 0.0
18503 0.0
18504 0.31324
18505 0.31324
18506 0.0
18507 0.0
18508 0.0
18509 0.0
18510 0.0
18511 0.0
18512 0.0
18513 0.0
18514 0.0
18515 0.31324
18516 0.31324
18517 0.0
18518 0.0
18519 0.31324
18520 0.0
18521 0.0
18522 0.0
18523 0.0
18524 0.31324
18525 0.31324
18526 0.0
18527 0.31324
18528 0.0
18529 0.0
18530 0.0
18531 0.0
18532 0.0
18533 0.31324
18534 0.0
18535 0.0
18536 0.0
18537 0.0
18538 0.0
18539 0.0
18540 0.0
18541 0.0
18542 0.31324
18543 0.0
18544 0.0
18545 0.0
18546 0.0
18547 0.31324
18548 0.0
18549 0.31324
18550 0.0
18551 0.31324
18552 0.0
18553 0.0
18554 0.31324
18555 0.0
18556 0.0
18557 0.0
18558 0.0
18559 0.0
18560 0.0
18561 0.0
18562 0.0
18563 0.0
18564 0.0
18565 0.0
18566 0.0
18567 0.31324
18568 0.0
18569 0.31324
18570 0.31324
18571 0.62648
18572 0.0
18573 0.0
18574 0.0
18575 0.0
18576 0.0
18577 0.0
18578 0.0
18579 0.0
18580 0.0
18581 0.31324
18582 0.0
18583 0.0
18584 0.0
18585 0.0
18586 0.31324
18587 0.0
18588 0.0
18589 0.0
18590 0.31324
18591 0.0
18592 0.0
18593 0.0
18594 0.0
18595 0.0
18596 0.0
18597 0.0
18598 0.31324
18599 0.0
18600 0.0
18601 0.0
18602 0.0
18603 0.0
18604 0.62648
18605 0.0
18606 0.0
18607 0.0
18608 0.31324
18609 0.0
18610 0.0
18611 0.31324
18612 0.0
18613 0.0
18614 0.0
18615 0.0
18616 0.0
18617 0.0
18618 0.0
18619 0.0
18620 0.0
18621 0.0
18622 0.0
18623 0.0
18624 0.0
18625 0.0
18626 0.0
18627 0.0
18628 0.31324
18629 0.31324
18630 0.0
18631 0.0
18632 0.0
18633 0.0
18634 0.0
18635 0.0
18636 0.0
18637 0.0
18638 0.0
18639 0.0
18640 0.0
18641 0.0
18642 0.0
18643 0.0
18644 0.0
18645 0.0
18646 0.0
18647 0.0
18648 0.0
18649 0.0
18650 0.0
18651 0.0
18652 0.0
18653 0.0
18654 0.0
18655 0.0
18656 0.0
18657 0.0
18658 0.0
18659 0.0
18660 0.0
18661 0.62648
18662 0.0
18663 0.0
18664 0.0
18665 0.31324
18666 0.0
18667 0.0
18668 0.0
18669 0.0
18670 0.0
18671 0.0
18672 0.0
18673 0.0
18674 0.0
18675 0.0
18676 0.0
18677 0.0
18678 0.0
18679 0.0
18680 0.0
18681 0.0
18682 0.0
18683 0.0
18684 0.0
18685 0.0
18686 0.0
18687 0.31324
18688 0.0
18689 0.0
18690 0.0
18691 0.0
18692 0.0
18693 0.0
18694 0.0
18695 0.0
18696 0.0
18697 0.0
18698 0.0
18699 0.0
18700 0.0
18701 0.0
18702 0.0
18703 0.0
18704 0.0
18705 0.0
18706 0.0
18707 0.0
18708 0.0
18709 0.31324
18710 0.31324
18711 0.0
18712 0.0
18713 0.0
18714 0.0
18715 0.0
18716 0.31324
18717 0.0
18718 0.0
18719 0.0
18720 0.0
18721 0.31324
18722 0.0
18723 0.0
18724 0.0
18725 0.0
18726 0.0
18727 0.0
18728 0.0
18729 0.0
18730 0.0
18731 0.0
18732 0.0
18733 0.0
18734 0.0
18735 0.0
18736 0.0
18737 0.31324
18738 0.0
18739 0.0
18740 0.0
18741 0.0
18742 0.0
18743 0.0
18744 0.0
18745 0.0
18746 0.0
18747 0.0
18748 0.0
18749 0.0
18750 0.0
18751 0.0
18752 0.0
18753 0.0
18754 0.0
18755 0.0
18756 0.0
18757 0.0
18758 0.0
18759 0.0
18760 0.0
18761 0.0
18762 0.0
18763 0.0
18764 0.0
18765 0.0
18766 0.0
18767 0.0
18768 0.0
18769 0.0
18770 0.0
18771 0.0
18772 0.0
18773 0.0
18774 0.0
18775 0.0
18776 0.0
18777 0.0
18778 0.0
18779 0.0
18780 0.0
18781 0.0
18782 0.0
18783 0.0
18784 0.0
18785 0.0
18786 0.31324
18787 0.0
18788 0.0
18789 0.0
18790 0.0
18791 0.0
18792 0.31324
18793 0.0
18794 0.0
18795 0.0
18796 0.0
18797 0.0
18798 0.0
18799 0.0
18800 0.0
18801 0.0
18802 0.0
18803 0.0
18804 0.0
18805 0.0
18806 0.0
18807 0.0
18808 0.0
18809 0.0
18810 0.0
18811 0.0
18812 0.0
18813 0.0
18814 0.0
18815 0.0
18816 0.0
18817 0.0
18818 0.0
18819 0.0
18820 0.0
18821 0.0
18822 0.0
18823 0.0
18824 0.0
18825 0.0
18826 0.0
18827 0.0
18828 0.0
18829 0.0
18830 0.0
18831 0.0
18832 0.0
18833 0.0
18834 0.0
18835 0.31324
18836 0.0
18837 0.0
18838 0.0
18839 0.0
18840 0.0
18841 0.0
18842 0.0
18843 0.0
18844 0.0
18845 0.0
18846 0.0
18847 0.0
18848 0.0
18849 0.0
18850 0.31324
18851 0.0
18852 0.0
18853 0.0
18854 0.0
18855 0.31324
18856 0.0
18857 0.0
18858 0.0
18859 0.0
18860 0.31324
18861 0.0
18862 0.0
18863 0.0
18864 0.0
18865 0.0
18866 0.0
18867 0.0
18868 0.0
18869 0.0
18870 0.0
18871 0.0
18872 0.0
18873 0.0
18874 0.0
18875 0.0
18876 0.0
18877 0.0
18878 0.0
18879 0.0
18880 0.0
18881 0.0
18882 0.0
18883 0.31324
18884 0.0
18885 0.0
18886 0.0
18887 0.0
18888 0.0
18889 0.0
18890 0.0
18891 0.0
18892 0.0
18893 0.0
18894 0.0
18895 0.0
18896 0.31324
18897 0.62648
18898 0.0
18899 0.62648
18900 0.0
18901 0.0
18902 0.0
18903 0.0
18904 0.0
18905 0.0
18906 0.0
18907 0.0
18908 0.0
18909 0.0
18910 0.0
18911 0.0
18912 0.0
18913 0.31324
18914 0.0
18915 0.0
18916 0.0
18917 0.0
18918 0.0
18919 0.0
18920 0.0
18921 0.31324
18922 0.0
18923 0.0
18924 0.0
18925 0.0
18926 0.0
18927 0.0
18928 0.0
18929 0.31324
18930 0.0
18931 0.0
18932 0.0
18933 0.0
18934 0.0
18935 0.0
18936 0.31324
18937 0.0
18938 0.0
18939 0.0
18940 0.0
18941 0.0
18942 0.0
18943 0.0
18944 0.0
18945 0.0
18946 0.0
18947 0.31324
18948 0.0
18949 0.31324
18950 0.0
18951 0.0
18952 0.0
18953 0.0
18954 0.0
18955 0.0
18956 0.31324
18957 0.0
18958 0.0
18959 0.31324
18960 0.0
18961 0.0
18962 0.31324
18963 0.0
18964 0.0
18965 0.31324
18966 0.0
18967 0.0
18968 0.0
18969 0.0
18970 0.0
18971 0.0
18972 0.0
18973 0.0
18974 0.0
18975 0.0
18976 0.0
18977 0.0
18978 0.0
18979 0.0
18980 0.0
18981 0.0
18982 0.0
18983 0.0
18984 0.0
18985 0.0
18986 0.0
18987 0.0
18988 0.0
18989 0.0
18990 0.0
18991 0.0
18992 0.0
18993 0.0
18994 0.0
18995 0.0
18996 0.0
18997 0.0
18998 0.0
18999 0.0
19000 0.0
19001 0.0
19002 0.0
19003 0.0
19004 0.31324
19005 0.0
19006 0.0
19007 0.0
19008 0.0
19009 0.0
19010 0.0
19011 0.0
19012 0.0
19013 0.0
19014 0.31324
19015 0.0
19016 0.0
19017 0.0
19018 0.0
19019 0.0
19020 0.0
19021 0.0
19022 0.0
19023 0.0
19024 0.0
19025 0.0
19026 0.0
19027 0.0
19028 0.62648
19029 0.31324
19030 0.0
19031 0.0
19032 0.0
19033 0.0
19034 0.0
19035 0.0
19036 0.0
19037 0.0
19038 0.0
19039 0.0
19040 0.31324
19041 0.0
19042 0.0
19043 0.0
19044 0.0
19045 0.0
19046 0.0
19047 0.0
19048 0.31324
19049 0.0
19050 0.0
19051 0.0
19052 0.0
19053 0.31324
19054 0.9397200000000001
19055 0.0
19056 0.0
19057 0.0
19058 0.31324
19059 0.0
19060 0.0
19061 0.0
19062 0.31324
19063 0.0
19064 0.0
19065 0.0
19066 0.0
19067 0.0
19068 0.0
19069 0.0
19070 0.0
19071 0.0
19072 0.0
19073 0.0
19074 0.0
19075 0.0
19076 0.31324
19077 0.0
19078 0.0
19079 0.0
19080 0.0
19081 0.0
19082 0.0
19083 0.0
19084 0.31324
19085 0.0
19086 0.0
19087 0.0
19088 0.0
19089 0.0
19090 0.0
19091 0.0
19092 0.0
19093 0.0
19094 0.0
19095 0.0
19096 0.0
19097 0.31324
19098 0.0
19099 0.0
19100 0.0
19101 0.0
19102 0.31324
19103 0.0
19104 0.0
19105 0.0
19106 0.0
19107 0.0
19108 0.0
19109 0.0
19110 0.0
19111 0.0
19112 0.0
19113 0.0
19114 0.0
19115 0.0
19116 0.0
19117 0.0
19118 0.31324
19119 0.0
19120 0.31324
19121 0.0
19122 0.0
19123 0.0
19124 0.0
19125 0.0
19126 0.0
19127 0.0
19128 0.0
19129 0.0
19130 0.0
19131 0.0
19132 0.0
19133 0.0
19134 0.0
19135 0.31324
19136 0.31324
19137 0.0
19138 0.31324
19139 0.0
19140 0.0
19141 0.0
19142 0.0
19143 0.0
19144 0.0
19145 0.0
19146 0.0
19147 0.0
19148 0.0
19149 0.0
19150 0.0
19151 0.0
19152 0.0
19153 0.0
19154 0.31324
19155 0.0
19156 0.0
19157 0.0
19158 0.0
19159 0.0
19160 0.0
19161 0.31324
19162 0.0
19163 0.0
19164 0.0
19165 0.0
19166 0.0
19167 0.31324
19168 0.31324
19169 0.0
19170 0.0
19171 0.0
19172 0.0
19173 0.0
19174 0.0
19175 0.0
19176 0.0
19177 0.0
19178 0.31324
19179 0.0
19180 0.0
19181 0.0
19182 0.0
19183 0.0
19184 0.0
19185 0.0
19186 0.0
19187 0.0
19188 0.0
19189 0.0
19190 0.0
19191 0.31324
19192 0.0
19193 0.0
19194 0.0
19195 0.0
19196 0.0
19197 0.0
19198 0.0
19199 0.0
19200 0.62648
19201 0.62648
19202 0.0
19203 0.0
19204 0.0
19205 0.0
19206 0.0
19207 0.0
19208 0.0
19209 0.0
19210 0.0
19211 0.0
19212 0.0
19213 0.0
19214 0.0
19215 0.0
19216 0.0
19217 0.0
19218 0.0
19219 0.0
19220 0.0
19221 0.0
19222 0.0
19223 0.0
19224 0.0
19225 0.0
19226 0.0
19227 0.9397200000000001
19228 0.0
19229 0.31324
19230 0.0
19231 0.0
19232 0.0
19233 0.0
19234 0.0
19235 0.0
19236 0.0
19237 0.0
19238 0.0
19239 0.0
19240 0.0
19241 0.0
19242 0.0
19243 0.0
19244 0.0
19245 0.0
19246 0.0
19247 0.0
19248 0.0
19249 0.0
19250 0.0
19251 0.0
19252 0.0
19253 0.0
19254 0.0
19255 0.0
19256 0.0
19257 0.0
19258 0.62648
19259 0.0
19260 0.0
19261 0.0
19262 0.0
19263 0.0
19264 0.0
19265 0.0
19266 0.0
19267 0.0
19268 0.0
19269 0.0
19270 0.0
19271 0.0
19272 0.0
19273 0.0
19274 0.0
19275 0.0
19276 0.0
19277 0.0
19278 0.0
19279 0.0
19280 0.0
19281 0.0
19282 0.0
19283 0.0
19284 0.0
19285 0.0
19286 0.0
19287 0.0
19288 0.0
19289 0.0
19290 0.0
19291 0.31324
19292 1.25296
19293 0.0
19294 0.31324
19295 0.31324
19296 0.0
19297 0.0
19298 0.62648
19299 0.0
19300 0.31324
19301 0.0
19302 0.0
19303 0.0
19304 0.0
19305 0.0
19306 0.31324
19307 0.0
19308 0.0
19309 0.0
19310 0.0
19311 0.0
19312 0.0
19313 0.0
19314 0.0
19315 0.0
19316 0.0
19317 0.0
19318 0.0
19319 0.0
19320 0.0
19321 0.0
19322 0.0
19323 0.0
19324 0.0
19325 0.0
19326 0.0
19327 0.0
19328 0.0
19329 0.0
19330 0.0
19331 0.0
19332 0.0
19333 0.0
19334 0.0
19335 0.0
19336 0.0
19337 0.0
19338 0.0
19339 0.0
19340 0.0
19341 0.0
19342 0.0
19343 0.0
19344 0.0
19345 0.0
19346 0.0
19347 0.31324
19348 0.0
19349 0.0
19350 0.0
19351 0.0
19352 0.0
19353 0.0
19354 0.31324
19355 0.0
19356 0.0
19357 0.0
19358 0.0
19359 0.0
19360 0.0
19361 0.0
19362 0.0
19363 0.0
19364 0.0
19365 0.0
19366 0.0
19367 0.0
19368 0.0
19369 0.0
19370 0.0
19371 0.0
19372 0.0
19373 0.0
19374 0.0
19375 0.0
19376 0.0
19377 0.0
19378 0.0
19379 0.0
19380 0.0
19381 0.0
19382 0.0
19383 0.0
19384 0.0
19385 0.0
19386 0.0
19387 0.0
19388 0.0
19389 0.0
19390 0.0
19391 0.0
19392 0.0
19393 0.0
19394 0.0
19395 0.0
19396 0.0
19397 0.0
19398 0.0
19399 0.0
19400 0.31324
19401 0.0
19402 0.0
19403 0.0
19404 0.0
19405 0.0
19406 0.0
19407 0.0
19408 0.0
19409 0.0
19410 0.0
19411 0.0
19412 0.0
19413 0.0
19414 0.0
19415 0.0
19416 0.31324
19417 0.0
19418 0.0
19419 0.0
19420 0.0
19421 0.0
19422 0.0
19423 0.0
19424 0.0
19425 0.0
19426 0.0
19427 0.0
19428 0.0
19429 0.0
19430 0.0
19431 0.0
19432 0.0
19433 0.0
19434 0.0
19435 0.0
19436 0.0
19437 0.0
19438 0.0
19439 0.0
19440 0.0
19441 0.0
19442 0.0
19443 0.0
19444 0.0
19445 0.0
19446 0.0
19447 0.0
19448 0.0
19449 0.0
19450 0.0
19451 0.0
19452 0.0
19453 0.0
19454 0.0
19455 0.0
19456 0.0
19457 0.0
19458 0.0
19459 0.0
19460 0.0
19461 0.0
19462 0.0
19463 0.0
19464 0.0
19465 0.0
19466 0.0
19467 0.0
19468 0.0
19469 0.0
19470 0.0
19471 0.0
19472 0.0
19473 0.0
19474 0.31324
19475 0.0
19476 0.0
19477 0.0
19478 0.0
19479 0.0
19480 0.0
19481 0.0
19482 0.0
19483 0.0
19484 0.0
19485 0.0
19486 0.0
19487 0.0
19488 0.0
19489 0.0
19490 0.0
19491 0.0
19492 0.0
19493 0.0
19494 0.31324
19495 0.0
19496 0.0
19497 0.0
19498 0.0
19499 0.0
19500 0.0
19501 0.0
19502 0.0
19503 0.0
19504 0.0
19505 0.0
19506 0.0
19507 0.0
19508 0.0
19509 0.0
19510 0.0
19511 0.0
19512 0.0
19513 0.0
19514 0.31324
19515 0.0
19516 0.0
19517 0.0
19518 0.0
19519 0.0
19520 0.0
19521 0.0
19522 0.0
19523 0.0
19524 0.0
19525 0.0
19526 0.0
19527 0.0
19528 0.0
19529 0.31324
19530 0.0
19531 0.0
19532 0.0
19533 0.0
19534 0.0
19535 0.0
19536 0.0
19537 0.0
19538 0.0
19539 0.0
19540 0.0
19541 0.0
19542 0.0
19543 0.0
19544 0.0
19545 0.0
19546 0.0
19547 0.0
19548 0.0
19549 0.0
19550 0.0
19551 0.0
19552 0.0
19553 0.0
19554 0.0
19555 0.0
19556 0.0
19557 0.0
19558 0.0
19559 0.0
19560 0.31324
19561 0.0
19562 0.0
19563 0.0
19564 0.0
19565 0.31324
19566 0.0
19567 0.0
19568 0.0
19569 0.0
19570 0.0
19571 0.0
19572 0.0
19573 0.0
19574 0.0
19575 0.0
19576 0.31324
19577 0.0
19578 0.0
19579 0.0
19580 0.0
19581 0.0
19582 0.0
19583 0.0
19584 0.0
19585 0.0
19586 0.0
19587 0.0
19588 0.0
19589 0.0
19590 0.0
19591 0.0
19592 0.31324
19593 0.0
19594 0.0
19595 0.0
19596 0.31324
19597 0.0
19598 0.0
19599 0.0
19600 0.0
19601 0.0
19602 0.0
19603 0.0
19604 0.0
19605 0.0
19606 0.0
19607 0.0
19608 0.0
19609 0.0
19610 0.0
19611 0.0
19612 0.0
19613 0.31324
19614 0.31324
19615 0.0
19616 0.0
19617 0.0
19618 0.0
19619 0.0
19620 0.0
19621 0.0
19622 0.9397200000000001
19623 0.0
19624 0.0
19625 0.0
19626 0.0
19627 0.31324
19628 0.0
19629 0.0
19630 0.0
19631 0.0
19632 0.0
19633 0.0
19634 0.0
19635 0.0
19636 0.0
19637 0.0
19638 0.0
19639 0.62648
19640 0.0
19641 0.0
19642 0.0
19643 0.0
19644 0.0
19645 0.0
19646 0.0
19647 0.0
19648 0.31324
19649 0.0
19650 0.31324
19651 0.0
19652 0.0
19653 0.0
19654 0.0
19655 0.62648
19656 0.0
19657 0.0
19658 0.0
19659 0.0
19660 0.0
19661 0.0
19662 0.0
19663 0.0
19664 0.31324
19665 0.0
19666 0.0
19667 0.0
19668 0.0
19669 0.0
19670 0.0
19671 0.0
19672 0.62648
19673 0.0
19674 0.0
19675 0.0
19676 0.0
19677 0.0
19678 0.0
19679 0.0
19680 0.0
19681 0.0
19682 0.0
19683 0.0
19684 0.0
19685 0.0
19686 0.0
19687 0.0
19688 0.0
19689 0.0
19690 0.0
19691 0.31324
19692 0.31324
19693 0.0
19694 0.0
19695 0.0
19696 0.0
19697 0.0
19698 0.0
19699 0.0
19700 0.0
19701 0.0
19702 0.0
19703 0.0
19704 0.0
19705 0.0
19706 0.31324
19707 0.31324
19708 0.0
19709 0.0
19710 0.31324
19711 0.0
19712 0.0
19713 0.0
19714 0.31324
19715 0.0
19716 0.0
19717 0.0
19718 0.0
19719 0.0
19720 0.0
19721 0.0
19722 0.0
19723 0.0
19724 0.0
19725 0.0
19726 0.0
19727 0.0
19728 0.0
19729 0.0
19730 0.0
19731 0.0
19732 0.0
19733 0.31324
19734 0.0
19735 0.0
19736 0.0
19737 0.0
19738 0.0
19739 0.0
19740 0.0
19741 0.0
19742 0.31324
19743 0.31324
19744 0.31324
19745 0.0
19746 0.0
19747 0.0
19748 0.31324
19749 0.0
19750 0.0
19751 0.31324
19752 0.0
19753 0.0
19754 0.0
19755 0.0
19756 0.0
19757 0.0
19758 0.0
19759 0.31324
19760 0.0
19761 0.0
19762 0.0
19763 0.31324
19764 0.0
19765 0.31324
19766 0.0
19767 0.0
19768 0.0
19769 0.31324
19770 0.0
19771 0.0
19772 0.0
19773 0.0
19774 0.0
19775 0.0
19776 0.0
19777 0.0
19778 0.0
19779 0.0
19780 0.0
19781 0.0
19782 0.0
19783 0.0
19784 0.0
19785 0.0
19786 0.0
19787 0.31324
19788 0.0
19789 0.0
19790 0.0
19791 0.0
19792 0.0
19793 0.0
19794 0.31324
19795 0.0
19796 0.0
19797 0.31324
19798 0.0
19799 0.62648
19800 0.0
19801 0.31324
19802 0.0
19803 0.0
19804 0.31324
19805 0.0
19806 0.0
19807 0.0
19808 0.31324
19809 0.0
19810 0.0
19811 0.0
19812 0.0
19813 0.0
19814 0.0
19815 0.0
19816 0.0
19817 0.0
19818 0.0
19819 0.31324
19820 0.0
19821 0.0
19822 0.0
19823 0.0
19824 0.0
19825 0.0
19826 0.0
19827 0.0
19828 0.0
19829 0.0
19830 0.0
19831 0.0
19832 0.0
19833 0.0
19834 0.0
19835 0.0
19836 0.0
19837 0.0
19838 0.0
19839 0.0
19840 0.0
19841 0.0
19842 0.0
19843 0.31324
19844 0.0
19845 0.0
19846 0.0
19847 0.0
19848 0.0
19849 0.31324
19850 0.0
19851 0.0
19852 0.0
19853 0.0
19854 0.0
19855 0.0
19856 0.0
19857 0.0
19858 0.0
19859 0.0
19860 0.0
19861 0.0
19862 0.0
19863 0.0
19864 0.0
19865 0.0
19866 0.0
19867 0.0
19868 0.0
19869 0.0
19870 0.0
19871 0.0
19872 0.0
19873 0.0
19874 0.0
19875 0.0
19876 0.0
19877 0.0
19878 0.0
19879 0.0
19880 0.0
19881 0.31324
19882 0.0
19883 0.0
19884 0.0
19885 0.31324
19886 0.0
19887 0.0
19888 0.0
19889 0.0
19890 0.0
19891 0.0
19892 0.0
19893 0.0
19894 0.0
19895 0.0
19896 0.0
19897 0.0
19898 0.0
19899 0.0
19900 0.0
19901 0.0
19902 0.0
19903 0.0
19904 0.0
19905 0.0
19906 0.0
19907 0.0
19908 0.0
19909 0.0
19910 0.0
19911 0.31324
19912 0.31324
19913 0.0
19914 0.0
19915 0.0
19916 0.31324
19917 0.0
19918 0.0
19919 0.0
19920 0.0
19921 0.0
19922 0.0
19923 0.0
19924 0.0
19925 0.0
19926 0.0
19927 0.31324
19928 0.31324
19929 0.0
19930 0.0
19931 0.0
19932 0.0
19933 0.0
19934 0.0
19935 0.0
19936 0.0
19937 0.0
19938 0.0
19939 0.0
19940 0.31324
19941 0.0
19942 0.0
19943 0.0
19944 0.0
19945 0.31324
19946 0.0
19947 0.0
19948 0.0
19949 0.0
19950 0.0
19951 0.0
19952 0.0
19953 0.0
19954 0.0
19955 0.0
19956 0.0
19957 0.0
19958 0.0
19959 0.0
19960 0.0
19961 0.0
19962 0.0
19963 0.0
19964 0.0
19965 0.0
19966 0.0
19967 0.0
19968 0.0
19969 0.0
19970 0.0
19971 0.31324
19972 0.0
19973 0.0
19974 0.0
19975 0.0
19976 0.0
19977 0.0
19978 0.0
19979 0.0
19980 0.0
19981 0.0
19982 0.0
19983 0.0
19984 0.0
19985 0.0
19986 0.0
19987 0.0
19988 0.0
19989 0.0
19990 0.31324
19991 0.0
19992 0.0
19993 0.0
19994 0.0
19995 0.0
19996 0.0
19997 0.0
19998 0.0
19999 0.0
20000 0.0
20001 0.0
20002 0.0
20003 0.0
20004 0.0
20005 0.0
20006 0.0
20007 0.0
20008 0.0
20009 0.0
20010 0.0
20011 0.0
20012 0.0
20013 0.0
20014 0.0
20015 0.0
20016 0.0
20017 0.0
20018 0.0
20019 0.0
20020 0.0
20021 0.0
20022 0.0
20023 0.62648
20024 0.0
20025 0.0
20026 0.0
20027 0.0
20028 0.0
20029 0.0
20030 0.0
20031 0.31324
20032 0.0
20033 0.0
20034 0.0
20035 0.0
20036 0.0
20037 0.0
20038 0.31324
20039 0.0
20040 0.0
20041 0.31324
20042 0.0
20043 0.0
20044 0.31324
20045 0.31324
20046 0.0
20047 0.0
20048 0.0
20049 0.0
20050 0.0
20051 0.0
20052 0.0
20053 0.0
20054 0.0
20055 0.0
20056 0.0
20057 0.0
20058 0.0
20059 0.31324
20060 0.0
20061 0.0
20062 0.0
20063 0.0
20064 0.0
20065 0.0
20066 0.0
20067 0.0
20068 0.0
20069 0.0
20070 0.0
20071 0.0
20072 0.0
20073 0.0
20074 0.0
20075 0.0
20076 0.0
20077 0.0
20078 0.0
20079 0.0
20080 0.0
20081 0.0
20082 0.0
20083 0.0
20084 0.0
20085 0.0
20086 0.0
20087 0.0
20088 0.0
20089 0.0
20090 0.0
20091 0.0
20092 0.0
20093 0.0
20094 0.31324
20095 0.0
20096 0.31324
20097 0.0
20098 0.0
20099 0.0
20100 0.0
20101 0.0
20102 0.0
20103 0.0
20104 0.0
20105 0.0
20106 0.0
20107 0.0
20108 0.0
20109 0.31324
20110 0.0
20111 0.0
20112 0.0
20113 0.0
20114 0.0
20115 0.0
20116 0.0
20117 0.31324
20118 0.0
20119 0.0
20120 0.0
20121 0.0
20122 0.0
20123 0.0
20124 0.31324
20125 0.0
20126 0.0
20127 0.0
20128 0.0
20129 0.0
20130 0.0
20131 0.0
20132 0.0
20133 0.31324
20134 0.0
20135 0.0
20136 0.0
20137 0.0
20138 0.31324
20139 0.0
20140 0.0
20141 0.0
20142 0.0
20143 0.0
20144 0.0
20145 0.0
20146 0.0
20147 0.0
20148 0.0
20149 0.0
20150 0.0
20151 0.0
20152 0.0
20153 0.0
20154 0.31324
20155 0.0
20156 0.0
20157 0.0
20158 0.0
20159 0.0
20160 0.0
20161 0.0
20162 0.0
20163 0.0
20164 0.0
20165 0.31324
20166 0.0
20167 0.0
20168 0.0
20169 0.31324
20170 0.0
20171 0.0
20172 0.0
20173 0.0
20174 0.0
20175 0.0
20176 0.0
20177 0.0
20178 0.0
20179 0.0
20180 0.0
20181 0.0
20182 0.0
20183 0.0
20184 0.0
20185 0.0
20186 0.0
20187 0.0
20188 0.0
20189 0.0
20190 0.0
20191 0.0
20192 0.0
20193 0.0
20194 0.0
20195 0.0
20196 0.0
20197 0.0
20198 0.0
20199 0.0
20200 0.0
20201 0.0
20202 0.0
20203 0.0
20204 0.0
20205 0.0
20206 0.0
20207 0.0
20208 0.0
20209 0.0
20210 0.0
20211 0.0
20212 0.0
20213 0.0
20214 0.0
20215 0.0
20216 0.0
20217 0.0
20218 0.0
20219 0.0
20220 0.0
20221 0.0
20222 0.0
20223 0.0
20224 0.0
20225 0.0
20226 0.0
20227 0.0
20228 0.0
20229 0.0
20230 0.0
20231 0.0
20232 0.0
20233 0.0
20234 0.0
20235 0.0
20236 0.0
20237 0.0
20238 0.0
20239 0.62648
20240 0.0
20241 0.31324
20242 0.0
20243 0.0
20244 0.0
20245 0.0
20246 0.0
20247 0.0
20248 0.0
20249 0.0
20250 0.31324
20251 0.0
20252 0.0
20253 0.0
20254 0.0
20255 0.0
20256 0.0
20257 0.0
20258 0.0
20259 0.0
20260 0.0
20261 0.0
20262 0.0
20263 0.0
20264 0.0
20265 0.0
20266 0.0
20267 0.0
20268 0.0
20269 0.0
20270 0.0
20271 0.0
20272 0.0
20273 0.0
20274 0.0
20275 0.0
20276 0.0
20277 0.0
20278 0.0
20279 0.0
20280 0.0
20281 0.0
20282 0.31324
20283 0.0
20284 0.0
20285 0.0
20286 0.0
20287 0.31324
20288 0.0
20289 0.0
20290 0.0
20291 0.31324
20292 0.0
20293 0.0
20294 0.0
20295 0.0
20296 0.0
20297 0.0
20298 0.0
20299 0.0
20300 0.0
20301 0.0
20302 0.0
20303 0.0
20304 0.0
20305 0.0
20306 0.0
20307 0.0
20308 0.0
20309 0.0
20310 0.0
20311 0.0
20312 0.0
20313 0.0
20314 0.0
20315 0.0
20316 0.0
20317 0.0
20318 0.0
20319 0.0
20320 0.0
20321 0.0
20322 0.0
20323 0.0
20324 0.0
20325 0.0
20326 0.0
20327 0.0
20328 0.0
20329 0.0
20330 0.0
20331 0.0
20332 0.0
20333 0.0
20334 0.0
20335 0.0
20336 0.0
20337 0.0
20338 0.0
20339 0.0
20340 0.0
20341 0.0
20342 0.0
20343 0.0
20344 0.0
20345 0.0
20346 0.0
20347 0.0
20348 0.0
20349 0.0
20350 0.62648
20351 0.0
20352 0.0
20353 0.0
20354 0.0
20355 0.31324
20356 0.0
20357 0.0
20358 0.0
20359 0.0
20360 0.0
20361 0.0
20362 0.0
20363 0.0
20364 0.0
20365 0.0
20366 0.0
20367 0.31324
20368 0.0
20369 0.0
20370 0.0
20371 0.0
20372 0.0
20373 0.0
20374 0.0
20375 0.0
20376 0.0
20377 0.0
20378 0.0
20379 0.0
20380 0.0
20381 0.0
20382 0.0
20383 0.0
20384 0.0
20385 0.0
20386 0.0
20387 0.0
20388 0.0
20389 0.0
20390 0.0
20391 0.0
20392 0.0
20393 0.0
20394 0.0
20395 0.0
20396 0.0
20397 0.0
20398 0.0
20399 0.0
20400 0.0
20401 0.0
20402 0.0
20403 0.0
20404 0.0
20405 0.0
20406 0.0
20407 0.0
20408 0.0
20409 0.0
20410 0.0
20411 0.0
20412 0.0
20413 0.0
20414 0.0
20415 0.0
20416 0.0
20417 0.0
20418 0.0
20419 0.0
20420 0.0
20421 0.0
20422 0.0
20423 0.0
20424 0.0
20425 0.0
20426 0.0
20427 0.0
20428 0.0
20429 0.0
20430 0.0
20431 0.0
20432 0.0
20433 0.31324
20434 0.0
20435 0.0
20436 0.0
20437 0.0
20438 0.0
20439 0.0
20440 0.0
20441 0.0
20442 0.0
20443 0.0
20444 0.0
20445 0.0
20446 0.0
20447 0.0
20448 0.0
20449 0.0
20450 0.31324
20451 0.0
20452 0.0
20453 0.0
20454 0.31324
20455 0.0
20456 0.0
20457 0.0
20458 0.0
20459 0.0
20460 0.0
20461 0.0
20462 0.0
20463 0.0
20464 0.0
20465 0.0
20466 0.0
20467 0.0
20468 0.0
20469 0.0
20470 0.0
20471 0.0
20472 0.0
20473 0.0
20474 0.0
20475 0.31324
20476 0.0
20477 0.0
20478 0.0
20479 0.0
20480 0.31324
20481 0.0
20482 0.0
20483 0.0
20484 0.0
20485 0.0
20486 0.0
20487 0.0
20488 0.0
20489 0.0
20490 0.0
20491 0.0
20492 0.0
20493 0.0
20494 0.0
20495 0.0
20496 0.0
20497 0.0
20498 0.0
20499 0.0
20500 0.0
20501 0.31324
20502 0.0
20503 0.0
20504 0.0
20505 0.0
20506 0.0
20507 0.0
20508 0.0
20509 0.0
20510 0.0
20511 0.0
20512 0.0
20513 0.0
20514 0.31324
20515 0.0
20516 0.0
20517 0.0
20518 0.0
20519 0.0
20520 0.0
20521 0.0
20522 0.0
20523 0.0
20524 0.0
20525 0.0
20526 0.0
20527 0.0
20528 0.31324
20529 0.0
20530 0.0
20531 0.0
20532 0.0
20533 0.0
20534 0.0
20535 0.0
20536 0.0
20537 0.0
20538 0.0
20539 0.0
20540 0.0
20541 0.0
20542 0.0
20543 0.0
20544 0.0
20545 0.0
20546 0.0
20547 0.0
20548 0.0
20549 0.0
20550 0.0
20551 0.0
20552 0.0
20553 0.0
20554 0.0
20555 0.0
20556 0.0
20557 0.0
20558 0.0
20559 0.0
20560 0.0
20561 0.0
20562 0.0
20563 0.0
20564 0.0
20565 0.0
20566 0.0
20567 0.0
20568 0.31324
20569 0.0
20570 0.0
20571 0.0
20572 0.0
20573 0.0
20574 0.0
20575 0.0
20576 0.0
20577 0.0
20578 0.0
20579 0.0
20580 0.0
20581 0.0
20582 0.0
20583 0.0
20584 0.0
20585 0.0
20586 0.0
20587 0.0
20588 0.31324
20589 0.0
20590 0.0
20591 0.0
20592 0.0
20593 0.0
20594 0.0
20595 0.0
20596 0.0
20597 0.0
20598 0.0
20599 0.0
20600 0.0
20601 0.0
20602 0.31324
20603 0.0
20604 0.0
20605 0.0
20606 0.0
20607 0.0
20608 0.0
20609 0.0
20610 0.0
20611 0.0
20612 0.0
20613 0.0
20614 0.0
20615 0.0
20616 0.0
20617 0.0
20618 0.0
20619 0.0
20620 0.0
20621 0.0
20622 0.0
20623 0.0
20624 0.0
20625 0.0
20626 0.0
20627 0.0
20628 0.0
20629 0.0
20630 0.0
20631 0.0
20632 0.0
20633 0.0
20634 0.0
20635 0.0
20636 0.0
20637 0.0
20638 0.0
20639 0.0
20640 0.0
20641 0.0
20642 0.0
20643 0.0
20644 0.0
20645 0.0
20646 0.0
20647 0.31324
20648 0.31324
20649 0.0
20650 0.0
20651 0.0
20652 0.0
20653 0.0
20654 0.0
20655 0.0
20656 0.0
20657 0.0
20658 0.0
20659 0.0
20660 0.0
20661 0.0
20662 0.0
20663 0.0
20664 0.0
20665 0.0
20666 0.0
20667 0.31324
20668 0.0
20669 0.0
20670 0.31324
20671 0.0
20672 0.0
20673 0.0
20674 0.0
20675 0.0
20676 0.0
20677 0.0
20678 0.0
20679 0.0
20680 0.0
20681 0.0
20682 0.0
20683 0.0
20684 0.0
20685 0.0
20686 0.0
20687 0.0
20688 0.0
20689 0.0
20690 0.31324
20691 0.0
20692 0.0
20693 0.0
20694 0.0
20695 0.0
20696 0.0
20697 0.0
20698 0.0
20699 0.0
20700 0.0
20701 0.0
20702 0.0
20703 0.0
20704 0.0
20705 0.0
20706 0.0
20707 0.0
20708 0.0
20709 0.0
20710 0.0
20711 0.0
20712 0.0
20713 0.31324
20714 0.0
20715 0.0
20716 0.0
20717 0.0
20718 0.0
20719 0.0
20720 0.0
20721 0.0
20722 0.0
20723 0.0
20724 0.0
20725 0.0
20726 0.0
20727 0.0
20728 0.0
20729 0.0
20730 0.0
20731 0.0
20732 0.0
20733 0.31324
20734 0.0
20735 0.0
20736 0.0
20737 0.0
20738 0.0
20739 0.0
20740 0.0
20741 0.0
20742 0.0
20743 0.0
20744 0.0
20745 0.0
20746 0.0
20747 0.0
20748 0.0
20749 0.0
20750 0.0
20751 0.0
20752 0.0
20753 0.0
20754 0.0
20755 0.0
20756 0.0
20757 0.0
20758 0.0
20759 0.0
20760 0.0
20761 0.0
20762 0.0
20763 0.0
20764 0.0
20765 0.0
20766 0.0
20767 0.0
20768 0.0
20769 0.0
20770 0.0
20771 0.0
20772 0.0
20773 0.0
20774 0.0
20775 0.0
20776 0.0
20777 0.0
20778 0.0
20779 0.0
20780 0.0
20781 0.0
20782 0.0
20783 0.0
20784 0.0
20785 0.31324
20786 0.0
20787 0.0
20788 0.0
20789 0.0
20790 0.0
20791 0.0
20792 0.0
20793 0.0
20794 0.0
20795 0.0
20796 0.0
20797 0.0
20798 0.0
20799 0.0
20800 0.0
20801 0.0
20802 0.0
20803 0.0
20804 0.0
20805 0.0
20806 0.0
20807 0.0
20808 0.31324
20809 0.0
20810 0.0
20811 0.0
20812 0.0
20813 0.0
20814 0.0
20815 0.0
20816 0.0
20817 0.31324
20818 0.0
20819 0.0
20820 0.0
20821 0.0
20822 0.0
20823 0.0
20824 0.0
20825 0.0
20826 0.0
20827 0.0
20828 0.0
20829 0.0
20830 0.0
20831 0.0
20832 0.0
20833 0.0
20834 0.0
20835 0.0
20836 0.0
20837 0.0
20838 0.0
20839 0.0
20840 0.0
20841 0.0
20842 0.0
20843 0.0
20844 0.0
20845 0.0
20846 0.0
20847 0.31324
20848 0.0
20849 0.0
20850 0.0
20851 0.0
20852 0.0
20853 0.0
20854 0.0
20855 0.0
20856 0.0
20857 0.0
20858 0.0
20859 0.0
20860 0.0
20861 0.0
20862 0.0
20863 0.0
20864 0.0
20865 0.0
20866 0.0
20867 0.0
20868 0.0
20869 0.0
20870 0.0
20871 0.0
20872 0.0
20873 0.0
20874 0.0
20875 0.0
20876 0.0
20877 0.0
20878 0.0
20879 0.0
20880 0.0
20881 0.0
20882 0.0
20883 0.0
20884 0.0
20885 0.0
20886 0.0
20887 0.0
20888 0.0
20889 0.0
20890 0.0
20891 0.0
20892 0.0
20893 0.0
20894 0.0
20895 0.0
20896 0.0
20897 0.0
20898 0.0
20899 0.0
20900 0.0
20901 0.0
20902 0.0
20903 0.0
20904 0.0
20905 0.0
20906 0.0
20907 0.0
20908 0.0
20909 0.0
20910 0.0
20911 0.0
20912 0.0
20913 0.0
20914 0.0
20915 0.0
20916 0.0
20917 0.0
20918 0.0
20919 0.0
20920 0.0
20921 0.0
20922 0.0
20923 0.0
20924 0.0
20925 0.0
20926 0.0
20927 0.0
20928 0.0
20929 0.0
20930 0.0
20931 0.0
20932 0.0
20933 0.0
20934 0.0
20935 0.0
20936 0.0
20937 0.0
20938 0.0
20939 0.0
20940 0.0
20941 0.0
20942 0.0
20943 0.0
20944 0.0
20945 0.0
20946 0.0
20947 0.0
20948 0.0
20949 0.0
20950 0.0
20951 0.0
20952 0.0
20953 0.0
20954 0.0
20955 0.0
20956 0.0
20957 0.0
20958 0.0
20959 0.0
20960 0.0
20961 0.31324
20962 0.0
20963 0.0
20964 0.0
20965 0.0
20966 0.0
20967 0.0
20968 0.0
20969 0.0
20970 0.0
20971 0.0
20972 0.0
20973 0.0
20974 0.0
20975 0.0
20976 0.0
20977 0.0
20978 0.0
20979 0.0
20980 0.0
20981 0.0
20982 0.0
20983 0.0
20984 0.0
20985 0.0
20986 0.0
20987 0.0
20988 0.0
20989 0.0
20990 0.0
20991 0.0
20992 0.0
20993 0.0
20994 0.0
20995 0.0
20996 0.0
20997 0.0
20998 0.0
20999 0.0
21000 0.0
21001 0.0
21002 0.0
21003 0.0
21004 0.0
21005 0.0
21006 0.0
21007 0.0
21008 0.0
21009 0.0
21010 0.0
21011 0.0
21012 0.0
21013 0.0
21014 0.0
21015 0.0
21016 0.0
21017 0.0
21018 0.0
21019 0.0
21020 0.0
21021 0.0
21022 0.0
21023 0.0
21024 0.0
21025 0.0
21026 0.0
21027 0.0
21028 0.0
21029 0.0
21030 0.0
21031 0.0
21032 0.0
21033 0.0
21034 0.0
21035 0.0
21036 0.0
21037 0.0
21038 0.0
21039 0.0
21040 0.0
21041 0.0
21042 0.0
21043 0.0
21044 0.0
21045 0.0
21046 0.0
21047 0.0
21048 0.0
21049 0.0
21050 0.0
21051 0.0
21052 0.0
21053 0.0
21054 0.0
21055 0.0
21056 0.0
21057 0.0
21058 0.0
21059 0.0
21060 0.0
21061 0.0
21062 0.0
21063 0.0
21064 0.0
21065 0.0
21066 0.0
21067 0.0
21068 0.0
21069 0.0
21070 0.0
21071 0.0
21072 0.0
21073 0.0
21074 0.0
21075 0.0
21076 0.0
21077 0.0
21078 0.0
21079 0.0
21080 0.0
21081 0.0
21082 0.0
21083 0.0
21084 0.0
21085 0.0
21086 0.0
21087 0.0
21088 0.0
21089 0.0
21090 0.0
21091 0.0
21092 0.0
21093 0.0
21094 0.62648
21095 0.0
21096 0.0
21097 0.0
21098 0.0
21099 0.0
21100 0.0
21101 0.31324
21102 0.0
21103 0.0
21104 0.0
21105 0.0
21106 0.0
21107 0.0
21108 0.0
21109 0.0
21110 0.0
21111 0.0
21112 0.0
21113 0.0
21114 0.0
21115 0.0
21116 0.0
21117 0.0
21118 0.0
21119 0.0
21120 0.0
21121 0.0
21122 0.0
21123 0.0
21124 0.0
21125 0.0
21126 0.0
21127 0.62648
21128 0.0
21129 0.0
21130 0.0
21131 0.0
21132 0.0
21133 0.0
21134 0.0
21135 0.0
21136 0.0
21137 0.0
21138 0.0
21139 0.31324
21140 0.0
21141 0.0
21142 0.0
21143 0.0
21144 0.0
21145 0.0
21146 0.0
21147 0.0
21148 0.0
21149 0.0
21150 0.0
21151 0.0
21152 0.0
21153 0.0
21154 0.0
21155 0.0
21156 0.0
21157 0.0
21158 0.0
21159 0.0
21160 0.0
21161 0.0
21162 0.0
21163 0.0
21164 0.0
21165 0.0
21166 0.0
21167 0.0
21168 0.0
21169 0.0
21170 0.0
21171 0.0
21172 0.0
21173 0.0
21174 0.0
21175 0.0
21176 0.0
21177 0.0
21178 0.0
21179 0.0
21180 0.0
21181 0.0
21182 0.0
21183 0.0
21184 0.0
21185 0.0
21186 0.0
21187 0.0
21188 0.0
21189 0.0
21190 0.0
21191 0.0
21192 0.0
21193 0.0
21194 0.31324
21195 0.0
21196 0.0
21197 0.0
21198 0.0
21199 0.0
21200 0.0
21201 0.0
21202 0.0
21203 0.0
21204 0.0
21205 0.0
21206 0.0
21207 0.0
21208 0.31324
21209 0.0
21210 0.0
21211 0.0
21212 0.31324
21213 0.0
21214 0.0
21215 0.0
21216 0.0
21217 0.0
21218 0.0
21219 0.0
21220 0.0
21221 0.0
21222 0.0
21223 0.0
21224 0.0
21225 0.0
21226 0.0
21227 0.31324
21228 0.0
21229 0.0
21230 0.0
21231 0.0
21232 0.0
21233 0.0
21234 0.0
21235 0.0
21236 0.0
21237 0.0
21238 0.0
21239 0.31324
21240 0.0
21241 0.31324
21242 0.0
21243 0.0
21244 0.0
21245 0.0
21246 0.0
21247 0.0
21248 0.0
21249 0.0
21250 0.0
21251 0.0
21252 0.31324
21253 0.0
21254 0.0
21255 0.0
21256 0.31324
21257 0.0
21258 0.0
21259 0.0
21260 0.0
21261 0.31324
21262 0.0
21263 0.0
21264 0.0
21265 0.0
21266 0.0
21267 0.0
21268 0.0
21269 0.0
21270 0.0
21271 0.0
21272 0.0
21273 0.0
21274 0.0
21275 0.0
21276 0.0
21277 0.0
21278 0.0
21279 0.0
21280 0.0
21281 0.0
21282 0.0
21283 0.0
21284 0.0
21285 0.0
21286 0.0
21287 0.0
21288 0.0
21289 0.0
21290 0.0
21291 0.0
21292 0.0
21293 0.0
21294 0.0
21295 0.0
21296 0.0
21297 0.0
21298 0.0
21299 0.0
21300 0.0
21301 0.0
21302 0.0
21303 0.0
21304 0.0
21305 0.0
21306 0.0
21307 0.0
21308 0.0
21309 0.0
21310 0.31324
21311 0.0
21312 0.0
21313 0.0
21314 0.0
21315 0.0
21316 0.0
21317 0.0
21318 0.0
21319 0.0
21320 0.0
21321 0.0
21322 0.0
21323 0.0
21324 0.0
21325 0.0
21326 0.0
21327 0.0
21328 0.0
21329 0.0
21330 0.0
21331 0.0
21332 0.0
21333 0.0
21334 0.0
21335 0.0
21336 0.0
21337 0.0
21338 0.0
21339 0.0
21340 0.0
21341 0.0
21342 0.0
21343 0.0
21344 0.0
21345 0.31324
21346 0.0
21347 0.0
21348 0.0
21349 0.0
21350 0.0
21351 0.0
21352 0.0
21353 0.0
21354 0.0
21355 0.0
21356 0.0
21357 0.0
21358 0.0
21359 0.0
21360 0.0
21361 0.0
21362 0.0
21363 0.0
21364 0.0
21365 0.0
21366 0.0
21367 0.0
21368 0.0
21369 0.0
21370 0.0
21371 0.0
21372 0.0
21373 0.0
21374 0.0
21375 0.31324
21376 0.0
21377 0.0
21378 0.0
21379 0.0
21380 0.0
21381 0.0
21382 0.0
21383 0.0
21384 0.0
21385 0.31324
21386 0.0
21387 0.0
21388 0.0
21389 0.0
21390 0.0
21391 0.0
21392 0.0
21393 0.0
21394 0.0
21395 0.0
21396 0.0
21397 0.31324
21398 0.0
21399 0.31324
21400 0.0
21401 0.0
21402 0.0
21403 0.0
21404 0.0
21405 0.0
21406 0.0
21407 0.0
21408 0.0
21409 0.0
21410 0.0
21411 0.0
21412 0.0
21413 0.0
21414 0.0
21415 0.0
21416 0.0
21417 0.0
21418 0.0
21419 0.0
21420 0.0
21421 0.0
21422 0.0
21423 0.0
21424 0.0
21425 0.0
21426 0.0
21427 0.0
21428 0.0
21429 0.0
21430 0.0
21431 0.0
21432 0.0
21433 0.31324
21434 0.0
21435 0.31324
21436 0.0
21437 0.0
21438 0.0
21439 0.0
21440 0.0
21441 0.31324
21442 0.0
21443 0.0
21444 0.0
21445 0.31324
21446 0.0
21447 0.0
21448 0.31324
21449 0.0
21450 0.0
21451 0.0
21452 0.0
21453 0.0
21454 0.0
21455 0.0
21456 0.0
21457 0.0
21458 0.0
21459 0.0
21460 0.0
21461 0.0
21462 0.0
21463 0.0
21464 0.31324
21465 0.0
21466 0.0
21467 0.0
21468 0.31324
21469 0.0
21470 0.0
21471 0.0
21472 0.0
21473 0.0
21474 0.0
21475 0.0
21476 0.0
21477 0.0
21478 0.0
21479 0.0
21480 0.0
21481 0.0
21482 0.0
21483 0.0
21484 0.0
21485 0.0
21486 0.0
21487 0.62648
21488 0.0
21489 0.0
21490 0.31324
21491 0.0
21492 0.31324
21493 0.0
21494 0.0
21495 0.0
21496 0.0
21497 0.31324
21498 0.0
21499 0.0
21500 0.31324
21501 0.0
21502 0.0
21503 0.0
21504 0.0
21505 0.0
21506 0.0
21507 0.0
21508 0.0
21509 0.0
21510 0.31324
21511 0.31324
21512 0.0
21513 0.0
21514 0.0
21515 0.0
21516 0.0
21517 0.0
21518 0.0
21519 0.31324
21520 0.0
21521 0.0
21522 0.0
21523 0.0
21524 0.0
21525 0.0
21526 0.0
21527 0.0
21528 0.0
21529 0.0
21530 0.0
21531 0.31324
21532 0.31324
21533 0.0
21534 0.0
21535 0.0
21536 0.0
21537 0.0
21538 0.0
21539 0.0
21540 0.0
21541 0.0
21542 0.0
21543 0.0
21544 0.0
21545 0.0
21546 0.0
21547 0.0
21548 0.0
21549 0.0
21550 0.0
21551 0.0
21552 0.0
21553 0.0
21554 0.0
21555 0.0
21556 0.0
21557 0.0
21558 0.0
21559 0.31324
21560 0.0
21561 0.0
21562 0.31324
21563 0.31324
21564 0.0
21565 0.0
21566 0.0
21567 0.0
21568 0.0
21569 0.0
21570 0.0
21571 0.0
21572 0.0
21573 0.0
21574 0.0
21575 0.0
21576 0.0
21577 0.0
21578 0.0
21579 0.0
21580 0.0
21581 0.0
21582 0.0
21583 0.31324
21584 0.0
21585 0.0
21586 0.0
21587 0.0
21588 0.0
21589 0.0
21590 0.0
21591 0.0
21592 0.0
21593 0.0
21594 0.0
21595 0.31324
21596 0.0
21597 0.0
21598 0.0
21599 0.0
21600 0.0
21601 0.0
21602 0.0
21603 0.0
21604 0.0
21605 0.0
21606 0.0
21607 0.0
21608 0.0
21609 0.31324
21610 0.0
21611 0.0
21612 0.0
21613 0.0
21614 0.31324
21615 0.0
21616 0.0
21617 0.0
21618 0.0
21619 0.0
21620 0.0
21621 0.0
21622 0.0
21623 0.0
21624 0.0
21625 0.0
21626 0.0
21627 0.0
21628 0.0
21629 0.0
21630 0.0
21631 0.0
21632 0.0
21633 0.0
21634 0.31324
21635 0.31324
21636 0.0
21637 0.0
21638 0.0
21639 0.0
21640 0.0
21641 0.0
21642 0.0
21643 0.0
21644 0.0
21645 0.0
21646 0.0
21647 0.0
21648 0.0
21649 0.31324
21650 0.0
21651 0.0
21652 0.0
21653 0.0
21654 0.0
21655 0.0
21656 0.0
21657 0.0
21658 0.0
21659 0.0
21660 0.0
21661 0.0
21662 0.0
21663 0.0
21664 0.0
21665 0.0
21666 0.0
21667 0.0
21668 0.0
21669 0.0
21670 0.0
21671 0.0
21672 0.0
21673 0.0
21674 0.0
21675 0.0
21676 0.0
21677 0.0
21678 0.0
21679 0.0
21680 0.0
21681 0.0
21682 0.31324
21683 0.0
21684 0.0
21685 0.0
21686 0.0
21687 0.0
21688 0.0
21689 0.0
21690 0.0
21691 0.0
21692 0.0
21693 0.0
21694 0.0
21695 0.0
21696 0.0
21697 0.0
21698 0.0
21699 0.0
21700 0.0
21701 0.31324
21702 0.0
21703 0.0
21704 0.31324
21705 0.0
21706 0.0
21707 0.0
21708 0.0
21709 0.0
21710 0.0
21711 0.31324
21712 0.0
21713 0.0
21714 0.0
21715 0.0
21716 0.0
21717 0.0
21718 0.0
21719 0.0
21720 0.0
21721 0.0
21722 0.0
21723 0.0
21724 0.0
21725 0.0
21726 0.0
21727 0.0
21728 0.0
21729 0.0
21730 0.0
21731 0.0
21732 0.0
21733 0.0
21734 0.0
21735 0.0
21736 0.0
21737 0.0
21738 0.0
21739 0.0
21740 0.0
21741 0.0
21742 0.0
21743 0.0
21744 0.0
21745 0.0
21746 0.0
21747 0.0
21748 0.0
21749 0.0
21750 0.0
21751 0.31324
21752 0.0
21753 0.0
21754 0.0
21755 0.0
21756 0.0
21757 0.0
21758 0.0
21759 0.0
21760 0.0
21761 0.0
21762 0.0
21763 0.0
21764 0.0
21765 0.0
21766 0.0
21767 0.0
21768 0.0
21769 0.0
21770 0.0
21771 0.0
21772 0.0
21773 0.0
21774 0.0
21775 0.0
21776 0.0
21777 0.0
21778 0.0
21779 0.0
21780 0.0
21781 0.0
21782 0.0
21783 0.0
21784 0.0
21785 0.0
21786 0.0
21787 0.0
21788 0.0
21789 0.0
21790 0.0
21791 0.0
21792 0.0
21793 0.0
21794 0.0
21795 0.0
21796 0.0
21797 0.31324
21798 0.0
21799 0.0
21800 0.0
21801 0.0
21802 0.0
21803 0.0
21804 0.31324
21805 0.0
21806 0.0
21807 0.0
21808 0.0
21809 0.0
21810 0.0
21811 0.0
21812 0.0
21813 0.0
21814 0.0
21815 0.0
21816 0.0
21817 0.0
21818 0.0
21819 0.0
21820 0.0
21821 0.0
21822 0.0
21823 0.0
21824 0.0
21825 0.31324
21826 0.0
21827 0.0
21828 0.0
21829 0.0
21830 0.0
21831 0.0
21832 0.0
21833 0.0
21834 0.0
21835 0.0
21836 0.0
21837 0.0
21838 0.0
21839 0.0
21840 0.0
21841 0.0
21842 0.0
21843 0.0
21844 0.0
21845 0.0
21846 0.0
21847 0.0
21848 0.0
21849 0.0
21850 0.0
21851 0.0
21852 0.0
21853 0.31324
21854 0.0
21855 0.0
21856 0.0
21857 0.0
21858 0.0
21859 0.0
21860 0.0
21861 0.0
21862 0.0
21863 0.0
21864 0.0
21865 0.0
21866 0.0
21867 0.0
21868 0.0
21869 0.0
21870 0.0
21871 0.0
21872 0.0
21873 0.0
21874 0.0
21875 0.0
21876 0.0
21877 0.0
21878 0.0
21879 0.0
21880 0.0
21881 0.0
21882 0.0
21883 0.0
21884 0.0
21885 0.0
21886 0.0
21887 0.0
21888 0.31324
21889 0.0
21890 0.31324
21891 0.0
21892 0.0
21893 0.0
21894 0.0
21895 0.0
21896 0.0
21897 0.0
21898 0.0
21899 0.0
21900 0.0
21901 0.0
21902 0.31324
21903 0.0
21904 0.0
21905 0.0
21906 0.0
21907 0.0
21908 0.0
21909 0.0
21910 0.0
21911 0.0
21912 0.0
21913 0.0
21914 0.0
21915 0.0
21916 0.0
21917 0.0
21918 0.0
21919 0.0
21920 0.0
21921 0.0
21922 0.0
21923 0.0
21924 0.0
21925 0.0
21926 0.0
21927 0.0
21928 0.0
21929 0.0
21930 0.0
21931 0.0
21932 0.0
21933 0.0
21934 0.0
21935 0.0
21936 0.0
21937 0.0
21938 0.0
21939 0.0
21940 0.0
21941 0.0
21942 0.0
21943 0.0
21944 0.0
21945 0.0
21946 0.0
21947 0.0
21948 0.0
21949 0.0
21950 0.0
21951 0.0
21952 0.0
21953 0.0
21954 0.0
21955 0.0
21956 0.0
21957 0.0
21958 0.0
21959 0.0
21960 0.0
21961 0.0
21962 0.0
21963 0.0
21964 0.0
21965 0.0
21966 0.0
21967 0.0
21968 0.0
21969 0.0
21970 0.0
21971 0.0
21972 0.0
21973 0.0
21974 0.0
21975 0.0
21976 0.0
21977 0.0
21978 0.0
21979 0.0
21980 0.0
21981 0.0
21982 0.0
21983 0.0
21984 0.0
21985 0.0
21986 0.0
21987 0.0
21988 0.0
21989 0.0
21990 0.0
21991 0.0
21992 0.0
21993 0.0
21994 0.0
21995 0.0
21996 0.0
21997 0.0
21998 0.0
21999 0.0
22000 0.0
22001 0.0
22002 0.0
22003 0.0
22004 0.0
22005 0.0
22006 0.0
22007 0.0
22008 0.31324
22009 0.0
22010 0.0
22011 0.0
22012 0.0
22013 0.0
22014 0.0
22015 0.0
22016 0.0
22017 0.0
22018 0.0
22019 0.0
22020 0.0
22021 0.0
22022 0.0
22023 0.0
22024 0.0
22025 0.0
22026 0.0
22027 0.0
22028 0.0
22029 0.0
22030 0.0
22031 0.0
22032 0.0
22033 0.0
22034 0.0
22035 0.0
22036 0.0
22037 0.0
22038 0.0
22039 0.0
22040 0.0
22041 0.0
22042 0.0
22043 0.0
22044 0.0
22045 0.0
22046 0.0
22047 0.0
22048 0.0
22049 0.0
22050 0.0
22051 0.0
22052 0.0
22053 0.0
22054 0.0
22055 0.0
22056 0.0
22057 0.0
22058 0.0
22059 0.0
22060 0.0
22061 0.0
22062 0.0
22063 0.0
22064 0.0
22065 0.0
22066 0.0
22067 0.0
22068 0.0
22069 0.0
22070 0.0
22071 0.0
22072 0.0
22073 0.0
22074 0.0
22075 0.0
22076 0.0
22077 0.0
22078 0.0
22079 0.0
22080 0.0
22081 0.0
22082 0.0
22083 0.0
22084 0.0
22085 0.0
22086 0.0
22087 0.31324
22088 0.0
22089 0.0
22090 0.0
22091 0.0
22092 0.0
22093 0.0
22094 0.0
22095 0.0
22096 0.0
22097 0.0
22098 0.0
22099 0.0
22100 0.0
22101 0.0
22102 0.0
22103 0.0
22104 0.0
22105 0.0
22106 0.0
22107 0.0
22108 0.0
22109 0.0
22110 0.0
22111 0.0
22112 0.0
22113 0.0
22114 0.0
22115 0.0
22116 0.0
22117 0.0
22118 0.0
22119 0.0
22120 0.0
22121 0.0
22122 0.0
22123 0.0
22124 0.0
22125 0.0
22126 0.0
22127 0.0
22128 0.0
22129 0.0
22130 0.0
22131 0.0
22132 0.0
22133 0.0
22134 0.0
22135 0.0
22136 0.0
22137 0.0
22138 0.0
22139 0.0
22140 0.0
22141 0.0
22142 0.0
22143 0.0
22144 0.0
22145 0.0
22146 0.0
22147 0.0
22148 0.0
22149 0.0
22150 0.0
22151 0.0
22152 0.0
22153 0.0
22154 0.0
22155 0.0
22156 0.0
22157 0.0
22158 0.0
22159 0.0
22160 0.0
22161 0.0
22162 0.0
22163 0.0
22164 0.0
22165 0.0
22166 0.0
22167 0.0
22168 0.0
22169 0.0
22170 0.0
22171 0.0
22172 0.0
22173 0.0
22174 0.0
22175 0.0
22176 0.0
22177 0.0
22178 0.0
22179 0.0
22180 0.0
22181 0.0
22182 0.0
22183 0.0
22184 0.0
22185 0.0
22186 0.0
22187 0.0
22188 0.0
22189 0.0
22190 0.0
22191 0.0
22192 0.0
22193 0.31324
22194 0.0
22195 0.0
22196 0.0
22197 0.0
22198 0.0
22199 0.0
22200 0.0
22201 0.0
22202 0.0
22203 0.0
22204 0.0
22205 0.0
22206 0.0
22207 0.0
22208 0.0
22209 0.0
22210 0.0
22211 0.0
22212 0.0
22213 0.0
22214 0.0
22215 0.0
22216 0.0
22217 0.0
22218 0.0
22219 0.0
22220 0.0
22221 0.0
22222 0.31324
22223 0.0
22224 0.0
22225 0.0
22226 0.0
22227 0.0
22228 0.0
22229 0.0
22230 0.0
22231 0.0
22232 0.0
22233 0.0
22234 0.0
22235 0.0
22236 0.0
22237 0.0
22238 0.0
22239 0.0
22240 0.31324
22241 0.0
22242 0.0
22243 0.0
22244 0.0
22245 0.0
22246 0.0
22247 0.0
22248 0.0
22249 0.0
22250 0.0
22251 0.0
22252 0.0
22253 0.0
22254 0.0
22255 0.0
22256 0.0
22257 0.0
22258 0.0
22259 0.0
22260 0.0
22261 0.0
22262 0.0
22263 0.0
22264 0.0
22265 0.0
22266 0.0
22267 0.0
22268 0.0
22269 0.0
22270 0.0
22271 0.0
22272 0.0
22273 0.0
22274 0.0
22275 0.0
22276 0.0
22277 0.0
22278 0.0
22279 0.0
22280 0.0
22281 0.0
22282 0.0
22283 0.0
22284 0.0
22285 0.0
22286 0.0
22287 0.0
22288 0.0
22289 0.0
22290 0.0
22291 0.0
22292 0.0
22293 0.0
22294 0.0
22295 0.0
22296 0.0
22297 0.0
22298 0.0
22299 0.0
22300 0.0
22301 0.0
22302 0.0
22303 0.0
22304 0.0
22305 0.0
22306 0.0
22307 0.31324
22308 0.0
22309 0.0
22310 0.0
22311 0.0
22312 0.0
22313 0.0
22314 0.0
22315 0.0
22316 0.0
22317 0.0
22318 0.0
22319 0.31324
22320 0.0
22321 0.0
22322 0.0
22323 0.0
22324 0.0
22325 0.0
22326 0.0
22327 0.0
22328 0.0
22329 0.0
22330 0.0
22331 0.0
22332 0.0
22333 0.0
22334 0.0
22335 0.0
22336 0.0
22337 0.0
22338 0.0
22339 0.0
22340 0.0
22341 0.0
22342 0.0
22343 0.0
22344 0.0
22345 0.0
22346 0.0
22347 0.0
22348 0.0
22349 0.0
22350 0.0
22351 0.31324
22352 0.0
22353 0.0
22354 0.0
22355 0.31324
22356 0.0
22357 0.0
22358 0.0
22359 0.31324
22360 0.0
22361 0.0
22362 0.0
22363 0.0
22364 0.0
22365 0.0
22366 0.0
22367 0.0
22368 0.0
22369 0.0
22370 0.0
22371 0.0
22372 0.0
22373 0.0
22374 0.62648
22375 0.0
22376 0.0
22377 0.0
22378 0.0
22379 0.0
22380 0.0
22381 0.0
22382 0.0
22383 0.0
22384 0.0
22385 0.0
22386 0.31324
22387 0.0
22388 0.0
22389 0.0
22390 0.0
22391 0.31324
22392 0.0
22393 0.31324
22394 0.31324
22395 0.31324
22396 0.9397200000000001
22397 0.31324
22398 0.31324
22399 0.31324
22400 0.0
22401 0.0
22402 0.0
22403 0.0
22404 0.0
22405 0.0
22406 0.0
22407 0.0
22408 0.0
22409 0.9397200000000001
22410 0.0
22411 0.0
22412 0.0
22413 0.0
22414 0.0
22415 0.0
22416 0.0
22417 0.0
22418 0.0
22419 0.31324
22420 0.0
22421 0.0
22422 0.0
22423 0.31324
22424 0.0
22425 0.31324
22426 0.0
22427 0.0
22428 0.0
22429 0.0
22430 0.0
22431 0.0
22432 0.0
22433 0.0
22434 0.0
22435 0.0
22436 0.0
22437 0.0
22438 0.0
22439 0.0
22440 0.0
22441 0.0
22442 0.0
22443 0.0
22444 0.0
22445 0.0
22446 0.0
22447 0.0
22448 0.0
22449 0.0
22450 0.0
22451 0.0
22452 0.0
22453 0.31324
22454 0.0
22455 0.0
22456 0.0
22457 0.0
22458 0.0
22459 0.0
22460 0.0
22461 0.0
22462 0.0
22463 0.0
22464 0.0
22465 0.0
22466 0.0
22467 0.0
22468 0.0
22469 0.0
22470 0.0
22471 0.0
22472 0.0
22473 0.0
22474 0.31324
22475 0.0
22476 0.0
22477 0.0
22478 0.0
22479 0.0
22480 0.0
22481 0.0
22482 0.31324
22483 0.0
22484 0.0
22485 0.0
22486 0.0
22487 0.0
22488 0.0
22489 0.0
22490 0.31324
22491 0.0
22492 0.0
22493 0.0
22494 0.0
22495 0.0
22496 0.0
22497 0.0
22498 0.0
22499 0.0
22500 0.0
22501 0.0
22502 0.0
22503 0.0
22504 0.0
22505 0.0
22506 0.0
22507 0.0
22508 0.0
22509 0.0
22510 0.0
22511 0.0
22512 0.0
22513 0.0
22514 0.0
22515 0.0
22516 0.0
22517 0.0
22518 0.0
22519 0.0
22520 0.31324
22521 0.0
22522 0.0
22523 0.0
22524 1.25296
22525 0.9397200000000001
22526 0.0
22527 0.0
22528 0.0
22529 0.0
22530 0.9397200000000001
22531 0.31324
22532 0.0
22533 0.0
22534 0.0
22535 0.62648
22536 0.0
22537 0.0
22538 0.0
22539 0.62648
22540 0.31324
22541 0.0
22542 0.0
22543 0.0
22544 0.0
22545 0.0
22546 0.0
22547 0.0
22548 0.0
22549 0.0
22550 0.0
22551 0.0
22552 0.0
22553 0.0
22554 0.0
22555 0.31324
22556 0.0
22557 0.0
22558 0.0
22559 0.0
22560 0.0
22561 0.0
22562 0.0
22563 0.0
22564 0.31324
22565 0.0
22566 0.31324
22567 0.0
22568 0.31324
22569 0.0
22570 0.0
22571 0.0
22572 0.0
22573 0.31324
22574 0.0
22575 0.0
22576 0.0
22577 0.0
22578 0.0
22579 0.0
22580 0.0
22581 0.0
22582 0.0
22583 0.0
22584 0.0
22585 0.0
22586 0.0
22587 0.0
22588 0.0
22589 0.0
22590 0.0
22591 0.0
22592 0.0
22593 0.0
22594 0.0
22595 0.0
22596 0.0
22597 0.0
22598 0.0
22599 0.0
22600 0.0
22601 0.0
22602 0.0
22603 0.0
22604 0.0
22605 0.0
22606 0.0
22607 0.0
22608 0.0
22609 0.0
22610 0.0
22611 0.0
22612 0.0
22613 0.0
22614 0.0
22615 0.0
22616 0.0
22617 0.0
22618 0.0
22619 0.0
22620 0.0
22621 0.0
22622 0.0
22623 0.0
22624 0.0
22625 0.0
22626 0.0
22627 0.0
22628 0.0
22629 0.0
22630 0.0
22631 0.0
22632 0.0
22633 0.0
22634 0.0
22635 0.0
22636 0.31324
22637 0.0
22638 0.0
22639 0.0
22640 0.0
22641 0.0
22642 0.0
22643 0.0
22644 0.0
22645 0.0
22646 0.0
22647 0.0
22648 0.0
22649 0.0
22650 0.0
22651 0.0
22652 0.0
22653 0.0
22654 0.0
22655 0.0
22656 0.0
22657 0.31324
22658 0.0
22659 0.0
22660 0.0
22661 0.0
22662 0.31324
22663 0.0
22664 0.0
22665 0.0
22666 0.0
22667 0.0
22668 0.0
22669 0.0
22670 0.0
22671 0.0
22672 0.0
22673 0.0
22674 0.0
22675 0.0
22676 0.0
22677 0.0
22678 0.0
22679 0.0
22680 0.0
22681 0.0
22682 0.0
22683 0.0
22684 0.0
22685 0.0
22686 0.0
22687 0.0
22688 0.0
22689 0.0
22690 0.0
22691 0.0
22692 0.0
22693 0.0
22694 0.31324
22695 0.0
22696 0.0
22697 0.0
22698 0.0
22699 0.0
22700 0.0
22701 0.0
22702 0.0
22703 0.0
22704 0.0
22705 0.0
22706 0.0
22707 0.0
22708 0.0
22709 0.0
22710 0.0
22711 0.0
22712 0.0
22713 0.0
22714 0.0
22715 0.0
22716 0.0
22717 0.0
22718 0.0
22719 0.0
22720 0.0
22721 0.0
22722 0.0
22723 0.0
22724 0.0
22725 0.0
22726 0.0
22727 0.0
22728 0.0
22729 0.0
22730 0.0
22731 0.0
22732 0.0
22733 0.0
22734 0.0
22735 0.0
22736 0.0
22737 0.0
22738 0.0
22739 0.0
22740 0.0
22741 0.0
22742 0.0
22743 0.0
22744 0.0
22745 0.0
22746 0.0
22747 0.0
22748 0.0
22749 0.0
22750 0.0
22751 0.0
22752 0.0
22753 0.0
22754 0.0
22755 0.0
22756 0.0
22757 0.0
22758 0.0
22759 0.0
22760 0.0
22761 0.0
22762 0.0
22763 0.0
22764 0.0
22765 0.0
22766 0.0
22767 0.0
22768 0.0
22769 0.0
22770 0.0
22771 0.0
22772 0.0
22773 0.0
22774 0.0
22775 0.0
22776 0.0
22777 0.0
22778 0.0
22779 0.0
22780 0.0
22781 0.31324
22782 0.0
22783 0.0
22784 0.0
22785 0.0
22786 0.0
22787 0.0
22788 0.0
22789 0.0
22790 0.0
22791 0.0
22792 0.0
22793 0.0
22794 0.0
22795 0.0
22796 0.0
22797 0.31324
22798 0.0
22799 0.0
22800 0.0
22801 0.0
22802 0.0
22803 0.0
22804 0.0
22805 0.0
22806 0.0
22807 0.0
22808 0.0
22809 0.0
22810 0.0
22811 0.0
22812 0.0
22813 0.0
22814 0.0
22815 0.0
22816 0.0
22817 0.0
22818 0.0
22819 0.0
22820 0.0
22821 0.0
22822 0.0
22823 0.0
22824 0.0
22825 0.0
22826 0.0
22827 0.0
22828 0.0
22829 0.0
22830 0.0
22831 0.0
22832 0.0
22833 0.0
22834 0.0
22835 0.0
22836 0.0
22837 0.0
22838 0.0
22839 0.0
22840 0.0
22841 0.0
22842 0.0
22843 0.0
22844 0.0
22845 0.0
22846 0.0
22847 0.0
22848 0.0
22849 0.0
22850 0.0
22851 0.0
22852 0.0
22853 0.0
22854 0.0
22855 0.0
22856 0.0
22857 0.0
22858 0.31324
22859 0.0
22860 0.0
22861 0.0
22862 0.0
22863 0.0
22864 0.0
22865 0.0
22866 0.0
22867 0.0
22868 0.0
22869 0.0
22870 0.0
22871 0.0
22872 0.0
22873 0.0
22874 0.0
22875 0.31324
22876 0.0
22877 0.0
22878 0.0
22879 0.31324
22880 0.0
22881 0.0
22882 0.0
22883 0.0
22884 0.0
22885 0.0
22886 0.0
22887 0.0
22888 0.0
22889 0.31324
22890 0.0
22891 0.0
22892 0.0
22893 0.0
22894 0.0
22895 0.0
22896 0.0
22897 0.0
22898 0.0
22899 0.0
22900 0.0
22901 0.0
22902 0.0
22903 0.0
22904 0.0
22905 0.0
22906 0.0
22907 0.0
22908 0.0
22909 0.0
22910 0.0
22911 0.0
22912 0.0
22913 0.0
22914 0.0
22915 0.0
22916 0.0
22917 0.0
22918 0.0
22919 0.0
22920 0.0
22921 0.0
22922 0.0
22923 0.0
22924 0.0
22925 0.0
22926 0.0
22927 0.0
22928 0.0
22929 0.0
22930 0.0
22931 0.0
22932 0.0
22933 0.0
22934 0.0
22935 0.31324
22936 0.0
22937 0.0
22938 0.0
22939 0.0
22940 0.0
22941 0.0
22942 0.0
22943 0.0
22944 0.0
22945 0.0
22946 0.0
22947 0.0
22948 0.0
22949 0.0
22950 0.0
22951 0.0
22952 0.0
22953 0.0
22954 0.0
22955 0.0
22956 0.0
22957 0.0
22958 0.0
22959 0.0
22960 0.0
22961 0.0
22962 0.0
22963 0.0
22964 0.0
22965 0.0
22966 0.0
22967 0.0
22968 0.31324
22969 0.0
22970 0.0
22971 0.0
22972 0.0
22973 0.0
22974 0.0
22975 0.0
22976 0.0
22977 0.31324
22978 0.0
22979 0.0
22980 0.0
22981 0.0
22982 0.0
22983 0.0
22984 0.0
22985 0.0
22986 0.0
22987 0.0
22988 0.0
22989 0.0
22990 0.0
22991 0.0
22992 0.0
22993 0.0
22994 0.0
22995 0.0
22996 0.0
22997 0.0
22998 0.0
22999 0.31324
23000 0.0
23001 0.0
23002 0.0
23003 0.0
23004 0.0
23005 0.0
23006 0.0
23007 0.0
23008 0.62648
23009 0.0
23010 0.0
23011 0.31324
23012 0.31324
23013 0.31324
23014 0.31324
23015 0.31324
23016 0.0
23017 0.31324
23018 0.0
23019 0.0
23020 0.0
23021 0.0
23022 0.0
23023 0.31324
23024 0.0
23025 0.0
23026 0.0
23027 0.0
23028 0.0
23029 0.0
23030 0.0
23031 0.0
23032 0.31324
23033 0.31324
23034 0.0
23035 0.0
23036 0.0
23037 0.0
23038 0.0
23039 0.0
23040 0.0
23041 0.0
23042 0.0
23043 0.0
23044 0.0
23045 0.0
23046 0.0
23047 0.0
23048 0.0
23049 0.0
23050 0.0
23051 0.0
23052 0.0
23053 0.0
23054 0.0
23055 0.0
23056 0.0
23057 0.0
23058 0.0
23059 0.0
23060 0.31324
23061 0.31324
23062 0.0
23063 0.0
23064 0.0
23065 0.0
23066 0.0
23067 0.0
23068 0.0
23069 0.0
23070 0.0
23071 0.31324
23072 0.0
23073 0.0
23074 0.0
23075 0.0
23076 0.0
23077 0.0
23078 0.0
23079 0.0
23080 0.0
23081 0.0
23082 0.0
23083 0.0
23084 0.0
23085 0.0
23086 0.0
23087 0.0
23088 0.0
23089 0.31324
23090 0.0
23091 0.0
23092 0.0
23093 0.0
23094 0.0
23095 0.0
23096 0.0
23097 0.0
23098 0.0
23099 0.0
23100 0.0
23101 0.0
23102 0.0
23103 0.0
23104 0.0
23105 0.31324
23106 0.0
23107 0.0
23108 0.0
23109 0.0
23110 0.0
23111 0.0
23112 0.0
23113 0.0
23114 0.0
23115 0.0
23116 0.0
23117 0.0
23118 0.0
23119 0.0
23120 0.31324
23121 0.0
23122 0.0
23123 0.0
23124 0.0
23125 0.0
23126 0.0
23127 0.31324
23128 0.31324
23129 0.0
23130 0.31324
23131 0.0
23132 0.0
23133 0.0
23134 0.9397200000000001
23135 0.0
23136 0.0
23137 0.31324
23138 0.0
23139 0.0
23140 0.0
23141 0.31324
23142 0.31324
23143 0.31324
23144 0.0
23145 0.31324
23146 0.31324
23147 0.0
23148 0.31324
23149 0.0
23150 0.0
23151 0.0
23152 0.0
23153 0.0
23154 0.0
23155 0.0
23156 0.0
23157 0.0
23158 0.0
23159 0.0
23160 0.0
23161 0.0
23162 0.0
23163 0.0
23164 0.0
23165 0.0
23166 0.0
23167 0.0
23168 0.0
23169 0.0
23170 0.0
23171 0.0
23172 0.0
23173 0.0
23174 0.0
23175 0.0
23176 0.0
23177 0.31324
23178 0.0
23179 0.0
23180 0.0
23181 0.0
23182 0.0
23183 0.0
23184 0.0
23185 0.0
23186 0.0
23187 0.31324
23188 0.0
23189 0.0
23190 0.0
23191 0.0
23192 0.0
23193 0.0
23194 0.0
23195 0.0
23196 0.62648
23197 0.0
23198 0.0
23199 0.0
23200 0.0
23201 0.0
23202 0.0
23203 0.0
23204 0.0
23205 0.0
23206 0.0
23207 0.0
23208 0.0
23209 0.0
23210 0.0
23211 0.0
23212 0.0
23213 0.0
23214 0.0
23215 0.31324
23216 0.0
23217 0.0
23218 0.0
23219 0.0
23220 0.0
23221 0.0
23222 0.0
23223 0.0
23224 0.0
23225 0.0
23226 0.0
23227 0.0
23228 0.0
23229 0.0
23230 0.0
23231 0.0
23232 0.0
23233 0.0
23234 0.0
23235 0.0
23236 0.0
23237 0.0
23238 0.31324
23239 0.0
23240 0.0
23241 0.0
23242 0.0
23243 0.0
23244 0.0
23245 0.0
23246 0.0
23247 0.0
23248 0.0
23249 0.0
23250 0.31324
23251 0.0
23252 0.0
23253 0.0
23254 0.0
23255 0.0
23256 0.0
23257 0.0
23258 0.0
23259 0.62648
23260 0.0
23261 0.0
23262 0.0
23263 0.31324
23264 0.0
23265 0.0
23266 0.0
23267 0.0
23268 0.0
23269 0.0
23270 0.0
23271 0.0
23272 0.0
23273 0.0
23274 0.0
23275 0.0
23276 0.0
23277 0.0
23278 0.0
23279 0.0
23280 0.0
23281 0.31324
23282 0.0
23283 0.0
23284 0.0
23285 0.0
23286 0.0
23287 0.0
23288 0.0
23289 0.0
23290 0.0
23291 0.0
23292 0.0
23293 0.0
23294 0.0
23295 0.0
23296 0.0
23297 0.0
23298 0.0
23299 0.0
23300 0.0
23301 0.0
23302 0.0
23303 0.0
23304 0.0
23305 0.0
23306 0.0
23307 0.0
23308 0.0
23309 0.0
23310 0.0
23311 0.0
23312 0.0
23313 0.0
23314 0.0
23315 0.0
23316 0.0
23317 0.0
23318 0.0
23319 0.0
23320 0.0
23321 0.0
23322 0.0
23323 0.0
23324 0.0
23325 0.0
23326 0.0
23327 0.0
23328 0.0
23329 0.0
23330 0.0
23331 0.0
23332 0.31324
23333 0.0
23334 0.0
23335 0.0
23336 0.0
23337 0.0
23338 0.0
23339 0.0
23340 0.0
23341 0.0
23342 0.0
23343 0.0
23344 0.0
23345 0.0
23346 0.0
23347 0.0
23348 0.0
23349 0.0
23350 0.0
23351 0.0
23352 0.0
23353 0.0
23354 0.0
23355 0.0
23356 0.0
23357 0.0
23358 0.0
23359 0.0
23360 0.0
23361 0.0
23362 0.0
23363 0.0
23364 0.0
23365 0.0
23366 0.0
23367 0.0
23368 0.0
23369 0.0
23370 0.0
23371 0.0
23372 0.0
23373 0.0
23374 0.0
23375 0.0
23376 0.0
23377 0.0
23378 0.0
23379 0.0
23380 0.0
23381 0.0
23382 0.0
23383 0.0
23384 0.0
23385 0.0
23386 0.0
23387 0.0
23388 0.0
23389 0.0
23390 0.0
23391 0.0
23392 0.0
23393 0.0
23394 0.0
23395 0.0
23396 0.0
23397 0.0
23398 0.0
23399 0.0
23400 0.0
23401 0.0
23402 0.0
23403 0.0
23404 0.0
23405 0.0
23406 0.0
23407 0.0
23408 0.0
23409 0.0
23410 0.0
23411 0.0
23412 0.0
23413 0.0
23414 0.0
23415 0.0
23416 0.31324
23417 0.0
23418 0.0
23419 0.0
23420 0.0
23421 0.0
23422 0.0
23423 0.0
23424 0.0
23425 0.0
23426 0.0
23427 0.0
23428 0.0
23429 0.0
23430 0.0
23431 0.0
23432 0.0
23433 0.0
23434 0.0
23435 0.0
23436 0.0
23437 0.0
23438 0.0
23439 0.0
23440 0.0
23441 0.0
23442 0.0
23443 0.0
23444 0.0
23445 0.0
23446 0.0
23447 0.0
23448 0.0
23449 0.0
23450 0.0
23451 0.0
23452 0.0
23453 0.0
23454 0.0
23455 0.0
23456 0.0
23457 0.31324
23458 0.0
23459 0.0
23460 0.0
23461 0.0
23462 0.0
23463 0.0
23464 0.0
23465 0.0
23466 0.0
23467 0.0
23468 0.0
23469 0.0
23470 0.0
23471 0.0
23472 0.0
23473 0.0
23474 0.0
23475 0.0
23476 0.31324
23477 0.0
23478 0.0
23479 0.0
23480 0.0
23481 0.0
23482 0.0
23483 0.0
23484 0.0
23485 0.0
23486 0.0
23487 0.0
23488 0.0
23489 0.0
23490 0.0
23491 0.0
23492 0.0
23493 0.0
23494 0.0
23495 0.0
23496 0.0
23497 0.0
23498 0.0
23499 0.0
23500 0.0
23501 0.0
23502 0.0
23503 0.0
23504 0.31324
23505 0.0
23506 0.0
23507 0.0
23508 0.0
23509 0.0
23510 0.0
23511 0.0
23512 0.0
23513 0.0
23514 0.0
23515 0.0
23516 0.0
23517 0.0
23518 0.0
23519 0.0
23520 0.0
23521 0.0
23522 0.0
23523 0.0
23524 0.0
23525 0.0
23526 0.0
23527 0.31324
23528 0.0
23529 0.0
23530 0.0
23531 0.0
23532 0.0
23533 0.0
23534 0.0
23535 0.0
23536 0.0
23537 0.0
23538 0.0
23539 0.0
23540 0.0
23541 0.31324
23542 0.0
23543 0.0
23544 0.0
23545 0.0
23546 0.0
23547 0.0
23548 0.0
23549 0.0
23550 0.0
23551 0.0
23552 0.31324
23553 0.0
23554 0.0
23555 0.31324
23556 0.0
23557 0.0
23558 0.0
23559 0.0
23560 0.0
23561 0.0
23562 0.0
23563 0.0
23564 0.0
23565 0.0
23566 0.0
23567 0.0
23568 0.0
23569 0.0
23570 0.0
23571 0.0
23572 0.0
23573 0.0
23574 0.0
23575 0.0
23576 0.0
23577 0.0
23578 0.0
23579 0.0
23580 0.0
23581 0.0
23582 0.0
23583 0.0
23584 0.0
23585 0.0
23586 0.0
23587 0.0
23588 0.0
23589 0.0
23590 0.0
23591 0.0
23592 0.0
23593 0.0
23594 0.0
23595 0.0
23596 0.0
23597 0.0
23598 0.0
23599 0.0
23600 0.0
23601 0.0
23602 0.0
23603 0.0
23604 0.0
23605 0.0
23606 0.0
23607 0.0
23608 0.0
23609 0.0
23610 0.0
23611 0.0
23612 0.0
23613 0.31324
23614 0.0
23615 0.0
23616 0.0
23617 0.0
23618 0.0
23619 0.31324
23620 0.0
23621 0.0
23622 0.0
23623 0.0
23624 0.0
23625 0.0
23626 0.0
23627 0.0
23628 0.0
23629 0.0
23630 0.0
23631 0.0
23632 0.0
23633 0.0
23634 0.0
23635 0.0
23636 0.31324
23637 0.0
23638 0.0
23639 0.0
23640 0.0
23641 0.0
23642 0.0
23643 0.0
23644 0.0
23645 0.0
23646 0.0
23647 0.31324
23648 0.31324
23649 0.0
23650 0.0
23651 0.0
23652 0.0
23653 0.0
23654 0.31324
23655 0.0
23656 0.0
23657 0.0
23658 0.0
23659 0.0
23660 0.0
23661 0.0
23662 0.0
23663 0.0
23664 0.0
23665 0.0
23666 0.0
23667 0.0
23668 0.0
23669 0.0
23670 0.0
23671 0.0
23672 0.0
23673 0.0
23674 0.0
23675 0.0
23676 0.0
23677 0.0
23678 0.0
23679 0.0
23680 0.0
23681 0.0
23682 0.0
23683 0.0
23684 0.0
23685 0.0
23686 0.0
23687 0.0
23688 0.0
23689 0.31324
23690 0.0
23691 0.0
23692 0.0
23693 0.0
23694 0.0
23695 0.0
23696 0.0
23697 0.0
23698 0.0
23699 0.0
23700 0.0
23701 0.0
23702 0.0
23703 0.31324
23704 0.0
23705 0.0
23706 0.0
23707 0.0
23708 0.0
23709 0.0
23710 0.31324
23711 0.0
23712 0.0
23713 0.0
23714 0.0
23715 0.0
23716 0.0
23717 0.0
23718 0.0
23719 0.0
23720 0.0
23721 0.0
23722 0.0
23723 0.0
23724 0.0
23725 0.0
23726 0.0
23727 0.0
23728 0.0
23729 0.0
23730 0.0
23731 0.0
23732 0.0
23733 0.0
23734 0.0
23735 0.0
23736 0.0
23737 0.0
23738 0.0
23739 0.0
23740 0.0
23741 0.0
23742 0.0
23743 0.0
23744 0.0
23745 0.0
23746 0.0
23747 0.0
23748 0.0
23749 0.0
23750 0.0
23751 0.0
23752 0.0
23753 0.0
23754 0.0
23755 0.0
23756 0.0
23757 0.0
23758 0.0
23759 0.0
23760 0.0
23761 0.0
23762 0.0
23763 0.0
23764 0.0
23765 0.0
23766 0.0
23767 0.0
23768 0.31324
23769 0.0
23770 0.0
23771 0.0
23772 0.0
23773 0.0
23774 0.31324
23775 0.0
23776 0.0
23777 0.0
23778 0.0
23779 0.0
23780 0.0
23781 0.0
23782 0.0
23783 0.0
23784 0.0
23785 0.0
23786 0.0
23787 0.0
23788 0.0
23789 0.0
23790 0.0
23791 0.0
23792 0.0
23793 0.0
23794 0.0
23795 0.0
23796 0.0
23797 0.0
23798 0.0
23799 0.0
23800 0.0
23801 0.0
23802 0.0
23803 0.0
23804 0.0
23805 0.0
23806 0.0
23807 0.0
23808 0.0
23809 0.0
23810 0.0
23811 0.31324
23812 0.0
23813 0.0
23814 0.0
23815 0.0
23816 0.0
23817 0.0
23818 0.0
23819 0.0
23820 0.0
23821 0.0
23822 0.0
23823 0.0
23824 0.0
23825 0.0
23826 0.0
23827 0.0
23828 0.0
23829 0.0
23830 0.0
23831 0.0
23832 0.0
23833 0.31324
23834 0.0
23835 0.0
23836 0.0
23837 0.62648
23838 0.0
23839 0.0
23840 0.0
23841 0.0
23842 0.0
23843 0.0
23844 0.0
23845 0.31324
23846 0.0
23847 0.31324
23848 0.0
23849 0.0
23850 0.0
23851 0.0
23852 0.0
23853 0.0
23854 0.0
23855 0.0
23856 0.0
23857 0.0
23858 0.0
23859 0.0
23860 0.0
23861 0.0
23862 0.0
23863 0.0
23864 0.31324
23865 0.0
23866 0.0
23867 0.0
23868 0.0
23869 0.0
23870 0.0
23871 0.0
23872 0.0
23873 0.0
23874 0.0
23875 0.0
23876 0.0
23877 0.0
23878 0.0
23879 0.0
23880 0.0
23881 0.0
23882 0.0
23883 0.0
23884 0.0
23885 0.0
23886 0.0
23887 0.62648
23888 0.31324
23889 0.0
23890 0.0
23891 0.0
23892 0.0
23893 0.0
23894 0.0
23895 0.0
23896 0.31324
23897 0.0
23898 0.0
23899 0.0
23900 0.0
23901 0.0
23902 0.0
23903 0.0
23904 0.0
23905 0.0
23906 0.0
23907 0.0
23908 0.0
23909 0.0
23910 0.0
23911 0.0
23912 0.0
23913 0.0
23914 0.0
23915 0.0
23916 0.0
23917 0.0
23918 0.0
23919 0.0
23920 0.0
23921 0.0
23922 0.31324
23923 0.0
23924 0.0
23925 0.0
23926 0.0
23927 0.0
23928 0.0
23929 0.0
23930 0.0
23931 0.0
23932 0.0
23933 0.0
23934 0.0
23935 0.0
23936 0.0
23937 0.0
23938 0.0
23939 0.0
23940 0.0
23941 0.0
23942 0.0
23943 0.0
23944 0.0
23945 0.0
23946 0.0
23947 0.0
23948 0.0
23949 0.0
23950 0.0
23951 0.0
23952 0.0
23953 0.0
23954 0.0
23955 0.0
23956 0.31324
23957 0.0
23958 0.0
23959 0.0
23960 0.0
23961 0.0
23962 0.0
23963 0.0
23964 0.0
23965 0.0
23966 0.0
23967 0.62648
23968 0.0
23969 0.0
23970 0.0
23971 0.31324
23972 0.0
23973 0.0
23974 0.0
23975 0.0
23976 0.0
23977 0.0
23978 0.0
23979 0.0
23980 0.0
23981 0.0
23982 0.31324
23983 0.0
23984 0.0
23985 0.0
23986 0.0
23987 0.0
23988 0.0
23989 0.31324
23990 0.0
23991 0.0
23992 0.0
23993 0.0
23994 0.0
23995 0.0
23996 0.0
23997 0.0
23998 0.0
23999 0.0
24000 0.0
24001 0.0
24002 0.0
24003 0.0
24004 0.0
24005 0.0
24006 0.0
24007 0.0
24008 0.0
24009 0.0
24010 0.0
24011 0.31324
24012 0.0
24013 0.0
24014 0.0
24015 0.0
24016 0.31324
24017 0.31324
24018 0.62648
24019 0.0
24020 0.31324
24021 0.0
24022 0.0
24023 0.0
24024 0.0
24025 0.0
24026 0.0
24027 0.0
24028 0.0
24029 0.0
24030 0.0
24031 0.0
24032 0.0
24033 0.0
24034 0.0
24035 0.0
24036 0.0
24037 0.0
24038 0.0
24039 0.0
24040 0.0
24041 0.0
24042 0.0
24043 0.0
24044 0.0
24045 0.0
24046 0.0
24047 0.31324
24048 0.0
24049 0.0
24050 0.0
24051 0.0
24052 0.0
24053 0.0
24054 0.31324
24055 0.0
24056 0.0
24057 0.0
24058 0.0
24059 0.0
24060 0.0
24061 0.0
24062 0.0
24063 0.0
24064 0.0
24065 0.0
24066 0.0
24067 0.0
24068 0.31324
24069 0.0
24070 0.0
24071 0.0
24072 0.0
24073 0.0
24074 0.0
24075 0.0
24076 0.0
24077 0.0
24078 0.31324
24079 0.0
24080 0.0
24081 0.0
24082 0.0
24083 0.0
24084 0.0
24085 0.0
24086 0.0
24087 0.0
24088 0.62648
24089 0.0
24090 0.0
24091 0.0
24092 0.0
24093 0.0
24094 0.0
24095 0.0
24096 0.0
24097 0.0
24098 0.0
24099 0.0
24100 0.0
24101 0.0
24102 0.0
24103 0.0
24104 0.0
24105 0.31324
24106 0.0
24107 0.62648
24108 0.0
24109 0.31324
24110 0.0
24111 0.31324
24112 0.0
24113 0.0
24114 0.0
24115 0.0
24116 0.0
24117 0.0
24118 0.0
24119 0.0
24120 0.0
24121 0.0
24122 0.0
24123 0.0
24124 0.0
24125 0.31324
24126 0.0
24127 0.0
24128 0.0
24129 0.0
24130 0.0
24131 0.0
24132 0.0
24133 0.0
24134 0.0
24135 0.0
24136 0.0
24137 0.0
24138 0.0
24139 0.0
24140 0.0
24141 0.0
24142 0.0
24143 0.0
24144 0.0
24145 0.0
24146 0.0
24147 0.0
24148 0.0
24149 0.0
24150 0.0
24151 0.0
24152 0.0
24153 0.0
24154 0.0
24155 0.0
24156 0.0
24157 0.0
24158 0.0
24159 0.0
24160 0.0
24161 0.0
24162 0.0
24163 0.0
24164 0.0
24165 0.0
24166 0.0
24167 0.0
24168 0.0
24169 0.0
24170 0.0
24171 0.0
24172 0.31324
24173 0.0
24174 0.0
24175 0.0
24176 0.0
24177 0.0
24178 0.0
24179 0.31324
24180 0.0
24181 0.0
24182 0.0
24183 0.0
24184 0.0
24185 0.31324
24186 0.0
24187 0.0
24188 0.0
24189 0.0
24190 0.0
24191 0.0
24192 0.0
24193 0.0
24194 0.0
24195 0.31324
24196 0.62648
24197 0.0
24198 0.0
24199 0.0
24200 0.0
24201 0.0
24202 0.0
24203 0.0
24204 0.0
24205 0.0
24206 0.0
24207 0.0
24208 0.0
24209 0.0
24210 0.0
24211 0.0
24212 0.0
24213 0.0
24214 0.0
24215 0.0
24216 0.0
24217 0.31324
24218 0.31324
24219 0.0
24220 0.0
24221 0.0
24222 0.0
24223 0.0
24224 0.0
24225 0.0
24226 0.0
24227 0.0
24228 0.0
24229 0.0
24230 0.0
24231 0.0
24232 0.0
24233 0.0
24234 0.0
24235 0.0
24236 0.0
24237 0.0
24238 0.0
24239 0.0
24240 0.31324
24241 0.0
24242 0.0
24243 0.0
24244 0.0
24245 0.0
24246 0.0
24247 0.0
24248 0.0
24249 0.0
24250 0.0
24251 0.0
24252 0.0
24253 0.31324
24254 0.0
24255 0.0
24256 0.0
24257 0.0
24258 0.0
24259 0.0
24260 0.0
24261 0.0
24262 0.0
24263 0.0
24264 0.0
24265 0.0
24266 0.0
24267 0.0
24268 0.0
24269 0.0
24270 0.0
24271 0.0
24272 0.0
24273 0.0
24274 0.31324
24275 0.0
24276 0.31324
24277 0.0
24278 0.0
24279 0.0
24280 0.0
24281 0.62648
24282 0.0
24283 0.0
24284 0.0
24285 0.0
24286 0.0
24287 0.0
24288 0.0
24289 0.0
24290 0.0
24291 0.0
24292 0.0
24293 0.62648
24294 0.0
24295 0.0
24296 0.0
24297 0.0
24298 0.0
24299 0.0
24300 0.0
24301 0.0
24302 0.0
24303 0.31324
24304 0.0
24305 0.31324
24306 0.0
24307 0.0
24308 0.0
24309 0.0
24310 0.31324
24311 0.0
24312 0.0
24313 0.0
24314 0.31324
24315 0.0
24316 0.0
24317 0.0
24318 0.0
24319 0.0
24320 0.0
24321 0.0
24322 0.0
24323 0.0
24324 0.0
24325 0.0
24326 0.0
24327 0.0
24328 0.0
24329 0.31324
24330 0.0
24331 0.0
24332 0.0
24333 0.31324
24334 0.0
24335 0.0
24336 0.0
24337 0.0
24338 0.0
24339 0.0
24340 0.0
24341 0.0
24342 0.62648
24343 0.0
24344 0.0
24345 0.0
24346 0.0
24347 0.0
24348 0.0
24349 0.0
24350 0.0
24351 0.0
24352 0.0
24353 0.0
24354 0.0
24355 0.0
24356 0.0
24357 0.0
24358 0.0
24359 0.31324
24360 0.0
24361 0.0
24362 0.0
24363 0.0
24364 0.0
24365 0.0
24366 0.0
24367 0.0
24368 0.0
24369 0.0
24370 0.0
24371 0.0
24372 0.0
24373 0.0
24374 0.0
24375 0.0
24376 0.0
24377 0.0
24378 0.0
24379 0.0
24380 0.31324
24381 0.0
24382 0.0
24383 0.0
24384 0.0
24385 0.0
24386 0.0
24387 0.0
24388 0.0
24389 0.31324
24390 0.0
24391 0.0
24392 0.0
24393 0.0
24394 0.0
24395 0.0
24396 0.0
24397 0.0
24398 0.0
24399 0.0
24400 0.0
24401 0.0
24402 0.0
24403 0.0
24404 0.0
24405 0.0
24406 0.0
24407 0.0
24408 0.0
24409 0.0
24410 0.0
24411 0.0
24412 0.31324
24413 0.0
24414 0.0
24415 0.62648
24416 0.0
24417 0.0
24418 0.0
24419 0.0
24420 0.31324
24421 0.0
24422 0.0
24423 0.0
24424 0.31324
24425 0.0
24426 0.0
24427 0.0
24428 0.0
24429 0.0
24430 0.0
24431 0.0
24432 0.0
24433 0.0
24434 0.0
24435 0.0
24436 0.0
24437 0.0
24438 0.0
24439 0.0
24440 0.0
24441 0.0
24442 0.0
24443 0.0
24444 0.0
24445 0.0
24446 0.0
24447 0.0
24448 0.0
24449 0.0
24450 0.0
24451 0.0
24452 0.0
24453 0.0
24454 0.0
24455 0.0
24456 0.0
24457 0.0
24458 0.31324
24459 0.0
24460 0.0
24461 0.0
24462 0.62648
24463 0.0
24464 0.0
24465 0.0
24466 0.0
24467 0.0
24468 0.0
24469 0.31324
24470 0.0
24471 0.0
24472 0.0
24473 0.0
24474 0.0
24475 0.0
24476 0.0
24477 0.0
24478 0.0
24479 0.31324
24480 0.0
24481 0.0
24482 0.0
24483 0.0
24484 0.0
24485 0.0
24486 0.0
24487 0.0
24488 0.0
24489 0.0
24490 0.0
24491 0.0
24492 0.0
24493 0.0
24494 0.0
24495 0.0
24496 0.0
24497 0.0
24498 0.0
24499 0.0
24500 0.0
24501 0.0
24502 0.31324
24503 0.0
24504 0.0
24505 0.0
24506 0.0
24507 0.0
24508 0.0
24509 0.0
24510 0.0
24511 0.0
24512 0.31324
24513 0.0
24514 0.0
24515 0.0
24516 0.0
24517 0.0
24518 0.0
24519 0.0
24520 0.0
24521 0.0
24522 0.31324
24523 0.0
24524 0.0
24525 0.0
24526 0.0
24527 0.0
24528 0.0
24529 0.0
24530 0.31324
24531 0.0
24532 0.0
24533 0.0
24534 0.0
24535 0.0
24536 0.0
24537 0.0
24538 0.0
24539 0.0
24540 0.0
24541 0.0
24542 0.0
24543 0.0
24544 0.0
24545 0.0
24546 0.0
24547 0.0
24548 0.0
24549 0.0
24550 0.31324
24551 0.31324
24552 0.0
24553 0.0
24554 0.0
24555 0.0
24556 0.0
24557 0.0
24558 0.0
24559 0.0
24560 0.0
24561 0.0
24562 0.0
24563 0.31324
24564 0.0
24565 0.0
24566 0.0
24567 0.0
24568 0.0
24569 0.0
24570 0.31324
24571 0.0
24572 0.0
24573 0.0
24574 0.0
24575 0.0
24576 0.31324
24577 0.0
24578 0.0
24579 0.0
24580 0.0
24581 0.0
24582 0.0
24583 0.0
24584 0.0
24585 0.0
24586 0.0
24587 0.0
24588 0.0
24589 0.0
24590 0.0
24591 0.0
24592 0.0
24593 0.0
24594 0.0
24595 0.0
24596 0.0
24597 0.0
24598 0.0
24599 0.0
24600 0.0
24601 0.0
24602 0.0
24603 0.0
24604 0.0
24605 0.0
24606 0.0
24607 0.0
24608 0.0
24609 0.0
24610 0.0
24611 0.0
24612 0.0
24613 0.0
24614 0.0
24615 0.0
24616 0.0
24617 0.0
24618 0.0
24619 0.0
24620 0.0
24621 0.0
24622 0.0
24623 0.0
24624 0.0
24625 0.0
24626 0.0
24627 0.0
24628 0.0
24629 0.0
24630 0.0
24631 0.0
24632 0.0
24633 0.0
24634 0.0
24635 0.0
24636 0.0
24637 0.0
24638 0.0
24639 0.0
24640 0.0
24641 0.0
24642 0.0
24643 0.0
24644 0.31324
24645 0.0
24646 0.0
24647 0.62648
24648 0.0
24649 0.0
24650 0.0
24651 0.0
24652 0.0
24653 0.0
24654 0.0
24655 0.0
24656 0.0
24657 0.0
24658 0.0
24659 0.0
24660 0.31324
24661 0.0
24662 0.0
24663 0.0
24664 0.0
24665 0.0
24666 0.0
24667 0.0
24668 0.0
24669 0.0
24670 0.0
24671 0.0
24672 0.0
24673 0.0
24674 0.0
24675 0.0
24676 0.0
24677 0.0
24678 0.0
24679 0.0
24680 0.0
24681 0.0
24682 0.0
24683 0.0
24684 0.31324
24685 0.0
24686 0.0
24687 0.0
24688 0.0
24689 0.0
24690 0.0
24691 0.0
24692 0.0
24693 0.0
24694 0.0
24695 0.0
24696 0.0
24697 0.0
24698 0.0
24699 0.0
24700 0.0
24701 0.0
24702 0.0
24703 0.0
24704 0.31324
24705 0.0
24706 0.0
24707 0.0
24708 0.0
24709 0.0
24710 0.0
24711 0.0
24712 0.0
24713 0.0
24714 0.0
24715 0.0
24716 0.0
24717 0.0
24718 0.0
24719 0.0
24720 0.0
24721 0.0
24722 0.0
24723 0.0
24724 0.0
24725 0.0
24726 0.0
24727 0.0
24728 0.0
24729 0.0
24730 0.0
24731 0.0
24732 0.0
24733 0.0
24734 0.0
24735 0.0
24736 0.0
24737 0.0
24738 0.0
24739 0.0
24740 0.0
24741 0.31324
24742 0.0
24743 0.0
24744 0.0
24745 0.0
24746 0.0
24747 0.0
24748 0.0
24749 0.0
24750 0.0
24751 0.0
24752 0.0
24753 0.0
24754 0.0
24755 0.0
24756 0.0
24757 0.0
24758 0.0
24759 0.0
24760 0.0
24761 0.0
24762 0.0
24763 0.0
24764 0.0
24765 0.0
24766 0.0
24767 0.31324
24768 0.0
24769 0.0
24770 0.0
24771 0.31324
24772 0.0
24773 0.0
24774 0.0
24775 0.0
24776 0.0
24777 0.0
24778 0.0
24779 0.0
24780 0.0
24781 0.0
24782 0.0
24783 0.0
24784 0.0
24785 0.0
24786 0.0
24787 0.0
24788 0.0
24789 0.0
24790 0.0
24791 0.0
24792 0.0
24793 0.0
24794 0.0
24795 0.0
24796 0.0
24797 0.0
24798 0.0
24799 0.0
24800 0.0
24801 0.0
24802 0.0
24803 0.0
24804 0.0
24805 0.0
24806 0.0
24807 0.0
24808 0.0
24809 0.0
24810 0.31324
24811 0.0
24812 0.0
24813 0.0
24814 0.0
24815 0.0
24816 0.31324
24817 0.0
24818 0.0
24819 0.0
24820 0.0
24821 0.0
24822 0.0
24823 0.0
24824 0.0
24825 0.0
24826 0.0
24827 0.0
24828 0.31324
24829 0.0
24830 0.0
24831 0.0
24832 0.31324
24833 0.0
24834 0.0
24835 0.0
24836 0.0
24837 0.0
24838 0.0
24839 0.0
24840 0.0
24841 0.0
24842 0.0
24843 0.0
24844 0.0
24845 0.0
24846 0.0
24847 0.0
24848 0.0
24849 0.0
24850 0.0
24851 0.0
24852 0.0
24853 0.0
24854 0.31324
24855 0.0
24856 0.31324
24857 0.0
24858 0.0
24859 0.0
24860 0.0
24861 0.0
24862 0.0
24863 0.0
24864 0.31324
24865 0.0
24866 0.0
24867 0.31324
24868 0.0
24869 1.5662
24870 0.0
24871 0.0
24872 0.0
24873 0.0
24874 0.0
24875 0.0
24876 0.0
24877 0.0
24878 0.0
24879 0.31324
24880 0.0
24881 0.0
24882 0.0
24883 0.0
24884 0.0
24885 0.31324
24886 0.31324
24887 0.0
24888 0.0
24889 0.0
24890 0.0
24891 0.0
24892 0.31324
24893 0.0
24894 0.31324
24895 0.0
24896 0.0
24897 0.0
24898 0.31324
24899 0.0
24900 0.31324
24901 0.0
24902 0.0
24903 0.0
24904 0.0
24905 0.0
24906 0.0
24907 0.0
24908 0.0
24909 0.0
24910 0.0
24911 0.0
24912 0.0
24913 0.0
24914 0.0
24915 0.0
24916 0.0
24917 0.0
24918 0.0
24919 0.0
24920 0.0
24921 0.0
24922 0.0
24923 0.0
24924 0.0
24925 0.31324
24926 0.0
24927 0.0
24928 0.0
24929 0.31324
24930 0.31324
24931 0.62648
24932 0.0
24933 0.0
24934 0.0
24935 0.62648
24936 0.62648
24937 0.0
24938 0.62648
24939 0.0
24940 0.0
24941 0.0
24942 0.0
24943 0.0
24944 0.0
24945 0.31324
24946 0.0
24947 0.0
24948 0.0
24949 0.62648
24950 0.0
24951 0.0
24952 0.31324
24953 0.0
24954 0.0
24955 0.9397200000000001
24956 0.0
24957 0.0
24958 0.62648
24959 0.0
24960 0.0
24961 0.0
24962 0.62648
24963 0.0
24964 0.0
24965 0.0
24966 0.0
24967 0.0
24968 0.0
24969 0.0
24970 0.0
24971 0.0
24972 0.0
24973 0.0
24974 0.0
24975 0.0
24976 0.0
24977 0.0
24978 0.0
24979 0.0
24980 0.62648
24981 0.0
24982 0.0
24983 0.31324
24984 0.0
24985 0.31324
24986 0.0
24987 0.0
24988 0.62648
24989 0.0
24990 0.31324
24991 0.0
24992 0.0
24993 0.0
24994 0.0
24995 0.31324
24996 0.31324
24997 0.0
24998 0.31324
24999 0.0
25000 0.0
25001 0.0
25002 0.0
25003 0.0
25004 0.0
25005 0.0
25006 0.0
25007 0.62648
25008 0.0
25009 0.62648
25010 0.0
25011 0.0
25012 0.0
25013 0.0
25014 0.0
25015 0.0
25016 0.0
25017 0.0
25018 0.0
25019 0.31324
25020 0.0
25021 0.0
25022 0.0
25023 0.0
25024 0.31324
25025 0.0
25026 0.31324
25027 0.0
25028 0.0
25029 0.0
25030 0.0
25031 0.0
25032 0.0
25033 0.0
25034 0.0
25035 0.0
25036 0.0
25037 0.31324
25038 0.0
25039 0.0
25040 0.0
25041 0.0
25042 0.0
25043 0.0
25044 0.0
25045 0.0
25046 0.0
25047 0.0
25048 0.0
25049 0.0
25050 0.31324
25051 0.31324
25052 0.62648
25053 0.0
25054 0.0
25055 0.0
25056 0.0
25057 0.0
25058 0.0
25059 0.0
25060 0.0
25061 0.0
25062 0.62648
25063 0.0
25064 0.31324
25065 0.0
25066 0.31324
25067 0.0
25068 0.0
25069 0.0
25070 0.0
25071 0.0
25072 0.0
25073 0.0
25074 0.0
25075 0.0
25076 0.0
25077 0.0
25078 0.0
25079 0.0
25080 0.31324
25081 0.0
25082 0.0
25083 0.0
25084 0.0
25085 0.0
25086 0.9397200000000001
25087 0.62648
25088 0.0
25089 0.0
25090 0.0
25091 0.62648
25092 0.0
25093 0.0
25094 0.0
25095 0.31324
25096 0.0
25097 0.0
25098 0.9397200000000001
25099 0.0
25100 0.0
25101 0.31324
25102 0.0
25103 0.9397200000000001
25104 0.0
25105 0.31324
25106 0.0
25107 0.31324
25108 0.0
25109 0.0
25110 0.0
25111 0.0
25112 0.0
25113 0.0
25114 0.0
25115 0.0
25116 0.0
25117 0.0
25118 0.0
25119 0.0
25120 0.0
25121 0.0
25122 0.0
25123 0.0
25124 0.0
25125 0.0
25126 0.31324
25127 0.0
25128 0.0
25129 0.0
25130 0.0
25131 0.0
25132 0.0
25133 0.0
25134 0.0
25135 0.0
25136 0.0
25137 0.0
25138 0.0
25139 0.0
25140 0.0
25141 0.0
25142 0.0
25143 0.0
25144 0.0
25145 0.0
25146 0.31324
25147 0.0
25148 0.0
25149 0.0
25150 0.0
25151 0.0
25152 0.0
25153 0.0
25154 0.0
25155 0.0
25156 0.0
25157 0.0
25158 0.0
25159 0.0
25160 0.0
25161 0.0
25162 0.0
25163 0.0
25164 0.0
25165 0.31324
25166 0.0
25167 0.0
25168 0.0
25169 0.0
25170 0.0
25171 0.0
25172 0.0
25173 0.0
25174 0.0
25175 0.0
25176 0.0
25177 0.0
25178 0.0
25179 0.0
25180 0.0
25181 0.0
25182 0.0
25183 0.0
25184 0.0
25185 0.0
25186 0.0
25187 0.0
25188 0.31324
25189 0.0
25190 0.0
25191 0.0
25192 0.0
25193 0.0
25194 0.0
25195 0.0
25196 0.0
25197 0.0
25198 0.0
25199 0.0
25200 0.0
25201 0.31324
25202 0.0
25203 0.0
25204 0.0
25205 0.0
25206 0.0
25207 0.0
25208 0.0
25209 0.0
25210 0.31324
25211 0.0
25212 0.0
25213 0.0
25214 0.0
25215 0.0
25216 0.0
25217 0.0
25218 0.0
25219 0.0
25220 0.0
25221 0.0
25222 0.0
25223 0.0
25224 0.0
25225 0.0
25226 0.0
25227 0.0
25228 0.0
25229 0.0
25230 0.0
25231 0.0
25232 0.0
25233 0.0
25234 0.0
25235 0.0
25236 0.0
25237 0.0
25238 0.0
25239 0.0
25240 0.0
25241 0.0
25242 0.0
25243 0.0
25244 0.31324
25245 0.0
25246 0.0
25247 0.0
25248 0.0
25249 0.0
25250 0.0
25251 0.0
25252 0.0
25253 0.0
25254 0.0
25255 0.0
25256 0.0
25257 0.0
25258 0.0
25259 0.0
25260 0.0
25261 0.0
25262 0.0
25263 0.0
25264 0.0
25265 0.0
25266 0.0
25267 0.0
25268 0.0
25269 0.0
25270 0.0
25271 0.0
25272 0.0
25273 0.0
25274 0.0
25275 0.0
25276 0.0
25277 0.0
25278 0.0
25279 0.0
25280 0.0
25281 0.0
25282 0.0
25283 0.0
25284 0.0
25285 0.0
25286 0.0
25287 0.0
25288 0.0
25289 0.0
25290 0.0
25291 0.0
25292 0.0
25293 0.0
25294 0.0
25295 0.0
25296 0.0
25297 0.0
25298 0.31324
25299 0.0
25300 0.0
25301 0.0
25302 0.0
25303 0.0
25304 0.0
25305 0.0
25306 0.0
25307 0.0
25308 0.0
25309 0.0
25310 0.0
25311 0.0
25312 0.0
25313 0.0
25314 0.0
25315 0.0
25316 0.0
25317 0.0
25318 0.0
25319 0.0
25320 0.0
25321 0.0
25322 0.0
25323 0.0
25324 0.0
25325 0.31324
25326 0.0
25327 0.0
25328 0.0
25329 0.0
25330 0.0
25331 0.0
25332 0.0
25333 0.0
25334 0.0
25335 0.0
25336 0.0
25337 0.0
25338 0.0
25339 0.0
25340 0.0
25341 0.0
25342 0.0
25343 0.0
25344 0.0
25345 0.0
25346 0.0
25347 0.0
25348 0.0
25349 0.0
25350 0.0
25351 0.0
25352 0.0
25353 0.0
25354 0.0
25355 0.31324
25356 0.0
25357 0.0
25358 0.0
25359 0.0
25360 0.0
25361 0.0
25362 0.0
25363 0.0
25364 0.0
25365 0.0
25366 0.0
25367 0.0
25368 0.0
25369 0.0
25370 0.0
25371 0.0
25372 0.0
25373 0.0
25374 0.0
25375 0.0
25376 0.0
25377 0.0
25378 0.0
25379 0.0
25380 0.0
25381 0.0
25382 0.0
25383 0.0
25384 0.0
25385 0.0
25386 0.0
25387 0.0
25388 0.62648
25389 0.0
25390 0.0
25391 0.0
25392 0.0
25393 0.0
25394 0.0
25395 0.0
25396 0.0
25397 0.0
25398 0.0
25399 0.0
25400 0.0
25401 0.0
25402 0.0
25403 0.0
25404 0.0
25405 0.0
25406 0.0
25407 0.0
25408 0.0
25409 0.0
25410 0.0
25411 0.0
25412 0.0
25413 0.0
25414 0.0
25415 0.0
25416 0.0
25417 0.31324
25418 0.0
25419 0.0
25420 0.0
25421 0.0
25422 0.0
25423 0.0
25424 0.0
25425 0.0
25426 0.0
25427 0.0
25428 0.0
25429 0.0
25430 0.0
25431 0.0
25432 0.0
25433 0.0
25434 0.0
25435 0.0
25436 0.0
25437 0.0
25438 0.0
25439 0.0
25440 0.0
25441 0.0
25442 0.0
25443 0.0
25444 0.0
25445 0.0
25446 0.0
25447 0.0
25448 0.0
25449 0.0
25450 0.0
25451 0.0
25452 0.0
25453 0.0
25454 0.0
25455 0.0
25456 0.0
25457 0.0
25458 0.0
25459 0.0
25460 0.0
25461 0.0
25462 0.0
25463 0.31324
25464 0.0
25465 0.0
25466 0.0
25467 0.0
25468 0.0
25469 0.0
25470 0.0
25471 0.0
25472 0.0
25473 0.0
25474 0.0
25475 0.0
25476 0.0
25477 0.62648
25478 0.0
25479 0.0
25480 0.0
25481 0.0
25482 0.0
25483 0.0
25484 0.0
25485 0.0
25486 0.31324
25487 0.0
25488 0.0
25489 0.0
25490 0.0
25491 0.0
25492 0.0
25493 0.0
25494 0.0
25495 0.0
25496 0.0
25497 0.0
25498 0.0
25499 0.0
25500 0.0
25501 0.31324
25502 0.0
25503 0.0
25504 0.0
25505 0.0
25506 0.31324
25507 0.0
25508 0.0
25509 0.31324
25510 0.0
25511 0.0
25512 0.0
25513 0.0
25514 0.0
25515 0.0
25516 0.0
25517 0.0
25518 0.0
25519 0.0
25520 0.0
25521 0.0
25522 0.0
25523 0.0
25524 0.0
25525 0.0
25526 0.0
25527 0.0
25528 0.0
25529 0.0
25530 0.0
25531 0.0
25532 0.0
25533 0.0
25534 0.0
25535 0.0
25536 0.0
25537 0.0
25538 0.0
25539 0.0
25540 0.0
25541 0.0
25542 0.0
25543 0.0
25544 0.0
25545 0.0
25546 0.0
25547 0.0
25548 0.0
25549 0.0
25550 0.31324
25551 0.0
25552 0.0
25553 0.0
25554 0.0
25555 0.0
25556 0.0
25557 0.31324
25558 0.0
25559 0.31324
25560 0.0
25561 0.0
25562 0.0
25563 0.0
25564 0.0
25565 0.0
25566 0.0
25567 0.0
25568 0.0
25569 0.0
25570 0.0
25571 0.0
25572 0.0
25573 0.0
25574 0.0
25575 0.0
25576 0.0
25577 0.31324
25578 0.0
25579 0.0
25580 0.0
25581 0.0
25582 0.31324
25583 0.0
25584 0.0
25585 0.0
25586 0.0
25587 0.0
25588 0.0
25589 0.0
25590 0.0
25591 0.0
25592 0.31324
25593 0.0
25594 0.0
25595 0.62648
25596 0.0
25597 0.0
25598 0.0
25599 0.0
25600 0.0
25601 0.0
25602 0.0
25603 0.0
25604 0.0
25605 0.0
25606 0.0
25607 0.0
25608 0.0
25609 0.0
25610 0.0
25611 0.0
25612 0.0
25613 0.0
25614 0.0
25615 0.0
25616 0.0
25617 0.0
25618 0.0
25619 0.0
25620 0.0
25621 0.0
25622 0.0
25623 0.0
25624 0.0
25625 0.0
25626 0.0
25627 0.0
25628 0.0
25629 0.0
25630 0.0
25631 0.0
25632 0.0
25633 0.0
25634 0.0
25635 0.0
25636 0.0
25637 0.0
25638 0.0
25639 0.31324
25640 0.0
25641 0.0
25642 0.0
25643 0.0
25644 0.0
25645 0.0
25646 0.0
25647 0.0
25648 0.0
25649 0.0
25650 0.0
25651 0.0
25652 0.0
25653 0.0
25654 0.0
25655 0.31324
25656 0.0
25657 0.0
25658 0.0
25659 0.0
25660 0.0
25661 0.0
25662 0.0
25663 0.0
25664 0.0
25665 0.0
25666 0.0
25667 0.0
25668 0.0
25669 0.0
25670 0.0
25671 0.0
25672 0.0
25673 0.0
25674 0.0
25675 0.0
25676 0.0
25677 0.0
25678 0.0
25679 0.31324
25680 0.0
25681 0.0
25682 0.0
25683 0.0
25684 0.0
25685 0.0
25686 0.0
25687 0.0
25688 0.0
25689 0.0
25690 0.0
25691 0.0
25692 0.0
25693 0.0
25694 0.0
25695 0.0
25696 0.0
25697 0.0
25698 0.31324
25699 0.0
25700 0.31324
25701 0.0
25702 0.0
25703 0.0
25704 0.0
25705 0.0
25706 0.0
25707 0.0
25708 0.0
25709 0.0
25710 0.0
25711 0.0
25712 0.0
25713 0.0
25714 0.0
25715 0.0
25716 0.0
25717 0.0
25718 0.31324
25719 0.0
25720 0.0
25721 0.0
25722 0.0
25723 0.0
25724 0.0
25725 0.0
25726 0.0
25727 0.0
25728 0.0
25729 0.0
25730 0.0
25731 0.0
25732 0.0
25733 0.0
25734 0.0
25735 0.0
25736 0.0
25737 0.0
25738 0.0
25739 0.0
25740 0.0
25741 0.0
25742 0.0
25743 0.0
25744 0.0
25745 0.0
25746 0.31324
25747 0.31324
25748 0.0
25749 0.0
25750 0.0
25751 0.0
25752 0.0
25753 0.0
25754 0.0
25755 0.31324
25756 0.0
25757 0.0
25758 0.31324
25759 0.0
25760 0.31324
25761 0.0
25762 0.0
25763 0.0
25764 0.0
25765 0.0
25766 0.0
25767 0.0
25768 0.9397200000000001
25769 0.31324
25770 0.0
25771 0.0
25772 0.0
25773 0.0
25774 0.0
25775 0.0
25776 0.0
25777 0.0
25778 0.0
25779 0.0
25780 0.0
25781 0.0
25782 0.0
25783 0.0
25784 0.0
25785 0.0
25786 0.0
25787 0.0
25788 0.0
25789 0.0
25790 0.0
25791 0.0
25792 0.0
25793 0.0
25794 0.0
25795 0.0
25796 0.0
25797 0.0
25798 0.0
25799 0.0
25800 0.0
25801 0.0
25802 0.0
25803 0.0
25804 0.31324
25805 0.0
25806 0.0
25807 0.0
25808 0.0
25809 0.0
25810 0.0
25811 0.0
25812 0.0
25813 0.0
25814 0.0
25815 0.0
25816 0.31324
25817 0.31324
25818 0.0
25819 0.0
25820 0.0
25821 0.0
25822 0.0
25823 0.0
25824 0.0
25825 0.0
25826 0.0
25827 0.0
25828 0.0
25829 0.0
25830 0.0
25831 0.0
25832 0.0
25833 0.0
25834 0.0
25835 0.0
25836 0.0
25837 0.0
25838 0.0
25839 0.0
25840 0.0
25841 0.0
25842 0.0
25843 0.0
25844 0.31324
25845 0.0
25846 0.0
25847 0.0
25848 0.0
25849 0.0
25850 0.0
25851 0.0
25852 0.0
25853 0.0
25854 0.0
25855 0.0
25856 0.0
25857 0.0
25858 0.31324
25859 0.0
25860 0.0
25861 0.0
25862 0.0
25863 0.0
25864 0.0
25865 0.0
25866 0.0
25867 0.0
25868 0.31324
25869 0.0
25870 0.31324
25871 0.62648
25872 0.0
25873 0.0
25874 0.0
25875 0.0
25876 0.0
25877 0.0
25878 0.0
25879 0.0
25880 0.0
25881 0.0
25882 0.0
25883 0.0
25884 0.0
25885 0.0
25886 0.31324
25887 0.0
25888 0.0
25889 0.0
25890 0.0
25891 0.0
25892 0.0
25893 0.0
25894 0.0
25895 0.0
25896 0.0
25897 0.0
25898 0.0
25899 0.31324
25900 0.0
25901 0.0
25902 0.0
25903 0.0
25904 0.31324
25905 0.0
25906 0.0
25907 0.31324
25908 0.0
25909 0.0
25910 0.0
25911 0.0
25912 0.0
25913 0.0
25914 0.0
25915 0.0
25916 0.31324
25917 0.0
25918 0.0
25919 0.0
25920 0.0
25921 0.0
25922 0.0
25923 0.0
25924 0.62648
25925 0.0
25926 0.0
25927 0.0
25928 0.0
25929 0.0
25930 0.0
25931 0.0
25932 0.0
25933 0.0
25934 0.0
25935 0.0
25936 0.31324
25937 0.0
25938 0.0
25939 0.0
25940 0.0
25941 0.0
25942 0.0
25943 0.0
25944 0.0
25945 0.0
25946 0.0
25947 0.0
25948 0.0
25949 0.0
25950 0.0
25951 0.0
25952 0.0
25953 0.0
25954 0.0
25955 0.31324
25956 0.0
25957 0.0
25958 0.0
25959 0.0
25960 0.0
25961 0.0
25962 0.0
25963 0.0
25964 0.0
25965 0.0
25966 0.0
25967 0.0
25968 0.0
25969 0.0
25970 0.0
25971 0.0
25972 0.0
25973 0.0
25974 0.0
25975 0.0
25976 0.0
25977 0.0
25978 0.31324
25979 0.0
25980 0.0
25981 0.0
25982 0.0
25983 0.0
25984 0.0
25985 0.0
25986 0.0
25987 0.0
25988 0.0
25989 0.0
25990 0.0
25991 0.0
25992 0.0
25993 0.0
25994 0.0
25995 0.0
25996 0.0
25997 0.31324
25998 0.0
25999 0.0
26000 0.31324
26001 0.0
26002 0.0
26003 0.0
26004 0.0
26005 0.0
26006 0.0
26007 0.0
26008 0.0
26009 0.0
26010 0.0
26011 0.0
26012 0.0
26013 0.31324
26014 0.0
26015 0.0
26016 0.0
26017 0.0
26018 0.0
26019 0.0
26020 0.0
26021 0.0
26022 0.0
26023 0.0
26024 0.0
26025 0.0
26026 0.0
26027 0.0
26028 0.0
26029 0.0
26030 0.0
26031 0.0
26032 0.0
26033 0.0
26034 0.0
26035 0.0
26036 0.31324
26037 0.0
26038 0.0
26039 0.0
26040 0.0
26041 0.0
26042 0.0
26043 0.0
26044 0.0
26045 0.0
26046 0.0
26047 0.0
26048 0.0
26049 0.31324
26050 0.0
26051 0.0
26052 0.0
26053 0.0
26054 0.0
26055 0.0
26056 0.0
26057 0.0
26058 0.0
26059 0.0
26060 0.0
26061 0.0
26062 0.0
26063 0.0
26064 0.0
26065 0.0
26066 0.0
26067 0.0
26068 0.0
26069 0.0
26070 0.0
26071 0.0
26072 0.0
26073 0.0
26074 0.0
26075 0.0
26076 0.0
26077 0.0
26078 0.0
26079 0.0
26080 0.0
26081 0.0
26082 0.31324
26083 0.0
26084 0.0
26085 0.0
26086 0.0
26087 0.0
26088 0.0
26089 0.0
26090 0.0
26091 0.0
26092 0.0
26093 0.0
26094 0.0
26095 0.0
26096 0.0
26097 0.0
26098 0.0
26099 0.31324
26100 0.0
26101 0.0
26102 0.0
26103 0.0
26104 0.0
26105 0.0
26106 0.31324
26107 0.0
26108 0.0
26109 0.0
26110 0.0
26111 0.0
26112 0.0
26113 0.31324
26114 0.31324
26115 0.0
26116 0.0
26117 0.0
26118 0.31324
26119 0.31324
26120 0.0
26121 0.0
26122 0.0
26123 0.0
26124 0.0
26125 0.0
26126 0.0
26127 0.0
26128 0.31324
26129 0.0
26130 0.0
26131 0.0
26132 0.0
26133 0.0
26134 0.0
26135 0.0
26136 0.0
26137 0.0
26138 0.31324
26139 0.0
26140 0.0
26141 0.0
26142 0.0
26143 0.0
26144 0.0
26145 0.0
26146 0.0
26147 0.0
26148 0.0
26149 0.0
26150 0.31324
26151 0.31324
26152 0.0
26153 0.0
26154 0.31324
26155 0.0
26156 0.0
26157 0.0
26158 0.0
26159 0.0
26160 0.0
26161 0.0
26162 0.0
26163 0.0
26164 0.0
26165 0.31324
26166 0.0
26167 0.0
26168 0.0
26169 0.0
26170 0.0
26171 0.0
26172 0.0
26173 0.0
26174 0.0
26175 0.0
26176 0.0
26177 0.0
26178 0.0
26179 0.0
26180 0.0
26181 0.0
26182 0.0
26183 0.0
26184 0.0
26185 0.0
26186 0.0
26187 0.0
26188 0.0
26189 0.0
26190 0.0
26191 0.0
26192 0.0
26193 0.0
26194 0.0
26195 0.0
26196 0.0
26197 0.0
26198 0.0
26199 0.0
26200 0.0
26201 0.31324
26202 0.0
26203 0.0
26204 0.0
26205 0.0
26206 0.31324
26207 0.0
26208 0.0
26209 0.0
26210 0.0
26211 0.0
26212 0.0
26213 0.0
26214 0.0
26215 0.0
26216 0.0
26217 0.0
26218 0.0
26219 0.31324
26220 0.0
26221 0.0
26222 0.0
26223 0.0
26224 0.0
26225 0.0
26226 0.31324
26227 0.0
26228 0.0
26229 0.62648
26230 0.0
26231 0.0
26232 0.31324
26233 0.31324
26234 0.31324
26235 0.0
26236 0.0
26237 0.0
26238 0.0
26239 0.0
26240 0.0
26241 0.0
26242 0.31324
26243 0.31324
26244 0.0
26245 0.0
26246 0.0
26247 0.0
26248 0.0
26249 0.0
26250 0.0
26251 0.0
26252 0.0
26253 0.0
26254 0.0
26255 0.0
26256 0.0
26257 0.0
26258 0.0
26259 0.31324
26260 0.0
26261 0.62648
26262 0.0
26263 0.0
26264 0.0
26265 0.0
26266 0.0
26267 0.0
26268 0.31324
26269 0.0
26270 0.0
26271 0.0
26272 0.0
26273 0.0
26274 0.0
26275 0.0
26276 0.0
26277 0.0
26278 0.0
26279 0.0
26280 0.0
26281 0.0
26282 0.0
26283 0.0
26284 0.0
26285 0.0
26286 0.0
26287 0.0
26288 0.0
26289 0.0
26290 0.0
26291 0.0
26292 0.0
26293 0.62648
26294 0.0
26295 0.0
26296 0.0
26297 0.0
26298 0.31324
26299 0.0
26300 0.0
26301 0.0
26302 0.0
26303 0.0
26304 0.0
26305 0.0
26306 0.0
26307 0.0
26308 0.0
26309 0.0
26310 0.0
26311 0.0
26312 0.0
26313 0.0
26314 0.0
26315 0.0
26316 0.0
26317 0.0
26318 0.0
26319 0.0
26320 0.0
26321 0.0
26322 0.0
26323 0.0
26324 0.0
26325 0.0
26326 0.0
26327 0.0
26328 0.0
26329 0.9397200000000001
26330 0.0
26331 0.31324
26332 0.62648
26333 0.0
26334 0.0
26335 0.0
26336 0.0
26337 0.0
26338 0.0
26339 0.0
26340 0.0
26341 0.0
26342 0.0
26343 0.0
26344 0.0
26345 0.0
26346 0.62648
26347 0.0
26348 0.0
26349 0.0
26350 0.0
26351 0.0
26352 0.0
26353 0.31324
26354 0.31324
26355 0.0
26356 0.0
26357 0.0
26358 0.0
26359 0.0
26360 0.0
26361 0.0
26362 0.0
26363 0.0
26364 0.0
26365 0.31324
26366 0.0
26367 0.31324
26368 0.62648
26369 0.0
26370 0.0
26371 0.0
26372 0.0
26373 0.31324
26374 0.0
26375 0.0
26376 0.0
26377 0.0
26378 0.0
26379 0.0
26380 0.0
26381 0.9397200000000001
26382 0.31324
26383 0.0
26384 0.62648
26385 0.0
26386 0.0
26387 0.0
26388 0.0
26389 0.0
26390 0.0
26391 0.0
26392 0.0
26393 0.0
26394 0.62648
26395 0.0
26396 0.31324
26397 0.0
26398 0.0
26399 0.0
26400 0.0
26401 0.0
26402 0.0
26403 0.0
26404 0.0
26405 0.0
26406 0.0
26407 0.0
26408 0.62648
26409 0.0
26410 0.9397200000000001
26411 0.31324
26412 0.31324
26413 0.0
26414 0.0
26415 0.62648
26416 0.62648
26417 0.0
26418 0.0
26419 0.0
26420 0.0
26421 0.0
26422 0.0
26423 0.0
26424 0.0
26425 0.0
26426 0.0
26427 0.0
26428 0.0
26429 0.0
26430 0.9397200000000001
26431 0.0
26432 0.0
26433 0.0
26434 0.0
26435 0.0
26436 0.0
26437 0.31324
26438 0.0
26439 0.0
26440 0.0
26441 0.9397200000000001
26442 0.0
26443 0.0
26444 0.0
26445 0.0
26446 0.0
26447 0.62648
26448 0.0
26449 0.62648
26450 0.0
26451 0.0
26452 0.0
26453 0.31324
26454 0.0
26455 0.0
26456 0.0
26457 0.0
26458 0.0
26459 0.0
26460 0.0
26461 0.0
26462 0.0
26463 0.0
26464 0.0
26465 0.0
26466 0.0
26467 0.0
26468 0.31324
26469 0.31324
26470 0.0
26471 0.31324
26472 0.0
26473 0.0
26474 0.31324
26475 0.0
26476 0.0
26477 0.0
26478 0.62648
26479 0.0
26480 0.31324
26481 0.0
26482 0.0
26483 0.31324
26484 0.0
26485 0.0
26486 0.0
26487 0.0
26488 0.0
26489 0.0
26490 0.0
26491 0.0
26492 0.31324
26493 0.0
26494 0.31324
26495 0.0
26496 0.9397200000000001
26497 0.31324
26498 0.0
26499 0.62648
26500 0.0
26501 0.0
26502 0.0
26503 0.0
26504 0.0
26505 0.0
26506 0.31324
26507 0.0
26508 0.0
26509 0.0
26510 0.0
26511 0.0
26512 0.0
26513 0.0
26514 0.0
26515 0.0
26516 0.0
26517 0.0
26518 0.0
26519 0.0
26520 0.0
26521 0.0
26522 0.0
26523 0.31324
26524 0.0
26525 0.9397200000000001
26526 0.0
26527 1.25296
26528 0.0
26529 0.0
26530 0.0
26531 0.0
26532 0.0
26533 0.0
26534 0.0
26535 0.0
26536 0.31324
26537 0.0
26538 0.0
26539 0.0
26540 0.0
26541 0.31324
26542 0.31324
26543 0.0
26544 0.31324
26545 0.0
26546 0.31324
26547 0.31324
26548 0.9397200000000001
26549 0.0
26550 0.0
26551 0.0
26552 0.0
26553 0.0
26554 0.0
26555 0.9397200000000001
26556 0.31324
26557 0.31324
26558 0.0
26559 0.31324
26560 0.0
26561 0.0
26562 0.31324
26563 0.0
26564 0.0
26565 0.0
26566 0.0
26567 0.0
26568 0.0
26569 0.31324
26570 0.0
26571 0.0
26572 0.0
26573 0.0
26574 0.0
26575 0.0
26576 0.0
26577 0.0
26578 0.0
26579 0.0
26580 0.0
26581 0.9397200000000001
26582 0.0
26583 0.0
26584 0.0
26585 0.0
26586 0.0
26587 0.0
26588 0.0
26589 0.0
26590 0.31324
26591 0.9397200000000001
26592 0.0
26593 0.0
26594 0.0
26595 0.0
26596 0.0
26597 0.0
26598 0.0
26599 0.31324
26600 0.0
26601 0.31324
26602 0.0
26603 0.62648
26604 0.0
26605 0.0
26606 0.31324
26607 0.0
26608 0.0
26609 0.0
26610 0.0
26611 0.0
26612 0.0
26613 0.0
26614 0.0
26615 0.31324
26616 0.0
26617 0.0
26618 0.0
26619 0.0
26620 0.0
26621 0.0
26622 0.0
26623 0.0
26624 0.31324
26625 0.0
26626 0.31324
26627 0.0
26628 0.62648
26629 0.0
26630 0.0
26631 0.0
26632 0.0
26633 0.0
26634 0.0
26635 0.0
26636 0.31324
26637 0.0
26638 0.0
26639 0.0
26640 0.0
26641 0.0
26642 0.0
26643 0.0
26644 0.0
26645 0.0
26646 0.0
26647 0.0
26648 0.0
26649 0.0
26650 0.62648
26651 0.0
26652 0.0
26653 0.62648
26654 0.0
26655 0.0
26656 0.0
26657 0.0
26658 0.0
26659 0.0
26660 0.0
26661 0.0
26662 0.0
26663 0.0
26664 0.0
26665 0.0
26666 0.0
26667 0.0
26668 0.0
26669 0.0
26670 0.0
26671 0.0
26672 0.0
26673 0.0
26674 0.0
26675 0.0
26676 0.31324
26677 0.31324
26678 0.0
26679 0.0
26680 0.0
26681 0.0
26682 0.0
26683 0.0
26684 0.0
26685 0.0
26686 0.0
26687 0.0
26688 0.31324
26689 0.0
26690 0.0
26691 0.0
26692 0.0
26693 0.0
26694 0.0
26695 0.0
26696 0.31324
26697 0.0
26698 0.0
26699 0.0
26700 0.0
26701 0.0
26702 0.0
26703 0.0
26704 0.0
26705 0.0
26706 0.31324
26707 0.0
26708 0.0
26709 0.0
26710 0.0
26711 0.0
26712 0.0
26713 0.0
26714 0.0
26715 0.0
26716 0.0
26717 0.0
26718 0.0
26719 0.0
26720 0.0
26721 0.0
26722 0.0
26723 0.0
26724 0.0
26725 0.0
26726 0.0
26727 0.0
26728 0.0
26729 0.0
26730 0.0
26731 0.0
26732 0.0
26733 0.0
26734 0.31324
26735 0.0
26736 0.0
26737 0.0
26738 0.0
26739 0.0
26740 0.0
26741 0.0
26742 0.0
26743 0.0
26744 0.0
26745 0.0
26746 0.0
26747 0.0
26748 0.0
26749 0.0
26750 0.0
26751 0.0
26752 0.0
26753 0.0
26754 0.0
26755 0.0
26756 0.0
26757 0.0
26758 0.0
26759 0.0
26760 0.0
26761 0.0
26762 0.0
26763 0.0
26764 0.0
26765 0.0
26766 0.0
26767 0.0
26768 0.0
26769 0.0
26770 0.0
26771 0.0
26772 0.0
26773 0.0
26774 0.0
26775 0.0
26776 0.0
26777 0.0
26778 0.0
26779 0.0
26780 0.0
26781 0.0
26782 0.0
26783 0.0
26784 0.0
26785 0.0
26786 0.0
26787 0.0
26788 0.0
26789 0.0
26790 0.0
26791 0.0
26792 0.0
26793 0.0
26794 0.0
26795 0.0
26796 0.0
26797 0.0
26798 0.0
26799 0.0
26800 0.0
26801 0.0
26802 0.0
26803 0.0
26804 0.0
26805 0.0
26806 0.0
26807 0.0
26808 0.0
26809 0.0
26810 0.0
26811 0.0
26812 0.0
26813 0.0
26814 0.0
26815 0.0
26816 0.0
26817 0.0
26818 0.0
26819 0.0
26820 0.0
26821 0.0
26822 0.0
26823 0.31324
26824 0.0
26825 0.0
26826 0.0
26827 0.0
26828 0.0
26829 0.0
26830 0.0
26831 0.0
26832 0.0
26833 0.0
26834 0.0
26835 0.31324
26836 0.0
26837 0.0
26838 0.0
26839 0.0
26840 0.0
26841 0.0
26842 0.0
26843 0.0
26844 0.31324
26845 0.0
26846 0.0
26847 0.0
26848 0.0
26849 0.0
26850 0.0
26851 0.0
26852 0.0
26853 0.0
26854 0.0
26855 0.0
26856 0.0
26857 0.0
26858 0.0
26859 0.0
26860 0.0
26861 0.0
26862 0.0
26863 0.0
26864 0.0
26865 0.0
26866 0.0
26867 0.0
26868 0.0
26869 0.0
26870 0.0
26871 0.0
26872 0.0
26873 0.0
26874 0.0
26875 0.0
26876 0.0
26877 0.0
26878 0.0
26879 0.0
26880 0.0
26881 0.0
26882 0.0
26883 0.0
26884 0.0
26885 0.0
26886 0.0
26887 0.0
26888 0.0
26889 0.0
26890 0.0
26891 0.0
26892 0.0
26893 0.0
26894 0.0
26895 0.0
26896 0.0
26897 0.0
26898 0.31324
26899 0.0
26900 0.0
26901 0.0
26902 0.0
26903 0.0
26904 0.0
26905 0.0
26906 0.0
26907 0.0
26908 0.0
26909 0.0
26910 0.0
26911 0.0
26912 0.0
26913 0.0
26914 0.0
26915 0.0
26916 0.0
26917 0.0
26918 0.0
26919 0.0
26920 0.0
26921 0.0
26922 0.0
26923 0.0
26924 0.0
26925 0.0
26926 0.0
26927 0.0
26928 0.0
26929 0.0
26930 0.0
26931 0.0
26932 0.0
26933 0.0
26934 0.0
26935 0.0
26936 0.0
26937 0.0
26938 0.0
26939 0.0
26940 0.0
26941 0.0
26942 0.0
26943 0.0
26944 0.0
26945 0.0
26946 0.0
26947 0.0
26948 0.0
26949 0.0
26950 0.0
26951 0.0
26952 0.0
26953 0.0
26954 0.0
26955 0.0
26956 0.0
26957 0.0
26958 0.0
26959 0.0
26960 0.0
26961 0.0
26962 0.0
26963 0.0
26964 0.0
26965 0.0
26966 0.0
26967 0.0
26968 0.31324
26969 0.0
26970 0.0
26971 0.0
26972 0.0
26973 0.0
26974 0.0
26975 0.0
26976 0.0
26977 0.0
26978 0.0
26979 0.0
26980 0.0
26981 0.0
26982 0.0
26983 0.0
26984 0.0
26985 0.0
26986 0.0
26987 0.0
26988 0.0
26989 0.0
26990 0.0
26991 0.0
26992 0.0
26993 0.0
26994 0.0
26995 0.0
26996 0.0
26997 0.0
26998 0.0
26999 0.0
27000 0.0
27001 0.0
27002 0.0
27003 0.0
27004 0.0
27005 0.0
27006 0.0
27007 0.0
27008 0.0
27009 0.0
27010 0.0
27011 0.0
27012 0.0
27013 0.0
27014 0.0
27015 0.0
27016 0.0
27017 0.0
27018 0.0
27019 0.0
27020 0.0
27021 0.0
27022 0.0
27023 0.0
27024 0.0
27025 0.0
27026 0.0
27027 0.0
27028 0.0
27029 0.0
27030 0.0
27031 0.0
27032 0.31324
27033 0.0
27034 0.0
27035 0.0
27036 0.0
27037 0.0
27038 0.31324
27039 0.0
27040 0.0
27041 0.0
27042 0.0
27043 0.0
27044 0.0
27045 0.0
27046 0.0
27047 0.0
27048 0.0
27049 0.31324
27050 0.31324
27051 0.0
27052 0.0
27053 0.0
27054 0.0
27055 0.0
27056 0.0
27057 0.0
27058 0.0
27059 0.0
27060 0.0
27061 0.0
27062 0.31324
27063 0.0
27064 0.0
27065 0.0
27066 0.0
27067 0.0
27068 0.0
27069 0.0
27070 0.0
27071 0.0
27072 0.0
27073 0.0
27074 0.0
27075 0.0
27076 0.0
27077 0.0
27078 0.0
27079 0.0
27080 0.0
27081 0.0
27082 0.0
27083 0.0
27084 0.0
27085 0.0
27086 0.0
27087 0.0
27088 0.0
27089 0.0
27090 0.0
27091 0.0
27092 0.0
27093 0.0
27094 0.0
27095 0.0
27096 0.0
27097 0.0
27098 0.0
27099 0.0
27100 0.0
27101 0.0
27102 0.0
27103 0.0
27104 0.0
27105 0.0
27106 0.0
27107 0.0
27108 0.0
27109 0.0
27110 0.0
27111 0.0
27112 0.0
27113 0.0
27114 0.0
27115 0.0
27116 0.0
27117 0.0
27118 0.0
27119 0.0
27120 0.0
27121 0.0
27122 0.0
27123 0.0
27124 0.0
27125 0.0
27126 0.0
27127 0.0
27128 0.0
27129 0.0
27130 0.0
27131 0.0
27132 0.0
27133 0.0
27134 0.0
27135 0.0
27136 0.31324
27137 0.0
27138 0.0
27139 0.0
27140 0.0
27141 0.0
27142 0.0
27143 0.0
27144 0.0
27145 0.0
27146 0.31324
27147 0.0
27148 0.0
27149 0.0
27150 0.0
27151 0.0
27152 0.0
27153 0.0
27154 0.0
27155 0.0
27156 0.0
27157 0.0
27158 0.0
27159 0.0
27160 0.0
27161 0.0
27162 0.0
27163 0.0
27164 0.0
27165 0.0
27166 0.0
27167 0.0
27168 0.0
27169 0.0
27170 0.0
27171 0.0
27172 0.0
27173 0.0
27174 0.0
27175 0.0
27176 0.0
27177 0.0
27178 0.0
27179 0.0
27180 0.0
27181 0.0
27182 0.0
27183 0.0
27184 0.31324
27185 0.0
27186 0.31324
27187 0.0
27188 0.0
27189 0.0
27190 0.0
27191 0.0
27192 0.0
27193 0.0
27194 0.0
27195 0.0
27196 0.0
27197 0.31324
27198 0.0
27199 0.0
27200 0.0
27201 0.0
27202 0.0
27203 0.0
27204 0.0
27205 0.0
27206 0.0
27207 0.0
27208 0.0
27209 0.0
27210 0.0
27211 0.62648
27212 0.0
27213 0.0
27214 0.0
27215 0.0
27216 0.31324
27217 0.0
27218 0.0
27219 0.0
27220 0.31324
27221 0.0
27222 0.0
27223 0.0
27224 0.0
27225 0.0
27226 0.0
27227 0.0
27228 0.0
27229 0.0
27230 0.0
27231 0.0
27232 0.0
27233 0.0
27234 0.0
27235 0.0
27236 0.0
27237 0.0
27238 0.0
27239 0.0
27240 0.0
27241 0.0
27242 0.0
27243 0.0
27244 0.0
27245 0.0
27246 0.0
27247 0.31324
27248 0.0
27249 0.0
27250 0.0
27251 0.0
27252 0.0
27253 0.0
27254 0.0
27255 0.0
27256 0.31324
27257 0.0
27258 0.0
27259 0.0
27260 0.0
27261 0.0
27262 0.0
27263 0.0
27264 0.31324
27265 0.0
27266 0.0
27267 0.0
27268 0.0
27269 0.0
27270 0.0
27271 0.0
27272 0.0
27273 0.0
27274 0.0
27275 0.0
27276 0.0
27277 0.0
27278 0.0
27279 0.0
27280 0.0
27281 0.0
27282 0.0
27283 0.0
27284 0.0
27285 0.31324
27286 0.62648
27287 0.0
27288 0.0
27289 0.0
27290 0.0
27291 0.0
27292 0.0
27293 0.0
27294 0.0
27295 0.31324
27296 0.0
27297 0.0
27298 0.0
27299 0.0
27300 0.0
27301 0.0
27302 0.0
27303 0.0
27304 0.0
27305 0.0
27306 0.0
27307 0.0
27308 0.0
27309 0.0
27310 0.0
27311 0.0
27312 0.0
27313 0.0
27314 0.0
27315 0.0
27316 0.0
27317 0.0
27318 0.0
27319 0.0
27320 0.0
27321 0.0
27322 0.0
27323 0.31324
27324 0.0
27325 0.0
27326 0.0
27327 0.0
27328 0.0
27329 0.0
27330 0.0
27331 0.0
27332 0.0
27333 0.0
27334 0.0
27335 0.0
27336 0.0
27337 0.0
27338 0.0
27339 0.31324
27340 0.0
27341 0.0
27342 0.0
27343 0.0
27344 0.0
27345 0.0
27346 0.0
27347 0.0
27348 0.0
27349 0.0
27350 0.31324
27351 0.0
27352 0.0
27353 0.0
27354 0.0
27355 0.0
27356 0.0
27357 0.31324
27358 0.0
27359 0.0
27360 0.0
27361 0.0
27362 0.0
27363 0.31324
27364 0.0
27365 0.31324
27366 0.0
27367 0.0
27368 0.0
27369 0.0
27370 0.0
27371 0.0
27372 0.0
27373 0.31324
27374 0.0
27375 0.0
27376 0.31324
27377 0.0
27378 0.0
27379 0.0
27380 0.0
27381 0.0
27382 0.0
27383 0.0
27384 0.0
27385 0.0
27386 0.0
27387 0.31324
27388 0.0
27389 0.0
27390 0.62648
27391 0.0
27392 0.0
27393 0.0
27394 0.31324
27395 0.0
27396 0.0
27397 0.31324
27398 0.31324
27399 0.0
27400 0.0
27401 0.31324
27402 0.0
27403 0.0
27404 0.0
27405 0.0
27406 0.0
27407 0.0
27408 0.0
27409 0.0
27410 0.0
27411 0.0
27412 0.0
27413 0.0
27414 0.0
27415 0.0
27416 0.0
27417 0.0
27418 0.0
27419 0.0
27420 0.0
27421 0.0
27422 0.0
27423 0.31324
27424 0.0
27425 0.0
27426 0.0
27427 0.0
27428 0.0
27429 0.0
27430 0.0
27431 0.0
27432 0.0
27433 0.0
27434 0.0
27435 0.0
27436 0.0
27437 0.0
27438 0.0
27439 0.0
27440 0.0
27441 0.0
27442 0.0
27443 0.0
27444 0.31324
27445 0.0
27446 0.0
27447 0.0
27448 0.0
27449 0.0
27450 0.0
27451 0.0
27452 0.0
27453 0.0
27454 0.0
27455 0.0
27456 0.0
27457 0.0
27458 0.0
27459 0.0
27460 0.0
27461 0.0
27462 0.0
27463 0.0
27464 0.0
27465 0.0
27466 0.0
27467 0.0
27468 0.0
27469 0.0
27470 0.0
27471 0.0
27472 0.0
27473 0.0
27474 0.0
27475 0.0
27476 0.0
27477 0.0
27478 0.0
27479 0.0
27480 0.0
27481 0.0
27482 0.0
27483 0.0
27484 0.0
27485 0.0
27486 0.0
27487 0.0
27488 0.0
27489 0.0
27490 0.0
27491 0.0
27492 0.0
27493 0.0
27494 0.0
27495 0.0
27496 0.62648
27497 0.0
27498 0.0
27499 0.0
27500 0.0
27501 0.0
27502 0.0
27503 0.0
27504 0.0
27505 0.31324
27506 0.0
27507 0.31324
27508 0.0
27509 0.0
27510 0.0
27511 0.0
27512 0.0
27513 0.62648
27514 0.31324
27515 0.0
27516 0.0
27517 0.0
27518 0.0
27519 0.0
27520 0.0
27521 0.0
27522 0.0
27523 0.0
27524 0.0
27525 0.0
27526 0.0
27527 0.0
27528 0.0
27529 0.0
27530 0.0
27531 0.0
27532 0.0
27533 0.0
27534 0.0
27535 0.0
27536 0.0
27537 0.0
27538 0.0
27539 0.0
27540 0.0
27541 0.0
27542 0.0
27543 0.0
27544 0.0
27545 0.0
27546 0.0
27547 0.0
27548 0.0
27549 0.0
27550 0.0
27551 0.0
27552 0.0
27553 0.0
27554 0.0
27555 0.0
27556 0.0
27557 0.0
27558 0.0
27559 0.0
27560 0.0
27561 0.0
27562 0.0
27563 0.0
27564 0.0
27565 0.0
27566 0.0
27567 0.0
27568 0.0
27569 0.0
27570 0.0
27571 0.0
27572 0.0
27573 0.0
27574 0.0
27575 0.31324
27576 0.0
27577 0.0
27578 0.0
27579 0.0
27580 0.0
27581 0.0
27582 0.0
27583 0.0
27584 0.0
27585 0.0
27586 0.0
27587 0.0
27588 0.0
27589 0.0
27590 0.0
27591 0.0
27592 0.0
27593 0.0
27594 0.0
27595 0.0
27596 0.0
27597 0.0
27598 0.0
27599 0.0
27600 0.0
27601 0.0
27602 0.31324
27603 0.0
27604 0.0
27605 0.0
27606 0.0
27607 0.0
27608 0.0
27609 0.0
27610 0.0
27611 0.0
27612 0.0
27613 0.0
27614 0.0
27615 0.0
27616 0.0
27617 0.0
27618 0.0
27619 0.0
27620 0.0
27621 0.0
27622 0.0
27623 0.0
27624 0.0
27625 0.0
27626 0.0
27627 0.0
27628 0.0
27629 0.31324
27630 0.0
27631 0.0
27632 0.0
27633 0.0
27634 0.0
27635 0.0
27636 0.0
27637 0.31324
27638 0.0
27639 0.0
27640 0.0
27641 0.31324
27642 0.0
27643 0.0
27644 0.0
27645 0.0
27646 0.0
27647 0.0
27648 0.0
27649 0.0
27650 0.0
27651 0.0
27652 0.0
27653 0.0
27654 0.0
27655 0.0
27656 0.0
27657 0.0
27658 0.0
27659 0.0
27660 0.0
27661 0.0
27662 0.0
27663 0.0
27664 0.0
27665 0.0
27666 0.31324
27667 0.0
27668 0.0
27669 0.0
27670 0.0
27671 0.0
27672 0.0
27673 0.0
27674 0.0
27675 0.0
27676 0.0
27677 0.0
27678 0.0
27679 0.0
27680 0.0
27681 0.0
27682 0.0
27683 0.0
27684 0.0
27685 0.0
27686 0.0
27687 0.0
27688 0.0
27689 0.0
27690 0.0
27691 0.0
27692 0.0
27693 0.0
27694 0.0
27695 0.0
27696 0.0
27697 0.0
27698 0.0
27699 0.0
27700 0.0
27701 0.0
27702 0.0
27703 0.0
27704 0.0
27705 0.0
27706 0.0
27707 0.0
27708 0.0
27709 0.0
27710 0.31324
27711 0.0
27712 0.0
27713 0.0
27714 0.0
27715 0.0
27716 0.0
27717 0.0
27718 0.0
27719 0.0
27720 0.0
27721 0.0
27722 0.0
27723 0.0
27724 0.0
27725 0.0
27726 0.0
27727 0.0
27728 0.0
27729 0.0
27730 0.31324
27731 0.0
27732 0.0
27733 0.0
27734 0.0
27735 0.0
27736 0.0
27737 0.0
27738 0.0
27739 0.0
27740 0.0
27741 0.0
27742 0.0
27743 0.0
27744 0.0
27745 0.0
27746 0.0
27747 0.0
27748 0.0
27749 0.0
27750 0.0
27751 0.0
27752 0.31324
27753 0.0
27754 0.0
27755 0.0
27756 0.0
27757 0.0
27758 0.0
27759 0.0
27760 0.0
27761 0.0
27762 0.0
27763 0.0
27764 0.31324
27765 0.0
27766 0.0
27767 0.0
27768 0.31324
27769 0.0
27770 0.31324
27771 0.0
27772 0.0
27773 0.0
27774 0.0
27775 0.0
27776 0.0
27777 0.0
27778 0.0
27779 0.0
27780 0.31324
27781 0.0
27782 0.0
27783 0.0
27784 0.0
27785 0.0
27786 0.0
27787 0.0
27788 0.0
27789 0.0
27790 0.0
27791 0.0
27792 0.0
27793 0.0
27794 0.0
27795 0.0
27796 0.0
27797 0.0
27798 0.0
27799 0.0
27800 0.31324
27801 0.0
27802 0.0
27803 0.0
27804 0.0
27805 0.0
27806 0.0
27807 0.0
27808 0.0
27809 0.0
27810 0.0
27811 0.0
27812 0.0
27813 0.0
27814 0.0
27815 0.0
27816 0.0
27817 0.0
27818 0.0
27819 0.0
27820 0.0
27821 0.31324
27822 0.0
27823 0.0
27824 0.0
27825 0.0
27826 0.0
27827 0.0
27828 0.0
27829 0.0
27830 0.0
27831 0.0
27832 0.0
27833 0.0
27834 0.31324
27835 0.0
27836 0.0
27837 0.0
27838 0.0
27839 0.0
27840 0.0
27841 0.0
27842 0.0
27843 0.62648
27844 0.0
27845 0.0
27846 0.62648
27847 0.0
27848 0.0
27849 0.0
27850 0.0
27851 0.0
27852 0.0
27853 0.0
27854 0.0
27855 0.0
27856 0.0
27857 0.0
27858 0.0
27859 0.0
27860 0.0
27861 0.0
27862 0.0
27863 0.0
27864 0.0
27865 0.31324
27866 0.0
27867 0.0
27868 0.0
27869 0.31324
27870 0.0
27871 0.0
27872 0.0
27873 0.0
27874 0.0
27875 0.0
27876 0.0
27877 0.0
27878 0.0
27879 0.0
27880 0.0
27881 0.0
27882 0.31324
27883 0.0
27884 0.0
27885 0.0
27886 0.0
27887 0.0
27888 0.0
27889 0.0
27890 0.0
27891 0.0
27892 0.0
27893 0.0
27894 0.0
27895 0.0
27896 0.0
27897 0.0
27898 0.31324
27899 0.0
27900 0.0
27901 0.0
27902 0.0
27903 0.0
27904 0.0
27905 0.0
27906 0.31324
27907 0.0
27908 0.0
27909 0.0
27910 0.0
27911 0.0
27912 0.0
27913 0.0
27914 0.0
27915 0.0
27916 0.0
27917 0.0
27918 0.0
27919 0.0
27920 0.31324
27921 0.0
27922 0.0
27923 0.0
27924 0.0
27925 0.0
27926 0.0
27927 0.0
27928 0.0
27929 0.0
27930 0.0
27931 0.0
27932 0.0
27933 0.0
27934 0.0
27935 0.0
27936 0.0
27937 0.0
27938 0.0
27939 0.0
27940 0.0
27941 0.0
27942 0.31324
27943 0.0
27944 0.0
27945 0.0
27946 0.0
27947 0.0
27948 0.0
27949 0.31324
27950 0.0
27951 0.0
27952 0.0
27953 0.0
27954 0.62648
27955 0.31324
27956 0.0
27957 0.0
27958 0.31324
27959 0.0
27960 0.31324
27961 0.31324
27962 0.0
27963 0.0
27964 0.0
27965 0.0
27966 0.0
27967 0.0
27968 0.31324
27969 0.0
27970 0.0
27971 0.62648
27972 0.0
27973 0.0
27974 0.0
27975 0.0
27976 0.0
27977 0.0
27978 0.31324
27979 0.0
27980 0.0
27981 0.0
27982 0.31324
27983 0.0
27984 0.0
27985 0.0
27986 0.0
27987 0.0
27988 0.0
27989 0.0
27990 0.0
27991 0.0
27992 0.0
27993 0.0
27994 0.0
27995 0.0
27996 0.0
27997 0.0
27998 0.0
27999 0.0
28000 0.0
28001 0.0
28002 0.0
28003 0.0
28004 0.0
28005 0.0
28006 0.0
28007 0.0
28008 0.0
28009 0.0
28010 0.0
28011 0.0
28012 0.0
28013 0.31324
28014 0.0
28015 0.0
28016 0.0
28017 0.31324
28018 0.0
28019 0.0
28020 0.0
28021 0.31324
28022 0.0
28023 0.0
28024 0.0
28025 0.0
28026 0.0
28027 0.31324
28028 0.0
28029 0.0
28030 0.0
28031 0.0
28032 0.0
28033 0.0
28034 0.0
28035 0.0
28036 0.31324
28037 0.0
28038 0.0
28039 0.0
28040 0.0
28041 0.0
28042 0.0
28043 0.0
28044 0.31324
28045 0.0
28046 0.0
28047 0.0
28048 0.31324
28049 0.0
28050 0.31324
28051 0.0
28052 0.31324
28053 0.31324
28054 0.0
28055 0.0
28056 0.0
28057 0.0
28058 0.0
28059 0.0
28060 0.0
28061 0.0
28062 0.0
28063 0.0
28064 0.0
28065 0.0
28066 0.0
28067 0.31324
28068 0.0
28069 0.0
28070 0.0
28071 0.62648
28072 0.0
28073 0.0
28074 0.0
28075 0.0
28076 0.0
28077 0.0
28078 0.0
28079 0.0
28080 0.31324
28081 0.0
28082 0.0
28083 0.0
28084 0.0
28085 0.0
28086 0.0
28087 0.0
28088 0.0
28089 0.0
28090 0.0
28091 0.0
28092 0.0
28093 0.0
28094 0.0
28095 0.0
28096 0.0
28097 0.0
28098 0.0
28099 0.0
28100 0.0
28101 0.0
28102 0.0
28103 0.0
28104 0.0
28105 0.0
28106 0.0
28107 0.0
28108 0.0
28109 0.0
28110 0.0
28111 0.0
28112 0.0
28113 0.31324
28114 0.0
28115 0.0
28116 0.0
28117 0.0
28118 0.0
28119 0.0
28120 0.0
28121 0.0
28122 0.0
28123 0.0
28124 0.0
28125 0.0
28126 0.0
28127 0.0
28128 0.0
28129 0.0
28130 0.0
28131 0.0
28132 0.0
28133 0.0
28134 0.0
28135 0.0
28136 0.0
28137 0.0
28138 0.0
28139 0.0
28140 0.0
28141 0.0
28142 0.0
28143 0.0
28144 0.31324
28145 0.0
28146 0.0
28147 0.0
28148 0.0
28149 0.0
28150 0.0
28151 0.0
28152 0.0
28153 0.0
28154 0.0
28155 0.0
28156 0.0
28157 0.31324
28158 0.0
28159 0.0
28160 0.0
28161 0.0
28162 0.0
28163 0.0
28164 0.0
28165 0.0
28166 0.0
28167 0.0
28168 0.0
28169 0.0
28170 0.62648
28171 0.0
28172 0.31324
28173 0.0
28174 0.0
28175 0.0
28176 0.0
28177 0.0
28178 0.0
28179 0.0
28180 0.0
28181 0.0
28182 0.0
28183 0.0
28184 0.0
28185 0.0
28186 0.0
28187 0.0
28188 0.0
28189 0.0
28190 0.0
28191 0.0
28192 0.0
28193 0.31324
28194 0.0
28195 0.0
28196 0.0
28197 0.0
28198 0.0
28199 0.0
28200 0.0
28201 0.0
28202 0.0
28203 0.0
28204 0.0
28205 0.0
28206 0.0
28207 0.0
28208 0.0
28209 0.0
28210 0.0
28211 0.0
28212 0.0
28213 0.0
28214 0.0
28215 0.0
28216 0.0
28217 0.0
28218 0.0
28219 0.0
28220 0.0
28221 0.0
28222 0.31324
28223 0.0
28224 0.0
28225 0.0
28226 0.0
28227 0.0
28228 0.0
28229 0.0
28230 0.0
28231 0.0
28232 0.0
28233 0.31324
28234 0.0
28235 0.0
28236 0.0
28237 0.0
28238 0.0
28239 0.0
28240 0.0
28241 0.0
28242 0.0
28243 0.0
28244 0.0
28245 0.0
28246 0.0
28247 0.0
28248 0.0
28249 0.0
28250 0.0
28251 0.0
28252 0.0
28253 0.0
28254 0.0
28255 0.0
28256 0.0
28257 0.0
28258 0.0
28259 0.0
28260 0.0
28261 0.0
28262 0.0
28263 0.0
28264 0.0
28265 0.0
28266 0.0
28267 0.0
28268 0.0
28269 0.0
28270 0.0
28271 0.0
28272 0.0
28273 0.0
28274 0.0
28275 0.0
28276 0.0
28277 0.0
28278 0.0
28279 0.0
28280 0.0
28281 0.0
28282 0.0
28283 0.0
28284 0.0
28285 0.0
28286 0.0
28287 0.0
28288 0.0
28289 0.0
28290 0.0
28291 0.0
28292 0.0
28293 0.0
28294 0.0
28295 0.0
28296 0.0
28297 0.0
28298 0.0
28299 0.0
28300 0.0
28301 0.0
28302 0.0
28303 0.0
28304 0.0
28305 0.0
28306 0.0
28307 0.0
28308 0.0
28309 0.0
28310 0.0
28311 0.0
28312 0.0
28313 0.0
28314 0.0
28315 0.0
28316 0.0
28317 0.0
28318 0.0
28319 0.0
28320 0.0
28321 0.0
28322 0.0
28323 0.0
28324 0.0
28325 0.0
28326 0.0
28327 0.0
28328 0.0
28329 0.0
28330 0.0
28331 0.0
28332 0.0
28333 0.0
28334 0.0
28335 0.0
28336 0.0
28337 0.31324
28338 0.0
28339 0.0
28340 0.0
28341 0.0
28342 0.0
28343 0.0
28344 0.0
28345 0.31324
28346 0.0
28347 0.31324
28348 0.31324
28349 0.0
28350 0.0
28351 0.0
28352 0.0
28353 0.0
28354 0.0
28355 0.0
28356 0.0
28357 0.0
28358 0.0
28359 0.0
28360 0.0
28361 0.0
28362 0.0
28363 0.0
28364 0.0
28365 0.0
28366 0.0
28367 0.0
28368 0.0
28369 0.0
28370 0.0
28371 0.0
28372 0.0
28373 0.0
28374 0.0
28375 0.0
28376 0.0
28377 0.0
28378 0.0
28379 0.0
28380 0.0
28381 0.0
28382 0.0
28383 0.0
28384 0.0
28385 0.0
28386 0.0
28387 0.0
28388 0.0
28389 0.0
28390 0.0
28391 0.0
28392 0.0
28393 0.0
28394 0.0
28395 0.0
28396 0.0
28397 0.0
28398 0.31324
28399 0.0
28400 0.0
28401 0.31324
28402 0.0
28403 0.31324
28404 0.0
28405 0.0
28406 0.0
28407 0.0
28408 0.31324
28409 0.0
28410 0.0
28411 0.0
28412 0.0
28413 0.0
28414 0.0
28415 0.0
28416 0.0
28417 0.0
28418 0.0
28419 0.0
28420 0.0
28421 0.0
28422 0.0
28423 0.0
28424 0.0
28425 0.0
28426 0.0
28427 0.0
28428 0.0
28429 0.31324
28430 0.31324
28431 0.0
28432 0.0
28433 0.0
28434 0.31324
28435 0.0
28436 0.0
28437 0.0
28438 0.0
28439 0.0
28440 0.31324
28441 0.0
28442 0.0
28443 0.0
28444 0.31324
28445 0.0
28446 0.0
28447 0.0
28448 0.0
28449 0.0
28450 0.0
28451 0.0
28452 0.0
28453 0.0
28454 0.0
28455 0.0
28456 0.0
28457 0.0
28458 0.31324
28459 0.31324
28460 0.0
28461 0.0
28462 0.0
28463 0.0
28464 0.0
28465 0.0
28466 0.0
28467 0.0
28468 0.0
28469 0.0
28470 0.0
28471 0.0
28472 0.0
28473 0.0
28474 0.0
28475 0.0
28476 0.0
28477 0.0
28478 0.31324
28479 0.0
28480 0.0
28481 0.0
28482 0.0
28483 0.0
28484 0.0
28485 0.0
28486 0.0
28487 0.0
28488 0.0
28489 0.0
28490 0.0
28491 0.0
28492 0.0
28493 0.0
28494 0.31324
28495 0.0
28496 0.0
28497 0.0
28498 0.0
28499 0.0
28500 0.0
28501 0.0
28502 0.0
28503 0.0
28504 0.0
28505 0.0
28506 0.0
28507 0.0
28508 0.0
28509 0.0
28510 0.0
28511 0.0
28512 0.0
28513 0.0
28514 0.0
28515 0.0
28516 0.0
28517 0.0
28518 0.0
28519 0.0
28520 0.31324
28521 0.0
28522 0.0
28523 0.31324
28524 0.0
28525 0.0
28526 0.0
28527 0.0
28528 0.31324
28529 0.0
28530 0.0
28531 0.31324
28532 0.0
28533 0.31324
28534 0.31324
28535 0.31324
28536 0.0
28537 0.0
28538 0.0
28539 0.0
28540 0.0
28541 0.0
28542 0.0
28543 0.0
28544 0.0
28545 0.0
28546 0.0
28547 0.0
28548 0.0
28549 0.0
28550 0.0
28551 0.0
28552 0.0
28553 0.0
28554 0.0
28555 0.0
28556 0.0
28557 0.0
28558 0.0
28559 0.0
28560 0.0
28561 0.0
28562 0.0
28563 0.31324
28564 0.31324
28565 0.0
28566 0.31324
28567 0.0
28568 0.0
28569 0.0
28570 0.0
28571 0.0
28572 0.0
28573 0.0
28574 0.0
28575 0.0
28576 0.0
28577 0.0
28578 0.0
28579 0.0
28580 0.0
28581 0.0
28582 0.0
28583 0.0
28584 0.31324
28585 0.0
28586 0.0
28587 0.0
28588 0.31324
28589 0.0
28590 0.0
28591 0.0
28592 0.0
28593 0.0
28594 0.0
28595 0.0
28596 0.0
28597 0.0
28598 0.0
28599 0.0
28600 0.0
28601 0.0
28602 0.0
28603 0.0
28604 0.31324
28605 0.0
28606 0.0
28607 0.0
28608 0.0
28609 0.0
28610 0.0
28611 0.0
28612 0.0
28613 0.0
28614 0.0
28615 0.0
28616 0.0
28617 0.0
28618 0.0
28619 0.0
28620 0.0
28621 0.31324
28622 0.0
28623 0.0
28624 0.0
28625 0.0
28626 0.0
28627 0.0
28628 0.0
28629 0.0
28630 0.0
28631 0.0
28632 0.0
28633 0.0
28634 0.0
28635 0.0
28636 0.0
28637 0.0
28638 0.0
28639 0.0
28640 0.0
28641 0.0
28642 0.0
28643 0.0
28644 0.0
28645 0.0
28646 0.0
28647 0.0
28648 0.0
28649 0.0
28650 0.0
28651 0.0
28652 0.0
28653 0.0
28654 0.0
28655 0.0
28656 0.31324
28657 0.0
28658 0.0
28659 0.0
28660 0.0
28661 0.0
28662 0.0
28663 0.0
28664 0.0
28665 0.0
28666 0.0
28667 0.0
28668 0.0
28669 0.0
28670 0.0
28671 0.31324
28672 0.0
28673 0.0
28674 0.0
28675 0.31324
28676 0.0
28677 0.0
28678 0.0
28679 0.0
28680 0.62648
28681 0.31324
28682 0.0
28683 0.0
28684 0.0
28685 0.0
28686 0.0
28687 0.0
28688 0.31324
28689 0.31324
28690 0.0
28691 0.0
28692 0.31324
28693 0.0
28694 0.0
28695 0.31324
28696 0.0
28697 0.0
28698 0.0
28699 0.0
28700 0.0
28701 0.0
28702 0.0
28703 0.0
28704 0.0
28705 0.0
28706 0.0
28707 0.0
28708 0.0
28709 0.0
28710 0.0
28711 0.0
28712 0.0
28713 0.0
28714 0.0
28715 0.0
28716 0.31324
28717 0.0
28718 0.31324
28719 0.31324
28720 0.0
28721 0.0
28722 0.0
28723 0.0
28724 0.0
28725 0.0
28726 0.31324
28727 0.0
28728 0.0
28729 0.0
28730 0.0
28731 0.31324
28732 0.0
28733 0.0
28734 0.31324
28735 0.0
28736 0.0
28737 0.0
28738 0.0
28739 0.0
28740 0.0
28741 0.31324
28742 0.62648
28743 0.0
28744 0.31324
28745 0.62648
28746 0.0
28747 0.0
28748 0.0
28749 0.0
28750 0.0
28751 0.0
28752 0.0
28753 0.0
28754 0.0
28755 0.0
28756 0.0
28757 0.0
28758 0.0
28759 0.0
28760 0.31324
28761 0.0
28762 0.62648
28763 0.0
28764 0.0
28765 0.0
28766 0.31324
28767 0.0
28768 0.0
28769 0.0
28770 0.0
28771 0.31324
28772 0.0
28773 0.0
28774 0.0
28775 0.0
28776 0.0
28777 0.0
28778 0.31324
28779 0.0
28780 0.0
28781 0.0
28782 0.0
28783 0.0
28784 0.0
28785 0.0
28786 0.0
28787 0.0
28788 0.0
28789 0.0
28790 0.0
28791 0.0
28792 0.0
28793 0.0
28794 0.0
28795 0.0
28796 0.0
28797 0.31324
28798 0.0
28799 0.0
28800 0.0
28801 0.0
28802 0.31324
28803 0.0
28804 0.0
28805 0.0
28806 0.0
28807 0.0
28808 0.0
28809 0.31324
28810 0.0
28811 0.31324
28812 0.0
28813 0.0
28814 0.0
28815 0.0
28816 0.0
28817 0.0
28818 0.0
28819 0.62648
28820 0.0
28821 0.0
28822 0.0
28823 0.31324
28824 0.0
28825 0.0
28826 0.0
28827 0.0
28828 0.0
28829 0.0
28830 0.31324
28831 0.0
28832 0.0
28833 0.31324
28834 0.0
28835 0.0
28836 0.0
28837 0.0
28838 0.0
28839 0.0
28840 0.31324
28841 0.0
28842 0.0
28843 0.0
28844 0.0
28845 0.0
28846 0.0
28847 0.0
28848 0.0
28849 0.31324
28850 0.0
28851 0.0
28852 0.0
28853 0.0
28854 0.0
28855 0.0
28856 0.31324
28857 0.0
28858 0.31324
28859 0.9397200000000001
28860 0.0
28861 0.0
28862 0.0
28863 0.0
28864 0.31324
28865 0.31324
28866 0.0
28867 0.0
28868 0.0
28869 0.31324
28870 0.0
28871 0.0
28872 0.0
28873 0.0
28874 0.62648
28875 0.0
28876 0.0
28877 0.31324
28878 0.0
28879 0.0
28880 0.0
28881 0.0
28882 0.0
28883 0.0
28884 0.0
28885 0.0
28886 0.31324
28887 0.0
28888 0.0
28889 0.31324
28890 0.62648
28891 0.31324
28892 0.0
28893 0.0
28894 0.31324
28895 0.0
28896 0.0
28897 0.0
28898 0.0
28899 0.0
28900 0.0
28901 0.0
28902 0.0
28903 0.0
28904 0.0
28905 0.31324
28906 0.0
28907 0.31324
28908 0.0
28909 0.31324
28910 0.0
28911 0.0
28912 0.31324
28913 0.31324
28914 0.0
28915 0.0
28916 0.31324
28917 0.0
28918 0.31324
28919 0.31324
28920 0.0
28921 0.0
28922 0.0
28923 0.0
28924 0.31324
28925 0.0
28926 0.0
28927 0.0
28928 0.0
28929 0.0
28930 0.0
28931 0.0
28932 0.31324
28933 0.0
28934 0.0
28935 0.31324
28936 0.0
28937 0.0
28938 0.31324
28939 0.0
28940 0.0
28941 0.0
28942 0.0
28943 0.31324
28944 0.0
28945 0.31324
28946 0.0
28947 0.0
28948 0.0
28949 0.0
28950 0.0
28951 0.0
28952 0.0
28953 0.0
28954 0.0
28955 0.0
28956 0.0
28957 0.0
28958 0.0
28959 0.0
28960 0.0
28961 0.0
28962 0.0
28963 0.0
28964 0.0
28965 0.0
28966 0.0
28967 0.0
28968 0.0
28969 0.0
28970 0.0
28971 0.0
28972 0.31324
28973 0.0
28974 0.0
28975 0.0
28976 0.0
28977 0.0
28978 0.0
28979 0.0
28980 0.0
28981 0.0
28982 0.0
28983 0.0
28984 0.0
28985 0.0
28986 0.0
28987 0.0
28988 0.0
28989 0.31324
28990 0.0
28991 0.0
28992 0.0
28993 0.0
28994 0.0
28995 0.0
28996 0.0
28997 0.0
28998 0.0
28999 0.0
29000 0.0
29001 0.0
29002 0.0
29003 0.0
29004 0.0
29005 0.0
29006 0.0
29007 0.0
29008 0.0
29009 0.62648
29010 0.0
29011 0.0
29012 0.0
29013 0.0
29014 0.0
29015 0.0
29016 0.31324
29017 0.31324
29018 0.0
29019 0.0
29020 0.0
29021 0.0
29022 0.31324
29023 0.31324
29024 0.0
29025 0.0
29026 0.0
29027 0.0
29028 0.0
29029 0.62648
29030 0.0
29031 0.0
29032 0.31324
29033 0.0
29034 0.0
29035 0.0
29036 0.0
29037 0.0
29038 0.31324
29039 0.0
29040 0.0
29041 0.0
29042 0.0
29043 0.31324
29044 0.0
29045 0.0
29046 0.0
29047 0.0
29048 0.0
29049 0.0
29050 0.31324
29051 0.0
29052 0.0
29053 0.31324
29054 0.0
29055 0.0
29056 0.0
29057 0.0
29058 0.0
29059 0.0
29060 0.0
29061 0.0
29062 0.0
29063 0.0
29064 0.0
29065 0.0
29066 0.0
29067 0.0
29068 0.31324
29069 0.0
29070 0.0
29071 0.0
29072 0.0
29073 0.0
29074 0.0
29075 0.0
29076 0.0
29077 0.0
29078 0.0
29079 0.0
29080 0.31324
29081 0.31324
29082 0.0
29083 0.0
29084 0.0
29085 0.0
29086 0.0
29087 0.0
29088 0.0
29089 0.0
29090 0.0
29091 0.0
29092 0.0
29093 0.31324
29094 0.31324
29095 0.0
29096 0.0
29097 0.0
29098 0.0
29099 0.0
29100 0.0
29101 0.0
29102 0.0
29103 0.31324
29104 0.0
29105 0.0
29106 0.0
29107 0.0
29108 0.0
29109 0.0
29110 0.0
29111 0.0
29112 0.0
29113 0.0
29114 0.0
29115 0.0
29116 0.0
29117 0.0
29118 0.0
29119 0.0
29120 0.0
29121 0.0
29122 0.62648
29123 0.0
29124 0.0
29125 0.0
29126 0.0
29127 0.0
29128 0.0
29129 0.0
29130 0.0
29131 0.0
29132 0.0
29133 0.0
29134 0.0
29135 0.0
29136 0.0
29137 0.0
29138 0.0
29139 0.0
29140 0.0
29141 0.0
29142 0.0
29143 0.0
29144 0.0
29145 0.0
29146 0.0
29147 0.0
29148 0.0
29149 0.0
29150 0.0
29151 0.0
29152 0.0
29153 0.0
29154 0.0
29155 0.0
29156 0.31324
29157 0.0
29158 0.0
29159 0.0
29160 0.0
29161 0.0
29162 0.0
29163 0.0
29164 0.0
29165 0.0
29166 0.0
29167 0.0
29168 0.0
29169 0.0
29170 0.0
29171 0.31324
29172 0.0
29173 0.0
29174 0.0
29175 0.0
29176 0.0
29177 0.0
29178 0.0
29179 0.0
29180 0.0
29181 0.0
29182 0.0
29183 0.0
29184 0.0
29185 0.0
29186 0.0
29187 0.0
29188 0.0
29189 0.0
29190 0.0
29191 0.31324
29192 0.0
29193 0.0
29194 0.31324
29195 0.0
29196 0.0
29197 0.0
29198 0.0
29199 0.0
29200 0.0
29201 0.0
29202 0.0
29203 0.0
29204 0.0
29205 0.0
29206 0.31324
29207 0.0
29208 0.0
29209 0.0
29210 0.0
29211 0.0
29212 0.0
29213 0.0
29214 0.0
29215 0.0
29216 0.0
29217 0.31324
29218 0.0
29219 0.0
29220 0.0
29221 0.0
29222 0.0
29223 0.0
29224 0.0
29225 0.0
29226 0.31324
29227 0.31324
29228 0.0
29229 0.0
29230 0.0
29231 0.0
29232 0.0
29233 0.0
29234 0.0
29235 0.0
29236 0.0
29237 0.0
29238 0.0
29239 0.0
29240 0.0
29241 0.0
29242 0.0
29243 0.0
29244 0.0
29245 0.0
29246 0.0
29247 0.31324
29248 0.0
29249 0.0
29250 0.0
29251 0.0
29252 0.0
29253 0.0
29254 0.0
29255 0.0
29256 0.0
29257 0.31324
29258 0.0
29259 0.0
29260 0.0
29261 0.0
29262 0.0
29263 0.0
29264 0.0
29265 0.0
29266 0.0
29267 0.0
29268 0.0
29269 0.0
29270 0.31324
29271 0.0
29272 0.0
29273 0.0
29274 0.0
29275 0.0
29276 0.31324
29277 0.0
29278 0.0
29279 0.0
29280 0.0
29281 0.31324
29282 0.0
29283 0.0
29284 0.0
29285 0.0
29286 0.0
29287 0.0
29288 0.0
29289 0.0
29290 0.0
29291 0.0
29292 0.0
29293 0.0
29294 0.0
29295 0.0
29296 0.0
29297 0.0
29298 0.0
29299 0.0
29300 0.0
29301 0.0
29302 0.0
29303 0.0
29304 0.0
29305 0.0
29306 0.0
29307 0.0
29308 0.0
29309 0.0
29310 0.31324
29311 0.0
29312 0.0
29313 0.0
29314 0.0
29315 0.31324
29316 0.0
29317 0.0
29318 0.0
29319 0.0
29320 0.0
29321 0.0
29322 0.0
29323 0.0
29324 0.0
29325 0.0
29326 0.31324
29327 0.0
29328 0.0
29329 0.0
29330 0.31324
29331 0.0
29332 0.0
29333 0.0
29334 0.0
29335 0.0
29336 0.0
29337 0.0
29338 0.0
29339 0.0
29340 0.0
29341 0.0
29342 0.0
29343 0.0
29344 0.0
29345 0.0
29346 0.0
29347 0.0
29348 0.0
29349 0.0
29350 0.0
29351 0.0
29352 0.0
29353 0.0
29354 0.0
29355 0.0
29356 0.0
29357 0.0
29358 0.0
29359 0.0
29360 0.0
29361 0.0
29362 0.0
29363 0.0
29364 0.0
29365 0.0
29366 0.0
29367 0.0
29368 0.0
29369 0.0
29370 0.0
29371 0.0
29372 0.0
29373 0.0
29374 0.0
29375 0.0
29376 0.0
29377 0.0
29378 0.0
29379 0.0
29380 0.31324
29381 0.0
29382 0.0
29383 0.31324
29384 0.0
29385 0.0
29386 0.0
29387 0.0
29388 0.0
29389 0.0
29390 0.0
29391 0.0
29392 0.31324
29393 0.0
29394 0.0
29395 0.31324
29396 0.0
29397 0.0
29398 0.0
29399 0.0
29400 0.0
29401 0.0
29402 0.0
29403 0.0
29404 0.0
29405 0.0
29406 0.0
29407 0.0
29408 0.0
29409 0.0
29410 0.0
29411 0.62648
29412 0.0
29413 0.0
29414 0.0
29415 0.0
29416 0.0
29417 0.0
29418 0.0
29419 0.0
29420 0.31324
29421 0.0
29422 0.0
29423 0.0
29424 0.9397200000000001
29425 0.0
29426 0.0
29427 0.0
29428 0.0
29429 0.0
29430 0.0
29431 0.0
29432 0.31324
29433 0.0
29434 0.0
29435 0.0
29436 0.0
29437 0.0
29438 0.0
29439 0.0
29440 0.0
29441 0.0
29442 0.0
29443 0.0
29444 0.0
29445 0.0
29446 0.0
29447 0.0
29448 0.0
29449 0.0
29450 0.0
29451 0.0
29452 0.0
29453 0.0
29454 0.0
29455 0.0
29456 0.0
29457 0.0
29458 0.31324
29459 0.0
29460 0.0
29461 0.0
29462 0.0
29463 0.0
29464 0.0
29465 0.0
29466 0.0
29467 0.0
29468 0.0
29469 0.0
29470 0.0
29471 0.0
29472 0.0
29473 0.0
29474 0.0
29475 0.0
29476 0.0
29477 0.0
29478 0.0
29479 0.0
29480 0.0
29481 0.0
29482 0.0
29483 0.0
29484 0.0
29485 0.0
29486 0.0
29487 0.0
29488 0.0
29489 0.0
29490 0.0
29491 0.0
29492 0.0
29493 0.0
29494 0.0
29495 0.0
29496 0.0
29497 0.31324
29498 0.0
29499 0.0
29500 0.0
29501 0.0
29502 0.0
29503 0.0
29504 0.0
29505 0.0
29506 0.0
29507 0.0
29508 0.0
29509 0.0
29510 0.0
29511 0.31324
29512 0.0
29513 0.0
29514 0.0
29515 0.0
29516 0.0
29517 0.0
29518 0.0
29519 0.0
29520 0.0
29521 0.0
29522 0.0
29523 0.0
29524 0.0
29525 0.0
29526 0.0
29527 0.0
29528 0.0
29529 0.0
29530 0.0
29531 0.0
29532 0.0
29533 0.0
29534 0.0
29535 0.31324
29536 0.0
29537 0.0
29538 0.0
29539 0.0
29540 0.0
29541 0.0
29542 0.0
29543 0.0
29544 0.0
29545 0.0
29546 0.0
29547 0.0
29548 0.0
29549 0.0
29550 0.0
29551 0.0
29552 0.0
29553 0.0
29554 0.0
29555 0.0
29556 0.0
29557 0.0
29558 0.0
29559 0.0
29560 0.0
29561 0.0
29562 0.0
29563 0.0
29564 0.0
29565 0.0
29566 0.0
29567 0.0
29568 0.0
29569 0.0
29570 0.0
29571 0.0
29572 0.0
29573 0.0
29574 0.0
29575 0.0
29576 0.0
29577 0.0
29578 0.0
29579 0.0
29580 0.0
29581 0.0
29582 0.0
29583 0.0
29584 0.0
29585 0.0
29586 0.0
29587 0.0
29588 0.0
29589 0.0
29590 0.0
29591 0.0
29592 0.0
29593 0.0
29594 0.0
29595 0.0
29596 0.0
29597 0.0
29598 0.0
29599 0.0
29600 0.0
29601 0.0
29602 0.0
29603 0.0
29604 0.0
29605 0.0
29606 0.0
29607 0.0
29608 0.0
29609 0.0
29610 0.0
29611 0.0
29612 0.0
29613 0.0
29614 0.0
29615 0.0
29616 0.0
29617 0.0
29618 0.0
29619 0.0
29620 0.0
29621 0.0
29622 0.0
29623 0.0
29624 0.0
29625 0.0
29626 0.0
29627 0.0
29628 0.0
29629 0.31324
29630 0.31324
29631 0.0
29632 0.0
29633 0.0
29634 0.0
29635 0.0
29636 0.0
29637 0.0
29638 0.0
29639 0.0
29640 0.0
29641 0.0
29642 0.0
29643 0.0
29644 0.0
29645 0.0
29646 0.0
29647 0.0
29648 0.0
29649 0.0
29650 0.0
29651 0.0
29652 0.0
29653 0.0
29654 0.0
29655 0.0
29656 0.0
29657 0.0
29658 0.0
29659 0.0
29660 0.0
29661 0.0
29662 0.0
29663 0.0
29664 0.0
29665 0.0
29666 0.0
29667 0.0
29668 0.0
29669 0.0
29670 0.0
29671 0.0
29672 0.0
29673 0.0
29674 0.0
29675 0.0
29676 0.0
29677 0.0
29678 0.0
29679 0.0
29680 0.0
29681 0.0
29682 0.0
29683 0.0
29684 0.0
29685 0.0
29686 0.0
29687 0.0
29688 0.0
29689 0.0
29690 0.0
29691 0.0
29692 0.0
29693 0.0
29694 0.0
29695 0.0
29696 0.0
29697 0.0
29698 0.0
29699 0.0
29700 0.0
29701 0.0
29702 0.0
29703 0.0
29704 0.0
29705 0.31324
29706 0.0
29707 0.0
29708 0.0
29709 0.0
29710 0.0
29711 0.0
29712 0.0
29713 0.0
29714 0.0
29715 0.0
29716 0.0
29717 0.0
29718 0.0
29719 0.0
29720 0.0
29721 0.0
29722 0.31324
29723 0.0
29724 0.0
29725 0.0
29726 0.0
29727 0.0
29728 0.0
29729 0.0
29730 0.31324
29731 0.0
29732 0.0
29733 0.31324
29734 0.0
29735 0.0
29736 0.0
29737 0.31324
29738 0.0
29739 0.0
29740 0.0
29741 0.0
29742 0.0
29743 0.0
29744 0.0
29745 0.0
29746 0.0
29747 0.0
29748 0.0
29749 0.0
29750 0.0
29751 0.0
29752 0.0
29753 0.0
29754 0.0
29755 0.0
29756 0.0
29757 0.0
29758 0.0
29759 0.0
29760 0.0
29761 0.0
29762 0.0
29763 0.0
29764 0.0
29765 0.0
29766 0.0
29767 0.0
29768 0.0
29769 0.0
29770 0.0
29771 0.0
29772 0.0
29773 0.0
29774 0.0
29775 0.0
29776 0.31324
29777 0.31324
29778 0.0
29779 0.0
29780 0.31324
29781 0.0
29782 0.0
29783 0.0
29784 0.0
29785 0.0
29786 0.0
29787 0.0
29788 0.0
29789 0.0
29790 0.0
29791 0.31324
29792 0.0
29793 0.0
29794 0.31324
29795 0.0
29796 0.31324
29797 0.0
29798 0.0
29799 0.31324
29800 0.31324
29801 0.0
29802 0.0
29803 0.0
29804 0.0
29805 0.0
29806 0.0
29807 0.0
29808 0.0
29809 0.0
29810 0.0
29811 0.0
29812 0.0
29813 0.0
29814 0.0
29815 0.0
29816 0.0
29817 0.0
29818 0.0
29819 0.31324
29820 0.0
29821 0.0
29822 0.31324
29823 0.0
29824 0.0
29825 0.0
29826 0.0
29827 0.31324
29828 0.0
29829 0.0
29830 0.0
29831 0.0
29832 0.0
29833 0.0
29834 0.0
29835 0.0
29836 0.0
29837 0.0
29838 0.0
29839 0.0
29840 0.0
29841 0.0
29842 0.0
29843 0.0
29844 0.31324
29845 0.0
29846 0.0
29847 0.0
29848 0.0
29849 0.0
29850 0.0
29851 0.0
29852 0.0
29853 0.0
29854 0.0
29855 0.0
29856 0.0
29857 0.0
29858 0.0
29859 0.0
29860 0.0
29861 0.0
29862 0.0
29863 0.0
29864 0.0
29865 0.0
29866 0.0
29867 0.0
29868 0.0
29869 0.0
29870 0.0
29871 0.0
29872 0.0
29873 0.0
29874 0.0
29875 0.0
29876 0.31324
29877 0.0
29878 0.0
29879 0.0
29880 0.0
29881 0.0
29882 0.0
29883 0.0
29884 0.0
29885 0.0
29886 0.0
29887 0.0
29888 0.0
29889 0.0
29890 0.0
29891 0.0
29892 0.31324
29893 0.0
29894 0.0
29895 0.0
29896 0.0
29897 0.0
29898 0.0
29899 0.0
29900 0.0
29901 0.31324
29902 0.0
29903 0.0
29904 0.0
29905 0.0
29906 0.0
29907 0.0
29908 0.0
29909 0.0
29910 0.0
29911 0.31324
29912 0.31324
29913 0.0
29914 0.31324
29915 0.0
29916 0.31324
29917 0.0
29918 0.0
29919 0.0
29920 0.0
29921 0.0
29922 0.31324
29923 0.0
29924 0.0
29925 0.0
29926 0.31324
29927 0.0
29928 0.0
29929 0.0
29930 0.0
29931 0.0
29932 0.0
29933 0.0
29934 0.0
29935 0.0
29936 0.0
29937 0.0
29938 0.0
29939 0.0
29940 0.0
29941 0.0
29942 0.0
29943 0.0
29944 0.0
29945 0.0
29946 0.0
29947 0.0
29948 0.0
29949 0.0
29950 0.0
29951 0.0
29952 0.0
29953 0.0
29954 0.0
29955 0.0
29956 0.0
29957 0.0
29958 0.0
29959 0.31324
29960 0.0
29961 0.0
29962 0.0
29963 0.0
29964 0.0
29965 0.0
29966 0.0
29967 0.0
29968 0.0
29969 0.31324
29970 0.0
29971 0.0
29972 0.0
29973 0.0
29974 0.0
29975 0.0
29976 0.0
29977 0.0
29978 0.0
29979 0.0
29980 0.0
29981 0.0
29982 0.0
29983 0.0
29984 0.0
29985 0.0
29986 0.0
29987 0.0
29988 0.31324
29989 0.0
29990 0.0
29991 0.0
29992 0.0
29993 0.0
29994 0.0
29995 0.0
29996 0.0
29997 0.0
29998 0.0
29999 0.0
30000 0.0
30001 0.0
30002 0.0
30003 0.0
30004 0.0
30005 0.0
30006 0.0
30007 0.0
30008 0.0
30009 0.0
30010 0.0
30011 0.0
30012 0.31324
30013 0.0
30014 0.0
30015 0.0
30016 0.0
30017 0.0
30018 0.0
30019 0.0
30020 0.0
30021 0.0
30022 0.0
30023 0.0
30024 0.0
30025 0.0
30026 0.0
30027 0.0
30028 0.0
30029 0.0
30030 0.0
30031 0.0
30032 0.0
30033 0.0
30034 0.0
30035 0.0
30036 0.0
30037 0.0
30038 0.0
30039 0.0
30040 0.0
30041 0.0
30042 0.31324
30043 0.0
30044 0.0
30045 0.31324
30046 0.0
30047 0.0
30048 0.0
30049 0.0
30050 0.0
30051 0.0
30052 0.0
30053 0.0
30054 0.0
30055 0.0
30056 0.0
30057 0.0
30058 0.0
30059 0.0
30060 0.0
30061 0.0
30062 0.0
30063 0.0
30064 0.0
30065 0.0
30066 0.0
30067 0.0
30068 0.0
30069 0.0
30070 0.0
30071 0.0
30072 0.0
30073 0.0
30074 0.0
30075 0.0
30076 0.0
30077 0.0
30078 0.0
30079 0.0
30080 0.0
30081 0.0
30082 0.0
30083 0.31324
30084 0.0
30085 0.0
30086 0.0
30087 0.0
30088 0.0
30089 0.0
30090 0.0
30091 0.0
30092 0.0
30093 0.31324
30094 0.0
30095 0.0
30096 0.0
30097 0.0
30098 0.31324
30099 0.62648
30100 0.0
30101 0.31324
30102 0.0
30103 0.0
30104 0.0
30105 0.0
30106 0.0
30107 0.0
30108 0.0
30109 0.0
30110 0.0
30111 0.0
30112 0.0
30113 0.0
30114 0.0
30115 0.0
30116 0.0
30117 0.0
30118 0.0
30119 0.0
30120 0.31324
30121 0.0
30122 0.31324
30123 0.31324
30124 0.0
30125 0.0
30126 0.0
30127 0.0
30128 0.0
30129 0.0
30130 0.31324
30131 0.0
30132 0.0
30133 0.31324
30134 0.31324
30135 0.31324
30136 0.0
30137 0.0
30138 0.0
30139 0.0
30140 0.0
30141 0.0
30142 0.62648
30143 0.0
30144 0.0
30145 0.0
30146 0.0
30147 0.0
30148 0.0
30149 0.0
30150 0.0
30151 0.0
30152 0.0
30153 0.0
30154 0.0
30155 0.31324
30156 0.62648
30157 0.0
30158 0.0
30159 0.0
30160 0.0
30161 0.0
30162 0.0
30163 0.0
30164 0.31324
30165 0.0
30166 0.0
30167 0.0
30168 0.0
30169 0.0
30170 0.0
30171 0.0
30172 0.0
30173 0.0
30174 0.0
30175 0.0
30176 0.0
30177 0.0
30178 0.0
30179 0.0
30180 0.0
30181 0.0
30182 0.0
30183 0.0
30184 0.0
30185 0.0
30186 0.0
30187 0.31324
30188 0.0
30189 0.0
30190 0.0
30191 0.0
30192 0.0
30193 0.0
30194 0.0
30195 0.0
30196 0.0
30197 0.0
30198 0.0
30199 0.31324
30200 0.0
30201 0.0
30202 0.0
30203 0.0
30204 0.0
30205 0.0
30206 0.0
30207 0.0
30208 0.0
30209 0.0
30210 0.0
30211 0.0
30212 0.0
30213 0.0
30214 0.0
30215 0.0
30216 0.0
30217 0.0
30218 0.0
30219 0.0
30220 0.0
30221 0.0
30222 0.0
30223 0.0
30224 0.0
30225 0.0
30226 0.0
30227 0.62648
30228 0.0
30229 0.0
30230 0.0
30231 0.0
30232 0.0
30233 0.0
30234 0.0
30235 0.0
30236 0.0
30237 0.0
30238 0.0
30239 0.0
30240 0.0
30241 0.0
30242 0.31324
30243 0.31324
30244 0.0
30245 0.0
30246 0.0
30247 0.31324
30248 0.31324
30249 0.0
30250 0.31324
30251 0.31324
30252 0.31324
30253 0.0
30254 0.0
30255 0.0
30256 0.62648
30257 0.31324
30258 0.0
30259 0.0
30260 0.0
30261 0.0
30262 0.0
30263 0.0
30264 0.62648
30265 0.0
30266 0.31324
30267 0.62648
30268 0.31324
30269 0.0
30270 0.0
30271 0.0
30272 0.0
30273 0.0
30274 0.0
30275 0.0
30276 0.0
30277 0.0
30278 0.0
30279 0.0
30280 0.31324
30281 0.0
30282 0.0
30283 0.0
30284 0.0
30285 0.0
30286 0.0
30287 0.0
30288 0.0
30289 0.0
30290 0.0
30291 0.0
30292 0.0
30293 0.0
30294 0.31324
30295 0.0
30296 0.0
30297 0.0
30298 0.0
30299 0.0
30300 0.0
30301 0.0
30302 0.0
30303 0.31324
30304 0.0
30305 0.0
30306 0.31324
30307 0.0
30308 0.0
30309 0.0
30310 0.0
30311 0.0
30312 0.0
30313 0.0
30314 0.0
30315 0.0
30316 0.0
30317 0.0
30318 0.0
30319 0.0
30320 0.0
30321 0.0
30322 0.0
30323 0.0
30324 0.0
30325 0.0
30326 0.31324
30327 0.0
30328 0.0
30329 0.0
30330 0.0
30331 0.0
30332 0.0
30333 0.0
30334 0.0
30335 0.0
30336 0.0
30337 0.0
30338 0.0
30339 0.0
30340 0.0
30341 0.0
30342 0.0
30343 0.0
30344 0.0
30345 0.0
30346 0.0
30347 0.0
30348 0.0
30349 0.0
30350 0.0
30351 0.31324
30352 0.0
30353 0.0
30354 0.0
30355 0.0
30356 0.0
30357 0.0
30358 0.0
30359 0.0
30360 0.0
30361 0.0
30362 0.0
30363 0.0
30364 0.0
30365 0.0
30366 0.0
30367 0.0
30368 0.0
30369 0.0
30370 0.0
30371 0.0
30372 0.0
30373 0.0
30374 0.0
30375 0.0
30376 0.0
30377 0.0
30378 0.0
30379 0.0
30380 0.0
30381 0.0
30382 0.0
30383 0.0
30384 0.31324
30385 0.0
30386 0.0
30387 0.0
30388 0.0
30389 0.0
30390 0.0
30391 0.0
30392 0.0
30393 0.0
30394 0.0
30395 0.0
30396 0.31324
30397 0.31324
30398 0.31324
30399 0.0
30400 0.0
30401 0.0
30402 0.0
30403 0.31324
30404 0.0
30405 0.0
30406 0.0
30407 0.0
30408 0.0
30409 0.0
30410 0.0
30411 0.0
30412 0.0
30413 0.0
30414 0.0
30415 0.0
30416 0.0
30417 0.0
30418 0.0
30419 0.0
30420 0.0
30421 0.0
30422 0.0
30423 0.0
30424 0.0
30425 0.0
30426 0.0
30427 0.0
30428 0.0
30429 0.0
30430 0.0
30431 0.0
30432 0.0
30433 0.0
30434 0.0
30435 0.0
30436 0.0
30437 0.0
30438 0.0
30439 0.0
30440 0.0
30441 0.0
30442 0.0
30443 0.0
30444 0.0
30445 0.0
30446 0.0
30447 0.0
30448 0.0
30449 0.0
30450 0.0
30451 0.0
30452 0.0
30453 0.0
30454 0.0
30455 0.0
30456 0.0
30457 0.0
30458 0.0
30459 0.0
30460 0.0
30461 0.0
30462 0.0
30463 0.0
30464 0.0
30465 0.0
30466 0.0
30467 0.0
30468 0.0
30469 0.0
30470 0.0
30471 0.0
30472 0.0
30473 0.0
30474 0.0
30475 0.0
30476 0.0
30477 0.0
30478 0.0
30479 0.0
30480 0.0
30481 0.0
30482 0.0
30483 0.0
30484 0.0
30485 0.0
30486 0.0
30487 0.0
30488 0.31324
30489 0.0
30490 0.0
30491 0.0
30492 0.0
30493 0.31324
30494 0.0
30495 0.0
30496 0.0
30497 0.0
30498 0.0
30499 0.0
30500 0.0
30501 0.0
30502 0.0
30503 0.0
30504 0.0
30505 0.0
30506 0.0
30507 0.0
30508 0.0
30509 0.0
30510 0.0
30511 0.0
30512 0.0
30513 0.0
30514 0.0
30515 0.0
30516 0.0
30517 0.0
30518 0.0
30519 0.0
30520 0.0
30521 0.0
30522 0.0
30523 0.0
30524 0.0
30525 0.0
30526 0.0
30527 0.0
30528 0.0
30529 0.0
30530 0.0
30531 0.0
30532 0.0
30533 0.0
30534 0.0
30535 0.0
30536 0.0
30537 0.0
30538 0.0
30539 0.0
30540 0.0
30541 0.0
30542 0.0
30543 0.0
30544 0.0
30545 0.0
30546 0.0
30547 0.0
30548 0.0
30549 0.0
30550 0.0
30551 0.0
30552 0.0
30553 0.0
30554 0.31324
30555 0.0
30556 0.0
30557 0.0
30558 0.0
30559 0.0
30560 0.0
30561 0.0
30562 0.0
30563 0.0
30564 0.0
30565 0.0
30566 0.0
30567 0.0
30568 0.0
30569 0.0
30570 0.0
30571 0.0
30572 0.0
30573 0.0
30574 0.0
30575 0.0
30576 0.0
30577 0.0
30578 0.0
30579 0.0
30580 0.0
30581 0.0
30582 0.0
30583 0.0
30584 0.0
30585 0.0
30586 0.0
30587 0.0
30588 0.0
30589 0.0
30590 0.0
30591 0.0
30592 0.0
30593 0.62648
30594 0.0
30595 0.0
30596 0.0
30597 0.0
30598 0.0
30599 0.0
30600 0.0
30601 0.0
30602 0.0
30603 0.0
30604 0.0
30605 0.0
30606 0.0
30607 0.0
30608 0.0
30609 0.0
30610 0.0
30611 0.0
30612 0.0
30613 0.0
30614 0.0
30615 0.0
30616 0.0
30617 0.0
30618 0.0
30619 0.0
30620 0.31324
30621 0.0
30622 0.0
30623 0.0
30624 0.0
30625 0.0
30626 0.0
30627 0.0
30628 0.0
30629 0.0
30630 0.0
30631 0.31324
30632 0.31324
30633 0.0
30634 0.0
30635 0.0
30636 0.0
30637 0.0
30638 0.0
30639 0.0
30640 0.0
30641 0.0
30642 0.0
30643 0.0
30644 0.0
30645 0.0
30646 0.0
30647 0.0
30648 0.0
30649 0.0
30650 0.0
30651 0.0
30652 0.0
30653 0.0
30654 0.0
30655 0.0
30656 0.0
30657 0.0
30658 0.0
30659 0.0
30660 0.0
30661 0.0
30662 0.0
30663 0.0
30664 0.0
30665 0.0
30666 0.0
30667 0.0
30668 0.0
30669 0.0
30670 0.0
30671 0.0
30672 0.0
30673 0.0
30674 0.31324
30675 0.0
30676 0.0
30677 0.0
30678 0.0
30679 0.0
30680 0.0
30681 0.0
30682 0.0
30683 0.0
30684 0.0
30685 0.0
30686 0.0
30687 0.0
30688 0.0
30689 0.0
30690 0.0
30691 0.0
30692 0.31324
30693 0.0
30694 0.0
30695 0.0
30696 0.0
30697 0.0
30698 0.0
30699 0.0
30700 0.0
30701 0.0
30702 0.0
30703 0.0
30704 0.0
30705 0.0
30706 0.31324
30707 0.0
30708 0.0
30709 0.0
30710 0.62648
30711 0.31324
30712 0.0
30713 0.0
30714 0.0
30715 0.0
30716 0.0
30717 0.0
30718 0.0
30719 0.0
30720 0.0
30721 0.0
30722 0.0
30723 0.0
30724 0.0
30725 0.0
30726 0.0
30727 0.0
30728 0.0
30729 0.0
30730 0.0
30731 0.0
30732 0.0
30733 0.0
30734 0.0
30735 0.31324
30736 0.0
30737 0.0
30738 0.0
30739 0.0
30740 0.31324
30741 0.0
30742 0.0
30743 0.31324
30744 0.0
30745 0.0
30746 0.0
30747 0.0
30748 0.9397200000000001
30749 0.0
30750 0.0
30751 0.0
30752 0.0
30753 0.0
30754 0.0
30755 0.0
30756 0.0
30757 0.0
30758 0.31324
30759 0.0
30760 0.0
30761 0.0
30762 0.31324
30763 0.0
30764 0.31324
30765 0.0
30766 0.0
30767 0.0
30768 0.0
30769 0.0
30770 0.0
30771 0.0
30772 0.0
30773 0.0
30774 0.0
30775 0.31324
30776 0.0
30777 0.0
30778 0.0
30779 0.0
30780 0.0
30781 0.0
30782 0.0
30783 0.0
30784 0.0
30785 0.0
30786 0.31324
30787 0.0
30788 0.31324
30789 0.0
30790 0.0
30791 0.0
30792 0.0
30793 0.31324
30794 0.0
30795 0.0
30796 0.0
30797 0.0
30798 0.0
30799 0.0
30800 0.0
30801 0.0
30802 0.0
30803 0.0
30804 0.0
30805 0.0
30806 0.0
30807 0.0
30808 0.0
30809 0.0
30810 0.0
30811 0.0
30812 0.0
30813 0.31324
30814 0.0
30815 0.0
30816 0.0
30817 0.0
30818 0.0
30819 0.0
30820 0.0
30821 0.31324
30822 0.0
30823 0.0
30824 0.0
30825 0.0
30826 0.0
30827 0.31324
30828 0.0
30829 0.0
30830 0.0
30831 0.0
30832 0.0
30833 0.0
30834 0.0
30835 0.0
30836 0.0
30837 0.0
30838 0.0
30839 0.0
30840 0.0
30841 0.0
30842 0.0
30843 0.0
30844 0.0
30845 0.0
30846 0.0
30847 0.0
30848 0.62648
30849 0.0
30850 0.0
30851 0.0
30852 0.0
30853 0.0
30854 0.0
30855 0.0
30856 0.0
30857 0.31324
30858 0.0
30859 0.0
30860 0.0
30861 0.0
30862 0.0
30863 0.0
30864 0.0
30865 0.0
30866 0.62648
30867 0.0
30868 0.0
30869 0.0
30870 0.0
30871 0.0
30872 0.31324
30873 0.31324
30874 0.0
30875 0.0
30876 0.0
30877 0.0
30878 0.0
30879 0.0
30880 0.0
30881 0.0
30882 0.31324
30883 0.0
30884 0.0
30885 0.0
30886 0.0
30887 0.0
30888 0.0
30889 0.0
30890 0.0
30891 0.0
30892 0.0
30893 0.0
30894 0.0
30895 0.62648
30896 0.0
30897 0.0
30898 0.0
30899 0.0
30900 0.0
30901 0.0
30902 0.0
30903 0.0
30904 0.0
30905 0.0
30906 0.0
30907 0.0
30908 0.0
30909 0.62648
30910 0.31324
30911 0.31324
30912 0.31324
30913 0.0
30914 0.31324
30915 0.0
30916 0.0
30917 0.0
30918 0.0
30919 0.0
30920 0.0
30921 0.0
30922 0.0
30923 0.0
30924 0.0
30925 0.0
30926 0.0
30927 0.0
30928 0.0
30929 0.0
30930 0.0
30931 0.0
30932 0.0
30933 0.0
30934 0.0
30935 0.0
30936 0.0
30937 0.31324
30938 0.31324
30939 0.0
30940 0.0
30941 0.31324
30942 0.0
30943 0.0
30944 0.9397200000000001
30945 0.0
30946 0.31324
30947 0.0
30948 0.0
30949 0.0
30950 0.0
30951 0.0
30952 0.0
30953 0.0
30954 0.0
30955 0.0
30956 0.0
30957 0.0
30958 0.0
30959 0.0
30960 0.0
30961 0.0
30962 0.0
30963 0.0
30964 0.0
30965 0.0
30966 0.0
30967 0.0
30968 0.31324
30969 0.0
30970 0.0
30971 0.0
30972 0.0
30973 0.0
30974 0.0
30975 0.0
30976 0.0
30977 0.0
30978 0.0
30979 0.0
30980 0.0
30981 0.0
30982 0.0
30983 0.0
30984 0.0
30985 0.0
30986 0.0
30987 0.0
30988 0.0
30989 0.0
30990 0.31324
30991 0.0
30992 0.0
30993 0.0
30994 0.0
30995 0.0
30996 0.0
30997 0.0
30998 0.0
30999 0.0
31000 0.0
31001 0.0
31002 0.0
31003 0.0
31004 0.0
31005 0.0
31006 0.31324
31007 0.0
31008 0.0
31009 0.0
31010 0.0
31011 0.0
31012 0.0
31013 0.0
31014 0.0
31015 0.0
31016 0.0
31017 0.0
31018 0.0
31019 0.0
31020 0.0
31021 0.0
31022 0.0
31023 0.0
31024 0.0
31025 0.0
31026 0.0
31027 0.0
31028 0.0
31029 0.0
31030 0.31324
31031 0.0
31032 0.0
31033 0.0
31034 0.0
31035 0.0
31036 0.0
31037 0.0
31038 0.31324
31039 0.0
31040 0.0
31041 0.0
31042 0.0
31043 0.0
31044 0.0
31045 0.0
31046 0.0
31047 0.0
31048 0.0
31049 0.0
31050 0.0
31051 0.0
31052 0.0
31053 0.0
31054 0.0
31055 0.0
31056 0.0
31057 0.0
31058 0.0
31059 0.0
31060 0.0
31061 0.0
31062 0.0
31063 0.0
31064 0.0
31065 0.0
31066 0.0
31067 0.0
31068 0.0
31069 0.0
31070 0.0
31071 0.0
31072 0.0
31073 0.0
31074 0.0
31075 0.62648
31076 0.0
31077 0.0
31078 0.0
31079 0.31324
31080 0.0
31081 0.31324
31082 0.0
31083 0.31324
31084 0.0
31085 0.0
31086 0.0
31087 0.0
31088 0.0
31089 0.0
31090 0.0
31091 0.0
31092 0.0
31093 0.0
31094 0.0
31095 0.0
31096 0.0
31097 0.0
31098 0.0
31099 0.31324
31100 0.0
31101 0.0
31102 0.0
31103 0.0
31104 0.0
31105 0.0
31106 0.0
31107 0.0
31108 0.0
31109 0.0
31110 0.0
31111 0.0
31112 0.0
31113 0.0
31114 0.0
31115 0.0
31116 0.0
31117 0.0
31118 0.0
31119 0.0
31120 0.0
31121 0.31324
31122 0.0
31123 0.0
31124 0.0
31125 0.0
31126 0.0
31127 0.0
31128 0.0
31129 0.31324
31130 0.0
31131 0.0
31132 0.0
31133 0.0
31134 0.31324
31135 0.0
31136 0.0
31137 0.0
31138 0.0
31139 0.62648
31140 0.0
31141 0.0
31142 0.0
31143 0.0
31144 0.0
31145 0.0
31146 0.0
31147 0.0
31148 0.0
31149 0.0
31150 0.0
31151 0.0
31152 0.0
31153 0.0
31154 0.0
31155 0.0
31156 0.0
31157 0.0
31158 0.0
31159 0.0
31160 0.0
31161 0.0
31162 0.0
31163 0.0
31164 0.0
31165 0.0
31166 0.0
31167 0.0
31168 0.0
31169 0.0
31170 0.0
31171 0.0
31172 0.0
31173 0.0
31174 0.0
31175 0.0
31176 0.0
31177 0.0
31178 0.0
31179 0.0
31180 0.0
31181 0.0
31182 0.0
31183 0.0
31184 0.0
31185 0.0
31186 0.0
31187 0.0
31188 0.0
31189 0.0
31190 0.31324
31191 0.0
31192 0.0
31193 0.0
31194 0.0
31195 0.0
31196 0.0
31197 0.0
31198 0.0
31199 0.0
31200 0.0
31201 0.0
31202 0.0
31203 0.0
31204 0.0
31205 0.0
31206 0.0
31207 0.0
31208 0.0
31209 0.0
31210 0.0
31211 0.0
31212 0.0
31213 0.0
31214 0.0
31215 0.0
31216 0.0
31217 0.0
31218 0.0
31219 0.0
31220 0.0
31221 0.0
31222 0.0
31223 0.0
31224 0.0
31225 0.0
31226 0.0
31227 0.0
31228 0.0
31229 0.0
31230 0.0
31231 0.0
31232 0.0
31233 0.0
31234 0.0
31235 0.0
31236 0.0
31237 0.0
31238 0.0
31239 0.0
31240 0.0
31241 0.0
31242 0.31324
31243 0.0
31244 0.0
31245 0.0
31246 0.0
31247 0.0
31248 0.0
31249 0.0
31250 0.0
31251 0.0
31252 0.0
31253 0.0
31254 0.0
31255 0.0
31256 0.31324
31257 0.0
31258 0.0
31259 0.0
31260 0.0
31261 0.0
31262 0.31324
31263 0.0
31264 0.0
31265 0.31324
31266 0.0
31267 0.0
31268 0.0
31269 0.0
31270 0.0
31271 0.0
31272 0.0
31273 0.0
31274 0.0
31275 0.0
31276 0.0
31277 0.0
31278 0.0
31279 0.0
31280 0.0
31281 0.0
31282 0.0
31283 0.0
31284 0.0
31285 0.31324
31286 0.0
31287 0.31324
31288 0.0
31289 0.0
31290 0.0
31291 0.0
31292 0.0
31293 0.0
31294 0.31324
31295 0.0
31296 0.0
31297 0.31324
31298 0.0
31299 0.0
31300 0.0
31301 0.0
31302 0.31324
31303 0.0
31304 0.0
31305 0.0
31306 0.0
31307 0.0
31308 0.0
31309 0.0
31310 0.0
31311 0.0
31312 0.0
31313 0.0
31314 0.0
31315 0.0
31316 0.0
31317 0.0
31318 0.0
31319 0.0
31320 0.0
31321 0.0
31322 0.0
31323 0.0
31324 0.0
31325 0.0
31326 0.0
31327 0.0
31328 0.0
31329 0.0
31330 0.0
31331 0.0
31332 0.0
31333 0.0
31334 0.0
31335 0.0
31336 0.0
31337 0.0
31338 0.0
31339 0.0
31340 0.0
31341 0.0
31342 0.0
31343 0.0
31344 0.0
31345 0.0
31346 0.0
31347 0.0
31348 0.0
31349 0.0
31350 0.0
31351 0.0
31352 0.0
31353 0.0
31354 0.0
31355 0.0
31356 0.0
31357 0.0
31358 0.0
31359 0.0
31360 0.0
31361 0.0
31362 0.31324
31363 0.0
31364 0.0
31365 0.0
31366 0.0
31367 0.0
31368 0.0
31369 0.0
31370 0.0
31371 0.0
31372 0.0
31373 0.0
31374 0.0
31375 0.31324
31376 0.0
31377 0.0
31378 0.0
31379 0.0
31380 0.0
31381 0.0
31382 0.31324
31383 0.0
31384 0.0
31385 0.31324
31386 0.0
31387 0.0
31388 0.0
31389 0.31324
31390 0.0
31391 0.0
31392 0.0
31393 0.0
31394 0.0
31395 0.0
31396 0.0
31397 0.0
31398 0.0
31399 0.0
31400 0.0
31401 0.0
31402 0.0
31403 0.0
31404 0.0
31405 0.0
31406 0.0
31407 0.0
31408 0.0
31409 0.0
31410 0.0
31411 0.0
31412 0.0
31413 0.0
31414 0.0
31415 0.0
31416 0.0
31417 0.0
31418 0.0
31419 0.0
31420 0.0
31421 0.0
31422 0.0
31423 0.0
31424 0.0
31425 0.0
31426 0.0
31427 0.0
31428 0.0
31429 0.0
31430 0.31324
31431 0.0
31432 0.0
31433 0.0
31434 0.31324
31435 0.0
31436 0.31324
31437 0.0
31438 0.0
31439 0.0
31440 0.0
31441 0.0
31442 0.0
31443 0.0
31444 0.0
31445 0.0
31446 0.0
31447 0.0
31448 0.0
31449 0.0
31450 0.0
31451 0.0
31452 0.0
31453 0.0
31454 0.0
31455 0.0
31456 0.0
31457 0.0
31458 0.0
31459 0.0
31460 0.0
31461 0.0
31462 0.0
31463 0.0
31464 0.31324
31465 0.0
31466 0.0
31467 0.0
31468 0.0
31469 0.0
31470 0.0
31471 0.0
31472 0.31324
31473 0.0
31474 0.0
31475 0.0
31476 0.0
31477 0.31324
31478 0.0
31479 0.62648
31480 0.0
31481 0.0
31482 0.31324
31483 0.0
31484 0.0
31485 0.0
31486 0.0
31487 0.0
31488 0.0
31489 0.0
31490 0.0
31491 0.0
31492 0.0
31493 0.0
31494 0.0
31495 0.0
31496 0.0
31497 0.0
31498 0.0
31499 0.0
31500 0.0
31501 0.0
31502 0.0
31503 0.0
31504 0.0
31505 0.0
31506 0.0
31507 0.0
31508 0.31324
31509 0.0
31510 0.0
31511 0.0
31512 0.31324
31513 0.0
31514 0.0
31515 0.31324
31516 0.31324
31517 0.0
31518 0.0
31519 0.0
31520 0.0
31521 0.0
31522 0.0
31523 0.0
31524 0.0
31525 0.0
31526 0.0
31527 0.0
31528 0.0
31529 0.0
31530 0.0
31531 0.0
31532 0.0
31533 0.0
31534 0.0
31535 0.0
31536 0.0
31537 0.0
31538 0.0
31539 0.0
31540 0.0
31541 0.31324
31542 0.0
31543 0.0
31544 0.0
31545 0.0
31546 0.0
31547 0.0
31548 0.0
31549 0.0
31550 0.0
31551 0.0
31552 0.0
31553 0.0
31554 0.0
31555 0.0
31556 0.0
31557 0.0
31558 0.0
31559 0.0
31560 0.0
31561 0.0
31562 0.0
31563 0.0
31564 0.0
31565 0.0
31566 0.0
31567 0.31324
31568 0.0
31569 0.0
31570 0.0
31571 0.0
31572 0.0
31573 0.62648
31574 0.0
31575 0.31324
31576 0.0
31577 0.0
31578 0.0
31579 0.0
31580 0.0
31581 0.0
31582 0.62648
31583 0.31324
31584 0.0
31585 0.0
31586 0.0
31587 0.0
31588 0.0
31589 0.0
31590 0.0
31591 0.0
31592 0.0
31593 0.0
31594 0.0
31595 0.31324
31596 0.0
31597 0.31324
31598 0.0
31599 0.0
31600 0.31324
31601 0.0
31602 0.0
31603 0.0
31604 0.31324
31605 0.31324
31606 0.0
31607 0.0
31608 0.0
31609 0.0
31610 0.0
31611 0.0
31612 0.0
31613 0.0
31614 0.0
31615 0.0
31616 0.0
31617 0.0
31618 0.0
31619 0.0
31620 0.0
31621 0.0
31622 0.0
31623 0.0
31624 0.0
31625 0.0
31626 0.0
31627 0.31324
31628 0.0
31629 0.0
31630 0.0
31631 0.0
31632 0.0
31633 0.0
31634 0.0
31635 0.0
31636 0.0
31637 0.0
31638 0.0
31639 0.0
31640 0.0
31641 0.0
31642 0.0
31643 0.0
31644 0.0
31645 0.0
31646 0.31324
31647 0.0
31648 0.0
31649 0.0
31650 0.0
31651 0.0
31652 0.0
31653 0.31324
31654 0.0
31655 0.0
31656 0.31324
31657 0.0
31658 0.0
31659 0.0
31660 0.31324
31661 0.0
31662 0.0
31663 0.0
31664 0.0
31665 0.0
31666 0.0
31667 0.31324
31668 0.0
31669 0.0
31670 0.0
31671 0.0
31672 0.0
31673 0.0
31674 0.0
31675 0.31324
31676 0.0
31677 0.0
31678 0.0
31679 0.0
31680 0.0
31681 0.0
31682 0.0
31683 0.0
31684 0.31324
31685 0.0
31686 0.0
31687 0.0
31688 0.0
31689 0.0
31690 0.0
31691 0.0
31692 0.0
31693 0.0
31694 0.0
31695 0.0
31696 0.62648
31697 0.0
31698 0.0
31699 0.31324
31700 0.0
31701 0.0
31702 0.0
31703 0.0
31704 0.31324
31705 0.0
31706 0.0
31707 0.0
31708 0.0
31709 0.0
31710 0.0
31711 0.0
31712 0.0
31713 0.0
31714 0.0
31715 0.0
31716 0.0
31717 0.0
31718 0.0
31719 0.0
31720 0.31324
31721 0.0
31722 0.0
31723 0.0
31724 0.0
31725 0.0
31726 0.0
31727 0.0
31728 0.31324
31729 0.0
31730 0.0
31731 0.0
31732 0.31324
31733 0.0
31734 0.0
31735 0.0
31736 0.0
31737 0.0
31738 0.0
31739 0.0
31740 0.0
31741 0.31324
31742 0.0
31743 0.0
31744 0.31324
31745 0.9397200000000001
31746 0.0
31747 0.31324
31748 0.0
31749 0.0
31750 0.0
31751 0.31324
31752 0.0
31753 0.0
31754 0.0
31755 0.0
31756 0.0
31757 0.0
31758 0.0
31759 0.9397200000000001
31760 0.0
31761 0.0
31762 0.0
31763 0.0
31764 0.0
31765 0.0
31766 0.0
31767 0.0
31768 0.0
31769 0.0
31770 0.0
31771 0.0
31772 0.0
31773 0.0
31774 0.0
31775 0.0
31776 0.0
31777 0.0
31778 0.0
31779 0.31324
31780 0.0
31781 0.0
31782 0.0
31783 0.0
31784 0.31324
31785 0.31324
31786 0.0
31787 0.0
31788 0.0
31789 0.0
31790 0.0
31791 0.0
31792 0.31324
31793 0.0
31794 0.0
31795 0.31324
31796 0.0
31797 0.0
31798 0.0
31799 0.0
31800 0.0
31801 0.0
31802 0.31324
31803 0.0
31804 0.31324
31805 0.0
31806 0.0
31807 0.0
31808 0.62648
31809 0.0
31810 0.0
31811 0.31324
31812 0.0
31813 0.0
31814 0.0
31815 0.0
31816 0.0
31817 0.0
31818 0.0
31819 0.0
31820 0.0
31821 0.0
31822 0.0
31823 0.0
31824 0.0
31825 0.31324
31826 0.0
31827 0.0
31828 0.0
31829 0.0
31830 0.0
31831 0.31324
31832 0.0
31833 0.0
31834 0.0
31835 0.0
31836 0.0
31837 0.0
31838 0.0
31839 0.0
31840 0.0
31841 0.0
31842 0.0
31843 0.0
31844 0.0
31845 0.0
31846 0.0
31847 0.0
31848 0.0
31849 0.0
31850 0.0
31851 0.0
31852 0.31324
31853 0.0
31854 0.0
31855 0.0
31856 0.0
31857 0.0
31858 0.0
31859 0.31324
31860 0.0
31861 0.0
31862 0.0
31863 0.0
31864 0.31324
31865 0.0
31866 0.0
31867 0.0
31868 0.0
31869 0.0
31870 0.0
31871 0.0
31872 0.31324
31873 0.0
31874 0.0
31875 0.31324
31876 0.0
31877 0.0
31878 0.0
31879 0.0
31880 0.0
31881 0.0
31882 0.31324
31883 0.0
31884 0.0
31885 0.0
31886 0.0
31887 0.0
31888 0.0
31889 0.0
31890 0.0
31891 0.0
31892 0.0
31893 0.62648
31894 0.0
31895 0.0
31896 0.0
31897 0.31324
31898 0.0
31899 0.0
31900 0.0
31901 0.0
31902 0.31324
31903 0.0
31904 0.31324
31905 0.0
31906 0.0
31907 0.0
31908 0.0
31909 0.0
31910 0.0
31911 0.0
31912 0.0
31913 0.0
31914 0.0
31915 0.62648
31916 0.0
31917 0.0
31918 0.0
31919 0.0
31920 0.0
31921 0.0
31922 0.0
31923 0.0
31924 0.0
31925 0.0
31926 0.0
31927 0.62648
31928 0.0
31929 0.0
31930 0.31324
31931 0.0
31932 0.0
31933 0.0
31934 0.62648
31935 0.0
31936 0.31324
31937 0.0
31938 0.0
31939 0.0
31940 0.0
31941 0.0
31942 0.0
31943 0.0
31944 0.0
31945 0.0
31946 0.0
31947 0.0
31948 0.0
31949 0.0
31950 0.0
31951 0.31324
31952 0.0
31953 0.0
31954 0.0
31955 0.0
31956 0.0
31957 0.31324
31958 0.0
31959 0.0
31960 0.0
31961 0.0
31962 0.0
31963 0.31324
31964 0.0
31965 0.0
31966 0.0
31967 0.0
31968 0.0
31969 0.0
31970 0.0
31971 0.31324
31972 0.0
31973 0.31324
31974 0.0
31975 0.0
31976 0.0
31977 0.0
31978 0.0
31979 0.0
31980 0.31324
31981 0.0
31982 0.0
31983 0.0
31984 0.0
31985 0.0
31986 0.0
31987 0.0
31988 0.0
31989 0.0
31990 0.0
31991 0.31324
31992 0.0
31993 0.0
31994 0.0
31995 0.0
31996 0.0
31997 0.31324
31998 0.0
31999 0.0
32000 0.0
32001 0.0
32002 0.0
32003 0.31324
32004 0.0
32005 0.0
32006 0.0
32007 0.0
32008 0.0
32009 0.0
32010 0.0
32011 0.0
32012 0.0
32013 0.0
32014 0.0
32015 0.0
32016 0.0
32017 0.0
32018 0.0
32019 0.0
32020 0.0
32021 0.0
32022 0.0
32023 0.0
32024 0.0
32025 0.0
32026 0.0
32027 0.0
32028 0.0
32029 0.0
32030 0.0
32031 0.0
32032 0.0
32033 0.31324
32034 0.0
32035 0.0
32036 0.0
32037 0.0
32038 0.0
32039 0.0
32040 0.0
32041 0.31324
32042 0.31324
32043 0.0
32044 0.0
32045 0.0
32046 0.0
32047 0.0
32048 0.0
32049 0.0
32050 0.0
32051 0.0
32052 0.0
32053 0.0
32054 0.0
32055 0.0
32056 0.0
32057 0.0
32058 0.0
32059 0.0
32060 0.0
32061 0.0
32062 0.0
32063 0.31324
32064 0.31324
32065 0.0
32066 0.0
32067 0.0
32068 0.0
32069 0.0
32070 0.0
32071 0.31324
32072 0.0
32073 0.0
32074 0.0
32075 0.31324
32076 0.0
32077 0.0
32078 0.0
32079 0.0
32080 0.0
32081 0.0
32082 0.0
32083 0.0
32084 0.0
32085 0.0
32086 0.0
32087 0.31324
32088 0.0
32089 0.0
32090 0.0
32091 0.0
32092 0.0
32093 0.0
32094 0.0
32095 0.0
32096 0.0
32097 0.0
32098 0.0
32099 0.0
32100 0.62648
32101 0.31324
32102 0.0
32103 0.0
32104 0.0
32105 0.0
32106 0.0
32107 0.0
32108 0.31324
32109 0.0
32110 0.0
32111 0.0
32112 0.0
32113 0.0
32114 0.0
32115 0.0
32116 0.31324
32117 0.0
32118 0.31324
32119 0.0
32120 0.0
32121 0.0
32122 0.0
32123 0.0
32124 0.0
32125 0.0
32126 0.0
32127 0.0
32128 0.0
32129 0.0
32130 0.0
32131 0.0
32132 0.0
32133 0.0
32134 0.0
32135 0.0
32136 0.0
32137 0.0
32138 0.0
32139 0.0
32140 0.0
32141 0.0
32142 0.0
32143 0.0
32144 0.0
32145 0.0
32146 0.0
32147 0.0
32148 0.0
32149 0.0
32150 0.0
32151 0.0
32152 0.0
32153 0.0
32154 0.0
32155 0.0
32156 0.0
32157 0.0
32158 0.0
32159 0.0
32160 0.0
32161 0.0
32162 0.0
32163 0.31324
32164 0.0
32165 0.0
32166 0.0
32167 0.0
32168 0.0
32169 0.0
32170 0.0
32171 0.0
32172 0.0
32173 0.0
32174 0.0
32175 0.0
32176 0.31324
32177 0.0
32178 0.0
32179 0.31324
32180 0.0
32181 0.0
32182 0.0
32183 0.0
32184 0.0
32185 0.0
32186 0.0
32187 0.0
32188 0.0
32189 0.0
32190 0.0
32191 0.31324
32192 0.0
32193 0.0
32194 0.0
32195 0.0
32196 0.0
32197 0.0
32198 0.31324
32199 0.0
32200 0.0
32201 0.0
32202 0.0
32203 0.0
32204 0.0
32205 0.0
32206 0.0
32207 0.0
32208 0.0
32209 0.0
32210 0.0
32211 0.0
32212 0.0
32213 0.0
32214 0.0
32215 0.0
32216 0.0
32217 0.31324
32218 0.0
32219 0.0
32220 0.0
32221 0.0
32222 0.0
32223 0.0
32224 0.0
32225 0.0
32226 0.0
32227 0.0
32228 0.0
32229 0.0
32230 0.0
32231 0.0
32232 0.31324
32233 0.0
32234 0.0
32235 0.0
32236 0.31324
32237 0.0
32238 0.0
32239 0.0
32240 0.0
32241 0.0
32242 0.0
32243 0.0
32244 0.0
32245 0.31324
32246 0.0
32247 0.0
32248 0.0
32249 0.0
32250 0.0
32251 0.0
32252 0.0
32253 0.0
32254 0.0
32255 0.0
32256 0.0
32257 0.0
32258 0.31324
32259 0.0
32260 0.0
32261 0.0
32262 0.0
32263 0.0
32264 0.0
32265 0.0
32266 0.0
32267 0.0
32268 0.0
32269 0.0
32270 0.0
32271 0.0
32272 0.0
32273 0.0
32274 0.0
32275 0.0
32276 0.0
32277 0.0
32278 0.0
32279 0.0
32280 0.0
32281 0.0
32282 0.0
32283 0.0
32284 0.0
32285 0.0
32286 0.0
32287 0.0
32288 0.0
32289 0.0
32290 0.0
32291 0.0
32292 0.0
32293 0.0
32294 0.0
32295 0.0
32296 0.0
32297 0.0
32298 0.0
32299 0.0
32300 0.0
32301 0.0
32302 0.0
32303 0.0
32304 0.0
32305 0.0
32306 0.0
32307 0.0
32308 0.0
32309 0.0
32310 0.31324
32311 0.0
32312 0.0
32313 0.0
32314 0.0
32315 0.0
32316 0.0
32317 0.0
32318 0.0
32319 0.0
32320 0.0
32321 0.31324
32322 0.0
32323 0.0
32324 0.0
32325 0.0
32326 0.0
32327 0.0
32328 0.0
32329 0.0
32330 0.0
32331 0.0
32332 0.0
32333 0.0
32334 0.0
32335 0.0
32336 0.31324
32337 0.0
32338 0.0
32339 0.0
32340 0.0
32341 0.0
32342 0.0
32343 0.0
32344 0.0
32345 0.0
32346 0.0
32347 0.0
32348 0.0
32349 0.0
32350 0.0
32351 0.0
32352 0.0
32353 0.0
32354 0.0
32355 0.0
32356 0.62648
32357 0.0
32358 0.0
32359 0.0
32360 0.0
32361 0.0
32362 0.0
32363 0.0
32364 0.0
32365 0.0
32366 0.0
32367 0.0
32368 0.0
32369 0.0
32370 0.0
32371 0.0
32372 0.0
32373 0.31324
32374 0.0
32375 0.0
32376 0.0
32377 0.0
32378 0.0
32379 0.0
32380 0.0
32381 0.0
32382 0.0
32383 0.0
32384 0.0
32385 0.0
32386 0.0
32387 0.0
32388 0.0
32389 0.0
32390 0.0
32391 0.0
32392 0.0
32393 0.0
32394 0.0
32395 0.0
32396 0.0
32397 0.0
32398 0.0
32399 0.0
32400 0.0
32401 0.0
32402 0.0
32403 0.0
32404 0.0
32405 0.0
32406 0.0
32407 0.0
32408 0.0
32409 0.0
32410 0.0
32411 0.0
32412 0.0
32413 0.0
32414 0.31324
32415 0.0
32416 0.0
32417 0.0
32418 0.0
32419 0.0
32420 0.0
32421 0.0
32422 0.31324
32423 0.0
32424 0.0
32425 0.0
32426 0.0
32427 0.0
32428 0.31324
32429 0.0
32430 0.0
32431 0.0
32432 0.0
32433 0.0
32434 0.0
32435 0.0
32436 0.0
32437 0.31324
32438 0.0
32439 0.0
32440 0.0
32441 0.0
32442 0.0
32443 0.0
32444 0.0
32445 0.0
32446 0.0
32447 0.0
32448 0.0
32449 0.0
32450 0.0
32451 0.0
32452 0.0
32453 0.0
32454 0.0
32455 0.0
32456 0.0
32457 0.0
32458 0.0
32459 0.31324
32460 0.0
32461 0.0
32462 0.0
32463 0.0
32464 0.0
32465 0.0
32466 0.0
32467 0.0
32468 0.0
32469 0.0
32470 0.0
32471 0.0
32472 0.0
32473 0.0
32474 0.0
32475 0.0
32476 0.0
32477 0.0
32478 0.62648
32479 0.0
32480 0.0
32481 0.0
32482 0.0
32483 0.0
32484 0.0
32485 0.0
32486 0.0
32487 0.0
32488 0.0
32489 0.0
32490 0.0
32491 0.0
32492 0.0
32493 0.0
32494 0.0
32495 0.31324
32496 0.0
32497 0.0
32498 0.0
32499 0.0
32500 0.0
32501 0.0
32502 0.0
32503 0.0
32504 0.0
32505 0.0
32506 0.0
32507 0.31324
32508 0.0
32509 0.0
32510 0.0
32511 0.0
32512 0.0
32513 0.0
32514 0.0
32515 0.0
32516 0.0
32517 0.0
32518 0.31324
32519 0.0
32520 0.0
32521 0.0
32522 0.0
32523 0.0
32524 0.0
32525 0.0
32526 0.0
32527 0.0
32528 0.0
32529 0.0
32530 0.0
32531 0.0
32532 0.0
32533 0.0
32534 0.0
32535 0.0
32536 0.0
32537 0.31324
32538 0.0
32539 0.0
32540 0.0
32541 0.0
32542 0.0
32543 0.31324
32544 0.0
32545 0.0
32546 0.0
32547 0.0
32548 0.0
32549 0.0
32550 0.0
32551 0.0
32552 0.0
32553 0.0
32554 0.0
32555 0.0
32556 0.0
32557 0.0
32558 0.0
32559 0.0
32560 0.0
32561 0.0
32562 0.0
32563 0.31324
32564 0.0
32565 0.0
32566 0.0
32567 0.0
32568 0.0
32569 0.0
32570 0.0
32571 0.0
32572 0.0
32573 0.0
32574 0.0
32575 0.31324
32576 0.0
32577 0.0
32578 0.0
32579 0.0
32580 0.0
32581 0.0
32582 0.0
32583 0.0
32584 0.0
32585 0.0
32586 0.62648
32587 0.0
32588 0.0
32589 0.0
32590 0.0
32591 0.0
32592 0.0
32593 0.31324
32594 0.31324
32595 0.0
32596 0.0
32597 0.0
32598 0.0
32599 0.31324
32600 0.0
32601 0.0
32602 0.0
32603 0.0
32604 0.0
32605 0.0
32606 0.0
32607 0.0
32608 0.0
32609 0.0
32610 0.0
32611 0.0
32612 0.0
32613 0.0
32614 0.0
32615 0.0
32616 0.0
32617 0.0
32618 0.0
32619 0.0
32620 0.0
32621 0.0
32622 0.0
32623 0.0
32624 0.0
32625 0.0
32626 0.0
32627 0.0
32628 0.0
32629 0.31324
32630 0.0
32631 0.0
32632 0.0
32633 0.0
32634 0.31324
32635 0.0
32636 0.0
32637 0.0
32638 0.0
32639 0.0
32640 0.0
32641 0.0
32642 0.0
32643 0.0
32644 0.0
32645 0.0
32646 0.31324
32647 0.0
32648 0.0
32649 0.0
32650 0.0
32651 0.0
32652 0.0
32653 0.0
32654 0.0
32655 0.0
32656 0.31324
32657 0.0
32658 0.0
32659 0.0
32660 0.0
32661 0.0
32662 0.0
32663 0.0
32664 0.0
32665 0.0
32666 0.0
32667 0.0
32668 0.0
32669 0.31324
32670 0.0
32671 0.0
32672 0.0
32673 0.0
32674 0.0
32675 0.0
32676 0.0
32677 0.0
32678 0.0
32679 0.31324
32680 0.31324
32681 0.0
32682 0.0
32683 0.31324
32684 0.0
32685 0.0
32686 0.0
32687 0.0
32688 0.0
32689 0.31324
32690 0.0
32691 0.0
32692 0.0
32693 0.0
32694 0.0
32695 0.31324
32696 0.0
32697 0.0
32698 0.0
32699 0.0
32700 0.0
32701 0.0
32702 0.0
32703 0.0
32704 0.0
32705 0.0
32706 0.0
32707 0.0
32708 0.0
32709 0.0
32710 0.0
32711 0.0
32712 0.0
32713 0.31324
32714 0.0
32715 0.0
32716 0.0
32717 0.0
32718 0.0
32719 0.0
32720 0.0
32721 0.0
32722 0.0
32723 0.0
32724 0.0
32725 0.0
32726 0.0
32727 0.0
32728 0.0
32729 0.0
32730 0.0
32731 0.0
32732 0.0
32733 0.0
32734 0.0
32735 0.0
32736 0.0
32737 0.0
32738 0.0
32739 0.0
32740 0.0
32741 0.0
32742 0.0
32743 0.0
32744 0.0
32745 0.0
32746 0.0
32747 0.0
32748 0.0
32749 0.0
32750 0.0
32751 0.0
32752 0.0
32753 0.0
32754 0.0
32755 0.0
32756 0.0
32757 0.31324
32758 0.0
32759 0.0
32760 0.0
32761 0.0
32762 0.0
32763 0.31324
32764 0.0
32765 0.0
32766 0.0
32767 0.0
32768 0.0
32769 0.0
32770 0.0
32771 0.0
32772 0.31324
32773 0.0
32774 0.0
32775 0.0
32776 0.0
32777 0.0
32778 0.0
32779 0.0
32780 0.0
32781 0.0
32782 0.0
32783 0.0
32784 0.0
32785 0.0
32786 0.31324
32787 0.0
32788 0.0
32789 0.0
32790 0.0
32791 0.0
32792 0.0
32793 0.0
32794 0.0
32795 0.31324
32796 0.0
32797 0.0
32798 0.0
32799 0.0
32800 0.0
32801 0.0
32802 0.0
32803 0.0
32804 0.0
32805 0.0
32806 0.0
32807 0.0
32808 0.0
32809 0.0
32810 0.0
32811 0.31324
32812 0.0
32813 0.0
32814 0.0
32815 0.0
32816 0.0
32817 0.0
32818 0.0
32819 0.0
32820 0.0
32821 0.0
32822 0.0
32823 0.0
32824 0.0
32825 0.0
32826 0.0
32827 0.0
32828 0.0
32829 0.0
32830 0.0
32831 0.0
32832 0.0
32833 0.0
32834 0.0
32835 0.0
32836 0.0
32837 0.0
32838 0.0
32839 0.0
32840 0.0
32841 0.0
32842 0.0
32843 0.0
32844 0.0
32845 0.0
32846 0.0
32847 0.0
32848 0.0
32849 0.0
32850 0.0
32851 0.0
32852 0.0
32853 0.0
32854 0.0
32855 0.0
32856 0.0
32857 0.0
32858 0.0
32859 0.0
32860 0.0
32861 0.0
32862 0.0
32863 0.0
32864 0.0
32865 0.0
32866 0.0
32867 0.0
32868 0.0
32869 0.0
32870 0.0
32871 0.0
32872 0.0
32873 0.0
32874 0.0
32875 0.0
32876 0.0
32877 0.0
32878 0.0
32879 0.0
32880 0.0
32881 0.0
32882 0.0
32883 0.0
32884 0.0
32885 0.0
32886 0.0
32887 0.0
32888 0.0
32889 0.0
32890 0.0
32891 0.0
32892 0.0
32893 0.0
32894 0.0
32895 0.0
32896 0.0
32897 0.0
32898 0.0
32899 0.0
32900 0.0
32901 0.0
32902 0.0
32903 0.0
32904 0.0
32905 0.0
32906 0.0
32907 0.0
32908 0.0
32909 0.0
32910 0.0
32911 0.0
32912 0.0
32913 0.0
32914 0.0
32915 0.0
32916 0.0
32917 0.0
32918 0.31324
32919 0.31324
32920 0.0
32921 0.0
32922 0.0
32923 0.0
32924 0.0
32925 0.0
32926 0.0
32927 0.0
32928 0.0
32929 0.0
32930 0.31324
32931 0.0
32932 0.0
32933 0.0
32934 0.0
32935 0.0
32936 0.0
32937 0.0
32938 0.0
32939 0.0
32940 0.0
32941 0.0
32942 0.0
32943 0.0
32944 0.0
32945 0.0
32946 0.31324
32947 0.0
32948 0.0
32949 0.0
32950 0.0
32951 0.0
32952 0.0
32953 0.0
32954 0.0
32955 0.0
32956 0.0
32957 0.0
32958 0.0
32959 0.0
32960 0.0
32961 0.0
32962 0.0
32963 0.0
32964 0.0
32965 0.0
32966 0.0
32967 0.0
32968 0.0
32969 0.0
32970 0.0
32971 0.0
32972 0.0
32973 0.0
32974 0.0
32975 0.0
32976 0.0
32977 0.0
32978 0.0
32979 0.0
32980 0.0
32981 0.0
32982 0.0
32983 0.0
32984 0.0
32985 0.0
32986 0.31324
32987 0.0
32988 0.0
32989 0.0
32990 0.0
32991 0.0
32992 0.0
32993 0.0
32994 0.0
32995 0.0
32996 0.0
32997 0.0
32998 0.0
32999 0.0
33000 0.0
33001 0.0
33002 0.0
33003 0.0
33004 0.0
33005 0.0
33006 0.0
33007 0.0
33008 0.31324
33009 0.0
33010 0.0
33011 0.0
33012 0.0
33013 0.0
33014 0.0
33015 0.0
33016 0.0
33017 0.0
33018 0.0
33019 0.0
33020 0.31324
33021 0.0
33022 0.0
33023 0.0
33024 0.0
33025 0.0
33026 0.31324
33027 0.0
33028 0.0
33029 0.0
33030 0.0
33031 0.0
33032 0.0
33033 0.0
33034 0.0
33035 0.0
33036 0.0
33037 0.0
33038 0.0
33039 0.0
33040 0.0
33041 0.0
33042 0.0
33043 0.0
33044 0.0
33045 0.0
33046 0.0
33047 0.0
33048 0.0
33049 0.0
33050 0.0
33051 0.0
33052 0.0
33053 0.0
33054 0.0
33055 0.0
33056 0.0
33057 0.0
33058 0.0
33059 0.0
33060 0.0
33061 0.0
33062 0.31324
33063 0.0
33064 0.0
33065 0.0
33066 0.0
33067 0.0
33068 0.0
33069 0.0
33070 0.0
33071 0.0
33072 0.0
33073 0.0
33074 0.0
33075 0.0
33076 0.0
33077 0.0
33078 0.31324
33079 0.0
33080 0.0
33081 0.0
33082 0.0
33083 0.0
33084 0.0
33085 0.0
33086 0.0
33087 0.0
33088 0.0
33089 0.0
33090 0.0
33091 0.0
33092 0.0
33093 0.0
33094 0.0
33095 0.0
33096 0.0
33097 0.0
33098 0.0
33099 0.0
33100 0.0
33101 0.0
33102 0.0
33103 0.0
33104 0.0
33105 0.0
33106 0.0
33107 0.0
33108 0.0
33109 0.31324
33110 0.0
33111 0.0
33112 0.0
33113 0.0
33114 0.0
33115 0.0
33116 0.0
33117 0.0
33118 0.0
33119 0.31324
33120 0.0
33121 0.0
33122 0.0
33123 0.0
33124 0.0
33125 0.0
33126 0.0
33127 0.0
33128 0.0
33129 0.0
33130 0.0
33131 0.0
33132 0.31324
33133 0.0
33134 0.0
33135 0.0
33136 0.0
33137 0.0
33138 0.31324
33139 0.31324
33140 0.0
33141 0.0
33142 0.0
33143 0.0
33144 0.0
33145 0.31324
33146 0.0
33147 0.0
33148 0.0
33149 0.0
33150 0.0
33151 0.31324
33152 0.0
33153 0.0
33154 0.0
33155 0.0
33156 0.0
33157 0.0
33158 0.0
33159 0.0
33160 0.0
33161 0.0
33162 0.0
33163 0.0
33164 0.0
33165 0.0
33166 0.31324
33167 0.0
33168 0.0
33169 0.0
33170 0.0
33171 0.0
33172 0.0
33173 0.0
33174 0.0
33175 0.0
33176 0.0
33177 0.0
33178 0.0
33179 0.0
33180 0.0
33181 0.0
33182 0.0
33183 0.0
33184 0.0
33185 0.0
33186 0.0
33187 0.0
33188 0.31324
33189 0.0
33190 0.0
33191 0.0
33192 0.0
33193 0.31324
33194 0.0
33195 0.0
33196 0.0
33197 0.0
33198 0.0
33199 0.0
33200 0.0
33201 0.31324
33202 0.0
33203 0.0
33204 0.0
33205 0.0
33206 0.0
33207 0.0
33208 0.0
33209 0.0
33210 0.0
33211 0.0
33212 0.0
33213 0.0
33214 0.0
33215 0.0
33216 0.0
33217 0.0
33218 0.0
33219 0.0
33220 0.0
33221 0.0
33222 0.0
33223 0.0
33224 0.62648
33225 0.0
33226 0.0
33227 0.0
33228 0.0
33229 0.0
33230 0.0
33231 0.0
33232 0.0
33233 0.31324
33234 0.0
33235 0.0
33236 0.0
33237 0.0
33238 0.0
33239 0.0
33240 0.0
33241 0.0
33242 0.0
33243 0.0
33244 0.0
33245 0.31324
33246 0.31324
33247 0.0
33248 0.0
33249 0.0
33250 0.0
33251 0.0
33252 0.0
33253 0.0
33254 0.0
33255 0.0
33256 0.0
33257 0.0
33258 0.0
33259 0.0
33260 0.0
33261 0.0
33262 0.0
33263 0.31324
33264 0.0
33265 0.0
33266 0.0
33267 0.31324
33268 0.0
33269 0.31324
33270 0.0
33271 0.31324
33272 0.0
33273 0.0
33274 0.0
33275 0.0
33276 0.0
33277 0.0
33278 0.0
33279 0.0
33280 0.0
33281 0.0
33282 0.0
33283 0.0
33284 0.0
33285 0.0
33286 0.0
33287 0.0
33288 0.0
33289 0.0
33290 0.0
33291 0.31324
33292 0.0
33293 0.0
33294 0.0
33295 0.0
33296 0.0
33297 0.0
33298 0.31324
33299 0.0
33300 0.0
33301 0.0
33302 0.0
33303 0.0
33304 0.0
33305 0.0
33306 0.0
33307 0.0
33308 0.0
33309 0.0
33310 0.0
33311 0.0
33312 0.0
33313 0.0
33314 0.0
33315 0.0
33316 0.0
33317 0.0
33318 0.0
33319 0.0
33320 0.0
33321 0.0
33322 0.0
33323 0.0
33324 0.0
33325 0.0
33326 0.0
33327 0.0
33328 0.31324
33329 0.0
33330 0.0
33331 0.0
33332 0.0
33333 0.0
33334 0.31324
33335 0.31324
33336 0.31324
33337 0.0
33338 0.0
33339 0.31324
33340 0.0
33341 0.0
33342 0.0
33343 0.0
33344 0.31324
33345 0.0
33346 0.0
33347 0.0
33348 0.0
33349 0.0
33350 0.0
33351 0.0
33352 0.0
33353 0.0
33354 0.0
33355 0.31324
33356 0.0
33357 0.0
33358 0.0
33359 0.0
33360 0.0
33361 0.0
33362 0.31324
33363 0.0
33364 0.31324
33365 0.0
33366 0.0
33367 0.31324
33368 0.0
33369 0.0
33370 0.0
33371 0.0
33372 0.0
33373 0.0
33374 0.0
33375 0.0
33376 0.0
33377 0.0
33378 0.0
33379 0.0
33380 0.0
33381 0.0
33382 0.0
33383 0.0
33384 0.0
33385 0.0
33386 0.0
33387 0.0
33388 0.0
33389 0.0
33390 0.0
33391 0.0
33392 0.0
33393 0.0
33394 0.0
33395 0.0
33396 0.0
33397 0.0
33398 0.0
33399 0.0
33400 0.0
33401 0.0
33402 0.0
33403 0.0
33404 0.0
33405 0.0
33406 0.0
33407 0.0
33408 0.0
33409 0.0
33410 0.0
33411 0.0
33412 0.0
33413 0.0
33414 0.0
33415 0.0
33416 0.0
33417 0.31324
33418 0.0
33419 0.0
33420 0.0
33421 0.31324
33422 0.0
33423 0.0
33424 0.0
33425 0.0
33426 0.0
33427 0.0
33428 0.0
33429 0.0
33430 0.0
33431 0.0
33432 0.0
33433 0.0
33434 0.0
33435 0.0
33436 0.0
33437 0.0
33438 0.0
33439 0.31324
33440 0.0
33441 0.0
33442 0.0
33443 0.0
33444 0.0
33445 0.0
33446 0.0
33447 0.0
33448 0.31324
33449 0.0
33450 0.0
33451 0.0
33452 0.0
33453 0.0
33454 0.0
33455 0.31324
33456 0.0
33457 0.0
33458 0.0
33459 0.0
33460 0.31324
33461 0.0
33462 0.0
33463 0.0
33464 0.0
33465 0.0
33466 0.0
33467 0.0
33468 0.0
33469 0.0
33470 0.0
33471 0.0
33472 0.0
33473 0.0
33474 0.0
33475 0.0
33476 0.0
33477 0.0
33478 0.0
33479 0.0
33480 0.0
33481 0.0
33482 0.0
33483 0.0
33484 0.0
33485 0.0
33486 0.0
33487 0.0
33488 0.0
33489 0.0
33490 0.0
33491 0.0
33492 0.0
33493 0.0
33494 0.0
33495 0.0
33496 0.0
33497 0.0
33498 0.0
33499 0.0
33500 0.0
33501 0.0
33502 0.0
33503 0.0
33504 0.0
33505 0.0
33506 0.0
33507 0.0
33508 0.0
33509 0.0
33510 0.0
33511 0.0
33512 0.0
33513 0.0
33514 0.0
33515 0.0
33516 0.0
33517 0.0
33518 0.0
33519 0.0
33520 0.0
33521 0.0
33522 0.0
33523 0.0
33524 0.0
33525 0.0
33526 0.0
33527 0.0
33528 0.0
33529 0.0
33530 0.0
33531 0.31324
33532 0.0
33533 0.0
33534 0.0
33535 0.0
33536 0.0
33537 0.0
33538 0.0
33539 0.0
33540 0.0
33541 0.0
33542 0.0
33543 0.0
33544 0.0
33545 0.0
33546 0.0
33547 0.0
33548 0.0
33549 0.0
33550 0.0
33551 0.31324
33552 0.0
33553 0.0
33554 0.0
33555 0.0
33556 0.0
33557 0.0
33558 0.0
33559 0.31324
33560 0.0
33561 0.0
33562 0.0
33563 0.0
33564 0.0
33565 0.0
33566 0.0
33567 0.0
33568 0.0
33569 0.0
33570 0.0
33571 0.0
33572 0.0
33573 0.0
33574 0.31324
33575 0.0
33576 0.0
33577 0.0
33578 0.0
33579 0.0
33580 0.0
33581 0.0
33582 0.31324
33583 0.0
33584 0.0
33585 0.0
33586 0.0
33587 0.0
33588 0.0
33589 0.0
33590 0.0
33591 0.0
33592 0.0
33593 0.0
33594 0.0
33595 0.31324
33596 0.0
33597 0.0
33598 0.0
33599 0.0
33600 0.0
33601 0.0
33602 0.0
33603 0.0
33604 0.0
33605 0.0
33606 0.0
33607 0.0
33608 0.0
33609 0.0
33610 0.0
33611 0.0
33612 0.0
33613 0.0
33614 0.0
33615 0.0
33616 0.0
33617 0.0
33618 0.0
33619 0.0
33620 0.0
33621 0.0
33622 0.0
33623 0.0
33624 0.0
33625 0.0
33626 0.0
33627 0.0
33628 0.0
33629 0.0
33630 0.0
33631 0.0
33632 0.0
33633 0.0
33634 0.0
33635 0.0
33636 0.0
33637 0.0
33638 0.0
33639 0.0
33640 0.0
33641 0.0
33642 0.0
33643 0.0
33644 0.0
33645 0.0
33646 0.0
33647 0.0
33648 0.0
33649 0.0
33650 0.0
33651 0.0
33652 0.0
33653 0.0
33654 0.0
33655 0.0
33656 0.0
33657 0.31324
33658 0.0
33659 0.0
33660 0.0
33661 0.0
33662 0.0
33663 0.0
33664 0.0
33665 0.0
33666 0.0
33667 0.0
33668 0.0
33669 0.0
33670 0.0
33671 0.0
33672 0.31324
33673 0.0
33674 0.0
33675 0.0
33676 0.0
33677 0.0
33678 0.0
33679 0.0
33680 0.0
33681 0.31324
33682 0.0
33683 0.0
33684 0.0
33685 0.0
33686 0.0
33687 0.0
33688 0.0
33689 0.0
33690 0.0
33691 0.0
33692 0.0
33693 0.0
33694 0.0
33695 0.0
33696 0.0
33697 0.0
33698 0.0
33699 0.0
33700 0.31324
33701 0.0
33702 0.0
33703 0.0
33704 0.0
33705 0.0
33706 0.0
33707 0.0
33708 0.0
33709 0.0
33710 0.0
33711 0.0
33712 0.0
33713 0.0
33714 0.0
33715 0.0
33716 0.0
33717 0.0
33718 0.0
33719 0.0
33720 0.0
33721 0.0
33722 0.0
33723 0.0
33724 0.0
33725 0.0
33726 0.0
33727 0.0
33728 0.0
33729 0.0
33730 0.0
33731 0.0
33732 0.0
33733 0.0
33734 0.0
33735 0.0
33736 0.0
33737 0.31324
33738 0.0
33739 0.0
33740 0.31324
33741 0.0
33742 0.0
33743 0.0
33744 0.0
33745 0.0
33746 0.0
33747 0.0
33748 0.0
33749 0.0
33750 0.0
33751 0.0
33752 0.0
33753 0.0
33754 0.0
33755 0.0
33756 0.0
33757 0.0
33758 0.0
33759 0.0
33760 0.0
33761 0.0
33762 0.0
33763 0.0
33764 0.0
33765 0.0
33766 0.31324
33767 0.0
33768 0.0
33769 0.0
33770 0.0
33771 0.0
33772 0.0
33773 0.0
33774 0.0
33775 0.0
33776 0.0
33777 0.0
33778 0.0
33779 0.0
33780 0.0
33781 0.0
33782 0.0
33783 0.0
33784 0.0
33785 0.0
33786 0.0
33787 0.0
33788 0.0
33789 0.0
33790 0.0
33791 0.0
33792 0.0
33793 0.0
33794 0.0
33795 0.0
33796 0.0
33797 0.0
33798 0.0
33799 0.0
33800 0.0
33801 0.0
33802 0.0
33803 0.0
33804 0.0
33805 0.31324
33806 0.0
33807 0.0
33808 0.0
33809 0.0
33810 0.0
33811 0.0
33812 0.0
33813 0.0
33814 0.0
33815 0.0
33816 0.0
33817 0.0
33818 0.0
33819 0.0
33820 0.0
33821 0.0
33822 0.0
33823 0.0
33824 0.0
33825 0.0
33826 0.0
33827 0.0
33828 0.31324
33829 0.0
33830 0.0
33831 0.0
33832 0.0
33833 0.0
33834 0.0
33835 0.0
33836 0.0
33837 0.0
33838 0.0
33839 0.0
33840 0.0
33841 0.0
33842 0.0
33843 0.0
33844 0.0
33845 0.0
33846 0.0
33847 0.0
33848 0.0
33849 0.0
33850 0.0
33851 0.0
33852 0.0
33853 0.0
33854 0.0
33855 0.0
33856 0.0
33857 0.0
33858 0.0
33859 0.0
33860 0.0
33861 0.0
33862 0.0
33863 0.0
33864 0.0
33865 0.0
33866 0.0
33867 0.31324
33868 0.0
33869 0.0
33870 0.0
33871 0.0
33872 0.0
33873 0.0
33874 0.0
33875 0.0
33876 0.0
33877 0.0
33878 0.0
33879 0.0
33880 0.0
33881 0.0
33882 0.0
33883 0.0
33884 0.0
33885 0.0
33886 0.0
33887 0.0
33888 0.0
33889 0.0
33890 0.0
33891 0.0
33892 0.0
33893 0.0
33894 0.0
33895 0.0
33896 0.0
33897 0.0
33898 0.0
33899 0.0
33900 0.0
33901 0.0
33902 0.0
33903 0.0
33904 0.0
33905 0.0
33906 0.62648
33907 0.0
33908 0.31324
33909 0.0
33910 0.0
33911 0.0
33912 0.0
33913 0.0
33914 0.0
33915 0.0
33916 0.0
33917 0.0
33918 0.0
33919 0.0
33920 0.0
33921 0.0
33922 0.0
33923 0.0
33924 0.0
33925 0.0
33926 0.0
33927 0.0
33928 0.31324
33929 0.0
33930 0.0
33931 0.0
33932 0.0
33933 0.0
33934 0.0
33935 0.0
33936 0.0
33937 0.0
33938 0.0
33939 0.0
33940 0.0
33941 0.0
33942 0.0
33943 0.0
33944 0.0
33945 0.0
33946 0.0
33947 0.0
33948 0.0
33949 0.0
33950 0.0
33951 0.0
33952 0.0
33953 0.0
33954 0.0
33955 0.0
33956 0.0
33957 0.0
33958 0.0
33959 0.0
33960 0.0
33961 0.0
33962 0.0
33963 0.0
33964 0.0
33965 0.0
33966 0.0
33967 0.0
33968 0.0
33969 0.0
33970 0.0
33971 0.0
33972 0.0
33973 0.0
33974 0.0
33975 0.0
33976 0.0
33977 0.0
33978 0.0
33979 0.0
33980 0.0
33981 0.0
33982 0.0
33983 0.0
33984 0.0
33985 0.0
33986 0.0
33987 0.0
33988 0.0
33989 0.0
33990 0.0
33991 0.0
33992 0.0
33993 0.0
33994 0.0
33995 0.0
33996 0.0
33997 0.0
33998 0.0
33999 0.0
34000 0.0
34001 0.0
34002 0.0
34003 0.0
34004 0.0
34005 0.0
34006 0.0
34007 0.0
34008 0.0
34009 0.0
34010 0.0
34011 0.0
34012 0.0
34013 0.0
34014 0.0
34015 0.0
34016 0.0
34017 0.0
34018 0.0
34019 0.0
34020 0.31324
34021 0.0
34022 0.0
34023 0.0
34024 0.0
34025 0.0
34026 0.0
34027 0.0
34028 0.31324
34029 0.0
34030 0.0
34031 0.31324
34032 0.0
34033 0.0
34034 0.0
34035 0.0
34036 0.0
34037 0.0
34038 0.0
34039 0.0
34040 0.0
34041 0.0
34042 0.0
34043 0.0
34044 0.0
34045 0.0
34046 0.0
34047 0.0
34048 0.0
34049 0.0
34050 0.0
34051 0.0
34052 0.31324
34053 0.0
34054 0.0
34055 0.0
34056 0.0
34057 0.0
34058 0.0
34059 0.0
34060 0.0
34061 0.0
34062 0.0
34063 0.0
34064 0.0
34065 0.0
34066 0.0
34067 0.0
34068 0.0
34069 0.0
34070 0.0
34071 0.0
34072 0.31324
34073 0.0
34074 0.0
34075 0.0
34076 0.0
34077 0.0
34078 0.0
34079 0.0
34080 0.0
34081 0.0
34082 0.0
34083 0.31324
34084 0.0
34085 0.0
34086 0.0
34087 0.0
34088 0.0
34089 0.0
34090 0.0
34091 0.0
34092 0.0
34093 0.0
34094 0.0
34095 0.0
34096 0.0
34097 0.0
34098 0.0
34099 0.0
34100 0.0
34101 0.0
34102 0.0
34103 0.0
34104 0.0
34105 0.0
34106 0.0
34107 0.0
34108 0.0
34109 0.0
34110 0.0
34111 0.0
34112 0.0
34113 0.31324
34114 0.31324
34115 0.0
34116 0.0
34117 0.0
34118 0.0
34119 0.0
34120 0.0
34121 0.0
34122 0.0
34123 0.0
34124 0.0
34125 0.0
34126 0.0
34127 0.31324
34128 0.0
34129 0.0
34130 0.0
34131 0.0
34132 0.0
34133 0.0
34134 0.0
34135 0.0
34136 0.0
34137 0.0
34138 0.0
34139 0.0
34140 0.0
34141 0.0
34142 0.0
34143 0.0
34144 0.0
34145 0.0
34146 0.0
34147 0.0
34148 0.0
34149 0.0
34150 0.0
34151 0.0
34152 0.0
34153 0.0
34154 0.0
34155 0.0
34156 0.0
34157 0.0
34158 0.0
34159 0.0
34160 0.0
34161 0.0
34162 0.0
34163 0.31324
34164 0.0
34165 0.0
34166 0.0
34167 0.31324
34168 0.0
34169 0.31324
34170 0.0
34171 0.0
34172 0.0
34173 0.0
34174 0.0
34175 0.0
34176 0.0
34177 0.0
34178 0.0
34179 0.0
34180 0.0
34181 0.0
34182 0.0
34183 0.0
34184 0.0
34185 0.0
34186 0.0
34187 0.0
34188 0.0
34189 0.0
34190 0.0
34191 0.0
34192 0.0
34193 0.31324
34194 0.0
34195 0.0
34196 0.31324
34197 0.31324
34198 0.0
34199 0.0
34200 0.0
34201 0.31324
34202 0.0
34203 0.0
34204 0.0
34205 0.31324
34206 0.0
34207 0.0
34208 0.0
34209 0.0
34210 0.0
34211 0.0
34212 0.0
34213 0.0
34214 0.0
34215 0.0
34216 0.0
34217 0.0
34218 0.0
34219 0.0
34220 0.0
34221 0.0
34222 0.0
34223 0.0
34224 0.0
34225 0.0
34226 0.0
34227 0.0
34228 0.0
34229 0.0
34230 0.31324
34231 0.31324
34232 0.0
34233 0.0
34234 0.0
34235 0.0
34236 0.0
34237 0.0
34238 0.0
34239 0.0
34240 0.0
34241 0.0
34242 0.0
34243 0.0
34244 0.0
34245 0.0
34246 0.0
34247 0.0
34248 0.0
34249 0.0
34250 0.0
34251 0.0
34252 0.0
34253 0.0
34254 0.0
34255 0.0
34256 0.0
34257 0.0
34258 0.0
34259 0.0
34260 0.0
34261 0.0
34262 0.0
34263 0.0
34264 0.0
34265 0.0
34266 0.0
34267 0.0
34268 0.0
34269 0.0
34270 0.0
34271 0.0
34272 0.0
34273 0.0
34274 0.0
34275 0.31324
34276 0.0
34277 0.31324
34278 0.0
34279 0.0
34280 0.0
34281 0.0
34282 0.0
34283 0.31324
34284 0.0
34285 0.0
34286 0.0
34287 0.0
34288 0.0
34289 0.0
34290 0.0
34291 0.62648
34292 0.0
34293 0.0
34294 0.0
34295 0.0
34296 0.0
34297 0.0
34298 0.0
34299 0.0
34300 0.0
34301 0.0
34302 0.0
34303 0.0
34304 0.0
34305 0.0
34306 0.0
34307 0.0
34308 0.0
34309 0.0
34310 0.0
34311 0.31324
34312 0.0
34313 0.0
34314 0.0
34315 0.0
34316 0.0
34317 0.0
34318 0.31324
34319 0.0
34320 0.0
34321 0.0
34322 0.0
34323 0.0
34324 0.0
34325 0.0
34326 0.0
34327 0.0
34328 0.31324
34329 0.0
34330 0.0
34331 0.0
34332 0.31324
34333 0.0
34334 0.0
34335 0.0
34336 0.31324
34337 0.0
34338 0.0
34339 0.0
34340 0.0
34341 0.0
34342 0.0
34343 0.31324
34344 0.0
34345 0.0
34346 0.0
34347 0.0
34348 0.0
34349 0.0
34350 0.0
34351 0.0
34352 0.31324
34353 0.31324
34354 0.0
34355 0.31324
34356 0.0
34357 0.62648
34358 0.0
34359 0.31324
34360 0.0
34361 0.31324
34362 0.0
34363 0.31324
34364 0.0
34365 0.0
34366 0.0
34367 0.0
34368 0.0
34369 0.0
34370 0.0
34371 0.0
34372 0.62648
34373 0.0
34374 0.0
34375 0.31324
34376 0.0
34377 0.9397200000000001
34378 0.0
34379 0.0
34380 0.0
34381 0.0
34382 0.0
34383 0.0
34384 0.0
34385 0.0
34386 0.0
34387 0.0
34388 0.0
34389 0.0
34390 0.0
34391 0.0
34392 0.0
34393 0.0
34394 0.0
34395 0.0
34396 0.0
34397 0.0
34398 0.0
34399 0.0
34400 0.0
34401 0.0
34402 0.0
34403 0.0
34404 0.0
34405 0.0
34406 0.0
34407 0.0
34408 0.0
34409 0.0
34410 0.0
34411 0.31324
34412 0.0
34413 0.0
34414 0.0
34415 0.0
34416 0.0
34417 0.0
34418 0.0
34419 0.0
34420 0.0
34421 0.0
34422 0.0
34423 0.0
34424 0.0
34425 0.0
34426 0.0
34427 0.0
34428 0.0
34429 0.0
34430 0.0
34431 0.62648
34432 0.0
34433 0.0
34434 0.0
34435 0.0
34436 0.0
34437 0.0
34438 0.0
34439 0.0
34440 0.31324
34441 0.0
34442 0.0
34443 0.0
34444 0.0
34445 0.31324
34446 0.0
34447 0.31324
34448 0.0
34449 0.31324
34450 0.0
34451 0.31324
34452 0.0
34453 0.0
34454 0.0
34455 0.0
34456 0.31324
34457 0.0
34458 0.0
34459 0.0
34460 0.0
34461 0.0
34462 0.0
34463 0.0
34464 0.0
34465 0.0
34466 0.0
34467 0.0
34468 0.0
34469 0.0
34470 0.0
34471 0.0
34472 0.0
34473 0.0
34474 0.0
34475 0.0
34476 0.0
34477 0.0
34478 0.9397200000000001
34479 0.0
34480 0.0
34481 0.0
34482 0.0
34483 0.0
34484 0.62648
34485 0.31324
34486 0.31324
34487 0.0
34488 0.0
34489 0.31324
34490 0.0
34491 0.0
34492 0.0
34493 0.0
34494 0.0
34495 0.0
34496 0.0
34497 0.0
34498 0.0
34499 0.31324
34500 0.0
34501 0.0
34502 0.0
34503 0.0
34504 0.0
34505 0.0
34506 0.0
34507 0.0
34508 0.0
34509 0.0
34510 0.0
34511 0.0
34512 0.0
34513 0.0
34514 0.0
34515 0.0
34516 0.0
34517 0.0
34518 0.0
34519 0.0
34520 0.31324
34521 0.0
34522 0.62648
34523 0.0
34524 0.31324
34525 0.0
34526 0.0
34527 0.0
34528 0.0
34529 0.0
34530 0.31324
34531 0.31324
34532 0.0
34533 0.0
34534 0.0
34535 0.0
34536 0.0
34537 0.0
34538 0.0
34539 0.0
34540 0.0
34541 0.0
34542 0.0
34543 0.0
34544 0.0
34545 0.0
34546 0.0
34547 0.0
34548 0.0
34549 0.0
34550 0.31324
34551 0.0
34552 0.0
34553 0.0
34554 0.0
34555 0.0
34556 0.0
34557 0.0
34558 0.0
34559 0.0
34560 0.0
34561 0.0
34562 0.0
34563 0.62648
34564 0.0
34565 0.0
34566 0.0
34567 0.0
34568 0.0
34569 0.0
34570 0.0
34571 0.0
34572 0.31324
34573 0.0
34574 0.0
34575 0.0
34576 0.0
34577 0.0
34578 0.0
34579 0.31324
34580 0.0
34581 0.0
34582 0.0
34583 0.0
34584 0.0
34585 0.31324
34586 0.0
34587 0.0
34588 0.0
34589 0.0
34590 0.0
34591 0.0
34592 0.0
34593 0.0
34594 0.0
34595 0.0
34596 0.0
34597 0.31324
34598 0.0
34599 0.0
34600 0.0
34601 0.0
34602 0.0
34603 0.0
34604 0.0
34605 0.0
34606 0.0
34607 0.0
34608 0.0
34609 0.0
34610 0.0
34611 0.0
34612 0.31324
34613 0.0
34614 0.0
34615 0.0
34616 0.31324
34617 0.0
34618 0.0
34619 0.0
34620 0.0
34621 0.0
34622 0.0
34623 0.0
34624 0.0
34625 0.0
34626 0.0
34627 0.0
34628 0.0
34629 0.0
34630 0.0
34631 0.0
34632 0.31324
34633 0.0
34634 0.0
34635 0.0
34636 0.0
34637 0.0
34638 0.0
34639 0.0
34640 0.0
34641 0.0
34642 0.0
34643 0.0
34644 0.0
34645 0.0
34646 0.0
34647 0.0
34648 0.0
34649 0.0
34650 0.0
34651 0.0
34652 0.0
34653 0.0
34654 0.0
34655 0.0
34656 0.0
34657 0.0
34658 0.0
34659 0.0
34660 0.0
34661 0.0
34662 0.0
34663 0.0
34664 0.0
34665 0.0
34666 0.0
34667 0.0
34668 0.0
34669 0.0
34670 0.0
34671 0.0
34672 0.0
34673 0.0
34674 0.31324
34675 0.0
34676 0.0
34677 0.0
34678 0.0
34679 0.31324
34680 0.0
34681 0.0
34682 0.0
34683 0.0
34684 0.0
34685 0.0
34686 0.0
34687 0.0
34688 0.0
34689 0.0
34690 0.0
34691 0.31324
34692 0.0
34693 0.0
34694 0.0
34695 0.0
34696 0.0
34697 0.0
34698 0.0
34699 0.0
34700 0.0
34701 0.0
34702 0.0
34703 0.0
34704 0.0
34705 0.0
34706 0.0
34707 0.0
34708 0.0
34709 0.0
34710 0.0
34711 0.0
34712 0.0
34713 0.0
34714 0.0
34715 0.0
34716 0.0
34717 0.0
34718 0.0
34719 0.0
34720 0.0
34721 0.0
34722 0.0
34723 0.31324
34724 0.31324
34725 0.0
34726 0.0
34727 0.0
34728 0.0
34729 0.0
34730 0.0
34731 0.0
34732 0.0
34733 0.0
34734 0.0
34735 0.0
34736 0.0
34737 0.0
34738 0.0
34739 0.0
34740 0.0
34741 0.0
34742 0.0
34743 0.0
34744 0.0
34745 0.0
34746 0.31324
34747 0.0
34748 0.0
34749 0.0
34750 0.0
34751 0.0
34752 0.0
34753 0.0
34754 0.0
34755 0.0
34756 0.0
34757 0.0
34758 0.0
34759 0.0
34760 0.0
34761 0.0
34762 0.31324
34763 0.0
34764 0.0
34765 0.0
34766 0.0
34767 0.31324
34768 0.0
34769 0.0
34770 0.0
34771 0.0
34772 0.0
34773 0.0
34774 0.0
34775 0.0
34776 0.0
34777 0.0
34778 0.0
34779 0.0
34780 0.0
34781 0.0
34782 0.0
34783 0.0
34784 0.0
34785 0.0
34786 0.0
34787 0.0
34788 0.0
34789 0.0
34790 0.0
34791 0.0
34792 0.0
34793 0.0
34794 0.0
34795 0.0
34796 0.0
34797 0.0
34798 0.62648
34799 0.0
34800 0.0
34801 0.0
34802 0.0
34803 0.31324
34804 0.0
34805 0.0
34806 0.0
34807 0.0
34808 0.0
34809 0.0
34810 0.62648
34811 0.0
34812 0.0
34813 0.0
34814 0.0
34815 0.0
34816 0.31324
34817 0.0
34818 0.0
34819 0.0
34820 0.0
34821 0.0
34822 0.0
34823 0.0
34824 0.0
34825 0.0
34826 0.0
34827 0.0
34828 0.0
34829 0.0
34830 0.0
34831 0.0
34832 0.0
34833 0.0
34834 0.0
34835 0.0
34836 0.0
34837 0.0
34838 0.31324
34839 0.0
34840 0.31324
34841 0.0
34842 0.0
34843 0.0
34844 0.0
34845 0.0
34846 0.0
34847 0.0
34848 0.0
34849 0.0
34850 0.0
34851 0.0
34852 0.0
34853 0.0
34854 0.0
34855 0.0
34856 0.0
34857 0.0
34858 0.0
34859 0.0
34860 0.0
34861 0.0
34862 0.0
34863 0.0
34864 0.0
34865 0.0
34866 0.0
34867 0.31324
34868 0.0
34869 0.0
34870 0.0
34871 0.0
34872 0.0
34873 0.0
34874 0.0
34875 0.0
34876 0.0
34877 0.0
34878 0.0
34879 0.0
34880 0.0
34881 0.0
34882 0.0
34883 0.0
34884 0.0
34885 0.0
34886 0.0
34887 0.0
34888 0.0
34889 0.31324
34890 0.0
34891 0.31324
34892 0.0
34893 0.0
34894 0.0
34895 0.0
34896 0.0
34897 0.0
34898 0.0
34899 0.0
34900 0.0
34901 0.0
34902 0.31324
34903 0.0
34904 0.0
34905 0.0
34906 0.0
34907 0.0
34908 0.0
34909 0.62648
34910 0.0
34911 0.0
34912 0.0
34913 0.62648
34914 0.0
34915 0.0
34916 0.0
34917 0.0
34918 0.31324
34919 0.0
34920 0.0
34921 0.0
34922 0.0
34923 0.0
34924 0.0
34925 0.31324
34926 0.0
34927 0.0
34928 0.0
34929 0.0
34930 0.0
34931 0.0
34932 0.0
34933 0.0
34934 0.0
34935 0.0
34936 0.0
34937 0.0
34938 0.0
34939 0.0
34940 0.0
34941 0.0
34942 0.0
34943 0.0
34944 0.0
34945 0.0
34946 0.0
34947 0.31324
34948 0.0
34949 0.31324
34950 0.0
34951 0.0
34952 0.0
34953 0.0
34954 0.0
34955 0.0
34956 0.0
34957 0.0
34958 0.0
34959 0.31324
34960 0.0
34961 0.0
34962 0.0
34963 0.0
34964 0.0
34965 0.0
34966 0.0
34967 0.0
34968 0.0
34969 0.62648
34970 0.0
34971 0.0
34972 0.0
34973 0.0
34974 0.0
34975 0.0
34976 0.0
34977 0.0
34978 0.0
34979 0.0
34980 0.0
34981 0.0
34982 0.0
34983 0.0
34984 0.0
34985 0.0
34986 0.0
34987 0.0
34988 0.0
34989 0.0
34990 0.0
34991 0.0
34992 0.0
34993 0.0
34994 0.0
34995 0.0
34996 0.0
34997 0.0
34998 0.0
34999 0.0
35000 0.0
35001 0.0
35002 0.0
35003 0.0
35004 0.0
35005 0.0
35006 0.0
35007 0.0
35008 0.0
35009 0.0
35010 0.0
35011 0.0
35012 0.0
35013 0.0
35014 0.0
35015 0.0
35016 0.0
35017 0.0
35018 0.0
35019 0.0
35020 0.0
35021 0.0
35022 0.31324
35023 0.0
35024 0.0
35025 0.31324
35026 0.31324
35027 0.31324
35028 0.0
35029 0.0
35030 0.0
35031 0.0
35032 0.0
35033 0.0
35034 0.0
35035 0.31324
35036 0.0
35037 0.0
35038 0.0
35039 0.0
35040 0.0
35041 0.0
35042 0.0
35043 0.31324
35044 0.0
35045 0.0
35046 0.0
35047 0.0
35048 0.0
35049 0.0
35050 0.0
35051 0.0
35052 0.0
35053 0.0
35054 0.0
35055 0.31324
35056 0.0
35057 0.0
35058 0.0
35059 0.0
35060 0.0
35061 0.0
35062 0.0
35063 0.0
35064 0.0
35065 0.0
35066 0.0
35067 0.0
35068 0.0
35069 0.0
35070 0.0
35071 0.0
35072 0.0
35073 0.0
35074 0.31324
35075 0.0
35076 0.0
35077 0.0
35078 0.0
35079 0.0
35080 0.31324
35081 0.0
35082 0.0
35083 0.0
35084 0.0
35085 0.0
35086 0.0
35087 0.0
35088 0.0
35089 0.0
35090 0.0
35091 0.31324
35092 0.0
35093 0.0
35094 0.0
35095 0.0
35096 0.0
35097 0.0
35098 0.0
35099 0.0
35100 0.0
35101 0.0
35102 0.0
35103 0.0
35104 0.0
35105 0.0
35106 0.0
35107 0.0
35108 0.0
35109 0.0
35110 0.0
35111 0.0
35112 0.0
35113 0.0
35114 0.0
35115 0.0
35116 0.0
35117 0.0
35118 0.0
35119 0.0
35120 0.0
35121 0.0
35122 0.0
35123 0.0
35124 0.0
35125 0.0
35126 0.0
35127 0.0
35128 0.0
35129 0.0
35130 0.0
35131 0.0
35132 0.0
35133 0.0
35134 0.0
35135 0.0
35136 0.0
35137 0.0
35138 0.0
35139 0.0
35140 0.0
35141 0.0
35142 0.0
35143 0.0
35144 0.0
35145 0.0
35146 0.0
35147 0.0
35148 0.31324
35149 0.0
35150 0.0
35151 0.0
35152 0.0
35153 0.0
35154 0.0
35155 0.0
35156 0.0
35157 0.0
35158 0.0
35159 0.0
35160 0.0
35161 0.0
35162 0.0
35163 0.0
35164 0.0
35165 0.31324
35166 0.0
35167 0.0
35168 0.31324
35169 0.0
35170 0.31324
35171 0.0
35172 0.0
35173 0.0
35174 0.0
35175 0.0
35176 0.0
35177 0.0
35178 0.0
35179 0.0
35180 0.0
35181 0.0
35182 0.0
35183 0.0
35184 0.0
35185 0.0
35186 0.0
35187 0.0
35188 0.0
35189 0.0
35190 0.0
35191 0.0
35192 0.0
35193 0.0
35194 0.0
35195 0.0
35196 0.0
35197 0.0
35198 0.0
35199 0.0
35200 0.0
35201 0.0
35202 0.0
35203 0.0
35204 0.0
35205 0.0
35206 0.0
35207 0.0
35208 0.0
35209 0.0
35210 0.0
35211 0.0
35212 0.0
35213 0.0
35214 0.0
35215 0.0
35216 0.0
35217 0.0
35218 0.0
35219 0.0
35220 0.0
35221 0.0
35222 0.0
35223 0.0
35224 0.0
35225 0.0
35226 0.0
35227 0.0
35228 0.0
35229 0.0
35230 0.0
35231 0.0
35232 0.0
35233 0.0
35234 0.0
35235 0.0
35236 0.0
35237 0.0
35238 0.0
35239 0.0
35240 0.0
35241 0.0
35242 0.0
35243 0.0
35244 0.0
35245 0.0
35246 0.0
35247 0.0
35248 0.0
35249 0.0
35250 0.0
35251 0.0
35252 0.0
35253 0.0
35254 0.0
35255 0.0
35256 0.0
35257 0.31324
35258 0.0
35259 0.0
35260 0.0
35261 0.0
35262 0.0
35263 0.31324
35264 0.0
35265 0.0
35266 0.0
35267 0.0
35268 0.0
35269 0.0
35270 0.0
35271 0.0
35272 0.0
35273 0.0
35274 0.0
35275 0.0
35276 0.0
35277 0.0
35278 0.0
35279 0.0
35280 0.0
35281 0.0
35282 0.0
35283 0.0
35284 0.31324
35285 0.0
35286 0.0
35287 0.0
35288 0.0
35289 0.0
35290 0.0
35291 0.0
35292 0.0
35293 0.0
35294 0.0
35295 0.0
35296 0.0
35297 0.0
35298 0.0
35299 0.0
35300 0.0
35301 0.0
35302 0.0
35303 0.0
35304 0.0
35305 0.0
35306 0.0
35307 0.0
35308 0.0
35309 0.0
35310 0.0
35311 0.0
35312 0.0
35313 0.0
35314 0.0
35315 0.0
35316 0.0
35317 0.0
35318 0.0
35319 0.0
35320 0.0
35321 0.0
35322 0.0
35323 0.0
35324 0.0
35325 0.0
35326 0.0
35327 0.0
35328 0.0
35329 0.0
35330 0.0
35331 0.0
35332 0.0
35333 0.0
35334 0.0
35335 0.31324
35336 0.0
35337 0.0
35338 0.0
35339 0.0
35340 0.0
35341 0.0
35342 0.0
35343 0.0
35344 0.0
35345 0.0
35346 0.0
35347 0.0
35348 0.0
35349 0.0
35350 0.0
35351 0.0
35352 0.0
35353 0.0
35354 0.0
35355 0.0
35356 0.0
35357 0.0
35358 0.0
35359 0.0
35360 0.0
35361 0.0
35362 0.0
35363 0.0
35364 0.0
35365 0.0
35366 0.31324
35367 0.0
35368 0.0
35369 0.0
35370 0.31324
35371 0.0
35372 0.0
35373 0.0
35374 0.0
35375 0.0
35376 0.0
35377 0.0
35378 0.0
35379 0.0
35380 0.0
35381 0.0
35382 0.0
35383 0.0
35384 0.0
35385 0.0
35386 0.0
35387 0.0
35388 0.0
35389 0.0
35390 0.0
35391 0.0
35392 0.0
35393 0.0
35394 0.0
35395 0.0
35396 0.0
35397 0.0
35398 0.0
35399 0.0
35400 0.0
35401 0.0
35402 0.0
35403 0.0
35404 0.0
35405 0.0
35406 0.0
35407 0.0
35408 0.0
35409 0.0
35410 0.0
35411 0.0
35412 0.0
35413 0.31324
35414 0.0
35415 0.0
35416 0.0
35417 0.0
35418 0.0
35419 0.0
35420 0.0
35421 0.0
35422 0.0
35423 0.0
35424 0.0
35425 0.0
35426 0.0
35427 0.0
35428 0.0
35429 0.0
35430 0.0
35431 0.0
35432 0.0
35433 0.0
35434 0.0
35435 0.0
35436 0.0
35437 0.0
35438 0.0
35439 0.0
35440 0.0
35441 0.0
35442 0.0
35443 0.0
35444 0.0
35445 0.0
35446 0.0
35447 0.0
35448 0.0
35449 0.0
35450 0.0
35451 0.0
35452 0.0
35453 0.0
35454 0.0
35455 0.0
35456 0.0
35457 0.0
35458 0.0
35459 0.0
35460 0.0
35461 0.0
35462 0.0
35463 0.0
35464 0.0
35465 0.0
35466 0.0
35467 0.0
35468 0.0
35469 0.0
35470 0.0
35471 0.0
35472 0.0
35473 0.0
35474 0.0
35475 0.31324
35476 0.0
35477 0.0
35478 0.0
35479 0.0
35480 0.0
35481 0.0
35482 0.0
35483 0.0
35484 0.0
35485 0.0
35486 0.0
35487 0.0
35488 0.0
35489 0.0
35490 0.0
35491 0.31324
35492 0.0
35493 0.0
35494 0.0
35495 0.0
35496 0.0
35497 0.0
35498 0.0
35499 0.0
35500 0.0
35501 0.0
35502 0.0
35503 0.0
35504 0.0
35505 0.0
35506 0.0
35507 0.0
35508 0.0
35509 0.0
35510 0.0
35511 0.0
35512 0.0
35513 0.0
35514 0.0
35515 0.0
35516 0.0
35517 0.0
35518 0.0
35519 0.0
35520 0.0
35521 0.31324
35522 0.0
35523 0.0
35524 0.0
35525 0.0
35526 0.0
35527 0.0
35528 0.0
35529 0.0
35530 0.0
35531 0.0
35532 0.0
35533 0.0
35534 0.0
35535 0.0
35536 0.0
35537 0.0
35538 0.0
35539 0.0
35540 0.0
35541 0.31324
35542 0.0
35543 0.0
35544 0.0
35545 0.0
35546 0.0
35547 0.0
35548 0.0
35549 0.0
35550 0.0
35551 0.0
35552 0.0
35553 0.0
35554 0.0
35555 0.0
35556 0.0
35557 0.0
35558 0.0
35559 0.0
35560 0.0
35561 0.0
35562 0.0
35563 0.0
35564 0.0
35565 0.0
35566 0.0
35567 0.0
35568 0.0
35569 0.0
35570 0.0
35571 0.0
35572 0.0
35573 0.0
35574 0.0
35575 0.0
35576 0.0
35577 0.0
35578 0.0
35579 0.0
35580 0.0
35581 0.0
35582 0.0
35583 0.0
35584 0.0
35585 0.0
35586 0.0
35587 0.0
35588 0.0
35589 0.0
35590 0.0
35591 0.0
35592 0.0
35593 0.0
35594 0.0
35595 0.0
35596 0.31324
35597 0.0
35598 0.0
35599 0.0
35600 0.0
35601 0.0
35602 0.0
35603 0.0
35604 0.0
35605 0.0
35606 0.0
35607 0.31324
35608 0.0
35609 0.0
35610 0.0
35611 0.0
35612 0.0
35613 0.0
35614 0.0
35615 0.0
35616 0.0
35617 0.0
35618 0.0
35619 0.0
35620 0.0
35621 0.0
35622 0.0
35623 0.0
35624 0.0
35625 0.0
35626 0.0
35627 0.31324
35628 0.0
35629 0.0
35630 0.0
35631 0.0
35632 0.0
35633 0.0
35634 0.31324
35635 0.0
35636 0.0
35637 0.0
35638 0.31324
35639 0.0
35640 0.0
35641 0.0
35642 0.0
35643 0.0
35644 0.0
35645 0.0
35646 0.0
35647 0.0
35648 0.0
35649 0.0
35650 0.0
35651 0.0
35652 0.0
35653 0.0
35654 0.0
35655 0.0
35656 0.0
35657 0.0
35658 0.0
35659 0.0
35660 0.0
35661 0.0
35662 0.0
35663 0.0
35664 0.0
35665 0.0
35666 0.0
35667 0.0
35668 0.0
35669 0.0
35670 0.0
35671 0.0
35672 0.0
35673 0.0
35674 0.0
35675 0.0
35676 0.0
35677 0.0
35678 0.0
35679 0.0
35680 0.0
35681 0.0
35682 0.0
35683 0.0
35684 0.0
35685 0.0
35686 0.0
35687 0.0
35688 0.0
35689 0.0
35690 0.0
35691 0.0
35692 0.0
35693 0.0
35694 0.0
35695 0.0
35696 0.0
35697 0.0
35698 0.0
35699 0.0
35700 0.0
35701 0.0
35702 0.0
35703 0.0
35704 0.0
35705 0.0
35706 0.0
35707 0.0
35708 0.0
35709 0.0
35710 0.0
35711 0.0
35712 0.0
35713 0.0
35714 0.0
35715 0.0
35716 0.0
35717 0.0
35718 0.0
35719 0.0
35720 0.0
35721 0.0
35722 0.0
35723 0.0
35724 0.0
35725 0.0
35726 0.0
35727 0.0
35728 0.0
35729 0.0
35730 0.0
35731 0.0
35732 0.0
35733 0.0
35734 0.0
35735 0.0
35736 0.0
35737 0.0
35738 0.0
35739 0.0
35740 0.0
35741 0.0
35742 0.0
35743 0.0
35744 0.0
35745 0.0
35746 0.0
35747 0.0
35748 0.0
35749 0.0
35750 0.0
35751 0.0
35752 0.0
35753 0.0
35754 0.0
35755 0.0
35756 0.0
35757 0.0
35758 0.0
35759 0.0
35760 0.0
35761 0.0
35762 0.0
35763 0.0
35764 0.0
35765 0.0
35766 0.0
35767 0.0
35768 0.0
35769 0.0
35770 0.0
35771 0.0
35772 0.0
35773 0.0
35774 0.0
35775 0.0
35776 0.0
35777 0.0
35778 0.0
35779 0.0
35780 0.0
35781 0.0
35782 0.0
35783 0.0
35784 0.0
35785 0.0
35786 0.0
35787 0.0
35788 0.31324
35789 0.0
35790 0.0
35791 0.0
35792 0.31324
35793 0.0
35794 0.0
35795 0.31324
35796 0.0
35797 0.0
35798 0.0
35799 0.0
35800 0.0
35801 0.0
35802 0.0
35803 0.0
35804 0.0
35805 0.0
35806 0.0
35807 0.0
35808 0.0
35809 0.0
35810 0.0
35811 0.0
35812 0.0
35813 0.0
35814 0.0
35815 0.0
35816 0.0
35817 0.0
35818 0.0
35819 0.0
35820 0.0
35821 0.0
35822 0.0
35823 0.0
35824 0.0
35825 0.0
35826 0.0
35827 0.0
35828 0.0
35829 0.0
35830 0.0
35831 0.0
35832 0.0
35833 0.31324
35834 0.0
35835 0.0
35836 0.0
35837 0.0
35838 0.0
35839 0.0
35840 0.0
35841 0.0
35842 0.0
35843 0.0
35844 0.0
35845 0.0
35846 0.0
35847 0.0
35848 0.0
35849 0.0
35850 0.0
35851 0.0
35852 0.0
35853 0.0
35854 0.0
35855 0.0
35856 0.0
35857 0.0
35858 0.0
35859 0.0
35860 0.0
35861 0.0
35862 0.0
35863 0.0
35864 0.0
35865 0.0
35866 0.0
35867 0.0
35868 0.0
35869 0.0
35870 0.0
35871 0.0
35872 0.0
35873 0.0
35874 0.0
35875 0.0
35876 0.0
35877 0.0
35878 0.0
35879 0.0
35880 0.0
35881 0.0
35882 0.0
35883 0.0
35884 0.0
35885 0.0
35886 0.0
35887 0.0
35888 0.0
35889 0.0
35890 0.0
35891 0.0
35892 0.31324
35893 0.0
35894 0.0
35895 0.0
35896 0.0
35897 0.0
35898 0.0
35899 0.0
35900 0.0
35901 0.0
35902 0.0
35903 0.0
35904 0.0
35905 0.0
35906 0.0
35907 0.0
35908 0.0
35909 0.0
35910 0.0
35911 0.0
35912 0.0
35913 0.0
35914 0.0
35915 0.0
35916 0.0
35917 0.0
35918 0.0
35919 0.0
35920 0.0
35921 0.0
35922 0.31324
35923 0.0
35924 0.0
35925 0.0
35926 0.0
35927 0.0
35928 0.0
35929 0.0
35930 0.0
35931 0.0
35932 0.0
35933 0.0
35934 0.0
35935 0.0
35936 0.0
35937 0.0
35938 0.0
35939 0.0
35940 0.0
35941 0.0
35942 0.0
35943 0.0
35944 0.31324
35945 0.0
35946 0.0
35947 0.0
35948 0.0
35949 0.0
35950 0.31324
35951 0.0
35952 0.0
35953 0.0
35954 0.0
35955 0.0
35956 0.0
35957 0.0
35958 0.0
35959 0.0
35960 0.0
35961 0.0
35962 0.0
35963 0.0
35964 0.0
35965 0.0
35966 0.0
35967 0.0
35968 0.0
35969 0.0
35970 0.0
35971 0.0
35972 0.0
35973 0.0
35974 0.0
35975 0.0
35976 0.0
35977 0.0
35978 0.0
35979 0.0
35980 0.0
35981 0.0
35982 0.0
35983 0.0
35984 0.0
35985 0.0
35986 0.0
35987 0.0
35988 0.0
35989 0.31324
35990 0.31324
35991 0.0
35992 0.0
35993 0.0
35994 0.0
35995 0.0
35996 0.31324
35997 0.0
35998 0.0
35999 0.0
36000 0.0
36001 0.0
36002 0.0
36003 0.0
36004 0.0
36005 0.0
36006 0.0
36007 0.0
36008 0.0
36009 0.0
36010 0.0
36011 0.0
36012 0.0
36013 0.0
36014 0.0
36015 0.0
36016 0.0
36017 0.0
36018 0.0
36019 0.0
36020 0.0
36021 0.0
36022 0.0
36023 0.0
36024 0.0
36025 0.0
36026 0.0
36027 0.0
36028 0.0
36029 0.0
36030 0.0
36031 0.0
36032 0.0
36033 0.0
36034 0.0
36035 0.0
36036 0.0
36037 0.0
36038 0.0
36039 0.0
36040 0.0
36041 0.0
36042 0.0
36043 0.0
36044 0.0
36045 0.0
36046 0.0
36047 0.0
36048 0.0
36049 0.0
36050 0.0
36051 0.0
36052 0.0
36053 0.0
36054 0.0
36055 0.0
36056 0.0
36057 0.0
36058 0.0
36059 0.0
36060 0.0
36061 0.0
36062 0.0
36063 0.0
36064 0.31324
36065 0.0
36066 0.0
36067 0.0
36068 0.0
36069 0.0
36070 0.31324
36071 0.0
36072 0.0
36073 0.0
36074 0.0
36075 0.0
36076 0.0
36077 0.0
36078 0.0
36079 0.0
36080 0.31324
36081 0.0
36082 0.31324
36083 0.0
36084 0.0
36085 0.0
36086 0.0
36087 0.0
36088 0.0
36089 0.0
36090 0.0
36091 0.0
36092 0.0
36093 0.0
36094 0.0
36095 0.0
36096 0.0
36097 0.0
36098 0.0
36099 0.0
36100 0.0
36101 0.0
36102 0.0
36103 0.0
36104 0.0
36105 0.0
36106 0.0
36107 0.0
36108 0.31324
36109 0.0
36110 0.0
36111 0.0
36112 0.0
36113 0.0
36114 0.0
36115 0.0
36116 0.0
36117 0.0
36118 0.0
36119 0.0
36120 0.0
36121 0.0
36122 0.0
36123 0.0
36124 0.0
36125 0.0
36126 0.0
36127 0.0
36128 0.0
36129 0.0
36130 0.0
36131 0.0
36132 0.0
36133 0.0
36134 0.0
36135 0.0
36136 0.0
36137 0.31324
36138 0.0
36139 0.0
36140 0.0
36141 0.0
36142 0.31324
36143 0.0
36144 0.0
36145 0.0
36146 0.0
36147 0.0
36148 0.0
36149 0.0
36150 0.0
36151 0.0
36152 0.0
36153 0.0
36154 0.0
36155 0.31324
36156 0.0
36157 0.0
36158 0.31324
36159 0.0
36160 0.0
36161 0.0
36162 0.0
36163 0.0
36164 0.0
36165 0.31324
36166 0.0
36167 0.0
36168 0.0
36169 0.0
36170 0.0
36171 0.0
36172 0.0
36173 0.0
36174 0.0
36175 0.0
36176 0.0
36177 0.0
36178 0.0
36179 0.0
36180 0.0
36181 0.0
36182 0.0
36183 0.0
36184 0.31324
36185 0.0
36186 0.0
36187 0.0
36188 0.0
36189 0.0
36190 0.0
36191 0.0
36192 0.0
36193 0.0
36194 0.0
36195 0.0
36196 0.0
36197 0.0
36198 0.0
36199 0.0
36200 0.0
36201 0.0
36202 0.0
36203 0.0
36204 0.0
36205 0.0
36206 0.31324
36207 0.0
36208 0.0
36209 0.0
36210 0.0
36211 0.0
36212 0.0
36213 0.0
36214 0.0
36215 0.0
36216 0.0
36217 0.0
36218 0.0
36219 0.0
36220 0.0
36221 0.0
36222 0.0
36223 0.31324
36224 0.0
36225 0.0
36226 0.0
36227 0.0
36228 0.31324
36229 0.0
36230 0.0
36231 0.31324
36232 0.0
36233 0.0
36234 0.0
36235 0.0
36236 0.0
36237 0.0
36238 0.0
36239 0.0
36240 0.0
36241 0.0
36242 0.0
36243 0.0
36244 0.0
36245 0.0
36246 0.0
36247 0.0
36248 0.0
36249 0.0
36250 0.0
36251 0.0
36252 0.0
36253 0.0
36254 0.0
36255 0.0
36256 0.0
36257 0.0
36258 0.0
36259 0.0
36260 0.0
36261 0.0
36262 0.0
36263 0.0
36264 0.0
36265 0.0
36266 0.0
36267 0.31324
36268 0.0
36269 0.0
36270 0.0
36271 0.0
36272 0.0
36273 0.0
36274 0.0
36275 0.0
36276 0.0
36277 0.62648
36278 0.0
36279 0.0
36280 0.0
36281 0.31324
36282 0.0
36283 0.0
36284 0.0
36285 0.0
36286 0.0
36287 0.0
36288 0.0
36289 0.0
36290 0.0
36291 0.0
36292 0.0
36293 0.0
36294 0.0
36295 0.31324
36296 0.31324
36297 0.0
36298 0.0
36299 0.0
36300 0.0
36301 0.0
36302 0.0
36303 0.0
36304 0.0
36305 0.0
36306 0.0
36307 0.0
36308 0.0
36309 0.31324
36310 0.0
36311 0.0
36312 0.0
36313 0.0
36314 0.0
36315 0.31324
36316 0.0
36317 0.0
36318 0.0
36319 0.0
36320 0.0
36321 0.0
36322 0.0
36323 0.0
36324 0.0
36325 0.0
36326 0.0
36327 0.0
36328 0.0
36329 0.0
36330 0.62648
36331 0.0
36332 0.31324
36333 0.0
36334 0.0
36335 0.0
36336 0.0
36337 0.0
36338 0.0
36339 0.0
36340 0.31324
36341 0.0
36342 0.31324
36343 0.0
36344 0.0
36345 0.0
36346 0.31324
36347 0.0
36348 0.0
36349 0.0
36350 0.0
36351 0.0
36352 0.0
36353 0.31324
36354 0.0
36355 0.0
36356 0.62648
36357 0.0
36358 0.0
36359 0.0
36360 0.0
36361 0.0
36362 0.0
36363 0.0
36364 0.0
36365 0.0
36366 0.0
36367 0.31324
36368 0.0
36369 0.31324
36370 0.0
36371 0.0
36372 0.0
36373 0.31324
36374 0.0
36375 0.0
36376 0.0
36377 0.0
36378 0.0
36379 0.0
36380 0.9397200000000001
36381 0.62648
36382 0.0
36383 0.0
36384 0.0
36385 0.0
36386 0.0
36387 0.0
36388 0.31324
36389 0.0
36390 0.0
36391 0.0
36392 0.0
36393 0.62648
36394 0.31324
36395 0.0
36396 0.0
36397 0.0
36398 0.0
36399 0.0
36400 0.0
36401 0.0
36402 0.31324
36403 0.0
36404 0.62648
36405 0.0
36406 0.0
36407 0.31324
36408 0.0
36409 0.0
36410 0.0
36411 0.0
36412 0.0
36413 0.0
36414 0.31324
36415 0.0
36416 0.31324
36417 0.31324
36418 0.31324
36419 0.0
36420 0.0
36421 0.0
36422 0.0
36423 0.31324
36424 0.0
36425 0.0
36426 0.0
36427 0.9397200000000001
36428 0.0
36429 0.31324
36430 0.31324
36431 0.0
36432 0.0
36433 0.0
36434 0.31324
36435 0.0
36436 0.0
36437 0.31324
36438 0.0
36439 0.0
36440 0.0
36441 0.0
36442 0.0
36443 0.0
36444 0.0
36445 0.31324
36446 0.0
36447 0.0
36448 0.0
36449 0.0
36450 0.0
36451 0.0
36452 0.0
36453 0.0
36454 0.31324
36455 0.31324
36456 0.9397200000000001
36457 0.0
36458 0.0
36459 0.9397200000000001
36460 0.0
36461 0.0
36462 0.0
36463 0.0
36464 0.0
36465 0.31324
36466 0.0
36467 0.0
36468 0.0
36469 0.0
36470 0.0
36471 0.0
36472 0.0
36473 0.0
36474 0.0
36475 0.0
36476 0.0
36477 0.0
36478 0.31324
36479 0.0
36480 0.0
36481 0.0
36482 0.0
36483 0.0
36484 0.31324
36485 0.0
36486 0.0
36487 0.0
36488 0.0
36489 0.0
36490 0.0
36491 0.0
36492 0.0
36493 0.0
36494 0.0
36495 0.0
36496 0.0
36497 0.0
36498 0.0
36499 0.0
36500 0.0
36501 0.31324
36502 0.0
36503 0.0
36504 0.0
36505 0.0
36506 0.0
36507 0.0
36508 0.31324
36509 0.0
36510 0.0
36511 0.0
36512 0.0
36513 0.0
36514 0.0
36515 0.31324
36516 0.0
36517 0.0
36518 0.0
36519 0.0
36520 0.0
36521 0.0
36522 0.0
36523 0.0
36524 0.0
36525 0.0
36526 0.0
36527 0.0
36528 2.8191599999999997
36529 0.0
36530 0.0
36531 0.31324
36532 0.31324
36533 0.0
36534 0.31324
36535 0.31324
36536 0.31324
36537 0.31324
36538 0.0
36539 0.0
36540 0.0
36541 0.0
36542 0.31324
36543 0.0
36544 0.0
36545 0.0
36546 0.0
36547 0.31324
36548 0.0
36549 1.5662
36550 0.9397200000000001
36551 0.31324
36552 0.9397200000000001
36553 1.5662
36554 0.0
36555 0.0
36556 0.0
36557 0.31324
36558 0.0
36559 0.62648
36560 0.31324
36561 0.62648
36562 0.31324
36563 0.31324
36564 0.0
36565 0.0
36566 0.0
36567 0.31324
36568 0.31324
36569 0.62648
36570 0.0
36571 0.0
36572 0.0
36573 0.0
36574 0.0
36575 0.0
36576 0.0
36577 0.0
36578 0.0
36579 0.0
36580 0.0
36581 0.0
36582 0.0
36583 0.0
36584 0.0
36585 0.0
36586 0.0
36587 0.0
36588 0.0
36589 0.0
36590 0.0
36591 0.0
36592 0.0
36593 0.0
36594 0.0
36595 0.0
36596 0.0
36597 0.31324
36598 0.0
36599 0.0
36600 0.0
36601 0.0
36602 0.0
36603 0.0
36604 0.0
36605 0.0
36606 0.0
36607 0.0
36608 0.0
36609 0.0
36610 0.0
36611 0.0
36612 0.0
36613 0.0
36614 0.0
36615 0.0
36616 0.0
36617 0.0
36618 0.0
36619 0.0
36620 0.0
36621 0.0
36622 0.0
36623 0.0
36624 0.0
36625 0.0
36626 0.0
36627 0.0
36628 0.0
36629 0.0
36630 0.0
36631 0.0
36632 0.0
36633 0.0
36634 0.0
36635 0.0
36636 0.0
36637 0.0
36638 0.0
36639 0.0
36640 0.0
36641 0.0
36642 0.0
36643 0.0
36644 0.0
36645 0.0
36646 0.0
36647 0.9397200000000001
36648 0.31324
36649 0.0
36650 0.0
36651 0.0
36652 0.0
36653 0.0
36654 0.0
36655 0.0
36656 0.0
36657 0.0
36658 0.0
36659 0.31324
36660 0.0
36661 0.0
36662 0.31324
36663 0.0
36664 0.0
36665 0.0
36666 0.31324
36667 0.0
36668 0.0
36669 0.0
36670 0.0
36671 0.0
36672 0.0
36673 0.0
36674 0.0
36675 0.0
36676 0.31324
36677 0.0
36678 0.0
36679 0.0
36680 0.0
36681 0.0
36682 0.0
36683 0.0
36684 0.0
36685 0.0
36686 0.31324
36687 0.0
36688 0.0
36689 0.0
36690 0.0
36691 0.0
36692 0.0
36693 0.0
36694 0.62648
36695 0.31324
36696 0.0
36697 0.0
36698 0.0
36699 0.0
36700 0.31324
36701 0.0
36702 0.0
36703 0.0
36704 0.0
36705 0.0
36706 0.0
36707 0.0
36708 0.0
36709 0.0
36710 0.31324
36711 0.0
36712 0.0
36713 0.31324
36714 0.0
36715 0.0
36716 0.0
36717 0.31324
36718 0.0
36719 0.0
36720 0.0
36721 0.0
36722 0.0
36723 0.31324
36724 0.0
36725 0.0
36726 0.0
36727 0.0
36728 0.0
36729 0.0
36730 0.31324
36731 0.31324
36732 0.0
36733 0.0
36734 0.0
36735 0.31324
36736 0.0
36737 0.0
36738 0.0
36739 0.0
36740 0.0
36741 0.0
36742 0.0
36743 0.0
36744 0.0
36745 0.0
36746 0.0
36747 0.0
36748 0.0
36749 0.0
36750 0.31324
36751 0.0
36752 0.0
36753 0.0
36754 0.31324
36755 0.0
36756 0.0
36757 0.31324
36758 0.0
36759 0.0
36760 0.31324
36761 0.0
36762 0.0
36763 0.31324
36764 0.0
36765 0.0
36766 0.0
36767 0.0
36768 0.0
36769 0.0
36770 0.0
36771 0.0
36772 0.0
36773 0.0
36774 0.0
36775 0.0
36776 0.0
36777 0.0
36778 0.0
36779 0.0
36780 0.0
36781 0.0
36782 0.0
36783 0.0
36784 0.0
36785 0.0
36786 0.0
36787 0.0
36788 0.0
36789 0.0
36790 0.0
36791 0.0
36792 0.0
36793 0.0
36794 0.0
36795 0.0
36796 0.0
36797 0.0
36798 0.0
36799 0.0
36800 0.0
36801 0.0
36802 0.0
36803 0.0
36804 0.0
36805 0.0
36806 0.0
36807 0.0
36808 0.0
36809 0.0
36810 0.31324
36811 0.0
36812 0.0
36813 0.0
36814 0.0
36815 0.0
36816 0.0
36817 0.0
36818 0.0
36819 0.0
36820 0.0
36821 0.0
36822 0.0
36823 0.0
36824 0.0
36825 0.0
36826 0.0
36827 0.0
36828 0.0
36829 0.0
36830 0.31324
36831 0.0
36832 0.0
36833 0.0
36834 0.0
36835 0.0
36836 0.0
36837 0.0
36838 0.0
36839 0.0
36840 0.0
36841 0.0
36842 1.25296
36843 0.0
36844 0.31324
36845 0.0
36846 0.0
36847 0.0
36848 0.0
36849 0.0
36850 0.0
36851 0.0
36852 0.0
36853 0.0
36854 0.0
36855 0.0
36856 0.0
36857 0.0
36858 0.0
36859 0.0
36860 0.0
36861 0.0
36862 0.0
36863 0.0
36864 0.0
36865 0.0
36866 0.31324
36867 0.0
36868 0.31324
36869 0.0
36870 0.0
36871 0.0
36872 0.0
36873 0.0
36874 0.31324
36875 0.31324
36876 0.0
36877 0.0
36878 0.0
36879 0.0
36880 0.0
36881 0.31324
36882 0.0
36883 0.0
36884 0.31324
36885 0.0
36886 0.0
36887 0.0
36888 0.0
36889 0.0
36890 0.0
36891 0.0
36892 0.0
36893 0.0
36894 0.0
36895 0.0
36896 0.0
36897 0.0
36898 0.0
36899 0.0
36900 0.0
36901 0.0
36902 0.0
36903 0.0
36904 0.0
36905 0.0
36906 0.0
36907 0.0
36908 0.0
36909 0.0
36910 0.0
36911 0.0
36912 0.0
36913 0.0
36914 0.0
36915 0.0
36916 0.0
36917 0.0
36918 0.0
36919 0.0
36920 0.0
36921 0.0
36922 0.0
36923 0.0
36924 0.0
36925 0.0
36926 0.0
36927 0.0
36928 0.0
36929 0.0
36930 0.0
36931 0.0
36932 0.0
36933 0.0
36934 0.0
36935 0.0
36936 0.0
36937 0.0
36938 0.0
36939 0.0
36940 0.0
36941 0.0
36942 0.0
36943 0.0
36944 0.0
36945 0.0
36946 0.0
36947 0.0
36948 0.0
36949 0.0
36950 0.0
36951 0.0
36952 0.0
36953 0.0
36954 0.0
36955 0.0
36956 0.0
36957 0.0
36958 0.0
36959 0.31324
36960 0.0
36961 0.0
36962 0.0
36963 0.0
36964 0.0
36965 0.0
36966 0.0
36967 0.0
36968 0.0
36969 0.0
36970 0.0
36971 0.0
36972 0.0
36973 0.0
36974 0.0
36975 0.0
36976 0.0
36977 0.0
36978 0.0
36979 0.0
36980 0.0
36981 0.0
36982 0.0
36983 0.0
36984 0.0
36985 0.0
36986 0.0
36987 0.0
36988 0.0
36989 0.0
36990 0.62648
36991 0.0
36992 0.0
36993 0.0
36994 0.0
36995 0.0
36996 0.0
36997 0.31324
36998 0.0
36999 0.0
37000 0.0
37001 0.0
37002 0.0
37003 0.0
37004 0.0
37005 0.0
37006 0.0
37007 0.0
37008 0.0
37009 0.31324
37010 0.0
37011 0.0
37012 0.0
37013 0.0
37014 0.0
37015 0.0
37016 0.0
37017 0.0
37018 0.0
37019 0.0
37020 0.0
37021 0.0
37022 0.0
37023 0.0
37024 0.0
37025 0.0
37026 0.0
37027 0.0
37028 0.0
37029 0.0
37030 0.0
37031 0.0
37032 0.0
37033 0.0
37034 0.0
37035 0.0
37036 0.0
37037 0.0
37038 0.0
37039 0.0
37040 0.0
37041 0.0
37042 0.0
37043 0.0
37044 0.0
37045 0.0
37046 0.0
37047 0.31324
37048 0.0
37049 0.0
37050 0.0
37051 0.0
37052 0.0
37053 0.0
37054 0.0
37055 0.0
37056 0.0
37057 0.0
37058 0.0
37059 0.31324
37060 0.0
37061 0.0
37062 0.0
37063 0.0
37064 0.0
37065 0.0
37066 0.0
37067 0.0
37068 0.0
37069 0.0
37070 0.0
37071 0.0
37072 0.0
37073 0.0
37074 0.0
37075 0.0
37076 0.0
37077 0.0
37078 0.0
37079 0.0
37080 0.0
37081 0.0
37082 0.0
37083 0.0
37084 0.0
37085 0.0
37086 0.0
37087 0.0
37088 0.0
37089 0.0
37090 0.0
37091 0.0
37092 0.0
37093 0.0
37094 0.0
37095 0.0
37096 0.0
37097 0.0
37098 0.0
37099 0.0
37100 0.0
37101 0.0
37102 0.0
37103 0.0
37104 0.0
37105 0.0
37106 0.31324
37107 0.0
37108 0.0
37109 0.0
37110 0.31324
37111 0.0
37112 0.0
37113 0.0
37114 0.0
37115 0.31324
37116 0.0
37117 0.0
37118 0.0
37119 0.0
37120 0.0
37121 0.31324
37122 0.0
37123 0.0
37124 0.0
37125 0.0
37126 0.0
37127 0.0
37128 0.0
37129 0.0
37130 0.0
37131 0.0
37132 0.0
37133 0.0
37134 0.0
37135 0.0
37136 0.0
37137 0.0
37138 0.0
37139 0.0
37140 0.0
37141 0.0
37142 0.0
37143 0.0
37144 0.0
37145 0.0
37146 0.0
37147 0.0
37148 0.0
37149 0.0
37150 0.0
37151 0.0
37152 0.0
37153 0.0
37154 0.0
37155 0.0
37156 0.0
37157 0.0
37158 0.0
37159 0.0
37160 0.0
37161 0.0
37162 0.0
37163 0.0
37164 0.0
37165 0.0
37166 0.31324
37167 0.0
37168 0.0
37169 0.0
37170 0.0
37171 0.0
37172 0.0
37173 0.0
37174 0.0
37175 0.0
37176 0.31324
37177 0.0
37178 0.0
37179 0.0
37180 0.0
37181 0.0
37182 0.0
37183 0.0
37184 0.0
37185 0.0
37186 0.0
37187 0.0
37188 0.0
37189 0.0
37190 0.0
37191 0.0
37192 0.0
37193 0.0
37194 0.0
37195 0.0
37196 0.0
37197 0.0
37198 0.0
37199 0.0
37200 0.0
37201 0.0
37202 0.0
37203 0.0
37204 0.0
37205 0.0
37206 0.0
37207 0.0
37208 0.0
37209 0.0
37210 0.0
37211 0.0
37212 0.0
37213 0.0
37214 0.0
37215 0.0
37216 0.0
37217 0.0
37218 0.0
37219 0.0
37220 0.0
37221 0.0
37222 0.0
37223 0.0
37224 0.0
37225 0.0
37226 0.31324
37227 0.0
37228 0.0
37229 0.0
37230 0.0
37231 0.0
37232 0.0
37233 0.0
37234 0.0
37235 0.0
37236 0.0
37237 0.0
37238 0.0
37239 0.0
37240 0.0
37241 0.0
37242 0.31324
37243 0.0
37244 0.0
37245 0.0
37246 0.0
37247 0.0
37248 0.0
37249 0.0
37250 0.31324
37251 0.0
37252 0.0
37253 0.0
37254 0.0
37255 0.0
37256 0.0
37257 0.0
37258 0.0
37259 0.0
37260 0.0
37261 0.0
37262 0.31324
37263 0.0
37264 0.0
37265 0.0
37266 0.0
37267 0.0
37268 0.0
37269 0.0
37270 0.0
37271 0.0
37272 0.0
37273 0.0
37274 0.0
37275 0.0
37276 0.0
37277 0.0
37278 0.0
37279 0.0
37280 0.0
37281 0.0
37282 0.0
37283 0.0
37284 0.0
37285 0.31324
37286 0.0
37287 0.0
37288 0.0
37289 0.0
37290 0.0
37291 0.0
37292 0.0
37293 0.0
37294 0.31324
37295 0.0
37296 0.0
37297 0.0
37298 0.0
37299 0.0
37300 0.0
37301 0.0
37302 0.0
37303 0.0
37304 0.0
37305 0.0
37306 0.0
37307 0.0
37308 0.0
37309 0.0
37310 0.0
37311 0.0
37312 0.0
37313 0.0
37314 0.0
37315 0.0
37316 0.0
37317 0.0
37318 0.0
37319 0.0
37320 0.0
37321 0.0
37322 0.0
37323 0.0
37324 0.0
37325 0.0
37326 0.0
37327 0.0
37328 0.0
37329 0.0
37330 0.0
37331 0.0
37332 0.0
37333 0.0
37334 0.0
37335 0.0
37336 0.0
37337 0.0
37338 0.31324
37339 0.0
37340 0.0
37341 0.0
37342 0.0
37343 0.0
37344 0.0
37345 0.0
37346 0.0
37347 0.0
37348 0.0
37349 0.0
37350 0.0
37351 0.0
37352 0.0
37353 0.0
37354 0.0
37355 0.0
37356 0.0
37357 0.0
37358 0.0
37359 0.0
37360 0.0
37361 0.0
37362 0.0
37363 0.0
37364 0.0
37365 0.0
37366 0.0
37367 0.0
37368 0.0
37369 0.0
37370 0.0
37371 0.0
37372 0.0
37373 0.0
37374 0.0
37375 0.0
37376 0.0
37377 0.0
37378 0.0
37379 0.0
37380 0.0
37381 0.0
37382 0.0
37383 0.0
37384 0.0
37385 0.0
37386 0.0
37387 0.0
37388 0.0
37389 0.0
37390 0.0
37391 0.0
37392 0.0
37393 0.0
37394 0.0
37395 0.0
37396 0.0
37397 0.0
37398 0.0
37399 0.0
37400 0.0
37401 0.0
37402 0.0
37403 0.0
37404 0.0
37405 0.0
37406 0.0
37407 0.0
37408 0.0
37409 0.0
37410 0.0
37411 0.0
37412 0.0
37413 0.0
37414 0.0
37415 0.31324
37416 0.0
37417 0.0
37418 0.0
37419 0.0
37420 0.0
37421 0.0
37422 0.0
37423 0.0
37424 0.0
37425 0.0
37426 0.0
37427 0.0
37428 0.0
37429 0.0
37430 0.0
37431 0.0
37432 0.0
37433 0.0
37434 0.0
37435 0.0
37436 0.0
37437 0.0
37438 0.0
37439 0.0
37440 0.0
37441 0.0
37442 0.0
37443 0.0
37444 0.0
37445 0.0
37446 0.0
37447 0.0
37448 0.0
37449 0.0
37450 0.0
37451 0.0
37452 0.0
37453 0.0
37454 0.31324
37455 0.0
37456 0.0
37457 0.0
37458 0.0
37459 0.0
37460 0.0
37461 0.0
37462 0.0
37463 0.31324
37464 0.0
37465 0.0
37466 0.0
37467 0.0
37468 0.0
37469 0.0
37470 0.0
37471 0.0
37472 0.0
37473 0.0
37474 0.0
37475 0.0
37476 0.0
37477 0.0
37478 0.0
37479 0.0
37480 0.0
37481 0.0
37482 0.0
37483 0.0
37484 0.0
37485 0.0
37486 0.0
37487 0.0
37488 0.0
37489 0.31324
37490 0.0
37491 0.0
37492 0.0
37493 0.0
37494 0.0
37495 0.0
37496 0.0
37497 0.0
37498 0.0
37499 0.0
37500 0.0
37501 0.0
37502 0.0
37503 0.0
37504 0.0
37505 0.0
37506 0.0
37507 0.0
37508 0.0
37509 0.0
37510 0.0
37511 0.0
37512 0.0
37513 0.0
37514 0.0
37515 0.0
37516 0.0
37517 0.0
37518 0.0
37519 0.0
37520 0.0
37521 0.0
37522 0.0
37523 0.0
37524 0.0
37525 0.0
37526 0.0
37527 0.0
37528 0.0
37529 0.0
37530 0.0
37531 0.0
37532 0.0
37533 0.0
37534 0.0
37535 0.0
37536 0.0
37537 0.0
37538 0.0
37539 0.0
37540 0.0
37541 0.0
37542 0.0
37543 0.0
37544 0.0
37545 0.0
37546 0.0
37547 0.0
37548 0.0
37549 0.0
37550 0.0
37551 0.0
37552 0.0
37553 0.0
37554 0.0
37555 0.0
37556 0.0
37557 0.0
37558 0.0
37559 0.0
37560 0.0
37561 0.0
37562 0.0
37563 0.0
37564 0.0
37565 0.0
37566 0.0
37567 0.0
37568 0.0
37569 0.0
37570 0.0
37571 0.0
37572 0.0
37573 0.0
37574 0.0
37575 0.0
37576 0.0
37577 0.0
37578 0.0
37579 0.0
37580 0.0
37581 0.31324
37582 0.0
37583 0.0
37584 0.31324
37585 0.0
37586 0.0
37587 0.0
37588 0.0
37589 0.0
37590 0.0
37591 0.0
37592 0.0
37593 0.0
37594 0.0
37595 0.0
37596 0.0
37597 0.0
37598 0.0
37599 0.0
37600 0.0
37601 0.0
37602 0.0
37603 0.0
37604 0.0
37605 0.0
37606 0.0
37607 0.0
37608 0.31324
37609 0.0
37610 0.0
37611 0.0
37612 0.0
37613 0.0
37614 0.0
37615 0.0
37616 0.0
37617 0.0
37618 0.0
37619 0.0
37620 0.0
37621 0.0
37622 0.0
37623 0.0
37624 0.0
37625 0.0
37626 0.0
37627 0.0
37628 0.0
37629 0.0
37630 0.0
37631 0.0
37632 0.0
37633 0.0
37634 0.31324
37635 0.0
37636 0.0
37637 0.0
37638 0.0
37639 0.0
37640 0.0
37641 0.0
37642 0.0
37643 0.0
37644 0.31324
37645 0.0
37646 0.0
37647 0.0
37648 0.0
37649 0.0
37650 0.0
37651 0.0
37652 0.0
37653 0.0
37654 0.0
37655 0.0
37656 0.0
37657 0.0
37658 0.0
37659 0.0
37660 0.0
37661 0.0
37662 0.0
37663 0.31324
37664 0.0
37665 0.0
37666 0.0
37667 0.0
37668 0.0
37669 0.0
37670 0.0
37671 0.0
37672 0.0
37673 0.0
37674 0.0
37675 0.0
37676 0.0
37677 0.0
37678 0.0
37679 0.0
37680 0.0
37681 0.0
37682 0.0
37683 0.0
37684 0.0
37685 0.0
37686 0.0
37687 0.0
37688 0.0
37689 0.0
37690 0.0
37691 0.0
37692 0.0
37693 0.0
37694 0.0
37695 0.0
37696 0.0
37697 0.0
37698 0.0
37699 0.0
37700 0.0
37701 0.0
37702 0.0
37703 0.0
37704 0.0
37705 0.0
37706 0.0
37707 0.0
37708 0.0
37709 0.0
37710 0.0
37711 0.0
37712 0.0
37713 0.0
37714 0.0
37715 0.0
37716 0.0
37717 0.0
37718 0.0
37719 0.0
37720 0.0
37721 0.31324
37722 0.0
37723 0.0
37724 0.0
37725 0.0
37726 0.0
37727 0.0
37728 0.0
37729 0.0
37730 0.0
37731 0.0
37732 0.0
37733 0.0
37734 0.0
37735 0.31324
37736 0.0
37737 0.0
37738 0.0
37739 0.0
37740 0.0
37741 0.0
37742 0.0
37743 0.0
37744 0.0
37745 0.0
37746 0.0
37747 0.0
37748 0.31324
37749 0.0
37750 0.0
37751 0.0
37752 0.0
37753 0.0
37754 0.0
37755 0.0
37756 0.0
37757 0.0
37758 0.0
37759 0.0
37760 0.0
37761 0.0
37762 0.0
37763 0.0
37764 0.0
37765 0.0
37766 0.0
37767 0.0
37768 0.0
37769 0.0
37770 0.0
37771 0.0
37772 0.0
37773 0.0
37774 0.0
37775 0.0
37776 0.0
37777 0.0
37778 0.0
37779 0.0
37780 0.0
37781 0.0
37782 0.0
37783 0.0
37784 0.0
37785 0.0
37786 0.0
37787 0.0
37788 0.0
37789 0.0
37790 0.0
37791 0.0
37792 0.0
37793 0.0
37794 0.0
37795 0.0
37796 0.0
37797 0.0
37798 0.0
37799 0.0
37800 0.0
37801 0.0
37802 0.0
37803 0.31324
37804 0.0
37805 0.0
37806 0.0
37807 0.0
37808 0.0
37809 0.0
37810 0.0
37811 0.0
37812 0.0
37813 0.0
37814 0.0
37815 0.0
37816 0.0
37817 0.0
37818 0.0
37819 0.0
37820 0.0
37821 0.0
37822 0.0
37823 0.0
37824 0.0
37825 0.0
37826 0.0
37827 0.0
37828 0.0
37829 0.0
37830 0.0
37831 0.0
37832 0.0
37833 0.0
37834 0.0
37835 0.0
37836 0.0
37837 0.31324
37838 0.0
37839 0.0
37840 0.0
37841 0.0
37842 0.0
37843 0.0
37844 0.0
37845 0.31324
37846 0.0
37847 0.0
37848 0.0
37849 0.0
37850 0.0
37851 0.0
37852 0.0
37853 0.0
37854 0.0
37855 0.0
37856 0.0
37857 0.0
37858 0.0
37859 0.0
37860 0.0
37861 0.0
37862 0.0
37863 0.0
37864 0.0
37865 0.0
37866 0.0
37867 0.0
37868 0.0
37869 0.0
37870 0.0
37871 0.0
37872 0.0
37873 0.0
37874 0.0
37875 0.0
37876 0.0
37877 0.0
37878 0.0
37879 0.0
37880 0.0
37881 0.0
37882 0.0
37883 0.0
37884 0.0
37885 0.0
37886 0.0
37887 0.0
37888 0.0
37889 0.0
37890 0.0
37891 0.0
37892 0.0
37893 0.0
37894 0.0
37895 0.0
37896 0.0
37897 0.0
37898 0.0
37899 0.0
37900 0.0
37901 0.0
37902 0.0
37903 0.0
37904 0.0
37905 0.0
37906 0.0
37907 0.0
37908 0.0
37909 0.0
37910 0.0
37911 0.0
37912 0.0
37913 0.0
37914 0.0
37915 0.0
37916 0.0
37917 0.0
37918 0.0
37919 0.0
37920 0.0
37921 0.0
37922 0.0
37923 0.0
37924 0.0
37925 0.0
37926 0.0
37927 0.0
37928 0.0
37929 0.0
37930 0.0
37931 0.0
37932 0.0
37933 0.0
37934 0.0
37935 0.0
37936 0.0
37937 0.0
37938 0.0
37939 0.0
37940 0.0
37941 0.0
37942 0.0
37943 0.0
37944 0.0
37945 0.0
37946 0.0
37947 0.0
37948 0.0
37949 0.0
37950 0.0
37951 0.0
37952 0.0
37953 0.0
37954 0.0
37955 0.0
37956 0.0
37957 0.0
37958 0.0
37959 0.0
37960 0.0
37961 0.0
37962 0.0
37963 0.0
37964 0.0
37965 0.0
37966 0.0
37967 0.0
37968 0.31324
37969 0.0
37970 0.0
37971 0.0
37972 0.0
37973 0.0
37974 0.0
37975 0.0
37976 0.0
37977 0.31324
37978 0.0
37979 0.0
37980 0.0
37981 0.0
37982 0.0
37983 0.0
37984 0.0
37985 0.0
37986 0.0
37987 0.0
37988 0.0
37989 0.0
37990 0.0
37991 0.0
37992 0.0
37993 0.0
37994 0.0
37995 0.0
37996 0.0
37997 0.0
37998 0.0
37999 0.0
38000 0.0
38001 0.0
38002 0.0
38003 0.0
38004 0.0
38005 0.0
38006 0.0
38007 0.0
38008 0.0
38009 0.0
38010 0.0
38011 0.0
38012 0.0
38013 0.0
38014 0.0
38015 0.0
38016 0.0
38017 0.0
38018 0.0
38019 0.0
38020 0.0
38021 0.0
38022 0.0
38023 0.0
38024 0.0
38025 0.0
38026 0.0
38027 0.0
38028 0.0
38029 0.0
38030 0.0
38031 0.0
38032 0.0
38033 0.0
38034 0.0
38035 0.0
38036 0.0
38037 0.0
38038 0.0
38039 0.0
38040 0.0
38041 0.0
38042 0.0
38043 0.0
38044 0.0
38045 0.0
38046 0.0
38047 0.0
38048 0.0
38049 0.0
38050 0.0
38051 0.0
38052 0.0
38053 0.0
38054 0.0
38055 0.0
38056 0.0
38057 0.0
38058 0.0
38059 0.0
38060 0.0
38061 0.0
38062 0.0
38063 0.0
38064 0.0
38065 0.0
38066 0.0
38067 0.0
38068 0.0
38069 0.0
38070 0.0
38071 0.0
38072 0.0
38073 0.0
38074 0.0
38075 0.0
38076 0.0
38077 0.0
38078 0.0
38079 0.0
38080 0.0
38081 0.0
38082 0.0
38083 0.0
38084 0.0
38085 0.0
38086 0.0
38087 0.0
38088 0.0
38089 0.0
38090 0.0
38091 0.0
38092 0.0
38093 0.0
38094 0.0
38095 0.0
38096 0.0
38097 0.0
38098 0.0
38099 0.0
38100 0.0
38101 0.0
38102 0.0
38103 0.0
38104 0.0
38105 0.0
38106 0.0
38107 0.0
38108 0.0
38109 0.0
38110 0.0
38111 0.0
38112 0.0
38113 0.0
38114 0.0
38115 0.0
38116 0.0
38117 0.0
38118 0.0
38119 0.0
38120 0.0
38121 0.0
38122 0.0
38123 0.0
38124 0.0
38125 0.0
38126 0.0
38127 0.0
38128 0.0
38129 0.0
38130 0.0
38131 0.0
38132 0.0
38133 0.0
38134 0.0
38135 0.0
38136 0.0
38137 0.0
38138 0.0
38139 0.0
38140 0.0
38141 0.0
38142 0.0
38143 0.0
38144 0.0
38145 0.0
38146 0.0
38147 0.0
38148 0.0
38149 0.0
38150 0.0
38151 0.0
38152 0.0
38153 0.0
38154 0.0
38155 0.0
38156 0.0
38157 0.0
38158 0.0
38159 0.0
38160 0.0
38161 0.0
38162 0.0
38163 0.0
38164 0.0
38165 0.0
38166 0.0
38167 0.0
38168 0.0
38169 0.0
38170 0.0
38171 0.0
38172 0.0
38173 0.0
38174 0.31324
38175 0.0
38176 0.0
38177 0.0
38178 0.0
38179 0.0
38180 0.0
38181 0.0
38182 0.0
38183 0.0
38184 0.0
38185 0.0
38186 0.0
38187 0.0
38188 0.0
38189 0.0
38190 0.31324
38191 0.31324
38192 0.0
38193 0.0
38194 0.0
38195 0.0
38196 0.0
38197 0.0
38198 0.0
38199 0.0
38200 0.0
38201 0.0
38202 0.0
38203 0.0
38204 0.0
38205 0.31324
38206 0.0
38207 0.31324
38208 0.0
38209 0.0
38210 0.0
38211 0.0
38212 0.0
38213 0.0
38214 0.0
38215 0.0
38216 0.0
38217 0.0
38218 0.0
38219 0.0
38220 0.31324
38221 0.31324
38222 0.0
38223 0.0
38224 0.0
38225 0.0
38226 0.0
38227 0.0
38228 0.0
38229 0.0
38230 0.0
38231 0.0
38232 0.0
38233 0.0
38234 0.0
38235 0.0
38236 0.0
38237 0.0
38238 0.0
38239 0.0
38240 0.62648
38241 0.0
38242 0.9397200000000001
38243 0.0
38244 0.62648
38245 0.0
38246 0.0
38247 0.0
38248 0.0
38249 0.0
38250 0.31324
38251 0.0
38252 0.0
38253 0.0
38254 0.0
38255 0.0
38256 0.31324
38257 0.0
38258 0.0
38259 0.0
38260 0.0
38261 0.0
38262 0.0
38263 0.0
38264 0.0
38265 0.0
38266 0.31324
38267 0.0
38268 0.0
38269 0.0
38270 0.0
38271 0.0
38272 0.0
38273 0.0
38274 0.0
38275 0.0
38276 0.0
38277 0.0
38278 0.0
38279 0.0
38280 0.0
38281 0.31324
38282 0.0
38283 0.0
38284 0.0
38285 0.0
38286 0.0
38287 0.0
38288 0.0
38289 0.0
38290 0.0
38291 0.0
38292 0.0
38293 0.31324
38294 0.0
38295 0.0
38296 0.31324
38297 0.0
38298 0.0
38299 0.0
38300 0.0
38301 0.0
38302 0.0
38303 0.0
38304 0.0
38305 0.0
38306 0.0
38307 0.31324
38308 0.31324
38309 0.0
38310 0.0
38311 0.0
38312 0.0
38313 0.0
38314 0.0
38315 0.0
38316 0.0
38317 0.31324
38318 0.0
38319 0.31324
38320 0.0
38321 0.0
38322 0.0
38323 0.0
38324 0.0
38325 0.0
38326 0.0
38327 0.0
38328 0.31324
38329 0.0
38330 0.0
38331 0.0
38332 0.31324
38333 0.0
38334 0.0
38335 0.0
38336 0.0
38337 0.31324
38338 0.0
38339 0.0
38340 0.0
38341 0.0
38342 0.0
38343 0.31324
38344 0.0
38345 0.0
38346 0.31324
38347 0.0
38348 0.0
38349 0.0
38350 0.0
38351 0.0
38352 0.0
38353 0.0
38354 0.0
38355 0.0
38356 0.0
38357 0.0
38358 0.0
38359 0.0
38360 0.0
38361 0.0
38362 0.0
38363 0.0
38364 0.0
38365 0.0
38366 0.0
38367 0.0
38368 0.0
38369 0.0
38370 0.0
38371 0.0
38372 0.0
38373 0.0
38374 0.0
38375 0.62648
38376 0.31324
38377 0.31324
38378 0.0
38379 0.0
38380 0.0
38381 0.0
38382 0.9397200000000001
38383 0.31324
38384 0.0
38385 0.0
38386 0.0
38387 0.0
38388 0.0
38389 0.0
38390 0.0
38391 0.0
38392 0.0
38393 0.0
38394 0.0
38395 0.0
38396 0.0
38397 0.0
38398 0.0
38399 0.0
38400 0.31324
38401 0.0
38402 0.0
38403 0.0
38404 0.0
38405 0.0
38406 0.0
38407 0.0
38408 0.0
38409 0.0
38410 0.0
38411 0.0
38412 0.31324
38413 0.0
38414 0.0
38415 0.0
38416 0.0
38417 0.0
38418 0.0
38419 0.62648
38420 0.0
38421 0.0
38422 0.0
38423 0.0
38424 0.31324
38425 0.0
38426 0.0
38427 0.0
38428 0.0
38429 0.0
38430 0.0
38431 0.0
38432 0.31324
38433 0.0
38434 0.31324
38435 0.0
38436 0.0
38437 0.0
38438 0.0
38439 0.0
38440 0.0
38441 0.0
38442 0.0
38443 0.0
38444 0.0
38445 0.0
38446 0.62648
38447 0.0
38448 0.0
38449 0.0
38450 0.0
38451 0.62648
38452 0.0
38453 0.0
38454 0.0
38455 0.0
38456 0.0
38457 0.0
38458 0.31324
38459 0.0
38460 0.0
38461 0.31324
38462 0.31324
38463 0.0
38464 0.0
38465 0.31324
38466 0.62648
38467 0.0
38468 0.0
38469 0.0
38470 0.0
38471 0.0
38472 0.0
38473 0.31324
38474 0.62648
38475 0.0
38476 0.0
38477 0.0
38478 0.31324
38479 0.62648
38480 0.0
38481 0.0
38482 0.31324
38483 0.0
38484 0.0
38485 0.0
38486 0.31324
38487 0.0
38488 0.0
38489 0.0
38490 0.0
38491 0.0
38492 0.0
38493 0.0
38494 0.0
38495 0.0
38496 0.0
38497 0.0
38498 0.0
38499 0.0
38500 0.0
38501 0.0
38502 0.31324
38503 0.0
38504 0.0
38505 0.0
38506 0.0
38507 0.0
38508 0.0
38509 0.0
38510 0.31324
38511 0.0
38512 0.0
38513 0.0
38514 0.0
38515 0.0
38516 0.0
38517 0.0
38518 0.0
38519 0.0
38520 0.0
38521 0.0
38522 0.0
38523 0.0
38524 0.0
38525 0.0
38526 0.0
38527 0.0
38528 0.0
38529 0.0
38530 0.0
38531 0.0
38532 0.0
38533 0.0
38534 0.0
38535 0.0
38536 0.0
38537 0.0
38538 0.0
38539 0.0
38540 0.31324
38541 0.0
38542 0.0
38543 0.0
38544 0.0
38545 0.0
38546 0.0
38547 0.0
38548 0.62648
38549 0.0
38550 0.0
38551 0.0
38552 0.31324
38553 0.0
38554 0.0
38555 0.0
38556 0.0
38557 0.0
38558 0.31324
38559 0.0
38560 0.0
38561 0.0
38562 0.0
38563 0.0
38564 0.0
38565 0.0
38566 0.0
38567 0.0
38568 0.31324
38569 0.0
38570 0.0
38571 0.31324
38572 0.0
38573 0.0
38574 0.62648
38575 0.0
38576 0.0
38577 0.0
38578 0.0
38579 0.0
38580 0.0
38581 0.0
38582 0.0
38583 0.0
38584 0.0
38585 0.0
38586 0.0
38587 0.0
38588 0.0
38589 0.0
38590 0.0
38591 0.0
38592 0.0
38593 0.0
38594 0.0
38595 0.0
38596 0.0
38597 0.0
38598 0.0
38599 0.0
38600 0.0
38601 2.1926799999999997
38602 0.0
38603 0.0
38604 0.0
38605 0.0
38606 0.31324
38607 0.0
38608 0.62648
38609 0.0
38610 0.0
38611 0.31324
38612 0.0
38613 0.0
38614 0.0
38615 0.0
38616 0.62648
38617 0.0
38618 0.0
38619 0.0
38620 0.0
38621 0.0
38622 0.0
38623 0.0
38624 0.0
38625 0.0
38626 0.0
38627 0.0
38628 0.0
38629 0.0
38630 0.0
38631 0.0
38632 0.0
38633 0.0
38634 0.0
38635 0.0
38636 0.0
38637 0.0
38638 0.0
38639 0.0
38640 0.0
38641 0.0
38642 0.0
38643 0.0
38644 0.0
38645 0.0
38646 0.0
38647 0.0
38648 0.0
38649 0.0
38650 0.0
38651 0.0
38652 0.0
38653 0.0
38654 0.0
38655 0.0
38656 0.0
38657 0.0
38658 0.0
38659 0.0
38660 0.9397200000000001
38661 0.0
38662 0.0
38663 0.0
38664 0.0
38665 0.62648
38666 0.0
38667 0.0
38668 0.31324
38669 0.0
38670 0.0
38671 0.0
38672 0.0
38673 0.0
38674 0.0
38675 0.0
38676 0.0
38677 0.0
38678 0.0
38679 0.0
38680 0.0
38681 0.31324
38682 0.0
38683 0.0
38684 0.0
38685 0.0
38686 0.0
38687 0.0
38688 0.0
38689 0.0
38690 0.0
38691 0.0
38692 0.0
38693 0.0
38694 0.0
38695 0.0
38696 0.0
38697 0.0
38698 0.0
38699 0.0
38700 0.0
38701 0.0
38702 0.0
38703 0.0
38704 0.0
38705 0.0
38706 0.0
38707 0.0
38708 0.31324
38709 0.0
38710 0.0
38711 0.0
38712 0.0
38713 0.0
38714 0.0
38715 0.0
38716 0.0
38717 0.0
38718 0.0
38719 0.0
38720 0.0
38721 0.0
38722 0.0
38723 0.0
38724 0.0
38725 0.0
38726 0.0
38727 0.0
38728 0.0
38729 0.0
38730 0.0
38731 0.0
38732 0.0
38733 0.0
38734 0.0
38735 0.0
38736 0.0
38737 0.0
38738 0.0
38739 0.0
38740 0.0
38741 0.31324
38742 0.0
38743 0.0
38744 0.0
38745 0.0
38746 0.0
38747 0.31324
38748 0.0
38749 0.62648
38750 0.0
38751 0.0
38752 0.0
38753 0.0
38754 0.0
38755 0.0
38756 0.0
38757 0.0
38758 0.0
38759 0.0
38760 0.0
38761 0.0
38762 0.0
38763 0.0
38764 0.0
38765 0.0
38766 0.0
38767 0.0
38768 0.0
38769 0.0
38770 0.0
38771 0.0
38772 0.0
38773 0.0
38774 0.0
38775 0.0
38776 0.0
38777 0.0
38778 0.0
38779 0.0
38780 0.0
38781 0.0
38782 0.0
38783 0.0
38784 0.0
38785 0.0
38786 0.0
38787 0.0
38788 0.0
38789 0.0
38790 0.0
38791 0.0
38792 0.0
38793 0.0
38794 0.0
38795 0.0
38796 0.0
38797 0.0
38798 0.0
38799 0.0
38800 0.0
38801 0.0
38802 0.0
38803 0.0
38804 0.0
38805 0.0
38806 0.0
38807 0.0
38808 0.0
38809 0.0
38810 0.0
38811 0.0
38812 0.0
38813 0.0
38814 0.0
38815 0.0
38816 0.0
38817 0.0
38818 0.0
38819 0.0
38820 0.0
38821 0.0
38822 0.0
38823 0.0
38824 0.0
38825 0.0
38826 0.0
38827 0.0
38828 0.0
38829 0.0
38830 0.0
38831 0.0
38832 0.0
38833 0.0
38834 0.0
38835 0.0
38836 0.31324
38837 0.0
38838 0.0
38839 0.0
38840 0.0
38841 0.0
38842 0.0
38843 0.0
38844 0.0
38845 0.0
38846 0.0
38847 0.31324
38848 0.0
38849 0.0
38850 0.0
38851 0.0
38852 0.0
38853 0.0
38854 0.0
38855 0.31324
38856 0.0
38857 0.0
38858 0.0
38859 0.0
38860 0.31324
38861 0.31324
38862 0.0
38863 0.0
38864 0.0
38865 0.0
38866 0.0
38867 0.0
38868 0.0
38869 0.0
38870 0.0
38871 0.0
38872 0.0
38873 0.0
38874 0.0
38875 0.0
38876 0.0
38877 0.0
38878 0.0
38879 0.0
38880 0.0
38881 0.0
38882 0.0
38883 0.0
38884 0.0
38885 0.0
38886 0.0
38887 0.0
38888 0.0
38889 0.0
38890 0.0
38891 0.31324
38892 0.0
38893 0.0
38894 0.0
38895 0.0
38896 0.0
38897 0.31324
38898 0.0
38899 0.31324
38900 0.0
38901 0.0
38902 0.0
38903 0.31324
38904 0.0
38905 0.0
38906 0.0
38907 0.0
38908 0.0
38909 1.25296
38910 0.0
38911 0.0
38912 0.0
38913 0.0
38914 0.0
38915 0.0
38916 0.0
38917 0.0
38918 0.0
38919 0.0
38920 0.0
38921 0.0
38922 0.0
38923 0.31324
38924 0.0
38925 0.0
38926 0.0
38927 0.0
38928 0.62648
38929 0.0
38930 0.0
38931 0.0
38932 0.0
38933 0.9397200000000001
38934 0.0
38935 0.0
38936 0.0
38937 0.0
38938 0.0
38939 0.62648
38940 0.0
38941 0.0
38942 0.0
38943 0.0
38944 0.0
38945 0.0
38946 0.0
38947 0.62648
38948 0.31324
38949 0.62648
38950 0.31324
38951 0.0
38952 0.0
38953 0.9397200000000001
38954 0.0
38955 0.0
38956 0.9397200000000001
38957 0.9397200000000001
38958 0.0
38959 0.0
38960 0.0
38961 0.0
38962 0.31324
38963 0.0
38964 0.0
38965 0.0
38966 0.31324
38967 1.8794400000000002
38968 0.31324
38969 0.31324
38970 0.0
38971 0.0
38972 0.0
38973 0.0
38974 0.0
38975 0.0
38976 0.0
38977 0.0
38978 0.0
38979 1.25296
38980 0.0
38981 0.0
38982 0.0
38983 0.62648
38984 0.0
38985 0.0
38986 0.0
38987 0.0
38988 0.0
38989 0.0
38990 0.0
38991 0.0
38992 0.0
38993 0.0
38994 0.0
38995 0.0
38996 0.0
38997 0.0
38998 0.31324
38999 0.0
39000 0.0
39001 0.31324
39002 0.62648
39003 0.0
39004 0.0
39005 0.0
39006 0.0
39007 0.0
39008 0.0
39009 0.0
39010 0.0
39011 0.0
39012 0.0
39013 0.0
39014 0.0
39015 0.31324
39016 0.0
39017 0.31324
39018 0.0
39019 0.0
39020 0.0
39021 0.0
39022 0.62648
39023 0.0
39024 0.0
39025 0.0
39026 0.31324
39027 0.0
39028 0.0
39029 0.0
39030 0.0
39031 0.0
39032 0.31324
39033 0.0
39034 0.0
39035 0.31324
39036 0.62648
39037 0.0
39038 0.0
39039 0.0
39040 0.0
39041 0.0
39042 0.0
39043 0.0
39044 0.0
39045 0.0
39046 0.0
39047 0.31324
39048 0.31324
39049 0.9397200000000001
39050 0.0
39051 0.31324
39052 0.0
39053 0.0
39054 0.0
39055 0.0
39056 0.0
39057 0.0
39058 0.0
39059 0.0
39060 0.0
39061 0.0
39062 0.0
39063 0.31324
39064 0.0
39065 0.0
39066 0.0
39067 0.0
39068 0.0
39069 0.0
39070 0.0
39071 0.0
39072 0.31324
39073 1.5662
39074 0.62648
39075 0.31324
39076 0.0
39077 0.0
39078 0.0
39079 0.0
39080 0.0
39081 0.0
39082 0.0
39083 0.0
39084 0.0
39085 0.0
39086 0.0
39087 0.0
39088 0.0
39089 0.9397200000000001
39090 0.0
39091 0.0
39092 0.31324
39093 0.9397200000000001
39094 0.0
39095 0.31324
39096 0.0
39097 0.0
39098 0.0
39099 0.0
39100 0.62648
39101 0.0
39102 0.31324
39103 0.31324
39104 0.0
39105 0.0
39106 0.0
39107 0.31324
39108 0.0
39109 0.0
39110 0.0
39111 0.0
39112 0.0
39113 0.62648
39114 0.0
39115 0.0
39116 0.0
39117 0.31324
39118 0.0
39119 0.0
39120 0.0
39121 0.0
39122 0.0
39123 0.0
39124 0.0
39125 0.0
39126 0.0
39127 0.0
39128 0.0
39129 0.31324
39130 0.0
39131 0.31324
39132 0.0
39133 0.31324
39134 0.0
39135 0.0
39136 0.62648
39137 0.0
39138 0.0
39139 0.0
39140 0.0
39141 0.9397200000000001
39142 0.0
39143 0.31324
39144 0.0
39145 0.0
39146 0.0
39147 0.0
39148 1.25296
39149 0.0
39150 0.31324
39151 0.0
39152 0.0
39153 0.0
39154 0.0
39155 0.62648
39156 0.31324
39157 0.0
39158 0.0
39159 0.0
39160 0.0
39161 0.62648
39162 0.0
39163 0.0
39164 0.0
39165 0.0
39166 0.31324
39167 0.0
39168 0.62648
39169 0.0
39170 0.0
39171 0.62648
39172 0.0
39173 0.0
39174 0.0
39175 0.0
39176 0.0
39177 0.0
39178 0.31324
39179 0.0
39180 0.0
39181 0.0
39182 0.0
39183 0.31324
39184 0.31324
39185 0.0
39186 0.0
39187 0.0
39188 0.0
39189 0.0
39190 0.0
39191 0.0
39192 0.0
39193 0.0
39194 0.0
39195 0.0
39196 0.0
39197 0.0
39198 0.0
39199 0.0
39200 0.0
39201 0.62648
39202 0.0
39203 0.0
39204 0.0
39205 0.0
39206 0.0
39207 0.0
39208 0.0
39209 0.0
39210 0.0
39211 0.31324
39212 0.31324
39213 0.31324
39214 0.0
39215 0.0
39216 0.0
39217 0.0
39218 0.0
39219 0.0
39220 0.0
39221 0.0
39222 0.0
39223 0.0
39224 0.0
39225 0.0
39226 0.0
39227 0.0
39228 0.0
39229 0.0
39230 0.0
39231 0.0
39232 0.0
39233 0.0
39234 0.0
39235 0.0
39236 0.0
39237 0.0
39238 0.0
39239 0.0
39240 0.0
39241 0.0
39242 0.0
39243 0.0
39244 0.0
39245 0.0
39246 0.0
39247 0.0
39248 0.0
39249 0.0
39250 0.31324
39251 0.31324
39252 0.0
39253 0.0
39254 0.0
39255 0.0
39256 0.0
39257 0.0
39258 0.0
39259 0.0
39260 0.0
39261 0.0
39262 0.0
39263 0.0
39264 0.0
39265 0.0
39266 0.0
39267 0.0
39268 0.0
39269 0.0
39270 0.0
39271 0.0
39272 0.0
39273 0.0
39274 0.0
39275 0.0
39276 0.0
39277 0.0
39278 0.31324
39279 0.0
39280 0.0
39281 0.31324
39282 0.0
39283 0.0
39284 0.0
39285 0.0
39286 0.0
39287 0.0
39288 0.0
39289 0.0
39290 0.0
39291 0.0
39292 0.0
39293 0.0
39294 0.0
39295 0.0
39296 0.0
39297 0.0
39298 0.0
39299 0.0
39300 0.0
39301 0.0
39302 0.0
39303 0.0
39304 0.0
39305 0.0
39306 0.31324
39307 0.0
39308 0.31324
39309 0.0
39310 0.0
39311 0.0
39312 0.0
39313 0.0
39314 0.0
39315 0.0
39316 0.0
39317 0.0
39318 0.0
39319 0.0
39320 0.0
39321 0.0
39322 0.0
39323 0.0
39324 0.0
39325 0.0
39326 0.31324
39327 0.0
39328 0.0
39329 0.0
39330 0.0
39331 0.0
39332 0.0
39333 0.0
39334 0.0
39335 0.31324
39336 0.0
39337 0.0
39338 0.31324
39339 0.0
39340 0.0
39341 0.0
39342 0.0
39343 0.0
39344 0.9397200000000001
39345 0.31324
39346 0.0
39347 0.0
39348 0.0
39349 0.0
39350 0.0
39351 0.0
39352 0.0
39353 0.0
39354 0.0
39355 0.31324
39356 0.0
39357 0.0
39358 0.0
39359 0.31324
39360 0.0
39361 0.0
39362 0.0
39363 0.0
39364 0.0
39365 0.0
39366 0.0
39367 0.0
39368 0.0
39369 0.0
39370 0.0
39371 0.0
39372 0.62648
39373 0.0
39374 0.0
39375 0.0
39376 0.0
39377 0.0
39378 0.0
39379 0.0
39380 0.0
39381 0.0
39382 0.31324
39383 0.0
39384 0.0
39385 0.0
39386 0.62648
39387 0.0
39388 0.0
39389 0.0
39390 0.0
39391 0.0
39392 0.0
39393 0.0
39394 0.0
39395 0.0
39396 0.0
39397 0.0
39398 0.0
39399 0.0
39400 0.0
39401 0.0
39402 0.0
39403 0.0
39404 0.0
39405 0.0
39406 0.0
39407 0.0
39408 0.0
39409 0.0
39410 0.0
39411 0.0
39412 0.0
39413 0.0
39414 0.0
39415 0.0
39416 0.0
39417 0.0
39418 0.0
39419 0.0
39420 0.0
39421 0.0
39422 0.0
39423 0.0
39424 0.0
39425 0.0
39426 0.0
39427 0.31324
39428 0.0
39429 0.0
39430 0.0
39431 0.0
39432 0.0
39433 0.0
39434 0.0
39435 0.0
39436 0.0
39437 0.0
39438 0.0
39439 0.0
39440 0.0
39441 0.0
39442 0.0
39443 0.0
39444 0.0
39445 0.0
39446 0.0
39447 0.31324
39448 0.0
39449 0.0
39450 0.0
39451 0.0
39452 0.0
39453 0.62648
39454 0.0
39455 0.0
39456 0.0
39457 0.31324
39458 0.0
39459 0.0
39460 0.0
39461 0.31324
39462 0.0
39463 0.0
39464 0.0
39465 0.0
39466 0.31324
39467 0.0
39468 0.31324
39469 0.0
39470 0.0
39471 0.0
39472 0.0
39473 0.0
39474 0.31324
39475 0.0
39476 0.0
39477 0.0
39478 0.31324
39479 0.31324
39480 0.0
39481 0.31324
39482 0.31324
39483 0.0
39484 0.0
39485 0.0
39486 0.0
39487 0.0
39488 0.0
39489 0.0
39490 0.0
39491 0.0
39492 0.0
39493 0.0
39494 0.0
39495 0.0
39496 0.0
39497 0.0
39498 0.0
39499 0.0
39500 0.0
39501 0.0
39502 0.0
39503 0.0
39504 0.0
39505 0.0
39506 0.0
39507 0.0
39508 0.31324
39509 0.0
39510 0.0
39511 0.0
39512 0.0
39513 0.0
39514 0.0
39515 0.0
39516 0.0
39517 0.0
39518 0.0
39519 0.0
39520 0.0
39521 0.0
39522 0.0
39523 0.0
39524 0.0
39525 0.0
39526 0.0
39527 0.0
39528 0.0
39529 0.0
39530 0.0
39531 0.0
39532 0.0
39533 0.0
39534 0.0
39535 0.0
39536 0.31324
39537 0.0
39538 0.0
39539 0.0
39540 0.0
39541 0.0
39542 0.0
39543 0.0
39544 0.0
39545 0.0
39546 0.0
39547 0.0
39548 0.0
39549 0.0
39550 0.0
39551 0.0
39552 0.0
39553 0.0
39554 0.0
39555 0.0
39556 0.0
39557 0.0
39558 0.0
39559 0.0
39560 0.0
39561 0.0
39562 0.0
39563 0.0
39564 0.0
39565 0.0
39566 0.0
39567 0.0
39568 0.0
39569 0.0
39570 0.0
39571 0.0
39572 0.0
39573 0.0
39574 0.0
39575 0.0
39576 0.0
39577 0.0
39578 0.0
39579 0.0
39580 0.0
39581 0.0
39582 0.0
39583 0.0
39584 0.0
39585 0.0
39586 0.0
39587 0.0
39588 0.0
39589 0.0
39590 0.31324
39591 0.31324
39592 0.0
39593 0.0
39594 0.0
39595 0.0
39596 0.0
39597 0.0
39598 0.0
39599 0.0
39600 0.0
39601 0.0
39602 0.0
39603 0.0
39604 0.0
39605 0.62648
39606 0.0
39607 0.0
39608 0.0
39609 0.0
39610 0.0
39611 0.0
39612 0.0
39613 0.0
39614 0.31324
39615 0.0
39616 0.0
39617 0.0
39618 0.0
39619 0.0
39620 0.0
39621 0.0
39622 0.0
39623 0.31324
39624 0.0
39625 0.0
39626 0.0
39627 0.0
39628 0.0
39629 0.0
39630 0.0
39631 0.0
[truncated: 7,073,585 more chars]
