# Supplementary material for: Adenovirus maturation establishes the transcription competent packaging of its genome
Source: EMBO Rep. 2025 Oct 21;26(22):5589–611. doi: 10.1038/s44319-025-00598-z (PMC12635127; doi:10.1038/s44319-025-00598-z)
Supplement: Supplementary file 3 — Source data Fig. 2 [file 44319_2025_598_MOESM3_ESM.zip › figure2/CDE/yeast_bar1delta/XII.wig]

variableStep chrom=chrXII
1 0.0
2 0.0
3 0.0
4 0.0
5 0.0
6 0.0
7 0.0
8 0.31324
9 0.0
10 0.31324
11 0.0
12 0.0
13 0.31324
14 0.0
15 0.0
16 0.0
17 0.0
18 0.0
19 0.0
20 0.0
21 0.0
22 0.0
23 0.31324
24 0.0
25 0.0
26 0.62648
27 0.0
28 0.0
29 0.0
30 0.0
31 0.31324
32 0.0
33 0.31324
34 0.0
35 0.31324
36 0.0
37 0.0
38 0.31324
39 0.0
40 0.9397200000000001
41 0.0
42 0.0
43 0.9397200000000001
44 0.0
45 0.62648
46 0.0
47 0.62648
48 0.0
49 0.0
50 0.31324
51 0.0
52 0.31324
53 0.0
54 0.0
55 0.0
56 0.0
57 0.31324
58 0.0
59 0.0
60 0.0
61 0.0
62 0.0
63 0.0
64 0.0
65 0.0
66 0.0
67 0.0
68 0.0
69 0.0
70 0.0
71 0.62648
72 0.0
73 0.0
74 0.0
75 0.0
76 0.0
77 0.0
78 0.0
79 0.0
80 0.0
81 0.0
82 0.31324
83 0.0
84 0.0
85 0.0
86 0.0
87 0.31324
88 0.31324
89 0.0
90 0.0
91 0.0
92 0.0
93 0.0
94 0.0
95 0.0
96 0.0
97 0.0
98 0.0
99 0.0
100 0.0
101 0.0
102 0.0
103 0.0
104 0.0
105 0.0
106 0.0
107 0.0
108 0.62648
109 0.0
110 0.0
111 0.0
112 0.0
113 0.0
114 0.0
115 0.0
116 0.0
117 0.0
118 0.0
119 0.31324
120 0.0
121 0.0
122 0.0
123 0.0
124 0.0
125 0.0
126 0.0
127 0.0
128 0.0
129 0.0
130 0.0
131 0.0
132 0.0
133 0.0
134 0.0
135 0.0
136 0.0
137 0.0
138 0.0
139 0.0
140 0.0
141 0.0
142 0.0
143 0.0
144 0.0
145 0.0
146 0.0
147 0.0
148 0.0
149 0.0
150 0.0
151 0.31324
152 0.0
153 0.0
154 0.0
155 0.0
156 1.5662
157 0.9397200000000001
158 0.9397200000000001
159 0.31324
160 0.0
161 0.0
162 0.31324
163 0.0
164 0.0
165 0.62648
166 0.0
167 0.0
168 0.0
169 0.0
170 0.0
171 0.0
172 0.31324
173 0.0
174 0.0
175 0.0
176 0.0
177 0.31324
178 0.0
179 0.31324
180 0.31324
181 0.0
182 0.0
183 0.0
184 0.0
185 0.31324
186 0.0
187 0.0
188 0.0
189 0.0
190 0.0
191 0.0
192 0.0
193 0.0
194 0.0
195 0.0
196 0.0
197 0.0
198 0.0
199 0.0
200 0.62648
201 0.62648
202 0.0
203 0.0
204 0.0
205 0.0
206 0.0
207 0.0
208 0.0
209 0.0
210 0.0
211 0.0
212 0.0
213 0.0
214 0.0
215 0.0
216 0.0
217 0.0
218 0.0
219 0.0
220 0.0
221 0.0
222 0.31324
223 0.0
224 0.0
225 0.0
226 0.31324
227 0.0
228 0.0
229 0.0
230 0.0
231 0.0
232 0.0
233 0.0
234 0.0
235 0.31324
236 0.0
237 0.0
238 0.0
239 0.0
240 0.0
241 0.0
242 0.0
243 0.0
244 0.0
245 0.0
246 0.0
247 0.0
248 0.0
249 0.0
250 0.0
251 0.0
252 0.0
253 0.0
254 0.0
255 0.0
256 0.0
257 0.0
258 0.0
259 0.0
260 0.0
261 0.0
262 0.0
263 0.0
264 0.0
265 0.0
266 0.0
267 0.0
268 0.31324
269 0.0
270 0.0
271 0.0
272 0.0
273 0.0
274 0.0
275 0.0
276 0.0
277 0.0
278 0.0
279 0.0
280 0.0
281 0.0
282 0.0
283 0.0
284 0.0
285 0.0
286 0.0
287 0.0
288 0.0
289 0.0
290 0.0
291 0.0
292 0.0
293 0.0
294 0.0
295 0.0
296 0.0
297 0.0
298 0.0
299 0.0
300 0.0
301 0.0
302 0.0
303 0.0
304 0.0
305 0.0
306 0.0
307 0.0
308 0.0
309 0.0
310 0.0
311 0.0
312 0.0
313 0.0
314 0.0
315 0.0
316 0.0
317 0.0
318 0.0
319 0.0
320 0.0
321 0.0
322 0.0
323 0.0
324 0.0
325 0.0
326 0.0
327 0.0
328 0.0
329 0.0
330 0.0
331 0.0
332 0.0
333 0.0
334 0.0
335 0.0
336 0.0
337 0.0
338 0.0
339 0.0
340 0.0
341 0.0
342 0.0
343 0.0
344 0.0
345 0.0
346 0.0
347 0.0
348 0.0
349 0.0
350 0.0
351 0.0
352 0.0
353 0.0
354 0.0
355 0.0
356 0.0
357 0.0
358 0.0
359 0.0
360 0.0
361 0.0
362 0.0
363 0.0
364 0.0
365 0.0
366 0.0
367 0.0
368 0.0
369 0.0
370 0.0
371 0.0
372 0.0
373 0.0
374 0.0
375 0.0
376 0.0
377 0.0
378 0.0
379 0.0
380 0.0
381 0.0
382 0.0
383 0.0
384 0.0
385 0.0
386 0.0
387 0.0
388 0.0
389 0.0
390 0.0
391 0.0
392 0.0
393 0.0
394 0.0
395 0.0
396 0.0
397 0.0
398 0.0
399 0.0
400 0.0
401 0.0
402 0.0
403 0.0
404 0.0
405 0.0
406 0.0
407 0.0
408 0.0
409 0.0
410 0.0
411 0.0
412 0.0
413 0.0
414 0.0
415 0.0
416 0.0
417 0.0
418 0.0
419 0.0
420 0.0
421 0.0
422 0.0
423 0.0
424 0.0
425 0.0
426 0.0
427 0.0
428 0.0
429 0.0
430 0.0
431 0.0
432 0.0
433 0.0
434 0.0
435 0.0
436 0.0
437 0.0
438 0.0
439 0.0
440 0.0
441 0.0
442 0.0
443 0.0
444 0.0
445 0.0
446 0.0
447 0.0
448 0.0
449 0.0
450 0.0
451 0.0
452 0.0
453 0.0
454 0.0
455 0.0
456 0.0
457 0.0
458 0.0
459 0.0
460 0.0
461 0.0
462 0.0
463 0.0
464 0.0
465 0.0
466 0.0
467 0.0
468 0.0
469 0.0
470 0.0
471 0.0
472 0.0
473 0.0
474 0.0
475 0.0
476 0.0
477 0.0
478 0.0
479 0.0
480 0.0
481 0.0
482 0.0
483 0.0
484 0.0
485 0.0
486 0.0
487 0.0
488 0.0
489 0.0
490 0.0
491 0.0
492 0.0
493 0.0
494 0.0
495 0.0
496 0.0
497 0.0
498 0.0
499 0.0
500 0.0
501 0.0
502 0.0
503 0.0
504 0.0
505 0.0
506 0.0
507 0.0
508 0.0
509 0.0
510 0.0
511 0.0
512 0.0
513 0.0
514 0.0
515 0.0
516 0.0
517 0.0
518 0.0
519 0.0
520 0.0
521 0.0
522 0.0
523 0.0
524 0.0
525 0.0
526 0.0
527 0.0
528 0.0
529 0.0
530 0.0
531 0.0
532 0.0
533 0.0
534 0.0
535 0.0
536 0.0
537 0.0
538 0.0
539 0.0
540 0.0
541 0.0
542 0.0
543 0.0
544 0.0
545 0.0
546 0.0
547 0.0
548 0.0
549 0.0
550 0.0
551 0.0
552 0.0
553 0.0
554 0.0
555 0.0
556 0.0
557 0.0
558 0.0
559 0.0
560 0.0
561 0.0
562 0.0
563 0.0
564 0.0
565 0.0
566 0.0
567 0.0
568 0.0
569 0.0
570 0.0
571 0.0
572 0.0
573 0.0
574 0.0
575 0.0
576 0.0
577 0.0
578 0.0
579 0.0
580 0.0
581 0.0
582 0.0
583 0.0
584 0.0
585 0.0
586 0.0
587 0.0
588 0.0
589 0.0
590 0.0
591 0.0
592 0.0
593 0.0
594 0.0
595 0.0
596 0.0
597 0.0
598 0.0
599 0.0
600 0.0
601 0.0
602 0.0
603 0.0
604 0.0
605 0.0
606 0.0
607 0.0
608 0.0
609 0.0
610 0.0
611 0.0
612 0.0
613 0.0
614 0.0
615 0.0
616 0.0
617 0.0
618 0.0
619 0.0
620 0.0
621 0.0
622 0.0
623 0.0
624 0.0
625 0.0
626 0.0
627 0.0
628 0.0
629 0.0
630 0.0
631 0.0
632 0.0
633 0.0
634 0.0
635 0.0
636 0.0
637 0.0
638 0.0
639 0.0
640 0.0
641 0.0
642 0.0
643 0.0
644 0.0
645 0.0
646 0.0
647 0.0
648 0.0
649 0.0
650 0.0
651 0.0
652 0.0
653 0.0
654 0.0
655 0.0
656 0.0
657 0.0
658 0.0
659 0.0
660 0.0
661 0.0
662 0.0
663 0.0
664 0.0
665 0.0
666 0.0
667 0.0
668 0.0
669 0.0
670 0.0
671 0.0
672 0.0
673 0.0
674 0.0
675 0.0
676 0.0
677 0.0
678 0.0
679 0.0
680 0.0
681 0.0
682 0.0
683 0.0
684 0.0
685 0.0
686 0.0
687 0.0
688 0.0
689 0.0
690 0.0
691 0.0
692 0.0
693 0.0
694 0.0
695 0.0
696 0.0
697 0.0
698 0.0
699 0.0
700 0.0
701 0.0
702 0.0
703 0.0
704 0.0
705 0.0
706 0.0
707 0.0
708 0.0
709 0.0
710 0.0
711 0.0
712 0.0
713 0.0
714 0.0
715 0.0
716 0.0
717 0.0
718 0.0
719 0.0
720 0.0
721 0.0
722 0.0
723 0.0
724 0.0
725 0.0
726 0.0
727 0.0
728 0.0
729 0.0
730 0.0
731 0.0
732 0.0
733 0.0
734 0.0
735 0.0
736 0.0
737 0.0
738 0.0
739 0.0
740 0.0
741 0.0
742 0.0
743 0.0
744 0.0
745 0.0
746 0.0
747 0.0
748 0.0
749 0.0
750 0.0
751 0.0
752 0.0
753 0.0
754 0.0
755 0.0
756 0.0
757 0.0
758 0.0
759 0.0
760 0.0
761 0.0
762 0.0
763 0.0
764 0.0
765 0.0
766 0.0
767 0.0
768 0.0
769 0.0
770 0.0
771 0.0
772 0.0
773 0.0
774 0.0
775 0.0
776 0.0
777 0.0
778 0.0
779 0.0
780 0.0
781 0.0
782 0.0
783 0.0
784 0.0
785 0.0
786 0.0
787 0.0
788 0.0
789 0.0
790 0.0
791 0.0
792 0.0
793 0.0
794 0.0
795 0.0
796 0.0
797 0.0
798 0.0
799 0.0
800 0.0
801 0.0
802 0.0
803 0.0
804 0.0
805 0.0
806 0.0
807 0.0
808 0.0
809 0.0
810 0.0
811 0.0
812 0.0
813 0.0
814 0.0
815 0.0
816 0.0
817 0.0
818 0.0
819 0.0
820 0.0
821 0.0
822 0.0
823 0.0
824 0.0
825 0.0
826 0.0
827 0.0
828 0.0
829 0.0
830 0.0
831 0.0
832 0.0
833 0.0
834 0.0
835 0.0
836 0.0
837 0.0
838 0.0
839 0.0
840 0.0
841 0.0
842 0.0
843 0.0
844 0.0
845 0.0
846 0.0
847 0.0
848 0.0
849 0.0
850 0.0
851 0.0
852 0.0
853 0.0
854 0.0
855 0.0
856 0.0
857 0.0
858 0.0
859 0.0
860 0.0
861 0.0
862 0.0
863 0.0
864 0.0
865 0.0
866 0.0
867 0.0
868 0.0
869 0.0
870 0.0
871 0.0
872 0.0
873 0.0
874 0.0
875 0.0
876 0.0
877 0.0
878 0.0
879 0.0
880 0.0
881 0.0
882 0.0
883 0.0
884 0.0
885 0.0
886 0.0
887 0.0
888 0.0
889 0.0
890 0.0
891 0.0
892 0.0
893 0.0
894 0.0
895 0.0
896 0.0
897 0.0
898 0.0
899 0.0
900 0.0
901 0.0
902 0.0
903 0.0
904 0.0
905 0.0
906 0.0
907 0.0
908 0.0
909 0.0
910 0.0
911 0.0
912 0.0
913 0.0
914 0.0
915 0.0
916 0.0
917 0.0
918 0.0
919 0.0
920 0.0
921 0.0
922 0.0
923 0.0
924 0.0
925 0.0
926 0.0
927 0.0
928 0.0
929 0.0
930 0.0
931 0.0
932 0.0
933 0.0
934 0.0
935 0.0
936 0.0
937 0.0
938 0.0
939 0.0
940 0.0
941 0.0
942 0.0
943 0.0
944 0.0
945 0.0
946 0.0
947 0.0
948 0.0
949 0.0
950 0.0
951 0.0
952 0.0
953 0.0
954 0.0
955 0.0
956 0.0
957 0.0
958 0.0
959 0.0
960 0.0
961 0.0
962 0.0
963 0.0
964 0.0
965 0.0
966 0.0
967 0.0
968 0.0
969 0.0
970 0.0
971 0.0
972 0.0
973 0.0
974 0.0
975 0.0
976 0.0
977 0.0
978 0.0
979 0.0
980 0.0
981 0.0
982 0.0
983 0.0
984 0.0
985 0.0
986 0.0
987 0.0
988 0.0
989 0.0
990 0.0
991 0.0
992 0.0
993 0.0
994 0.0
995 0.0
996 0.0
997 0.0
998 0.0
999 0.0
1000 0.0
1001 0.0
1002 0.0
1003 0.0
1004 0.0
1005 0.0
1006 0.0
1007 0.0
1008 0.0
1009 0.0
1010 0.0
1011 0.0
1012 0.0
1013 0.0
1014 0.0
1015 0.0
1016 0.0
1017 0.0
1018 0.0
1019 0.0
1020 0.0
1021 0.0
1022 0.0
1023 0.0
1024 0.0
1025 0.0
1026 0.0
1027 0.0
1028 0.0
1029 0.0
1030 0.0
1031 0.0
1032 0.0
1033 0.0
1034 0.0
1035 0.0
1036 0.0
1037 0.0
1038 0.0
1039 0.0
1040 0.0
1041 0.0
1042 0.0
1043 0.0
1044 0.0
1045 0.0
1046 0.0
1047 0.0
1048 0.0
1049 0.0
1050 0.0
1051 0.0
1052 0.0
1053 0.0
1054 0.0
1055 0.0
1056 0.0
1057 0.0
1058 0.0
1059 0.0
1060 0.0
1061 0.0
1062 0.0
1063 0.0
1064 0.0
1065 0.0
1066 0.0
1067 0.0
1068 0.0
1069 0.0
1070 0.0
1071 0.0
1072 0.0
1073 0.0
1074 0.0
1075 0.0
1076 0.0
1077 0.0
1078 0.0
1079 0.0
1080 0.0
1081 0.0
1082 0.0
1083 0.0
1084 0.0
1085 0.0
1086 0.0
1087 0.0
1088 0.0
1089 0.0
1090 0.0
1091 0.0
1092 0.0
1093 0.0
1094 0.0
1095 0.0
1096 0.0
1097 0.0
1098 0.0
1099 0.0
1100 0.0
1101 0.0
1102 0.0
1103 0.0
1104 0.0
1105 0.0
1106 0.0
1107 0.0
1108 0.0
1109 0.0
1110 0.0
1111 0.0
1112 0.0
1113 0.0
1114 0.0
1115 0.0
1116 0.0
1117 0.0
1118 0.0
1119 0.0
1120 0.0
1121 0.0
1122 0.0
1123 0.0
1124 0.0
1125 0.0
1126 0.0
1127 0.0
1128 0.0
1129 0.0
1130 0.0
1131 0.0
1132 0.0
1133 0.0
1134 0.0
1135 0.0
1136 0.0
1137 0.0
1138 0.0
1139 0.0
1140 0.0
1141 0.0
1142 0.0
1143 0.0
1144 0.0
1145 0.0
1146 0.0
1147 0.0
1148 0.0
1149 0.0
1150 0.0
1151 0.0
1152 0.0
1153 0.0
1154 0.0
1155 0.0
1156 0.0
1157 0.0
1158 0.0
1159 0.0
1160 0.0
1161 0.0
1162 0.0
1163 0.0
1164 0.0
1165 0.0
1166 0.0
1167 0.0
1168 0.0
1169 0.0
1170 0.0
1171 0.0
1172 0.0
1173 0.0
1174 0.0
1175 0.0
1176 0.0
1177 0.0
1178 0.0
1179 0.0
1180 0.0
1181 0.0
1182 0.0
1183 0.0
1184 0.0
1185 0.0
1186 0.0
1187 0.0
1188 0.0
1189 0.0
1190 0.0
1191 0.0
1192 0.0
1193 0.0
1194 0.0
1195 0.0
1196 0.0
1197 0.0
1198 0.0
1199 0.0
1200 0.0
1201 0.0
1202 0.0
1203 0.0
1204 0.0
1205 0.0
1206 0.0
1207 0.0
1208 0.0
1209 0.0
1210 0.0
1211 0.0
1212 0.0
1213 0.0
1214 0.0
1215 0.0
1216 0.0
1217 0.0
1218 0.0
1219 0.0
1220 0.0
1221 0.0
1222 0.0
1223 0.0
1224 0.0
1225 0.0
1226 0.0
1227 0.0
1228 0.0
1229 0.0
1230 0.0
1231 0.0
1232 0.0
1233 0.0
1234 0.0
1235 0.0
1236 0.0
1237 0.0
1238 0.0
1239 0.0
1240 0.0
1241 0.0
1242 0.0
1243 0.0
1244 0.0
1245 0.0
1246 0.0
1247 0.0
1248 0.0
1249 0.0
1250 0.0
1251 0.0
1252 0.0
1253 0.0
1254 0.0
1255 0.0
1256 0.0
1257 0.0
1258 0.0
1259 0.0
1260 0.0
1261 0.0
1262 0.0
1263 0.0
1264 0.0
1265 0.0
1266 0.0
1267 0.0
1268 0.0
1269 0.0
1270 0.0
1271 0.0
1272 0.0
1273 0.0
1274 0.0
1275 0.0
1276 0.0
1277 0.0
1278 0.0
1279 0.0
1280 0.0
1281 0.0
1282 0.0
1283 0.0
1284 0.0
1285 0.0
1286 0.0
1287 0.0
1288 0.0
1289 0.0
1290 0.0
1291 0.0
1292 0.0
1293 0.0
1294 0.0
1295 0.0
1296 0.0
1297 0.0
1298 0.0
1299 0.0
1300 0.0
1301 0.0
1302 0.0
1303 0.0
1304 0.0
1305 0.0
1306 0.0
1307 0.0
1308 0.0
1309 0.0
1310 0.0
1311 0.0
1312 0.0
1313 0.0
1314 0.0
1315 0.0
1316 0.0
1317 0.0
1318 0.0
1319 0.0
1320 0.0
1321 0.0
1322 0.0
1323 0.0
1324 0.0
1325 0.0
1326 0.0
1327 0.0
1328 0.0
1329 0.0
1330 0.0
1331 0.0
1332 0.0
1333 0.0
1334 0.0
1335 0.0
1336 0.0
1337 0.0
1338 0.0
1339 0.0
1340 0.0
1341 0.0
1342 0.0
1343 0.0
1344 0.0
1345 0.0
1346 0.0
1347 0.0
1348 0.0
1349 0.0
1350 0.0
1351 0.0
1352 0.0
1353 0.0
1354 0.0
1355 0.0
1356 0.0
1357 0.0
1358 0.0
1359 0.0
1360 0.0
1361 0.0
1362 0.0
1363 0.0
1364 0.0
1365 0.0
1366 0.0
1367 0.0
1368 0.0
1369 0.0
1370 0.0
1371 0.0
1372 0.0
1373 0.0
1374 0.0
1375 0.0
1376 0.0
1377 0.0
1378 0.0
1379 0.0
1380 0.0
1381 0.0
1382 0.0
1383 0.0
1384 0.0
1385 0.0
1386 0.0
1387 0.0
1388 0.0
1389 0.0
1390 0.0
1391 0.0
1392 0.0
1393 0.0
1394 0.0
1395 0.0
1396 0.0
1397 0.0
1398 0.0
1399 0.0
1400 0.0
1401 0.0
1402 0.0
1403 0.0
1404 0.0
1405 0.0
1406 0.0
1407 0.0
1408 0.0
1409 0.0
1410 0.0
1411 0.0
1412 0.0
1413 0.0
1414 0.0
1415 0.0
1416 0.0
1417 0.0
1418 0.0
1419 0.0
1420 0.0
1421 0.0
1422 0.0
1423 0.0
1424 0.0
1425 0.0
1426 0.0
1427 0.0
1428 0.0
1429 0.0
1430 0.0
1431 0.0
1432 0.0
1433 0.0
1434 0.0
1435 0.0
1436 0.0
1437 0.0
1438 0.0
1439 0.0
1440 0.0
1441 0.0
1442 0.0
1443 0.0
1444 0.0
1445 0.0
1446 0.0
1447 0.0
1448 0.0
1449 0.0
1450 0.0
1451 0.0
1452 0.0
1453 0.0
1454 0.0
1455 0.0
1456 0.0
1457 0.0
1458 0.0
1459 0.0
1460 0.0
1461 0.0
1462 0.0
1463 0.0
1464 0.0
1465 0.0
1466 0.0
1467 0.0
1468 0.0
1469 0.0
1470 0.0
1471 0.0
1472 0.0
1473 0.0
1474 0.0
1475 0.0
1476 0.0
1477 0.0
1478 0.0
1479 0.0
1480 0.0
1481 0.0
1482 0.0
1483 0.0
1484 0.0
1485 0.0
1486 0.0
1487 0.0
1488 0.0
1489 0.0
1490 0.0
1491 0.0
1492 0.0
1493 0.0
1494 0.0
1495 0.0
1496 0.0
1497 0.0
1498 0.0
1499 0.0
1500 0.0
1501 0.0
1502 0.0
1503 0.0
1504 0.0
1505 0.0
1506 0.0
1507 0.0
1508 0.0
1509 0.0
1510 0.0
1511 0.0
1512 0.0
1513 0.0
1514 0.0
1515 0.0
1516 0.0
1517 0.0
1518 0.0
1519 0.0
1520 0.0
1521 0.0
1522 0.0
1523 0.0
1524 0.0
1525 0.0
1526 0.0
1527 0.0
1528 0.0
1529 0.0
1530 0.0
1531 0.0
1532 0.0
1533 0.0
1534 0.0
1535 0.0
1536 0.0
1537 0.0
1538 0.0
1539 0.0
1540 0.0
1541 0.0
1542 0.0
1543 0.0
1544 0.0
1545 0.0
1546 0.0
1547 0.0
1548 0.0
1549 0.0
1550 0.0
1551 0.0
1552 0.0
1553 0.0
1554 0.0
1555 0.0
1556 0.0
1557 0.0
1558 0.0
1559 0.0
1560 0.0
1561 0.0
1562 0.0
1563 0.0
1564 0.0
1565 0.0
1566 0.0
1567 0.0
1568 0.0
1569 0.0
1570 0.0
1571 0.0
1572 0.0
1573 0.0
1574 0.0
1575 0.0
1576 0.0
1577 0.0
1578 0.0
1579 0.0
1580 0.0
1581 0.0
1582 0.0
1583 0.0
1584 0.0
1585 0.0
1586 0.0
1587 0.0
1588 0.0
1589 0.0
1590 0.0
1591 0.0
1592 0.0
1593 0.0
1594 0.0
1595 0.0
1596 0.0
1597 0.0
1598 0.0
1599 0.0
1600 0.0
1601 0.0
1602 0.0
1603 0.0
1604 0.0
1605 0.0
1606 0.0
1607 0.0
1608 0.0
1609 0.0
1610 0.0
1611 0.0
1612 0.0
1613 0.0
1614 0.0
1615 0.0
1616 0.0
1617 0.0
1618 0.0
1619 0.0
1620 0.0
1621 0.0
1622 0.0
1623 0.0
1624 0.0
1625 0.0
1626 0.0
1627 0.0
1628 0.0
1629 0.0
1630 0.0
1631 0.0
1632 0.0
1633 0.0
1634 0.0
1635 0.0
1636 0.0
1637 0.0
1638 0.0
1639 0.0
1640 0.0
1641 0.0
1642 0.0
1643 0.0
1644 0.0
1645 0.0
1646 0.0
1647 0.0
1648 0.0
1649 0.0
1650 0.0
1651 0.0
1652 0.0
1653 0.0
1654 0.0
1655 0.0
1656 0.0
1657 0.0
1658 0.0
1659 0.0
1660 0.0
1661 0.0
1662 0.0
1663 0.0
1664 0.0
1665 0.0
1666 0.0
1667 0.0
1668 0.0
1669 0.0
1670 0.0
1671 0.0
1672 0.0
1673 0.0
1674 0.0
1675 0.0
1676 0.0
1677 0.0
1678 0.0
1679 0.0
1680 0.0
1681 0.0
1682 0.0
1683 0.0
1684 0.0
1685 0.0
1686 0.0
1687 0.0
1688 0.0
1689 0.0
1690 0.0
1691 0.0
1692 0.0
1693 0.0
1694 0.0
1695 0.0
1696 0.0
1697 0.0
1698 0.0
1699 0.0
1700 0.0
1701 0.0
1702 0.0
1703 0.0
1704 0.0
1705 0.0
1706 0.0
1707 0.0
1708 0.0
1709 0.0
1710 0.0
1711 0.0
1712 0.0
1713 0.0
1714 0.0
1715 0.0
1716 0.0
1717 0.0
1718 0.0
1719 0.0
1720 0.0
1721 0.0
1722 0.0
1723 0.0
1724 0.0
1725 0.0
1726 0.0
1727 0.0
1728 0.0
1729 0.0
1730 0.0
1731 0.0
1732 0.0
1733 0.0
1734 0.0
1735 0.0
1736 0.0
1737 0.0
1738 0.0
1739 0.0
1740 0.0
1741 0.0
1742 0.0
1743 0.0
1744 0.0
1745 0.0
1746 0.0
1747 0.0
1748 0.0
1749 0.0
1750 0.0
1751 0.0
1752 0.0
1753 0.0
1754 0.0
1755 0.0
1756 0.0
1757 0.0
1758 0.0
1759 0.0
1760 0.0
1761 0.0
1762 0.0
1763 0.0
1764 0.0
1765 0.0
1766 0.0
1767 0.0
1768 0.0
1769 0.0
1770 0.0
1771 0.0
1772 0.0
1773 0.0
1774 0.0
1775 0.0
1776 0.0
1777 0.0
1778 0.0
1779 0.0
1780 0.0
1781 0.0
1782 0.0
1783 0.0
1784 0.0
1785 0.0
1786 0.0
1787 0.0
1788 0.0
1789 0.0
1790 0.0
1791 0.0
1792 0.0
1793 0.0
1794 0.0
1795 0.0
1796 0.0
1797 0.0
1798 0.0
1799 0.0
1800 0.0
1801 0.0
1802 0.0
1803 0.0
1804 0.0
1805 0.0
1806 0.0
1807 0.0
1808 0.0
1809 0.0
1810 0.0
1811 0.0
1812 0.0
1813 0.0
1814 0.0
1815 0.0
1816 0.0
1817 0.0
1818 0.0
1819 0.0
1820 0.0
1821 0.0
1822 0.0
1823 0.0
1824 0.0
1825 0.0
1826 0.0
1827 0.0
1828 0.0
1829 0.0
1830 0.0
1831 0.0
1832 0.0
1833 0.0
1834 0.0
1835 0.0
1836 0.0
1837 0.0
1838 0.0
1839 0.0
1840 0.0
1841 0.0
1842 0.0
1843 0.0
1844 0.0
1845 0.0
1846 0.0
1847 0.0
1848 0.0
1849 0.0
1850 0.0
1851 0.0
1852 0.0
1853 0.0
1854 0.0
1855 0.0
1856 0.0
1857 0.0
1858 0.0
1859 0.0
1860 0.0
1861 0.0
1862 0.0
1863 0.0
1864 0.0
1865 0.0
1866 0.0
1867 0.0
1868 0.0
1869 0.0
1870 0.0
1871 0.0
1872 0.0
1873 0.0
1874 0.0
1875 0.0
1876 0.0
1877 0.0
1878 0.0
1879 0.0
1880 0.0
1881 0.0
1882 0.0
1883 0.0
1884 0.0
1885 0.0
1886 0.0
1887 0.0
1888 0.0
1889 0.0
1890 0.0
1891 0.0
1892 0.0
1893 0.0
1894 0.0
1895 0.0
1896 0.0
1897 0.0
1898 0.0
1899 0.0
1900 0.0
1901 0.0
1902 0.0
1903 0.0
1904 0.0
1905 0.0
1906 0.0
1907 0.0
1908 0.0
1909 0.0
1910 0.0
1911 0.0
1912 0.0
1913 0.0
1914 0.0
1915 0.0
1916 0.0
1917 0.0
1918 0.0
1919 0.0
1920 0.0
1921 0.0
1922 0.0
1923 0.0
1924 0.0
1925 0.0
1926 0.0
1927 0.0
1928 0.0
1929 0.0
1930 0.0
1931 0.0
1932 0.0
1933 0.0
1934 0.0
1935 0.0
1936 0.0
1937 0.0
1938 0.0
1939 0.0
1940 0.0
1941 0.0
1942 0.0
1943 0.0
1944 0.0
1945 0.0
1946 0.0
1947 0.0
1948 0.0
1949 0.0
1950 0.0
1951 0.0
1952 0.0
1953 0.0
1954 0.0
1955 0.0
1956 0.0
1957 0.0
1958 0.0
1959 0.0
1960 0.0
1961 0.0
1962 0.0
1963 0.0
1964 0.0
1965 0.0
1966 0.0
1967 0.0
1968 0.0
1969 0.0
1970 0.0
1971 0.0
1972 0.0
1973 0.0
1974 0.0
1975 0.0
1976 0.0
1977 0.0
1978 0.0
1979 0.0
1980 0.0
1981 0.0
1982 0.0
1983 0.0
1984 0.0
1985 0.0
1986 0.0
1987 0.0
1988 0.0
1989 0.0
1990 0.0
1991 0.0
1992 0.0
1993 0.0
1994 0.0
1995 0.0
1996 0.0
1997 0.0
1998 0.0
1999 0.0
2000 0.0
2001 0.0
2002 0.0
2003 0.0
2004 0.0
2005 0.0
2006 0.0
2007 0.0
2008 0.0
2009 0.0
2010 0.0
2011 0.0
2012 0.0
2013 0.0
2014 0.0
2015 0.0
2016 0.0
2017 0.0
2018 0.0
2019 0.0
2020 0.0
2021 0.0
2022 0.0
2023 0.0
2024 0.0
2025 0.0
2026 0.0
2027 0.0
2028 0.0
2029 0.0
2030 0.0
2031 0.0
2032 0.0
2033 0.0
2034 0.0
2035 0.0
2036 0.0
2037 0.0
2038 0.0
2039 0.0
2040 0.0
2041 0.0
2042 0.0
2043 0.0
2044 0.0
2045 0.0
2046 0.0
2047 0.0
2048 0.0
2049 0.0
2050 0.0
2051 0.0
2052 0.0
2053 0.0
2054 0.0
2055 0.0
2056 0.0
2057 0.0
2058 0.0
2059 0.0
2060 0.0
2061 0.0
2062 0.0
2063 0.0
2064 0.0
2065 0.0
2066 0.0
2067 0.0
2068 0.0
2069 0.0
2070 0.0
2071 0.0
2072 0.0
2073 0.0
2074 0.0
2075 0.0
2076 0.0
2077 0.0
2078 0.0
2079 0.0
2080 0.0
2081 0.0
2082 0.0
2083 0.0
2084 0.0
2085 0.0
2086 0.0
2087 0.0
2088 0.0
2089 0.0
2090 0.0
2091 0.0
2092 0.0
2093 0.0
2094 0.0
2095 0.0
2096 0.0
2097 0.0
2098 0.0
2099 0.0
2100 0.0
2101 0.0
2102 0.0
2103 0.0
2104 0.0
2105 0.0
2106 0.0
2107 0.0
2108 0.0
2109 0.0
2110 0.0
2111 0.0
2112 0.0
2113 0.0
2114 0.0
2115 0.0
2116 0.0
2117 0.0
2118 0.0
2119 0.0
2120 0.0
2121 0.0
2122 0.0
2123 0.0
2124 0.0
2125 0.0
2126 0.0
2127 0.0
2128 0.0
2129 0.0
2130 0.0
2131 0.0
2132 0.0
2133 0.0
2134 0.0
2135 0.0
2136 0.0
2137 0.0
2138 0.0
2139 0.0
2140 0.0
2141 0.0
2142 0.0
2143 0.0
2144 0.0
2145 0.0
2146 0.0
2147 0.0
2148 0.0
2149 0.0
2150 0.0
2151 0.0
2152 0.0
2153 0.0
2154 0.0
2155 0.0
2156 0.0
2157 0.0
2158 0.0
2159 0.0
2160 0.0
2161 0.0
2162 0.0
2163 0.0
2164 0.0
2165 0.0
2166 0.0
2167 0.0
2168 0.0
2169 0.0
2170 0.0
2171 0.0
2172 0.0
2173 0.0
2174 0.0
2175 0.0
2176 0.0
2177 0.0
2178 0.0
2179 0.0
2180 0.0
2181 0.0
2182 0.0
2183 0.0
2184 0.0
2185 0.0
2186 0.0
2187 0.0
2188 0.0
2189 0.0
2190 0.0
2191 0.0
2192 0.0
2193 0.0
2194 0.0
2195 0.0
2196 0.0
2197 0.0
2198 0.0
2199 0.0
2200 0.0
2201 0.0
2202 0.0
2203 0.0
2204 0.0
2205 0.0
2206 0.0
2207 0.0
2208 0.0
2209 0.0
2210 0.0
2211 0.0
2212 0.0
2213 0.0
2214 0.0
2215 0.0
2216 0.0
2217 0.0
2218 0.0
2219 0.0
2220 0.0
2221 0.0
2222 0.0
2223 0.0
2224 0.0
2225 0.0
2226 0.0
2227 0.0
2228 0.0
2229 0.0
2230 0.0
2231 0.0
2232 0.0
2233 0.0
2234 0.0
2235 0.0
2236 0.0
2237 0.0
2238 0.0
2239 0.0
2240 0.0
2241 0.0
2242 0.0
2243 0.0
2244 0.0
2245 0.0
2246 0.0
2247 0.0
2248 0.0
2249 0.0
2250 0.0
2251 0.0
2252 0.0
2253 0.0
2254 0.0
2255 0.0
2256 0.0
2257 0.0
2258 0.0
2259 0.0
2260 0.0
2261 0.0
2262 0.0
2263 0.0
2264 0.0
2265 0.0
2266 0.0
2267 0.0
2268 0.0
2269 0.0
2270 0.0
2271 0.0
2272 0.0
2273 0.0
2274 0.0
2275 0.0
2276 0.0
2277 0.0
2278 0.0
2279 0.0
2280 0.0
2281 0.0
2282 0.0
2283 0.0
2284 0.0
2285 0.0
2286 0.0
2287 0.0
2288 0.0
2289 0.0
2290 0.0
2291 0.0
2292 0.0
2293 0.0
2294 0.0
2295 0.0
2296 0.0
2297 0.0
2298 0.0
2299 0.0
2300 0.0
2301 0.0
2302 0.0
2303 0.0
2304 0.0
2305 0.0
2306 0.0
2307 0.0
2308 0.0
2309 0.0
2310 0.0
2311 0.0
2312 0.0
2313 0.0
2314 0.0
2315 0.0
2316 0.0
2317 0.0
2318 0.0
2319 0.0
2320 0.0
2321 0.0
2322 0.0
2323 0.0
2324 0.0
2325 0.0
2326 0.0
2327 0.0
2328 0.0
2329 0.0
2330 0.0
2331 0.0
2332 0.0
2333 0.0
2334 0.0
2335 0.0
2336 0.0
2337 0.0
2338 0.0
2339 0.0
2340 0.0
2341 0.0
2342 0.0
2343 0.0
2344 0.0
2345 0.0
2346 0.0
2347 0.0
2348 0.0
2349 0.0
2350 0.0
2351 0.0
2352 0.0
2353 0.0
2354 0.0
2355 0.0
2356 0.0
2357 0.0
2358 0.0
2359 0.0
2360 0.0
2361 0.0
2362 0.0
2363 0.0
2364 0.0
2365 0.0
2366 0.0
2367 0.0
2368 0.0
2369 0.0
2370 0.0
2371 0.0
2372 0.0
2373 0.0
2374 0.0
2375 0.0
2376 0.0
2377 0.0
2378 0.0
2379 0.0
2380 0.0
2381 0.0
2382 0.0
2383 0.0
2384 0.0
2385 0.0
2386 0.0
2387 0.0
2388 0.0
2389 0.0
2390 0.0
2391 0.0
2392 0.0
2393 0.0
2394 0.0
2395 0.0
2396 0.0
2397 0.0
2398 0.0
2399 0.0
2400 0.0
2401 0.0
2402 0.0
2403 0.0
2404 0.0
2405 0.0
2406 0.0
2407 0.0
2408 0.0
2409 0.0
2410 0.0
2411 0.0
2412 0.0
2413 0.0
2414 0.0
2415 0.0
2416 0.0
2417 0.0
2418 0.0
2419 0.0
2420 0.0
2421 0.0
2422 0.0
2423 0.0
2424 0.0
2425 0.0
2426 0.0
2427 0.0
2428 0.0
2429 0.0
2430 0.0
2431 0.0
2432 0.0
2433 0.0
2434 0.0
2435 0.0
2436 0.0
2437 0.0
2438 0.0
2439 0.0
2440 0.0
2441 0.0
2442 0.0
2443 0.0
2444 0.0
2445 0.0
2446 0.0
2447 0.0
2448 0.0
2449 0.0
2450 0.0
2451 0.0
2452 0.0
2453 0.0
2454 0.0
2455 0.0
2456 0.0
2457 0.0
2458 0.0
2459 0.0
2460 0.0
2461 0.0
2462 0.0
2463 0.0
2464 0.0
2465 0.0
2466 0.0
2467 0.0
2468 0.0
2469 0.0
2470 0.0
2471 0.0
2472 0.0
2473 0.0
2474 0.0
2475 0.0
2476 0.0
2477 0.0
2478 0.0
2479 0.0
2480 0.0
2481 0.0
2482 0.0
2483 0.0
2484 0.0
2485 0.0
2486 0.0
2487 0.0
2488 0.0
2489 0.0
2490 0.0
2491 0.0
2492 0.0
2493 0.0
2494 0.0
2495 0.0
2496 0.0
2497 0.0
2498 0.0
2499 0.0
2500 0.0
2501 0.0
2502 0.0
2503 0.0
2504 0.0
2505 0.0
2506 0.0
2507 0.0
2508 0.0
2509 0.0
2510 0.0
2511 0.0
2512 0.0
2513 0.0
2514 0.0
2515 0.0
2516 0.0
2517 0.0
2518 0.0
2519 0.0
2520 0.0
2521 0.0
2522 0.0
2523 0.0
2524 0.0
2525 0.0
2526 0.0
2527 0.0
2528 0.0
2529 0.0
2530 0.0
2531 0.0
2532 0.0
2533 0.0
2534 0.0
2535 0.0
2536 0.0
2537 0.0
2538 0.0
2539 0.0
2540 0.0
2541 0.0
2542 0.0
2543 0.0
2544 0.0
2545 0.0
2546 0.0
2547 0.0
2548 0.0
2549 0.0
2550 0.0
2551 0.0
2552 0.0
2553 0.0
2554 0.0
2555 0.0
2556 0.0
2557 0.0
2558 0.0
2559 0.0
2560 0.0
2561 0.0
2562 0.0
2563 0.0
2564 0.0
2565 0.0
2566 0.0
2567 0.0
2568 0.0
2569 0.0
2570 0.0
2571 0.0
2572 0.0
2573 0.0
2574 0.0
2575 0.0
2576 0.0
2577 0.0
2578 0.0
2579 0.0
2580 0.0
2581 0.0
2582 0.0
2583 0.0
2584 0.0
2585 0.0
2586 0.0
2587 0.0
2588 0.0
2589 0.0
2590 0.0
2591 0.0
2592 0.0
2593 0.0
2594 0.0
2595 0.0
2596 0.0
2597 0.0
2598 0.0
2599 0.0
2600 0.0
2601 0.0
2602 0.0
2603 0.0
2604 0.0
2605 0.0
2606 0.0
2607 0.0
2608 0.0
2609 0.0
2610 0.0
2611 0.0
2612 0.0
2613 0.0
2614 0.0
2615 0.0
2616 0.0
2617 0.0
2618 0.0
2619 0.0
2620 0.0
2621 0.0
2622 0.0
2623 0.0
2624 0.0
2625 0.0
2626 0.0
2627 0.0
2628 0.0
2629 0.0
2630 0.0
2631 0.0
2632 0.0
2633 0.0
2634 0.0
2635 0.0
2636 0.0
2637 0.0
2638 0.0
2639 0.0
2640 0.0
2641 0.0
2642 0.0
2643 0.0
2644 0.0
2645 0.0
2646 0.0
2647 0.0
2648 0.0
2649 0.0
2650 0.0
2651 0.0
2652 0.0
2653 0.0
2654 0.0
2655 0.0
2656 0.0
2657 0.0
2658 0.0
2659 0.0
2660 0.0
2661 0.0
2662 0.0
2663 0.0
2664 0.0
2665 0.0
2666 0.0
2667 0.0
2668 0.0
2669 0.0
2670 0.0
2671 0.0
2672 0.0
2673 0.0
2674 0.0
2675 0.0
2676 0.0
2677 0.0
2678 0.0
2679 0.0
2680 0.0
2681 0.0
2682 0.0
2683 0.0
2684 0.0
2685 0.0
2686 0.0
2687 0.0
2688 0.0
2689 0.0
2690 0.0
2691 0.0
2692 0.0
2693 0.0
2694 0.0
2695 0.0
2696 0.0
2697 0.0
2698 0.0
2699 0.0
2700 0.0
2701 0.0
2702 0.0
2703 0.0
2704 0.0
2705 0.0
2706 0.0
2707 0.0
2708 0.0
2709 0.0
2710 0.0
2711 0.0
2712 0.0
2713 0.0
2714 0.0
2715 0.0
2716 0.0
2717 0.0
2718 0.0
2719 0.0
2720 0.0
2721 0.0
2722 0.0
2723 0.0
2724 0.0
2725 0.0
2726 0.0
2727 0.0
2728 0.0
2729 0.0
2730 0.0
2731 0.0
2732 0.0
2733 0.0
2734 0.0
2735 0.0
2736 0.0
2737 0.0
2738 0.0
2739 0.0
2740 0.0
2741 0.0
2742 0.0
2743 0.0
2744 0.0
2745 0.0
2746 0.0
2747 0.0
2748 0.0
2749 0.0
2750 0.0
2751 0.0
2752 0.0
2753 0.0
2754 0.0
2755 0.0
2756 0.0
2757 0.0
2758 0.0
2759 0.0
2760 0.0
2761 0.0
2762 0.0
2763 0.0
2764 0.0
2765 0.0
2766 0.0
2767 0.0
2768 0.0
2769 0.0
2770 0.0
2771 0.0
2772 0.0
2773 0.0
2774 0.0
2775 0.0
2776 0.0
2777 0.0
2778 0.0
2779 0.0
2780 0.0
2781 0.0
2782 0.0
2783 0.0
2784 0.0
2785 0.0
2786 0.0
2787 0.0
2788 0.0
2789 0.0
2790 0.0
2791 0.0
2792 0.0
2793 0.0
2794 0.0
2795 0.0
2796 0.0
2797 0.0
2798 0.0
2799 0.0
2800 0.0
2801 0.0
2802 0.0
2803 0.0
2804 0.0
2805 0.0
2806 0.0
2807 0.0
2808 0.0
2809 0.0
2810 0.0
2811 0.0
2812 0.0
2813 0.0
2814 0.0
2815 0.0
2816 0.0
2817 0.0
2818 0.0
2819 0.0
2820 0.0
2821 0.0
2822 0.0
2823 0.0
2824 0.0
2825 0.0
2826 0.0
2827 0.0
2828 0.0
2829 0.0
2830 0.0
2831 0.0
2832 0.0
2833 0.0
2834 0.0
2835 0.0
2836 0.0
2837 0.0
2838 0.0
2839 0.0
2840 0.0
2841 0.0
2842 0.0
2843 0.0
2844 0.0
2845 0.0
2846 0.0
2847 0.0
2848 0.0
2849 0.0
2850 0.0
2851 0.0
2852 0.0
2853 0.0
2854 0.0
2855 0.0
2856 0.0
2857 0.0
2858 0.0
2859 0.0
2860 0.0
2861 0.0
2862 0.0
2863 0.0
2864 0.0
2865 0.0
2866 0.0
2867 0.0
2868 0.0
2869 0.0
2870 0.0
2871 0.0
2872 0.0
2873 0.0
2874 0.0
2875 0.0
2876 0.0
2877 0.0
2878 0.0
2879 0.0
2880 0.0
2881 0.0
2882 0.0
2883 0.0
2884 0.0
2885 0.0
2886 0.0
2887 0.0
2888 0.0
2889 0.0
2890 0.0
2891 0.0
2892 0.0
2893 0.0
2894 0.0
2895 0.0
2896 0.0
2897 0.0
2898 0.0
2899 0.0
2900 0.0
2901 0.0
2902 0.0
2903 0.0
2904 0.0
2905 0.0
2906 0.0
2907 0.0
2908 0.0
2909 0.0
2910 0.0
2911 0.0
2912 0.0
2913 0.0
2914 0.0
2915 0.0
2916 0.0
2917 0.0
2918 0.0
2919 0.0
2920 0.0
2921 0.0
2922 0.0
2923 0.0
2924 0.0
2925 0.0
2926 0.0
2927 0.0
2928 0.0
2929 0.0
2930 0.0
2931 0.0
2932 0.0
2933 0.0
2934 0.0
2935 0.0
2936 0.0
2937 0.0
2938 0.0
2939 0.0
2940 0.0
2941 0.0
2942 0.0
2943 0.0
2944 0.0
2945 0.0
2946 0.0
2947 0.0
2948 0.0
2949 0.0
2950 0.0
2951 0.0
2952 0.0
2953 0.0
2954 0.0
2955 0.0
2956 0.0
2957 0.0
2958 0.0
2959 0.0
2960 0.0
2961 0.0
2962 0.0
2963 0.0
2964 0.0
2965 0.0
2966 0.0
2967 0.0
2968 0.0
2969 0.0
2970 0.0
2971 0.0
2972 0.0
2973 0.0
2974 0.0
2975 0.0
2976 0.0
2977 0.0
2978 0.0
2979 0.0
2980 0.0
2981 0.0
2982 0.0
2983 0.0
2984 0.0
2985 0.0
2986 0.0
2987 0.0
2988 0.0
2989 0.0
2990 0.0
2991 0.0
2992 0.0
2993 0.0
2994 0.0
2995 0.0
2996 0.0
2997 0.0
2998 0.0
2999 0.0
3000 0.0
3001 0.0
3002 0.0
3003 0.0
3004 0.0
3005 0.0
3006 0.0
3007 0.0
3008 0.0
3009 0.0
3010 0.0
3011 0.0
3012 0.0
3013 0.0
3014 0.0
3015 0.0
3016 0.0
3017 0.0
3018 0.0
3019 0.0
3020 0.0
3021 0.0
3022 0.0
3023 0.0
3024 0.0
3025 0.0
3026 0.0
3027 0.0
3028 0.0
3029 0.0
3030 0.0
3031 0.0
3032 0.0
3033 0.0
3034 0.0
3035 0.0
3036 0.0
3037 0.0
3038 0.0
3039 0.0
3040 0.0
3041 0.0
3042 0.0
3043 0.0
3044 0.0
3045 0.0
3046 0.0
3047 0.0
3048 0.0
3049 0.0
3050 0.0
3051 0.0
3052 0.0
3053 0.0
3054 0.0
3055 0.0
3056 0.0
3057 0.0
3058 0.0
3059 0.0
3060 0.0
3061 0.0
3062 0.0
3063 0.0
3064 0.0
3065 0.0
3066 0.0
3067 0.0
3068 0.0
3069 0.0
3070 0.0
3071 0.0
3072 0.0
3073 0.0
3074 0.0
3075 0.0
3076 0.0
3077 0.0
3078 0.0
3079 0.0
3080 0.0
3081 0.0
3082 0.0
3083 0.0
3084 0.0
3085 0.0
3086 0.0
3087 0.0
3088 0.0
3089 0.0
3090 0.0
3091 0.0
3092 0.0
3093 0.0
3094 0.0
3095 0.0
3096 0.0
3097 0.0
3098 0.0
3099 0.0
3100 0.0
3101 0.0
3102 0.0
3103 0.0
3104 0.0
3105 0.0
3106 0.0
3107 0.0
3108 0.0
3109 0.0
3110 0.0
3111 0.0
3112 0.0
3113 0.0
3114 0.0
3115 0.0
3116 0.0
3117 0.0
3118 0.0
3119 0.0
3120 0.0
3121 0.0
3122 0.0
3123 0.0
3124 0.0
3125 0.0
3126 0.0
3127 0.0
3128 0.0
3129 0.0
3130 0.0
3131 0.0
3132 0.0
3133 0.0
3134 0.0
3135 0.0
3136 0.0
3137 0.0
3138 0.0
3139 0.0
3140 0.0
3141 0.0
3142 0.0
3143 0.0
3144 0.0
3145 0.0
3146 0.0
3147 0.0
3148 0.0
3149 0.0
3150 0.0
3151 0.0
3152 0.0
3153 0.0
3154 0.0
3155 0.0
3156 0.0
3157 0.0
3158 0.0
3159 0.0
3160 0.0
3161 0.0
3162 0.0
3163 0.0
3164 0.0
3165 0.0
3166 0.0
3167 0.0
3168 0.0
3169 0.0
3170 0.0
3171 0.0
3172 0.0
3173 0.0
3174 0.0
3175 0.0
3176 0.0
3177 0.0
3178 0.0
3179 0.0
3180 0.0
3181 0.0
3182 0.0
3183 0.0
3184 0.0
3185 0.0
3186 0.0
3187 0.0
3188 0.0
3189 0.0
3190 0.0
3191 0.0
3192 0.0
3193 0.0
3194 0.0
3195 0.0
3196 0.0
3197 0.0
3198 0.0
3199 0.0
3200 0.0
3201 0.0
3202 0.0
3203 0.0
3204 0.0
3205 0.0
3206 0.0
3207 0.0
3208 0.0
3209 0.0
3210 0.0
3211 0.0
3212 0.0
3213 0.0
3214 0.0
3215 0.0
3216 0.0
3217 0.0
3218 0.0
3219 0.0
3220 0.0
3221 0.0
3222 0.0
3223 0.0
3224 0.0
3225 0.0
3226 0.0
3227 0.0
3228 0.0
3229 0.0
3230 0.0
3231 0.0
3232 0.0
3233 0.0
3234 0.0
3235 0.0
3236 0.0
3237 0.0
3238 0.0
3239 0.0
3240 0.0
3241 0.0
3242 0.0
3243 0.0
3244 0.0
3245 0.0
3246 0.0
3247 0.0
3248 0.0
3249 0.0
3250 0.0
3251 0.0
3252 0.0
3253 0.0
3254 0.0
3255 0.0
3256 0.0
3257 0.0
3258 0.0
3259 0.0
3260 0.0
3261 0.0
3262 0.0
3263 0.0
3264 0.0
3265 0.0
3266 0.0
3267 0.0
3268 0.0
3269 0.0
3270 0.0
3271 0.0
3272 0.0
3273 0.0
3274 0.0
3275 0.0
3276 0.0
3277 0.0
3278 0.0
3279 0.0
3280 0.0
3281 0.0
3282 0.0
3283 0.0
3284 0.0
3285 0.0
3286 0.0
3287 0.0
3288 0.0
3289 0.0
3290 0.0
3291 0.0
3292 0.0
3293 0.0
3294 0.0
3295 0.0
3296 0.0
3297 0.0
3298 0.0
3299 0.0
3300 0.0
3301 0.0
3302 0.0
3303 0.0
3304 0.0
3305 0.0
3306 0.0
3307 0.0
3308 0.0
3309 0.0
3310 0.0
3311 0.0
3312 0.0
3313 0.0
3314 0.0
3315 0.0
3316 0.0
3317 0.0
3318 0.0
3319 0.0
3320 0.0
3321 0.0
3322 0.0
3323 0.0
3324 0.0
3325 0.0
3326 0.0
3327 0.0
3328 0.0
3329 0.0
3330 0.0
3331 0.0
3332 0.0
3333 0.0
3334 0.0
3335 0.0
3336 0.0
3337 0.0
3338 0.0
3339 0.0
3340 0.0
3341 0.0
3342 0.0
3343 0.0
3344 0.0
3345 0.0
3346 0.0
3347 0.0
3348 0.0
3349 0.0
3350 0.0
3351 0.0
3352 0.0
3353 0.0
3354 0.0
3355 0.0
3356 0.0
3357 0.0
3358 0.0
3359 0.0
3360 0.0
3361 0.0
3362 0.0
3363 0.0
3364 0.0
3365 0.0
3366 0.0
3367 0.0
3368 0.0
3369 0.0
3370 0.0
3371 0.0
3372 0.0
3373 0.0
3374 0.0
3375 0.0
3376 0.0
3377 0.0
3378 0.0
3379 0.0
3380 0.0
3381 0.0
3382 0.0
3383 0.0
3384 0.0
3385 0.0
3386 0.0
3387 0.0
3388 0.0
3389 0.0
3390 0.0
3391 0.0
3392 0.0
3393 0.0
3394 0.0
3395 0.0
3396 0.0
3397 0.0
3398 0.0
3399 0.0
3400 0.0
3401 0.0
3402 0.0
3403 0.0
3404 0.0
3405 0.0
3406 0.0
3407 0.0
3408 0.0
3409 0.0
3410 0.0
3411 0.0
3412 0.0
3413 0.0
3414 0.0
3415 0.0
3416 0.0
3417 0.0
3418 0.0
3419 0.0
3420 0.0
3421 0.0
3422 0.0
3423 0.0
3424 0.0
3425 0.0
3426 0.0
3427 0.0
3428 0.0
3429 0.0
3430 0.0
3431 0.0
3432 0.0
3433 0.0
3434 0.0
3435 0.0
3436 0.0
3437 0.0
3438 0.0
3439 0.0
3440 0.0
3441 0.0
3442 0.0
3443 0.0
3444 0.0
3445 0.0
3446 0.0
3447 0.0
3448 0.0
3449 0.0
3450 0.0
3451 0.0
3452 0.0
3453 0.0
3454 0.0
3455 0.0
3456 0.0
3457 0.0
3458 0.0
3459 0.0
3460 0.0
3461 0.0
3462 0.0
3463 0.0
3464 0.0
3465 0.0
3466 0.0
3467 0.0
3468 0.0
3469 0.0
3470 0.0
3471 0.0
3472 0.0
3473 0.0
3474 0.0
3475 0.0
3476 0.0
3477 0.0
3478 0.0
3479 0.0
3480 0.0
3481 0.0
3482 0.0
3483 0.0
3484 0.0
3485 0.0
3486 0.0
3487 0.0
3488 0.0
3489 0.0
3490 0.0
3491 0.0
3492 0.0
3493 0.0
3494 0.0
3495 0.0
3496 0.0
3497 0.0
3498 0.0
3499 0.0
3500 0.0
3501 0.0
3502 0.0
3503 0.0
3504 0.0
3505 0.0
3506 0.0
3507 0.0
3508 0.0
3509 0.0
3510 0.0
3511 0.0
3512 0.0
3513 0.0
3514 0.0
3515 0.0
3516 0.0
3517 0.0
3518 0.0
3519 0.0
3520 0.0
3521 0.0
3522 0.0
3523 0.0
3524 0.0
3525 0.0
3526 0.0
3527 0.0
3528 0.0
3529 0.0
3530 0.0
3531 0.0
3532 0.0
3533 0.0
3534 0.0
3535 0.0
3536 0.0
3537 0.0
3538 0.0
3539 0.0
3540 0.0
3541 0.0
3542 0.0
3543 0.0
3544 0.0
3545 0.0
3546 0.0
3547 0.0
3548 0.0
3549 0.0
3550 0.0
3551 0.0
3552 0.0
3553 0.0
3554 0.0
3555 0.0
3556 0.0
3557 0.0
3558 0.0
3559 0.0
3560 0.0
3561 0.0
3562 0.0
3563 0.0
3564 0.0
3565 0.0
3566 0.0
3567 0.0
3568 0.0
3569 0.0
3570 0.0
3571 0.0
3572 0.0
3573 0.0
3574 0.0
3575 0.0
3576 0.0
3577 0.0
3578 0.0
3579 0.0
3580 0.0
3581 0.0
3582 0.0
3583 0.0
3584 0.0
3585 0.0
3586 0.0
3587 0.0
3588 0.0
3589 0.0
3590 0.0
3591 0.0
3592 0.0
3593 0.0
3594 0.0
3595 0.0
3596 0.0
3597 0.0
3598 0.0
3599 0.0
3600 0.0
3601 0.0
3602 0.0
3603 0.0
3604 0.0
3605 0.0
3606 0.0
3607 0.0
3608 0.0
3609 0.0
3610 0.0
3611 0.0
3612 0.0
3613 0.0
3614 0.0
3615 0.0
3616 0.0
3617 0.0
3618 0.0
3619 0.0
3620 0.0
3621 0.0
3622 0.0
3623 0.0
3624 0.0
3625 0.0
3626 0.0
3627 0.0
3628 0.0
3629 0.0
3630 0.0
3631 0.0
3632 0.0
3633 0.0
3634 0.0
3635 0.0
3636 0.0
3637 0.0
3638 0.0
3639 0.0
3640 0.0
3641 0.0
3642 0.0
3643 0.0
3644 0.0
3645 0.0
3646 0.0
3647 0.0
3648 0.0
3649 0.0
3650 0.0
3651 0.0
3652 0.0
3653 0.0
3654 0.0
3655 0.0
3656 0.0
3657 0.0
3658 0.0
3659 0.0
3660 0.0
3661 0.0
3662 0.0
3663 0.0
3664 0.0
3665 0.0
3666 0.0
3667 0.0
3668 0.0
3669 0.0
3670 0.0
3671 0.0
3672 0.0
3673 0.0
3674 0.0
3675 0.0
3676 0.0
3677 0.0
3678 0.0
3679 0.0
3680 0.0
3681 0.0
3682 0.0
3683 0.0
3684 0.0
3685 0.0
3686 0.0
3687 0.0
3688 0.0
3689 0.0
3690 0.0
3691 0.0
3692 0.0
3693 0.0
3694 0.0
3695 0.0
3696 0.0
3697 0.0
3698 0.0
3699 0.0
3700 0.0
3701 0.0
3702 0.0
3703 0.0
3704 0.0
3705 0.0
3706 0.0
3707 0.0
3708 0.0
3709 0.0
3710 0.0
3711 0.0
3712 0.0
3713 0.0
3714 0.0
3715 0.0
3716 0.0
3717 0.0
3718 0.0
3719 0.0
3720 0.0
3721 0.0
3722 0.0
3723 0.0
3724 0.0
3725 0.0
3726 0.0
3727 0.0
3728 0.0
3729 0.0
3730 0.0
3731 0.0
3732 0.0
3733 0.0
3734 0.0
3735 0.0
3736 0.0
3737 0.0
3738 0.0
3739 0.0
3740 0.0
3741 0.0
3742 0.0
3743 0.0
3744 0.0
3745 0.0
3746 0.0
3747 0.0
3748 0.0
3749 0.0
3750 0.0
3751 0.0
3752 0.0
3753 0.0
3754 0.0
3755 0.0
3756 0.0
3757 0.0
3758 0.0
3759 0.0
3760 0.0
3761 0.0
3762 0.0
3763 0.0
3764 0.0
3765 0.0
3766 0.0
3767 0.0
3768 0.0
3769 0.0
3770 0.0
3771 0.0
3772 0.0
3773 0.0
3774 0.0
3775 0.0
3776 0.0
3777 0.0
3778 0.0
3779 0.0
3780 0.0
3781 0.0
3782 0.0
3783 0.0
3784 0.0
3785 0.0
3786 0.0
3787 0.0
3788 0.0
3789 0.0
3790 0.0
3791 0.0
3792 0.0
3793 0.0
3794 0.0
3795 0.0
3796 0.0
3797 0.0
3798 0.0
3799 0.0
3800 0.0
3801 0.0
3802 0.0
3803 0.0
3804 0.0
3805 0.0
3806 0.0
3807 0.0
3808 0.0
3809 0.0
3810 0.0
3811 0.0
3812 0.0
3813 0.0
3814 0.0
3815 0.0
3816 0.0
3817 0.0
3818 0.0
3819 0.0
3820 0.0
3821 0.0
3822 0.0
3823 0.0
3824 0.0
3825 0.0
3826 0.0
3827 0.0
3828 0.0
3829 0.0
3830 0.0
3831 0.0
3832 0.0
3833 0.0
3834 0.0
3835 0.0
3836 0.0
3837 0.0
3838 0.0
3839 0.0
3840 0.0
3841 0.0
3842 0.0
3843 0.0
3844 0.0
3845 0.0
3846 0.0
3847 0.0
3848 0.0
3849 0.0
3850 0.0
3851 0.0
3852 0.0
3853 0.0
3854 0.0
3855 0.0
3856 0.0
3857 0.0
3858 0.0
3859 0.0
3860 0.0
3861 0.0
3862 0.0
3863 0.0
3864 0.0
3865 0.0
3866 0.0
3867 0.0
3868 0.0
3869 0.0
3870 0.0
3871 0.0
3872 0.0
3873 0.0
3874 0.0
3875 0.0
3876 0.0
3877 0.0
3878 0.0
3879 0.0
3880 0.0
3881 0.0
3882 0.0
3883 0.0
3884 0.0
3885 0.0
3886 0.0
3887 0.0
3888 0.0
3889 0.0
3890 0.0
3891 0.0
3892 0.0
3893 0.0
3894 0.0
3895 0.0
3896 0.0
3897 0.0
3898 0.0
3899 0.0
3900 0.0
3901 0.0
3902 0.0
3903 0.0
3904 0.0
3905 0.0
3906 0.0
3907 0.0
3908 0.0
3909 0.0
3910 0.0
3911 0.0
3912 0.0
3913 0.0
3914 0.0
3915 0.0
3916 0.0
3917 0.0
3918 0.0
3919 0.0
3920 0.0
3921 0.0
3922 0.0
3923 0.0
3924 0.0
3925 0.0
3926 0.0
3927 0.0
3928 0.0
3929 0.0
3930 0.0
3931 0.0
3932 0.0
3933 0.0
3934 0.0
3935 0.0
3936 0.0
3937 0.0
3938 0.0
3939 0.0
3940 0.0
3941 0.0
3942 0.0
3943 0.0
3944 0.0
3945 0.0
3946 0.0
3947 0.0
3948 0.0
3949 0.0
3950 0.0
3951 0.0
3952 0.0
3953 0.0
3954 0.0
3955 0.0
3956 0.0
3957 0.0
3958 0.0
3959 0.0
3960 0.0
3961 0.0
3962 0.0
3963 0.0
3964 0.0
3965 0.0
3966 0.0
3967 0.0
3968 0.0
3969 0.0
3970 0.0
3971 0.0
3972 0.0
3973 0.0
3974 0.0
3975 0.0
3976 0.0
3977 0.0
3978 0.0
3979 0.0
3980 0.0
3981 0.0
3982 0.0
3983 0.0
3984 0.0
3985 0.0
3986 0.0
3987 0.0
3988 0.0
3989 0.0
3990 0.0
3991 0.0
3992 0.0
3993 0.0
3994 0.0
3995 0.0
3996 0.0
3997 0.0
3998 0.0
3999 0.0
4000 0.0
4001 0.0
4002 0.0
4003 0.0
4004 0.0
4005 0.0
4006 0.0
4007 0.0
4008 0.0
4009 0.0
4010 0.0
4011 0.0
4012 0.0
4013 0.0
4014 0.0
4015 0.0
4016 0.0
4017 0.0
4018 0.0
4019 0.0
4020 0.0
4021 0.0
4022 0.0
4023 0.0
4024 0.0
4025 0.0
4026 0.0
4027 0.0
4028 0.0
4029 0.0
4030 0.0
4031 0.0
4032 0.0
4033 0.0
4034 0.0
4035 0.0
4036 0.0
4037 0.0
4038 0.0
4039 0.0
4040 0.0
4041 0.0
4042 0.0
4043 0.0
4044 0.0
4045 0.0
4046 0.0
4047 0.0
4048 0.0
4049 0.0
4050 0.0
4051 0.0
4052 0.0
4053 0.0
4054 0.0
4055 0.0
4056 0.0
4057 0.0
4058 0.0
4059 0.0
4060 0.0
4061 0.0
4062 0.0
4063 0.0
4064 0.0
4065 0.0
4066 0.0
4067 0.0
4068 0.0
4069 0.0
4070 0.0
4071 0.0
4072 0.0
4073 0.0
4074 0.0
4075 0.0
4076 0.0
4077 0.0
4078 0.0
4079 0.0
4080 0.0
4081 0.0
4082 0.0
4083 0.0
4084 0.0
4085 0.0
4086 0.0
4087 0.0
4088 0.0
4089 0.0
4090 0.0
4091 0.0
4092 0.0
4093 0.0
4094 0.0
4095 0.0
4096 0.0
4097 0.0
4098 0.0
4099 0.0
4100 0.0
4101 0.0
4102 0.0
4103 0.0
4104 0.0
4105 0.0
4106 0.0
4107 0.0
4108 0.0
4109 0.0
4110 0.0
4111 0.0
4112 0.0
4113 0.0
4114 0.0
4115 0.0
4116 0.0
4117 0.0
4118 0.0
4119 0.0
4120 0.0
4121 0.0
4122 0.0
4123 0.0
4124 0.0
4125 0.0
4126 0.0
4127 0.0
4128 0.0
4129 0.0
4130 0.0
4131 0.0
4132 0.0
4133 0.0
4134 0.0
4135 0.0
4136 0.0
4137 0.0
4138 0.0
4139 0.0
4140 0.0
4141 0.0
4142 0.0
4143 0.0
4144 0.0
4145 0.0
4146 0.0
4147 0.0
4148 0.0
4149 0.0
4150 0.0
4151 0.0
4152 0.0
4153 0.0
4154 0.0
4155 0.0
4156 0.0
4157 0.0
4158 0.0
4159 0.0
4160 0.0
4161 0.0
4162 0.0
4163 0.0
4164 0.0
4165 0.0
4166 0.0
4167 0.0
4168 0.0
4169 0.0
4170 0.0
4171 0.0
4172 0.0
4173 0.0
4174 0.0
4175 0.0
4176 0.0
4177 0.0
4178 0.0
4179 0.0
4180 0.0
4181 0.0
4182 0.0
4183 0.0
4184 0.0
4185 0.0
4186 0.0
4187 0.0
4188 0.0
4189 0.0
4190 0.0
4191 0.0
4192 0.0
4193 0.0
4194 0.0
4195 0.0
4196 0.0
4197 0.0
4198 0.0
4199 0.0
4200 0.0
4201 0.0
4202 0.0
4203 0.0
4204 0.0
4205 0.0
4206 0.0
4207 0.0
4208 0.0
4209 0.0
4210 0.0
4211 0.0
4212 0.0
4213 0.0
4214 0.0
4215 0.0
4216 0.0
4217 0.0
4218 0.0
4219 0.0
4220 0.0
4221 0.0
4222 0.0
4223 0.0
4224 0.0
4225 0.0
4226 0.0
4227 0.0
4228 0.0
4229 0.0
4230 0.0
4231 0.0
4232 0.0
4233 0.0
4234 0.0
4235 0.0
4236 0.0
4237 0.0
4238 0.0
4239 0.0
4240 0.0
4241 0.0
4242 0.0
4243 0.0
4244 0.0
4245 0.0
4246 0.0
4247 0.0
4248 0.0
4249 0.0
4250 0.0
4251 0.0
4252 0.0
4253 0.0
4254 0.0
4255 0.0
4256 0.0
4257 0.0
4258 0.0
4259 0.0
4260 0.0
4261 0.0
4262 0.0
4263 0.0
4264 0.0
4265 0.0
4266 0.0
4267 0.0
4268 0.0
4269 0.0
4270 0.0
4271 0.0
4272 0.0
4273 0.0
4274 0.0
4275 0.0
4276 0.0
4277 0.0
4278 0.0
4279 0.0
4280 0.0
4281 0.0
4282 0.0
4283 0.0
4284 0.0
4285 0.0
4286 0.0
4287 0.0
4288 0.0
4289 0.0
4290 0.0
4291 0.0
4292 0.0
4293 0.0
4294 0.0
4295 0.0
4296 0.0
4297 0.0
4298 0.0
4299 0.0
4300 0.0
4301 0.0
4302 0.0
4303 0.0
4304 0.0
4305 0.0
4306 0.0
4307 0.0
4308 0.0
4309 0.0
4310 0.0
4311 0.0
4312 0.0
4313 0.0
4314 0.0
4315 0.0
4316 0.0
4317 0.0
4318 0.0
4319 0.0
4320 0.0
4321 0.0
4322 0.0
4323 0.0
4324 0.0
4325 0.0
4326 0.0
4327 0.0
4328 0.0
4329 0.0
4330 0.0
4331 0.0
4332 0.0
4333 0.0
4334 0.0
4335 0.0
4336 0.0
4337 0.0
4338 0.0
4339 0.0
4340 0.0
4341 0.0
4342 0.0
4343 0.0
4344 0.0
4345 0.0
4346 0.0
4347 0.0
4348 0.0
4349 0.0
4350 0.0
4351 0.0
4352 0.0
4353 0.0
4354 0.0
4355 0.0
4356 0.0
4357 0.0
4358 0.0
4359 0.0
4360 0.0
4361 0.0
4362 0.0
4363 0.0
4364 0.0
4365 0.0
4366 0.0
4367 0.0
4368 0.0
4369 0.0
4370 0.0
4371 0.0
4372 0.0
4373 0.0
4374 0.0
4375 0.0
4376 0.0
4377 0.0
4378 0.0
4379 0.0
4380 0.0
4381 0.0
4382 0.0
4383 0.0
4384 0.0
4385 0.0
4386 0.0
4387 0.0
4388 0.0
4389 0.0
4390 0.0
4391 0.0
4392 0.0
4393 0.0
4394 0.0
4395 0.0
4396 0.0
4397 0.0
4398 0.0
4399 0.0
4400 0.0
4401 0.0
4402 0.0
4403 0.0
4404 0.0
4405 0.0
4406 0.0
4407 0.0
4408 0.0
4409 0.0
4410 0.0
4411 0.0
4412 0.0
4413 0.0
4414 0.0
4415 0.0
4416 0.0
4417 0.0
4418 0.0
4419 0.0
4420 0.0
4421 0.0
4422 0.0
4423 0.0
4424 0.0
4425 0.0
4426 0.0
4427 0.0
4428 0.0
4429 0.0
4430 0.0
4431 0.0
4432 0.0
4433 0.0
4434 0.0
4435 0.0
4436 0.0
4437 0.0
4438 0.0
4439 0.0
4440 0.0
4441 0.0
4442 0.0
4443 0.0
4444 0.0
4445 0.0
4446 0.0
4447 0.0
4448 0.0
4449 0.0
4450 0.0
4451 0.0
4452 0.0
4453 0.0
4454 0.0
4455 0.0
4456 0.0
4457 0.0
4458 0.0
4459 0.0
4460 0.0
4461 0.0
4462 0.0
4463 0.0
4464 0.0
4465 0.0
4466 0.0
4467 0.0
4468 0.0
4469 0.0
4470 0.0
4471 0.0
4472 0.0
4473 0.0
4474 0.0
4475 0.0
4476 0.0
4477 0.0
4478 0.0
4479 0.0
4480 0.0
4481 0.0
4482 0.0
4483 0.0
4484 0.0
4485 0.0
4486 0.0
4487 0.0
4488 0.0
4489 0.0
4490 0.0
4491 0.0
4492 0.0
4493 0.0
4494 0.0
4495 0.0
4496 0.0
4497 0.0
4498 0.0
4499 0.0
4500 0.0
4501 0.0
4502 0.0
4503 0.0
4504 0.0
4505 0.0
4506 0.0
4507 0.0
4508 0.0
4509 0.0
4510 0.0
4511 0.0
4512 0.0
4513 0.0
4514 0.0
4515 0.0
4516 0.0
4517 0.0
4518 0.0
4519 0.0
4520 0.0
4521 0.0
4522 0.0
4523 0.0
4524 0.0
4525 0.0
4526 0.0
4527 0.0
4528 0.0
4529 0.0
4530 0.0
4531 0.0
4532 0.0
4533 0.0
4534 0.0
4535 0.0
4536 0.0
4537 0.0
4538 0.0
4539 0.0
4540 0.0
4541 0.0
4542 0.0
4543 0.0
4544 0.0
4545 0.0
4546 0.0
4547 0.0
4548 0.0
4549 0.0
4550 0.0
4551 0.0
4552 0.0
4553 0.0
4554 0.0
4555 0.0
4556 0.0
4557 0.0
4558 0.0
4559 0.0
4560 0.0
4561 0.0
4562 0.0
4563 0.0
4564 0.0
4565 0.0
4566 0.0
4567 0.0
4568 0.0
4569 0.0
4570 0.0
4571 0.0
4572 0.0
4573 0.0
4574 0.0
4575 0.0
4576 0.0
4577 0.0
4578 0.0
4579 0.0
4580 0.0
4581 0.0
4582 0.0
4583 0.0
4584 0.0
4585 0.0
4586 0.0
4587 0.0
4588 0.0
4589 0.0
4590 0.0
4591 0.0
4592 0.0
4593 0.0
4594 0.0
4595 0.0
4596 0.0
4597 0.0
4598 0.0
4599 0.0
4600 0.0
4601 0.0
4602 0.0
4603 0.0
4604 0.0
4605 0.0
4606 0.0
4607 0.0
4608 0.0
4609 0.0
4610 0.0
4611 0.0
4612 0.0
4613 0.0
4614 0.0
4615 0.0
4616 0.0
4617 0.0
4618 0.0
4619 0.0
4620 0.0
4621 0.0
4622 0.0
4623 0.0
4624 0.0
4625 0.0
4626 0.0
4627 0.0
4628 0.0
4629 0.0
4630 0.0
4631 0.0
4632 0.0
4633 0.0
4634 0.0
4635 0.0
4636 0.0
4637 0.0
4638 0.0
4639 0.0
4640 0.0
4641 0.0
4642 0.0
4643 0.0
4644 0.0
4645 0.0
4646 0.0
4647 0.0
4648 0.0
4649 0.0
4650 0.0
4651 0.0
4652 0.0
4653 0.0
4654 0.0
4655 0.0
4656 0.0
4657 0.0
4658 0.0
4659 0.0
4660 0.0
4661 0.0
4662 0.0
4663 0.0
4664 0.0
4665 0.0
4666 0.0
4667 0.0
4668 0.0
4669 0.0
4670 0.0
4671 0.0
4672 0.0
4673 0.0
4674 0.0
4675 0.0
4676 0.0
4677 0.0
4678 0.0
4679 0.0
4680 0.0
4681 0.0
4682 0.0
4683 0.0
4684 0.0
4685 0.0
4686 0.0
4687 0.0
4688 0.0
4689 0.0
4690 0.0
4691 0.0
4692 0.0
4693 0.0
4694 0.0
4695 0.0
4696 0.0
4697 0.0
4698 0.0
4699 0.0
4700 0.0
4701 0.0
4702 0.0
4703 0.0
4704 0.0
4705 0.0
4706 0.0
4707 0.0
4708 0.0
4709 0.0
4710 0.0
4711 0.0
4712 0.0
4713 0.0
4714 0.0
4715 0.0
4716 0.0
4717 0.0
4718 0.0
4719 0.0
4720 0.0
4721 0.0
4722 0.0
4723 0.0
4724 0.0
4725 0.0
4726 0.0
4727 0.0
4728 0.0
4729 0.0
4730 0.0
4731 0.0
4732 0.0
4733 0.0
4734 0.0
4735 0.0
4736 0.0
4737 0.0
4738 0.0
4739 0.0
4740 0.0
4741 0.0
4742 0.0
4743 0.0
4744 0.0
4745 0.0
4746 0.0
4747 0.0
4748 0.0
4749 0.0
4750 0.0
4751 0.0
4752 0.0
4753 0.0
4754 0.0
4755 0.0
4756 0.0
4757 0.0
4758 0.0
4759 0.0
4760 0.0
4761 0.0
4762 0.0
4763 0.0
4764 0.0
4765 0.0
4766 0.0
4767 0.0
4768 0.0
4769 0.0
4770 0.0
4771 0.0
4772 0.0
4773 0.0
4774 0.0
4775 0.0
4776 0.0
4777 0.0
4778 0.0
4779 0.0
4780 0.0
4781 0.0
4782 0.0
4783 0.0
4784 0.0
4785 0.0
4786 0.0
4787 0.0
4788 0.0
4789 0.0
4790 0.0
4791 0.0
4792 0.0
4793 0.0
4794 0.0
4795 0.0
4796 0.0
4797 0.0
4798 0.0
4799 0.0
4800 0.0
4801 0.0
4802 0.0
4803 0.0
4804 0.0
4805 0.0
4806 0.0
4807 0.0
4808 0.0
4809 0.0
4810 0.0
4811 0.0
4812 0.0
4813 0.0
4814 0.0
4815 0.0
4816 0.0
4817 0.0
4818 0.0
4819 0.0
4820 0.0
4821 0.0
4822 0.0
4823 0.0
4824 0.0
4825 0.0
4826 0.0
4827 0.0
4828 0.0
4829 0.0
4830 0.0
4831 0.0
4832 0.0
4833 0.0
4834 0.0
4835 0.0
4836 0.0
4837 0.0
4838 0.0
4839 0.0
4840 0.0
4841 0.0
4842 0.0
4843 0.0
4844 0.0
4845 0.0
4846 0.0
4847 0.0
4848 0.0
4849 0.0
4850 0.0
4851 0.0
4852 0.0
4853 0.0
4854 0.0
4855 0.0
4856 0.0
4857 0.0
4858 0.0
4859 0.0
4860 0.0
4861 0.0
4862 0.0
4863 0.0
4864 0.0
4865 0.0
4866 0.0
4867 0.0
4868 0.0
4869 0.0
4870 0.0
4871 0.0
4872 0.0
4873 0.0
4874 0.0
4875 0.0
4876 0.0
4877 0.0
4878 0.0
4879 0.0
4880 0.0
4881 0.0
4882 0.0
4883 0.0
4884 0.0
4885 0.0
4886 0.0
4887 0.0
4888 0.0
4889 0.0
4890 0.0
4891 0.0
4892 0.0
4893 0.0
4894 0.0
4895 0.0
4896 0.0
4897 0.0
4898 0.0
4899 0.0
4900 0.0
4901 0.0
4902 0.0
4903 0.0
4904 0.0
4905 0.0
4906 0.0
4907 0.0
4908 0.0
4909 0.0
4910 0.0
4911 0.0
4912 0.0
4913 0.0
4914 0.0
4915 0.0
4916 0.0
4917 0.0
4918 0.0
4919 0.0
4920 0.0
4921 0.0
4922 0.0
4923 0.0
4924 0.0
4925 0.0
4926 0.0
4927 0.0
4928 0.0
4929 0.0
4930 0.0
4931 0.0
4932 0.0
4933 0.0
4934 0.0
4935 0.0
4936 0.0
4937 0.0
4938 0.0
4939 0.0
4940 0.0
4941 0.0
4942 0.0
4943 0.0
4944 0.0
4945 0.0
4946 0.0
4947 0.0
4948 0.0
4949 0.0
4950 0.0
4951 0.0
4952 0.0
4953 0.0
4954 0.0
4955 0.0
4956 0.0
4957 0.0
4958 0.0
4959 0.0
4960 0.0
4961 0.0
4962 0.0
4963 0.0
4964 0.0
4965 0.0
4966 0.0
4967 0.0
4968 0.0
4969 0.0
4970 0.0
4971 0.0
4972 0.0
4973 0.0
4974 0.0
4975 0.0
4976 0.0
4977 0.0
4978 0.0
4979 0.0
4980 0.0
4981 0.0
4982 0.0
4983 0.0
4984 0.0
4985 0.0
4986 0.0
4987 0.0
4988 0.0
4989 0.0
4990 0.0
4991 0.0
4992 0.0
4993 0.0
4994 0.0
4995 0.0
4996 0.0
4997 0.0
4998 0.0
4999 0.0
5000 0.0
5001 0.0
5002 0.0
5003 0.0
5004 0.0
5005 0.0
5006 0.0
5007 0.0
5008 0.0
5009 0.0
5010 0.0
5011 0.0
5012 0.0
5013 0.0
5014 0.0
5015 0.0
5016 0.0
5017 0.0
5018 0.0
5019 0.0
5020 0.0
5021 0.0
5022 0.0
5023 0.0
5024 0.0
5025 0.0
5026 0.0
5027 0.0
5028 0.0
5029 0.0
5030 0.0
5031 0.0
5032 0.0
5033 0.0
5034 0.0
5035 0.0
5036 0.0
5037 0.0
5038 0.0
5039 0.0
5040 0.0
5041 0.0
5042 0.0
5043 0.0
5044 0.0
5045 0.0
5046 0.0
5047 0.0
5048 0.0
5049 0.0
5050 0.0
5051 0.0
5052 0.0
5053 0.0
5054 0.0
5055 0.0
5056 0.0
5057 0.0
5058 0.0
5059 0.0
5060 0.0
5061 0.0
5062 0.0
5063 0.0
5064 0.0
5065 0.0
5066 0.0
5067 0.0
5068 0.0
5069 0.0
5070 0.0
5071 0.0
5072 0.0
5073 0.0
5074 0.0
5075 0.0
5076 0.0
5077 0.0
5078 0.0
5079 0.0
5080 0.0
5081 0.0
5082 0.0
5083 0.0
5084 0.0
5085 0.0
5086 0.0
5087 0.0
5088 0.0
5089 0.0
5090 0.0
5091 0.0
5092 0.0
5093 0.0
5094 0.0
5095 0.0
5096 0.0
5097 0.0
5098 0.0
5099 0.0
5100 0.0
5101 0.0
5102 0.0
5103 0.0
5104 0.0
5105 0.0
5106 0.0
5107 0.0
5108 0.0
5109 0.0
5110 0.0
5111 0.0
5112 0.0
5113 0.0
5114 0.0
5115 0.0
5116 0.0
5117 0.0
5118 0.0
5119 0.0
5120 0.0
5121 0.0
5122 0.0
5123 0.0
5124 0.0
5125 0.0
5126 0.0
5127 0.0
5128 0.0
5129 0.0
5130 0.0
5131 0.0
5132 0.0
5133 0.0
5134 0.0
5135 0.0
5136 0.0
5137 0.0
5138 0.0
5139 0.0
5140 0.0
5141 0.0
5142 0.0
5143 0.0
5144 0.0
5145 0.0
5146 0.0
5147 0.0
5148 0.0
5149 0.0
5150 0.0
5151 0.0
5152 0.0
5153 0.0
5154 0.0
5155 0.0
5156 0.0
5157 0.0
5158 0.0
5159 0.0
5160 0.0
5161 0.0
5162 0.0
5163 0.0
5164 0.0
5165 0.0
5166 0.0
5167 0.0
5168 0.0
5169 0.0
5170 0.0
5171 0.0
5172 0.0
5173 0.0
5174 0.0
5175 0.0
5176 0.0
5177 0.0
5178 0.0
5179 0.0
5180 0.0
5181 0.0
5182 0.0
5183 0.0
5184 0.0
5185 0.0
5186 0.0
5187 0.0
5188 0.0
5189 0.0
5190 0.0
5191 0.0
5192 0.0
5193 0.0
5194 0.0
5195 0.0
5196 0.0
5197 0.0
5198 0.0
5199 0.0
5200 0.0
5201 0.0
5202 0.0
5203 0.0
5204 0.0
5205 0.0
5206 0.0
5207 0.0
5208 0.0
5209 0.0
5210 0.0
5211 0.0
5212 0.0
5213 0.0
5214 0.0
5215 0.0
5216 0.0
5217 0.0
5218 0.0
5219 0.0
5220 0.0
5221 0.0
5222 0.0
5223 0.0
5224 0.0
5225 0.0
5226 0.0
5227 0.0
5228 0.0
5229 0.0
5230 0.0
5231 0.0
5232 0.0
5233 0.0
5234 0.0
5235 0.0
5236 0.0
5237 0.0
5238 0.0
5239 0.0
5240 0.0
5241 0.0
5242 0.0
5243 0.0
5244 0.0
5245 0.0
5246 0.0
5247 0.0
5248 0.0
5249 0.0
5250 0.0
5251 0.0
5252 0.0
5253 0.0
5254 0.0
5255 0.0
5256 0.0
5257 0.0
5258 0.0
5259 0.0
5260 0.0
5261 0.0
5262 0.0
5263 0.0
5264 0.0
5265 0.0
5266 0.0
5267 0.0
5268 0.0
5269 0.0
5270 0.0
5271 0.0
5272 0.0
5273 0.0
5274 0.0
5275 0.0
5276 0.0
5277 0.0
5278 0.0
5279 0.0
5280 0.0
5281 0.0
5282 0.0
5283 0.0
5284 0.0
5285 0.0
5286 0.0
5287 0.0
5288 0.0
5289 0.0
5290 0.0
5291 0.0
5292 0.0
5293 0.0
5294 0.0
5295 0.0
5296 0.0
5297 0.0
5298 0.0
5299 0.0
5300 0.0
5301 0.0
5302 0.0
5303 0.0
5304 0.0
5305 0.0
5306 0.0
5307 0.0
5308 0.0
5309 0.0
5310 0.0
5311 0.0
5312 0.0
5313 0.0
5314 0.0
5315 0.0
5316 0.0
5317 0.0
5318 0.0
5319 0.0
5320 0.0
5321 0.0
5322 0.0
5323 0.0
5324 0.0
5325 0.0
5326 0.0
5327 0.0
5328 0.0
5329 0.0
5330 0.0
5331 0.0
5332 0.0
5333 0.0
5334 0.0
5335 0.0
5336 0.0
5337 0.0
5338 0.0
5339 0.0
5340 0.0
5341 0.0
5342 0.0
5343 0.0
5344 0.0
5345 0.0
5346 0.0
5347 0.0
5348 0.0
5349 0.0
5350 0.0
5351 0.0
5352 0.0
5353 0.0
5354 0.0
5355 0.0
5356 0.0
5357 0.0
5358 0.0
5359 0.0
5360 0.0
5361 0.0
5362 0.0
5363 0.0
5364 0.0
5365 0.0
5366 0.0
5367 0.0
5368 0.0
5369 0.0
5370 0.0
5371 0.0
5372 0.0
5373 0.0
5374 0.0
5375 0.0
5376 0.0
5377 0.0
5378 0.0
5379 0.0
5380 0.0
5381 0.0
5382 0.0
5383 0.0
5384 0.0
5385 0.0
5386 0.0
5387 0.0
5388 0.0
5389 0.0
5390 0.0
5391 0.0
5392 0.0
5393 0.0
5394 0.0
5395 0.0
5396 0.0
5397 0.0
5398 0.0
5399 0.0
5400 0.0
5401 0.0
5402 0.0
5403 0.0
5404 0.0
5405 0.0
5406 0.0
5407 0.0
5408 0.0
5409 0.0
5410 0.0
5411 0.0
5412 0.0
5413 0.0
5414 0.0
5415 0.0
5416 0.0
5417 0.0
5418 0.0
5419 0.0
5420 0.0
5421 0.0
5422 0.0
5423 0.0
5424 0.0
5425 0.0
5426 0.0
5427 0.0
5428 0.0
5429 0.0
5430 0.0
5431 0.0
5432 0.0
5433 0.0
5434 0.0
5435 0.0
5436 0.0
5437 0.0
5438 0.0
5439 0.0
5440 0.0
5441 0.0
5442 0.0
5443 0.0
5444 0.0
5445 0.0
5446 0.0
5447 0.0
5448 0.0
5449 0.0
5450 0.0
5451 0.0
5452 0.0
5453 0.0
5454 0.0
5455 0.0
5456 0.0
5457 0.0
5458 0.0
5459 0.0
5460 0.0
5461 0.0
5462 0.0
5463 0.0
5464 0.0
5465 0.0
5466 0.0
5467 0.0
5468 0.0
5469 0.0
5470 0.0
5471 0.0
5472 0.0
5473 0.0
5474 0.0
5475 0.0
5476 0.0
5477 0.0
5478 0.0
5479 0.0
5480 0.0
5481 0.0
5482 0.0
5483 0.0
5484 0.0
5485 0.0
5486 0.0
5487 0.0
5488 0.0
5489 0.0
5490 0.0
5491 0.0
5492 0.0
5493 0.0
5494 0.0
5495 0.0
5496 0.0
5497 0.0
5498 0.0
5499 0.0
5500 0.0
5501 0.0
5502 0.0
5503 0.0
5504 0.0
5505 0.0
5506 0.0
5507 0.0
5508 0.0
5509 0.0
5510 0.0
5511 0.0
5512 0.0
5513 0.0
5514 0.0
5515 0.0
5516 0.0
5517 0.0
5518 0.0
5519 0.0
5520 0.0
5521 0.0
5522 0.0
5523 0.0
5524 0.0
5525 0.0
5526 0.0
5527 0.0
5528 0.0
5529 0.0
5530 0.0
5531 0.0
5532 0.0
5533 0.0
5534 0.0
5535 0.0
5536 0.0
5537 0.0
5538 0.0
5539 0.0
5540 0.0
5541 0.0
5542 0.0
5543 0.0
5544 0.0
5545 0.0
5546 0.0
5547 0.0
5548 0.0
5549 0.0
5550 0.0
5551 0.0
5552 0.0
5553 0.0
5554 0.0
5555 0.0
5556 0.0
5557 0.0
5558 0.0
5559 0.0
5560 0.0
5561 0.0
5562 0.0
5563 0.0
5564 0.0
5565 0.0
5566 0.0
5567 0.0
5568 0.0
5569 0.0
5570 0.0
5571 0.0
5572 0.0
5573 0.0
5574 0.0
5575 0.0
5576 0.0
5577 0.0
5578 0.0
5579 0.0
5580 0.0
5581 0.0
5582 0.0
5583 0.0
5584 0.0
5585 0.0
5586 0.0
5587 0.0
5588 0.0
5589 0.0
5590 0.0
5591 0.0
5592 0.0
5593 0.0
5594 0.0
5595 0.0
5596 0.0
5597 0.0
5598 0.0
5599 0.0
5600 0.0
5601 0.0
5602 0.0
5603 0.0
5604 0.0
5605 0.0
5606 0.0
5607 0.0
5608 0.0
5609 0.0
5610 0.0
5611 0.0
5612 0.0
5613 0.0
5614 0.0
5615 0.0
5616 0.0
5617 0.0
5618 0.0
5619 0.0
5620 0.0
5621 0.0
5622 0.0
5623 0.0
5624 0.0
5625 0.0
5626 0.0
5627 0.0
5628 0.0
5629 0.0
5630 0.0
5631 0.0
5632 0.0
5633 0.0
5634 0.0
5635 0.31324
5636 0.0
5637 0.0
5638 0.0
5639 0.0
5640 0.9397200000000001
5641 0.0
5642 0.31324
5643 0.0
5644 0.0
5645 0.0
5646 0.0
5647 0.62648
5648 0.0
5649 0.0
5650 0.31324
5651 0.62648
5652 0.0
5653 0.0
5654 0.0
5655 0.0
5656 0.0
5657 0.0
5658 0.0
5659 0.0
5660 0.0
5661 0.0
5662 0.0
5663 0.0
5664 0.0
5665 0.0
5666 0.31324
5667 0.0
5668 0.0
5669 0.0
5670 0.0
5671 0.0
5672 0.0
5673 0.0
5674 0.0
5675 0.0
5676 0.0
5677 0.0
5678 0.0
5679 0.31324
5680 0.0
5681 0.0
5682 0.0
5683 0.0
5684 0.0
5685 0.9397200000000001
5686 0.0
5687 0.62648
5688 0.0
5689 0.0
5690 0.0
5691 0.0
5692 0.0
5693 0.0
5694 0.0
5695 0.0
5696 0.0
5697 0.0
5698 0.0
5699 0.0
5700 0.0
5701 0.0
5702 0.0
5703 0.0
5704 0.62648
5705 0.0
5706 0.31324
5707 0.0
5708 0.0
5709 0.0
5710 0.0
5711 0.0
5712 0.0
5713 0.0
5714 0.0
5715 0.31324
5716 0.0
5717 0.0
5718 0.0
5719 0.0
5720 0.0
5721 0.31324
5722 0.0
5723 0.0
5724 0.0
5725 0.0
5726 0.0
5727 0.0
5728 0.0
5729 0.0
5730 0.0
5731 0.0
5732 0.0
5733 0.0
5734 0.0
5735 0.0
5736 0.0
5737 0.0
5738 0.0
5739 0.0
5740 0.0
5741 0.0
5742 0.0
5743 0.0
5744 0.0
5745 0.0
5746 0.0
5747 0.0
5748 0.0
5749 0.0
5750 0.31324
5751 0.0
5752 0.0
5753 0.0
5754 0.0
5755 0.0
5756 0.0
5757 0.0
5758 0.0
5759 0.0
5760 0.0
5761 0.0
5762 0.0
5763 0.0
5764 0.0
5765 0.0
5766 0.0
5767 0.0
5768 0.31324
5769 0.0
5770 0.0
5771 0.0
5772 0.0
5773 0.0
5774 0.0
5775 0.0
5776 0.0
5777 0.31324
5778 0.0
5779 0.0
5780 0.0
5781 0.0
5782 0.0
5783 0.31324
5784 0.0
5785 0.0
5786 0.0
5787 0.0
5788 0.0
5789 0.0
5790 0.0
5791 0.0
5792 0.0
5793 0.0
5794 0.0
5795 0.31324
5796 0.0
5797 0.0
5798 0.0
5799 0.0
5800 0.0
5801 0.0
5802 0.0
5803 1.25296
5804 1.25296
5805 0.31324
5806 0.0
5807 0.0
5808 0.0
5809 0.31324
5810 0.0
5811 0.0
5812 0.62648
5813 0.0
5814 0.0
5815 0.0
5816 0.62648
5817 0.31324
5818 0.0
5819 0.0
5820 0.0
5821 0.0
5822 0.0
5823 0.0
5824 0.0
5825 0.0
5826 0.31324
5827 0.0
5828 0.0
5829 0.0
5830 0.0
5831 0.0
5832 0.0
5833 0.0
5834 0.31324
5835 0.0
5836 0.0
5837 0.0
5838 0.0
5839 0.0
5840 0.0
5841 0.0
5842 0.0
5843 0.0
5844 0.0
5845 0.0
5846 0.0
5847 0.0
5848 0.0
5849 0.31324
5850 0.0
5851 0.0
5852 0.0
5853 0.0
5854 0.0
5855 0.0
5856 0.0
5857 0.0
5858 0.0
5859 0.0
5860 0.0
5861 0.0
5862 0.0
5863 0.0
5864 0.0
5865 0.0
5866 0.0
5867 0.0
5868 0.0
5869 0.0
5870 0.0
5871 0.0
5872 0.0
5873 0.0
5874 0.0
5875 0.0
5876 0.0
5877 0.0
5878 0.0
5879 0.0
5880 0.0
5881 0.0
5882 0.0
5883 0.0
5884 0.0
5885 0.0
5886 0.0
5887 0.0
5888 0.0
5889 0.0
5890 0.0
5891 0.0
5892 0.0
5893 0.0
5894 0.0
5895 0.0
5896 0.0
5897 0.0
5898 0.0
5899 0.0
5900 0.0
5901 0.0
5902 0.0
5903 0.0
5904 0.0
5905 0.0
5906 0.0
5907 0.0
5908 0.0
5909 0.0
5910 0.0
5911 0.0
5912 0.0
5913 0.0
5914 0.0
5915 0.0
5916 0.0
5917 0.0
5918 0.0
5919 0.0
5920 0.0
5921 0.0
5922 0.0
5923 0.0
5924 0.0
5925 0.0
5926 0.0
5927 0.0
5928 0.0
5929 0.0
5930 0.0
5931 0.0
5932 0.0
5933 0.0
5934 0.0
5935 0.0
5936 0.0
5937 0.0
5938 0.0
5939 0.0
5940 0.0
5941 0.0
5942 0.0
5943 0.0
5944 0.0
5945 0.0
5946 0.0
5947 0.31324
5948 0.0
5949 0.0
5950 0.0
5951 0.0
5952 0.0
5953 0.0
5954 0.0
5955 0.0
5956 0.0
5957 0.0
5958 0.0
5959 0.0
5960 0.0
5961 0.0
5962 0.0
5963 0.0
5964 0.0
5965 0.0
5966 0.0
5967 0.0
5968 0.0
5969 0.0
5970 0.0
5971 0.0
5972 0.0
5973 0.0
5974 0.0
5975 0.0
5976 0.0
5977 0.0
5978 0.0
5979 0.0
5980 0.0
5981 0.0
5982 0.0
5983 0.0
5984 0.0
5985 0.0
5986 0.0
5987 0.0
5988 0.0
5989 0.0
5990 0.0
5991 0.0
5992 0.0
5993 0.0
5994 0.0
5995 0.0
5996 0.0
5997 0.0
5998 0.0
5999 0.0
6000 0.0
6001 0.0
6002 0.0
6003 0.0
6004 0.0
6005 0.0
6006 0.0
6007 0.0
6008 0.0
6009 0.0
6010 0.0
6011 0.0
6012 0.0
6013 0.0
6014 0.0
6015 0.0
6016 0.0
6017 0.0
6018 0.0
6019 0.0
6020 0.0
6021 0.0
6022 0.0
6023 0.0
6024 0.0
6025 0.0
6026 0.0
6027 0.0
6028 0.0
6029 0.0
6030 0.0
6031 0.0
6032 0.0
6033 0.0
6034 0.0
6035 0.0
6036 0.0
6037 0.0
6038 0.0
6039 0.0
6040 0.0
6041 0.0
6042 0.0
6043 0.0
6044 0.0
6045 0.0
6046 0.0
6047 0.0
6048 0.0
6049 0.0
6050 0.0
6051 0.0
6052 0.0
6053 0.0
6054 0.0
6055 0.0
6056 0.0
6057 0.0
6058 0.0
6059 0.0
6060 0.0
6061 0.0
6062 0.0
6063 0.0
6064 0.0
6065 0.0
6066 0.0
6067 0.0
6068 0.0
6069 0.0
6070 0.0
6071 0.0
6072 0.0
6073 0.0
6074 0.0
6075 0.0
6076 0.0
6077 0.0
6078 0.0
6079 0.0
6080 0.0
6081 0.0
6082 0.0
6083 0.0
6084 0.0
6085 0.0
6086 0.0
6087 0.0
6088 0.0
6089 0.0
6090 0.0
6091 0.0
6092 0.0
6093 0.0
6094 0.0
6095 0.0
6096 0.0
6097 0.0
6098 0.0
6099 0.0
6100 0.0
6101 0.0
6102 0.0
6103 0.0
6104 0.0
6105 0.0
6106 0.0
6107 0.0
6108 0.0
6109 0.0
6110 0.0
6111 0.0
6112 0.0
6113 0.0
6114 0.0
6115 0.0
6116 0.0
6117 0.0
6118 0.0
6119 0.0
6120 0.0
6121 0.0
6122 0.0
6123 0.0
6124 0.0
6125 0.0
6126 0.0
6127 0.0
6128 0.0
6129 0.0
6130 0.0
6131 0.0
6132 0.0
6133 0.0
6134 0.0
6135 0.0
6136 0.0
6137 0.0
6138 0.0
6139 0.0
6140 0.0
6141 0.0
6142 0.0
6143 0.0
6144 0.0
6145 0.0
6146 0.0
6147 0.0
6148 0.0
6149 0.0
6150 0.0
6151 0.0
6152 0.0
6153 0.0
6154 0.0
6155 0.0
6156 0.0
6157 0.0
6158 0.0
6159 0.0
6160 0.0
6161 0.0
6162 0.0
6163 0.0
6164 0.0
6165 0.0
6166 0.0
6167 0.0
6168 0.0
6169 0.0
6170 0.0
6171 0.0
6172 0.0
6173 0.0
6174 0.0
6175 0.0
6176 0.0
6177 0.0
6178 0.0
6179 0.0
6180 0.0
6181 0.0
6182 0.0
6183 0.0
6184 0.0
6185 0.0
6186 0.0
6187 0.0
6188 0.0
6189 0.0
6190 0.0
6191 0.0
6192 0.0
6193 0.0
6194 0.0
6195 0.0
6196 0.0
6197 0.0
6198 0.0
6199 0.0
6200 0.0
6201 0.0
6202 0.0
6203 0.0
6204 0.0
6205 0.0
6206 0.0
6207 0.0
6208 0.0
6209 0.0
6210 0.0
6211 0.0
6212 0.0
6213 0.0
6214 0.0
6215 0.0
6216 0.0
6217 0.0
6218 0.0
6219 0.0
6220 0.0
6221 0.0
6222 0.0
6223 0.0
6224 0.0
6225 0.0
6226 0.0
6227 0.0
6228 0.0
6229 0.0
6230 0.0
6231 0.0
6232 0.0
6233 0.0
6234 0.0
6235 0.0
6236 0.0
6237 0.0
6238 0.0
6239 0.0
6240 0.0
6241 0.0
6242 0.0
6243 0.0
6244 0.0
6245 0.0
6246 0.0
6247 0.0
6248 0.0
6249 0.0
6250 0.0
6251 0.0
6252 0.0
6253 0.0
6254 0.0
6255 0.0
6256 0.0
6257 0.0
6258 0.0
6259 0.0
6260 0.0
6261 0.0
6262 0.0
6263 0.0
6264 0.0
6265 0.0
6266 0.0
6267 0.0
6268 0.0
6269 0.0
6270 0.0
6271 0.0
6272 0.0
6273 0.0
6274 0.0
6275 0.0
6276 0.0
6277 0.0
6278 0.0
6279 0.0
6280 0.0
6281 0.0
6282 0.0
6283 0.0
6284 0.0
6285 0.0
6286 0.0
6287 0.0
6288 0.0
6289 0.0
6290 0.0
6291 0.0
6292 0.0
6293 0.0
6294 0.0
6295 0.0
6296 0.0
6297 0.0
6298 0.0
6299 0.0
6300 0.0
6301 0.0
6302 0.0
6303 0.0
6304 0.0
6305 0.0
6306 0.0
6307 0.0
6308 0.0
6309 0.0
6310 0.0
6311 0.0
6312 0.0
6313 0.0
6314 0.0
6315 0.0
6316 0.0
6317 0.0
6318 0.0
6319 0.0
6320 0.0
6321 0.0
6322 0.0
6323 0.0
6324 0.0
6325 0.0
6326 0.0
6327 0.0
6328 0.0
6329 0.0
6330 0.0
6331 0.0
6332 0.0
6333 0.0
6334 0.0
6335 0.0
6336 0.0
6337 0.0
6338 0.0
6339 0.0
6340 0.0
6341 0.0
6342 0.0
6343 0.0
6344 0.0
6345 0.0
6346 0.0
6347 0.0
6348 0.0
6349 0.0
6350 0.0
6351 0.0
6352 0.0
6353 0.0
6354 0.0
6355 0.0
6356 0.0
6357 0.0
6358 0.0
6359 0.0
6360 0.0
6361 0.0
6362 0.0
6363 0.0
6364 0.0
6365 0.0
6366 0.0
6367 0.0
6368 0.0
6369 0.0
6370 0.0
6371 0.0
6372 0.0
6373 0.0
6374 0.0
6375 0.0
6376 0.0
6377 0.0
6378 0.0
6379 0.0
6380 0.0
6381 0.0
6382 0.0
6383 0.0
6384 0.0
6385 0.0
6386 0.0
6387 0.0
6388 0.0
6389 0.0
6390 0.0
6391 0.0
6392 0.0
6393 0.0
6394 0.0
6395 0.0
6396 0.0
6397 0.0
6398 0.0
6399 0.0
6400 0.0
6401 0.0
6402 0.0
6403 0.0
6404 0.0
6405 0.0
6406 0.0
6407 0.0
6408 0.0
6409 0.0
6410 0.0
6411 0.0
6412 0.0
6413 0.0
6414 0.0
6415 0.0
6416 0.0
6417 0.0
6418 0.0
6419 0.0
6420 0.0
6421 0.0
6422 0.0
6423 0.0
6424 0.0
6425 0.0
6426 0.0
6427 0.0
6428 0.0
6429 0.0
6430 0.0
6431 0.0
6432 0.0
6433 0.0
6434 0.0
6435 0.0
6436 0.0
6437 0.0
6438 0.0
6439 0.0
6440 0.0
6441 0.0
6442 0.0
6443 0.0
6444 0.0
6445 0.0
6446 0.0
6447 0.0
6448 0.0
6449 0.0
6450 0.0
6451 0.0
6452 0.0
6453 0.0
6454 0.0
6455 0.0
6456 0.0
6457 0.0
6458 0.0
6459 0.0
6460 0.0
6461 0.0
6462 0.0
6463 0.0
6464 0.0
6465 0.0
6466 0.0
6467 0.0
6468 0.0
6469 0.0
6470 0.0
6471 0.0
6472 0.0
6473 0.0
6474 0.0
6475 0.0
6476 0.0
6477 0.0
6478 0.0
6479 0.0
6480 0.0
6481 0.0
6482 0.0
6483 0.0
6484 0.0
6485 0.0
6486 0.0
6487 0.0
6488 0.0
6489 0.0
6490 0.0
6491 0.0
6492 0.0
6493 0.0
6494 0.0
6495 0.0
6496 0.0
6497 0.0
6498 0.0
6499 0.0
6500 0.0
6501 0.0
6502 0.0
6503 0.0
6504 0.0
6505 0.0
6506 0.0
6507 0.0
6508 0.0
6509 0.0
6510 0.0
6511 0.0
6512 0.0
6513 0.0
6514 0.0
6515 0.0
6516 0.0
6517 0.0
6518 0.0
6519 0.0
6520 0.0
6521 0.0
6522 0.0
6523 0.0
6524 0.0
6525 0.0
6526 0.0
6527 0.0
6528 0.0
6529 0.0
6530 0.0
6531 0.0
6532 0.0
6533 0.0
6534 0.0
6535 0.0
6536 0.0
6537 0.0
6538 0.0
6539 0.0
6540 0.0
6541 0.0
6542 0.0
6543 0.0
6544 0.0
6545 0.0
6546 0.0
6547 0.0
6548 0.0
6549 0.0
6550 0.0
6551 0.0
6552 0.0
6553 0.0
6554 0.0
6555 0.0
6556 0.0
6557 0.0
6558 0.0
6559 0.0
6560 0.0
6561 0.0
6562 0.0
6563 0.0
6564 0.0
6565 0.0
6566 0.0
6567 0.0
6568 0.0
6569 0.0
6570 0.0
6571 0.0
6572 0.0
6573 0.0
6574 0.0
6575 0.0
6576 0.0
6577 0.0
6578 0.0
6579 0.0
6580 0.0
6581 0.0
6582 0.0
6583 0.0
6584 0.0
6585 0.0
6586 0.0
6587 0.0
6588 0.0
6589 0.0
6590 0.0
6591 0.0
6592 0.0
6593 0.0
6594 0.0
6595 0.0
6596 0.0
6597 0.0
6598 0.0
6599 0.0
6600 0.0
6601 0.0
6602 0.0
6603 0.0
6604 0.0
6605 0.0
6606 0.0
6607 0.0
6608 0.0
6609 0.0
6610 0.0
6611 0.0
6612 0.0
6613 0.0
6614 0.0
6615 0.0
6616 0.0
6617 0.0
6618 0.0
6619 0.0
6620 0.0
6621 0.0
6622 0.0
6623 0.0
6624 0.0
6625 0.0
6626 0.0
6627 0.0
6628 0.0
6629 0.0
6630 0.0
6631 0.0
6632 0.0
6633 0.0
6634 0.0
6635 0.0
6636 0.0
6637 0.0
6638 0.0
6639 0.0
6640 0.0
6641 0.0
6642 0.0
6643 0.0
6644 0.0
6645 0.0
6646 0.0
6647 0.0
6648 0.0
6649 0.0
6650 0.0
6651 0.0
6652 0.0
6653 0.0
6654 0.0
6655 0.0
6656 0.0
6657 0.0
6658 0.0
6659 0.0
6660 0.0
6661 0.0
6662 0.0
6663 0.0
6664 0.0
6665 0.0
6666 0.0
6667 0.0
6668 0.0
6669 0.0
6670 0.0
6671 0.0
6672 0.0
6673 0.0
6674 0.0
6675 0.0
6676 0.0
6677 0.0
6678 0.0
6679 0.0
6680 0.0
6681 0.0
6682 0.0
6683 0.0
6684 0.0
6685 0.0
6686 0.0
6687 0.0
6688 0.0
6689 0.0
6690 0.0
6691 0.0
6692 0.0
6693 0.0
6694 0.0
6695 0.0
6696 0.0
6697 0.0
6698 0.0
6699 0.0
6700 0.0
6701 0.0
6702 0.0
6703 0.0
6704 0.0
6705 0.0
6706 0.0
6707 0.0
6708 0.0
6709 0.0
6710 0.0
6711 0.0
6712 0.0
6713 0.0
6714 0.0
6715 0.0
6716 0.0
6717 0.0
6718 0.0
6719 0.0
6720 0.0
6721 0.0
6722 0.0
6723 0.0
6724 0.0
6725 0.0
6726 0.0
6727 0.0
6728 0.0
6729 0.0
6730 0.0
6731 0.0
6732 0.0
6733 0.0
6734 0.0
6735 0.0
6736 0.0
6737 0.0
6738 0.0
6739 0.0
6740 0.0
6741 0.0
6742 0.0
6743 0.0
6744 0.0
6745 0.0
6746 0.0
6747 0.0
6748 0.0
6749 0.0
6750 0.0
6751 0.0
6752 0.0
6753 0.0
6754 0.0
6755 0.0
6756 0.0
6757 0.0
6758 0.0
6759 0.0
6760 0.0
6761 0.0
6762 0.0
6763 0.0
6764 0.0
6765 0.0
6766 0.0
6767 0.0
6768 0.0
6769 0.0
6770 0.0
6771 0.0
6772 0.0
6773 0.0
6774 0.0
6775 0.0
6776 0.0
6777 0.0
6778 0.0
6779 0.0
6780 0.0
6781 0.0
6782 0.0
6783 0.0
6784 0.0
6785 0.0
6786 0.0
6787 0.0
6788 0.0
6789 0.0
6790 0.0
6791 0.0
6792 0.0
6793 0.0
6794 0.0
6795 0.0
6796 0.0
6797 0.0
6798 0.0
6799 0.0
6800 0.0
6801 0.0
6802 0.0
6803 0.0
6804 0.0
6805 0.0
6806 0.0
6807 0.0
6808 0.0
6809 0.0
6810 0.0
6811 0.0
6812 0.0
6813 0.0
6814 0.0
6815 0.0
6816 0.0
6817 0.0
6818 0.0
6819 0.0
6820 0.0
6821 0.0
6822 0.0
6823 0.0
6824 0.0
6825 0.0
6826 0.0
6827 0.0
6828 0.0
6829 0.0
6830 0.0
6831 0.0
6832 0.0
6833 0.0
6834 0.0
6835 0.0
6836 0.0
6837 0.0
6838 0.0
6839 0.0
6840 0.0
6841 0.0
6842 0.0
6843 0.0
6844 0.0
6845 0.0
6846 0.0
6847 0.0
6848 0.0
6849 0.0
6850 0.0
6851 0.0
6852 0.0
6853 0.0
6854 0.0
6855 0.0
6856 0.0
6857 0.0
6858 0.0
6859 0.0
6860 0.0
6861 0.0
6862 0.0
6863 0.0
6864 0.0
6865 0.0
6866 0.0
6867 0.0
6868 0.0
6869 0.0
6870 0.0
6871 0.0
6872 0.0
6873 0.0
6874 0.0
6875 0.0
6876 0.0
6877 0.0
6878 0.0
6879 0.0
6880 0.0
6881 0.0
6882 0.0
6883 0.0
6884 0.0
6885 0.0
6886 0.0
6887 0.0
6888 0.0
6889 0.0
6890 0.0
6891 0.0
6892 0.0
6893 0.0
6894 0.0
6895 0.0
6896 0.0
6897 0.0
6898 0.0
6899 0.0
6900 0.0
6901 0.0
6902 0.0
6903 0.0
6904 0.0
6905 0.0
6906 0.0
6907 0.0
6908 0.0
6909 0.0
6910 0.0
6911 0.0
6912 0.0
6913 0.0
6914 0.0
6915 0.0
6916 0.0
6917 0.0
6918 0.0
6919 0.0
6920 0.0
6921 0.0
6922 0.0
6923 0.0
6924 0.0
6925 0.0
6926 0.0
6927 0.0
6928 0.0
6929 0.0
6930 0.0
6931 0.0
6932 0.0
6933 0.0
6934 0.0
6935 0.0
6936 0.0
6937 0.0
6938 0.0
6939 0.0
6940 0.0
6941 0.0
6942 0.0
6943 0.0
6944 0.0
6945 0.0
6946 0.0
6947 0.0
6948 0.0
6949 0.0
6950 0.0
6951 0.0
6952 0.0
6953 0.0
6954 0.0
6955 0.0
6956 0.0
6957 0.0
6958 0.0
6959 0.0
6960 0.0
6961 0.0
6962 0.0
6963 0.0
6964 0.0
6965 0.0
6966 0.0
6967 0.0
6968 0.0
6969 0.0
6970 0.0
6971 0.0
6972 0.0
6973 0.0
6974 0.0
6975 0.0
6976 0.0
6977 0.0
6978 0.0
6979 0.0
6980 0.0
6981 0.0
6982 0.0
6983 0.0
6984 0.0
6985 0.0
6986 0.0
6987 0.0
6988 0.0
6989 0.0
6990 0.0
6991 0.0
6992 0.0
6993 0.0
6994 0.0
6995 0.0
6996 0.0
6997 0.0
6998 0.0
6999 0.0
7000 0.0
7001 0.0
7002 0.0
7003 0.0
7004 0.0
7005 0.0
7006 0.0
7007 0.0
7008 0.0
7009 0.0
7010 0.0
7011 0.0
7012 0.0
7013 0.0
7014 0.0
7015 0.0
7016 0.0
7017 0.0
7018 0.0
7019 0.0
7020 0.0
7021 0.0
7022 0.0
7023 0.0
7024 0.0
7025 0.0
7026 0.0
7027 0.0
7028 0.0
7029 0.0
7030 0.0
7031 0.0
7032 0.0
7033 0.0
7034 0.0
7035 0.0
7036 0.0
7037 0.0
7038 0.0
7039 0.0
7040 0.0
7041 0.0
7042 0.0
7043 0.0
7044 0.0
7045 0.0
7046 0.0
7047 0.0
7048 0.0
7049 0.0
7050 0.0
7051 0.0
7052 0.0
7053 0.0
7054 0.0
7055 0.0
7056 0.0
7057 0.0
7058 0.0
7059 0.0
7060 0.0
7061 0.0
7062 0.0
7063 0.0
7064 0.0
7065 0.0
7066 0.0
7067 0.0
7068 0.0
7069 0.0
7070 0.0
7071 0.0
7072 0.0
7073 0.0
7074 0.0
7075 0.0
7076 0.0
7077 0.0
7078 0.0
7079 0.0
7080 0.0
7081 0.0
7082 0.0
7083 0.0
7084 0.0
7085 0.0
7086 0.0
7087 0.0
7088 0.0
7089 0.0
7090 0.0
7091 0.0
7092 0.0
7093 0.0
7094 0.0
7095 0.0
7096 0.0
7097 0.0
7098 0.0
7099 0.0
7100 0.0
7101 0.0
7102 0.0
7103 0.0
7104 0.0
7105 0.0
7106 0.0
7107 0.0
7108 0.0
7109 0.0
7110 0.0
7111 0.0
7112 0.0
7113 0.0
7114 0.0
7115 0.0
7116 0.0
7117 0.0
7118 0.0
7119 0.0
7120 0.0
7121 0.0
7122 0.0
7123 0.0
7124 0.0
7125 0.0
7126 0.0
7127 0.0
7128 0.0
7129 0.0
7130 0.0
7131 0.0
7132 0.0
7133 0.0
7134 0.0
7135 0.0
7136 0.0
7137 0.0
7138 0.0
7139 0.0
7140 0.0
7141 0.0
7142 0.0
7143 0.0
7144 0.0
7145 0.0
7146 0.0
7147 0.0
7148 0.0
7149 0.0
7150 0.0
7151 0.0
7152 0.0
7153 0.0
7154 0.0
7155 0.0
7156 0.0
7157 0.0
7158 0.0
7159 0.0
7160 0.0
7161 0.0
7162 0.0
7163 0.0
7164 0.0
7165 0.0
7166 0.0
7167 0.0
7168 0.0
7169 0.0
7170 0.0
7171 0.0
7172 0.0
7173 0.0
7174 0.0
7175 0.0
7176 0.0
7177 0.0
7178 0.0
7179 0.0
7180 0.0
7181 0.0
7182 0.0
7183 0.0
7184 0.0
7185 0.0
7186 0.0
7187 0.0
7188 0.0
7189 0.0
7190 0.0
7191 0.0
7192 0.0
7193 0.0
7194 0.0
7195 0.0
7196 0.0
7197 0.0
7198 0.0
7199 0.0
7200 0.0
7201 0.0
7202 0.0
7203 0.0
7204 0.0
7205 0.0
7206 0.0
7207 0.0
7208 0.0
7209 0.0
7210 0.0
7211 0.0
7212 0.0
7213 0.0
7214 0.0
7215 0.0
7216 0.0
7217 0.0
7218 0.0
7219 0.0
7220 0.0
7221 0.0
7222 0.0
7223 0.0
7224 0.0
7225 0.0
7226 0.0
7227 0.0
7228 0.0
7229 0.0
7230 0.0
7231 0.0
7232 0.0
7233 0.0
7234 0.0
7235 0.0
7236 0.0
7237 0.0
7238 0.0
7239 0.0
7240 0.0
7241 0.0
7242 0.0
7243 0.0
7244 0.0
7245 0.0
7246 0.0
7247 0.0
7248 0.0
7249 0.0
7250 0.0
7251 0.0
7252 0.0
7253 0.0
7254 0.0
7255 0.0
7256 0.0
7257 0.0
7258 0.0
7259 0.0
7260 0.0
7261 0.0
7262 0.0
7263 0.0
7264 0.0
7265 0.0
7266 0.0
7267 0.0
7268 0.0
7269 0.0
7270 0.0
7271 0.0
7272 0.0
7273 0.0
7274 0.0
7275 0.0
7276 0.0
7277 0.0
7278 0.0
7279 0.0
7280 0.0
7281 0.0
7282 0.0
7283 0.0
7284 0.0
7285 0.0
7286 0.0
7287 0.0
7288 0.0
7289 0.0
7290 0.0
7291 0.0
7292 0.0
7293 0.0
7294 0.0
7295 0.0
7296 0.0
7297 0.0
7298 0.0
7299 0.0
7300 0.0
7301 0.0
7302 0.0
7303 0.0
7304 0.0
7305 0.0
7306 0.0
7307 0.0
7308 0.0
7309 0.0
7310 0.0
7311 0.0
7312 0.0
7313 0.0
7314 0.0
7315 0.0
7316 0.0
7317 0.0
7318 0.0
7319 0.0
7320 0.0
7321 0.0
7322 0.0
7323 0.0
7324 0.0
7325 0.0
7326 0.0
7327 0.0
7328 0.0
7329 0.0
7330 0.0
7331 0.0
7332 0.0
7333 0.0
7334 0.0
7335 0.0
7336 0.0
7337 0.0
7338 0.0
7339 0.0
7340 0.0
7341 0.0
7342 0.0
7343 0.0
7344 0.0
7345 0.0
7346 0.0
7347 0.0
7348 0.0
7349 0.0
7350 0.0
7351 0.0
7352 0.0
7353 0.0
7354 0.0
7355 0.0
7356 0.0
7357 0.0
7358 0.0
7359 0.0
7360 0.0
7361 0.0
7362 0.0
7363 0.0
7364 0.0
7365 0.0
7366 0.0
7367 0.0
7368 0.0
7369 0.0
7370 0.0
7371 0.0
7372 0.0
7373 0.0
7374 0.0
7375 0.0
7376 0.0
7377 0.0
7378 0.0
7379 0.0
7380 0.0
7381 0.0
7382 0.0
7383 0.0
7384 0.0
7385 0.0
7386 0.0
7387 0.0
7388 0.0
7389 0.0
7390 0.0
7391 0.0
7392 0.0
7393 0.0
7394 0.0
7395 0.0
7396 0.0
7397 0.0
7398 0.0
7399 0.0
7400 0.0
7401 0.0
7402 0.0
7403 0.0
7404 0.0
7405 0.0
7406 0.0
7407 0.0
7408 0.0
7409 0.0
7410 0.0
7411 0.0
7412 0.0
7413 0.0
7414 0.0
7415 0.0
7416 0.0
7417 0.0
7418 0.0
7419 0.0
7420 0.0
7421 0.0
7422 0.0
7423 0.0
7424 0.0
7425 0.0
7426 0.0
7427 0.0
7428 0.0
7429 0.0
7430 0.0
7431 0.0
7432 0.0
7433 0.0
7434 0.0
7435 0.0
7436 0.0
7437 0.0
7438 0.0
7439 0.0
7440 0.0
7441 0.0
7442 0.0
7443 0.0
7444 0.0
7445 0.0
7446 0.0
7447 0.0
7448 0.0
7449 0.0
7450 0.0
7451 0.0
7452 0.0
7453 0.0
7454 0.0
7455 0.0
7456 0.0
7457 0.0
7458 0.0
7459 0.0
7460 0.0
7461 0.0
7462 0.0
7463 0.0
7464 0.0
7465 0.0
7466 0.0
7467 0.0
7468 0.0
7469 0.0
7470 0.0
7471 0.0
7472 0.0
7473 0.0
7474 0.0
7475 0.0
7476 0.0
7477 0.0
7478 0.0
7479 0.0
7480 0.0
7481 0.0
7482 0.0
7483 0.0
7484 0.0
7485 0.0
7486 0.0
7487 0.0
7488 0.0
7489 0.0
7490 0.0
7491 0.0
7492 0.0
7493 0.0
7494 0.0
7495 0.0
7496 0.0
7497 0.0
7498 0.0
7499 0.0
7500 0.0
7501 0.0
7502 0.0
7503 0.0
7504 0.0
7505 0.0
7506 0.0
7507 0.0
7508 0.0
7509 0.0
7510 0.0
7511 0.0
7512 0.0
7513 0.0
7514 0.0
7515 0.0
7516 0.0
7517 0.0
7518 0.0
7519 0.0
7520 0.0
7521 0.0
7522 0.0
7523 0.0
7524 0.0
7525 0.0
7526 0.0
7527 0.0
7528 0.0
7529 0.0
7530 0.0
7531 0.0
7532 0.0
7533 0.0
7534 0.0
7535 0.0
7536 0.0
7537 0.0
7538 0.0
7539 0.0
7540 0.0
7541 0.0
7542 0.0
7543 0.0
7544 0.0
7545 0.0
7546 0.0
7547 0.0
7548 0.0
7549 0.0
7550 0.0
7551 0.0
7552 0.0
7553 0.0
7554 0.0
7555 0.0
7556 0.0
7557 0.0
7558 0.0
7559 0.0
7560 0.0
7561 0.0
7562 0.0
7563 0.0
7564 0.0
7565 0.0
7566 0.0
7567 0.0
7568 0.0
7569 0.0
7570 0.0
7571 0.0
7572 0.0
7573 0.0
7574 0.0
7575 0.0
7576 0.0
7577 0.0
7578 0.0
7579 0.0
7580 0.0
7581 0.0
7582 0.0
7583 0.0
7584 0.0
7585 0.0
7586 0.0
7587 0.0
7588 0.0
7589 0.0
7590 0.0
7591 0.0
7592 0.0
7593 0.0
7594 0.0
7595 0.0
7596 0.0
7597 0.0
7598 0.0
7599 0.0
7600 0.0
7601 0.0
7602 0.0
7603 0.0
7604 0.0
7605 0.0
7606 0.0
7607 0.0
7608 0.0
7609 0.0
7610 0.0
7611 0.0
7612 0.0
7613 0.0
7614 0.0
7615 0.0
7616 0.0
7617 0.0
7618 0.0
7619 0.0
7620 0.0
7621 0.0
7622 0.0
7623 0.0
7624 0.0
7625 0.0
7626 0.0
7627 0.0
7628 0.0
7629 0.0
7630 0.0
7631 0.0
7632 0.0
7633 0.0
7634 0.0
7635 0.0
7636 0.0
7637 0.0
7638 0.0
7639 0.0
7640 0.0
7641 0.0
7642 0.0
7643 0.0
7644 0.0
7645 0.0
7646 0.0
7647 0.0
7648 0.0
7649 0.0
7650 0.0
7651 0.0
7652 0.0
7653 0.0
7654 0.0
7655 0.0
7656 0.0
7657 0.0
7658 0.0
7659 0.0
7660 0.0
7661 0.0
7662 0.0
7663 0.0
7664 0.0
7665 0.0
7666 0.0
7667 0.0
7668 0.0
7669 0.0
7670 0.0
7671 0.0
7672 0.0
7673 0.0
7674 0.0
7675 0.0
7676 0.0
7677 0.0
7678 0.0
7679 0.0
7680 0.0
7681 0.0
7682 0.0
7683 0.0
7684 0.0
7685 0.0
7686 0.0
7687 0.0
7688 0.0
7689 0.0
7690 0.0
7691 0.0
7692 0.0
7693 0.0
7694 0.0
7695 0.0
7696 0.0
7697 0.0
7698 0.0
7699 0.0
7700 0.0
7701 0.0
7702 0.0
7703 0.0
7704 0.0
7705 0.0
7706 0.0
7707 0.0
7708 0.0
7709 0.0
7710 0.0
7711 0.0
7712 0.0
7713 0.0
7714 0.0
7715 0.0
7716 0.0
7717 0.0
7718 0.0
7719 0.0
7720 0.0
7721 0.0
7722 0.0
7723 0.0
7724 0.0
7725 0.0
7726 0.0
7727 0.0
7728 0.0
7729 0.0
7730 0.0
7731 0.0
7732 0.0
7733 0.0
7734 0.0
7735 0.0
7736 0.0
7737 0.0
7738 0.0
7739 0.0
7740 0.0
7741 0.0
7742 0.0
7743 0.0
7744 0.0
7745 0.0
7746 0.0
7747 0.0
7748 0.0
7749 0.0
7750 0.0
7751 0.0
7752 0.0
7753 0.0
7754 0.0
7755 0.0
7756 0.0
7757 0.0
7758 0.0
7759 0.0
7760 0.0
7761 0.0
7762 0.0
7763 0.0
7764 0.0
7765 0.0
7766 0.0
7767 0.0
7768 0.0
7769 0.0
7770 0.0
7771 0.0
7772 0.0
7773 0.0
7774 0.0
7775 0.0
7776 0.0
7777 0.0
7778 0.0
7779 0.0
7780 0.0
7781 0.0
7782 0.0
7783 0.0
7784 0.0
7785 0.0
7786 0.0
7787 0.0
7788 0.0
7789 0.0
7790 0.0
7791 0.0
7792 0.0
7793 0.0
7794 0.0
7795 0.0
7796 0.0
7797 0.0
7798 0.0
7799 0.0
7800 0.0
7801 0.0
7802 0.0
7803 0.0
7804 0.0
7805 0.0
7806 0.0
7807 0.0
7808 0.0
7809 0.0
7810 0.0
7811 0.0
7812 0.0
7813 0.0
7814 0.0
7815 0.0
7816 0.0
7817 0.0
7818 0.0
7819 0.0
7820 0.0
7821 0.0
7822 0.0
7823 0.0
7824 0.0
7825 0.0
7826 0.0
7827 0.0
7828 0.0
7829 0.0
7830 0.0
7831 0.0
7832 0.0
7833 0.0
7834 0.0
7835 0.0
7836 0.0
7837 0.0
7838 0.0
7839 0.0
7840 0.0
7841 0.0
7842 0.0
7843 0.0
7844 0.0
7845 0.0
7846 0.0
7847 0.0
7848 0.0
7849 0.0
7850 0.0
7851 0.0
7852 0.0
7853 0.0
7854 0.0
7855 0.0
7856 0.0
7857 0.0
7858 0.0
7859 0.0
7860 0.0
7861 0.0
7862 0.0
7863 0.0
7864 0.0
7865 0.0
7866 0.0
7867 0.0
7868 0.0
7869 0.0
7870 0.0
7871 0.0
7872 0.0
7873 0.0
7874 0.0
7875 0.0
7876 0.0
7877 0.0
7878 0.0
7879 0.0
7880 0.0
7881 0.0
7882 0.0
7883 0.0
7884 0.0
7885 0.0
7886 0.0
7887 0.0
7888 0.0
7889 0.0
7890 0.0
7891 0.0
7892 0.0
7893 0.0
7894 0.0
7895 0.0
7896 0.0
7897 0.0
7898 0.0
7899 0.0
7900 0.0
7901 0.0
7902 0.0
7903 0.0
7904 0.0
7905 0.0
7906 0.0
7907 0.0
7908 0.0
7909 0.0
7910 0.0
7911 0.0
7912 0.0
7913 0.0
7914 0.0
7915 0.0
7916 0.0
7917 0.0
7918 0.0
7919 0.0
7920 0.0
7921 0.0
7922 0.0
7923 0.0
7924 0.0
7925 0.0
7926 0.0
7927 0.0
7928 0.0
7929 0.0
7930 0.0
7931 0.0
7932 0.0
7933 0.0
7934 0.0
7935 0.0
7936 0.0
7937 0.0
7938 0.0
7939 0.0
7940 0.0
7941 0.0
7942 0.0
7943 0.0
7944 0.0
7945 0.0
7946 0.0
7947 0.0
7948 0.0
7949 0.0
7950 0.0
7951 0.0
7952 0.0
7953 0.0
7954 0.0
7955 0.0
7956 0.0
7957 0.0
7958 0.0
7959 0.0
7960 0.0
7961 0.0
7962 0.0
7963 0.0
7964 0.0
7965 0.0
7966 0.0
7967 0.0
7968 0.0
7969 0.0
7970 0.0
7971 0.0
7972 0.0
7973 0.0
7974 0.0
7975 0.0
7976 0.0
7977 0.0
7978 0.0
7979 0.0
7980 0.0
7981 0.0
7982 0.0
7983 0.0
7984 0.0
7985 0.0
7986 0.0
7987 0.0
7988 0.0
7989 0.0
7990 0.0
7991 0.0
7992 0.0
7993 0.0
7994 0.0
7995 0.0
7996 0.0
7997 0.0
7998 0.0
7999 0.0
8000 0.0
8001 0.0
8002 0.0
8003 0.0
8004 0.0
8005 0.0
8006 0.0
8007 0.0
8008 0.0
8009 0.0
8010 0.0
8011 0.0
8012 0.0
8013 0.0
8014 0.0
8015 0.0
8016 0.0
8017 0.0
8018 0.0
8019 0.0
8020 0.0
8021 0.0
8022 0.0
8023 0.0
8024 0.0
8025 0.0
8026 0.0
8027 0.0
8028 0.0
8029 0.0
8030 0.0
8031 0.0
8032 0.0
8033 0.0
8034 0.0
8035 0.0
8036 0.0
8037 0.0
8038 0.0
8039 0.0
8040 0.0
8041 0.0
8042 0.0
8043 0.0
8044 0.0
8045 0.0
8046 0.0
8047 0.0
8048 0.0
8049 0.0
8050 0.0
8051 0.0
8052 0.0
8053 0.0
8054 0.0
8055 0.0
8056 0.0
8057 0.0
8058 0.0
8059 0.0
8060 0.0
8061 0.0
8062 0.0
8063 0.0
8064 0.0
8065 0.0
8066 0.0
8067 0.0
8068 0.0
8069 0.0
8070 0.0
8071 0.0
8072 0.0
8073 0.0
8074 0.0
8075 0.0
8076 0.0
8077 0.0
8078 0.0
8079 0.0
8080 0.0
8081 0.0
8082 0.0
8083 0.0
8084 0.0
8085 0.0
8086 0.0
8087 0.0
8088 0.0
8089 0.0
8090 0.0
8091 0.0
8092 0.0
8093 0.0
8094 0.0
8095 0.0
8096 0.0
8097 0.0
8098 0.0
8099 0.0
8100 0.0
8101 0.0
8102 0.0
8103 0.0
8104 0.0
8105 0.0
8106 0.0
8107 0.0
8108 0.0
8109 0.0
8110 0.0
8111 0.0
8112 0.0
8113 0.0
8114 0.0
8115 0.0
8116 0.0
8117 0.0
8118 0.0
8119 0.0
8120 0.0
8121 0.0
8122 0.0
8123 0.0
8124 0.0
8125 0.0
8126 0.0
8127 0.0
8128 0.0
8129 0.0
8130 0.0
8131 0.0
8132 0.0
8133 0.0
8134 0.0
8135 0.0
8136 0.0
8137 0.0
8138 0.0
8139 0.0
8140 0.0
8141 0.0
8142 0.0
8143 0.0
8144 0.0
8145 0.0
8146 0.0
8147 0.0
8148 0.0
8149 0.0
8150 0.0
8151 0.0
8152 0.0
8153 0.0
8154 0.0
8155 0.0
8156 0.0
8157 0.0
8158 0.0
8159 0.0
8160 0.0
8161 0.0
8162 0.0
8163 0.0
8164 0.0
8165 0.0
8166 0.0
8167 0.0
8168 0.0
8169 0.0
8170 0.0
8171 0.0
8172 0.0
8173 0.0
8174 0.0
8175 0.0
8176 0.0
8177 0.0
8178 0.0
8179 0.0
8180 0.0
8181 0.0
8182 0.0
8183 0.0
8184 0.0
8185 0.0
8186 0.0
8187 0.0
8188 0.0
8189 0.0
8190 0.0
8191 0.0
8192 0.0
8193 0.0
8194 0.0
8195 0.0
8196 0.0
8197 0.0
8198 0.0
8199 0.0
8200 0.0
8201 0.0
8202 0.0
8203 0.0
8204 0.0
8205 0.0
8206 0.0
8207 0.0
8208 0.0
8209 0.0
8210 0.0
8211 0.0
8212 0.0
8213 0.0
8214 0.0
8215 0.0
8216 0.0
8217 0.0
8218 0.0
8219 0.0
8220 0.0
8221 0.0
8222 0.0
8223 0.0
8224 0.0
8225 0.0
8226 0.0
8227 0.0
8228 0.0
8229 0.0
8230 0.0
8231 0.0
8232 0.0
8233 0.0
8234 0.0
8235 0.0
8236 0.0
8237 0.0
8238 0.0
8239 0.0
8240 0.0
8241 0.0
8242 0.0
8243 0.0
8244 0.0
8245 0.0
8246 0.0
8247 0.0
8248 0.0
8249 0.0
8250 0.0
8251 0.0
8252 0.0
8253 0.0
8254 0.0
8255 0.0
8256 0.0
8257 0.0
8258 0.0
8259 0.0
8260 0.0
8261 0.0
8262 0.0
8263 0.0
8264 0.0
8265 0.0
8266 0.0
8267 0.0
8268 0.0
8269 0.0
8270 0.0
8271 0.0
8272 0.0
8273 0.0
8274 0.0
8275 0.0
8276 0.0
8277 0.0
8278 0.0
8279 0.0
8280 0.0
8281 0.0
8282 0.0
8283 0.0
8284 0.0
8285 0.0
8286 0.0
8287 0.0
8288 0.0
8289 0.0
8290 0.0
8291 0.0
8292 0.0
8293 0.0
8294 0.0
8295 0.0
8296 0.0
8297 0.0
8298 0.0
8299 0.0
8300 0.0
8301 0.0
8302 0.0
8303 0.0
8304 0.0
8305 0.0
8306 0.0
8307 0.0
8308 0.0
8309 0.0
8310 0.0
8311 0.0
8312 0.0
8313 0.0
8314 0.0
8315 0.0
8316 0.0
8317 0.0
8318 0.0
8319 0.0
8320 0.0
8321 0.0
8322 0.0
8323 0.0
8324 0.0
8325 0.0
8326 0.0
8327 0.0
8328 0.0
8329 0.0
8330 0.0
8331 0.0
8332 0.0
8333 0.0
8334 0.0
8335 0.0
8336 0.0
8337 0.0
8338 0.0
8339 0.0
8340 0.0
8341 0.0
8342 0.0
8343 0.0
8344 0.0
8345 0.0
8346 0.0
8347 0.0
8348 0.0
8349 0.0
8350 0.0
8351 0.0
8352 0.0
8353 0.0
8354 0.0
8355 0.0
8356 0.0
8357 0.0
8358 0.0
8359 0.0
8360 0.0
8361 0.0
8362 0.0
8363 0.0
8364 0.0
8365 0.0
8366 0.0
8367 0.0
8368 0.0
8369 0.0
8370 0.0
8371 0.0
8372 0.0
8373 0.0
8374 0.0
8375 0.0
8376 0.0
8377 0.0
8378 0.0
8379 0.0
8380 0.0
8381 0.0
8382 0.0
8383 0.0
8384 0.0
8385 0.0
8386 0.0
8387 0.0
8388 0.0
8389 0.0
8390 0.0
8391 0.0
8392 0.0
8393 0.0
8394 0.0
8395 0.0
8396 0.0
8397 0.0
8398 0.0
8399 0.0
8400 0.0
8401 0.0
8402 0.0
8403 0.0
8404 0.0
8405 0.0
8406 0.0
8407 0.0
8408 0.0
8409 0.0
8410 0.0
8411 0.0
8412 0.0
8413 0.0
8414 0.0
8415 0.0
8416 0.0
8417 0.0
8418 0.0
8419 0.0
8420 0.0
8421 0.0
8422 0.0
8423 0.0
8424 0.0
8425 0.0
8426 0.0
8427 0.0
8428 0.0
8429 0.0
8430 0.0
8431 0.0
8432 0.0
8433 0.0
8434 0.0
8435 0.0
8436 0.0
8437 0.0
8438 0.0
8439 0.0
8440 0.0
8441 0.0
8442 0.0
8443 0.0
8444 0.0
8445 0.0
8446 0.0
8447 0.0
8448 0.0
8449 0.0
8450 0.0
8451 0.0
8452 0.0
8453 0.0
8454 0.0
8455 0.0
8456 0.0
8457 0.0
8458 0.0
8459 0.0
8460 0.0
8461 0.0
8462 0.0
8463 0.0
8464 0.0
8465 0.0
8466 0.0
8467 0.0
8468 0.0
8469 0.0
8470 0.0
8471 0.0
8472 0.0
8473 0.0
8474 0.0
8475 0.0
8476 0.0
8477 0.0
8478 0.0
8479 0.0
8480 0.0
8481 0.0
8482 0.0
8483 0.0
8484 0.0
8485 0.0
8486 0.0
8487 0.0
8488 0.0
8489 0.0
8490 0.0
8491 0.0
8492 0.0
8493 0.0
8494 0.0
8495 0.0
8496 0.0
8497 0.0
8498 0.0
8499 0.0
8500 0.0
8501 0.0
8502 0.0
8503 0.0
8504 0.0
8505 0.0
8506 0.0
8507 0.0
8508 0.0
8509 0.0
8510 0.0
8511 0.0
8512 0.0
8513 0.0
8514 0.0
8515 0.0
8516 0.0
8517 0.0
8518 0.0
8519 0.0
8520 0.0
8521 0.0
8522 0.0
8523 0.0
8524 0.0
8525 0.0
8526 0.0
8527 0.0
8528 0.0
8529 0.0
8530 0.0
8531 0.0
8532 0.0
8533 0.0
8534 0.0
8535 0.0
8536 0.0
8537 0.0
8538 0.0
8539 0.0
8540 0.0
8541 0.0
8542 0.0
8543 0.0
8544 0.0
8545 0.0
8546 0.0
8547 0.0
8548 0.0
8549 0.0
8550 0.0
8551 0.0
8552 0.0
8553 0.0
8554 0.0
8555 0.0
8556 0.0
8557 0.0
8558 0.0
8559 0.0
8560 0.0
8561 0.0
8562 0.0
8563 0.0
8564 0.0
8565 0.0
8566 0.0
8567 0.0
8568 0.0
8569 0.0
8570 0.0
8571 0.0
8572 0.0
8573 0.0
8574 0.0
8575 0.0
8576 0.0
8577 0.0
8578 0.0
8579 0.0
8580 0.0
8581 0.0
8582 0.0
8583 0.0
8584 0.0
8585 0.0
8586 0.0
8587 0.0
8588 0.0
8589 0.0
8590 0.0
8591 0.0
8592 0.0
8593 0.0
8594 0.0
8595 0.0
8596 0.0
8597 0.0
8598 0.0
8599 0.0
8600 0.0
8601 0.0
8602 0.0
8603 0.0
8604 0.0
8605 0.0
8606 0.0
8607 0.0
8608 0.0
8609 0.0
8610 0.0
8611 0.0
8612 0.0
8613 0.0
8614 0.0
8615 0.0
8616 0.0
8617 0.0
8618 0.0
8619 0.0
8620 0.0
8621 0.0
8622 0.0
8623 0.0
8624 0.0
8625 0.0
8626 0.0
8627 0.0
8628 0.0
8629 0.0
8630 0.0
8631 0.0
8632 0.0
8633 0.0
8634 0.0
8635 0.0
8636 0.0
8637 0.0
8638 0.0
8639 0.0
8640 0.0
8641 0.0
8642 0.0
8643 0.0
8644 0.0
8645 0.0
8646 0.0
8647 0.0
8648 0.0
8649 0.0
8650 0.0
8651 0.0
8652 0.0
8653 0.0
8654 0.0
8655 0.0
8656 0.0
8657 0.0
8658 0.0
8659 0.0
8660 0.0
8661 0.0
8662 0.0
8663 0.0
8664 0.0
8665 0.0
8666 0.0
8667 0.0
8668 0.0
8669 0.0
8670 0.0
8671 0.0
8672 0.0
8673 0.0
8674 0.0
8675 0.0
8676 0.0
8677 0.0
8678 0.0
8679 0.0
8680 0.0
8681 0.0
8682 0.0
8683 0.0
8684 0.0
8685 0.0
8686 0.0
8687 0.0
8688 0.0
8689 0.0
8690 0.0
8691 0.0
8692 0.0
8693 0.0
8694 0.0
8695 0.0
8696 0.0
8697 0.0
8698 0.0
8699 0.0
8700 0.0
8701 0.0
8702 0.0
8703 0.0
8704 0.0
8705 0.0
8706 0.0
8707 0.0
8708 0.0
8709 0.0
8710 0.0
8711 0.0
8712 0.0
8713 0.0
8714 0.0
8715 0.0
8716 0.0
8717 0.0
8718 0.0
8719 0.0
8720 0.0
8721 0.0
8722 0.0
8723 0.0
8724 0.0
8725 0.0
8726 0.0
8727 0.0
8728 0.0
8729 0.0
8730 0.0
8731 0.0
8732 0.0
8733 0.0
8734 0.0
8735 0.0
8736 0.0
8737 0.0
8738 0.0
8739 0.0
8740 0.0
8741 0.0
8742 0.0
8743 0.0
8744 0.0
8745 0.0
8746 0.0
8747 0.0
8748 0.0
8749 0.0
8750 0.0
8751 0.0
8752 0.0
8753 0.0
8754 0.0
8755 0.0
8756 0.0
8757 0.0
8758 0.0
8759 0.0
8760 0.0
8761 0.0
8762 0.0
8763 0.0
8764 0.0
8765 0.0
8766 0.0
8767 0.0
8768 0.0
8769 0.0
8770 0.0
8771 0.0
8772 0.0
8773 0.0
8774 0.0
8775 0.0
8776 0.0
8777 0.0
8778 0.0
8779 0.0
8780 0.0
8781 0.0
8782 0.0
8783 0.0
8784 0.0
8785 0.0
8786 0.0
8787 0.0
8788 0.0
8789 0.0
8790 0.0
8791 0.0
8792 0.0
8793 0.0
8794 0.0
8795 0.0
8796 0.0
8797 0.0
8798 0.0
8799 0.0
8800 0.0
8801 0.0
8802 0.0
8803 0.0
8804 0.0
8805 0.0
8806 0.0
8807 0.0
8808 0.0
8809 0.0
8810 0.0
8811 0.0
8812 0.0
8813 0.0
8814 0.0
8815 0.0
8816 0.0
8817 0.0
8818 0.0
8819 0.0
8820 0.0
8821 0.0
8822 0.0
8823 0.0
8824 0.0
8825 0.0
8826 0.0
8827 0.0
8828 0.0
8829 0.0
8830 0.0
8831 0.0
8832 0.0
8833 0.0
8834 0.0
8835 0.0
8836 0.0
8837 0.0
8838 0.0
8839 0.0
8840 0.0
8841 0.0
8842 0.0
8843 0.0
8844 0.0
8845 0.0
8846 0.0
8847 0.0
8848 0.0
8849 0.0
8850 0.0
8851 0.0
8852 0.0
8853 0.0
8854 0.0
8855 0.0
8856 0.0
8857 0.0
8858 0.0
8859 0.0
8860 0.0
8861 0.0
8862 0.0
8863 0.0
8864 0.0
8865 0.0
8866 0.0
8867 0.0
8868 0.0
8869 0.0
8870 0.0
8871 0.0
8872 0.0
8873 0.0
8874 0.0
8875 0.0
8876 0.0
8877 0.0
8878 0.0
8879 0.0
8880 0.0
8881 0.0
8882 0.0
8883 0.0
8884 0.0
8885 0.0
8886 0.0
8887 0.0
8888 0.0
8889 0.0
8890 0.0
8891 0.0
8892 0.0
8893 0.0
8894 0.0
8895 0.0
8896 0.0
8897 0.0
8898 0.0
8899 0.0
8900 0.0
8901 0.0
8902 0.0
8903 0.0
8904 0.0
8905 0.0
8906 0.0
8907 0.0
8908 0.0
8909 0.0
8910 0.0
8911 0.0
8912 0.0
8913 0.0
8914 0.0
8915 0.0
8916 0.0
8917 0.0
8918 0.0
8919 0.0
8920 0.0
8921 0.0
8922 0.0
8923 0.0
8924 0.0
8925 0.0
8926 0.0
8927 0.0
8928 0.0
8929 0.0
8930 0.0
8931 0.0
8932 0.0
8933 0.0
8934 0.0
8935 0.0
8936 0.0
8937 0.0
8938 0.0
8939 0.0
8940 0.0
8941 0.0
8942 0.0
8943 0.0
8944 0.0
8945 0.0
8946 0.0
8947 0.0
8948 0.0
8949 0.0
8950 0.0
8951 0.0
8952 0.0
8953 0.0
8954 0.0
8955 0.0
8956 0.0
8957 0.0
8958 0.0
8959 0.0
8960 0.0
8961 0.0
8962 0.0
8963 0.0
8964 0.0
8965 0.0
8966 0.0
8967 0.0
8968 0.0
8969 0.0
8970 0.0
8971 0.0
8972 0.0
8973 0.0
8974 0.0
8975 0.0
8976 0.0
8977 0.0
8978 0.0
8979 0.0
8980 0.0
8981 0.0
8982 0.0
8983 0.0
8984 0.0
8985 0.0
8986 0.0
8987 0.0
8988 0.0
8989 0.0
8990 0.0
8991 0.0
8992 0.0
8993 0.0
8994 0.0
8995 0.0
8996 0.0
8997 0.0
8998 0.0
8999 0.0
9000 0.0
9001 0.0
9002 0.0
9003 0.0
9004 0.0
9005 0.0
9006 0.0
9007 0.0
9008 0.0
9009 0.0
9010 0.0
9011 0.0
9012 0.0
9013 0.0
9014 0.0
9015 0.0
9016 0.0
9017 0.0
9018 0.0
9019 0.0
9020 0.0
9021 0.0
9022 0.0
9023 0.0
9024 0.0
9025 0.0
9026 0.0
9027 0.0
9028 0.0
9029 0.0
9030 0.0
9031 0.0
9032 0.0
9033 0.0
9034 0.0
9035 0.0
9036 0.0
9037 0.0
9038 0.0
9039 0.0
9040 0.0
9041 0.0
9042 0.0
9043 0.0
9044 0.0
9045 0.0
9046 0.0
9047 0.0
9048 0.0
9049 0.0
9050 0.0
9051 0.0
9052 0.0
9053 0.0
9054 0.0
9055 0.0
9056 0.0
9057 0.0
9058 0.0
9059 0.0
9060 0.0
9061 0.0
9062 0.0
9063 0.0
9064 0.0
9065 0.0
9066 0.0
9067 0.0
9068 0.0
9069 0.0
9070 0.0
9071 0.0
9072 0.0
9073 0.0
9074 0.0
9075 0.0
9076 0.0
9077 0.0
9078 0.0
9079 0.0
9080 0.0
9081 0.0
9082 0.0
9083 0.0
9084 0.0
9085 0.0
9086 0.0
9087 0.0
9088 0.0
9089 0.0
9090 0.0
9091 0.0
9092 0.0
9093 0.0
9094 0.0
9095 0.0
9096 0.0
9097 0.0
9098 0.0
9099 0.0
9100 0.0
9101 0.0
9102 0.0
9103 0.0
9104 0.0
9105 0.0
9106 0.0
9107 0.0
9108 0.0
9109 0.0
9110 0.0
9111 0.0
9112 0.0
9113 0.0
9114 0.0
9115 0.0
9116 0.0
9117 0.0
9118 0.0
9119 0.0
9120 0.0
9121 0.0
9122 0.0
9123 0.0
9124 0.0
9125 0.0
9126 0.0
9127 0.0
9128 0.0
9129 0.0
9130 0.0
9131 0.0
9132 0.0
9133 0.0
9134 0.0
9135 0.0
9136 0.0
9137 0.0
9138 0.0
9139 0.0
9140 0.0
9141 0.0
9142 0.0
9143 0.0
9144 0.0
9145 0.0
9146 0.0
9147 0.0
9148 0.0
9149 0.0
9150 0.0
9151 0.0
9152 0.0
9153 0.0
9154 0.0
9155 0.0
9156 0.0
9157 0.0
9158 0.0
9159 0.0
9160 0.0
9161 0.0
9162 0.0
9163 0.0
9164 0.0
9165 0.0
9166 0.0
9167 0.0
9168 0.0
9169 0.0
9170 0.0
9171 0.0
9172 0.0
9173 0.0
9174 0.0
9175 0.0
9176 0.0
9177 0.0
9178 0.0
9179 0.0
9180 0.0
9181 0.0
9182 0.0
9183 0.0
9184 0.0
9185 0.0
9186 0.0
9187 0.0
9188 0.0
9189 0.0
9190 0.0
9191 0.0
9192 0.0
9193 0.0
9194 0.0
9195 0.0
9196 0.0
9197 0.0
9198 0.0
9199 0.0
9200 0.0
9201 0.0
9202 0.0
9203 0.0
9204 0.0
9205 0.0
9206 0.0
9207 0.0
9208 0.0
9209 0.0
9210 0.0
9211 0.0
9212 0.0
9213 0.0
9214 0.0
9215 0.0
9216 0.0
9217 0.0
9218 0.0
9219 0.0
9220 0.0
9221 0.0
9222 0.0
9223 0.0
9224 0.0
9225 0.0
9226 0.0
9227 0.0
9228 0.0
9229 0.0
9230 0.0
9231 0.0
9232 0.0
9233 0.0
9234 0.0
9235 0.0
9236 0.0
9237 0.0
9238 0.0
9239 0.0
9240 0.0
9241 0.0
9242 0.0
9243 0.0
9244 0.0
9245 0.0
9246 0.0
9247 0.0
9248 0.0
9249 0.0
9250 0.0
9251 0.0
9252 0.0
9253 0.0
9254 0.0
9255 0.0
9256 0.0
9257 0.0
9258 0.0
9259 0.0
9260 0.0
9261 0.0
9262 0.0
9263 0.0
9264 0.0
9265 0.0
9266 0.0
9267 0.0
9268 0.0
9269 0.0
9270 0.0
9271 0.0
9272 0.0
9273 0.0
9274 0.0
9275 0.0
9276 0.0
9277 0.0
9278 0.0
9279 0.0
9280 0.0
9281 0.0
9282 0.0
9283 0.0
9284 0.0
9285 0.0
9286 0.0
9287 0.0
9288 0.0
9289 0.0
9290 0.0
9291 0.0
9292 0.0
9293 0.0
9294 0.0
9295 0.0
9296 0.0
9297 0.0
9298 0.0
9299 0.0
9300 0.0
9301 0.0
9302 0.0
9303 0.0
9304 0.0
9305 0.0
9306 0.0
9307 0.0
9308 0.0
9309 0.0
9310 0.0
9311 0.0
9312 0.0
9313 0.0
9314 0.0
9315 0.0
9316 0.0
9317 0.0
9318 0.0
9319 0.0
9320 0.0
9321 0.0
9322 0.0
9323 0.0
9324 0.0
9325 0.0
9326 0.0
9327 0.0
9328 0.0
9329 0.0
9330 0.0
9331 0.0
9332 0.0
9333 0.0
9334 0.0
9335 0.0
9336 0.0
9337 0.0
9338 0.0
9339 0.0
9340 0.0
9341 0.0
9342 0.0
9343 0.0
9344 0.0
9345 0.0
9346 0.0
9347 0.0
9348 0.0
9349 0.0
9350 0.0
9351 0.0
9352 0.0
9353 0.0
9354 0.0
9355 0.0
9356 0.0
9357 0.0
9358 0.0
9359 0.0
9360 0.0
9361 0.0
9362 0.0
9363 0.0
9364 0.0
9365 0.0
9366 0.0
9367 0.0
9368 0.0
9369 0.0
9370 0.0
9371 0.0
9372 0.0
9373 0.0
9374 0.0
9375 0.0
9376 0.0
9377 0.0
9378 0.0
9379 0.0
9380 0.0
9381 0.0
9382 0.0
9383 0.0
9384 0.0
9385 0.0
9386 0.0
9387 0.0
9388 0.0
9389 0.0
9390 0.0
9391 0.0
9392 0.0
9393 0.0
9394 0.0
9395 0.0
9396 0.0
9397 0.0
9398 0.0
9399 0.0
9400 0.0
9401 0.0
9402 0.0
9403 0.0
9404 0.0
9405 0.0
9406 0.0
9407 0.0
9408 0.0
9409 0.0
9410 0.0
9411 0.0
9412 0.0
9413 0.0
9414 0.0
9415 0.0
9416 0.0
9417 0.0
9418 0.0
9419 0.0
9420 0.0
9421 0.0
9422 0.0
9423 0.0
9424 0.0
9425 0.0
9426 0.0
9427 0.0
9428 0.0
9429 0.0
9430 0.0
9431 0.0
9432 0.0
9433 0.0
9434 0.0
9435 0.0
9436 0.0
9437 0.0
9438 0.0
9439 0.0
9440 0.0
9441 0.0
9442 0.0
9443 0.0
9444 0.0
9445 0.0
9446 0.0
9447 0.0
9448 0.0
9449 0.0
9450 0.0
9451 0.0
9452 0.0
9453 0.0
9454 0.0
9455 0.0
9456 0.0
9457 0.0
9458 0.0
9459 0.0
9460 0.0
9461 0.0
9462 0.0
9463 0.0
9464 0.0
9465 0.0
9466 0.0
9467 0.0
9468 0.0
9469 0.0
9470 0.0
9471 0.0
9472 0.0
9473 0.0
9474 0.0
9475 0.0
9476 0.0
9477 0.0
9478 0.0
9479 0.0
9480 0.0
9481 0.0
9482 0.0
9483 0.0
9484 0.0
9485 0.0
9486 0.0
9487 0.0
9488 0.0
9489 0.0
9490 0.0
9491 0.0
9492 0.0
9493 0.0
9494 0.0
9495 0.0
9496 0.0
9497 0.0
9498 0.0
9499 0.0
9500 0.0
9501 0.0
9502 0.0
9503 0.0
9504 0.0
9505 0.0
9506 0.0
9507 0.0
9508 0.0
9509 0.0
9510 0.0
9511 0.0
9512 0.0
9513 0.0
9514 0.0
9515 0.0
9516 0.0
9517 0.0
9518 0.0
9519 0.0
9520 0.0
9521 0.0
9522 0.0
9523 0.0
9524 0.0
9525 0.0
9526 0.0
9527 0.0
9528 0.0
9529 0.0
9530 0.0
9531 0.0
9532 0.0
9533 0.0
9534 0.0
9535 0.0
9536 0.0
9537 0.0
9538 0.0
9539 0.0
9540 0.0
9541 0.0
9542 0.0
9543 0.0
9544 0.0
9545 0.0
9546 0.0
9547 0.0
9548 0.0
9549 0.0
9550 0.0
9551 0.0
9552 0.0
9553 0.0
9554 0.0
9555 0.0
9556 0.0
9557 0.0
9558 0.0
9559 0.0
9560 0.0
9561 0.0
9562 0.0
9563 0.0
9564 0.0
9565 0.0
9566 0.0
9567 0.0
9568 0.0
9569 0.0
9570 0.0
9571 0.0
9572 0.0
9573 0.0
9574 0.0
9575 0.0
9576 0.0
9577 0.0
9578 0.0
9579 0.0
9580 0.0
9581 0.0
9582 0.0
9583 0.0
9584 0.0
9585 0.0
9586 0.0
9587 0.0
9588 0.0
9589 0.0
9590 0.0
9591 0.0
9592 0.0
9593 0.0
9594 0.0
9595 0.0
9596 0.0
9597 0.0
9598 0.0
9599 0.0
9600 0.0
9601 0.0
9602 0.0
9603 0.0
9604 0.0
9605 0.0
9606 0.0
9607 0.0
9608 0.0
9609 0.0
9610 0.0
9611 0.0
9612 0.0
9613 0.0
9614 0.0
9615 0.0
9616 0.0
9617 0.0
9618 0.0
9619 0.0
9620 0.0
9621 0.0
9622 0.0
9623 0.0
9624 0.0
9625 0.0
9626 0.0
9627 0.0
9628 0.0
9629 0.0
9630 0.0
9631 0.0
9632 0.0
9633 0.0
9634 0.0
9635 0.0
9636 0.0
9637 0.0
9638 0.0
9639 0.0
9640 0.0
9641 0.0
9642 0.0
9643 0.0
9644 0.0
9645 0.0
9646 0.0
9647 0.0
9648 0.0
9649 0.0
9650 0.0
9651 0.0
9652 0.0
9653 0.0
9654 0.0
9655 0.0
9656 0.0
9657 0.0
9658 0.0
9659 0.0
9660 0.0
9661 0.0
9662 0.0
9663 0.0
9664 0.0
9665 0.0
9666 0.0
9667 0.0
9668 0.0
9669 0.0
9670 0.0
9671 0.0
9672 0.0
9673 0.0
9674 0.0
9675 0.0
9676 0.0
9677 0.0
9678 0.0
9679 0.0
9680 0.0
9681 0.0
9682 0.0
9683 0.0
9684 0.0
9685 0.0
9686 0.0
9687 0.0
9688 0.0
9689 0.0
9690 0.0
9691 0.0
9692 0.0
9693 0.0
9694 0.0
9695 0.0
9696 0.0
9697 0.0
9698 0.0
9699 0.0
9700 0.0
9701 0.0
9702 0.0
9703 0.0
9704 0.0
9705 0.0
9706 0.0
9707 0.0
9708 0.0
9709 0.0
9710 0.0
9711 0.0
9712 0.0
9713 0.0
9714 0.0
9715 0.0
9716 0.0
9717 0.0
9718 0.0
9719 0.0
9720 0.0
9721 0.0
9722 0.0
9723 0.0
9724 0.0
9725 0.0
9726 0.0
9727 0.0
9728 0.0
9729 0.0
9730 0.0
9731 0.0
9732 0.0
9733 0.0
9734 0.0
9735 0.0
9736 0.0
9737 0.0
9738 0.0
9739 0.0
9740 0.0
9741 0.0
9742 0.0
9743 0.0
9744 0.0
9745 0.0
9746 0.0
9747 0.0
9748 0.0
9749 0.0
9750 0.0
9751 0.0
9752 0.0
9753 0.0
9754 0.0
9755 0.0
9756 0.0
9757 0.0
9758 0.0
9759 0.0
9760 0.0
9761 0.0
9762 0.0
9763 0.0
9764 0.0
9765 0.0
9766 0.0
9767 0.0
9768 0.0
9769 0.0
9770 0.0
9771 0.0
9772 0.0
9773 0.0
9774 0.0
9775 0.0
9776 0.0
9777 0.0
9778 0.0
9779 0.0
9780 0.0
9781 0.0
9782 0.0
9783 0.0
9784 0.0
9785 0.0
9786 0.0
9787 0.0
9788 0.0
9789 0.0
9790 0.0
9791 0.0
9792 0.0
9793 0.0
9794 0.0
9795 0.0
9796 0.0
9797 0.0
9798 0.0
9799 0.0
9800 0.0
9801 0.0
9802 0.0
9803 0.0
9804 0.0
9805 0.0
9806 0.0
9807 0.0
9808 0.0
9809 0.0
9810 0.0
9811 0.0
9812 0.0
9813 0.0
9814 0.0
9815 0.0
9816 0.0
9817 0.0
9818 0.0
9819 0.0
9820 0.0
9821 0.0
9822 0.0
9823 0.0
9824 0.0
9825 0.0
9826 0.0
9827 0.0
9828 0.0
9829 0.0
9830 0.0
9831 0.0
9832 0.0
9833 0.0
9834 0.0
9835 0.0
9836 0.0
9837 0.0
9838 0.0
9839 0.0
9840 0.0
9841 0.0
9842 0.0
9843 0.0
9844 0.0
9845 0.0
9846 0.0
9847 0.0
9848 0.0
9849 0.0
9850 0.0
9851 0.0
9852 0.0
9853 0.0
9854 0.0
9855 0.0
9856 0.0
9857 0.0
9858 0.0
9859 0.0
9860 0.0
9861 0.0
9862 0.0
9863 0.0
9864 0.0
9865 0.0
9866 0.0
9867 0.0
9868 0.0
9869 0.0
9870 0.0
9871 0.0
9872 0.0
9873 0.0
9874 0.0
9875 0.0
9876 0.0
9877 0.0
9878 0.0
9879 0.0
9880 0.0
9881 0.0
9882 0.0
9883 0.0
9884 0.0
9885 0.0
9886 0.0
9887 0.0
9888 0.0
9889 0.0
9890 0.0
9891 0.0
9892 0.0
9893 0.0
9894 0.0
9895 0.0
9896 0.0
9897 0.0
9898 0.0
9899 0.0
9900 0.0
9901 0.0
9902 0.0
9903 0.0
9904 0.0
9905 0.0
9906 0.0
9907 0.0
9908 0.0
9909 0.0
9910 0.0
9911 0.0
9912 0.0
9913 0.0
9914 0.0
9915 0.0
9916 0.0
9917 0.0
9918 0.0
9919 0.0
9920 0.0
9921 0.0
9922 0.0
9923 0.0
9924 0.0
9925 0.0
9926 0.0
9927 0.0
9928 0.0
9929 0.0
9930 0.0
9931 0.0
9932 0.0
9933 0.0
9934 0.0
9935 0.0
9936 0.0
9937 0.0
9938 0.0
9939 0.0
9940 0.0
9941 0.0
9942 0.0
9943 0.0
9944 0.0
9945 0.0
9946 0.0
9947 0.0
9948 0.0
9949 0.0
9950 0.0
9951 0.0
9952 0.0
9953 0.0
9954 0.0
9955 0.0
9956 0.0
9957 0.0
9958 0.0
9959 0.0
9960 0.0
9961 0.0
9962 0.0
9963 0.0
9964 0.0
9965 0.0
9966 0.0
9967 0.0
9968 0.0
9969 0.0
9970 0.0
9971 0.0
9972 0.0
9973 0.0
9974 0.0
9975 0.0
9976 0.0
9977 0.0
9978 0.0
9979 0.0
9980 0.0
9981 0.0
9982 0.0
9983 0.0
9984 0.0
9985 0.0
9986 0.0
9987 0.0
9988 0.0
9989 0.0
9990 0.0
9991 0.0
9992 0.0
9993 0.0
9994 0.0
9995 0.0
9996 0.0
9997 0.0
9998 0.0
9999 0.0
10000 0.0
10001 0.0
10002 0.0
10003 0.0
10004 0.0
10005 0.0
10006 0.0
10007 0.0
10008 0.0
10009 0.0
10010 0.0
10011 0.0
10012 0.0
10013 0.0
10014 0.0
10015 0.0
10016 0.0
10017 0.0
10018 0.0
10019 0.0
10020 0.0
10021 0.0
10022 0.0
10023 0.0
10024 0.0
10025 0.0
10026 0.0
10027 0.0
10028 0.0
10029 0.0
10030 0.0
10031 0.0
10032 0.0
10033 0.0
10034 0.0
10035 0.0
10036 0.0
10037 0.0
10038 0.0
10039 0.0
10040 0.0
10041 0.0
10042 0.0
10043 0.0
10044 0.0
10045 0.0
10046 0.0
10047 0.0
10048 0.0
10049 0.0
10050 0.0
10051 0.0
10052 0.0
10053 0.0
10054 0.0
10055 0.0
10056 0.0
10057 0.0
10058 0.0
10059 0.0
10060 0.0
10061 0.0
10062 0.0
10063 0.0
10064 0.0
10065 0.0
10066 0.0
10067 0.0
10068 0.0
10069 0.0
10070 0.0
10071 0.0
10072 0.0
10073 0.0
10074 0.0
10075 0.0
10076 0.0
10077 0.0
10078 0.0
10079 0.0
10080 0.0
10081 0.0
10082 0.0
10083 0.0
10084 0.0
10085 0.0
10086 0.0
10087 0.0
10088 0.0
10089 0.0
10090 0.0
10091 0.0
10092 0.0
10093 0.0
10094 0.0
10095 0.0
10096 0.0
10097 0.0
10098 0.0
10099 0.0
10100 0.0
10101 0.0
10102 0.0
10103 0.0
10104 0.0
10105 0.0
10106 0.0
10107 0.0
10108 0.0
10109 0.0
10110 0.0
10111 0.0
10112 0.0
10113 0.0
10114 0.0
10115 0.0
10116 0.0
10117 0.0
10118 0.0
10119 0.0
10120 0.0
10121 0.0
10122 0.0
10123 0.0
10124 0.0
10125 0.0
10126 0.0
10127 0.0
10128 0.0
10129 0.0
10130 0.0
10131 0.0
10132 0.0
10133 0.0
10134 0.0
10135 0.0
10136 0.0
10137 0.0
10138 0.0
10139 0.0
10140 0.0
10141 0.0
10142 0.0
10143 0.0
10144 0.0
10145 0.0
10146 0.0
10147 0.0
10148 0.0
10149 0.0
10150 0.0
10151 0.0
10152 0.0
10153 0.0
10154 0.0
10155 0.0
10156 0.0
10157 0.0
10158 0.0
10159 0.0
10160 0.0
10161 0.0
10162 0.0
10163 0.0
10164 0.0
10165 0.0
10166 0.0
10167 0.0
10168 0.0
10169 0.0
10170 0.0
10171 0.0
10172 0.0
10173 0.0
10174 0.0
10175 0.0
10176 0.0
10177 0.0
10178 0.0
10179 0.0
10180 0.0
10181 0.0
10182 0.0
10183 0.0
10184 0.0
10185 0.0
10186 0.0
10187 0.0
10188 0.0
10189 0.0
10190 0.0
10191 0.0
10192 0.0
10193 0.0
10194 0.0
10195 0.0
10196 0.0
10197 0.0
10198 0.0
10199 0.0
10200 0.0
10201 0.0
10202 0.0
10203 0.0
10204 0.0
10205 0.0
10206 0.0
10207 0.0
10208 0.0
10209 0.0
10210 0.0
10211 0.0
10212 0.0
10213 0.0
10214 0.0
10215 0.0
10216 0.0
10217 0.0
10218 0.0
10219 0.0
10220 0.0
10221 0.0
10222 0.0
10223 0.0
10224 0.0
10225 0.0
10226 0.0
10227 0.0
10228 0.0
10229 0.0
10230 0.0
10231 0.0
10232 0.0
10233 0.0
10234 0.0
10235 0.0
10236 0.0
10237 0.0
10238 0.0
10239 0.0
10240 0.0
10241 0.0
10242 0.0
10243 0.0
10244 0.0
10245 0.0
10246 0.0
10247 0.0
10248 0.0
10249 0.0
10250 0.0
10251 0.0
10252 0.0
10253 0.0
10254 0.0
10255 0.0
10256 0.0
10257 0.0
10258 0.0
10259 0.0
10260 0.0
10261 0.0
10262 0.0
10263 0.0
10264 0.0
10265 0.0
10266 0.0
10267 0.0
10268 0.0
10269 0.0
10270 0.0
10271 0.0
10272 0.0
10273 0.0
10274 0.0
10275 0.0
10276 0.0
10277 0.0
10278 0.0
10279 0.0
10280 0.0
10281 0.0
10282 0.0
10283 0.0
10284 0.0
10285 0.0
10286 0.0
10287 0.0
10288 0.0
10289 0.0
10290 0.0
10291 0.0
10292 0.0
10293 0.0
10294 0.0
10295 0.0
10296 0.0
10297 0.0
10298 0.0
10299 0.0
10300 0.0
10301 0.0
10302 0.0
10303 0.0
10304 0.0
10305 0.0
10306 0.0
10307 0.0
10308 0.0
10309 0.0
10310 0.0
10311 0.0
10312 0.0
10313 0.0
10314 0.0
10315 0.0
10316 0.0
10317 0.0
10318 0.0
10319 0.0
10320 0.0
10321 0.0
10322 0.0
10323 0.0
10324 0.0
10325 0.0
10326 0.0
10327 0.0
10328 0.0
10329 0.0
10330 0.0
10331 0.0
10332 0.0
10333 0.0
10334 0.0
10335 0.0
10336 0.0
10337 0.0
10338 0.0
10339 0.0
10340 0.0
10341 0.0
10342 0.0
10343 0.0
10344 0.0
10345 0.0
10346 0.0
10347 0.0
10348 0.0
10349 0.0
10350 0.0
10351 0.0
10352 0.0
10353 0.0
10354 0.0
10355 0.0
10356 0.0
10357 0.0
10358 0.0
10359 0.0
10360 0.0
10361 0.0
10362 0.0
10363 0.0
10364 0.0
10365 0.0
10366 0.0
10367 0.0
10368 0.0
10369 0.0
10370 0.0
10371 0.0
10372 0.0
10373 0.0
10374 0.0
10375 0.0
10376 0.0
10377 0.0
10378 0.0
10379 0.0
10380 0.0
10381 0.0
10382 0.0
10383 0.0
10384 0.0
10385 0.0
10386 0.0
10387 0.0
10388 0.0
10389 0.0
10390 0.0
10391 0.0
10392 0.0
10393 0.0
10394 0.0
10395 0.0
10396 0.0
10397 0.0
10398 0.0
10399 0.0
10400 0.0
10401 0.0
10402 0.0
10403 0.0
10404 0.0
10405 0.0
10406 0.0
10407 0.0
10408 0.0
10409 0.0
10410 0.0
10411 0.0
10412 0.0
10413 0.0
10414 0.0
10415 0.0
10416 0.0
10417 0.0
10418 0.0
10419 0.0
10420 0.0
10421 0.0
10422 0.0
10423 0.0
10424 0.0
10425 0.0
10426 0.0
10427 0.0
10428 0.0
10429 0.0
10430 0.0
10431 0.0
10432 0.0
10433 0.0
10434 0.0
10435 0.0
10436 0.0
10437 0.0
10438 0.0
10439 0.0
10440 0.0
10441 0.0
10442 0.0
10443 0.0
10444 0.0
10445 0.0
10446 0.0
10447 0.0
10448 0.0
10449 0.0
10450 0.0
10451 0.0
10452 0.0
10453 0.0
10454 0.0
10455 0.0
10456 0.0
10457 0.0
10458 0.0
10459 0.0
10460 0.0
10461 0.0
10462 0.0
10463 0.0
10464 0.0
10465 0.0
10466 0.0
10467 0.0
10468 0.0
10469 0.0
10470 0.0
10471 0.0
10472 0.0
10473 0.0
10474 0.0
10475 0.0
10476 0.0
10477 0.0
10478 0.0
10479 0.0
10480 0.0
10481 0.0
10482 0.0
10483 0.0
10484 0.0
10485 0.0
10486 0.0
10487 0.0
10488 0.0
10489 0.0
10490 0.0
10491 0.0
10492 0.0
10493 0.0
10494 0.0
10495 0.0
10496 0.0
10497 0.0
10498 0.0
10499 0.0
10500 0.0
10501 0.0
10502 0.0
10503 0.0
10504 0.0
10505 0.0
10506 0.0
10507 0.0
10508 0.0
10509 0.0
10510 0.0
10511 0.0
10512 0.0
10513 0.0
10514 0.0
10515 0.0
10516 0.0
10517 0.0
10518 0.0
10519 0.0
10520 0.0
10521 0.0
10522 0.0
10523 0.0
10524 0.0
10525 0.0
10526 0.0
10527 0.0
10528 0.0
10529 0.0
10530 0.0
10531 0.0
10532 0.0
10533 0.0
10534 0.0
10535 0.0
10536 0.0
10537 0.0
10538 0.0
10539 0.0
10540 0.0
10541 0.0
10542 0.0
10543 0.0
10544 0.0
10545 0.0
10546 0.0
10547 0.0
10548 0.0
10549 0.0
10550 0.0
10551 0.0
10552 0.0
10553 0.0
10554 0.0
10555 0.0
10556 0.0
10557 0.0
10558 0.0
10559 0.0
10560 0.0
10561 0.0
10562 0.0
10563 0.0
10564 0.0
10565 0.0
10566 0.0
10567 0.0
10568 0.0
10569 0.0
10570 0.0
10571 0.0
10572 0.0
10573 0.0
10574 0.0
10575 0.0
10576 0.0
10577 0.0
10578 0.0
10579 0.0
10580 0.0
10581 0.0
10582 0.0
10583 0.0
10584 0.0
10585 0.0
10586 0.0
10587 0.0
10588 0.0
10589 0.0
10590 0.0
10591 0.0
10592 0.0
10593 0.0
10594 0.0
10595 0.0
10596 0.0
10597 0.0
10598 0.0
10599 0.0
10600 0.0
10601 0.0
10602 0.0
10603 0.0
10604 0.0
10605 0.0
10606 0.0
10607 0.0
10608 0.0
10609 0.0
10610 0.0
10611 0.0
10612 0.0
10613 0.0
10614 0.0
10615 0.0
10616 0.0
10617 0.0
10618 0.0
10619 0.0
10620 0.0
10621 0.0
10622 0.0
10623 0.0
10624 0.0
10625 0.0
10626 0.0
10627 0.0
10628 0.0
10629 0.0
10630 0.0
10631 0.0
10632 0.0
10633 0.0
10634 0.0
10635 0.0
10636 0.0
10637 0.0
10638 0.0
10639 0.0
10640 0.0
10641 0.0
10642 0.0
10643 0.0
10644 0.0
10645 0.0
10646 0.0
10647 0.0
10648 0.0
10649 0.0
10650 0.0
10651 0.0
10652 0.0
10653 0.0
10654 0.0
10655 0.0
10656 0.0
10657 0.0
10658 0.0
10659 0.0
10660 0.0
10661 0.0
10662 0.0
10663 0.0
10664 0.0
10665 0.0
10666 0.0
10667 0.0
10668 0.0
10669 0.0
10670 0.0
10671 0.0
10672 0.0
10673 0.0
10674 0.0
10675 0.0
10676 0.0
10677 0.0
10678 0.0
10679 0.0
10680 0.0
10681 0.0
10682 0.0
10683 0.0
10684 0.0
10685 0.0
10686 0.0
10687 0.0
10688 0.0
10689 0.0
10690 0.0
10691 0.0
10692 0.0
10693 0.0
10694 0.0
10695 0.0
10696 0.0
10697 0.0
10698 0.0
10699 0.0
10700 0.0
10701 0.0
10702 0.0
10703 0.0
10704 0.0
10705 0.0
10706 0.0
10707 0.0
10708 0.0
10709 0.0
10710 0.0
10711 0.0
10712 0.0
10713 0.0
10714 0.0
10715 0.0
10716 0.0
10717 0.0
10718 0.0
10719 0.0
10720 0.0
10721 0.0
10722 0.0
10723 0.0
10724 0.0
10725 0.0
10726 0.0
10727 0.0
10728 0.0
10729 0.0
10730 0.0
10731 0.0
10732 0.0
10733 0.0
10734 0.0
10735 0.0
10736 0.0
10737 0.0
10738 0.0
10739 0.0
10740 0.0
10741 0.0
10742 0.0
10743 0.0
10744 0.0
10745 0.0
10746 0.0
10747 0.0
10748 0.0
10749 0.0
10750 0.0
10751 0.0
10752 0.0
10753 0.0
10754 0.0
10755 0.0
10756 0.0
10757 0.0
10758 0.0
10759 0.0
10760 0.0
10761 0.0
10762 0.0
10763 0.0
10764 0.0
10765 0.0
10766 0.0
10767 0.0
10768 0.0
10769 0.0
10770 0.0
10771 0.0
10772 0.0
10773 0.0
10774 0.0
10775 0.0
10776 0.0
10777 0.0
10778 0.0
10779 0.0
10780 0.0
10781 0.0
10782 0.0
10783 0.0
10784 0.0
10785 0.0
10786 0.0
10787 0.0
10788 0.0
10789 0.0
10790 0.0
10791 0.0
10792 0.0
10793 0.0
10794 0.0
10795 0.0
10796 0.0
10797 0.0
10798 0.0
10799 0.0
10800 0.0
10801 0.0
10802 0.0
10803 0.0
10804 0.0
10805 0.0
10806 0.0
10807 0.0
10808 0.0
10809 0.0
10810 0.0
10811 0.0
10812 0.0
10813 0.0
10814 0.0
10815 0.0
10816 0.0
10817 0.0
10818 0.0
10819 0.0
10820 0.0
10821 0.0
10822 0.0
10823 0.0
10824 0.0
10825 0.0
10826 0.0
10827 0.0
10828 0.0
10829 0.0
10830 0.0
10831 0.0
10832 0.0
10833 0.0
10834 0.0
10835 0.0
10836 0.0
10837 0.0
10838 0.0
10839 0.0
10840 0.0
10841 0.0
10842 0.0
10843 0.0
10844 0.0
10845 0.0
10846 0.0
10847 0.0
10848 0.0
10849 0.0
10850 0.0
10851 0.0
10852 0.0
10853 0.0
10854 0.0
10855 0.0
10856 0.0
10857 0.0
10858 0.0
10859 0.0
10860 0.0
10861 0.0
10862 0.0
10863 0.0
10864 0.0
10865 0.0
10866 0.0
10867 0.0
10868 0.0
10869 0.0
10870 0.0
10871 0.0
10872 0.0
10873 0.0
10874 0.0
10875 0.0
10876 0.0
10877 0.0
10878 0.0
10879 0.0
10880 0.0
10881 0.0
10882 0.0
10883 0.0
10884 0.0
10885 0.0
10886 0.0
10887 0.0
10888 0.0
10889 0.0
10890 0.0
10891 0.0
10892 0.0
10893 0.0
10894 0.0
10895 0.0
10896 0.0
10897 0.0
10898 0.0
10899 0.0
10900 0.0
10901 0.0
10902 0.0
10903 0.0
10904 0.0
10905 0.0
10906 0.0
10907 0.0
10908 0.0
10909 0.0
10910 0.0
10911 0.0
10912 0.0
10913 0.0
10914 0.0
10915 0.0
10916 0.0
10917 0.0
10918 0.0
10919 0.0
10920 0.0
10921 0.0
10922 0.0
10923 0.0
10924 0.0
10925 0.0
10926 0.0
10927 0.0
10928 0.0
10929 0.0
10930 0.0
10931 0.0
10932 0.0
10933 0.0
10934 0.0
10935 0.0
10936 0.0
10937 0.0
10938 0.0
10939 0.0
10940 0.0
10941 0.0
10942 0.0
10943 0.0
10944 0.0
10945 0.0
10946 0.0
10947 0.0
10948 0.0
10949 0.0
10950 0.0
10951 0.0
10952 0.0
10953 0.0
10954 0.0
10955 0.0
10956 0.0
10957 0.0
10958 0.0
10959 0.0
10960 0.0
10961 0.0
10962 0.0
10963 0.0
10964 0.0
10965 0.0
10966 0.0
10967 0.0
10968 0.0
10969 0.0
10970 0.0
10971 0.0
10972 0.0
10973 0.0
10974 0.0
10975 0.0
10976 0.0
10977 0.0
10978 0.0
10979 0.0
10980 0.0
10981 0.0
10982 0.0
10983 0.0
10984 0.0
10985 0.0
10986 0.0
10987 0.0
10988 0.0
10989 0.0
10990 0.0
10991 0.0
10992 0.0
10993 0.0
10994 0.0
10995 0.0
10996 0.0
10997 0.0
10998 0.0
10999 0.0
11000 0.0
11001 0.0
11002 0.0
11003 0.0
11004 0.0
11005 0.0
11006 0.0
11007 0.0
11008 0.0
11009 0.0
11010 0.0
11011 0.0
11012 0.0
11013 0.0
11014 0.0
11015 0.0
11016 0.0
11017 0.0
11018 0.0
11019 0.0
11020 0.0
11021 0.0
11022 0.0
11023 0.0
11024 0.0
11025 0.0
11026 0.0
11027 0.0
11028 0.0
11029 0.0
11030 0.0
11031 0.0
11032 0.0
11033 0.0
11034 0.0
11035 0.0
11036 0.0
11037 0.0
11038 0.0
11039 0.0
11040 0.0
11041 0.0
11042 0.0
11043 0.0
11044 0.0
11045 0.0
11046 0.0
11047 0.0
11048 0.0
11049 0.0
11050 0.0
11051 0.0
11052 0.0
11053 0.0
11054 0.0
11055 0.0
11056 0.0
11057 0.0
11058 0.0
11059 0.0
11060 0.0
11061 0.0
11062 0.0
11063 0.0
11064 0.0
11065 0.0
11066 0.0
11067 0.0
11068 0.0
11069 0.0
11070 0.0
11071 0.0
11072 0.0
11073 0.0
11074 0.0
11075 0.0
11076 0.0
11077 0.0
11078 0.0
11079 0.0
11080 0.0
11081 0.0
11082 0.0
11083 0.0
11084 0.0
11085 0.0
11086 0.0
11087 0.0
11088 0.0
11089 0.0
11090 0.0
11091 0.0
11092 0.0
11093 0.0
11094 0.0
11095 0.0
11096 0.0
11097 0.0
11098 0.0
11099 0.0
11100 0.0
11101 0.0
11102 0.0
11103 0.0
11104 0.0
11105 0.0
11106 0.0
11107 0.0
11108 0.0
11109 0.0
11110 0.0
11111 0.0
11112 0.0
11113 0.0
11114 0.0
11115 0.0
11116 0.0
11117 0.0
11118 0.0
11119 0.0
11120 0.0
11121 0.0
11122 0.0
11123 0.0
11124 0.0
11125 0.0
11126 0.0
11127 0.0
11128 0.0
11129 0.0
11130 0.0
11131 0.0
11132 0.0
11133 0.0
11134 0.0
11135 0.0
11136 0.0
11137 0.0
11138 0.0
11139 0.0
11140 0.0
11141 0.0
11142 0.0
11143 0.0
11144 0.0
11145 0.0
11146 0.0
11147 0.0
11148 0.0
11149 0.0
11150 0.0
11151 0.0
11152 0.0
11153 0.0
11154 0.0
11155 0.0
11156 0.0
11157 0.0
11158 0.0
11159 0.0
11160 0.0
11161 0.0
11162 0.0
11163 0.0
11164 0.0
11165 0.0
11166 0.0
11167 0.0
11168 0.0
11169 0.0
11170 0.0
11171 0.0
11172 0.0
11173 0.0
11174 0.0
11175 0.0
11176 0.0
11177 0.0
11178 0.0
11179 0.0
11180 0.0
11181 0.0
11182 0.0
11183 0.0
11184 0.0
11185 0.0
11186 0.0
11187 0.0
11188 0.0
11189 0.0
11190 0.0
11191 0.0
11192 0.0
11193 0.0
11194 0.0
11195 0.0
11196 0.0
11197 0.0
11198 0.0
11199 0.0
11200 0.0
11201 0.0
11202 0.0
11203 0.0
11204 0.0
11205 0.0
11206 0.0
11207 0.0
11208 0.0
11209 0.0
11210 0.0
11211 0.0
11212 0.0
11213 0.0
11214 0.0
11215 0.0
11216 0.0
11217 0.0
11218 0.0
11219 0.0
11220 0.0
11221 0.0
11222 0.0
11223 0.0
11224 0.0
11225 0.0
11226 0.0
11227 0.0
11228 0.0
11229 0.0
11230 0.0
11231 0.0
11232 0.0
11233 0.0
11234 0.0
11235 0.0
11236 0.0
11237 0.0
11238 0.0
11239 0.0
11240 0.0
11241 0.0
11242 0.0
11243 0.0
11244 0.0
11245 0.0
11246 0.0
11247 0.0
11248 0.0
11249 0.0
11250 0.0
11251 0.0
11252 0.0
11253 0.0
11254 0.0
11255 0.0
11256 0.31324
11257 0.0
11258 0.0
11259 0.0
11260 0.0
11261 0.0
11262 0.0
11263 0.0
11264 0.0
11265 0.0
11266 0.0
11267 0.0
11268 0.0
11269 0.0
11270 0.0
11271 0.0
11272 0.0
11273 0.0
11274 0.0
11275 0.0
11276 0.0
11277 0.0
11278 0.0
11279 0.0
11280 0.0
11281 0.0
11282 0.0
11283 0.0
11284 0.0
11285 0.0
11286 0.0
11287 0.0
11288 0.0
11289 0.0
11290 0.0
11291 0.0
11292 0.0
11293 0.0
11294 0.0
11295 0.0
11296 0.0
11297 0.0
11298 0.0
11299 0.0
11300 0.0
11301 0.0
11302 0.0
11303 0.0
11304 0.0
11305 0.0
11306 0.0
11307 0.0
11308 0.0
11309 0.0
11310 0.0
11311 0.0
11312 0.0
11313 0.0
11314 0.0
11315 0.0
11316 0.0
11317 0.0
11318 0.0
11319 0.0
11320 0.0
11321 0.0
11322 0.0
11323 0.0
11324 0.0
11325 0.0
11326 0.0
11327 0.0
11328 0.0
11329 0.0
11330 0.0
11331 0.0
11332 0.31324
11333 0.0
11334 0.0
11335 0.0
11336 0.0
11337 0.0
11338 0.0
11339 0.0
11340 0.0
11341 0.0
11342 0.0
11343 0.0
11344 0.0
11345 0.0
11346 0.0
11347 0.0
11348 0.0
11349 0.0
11350 0.0
11351 0.0
11352 0.0
11353 0.0
11354 0.0
11355 0.0
11356 0.0
11357 0.0
11358 0.0
11359 0.31324
11360 0.0
11361 0.0
11362 0.0
11363 0.0
11364 0.0
11365 0.0
11366 0.0
11367 0.31324
11368 0.0
11369 0.0
11370 0.31324
11371 0.0
11372 0.0
11373 0.0
11374 0.0
11375 0.0
11376 0.0
11377 0.0
11378 0.0
11379 0.0
11380 0.0
11381 0.0
11382 0.0
11383 0.0
11384 0.31324
11385 0.0
11386 0.0
11387 0.0
11388 0.0
11389 0.0
11390 0.0
11391 0.0
11392 0.0
11393 0.31324
11394 0.0
11395 0.0
11396 0.0
11397 0.0
11398 0.0
11399 0.0
11400 0.0
11401 0.0
11402 0.0
11403 0.0
11404 0.0
11405 0.62648
11406 0.31324
11407 0.0
11408 0.0
11409 0.0
11410 0.0
11411 0.0
11412 0.0
11413 0.0
11414 0.0
11415 0.0
11416 0.0
11417 0.0
11418 0.0
11419 0.0
11420 0.0
11421 0.0
11422 0.0
11423 0.0
11424 0.0
11425 0.31324
11426 0.0
11427 0.0
11428 0.0
11429 0.0
11430 0.0
11431 0.0
11432 0.0
11433 0.0
11434 0.0
11435 0.0
11436 0.0
11437 0.0
11438 0.0
11439 0.0
11440 0.0
11441 0.0
11442 0.0
11443 0.0
11444 0.0
11445 0.0
11446 0.0
11447 0.0
11448 0.0
11449 0.0
11450 0.0
11451 0.0
11452 0.31324
11453 0.0
11454 0.0
11455 0.0
11456 0.0
11457 0.0
11458 0.31324
11459 0.0
11460 0.0
11461 0.0
11462 0.0
11463 0.0
11464 0.0
11465 0.0
11466 0.0
11467 0.0
11468 0.0
11469 0.0
11470 0.31324
11471 0.0
11472 0.0
11473 0.31324
11474 0.0
11475 0.0
11476 0.0
11477 0.0
11478 0.0
11479 0.0
11480 0.0
11481 0.0
11482 0.0
11483 0.0
11484 0.0
11485 0.0
11486 0.0
11487 0.0
11488 0.0
11489 0.0
11490 0.0
11491 0.0
11492 0.0
11493 0.0
11494 0.31324
11495 0.0
11496 0.0
11497 0.0
11498 0.0
11499 0.0
11500 0.0
11501 0.31324
11502 0.0
11503 0.0
11504 0.31324
11505 0.0
11506 0.0
11507 0.0
11508 0.0
11509 0.0
11510 0.0
11511 0.0
11512 0.0
11513 0.0
11514 0.0
11515 0.0
11516 0.0
11517 0.0
11518 0.0
11519 0.0
11520 0.0
11521 0.0
11522 0.0
11523 0.31324
11524 0.0
11525 0.0
11526 0.0
11527 0.0
11528 0.0
11529 0.0
11530 0.0
11531 0.0
11532 0.0
11533 0.0
11534 0.31324
11535 0.0
11536 0.0
11537 0.0
11538 0.0
11539 0.0
11540 0.0
11541 0.0
11542 0.0
11543 0.0
11544 0.0
11545 0.31324
11546 0.0
11547 0.0
11548 0.0
11549 0.0
11550 0.0
11551 0.0
11552 0.0
11553 0.9397200000000001
11554 0.0
11555 0.0
11556 0.0
11557 0.0
11558 0.0
11559 0.0
11560 0.0
11561 0.0
11562 0.0
11563 0.0
11564 0.0
11565 0.0
11566 0.0
11567 0.0
11568 0.31324
11569 0.0
11570 0.0
11571 0.0
11572 0.0
11573 0.0
11574 0.0
11575 0.0
11576 0.0
11577 0.0
11578 0.0
11579 0.0
11580 0.0
11581 0.0
11582 0.0
11583 0.0
11584 0.0
11585 0.0
11586 0.0
11587 0.0
11588 0.0
11589 0.0
11590 0.0
11591 0.0
11592 0.0
11593 0.0
11594 0.0
11595 0.0
11596 0.0
11597 0.0
11598 0.0
11599 0.0
11600 0.0
11601 0.0
11602 0.0
11603 0.0
11604 0.0
11605 0.0
11606 0.0
11607 0.0
11608 0.0
11609 0.0
11610 0.0
11611 0.0
11612 0.0
11613 0.0
11614 0.0
11615 0.0
11616 0.0
11617 0.0
11618 0.0
11619 0.0
11620 0.0
11621 0.0
11622 0.0
11623 0.0
11624 0.0
11625 0.0
11626 0.0
11627 0.0
11628 0.0
11629 0.0
11630 0.0
11631 0.31324
11632 0.0
11633 0.31324
11634 0.0
11635 0.0
11636 0.0
11637 0.0
11638 0.0
11639 0.0
11640 0.0
11641 0.0
11642 0.0
11643 0.0
11644 0.0
11645 0.0
11646 0.0
11647 0.0
11648 0.0
11649 0.0
11650 0.0
11651 0.0
11652 0.0
11653 0.0
11654 0.0
11655 0.0
11656 0.0
11657 0.0
11658 0.0
11659 0.31324
11660 0.0
11661 0.0
11662 0.0
11663 0.0
11664 0.0
11665 0.0
11666 0.0
11667 0.0
11668 0.0
11669 0.0
11670 0.0
11671 0.0
11672 0.0
11673 0.0
11674 0.0
11675 0.0
11676 0.0
11677 0.0
11678 0.0
11679 0.0
11680 0.0
11681 0.0
11682 0.0
11683 0.31324
11684 0.0
11685 0.0
11686 0.0
11687 0.0
11688 0.0
11689 0.0
11690 0.0
11691 0.0
11692 0.0
11693 0.0
11694 0.0
11695 0.0
11696 0.0
11697 0.0
11698 0.0
11699 0.0
11700 0.0
11701 0.31324
11702 0.0
11703 0.0
11704 0.0
11705 0.0
11706 0.0
11707 0.0
11708 0.0
11709 0.0
11710 0.0
11711 0.0
11712 0.0
11713 0.0
11714 0.0
11715 0.0
11716 0.0
11717 0.0
11718 0.31324
11719 0.0
11720 0.0
11721 0.0
11722 0.0
11723 0.0
11724 0.0
11725 0.0
11726 0.0
11727 0.0
11728 0.31324
11729 0.0
11730 0.0
11731 0.0
11732 0.0
11733 0.31324
11734 0.0
11735 0.0
11736 0.0
11737 0.0
11738 0.31324
11739 0.0
11740 0.0
11741 0.0
11742 0.0
11743 0.31324
11744 0.0
11745 0.0
11746 0.0
11747 0.0
11748 0.0
11749 0.31324
11750 0.0
11751 0.0
11752 0.0
11753 0.0
11754 0.0
11755 0.31324
11756 0.0
11757 0.0
11758 0.0
11759 0.0
11760 0.62648
11761 0.0
11762 0.0
11763 0.0
11764 0.0
11765 0.0
11766 0.0
11767 0.0
11768 0.0
11769 0.0
11770 0.0
11771 0.0
11772 0.0
11773 0.0
11774 0.0
11775 0.31324
11776 0.0
11777 0.0
11778 0.0
11779 0.0
11780 0.0
11781 0.31324
11782 0.0
11783 0.0
11784 0.0
11785 0.0
11786 0.0
11787 0.0
11788 0.0
11789 0.0
11790 0.0
11791 0.0
11792 0.31324
11793 0.0
11794 0.0
11795 0.0
11796 0.0
11797 0.0
11798 0.0
11799 0.0
11800 0.0
11801 0.0
11802 0.0
11803 0.31324
11804 0.0
11805 0.0
11806 0.0
11807 0.0
11808 0.0
11809 0.0
11810 0.31324
11811 0.0
11812 0.0
11813 0.0
11814 0.0
11815 0.0
11816 0.0
11817 0.0
11818 0.0
11819 0.0
11820 0.0
11821 0.0
11822 0.0
11823 0.0
11824 0.0
11825 0.0
11826 0.0
11827 0.0
11828 0.0
11829 0.0
11830 0.0
11831 0.0
11832 0.31324
11833 0.0
11834 0.0
11835 0.0
11836 0.0
11837 0.0
11838 0.0
11839 0.0
11840 0.0
11841 0.0
11842 0.0
11843 0.0
11844 0.0
11845 0.0
11846 0.0
11847 0.0
11848 0.0
11849 0.0
11850 0.31324
11851 0.0
11852 0.0
11853 0.0
11854 0.0
11855 0.0
11856 0.0
11857 0.0
11858 0.0
11859 0.0
11860 0.0
11861 0.0
11862 0.0
11863 0.0
11864 0.0
11865 0.0
11866 0.0
11867 0.0
11868 0.0
11869 0.0
11870 0.31324
11871 0.0
11872 0.0
11873 0.31324
11874 0.62648
11875 0.0
11876 0.0
11877 0.0
11878 0.0
11879 0.31324
11880 0.0
11881 0.0
11882 0.31324
11883 0.0
11884 0.0
11885 0.0
11886 0.0
11887 0.0
11888 0.9397200000000001
11889 0.0
11890 0.0
11891 0.0
11892 0.31324
11893 0.31324
11894 0.0
11895 0.0
11896 0.0
11897 0.0
11898 0.0
11899 0.0
11900 0.0
11901 0.31324
11902 0.0
11903 0.0
11904 0.0
11905 0.0
11906 0.0
11907 0.0
11908 0.0
11909 0.0
11910 0.0
11911 0.0
11912 0.0
11913 0.0
11914 0.0
11915 0.0
11916 0.0
11917 0.0
11918 0.0
11919 0.31324
11920 0.0
11921 0.0
11922 0.0
11923 0.0
11924 0.0
11925 0.0
11926 0.0
11927 0.0
11928 0.0
11929 0.0
11930 0.0
11931 0.0
11932 0.0
11933 0.0
11934 0.0
11935 0.31324
11936 0.0
11937 0.0
11938 0.0
11939 0.0
11940 0.0
11941 0.0
11942 0.0
11943 0.0
11944 0.0
11945 0.0
11946 0.31324
11947 0.0
11948 0.0
11949 0.0
11950 0.0
11951 0.0
11952 0.0
11953 0.0
11954 0.0
11955 0.0
11956 0.0
11957 0.0
11958 0.0
11959 0.0
11960 0.0
11961 0.0
11962 0.0
11963 0.0
11964 0.0
11965 0.0
11966 0.0
11967 0.0
11968 0.0
11969 0.0
11970 0.0
11971 0.0
11972 0.0
11973 0.0
11974 0.0
11975 0.0
11976 0.31324
11977 0.0
11978 0.0
11979 0.0
11980 0.0
11981 0.0
11982 0.0
11983 0.0
11984 0.0
11985 0.0
11986 0.0
11987 0.0
11988 0.0
11989 0.0
11990 0.0
11991 0.0
11992 0.0
11993 0.31324
11994 0.0
11995 0.0
11996 0.0
11997 0.0
11998 0.31324
11999 0.0
12000 0.0
12001 0.0
12002 0.0
12003 0.0
12004 0.0
12005 0.0
12006 0.0
12007 0.0
12008 0.0
12009 0.0
12010 0.0
12011 0.0
12012 0.0
12013 0.0
12014 0.0
12015 0.0
12016 0.0
12017 0.0
12018 0.0
12019 0.0
12020 0.0
12021 0.0
12022 0.0
12023 0.0
12024 0.0
12025 0.0
12026 0.0
12027 0.0
12028 0.0
12029 0.0
12030 0.0
12031 0.0
12032 0.0
12033 0.0
12034 0.0
12035 0.0
12036 0.0
12037 0.0
12038 0.0
12039 0.0
12040 0.0
12041 0.0
12042 0.0
12043 0.0
12044 0.0
12045 0.0
12046 0.0
12047 0.0
12048 0.0
12049 0.0
12050 0.0
12051 0.0
12052 0.0
12053 0.0
12054 0.0
12055 0.0
12056 0.0
12057 0.0
12058 0.0
12059 0.0
12060 0.0
12061 0.0
12062 0.0
12063 0.0
12064 0.0
12065 0.0
12066 0.0
12067 0.0
12068 0.0
12069 0.0
12070 0.0
12071 0.0
12072 0.0
12073 0.0
12074 0.0
12075 0.0
12076 0.0
12077 0.0
12078 0.0
12079 0.0
12080 0.0
12081 0.0
12082 0.0
12083 0.0
12084 0.0
12085 0.0
12086 0.0
12087 0.0
12088 0.0
12089 0.0
12090 0.0
12091 0.0
12092 0.0
12093 0.0
12094 0.0
12095 0.0
12096 0.0
12097 0.0
12098 0.0
12099 0.0
12100 0.0
12101 0.0
12102 0.0
12103 0.0
12104 0.0
12105 0.0
12106 0.0
12107 0.0
12108 0.0
12109 0.0
12110 0.0
12111 0.0
12112 0.0
12113 0.0
12114 0.0
12115 0.0
12116 0.0
12117 0.0
12118 0.0
12119 0.0
12120 0.0
12121 0.0
12122 0.0
12123 0.0
12124 0.0
12125 0.0
12126 0.0
12127 0.0
12128 0.0
12129 0.0
12130 0.0
12131 0.0
12132 0.0
12133 0.0
12134 0.0
12135 0.0
12136 0.0
12137 0.0
12138 0.0
12139 0.0
12140 0.0
12141 0.0
12142 0.0
12143 0.0
12144 0.0
12145 0.0
12146 0.0
12147 0.0
12148 0.0
12149 0.0
12150 0.0
12151 0.0
12152 0.0
12153 0.0
12154 0.0
12155 0.0
12156 0.0
12157 0.0
12158 0.0
12159 0.0
12160 0.0
12161 0.0
12162 0.0
12163 0.0
12164 0.0
12165 0.0
12166 0.0
12167 0.0
12168 0.0
12169 0.0
12170 0.0
12171 0.0
12172 0.0
12173 0.0
12174 0.0
12175 0.0
12176 0.0
12177 0.0
12178 0.31324
12179 0.0
12180 0.0
12181 0.0
12182 0.0
12183 0.0
12184 0.0
12185 0.0
12186 0.0
12187 0.0
12188 0.0
12189 0.0
12190 0.0
12191 0.0
12192 0.0
12193 0.0
12194 0.0
12195 0.31324
12196 0.0
12197 0.0
12198 0.0
12199 0.0
12200 0.0
12201 0.0
12202 0.0
12203 0.0
12204 0.0
12205 0.0
12206 0.0
12207 0.0
12208 0.0
12209 0.0
12210 0.0
12211 0.0
12212 0.0
12213 0.0
12214 0.0
12215 0.0
12216 0.0
12217 0.0
12218 0.0
12219 0.0
12220 0.0
12221 0.0
12222 0.0
12223 0.0
12224 0.0
12225 0.0
12226 0.0
12227 0.0
12228 0.0
12229 0.0
12230 0.0
12231 0.0
12232 0.0
12233 0.0
12234 0.0
12235 0.0
12236 0.0
12237 0.0
12238 0.31324
12239 0.0
12240 0.0
12241 0.0
12242 0.0
12243 0.0
12244 0.0
12245 0.0
12246 0.0
12247 0.0
12248 0.0
12249 0.0
12250 0.0
12251 0.0
12252 0.0
12253 0.0
12254 0.0
12255 0.0
12256 0.0
12257 0.0
12258 0.0
12259 0.0
12260 0.0
12261 0.0
12262 0.0
12263 0.0
12264 0.0
12265 0.0
12266 0.0
12267 0.0
12268 0.0
12269 0.0
12270 0.0
12271 0.0
12272 0.0
12273 0.0
12274 0.0
12275 0.0
12276 0.0
12277 0.0
12278 0.0
12279 0.0
12280 0.0
12281 0.0
12282 0.0
12283 0.0
12284 0.0
12285 0.0
12286 0.0
12287 0.0
12288 0.0
12289 0.0
12290 0.0
12291 0.0
12292 0.0
12293 0.0
12294 0.0
12295 0.0
12296 0.0
12297 0.0
12298 0.0
12299 0.0
12300 0.0
12301 0.0
12302 0.0
12303 0.0
12304 0.0
12305 0.0
12306 0.31324
12307 0.0
12308 0.0
12309 0.0
12310 0.31324
12311 0.0
12312 0.0
12313 0.0
12314 0.0
12315 0.0
12316 0.0
12317 0.0
12318 0.0
12319 0.0
12320 0.0
12321 0.31324
12322 0.0
12323 0.0
12324 0.0
12325 0.0
12326 0.0
12327 0.0
12328 0.0
12329 0.0
12330 0.0
12331 0.0
12332 0.0
12333 0.0
12334 0.0
12335 0.0
12336 0.0
12337 0.0
12338 0.0
12339 0.0
12340 0.0
12341 0.0
12342 0.0
12343 0.0
12344 0.0
12345 0.0
12346 0.0
12347 0.0
12348 0.0
12349 0.0
12350 0.0
12351 0.0
12352 0.0
12353 0.0
12354 0.0
12355 0.0
12356 0.0
12357 0.0
12358 0.0
12359 0.0
12360 0.0
12361 0.0
12362 0.0
12363 0.0
12364 0.0
12365 0.0
12366 0.0
12367 0.0
12368 0.0
12369 0.0
12370 0.0
12371 0.0
12372 0.0
12373 0.0
12374 0.0
12375 0.0
12376 0.0
12377 0.0
12378 0.0
12379 0.0
12380 0.0
12381 0.0
12382 0.0
12383 0.0
12384 0.0
12385 0.0
12386 0.0
12387 0.0
12388 0.0
12389 0.0
12390 0.0
12391 0.0
12392 0.0
12393 0.0
12394 0.0
12395 0.0
12396 0.0
12397 0.0
12398 0.0
12399 0.0
12400 0.0
12401 0.0
12402 0.0
12403 0.0
12404 0.0
12405 0.0
12406 0.0
12407 0.0
12408 0.0
12409 0.0
12410 0.0
12411 0.0
12412 0.0
12413 0.0
12414 0.0
12415 0.0
12416 0.0
12417 0.0
12418 0.0
12419 0.0
12420 0.0
12421 0.0
12422 0.0
12423 0.0
12424 0.0
12425 0.0
12426 0.0
12427 0.0
12428 0.0
12429 0.0
12430 0.0
12431 0.0
12432 0.0
12433 0.0
12434 0.0
12435 0.0
12436 0.0
12437 0.0
12438 0.0
12439 0.0
12440 0.0
12441 0.0
12442 0.0
12443 0.0
12444 0.0
12445 0.0
12446 0.0
12447 0.0
12448 0.0
12449 0.0
12450 0.0
12451 0.0
12452 0.0
12453 0.0
12454 0.0
12455 0.0
12456 0.0
12457 0.0
12458 0.0
12459 0.0
12460 0.0
12461 0.0
12462 0.0
12463 0.0
12464 0.0
12465 0.0
12466 0.0
12467 0.0
12468 0.0
12469 0.0
12470 0.0
12471 0.0
12472 0.0
12473 0.0
12474 0.0
12475 0.0
12476 0.0
12477 0.0
12478 0.0
12479 0.0
12480 0.0
12481 0.0
12482 0.0
12483 0.0
12484 0.0
12485 0.0
12486 0.0
12487 0.0
12488 0.0
12489 0.0
12490 0.0
12491 0.0
12492 0.0
12493 0.0
12494 0.0
12495 0.0
12496 0.0
12497 0.0
12498 0.0
12499 0.0
12500 0.0
12501 0.0
12502 0.0
12503 0.0
12504 0.0
12505 0.0
12506 0.0
12507 0.0
12508 0.0
12509 0.0
12510 0.0
12511 0.0
12512 0.0
12513 0.0
12514 0.0
12515 0.0
12516 0.0
12517 0.0
12518 0.0
12519 0.0
12520 0.0
12521 0.0
12522 0.0
12523 0.0
12524 0.0
12525 0.0
12526 0.0
12527 0.0
12528 0.0
12529 0.0
12530 0.0
12531 0.0
12532 0.0
12533 0.0
12534 0.0
12535 0.0
12536 0.0
12537 0.0
12538 0.0
12539 0.0
12540 0.0
12541 0.0
12542 0.0
12543 0.0
12544 0.0
12545 0.0
12546 0.0
12547 0.0
12548 0.0
12549 0.0
12550 0.0
12551 0.0
12552 0.0
12553 0.0
12554 0.0
12555 0.0
12556 0.0
12557 0.0
12558 0.0
12559 0.0
12560 0.0
12561 0.0
12562 0.0
12563 0.0
12564 0.0
12565 0.0
12566 0.0
12567 0.0
12568 0.0
12569 0.0
12570 0.0
12571 0.0
12572 0.0
12573 0.0
12574 0.0
12575 0.0
12576 0.0
12577 0.0
12578 0.0
12579 0.0
12580 0.0
12581 0.0
12582 0.0
12583 0.0
12584 0.0
12585 0.0
12586 0.0
12587 0.0
12588 0.0
12589 0.0
12590 0.0
12591 0.0
12592 0.0
12593 0.0
12594 0.0
12595 0.0
12596 0.0
12597 0.0
12598 0.0
12599 0.0
12600 0.0
12601 0.0
12602 0.0
12603 0.0
12604 0.0
12605 0.0
12606 0.0
12607 0.0
12608 0.0
12609 0.0
12610 0.0
12611 0.0
12612 0.0
12613 0.0
12614 0.0
12615 0.0
12616 0.0
12617 0.0
12618 0.0
12619 0.0
12620 0.0
12621 0.0
12622 0.0
12623 0.0
12624 0.0
12625 0.0
12626 0.0
12627 0.0
12628 0.0
12629 0.0
12630 0.0
12631 0.0
12632 0.0
12633 0.0
12634 0.0
12635 0.0
12636 0.0
12637 0.0
12638 0.0
12639 0.0
12640 0.0
12641 0.0
12642 0.0
12643 0.0
12644 0.0
12645 0.0
12646 0.0
12647 0.0
12648 0.0
12649 0.0
12650 0.0
12651 0.0
12652 0.0
12653 0.0
12654 0.0
12655 0.0
12656 0.0
12657 0.0
12658 0.0
12659 0.0
12660 0.0
12661 0.0
12662 0.0
12663 0.0
12664 0.0
12665 0.0
12666 0.0
12667 0.0
12668 0.0
12669 0.0
12670 0.0
12671 0.0
12672 0.0
12673 0.0
12674 0.0
12675 0.0
12676 0.0
12677 0.0
12678 0.0
12679 0.0
12680 0.0
12681 0.0
12682 0.0
12683 0.0
12684 0.0
12685 0.0
12686 0.0
12687 0.0
12688 0.0
12689 0.0
12690 0.0
12691 0.0
12692 0.0
12693 0.0
12694 0.0
12695 0.0
12696 0.0
12697 0.0
12698 0.0
12699 0.0
12700 0.0
12701 0.0
12702 0.0
12703 0.0
12704 0.0
12705 0.0
12706 0.0
12707 0.0
12708 0.0
12709 0.0
12710 0.0
12711 0.0
12712 0.0
12713 0.0
12714 0.0
12715 0.0
12716 0.0
12717 0.0
12718 0.0
12719 0.0
12720 0.0
12721 0.0
12722 0.0
12723 0.0
12724 0.0
12725 0.0
12726 0.0
12727 0.0
12728 0.0
12729 0.0
12730 0.0
12731 0.0
12732 0.0
12733 0.0
12734 0.0
12735 0.0
12736 0.0
12737 0.0
12738 0.0
12739 0.0
12740 0.0
12741 0.0
12742 0.0
12743 0.0
12744 0.0
12745 0.0
12746 0.0
12747 0.0
12748 0.0
12749 0.0
12750 0.0
12751 0.0
12752 0.0
12753 0.0
12754 0.0
12755 0.0
12756 0.0
12757 0.0
12758 0.0
12759 0.0
12760 0.0
12761 0.0
12762 0.0
12763 0.0
12764 0.0
12765 0.0
12766 0.0
12767 0.0
12768 0.0
12769 0.0
12770 0.0
12771 0.0
12772 0.0
12773 0.0
12774 0.0
12775 0.0
12776 0.0
12777 0.0
12778 0.0
12779 0.0
12780 0.0
12781 0.0
12782 0.0
12783 0.0
12784 0.0
12785 0.0
12786 0.0
12787 0.0
12788 0.0
12789 0.0
12790 0.0
12791 0.0
12792 0.0
12793 0.0
12794 0.0
12795 0.0
12796 0.0
12797 0.0
12798 0.0
12799 0.0
12800 0.0
12801 0.0
12802 0.0
12803 0.0
12804 0.0
12805 0.0
12806 0.0
12807 0.0
12808 0.0
12809 0.0
12810 0.0
12811 0.0
12812 0.0
12813 0.0
12814 0.0
12815 0.0
12816 0.0
12817 0.0
12818 0.0
12819 0.0
12820 0.0
12821 0.0
12822 0.0
12823 0.0
12824 0.0
12825 0.0
12826 0.0
12827 0.0
12828 0.0
12829 0.0
12830 0.0
12831 0.0
12832 0.0
12833 0.0
12834 0.0
12835 0.0
12836 0.0
12837 0.0
12838 0.0
12839 0.0
12840 0.0
12841 0.0
12842 0.0
12843 0.0
12844 0.0
12845 0.0
12846 0.0
12847 0.0
12848 0.0
12849 0.0
12850 0.0
12851 0.0
12852 0.0
12853 0.0
12854 0.0
12855 0.0
12856 0.0
12857 0.0
12858 0.0
12859 0.0
12860 0.0
12861 0.0
12862 0.0
12863 0.0
12864 0.0
12865 0.0
12866 0.0
12867 0.0
12868 0.0
12869 0.0
12870 0.0
12871 0.0
12872 0.0
12873 0.0
12874 0.0
12875 0.0
12876 0.0
12877 0.0
12878 0.0
12879 0.0
12880 0.0
12881 0.0
12882 0.0
12883 0.0
12884 0.0
12885 0.0
12886 0.0
12887 0.0
12888 0.0
12889 0.0
12890 0.0
12891 0.0
12892 0.0
12893 0.0
12894 0.0
12895 0.0
12896 0.0
12897 0.0
12898 0.0
12899 0.0
12900 0.0
12901 0.0
12902 0.0
12903 0.0
12904 0.0
12905 0.0
12906 0.0
12907 0.0
12908 0.0
12909 0.0
12910 0.0
12911 0.0
12912 0.0
12913 0.0
12914 0.0
12915 0.0
12916 0.0
12917 0.0
12918 0.0
12919 0.0
12920 0.0
12921 0.0
12922 0.0
12923 0.0
12924 0.0
12925 0.0
12926 0.0
12927 0.0
12928 0.0
12929 0.0
12930 0.0
12931 0.0
12932 0.0
12933 0.0
12934 0.0
12935 0.0
12936 0.0
12937 0.0
12938 0.0
12939 0.0
12940 0.0
12941 0.0
12942 0.0
12943 0.0
12944 0.0
12945 0.0
12946 0.0
12947 0.0
12948 0.0
12949 0.0
12950 0.0
12951 0.0
12952 0.0
12953 0.0
12954 0.0
12955 0.0
12956 0.0
12957 0.0
12958 0.0
12959 0.0
12960 0.0
12961 0.0
12962 0.0
12963 0.0
12964 0.0
12965 0.0
12966 0.0
12967 0.0
12968 0.0
12969 0.0
12970 0.0
12971 0.0
12972 0.0
12973 0.0
12974 0.0
12975 0.0
12976 0.0
12977 0.0
12978 0.0
12979 0.0
12980 0.0
12981 0.0
12982 0.0
12983 0.0
12984 0.0
12985 0.0
12986 0.0
12987 0.0
12988 0.0
12989 0.0
12990 0.0
12991 0.0
12992 0.0
12993 0.0
12994 0.0
12995 0.0
12996 0.0
12997 0.0
12998 0.0
12999 0.0
13000 0.0
13001 0.0
13002 0.0
13003 0.0
13004 0.0
13005 0.0
13006 0.0
13007 0.0
13008 0.0
13009 0.0
13010 0.0
13011 0.0
13012 0.0
13013 0.0
13014 0.0
13015 0.0
13016 0.0
13017 0.0
13018 0.0
13019 0.0
13020 0.0
13021 0.0
13022 0.0
13023 0.0
13024 0.0
13025 0.0
13026 0.0
13027 0.0
13028 0.0
13029 0.0
13030 0.0
13031 0.0
13032 0.0
13033 0.0
13034 0.0
13035 0.0
13036 0.0
13037 0.0
13038 0.0
13039 0.0
13040 0.0
13041 0.0
13042 0.0
13043 0.0
13044 0.0
13045 0.0
13046 0.0
13047 0.0
13048 0.0
13049 0.0
13050 0.0
13051 0.0
13052 0.0
13053 0.0
13054 0.0
13055 0.0
13056 0.0
13057 0.0
13058 0.0
13059 0.0
13060 0.0
13061 0.0
13062 0.0
13063 0.0
13064 0.0
13065 0.0
13066 0.0
13067 0.0
13068 0.0
13069 0.0
13070 0.0
13071 0.0
13072 0.0
13073 0.0
13074 0.0
13075 0.0
13076 0.0
13077 0.0
13078 0.0
13079 0.0
13080 0.0
13081 0.0
13082 0.0
13083 0.0
13084 0.0
13085 0.0
13086 0.0
13087 0.0
13088 0.0
13089 0.0
13090 0.0
13091 0.0
13092 0.0
13093 0.0
13094 0.0
13095 0.0
13096 0.0
13097 0.0
13098 0.0
13099 0.0
13100 0.0
13101 0.0
13102 0.0
13103 0.0
13104 0.0
13105 0.0
13106 0.0
13107 0.0
13108 0.0
13109 0.0
13110 0.0
13111 0.0
13112 0.0
13113 0.0
13114 0.0
13115 0.0
13116 0.0
13117 0.0
13118 0.0
13119 0.0
13120 0.0
13121 0.0
13122 0.0
13123 0.0
13124 0.0
13125 0.0
13126 0.0
13127 0.0
13128 0.0
13129 0.0
13130 0.0
13131 0.0
13132 0.0
13133 0.0
13134 0.0
13135 0.0
13136 0.0
13137 0.0
13138 0.0
13139 0.0
13140 0.0
13141 0.0
13142 0.0
13143 0.0
13144 0.0
13145 0.0
13146 0.0
13147 0.0
13148 0.0
13149 0.0
13150 0.0
13151 0.0
13152 0.0
13153 0.0
13154 0.0
13155 0.0
13156 0.0
13157 0.0
13158 0.0
13159 0.0
13160 0.0
13161 0.0
13162 0.0
13163 0.0
13164 0.0
13165 0.0
13166 0.0
13167 0.0
13168 0.0
13169 0.0
13170 0.0
13171 0.0
13172 0.0
13173 0.0
13174 0.0
13175 0.0
13176 0.0
13177 0.0
13178 0.0
13179 0.0
13180 0.0
13181 0.0
13182 0.0
13183 0.0
13184 0.0
13185 0.0
13186 0.0
13187 0.0
13188 0.0
13189 0.0
13190 0.0
13191 0.0
13192 0.0
13193 0.0
13194 0.0
13195 0.0
13196 0.0
13197 0.0
13198 0.0
13199 0.0
13200 0.0
13201 0.0
13202 0.0
13203 0.0
13204 0.0
13205 0.0
13206 0.0
13207 0.0
13208 0.0
13209 0.0
13210 0.0
13211 0.0
13212 0.0
13213 0.0
13214 0.0
13215 0.0
13216 0.0
13217 0.0
13218 0.0
13219 0.0
13220 0.0
13221 0.0
13222 0.0
13223 0.0
13224 0.0
13225 0.0
13226 0.0
13227 0.0
13228 0.0
13229 0.0
13230 0.0
13231 0.0
13232 0.0
13233 0.0
13234 0.0
13235 0.0
13236 0.0
13237 0.0
13238 0.0
13239 0.0
13240 0.0
13241 0.0
13242 0.0
13243 0.0
13244 0.0
13245 0.0
13246 0.0
13247 0.0
13248 0.0
13249 0.0
13250 0.0
13251 0.0
13252 0.0
13253 0.0
13254 0.0
13255 0.0
13256 0.0
13257 0.0
13258 0.0
13259 0.0
13260 0.0
13261 0.0
13262 0.0
13263 0.0
13264 0.0
13265 0.0
13266 0.0
13267 0.0
13268 0.0
13269 0.0
13270 0.0
13271 0.0
13272 0.0
13273 0.0
13274 0.0
13275 0.0
13276 0.0
13277 0.0
13278 0.0
13279 0.0
13280 0.0
13281 0.0
13282 0.0
13283 0.0
13284 0.0
13285 0.0
13286 0.0
13287 0.0
13288 0.0
13289 0.0
13290 0.0
13291 0.0
13292 0.0
13293 0.0
13294 0.0
13295 0.0
13296 0.0
13297 0.0
13298 0.0
13299 0.0
13300 0.0
13301 0.0
13302 0.0
13303 0.0
13304 0.0
13305 0.0
13306 0.0
13307 0.0
13308 0.0
13309 0.0
13310 0.0
13311 0.0
13312 0.0
13313 0.0
13314 0.0
13315 0.0
13316 0.0
13317 0.0
13318 0.0
13319 0.0
13320 0.0
13321 0.0
13322 0.0
13323 0.0
13324 0.0
13325 0.0
13326 0.0
13327 0.0
13328 0.0
13329 0.0
13330 0.0
13331 0.0
13332 0.0
13333 0.0
13334 0.0
13335 0.0
13336 0.0
13337 0.0
13338 0.0
13339 0.0
13340 0.0
13341 0.0
13342 0.0
13343 0.0
13344 0.0
13345 0.0
13346 0.0
13347 0.0
13348 0.0
13349 0.0
13350 0.0
13351 0.0
13352 0.0
13353 0.0
13354 0.0
13355 0.0
13356 0.0
13357 0.0
13358 0.0
13359 0.0
13360 0.0
13361 0.0
13362 0.0
13363 0.0
13364 0.0
13365 0.0
13366 0.0
13367 0.0
13368 0.0
13369 0.0
13370 0.0
13371 0.0
13372 0.0
13373 0.0
13374 0.0
13375 0.0
13376 0.0
13377 0.0
13378 0.0
13379 0.0
13380 0.0
13381 0.0
13382 0.0
13383 0.0
13384 0.0
13385 0.0
13386 0.0
13387 0.0
13388 0.0
13389 0.0
13390 0.0
13391 0.0
13392 0.0
13393 0.0
13394 0.0
13395 0.0
13396 0.0
13397 0.0
13398 0.0
13399 0.0
13400 0.0
13401 0.0
13402 0.0
13403 0.0
13404 0.0
13405 0.0
13406 0.0
13407 0.0
13408 0.0
13409 0.0
13410 0.0
13411 0.0
13412 0.0
13413 0.0
13414 0.0
13415 0.0
13416 0.0
13417 0.0
13418 0.0
13419 0.0
13420 0.0
13421 0.0
13422 0.0
13423 0.0
13424 0.0
13425 0.0
13426 0.0
13427 0.0
13428 0.0
13429 0.0
13430 0.0
13431 0.0
13432 0.0
13433 0.0
13434 0.0
13435 0.0
13436 0.0
13437 0.0
13438 0.0
13439 0.0
13440 0.0
13441 0.0
13442 0.0
13443 0.0
13444 0.0
13445 0.0
13446 0.0
13447 0.0
13448 0.0
13449 0.0
13450 0.0
13451 0.0
13452 0.0
13453 0.0
13454 0.0
13455 0.0
13456 0.0
13457 0.0
13458 0.0
13459 0.0
13460 0.0
13461 0.0
13462 0.0
13463 0.0
13464 0.0
13465 0.0
13466 0.0
13467 0.0
13468 0.0
13469 0.0
13470 0.0
13471 0.0
13472 0.0
13473 0.0
13474 0.0
13475 0.0
13476 0.0
13477 0.0
13478 0.0
13479 0.0
13480 0.0
13481 0.0
13482 0.0
13483 0.0
13484 0.0
13485 0.0
13486 0.0
13487 0.0
13488 0.0
13489 0.0
13490 0.0
13491 0.0
13492 0.0
13493 0.0
13494 0.0
13495 0.0
13496 0.0
13497 0.0
13498 0.0
13499 0.0
13500 0.0
13501 0.0
13502 0.0
13503 0.0
13504 0.0
13505 0.0
13506 0.0
13507 0.0
13508 0.0
13509 0.0
13510 0.0
13511 0.0
13512 0.0
13513 0.0
13514 0.0
13515 0.0
13516 0.0
13517 0.0
13518 0.0
13519 0.0
13520 0.0
13521 0.0
13522 0.0
13523 0.0
13524 0.0
13525 0.0
13526 0.0
13527 0.0
13528 0.0
13529 0.0
13530 0.0
13531 0.0
13532 0.0
13533 0.0
13534 0.0
13535 0.0
13536 0.0
13537 0.0
13538 0.0
13539 0.0
13540 0.0
13541 0.0
13542 0.0
13543 0.0
13544 0.0
13545 0.0
13546 0.0
13547 0.0
13548 0.0
13549 0.0
13550 0.0
13551 0.0
13552 0.0
13553 0.0
13554 0.0
13555 0.0
13556 0.0
13557 0.0
13558 0.0
13559 0.0
13560 0.0
13561 0.0
13562 0.0
13563 0.0
13564 0.0
13565 0.0
13566 0.0
13567 0.0
13568 0.0
13569 0.0
13570 0.0
13571 0.0
13572 0.0
13573 0.0
13574 0.0
13575 0.0
13576 0.0
13577 0.0
13578 0.0
13579 0.0
13580 0.0
13581 0.0
13582 0.0
13583 0.0
13584 0.0
13585 0.0
13586 0.0
13587 0.0
13588 0.0
13589 0.0
13590 0.0
13591 0.0
13592 0.0
13593 0.0
13594 0.0
13595 0.0
13596 0.0
13597 0.0
13598 0.0
13599 0.0
13600 0.0
13601 0.0
13602 0.0
13603 0.0
13604 0.0
13605 0.0
13606 0.0
13607 0.0
13608 0.0
13609 0.0
13610 0.62648
13611 0.0
13612 0.0
13613 0.0
13614 0.0
13615 0.0
13616 0.0
13617 0.0
13618 0.0
13619 0.0
13620 0.0
13621 0.0
13622 0.0
13623 0.0
13624 0.0
13625 0.0
13626 0.0
13627 0.0
13628 0.0
13629 0.0
13630 0.0
13631 0.0
13632 0.0
13633 0.0
13634 0.0
13635 0.0
13636 0.0
13637 0.0
13638 0.0
13639 0.0
13640 0.0
13641 0.0
13642 0.0
13643 0.0
13644 0.0
13645 0.0
13646 0.0
13647 0.0
13648 0.0
13649 0.0
13650 0.0
13651 0.0
13652 0.0
13653 0.0
13654 0.0
13655 0.0
13656 0.0
13657 0.0
13658 0.0
13659 0.0
13660 0.0
13661 0.0
13662 0.0
13663 0.0
13664 0.0
13665 0.0
13666 0.0
13667 0.0
13668 0.0
13669 0.0
13670 0.0
13671 0.0
13672 0.0
13673 0.0
13674 0.0
13675 0.0
13676 0.0
13677 0.0
13678 0.0
13679 0.0
13680 0.0
13681 0.0
13682 0.0
13683 0.0
13684 0.0
13685 0.0
13686 0.0
13687 0.0
13688 0.0
13689 0.0
13690 0.0
13691 0.0
13692 0.0
13693 0.0
13694 0.0
13695 0.0
13696 0.0
13697 0.0
13698 0.0
13699 0.0
13700 0.0
13701 0.0
13702 0.0
13703 0.0
13704 0.0
13705 0.0
13706 0.0
13707 0.0
13708 0.0
13709 0.0
13710 0.0
13711 0.0
13712 0.0
13713 0.0
13714 0.0
13715 0.0
13716 0.0
13717 0.0
13718 0.0
13719 0.31324
13720 0.0
13721 0.0
13722 0.0
13723 0.0
13724 0.0
13725 0.0
13726 0.0
13727 0.0
13728 0.0
13729 0.0
13730 0.0
13731 0.0
13732 0.0
13733 0.0
13734 0.0
13735 0.0
13736 0.0
13737 0.0
13738 0.0
13739 0.0
13740 0.0
13741 0.0
13742 0.0
13743 0.0
13744 0.0
13745 0.0
13746 0.0
13747 0.0
13748 0.0
13749 0.0
13750 0.0
13751 0.0
13752 0.0
13753 0.0
13754 0.0
13755 0.0
13756 0.0
13757 0.0
13758 0.0
13759 0.0
13760 0.0
13761 0.0
13762 0.0
13763 0.0
13764 0.0
13765 0.0
13766 0.0
13767 0.31324
13768 0.0
13769 0.0
13770 0.0
13771 0.0
13772 0.0
13773 0.0
13774 0.0
13775 0.0
13776 0.0
13777 0.0
13778 0.0
13779 0.0
13780 0.0
13781 0.0
13782 0.0
13783 0.0
13784 0.0
13785 0.0
13786 0.0
13787 0.0
13788 0.0
13789 0.0
13790 0.31324
13791 0.0
13792 0.0
13793 0.31324
13794 0.0
13795 0.0
13796 0.0
13797 0.0
13798 0.0
13799 0.0
13800 0.0
13801 0.0
13802 0.0
13803 0.0
13804 0.0
13805 0.0
13806 0.0
13807 0.0
13808 0.0
13809 0.0
13810 0.0
13811 0.0
13812 0.0
13813 0.0
13814 0.0
13815 0.0
13816 0.31324
13817 0.0
13818 0.0
13819 0.0
13820 0.0
13821 0.0
13822 0.0
13823 0.0
13824 0.0
13825 0.0
13826 0.0
13827 0.0
13828 0.0
13829 0.0
13830 0.0
13831 0.0
13832 0.0
13833 0.0
13834 0.0
13835 0.0
13836 0.31324
13837 0.31324
13838 0.0
13839 0.0
13840 0.31324
13841 0.62648
13842 0.0
13843 0.0
13844 0.0
13845 0.0
13846 0.0
13847 0.0
13848 0.0
13849 0.0
13850 0.0
13851 0.0
13852 0.0
13853 0.0
13854 0.0
13855 0.0
13856 0.0
13857 0.0
13858 0.0
13859 0.0
13860 0.0
13861 0.0
13862 0.62648
13863 0.0
13864 0.0
13865 0.0
13866 0.0
13867 0.0
13868 0.0
13869 0.0
13870 0.0
13871 0.0
13872 0.0
13873 0.0
13874 0.0
13875 0.0
13876 0.0
13877 0.0
13878 0.31324
13879 0.0
13880 0.0
13881 0.0
13882 0.0
13883 0.0
13884 0.0
13885 0.0
13886 0.0
13887 0.0
13888 0.0
13889 0.62648
13890 0.0
13891 0.0
13892 0.0
13893 0.0
13894 0.0
13895 0.0
13896 0.0
13897 0.0
13898 0.0
13899 0.0
13900 0.0
13901 0.0
13902 0.0
13903 0.0
13904 0.31324
13905 0.0
13906 0.0
13907 0.0
13908 0.0
13909 0.0
13910 0.0
13911 0.0
13912 0.0
13913 0.0
13914 0.0
13915 0.0
13916 0.0
13917 0.0
13918 0.0
13919 0.0
13920 0.0
13921 0.0
13922 0.0
13923 0.0
13924 0.0
13925 0.0
13926 0.0
13927 0.0
13928 0.0
13929 0.0
13930 0.0
13931 0.0
13932 0.0
13933 0.0
13934 0.0
13935 0.0
13936 0.0
13937 0.0
13938 0.0
13939 0.0
13940 0.31324
13941 0.0
13942 0.0
13943 0.0
13944 0.0
13945 0.0
13946 0.0
13947 0.0
13948 0.31324
13949 0.0
13950 0.0
13951 0.0
13952 0.0
13953 0.0
13954 0.0
13955 0.0
13956 0.0
13957 0.0
13958 0.31324
13959 0.0
13960 0.0
13961 0.0
13962 0.0
13963 0.0
13964 0.0
13965 0.0
13966 0.0
13967 0.0
13968 0.0
13969 0.0
13970 0.0
13971 0.0
13972 0.0
13973 0.31324
13974 0.0
13975 0.0
13976 0.31324
13977 0.62648
13978 0.0
13979 0.31324
13980 0.0
13981 0.0
13982 0.0
13983 0.0
13984 0.0
13985 0.0
13986 0.0
13987 0.31324
13988 0.0
13989 0.0
13990 0.31324
13991 0.0
13992 0.31324
13993 0.0
13994 0.0
13995 0.0
13996 0.0
13997 0.0
13998 0.0
13999 0.0
14000 0.0
14001 0.0
14002 0.0
14003 0.0
14004 0.0
14005 0.0
14006 0.0
14007 0.0
14008 0.0
14009 0.0
14010 0.0
14011 0.0
14012 0.0
14013 0.0
14014 0.31324
14015 0.0
14016 0.0
14017 0.0
14018 0.0
14019 0.0
14020 0.0
14021 0.0
14022 0.31324
14023 0.0
14024 0.0
14025 0.0
14026 0.0
14027 0.0
14028 0.0
14029 0.31324
14030 0.0
14031 0.0
14032 0.0
14033 0.31324
14034 0.0
14035 0.0
14036 0.0
14037 0.0
14038 0.0
14039 0.0
14040 0.0
14041 0.0
14042 0.0
14043 0.0
14044 0.0
14045 0.0
14046 0.0
14047 0.0
14048 0.0
14049 0.0
14050 0.0
14051 0.0
14052 0.0
14053 0.0
14054 0.0
14055 0.0
14056 0.0
14057 0.0
14058 0.0
14059 0.0
14060 0.0
14061 0.0
14062 0.0
14063 0.0
14064 0.0
14065 0.0
14066 0.0
14067 0.0
14068 0.0
14069 0.0
14070 0.0
14071 0.0
14072 0.0
14073 0.0
14074 0.0
14075 0.0
14076 0.0
14077 0.0
14078 0.0
14079 0.0
14080 0.0
14081 0.0
14082 0.0
14083 0.0
14084 0.0
14085 0.0
14086 0.0
14087 0.0
14088 0.0
14089 0.0
14090 0.0
14091 0.0
14092 0.0
14093 0.0
14094 0.0
14095 0.0
14096 0.31324
14097 0.0
14098 0.0
14099 0.0
14100 0.0
14101 0.0
14102 0.0
14103 0.0
14104 0.0
14105 0.31324
14106 0.0
14107 0.0
14108 0.0
14109 0.0
14110 0.0
14111 0.0
14112 0.0
14113 0.0
14114 0.0
14115 0.0
14116 0.0
14117 0.0
14118 0.0
14119 0.31324
14120 0.0
14121 0.0
14122 0.0
14123 0.31324
14124 0.0
14125 0.0
14126 0.0
14127 0.0
14128 0.0
14129 0.0
14130 0.0
14131 0.0
14132 0.0
14133 0.0
14134 0.0
14135 0.0
14136 0.0
14137 0.0
14138 0.0
14139 0.0
14140 0.0
14141 0.0
14142 0.0
14143 0.0
14144 0.0
14145 0.0
14146 0.0
14147 0.0
14148 0.0
14149 0.0
14150 0.0
14151 0.0
14152 0.0
14153 0.0
14154 0.0
14155 0.0
14156 0.31324
14157 0.0
14158 0.0
14159 0.0
14160 0.0
14161 0.0
14162 0.0
14163 0.0
14164 0.0
14165 0.0
14166 0.0
14167 0.0
14168 0.0
14169 0.0
14170 0.0
14171 0.0
14172 0.0
14173 0.0
14174 0.0
14175 0.0
14176 0.31324
14177 0.0
14178 0.0
14179 0.0
14180 0.31324
14181 0.0
14182 0.62648
14183 0.0
14184 0.0
14185 0.0
14186 0.0
14187 0.31324
14188 0.0
14189 0.0
14190 0.0
14191 0.0
14192 0.0
14193 0.0
14194 0.0
14195 0.0
14196 0.0
14197 0.0
14198 0.0
14199 0.0
14200 0.0
14201 0.0
14202 0.0
14203 0.0
14204 0.0
14205 0.0
14206 0.0
14207 0.0
14208 0.0
14209 0.0
14210 0.0
14211 0.0
14212 0.0
14213 0.0
14214 0.0
14215 0.0
14216 0.0
14217 0.0
14218 0.0
14219 0.0
14220 0.0
14221 0.0
14222 0.0
14223 0.0
14224 0.0
14225 0.0
14226 0.0
14227 0.0
14228 0.0
14229 0.0
14230 0.0
14231 0.0
14232 0.0
14233 0.0
14234 0.0
14235 0.0
14236 0.0
14237 0.0
14238 0.0
14239 0.0
14240 0.0
14241 0.0
14242 0.31324
14243 0.0
14244 0.0
14245 0.0
14246 0.0
14247 0.0
14248 0.0
14249 0.0
14250 0.0
14251 0.0
14252 0.0
14253 0.0
14254 0.0
14255 0.0
14256 0.0
14257 0.0
14258 0.0
14259 0.0
14260 0.0
14261 0.0
14262 0.0
14263 0.0
14264 0.0
14265 0.0
14266 0.0
14267 0.31324
14268 0.0
14269 0.0
14270 0.0
14271 0.0
14272 0.0
14273 0.0
14274 0.0
14275 0.0
14276 0.0
14277 0.0
14278 0.0
14279 0.0
14280 0.0
14281 0.0
14282 0.0
14283 0.0
14284 0.0
14285 0.0
14286 0.0
14287 0.0
14288 0.0
14289 0.0
14290 0.0
14291 0.0
14292 0.0
14293 0.0
14294 0.0
14295 0.0
14296 0.0
14297 0.0
14298 0.0
14299 0.31324
14300 0.0
14301 0.0
14302 0.0
14303 0.0
14304 0.0
14305 0.0
14306 0.0
14307 0.0
14308 0.0
14309 0.0
14310 0.0
14311 0.0
14312 0.31324
14313 0.0
14314 0.0
14315 0.0
14316 0.0
14317 0.0
14318 0.31324
14319 0.0
14320 0.0
14321 0.0
14322 0.31324
14323 0.0
14324 0.0
14325 0.62648
14326 0.0
14327 0.0
14328 0.0
14329 0.0
14330 0.0
14331 0.0
14332 0.0
14333 0.0
14334 0.0
14335 0.0
14336 0.0
14337 0.0
14338 0.0
14339 0.0
14340 0.0
14341 0.0
14342 0.31324
14343 0.0
14344 0.31324
14345 0.31324
14346 0.0
14347 0.0
14348 0.0
14349 0.0
14350 0.0
14351 0.0
14352 0.0
14353 0.0
14354 0.0
14355 0.0
14356 0.0
14357 0.0
14358 0.0
14359 0.0
14360 0.0
14361 0.0
14362 0.0
14363 0.0
14364 0.0
14365 0.0
14366 0.0
14367 0.0
14368 0.0
14369 0.0
14370 0.0
14371 0.31324
14372 0.0
14373 0.31324
14374 0.0
14375 0.0
14376 0.0
14377 0.0
14378 0.0
14379 0.0
14380 0.0
14381 0.0
14382 0.0
14383 0.0
14384 0.0
14385 0.0
14386 0.0
14387 0.0
14388 0.0
14389 0.31324
14390 0.0
14391 0.0
14392 0.31324
14393 0.0
14394 0.0
14395 0.31324
14396 0.31324
14397 0.0
14398 0.31324
14399 0.0
14400 0.0
14401 0.0
14402 0.0
14403 0.0
14404 0.0
14405 0.0
14406 0.0
14407 0.0
14408 0.0
14409 0.0
14410 0.0
14411 0.0
14412 0.0
14413 0.0
14414 0.0
14415 0.0
14416 0.0
14417 0.0
14418 0.0
14419 0.0
14420 0.0
14421 0.31324
14422 0.0
14423 0.0
14424 0.0
14425 0.31324
14426 0.0
14427 0.0
14428 0.0
14429 0.0
14430 0.0
14431 0.0
14432 0.0
14433 0.0
14434 0.0
14435 0.0
14436 0.0
14437 0.0
14438 0.0
14439 0.0
14440 0.0
14441 0.0
14442 0.0
14443 0.0
14444 0.0
14445 0.0
14446 0.0
14447 0.0
14448 0.0
14449 0.0
14450 0.0
14451 0.0
14452 0.0
14453 0.0
14454 0.0
14455 0.0
14456 0.0
14457 0.0
14458 0.0
14459 0.0
14460 0.0
14461 0.0
14462 0.0
14463 0.0
14464 0.0
14465 0.0
14466 0.0
14467 0.0
14468 0.0
14469 0.0
14470 0.0
14471 0.0
14472 0.31324
14473 0.0
14474 0.0
14475 0.0
14476 0.0
14477 0.0
14478 0.0
14479 0.0
14480 0.0
14481 0.0
14482 0.0
14483 0.31324
14484 0.0
14485 0.0
14486 0.0
14487 0.0
14488 0.0
14489 0.0
14490 0.31324
14491 0.0
14492 0.0
14493 0.0
14494 0.0
14495 0.0
14496 0.0
14497 0.0
14498 0.0
14499 0.0
14500 0.0
14501 0.31324
14502 0.0
14503 0.0
14504 0.0
14505 0.0
14506 0.0
14507 0.0
14508 0.31324
14509 0.0
14510 0.31324
14511 0.0
14512 0.0
14513 0.0
14514 0.0
14515 0.0
14516 0.0
14517 0.0
14518 0.0
14519 0.0
14520 0.31324
14521 0.0
14522 0.31324
14523 0.0
14524 0.0
14525 0.0
14526 0.0
14527 0.0
14528 0.0
14529 0.31324
14530 0.62648
14531 0.0
14532 0.62648
14533 0.0
14534 0.62648
14535 0.31324
14536 0.0
14537 0.0
14538 0.0
14539 0.0
14540 0.0
14541 0.62648
14542 0.0
14543 0.0
14544 0.0
14545 0.0
14546 0.0
14547 0.0
14548 0.0
14549 0.0
14550 0.0
14551 0.0
14552 0.0
14553 0.0
14554 0.0
14555 0.0
14556 0.0
14557 0.0
14558 0.0
14559 0.0
14560 0.0
14561 0.0
14562 0.0
14563 0.0
14564 0.0
14565 0.0
14566 0.0
14567 0.0
14568 0.0
14569 0.0
14570 0.0
14571 0.0
14572 0.0
14573 0.31324
14574 0.0
14575 0.0
14576 0.0
14577 0.0
14578 0.0
14579 0.0
14580 0.0
14581 0.0
14582 0.0
14583 0.0
14584 0.0
14585 0.0
14586 0.0
14587 0.0
14588 0.0
14589 0.0
14590 0.0
14591 0.0
14592 0.0
14593 0.0
14594 0.0
14595 0.0
14596 0.0
14597 0.0
14598 0.0
14599 0.0
14600 0.0
14601 0.0
14602 0.0
14603 0.0
14604 0.0
14605 0.0
14606 0.0
14607 0.0
14608 0.0
14609 0.0
14610 0.0
14611 0.0
14612 0.31324
14613 0.0
14614 0.0
14615 0.0
14616 0.0
14617 0.0
14618 0.0
14619 0.0
14620 0.31324
14621 0.0
14622 0.0
14623 0.0
14624 0.0
14625 0.0
14626 0.0
14627 0.0
14628 0.0
14629 0.9397200000000001
14630 0.0
14631 0.31324
14632 0.0
14633 0.0
14634 0.0
14635 0.0
14636 0.0
14637 0.0
14638 0.0
14639 0.0
14640 0.0
14641 0.9397200000000001
14642 0.0
14643 0.0
14644 0.0
14645 0.0
14646 0.0
14647 0.0
14648 0.0
14649 0.0
14650 0.0
14651 0.0
14652 0.0
14653 0.0
14654 0.31324
14655 0.0
14656 0.0
14657 0.31324
14658 0.0
14659 0.9397200000000001
14660 0.0
14661 0.31324
14662 0.0
14663 0.0
14664 0.0
14665 0.62648
14666 0.0
14667 0.0
14668 0.0
14669 0.0
14670 0.0
14671 0.0
14672 0.0
14673 0.31324
14674 0.31324
14675 0.0
14676 0.0
14677 0.31324
14678 0.0
14679 0.0
14680 0.0
14681 0.0
14682 0.0
14683 0.0
14684 0.0
14685 0.0
14686 0.0
14687 0.0
14688 0.0
14689 0.0
14690 0.0
14691 0.0
14692 0.0
14693 0.0
14694 0.0
14695 0.0
14696 0.0
14697 0.0
14698 0.0
14699 0.0
14700 0.0
14701 0.0
14702 0.0
14703 0.0
14704 0.0
14705 0.0
14706 0.0
14707 0.0
14708 0.0
14709 0.0
14710 0.0
14711 0.0
14712 0.0
14713 0.0
14714 0.0
14715 0.0
14716 0.0
14717 0.0
14718 0.0
14719 0.0
14720 0.0
14721 0.0
14722 0.0
14723 0.31324
14724 0.0
14725 0.0
14726 0.0
14727 0.0
14728 0.31324
14729 0.0
14730 0.31324
14731 0.0
14732 0.0
14733 0.0
14734 0.0
14735 0.31324
14736 0.0
14737 0.0
14738 0.0
14739 0.0
14740 0.0
14741 0.0
14742 0.0
14743 0.0
14744 0.0
14745 0.0
14746 0.0
14747 0.0
14748 0.0
14749 0.0
14750 0.0
14751 0.0
14752 0.0
14753 0.0
14754 0.0
14755 0.0
14756 0.0
14757 0.0
14758 0.0
14759 0.31324
14760 0.0
14761 0.0
14762 0.31324
14763 0.0
14764 0.0
14765 0.0
14766 0.0
14767 0.0
14768 0.0
14769 0.0
14770 0.31324
14771 0.0
14772 0.0
14773 0.0
14774 0.0
14775 0.0
14776 0.31324
14777 0.0
14778 0.0
14779 0.0
14780 0.0
14781 0.0
14782 0.0
14783 0.0
14784 0.0
14785 0.0
14786 0.0
14787 0.0
14788 0.0
14789 0.0
14790 0.0
14791 0.0
14792 0.0
14793 0.0
14794 0.0
14795 0.9397200000000001
14796 0.31324
14797 0.0
14798 0.0
14799 0.31324
14800 0.0
14801 0.0
14802 0.0
14803 0.31324
14804 0.0
14805 0.0
14806 0.31324
14807 0.0
14808 0.0
14809 0.0
14810 0.0
14811 0.0
14812 0.0
14813 0.0
14814 0.0
14815 0.0
14816 0.0
14817 0.0
14818 0.0
14819 0.0
14820 0.0
14821 0.0
14822 0.0
14823 0.0
14824 0.0
14825 0.0
14826 0.0
14827 0.0
14828 0.0
14829 0.0
14830 0.0
14831 0.0
14832 0.0
14833 0.0
14834 0.0
14835 0.0
14836 0.31324
14837 0.0
14838 0.0
14839 0.0
14840 0.0
14841 0.0
14842 0.0
14843 0.0
14844 0.0
14845 0.31324
14846 0.0
14847 0.0
14848 0.31324
14849 0.0
14850 0.31324
14851 0.0
14852 0.31324
14853 0.0
14854 0.0
14855 0.31324
14856 0.0
14857 0.0
14858 0.0
14859 0.0
14860 0.0
14861 0.0
14862 0.0
14863 0.0
14864 0.0
14865 0.31324
14866 0.31324
14867 0.0
14868 0.0
14869 0.0
14870 0.31324
14871 0.0
14872 0.0
14873 0.0
14874 0.0
14875 0.0
14876 0.0
14877 0.0
14878 0.0
14879 0.0
14880 0.0
14881 0.0
14882 0.0
14883 0.0
14884 0.0
14885 0.0
14886 0.0
14887 0.0
14888 0.0
14889 0.0
14890 0.0
14891 0.0
14892 0.0
14893 0.0
14894 0.0
14895 0.0
14896 0.0
14897 0.0
14898 0.0
14899 0.0
14900 0.0
14901 0.0
14902 0.0
14903 0.0
14904 0.0
14905 0.0
14906 0.0
14907 0.0
14908 0.0
14909 0.0
14910 0.0
14911 0.0
14912 0.0
14913 0.0
14914 0.0
14915 0.0
14916 0.0
14917 0.0
14918 0.31324
14919 0.0
14920 0.0
14921 0.31324
14922 0.0
14923 0.31324
14924 0.0
14925 0.0
14926 0.0
14927 0.0
14928 0.0
14929 0.0
14930 0.0
14931 0.0
14932 0.0
14933 0.0
14934 0.0
14935 0.0
14936 0.0
14937 0.31324
14938 0.0
14939 0.0
14940 0.0
14941 0.0
14942 0.0
14943 0.0
14944 0.0
14945 0.0
14946 0.0
14947 0.0
14948 0.0
14949 0.0
14950 0.31324
14951 0.0
14952 0.0
14953 0.0
14954 0.0
14955 0.0
14956 0.0
14957 0.0
14958 0.0
14959 0.0
14960 0.0
14961 0.0
14962 0.0
14963 0.0
14964 0.0
14965 0.0
14966 0.0
14967 0.0
14968 0.0
14969 0.0
14970 0.0
14971 0.0
14972 0.0
14973 0.0
14974 0.0
14975 0.31324
14976 0.0
14977 0.0
14978 0.0
14979 0.0
14980 0.0
14981 0.0
14982 0.0
14983 0.0
14984 0.0
14985 0.0
14986 0.62648
14987 0.31324
14988 0.31324
14989 0.0
14990 0.0
14991 0.0
14992 0.0
14993 0.0
14994 0.0
14995 0.0
14996 0.0
14997 0.0
14998 0.0
14999 0.0
15000 0.0
15001 0.0
15002 0.0
15003 0.0
15004 0.0
15005 0.0
15006 0.0
15007 0.0
15008 0.0
15009 0.0
15010 0.0
15011 0.0
15012 0.0
15013 0.0
15014 0.0
15015 0.0
15016 0.0
15017 0.0
15018 0.0
15019 0.31324
15020 0.0
15021 0.0
15022 0.0
15023 0.0
15024 0.0
15025 0.0
15026 0.0
15027 0.0
15028 0.0
15029 0.0
15030 0.0
15031 0.0
15032 0.0
15033 0.0
15034 0.0
15035 0.0
15036 0.0
15037 0.0
15038 0.0
15039 0.0
15040 0.0
15041 0.0
15042 0.0
15043 0.0
15044 0.0
15045 0.0
15046 0.0
15047 0.0
15048 0.0
15049 0.0
15050 0.0
15051 0.0
15052 0.0
15053 0.0
15054 0.0
15055 0.0
15056 0.0
15057 0.0
15058 0.0
15059 0.0
15060 0.0
15061 0.0
15062 0.0
15063 0.0
15064 0.0
15065 0.0
15066 0.0
15067 0.0
15068 0.0
15069 0.0
15070 0.0
15071 0.0
15072 0.0
15073 0.0
15074 0.0
15075 0.0
15076 0.0
15077 0.0
15078 0.0
15079 0.0
15080 0.0
15081 0.0
15082 0.0
15083 0.0
15084 0.0
15085 0.0
15086 0.0
15087 0.0
15088 0.31324
15089 0.0
15090 0.0
15091 0.31324
15092 0.0
15093 0.0
15094 0.0
15095 0.0
15096 0.0
15097 0.31324
15098 0.0
15099 0.0
15100 0.0
15101 0.0
15102 0.0
15103 0.0
15104 0.0
15105 0.0
15106 0.0
15107 0.0
15108 0.0
15109 0.0
15110 0.0
15111 0.0
15112 0.0
15113 0.0
15114 0.0
15115 0.0
15116 0.0
15117 0.0
15118 0.31324
15119 0.0
15120 0.0
15121 0.0
15122 0.0
15123 0.0
15124 0.0
15125 0.0
15126 0.0
15127 0.0
15128 0.0
15129 0.0
15130 0.0
15131 0.0
15132 0.0
15133 0.0
15134 0.0
15135 0.0
15136 0.0
15137 0.0
15138 0.0
15139 0.0
15140 0.0
15141 0.0
15142 0.0
15143 0.0
15144 0.0
15145 0.0
15146 0.0
15147 0.0
15148 0.0
15149 0.0
15150 0.0
15151 0.0
15152 0.0
15153 0.0
15154 0.0
15155 0.0
15156 0.0
15157 0.0
15158 0.0
15159 0.0
15160 0.0
15161 0.0
15162 0.0
15163 0.0
15164 0.0
15165 0.0
15166 0.0
15167 0.0
15168 0.0
15169 0.0
15170 0.0
15171 0.0
15172 0.0
15173 0.0
15174 0.0
15175 0.0
15176 0.0
15177 0.0
15178 0.0
15179 0.0
15180 0.0
15181 0.0
15182 0.0
15183 0.0
15184 0.0
15185 0.0
15186 0.0
15187 0.0
15188 0.0
15189 0.0
15190 0.0
15191 0.0
15192 0.0
15193 0.0
15194 0.0
15195 0.0
15196 0.0
15197 0.0
15198 0.0
15199 0.0
15200 0.0
15201 0.0
15202 0.0
15203 0.0
15204 0.0
15205 0.0
15206 0.0
15207 0.0
15208 0.0
15209 0.0
15210 0.0
15211 0.31324
15212 0.0
15213 0.0
15214 0.0
15215 0.0
15216 0.0
15217 0.0
15218 0.0
15219 0.0
15220 0.0
15221 0.0
15222 0.0
15223 0.0
15224 0.0
15225 0.0
15226 0.0
15227 0.0
15228 0.0
15229 0.31324
15230 0.0
15231 0.0
15232 0.0
15233 0.0
15234 0.0
15235 0.0
15236 0.0
15237 0.31324
15238 0.0
15239 0.0
15240 0.0
15241 0.0
15242 0.0
15243 0.0
15244 0.0
15245 0.0
15246 0.0
15247 0.0
15248 0.0
15249 0.0
15250 0.0
15251 0.0
15252 0.0
15253 0.0
15254 0.0
15255 0.31324
15256 0.0
15257 0.0
15258 0.0
15259 0.0
15260 0.0
15261 0.0
15262 0.0
15263 0.0
15264 0.0
15265 0.0
15266 0.0
15267 0.0
15268 0.0
15269 0.0
15270 0.0
15271 0.0
15272 0.31324
15273 0.0
15274 0.0
15275 0.0
15276 0.0
15277 0.0
15278 0.0
15279 0.0
15280 0.0
15281 0.0
15282 0.0
15283 0.0
15284 0.0
15285 0.0
15286 0.0
15287 0.0
15288 0.0
15289 0.0
15290 0.0
15291 0.0
15292 0.0
15293 0.0
15294 0.0
15295 0.0
15296 0.0
15297 0.0
15298 0.0
15299 0.0
15300 0.0
15301 0.0
15302 0.0
15303 0.0
15304 0.0
15305 0.0
15306 0.0
15307 0.0
15308 0.0
15309 0.0
15310 0.0
15311 0.0
15312 0.0
15313 0.31324
15314 0.0
15315 0.0
15316 0.0
15317 0.0
15318 0.0
15319 0.0
15320 0.0
15321 0.0
15322 0.31324
15323 0.0
15324 0.0
15325 0.0
15326 0.0
15327 0.0
15328 0.0
15329 0.0
15330 0.0
15331 0.0
15332 0.0
15333 0.0
15334 0.31324
15335 0.0
15336 0.0
15337 0.31324
15338 0.0
15339 0.0
15340 0.0
15341 0.31324
15342 0.0
15343 0.0
15344 0.0
15345 0.0
15346 0.0
15347 0.0
15348 0.0
15349 0.0
15350 0.0
15351 0.0
15352 0.0
15353 0.0
15354 0.0
15355 0.0
15356 0.0
15357 0.0
15358 0.0
15359 0.0
15360 0.0
15361 0.0
15362 0.0
15363 0.31324
15364 0.0
15365 0.0
15366 0.0
15367 0.0
15368 0.0
15369 0.0
15370 0.0
15371 0.0
15372 0.0
15373 0.0
15374 0.0
15375 0.0
15376 0.0
15377 0.0
15378 0.0
15379 0.0
15380 0.0
15381 0.0
15382 0.0
15383 0.0
15384 0.0
15385 0.0
15386 0.0
15387 0.0
15388 0.0
15389 0.0
15390 0.0
15391 0.0
15392 0.0
15393 0.0
15394 0.0
15395 0.0
15396 0.0
15397 0.0
15398 0.0
15399 0.0
15400 0.0
15401 0.0
15402 0.0
15403 0.0
15404 0.0
15405 0.0
15406 0.0
15407 0.0
15408 0.0
15409 0.0
15410 0.0
15411 0.0
15412 0.0
15413 0.0
15414 0.0
15415 0.0
15416 0.0
15417 0.0
15418 0.0
15419 0.31324
15420 0.0
15421 0.0
15422 0.0
15423 0.0
15424 0.0
15425 0.0
15426 0.0
15427 0.31324
15428 0.0
15429 0.0
15430 0.31324
15431 0.31324
15432 0.31324
15433 0.0
15434 0.0
15435 0.0
15436 0.0
15437 0.31324
15438 0.0
15439 0.0
15440 0.31324
15441 0.0
15442 0.0
15443 0.0
15444 0.0
15445 0.0
15446 0.0
15447 0.0
15448 0.0
15449 0.0
15450 0.0
15451 0.0
15452 0.0
15453 0.0
15454 0.0
15455 0.0
15456 0.0
15457 0.0
15458 0.0
15459 0.0
15460 0.0
15461 0.0
15462 0.0
15463 0.0
15464 0.0
15465 0.0
15466 0.0
15467 0.0
15468 0.0
15469 0.0
15470 0.0
15471 0.0
15472 0.0
15473 0.0
15474 0.0
15475 0.0
15476 0.0
15477 0.0
15478 0.0
15479 0.0
15480 0.0
15481 0.0
15482 0.0
15483 0.0
15484 0.0
15485 0.0
15486 0.31324
15487 0.0
15488 0.0
15489 0.31324
15490 0.0
15491 0.0
15492 0.0
15493 0.0
15494 0.0
15495 0.0
15496 0.0
15497 0.0
15498 0.0
15499 0.0
15500 0.0
15501 0.0
15502 0.0
15503 0.0
15504 0.0
15505 0.0
15506 0.0
15507 0.0
15508 0.0
15509 0.0
15510 0.0
15511 0.0
15512 0.31324
15513 0.0
15514 0.0
15515 0.0
15516 0.0
15517 0.0
15518 0.31324
15519 0.0
15520 0.0
15521 0.0
15522 0.0
15523 0.0
15524 0.0
15525 0.31324
15526 0.0
15527 0.0
15528 0.0
15529 0.0
15530 0.0
15531 0.0
15532 0.31324
15533 0.0
15534 0.0
15535 0.0
15536 0.0
15537 0.31324
15538 0.0
15539 0.31324
15540 0.0
15541 0.0
15542 0.0
15543 0.0
15544 0.0
15545 0.0
15546 0.0
15547 0.0
15548 0.0
15549 0.0
15550 0.0
15551 0.0
15552 0.0
15553 0.0
15554 0.0
15555 0.0
15556 0.0
15557 0.0
15558 0.31324
15559 0.0
15560 0.0
15561 0.0
15562 0.0
15563 0.0
15564 0.0
15565 0.0
15566 0.0
15567 0.0
15568 0.0
15569 0.0
15570 0.0
15571 0.0
15572 0.0
15573 0.0
15574 0.0
15575 0.0
15576 0.0
15577 0.0
15578 0.0
15579 0.0
15580 0.0
15581 0.0
15582 0.0
15583 0.0
15584 0.0
15585 0.0
15586 0.0
15587 0.0
15588 0.0
15589 0.0
15590 0.0
15591 0.31324
15592 0.0
15593 0.0
15594 0.0
15595 0.0
15596 0.0
15597 0.31324
15598 0.0
15599 0.31324
15600 0.0
15601 0.0
15602 0.0
15603 0.0
15604 0.0
15605 0.0
15606 0.0
15607 0.0
15608 0.0
15609 0.0
15610 0.0
15611 0.0
15612 0.31324
15613 0.0
15614 0.0
15615 0.0
15616 0.31324
15617 0.0
15618 0.0
15619 0.0
15620 0.0
15621 0.0
15622 0.0
15623 0.0
15624 0.0
15625 0.0
15626 0.0
15627 0.0
15628 0.0
15629 0.0
15630 0.0
15631 0.0
15632 0.0
15633 0.0
15634 0.0
15635 0.0
15636 0.0
15637 0.0
15638 0.31324
15639 0.0
15640 0.0
15641 0.0
15642 0.0
15643 0.0
15644 0.0
15645 0.0
15646 0.0
15647 0.0
15648 0.0
15649 0.31324
15650 0.0
15651 0.0
15652 0.0
15653 0.0
15654 0.0
15655 0.0
15656 0.0
15657 0.0
15658 0.0
15659 0.0
15660 0.0
15661 0.0
15662 0.0
15663 0.0
15664 0.0
15665 0.0
15666 0.0
15667 0.0
15668 0.0
15669 0.0
15670 0.0
15671 0.0
15672 0.0
15673 0.0
15674 0.0
15675 0.0
15676 0.0
15677 0.0
15678 0.0
15679 0.0
15680 0.0
15681 0.0
15682 0.0
15683 0.0
15684 0.0
15685 0.31324
15686 0.0
15687 0.0
15688 0.0
15689 0.62648
15690 0.0
15691 0.0
15692 0.0
15693 0.0
15694 0.0
15695 0.0
15696 0.0
15697 0.0
15698 0.0
15699 0.0
15700 0.0
15701 0.0
15702 0.0
15703 0.0
15704 0.0
15705 0.0
15706 0.0
15707 0.0
15708 0.0
15709 0.0
15710 0.0
15711 0.0
15712 0.0
15713 0.0
15714 0.0
15715 0.0
15716 0.31324
15717 0.0
15718 0.0
15719 0.0
15720 0.0
15721 0.0
15722 0.0
15723 0.0
15724 0.0
15725 0.0
15726 0.0
15727 0.0
15728 0.0
15729 0.0
15730 0.0
15731 0.0
15732 0.0
15733 0.0
15734 0.0
15735 0.0
15736 0.0
15737 0.0
15738 0.0
15739 0.0
15740 0.0
15741 0.0
15742 0.0
15743 0.0
15744 0.0
15745 0.0
15746 0.0
15747 0.0
15748 0.0
15749 0.0
15750 0.0
15751 0.0
15752 0.0
15753 0.0
15754 0.0
15755 0.0
15756 0.0
15757 0.0
15758 0.0
15759 0.0
15760 0.0
15761 0.0
15762 0.31324
15763 0.0
15764 0.0
15765 0.0
15766 0.0
15767 0.0
15768 0.0
15769 0.0
15770 0.0
15771 0.0
15772 0.0
15773 0.0
15774 0.0
15775 0.0
15776 0.0
15777 0.0
15778 0.0
15779 0.0
15780 0.0
15781 0.0
15782 0.0
15783 0.0
15784 0.0
15785 0.0
15786 0.0
15787 0.0
15788 0.0
15789 0.0
15790 0.0
15791 0.0
15792 0.0
15793 0.0
15794 0.0
15795 0.0
15796 0.0
15797 0.0
15798 0.0
15799 0.0
15800 0.0
15801 0.0
15802 0.0
15803 0.0
15804 0.0
15805 0.0
15806 0.0
15807 0.0
15808 0.0
15809 0.0
15810 0.0
15811 0.0
15812 0.0
15813 0.0
15814 0.0
15815 0.0
15816 0.0
15817 0.0
15818 0.31324
15819 0.0
15820 0.0
15821 0.31324
15822 0.0
15823 0.0
15824 0.0
15825 0.0
15826 0.0
15827 0.0
15828 0.0
15829 0.0
15830 0.0
15831 0.31324
15832 0.0
15833 0.62648
15834 0.0
15835 0.0
15836 0.0
15837 0.0
15838 0.0
15839 0.0
15840 0.0
15841 0.0
15842 0.0
15843 0.0
15844 0.0
15845 0.0
15846 0.0
15847 0.0
15848 0.0
15849 0.0
15850 0.0
15851 0.0
15852 0.0
15853 0.0
15854 0.0
15855 0.0
15856 0.0
15857 0.0
15858 0.31324
15859 0.0
15860 0.0
15861 0.0
15862 0.0
15863 0.0
15864 0.0
15865 0.0
15866 0.0
15867 0.0
15868 0.0
15869 0.0
15870 0.0
15871 0.0
15872 0.0
15873 0.0
15874 0.0
15875 0.0
15876 0.0
15877 0.0
15878 0.0
15879 0.0
15880 0.0
15881 0.0
15882 0.0
15883 0.0
15884 0.0
15885 0.0
15886 0.0
15887 0.0
15888 0.31324
15889 0.0
15890 0.0
15891 0.0
15892 0.0
15893 0.0
15894 0.0
15895 0.0
15896 0.0
15897 0.0
15898 0.0
15899 0.0
15900 0.0
15901 0.0
15902 0.0
15903 0.0
15904 0.0
15905 0.0
15906 0.0
15907 0.0
15908 0.0
15909 0.0
15910 0.0
15911 0.0
15912 0.0
15913 0.0
15914 0.0
15915 0.0
15916 0.31324
15917 0.0
15918 0.0
15919 0.0
15920 0.0
15921 0.0
15922 0.0
15923 0.0
15924 0.0
15925 0.0
15926 0.0
15927 0.0
15928 0.0
15929 0.0
15930 0.0
15931 0.0
15932 0.0
15933 0.0
15934 0.31324
15935 0.0
15936 0.0
15937 0.0
15938 0.0
15939 0.0
15940 0.0
15941 0.0
15942 0.0
15943 0.0
15944 0.0
15945 0.0
15946 0.0
15947 0.0
15948 0.0
15949 0.0
15950 0.0
15951 0.0
15952 0.0
15953 0.0
15954 0.0
15955 0.0
15956 0.31324
15957 0.0
15958 0.0
15959 0.0
15960 0.0
15961 0.0
15962 0.0
15963 0.0
15964 0.31324
15965 0.0
15966 0.0
15967 0.0
15968 0.0
15969 0.0
15970 0.0
15971 0.0
15972 0.31324
15973 0.0
15974 0.0
15975 0.0
15976 0.0
15977 0.0
15978 0.0
15979 0.0
15980 0.0
15981 0.0
15982 0.0
15983 0.0
15984 0.0
15985 0.0
15986 0.31324
15987 0.0
15988 0.0
15989 0.0
15990 0.0
15991 0.0
15992 0.0
15993 0.0
15994 0.0
15995 0.0
15996 0.0
15997 0.0
15998 0.31324
15999 0.0
16000 0.0
16001 0.0
16002 0.0
16003 0.0
16004 0.0
16005 0.0
16006 0.0
16007 0.31324
16008 0.31324
16009 0.0
16010 0.0
16011 0.0
16012 0.0
16013 0.0
16014 0.31324
16015 0.0
16016 0.0
16017 0.0
16018 0.0
16019 0.0
16020 0.0
16021 0.0
16022 0.0
16023 0.0
16024 0.0
16025 0.0
16026 0.0
16027 0.31324
16028 0.0
16029 0.0
16030 0.0
16031 0.31324
16032 0.0
16033 0.0
16034 0.0
16035 0.0
16036 0.0
16037 0.0
16038 0.0
16039 0.0
16040 0.0
16041 0.0
16042 0.0
16043 0.0
16044 0.0
16045 0.0
16046 0.0
16047 0.0
16048 0.0
16049 0.0
16050 0.0
16051 0.0
16052 0.0
16053 0.31324
16054 0.0
16055 0.0
16056 0.0
16057 0.0
16058 0.0
16059 0.0
16060 0.0
16061 0.0
16062 0.0
16063 0.0
16064 0.0
16065 0.0
16066 0.0
16067 0.31324
16068 0.0
16069 0.62648
16070 0.0
16071 0.0
16072 0.0
16073 0.0
16074 0.0
16075 0.0
16076 0.0
16077 0.0
16078 0.0
16079 0.0
16080 0.0
16081 0.0
16082 0.0
16083 0.0
16084 0.0
16085 0.0
16086 0.0
16087 0.0
16088 0.0
16089 0.0
16090 0.0
16091 0.0
16092 0.0
16093 0.0
16094 0.0
16095 0.0
16096 0.0
16097 0.0
16098 0.0
16099 0.0
16100 0.0
16101 0.0
16102 0.0
16103 0.0
16104 0.0
16105 0.0
16106 0.0
16107 0.0
16108 0.0
16109 0.0
16110 0.0
16111 0.0
16112 0.0
16113 0.0
16114 0.0
16115 0.0
16116 0.0
16117 0.0
16118 0.0
16119 0.0
16120 0.0
16121 0.0
16122 0.0
16123 0.0
16124 0.0
16125 0.0
16126 0.0
16127 0.0
16128 0.0
16129 0.0
16130 0.0
16131 0.0
16132 0.0
16133 0.0
16134 0.0
16135 0.0
16136 0.0
16137 0.0
16138 0.0
16139 0.0
16140 0.0
16141 0.0
16142 0.0
16143 0.0
16144 0.0
16145 0.0
16146 0.0
16147 0.0
16148 0.0
16149 0.31324
16150 0.0
16151 0.0
16152 0.31324
16153 0.0
16154 0.31324
16155 0.31324
16156 0.0
16157 0.0
16158 0.0
16159 0.0
16160 0.0
16161 0.31324
16162 0.0
16163 0.0
16164 0.0
16165 0.0
16166 0.31324
16167 0.0
16168 0.31324
16169 0.0
16170 0.31324
16171 0.0
16172 0.0
16173 0.0
16174 0.0
16175 0.0
16176 0.0
16177 0.0
16178 0.0
16179 0.0
16180 0.0
16181 0.0
16182 0.31324
16183 0.0
16184 0.0
16185 0.0
16186 0.0
16187 0.0
16188 0.0
16189 0.0
16190 0.0
16191 0.0
16192 0.0
16193 0.0
16194 0.0
16195 0.0
16196 0.0
16197 0.0
16198 0.0
16199 0.0
16200 0.0
16201 0.0
16202 0.0
16203 0.0
16204 0.0
16205 0.0
16206 0.0
16207 0.0
16208 0.0
16209 0.0
16210 0.0
16211 0.0
16212 0.0
16213 0.0
16214 0.0
16215 0.0
16216 0.0
16217 0.0
16218 0.0
16219 0.0
16220 0.0
16221 0.0
16222 0.0
16223 0.0
16224 0.0
16225 0.0
16226 0.0
16227 0.0
16228 0.0
16229 0.0
16230 0.0
16231 0.0
16232 0.0
16233 0.0
16234 0.0
16235 0.0
16236 0.0
16237 0.0
16238 0.0
16239 0.62648
16240 0.0
16241 0.0
16242 0.0
16243 0.0
16244 0.0
16245 0.0
16246 0.0
16247 0.0
16248 0.0
16249 0.0
16250 0.0
16251 0.0
16252 0.0
16253 0.0
16254 0.0
16255 0.0
16256 0.0
16257 0.0
16258 0.31324
16259 0.0
16260 0.0
16261 0.0
16262 0.0
16263 0.0
16264 0.0
16265 0.0
16266 0.0
16267 0.0
16268 0.0
16269 0.0
16270 0.0
16271 0.0
16272 0.0
16273 0.0
16274 0.0
16275 0.0
16276 0.0
16277 0.0
16278 0.0
16279 0.0
16280 0.0
16281 0.0
16282 0.0
16283 0.31324
16284 0.0
16285 0.0
16286 0.0
16287 0.0
16288 0.0
16289 0.0
16290 0.0
16291 0.0
16292 0.0
16293 0.0
16294 0.0
16295 0.0
16296 0.0
16297 0.0
16298 0.0
16299 0.0
16300 0.0
16301 0.0
16302 0.0
16303 0.0
16304 0.0
16305 0.0
16306 0.0
16307 0.0
16308 0.0
16309 0.0
16310 0.0
16311 0.0
16312 0.0
16313 0.0
16314 0.0
16315 0.0
16316 0.0
16317 0.0
16318 0.0
16319 0.0
16320 0.31324
16321 0.0
16322 0.0
16323 0.0
16324 0.0
16325 0.0
16326 0.0
16327 0.0
16328 0.0
16329 0.0
16330 0.0
16331 0.0
16332 0.0
16333 0.0
16334 0.0
16335 0.0
16336 0.0
16337 0.0
16338 0.0
16339 0.0
16340 0.0
16341 0.31324
16342 0.0
16343 0.0
16344 0.0
16345 0.0
16346 0.0
16347 0.0
16348 0.31324
16349 0.0
16350 0.0
16351 0.0
16352 0.0
16353 0.0
16354 0.31324
16355 0.0
16356 0.31324
16357 0.0
16358 0.0
16359 0.0
16360 0.0
16361 0.0
16362 0.0
16363 0.0
16364 0.0
16365 0.0
16366 0.0
16367 0.0
16368 0.0
16369 0.0
16370 0.0
16371 0.0
16372 0.0
16373 0.0
16374 0.0
16375 0.0
16376 0.0
16377 0.0
16378 0.0
16379 0.0
16380 0.0
16381 0.0
16382 0.0
16383 0.0
16384 0.0
16385 0.0
16386 0.0
16387 0.31324
16388 0.0
16389 0.0
16390 0.0
16391 0.0
16392 0.0
16393 0.0
16394 0.0
16395 0.0
16396 0.0
16397 0.0
16398 0.0
16399 0.0
16400 0.0
16401 0.0
16402 0.0
16403 0.0
16404 0.0
16405 0.0
16406 0.0
16407 0.0
16408 0.0
16409 0.0
16410 0.0
16411 0.0
16412 0.0
16413 0.0
16414 0.0
16415 0.0
16416 0.0
16417 0.0
16418 0.0
16419 0.0
16420 0.0
16421 0.0
16422 0.0
16423 0.0
16424 0.0
16425 0.0
16426 0.0
16427 0.0
16428 0.0
16429 0.0
16430 0.0
16431 0.0
16432 0.0
16433 0.0
16434 0.0
16435 0.0
16436 0.0
16437 0.0
16438 0.0
16439 0.31324
16440 0.31324
16441 0.0
16442 0.0
16443 0.0
16444 0.0
16445 0.0
16446 0.0
16447 0.31324
16448 0.0
16449 0.0
16450 0.0
16451 0.0
16452 0.0
16453 0.0
16454 0.0
16455 0.0
16456 0.0
16457 0.0
16458 0.0
16459 0.0
16460 0.0
16461 0.0
16462 0.0
16463 0.0
16464 0.0
16465 0.0
16466 0.0
16467 0.0
16468 0.0
16469 0.0
16470 0.0
16471 0.0
16472 0.0
16473 0.0
16474 0.0
16475 0.0
16476 0.31324
16477 0.0
16478 0.0
16479 0.0
16480 0.0
16481 0.0
16482 0.0
16483 0.0
16484 0.0
16485 0.0
16486 0.0
16487 0.0
16488 0.31324
16489 0.0
16490 0.0
16491 0.0
16492 0.0
16493 0.0
16494 0.0
16495 0.31324
16496 0.0
16497 0.0
16498 0.0
16499 0.0
16500 0.0
16501 0.0
16502 0.0
16503 0.0
16504 0.0
16505 0.0
16506 0.0
16507 0.0
16508 0.0
16509 0.0
16510 0.0
16511 0.0
16512 0.0
16513 0.0
16514 0.0
16515 0.0
16516 0.0
16517 0.0
16518 0.31324
16519 0.0
16520 0.31324
16521 0.0
16522 0.0
16523 0.0
16524 0.0
16525 0.0
16526 0.0
16527 0.0
16528 0.0
16529 0.0
16530 0.0
16531 0.31324
16532 0.0
16533 0.0
16534 0.0
16535 0.0
16536 0.0
16537 0.0
16538 0.0
16539 0.0
16540 0.0
16541 0.0
16542 0.0
16543 0.0
16544 0.0
16545 0.0
16546 0.0
16547 0.0
16548 0.0
16549 0.0
16550 0.0
16551 0.0
16552 0.0
16553 0.0
16554 0.0
16555 0.0
16556 0.31324
16557 0.0
16558 0.0
16559 0.0
16560 0.0
16561 0.0
16562 0.0
16563 0.0
16564 0.62648
16565 0.0
16566 0.0
16567 0.0
16568 0.31324
16569 0.0
16570 0.0
16571 0.0
16572 0.0
16573 0.0
16574 0.0
16575 0.31324
16576 0.0
16577 0.0
16578 0.0
16579 0.0
16580 0.0
16581 0.0
16582 0.0
16583 0.0
16584 0.0
16585 0.0
16586 0.31324
16587 0.0
16588 0.0
16589 0.0
16590 0.0
16591 0.0
16592 0.0
16593 0.0
16594 0.0
16595 0.0
16596 0.0
16597 0.0
16598 0.0
16599 0.0
16600 0.0
16601 0.0
16602 0.0
16603 0.0
16604 0.0
16605 0.0
16606 0.0
16607 0.0
16608 0.0
16609 0.0
16610 0.0
16611 0.0
16612 0.0
16613 0.0
16614 0.0
16615 0.0
16616 0.0
16617 0.0
16618 0.0
16619 0.0
16620 0.0
16621 0.0
16622 0.0
16623 0.0
16624 0.0
16625 0.0
16626 0.0
16627 0.0
16628 0.0
16629 0.0
16630 0.0
16631 0.0
16632 0.0
16633 0.0
16634 0.0
16635 0.0
16636 0.0
16637 0.0
16638 0.0
16639 0.0
16640 0.0
16641 0.0
16642 0.0
16643 0.0
16644 0.0
16645 0.0
16646 0.0
16647 0.0
16648 0.0
16649 0.0
16650 0.31324
16651 0.0
16652 0.0
16653 0.0
16654 0.0
16655 0.0
16656 0.0
16657 0.0
16658 0.0
16659 0.0
16660 0.0
16661 0.0
16662 0.0
16663 0.0
16664 0.0
16665 0.0
16666 0.0
16667 0.0
16668 0.0
16669 0.0
16670 0.0
16671 0.0
16672 0.0
16673 0.0
16674 0.0
16675 0.0
16676 0.0
16677 0.0
16678 0.0
16679 0.0
16680 0.0
16681 0.0
16682 0.0
16683 0.0
16684 0.0
16685 0.0
16686 0.0
16687 0.0
16688 0.0
16689 0.0
16690 0.0
16691 0.0
16692 0.62648
16693 0.0
16694 0.0
16695 0.0
16696 0.0
16697 0.62648
16698 0.0
16699 0.0
16700 0.0
16701 0.0
16702 0.0
16703 0.0
16704 0.0
16705 0.0
16706 0.0
16707 0.0
16708 0.0
16709 0.0
16710 0.0
16711 0.0
16712 0.0
16713 0.0
16714 0.0
16715 0.0
16716 0.0
16717 0.0
16718 0.0
16719 0.0
16720 0.0
16721 0.0
16722 0.0
16723 0.0
16724 0.0
16725 0.0
16726 0.0
16727 0.0
16728 0.0
16729 0.0
16730 0.0
16731 0.0
16732 0.0
16733 0.0
16734 0.0
16735 0.0
16736 0.0
16737 0.0
16738 0.0
16739 0.0
16740 0.0
16741 0.0
16742 0.0
16743 0.0
16744 0.0
16745 0.0
16746 0.0
16747 0.0
16748 0.0
16749 0.0
16750 0.0
16751 0.0
16752 0.0
16753 0.0
16754 0.0
16755 0.0
16756 0.0
16757 0.0
16758 0.0
16759 0.0
16760 0.0
16761 0.0
16762 0.0
16763 0.0
16764 0.0
16765 0.0
16766 0.0
16767 0.0
16768 0.0
16769 0.0
16770 0.0
16771 0.0
16772 0.0
16773 0.0
16774 0.0
16775 0.0
16776 0.0
16777 0.0
16778 0.0
16779 0.0
16780 0.0
16781 0.0
16782 0.0
16783 0.0
16784 0.0
16785 0.0
16786 0.0
16787 0.0
16788 0.0
16789 0.0
16790 0.0
16791 0.0
16792 0.0
16793 0.0
16794 0.0
16795 0.0
16796 0.0
16797 0.0
16798 0.0
16799 0.0
16800 0.0
16801 0.0
16802 0.0
16803 0.0
16804 0.0
16805 0.0
16806 0.0
16807 0.0
16808 0.0
16809 0.0
16810 0.0
16811 0.0
16812 0.0
16813 0.0
16814 0.0
16815 0.0
16816 0.0
16817 0.0
16818 0.0
16819 0.0
16820 0.0
16821 0.0
16822 0.0
16823 0.0
16824 0.0
16825 0.0
16826 0.0
16827 0.0
16828 0.0
16829 0.31324
16830 0.0
16831 0.0
16832 0.0
16833 0.0
16834 0.0
16835 0.0
16836 0.0
16837 0.0
16838 0.0
16839 0.0
16840 0.0
16841 0.0
16842 0.0
16843 0.0
16844 0.0
16845 0.0
16846 0.0
16847 0.0
16848 0.0
16849 0.0
16850 0.0
16851 0.0
16852 0.0
16853 0.0
16854 0.0
16855 0.0
16856 0.0
16857 0.0
16858 0.0
16859 0.0
16860 0.0
16861 0.0
16862 0.0
16863 0.0
16864 0.0
16865 0.31324
16866 0.0
16867 0.0
16868 0.0
16869 0.0
16870 0.0
16871 0.0
16872 0.0
16873 0.0
16874 0.0
16875 0.0
16876 0.0
16877 0.31324
16878 0.0
16879 0.0
16880 0.0
16881 0.0
16882 0.0
16883 0.0
16884 0.0
16885 0.0
16886 0.0
16887 0.0
16888 0.0
16889 0.0
16890 0.0
16891 0.0
16892 0.0
16893 0.0
16894 0.0
16895 0.0
16896 0.0
16897 0.0
16898 0.0
16899 0.0
16900 0.0
16901 0.0
16902 0.0
16903 0.0
16904 0.0
16905 0.0
16906 0.0
16907 0.0
16908 0.0
16909 0.0
16910 0.0
16911 0.0
16912 0.0
16913 0.0
16914 0.0
16915 0.0
16916 0.0
16917 0.0
16918 0.0
16919 0.0
16920 0.0
16921 0.0
16922 0.0
16923 0.0
16924 0.0
16925 0.0
16926 0.0
16927 0.0
16928 0.0
16929 0.31324
16930 0.0
16931 0.0
16932 0.0
16933 0.0
16934 0.0
16935 0.0
16936 0.0
16937 0.0
16938 0.0
16939 0.0
16940 0.0
16941 0.0
16942 0.0
16943 0.0
16944 0.0
16945 0.0
16946 0.31324
16947 0.0
16948 0.0
16949 0.0
16950 0.0
16951 0.0
16952 0.0
16953 0.0
16954 0.0
16955 0.0
16956 0.0
16957 0.0
16958 0.0
16959 0.0
16960 0.0
16961 0.0
16962 0.0
16963 0.0
16964 0.0
16965 0.0
16966 0.31324
16967 0.31324
16968 0.0
16969 0.0
16970 0.0
16971 0.0
16972 0.0
16973 0.0
16974 0.31324
16975 0.0
16976 0.0
16977 0.0
16978 0.0
16979 0.0
16980 0.0
16981 0.0
16982 0.0
16983 0.31324
16984 0.0
16985 0.0
16986 0.0
16987 0.0
16988 0.0
16989 0.0
16990 0.0
16991 0.0
16992 0.0
16993 0.0
16994 0.0
16995 0.0
16996 0.0
16997 0.31324
16998 0.31324
16999 0.0
17000 0.0
17001 0.0
17002 0.0
17003 0.0
17004 0.0
17005 0.31324
17006 0.0
17007 0.0
17008 0.0
17009 0.0
17010 0.0
17011 0.0
17012 0.0
17013 0.0
17014 0.0
17015 0.0
17016 0.0
17017 0.0
17018 0.0
17019 0.0
17020 0.0
17021 0.0
17022 0.0
17023 0.0
17024 0.0
17025 0.0
17026 0.0
17027 0.0
17028 0.0
17029 0.0
17030 0.31324
17031 0.0
17032 0.0
17033 0.0
17034 0.0
17035 0.0
17036 0.0
17037 0.0
17038 0.0
17039 0.0
17040 0.0
17041 0.0
17042 0.0
17043 0.0
17044 0.0
17045 0.0
17046 0.0
17047 0.0
17048 0.0
17049 0.31324
17050 0.0
17051 0.0
17052 0.0
17053 0.0
17054 0.0
17055 0.0
17056 0.0
17057 0.0
17058 0.0
17059 0.0
17060 0.0
17061 0.0
17062 0.0
17063 0.0
17064 0.0
17065 0.62648
17066 0.0
17067 0.0
17068 0.0
17069 0.0
17070 0.0
17071 0.0
17072 0.0
17073 0.0
17074 0.0
17075 0.0
17076 0.0
17077 0.0
17078 0.0
17079 0.0
17080 0.0
17081 0.0
17082 0.0
17083 0.0
17084 0.0
17085 0.0
17086 0.0
17087 0.31324
17088 0.0
17089 0.31324
17090 0.0
17091 0.0
17092 0.31324
17093 0.0
17094 0.0
17095 0.0
17096 0.0
17097 0.0
17098 0.0
17099 0.0
17100 0.0
17101 0.0
17102 0.0
17103 0.0
17104 0.62648
17105 0.0
17106 0.31324
17107 0.0
17108 0.0
17109 0.0
17110 0.0
17111 0.0
17112 0.0
17113 0.31324
17114 0.0
17115 0.0
17116 0.0
17117 0.31324
17118 0.0
17119 0.0
17120 0.0
17121 0.0
17122 0.0
17123 0.0
17124 0.0
17125 0.0
17126 0.0
17127 0.31324
17128 0.0
17129 0.0
17130 0.0
17131 0.0
17132 0.0
17133 0.0
17134 0.0
17135 0.0
17136 0.0
17137 0.0
17138 0.0
17139 0.0
17140 0.0
17141 0.0
17142 0.0
17143 0.0
17144 0.0
17145 0.0
17146 0.31324
17147 0.0
17148 0.0
17149 0.0
17150 0.0
17151 0.0
17152 0.0
17153 0.0
17154 0.0
17155 0.0
17156 0.0
17157 0.0
17158 0.0
17159 0.0
17160 0.0
17161 0.0
17162 0.0
17163 0.0
17164 0.0
17165 0.0
17166 0.0
17167 0.0
17168 0.31324
17169 0.0
17170 0.0
17171 0.0
17172 0.0
17173 0.0
17174 0.0
17175 0.0
17176 0.0
17177 0.0
17178 0.0
17179 0.0
17180 0.0
17181 0.31324
17182 0.0
17183 0.0
17184 0.0
17185 0.0
17186 0.0
17187 0.0
17188 0.31324
17189 0.0
17190 0.0
17191 0.31324
17192 0.0
17193 0.0
17194 0.0
17195 0.0
17196 0.0
17197 0.0
17198 0.0
17199 0.0
17200 0.0
17201 0.0
17202 0.62648
17203 0.0
17204 0.0
17205 0.0
17206 0.0
17207 0.0
17208 0.0
17209 0.0
17210 0.0
17211 0.0
17212 0.0
17213 0.0
17214 0.31324
17215 0.0
17216 0.0
17217 0.0
17218 0.0
17219 0.0
17220 0.31324
17221 0.0
17222 0.0
17223 0.31324
17224 0.0
17225 0.31324
17226 0.0
17227 0.0
17228 0.0
17229 0.31324
17230 0.0
17231 0.0
17232 0.0
17233 0.0
17234 0.31324
17235 0.0
17236 0.0
17237 0.0
17238 0.0
17239 0.0
17240 0.0
17241 0.0
17242 0.0
17243 0.0
17244 0.0
17245 0.0
17246 0.0
17247 0.0
17248 0.0
17249 0.0
17250 0.0
17251 0.0
17252 0.0
17253 0.0
17254 0.0
17255 0.0
17256 0.0
17257 0.31324
17258 0.31324
17259 0.0
17260 0.0
17261 0.0
17262 0.0
17263 0.0
17264 0.0
17265 0.0
17266 0.0
17267 0.0
17268 0.0
17269 0.0
17270 0.0
17271 0.0
17272 0.0
17273 0.0
17274 0.0
17275 0.0
17276 0.0
17277 0.0
17278 0.0
17279 0.0
17280 0.0
17281 0.0
17282 0.0
17283 0.0
17284 0.0
17285 0.0
17286 0.0
17287 0.0
17288 0.0
17289 0.0
17290 0.0
17291 0.0
17292 0.0
17293 0.0
17294 0.0
17295 0.0
17296 0.31324
17297 0.0
17298 0.0
17299 0.0
17300 0.0
17301 0.0
17302 0.0
17303 0.0
17304 0.0
17305 0.0
17306 0.0
17307 0.0
17308 0.0
17309 0.31324
17310 0.0
17311 0.0
17312 0.0
17313 0.0
17314 0.31324
17315 0.0
17316 0.0
17317 0.0
17318 0.0
17319 0.0
17320 0.0
17321 0.0
17322 0.0
17323 0.0
17324 0.0
17325 0.0
17326 0.31324
17327 0.0
17328 0.0
17329 0.62648
17330 0.0
17331 0.0
17332 0.0
17333 0.0
17334 0.0
17335 0.0
17336 0.0
17337 0.0
17338 0.0
17339 0.0
17340 0.0
17341 0.0
17342 0.0
17343 0.0
17344 0.0
17345 0.0
17346 0.31324
17347 0.0
17348 0.0
17349 0.0
17350 0.0
17351 0.0
17352 0.0
17353 0.0
17354 0.0
17355 0.0
17356 0.31324
17357 0.0
17358 0.0
17359 0.0
17360 0.0
17361 0.0
17362 0.0
17363 0.0
17364 0.0
17365 0.0
17366 0.0
17367 0.0
17368 0.0
17369 0.0
17370 0.0
17371 0.0
17372 0.0
17373 0.0
17374 0.0
17375 0.0
17376 0.0
17377 0.31324
17378 0.0
17379 0.0
17380 0.0
17381 0.31324
17382 0.0
17383 0.0
17384 0.0
17385 0.0
17386 0.0
17387 0.0
17388 0.0
17389 0.0
17390 0.0
17391 0.0
17392 0.0
17393 0.0
17394 0.0
17395 0.0
17396 0.0
17397 0.31324
17398 0.0
17399 0.0
17400 0.0
17401 0.0
17402 0.0
17403 0.0
17404 0.0
17405 0.0
17406 0.0
17407 0.0
17408 0.0
17409 0.0
17410 0.0
17411 0.0
17412 0.0
17413 0.31324
17414 0.0
17415 0.0
17416 0.0
17417 0.0
17418 0.0
17419 0.0
17420 0.0
17421 0.0
17422 0.0
17423 0.0
17424 0.0
17425 0.0
17426 0.0
17427 0.0
17428 0.0
17429 0.0
17430 0.0
17431 0.0
17432 0.31324
17433 0.0
17434 0.0
17435 0.0
17436 0.0
17437 0.0
17438 0.0
17439 0.0
17440 0.0
17441 0.0
17442 0.0
17443 0.0
17444 0.0
17445 0.31324
17446 0.0
17447 0.0
17448 0.0
17449 0.0
17450 0.0
17451 0.0
17452 0.0
17453 0.0
17454 0.0
17455 0.0
17456 0.0
17457 0.0
17458 0.0
17459 0.0
17460 0.0
17461 0.0
17462 0.0
17463 0.0
17464 0.0
17465 0.0
17466 0.0
17467 0.0
17468 0.0
17469 0.0
17470 0.0
17471 0.0
17472 0.0
17473 0.0
17474 0.0
17475 0.0
17476 0.0
17477 0.0
17478 0.0
17479 0.0
17480 0.0
17481 0.0
17482 0.0
17483 0.0
17484 0.0
17485 0.0
17486 0.0
17487 0.31324
17488 0.0
17489 0.0
17490 0.31324
17491 0.0
17492 0.0
17493 0.0
17494 0.0
17495 0.0
17496 0.0
17497 0.0
17498 0.0
17499 0.0
17500 0.0
17501 0.0
17502 0.0
17503 0.0
17504 0.0
17505 0.0
17506 0.0
17507 0.0
17508 0.0
17509 0.0
17510 0.0
17511 0.0
17512 0.0
17513 0.0
17514 0.0
17515 0.0
17516 0.0
17517 0.0
17518 0.0
17519 0.0
17520 0.0
17521 0.0
17522 0.0
17523 0.0
17524 0.0
17525 0.0
17526 0.0
17527 0.0
17528 0.0
17529 0.31324
17530 0.0
17531 0.0
17532 0.0
17533 0.0
17534 0.0
17535 0.0
17536 0.0
17537 0.0
17538 0.0
17539 0.31324
17540 0.0
17541 0.0
17542 0.0
17543 0.0
17544 0.0
17545 0.0
17546 0.0
17547 0.0
17548 0.0
17549 0.0
17550 0.0
17551 0.0
17552 0.0
17553 0.0
17554 0.0
17555 0.0
17556 0.0
17557 0.0
17558 0.0
17559 0.0
17560 0.0
17561 0.0
17562 0.0
17563 0.0
17564 0.0
17565 0.31324
17566 0.0
17567 0.0
17568 0.0
17569 0.0
17570 0.0
17571 0.0
17572 0.0
17573 0.0
17574 0.0
17575 0.0
17576 0.0
17577 0.62648
17578 0.0
17579 0.0
17580 0.0
17581 0.0
17582 0.0
17583 0.0
17584 0.0
17585 0.0
17586 0.0
17587 0.0
17588 0.0
17589 0.0
17590 0.0
17591 0.0
17592 0.0
17593 0.0
17594 0.0
17595 0.0
17596 0.0
17597 0.0
17598 0.0
17599 0.0
17600 0.0
17601 0.0
17602 0.0
17603 0.0
17604 0.0
17605 0.0
17606 0.0
17607 0.0
17608 0.0
17609 0.0
17610 0.0
17611 0.0
17612 0.31324
17613 0.0
17614 0.0
17615 0.0
17616 0.0
17617 0.0
17618 0.0
17619 0.0
17620 0.0
17621 0.0
17622 0.0
17623 0.0
17624 0.0
17625 0.0
17626 0.0
17627 0.0
17628 0.0
17629 0.0
17630 0.0
17631 0.0
17632 0.0
17633 0.0
17634 0.0
17635 0.31324
17636 0.0
17637 0.0
17638 0.0
17639 0.0
17640 0.0
17641 0.0
17642 0.0
17643 0.0
17644 0.0
17645 0.0
17646 0.0
17647 0.0
17648 0.0
17649 0.0
17650 0.0
17651 0.31324
17652 0.0
17653 0.0
17654 0.0
17655 0.0
17656 0.0
17657 0.0
17658 0.0
17659 0.0
17660 0.0
17661 0.0
17662 0.0
17663 0.0
17664 0.0
17665 0.0
17666 0.0
17667 0.0
17668 0.0
17669 0.0
17670 0.0
17671 0.0
17672 0.0
17673 0.0
17674 0.0
17675 0.0
17676 0.0
17677 0.0
17678 0.0
17679 0.0
17680 0.0
17681 0.0
17682 0.0
17683 0.0
17684 0.0
17685 0.0
17686 0.0
17687 0.0
17688 0.0
17689 0.31324
17690 0.0
17691 0.0
17692 0.0
17693 0.0
17694 0.0
17695 0.0
17696 0.31324
17697 0.0
17698 0.0
17699 0.0
17700 0.0
17701 0.0
17702 0.0
17703 0.0
17704 0.0
17705 0.0
17706 0.0
17707 0.0
17708 0.0
17709 0.0
17710 0.0
17711 0.0
17712 0.0
17713 0.0
17714 0.0
17715 0.0
17716 0.31324
17717 0.0
17718 0.0
17719 0.0
17720 0.0
17721 0.0
17722 0.0
17723 0.0
17724 0.31324
17725 0.0
17726 0.0
17727 0.0
17728 0.0
17729 0.0
17730 0.31324
17731 0.0
17732 0.0
17733 0.0
17734 0.31324
17735 0.31324
17736 0.0
17737 0.0
17738 0.31324
17739 0.0
17740 0.0
17741 0.0
17742 0.0
17743 0.0
17744 0.0
17745 0.0
17746 0.0
17747 0.0
17748 0.0
17749 0.0
17750 0.0
17751 0.0
17752 0.0
17753 0.0
17754 0.0
17755 0.0
17756 0.31324
17757 0.0
17758 0.0
17759 0.31324
17760 0.0
17761 0.0
17762 0.31324
17763 0.0
17764 0.62648
17765 0.31324
17766 0.0
17767 0.0
17768 0.0
17769 0.0
17770 0.0
17771 0.0
17772 0.0
17773 0.9397200000000001
17774 0.31324
17775 0.0
17776 0.0
17777 0.0
17778 0.0
17779 0.0
17780 0.0
17781 0.0
17782 0.0
17783 0.62648
17784 0.0
17785 0.0
17786 0.0
17787 0.0
17788 0.62648
17789 0.9397200000000001
17790 0.0
17791 0.0
17792 0.0
17793 0.0
17794 0.0
17795 0.0
17796 0.0
17797 0.0
17798 0.0
17799 0.0
17800 0.0
17801 0.0
17802 0.0
17803 0.0
17804 0.0
17805 0.62648
17806 0.0
17807 0.31324
17808 0.0
17809 0.0
17810 0.0
17811 0.0
17812 0.0
17813 0.0
17814 0.0
17815 0.0
17816 0.0
17817 0.0
17818 0.0
17819 0.0
17820 0.0
17821 0.31324
17822 0.0
17823 0.0
17824 0.0
17825 0.0
17826 0.0
17827 0.0
17828 0.31324
17829 0.0
17830 0.0
17831 0.0
17832 0.0
17833 0.0
17834 0.0
17835 0.0
17836 0.0
17837 0.0
17838 0.0
17839 0.0
17840 0.0
17841 0.0
17842 0.0
17843 0.31324
17844 0.0
17845 0.0
17846 0.0
17847 0.0
17848 0.0
17849 0.0
17850 0.0
17851 0.0
17852 0.0
17853 0.31324
17854 0.0
17855 0.0
17856 0.0
17857 0.0
17858 0.0
17859 0.0
17860 0.0
17861 0.0
17862 0.31324
17863 0.31324
17864 0.0
17865 0.0
17866 0.0
17867 0.0
17868 0.0
17869 0.0
17870 0.0
17871 0.0
17872 0.0
17873 0.0
17874 0.0
17875 0.0
17876 0.31324
17877 0.0
17878 0.0
17879 0.0
17880 0.0
17881 0.0
17882 0.0
17883 0.0
17884 0.0
17885 0.31324
17886 0.0
17887 0.0
17888 0.0
17889 0.31324
17890 0.0
17891 0.0
17892 0.0
17893 0.0
17894 1.25296
17895 0.0
17896 0.0
17897 0.0
17898 0.0
17899 0.0
17900 0.0
17901 0.0
17902 0.31324
17903 0.0
17904 0.0
17905 0.0
17906 0.0
17907 0.0
17908 0.0
17909 0.0
17910 0.0
17911 0.0
17912 0.0
17913 0.9397200000000001
17914 0.0
17915 0.0
17916 0.0
17917 0.0
17918 0.0
17919 0.0
17920 0.0
17921 0.0
17922 0.0
17923 0.62648
17924 0.0
17925 0.31324
17926 0.0
17927 0.0
17928 0.0
17929 0.0
17930 0.0
17931 0.0
17932 0.0
17933 0.0
17934 0.0
17935 0.0
17936 0.0
17937 0.0
17938 0.62648
17939 0.0
17940 0.0
17941 0.0
17942 0.0
17943 0.0
17944 0.0
17945 0.0
17946 0.31324
17947 0.0
17948 0.31324
17949 0.0
17950 0.0
17951 0.0
17952 0.0
17953 0.0
17954 0.0
17955 0.0
17956 0.0
17957 0.0
17958 0.0
17959 0.0
17960 0.0
17961 0.0
17962 0.0
17963 0.0
17964 0.0
17965 0.0
17966 0.0
17967 0.0
17968 0.0
17969 0.0
17970 0.0
17971 0.31324
17972 0.0
17973 0.31324
17974 0.0
17975 0.0
17976 0.31324
17977 0.0
17978 0.0
17979 0.0
17980 0.0
17981 0.0
17982 0.0
17983 0.0
17984 0.0
17985 0.0
17986 0.0
17987 0.31324
17988 0.0
17989 0.0
17990 0.0
17991 0.0
17992 0.0
17993 0.0
17994 0.0
17995 0.0
17996 0.0
17997 0.0
17998 0.0
17999 0.0
18000 0.0
18001 0.0
18002 0.0
18003 0.0
18004 0.0
18005 0.31324
18006 0.0
18007 0.0
18008 0.0
18009 0.0
18010 0.0
18011 0.0
18012 0.0
18013 0.0
18014 0.0
18015 0.0
18016 0.0
18017 0.0
18018 0.0
18019 0.0
18020 0.0
18021 0.0
18022 0.0
18023 0.0
18024 0.0
18025 0.0
18026 0.0
18027 0.0
18028 0.0
18029 0.0
18030 0.0
18031 0.0
18032 0.0
18033 0.31324
18034 0.31324
18035 0.0
18036 0.0
18037 0.0
18038 0.0
18039 0.0
18040 0.0
18041 0.0
18042 0.0
18043 0.0
18044 0.0
18045 0.0
18046 0.0
18047 0.0
18048 0.0
18049 0.0
18050 0.0
18051 0.31324
18052 0.0
18053 0.0
18054 0.0
18055 0.0
18056 0.0
18057 0.0
18058 0.0
18059 0.62648
18060 0.0
18061 0.0
18062 0.0
18063 0.0
18064 0.31324
18065 0.0
18066 0.0
18067 0.0
18068 0.0
18069 0.62648
18070 0.0
18071 0.0
18072 0.0
18073 0.0
18074 0.0
18075 0.0
18076 0.31324
18077 0.0
18078 0.0
18079 0.0
18080 0.0
18081 0.0
18082 0.0
18083 0.0
18084 0.0
18085 0.0
18086 0.31324
18087 0.0
18088 0.0
18089 0.0
18090 0.0
18091 0.0
18092 0.0
18093 0.0
18094 0.0
18095 0.0
18096 0.0
18097 0.0
18098 0.0
18099 0.0
18100 0.0
18101 0.0
18102 0.0
18103 0.0
18104 0.0
18105 0.0
18106 0.0
18107 0.0
18108 0.0
18109 0.0
18110 0.0
18111 0.0
18112 0.0
18113 0.0
18114 0.0
18115 0.0
18116 0.0
18117 0.0
18118 0.0
18119 0.0
18120 0.0
18121 0.0
18122 0.0
18123 0.0
18124 0.0
18125 0.0
18126 0.0
18127 0.0
18128 0.0
18129 0.0
18130 0.0
18131 0.0
18132 0.0
18133 0.0
18134 0.0
18135 0.0
18136 0.31324
18137 0.0
18138 0.0
18139 0.0
18140 0.0
18141 0.0
18142 0.0
18143 0.0
18144 0.0
18145 0.0
18146 0.0
18147 0.0
18148 0.0
18149 0.31324
18150 0.0
18151 0.0
18152 0.0
18153 0.0
18154 0.0
18155 0.0
18156 0.0
18157 0.31324
18158 0.0
18159 0.0
18160 0.0
18161 0.0
18162 0.0
18163 0.0
18164 0.0
18165 0.31324
18166 0.0
18167 0.0
18168 0.0
18169 0.0
18170 0.31324
18171 0.0
18172 0.0
18173 0.0
18174 0.0
18175 0.0
18176 0.0
18177 0.0
18178 0.0
18179 0.0
18180 0.0
18181 0.0
18182 0.0
18183 0.0
18184 0.9397200000000001
18185 0.0
18186 0.0
18187 0.0
18188 0.0
18189 0.0
18190 0.0
18191 0.0
18192 0.0
18193 0.0
18194 0.0
18195 0.0
18196 0.0
18197 0.0
18198 0.0
18199 0.0
18200 0.0
18201 0.31324
18202 0.0
18203 0.0
18204 0.0
18205 0.0
18206 0.0
18207 0.0
18208 0.0
18209 0.0
18210 0.0
18211 0.0
18212 0.31324
18213 0.0
18214 0.0
18215 0.0
18216 0.0
18217 0.31324
18218 0.0
18219 0.0
18220 0.0
18221 0.0
18222 0.0
18223 0.0
18224 0.0
18225 0.0
18226 0.0
18227 0.0
18228 0.0
18229 0.0
18230 0.0
18231 0.0
18232 0.0
18233 0.0
18234 0.0
18235 0.0
18236 0.0
18237 0.0
18238 0.0
18239 0.0
18240 0.0
18241 0.0
18242 0.0
18243 0.0
18244 0.0
18245 0.0
18246 0.0
18247 0.0
18248 0.0
18249 0.0
18250 0.0
18251 0.0
18252 0.0
18253 0.0
18254 0.0
18255 0.0
18256 0.0
18257 0.0
18258 0.0
18259 0.0
18260 0.0
18261 0.0
18262 0.0
18263 0.0
18264 0.0
18265 0.0
18266 0.0
18267 0.0
18268 0.0
18269 0.0
18270 0.0
18271 0.0
18272 0.0
18273 0.0
18274 0.0
18275 0.0
18276 0.0
18277 0.0
18278 0.0
18279 0.0
18280 0.0
18281 0.0
18282 0.0
18283 0.0
18284 0.0
18285 0.0
18286 0.0
18287 0.0
18288 0.0
18289 0.0
18290 0.0
18291 0.0
18292 0.0
18293 0.0
18294 0.0
18295 0.0
18296 0.0
18297 0.0
18298 0.0
18299 0.0
18300 0.0
18301 0.0
18302 0.0
18303 0.0
18304 0.0
18305 0.0
18306 0.0
18307 0.31324
18308 0.0
18309 0.0
18310 0.0
18311 0.0
18312 0.0
18313 0.0
18314 0.0
18315 0.0
18316 0.0
18317 0.0
18318 0.0
18319 0.0
18320 0.0
18321 0.0
18322 0.0
18323 0.0
18324 0.0
18325 0.0
18326 0.0
18327 0.31324
18328 0.0
18329 0.0
18330 0.0
18331 0.0
18332 0.0
18333 0.0
18334 0.0
18335 0.0
18336 0.0
18337 0.0
18338 0.0
18339 0.0
18340 0.0
18341 0.0
18342 0.0
18343 0.0
18344 0.0
18345 0.0
18346 0.0
18347 0.0
18348 0.0
18349 0.0
18350 0.0
18351 0.0
18352 0.0
18353 0.0
18354 0.0
18355 0.0
18356 0.0
18357 0.0
18358 0.0
18359 0.0
18360 0.0
18361 0.0
18362 0.0
18363 0.0
18364 0.0
18365 0.0
18366 0.0
18367 0.0
18368 0.0
18369 0.0
18370 0.0
18371 0.0
18372 0.31324
18373 0.0
18374 0.0
18375 0.0
18376 0.0
18377 0.0
18378 0.0
18379 0.0
18380 0.0
18381 0.0
18382 0.0
18383 0.0
18384 0.0
18385 0.0
18386 0.0
18387 0.0
18388 0.0
18389 0.0
18390 0.0
18391 0.0
18392 0.0
18393 0.0
18394 0.0
18395 0.0
18396 0.0
18397 0.0
18398 0.0
18399 0.0
18400 0.0
18401 0.0
18402 0.31324
18403 0.0
18404 0.0
18405 0.0
18406 0.0
18407 0.0
18408 0.0
18409 0.0
18410 0.0
18411 0.0
18412 0.0
18413 0.0
18414 0.0
18415 0.0
18416 0.0
18417 0.0
18418 0.0
18419 0.0
18420 0.0
18421 0.0
18422 0.31324
18423 0.0
18424 0.0
18425 0.0
18426 0.31324
18427 0.0
18428 0.0
18429 0.0
18430 0.0
18431 0.0
18432 0.0
18433 0.0
18434 0.0
18435 0.0
18436 0.0
18437 0.0
18438 0.0
18439 0.0
18440 0.0
18441 0.0
18442 0.0
18443 0.0
18444 0.0
18445 0.0
18446 0.0
18447 0.0
18448 0.0
18449 0.0
18450 0.0
18451 0.0
18452 0.0
18453 0.0
18454 0.0
18455 0.0
18456 0.0
18457 0.0
18458 0.0
18459 0.0
18460 0.0
18461 0.0
18462 0.0
18463 0.0
18464 0.0
18465 0.0
18466 0.0
18467 0.0
18468 0.0
18469 0.0
18470 0.0
18471 0.0
18472 0.0
18473 0.0
18474 0.0
18475 0.0
18476 0.0
18477 0.0
18478 0.0
18479 0.0
18480 0.0
18481 0.0
18482 0.0
18483 0.0
18484 0.0
18485 0.0
18486 0.0
18487 0.0
18488 0.0
18489 0.0
18490 0.0
18491 0.0
18492 0.0
18493 0.0
18494 0.0
18495 0.0
18496 0.0
18497 0.0
18498 0.0
18499 0.0
18500 0.31324
18501 0.0
18502 0.0
18503 0.0
18504 0.0
18505 0.0
18506 0.0
18507 0.0
18508 0.0
18509 0.31324
18510 0.0
18511 0.0
18512 0.0
18513 0.0
18514 0.0
18515 0.0
18516 0.0
18517 0.0
18518 0.31324
18519 0.0
18520 0.0
18521 0.0
18522 0.0
18523 0.0
18524 0.0
18525 0.0
18526 0.0
18527 0.0
18528 0.0
18529 0.31324
18530 0.0
18531 0.31324
18532 0.0
18533 0.0
18534 0.0
18535 0.0
18536 0.0
18537 0.0
18538 0.0
18539 0.0
18540 0.0
18541 0.0
18542 0.0
18543 0.0
18544 0.0
18545 0.0
18546 0.0
18547 0.0
18548 0.0
18549 0.0
18550 0.0
18551 0.0
18552 0.0
18553 0.0
18554 0.0
18555 0.0
18556 0.0
18557 0.0
18558 0.0
18559 0.0
18560 0.0
18561 0.0
18562 0.0
18563 0.0
18564 0.0
18565 0.0
18566 0.0
18567 0.0
18568 0.0
18569 0.0
18570 0.0
18571 0.0
18572 0.0
18573 0.0
18574 0.0
18575 0.0
18576 0.0
18577 0.0
18578 0.0
18579 0.0
18580 0.0
18581 0.0
18582 0.0
18583 0.0
18584 0.0
18585 0.0
18586 0.0
18587 0.0
18588 0.0
18589 0.0
18590 0.0
18591 0.0
18592 0.0
18593 0.0
18594 0.0
18595 0.0
18596 0.0
18597 0.0
18598 0.0
18599 0.0
18600 0.0
18601 0.0
18602 0.0
18603 0.0
18604 0.0
18605 0.0
18606 0.0
18607 0.0
18608 0.0
18609 0.0
18610 0.0
18611 0.0
18612 0.0
18613 0.0
18614 0.0
18615 0.0
18616 0.0
18617 0.0
18618 0.0
18619 0.0
18620 0.0
18621 0.0
18622 0.0
18623 0.0
18624 0.0
18625 0.0
18626 0.0
18627 0.0
18628 0.0
18629 0.0
18630 0.0
18631 0.0
18632 0.0
18633 0.0
18634 0.0
18635 0.0
18636 0.0
18637 0.0
18638 0.0
18639 0.0
18640 0.31324
18641 0.0
18642 0.0
18643 0.0
18644 0.0
18645 0.0
18646 0.0
18647 0.0
18648 0.0
18649 0.0
18650 0.0
18651 0.0
18652 0.0
18653 0.0
18654 0.31324
18655 0.0
18656 0.31324
18657 0.0
18658 0.0
18659 0.0
18660 0.0
18661 0.0
18662 0.0
18663 0.0
18664 0.0
18665 0.0
18666 0.0
18667 0.31324
18668 0.0
18669 0.0
18670 0.0
18671 0.0
18672 0.0
18673 0.0
18674 0.0
18675 0.0
18676 0.31324
18677 0.0
18678 0.0
18679 0.0
18680 0.0
18681 0.31324
18682 0.0
18683 0.0
18684 0.0
18685 0.0
18686 0.0
18687 0.0
18688 0.0
18689 0.0
18690 0.0
18691 0.0
18692 0.0
18693 0.0
18694 0.0
18695 0.0
18696 0.31324
18697 0.0
18698 0.0
18699 0.0
18700 0.0
18701 0.0
18702 0.0
18703 0.0
18704 0.0
18705 0.0
18706 0.31324
18707 0.0
18708 0.0
18709 0.0
18710 0.0
18711 0.0
18712 0.0
18713 0.31324
18714 0.0
18715 0.0
18716 0.0
18717 0.0
18718 0.0
18719 0.0
18720 0.0
18721 0.0
18722 0.0
18723 0.0
18724 0.0
18725 0.0
18726 0.0
18727 0.0
18728 0.0
18729 0.0
18730 0.0
18731 0.0
18732 0.0
18733 0.0
18734 0.0
18735 0.0
18736 0.0
18737 0.0
18738 0.0
18739 0.0
18740 0.0
18741 0.0
18742 0.0
18743 0.0
18744 0.0
18745 0.0
18746 0.0
18747 0.0
18748 0.0
18749 0.0
18750 0.0
18751 0.0
18752 0.0
18753 0.0
18754 0.0
18755 0.0
18756 0.0
18757 0.0
18758 0.0
18759 0.0
18760 0.0
18761 0.0
18762 0.0
18763 0.0
18764 0.0
18765 0.0
18766 0.0
18767 0.31324
18768 0.0
18769 0.0
18770 0.0
18771 0.0
18772 0.0
18773 0.0
18774 0.0
18775 0.0
18776 0.0
18777 0.0
18778 0.0
18779 0.0
18780 0.0
18781 0.0
18782 0.0
18783 0.0
18784 0.0
18785 0.0
18786 0.0
18787 0.0
18788 0.0
18789 0.0
18790 0.0
18791 0.0
18792 0.0
18793 0.0
18794 0.62648
18795 0.0
18796 0.0
18797 0.0
18798 0.0
18799 0.0
18800 0.0
18801 0.0
18802 0.0
18803 0.0
18804 0.0
18805 0.0
18806 0.0
18807 0.0
18808 0.31324
18809 0.31324
18810 0.0
18811 0.0
18812 0.0
18813 0.0
18814 0.0
18815 0.0
18816 0.0
18817 0.0
18818 0.0
18819 0.0
18820 0.0
18821 0.0
18822 0.0
18823 0.31324
18824 0.31324
18825 0.0
18826 0.0
18827 0.0
18828 0.0
18829 0.0
18830 0.0
18831 0.0
18832 0.0
18833 0.0
18834 0.0
18835 0.0
18836 0.0
18837 0.0
18838 0.31324
18839 0.0
18840 0.0
18841 0.0
18842 0.0
18843 0.0
18844 0.0
18845 0.0
18846 0.0
18847 0.0
18848 0.0
18849 0.0
18850 0.0
18851 0.0
18852 0.0
18853 0.0
18854 0.0
18855 0.0
18856 0.0
18857 0.0
18858 0.0
18859 0.0
18860 0.0
18861 0.0
18862 0.0
18863 0.0
18864 0.0
18865 0.0
18866 0.0
18867 0.0
18868 0.0
18869 0.0
18870 0.0
18871 0.0
18872 0.0
18873 0.0
18874 0.0
18875 0.0
18876 0.0
18877 0.0
18878 0.0
18879 0.0
18880 0.0
18881 0.0
18882 0.0
18883 0.0
18884 0.0
18885 0.0
18886 0.0
18887 0.0
18888 0.0
18889 0.0
18890 0.0
18891 0.0
18892 0.0
18893 0.0
18894 0.0
18895 0.0
18896 0.0
18897 0.0
18898 0.0
18899 0.0
18900 0.0
18901 0.0
18902 0.0
18903 0.0
18904 0.0
18905 0.31324
18906 0.0
18907 0.0
18908 0.0
18909 0.0
18910 0.0
18911 0.0
18912 0.0
18913 0.0
18914 0.0
18915 0.0
18916 0.0
18917 0.0
18918 0.0
18919 0.0
18920 0.0
18921 0.0
18922 0.0
18923 0.0
18924 0.0
18925 0.0
18926 0.0
18927 0.0
18928 0.0
18929 0.0
18930 0.0
18931 0.0
18932 0.0
18933 0.31324
18934 0.0
18935 0.0
18936 0.0
18937 0.0
18938 0.0
18939 0.0
18940 0.0
18941 0.0
18942 0.0
18943 0.0
18944 0.0
18945 0.0
18946 0.0
18947 0.31324
18948 0.0
18949 0.0
18950 0.0
18951 0.0
18952 0.0
18953 0.0
18954 0.0
18955 0.0
18956 0.0
18957 0.0
18958 0.0
18959 0.0
18960 0.0
18961 0.0
18962 0.0
18963 0.0
18964 0.0
18965 0.0
18966 0.0
18967 0.0
18968 0.0
18969 0.0
18970 0.0
18971 0.0
18972 0.0
18973 0.0
18974 0.0
18975 0.0
18976 0.31324
18977 0.0
18978 0.0
18979 0.0
18980 0.0
18981 0.0
18982 0.0
18983 0.0
18984 0.0
18985 0.0
18986 0.0
18987 0.0
18988 0.0
18989 0.0
18990 0.31324
18991 0.0
18992 0.0
18993 0.0
18994 0.0
18995 0.0
18996 0.0
18997 0.0
18998 0.0
18999 0.0
19000 0.0
19001 0.0
19002 0.0
19003 0.0
19004 0.0
19005 0.0
19006 0.0
19007 0.0
19008 0.0
19009 0.31324
19010 0.0
19011 0.31324
19012 0.0
19013 0.0
19014 0.0
19015 0.0
19016 0.0
19017 0.0
19018 0.0
19019 0.0
19020 0.0
19021 0.0
19022 0.0
19023 0.0
19024 0.0
19025 0.0
19026 0.0
19027 0.0
19028 0.0
19029 0.0
19030 0.0
19031 0.0
19032 0.0
19033 0.0
19034 0.0
19035 0.0
19036 0.0
19037 0.0
19038 0.0
19039 0.0
19040 0.0
19041 0.0
19042 0.0
19043 0.0
19044 0.0
19045 0.0
19046 0.0
19047 0.0
19048 0.0
19049 0.0
19050 0.0
19051 0.31324
19052 0.0
19053 0.0
19054 0.0
19055 0.0
19056 0.0
19057 0.0
19058 0.0
19059 0.0
19060 0.0
19061 0.31324
19062 0.0
19063 0.0
19064 0.0
19065 0.0
19066 0.31324
19067 0.0
19068 0.0
19069 0.0
19070 0.31324
19071 0.0
19072 0.31324
19073 0.0
19074 0.0
19075 0.0
19076 0.0
19077 0.0
19078 0.0
19079 0.0
19080 0.0
19081 0.31324
19082 0.0
19083 0.0
19084 0.0
19085 0.0
19086 0.0
19087 0.0
19088 0.0
19089 0.0
19090 0.0
19091 0.0
19092 0.0
19093 0.0
19094 0.0
19095 0.0
19096 0.0
19097 0.0
19098 0.0
19099 0.0
19100 0.0
19101 0.0
19102 0.0
19103 0.0
19104 0.0
19105 0.0
19106 0.0
19107 0.0
19108 0.0
19109 0.0
19110 0.0
19111 0.0
19112 0.0
19113 0.0
19114 0.0
19115 0.0
19116 0.0
19117 0.0
19118 0.0
19119 0.0
19120 0.0
19121 0.0
19122 0.0
19123 0.0
19124 0.0
19125 0.0
19126 0.0
19127 0.0
19128 0.0
19129 0.0
19130 0.0
19131 0.0
19132 0.0
19133 0.0
19134 0.0
19135 0.31324
19136 0.0
19137 0.0
19138 0.0
19139 0.0
19140 0.0
19141 0.0
19142 0.0
19143 0.0
19144 0.0
19145 0.0
19146 0.0
19147 0.0
19148 0.0
19149 0.0
19150 0.31324
19151 0.0
19152 0.0
19153 0.0
19154 0.0
19155 0.0
19156 0.0
19157 0.0
19158 0.0
19159 0.0
19160 0.0
19161 0.0
19162 0.0
19163 0.0
19164 0.0
19165 0.0
19166 0.0
19167 0.0
19168 0.0
19169 0.31324
19170 0.0
19171 0.0
19172 0.0
19173 0.0
19174 0.0
19175 0.0
19176 0.0
19177 0.0
19178 0.0
19179 0.0
19180 0.0
19181 0.0
19182 0.0
19183 0.0
19184 0.0
19185 0.0
19186 0.0
19187 0.0
19188 0.0
19189 0.31324
19190 0.0
19191 0.0
19192 0.0
19193 0.31324
19194 0.0
19195 0.0
19196 0.0
19197 0.0
19198 0.31324
19199 0.0
19200 0.0
19201 0.0
19202 0.0
19203 0.0
19204 0.0
19205 0.0
19206 0.0
19207 0.0
19208 0.0
19209 0.0
19210 0.0
19211 0.0
19212 0.0
19213 0.0
19214 0.0
19215 0.31324
19216 0.0
19217 0.0
19218 0.0
19219 0.0
19220 0.0
19221 0.0
19222 0.0
19223 0.0
19224 0.0
19225 0.0
19226 0.0
19227 0.0
19228 0.0
19229 0.0
19230 0.0
19231 0.0
19232 0.0
19233 0.0
19234 0.0
19235 0.0
19236 0.0
19237 0.0
19238 0.0
19239 0.0
19240 0.0
19241 0.0
19242 0.0
19243 0.31324
19244 0.0
19245 0.0
19246 0.0
19247 0.0
19248 0.0
19249 0.0
19250 0.0
19251 0.0
19252 0.0
19253 0.0
19254 0.0
19255 0.0
19256 0.0
19257 0.0
19258 0.0
19259 0.0
19260 0.31324
19261 0.0
19262 0.0
19263 0.0
19264 0.0
19265 0.0
19266 0.0
19267 0.0
19268 0.0
19269 0.0
19270 0.0
19271 0.0
19272 0.0
19273 0.0
19274 0.31324
19275 0.0
19276 0.0
19277 0.0
19278 0.0
19279 0.0
19280 0.0
19281 0.31324
19282 0.0
19283 0.0
19284 0.0
19285 0.0
19286 0.31324
19287 0.0
19288 0.0
19289 0.0
19290 0.0
19291 0.0
19292 0.0
19293 0.0
19294 0.0
19295 0.0
19296 0.0
19297 0.0
19298 0.0
19299 0.0
19300 0.0
19301 0.0
19302 0.0
19303 0.0
19304 0.0
19305 0.0
19306 0.0
19307 0.0
19308 0.0
19309 0.0
19310 0.0
19311 0.0
19312 0.0
19313 0.0
19314 0.0
19315 0.0
19316 0.0
19317 0.0
19318 0.0
19319 0.0
19320 0.0
19321 0.0
19322 0.0
19323 0.0
19324 0.0
19325 0.31324
19326 0.0
19327 0.0
19328 0.0
19329 0.0
19330 0.0
19331 0.0
19332 0.0
19333 0.0
19334 0.0
19335 0.0
19336 0.0
19337 0.0
19338 0.0
19339 0.0
19340 0.0
19341 0.0
19342 0.0
19343 0.0
19344 0.0
19345 0.0
19346 0.0
19347 0.0
19348 0.0
19349 0.0
19350 0.0
19351 0.0
19352 0.0
19353 0.0
19354 0.0
19355 0.0
19356 0.0
19357 0.0
19358 0.0
19359 0.0
19360 0.0
19361 0.0
19362 0.0
19363 0.0
19364 0.0
19365 0.0
19366 0.0
19367 0.0
19368 0.0
19369 0.0
19370 0.31324
19371 0.0
19372 0.0
19373 0.0
19374 0.0
19375 0.0
19376 0.0
19377 0.0
19378 0.0
19379 0.0
19380 0.0
19381 0.0
19382 0.0
19383 0.0
19384 0.0
19385 0.0
19386 0.0
19387 0.0
19388 0.0
19389 0.0
19390 0.0
19391 0.0
19392 0.0
19393 0.31324
19394 0.0
19395 0.0
19396 0.31324
19397 0.0
19398 0.0
19399 0.0
19400 0.0
19401 0.0
19402 0.0
19403 0.0
19404 0.0
19405 0.0
19406 0.0
19407 0.0
19408 0.0
19409 0.0
19410 0.0
19411 0.0
19412 0.0
19413 0.0
19414 0.0
19415 0.0
19416 0.0
19417 0.31324
19418 0.0
19419 0.0
19420 0.0
19421 0.31324
19422 0.0
19423 0.0
19424 0.0
19425 0.0
19426 0.0
19427 0.0
19428 0.0
19429 0.0
19430 0.0
19431 0.0
19432 0.0
19433 0.0
19434 0.0
19435 0.0
19436 0.0
19437 0.0
19438 0.0
19439 0.0
19440 0.0
19441 0.0
19442 0.0
19443 0.0
19444 0.0
19445 0.0
19446 0.0
19447 0.0
19448 0.0
19449 0.0
19450 0.0
19451 0.0
19452 0.0
19453 0.0
19454 0.0
19455 0.0
19456 0.0
19457 0.0
19458 0.0
19459 0.0
19460 0.0
19461 0.0
19462 0.0
19463 0.0
19464 0.0
19465 0.0
19466 0.0
19467 0.0
19468 0.0
19469 0.0
19470 0.0
19471 0.0
19472 0.0
19473 0.0
19474 0.31324
19475 0.0
19476 0.0
19477 0.0
19478 0.0
19479 0.0
19480 0.0
19481 0.0
19482 0.0
19483 0.0
19484 0.0
19485 0.0
19486 0.0
19487 0.0
19488 0.0
19489 0.0
19490 0.0
19491 0.0
19492 0.0
19493 0.0
19494 0.0
19495 0.0
19496 0.0
19497 0.0
19498 0.0
19499 0.0
19500 0.0
19501 0.0
19502 0.0
19503 0.0
19504 0.0
19505 0.0
19506 0.0
19507 0.0
19508 0.0
19509 0.0
19510 0.0
19511 0.0
19512 0.0
19513 0.0
19514 0.0
19515 0.0
19516 0.0
19517 0.0
19518 0.0
19519 0.0
19520 0.0
19521 0.0
19522 0.0
19523 0.0
19524 0.31324
19525 0.0
19526 0.0
19527 0.0
19528 0.0
19529 0.0
19530 0.0
19531 0.0
19532 0.0
19533 0.0
19534 0.0
19535 0.0
19536 0.0
19537 0.0
19538 0.0
19539 0.0
19540 0.0
19541 0.0
19542 0.31324
19543 0.0
19544 0.0
19545 0.0
19546 0.0
19547 0.0
19548 0.0
19549 0.0
19550 0.0
19551 0.0
19552 0.0
19553 0.0
19554 0.0
19555 0.0
19556 0.0
19557 0.0
19558 0.0
19559 0.0
19560 0.0
19561 0.0
19562 0.0
19563 0.0
19564 0.0
19565 0.0
19566 0.31324
19567 0.31324
19568 0.0
19569 0.0
19570 0.0
19571 0.0
19572 0.0
19573 0.0
19574 0.0
19575 0.0
19576 0.0
19577 0.0
19578 0.0
19579 0.0
19580 0.0
19581 0.0
19582 0.0
19583 0.0
19584 0.0
19585 0.0
19586 0.0
19587 0.0
19588 0.0
19589 0.0
19590 0.0
19591 0.0
19592 0.0
19593 0.0
19594 0.0
19595 0.0
19596 0.0
19597 0.0
19598 0.0
19599 0.0
19600 0.0
19601 0.0
19602 0.0
19603 0.0
19604 0.0
19605 0.0
19606 0.0
19607 0.0
19608 0.0
19609 0.0
19610 0.0
19611 0.0
19612 0.0
19613 0.0
19614 0.0
19615 0.0
19616 0.0
19617 0.0
19618 0.0
19619 0.0
19620 0.0
19621 0.0
19622 0.0
19623 0.0
19624 0.0
19625 0.0
19626 0.0
19627 0.0
19628 0.0
19629 0.0
19630 0.0
19631 0.0
19632 0.0
19633 0.31324
19634 0.0
19635 0.0
19636 0.0
19637 0.0
19638 0.0
19639 0.0
19640 0.0
19641 0.0
19642 0.0
19643 0.0
19644 0.0
19645 0.0
19646 0.0
19647 0.31324
19648 0.0
19649 0.0
19650 0.0
19651 0.0
19652 0.0
19653 0.0
19654 0.0
19655 0.0
19656 0.0
19657 0.0
19658 0.0
19659 0.0
19660 1.25296
19661 0.31324
19662 0.0
19663 0.0
19664 0.0
19665 0.0
19666 0.0
19667 0.0
19668 0.0
19669 0.0
19670 0.0
19671 0.0
19672 0.0
19673 0.0
19674 0.9397200000000001
19675 0.0
19676 0.0
19677 0.0
19678 0.0
19679 0.31324
19680 0.0
19681 0.0
19682 0.0
19683 0.0
19684 0.0
19685 0.31324
19686 0.0
19687 0.31324
19688 0.0
19689 0.0
19690 0.0
19691 0.0
19692 0.0
19693 0.0
19694 0.0
19695 0.0
19696 0.0
19697 0.0
19698 0.0
19699 0.0
19700 0.0
19701 0.0
19702 0.0
19703 0.0
19704 0.0
19705 0.0
19706 0.0
19707 0.0
19708 0.0
19709 0.0
19710 0.0
19711 0.0
19712 0.0
19713 0.0
19714 0.0
19715 0.0
19716 0.0
19717 0.9397200000000001
19718 0.0
19719 0.0
19720 0.0
19721 0.0
19722 0.0
19723 0.0
19724 0.0
19725 0.0
19726 0.0
19727 0.0
19728 0.0
19729 0.0
19730 0.62648
19731 0.0
19732 0.0
19733 0.0
19734 0.0
19735 0.0
19736 0.0
19737 0.0
19738 0.0
19739 0.0
19740 0.0
19741 0.0
19742 0.0
19743 0.0
19744 0.0
19745 0.0
19746 0.0
19747 0.0
19748 0.0
19749 0.0
19750 0.0
19751 0.0
19752 0.0
19753 0.0
19754 0.0
19755 0.0
19756 0.0
19757 0.0
19758 0.0
19759 0.0
19760 0.0
19761 0.0
19762 0.0
19763 0.0
19764 0.0
19765 0.31324
19766 0.0
19767 0.0
19768 0.0
19769 0.0
19770 0.0
19771 0.31324
19772 0.0
19773 0.0
19774 0.0
19775 0.0
19776 0.0
19777 0.31324
19778 0.0
19779 0.0
19780 0.0
19781 0.0
19782 0.0
19783 0.31324
19784 0.0
19785 0.31324
19786 0.0
19787 0.0
19788 0.0
19789 0.0
19790 0.62648
19791 0.0
19792 0.0
19793 0.0
19794 0.0
19795 0.0
19796 0.0
19797 0.0
19798 0.0
19799 0.31324
19800 0.0
19801 0.0
19802 0.0
19803 0.0
19804 0.0
19805 0.0
19806 0.0
19807 0.0
19808 0.0
19809 0.0
19810 0.0
19811 0.0
19812 0.31324
19813 0.0
19814 0.0
19815 0.0
19816 0.0
19817 0.0
19818 0.0
19819 0.31324
19820 0.31324
19821 0.31324
19822 0.0
19823 0.0
19824 0.0
19825 0.0
19826 0.0
19827 0.0
19828 0.0
19829 0.0
19830 0.0
19831 0.0
19832 0.0
19833 0.0
19834 0.0
19835 0.0
19836 0.0
19837 0.31324
19838 0.31324
19839 0.0
19840 0.0
19841 0.0
19842 0.0
19843 0.0
19844 0.0
19845 0.0
19846 0.0
19847 0.0
19848 0.31324
19849 0.0
19850 0.0
19851 0.0
19852 0.0
19853 0.0
19854 0.0
19855 0.0
19856 0.31324
19857 0.0
19858 0.0
19859 0.31324
19860 0.0
19861 0.0
19862 0.0
19863 0.0
19864 0.0
19865 0.0
19866 0.0
19867 0.0
19868 0.0
19869 0.0
19870 0.0
19871 0.0
19872 0.0
19873 0.0
19874 0.0
19875 0.0
19876 0.0
19877 0.0
19878 0.0
19879 0.0
19880 0.0
19881 0.0
19882 0.0
19883 0.0
19884 0.31324
19885 0.0
19886 0.0
19887 0.0
19888 0.0
19889 0.0
19890 0.0
19891 0.0
19892 0.0
19893 0.0
19894 0.0
19895 0.0
19896 0.0
19897 0.0
19898 0.0
19899 0.0
19900 0.0
19901 0.0
19902 0.31324
19903 0.0
19904 0.0
19905 0.0
19906 0.0
19907 0.0
19908 0.0
19909 0.0
19910 0.0
19911 0.0
19912 0.0
19913 0.0
19914 0.0
19915 0.0
19916 0.0
19917 0.0
19918 0.0
19919 0.0
19920 0.31324
19921 0.0
19922 0.0
19923 0.0
19924 0.0
19925 0.0
19926 0.0
19927 0.0
19928 0.0
19929 0.0
19930 0.0
19931 0.0
19932 0.0
19933 0.0
19934 0.0
19935 0.0
19936 0.0
19937 0.0
19938 0.0
19939 0.0
19940 0.31324
19941 0.0
19942 0.0
19943 0.0
19944 0.0
19945 0.0
19946 0.0
19947 0.0
19948 0.0
19949 0.0
19950 0.0
19951 0.0
19952 0.0
19953 0.0
19954 0.0
19955 0.0
19956 0.0
19957 0.0
19958 0.0
19959 0.0
19960 0.0
19961 0.0
19962 0.0
19963 0.0
19964 0.0
19965 0.0
19966 0.0
19967 0.0
19968 0.0
19969 0.0
19970 0.0
19971 0.0
19972 0.0
19973 0.0
19974 0.0
19975 0.0
19976 0.0
19977 0.0
19978 0.0
19979 0.0
19980 0.0
19981 0.0
19982 0.0
19983 0.0
19984 0.0
19985 0.0
19986 0.0
19987 0.0
19988 0.0
19989 0.0
19990 0.0
19991 0.0
19992 0.0
19993 0.0
19994 0.0
19995 0.0
19996 0.0
19997 0.0
19998 0.0
19999 0.0
20000 0.0
20001 0.31324
20002 0.0
20003 0.0
20004 0.0
20005 0.0
20006 0.0
20007 0.0
20008 0.0
20009 0.0
20010 0.0
20011 0.0
20012 0.0
20013 0.0
20014 0.31324
20015 0.31324
20016 0.0
20017 0.0
20018 0.0
20019 0.0
20020 0.0
20021 0.31324
20022 0.0
20023 0.0
20024 0.0
20025 0.0
20026 0.0
20027 0.0
20028 0.0
20029 0.0
20030 0.0
20031 0.0
20032 0.0
20033 0.0
20034 0.0
20035 0.0
20036 0.0
20037 0.0
20038 0.0
20039 0.0
20040 0.31324
20041 0.0
20042 0.0
20043 0.0
20044 0.0
20045 0.0
20046 0.0
20047 0.0
20048 0.0
20049 0.0
20050 0.0
20051 0.0
20052 0.0
20053 0.0
20054 0.0
20055 0.0
20056 0.0
20057 0.0
20058 0.0
20059 0.0
20060 0.0
20061 0.0
20062 0.0
20063 0.0
20064 0.0
20065 0.0
20066 0.0
20067 0.0
20068 0.0
20069 0.0
20070 0.0
20071 0.0
20072 0.0
20073 0.0
20074 0.0
20075 0.0
20076 0.0
20077 0.0
20078 0.0
20079 0.0
20080 0.0
20081 0.0
20082 0.0
20083 0.0
20084 0.0
20085 0.0
20086 0.0
20087 0.0
20088 0.0
20089 0.0
20090 0.0
20091 0.0
20092 0.31324
20093 0.0
20094 0.0
20095 0.0
20096 0.0
20097 0.0
20098 0.0
20099 0.0
20100 0.0
20101 0.0
20102 0.0
20103 0.0
20104 0.0
20105 0.0
20106 0.0
20107 0.31324
20108 0.0
20109 0.0
20110 0.0
20111 0.0
20112 0.0
20113 0.0
20114 0.0
20115 0.0
20116 0.0
20117 0.0
20118 0.0
20119 0.0
20120 0.0
20121 0.0
20122 0.0
20123 0.0
20124 0.0
20125 0.31324
20126 0.0
20127 0.0
20128 0.0
20129 0.0
20130 0.0
20131 0.0
20132 0.0
20133 0.0
20134 0.0
20135 0.0
20136 0.0
20137 0.0
20138 0.0
20139 0.0
20140 0.0
20141 0.0
20142 0.0
20143 0.0
20144 0.0
20145 0.0
20146 0.0
20147 0.0
20148 0.31324
20149 0.0
20150 0.0
20151 0.0
20152 0.31324
20153 0.0
20154 0.0
20155 0.0
20156 0.0
20157 0.0
20158 0.0
20159 0.0
20160 0.0
20161 0.0
20162 0.0
20163 0.0
20164 0.0
20165 0.0
20166 0.0
20167 0.0
20168 0.0
20169 0.0
20170 0.0
20171 0.0
20172 0.0
20173 0.0
20174 0.0
20175 0.0
20176 0.0
20177 0.0
20178 0.0
20179 0.0
20180 0.0
20181 0.0
20182 0.0
20183 0.0
20184 0.0
20185 0.0
20186 0.0
20187 0.0
20188 0.0
20189 0.0
20190 0.0
20191 0.31324
20192 0.0
20193 0.0
20194 0.0
20195 0.0
20196 0.0
20197 0.0
20198 0.0
20199 0.0
20200 0.0
20201 0.0
20202 0.0
20203 0.0
20204 0.0
20205 0.0
20206 0.0
20207 0.0
20208 0.0
20209 0.0
20210 0.0
20211 0.0
20212 0.0
20213 0.0
20214 0.0
20215 0.31324
20216 0.0
20217 0.0
20218 0.0
20219 0.0
20220 0.0
20221 0.0
20222 0.0
20223 0.0
20224 0.0
20225 0.0
20226 0.0
20227 0.0
20228 0.0
20229 0.0
20230 0.0
20231 0.0
20232 0.31324
20233 0.0
20234 0.0
20235 0.0
20236 0.0
20237 0.0
20238 0.0
20239 0.0
20240 0.0
20241 0.0
20242 0.0
20243 0.0
20244 0.0
20245 0.0
20246 0.0
20247 0.0
20248 0.0
20249 0.0
20250 0.0
20251 0.0
20252 0.0
20253 0.0
20254 0.0
20255 0.0
20256 0.0
20257 0.0
20258 0.0
20259 0.0
20260 0.0
20261 0.0
20262 0.0
20263 0.0
20264 0.0
20265 0.0
20266 0.0
20267 0.0
20268 0.0
20269 0.0
20270 0.0
20271 0.0
20272 0.0
20273 0.0
20274 0.0
20275 0.0
20276 0.0
20277 0.0
20278 0.0
20279 0.0
20280 0.0
20281 0.0
20282 0.0
20283 0.0
20284 0.0
20285 0.0
20286 0.0
20287 0.0
20288 0.0
20289 0.0
20290 0.0
20291 0.31324
20292 0.0
20293 0.0
20294 0.0
20295 0.0
20296 0.0
20297 0.0
20298 0.0
20299 0.0
20300 0.0
20301 0.0
20302 0.0
20303 0.0
20304 0.0
20305 0.0
20306 0.0
20307 0.0
20308 0.0
20309 0.0
20310 0.0
20311 0.0
20312 0.31324
20313 0.0
20314 0.0
20315 0.0
20316 0.0
20317 0.0
20318 0.0
20319 0.0
20320 0.0
20321 0.0
20322 0.0
20323 0.0
20324 0.0
20325 0.0
20326 0.0
20327 0.0
20328 0.0
20329 0.0
20330 0.0
20331 0.0
20332 0.0
20333 0.0
20334 0.0
20335 0.0
20336 0.0
20337 0.0
20338 0.0
20339 0.0
20340 0.0
20341 0.0
20342 0.0
20343 0.0
20344 0.0
20345 0.0
20346 0.0
20347 0.0
20348 0.0
20349 0.0
20350 0.31324
20351 0.0
20352 0.0
20353 0.0
20354 0.0
20355 0.0
20356 0.0
20357 0.0
20358 0.0
20359 0.0
20360 0.0
20361 0.0
20362 0.0
20363 0.0
20364 0.0
20365 0.0
20366 0.0
20367 0.0
20368 0.0
20369 0.0
20370 0.0
20371 0.0
20372 0.0
20373 0.0
20374 0.0
20375 0.0
20376 0.0
20377 0.0
20378 0.0
20379 0.0
20380 0.0
20381 0.0
20382 0.0
20383 0.0
20384 0.0
20385 0.0
20386 0.0
20387 0.0
20388 0.0
20389 0.0
20390 0.0
20391 0.0
20392 0.0
20393 0.0
20394 0.0
20395 0.0
20396 0.0
20397 0.0
20398 0.0
20399 0.0
20400 0.0
20401 0.0
20402 0.0
20403 0.0
20404 0.0
20405 0.0
20406 0.0
20407 0.0
20408 0.0
20409 0.0
20410 0.0
20411 0.0
20412 0.0
20413 0.0
20414 0.0
20415 0.0
20416 0.0
20417 0.0
20418 0.0
20419 0.0
20420 0.0
20421 0.0
20422 0.0
20423 0.0
20424 0.31324
20425 0.0
20426 0.0
20427 0.0
20428 0.0
20429 0.0
20430 0.0
20431 0.0
20432 0.0
20433 0.0
20434 0.0
20435 0.0
20436 0.0
20437 0.0
20438 0.0
20439 0.0
20440 0.0
20441 0.0
20442 0.0
20443 0.0
20444 0.0
20445 0.0
20446 0.0
20447 0.31324
20448 0.0
20449 0.0
20450 0.0
20451 0.0
20452 0.0
20453 0.0
20454 0.31324
20455 0.0
20456 0.0
20457 0.0
20458 0.0
20459 0.0
20460 0.0
20461 0.0
20462 0.0
20463 0.0
20464 0.0
20465 0.0
20466 0.0
20467 0.0
20468 0.0
20469 0.0
20470 0.0
20471 0.0
20472 0.0
20473 0.0
20474 0.0
20475 0.0
20476 0.0
20477 0.0
20478 0.0
20479 0.0
20480 0.0
20481 0.0
20482 0.0
20483 0.0
20484 0.0
20485 0.31324
20486 0.0
20487 0.0
20488 0.0
20489 0.0
20490 0.0
20491 0.0
20492 0.0
20493 0.31324
20494 0.0
20495 0.0
20496 0.0
20497 0.0
20498 0.0
20499 0.31324
20500 0.0
20501 0.0
20502 0.0
20503 0.0
20504 0.0
20505 0.0
20506 0.0
20507 0.0
20508 0.0
20509 0.0
20510 0.0
20511 0.0
20512 0.0
20513 0.0
20514 0.0
20515 0.0
20516 0.0
20517 0.0
20518 0.0
20519 0.0
20520 0.0
20521 0.0
20522 0.0
20523 0.0
20524 0.0
20525 0.0
20526 0.0
20527 0.0
20528 0.0
20529 0.0
20530 0.0
20531 0.0
20532 0.0
20533 0.0
20534 0.0
20535 0.0
20536 0.0
20537 0.0
20538 0.0
20539 0.0
20540 0.0
20541 0.0
20542 0.0
20543 0.0
20544 0.0
20545 0.0
20546 0.0
20547 0.0
20548 0.0
20549 0.0
20550 0.0
20551 0.0
20552 0.0
20553 0.31324
20554 0.0
20555 0.0
20556 0.0
20557 0.0
20558 0.0
20559 0.0
20560 0.0
20561 0.0
20562 0.0
20563 0.0
20564 0.0
20565 0.0
20566 0.0
20567 0.31324
20568 0.0
20569 0.31324
20570 0.0
20571 0.0
20572 0.0
20573 0.0
20574 0.0
20575 0.0
20576 0.0
20577 0.0
20578 0.0
20579 0.0
20580 0.0
20581 0.0
20582 0.0
20583 0.0
20584 0.0
20585 0.0
20586 0.0
20587 0.0
20588 0.0
20589 0.0
20590 0.0
20591 0.0
20592 0.0
20593 0.0
20594 0.0
20595 0.0
20596 0.0
20597 0.0
20598 0.0
20599 0.0
20600 0.0
20601 0.0
20602 0.0
20603 0.0
20604 0.0
20605 0.0
20606 0.0
20607 0.0
20608 0.0
20609 0.0
20610 0.0
20611 0.0
20612 0.0
20613 0.0
20614 0.0
20615 0.31324
20616 0.31324
20617 0.0
20618 0.0
20619 0.0
20620 0.0
20621 0.0
20622 0.0
20623 0.0
20624 0.0
20625 0.0
20626 0.0
20627 0.0
20628 0.0
20629 0.0
20630 0.0
20631 0.0
20632 0.0
20633 0.0
20634 0.0
20635 0.31324
20636 0.0
20637 0.62648
20638 0.0
20639 0.0
20640 0.0
20641 0.0
20642 0.0
20643 0.0
20644 0.0
20645 0.0
20646 0.0
20647 0.0
20648 0.0
20649 0.0
20650 0.31324
20651 0.31324
20652 0.0
20653 0.0
20654 0.0
20655 0.0
20656 0.0
20657 0.0
20658 0.0
20659 0.0
20660 0.0
20661 0.0
20662 0.0
20663 0.0
20664 0.0
20665 0.0
20666 0.0
20667 0.0
20668 0.0
20669 0.0
20670 0.0
20671 0.0
20672 0.0
20673 0.0
20674 0.0
20675 0.0
20676 0.0
20677 0.0
20678 0.0
20679 0.0
20680 0.0
20681 0.0
20682 0.0
20683 0.0
20684 0.0
20685 0.0
20686 0.0
20687 0.31324
20688 0.0
20689 0.0
20690 0.0
20691 0.0
20692 0.0
20693 0.0
20694 0.31324
20695 0.0
20696 0.0
20697 0.0
20698 0.0
20699 0.0
20700 0.0
20701 0.0
20702 0.0
20703 0.0
20704 0.0
20705 0.0
20706 0.0
20707 0.0
20708 0.0
20709 0.0
20710 0.0
20711 0.0
20712 0.0
20713 0.0
20714 0.0
20715 0.0
20716 0.0
20717 0.0
20718 0.0
20719 0.31324
20720 0.0
20721 0.0
20722 0.0
20723 0.0
20724 0.0
20725 0.0
20726 0.0
20727 0.0
20728 0.0
20729 0.0
20730 0.0
20731 0.0
20732 0.0
20733 0.0
20734 0.0
20735 0.0
20736 0.0
20737 0.0
20738 0.0
20739 0.0
20740 0.0
20741 0.0
20742 0.0
20743 0.0
20744 0.0
20745 0.0
20746 0.0
20747 0.0
20748 0.0
20749 0.0
20750 0.0
20751 0.0
20752 0.0
20753 0.0
20754 0.62648
20755 0.0
20756 0.0
20757 0.31324
20758 0.0
20759 0.0
20760 0.0
20761 0.0
20762 0.0
20763 0.0
20764 0.0
20765 0.0
20766 0.31324
20767 0.0
20768 0.0
20769 0.0
20770 0.0
20771 0.31324
20772 0.0
20773 0.31324
20774 0.0
20775 0.0
20776 0.0
20777 0.0
20778 0.0
20779 0.0
20780 0.0
20781 0.0
20782 0.0
20783 0.0
20784 0.0
20785 0.0
20786 0.0
20787 0.0
20788 0.0
20789 0.0
20790 0.0
20791 0.0
20792 0.0
20793 0.31324
20794 0.0
20795 0.0
20796 0.0
20797 0.31324
20798 0.0
20799 0.0
20800 0.0
20801 0.0
20802 0.0
20803 0.0
20804 0.0
20805 0.0
20806 0.0
20807 0.31324
20808 0.31324
20809 0.0
20810 0.0
20811 0.0
20812 0.0
20813 0.0
20814 0.0
20815 0.0
20816 0.0
20817 0.0
20818 0.0
20819 0.0
20820 0.0
20821 0.0
20822 0.0
20823 0.0
20824 0.0
20825 0.0
20826 0.0
20827 0.0
20828 0.0
20829 0.0
20830 0.0
20831 0.0
20832 0.0
20833 0.0
20834 0.31324
20835 0.0
20836 0.0
20837 0.0
20838 0.0
20839 0.0
20840 0.0
20841 0.0
20842 0.0
20843 0.0
20844 0.0
20845 0.0
20846 0.0
20847 0.0
20848 0.0
20849 0.0
20850 0.0
20851 0.0
20852 0.31324
20853 0.0
20854 0.0
20855 0.0
20856 0.31324
20857 0.0
20858 0.0
20859 0.0
20860 0.0
20861 0.0
20862 0.31324
20863 0.0
20864 0.0
20865 0.0
20866 0.0
20867 0.0
20868 0.0
20869 0.0
20870 0.0
20871 0.0
20872 0.0
20873 0.0
20874 0.0
20875 0.0
20876 0.0
20877 0.0
20878 0.0
20879 0.0
20880 0.0
20881 0.0
20882 0.0
20883 0.0
20884 0.0
20885 0.31324
20886 0.0
20887 0.31324
20888 0.0
20889 0.0
20890 0.62648
20891 0.31324
20892 0.0
20893 0.0
20894 0.0
20895 0.0
20896 0.0
20897 0.0
20898 0.0
20899 0.0
20900 0.0
20901 0.0
20902 0.0
20903 0.0
20904 0.0
20905 0.62648
20906 0.0
20907 0.0
20908 0.0
20909 0.0
20910 0.0
20911 0.0
20912 0.0
20913 0.0
20914 0.31324
20915 0.0
20916 0.0
20917 0.0
20918 0.0
20919 0.0
20920 0.0
20921 0.0
20922 0.0
20923 0.0
20924 0.0
20925 0.0
20926 0.0
20927 0.0
20928 0.31324
20929 0.0
20930 0.0
20931 0.0
20932 0.31324
20933 0.0
20934 0.0
20935 0.0
20936 0.31324
20937 0.0
20938 0.0
20939 0.0
20940 0.0
20941 0.0
20942 0.0
20943 0.0
20944 0.0
20945 0.0
20946 0.0
20947 0.0
20948 0.0
20949 0.0
20950 0.0
20951 0.0
20952 0.0
20953 0.0
20954 0.0
20955 0.0
20956 0.0
20957 0.0
20958 0.0
20959 0.0
20960 0.0
20961 0.0
20962 0.31324
20963 0.0
20964 0.0
20965 0.9397200000000001
20966 0.0
20967 0.0
20968 0.0
20969 0.31324
20970 0.31324
20971 0.0
20972 0.0
20973 0.31324
20974 0.31324
20975 0.0
20976 0.0
20977 0.0
20978 0.0
20979 0.0
20980 0.0
20981 0.0
20982 0.0
20983 0.0
20984 0.0
20985 0.0
20986 0.0
20987 0.0
20988 0.0
20989 0.0
20990 0.0
20991 0.0
20992 0.0
20993 0.0
20994 0.0
20995 0.0
20996 0.0
20997 0.0
20998 0.0
20999 0.0
21000 0.0
21001 0.0
21002 0.0
21003 0.0
21004 0.0
21005 0.0
21006 0.0
21007 0.0
21008 0.0
21009 0.0
21010 0.62648
21011 0.0
21012 0.0
21013 0.31324
21014 0.0
21015 0.0
21016 0.0
21017 0.0
21018 0.0
21019 0.31324
21020 0.0
21021 0.0
21022 0.0
21023 0.0
21024 0.0
21025 0.0
21026 0.0
21027 0.0
21028 0.0
21029 0.0
21030 0.0
21031 0.0
21032 0.0
21033 0.31324
21034 0.0
21035 0.0
21036 0.0
21037 0.0
21038 0.0
21039 0.0
21040 0.0
21041 0.0
21042 0.0
21043 0.0
21044 0.0
21045 0.0
21046 0.0
21047 0.0
21048 0.0
21049 0.0
21050 0.0
21051 0.0
21052 0.0
21053 0.0
21054 0.0
21055 0.0
21056 0.0
21057 0.0
21058 0.31324
21059 0.0
21060 0.0
21061 0.31324
21062 0.0
21063 0.0
21064 0.0
21065 0.0
21066 0.0
21067 0.0
21068 0.0
21069 0.0
21070 0.0
21071 0.0
21072 0.0
21073 0.31324
21074 0.0
21075 0.0
21076 0.0
21077 0.0
21078 0.0
21079 0.0
21080 0.0
21081 0.0
21082 0.0
21083 0.0
21084 0.0
21085 0.31324
21086 0.0
21087 0.0
21088 0.0
21089 0.0
21090 0.0
21091 0.0
21092 0.0
21093 0.0
21094 0.31324
21095 0.0
21096 0.0
21097 0.0
21098 0.0
21099 0.0
21100 0.0
21101 0.0
21102 0.0
21103 0.0
21104 0.0
21105 0.0
21106 0.0
21107 0.0
21108 0.0
21109 0.0
21110 0.0
21111 0.0
21112 0.0
21113 0.0
21114 0.31324
21115 0.0
21116 0.0
21117 0.0
21118 0.0
21119 0.0
21120 0.0
21121 0.0
21122 0.0
21123 0.0
21124 0.0
21125 0.0
21126 0.0
21127 0.0
21128 0.0
21129 0.0
21130 0.0
21131 0.0
21132 0.0
21133 0.0
21134 0.0
21135 0.0
21136 0.0
21137 0.0
21138 0.0
21139 0.0
21140 0.0
21141 0.0
21142 0.0
21143 0.0
21144 0.0
21145 0.31324
21146 0.0
21147 0.0
21148 0.0
21149 0.0
21150 0.0
21151 0.0
21152 0.0
21153 0.0
21154 0.0
21155 0.0
21156 0.0
21157 0.0
21158 0.0
21159 0.0
21160 0.0
21161 0.0
21162 0.0
21163 0.0
21164 0.0
21165 0.0
21166 0.0
21167 0.0
21168 0.0
21169 0.0
21170 0.0
21171 0.0
21172 0.0
21173 0.0
21174 0.0
21175 0.0
21176 0.0
21177 0.31324
21178 0.0
21179 0.0
21180 0.0
21181 0.0
21182 0.0
21183 0.0
21184 0.0
21185 0.0
21186 0.0
21187 0.0
21188 0.0
21189 0.0
21190 0.0
21191 0.0
21192 0.0
21193 0.0
21194 0.0
21195 0.0
21196 0.0
21197 0.0
21198 0.0
21199 0.0
21200 0.0
21201 0.31324
21202 0.0
21203 0.0
21204 0.0
21205 0.0
21206 0.0
21207 0.0
21208 0.0
21209 0.0
21210 0.0
21211 0.0
21212 0.0
21213 0.0
21214 0.0
21215 0.0
21216 0.0
21217 0.0
21218 0.0
21219 0.0
21220 0.0
21221 0.0
21222 0.0
21223 0.0
21224 0.0
21225 0.0
21226 0.0
21227 0.0
21228 0.0
21229 0.0
21230 0.0
21231 0.0
21232 0.0
21233 0.0
21234 0.0
21235 0.0
21236 0.0
21237 0.0
21238 0.0
21239 0.0
21240 0.0
21241 0.0
21242 0.0
21243 0.0
21244 0.0
21245 0.0
21246 0.0
21247 0.0
21248 0.0
21249 0.0
21250 0.0
21251 0.0
21252 0.0
21253 0.0
21254 0.0
21255 0.0
21256 0.0
21257 0.0
21258 0.0
21259 0.0
21260 0.0
21261 0.0
21262 0.0
21263 0.0
21264 0.0
21265 0.0
21266 0.0
21267 0.0
21268 0.0
21269 0.31324
21270 0.0
21271 0.0
21272 0.0
21273 0.0
21274 0.0
21275 0.0
21276 0.0
21277 0.0
21278 0.0
21279 0.0
21280 0.0
21281 0.0
21282 0.0
21283 0.0
21284 0.0
21285 0.0
21286 0.0
21287 0.0
21288 0.0
21289 0.0
21290 0.0
21291 0.0
21292 0.0
21293 0.0
21294 0.0
21295 0.0
21296 0.0
21297 0.0
21298 0.0
21299 0.0
21300 0.0
21301 0.0
21302 0.0
21303 0.0
21304 0.0
21305 0.0
21306 0.0
21307 0.31324
21308 0.31324
21309 0.0
21310 0.0
21311 0.0
21312 0.0
21313 0.0
21314 0.0
21315 0.0
21316 0.0
21317 0.0
21318 0.0
21319 0.31324
21320 0.0
21321 0.0
21322 0.0
21323 0.0
21324 0.0
21325 0.0
21326 0.0
21327 0.0
21328 0.0
21329 0.0
21330 0.0
21331 0.0
21332 0.0
21333 0.0
21334 0.0
21335 0.0
21336 0.31324
21337 0.0
21338 0.0
21339 0.0
21340 0.0
21341 0.0
21342 0.0
21343 0.31324
21344 0.0
21345 0.0
21346 0.0
21347 0.0
21348 0.0
21349 0.0
21350 0.0
21351 0.0
21352 0.0
21353 0.0
21354 0.0
21355 0.0
21356 0.0
21357 0.0
21358 0.0
21359 0.31324
21360 0.0
21361 0.0
21362 0.0
21363 0.0
21364 0.0
21365 0.0
21366 0.0
21367 0.0
21368 0.0
21369 0.0
21370 0.0
21371 0.0
21372 0.0
21373 0.0
21374 0.0
21375 0.0
21376 0.0
21377 0.0
21378 0.0
21379 0.0
21380 0.0
21381 0.0
21382 0.0
21383 0.0
21384 0.0
21385 0.0
21386 0.0
21387 0.0
21388 0.0
21389 0.0
21390 0.0
21391 0.0
21392 0.0
21393 0.0
21394 0.0
21395 0.0
21396 0.0
21397 0.0
21398 0.0
21399 0.0
21400 0.0
21401 0.0
21402 0.0
21403 0.0
21404 0.0
21405 0.0
21406 0.0
21407 0.0
21408 0.0
21409 0.0
21410 0.0
21411 0.0
21412 0.0
21413 0.0
21414 0.0
21415 0.0
21416 0.0
21417 0.0
21418 0.0
21419 0.0
21420 0.0
21421 0.0
21422 0.0
21423 0.0
21424 0.0
21425 0.0
21426 0.0
21427 0.0
21428 0.0
21429 0.0
21430 0.0
21431 0.0
21432 0.0
21433 0.0
21434 0.0
21435 0.0
21436 0.0
21437 0.0
21438 0.0
21439 0.31324
21440 0.0
21441 0.0
21442 0.0
21443 0.0
21444 0.0
21445 0.0
21446 0.0
21447 0.0
21448 0.0
21449 0.0
21450 0.0
21451 0.0
21452 0.62648
21453 0.0
21454 0.31324
21455 0.0
21456 0.0
21457 0.0
21458 0.0
21459 0.0
21460 0.0
21461 0.0
21462 0.0
21463 0.0
21464 0.0
21465 0.0
21466 0.0
21467 0.0
21468 0.0
21469 0.0
21470 0.0
21471 0.0
21472 0.0
21473 0.0
21474 0.0
21475 0.0
21476 0.31324
21477 0.0
21478 0.0
21479 0.0
21480 0.0
21481 0.0
21482 0.0
21483 0.0
21484 0.0
21485 0.0
21486 0.0
21487 0.0
21488 0.0
21489 0.0
21490 0.0
21491 0.0
21492 0.0
21493 0.0
21494 0.0
21495 0.0
21496 0.0
21497 0.0
21498 0.0
21499 0.0
21500 0.0
21501 0.0
21502 0.0
21503 0.0
21504 0.0
21505 0.0
21506 0.0
21507 0.0
21508 0.0
21509 0.0
21510 0.0
21511 0.0
21512 0.0
21513 0.0
21514 0.0
21515 0.0
21516 0.0
21517 0.0
21518 0.0
21519 0.0
21520 0.0
21521 0.0
21522 0.0
21523 0.0
21524 0.0
21525 0.0
21526 0.0
21527 0.0
21528 0.0
21529 0.0
21530 0.0
21531 0.0
21532 0.0
21533 0.0
21534 0.0
21535 0.0
21536 0.0
21537 0.0
21538 0.0
21539 0.0
21540 0.0
21541 0.0
21542 0.0
21543 0.0
21544 0.0
21545 0.0
21546 0.0
21547 0.0
21548 0.0
21549 0.0
21550 0.0
21551 0.0
21552 0.0
21553 0.0
21554 0.0
21555 0.0
21556 0.0
21557 0.0
21558 0.0
21559 0.0
21560 0.0
21561 0.0
21562 0.0
21563 0.0
21564 0.0
21565 0.0
21566 0.0
21567 0.0
21568 0.0
21569 0.31324
21570 0.0
21571 0.0
21572 0.0
21573 0.0
21574 0.0
21575 0.0
21576 0.0
21577 0.0
21578 0.0
21579 0.0
21580 0.0
21581 0.0
21582 0.0
21583 0.0
21584 0.0
21585 0.0
21586 0.0
21587 0.0
21588 0.0
21589 0.0
21590 0.0
21591 0.0
21592 0.0
21593 0.0
21594 0.0
21595 0.0
21596 0.0
21597 0.0
21598 0.0
21599 0.0
21600 0.0
21601 0.0
21602 0.0
21603 0.0
21604 0.0
21605 0.0
21606 0.0
21607 0.0
21608 0.0
21609 0.31324
21610 0.0
21611 0.0
21612 0.0
21613 0.0
21614 0.0
21615 0.0
21616 0.0
21617 0.0
21618 0.0
21619 0.0
21620 0.0
21621 0.0
21622 0.0
21623 0.0
21624 0.0
21625 0.0
21626 0.0
21627 0.0
21628 0.0
21629 0.0
21630 0.0
21631 0.0
21632 0.0
21633 0.0
21634 0.0
21635 0.0
21636 0.0
21637 0.0
21638 0.0
21639 0.31324
21640 0.0
21641 0.0
21642 0.0
21643 0.0
21644 0.0
21645 0.0
21646 0.0
21647 0.0
21648 0.0
21649 0.0
21650 0.0
21651 0.31324
21652 0.0
21653 0.0
21654 0.0
21655 0.0
21656 0.0
21657 0.0
21658 0.0
21659 0.0
21660 0.0
21661 0.0
21662 0.0
21663 0.0
21664 0.0
21665 0.0
21666 0.0
21667 0.0
21668 0.0
21669 0.0
21670 0.0
21671 0.0
21672 0.0
21673 0.0
21674 0.0
21675 0.0
21676 0.0
21677 0.0
21678 0.0
21679 0.0
21680 0.0
21681 0.0
21682 0.0
21683 0.0
21684 0.0
21685 0.0
21686 0.0
21687 0.0
21688 0.0
21689 0.0
21690 0.0
21691 0.0
21692 0.0
21693 0.0
21694 0.0
21695 0.0
21696 0.0
21697 0.0
21698 0.0
21699 0.0
21700 0.0
21701 0.0
21702 0.0
21703 0.0
21704 0.0
21705 0.0
21706 0.0
21707 0.0
21708 0.0
21709 0.0
21710 0.0
21711 0.0
21712 0.0
21713 0.0
21714 0.0
21715 0.0
21716 0.0
21717 0.0
21718 0.0
21719 0.0
21720 0.0
21721 0.0
21722 0.0
21723 0.0
21724 0.0
21725 0.0
21726 0.31324
21727 0.0
21728 0.0
21729 0.0
21730 0.0
21731 0.0
21732 0.0
21733 0.0
21734 0.0
21735 0.0
21736 0.0
21737 0.0
21738 0.0
21739 0.0
21740 0.31324
21741 0.0
21742 0.0
21743 0.0
21744 0.31324
21745 0.0
21746 0.0
21747 0.0
21748 0.0
21749 0.0
21750 0.0
21751 0.0
21752 0.0
21753 0.0
21754 0.0
21755 0.0
21756 0.31324
21757 0.0
21758 0.0
21759 0.0
21760 0.0
21761 0.0
21762 0.0
21763 0.0
21764 0.31324
21765 0.0
21766 0.0
21767 0.0
21768 0.0
21769 0.62648
21770 0.0
21771 0.62648
21772 0.0
21773 0.0
21774 0.0
21775 0.0
21776 0.0
21777 0.0
21778 0.0
21779 0.0
21780 0.0
21781 0.0
21782 0.0
21783 0.0
21784 0.0
21785 0.0
21786 0.0
21787 0.0
21788 0.0
21789 0.0
21790 0.0
21791 0.31324
21792 0.0
21793 0.0
21794 0.0
21795 0.0
21796 0.0
21797 0.0
21798 0.0
21799 0.0
21800 0.0
21801 0.0
21802 0.0
21803 0.0
21804 0.0
21805 0.0
21806 0.31324
21807 0.0
21808 0.0
21809 0.0
21810 0.0
21811 0.0
21812 0.0
21813 0.0
21814 0.0
21815 0.0
21816 0.0
21817 0.0
21818 0.0
21819 0.0
21820 0.0
21821 0.0
21822 0.31324
21823 0.0
21824 0.0
21825 0.31324
21826 0.31324
21827 0.0
21828 0.0
21829 0.0
21830 0.0
21831 0.62648
21832 0.0
21833 0.0
21834 0.0
21835 0.0
21836 0.0
21837 0.0
21838 0.0
21839 0.0
21840 0.62648
21841 0.0
21842 0.0
21843 0.0
21844 0.0
21845 0.0
21846 0.0
21847 0.0
21848 0.0
21849 0.0
21850 0.0
21851 0.0
21852 0.0
21853 0.31324
21854 0.0
21855 0.0
21856 0.0
21857 0.0
21858 0.0
21859 0.0
21860 0.0
21861 0.0
21862 0.0
21863 0.0
21864 0.0
21865 0.0
21866 0.0
21867 0.31324
21868 0.0
21869 0.0
21870 0.0
21871 0.62648
21872 0.0
21873 0.0
21874 0.31324
21875 0.0
21876 0.0
21877 0.31324
21878 0.0
21879 0.0
21880 0.0
21881 0.0
21882 0.31324
21883 0.0
21884 0.31324
21885 0.0
21886 0.0
21887 0.0
21888 0.0
21889 0.31324
21890 0.0
21891 0.0
21892 0.0
21893 0.0
21894 0.0
21895 0.0
21896 0.0
21897 0.31324
21898 0.31324
21899 0.0
21900 0.0
21901 0.0
21902 0.0
21903 0.0
21904 0.0
21905 0.0
21906 0.0
21907 0.0
21908 0.0
21909 0.0
21910 0.0
21911 0.0
21912 0.0
21913 0.0
21914 0.0
21915 0.0
21916 0.0
21917 0.0
21918 0.0
21919 0.0
21920 0.0
21921 0.0
21922 0.0
21923 0.0
21924 0.0
21925 0.0
21926 0.0
21927 0.0
21928 0.0
21929 0.0
21930 0.0
21931 0.0
21932 0.0
21933 0.0
21934 0.0
21935 0.0
21936 0.0
21937 0.0
21938 0.0
21939 0.9397200000000001
21940 0.0
21941 0.0
21942 0.0
21943 0.0
21944 0.0
21945 0.0
21946 0.0
21947 0.0
21948 0.0
21949 0.0
21950 0.0
21951 0.0
21952 0.0
21953 0.0
21954 0.0
21955 0.0
21956 0.0
21957 0.31324
21958 0.0
21959 0.31324
21960 0.0
21961 0.31324
21962 0.0
21963 0.0
21964 0.0
21965 0.0
21966 0.0
21967 0.0
21968 0.0
21969 0.0
21970 0.31324
21971 0.0
21972 0.0
21973 0.0
21974 0.31324
21975 0.0
21976 0.0
21977 0.0
21978 0.0
21979 0.62648
21980 0.0
21981 0.0
21982 0.0
21983 0.0
21984 0.0
21985 0.0
21986 0.0
21987 0.0
21988 0.0
21989 0.0
21990 0.0
21991 0.0
21992 0.0
21993 0.0
21994 0.0
21995 0.0
21996 0.0
21997 0.0
21998 0.0
21999 0.0
22000 0.0
22001 0.0
22002 0.0
22003 0.31324
22004 0.0
22005 0.0
22006 0.0
22007 0.0
22008 0.31324
22009 0.31324
22010 0.0
22011 0.0
22012 0.0
22013 0.31324
22014 0.31324
22015 0.0
22016 0.0
22017 0.0
22018 0.0
22019 0.0
22020 0.0
22021 0.0
22022 0.0
22023 0.0
22024 0.0
22025 0.0
22026 0.0
22027 0.0
22028 0.0
22029 0.0
22030 0.0
22031 0.0
22032 0.31324
22033 0.0
22034 0.0
22035 0.0
22036 0.0
22037 0.0
22038 0.0
22039 0.0
22040 0.0
22041 0.0
22042 0.0
22043 0.0
22044 0.0
22045 0.0
22046 0.0
22047 0.0
22048 0.0
22049 0.0
22050 0.0
22051 0.0
22052 0.0
22053 0.0
22054 0.0
22055 0.31324
22056 0.0
22057 0.0
22058 0.0
22059 0.0
22060 0.0
22061 0.0
22062 0.0
22063 0.0
22064 0.0
22065 0.0
22066 0.0
22067 0.0
22068 0.0
22069 0.0
22070 0.0
22071 0.0
22072 0.0
22073 0.0
22074 0.0
22075 0.0
22076 0.0
22077 0.0
22078 0.0
22079 0.0
22080 0.0
22081 0.0
22082 0.0
22083 0.31324
22084 0.0
22085 0.0
22086 0.0
22087 0.0
22088 0.0
22089 0.0
22090 0.0
22091 0.0
22092 0.0
22093 0.0
22094 0.0
22095 0.0
22096 0.0
22097 0.0
22098 0.0
22099 0.0
22100 0.0
22101 0.0
22102 0.31324
22103 0.0
22104 0.0
22105 0.0
22106 0.0
22107 0.0
22108 0.0
22109 0.0
22110 0.0
22111 0.0
22112 0.0
22113 0.0
22114 0.0
22115 0.0
22116 0.0
22117 0.0
22118 0.0
22119 0.0
22120 0.0
22121 0.0
22122 0.0
22123 0.0
22124 0.0
22125 0.0
22126 0.0
22127 0.0
22128 0.0
22129 0.0
22130 0.0
22131 0.0
22132 0.0
22133 0.31324
22134 0.0
22135 0.0
22136 0.0
22137 0.0
22138 0.0
22139 0.0
22140 0.0
22141 0.0
22142 0.0
22143 0.0
22144 0.0
22145 0.31324
22146 0.0
22147 0.0
22148 0.0
22149 0.0
22150 0.0
22151 0.0
22152 0.0
22153 0.0
22154 0.0
22155 0.0
22156 0.0
22157 0.0
22158 0.0
22159 0.0
22160 0.0
22161 0.0
22162 0.0
22163 0.0
22164 0.0
22165 0.0
22166 0.0
22167 0.0
22168 0.0
22169 0.0
22170 0.0
22171 0.0
22172 0.0
22173 0.0
22174 0.0
22175 0.0
22176 0.0
22177 0.0
22178 0.0
22179 0.62648
22180 0.0
22181 0.0
22182 0.0
22183 0.0
22184 0.0
22185 0.0
22186 0.31324
22187 0.0
22188 0.0
22189 0.0
22190 0.0
22191 0.0
22192 0.0
22193 0.0
22194 0.0
22195 0.0
22196 0.31324
22197 0.0
22198 0.0
22199 0.0
22200 0.0
22201 0.0
22202 0.0
22203 0.0
22204 0.0
22205 0.0
22206 0.0
22207 0.0
22208 0.0
22209 0.0
22210 0.0
22211 0.0
22212 0.31324
22213 0.0
22214 0.0
22215 0.0
22216 0.0
22217 0.0
22218 0.0
22219 0.0
22220 0.0
22221 0.0
22222 0.0
22223 0.31324
22224 0.0
22225 0.0
22226 0.0
22227 0.0
22228 0.0
22229 0.0
22230 0.0
22231 0.0
22232 0.0
22233 0.0
22234 0.0
22235 0.0
22236 0.0
22237 0.62648
22238 0.0
22239 0.31324
22240 0.0
22241 0.0
22242 0.0
22243 0.0
22244 0.0
22245 0.0
22246 0.0
22247 0.0
22248 0.0
22249 0.0
22250 0.0
22251 0.0
22252 0.0
22253 0.0
22254 0.0
22255 0.0
22256 0.0
22257 0.0
22258 0.31324
22259 0.0
22260 0.0
22261 0.31324
22262 0.0
22263 0.0
22264 0.31324
22265 0.0
22266 0.0
22267 0.0
22268 0.0
22269 0.0
22270 0.0
22271 0.0
22272 0.0
22273 0.0
22274 0.0
22275 0.0
22276 0.0
22277 0.0
22278 0.0
22279 0.0
22280 0.0
22281 0.0
22282 0.31324
22283 0.0
22284 0.0
22285 0.0
22286 0.0
22287 0.0
22288 0.31324
22289 0.0
22290 0.0
22291 0.0
22292 0.0
22293 0.0
22294 0.0
22295 0.0
22296 0.0
22297 0.0
22298 0.0
22299 0.0
22300 0.0
22301 0.0
22302 0.0
22303 0.62648
22304 0.0
22305 0.0
22306 0.0
22307 0.0
22308 0.0
22309 0.0
22310 0.31324
22311 0.0
22312 0.0
22313 0.0
22314 0.0
22315 0.0
22316 0.0
22317 0.31324
22318 0.0
22319 0.0
22320 0.31324
22321 0.0
22322 0.0
22323 0.0
22324 0.31324
22325 0.0
22326 0.0
22327 0.0
22328 0.0
22329 0.0
22330 0.0
22331 0.0
22332 0.0
22333 0.0
22334 0.31324
22335 0.0
22336 0.62648
22337 0.0
22338 0.0
22339 0.0
22340 0.0
22341 0.0
22342 0.0
22343 0.0
22344 0.0
22345 0.0
22346 0.0
22347 0.0
22348 0.0
22349 0.0
22350 0.0
22351 0.0
22352 0.31324
22353 0.0
22354 0.0
22355 0.62648
22356 0.31324
22357 0.0
22358 0.0
22359 0.0
22360 0.0
22361 0.0
22362 0.0
22363 0.0
22364 0.0
22365 0.0
22366 0.0
22367 0.0
22368 0.0
22369 0.31324
22370 0.0
22371 0.0
22372 0.0
22373 0.0
22374 0.0
22375 0.0
22376 0.0
22377 0.31324
22378 0.0
22379 0.0
22380 0.0
22381 0.31324
22382 0.0
22383 0.0
22384 0.0
22385 0.0
22386 0.0
22387 0.0
22388 0.0
22389 0.0
22390 0.0
22391 0.0
22392 0.0
22393 0.0
22394 0.0
22395 0.62648
22396 0.0
22397 0.0
22398 0.0
22399 0.0
22400 0.0
22401 0.0
22402 0.0
22403 0.0
22404 0.0
22405 0.0
22406 0.0
22407 0.0
22408 0.0
22409 0.31324
22410 0.0
22411 0.0
22412 0.31324
22413 0.0
22414 0.0
22415 0.0
22416 0.0
22417 0.0
22418 0.0
22419 0.0
22420 0.0
22421 0.0
22422 0.0
22423 0.0
22424 0.0
22425 0.0
22426 0.0
22427 0.0
22428 0.0
22429 0.0
22430 0.0
22431 0.0
22432 0.0
22433 0.0
22434 0.0
22435 0.0
22436 0.0
22437 0.0
22438 0.0
22439 0.0
22440 0.0
22441 0.31324
22442 0.0
22443 0.0
22444 0.0
22445 0.0
22446 0.0
22447 0.0
22448 0.0
22449 0.0
22450 0.0
22451 0.0
22452 0.31324
22453 0.62648
22454 0.0
22455 0.0
22456 0.0
22457 0.0
22458 0.0
22459 0.0
22460 0.0
22461 0.0
22462 0.0
22463 0.0
22464 0.31324
22465 0.0
22466 0.0
22467 0.31324
22468 0.31324
22469 0.0
22470 0.0
22471 0.0
22472 0.0
22473 0.0
22474 0.0
22475 0.0
22476 0.0
22477 0.0
22478 0.0
22479 0.0
22480 0.0
22481 0.0
22482 0.0
22483 0.0
22484 0.0
22485 0.0
22486 0.0
22487 0.0
22488 0.31324
22489 0.31324
22490 0.0
22491 0.0
22492 0.0
22493 0.0
22494 0.0
22495 0.0
22496 0.0
22497 0.0
22498 0.0
22499 0.0
22500 0.0
22501 0.0
22502 0.31324
22503 0.0
22504 0.31324
22505 0.0
22506 0.0
22507 0.0
22508 0.0
22509 0.0
22510 0.0
22511 0.0
22512 0.0
22513 0.0
22514 0.0
22515 0.0
22516 0.0
22517 0.0
22518 0.0
22519 0.0
22520 0.0
22521 0.0
22522 0.0
22523 0.31324
22524 0.0
22525 0.0
22526 0.0
22527 0.0
22528 0.0
22529 0.0
22530 0.0
22531 0.0
22532 0.0
22533 0.0
22534 0.0
22535 0.0
22536 0.0
22537 0.0
22538 0.0
22539 0.0
22540 0.0
22541 0.0
22542 0.0
22543 0.0
22544 0.0
22545 0.0
22546 0.0
22547 0.0
22548 0.0
22549 0.0
22550 0.0
22551 0.0
22552 0.31324
22553 0.0
22554 0.0
22555 0.0
22556 0.31324
22557 0.0
22558 0.0
22559 0.0
22560 0.0
22561 0.0
22562 0.0
22563 0.0
22564 0.0
22565 0.0
22566 0.0
22567 0.0
22568 0.0
22569 0.0
22570 0.0
22571 0.31324
22572 0.0
22573 0.0
22574 0.0
22575 0.0
22576 0.0
22577 0.0
22578 0.0
22579 0.0
22580 0.0
22581 0.0
22582 0.0
22583 0.0
22584 0.0
22585 0.0
22586 0.0
22587 0.0
22588 0.0
22589 0.0
22590 0.0
22591 0.0
22592 0.0
22593 0.0
22594 0.0
22595 0.0
22596 0.0
22597 0.0
22598 0.0
22599 0.0
22600 0.0
22601 0.0
22602 0.0
22603 0.0
22604 0.0
22605 0.0
22606 0.31324
22607 0.0
22608 0.31324
22609 0.0
22610 0.0
22611 0.0
22612 0.0
22613 0.31324
22614 0.0
22615 0.0
22616 0.0
22617 0.0
22618 0.0
22619 0.0
22620 0.0
22621 0.0
22622 0.0
22623 0.0
22624 0.0
22625 0.0
22626 0.0
22627 0.0
22628 0.0
22629 0.0
22630 0.0
22631 0.0
22632 0.0
22633 0.0
22634 0.0
22635 0.0
22636 0.0
22637 0.0
22638 0.0
22639 0.0
22640 0.0
22641 0.0
22642 0.0
22643 0.0
22644 0.0
22645 0.0
22646 0.0
22647 0.0
22648 0.0
22649 0.0
22650 0.0
22651 0.0
22652 0.0
22653 0.0
22654 0.0
22655 0.0
22656 0.0
22657 0.0
22658 0.0
22659 0.0
22660 0.0
22661 0.0
22662 0.0
22663 0.31324
22664 0.0
22665 0.0
22666 0.0
22667 0.0
22668 0.62648
22669 0.0
22670 0.0
22671 0.0
22672 0.0
22673 0.0
22674 0.31324
22675 0.31324
22676 0.0
22677 0.0
22678 0.0
22679 0.0
22680 0.0
22681 0.0
22682 0.0
22683 0.0
22684 0.0
22685 0.0
22686 0.0
22687 0.0
22688 0.0
22689 0.0
22690 0.0
22691 0.0
22692 0.0
22693 0.0
22694 0.0
22695 0.0
22696 0.0
22697 0.0
22698 0.0
22699 0.0
22700 0.0
22701 0.0
22702 0.0
22703 0.0
22704 0.0
22705 0.0
22706 0.31324
22707 0.0
22708 0.0
22709 0.0
22710 0.0
22711 0.0
22712 0.0
22713 0.0
22714 0.0
22715 0.0
22716 0.0
22717 0.0
22718 0.0
22719 0.0
22720 0.0
22721 0.0
22722 0.0
22723 0.0
22724 0.0
22725 0.31324
22726 0.0
22727 1.25296
22728 0.0
22729 0.0
22730 0.0
22731 0.0
22732 0.0
22733 0.0
22734 0.0
22735 0.0
22736 0.0
22737 0.0
22738 0.0
22739 0.0
22740 0.0
22741 0.0
22742 0.0
22743 0.31324
22744 0.0
22745 0.0
22746 0.0
22747 0.0
22748 0.0
22749 0.0
22750 0.0
22751 0.0
22752 0.0
22753 0.0
22754 0.0
22755 0.0
22756 0.0
22757 0.31324
22758 0.0
22759 0.0
22760 0.0
22761 0.0
22762 0.0
22763 0.0
22764 0.0
22765 0.0
22766 0.0
22767 0.0
22768 0.0
22769 0.0
22770 0.0
22771 0.0
22772 0.0
22773 0.0
22774 0.0
22775 0.0
22776 0.0
22777 0.0
22778 0.0
22779 0.0
22780 0.0
22781 0.31324
22782 0.0
22783 0.0
22784 0.0
22785 0.0
22786 0.0
22787 0.0
22788 0.0
22789 0.31324
22790 0.0
22791 0.0
22792 0.0
22793 0.0
22794 0.31324
22795 0.0
22796 0.0
22797 0.0
22798 0.0
22799 0.62648
22800 0.0
22801 0.0
22802 0.0
22803 0.0
22804 0.0
22805 0.0
22806 0.0
22807 0.0
22808 0.31324
22809 0.31324
22810 0.0
22811 0.31324
22812 0.0
22813 0.0
22814 0.31324
22815 0.0
22816 0.0
22817 0.0
22818 0.0
22819 0.0
22820 0.0
22821 0.0
22822 0.0
22823 0.0
22824 0.0
22825 0.0
22826 0.0
22827 0.0
22828 0.0
22829 0.0
22830 0.0
22831 0.0
22832 0.0
22833 0.0
22834 0.0
22835 0.0
22836 0.0
22837 0.0
22838 0.0
22839 0.0
22840 0.0
22841 0.0
22842 0.0
22843 0.31324
22844 0.0
22845 0.0
22846 0.0
22847 0.0
22848 0.31324
22849 0.0
22850 0.0
22851 0.0
22852 0.0
22853 0.0
22854 0.0
22855 0.0
22856 0.0
22857 0.0
22858 0.0
22859 0.0
22860 0.0
22861 0.0
22862 0.31324
22863 0.0
22864 0.0
22865 0.0
22866 0.0
22867 0.0
22868 0.0
22869 0.31324
22870 0.0
22871 0.0
22872 0.0
22873 0.0
22874 0.0
22875 0.0
22876 0.0
22877 0.0
22878 0.0
22879 0.0
22880 0.0
22881 0.0
22882 0.9397200000000001
22883 0.0
22884 0.0
22885 0.31324
22886 0.0
22887 0.0
22888 0.0
22889 0.0
22890 0.0
22891 0.0
22892 0.0
22893 0.0
22894 0.31324
22895 0.0
22896 0.0
22897 0.31324
22898 0.0
22899 0.0
22900 0.0
22901 0.0
22902 0.0
22903 0.31324
22904 0.0
22905 0.0
22906 0.0
22907 0.0
22908 0.31324
22909 0.0
22910 0.31324
22911 0.0
22912 0.0
22913 0.0
22914 0.62648
22915 0.0
22916 0.0
22917 0.0
22918 0.0
22919 0.0
22920 0.0
22921 0.0
22922 0.0
22923 0.0
22924 0.0
22925 0.31324
22926 0.0
22927 0.0
22928 0.0
22929 0.0
22930 0.0
22931 0.0
22932 0.0
22933 0.0
22934 0.0
22935 0.0
22936 0.0
22937 0.0
22938 0.0
22939 0.0
22940 0.0
22941 0.0
22942 0.0
22943 0.0
22944 0.0
22945 0.0
22946 0.0
22947 0.0
22948 0.0
22949 0.0
22950 0.0
22951 0.0
22952 0.0
22953 0.0
22954 0.0
22955 0.0
22956 0.0
22957 0.0
22958 0.0
22959 0.0
22960 0.0
22961 0.0
22962 0.0
22963 0.0
22964 0.0
22965 0.0
22966 0.0
22967 0.0
22968 0.0
22969 0.0
22970 0.0
22971 0.0
22972 0.0
22973 0.0
22974 0.0
22975 0.0
22976 0.0
22977 0.0
22978 0.0
22979 0.0
22980 0.0
22981 0.0
22982 0.0
22983 0.0
22984 0.0
22985 0.31324
22986 0.0
22987 0.0
22988 0.0
22989 0.0
22990 0.0
22991 0.0
22992 0.0
22993 0.0
22994 0.31324
22995 0.0
22996 0.0
22997 0.0
22998 0.0
22999 0.0
23000 0.0
23001 0.0
23002 0.0
23003 0.0
23004 0.0
23005 0.0
23006 0.0
23007 0.0
23008 0.0
23009 0.0
23010 0.0
23011 0.62648
23012 0.0
23013 0.0
23014 0.0
23015 0.0
23016 0.31324
23017 0.31324
23018 0.0
23019 0.0
23020 0.0
23021 0.0
23022 0.0
23023 0.0
23024 0.0
23025 0.0
23026 0.0
23027 0.0
23028 0.0
23029 0.0
23030 0.0
23031 0.0
23032 0.0
23033 0.0
23034 0.0
23035 0.0
23036 0.0
23037 0.0
23038 0.31324
23039 0.31324
23040 0.0
23041 0.0
23042 0.0
23043 0.0
23044 0.0
23045 0.0
23046 0.0
23047 0.0
23048 0.0
23049 0.0
23050 0.0
23051 0.31324
23052 0.0
23053 0.0
23054 0.0
23055 0.0
23056 0.0
23057 0.0
23058 0.0
23059 0.0
23060 0.0
23061 0.0
23062 0.0
23063 0.0
23064 0.0
23065 0.9397200000000001
23066 0.0
23067 0.0
23068 0.0
23069 0.0
23070 0.0
23071 0.0
23072 0.0
23073 0.0
23074 0.0
23075 0.0
23076 0.0
23077 0.0
23078 0.0
23079 0.0
23080 0.0
23081 0.0
23082 0.0
23083 0.0
23084 0.0
23085 0.0
23086 0.0
23087 0.0
23088 0.0
23089 0.0
23090 0.0
23091 0.0
23092 0.0
23093 0.0
23094 0.0
23095 0.0
23096 0.0
23097 0.0
23098 0.0
23099 0.0
23100 0.0
23101 0.0
23102 0.0
23103 0.0
23104 0.0
23105 0.0
23106 0.0
23107 0.0
23108 0.31324
23109 0.0
23110 0.0
23111 0.0
23112 0.0
23113 0.0
23114 0.0
23115 0.0
23116 0.0
23117 0.31324
23118 0.0
23119 0.0
23120 0.0
23121 0.62648
23122 0.0
23123 0.0
23124 0.0
23125 0.0
23126 0.0
23127 0.0
23128 0.0
23129 0.0
23130 0.0
23131 0.0
23132 0.0
23133 0.0
23134 0.31324
23135 0.0
23136 0.0
23137 0.0
23138 0.0
23139 0.0
23140 0.0
23141 0.0
23142 0.0
23143 0.0
23144 0.0
23145 0.0
23146 0.0
23147 0.0
23148 0.0
23149 0.0
23150 0.0
23151 0.0
23152 0.0
23153 0.0
23154 0.0
23155 0.0
23156 0.0
23157 0.0
23158 0.0
23159 0.31324
23160 0.31324
23161 0.31324
23162 0.0
23163 0.0
23164 0.0
23165 0.0
23166 0.31324
23167 0.0
23168 0.0
23169 0.0
23170 0.0
23171 0.0
23172 0.0
23173 0.31324
23174 0.0
23175 0.0
23176 0.0
23177 0.0
23178 0.0
23179 0.0
23180 0.0
23181 0.0
23182 0.31324
23183 0.0
23184 0.31324
23185 0.0
23186 0.31324
23187 0.31324
23188 0.0
23189 0.0
23190 0.0
23191 0.0
23192 0.0
23193 0.0
23194 0.0
23195 0.0
23196 0.0
23197 0.0
23198 0.0
23199 0.0
23200 0.0
23201 0.0
23202 0.31324
23203 0.0
23204 0.62648
23205 0.0
23206 0.0
23207 0.0
23208 0.0
23209 0.0
23210 0.0
23211 0.0
23212 0.0
23213 0.0
23214 0.0
23215 0.0
23216 0.0
23217 0.0
23218 0.0
23219 0.0
23220 0.31324
23221 0.0
23222 0.0
23223 0.0
23224 0.0
23225 0.0
23226 0.0
23227 0.0
23228 0.0
23229 0.0
23230 0.0
23231 0.0
23232 0.0
23233 0.0
23234 0.0
23235 0.0
23236 0.0
23237 0.0
23238 0.0
23239 0.0
23240 0.0
23241 0.0
23242 0.31324
23243 0.0
23244 0.0
23245 0.0
23246 0.0
23247 0.0
23248 0.0
23249 0.0
23250 0.0
23251 0.0
23252 0.0
23253 0.0
23254 0.0
23255 0.0
23256 0.0
23257 0.0
23258 0.0
23259 0.31324
23260 0.0
23261 0.0
23262 0.0
23263 0.0
23264 0.0
23265 0.0
23266 0.0
23267 0.0
23268 0.0
23269 0.0
23270 0.0
23271 0.0
23272 0.0
23273 0.0
23274 0.0
23275 0.0
23276 0.0
23277 0.0
23278 0.0
23279 0.0
23280 0.0
23281 0.31324
23282 0.0
23283 0.31324
23284 0.0
23285 0.0
23286 0.0
23287 0.0
23288 0.31324
23289 0.0
23290 0.0
23291 0.0
23292 0.0
23293 0.0
23294 0.0
23295 0.31324
23296 0.31324
23297 0.0
23298 0.0
23299 0.31324
23300 0.31324
23301 0.0
23302 0.0
23303 0.0
23304 0.31324
23305 0.0
23306 0.0
23307 0.0
23308 0.0
23309 0.0
23310 0.0
23311 0.0
23312 0.0
23313 0.0
23314 0.0
23315 0.0
23316 0.0
23317 0.0
23318 0.0
23319 0.0
23320 0.0
23321 0.0
23322 0.0
23323 0.0
23324 0.0
23325 0.0
23326 0.0
23327 0.0
23328 0.0
23329 0.0
23330 0.0
23331 0.0
23332 0.0
23333 0.0
23334 0.0
23335 0.0
23336 0.0
23337 0.0
23338 0.0
23339 0.0
23340 0.0
23341 0.0
23342 0.0
23343 0.0
23344 0.0
23345 0.0
23346 0.0
23347 0.0
23348 0.0
23349 0.0
23350 0.0
23351 0.0
23352 0.0
23353 0.0
23354 0.31324
23355 0.0
23356 0.31324
23357 0.0
23358 0.0
23359 0.0
23360 0.31324
23361 0.0
23362 0.0
23363 0.31324
23364 0.0
23365 0.0
23366 0.0
23367 0.0
23368 0.0
23369 0.0
23370 0.0
23371 0.0
23372 0.0
23373 0.0
23374 0.0
23375 0.0
23376 0.0
23377 0.0
23378 0.0
23379 0.0
23380 0.0
23381 0.0
23382 0.0
23383 0.0
23384 0.0
23385 0.31324
23386 0.0
23387 0.0
23388 0.0
23389 0.0
23390 0.0
23391 0.0
23392 0.0
23393 0.0
23394 0.0
23395 0.0
23396 0.0
23397 0.0
23398 0.0
23399 0.0
23400 0.0
23401 0.0
23402 0.0
23403 0.0
23404 0.0
23405 0.0
23406 0.0
23407 0.0
23408 0.0
23409 0.0
23410 0.0
23411 0.0
23412 0.0
23413 0.0
23414 0.31324
23415 0.0
23416 0.0
23417 0.0
23418 0.0
23419 0.0
23420 0.0
23421 0.0
23422 0.31324
23423 0.31324
23424 0.0
23425 0.0
23426 0.0
23427 0.0
23428 0.0
23429 0.0
23430 0.0
23431 0.0
23432 0.0
23433 0.0
23434 0.0
23435 0.0
23436 0.0
23437 0.0
23438 0.0
23439 0.0
23440 0.0
23441 0.0
23442 0.0
23443 0.0
23444 0.0
23445 0.0
23446 0.0
23447 0.0
23448 0.0
23449 0.0
23450 0.0
23451 0.0
23452 0.0
23453 0.0
23454 0.0
23455 0.0
23456 0.0
23457 0.0
23458 0.31324
23459 0.0
23460 0.0
23461 0.0
23462 0.0
23463 0.0
23464 0.0
23465 0.0
23466 0.0
23467 0.0
23468 0.31324
23469 0.0
23470 0.31324
23471 0.0
23472 0.0
23473 0.0
23474 0.0
23475 0.0
23476 0.0
23477 0.0
23478 0.0
23479 0.0
23480 0.0
23481 0.0
23482 0.0
23483 0.0
23484 0.0
23485 0.0
23486 0.0
23487 0.0
23488 0.0
23489 0.0
23490 0.0
23491 0.0
23492 0.0
23493 0.0
23494 0.0
23495 0.0
23496 0.0
23497 0.0
23498 0.0
23499 0.0
23500 0.0
23501 0.0
23502 0.0
23503 0.0
23504 0.0
23505 0.0
23506 0.0
23507 0.0
23508 0.0
23509 0.0
23510 0.0
23511 0.0
23512 0.0
23513 0.31324
23514 0.0
23515 0.0
23516 0.0
23517 0.0
23518 0.0
23519 0.0
23520 0.0
23521 0.0
23522 0.0
23523 0.0
23524 0.0
23525 0.0
23526 0.31324
23527 0.0
23528 0.0
23529 0.0
23530 0.0
23531 0.0
23532 0.0
23533 0.0
23534 0.0
23535 0.0
23536 0.0
23537 0.0
23538 0.0
23539 0.0
23540 0.31324
23541 0.0
23542 0.0
23543 0.0
23544 0.0
23545 0.0
23546 0.0
23547 0.0
23548 0.0
23549 0.0
23550 0.0
23551 0.0
23552 0.0
23553 0.0
23554 0.0
23555 0.0
23556 0.0
23557 0.31324
23558 0.0
23559 0.0
23560 0.0
23561 0.31324
23562 0.0
23563 0.0
23564 0.0
23565 0.0
23566 0.0
23567 0.0
23568 0.0
23569 0.0
23570 0.0
23571 0.0
23572 0.31324
23573 0.0
23574 0.0
23575 0.0
23576 0.0
23577 0.0
23578 0.0
23579 0.0
23580 0.0
23581 0.0
23582 0.0
23583 0.0
23584 0.0
23585 0.62648
23586 0.0
23587 0.0
23588 0.0
23589 0.62648
23590 0.0
23591 0.0
23592 0.0
23593 0.0
23594 0.0
23595 0.0
23596 0.0
23597 0.0
23598 0.0
23599 0.0
23600 0.0
23601 0.0
23602 0.31324
23603 0.0
23604 0.0
23605 0.0
23606 0.0
23607 0.0
23608 0.0
23609 0.0
23610 0.0
23611 0.0
23612 0.0
23613 0.0
23614 0.0
23615 0.0
23616 0.0
23617 0.0
23618 0.0
23619 0.0
23620 0.31324
23621 0.0
23622 0.0
23623 0.0
23624 0.0
23625 0.0
23626 0.0
23627 0.0
23628 0.0
23629 0.0
23630 0.31324
23631 0.0
23632 0.0
23633 0.0
23634 0.0
23635 0.0
23636 0.0
23637 0.0
23638 0.0
23639 0.0
23640 0.0
23641 0.0
23642 0.0
23643 0.0
23644 0.0
23645 0.0
23646 0.0
23647 0.0
23648 0.0
23649 0.0
23650 0.0
23651 0.0
23652 0.0
23653 0.0
23654 0.0
23655 0.0
23656 0.0
23657 0.0
23658 0.0
23659 0.0
23660 0.0
23661 0.31324
23662 0.0
23663 0.0
23664 0.0
23665 0.0
23666 0.0
23667 0.0
23668 0.0
23669 0.0
23670 0.0
23671 0.0
23672 0.0
23673 0.0
23674 0.0
23675 0.0
23676 0.0
23677 0.0
23678 0.0
23679 0.0
23680 0.0
23681 0.0
23682 0.0
23683 0.0
23684 0.0
23685 0.0
23686 0.0
23687 0.0
23688 0.0
23689 0.0
23690 0.0
23691 0.0
23692 0.0
23693 0.0
23694 0.0
23695 0.0
23696 0.31324
23697 0.0
23698 0.0
23699 0.31324
23700 0.0
23701 0.0
23702 0.0
23703 0.0
23704 0.31324
23705 0.0
23706 0.0
23707 0.0
23708 0.0
23709 0.0
23710 0.0
23711 0.0
23712 0.0
23713 0.31324
23714 0.0
23715 0.0
23716 0.0
23717 0.31324
23718 0.0
23719 0.0
23720 0.0
23721 0.0
23722 0.0
23723 0.0
23724 0.0
23725 0.0
23726 0.0
23727 0.0
23728 0.0
23729 0.0
23730 0.0
23731 0.0
23732 0.0
23733 0.0
23734 0.0
23735 0.0
23736 0.0
23737 0.0
23738 0.0
23739 0.0
23740 0.0
23741 0.0
23742 0.31324
23743 0.0
23744 0.0
23745 0.0
23746 0.0
23747 0.31324
23748 0.0
23749 0.0
23750 0.0
23751 0.0
23752 0.0
23753 0.0
23754 0.0
23755 0.0
23756 0.0
23757 0.0
23758 0.0
23759 0.0
23760 0.0
23761 0.0
23762 0.0
23763 0.0
23764 0.0
23765 0.0
23766 0.0
23767 0.0
23768 0.0
23769 0.0
23770 0.0
23771 0.0
23772 0.0
23773 0.0
23774 0.0
23775 0.0
23776 0.0
23777 0.0
23778 0.0
23779 0.0
23780 0.0
23781 0.0
23782 0.0
23783 0.0
23784 0.0
23785 0.31324
23786 0.0
23787 0.0
23788 0.0
23789 0.0
23790 0.0
23791 0.0
23792 0.0
23793 0.0
23794 0.0
23795 0.0
23796 0.0
23797 0.0
23798 0.0
23799 0.0
23800 0.0
23801 0.0
23802 0.0
23803 0.0
23804 0.0
23805 0.0
23806 0.0
23807 0.0
23808 0.0
23809 0.0
23810 0.0
23811 0.0
23812 0.0
23813 0.0
23814 0.0
23815 0.0
23816 0.0
23817 0.0
23818 0.0
23819 0.0
23820 0.0
23821 0.0
23822 0.31324
23823 0.0
23824 0.0
23825 0.0
23826 0.0
23827 0.0
23828 0.0
23829 0.0
23830 0.0
23831 0.0
23832 0.0
23833 0.0
23834 0.0
23835 0.0
23836 0.0
23837 0.31324
23838 0.0
23839 0.0
23840 0.0
23841 0.0
23842 0.0
23843 0.0
23844 0.0
23845 0.0
23846 0.0
23847 0.0
23848 0.0
23849 0.0
23850 0.31324
23851 0.0
23852 0.0
23853 0.0
23854 0.0
23855 0.0
23856 0.0
23857 0.0
23858 0.0
23859 0.0
23860 0.0
23861 0.0
23862 0.0
23863 0.0
23864 0.0
23865 0.0
23866 0.0
23867 0.0
23868 0.0
23869 0.0
23870 0.0
23871 0.0
23872 0.0
23873 0.0
23874 0.0
23875 0.0
23876 0.0
23877 0.0
23878 0.0
23879 0.0
23880 0.0
23881 0.0
23882 0.0
23883 0.0
23884 0.0
23885 0.0
23886 0.0
23887 0.0
23888 0.0
23889 0.0
23890 0.0
23891 0.0
23892 0.0
23893 0.0
23894 0.0
23895 0.0
23896 0.0
23897 0.0
23898 0.0
23899 0.0
23900 0.0
23901 0.0
23902 0.0
23903 0.0
23904 0.0
23905 0.0
23906 0.0
23907 0.0
23908 0.0
23909 0.0
23910 0.0
23911 0.0
23912 0.0
23913 0.0
23914 0.0
23915 0.0
23916 0.0
23917 0.0
23918 0.0
23919 0.0
23920 0.0
23921 0.0
23922 0.31324
23923 0.0
23924 0.0
23925 0.0
23926 0.0
23927 0.31324
23928 0.0
23929 0.0
23930 0.0
23931 0.0
23932 0.0
23933 0.0
23934 0.0
23935 0.0
23936 0.31324
23937 0.31324
23938 0.0
23939 0.0
23940 0.0
23941 0.0
23942 0.0
23943 0.0
23944 0.0
23945 0.0
23946 0.0
23947 0.0
23948 0.0
23949 0.0
23950 0.0
23951 0.0
23952 0.0
23953 0.0
23954 0.0
23955 0.0
23956 0.31324
23957 0.0
23958 0.0
23959 0.0
23960 0.0
23961 0.0
23962 0.0
23963 0.0
23964 0.0
23965 0.0
23966 0.0
23967 0.0
23968 0.0
23969 0.0
23970 0.0
23971 0.0
23972 0.0
23973 0.0
23974 0.0
23975 0.0
23976 0.0
23977 0.0
23978 0.0
23979 0.0
23980 0.31324
23981 0.0
23982 0.0
23983 0.0
23984 0.0
23985 0.0
23986 0.0
23987 0.31324
23988 0.0
23989 0.0
23990 0.0
23991 0.0
23992 0.0
23993 0.0
23994 0.0
23995 0.0
23996 0.0
23997 0.0
23998 0.0
23999 0.0
24000 0.0
24001 0.0
24002 0.0
24003 0.0
24004 0.31324
24005 0.0
24006 0.0
24007 0.0
24008 0.0
24009 0.0
24010 0.31324
24011 0.0
24012 0.0
24013 0.0
24014 0.0
24015 0.0
24016 0.0
24017 0.0
24018 0.0
24019 0.0
24020 0.0
24021 0.0
24022 0.0
24023 0.0
24024 0.0
24025 0.0
24026 0.0
24027 0.0
24028 0.0
24029 0.0
24030 0.0
24031 0.31324
24032 0.0
24033 0.0
24034 0.0
24035 0.0
24036 0.0
24037 0.0
24038 0.0
24039 0.0
24040 0.0
24041 0.0
24042 0.0
24043 0.0
24044 0.9397200000000001
24045 0.0
24046 0.0
24047 0.31324
24048 0.9397200000000001
24049 0.0
24050 0.0
24051 0.0
24052 0.0
24053 0.0
24054 0.0
24055 0.31324
24056 0.0
24057 0.0
24058 0.0
24059 0.0
24060 0.0
24061 0.0
24062 0.0
24063 0.0
24064 0.31324
24065 0.31324
24066 0.0
24067 0.31324
24068 0.0
24069 0.0
24070 0.0
24071 0.31324
24072 0.0
24073 0.31324
24074 0.0
24075 0.0
24076 0.0
24077 0.0
24078 0.0
24079 0.0
24080 0.0
24081 0.0
24082 0.31324
24083 0.0
24084 0.0
24085 0.0
24086 0.0
24087 0.0
24088 0.0
24089 0.0
24090 0.0
24091 0.0
24092 0.0
24093 0.0
24094 0.0
24095 0.0
24096 0.0
24097 0.0
24098 0.0
24099 0.31324
24100 0.0
24101 0.31324
24102 0.0
24103 0.0
24104 0.0
24105 0.0
24106 0.0
24107 0.0
24108 0.0
24109 0.0
24110 0.31324
24111 0.0
24112 0.0
24113 0.0
24114 0.0
24115 0.0
24116 0.31324
24117 0.0
24118 0.0
24119 0.0
24120 0.0
24121 0.0
24122 0.0
24123 0.0
24124 0.0
24125 0.0
24126 0.0
24127 0.0
24128 0.0
24129 0.0
24130 0.0
24131 0.0
24132 0.0
24133 0.0
24134 0.0
24135 0.0
24136 0.0
24137 0.0
24138 0.0
24139 0.0
24140 0.0
24141 0.0
24142 0.0
24143 0.0
24144 0.31324
24145 0.0
24146 0.31324
24147 0.0
24148 0.0
24149 0.0
24150 0.0
24151 0.0
24152 0.0
24153 0.0
24154 0.0
24155 0.0
24156 0.0
24157 0.0
24158 0.0
24159 0.0
24160 0.0
24161 0.0
24162 0.0
24163 0.0
24164 0.62648
24165 0.0
24166 0.0
24167 0.0
24168 0.0
24169 0.0
24170 0.0
24171 0.31324
24172 0.31324
24173 0.0
24174 0.31324
24175 0.0
24176 0.31324
24177 0.0
24178 0.0
24179 0.0
24180 0.0
24181 0.62648
24182 0.0
24183 0.31324
24184 0.0
24185 0.0
24186 0.31324
24187 0.0
24188 0.0
24189 0.0
24190 0.62648
24191 0.0
24192 0.0
24193 0.0
24194 0.0
24195 0.0
24196 0.0
24197 0.0
24198 0.0
24199 0.0
24200 0.0
24201 0.31324
24202 0.0
24203 0.0
24204 0.0
24205 0.0
24206 0.0
24207 0.0
24208 0.0
24209 0.0
24210 0.0
24211 0.0
24212 0.0
24213 0.0
24214 0.0
24215 0.0
24216 0.0
24217 0.0
24218 0.0
24219 0.0
24220 0.0
24221 0.0
24222 0.31324
24223 0.0
24224 0.0
24225 0.0
24226 0.0
24227 0.0
24228 0.0
24229 0.0
24230 0.0
24231 0.0
24232 0.0
24233 0.0
24234 0.0
24235 0.0
24236 0.0
24237 0.0
24238 0.31324
24239 0.31324
24240 0.0
24241 0.0
24242 0.0
24243 0.0
24244 0.31324
24245 0.0
24246 0.0
24247 0.0
24248 0.0
24249 0.0
24250 0.0
24251 0.0
24252 0.0
24253 0.31324
24254 0.0
24255 0.0
24256 0.0
24257 0.0
24258 0.0
24259 0.0
24260 0.0
24261 0.0
24262 0.0
24263 0.0
24264 0.0
24265 0.0
24266 0.0
24267 0.0
24268 0.0
24269 0.0
24270 0.0
24271 0.0
24272 0.0
24273 0.0
24274 0.0
24275 0.0
24276 0.0
24277 0.0
24278 0.0
24279 0.0
24280 0.0
24281 0.0
24282 0.0
24283 0.0
24284 0.0
24285 0.0
24286 0.0
24287 0.0
24288 0.0
24289 0.0
24290 0.0
24291 0.0
24292 0.0
24293 0.0
24294 0.0
24295 0.0
24296 0.0
24297 0.0
24298 0.0
24299 0.0
24300 0.0
24301 0.0
24302 0.0
24303 0.0
24304 0.0
24305 0.0
24306 0.0
24307 0.0
24308 0.0
24309 0.0
24310 0.0
24311 0.0
24312 0.0
24313 0.0
24314 0.0
24315 0.0
24316 0.0
24317 0.0
24318 0.0
24319 0.0
24320 0.0
24321 0.0
24322 0.0
24323 0.0
24324 0.0
24325 0.0
24326 0.0
24327 0.0
24328 0.0
24329 0.0
24330 0.0
24331 0.0
24332 0.0
24333 0.0
24334 0.0
24335 0.0
24336 0.0
24337 0.0
24338 0.0
24339 0.31324
24340 0.0
24341 0.0
24342 0.0
24343 0.0
24344 0.0
24345 0.0
24346 0.0
24347 0.0
24348 0.0
24349 0.0
24350 0.0
24351 0.0
24352 0.0
24353 0.0
24354 0.0
24355 0.0
24356 0.0
24357 0.31324
24358 0.0
24359 0.0
24360 0.0
24361 0.0
24362 0.0
24363 0.0
24364 0.0
24365 0.0
24366 0.0
24367 0.0
24368 0.9397200000000001
24369 0.0
24370 0.0
24371 0.0
24372 0.0
24373 0.0
24374 0.0
24375 0.0
24376 0.0
24377 0.31324
24378 0.0
24379 0.0
24380 0.0
24381 0.0
24382 0.0
24383 0.0
24384 0.0
24385 0.0
24386 0.0
24387 0.0
24388 0.0
24389 0.0
24390 0.0
24391 0.0
24392 0.0
24393 0.0
24394 0.0
24395 0.0
24396 0.0
24397 0.0
24398 0.0
24399 0.0
24400 0.0
24401 0.0
24402 0.0
24403 0.0
24404 0.0
24405 0.0
24406 0.0
24407 0.0
24408 0.0
24409 0.0
24410 0.0
24411 0.0
24412 0.0
24413 0.0
24414 0.0
24415 0.0
24416 0.31324
24417 0.0
24418 0.0
24419 0.0
24420 0.0
24421 0.0
24422 0.0
24423 0.0
24424 0.0
24425 0.0
24426 0.0
24427 0.0
24428 0.0
24429 0.0
24430 0.0
24431 0.0
24432 0.0
24433 0.0
24434 0.0
24435 0.0
24436 0.0
24437 0.0
24438 0.0
24439 0.0
24440 0.0
24441 0.0
24442 0.0
24443 0.0
24444 0.0
24445 0.0
24446 0.0
24447 0.0
24448 0.0
24449 0.0
24450 0.31324
24451 0.0
24452 0.0
24453 0.0
24454 0.0
24455 0.0
24456 0.0
24457 0.0
24458 0.0
24459 0.0
24460 0.0
24461 0.0
24462 0.0
24463 0.0
24464 0.0
24465 0.0
24466 0.0
24467 0.0
24468 0.0
24469 0.0
24470 0.0
24471 0.0
24472 0.0
24473 0.0
24474 0.0
24475 0.0
24476 0.0
24477 0.0
24478 0.0
24479 0.0
24480 0.0
24481 0.0
24482 0.0
24483 0.0
24484 0.0
24485 0.0
24486 0.0
24487 0.0
24488 0.31324
24489 0.0
24490 0.0
24491 0.0
24492 0.0
24493 0.0
24494 0.0
24495 0.0
24496 0.31324
24497 0.0
24498 0.0
24499 0.0
24500 0.0
24501 0.0
24502 0.0
24503 0.0
24504 0.0
24505 0.0
24506 0.0
24507 0.0
24508 0.0
24509 0.0
24510 0.0
24511 0.0
24512 0.0
24513 0.0
24514 0.0
24515 0.0
24516 0.0
24517 0.0
24518 0.31324
24519 0.0
24520 0.0
24521 0.0
24522 0.0
24523 0.0
24524 0.0
24525 0.0
24526 0.0
24527 0.0
24528 0.0
24529 0.31324
24530 0.0
24531 0.0
24532 0.0
24533 0.0
24534 0.0
24535 0.0
24536 0.0
24537 0.0
24538 0.0
24539 0.31324
24540 0.0
24541 0.0
24542 0.0
24543 0.0
24544 0.0
24545 0.0
24546 0.0
24547 0.0
24548 0.0
24549 0.0
24550 0.31324
24551 0.0
24552 0.0
24553 0.0
24554 0.0
24555 0.0
24556 0.0
24557 0.0
24558 0.0
24559 0.0
24560 0.0
24561 0.0
24562 0.0
24563 0.0
24564 0.0
24565 0.0
24566 0.0
24567 0.0
24568 0.0
24569 0.0
24570 0.0
24571 0.0
24572 0.0
24573 0.0
24574 0.0
24575 0.0
24576 0.0
24577 0.0
24578 0.0
24579 0.0
24580 0.0
24581 0.0
24582 0.0
24583 0.0
24584 0.0
24585 0.0
24586 0.0
24587 0.0
24588 0.0
24589 0.0
24590 0.0
24591 0.0
24592 0.0
24593 0.0
24594 0.0
24595 0.0
24596 0.31324
24597 0.0
24598 0.31324
24599 0.0
24600 0.0
24601 0.0
24602 0.0
24603 0.0
24604 0.31324
24605 0.0
24606 0.0
24607 0.0
24608 0.0
24609 0.0
24610 0.0
24611 0.0
24612 0.0
24613 0.0
24614 0.31324
24615 0.0
24616 0.0
24617 0.0
24618 0.0
24619 0.0
24620 0.0
24621 0.0
24622 0.0
24623 0.0
24624 0.0
24625 0.0
24626 0.31324
24627 0.0
24628 0.0
24629 0.0
24630 0.0
24631 0.0
24632 0.0
24633 0.0
24634 0.0
24635 0.0
24636 0.31324
24637 0.0
24638 0.0
24639 0.0
24640 0.0
24641 0.0
24642 0.0
24643 0.0
24644 0.0
24645 0.0
24646 0.0
24647 0.0
24648 0.0
24649 0.0
24650 0.0
24651 0.0
24652 0.0
24653 0.0
24654 0.0
24655 0.0
24656 0.0
24657 0.0
24658 0.31324
24659 0.0
24660 0.0
24661 0.0
24662 0.0
24663 0.0
24664 0.0
24665 0.0
24666 0.0
24667 0.62648
24668 0.0
24669 0.0
24670 0.0
24671 0.0
24672 0.0
24673 0.0
24674 0.0
24675 0.0
24676 0.0
24677 0.0
24678 0.0
24679 0.0
24680 0.0
24681 0.0
24682 0.0
24683 0.0
24684 0.0
24685 0.0
24686 0.0
24687 0.0
24688 0.0
24689 0.0
24690 0.0
24691 0.0
24692 0.0
24693 0.0
24694 0.0
24695 0.0
24696 0.0
24697 0.0
24698 0.31324
24699 0.0
24700 0.0
24701 0.0
24702 0.0
24703 0.0
24704 0.0
24705 0.0
24706 0.0
24707 0.0
24708 0.0
24709 0.0
24710 0.0
24711 0.0
24712 0.31324
24713 0.31324
24714 0.0
24715 0.0
24716 0.0
24717 0.0
24718 0.0
24719 0.31324
24720 0.0
24721 0.0
24722 0.0
24723 0.0
24724 0.0
24725 0.0
24726 0.0
24727 0.0
24728 0.0
24729 0.0
24730 0.0
24731 0.0
24732 0.0
24733 0.0
24734 0.0
24735 0.0
24736 0.0
24737 0.0
24738 0.0
24739 0.0
24740 0.0
24741 0.0
24742 0.31324
24743 0.0
24744 0.0
24745 0.0
24746 0.31324
24747 0.0
24748 0.0
24749 0.31324
24750 0.0
24751 0.0
24752 0.0
24753 0.0
24754 0.0
24755 0.0
24756 0.0
24757 0.0
24758 0.0
24759 0.0
24760 0.0
24761 0.0
24762 0.0
24763 0.0
24764 0.0
24765 0.0
24766 0.0
24767 0.0
24768 0.0
24769 0.0
24770 0.0
24771 0.0
24772 0.0
24773 0.0
24774 0.0
24775 0.0
24776 0.0
24777 0.0
24778 0.0
24779 0.0
24780 0.31324
24781 0.0
24782 0.0
24783 0.0
24784 0.0
24785 0.0
24786 0.0
24787 0.0
24788 0.0
24789 0.0
24790 0.0
24791 0.0
24792 0.0
24793 0.0
24794 0.0
24795 0.0
24796 0.31324
24797 0.0
24798 0.0
24799 0.0
24800 0.0
24801 0.0
24802 0.0
24803 0.0
24804 0.0
24805 0.0
24806 0.0
24807 0.0
24808 0.0
24809 0.0
24810 0.0
24811 0.0
24812 0.0
24813 0.0
24814 0.0
24815 0.0
24816 0.0
24817 0.0
24818 0.0
24819 0.0
24820 0.0
24821 0.0
24822 0.0
24823 0.0
24824 0.0
24825 0.0
24826 0.0
24827 0.0
24828 0.0
24829 0.0
24830 0.0
24831 0.0
24832 0.0
24833 0.0
24834 0.0
24835 0.0
24836 0.0
24837 0.0
24838 0.0
24839 0.0
24840 0.0
24841 0.0
24842 0.0
24843 0.0
24844 0.0
24845 0.0
24846 0.0
24847 0.0
24848 0.31324
24849 0.0
24850 0.0
24851 0.0
24852 0.31324
24853 0.31324
24854 0.31324
24855 0.0
24856 0.0
24857 0.0
24858 0.0
24859 0.0
24860 0.0
24861 0.0
24862 0.0
24863 0.0
24864 0.0
24865 0.0
24866 0.0
24867 0.0
24868 0.0
24869 0.0
24870 0.0
24871 0.0
24872 0.0
24873 0.0
24874 0.0
24875 0.0
24876 0.0
24877 0.0
24878 0.0
24879 0.0
24880 0.0
24881 0.0
24882 0.0
24883 0.0
24884 0.0
24885 0.0
24886 0.0
24887 0.0
24888 0.0
24889 0.0
24890 0.0
24891 0.0
24892 0.0
24893 0.0
24894 0.0
24895 0.0
24896 0.0
24897 0.0
24898 0.0
24899 0.0
24900 0.0
24901 0.0
24902 0.0
24903 0.0
24904 0.0
24905 0.0
24906 0.0
24907 0.0
24908 0.0
24909 0.31324
24910 0.0
24911 0.0
24912 0.0
24913 0.0
24914 0.0
24915 0.0
24916 0.0
24917 0.0
24918 0.0
24919 0.0
24920 0.0
24921 0.0
24922 0.0
24923 0.0
24924 0.0
24925 0.0
24926 0.0
24927 0.0
24928 0.0
24929 0.0
24930 0.0
24931 0.0
24932 0.0
24933 0.0
24934 0.0
24935 0.0
24936 0.0
24937 0.0
24938 0.0
24939 0.0
24940 0.0
24941 0.0
24942 0.0
24943 0.0
24944 0.0
24945 0.0
24946 0.0
24947 0.0
24948 0.0
24949 0.0
24950 0.0
24951 0.31324
24952 0.0
24953 0.0
24954 0.0
24955 0.0
24956 0.0
24957 0.0
24958 0.0
24959 0.0
24960 0.0
24961 0.0
24962 0.0
24963 0.0
24964 0.0
24965 0.0
24966 0.0
24967 0.0
24968 0.0
24969 0.0
24970 0.0
24971 0.0
24972 0.0
24973 0.0
24974 0.0
24975 0.0
24976 0.0
24977 0.0
24978 0.0
24979 0.0
24980 0.0
24981 0.0
24982 0.0
24983 0.0
24984 0.0
24985 0.0
24986 0.0
24987 0.0
24988 0.0
24989 0.0
24990 0.0
24991 0.0
24992 0.0
24993 0.0
24994 0.0
24995 0.0
24996 0.31324
24997 0.0
24998 0.0
24999 0.0
25000 0.0
25001 0.0
25002 0.0
25003 0.0
25004 0.0
25005 0.0
25006 0.0
25007 0.0
25008 0.0
25009 0.0
25010 0.0
25011 0.0
25012 0.0
25013 0.0
25014 0.0
25015 0.0
25016 0.0
25017 0.0
25018 0.0
25019 0.0
25020 0.0
25021 0.0
25022 0.0
25023 0.0
25024 0.0
25025 0.0
25026 0.0
25027 0.0
25028 0.0
25029 0.0
25030 0.0
25031 0.0
25032 0.0
25033 0.0
25034 0.0
25035 0.0
25036 0.0
25037 0.0
25038 0.0
25039 0.0
25040 0.0
25041 0.0
25042 0.0
25043 0.0
25044 0.0
25045 0.0
25046 0.0
25047 0.0
25048 0.0
25049 0.0
25050 0.0
25051 0.0
25052 0.0
25053 0.0
25054 0.0
25055 0.0
25056 0.0
25057 0.0
25058 0.0
25059 0.0
25060 0.0
25061 0.0
25062 0.0
25063 0.0
25064 0.0
25065 0.0
25066 0.0
25067 0.0
25068 0.0
25069 0.0
25070 0.0
25071 0.0
25072 0.0
25073 0.0
25074 0.0
25075 0.0
25076 0.31324
25077 0.0
25078 0.0
25079 0.0
25080 0.0
25081 0.0
25082 0.31324
25083 0.0
25084 0.0
25085 0.0
25086 0.0
25087 0.0
25088 0.0
25089 0.0
25090 0.0
25091 0.0
25092 0.0
25093 0.0
25094 0.0
25095 0.0
25096 0.0
25097 0.31324
25098 0.0
25099 0.0
25100 0.0
25101 0.0
25102 0.0
25103 0.0
25104 0.0
25105 0.0
25106 0.31324
25107 0.0
25108 0.0
25109 0.0
25110 0.0
25111 0.0
25112 0.0
25113 0.0
25114 0.0
25115 0.0
25116 0.0
25117 0.0
25118 0.0
25119 0.0
25120 0.0
25121 0.0
25122 0.0
25123 0.0
25124 0.0
25125 0.0
25126 0.0
25127 0.0
25128 0.0
25129 0.0
25130 0.0
25131 0.0
25132 0.0
25133 0.0
25134 0.0
25135 0.0
25136 0.0
25137 0.0
25138 0.0
25139 0.0
25140 0.0
25141 0.0
25142 0.0
25143 0.0
25144 0.0
25145 0.0
25146 0.0
25147 0.0
25148 0.0
25149 0.0
25150 0.0
25151 0.31324
25152 0.0
25153 0.0
25154 0.0
25155 0.0
25156 0.0
25157 0.31324
25158 0.0
25159 0.0
25160 0.0
25161 0.0
25162 0.0
25163 0.0
25164 0.0
25165 0.0
25166 0.0
25167 0.0
25168 0.0
25169 0.0
25170 0.0
25171 0.0
25172 0.0
25173 0.0
25174 0.0
25175 0.0
25176 0.0
25177 0.0
25178 0.0
25179 0.31324
25180 0.0
25181 0.0
25182 0.0
25183 0.0
25184 0.0
25185 0.0
25186 0.0
25187 0.0
25188 0.0
25189 0.0
25190 0.0
25191 0.0
25192 0.0
25193 0.0
25194 0.0
25195 0.0
25196 0.0
25197 0.0
25198 0.0
25199 0.0
25200 0.0
25201 0.0
25202 0.0
25203 0.0
25204 0.0
25205 0.0
25206 0.0
25207 0.0
25208 0.0
25209 0.0
25210 0.0
25211 0.0
25212 0.0
25213 0.62648
25214 0.0
25215 0.31324
25216 0.0
25217 0.0
25218 0.0
25219 0.0
25220 0.0
25221 0.0
25222 0.0
25223 0.0
25224 0.0
25225 0.0
25226 0.0
25227 0.0
25228 0.0
25229 0.0
25230 0.0
25231 0.0
25232 0.0
25233 0.0
25234 0.0
25235 0.0
25236 0.0
25237 0.0
25238 0.0
25239 0.0
25240 0.0
25241 0.0
25242 0.0
25243 0.0
25244 0.0
25245 0.0
25246 0.0
25247 0.0
25248 0.31324
25249 0.0
25250 0.0
25251 0.0
25252 0.0
25253 0.0
25254 0.0
25255 0.0
25256 0.0
25257 0.0
25258 0.0
25259 0.0
25260 0.0
25261 0.0
25262 0.0
25263 0.0
25264 0.0
25265 0.0
25266 0.0
25267 0.0
25268 0.0
25269 0.0
25270 0.0
25271 0.0
25272 0.0
25273 0.0
25274 0.0
25275 0.0
25276 0.0
25277 0.0
25278 0.0
25279 0.0
25280 0.0
25281 0.0
25282 0.0
25283 0.0
25284 0.0
25285 0.0
25286 0.0
25287 0.0
25288 0.0
25289 0.0
25290 0.0
25291 0.0
25292 0.0
25293 0.0
25294 0.0
25295 0.0
25296 0.0
25297 0.0
25298 0.0
25299 0.0
25300 0.0
25301 0.0
25302 0.0
25303 0.0
25304 0.0
25305 0.0
25306 0.0
25307 0.0
25308 0.0
25309 0.0
25310 0.31324
25311 0.0
25312 0.0
25313 0.0
25314 0.31324
25315 0.0
25316 0.0
25317 0.0
25318 0.0
25319 0.0
25320 0.0
25321 0.0
25322 0.0
25323 0.0
25324 0.0
25325 0.0
25326 0.0
25327 0.31324
25328 0.0
25329 0.62648
25330 0.31324
25331 0.0
25332 0.0
25333 0.0
25334 0.0
25335 0.0
25336 0.0
25337 0.0
25338 0.0
25339 0.0
25340 0.0
25341 0.0
25342 0.0
25343 0.0
25344 0.31324
25345 0.0
25346 0.0
25347 0.0
25348 0.0
25349 0.31324
25350 0.0
25351 0.0
25352 0.0
25353 0.0
25354 0.0
25355 0.0
25356 0.31324
25357 0.0
25358 0.0
25359 0.0
25360 0.0
25361 0.31324
25362 0.0
25363 0.0
25364 0.0
25365 0.31324
25366 0.31324
25367 0.0
25368 0.0
25369 0.0
25370 0.0
25371 0.0
25372 0.0
25373 0.0
25374 0.0
25375 0.0
25376 0.0
25377 0.0
25378 0.0
25379 0.0
25380 0.0
25381 0.0
25382 0.0
25383 0.0
25384 0.0
25385 0.0
25386 0.0
25387 0.0
25388 0.0
25389 0.0
25390 0.0
25391 0.0
25392 0.0
25393 0.0
25394 0.0
25395 0.0
25396 0.0
25397 0.0
25398 0.0
25399 0.0
25400 0.0
25401 0.0
25402 0.31324
25403 0.0
25404 0.31324
25405 0.0
25406 0.0
25407 0.0
25408 0.0
25409 0.0
25410 0.0
25411 0.0
25412 0.0
25413 0.0
25414 0.0
25415 0.0
25416 0.0
25417 0.0
25418 0.0
25419 0.0
25420 0.0
25421 0.62648
25422 0.31324
25423 0.0
25424 0.0
25425 0.0
25426 0.0
25427 0.0
25428 0.0
25429 0.0
25430 0.0
25431 0.0
25432 0.0
25433 0.0
25434 0.0
25435 0.0
25436 0.0
25437 0.0
25438 0.0
25439 0.0
25440 0.0
25441 0.0
25442 0.0
25443 0.0
25444 0.0
25445 0.0
25446 0.0
25447 0.0
25448 0.0
25449 0.0
25450 0.0
25451 0.0
25452 0.31324
25453 0.0
25454 0.31324
25455 0.0
25456 0.0
25457 0.0
25458 0.0
25459 0.0
25460 0.0
25461 0.31324
25462 0.0
25463 0.0
25464 0.9397200000000001
25465 0.0
25466 0.0
25467 0.0
25468 0.0
25469 0.0
25470 0.31324
25471 0.0
25472 0.0
25473 0.0
25474 0.0
25475 0.0
25476 0.0
25477 0.0
25478 0.0
25479 0.0
25480 0.0
25481 0.0
25482 0.0
25483 0.0
25484 0.0
25485 0.31324
25486 0.0
25487 0.0
25488 0.0
25489 0.0
25490 0.31324
25491 0.31324
25492 0.0
25493 0.0
25494 0.0
25495 0.0
25496 0.0
25497 0.0
25498 0.0
25499 0.0
25500 0.0
25501 0.0
25502 0.0
25503 0.0
25504 0.31324
25505 0.0
25506 0.0
25507 0.0
25508 0.0
25509 0.0
25510 0.0
25511 0.0
25512 0.0
25513 0.0
25514 0.0
25515 0.0
25516 0.0
25517 0.0
25518 0.0
25519 0.0
25520 0.0
25521 0.0
25522 0.0
25523 0.0
25524 0.0
25525 0.0
25526 0.0
25527 0.0
25528 0.0
25529 0.0
25530 0.0
25531 0.31324
25532 0.0
25533 0.0
25534 0.0
25535 0.0
25536 0.0
25537 0.0
25538 0.0
25539 0.0
25540 0.0
25541 0.0
25542 0.0
25543 0.0
25544 0.0
25545 0.0
25546 0.0
25547 0.0
25548 0.0
25549 0.0
25550 0.0
25551 0.0
25552 0.0
25553 0.0
25554 0.0
25555 0.0
25556 0.0
25557 0.0
25558 0.0
25559 0.31324
25560 0.0
25561 0.0
25562 0.0
25563 0.0
25564 0.0
25565 0.0
25566 0.0
25567 0.0
25568 0.0
25569 0.31324
25570 0.62648
25571 0.0
25572 0.0
25573 0.0
25574 0.0
25575 0.0
25576 0.31324
25577 0.0
25578 0.0
25579 0.0
25580 0.0
25581 0.0
25582 0.0
25583 0.0
25584 0.0
25585 0.0
25586 0.0
25587 0.0
25588 0.0
25589 0.0
25590 0.0
25591 0.0
25592 0.0
25593 0.0
25594 0.0
25595 0.0
25596 0.0
25597 0.0
25598 0.0
25599 0.0
25600 0.0
25601 0.0
25602 0.0
25603 0.0
25604 0.0
25605 0.0
25606 0.0
25607 0.0
25608 0.0
25609 0.0
25610 0.0
25611 0.0
25612 0.0
25613 0.0
25614 0.0
25615 0.0
25616 0.0
25617 0.0
25618 0.0
25619 0.0
25620 0.0
25621 0.0
25622 0.0
25623 0.0
25624 0.0
25625 0.0
25626 0.0
25627 0.0
25628 0.0
25629 0.0
25630 0.0
25631 0.0
25632 0.0
25633 0.0
25634 0.0
25635 0.0
25636 0.0
25637 0.0
25638 0.0
25639 0.0
25640 0.0
25641 0.0
25642 0.0
25643 0.0
25644 0.0
25645 0.0
25646 0.0
25647 0.0
25648 0.0
25649 0.0
25650 0.0
25651 0.0
25652 0.0
25653 0.0
25654 0.0
25655 0.0
25656 0.0
25657 0.0
25658 0.0
25659 0.0
25660 0.0
25661 0.0
25662 0.0
25663 0.0
25664 0.62648
25665 0.0
25666 0.31324
25667 0.0
25668 0.0
25669 0.0
25670 0.0
25671 0.0
25672 0.0
25673 0.0
25674 0.0
25675 0.0
25676 0.0
25677 0.0
25678 0.0
25679 0.0
25680 0.0
25681 0.0
25682 0.0
25683 0.0
25684 0.0
25685 0.0
25686 0.0
25687 0.0
25688 0.0
25689 0.0
25690 0.0
25691 0.0
25692 0.0
25693 0.0
25694 0.0
25695 0.0
25696 0.0
25697 0.0
25698 0.0
25699 0.31324
25700 0.0
25701 0.0
25702 0.0
25703 0.0
25704 0.0
25705 0.0
25706 0.31324
25707 0.0
25708 0.0
25709 0.0
25710 0.31324
25711 0.0
25712 0.0
25713 0.0
25714 0.0
25715 0.0
25716 0.0
25717 0.0
25718 0.0
25719 0.0
25720 0.0
25721 0.62648
25722 0.0
25723 0.0
25724 0.0
25725 0.0
25726 0.0
25727 0.0
25728 0.0
25729 0.31324
25730 0.0
25731 0.0
25732 0.31324
25733 0.0
25734 0.0
25735 0.0
25736 0.0
25737 0.0
25738 0.31324
25739 0.0
25740 0.0
25741 0.0
25742 0.0
25743 0.0
25744 0.0
25745 0.0
25746 0.0
25747 0.0
25748 0.0
25749 0.0
25750 0.0
25751 0.0
25752 0.31324
25753 0.0
25754 0.0
25755 0.0
25756 0.0
25757 0.0
25758 0.0
25759 0.0
25760 0.0
25761 0.0
25762 0.0
25763 0.0
25764 0.0
25765 0.0
25766 0.0
25767 0.0
25768 0.0
25769 0.0
25770 0.0
25771 0.0
25772 0.0
25773 0.0
25774 0.0
25775 0.0
25776 0.0
25777 0.0
25778 0.0
25779 0.0
25780 0.31324
25781 0.0
25782 0.0
25783 0.0
25784 0.0
25785 0.0
25786 0.0
25787 0.0
25788 0.0
25789 0.0
25790 0.0
25791 0.31324
25792 0.31324
25793 0.0
25794 0.0
25795 0.0
25796 0.0
25797 0.0
25798 0.0
25799 0.0
25800 0.0
25801 0.0
25802 0.0
25803 0.0
25804 0.0
25805 0.0
25806 0.0
25807 0.0
25808 0.0
25809 0.31324
25810 0.0
25811 0.0
25812 0.0
25813 0.0
25814 0.0
25815 0.31324
25816 0.0
25817 0.0
25818 0.0
25819 0.0
25820 0.0
25821 0.0
25822 0.0
25823 0.0
25824 0.0
25825 0.0
25826 0.0
25827 0.0
25828 0.0
25829 0.0
25830 0.0
25831 0.31324
25832 0.0
25833 0.0
25834 0.0
25835 0.0
25836 0.0
25837 0.0
25838 0.0
25839 0.0
25840 0.0
25841 0.0
25842 0.0
25843 0.0
25844 0.0
25845 0.0
25846 0.0
25847 0.31324
25848 0.0
25849 0.0
25850 0.0
25851 0.0
25852 0.31324
25853 0.0
25854 0.0
25855 0.0
25856 0.0
25857 0.0
25858 0.0
25859 0.0
25860 0.0
25861 0.0
25862 0.0
25863 0.0
25864 0.0
25865 0.0
25866 0.0
25867 0.31324
25868 0.0
25869 0.0
25870 0.31324
25871 0.0
25872 0.0
25873 0.0
25874 0.0
25875 0.0
25876 0.0
25877 0.0
25878 0.0
25879 0.0
25880 0.0
25881 0.0
25882 0.0
25883 0.0
25884 0.0
25885 0.0
25886 0.0
25887 0.0
25888 0.0
25889 0.0
25890 0.0
25891 0.0
25892 0.0
25893 0.0
25894 0.31324
25895 0.0
25896 0.0
25897 0.0
25898 0.0
25899 0.0
25900 0.0
25901 0.31324
25902 0.0
25903 0.31324
25904 0.0
25905 0.0
25906 0.0
25907 0.0
25908 0.0
25909 0.0
25910 0.0
25911 0.0
25912 0.0
25913 0.0
25914 0.0
25915 0.0
25916 0.0
25917 0.0
25918 0.0
25919 0.0
25920 0.0
25921 0.0
25922 0.0
25923 0.0
25924 0.0
25925 0.0
25926 0.0
25927 0.0
25928 0.0
25929 0.0
25930 0.0
25931 0.0
25932 0.0
25933 0.0
25934 0.0
25935 0.0
25936 0.0
25937 0.0
25938 0.0
25939 0.0
25940 0.0
25941 0.0
25942 0.0
25943 0.0
25944 0.0
25945 0.0
25946 0.0
25947 0.0
25948 0.0
25949 0.0
25950 0.0
25951 0.0
25952 0.0
25953 0.0
25954 0.0
25955 0.0
25956 0.0
25957 0.0
25958 0.0
25959 0.0
25960 0.0
25961 0.0
25962 0.0
25963 0.0
25964 0.0
25965 0.0
25966 0.0
25967 0.0
25968 0.0
25969 0.0
25970 0.0
25971 0.0
25972 0.0
25973 0.0
25974 0.0
25975 0.0
25976 0.0
25977 0.0
25978 0.0
25979 0.0
25980 0.0
25981 0.0
25982 0.0
25983 0.0
25984 0.0
25985 0.0
25986 0.0
25987 0.0
25988 0.0
25989 0.0
25990 0.0
25991 0.31324
25992 0.0
25993 0.0
25994 0.0
25995 0.31324
25996 0.0
25997 0.0
25998 0.0
25999 0.0
26000 0.0
26001 0.0
26002 0.0
26003 0.0
26004 0.0
26005 0.0
26006 0.0
26007 0.0
26008 0.0
26009 0.0
26010 0.0
26011 0.0
26012 0.0
26013 0.0
26014 0.0
26015 0.0
26016 0.0
26017 0.0
26018 0.0
26019 0.0
26020 0.0
26021 0.0
26022 0.0
26023 0.0
26024 0.0
26025 0.0
26026 0.0
26027 0.0
26028 0.0
26029 0.0
26030 0.0
26031 0.0
26032 0.0
26033 0.0
26034 0.0
26035 0.31324
26036 0.0
26037 0.0
26038 0.0
26039 0.0
26040 0.0
26041 0.0
26042 0.0
26043 0.0
26044 0.0
26045 0.0
26046 0.0
26047 0.0
26048 0.0
26049 0.0
26050 0.0
26051 0.0
26052 0.0
26053 0.0
26054 0.0
26055 0.0
26056 0.0
26057 0.0
26058 0.0
26059 0.0
26060 0.0
26061 0.0
26062 0.0
26063 0.0
26064 0.0
26065 0.0
26066 0.0
26067 0.0
26068 0.0
26069 0.0
26070 0.0
26071 0.0
26072 0.0
26073 0.0
26074 0.0
26075 0.0
26076 0.0
26077 0.0
26078 0.0
26079 0.0
26080 0.0
26081 0.31324
26082 0.0
26083 0.0
26084 0.0
26085 0.0
26086 0.0
26087 0.0
26088 0.0
26089 0.0
26090 0.0
26091 0.0
26092 0.0
26093 0.0
26094 0.0
26095 0.0
26096 0.0
26097 0.0
26098 0.0
26099 0.0
26100 0.0
26101 0.0
26102 0.31324
26103 0.0
26104 0.0
26105 0.0
26106 0.0
26107 0.0
26108 0.0
26109 0.0
26110 0.0
26111 0.0
26112 0.0
26113 0.0
26114 0.0
26115 0.0
26116 0.0
26117 0.0
26118 0.0
26119 0.0
26120 0.0
26121 0.0
26122 0.0
26123 0.31324
26124 0.31324
26125 0.0
26126 0.0
26127 0.0
26128 0.0
26129 0.0
26130 0.0
26131 0.0
26132 0.0
26133 0.0
26134 0.0
26135 0.0
26136 0.0
26137 0.0
26138 0.0
26139 0.0
26140 0.0
26141 0.0
26142 0.0
26143 0.0
26144 0.0
26145 0.0
26146 0.0
26147 0.0
26148 0.0
26149 0.0
26150 0.0
26151 0.0
26152 0.0
26153 0.0
26154 0.0
26155 0.0
26156 0.0
26157 0.0
26158 0.0
26159 0.0
26160 0.0
26161 0.0
26162 0.0
26163 0.0
26164 0.0
26165 0.0
26166 0.0
26167 0.0
26168 0.0
26169 0.0
26170 0.0
26171 0.0
26172 0.0
26173 0.0
26174 0.0
26175 0.0
26176 0.0
26177 0.0
26178 0.0
26179 0.0
26180 0.0
26181 0.0
26182 0.0
26183 0.0
26184 0.0
26185 0.0
26186 0.0
26187 0.0
26188 0.0
26189 0.0
26190 0.0
26191 0.0
26192 0.0
26193 0.0
26194 0.0
26195 0.0
26196 0.0
26197 0.0
26198 0.31324
26199 0.31324
26200 0.0
26201 0.0
26202 0.0
26203 0.0
26204 0.0
26205 0.0
26206 0.0
26207 0.0
26208 0.0
26209 0.0
26210 0.0
26211 0.0
26212 0.0
26213 0.0
26214 0.0
26215 0.0
26216 0.0
26217 0.0
26218 0.0
26219 0.0
26220 0.0
26221 0.0
26222 0.0
26223 0.0
26224 0.0
26225 0.0
26226 0.0
26227 0.0
26228 0.0
26229 0.0
26230 0.0
26231 0.0
26232 0.0
26233 0.0
26234 0.0
26235 0.0
26236 0.0
26237 0.0
26238 0.0
26239 0.0
26240 0.0
26241 0.0
26242 0.0
26243 0.0
26244 0.0
26245 0.0
26246 0.0
26247 0.0
26248 0.0
26249 0.0
26250 0.0
26251 0.0
26252 0.0
26253 0.0
26254 0.0
26255 0.0
26256 0.0
26257 0.0
26258 0.0
26259 0.0
26260 0.0
26261 0.0
26262 0.0
26263 0.0
26264 0.0
26265 0.0
26266 0.0
26267 0.0
26268 0.0
26269 0.0
26270 0.0
26271 0.0
26272 0.0
26273 0.0
26274 0.31324
26275 0.0
26276 0.0
26277 0.0
26278 0.0
26279 0.0
26280 0.0
26281 0.0
26282 0.0
26283 0.0
26284 0.0
26285 0.0
26286 0.0
26287 0.0
26288 0.0
26289 0.0
26290 0.0
26291 0.0
26292 0.0
26293 0.0
26294 0.0
26295 0.0
26296 0.0
26297 0.0
26298 0.0
26299 0.0
26300 0.0
26301 0.0
26302 0.0
26303 0.0
26304 0.0
26305 0.0
26306 0.0
26307 0.0
26308 0.0
26309 0.0
26310 0.0
26311 0.0
26312 0.0
26313 0.0
26314 0.0
26315 0.0
26316 0.0
26317 0.0
26318 0.0
26319 0.0
26320 0.0
26321 0.0
26322 0.0
26323 0.0
26324 0.0
26325 0.0
26326 0.0
26327 0.0
26328 0.0
26329 0.0
26330 0.0
26331 0.0
26332 0.0
26333 0.0
26334 0.0
26335 0.0
26336 0.0
26337 0.0
26338 0.0
26339 0.0
26340 0.0
26341 0.31324
26342 0.0
26343 0.0
26344 0.0
26345 0.0
26346 0.0
26347 0.0
26348 0.0
26349 0.0
26350 0.0
26351 0.0
26352 0.0
26353 0.0
26354 0.0
26355 0.0
26356 0.0
26357 0.0
26358 0.0
26359 0.0
26360 0.31324
26361 0.0
26362 0.0
26363 0.0
26364 0.0
26365 0.0
26366 0.0
26367 0.0
26368 0.0
26369 0.0
26370 0.0
26371 0.0
26372 0.0
26373 0.0
26374 0.0
26375 0.0
26376 0.0
26377 0.0
26378 0.0
26379 0.0
26380 0.0
26381 0.0
26382 0.0
26383 0.0
26384 0.0
26385 0.0
26386 0.0
26387 0.0
26388 0.0
26389 0.0
26390 0.0
26391 0.0
26392 0.0
26393 0.0
26394 0.0
26395 0.0
26396 0.0
26397 0.0
26398 0.0
26399 0.0
26400 0.0
26401 0.0
26402 0.0
26403 0.0
26404 0.0
26405 0.0
26406 0.0
26407 0.0
26408 0.0
26409 0.0
26410 0.0
26411 0.0
26412 0.0
26413 0.0
26414 0.0
26415 0.0
26416 0.0
26417 0.0
26418 0.0
26419 0.0
26420 0.0
26421 0.0
26422 0.0
26423 0.0
26424 0.0
26425 0.0
26426 0.0
26427 0.0
26428 0.0
26429 0.0
26430 0.0
26431 0.0
26432 0.0
26433 0.0
26434 0.0
26435 0.0
26436 0.0
26437 0.0
26438 0.0
26439 0.0
26440 0.0
26441 0.0
26442 0.0
26443 0.0
26444 0.0
26445 0.0
26446 0.0
26447 0.0
26448 0.0
26449 0.0
26450 0.0
26451 0.0
26452 0.0
26453 0.0
26454 0.0
26455 0.0
26456 0.0
26457 0.0
26458 0.0
26459 0.0
26460 0.0
26461 0.0
26462 0.0
26463 0.0
26464 0.0
26465 0.0
26466 0.0
26467 0.0
26468 0.0
26469 0.62648
26470 0.0
26471 0.0
26472 0.0
26473 0.0
26474 0.0
26475 0.0
26476 0.0
26477 0.0
26478 0.0
26479 0.0
26480 0.0
26481 0.0
26482 0.0
26483 0.0
26484 0.0
26485 0.0
26486 0.0
26487 0.0
26488 0.0
26489 0.0
26490 0.0
26491 0.0
26492 0.0
26493 0.0
26494 0.0
26495 0.0
26496 0.0
26497 0.0
26498 0.0
26499 0.0
26500 0.0
26501 0.0
26502 0.0
26503 0.0
26504 0.0
26505 0.0
26506 0.0
26507 0.0
26508 0.0
26509 0.0
26510 0.0
26511 0.0
26512 0.0
26513 0.0
26514 0.0
26515 0.0
26516 0.0
26517 0.0
26518 0.0
26519 0.0
26520 0.31324
26521 0.0
26522 0.0
26523 0.0
26524 0.0
26525 0.0
26526 0.0
26527 0.0
26528 0.0
26529 0.0
26530 0.0
26531 0.0
26532 0.0
26533 0.0
26534 0.0
26535 0.0
26536 0.0
26537 0.0
26538 0.0
26539 0.0
26540 0.0
26541 0.0
26542 0.0
26543 0.0
26544 0.0
26545 0.0
26546 0.0
26547 0.0
26548 0.0
26549 0.0
26550 0.0
26551 0.0
26552 0.0
26553 0.0
26554 0.0
26555 0.0
26556 0.0
26557 0.0
26558 0.0
26559 0.0
26560 0.0
26561 0.0
26562 0.0
26563 0.0
26564 0.0
26565 0.0
26566 0.0
26567 0.0
26568 0.0
26569 0.0
26570 0.0
26571 0.0
26572 0.0
26573 0.0
26574 0.0
26575 0.0
26576 0.0
26577 0.0
26578 0.0
26579 0.0
26580 0.0
26581 0.0
26582 0.0
26583 0.0
26584 0.0
26585 0.0
26586 0.0
26587 0.0
26588 0.0
26589 0.0
26590 0.0
26591 0.0
26592 0.0
26593 0.0
26594 0.0
26595 0.0
26596 0.0
26597 0.0
26598 0.0
26599 0.0
26600 0.0
26601 0.0
26602 0.0
26603 0.0
26604 0.0
26605 0.0
26606 0.0
26607 0.0
26608 0.0
26609 0.0
26610 0.0
26611 0.0
26612 0.0
26613 0.0
26614 0.0
26615 0.0
26616 0.0
26617 0.0
26618 0.0
26619 0.0
26620 0.0
26621 0.0
26622 0.0
26623 0.0
26624 0.0
26625 0.0
26626 0.0
26627 0.0
26628 0.0
26629 0.0
26630 0.0
26631 0.0
26632 0.0
26633 0.0
26634 0.0
26635 0.0
26636 0.0
26637 0.0
26638 0.31324
26639 0.0
26640 0.0
26641 0.31324
26642 0.0
26643 0.0
26644 0.0
26645 0.0
26646 0.0
26647 0.0
26648 0.0
26649 0.0
26650 0.0
26651 0.0
26652 0.0
26653 0.0
26654 0.0
26655 0.0
26656 0.0
26657 0.0
26658 0.0
26659 0.31324
26660 0.0
26661 0.0
26662 0.0
26663 0.0
26664 0.0
26665 0.0
26666 0.0
26667 0.0
26668 0.31324
26669 0.0
26670 0.0
26671 0.0
26672 0.0
26673 0.0
26674 0.0
26675 0.0
26676 0.0
26677 0.0
26678 0.0
26679 0.0
26680 0.0
26681 0.0
26682 0.0
26683 0.0
26684 0.0
26685 0.0
26686 0.0
26687 0.0
26688 0.0
26689 0.0
26690 0.0
26691 0.0
26692 0.0
26693 0.0
26694 0.0
26695 0.0
26696 0.0
26697 0.0
26698 0.0
26699 0.0
26700 0.0
26701 0.0
26702 0.0
26703 0.0
26704 0.0
26705 0.0
26706 0.0
26707 0.0
26708 0.0
26709 0.0
26710 0.0
26711 0.0
26712 0.0
26713 0.0
26714 0.0
26715 0.0
26716 0.0
26717 0.0
26718 0.0
26719 0.0
26720 0.0
26721 0.0
26722 0.0
26723 0.0
26724 0.0
26725 0.0
26726 0.31324
26727 0.0
26728 0.0
26729 0.0
26730 0.0
26731 0.0
26732 0.0
26733 0.31324
26734 0.0
26735 0.31324
26736 0.0
26737 0.0
26738 0.0
26739 0.0
26740 0.0
26741 0.0
26742 0.0
26743 0.31324
26744 0.0
26745 0.0
26746 0.0
26747 0.0
26748 0.0
26749 0.0
26750 0.0
26751 0.0
26752 0.0
26753 0.0
26754 0.0
26755 0.0
26756 0.0
26757 0.0
26758 0.0
26759 0.0
26760 0.0
26761 0.0
26762 0.0
26763 0.0
26764 0.0
26765 0.0
26766 0.0
26767 0.31324
26768 0.0
26769 0.0
26770 0.0
26771 0.0
26772 0.0
26773 0.0
26774 0.0
26775 0.0
26776 0.0
26777 0.0
26778 0.0
26779 0.0
26780 0.0
26781 0.0
26782 0.0
26783 0.0
26784 0.0
26785 0.0
26786 0.0
26787 0.31324
26788 0.0
26789 0.0
26790 0.0
26791 0.0
26792 0.0
26793 0.0
26794 0.0
26795 0.0
26796 0.31324
26797 0.0
26798 0.0
26799 0.0
26800 0.0
26801 0.0
26802 0.0
26803 0.0
26804 0.0
26805 0.0
26806 0.0
26807 0.0
26808 0.0
26809 0.0
26810 0.0
26811 0.0
26812 0.0
26813 0.0
26814 0.0
26815 0.0
26816 0.0
26817 0.0
26818 0.0
26819 0.0
26820 0.0
26821 0.0
26822 0.0
26823 0.0
26824 0.0
26825 0.0
26826 0.0
26827 0.0
26828 0.0
26829 0.0
26830 0.0
26831 0.0
26832 0.0
26833 0.0
26834 0.0
26835 0.0
26836 0.0
26837 0.0
26838 0.0
26839 0.0
26840 0.0
26841 0.31324
26842 0.0
26843 0.0
26844 0.0
26845 0.31324
26846 0.0
26847 0.0
26848 0.0
26849 0.0
26850 0.0
26851 0.0
26852 0.0
26853 0.0
26854 0.0
26855 0.0
26856 0.0
26857 0.0
26858 0.0
26859 0.0
26860 0.0
26861 0.0
26862 0.31324
26863 0.0
26864 0.0
26865 0.0
26866 0.0
26867 0.0
26868 0.0
26869 0.0
26870 0.0
26871 0.31324
26872 0.0
26873 0.0
26874 0.0
26875 0.0
26876 0.0
26877 0.0
26878 0.31324
26879 0.0
26880 0.0
26881 0.0
26882 0.0
26883 0.31324
26884 0.0
26885 0.0
26886 0.0
26887 0.31324
26888 0.0
26889 0.0
26890 0.0
26891 0.0
26892 0.0
26893 0.0
26894 0.0
26895 0.0
26896 0.0
26897 0.0
26898 0.0
26899 0.0
26900 0.0
26901 0.0
26902 0.0
26903 0.0
26904 0.0
26905 0.0
26906 0.0
26907 0.0
26908 0.0
26909 0.31324
26910 0.0
26911 0.0
26912 0.0
26913 0.0
26914 0.0
26915 0.0
26916 0.0
26917 0.0
26918 0.0
26919 0.31324
26920 0.0
26921 0.0
26922 0.0
26923 0.0
26924 0.0
26925 0.0
26926 0.31324
26927 0.31324
26928 0.0
26929 0.0
26930 0.0
26931 0.0
26932 0.0
26933 0.0
26934 0.0
26935 0.0
26936 0.0
26937 0.0
26938 0.0
26939 0.0
26940 0.0
26941 0.0
26942 0.0
26943 0.0
26944 0.0
26945 0.0
26946 0.0
26947 0.0
26948 0.0
26949 0.0
26950 0.0
26951 0.0
26952 0.0
26953 0.0
26954 0.0
26955 0.0
26956 0.0
26957 0.0
26958 0.0
26959 0.0
26960 0.0
26961 0.0
26962 0.0
26963 0.0
26964 0.0
26965 0.0
26966 0.0
26967 0.0
26968 0.31324
26969 0.0
26970 0.0
26971 0.0
26972 0.0
26973 0.0
26974 0.0
26975 0.0
26976 0.0
26977 0.0
26978 0.0
26979 0.0
26980 0.0
26981 0.0
26982 0.31324
26983 0.0
26984 0.0
26985 0.0
26986 0.0
26987 0.0
26988 0.0
26989 0.0
26990 0.0
26991 0.0
26992 0.0
26993 0.0
26994 0.0
26995 0.0
26996 0.0
26997 0.0
26998 0.0
26999 0.31324
27000 0.0
27001 0.0
27002 0.0
27003 0.0
27004 0.0
27005 0.0
27006 0.0
27007 0.0
27008 0.0
27009 0.0
27010 0.0
27011 0.0
27012 0.0
27013 0.0
27014 0.0
27015 0.62648
27016 0.0
27017 0.0
27018 0.0
27019 0.0
27020 0.0
27021 0.0
27022 0.0
27023 0.0
27024 0.0
27025 0.0
27026 0.31324
27027 0.0
27028 0.0
27029 0.0
27030 0.0
27031 0.0
27032 0.0
27033 0.0
27034 0.0
27035 0.0
27036 0.0
27037 0.0
27038 0.0
27039 0.0
27040 0.0
27041 0.0
27042 0.0
27043 0.0
27044 0.0
27045 0.0
27046 0.0
27047 0.0
27048 0.0
27049 0.31324
27050 0.0
27051 0.0
27052 0.0
27053 0.0
27054 0.0
27055 0.0
27056 0.0
27057 0.0
27058 0.0
27059 0.0
27060 0.0
27061 0.0
27062 0.0
27063 0.0
27064 0.0
27065 0.0
27066 0.0
27067 0.0
27068 0.0
27069 0.0
27070 0.0
27071 0.0
27072 0.0
27073 0.0
27074 0.0
27075 0.0
27076 0.0
27077 0.0
27078 0.0
27079 0.0
27080 0.0
27081 0.0
27082 0.0
27083 0.0
27084 0.0
27085 0.0
27086 0.0
27087 0.0
27088 0.0
27089 0.0
27090 0.0
27091 0.0
27092 0.0
27093 0.0
27094 0.0
27095 0.0
27096 0.0
27097 0.0
27098 0.0
27099 0.0
27100 0.0
27101 0.0
27102 0.0
27103 0.0
27104 0.0
27105 0.0
27106 0.0
27107 0.0
27108 0.0
27109 0.0
27110 0.0
27111 0.0
27112 0.0
27113 0.0
27114 0.0
27115 0.0
27116 0.0
27117 0.0
27118 0.0
27119 0.0
27120 0.0
27121 0.0
27122 0.0
27123 0.0
27124 0.0
27125 0.0
27126 0.0
27127 0.0
27128 0.0
27129 0.0
27130 0.0
27131 0.0
27132 0.0
27133 0.0
27134 0.0
27135 0.0
27136 0.0
27137 0.0
27138 0.0
27139 0.0
27140 0.0
27141 0.0
27142 0.0
27143 0.0
27144 0.0
27145 0.0
27146 0.0
27147 0.0
27148 0.0
27149 0.0
27150 0.0
27151 0.0
27152 0.0
27153 0.0
27154 0.0
27155 0.0
27156 0.0
27157 0.31324
27158 0.0
27159 0.0
27160 0.0
27161 0.0
27162 0.0
27163 0.0
27164 0.0
27165 0.0
27166 0.0
27167 0.0
27168 0.0
27169 0.0
27170 0.0
27171 0.0
27172 0.0
27173 0.0
27174 0.0
27175 0.0
27176 0.0
27177 0.0
27178 0.0
27179 0.0
27180 0.0
27181 0.0
27182 0.0
27183 0.0
27184 0.0
27185 0.0
27186 0.0
27187 0.0
27188 0.0
27189 0.0
27190 0.0
27191 0.0
27192 0.0
27193 0.0
27194 0.0
27195 0.0
27196 0.0
27197 0.31324
27198 0.0
27199 0.0
27200 0.0
27201 0.31324
27202 0.0
27203 0.0
27204 0.0
27205 0.0
27206 0.0
27207 0.0
27208 0.0
27209 0.0
27210 0.0
27211 0.0
27212 0.0
27213 0.0
27214 0.0
27215 0.0
27216 0.0
27217 0.0
27218 0.0
27219 0.0
27220 0.0
27221 0.0
27222 0.0
27223 0.0
27224 0.0
27225 0.0
27226 0.0
27227 0.0
27228 0.0
27229 0.0
27230 0.0
27231 0.0
27232 0.0
27233 0.0
27234 0.0
27235 0.0
27236 0.0
27237 0.0
27238 0.0
27239 0.0
27240 0.0
27241 0.0
27242 0.0
27243 0.0
27244 0.0
27245 0.0
27246 0.0
27247 0.0
27248 0.0
27249 0.0
27250 0.0
27251 0.0
27252 0.0
27253 0.0
27254 0.0
27255 0.0
27256 0.0
27257 0.0
27258 0.0
27259 0.0
27260 0.0
27261 0.0
27262 0.31324
27263 0.0
27264 0.0
27265 0.0
27266 0.0
27267 0.0
27268 0.0
27269 0.0
27270 0.31324
27271 0.0
27272 0.0
27273 0.0
27274 0.0
27275 0.0
27276 0.0
27277 0.0
27278 0.0
27279 0.0
27280 0.0
27281 0.0
27282 0.0
27283 0.0
27284 0.0
27285 0.0
27286 0.0
27287 0.0
27288 0.0
27289 0.0
27290 0.0
27291 0.0
27292 0.0
27293 0.0
27294 0.0
27295 0.0
27296 0.0
27297 0.0
27298 0.0
27299 0.0
27300 0.0
27301 0.0
27302 0.0
27303 0.0
27304 0.0
27305 0.0
27306 0.0
27307 0.0
27308 0.0
27309 0.0
27310 0.0
27311 0.0
27312 0.0
27313 0.0
27314 0.0
27315 0.31324
27316 0.0
27317 0.0
27318 0.0
27319 0.0
27320 0.0
27321 0.0
27322 0.0
27323 0.0
27324 0.0
27325 0.0
27326 0.31324
27327 0.0
27328 0.0
27329 0.0
27330 0.0
27331 0.0
27332 0.0
27333 0.0
27334 0.0
27335 0.0
27336 0.0
27337 0.0
27338 0.0
27339 0.0
27340 0.0
27341 0.0
27342 0.0
27343 0.0
27344 0.0
27345 0.0
27346 0.0
27347 0.0
27348 0.0
27349 0.0
27350 0.0
27351 0.0
27352 0.0
27353 0.0
27354 0.0
27355 0.0
27356 0.0
27357 0.0
27358 0.0
27359 0.0
27360 0.0
27361 0.0
27362 0.0
27363 0.0
27364 0.0
27365 0.0
27366 0.0
27367 0.31324
27368 0.0
27369 0.0
27370 0.0
27371 0.0
27372 0.0
27373 0.0
27374 0.0
27375 0.0
27376 0.0
27377 0.0
27378 0.0
27379 0.0
27380 0.0
27381 0.0
27382 0.0
27383 0.31324
27384 0.0
27385 0.0
27386 0.0
27387 0.0
27388 0.0
27389 0.31324
27390 0.0
27391 0.0
27392 0.0
27393 0.0
27394 0.0
27395 0.0
27396 0.0
27397 0.0
27398 0.0
27399 0.0
27400 0.0
27401 0.0
27402 0.0
27403 0.0
27404 0.0
27405 0.0
27406 0.0
27407 0.0
27408 0.0
27409 0.0
27410 0.0
27411 0.0
27412 0.0
27413 0.0
27414 0.0
27415 0.0
27416 0.0
27417 0.0
27418 0.0
27419 0.0
27420 0.0
27421 0.0
27422 0.0
27423 0.31324
27424 0.0
27425 0.0
27426 0.0
27427 0.0
27428 0.0
27429 0.0
27430 0.0
27431 0.0
27432 0.0
27433 0.0
27434 0.0
27435 0.0
27436 0.0
27437 0.0
27438 0.0
27439 0.0
27440 0.0
27441 0.0
27442 0.0
27443 0.0
27444 0.0
27445 0.0
27446 0.0
27447 0.0
27448 0.0
27449 0.0
27450 0.31324
27451 0.0
27452 0.0
27453 0.0
27454 0.31324
27455 0.0
27456 0.0
27457 0.0
27458 0.0
27459 0.0
27460 0.0
27461 0.0
27462 0.0
27463 0.0
27464 0.0
27465 0.0
27466 0.0
27467 0.0
27468 0.0
27469 0.0
27470 0.0
27471 0.0
27472 0.0
27473 0.0
27474 0.0
27475 0.0
27476 0.0
27477 0.0
27478 0.0
27479 0.0
27480 0.0
27481 0.0
27482 0.0
27483 0.0
27484 0.0
27485 0.0
27486 0.0
27487 0.0
27488 0.0
27489 0.0
27490 0.0
27491 0.0
27492 0.0
27493 0.0
27494 0.0
27495 0.0
27496 0.0
27497 0.0
27498 0.0
27499 0.0
27500 0.0
27501 0.0
27502 0.0
27503 0.0
27504 0.0
27505 0.0
27506 0.0
27507 0.0
27508 0.0
27509 0.0
27510 0.0
27511 0.0
27512 0.0
27513 0.0
27514 0.0
27515 0.0
27516 0.0
27517 0.0
27518 0.0
27519 0.0
27520 0.0
27521 0.0
27522 0.0
27523 0.0
27524 0.0
27525 0.31324
27526 0.0
27527 0.0
27528 0.0
27529 0.0
27530 0.0
27531 0.0
27532 0.0
27533 0.0
27534 0.0
27535 0.0
27536 0.0
27537 0.0
27538 0.0
27539 0.0
27540 0.0
27541 0.0
27542 0.0
27543 0.0
27544 0.0
27545 0.0
27546 0.0
27547 0.0
27548 0.0
27549 0.0
27550 0.0
27551 0.0
27552 0.0
27553 0.0
27554 0.0
27555 0.0
27556 0.0
27557 0.0
27558 0.0
27559 0.0
27560 0.0
27561 0.0
27562 0.0
27563 0.0
27564 0.0
27565 0.0
27566 0.0
27567 0.0
27568 0.0
27569 0.0
27570 0.0
27571 0.0
27572 0.0
27573 0.0
27574 0.0
27575 0.0
27576 0.0
27577 0.0
27578 0.0
27579 0.0
27580 0.0
27581 0.0
27582 0.0
27583 0.0
27584 0.0
27585 0.31324
27586 0.0
27587 0.0
27588 0.0
27589 0.0
27590 0.0
27591 0.0
27592 0.0
27593 0.0
27594 0.0
27595 0.0
27596 0.0
27597 0.0
27598 0.0
27599 0.0
27600 0.0
27601 0.0
27602 0.0
27603 0.0
27604 0.0
27605 0.0
27606 0.0
27607 0.0
27608 0.0
27609 0.0
27610 0.0
27611 0.0
27612 0.0
27613 0.0
27614 0.0
27615 0.0
27616 0.0
27617 0.0
27618 0.0
27619 0.0
27620 0.0
27621 0.0
27622 0.0
27623 0.0
27624 0.0
27625 0.0
27626 0.0
27627 0.0
27628 0.0
27629 0.0
27630 0.0
27631 0.0
27632 0.0
27633 0.0
27634 0.0
27635 0.0
27636 0.0
27637 0.0
27638 0.0
27639 0.0
27640 0.0
27641 0.0
27642 0.0
27643 0.0
27644 0.0
27645 0.0
27646 0.0
27647 0.0
27648 0.0
27649 0.0
27650 0.0
27651 0.0
27652 0.0
27653 0.31324
27654 0.0
27655 0.0
27656 0.0
27657 0.0
27658 0.0
27659 0.0
27660 0.0
27661 0.0
27662 0.0
27663 0.0
27664 0.0
27665 0.0
27666 0.0
27667 0.0
27668 0.0
27669 0.0
27670 0.0
27671 0.0
27672 0.0
27673 0.0
27674 0.0
27675 0.0
27676 0.31324
27677 0.0
27678 0.0
27679 0.0
27680 0.0
27681 0.0
27682 0.0
27683 0.0
27684 0.0
27685 0.0
27686 0.0
27687 0.0
27688 0.0
27689 0.0
27690 0.0
27691 0.0
27692 0.0
27693 0.0
27694 0.0
27695 0.0
27696 0.0
27697 0.0
27698 0.0
27699 0.0
27700 0.0
27701 0.0
27702 0.0
27703 0.0
27704 0.0
27705 0.0
27706 0.0
27707 0.0
27708 0.0
27709 0.0
27710 0.0
27711 0.0
27712 0.0
27713 0.0
27714 0.0
27715 0.0
27716 0.0
27717 0.0
27718 0.0
27719 0.0
27720 0.0
27721 0.0
27722 0.0
27723 0.0
27724 0.0
27725 0.0
27726 0.0
27727 0.0
27728 0.0
27729 0.0
27730 0.0
27731 0.0
27732 0.0
27733 0.0
27734 0.0
27735 0.0
27736 0.0
27737 0.0
27738 0.0
27739 0.0
27740 0.0
27741 0.0
27742 0.0
27743 0.0
27744 0.0
27745 0.0
27746 0.0
27747 0.0
27748 0.0
27749 0.0
27750 0.0
27751 0.0
27752 0.0
27753 0.0
27754 0.0
27755 0.0
27756 0.0
27757 0.0
27758 0.31324
27759 0.0
27760 0.0
27761 0.0
27762 0.0
27763 0.0
27764 0.0
27765 0.0
27766 0.0
27767 0.0
27768 0.0
27769 0.0
27770 0.0
27771 0.0
27772 0.0
27773 0.0
27774 0.0
27775 0.0
27776 0.0
27777 0.0
27778 0.0
27779 0.0
27780 0.0
27781 0.0
27782 0.0
27783 0.0
27784 0.0
27785 0.0
27786 0.0
27787 0.0
27788 0.0
27789 0.0
27790 0.0
27791 0.0
27792 0.0
27793 0.0
27794 0.0
27795 0.0
27796 0.0
27797 0.0
27798 0.0
27799 0.0
27800 0.0
27801 0.0
27802 0.0
27803 0.0
27804 0.0
27805 0.0
27806 0.0
27807 0.0
27808 0.0
27809 0.0
27810 0.0
27811 0.0
27812 0.0
27813 0.0
27814 0.0
27815 0.0
27816 0.0
27817 0.0
27818 0.0
27819 0.0
27820 0.0
27821 0.0
27822 0.0
27823 0.0
27824 0.0
27825 0.0
27826 0.0
27827 0.0
27828 0.0
27829 0.0
27830 0.0
27831 0.0
27832 0.0
27833 0.0
27834 0.0
27835 0.0
27836 0.0
27837 0.0
27838 0.0
27839 0.0
27840 0.0
27841 0.0
27842 0.0
27843 0.0
27844 0.0
27845 0.0
27846 0.0
27847 0.0
27848 0.0
27849 0.0
27850 0.0
27851 0.0
27852 0.0
27853 0.0
27854 0.0
27855 0.0
27856 0.0
27857 0.0
27858 0.0
27859 0.0
27860 0.0
27861 0.0
27862 0.0
27863 0.0
27864 0.0
27865 0.0
27866 0.0
27867 0.0
27868 0.0
27869 0.0
27870 0.0
27871 0.0
27872 0.0
27873 0.0
27874 0.0
27875 0.0
27876 0.0
27877 0.0
27878 0.0
27879 0.0
27880 0.0
27881 0.31324
27882 0.0
27883 0.0
27884 0.0
27885 0.0
27886 0.0
27887 0.0
27888 0.0
27889 0.0
27890 0.0
27891 0.0
27892 0.0
27893 0.0
27894 0.0
27895 0.0
27896 0.0
27897 0.0
27898 0.31324
27899 0.0
27900 0.0
27901 0.0
27902 0.0
27903 0.0
27904 0.0
27905 0.0
27906 0.0
27907 0.0
27908 0.0
27909 0.0
27910 0.0
27911 0.0
27912 0.31324
27913 0.0
27914 0.0
27915 0.0
27916 0.0
27917 0.0
27918 0.0
27919 0.0
27920 0.0
27921 0.0
27922 0.0
27923 0.0
27924 0.0
27925 0.0
27926 0.0
27927 0.0
27928 0.0
27929 0.0
27930 0.0
27931 0.0
27932 0.0
27933 0.0
27934 0.0
27935 0.0
27936 0.0
27937 0.0
27938 0.0
27939 0.0
27940 0.0
27941 0.0
27942 0.0
27943 0.0
27944 0.31324
27945 0.0
27946 0.0
27947 0.0
27948 0.0
27949 0.0
27950 0.0
27951 0.0
27952 0.0
27953 0.0
27954 0.0
27955 0.0
27956 0.0
27957 0.0
27958 0.0
27959 0.0
27960 0.0
27961 0.0
27962 0.0
27963 0.0
27964 0.0
27965 0.0
27966 0.0
27967 0.0
27968 0.0
27969 0.0
27970 0.0
27971 0.0
27972 0.0
27973 0.0
27974 0.0
27975 0.0
27976 0.0
27977 0.0
27978 0.0
27979 0.0
27980 0.0
27981 0.0
27982 0.0
27983 0.0
27984 0.0
27985 0.0
27986 0.0
27987 0.0
27988 0.0
27989 0.0
27990 0.0
27991 0.0
27992 0.0
27993 0.31324
27994 0.0
27995 0.0
27996 0.0
27997 0.0
27998 0.0
27999 0.0
28000 0.0
28001 0.0
28002 0.0
28003 0.0
28004 0.0
28005 0.0
28006 0.0
28007 0.0
28008 0.0
28009 0.0
28010 0.0
28011 0.0
28012 0.0
28013 0.0
28014 0.0
28015 0.0
28016 0.0
28017 0.0
28018 0.0
28019 0.0
28020 0.0
28021 0.0
28022 0.0
28023 0.0
28024 0.0
28025 0.0
28026 0.0
28027 0.0
28028 0.0
28029 0.0
28030 0.0
28031 0.0
28032 0.0
28033 0.0
28034 0.31324
28035 0.0
28036 0.0
28037 0.0
28038 0.31324
28039 0.0
28040 0.0
28041 0.0
28042 0.0
28043 0.0
28044 0.0
28045 0.0
28046 0.0
28047 0.0
28048 0.0
28049 0.0
28050 0.0
28051 0.0
28052 0.0
28053 0.0
28054 0.0
28055 0.0
28056 0.0
28057 0.0
28058 0.0
28059 0.0
28060 0.0
28061 0.0
28062 0.62648
28063 0.0
28064 0.0
28065 0.0
28066 0.0
28067 0.0
28068 0.0
28069 0.0
28070 0.0
28071 0.0
28072 0.0
28073 0.0
28074 0.0
28075 0.0
28076 0.0
28077 0.0
28078 0.0
28079 0.0
28080 0.0
28081 0.0
28082 0.31324
28083 0.0
28084 0.0
28085 0.0
28086 0.0
28087 0.0
28088 0.0
28089 0.0
28090 0.0
28091 0.0
28092 0.0
28093 0.31324
28094 0.0
28095 0.0
28096 0.0
28097 0.0
28098 0.31324
28099 0.0
28100 0.0
28101 0.0
28102 0.0
28103 0.0
28104 0.0
28105 0.0
28106 0.31324
28107 0.0
28108 0.0
28109 0.0
28110 0.31324
28111 0.0
28112 0.0
28113 0.0
28114 0.0
28115 0.0
28116 0.0
28117 0.0
28118 0.0
28119 0.0
28120 0.0
28121 0.0
28122 0.0
28123 0.0
28124 0.0
28125 0.0
28126 0.0
28127 0.0
28128 0.0
28129 0.31324
28130 0.0
28131 0.0
28132 0.0
28133 0.0
28134 0.0
28135 0.0
28136 0.0
28137 0.0
28138 0.0
28139 0.0
28140 0.0
28141 0.0
28142 0.0
28143 0.0
28144 0.0
28145 0.0
28146 0.0
28147 0.0
28148 0.0
28149 0.0
28150 0.0
28151 0.0
28152 0.31324
28153 0.0
28154 0.0
28155 0.0
28156 0.0
28157 0.0
28158 0.0
28159 0.0
28160 0.0
28161 0.0
28162 0.0
28163 0.0
28164 0.0
28165 0.0
28166 0.0
28167 0.0
28168 0.0
28169 0.0
28170 0.0
28171 0.0
28172 0.0
28173 0.0
28174 0.0
28175 0.0
28176 0.0
28177 0.0
28178 0.0
28179 0.0
28180 0.0
28181 0.0
28182 0.31324
28183 0.0
28184 0.0
28185 0.0
28186 0.0
28187 0.0
28188 0.0
28189 0.0
28190 0.0
28191 0.0
28192 0.0
28193 0.0
28194 0.0
28195 0.0
28196 0.0
28197 0.0
28198 0.0
28199 0.0
28200 0.0
28201 0.0
28202 0.0
28203 0.0
28204 0.0
28205 0.31324
28206 0.0
28207 0.0
28208 0.0
28209 0.0
28210 0.0
28211 0.0
28212 0.31324
28213 0.0
28214 0.0
28215 0.0
28216 0.0
28217 0.0
28218 0.0
28219 0.0
28220 0.0
28221 0.0
28222 0.0
28223 0.0
28224 0.0
28225 0.0
28226 0.0
28227 0.0
28228 0.0
28229 0.0
28230 0.0
28231 0.0
28232 0.0
28233 0.0
28234 0.0
28235 0.31324
28236 0.0
28237 0.0
28238 0.0
28239 0.0
28240 0.0
28241 0.0
28242 0.31324
28243 0.0
28244 0.0
28245 0.0
28246 0.0
28247 0.0
28248 0.0
28249 0.0
28250 0.0
28251 0.0
28252 0.0
28253 0.0
28254 0.0
28255 0.0
28256 0.0
28257 0.0
28258 0.0
28259 0.0
28260 0.31324
28261 0.0
28262 0.31324
28263 0.31324
28264 0.0
28265 0.0
28266 0.0
28267 0.0
28268 0.0
28269 0.0
28270 0.0
28271 0.0
28272 0.0
28273 0.0
28274 0.31324
28275 0.31324
28276 0.0
28277 0.0
28278 0.0
28279 0.0
28280 0.0
28281 0.0
28282 0.0
28283 0.31324
28284 0.31324
28285 0.31324
28286 0.0
28287 0.0
28288 0.0
28289 0.31324
28290 0.31324
28291 0.0
28292 0.0
28293 0.0
28294 0.0
28295 0.0
28296 0.0
28297 0.0
28298 0.31324
28299 0.0
28300 0.0
28301 0.0
28302 0.0
28303 0.0
28304 0.0
28305 0.0
28306 0.0
28307 0.0
28308 0.0
28309 0.0
28310 0.0
28311 0.31324
28312 0.0
28313 0.0
28314 0.0
28315 0.0
28316 0.0
28317 0.0
28318 0.0
28319 0.0
28320 0.0
28321 0.0
28322 0.0
28323 0.0
28324 0.0
28325 0.0
28326 0.0
28327 0.0
28328 0.0
28329 0.0
28330 0.0
28331 0.0
28332 0.0
28333 0.0
28334 0.0
28335 0.0
28336 0.0
28337 0.0
28338 0.31324
28339 0.0
28340 0.0
28341 0.0
28342 0.0
28343 0.0
28344 0.0
28345 0.0
28346 0.0
28347 0.0
28348 0.0
28349 0.0
28350 0.0
28351 0.0
28352 0.0
28353 0.0
28354 0.0
28355 0.0
28356 0.0
28357 0.0
28358 0.0
28359 0.0
28360 0.0
28361 0.0
28362 0.0
28363 0.0
28364 0.0
28365 0.0
28366 0.0
28367 0.0
28368 0.0
28369 0.0
28370 0.0
28371 0.0
28372 0.0
28373 0.0
28374 0.0
28375 0.0
28376 0.0
28377 0.0
28378 0.0
28379 0.0
28380 0.0
28381 0.0
28382 0.0
28383 0.0
28384 0.0
28385 0.0
28386 0.0
28387 0.62648
28388 0.0
28389 0.0
28390 0.0
28391 0.0
28392 0.0
28393 0.0
28394 0.0
28395 0.0
28396 0.0
28397 0.0
28398 0.0
28399 0.0
28400 0.0
28401 0.0
28402 0.0
28403 0.0
28404 0.0
28405 0.31324
28406 0.31324
28407 0.62648
28408 0.0
28409 0.31324
28410 0.0
28411 0.0
28412 0.0
28413 0.0
28414 0.0
28415 0.31324
28416 0.31324
28417 0.0
28418 0.0
28419 0.0
28420 0.31324
28421 0.31324
28422 0.0
28423 0.0
28424 0.0
28425 0.31324
28426 0.0
28427 0.0
28428 0.0
28429 0.0
28430 0.0
28431 0.0
28432 0.0
28433 0.62648
28434 0.0
28435 0.0
28436 0.31324
28437 0.0
28438 0.0
28439 1.25296
28440 0.0
28441 0.0
28442 0.31324
28443 0.0
28444 0.0
28445 0.0
28446 0.0
28447 0.0
28448 0.0
28449 0.0
28450 0.0
28451 0.31324
28452 0.0
28453 0.0
28454 0.0
28455 0.0
28456 0.0
28457 0.0
28458 0.0
28459 0.0
28460 0.0
28461 0.0
28462 0.0
28463 0.0
28464 0.0
28465 0.0
28466 0.0
28467 0.0
28468 0.0
28469 0.0
28470 0.0
28471 0.0
28472 0.0
28473 0.0
28474 0.0
28475 0.0
28476 0.0
28477 0.0
28478 0.0
28479 0.0
28480 0.0
28481 0.0
28482 0.0
28483 0.0
28484 0.0
28485 0.0
28486 0.31324
28487 0.0
28488 0.0
28489 0.0
28490 0.0
28491 0.0
28492 0.0
28493 0.0
28494 0.0
28495 0.0
28496 0.0
28497 0.0
28498 0.0
28499 0.0
28500 0.0
28501 0.0
28502 0.0
28503 0.0
28504 0.31324
28505 0.0
28506 0.0
28507 0.0
28508 0.0
28509 0.0
28510 0.0
28511 0.0
28512 0.0
28513 0.0
28514 0.0
28515 0.0
28516 0.0
28517 0.0
28518 0.0
28519 0.0
28520 0.0
28521 0.31324
28522 0.0
28523 0.0
28524 0.0
28525 0.0
28526 0.0
28527 0.31324
28528 0.0
28529 0.0
28530 0.0
28531 0.0
28532 0.31324
28533 0.0
28534 0.31324
28535 0.62648
28536 0.0
28537 0.0
28538 0.31324
28539 0.0
28540 0.0
28541 0.0
28542 0.0
28543 0.0
28544 0.0
28545 0.0
28546 0.0
28547 0.0
28548 0.0
28549 0.0
28550 0.0
28551 0.0
28552 0.62648
28553 0.0
28554 0.0
28555 0.0
28556 0.0
28557 0.0
28558 0.0
28559 0.0
28560 0.0
28561 0.0
28562 0.0
28563 0.0
28564 0.0
28565 0.0
28566 0.0
28567 0.31324
28568 0.0
28569 0.0
28570 0.0
28571 0.0
28572 0.0
28573 0.0
28574 0.0
28575 0.0
28576 0.0
28577 0.0
28578 0.0
28579 0.0
28580 0.0
28581 0.0
28582 0.0
28583 0.0
28584 0.0
28585 0.0
28586 0.0
28587 0.0
28588 0.0
28589 0.0
28590 0.0
28591 0.0
28592 0.0
28593 0.0
28594 0.0
28595 0.0
28596 0.0
28597 0.0
28598 0.0
28599 0.0
28600 0.0
28601 0.31324
28602 0.0
28603 0.0
28604 0.0
28605 0.0
28606 0.0
28607 0.0
28608 0.0
28609 0.0
28610 0.0
28611 0.0
28612 0.0
28613 0.0
28614 0.0
28615 0.0
28616 0.0
28617 0.0
28618 0.31324
28619 0.0
28620 0.31324
28621 0.0
28622 0.0
28623 0.31324
28624 0.0
28625 0.0
28626 0.0
28627 0.0
28628 0.0
28629 0.0
28630 0.0
28631 0.31324
28632 0.0
28633 0.0
28634 0.0
28635 0.0
28636 0.0
28637 0.0
28638 0.0
28639 0.0
28640 0.0
28641 0.0
28642 0.0
28643 0.31324
28644 0.31324
28645 0.0
28646 0.0
28647 0.0
28648 0.0
28649 0.0
28650 0.0
28651 0.0
28652 0.0
28653 0.0
28654 0.0
28655 0.0
28656 0.0
28657 0.0
28658 0.0
28659 0.0
28660 0.0
28661 0.0
28662 0.0
28663 0.0
28664 0.0
28665 0.31324
28666 0.0
28667 0.0
28668 0.0
28669 0.0
28670 0.0
28671 0.0
28672 0.0
28673 0.0
28674 0.0
28675 0.0
28676 0.62648
28677 0.0
28678 0.0
28679 0.0
28680 0.0
28681 0.0
28682 0.0
28683 0.0
28684 0.0
28685 0.0
28686 0.0
28687 0.0
28688 0.0
28689 0.0
28690 0.0
28691 0.0
28692 0.0
28693 0.0
28694 0.0
28695 0.0
28696 0.0
28697 0.0
28698 0.0
28699 0.0
28700 0.0
28701 0.0
28702 0.0
28703 0.0
28704 0.0
28705 0.0
28706 0.0
28707 0.0
28708 0.0
28709 0.0
28710 0.0
28711 0.31324
28712 0.0
28713 0.0
28714 0.0
28715 0.0
28716 0.0
28717 0.0
28718 0.0
28719 0.0
28720 0.0
28721 0.0
28722 0.0
28723 0.0
28724 0.0
28725 0.0
28726 0.0
28727 0.0
28728 0.0
28729 0.0
28730 0.0
28731 0.0
28732 0.0
28733 0.0
28734 0.0
28735 0.0
28736 0.0
28737 0.0
28738 0.0
28739 0.0
28740 0.0
28741 0.0
28742 0.0
28743 0.0
28744 0.0
28745 0.0
28746 0.0
28747 0.31324
28748 0.0
28749 0.0
28750 0.0
28751 0.0
28752 0.0
28753 0.0
28754 0.31324
28755 0.0
28756 0.0
28757 0.0
28758 0.0
28759 0.0
28760 0.0
28761 0.0
28762 0.0
28763 0.0
28764 0.0
28765 0.0
28766 0.0
28767 0.0
28768 0.31324
28769 0.0
28770 0.0
28771 0.0
28772 0.0
28773 0.0
28774 0.0
28775 0.0
28776 0.0
28777 0.0
28778 0.0
28779 0.0
28780 0.0
28781 0.0
28782 0.0
28783 0.0
28784 0.0
28785 0.0
28786 0.0
28787 0.0
28788 0.0
28789 0.62648
28790 0.0
28791 0.31324
28792 0.0
28793 0.0
28794 0.0
28795 0.0
28796 0.0
28797 0.0
28798 0.0
28799 0.0
28800 0.0
28801 0.0
28802 0.0
28803 0.0
28804 0.0
28805 0.0
28806 0.31324
28807 0.0
28808 0.0
28809 0.0
28810 0.31324
28811 0.0
28812 0.0
28813 0.0
28814 0.0
28815 0.0
28816 0.0
28817 0.0
28818 0.0
28819 0.0
28820 0.0
28821 0.0
28822 0.0
28823 0.0
28824 0.0
28825 0.0
28826 0.0
28827 0.31324
28828 0.0
28829 0.0
28830 0.0
28831 0.0
28832 0.0
28833 0.0
28834 0.0
28835 0.0
28836 0.0
28837 0.0
28838 0.0
28839 0.0
28840 0.0
28841 0.0
28842 0.0
28843 0.0
28844 0.0
28845 0.0
28846 0.0
28847 0.0
28848 0.0
28849 0.0
28850 0.0
28851 0.0
28852 0.0
28853 0.0
28854 0.0
28855 0.0
28856 0.0
28857 0.0
28858 0.0
28859 0.0
28860 0.0
28861 0.0
28862 0.0
28863 0.0
28864 0.0
28865 0.0
28866 0.0
28867 0.0
28868 0.0
28869 0.0
28870 0.0
28871 0.0
28872 0.0
28873 0.0
28874 0.0
28875 0.0
28876 0.0
28877 0.0
28878 0.0
28879 0.0
28880 0.0
28881 0.0
28882 0.0
28883 0.0
28884 0.0
28885 0.0
28886 0.31324
28887 0.0
28888 0.0
28889 0.0
28890 0.0
28891 0.0
28892 0.0
28893 0.0
28894 0.31324
28895 0.0
28896 0.0
28897 0.0
28898 0.0
28899 0.0
28900 0.0
28901 0.0
28902 0.0
28903 0.0
28904 0.0
28905 0.0
28906 0.0
28907 0.0
28908 0.0
28909 0.0
28910 0.0
28911 0.0
28912 0.0
28913 0.0
28914 0.31324
28915 0.0
28916 0.0
28917 0.0
28918 0.0
28919 0.0
28920 0.0
28921 0.0
28922 0.0
28923 0.0
28924 0.0
28925 0.0
28926 0.0
28927 0.0
28928 0.0
28929 0.0
28930 0.0
28931 0.0
28932 0.0
28933 0.0
28934 0.0
28935 0.0
28936 0.0
28937 0.0
28938 0.0
28939 0.0
28940 0.0
28941 0.0
28942 0.0
28943 0.0
28944 0.0
28945 0.0
28946 0.0
28947 0.0
28948 0.0
28949 0.0
28950 0.0
28951 0.0
28952 0.0
28953 0.0
28954 0.0
28955 0.0
28956 0.0
28957 0.0
28958 0.31324
28959 0.0
28960 0.0
28961 0.0
28962 0.0
28963 0.0
28964 0.0
28965 0.0
28966 0.0
28967 0.0
28968 0.0
28969 0.0
28970 0.0
28971 0.0
28972 0.0
28973 0.0
28974 0.0
28975 0.0
28976 0.0
28977 0.0
28978 0.31324
28979 0.0
28980 0.0
28981 0.0
28982 0.0
28983 0.0
28984 0.0
28985 0.0
28986 0.0
28987 0.0
28988 0.31324
28989 0.0
28990 0.0
28991 0.0
28992 0.0
28993 0.0
28994 0.0
28995 0.0
28996 0.0
28997 0.0
28998 0.0
28999 0.0
29000 0.31324
29001 0.0
29002 0.0
29003 0.0
29004 0.0
29005 0.0
29006 0.0
29007 0.0
29008 0.0
29009 0.0
29010 0.0
29011 0.0
29012 0.0
29013 0.0
29014 0.0
29015 0.31324
29016 0.0
29017 0.0
29018 0.0
29019 0.0
29020 0.0
29021 0.0
29022 0.0
29023 0.0
29024 0.0
29025 0.0
29026 0.0
29027 0.0
29028 0.0
29029 0.31324
29030 0.0
29031 0.0
29032 0.0
29033 0.0
29034 0.0
29035 0.0
29036 0.0
29037 0.0
29038 0.0
29039 0.0
29040 0.0
29041 0.0
29042 0.0
29043 0.0
29044 0.0
29045 0.0
29046 0.0
29047 0.0
29048 0.0
29049 0.0
29050 0.0
29051 0.0
29052 0.0
29053 0.0
29054 0.0
29055 0.0
29056 0.0
29057 0.0
29058 0.0
29059 0.0
29060 0.0
29061 0.0
29062 0.31324
29063 0.0
29064 0.0
29065 0.0
29066 0.0
29067 0.0
29068 0.0
29069 0.0
29070 0.0
29071 0.0
29072 0.0
29073 0.0
29074 0.0
29075 0.0
29076 0.0
29077 0.31324
29078 0.0
29079 0.0
29080 0.0
29081 0.0
29082 0.0
29083 0.0
29084 0.0
29085 0.31324
29086 0.0
29087 0.0
29088 0.0
29089 0.0
29090 0.0
29091 0.0
29092 0.0
29093 0.0
29094 0.0
29095 0.0
29096 0.0
29097 0.0
29098 0.0
29099 0.0
29100 0.0
29101 0.0
29102 0.0
29103 0.31324
29104 0.0
29105 0.0
29106 0.0
29107 0.0
29108 0.31324
29109 0.0
29110 0.0
29111 0.0
29112 0.0
29113 0.0
29114 0.31324
29115 0.0
29116 0.0
29117 0.0
29118 0.0
29119 0.0
29120 0.0
29121 0.0
29122 0.0
29123 0.0
29124 0.0
29125 0.31324
29126 0.0
29127 0.0
29128 0.0
29129 0.0
29130 0.0
29131 0.0
29132 0.0
29133 0.0
29134 0.0
29135 0.0
29136 0.0
29137 0.0
29138 0.0
29139 0.0
29140 0.0
29141 0.0
29142 0.0
29143 0.0
29144 0.0
29145 0.0
29146 0.0
29147 0.0
29148 0.0
29149 0.0
29150 0.31324
29151 0.0
29152 0.0
29153 0.0
29154 0.0
29155 0.0
29156 0.0
29157 0.0
29158 0.0
29159 0.0
29160 0.0
29161 0.0
29162 0.0
29163 0.0
29164 0.0
29165 0.0
29166 0.0
29167 0.0
29168 0.0
29169 0.0
29170 0.0
29171 0.0
29172 0.0
29173 0.0
29174 0.0
29175 0.0
29176 0.0
29177 0.0
29178 0.0
29179 0.0
29180 0.0
29181 0.31324
29182 0.0
29183 0.0
29184 0.0
29185 0.31324
29186 0.0
29187 0.0
29188 0.0
29189 0.0
29190 0.0
29191 0.0
29192 0.0
29193 0.62648
29194 0.0
29195 0.0
29196 0.0
29197 0.0
29198 0.0
29199 0.0
29200 0.0
29201 0.0
29202 0.0
29203 0.0
29204 0.0
29205 0.0
29206 0.0
29207 0.0
29208 0.31324
29209 0.0
29210 0.0
29211 0.0
29212 0.31324
29213 0.31324
29214 0.0
29215 0.0
29216 0.0
29217 0.0
29218 0.0
29219 0.0
29220 0.0
29221 0.0
29222 0.0
29223 0.0
29224 0.0
29225 0.0
29226 0.0
29227 0.0
29228 0.0
29229 0.0
29230 0.0
29231 0.0
29232 0.0
29233 0.0
29234 0.0
29235 0.0
29236 0.0
29237 0.0
29238 0.0
29239 0.0
29240 0.0
29241 0.0
29242 0.0
29243 0.0
29244 0.0
29245 0.0
29246 0.0
29247 0.0
29248 0.0
29249 0.0
29250 0.0
29251 0.0
29252 0.0
29253 0.0
29254 0.0
29255 0.0
29256 0.0
29257 0.0
29258 0.0
29259 0.0
29260 0.0
29261 0.31324
29262 0.0
29263 0.0
29264 0.0
29265 0.0
29266 0.0
29267 0.31324
29268 0.31324
29269 0.0
29270 0.0
29271 0.0
29272 0.0
29273 0.0
29274 0.0
29275 0.0
29276 0.0
29277 0.0
29278 0.0
29279 0.0
29280 0.0
29281 0.0
29282 0.0
29283 0.0
29284 0.31324
29285 0.31324
29286 0.0
29287 0.0
29288 0.31324
29289 0.0
29290 0.0
29291 0.0
29292 0.0
29293 0.0
29294 0.0
29295 0.0
29296 0.0
29297 0.0
29298 0.31324
29299 0.0
29300 0.0
29301 0.0
29302 0.0
29303 0.31324
29304 0.0
29305 0.0
29306 0.0
29307 0.0
29308 0.0
29309 0.0
29310 0.0
29311 0.0
29312 0.0
29313 0.0
29314 0.0
29315 0.0
29316 0.0
29317 0.0
29318 0.0
29319 0.0
29320 0.0
29321 0.0
29322 0.0
29323 0.0
29324 0.0
29325 0.0
29326 0.0
29327 0.0
29328 0.0
29329 0.0
29330 0.0
29331 0.0
29332 0.0
29333 0.0
29334 0.0
29335 0.0
29336 0.0
29337 0.0
29338 0.0
29339 0.0
29340 0.0
29341 0.0
29342 0.0
29343 0.0
29344 0.0
29345 0.0
29346 0.0
29347 0.0
29348 0.0
29349 0.0
29350 0.0
29351 0.0
29352 0.0
29353 0.0
29354 0.0
29355 0.0
29356 0.0
29357 0.0
29358 0.0
29359 0.0
29360 0.0
29361 0.31324
29362 0.0
29363 0.0
29364 0.62648
29365 0.0
29366 0.0
29367 0.0
29368 0.31324
29369 0.0
29370 0.0
29371 0.0
29372 0.31324
29373 0.0
29374 0.0
29375 0.0
29376 0.0
29377 0.0
29378 0.0
29379 0.31324
29380 0.0
29381 0.0
29382 0.31324
29383 0.0
29384 0.0
29385 0.0
29386 0.0
29387 0.0
29388 0.0
29389 0.0
29390 0.0
29391 0.0
29392 0.0
29393 0.0
29394 0.31324
29395 0.0
29396 0.0
29397 0.0
29398 0.0
29399 0.0
29400 0.0
29401 0.0
29402 0.0
29403 0.0
29404 0.0
29405 0.0
29406 0.0
29407 0.0
29408 0.0
29409 0.0
29410 0.0
29411 0.0
29412 0.0
29413 0.0
29414 0.0
29415 0.0
29416 0.0
29417 0.0
29418 0.0
29419 0.0
29420 0.0
29421 0.0
29422 0.0
29423 0.31324
29424 0.0
29425 0.0
29426 0.0
29427 0.0
29428 0.0
29429 0.0
29430 0.0
29431 0.0
29432 0.0
29433 0.0
29434 0.0
29435 0.0
29436 0.0
29437 0.0
29438 0.0
29439 0.0
29440 0.0
29441 0.0
29442 0.0
29443 0.0
29444 0.0
29445 0.0
29446 0.0
29447 0.0
29448 0.0
29449 0.0
29450 0.0
29451 0.0
29452 0.0
29453 0.0
29454 0.0
29455 0.31324
29456 0.0
29457 0.0
29458 0.0
29459 0.0
29460 0.0
29461 0.0
29462 0.0
29463 0.0
29464 0.0
29465 0.0
29466 0.0
29467 0.0
29468 0.0
29469 0.0
29470 0.0
29471 0.0
29472 0.0
29473 0.0
29474 0.0
29475 0.0
29476 0.0
29477 0.0
29478 0.0
29479 0.31324
29480 0.0
29481 0.0
29482 0.0
29483 0.0
29484 0.0
29485 0.0
29486 0.0
29487 0.0
29488 0.0
29489 0.0
29490 0.0
29491 0.0
29492 0.0
29493 0.0
29494 0.0
29495 0.0
29496 0.0
29497 0.0
29498 0.0
29499 0.0
29500 0.0
29501 0.0
29502 0.0
29503 0.0
29504 0.0
29505 0.31324
29506 0.0
29507 0.0
29508 0.0
29509 0.0
29510 0.0
29511 0.0
29512 0.0
29513 0.0
29514 0.0
29515 0.0
29516 0.0
29517 0.0
29518 0.0
29519 0.0
29520 0.0
29521 0.0
29522 0.0
29523 0.0
29524 0.0
29525 0.0
29526 0.0
29527 0.0
29528 0.0
29529 0.0
29530 0.31324
29531 0.0
29532 0.0
29533 0.31324
29534 0.0
29535 0.0
29536 0.0
29537 0.0
29538 0.31324
29539 0.0
29540 0.0
29541 0.0
29542 0.0
29543 0.0
29544 0.0
29545 0.0
29546 0.0
29547 0.0
29548 0.0
29549 0.0
29550 0.0
29551 0.0
29552 0.0
29553 0.0
29554 0.0
29555 0.0
29556 0.0
29557 0.0
29558 0.0
29559 0.0
29560 0.0
29561 0.0
29562 0.0
29563 0.0
29564 0.0
29565 0.0
29566 0.0
29567 0.0
29568 0.0
29569 0.0
29570 0.0
29571 0.0
29572 0.0
29573 0.0
29574 0.0
29575 0.0
29576 0.0
29577 0.0
29578 0.0
29579 0.0
29580 0.0
29581 0.0
29582 0.0
29583 0.0
29584 0.0
29585 0.0
29586 0.0
29587 0.0
29588 0.0
29589 0.0
29590 0.0
29591 0.0
29592 0.0
29593 0.0
29594 0.0
29595 0.0
29596 0.0
29597 0.0
29598 0.0
29599 0.0
29600 0.0
29601 0.0
29602 0.0
29603 0.0
29604 0.0
29605 0.0
29606 0.0
29607 0.0
29608 0.0
29609 0.0
29610 0.0
29611 0.0
29612 0.0
29613 0.0
29614 0.0
29615 0.0
29616 0.0
29617 0.31324
29618 0.31324
29619 0.0
29620 0.0
29621 0.0
29622 0.0
29623 0.0
29624 0.0
29625 0.0
29626 0.0
29627 0.0
29628 0.0
29629 0.0
29630 0.0
29631 0.0
29632 0.0
29633 0.0
29634 0.0
29635 0.0
29636 0.0
29637 0.0
29638 0.0
29639 0.0
29640 0.0
29641 0.0
29642 0.0
29643 0.0
29644 0.0
29645 0.0
29646 0.0
29647 0.0
29648 0.0
29649 0.0
29650 0.0
29651 0.0
29652 0.0
29653 0.0
29654 0.0
29655 0.0
29656 0.0
29657 0.0
29658 0.31324
29659 0.0
29660 0.0
29661 0.0
29662 0.0
29663 0.31324
29664 0.0
29665 0.0
29666 0.0
29667 0.0
29668 0.0
29669 0.31324
29670 0.0
29671 0.0
29672 0.0
29673 0.0
29674 0.0
29675 0.0
29676 0.0
29677 0.0
29678 0.0
29679 0.0
29680 0.0
29681 0.0
29682 0.0
29683 0.0
29684 0.0
29685 0.0
29686 0.0
29687 0.0
29688 0.0
29689 0.0
29690 0.0
29691 0.0
29692 0.0
29693 0.0
29694 0.0
29695 0.0
29696 0.0
29697 0.0
29698 0.0
29699 0.0
29700 0.0
29701 0.0
29702 0.0
29703 0.0
29704 0.0
29705 0.0
29706 0.0
29707 0.0
29708 0.0
29709 0.0
29710 0.0
29711 0.0
29712 0.0
29713 0.0
29714 0.0
29715 0.0
29716 0.0
29717 0.0
29718 0.0
29719 0.31324
29720 0.0
29721 0.0
29722 0.0
29723 0.0
29724 0.0
29725 0.0
29726 0.0
29727 0.0
29728 0.31324
29729 0.0
29730 0.0
29731 0.0
29732 0.0
29733 0.0
29734 0.0
29735 0.0
29736 0.0
29737 0.0
29738 0.0
29739 0.0
29740 0.0
29741 0.0
29742 0.0
29743 0.0
29744 0.0
29745 0.0
29746 0.0
29747 0.0
29748 0.0
29749 0.0
29750 0.0
29751 0.0
29752 0.0
29753 0.0
29754 0.0
29755 0.0
29756 0.31324
29757 0.0
29758 0.0
29759 0.0
29760 0.0
29761 0.0
29762 0.31324
29763 0.0
29764 0.0
29765 0.0
29766 0.0
29767 0.0
29768 0.0
29769 0.0
29770 0.0
29771 0.0
29772 0.0
29773 0.0
29774 0.0
29775 0.0
29776 0.0
29777 0.0
29778 0.0
29779 0.0
29780 0.0
29781 0.0
29782 0.0
29783 0.0
29784 0.0
29785 0.0
29786 0.0
29787 0.0
29788 0.0
29789 0.0
29790 0.0
29791 0.0
29792 0.0
29793 0.0
29794 0.0
29795 0.0
29796 0.0
29797 0.0
29798 0.0
29799 0.0
29800 0.0
29801 0.0
29802 0.0
29803 0.0
29804 0.0
29805 0.0
29806 0.0
29807 0.0
29808 0.31324
29809 0.0
29810 0.0
29811 0.0
29812 0.0
29813 0.0
29814 0.0
29815 0.31324
29816 0.0
29817 0.0
29818 0.0
29819 0.0
29820 0.0
29821 0.0
29822 0.0
29823 0.0
29824 0.0
29825 0.0
29826 0.0
29827 0.31324
29828 0.0
29829 0.0
29830 0.31324
29831 0.0
29832 0.0
29833 0.0
29834 0.0
29835 0.0
29836 0.0
29837 0.0
29838 0.0
29839 0.0
29840 0.0
29841 0.0
29842 0.0
29843 0.0
29844 0.0
29845 0.0
29846 0.0
29847 0.0
29848 0.31324
29849 0.0
29850 0.0
29851 0.0
29852 0.0
29853 0.0
29854 0.0
29855 0.0
29856 0.0
29857 0.0
29858 0.0
29859 0.0
29860 0.0
29861 0.0
29862 0.0
29863 0.0
29864 0.0
29865 0.0
29866 0.0
29867 0.0
29868 0.0
29869 0.0
29870 0.0
29871 0.0
29872 0.0
29873 0.0
29874 0.0
29875 0.0
29876 0.0
29877 0.0
29878 0.0
29879 0.0
29880 0.0
29881 0.0
29882 0.0
29883 0.0
29884 0.0
29885 0.0
29886 0.0
29887 0.0
29888 0.0
29889 0.0
29890 0.0
29891 0.0
29892 0.0
29893 0.0
29894 0.0
29895 0.0
29896 0.0
29897 0.0
29898 0.0
29899 0.0
29900 0.0
29901 0.0
29902 0.0
29903 0.0
29904 0.0
29905 0.31324
29906 0.0
29907 0.0
29908 0.0
29909 0.0
29910 0.0
29911 0.0
29912 0.0
29913 0.0
29914 0.0
29915 0.0
29916 0.0
29917 0.0
29918 0.0
29919 0.0
29920 0.0
29921 0.0
29922 0.0
29923 0.0
29924 0.0
29925 0.0
29926 0.0
29927 0.0
29928 0.0
29929 0.0
29930 0.0
29931 0.0
29932 0.0
29933 0.0
29934 0.0
29935 0.0
29936 0.0
29937 0.0
29938 0.0
29939 0.0
29940 0.0
29941 0.0
29942 0.0
29943 0.0
29944 0.0
29945 0.0
29946 0.0
29947 0.0
29948 0.0
29949 0.0
29950 0.0
29951 0.0
29952 0.0
29953 0.0
29954 0.0
29955 0.0
29956 0.0
29957 0.31324
29958 0.0
29959 0.0
29960 0.0
29961 0.0
29962 0.0
29963 0.0
29964 0.0
29965 0.31324
29966 0.0
29967 0.0
29968 0.0
29969 0.0
29970 0.0
29971 0.0
29972 0.0
29973 0.0
29974 0.0
29975 0.0
29976 0.0
29977 0.0
29978 0.0
29979 0.0
29980 0.0
29981 0.0
29982 0.0
29983 0.0
29984 0.0
29985 0.0
29986 0.0
29987 0.0
29988 0.0
29989 0.0
29990 0.0
29991 0.0
29992 0.31324
29993 0.0
29994 0.0
29995 0.31324
29996 0.0
29997 0.0
29998 0.0
29999 0.0
30000 0.0
30001 0.0
30002 0.9397200000000001
30003 0.0
30004 0.0
30005 0.0
30006 0.0
30007 0.0
30008 0.31324
30009 0.0
30010 0.31324
30011 0.0
30012 0.0
30013 0.0
30014 0.0
30015 0.0
30016 0.31324
30017 0.0
30018 0.0
30019 0.0
30020 0.31324
30021 0.0
30022 0.0
30023 0.0
30024 0.0
30025 0.0
30026 0.0
30027 0.0
30028 0.31324
30029 0.0
30030 0.0
30031 0.0
30032 0.0
30033 0.0
30034 0.0
30035 0.0
30036 0.0
30037 0.0
30038 0.0
30039 0.0
30040 0.0
30041 0.0
30042 0.0
30043 0.0
30044 0.0
30045 0.0
30046 0.0
30047 0.31324
30048 0.0
30049 0.0
30050 0.0
30051 0.0
30052 0.0
30053 0.0
30054 0.0
30055 0.0
30056 0.0
30057 0.0
30058 0.0
30059 0.0
30060 0.0
30061 0.0
30062 0.0
30063 0.0
30064 0.0
30065 0.0
30066 0.0
30067 0.31324
30068 0.0
30069 0.31324
30070 0.0
30071 0.0
30072 0.0
30073 0.0
30074 0.0
30075 0.0
30076 0.0
30077 0.0
30078 0.0
30079 0.0
30080 0.0
30081 0.0
30082 0.0
30083 0.0
30084 0.0
30085 0.0
30086 0.0
30087 0.0
30088 0.0
30089 0.0
30090 0.0
30091 0.0
30092 0.0
30093 0.0
30094 0.0
30095 0.0
30096 0.0
30097 0.0
30098 0.0
30099 0.31324
30100 0.0
30101 0.0
30102 0.0
30103 0.0
30104 0.0
30105 0.0
30106 0.0
30107 0.0
30108 0.0
30109 0.0
30110 0.0
30111 0.0
30112 0.31324
30113 0.0
30114 0.0
30115 0.0
30116 0.0
30117 0.0
30118 0.0
30119 0.0
30120 0.0
30121 0.0
30122 0.0
30123 0.31324
30124 0.0
30125 0.0
30126 0.0
30127 0.0
30128 0.0
30129 0.0
30130 0.0
30131 0.31324
30132 0.0
30133 0.0
30134 0.0
30135 0.0
30136 0.0
30137 0.9397200000000001
30138 0.0
30139 0.31324
30140 0.0
30141 0.31324
30142 0.31324
30143 0.31324
30144 0.0
30145 0.0
30146 0.0
30147 0.0
30148 0.0
30149 0.31324
30150 0.31324
30151 0.0
30152 0.0
30153 0.0
30154 0.0
30155 0.0
30156 0.0
30157 0.0
30158 0.0
30159 0.0
30160 0.0
30161 0.0
30162 0.0
30163 0.0
30164 0.0
30165 0.0
30166 0.0
30167 0.0
30168 0.0
30169 0.0
30170 0.0
30171 0.0
30172 0.0
30173 0.0
30174 0.0
30175 0.0
30176 0.0
30177 0.0
30178 0.0
30179 0.0
30180 0.0
30181 0.0
30182 0.0
30183 0.0
30184 0.0
30185 0.0
30186 0.0
30187 0.0
30188 0.0
30189 0.0
30190 0.0
30191 0.0
30192 0.0
30193 0.0
30194 0.0
30195 0.0
30196 0.0
30197 0.0
30198 0.0
30199 0.0
30200 0.0
30201 0.0
30202 0.0
30203 0.0
30204 0.0
30205 0.0
30206 0.0
30207 0.0
30208 0.0
30209 0.0
30210 0.0
30211 0.0
30212 0.0
30213 0.0
30214 0.0
30215 0.0
30216 0.0
30217 0.0
30218 0.0
30219 0.0
30220 0.0
30221 0.0
30222 0.0
30223 0.0
30224 0.0
30225 0.0
30226 0.0
30227 0.0
30228 0.0
30229 0.0
30230 0.0
30231 0.0
30232 0.0
30233 0.0
30234 0.0
30235 0.0
30236 0.0
30237 0.0
30238 0.0
30239 0.0
30240 0.0
30241 0.0
30242 0.0
30243 0.0
30244 0.0
30245 0.0
30246 0.31324
30247 0.0
30248 0.0
30249 0.0
30250 0.0
30251 0.0
30252 0.0
30253 0.31324
30254 0.31324
30255 0.31324
30256 0.0
30257 0.0
30258 0.0
30259 0.0
30260 0.0
30261 0.31324
30262 0.0
30263 0.0
30264 0.0
30265 0.0
30266 0.0
30267 0.0
30268 0.0
30269 0.0
30270 0.31324
30271 0.0
30272 0.31324
30273 0.0
30274 0.0
30275 0.0
30276 0.0
30277 0.0
30278 0.0
30279 0.0
30280 0.0
30281 0.0
30282 0.31324
30283 0.0
30284 0.0
30285 0.0
30286 0.0
30287 0.0
30288 0.0
30289 0.62648
30290 0.0
30291 0.0
30292 0.0
30293 0.0
30294 0.0
30295 0.0
30296 0.0
30297 0.0
30298 0.0
30299 0.0
30300 0.0
30301 0.31324
30302 0.0
30303 0.0
30304 0.0
30305 0.0
30306 0.0
30307 0.0
30308 0.0
30309 0.0
30310 0.0
30311 0.0
30312 0.0
30313 0.0
30314 0.0
30315 0.0
30316 0.0
30317 0.0
30318 0.0
30319 0.0
30320 0.31324
30321 0.0
30322 0.0
30323 0.0
30324 0.0
30325 0.0
30326 0.0
30327 0.0
30328 0.0
30329 0.0
30330 0.0
30331 0.0
30332 0.0
30333 0.0
30334 0.0
30335 0.0
30336 0.0
30337 0.0
30338 0.0
30339 0.0
30340 0.0
30341 0.0
30342 0.0
30343 0.0
30344 0.0
30345 0.0
30346 0.0
30347 0.0
30348 0.0
30349 0.0
30350 0.0
30351 0.0
30352 0.0
30353 0.0
30354 0.0
30355 0.0
30356 0.0
30357 0.0
30358 0.0
30359 0.0
30360 0.0
30361 0.0
30362 0.0
30363 0.0
30364 0.0
30365 0.31324
30366 0.0
30367 0.0
30368 0.0
30369 0.0
30370 0.0
30371 0.0
30372 0.0
30373 0.0
30374 0.31324
30375 0.0
30376 0.0
30377 0.0
30378 0.0
30379 0.0
30380 0.31324
30381 0.0
30382 0.0
30383 0.0
30384 0.0
30385 0.0
30386 0.0
30387 0.0
30388 0.0
30389 0.0
30390 0.0
30391 0.0
30392 0.31324
30393 0.31324
30394 0.31324
30395 0.0
30396 0.0
30397 0.31324
30398 0.0
30399 0.0
30400 0.0
30401 0.31324
30402 0.0
30403 0.0
30404 0.0
30405 0.0
30406 0.0
30407 0.0
30408 0.0
30409 0.0
30410 0.9397200000000001
30411 0.0
30412 0.0
30413 0.0
30414 0.0
30415 0.0
30416 0.0
30417 0.0
30418 0.0
30419 0.0
30420 0.0
30421 0.0
30422 0.0
30423 0.0
30424 0.0
30425 0.0
30426 0.0
30427 0.0
30428 0.0
30429 0.0
30430 0.0
30431 0.0
30432 0.0
30433 0.0
30434 0.0
30435 0.0
30436 0.0
30437 0.0
30438 0.0
30439 0.0
30440 0.0
30441 0.0
30442 0.0
30443 0.0
30444 0.0
30445 0.0
30446 0.0
30447 0.0
30448 0.0
30449 0.0
30450 0.0
30451 0.0
30452 0.0
30453 0.0
30454 0.0
30455 0.0
30456 0.31324
30457 0.0
30458 0.0
30459 0.0
30460 0.0
30461 0.0
30462 0.0
30463 0.0
30464 0.31324
30465 0.0
30466 0.0
30467 0.0
30468 0.0
30469 0.0
30470 0.0
30471 0.0
30472 0.0
30473 0.0
30474 0.0
30475 0.0
30476 0.0
30477 0.0
30478 0.0
30479 0.0
30480 0.0
30481 0.0
30482 0.0
30483 0.0
30484 0.0
30485 0.0
30486 0.0
30487 0.0
30488 0.0
30489 0.0
30490 0.0
30491 0.0
30492 0.0
30493 0.0
30494 0.0
30495 0.0
30496 0.0
30497 0.0
30498 0.0
30499 0.0
30500 0.0
30501 0.0
30502 0.0
30503 0.0
30504 0.0
30505 0.0
30506 0.0
30507 0.0
30508 0.0
30509 0.0
30510 0.0
30511 0.0
30512 0.0
30513 0.0
30514 0.0
30515 0.0
30516 0.0
30517 0.0
30518 0.0
30519 0.0
30520 0.0
30521 0.0
30522 0.0
30523 0.0
30524 0.0
30525 0.0
30526 0.0
30527 0.0
30528 0.0
30529 0.0
30530 0.0
30531 0.0
30532 0.0
30533 0.0
30534 0.0
30535 0.0
30536 0.0
30537 0.0
30538 0.0
30539 0.0
30540 0.0
30541 0.0
30542 0.0
30543 0.0
30544 0.0
30545 0.0
30546 0.0
30547 0.0
30548 0.0
30549 0.0
30550 0.0
30551 0.0
30552 0.0
30553 0.0
30554 0.0
30555 0.0
30556 0.0
30557 0.0
30558 0.0
30559 0.0
30560 0.0
30561 0.0
30562 0.0
30563 0.0
30564 0.0
30565 0.31324
30566 0.0
30567 0.0
30568 0.0
30569 0.0
30570 0.0
30571 0.0
30572 0.0
30573 0.0
30574 0.0
30575 0.0
30576 0.0
30577 0.31324
30578 0.0
30579 0.0
30580 0.0
30581 0.0
30582 0.0
30583 0.0
30584 0.0
30585 0.0
30586 0.0
30587 0.0
30588 0.0
30589 0.0
30590 0.0
30591 0.0
30592 0.0
30593 0.0
30594 0.0
30595 0.0
30596 0.0
30597 0.0
30598 0.0
30599 0.0
30600 0.0
30601 0.0
30602 0.0
30603 0.0
30604 0.0
30605 0.0
30606 0.0
30607 0.31324
30608 0.0
30609 0.0
30610 0.0
30611 0.0
30612 0.0
30613 0.0
30614 0.0
30615 0.0
30616 0.0
30617 0.0
30618 0.0
30619 0.0
30620 0.0
30621 0.0
30622 0.0
30623 0.0
30624 0.0
30625 0.0
30626 0.0
30627 0.0
30628 0.0
30629 0.0
30630 0.0
30631 0.0
30632 0.0
30633 0.0
30634 0.0
30635 0.0
30636 0.0
30637 0.0
30638 0.0
30639 0.0
30640 0.0
30641 0.0
30642 0.0
30643 0.0
30644 0.0
30645 0.0
30646 0.31324
30647 0.0
30648 0.0
30649 0.0
30650 0.0
30651 0.0
30652 0.31324
30653 0.0
30654 0.0
30655 0.0
30656 0.0
30657 0.0
30658 0.0
30659 0.0
30660 0.0
30661 0.0
30662 0.0
30663 0.0
30664 0.0
30665 0.31324
30666 0.0
30667 0.0
30668 0.0
30669 0.0
30670 0.0
30671 0.0
30672 0.0
30673 0.0
30674 0.0
30675 0.0
30676 0.0
30677 0.0
30678 0.0
30679 0.0
30680 0.0
30681 0.0
30682 0.0
30683 0.0
30684 0.0
30685 0.0
30686 0.0
30687 0.0
30688 0.0
30689 0.0
30690 0.0
30691 0.0
30692 0.0
30693 0.0
30694 0.0
30695 0.0
30696 0.0
30697 0.0
30698 0.0
30699 0.0
30700 0.0
30701 0.0
30702 0.0
30703 0.0
30704 0.0
30705 0.0
30706 0.0
30707 0.0
30708 0.0
30709 0.0
30710 0.0
30711 0.0
30712 0.0
30713 0.0
30714 0.0
30715 0.0
30716 0.0
30717 0.0
30718 0.0
30719 0.0
30720 0.0
30721 0.0
30722 0.0
30723 0.31324
30724 0.0
30725 0.0
30726 0.0
30727 0.0
30728 0.0
30729 0.0
30730 0.0
30731 0.31324
30732 0.0
30733 0.0
30734 0.0
30735 0.0
30736 0.0
30737 0.0
30738 0.0
30739 0.0
30740 0.0
30741 0.0
30742 0.0
30743 0.0
30744 0.0
30745 0.31324
30746 0.0
30747 0.0
30748 0.31324
30749 0.0
30750 0.0
30751 0.0
30752 0.0
30753 0.31324
30754 0.0
30755 0.0
30756 0.0
30757 0.0
30758 0.31324
30759 0.0
30760 0.0
30761 0.0
30762 0.0
30763 0.0
30764 0.31324
30765 0.0
30766 0.0
30767 0.0
30768 0.0
30769 0.0
30770 0.0
30771 0.0
30772 0.0
30773 0.0
30774 0.0
30775 0.0
30776 0.0
30777 0.31324
30778 0.0
30779 0.0
30780 0.0
30781 0.0
30782 0.0
30783 0.0
30784 0.31324
30785 0.0
30786 0.31324
30787 0.0
30788 0.0
30789 0.0
30790 0.0
30791 0.0
30792 0.0
30793 0.0
30794 0.0
30795 0.0
30796 0.0
30797 0.0
30798 0.0
30799 0.0
30800 0.0
30801 0.0
30802 0.0
30803 0.0
30804 0.0
30805 0.0
30806 0.0
30807 0.0
30808 0.31324
30809 0.0
30810 0.0
30811 0.0
30812 0.0
30813 0.0
30814 0.0
30815 0.0
30816 0.0
30817 0.0
30818 0.0
30819 0.0
30820 0.0
30821 0.0
30822 0.0
30823 0.0
30824 0.31324
30825 0.0
30826 0.0
30827 0.0
30828 0.0
30829 0.0
30830 0.0
30831 0.0
30832 0.0
30833 0.0
30834 0.0
30835 0.0
30836 0.0
30837 0.0
30838 0.0
30839 0.0
30840 0.0
30841 0.0
30842 0.0
30843 0.0
30844 0.0
30845 0.0
30846 0.0
30847 0.0
30848 0.62648
30849 0.0
30850 0.0
30851 0.0
30852 0.0
30853 0.0
30854 0.0
30855 0.0
30856 0.0
30857 0.0
30858 0.31324
30859 0.0
30860 0.0
30861 0.0
30862 0.0
30863 0.0
30864 0.31324
30865 0.0
30866 0.0
30867 0.0
30868 0.0
30869 0.0
30870 0.0
30871 0.0
30872 0.0
30873 0.0
30874 0.0
30875 0.0
30876 0.0
30877 0.0
30878 0.0
30879 0.0
30880 0.0
30881 0.0
30882 0.0
30883 0.0
30884 0.0
30885 0.0
30886 0.0
30887 0.0
30888 0.0
30889 0.0
30890 0.0
30891 0.31324
30892 0.0
30893 0.31324
30894 0.31324
30895 0.0
30896 0.31324
30897 0.0
30898 0.0
30899 0.0
30900 0.0
30901 0.0
30902 0.31324
30903 0.0
30904 0.0
30905 0.0
30906 0.0
30907 0.0
30908 0.0
30909 0.0
30910 0.0
30911 0.0
30912 0.0
30913 0.0
30914 0.31324
30915 0.0
30916 0.0
30917 0.0
30918 0.0
30919 0.0
30920 0.0
30921 0.0
30922 0.0
30923 0.0
30924 0.0
30925 0.0
30926 0.0
30927 0.31324
30928 0.0
30929 0.0
30930 0.0
30931 0.0
30932 0.31324
30933 0.0
30934 0.0
30935 0.0
30936 0.0
30937 0.0
30938 0.0
30939 0.0
30940 0.0
30941 0.0
30942 0.0
30943 0.0
30944 0.0
30945 0.0
30946 0.0
30947 0.0
30948 0.0
30949 0.0
30950 0.0
30951 0.0
30952 0.0
30953 0.0
30954 0.0
30955 0.0
30956 0.0
30957 0.0
30958 0.31324
30959 0.0
30960 0.0
30961 0.0
30962 0.0
30963 0.31324
30964 0.0
30965 0.0
30966 0.0
30967 0.0
30968 0.0
30969 0.0
30970 0.0
30971 0.62648
30972 0.0
30973 0.0
30974 0.0
30975 0.0
30976 0.0
30977 0.0
30978 0.0
30979 0.0
30980 0.62648
30981 0.0
30982 0.0
30983 0.0
30984 0.0
30985 0.0
30986 0.0
30987 0.31324
30988 0.0
30989 0.0
30990 0.0
30991 0.0
30992 0.0
30993 0.0
30994 0.0
30995 0.0
30996 0.31324
30997 0.0
30998 0.0
30999 0.0
31000 0.0
31001 0.0
31002 0.0
31003 0.0
31004 0.0
31005 0.0
31006 0.0
31007 0.0
31008 0.0
31009 0.0
31010 0.0
31011 0.0
31012 0.0
31013 0.0
31014 0.0
31015 0.0
31016 0.0
31017 0.0
31018 0.0
31019 0.0
31020 0.0
31021 0.31324
31022 0.0
31023 0.0
31024 0.0
31025 0.0
31026 0.0
31027 0.0
31028 0.0
31029 0.0
31030 0.0
31031 0.0
31032 0.0
31033 0.0
31034 0.0
31035 0.0
31036 0.0
31037 0.0
31038 0.0
31039 0.31324
31040 0.0
31041 0.0
31042 0.0
31043 0.0
31044 0.0
31045 0.0
31046 0.0
31047 0.0
31048 0.0
31049 0.0
31050 0.0
31051 0.0
31052 0.0
31053 0.0
31054 0.0
31055 0.0
31056 0.0
31057 0.0
31058 0.0
31059 0.0
31060 0.0
31061 0.0
31062 0.0
31063 0.0
31064 0.0
31065 0.0
31066 0.0
31067 0.0
31068 0.0
31069 0.0
31070 0.0
31071 0.0
31072 0.0
31073 0.0
31074 0.0
31075 0.0
31076 0.0
31077 0.0
31078 0.62648
31079 0.0
31080 0.0
31081 0.0
31082 0.31324
31083 0.0
31084 0.0
31085 0.0
31086 0.0
31087 0.0
31088 0.0
31089 0.0
31090 0.0
31091 0.31324
31092 0.0
31093 0.0
31094 0.0
31095 0.0
31096 0.0
31097 0.0
31098 0.0
31099 0.0
31100 0.0
31101 0.0
31102 0.0
31103 0.0
31104 0.0
31105 0.0
31106 0.0
31107 0.0
31108 0.0
31109 0.0
31110 0.0
31111 0.0
31112 0.0
31113 0.0
31114 0.0
31115 0.0
31116 0.0
31117 0.0
31118 0.0
31119 0.0
31120 0.0
31121 0.0
31122 0.0
31123 0.0
31124 0.0
31125 0.0
31126 0.0
31127 0.0
31128 0.0
31129 0.0
31130 0.0
31131 0.0
31132 0.0
31133 0.0
31134 0.0
31135 0.0
31136 0.0
31137 0.0
31138 0.0
31139 0.0
31140 0.0
31141 0.0
31142 0.0
31143 0.0
31144 0.0
31145 0.0
31146 0.0
31147 0.0
31148 0.0
31149 0.0
31150 0.0
31151 0.0
31152 0.62648
31153 0.0
31154 0.0
31155 0.0
31156 0.31324
31157 0.0
31158 0.0
31159 0.0
31160 0.0
31161 0.0
31162 0.0
31163 0.0
31164 0.31324
31165 0.0
31166 0.0
31167 0.0
31168 0.31324
31169 0.0
31170 0.0
31171 0.0
31172 0.0
31173 0.0
31174 0.31324
31175 0.0
31176 0.0
31177 0.0
31178 0.0
31179 0.0
31180 0.0
31181 0.0
31182 0.0
31183 0.0
31184 0.0
31185 0.0
31186 0.31324
31187 0.0
31188 0.0
31189 0.31324
31190 0.0
31191 0.0
31192 0.0
31193 0.0
31194 0.0
31195 0.0
31196 0.0
31197 0.0
31198 0.0
31199 0.0
31200 0.0
31201 0.0
31202 0.0
31203 0.0
31204 0.0
31205 0.0
31206 0.31324
31207 0.0
31208 0.0
31209 0.0
31210 0.0
31211 0.0
31212 0.0
31213 0.0
31214 0.0
31215 0.0
31216 0.0
31217 0.0
31218 0.0
31219 0.0
31220 0.0
31221 0.0
31222 0.0
31223 0.0
31224 0.0
31225 0.0
31226 0.0
31227 0.0
31228 0.0
31229 0.0
31230 0.0
31231 0.0
31232 0.0
31233 0.0
31234 0.0
31235 0.0
31236 0.0
31237 0.0
31238 0.31324
31239 0.0
31240 0.0
31241 0.0
31242 0.0
31243 0.0
31244 0.0
31245 0.31324
31246 0.0
31247 0.0
31248 0.0
31249 0.0
31250 0.0
31251 0.0
31252 0.0
31253 0.0
31254 0.0
31255 0.0
31256 0.0
31257 0.0
31258 0.0
31259 0.0
31260 0.0
31261 0.0
31262 0.0
31263 0.0
31264 0.0
31265 0.0
31266 0.0
31267 0.0
31268 0.0
31269 0.0
31270 0.0
31271 0.0
31272 0.0
31273 0.0
31274 0.0
31275 0.0
31276 0.0
31277 0.0
31278 0.31324
31279 0.31324
31280 0.0
31281 0.0
31282 0.0
31283 0.0
31284 0.0
31285 0.0
31286 0.0
31287 0.31324
31288 0.0
31289 0.31324
31290 0.0
31291 0.0
31292 0.0
31293 0.0
31294 0.0
31295 0.0
31296 0.0
31297 0.0
31298 0.0
31299 0.0
31300 0.0
31301 0.0
31302 0.0
31303 0.31324
31304 0.31324
31305 0.0
31306 0.0
31307 0.0
31308 0.0
31309 0.0
31310 0.0
31311 0.0
31312 0.0
31313 0.0
31314 0.0
31315 0.0
31316 0.31324
31317 0.0
31318 0.0
31319 0.0
31320 0.31324
31321 0.31324
31322 0.0
31323 0.0
31324 0.0
31325 0.0
31326 0.0
31327 0.0
31328 0.0
31329 0.0
31330 0.0
31331 0.0
31332 0.0
31333 0.0
31334 0.0
31335 0.0
31336 0.0
31337 0.0
31338 0.0
31339 0.0
31340 0.0
31341 0.0
31342 0.0
31343 0.0
31344 0.0
31345 0.0
31346 0.0
31347 0.0
31348 0.0
31349 0.62648
31350 0.0
31351 0.0
31352 0.0
31353 0.0
31354 0.0
31355 0.0
31356 0.0
31357 0.0
31358 0.0
31359 0.0
31360 0.0
31361 0.0
31362 0.0
31363 0.0
31364 0.0
31365 0.0
31366 0.0
31367 0.0
31368 0.0
31369 0.0
31370 0.0
31371 0.0
31372 0.0
31373 0.0
31374 0.0
31375 0.0
31376 0.31324
31377 0.0
31378 0.0
31379 0.0
31380 0.0
31381 0.0
31382 0.0
31383 0.0
31384 0.0
31385 0.0
31386 0.0
31387 0.31324
31388 0.0
31389 0.0
31390 0.0
31391 0.0
31392 0.0
31393 0.0
31394 0.0
31395 0.0
31396 0.0
31397 0.0
31398 0.0
31399 0.0
31400 0.31324
31401 0.0
31402 0.0
31403 0.0
31404 0.0
31405 0.0
31406 0.0
31407 0.62648
31408 0.0
31409 0.0
31410 0.0
31411 0.0
31412 0.0
31413 0.0
31414 0.0
31415 0.0
31416 0.0
31417 0.31324
31418 0.0
31419 0.0
31420 0.0
31421 0.0
31422 0.62648
31423 0.0
31424 0.0
31425 0.0
31426 0.0
31427 0.0
31428 0.0
31429 0.0
31430 0.0
31431 0.0
31432 0.0
31433 0.0
31434 0.0
31435 0.0
31436 0.0
31437 0.0
31438 0.0
31439 0.0
31440 0.0
31441 0.0
31442 0.0
31443 0.0
31444 0.0
31445 0.0
31446 0.0
31447 0.0
31448 0.31324
31449 0.31324
31450 0.0
31451 0.0
31452 0.0
31453 0.31324
31454 0.0
31455 0.0
31456 0.0
31457 0.0
31458 0.31324
31459 0.0
31460 0.0
31461 0.0
31462 0.9397200000000001
31463 0.0
31464 0.0
31465 0.0
31466 0.0
31467 0.31324
31468 0.0
31469 0.0
31470 0.31324
31471 0.0
31472 0.0
31473 0.0
31474 0.0
31475 0.0
31476 0.0
31477 0.0
31478 0.0
31479 0.0
31480 0.0
31481 0.0
31482 0.0
31483 0.0
31484 0.0
31485 0.0
31486 0.31324
31487 0.0
31488 0.0
31489 0.0
31490 0.0
31491 0.0
31492 0.0
31493 0.0
31494 0.0
31495 0.0
31496 0.0
31497 0.0
31498 0.0
31499 0.0
31500 0.0
31501 0.0
31502 0.0
31503 0.0
31504 0.0
31505 0.0
31506 0.0
31507 0.0
31508 0.0
31509 0.0
31510 0.0
31511 0.0
31512 0.0
31513 0.0
31514 0.0
31515 0.0
31516 0.0
31517 0.0
31518 0.0
31519 0.0
31520 0.0
31521 0.0
31522 0.0
31523 0.0
31524 0.0
31525 0.0
31526 0.0
31527 0.0
31528 0.0
31529 0.0
31530 0.0
31531 0.0
31532 0.0
31533 0.0
31534 0.0
31535 0.0
31536 0.0
31537 0.62648
31538 0.0
31539 0.0
31540 0.31324
31541 0.0
31542 0.0
31543 0.0
31544 0.0
31545 0.0
31546 0.0
31547 0.0
31548 0.0
31549 0.0
31550 0.0
31551 0.62648
31552 0.0
31553 0.0
31554 0.0
31555 0.0
31556 0.0
31557 0.0
31558 0.62648
31559 0.31324
31560 0.0
31561 0.0
31562 0.0
31563 0.0
31564 0.0
31565 0.0
31566 0.0
31567 0.31324
31568 0.0
31569 0.0
31570 0.31324
31571 0.0
31572 0.0
31573 0.0
31574 0.0
31575 0.31324
31576 0.0
31577 0.0
31578 0.0
31579 0.0
31580 0.0
31581 0.31324
31582 0.0
31583 0.0
31584 0.0
31585 0.0
31586 0.0
31587 0.31324
31588 0.0
31589 0.0
31590 0.0
31591 0.0
31592 0.0
31593 0.0
31594 0.0
31595 0.0
31596 0.0
31597 0.0
31598 0.0
31599 0.0
31600 0.0
31601 0.0
31602 0.0
31603 0.31324
31604 0.0
31605 0.31324
31606 0.0
31607 0.0
31608 0.0
31609 0.62648
31610 0.0
31611 0.0
31612 0.0
31613 0.0
31614 0.0
31615 0.0
31616 0.0
31617 0.0
31618 0.0
31619 0.0
31620 0.0
31621 0.0
31622 0.0
31623 0.0
31624 0.0
31625 0.0
31626 0.0
31627 0.31324
31628 0.0
31629 0.0
31630 0.0
31631 0.0
31632 0.0
31633 0.0
31634 0.0
31635 0.0
31636 0.0
31637 0.31324
31638 0.0
31639 0.0
31640 0.0
31641 0.0
31642 0.0
31643 0.0
31644 0.0
31645 0.0
31646 0.0
31647 0.0
31648 0.0
31649 0.0
31650 0.0
31651 0.31324
31652 0.0
31653 0.0
31654 0.0
31655 0.0
31656 0.0
31657 0.0
31658 0.31324
31659 0.0
31660 0.0
31661 0.0
31662 0.0
31663 0.0
31664 0.0
31665 0.0
31666 0.0
31667 0.0
31668 0.0
31669 0.0
31670 0.0
31671 0.0
31672 0.0
31673 0.0
31674 0.0
31675 0.0
31676 0.0
31677 0.0
31678 0.0
31679 0.31324
31680 0.0
31681 0.0
31682 0.0
31683 0.31324
31684 0.0
31685 0.0
31686 0.0
31687 0.0
31688 0.0
31689 0.0
31690 0.0
31691 0.0
31692 0.0
31693 0.0
31694 0.0
31695 0.0
31696 0.0
31697 0.0
31698 0.0
31699 0.0
31700 0.0
31701 0.0
31702 0.0
31703 0.0
31704 0.0
31705 0.0
31706 0.0
31707 0.0
31708 0.0
31709 0.0
31710 0.0
31711 0.0
31712 0.0
31713 0.0
31714 0.0
31715 0.0
31716 0.0
31717 0.0
31718 0.0
31719 0.0
31720 0.0
31721 0.0
31722 0.0
31723 0.0
31724 0.0
31725 0.0
31726 0.31324
31727 0.0
31728 0.0
31729 0.31324
31730 0.0
31731 0.0
31732 0.0
31733 0.0
31734 0.0
31735 0.0
31736 0.0
31737 0.0
31738 0.0
31739 0.31324
31740 0.0
31741 0.0
31742 0.0
31743 0.0
31744 0.0
31745 0.0
31746 0.0
31747 0.0
31748 0.0
31749 0.0
31750 0.0
31751 0.0
31752 0.0
31753 0.0
31754 0.0
31755 0.31324
31756 0.31324
31757 0.0
31758 0.0
31759 0.0
31760 0.0
31761 0.31324
31762 0.0
31763 0.0
31764 0.0
31765 0.0
31766 0.0
31767 0.0
31768 0.0
31769 0.31324
31770 0.0
31771 0.0
31772 0.0
31773 0.0
31774 0.0
31775 0.0
31776 0.31324
31777 0.0
31778 0.0
31779 0.0
31780 0.0
31781 0.0
31782 0.0
31783 0.0
31784 0.0
31785 0.0
31786 0.0
31787 0.0
31788 0.0
31789 0.0
31790 0.0
31791 0.0
31792 0.0
31793 0.0
31794 0.0
31795 0.31324
31796 0.0
31797 0.31324
31798 0.0
31799 0.31324
31800 0.0
31801 0.31324
31802 0.0
31803 0.0
31804 0.0
31805 0.31324
31806 0.0
31807 0.0
31808 0.0
31809 0.31324
31810 0.0
31811 0.0
31812 0.0
31813 0.0
31814 0.0
31815 0.31324
31816 0.0
31817 0.0
31818 0.0
31819 0.0
31820 0.0
31821 0.0
31822 0.0
31823 0.0
31824 0.0
31825 0.0
31826 0.0
31827 0.0
31828 0.0
31829 0.0
31830 0.0
31831 0.31324
31832 0.0
31833 0.0
31834 0.0
31835 0.0
31836 0.31324
31837 0.31324
31838 0.31324
31839 0.0
31840 0.0
31841 0.0
31842 0.0
31843 0.0
31844 0.0
31845 0.0
31846 0.0
31847 0.31324
31848 0.0
31849 0.0
31850 0.31324
31851 0.0
31852 0.0
31853 0.0
31854 0.0
31855 0.0
31856 0.0
31857 0.0
31858 0.0
31859 0.0
31860 0.0
31861 0.0
31862 0.0
31863 0.0
31864 0.0
31865 0.0
31866 0.0
31867 0.0
31868 0.0
31869 0.0
31870 0.0
31871 0.0
31872 0.0
31873 0.0
31874 0.0
31875 0.0
31876 0.0
31877 0.0
31878 0.0
31879 0.31324
31880 0.0
31881 0.0
31882 0.0
31883 0.0
31884 0.0
31885 0.0
31886 0.0
31887 0.0
31888 0.0
31889 0.0
31890 0.0
31891 0.0
31892 0.0
31893 0.0
31894 0.0
31895 0.0
31896 0.0
31897 0.0
31898 0.31324
31899 0.0
31900 0.0
31901 0.0
31902 0.0
31903 0.0
31904 0.0
31905 0.0
31906 0.0
31907 0.0
31908 0.0
31909 0.0
31910 0.0
31911 0.0
31912 0.0
31913 0.0
31914 0.0
31915 0.31324
31916 0.0
31917 0.0
31918 0.0
31919 0.0
31920 0.0
31921 0.0
31922 0.0
31923 0.0
31924 0.0
31925 0.0
31926 0.31324
31927 0.0
31928 0.0
31929 0.0
31930 0.0
31931 0.0
31932 0.0
31933 0.0
31934 0.0
31935 0.0
31936 0.0
31937 0.0
31938 0.0
31939 0.31324
31940 0.0
31941 0.0
31942 0.0
31943 0.0
31944 0.0
31945 0.0
31946 0.0
31947 0.31324
31948 0.31324
31949 0.0
31950 0.0
31951 0.0
31952 0.0
31953 0.0
31954 0.0
31955 0.0
31956 0.0
31957 0.0
31958 0.0
31959 0.31324
31960 0.0
31961 0.0
31962 0.31324
31963 0.0
31964 0.0
31965 0.31324
31966 0.0
31967 0.0
31968 0.0
31969 0.0
31970 0.0
31971 0.0
31972 0.0
31973 0.0
31974 0.0
31975 0.0
31976 0.0
31977 0.0
31978 0.0
31979 0.0
31980 0.0
31981 0.0
31982 0.0
31983 0.0
31984 0.0
31985 0.0
31986 0.0
31987 0.0
31988 0.0
31989 0.0
31990 0.0
31991 0.0
31992 0.31324
31993 0.0
31994 0.0
31995 0.0
31996 0.0
31997 0.0
31998 0.0
31999 0.0
32000 0.0
32001 0.0
32002 0.0
32003 0.0
32004 0.0
32005 0.31324
32006 0.0
32007 0.0
32008 0.0
32009 0.0
32010 0.0
32011 0.0
32012 0.0
32013 0.0
32014 0.0
32015 0.0
32016 0.0
32017 0.0
32018 0.31324
32019 0.0
32020 0.0
32021 0.0
32022 0.0
32023 0.0
32024 0.0
32025 0.0
32026 0.0
32027 0.0
32028 0.0
32029 0.0
32030 0.0
32031 0.0
32032 0.0
32033 0.0
32034 0.31324
32035 0.0
32036 0.0
32037 0.0
32038 0.0
32039 0.0
32040 0.0
32041 0.0
32042 0.0
32043 0.0
32044 0.0
32045 0.0
32046 0.0
32047 0.0
32048 0.0
32049 0.0
32050 0.0
32051 0.0
32052 0.0
32053 0.0
32054 0.31324
32055 0.0
32056 0.0
32057 0.0
32058 0.0
32059 0.0
32060 0.0
32061 0.0
32062 0.0
32063 0.0
32064 0.0
32065 0.0
32066 0.0
32067 0.0
32068 0.0
32069 0.0
32070 0.0
32071 0.0
32072 0.0
32073 0.0
32074 0.0
32075 0.0
32076 0.0
32077 0.0
32078 0.31324
32079 0.0
32080 0.0
32081 0.0
32082 0.0
32083 0.31324
32084 0.0
32085 0.0
32086 0.0
32087 0.0
32088 0.0
32089 0.0
32090 0.0
32091 0.0
32092 0.0
32093 0.0
32094 0.0
32095 0.0
32096 0.0
32097 0.0
32098 0.31324
32099 0.0
32100 0.0
32101 0.0
32102 0.0
32103 0.0
32104 0.0
32105 0.0
32106 0.0
32107 0.0
32108 0.0
32109 0.0
32110 0.0
32111 0.0
32112 0.0
32113 0.0
32114 0.0
32115 0.0
32116 0.0
32117 0.0
32118 0.0
32119 0.0
32120 0.0
32121 0.0
32122 0.0
32123 0.0
32124 0.0
32125 0.0
32126 0.0
32127 0.0
32128 0.0
32129 0.0
32130 0.0
32131 0.0
32132 0.0
32133 0.0
32134 0.0
32135 0.0
32136 0.0
32137 0.0
32138 0.0
32139 0.0
32140 0.0
32141 0.0
32142 0.0
32143 0.0
32144 0.0
32145 0.0
32146 0.0
32147 0.0
32148 0.0
32149 0.0
32150 0.0
32151 0.0
32152 0.0
32153 0.0
32154 0.0
32155 0.0
32156 0.0
32157 0.0
32158 0.0
32159 0.0
32160 0.0
32161 0.0
32162 0.0
32163 0.0
32164 0.0
32165 0.0
32166 0.0
32167 0.0
32168 0.0
32169 0.0
32170 0.0
32171 0.31324
32172 0.0
32173 0.0
32174 0.0
32175 0.0
32176 0.0
32177 0.0
32178 0.0
32179 0.0
32180 0.0
32181 0.0
32182 0.0
32183 0.0
32184 0.0
32185 0.0
32186 0.0
32187 0.0
32188 0.0
32189 0.0
32190 0.0
32191 0.0
32192 0.0
32193 0.31324
32194 0.0
32195 0.0
32196 0.0
32197 0.0
32198 0.0
32199 0.0
32200 0.31324
32201 0.0
32202 0.0
32203 0.0
32204 0.0
32205 0.0
32206 0.31324
32207 0.0
32208 0.0
32209 0.0
32210 0.0
32211 0.0
32212 0.0
32213 0.0
32214 0.0
32215 0.0
32216 0.0
32217 0.0
32218 0.0
32219 0.0
32220 0.0
32221 0.0
32222 0.0
32223 0.0
32224 0.0
32225 0.0
32226 0.0
32227 0.0
32228 0.0
32229 0.0
32230 0.0
32231 0.0
32232 0.0
32233 0.0
32234 0.0
32235 0.31324
32236 0.0
32237 0.0
32238 0.0
32239 0.0
32240 0.0
32241 0.0
32242 0.0
32243 0.0
32244 0.0
32245 0.0
32246 0.0
32247 0.0
32248 0.31324
32249 0.0
32250 0.0
32251 0.0
32252 0.0
32253 0.0
32254 0.0
32255 0.0
32256 0.0
32257 0.0
32258 0.0
32259 0.0
32260 0.0
32261 0.0
32262 0.0
32263 0.0
32264 0.0
32265 0.0
32266 0.0
32267 0.0
32268 0.0
32269 0.0
32270 0.0
32271 0.0
32272 0.0
32273 0.0
32274 0.0
32275 0.0
32276 0.0
32277 0.0
32278 0.0
32279 0.0
32280 0.0
32281 0.0
32282 0.0
32283 0.0
32284 0.0
32285 0.0
32286 0.0
32287 0.0
32288 0.0
32289 0.0
32290 0.0
32291 0.0
32292 0.0
32293 0.0
32294 0.0
32295 0.0
32296 0.0
32297 0.0
32298 0.0
32299 0.0
32300 0.0
32301 0.0
32302 0.0
32303 0.0
32304 0.0
32305 0.0
32306 0.0
32307 0.0
32308 0.31324
32309 0.0
32310 0.0
32311 0.31324
32312 0.0
32313 0.31324
32314 0.0
32315 0.0
32316 0.0
32317 0.0
32318 0.0
32319 0.0
32320 0.0
32321 0.0
32322 0.0
32323 0.31324
32324 0.0
32325 0.0
32326 0.0
32327 0.0
32328 0.0
32329 0.0
32330 0.0
32331 0.31324
32332 0.0
32333 0.0
32334 0.0
32335 0.0
32336 0.0
32337 0.0
32338 0.0
32339 0.0
32340 0.0
32341 0.0
32342 0.0
32343 0.0
32344 0.0
32345 0.0
32346 0.0
32347 0.0
32348 0.0
32349 0.0
32350 0.0
32351 0.0
32352 0.31324
32353 0.0
32354 0.0
32355 0.0
32356 0.0
32357 0.0
32358 0.0
32359 0.0
32360 0.0
32361 0.0
32362 0.0
32363 0.0
32364 0.0
32365 0.0
32366 0.0
32367 0.0
32368 0.0
32369 0.0
32370 0.0
32371 0.0
32372 0.0
32373 0.0
32374 0.0
32375 0.31324
32376 0.0
32377 0.0
32378 0.0
32379 0.0
32380 0.0
32381 0.0
32382 0.0
32383 0.0
32384 0.0
32385 0.0
32386 0.0
32387 0.0
32388 0.0
32389 0.0
32390 0.0
32391 0.0
32392 0.0
32393 0.0
32394 0.0
32395 0.0
32396 0.0
32397 0.0
32398 0.31324
32399 0.0
32400 0.0
32401 0.0
32402 0.0
32403 0.0
32404 0.0
32405 0.0
32406 0.0
32407 0.0
32408 0.0
32409 0.0
32410 0.0
32411 0.0
32412 0.0
32413 0.0
32414 0.0
32415 0.0
32416 0.0
32417 0.0
32418 0.62648
32419 0.0
32420 0.0
32421 0.0
32422 0.0
32423 0.0
32424 0.0
32425 0.0
32426 0.0
32427 0.0
32428 0.0
32429 0.0
32430 0.0
32431 0.0
32432 0.0
32433 0.0
32434 0.0
32435 0.0
32436 0.0
32437 0.0
32438 0.0
32439 0.0
32440 0.0
32441 0.31324
32442 0.0
32443 0.0
32444 0.0
32445 0.0
32446 0.0
32447 0.0
32448 0.0
32449 0.0
32450 0.0
32451 0.0
32452 0.0
32453 0.0
32454 0.0
32455 0.0
32456 0.0
32457 0.0
32458 0.31324
32459 0.0
32460 0.0
32461 0.0
32462 0.0
32463 0.31324
32464 0.0
32465 0.0
32466 0.0
32467 0.0
32468 0.0
32469 0.0
32470 0.0
32471 0.0
32472 0.31324
32473 0.0
32474 0.0
32475 0.0
32476 0.0
32477 0.0
32478 0.0
32479 0.0
32480 0.0
32481 0.0
32482 0.0
32483 0.0
32484 0.0
32485 0.0
32486 0.0
32487 0.0
32488 0.0
32489 0.0
32490 0.0
32491 0.31324
32492 0.0
32493 0.0
32494 0.0
32495 0.0
32496 0.0
32497 0.0
32498 0.0
32499 0.0
32500 0.31324
32501 0.0
32502 0.0
32503 0.0
32504 0.0
32505 0.0
32506 0.0
32507 0.0
32508 0.0
32509 0.0
32510 0.0
32511 0.0
32512 0.0
32513 0.0
32514 0.0
32515 0.0
32516 0.0
32517 0.0
32518 0.0
32519 0.31324
32520 0.0
32521 0.0
32522 0.0
32523 0.0
32524 0.0
32525 0.0
32526 0.0
32527 0.0
32528 0.0
32529 0.0
32530 0.0
32531 0.0
32532 0.0
32533 0.0
32534 0.31324
32535 0.0
32536 0.0
32537 0.0
32538 0.0
32539 0.0
32540 0.0
32541 0.0
32542 0.0
32543 0.0
32544 0.0
32545 0.0
32546 0.0
32547 0.0
32548 0.31324
32549 0.31324
32550 0.0
32551 0.0
32552 0.0
32553 0.0
32554 0.0
32555 0.0
32556 0.0
32557 0.0
32558 0.0
32559 0.0
32560 0.0
32561 0.0
32562 0.0
32563 0.0
32564 0.0
32565 0.0
32566 0.0
32567 0.0
32568 0.31324
32569 0.0
32570 0.0
32571 0.0
32572 0.0
32573 0.0
32574 0.0
32575 0.0
32576 0.0
32577 0.0
32578 0.0
32579 0.0
32580 0.0
32581 0.0
32582 0.0
32583 0.0
32584 0.0
32585 0.0
32586 0.0
32587 0.0
32588 0.0
32589 0.0
32590 0.31324
32591 0.0
32592 0.0
32593 0.0
32594 0.0
32595 0.0
32596 0.0
32597 0.0
32598 0.0
32599 0.0
32600 0.31324
32601 0.31324
32602 0.0
32603 0.0
32604 0.0
32605 0.0
32606 0.0
32607 0.0
32608 0.0
32609 0.0
32610 0.0
32611 0.0
32612 0.0
32613 0.0
32614 0.0
32615 0.31324
32616 0.0
32617 0.0
32618 0.0
32619 0.0
32620 0.0
32621 0.0
32622 0.31324
32623 0.0
32624 0.31324
32625 0.31324
32626 0.0
32627 0.0
32628 0.0
32629 0.0
32630 0.0
32631 0.0
32632 0.0
32633 0.0
32634 0.0
32635 0.0
32636 0.0
32637 0.0
32638 0.0
32639 0.0
32640 0.0
32641 0.0
32642 0.0
32643 0.0
32644 0.0
32645 0.0
32646 0.0
32647 0.0
32648 0.0
32649 0.62648
32650 0.0
32651 0.0
32652 0.0
32653 0.0
32654 0.0
32655 0.0
32656 0.0
32657 0.0
32658 0.0
32659 0.0
32660 0.0
32661 0.0
32662 0.0
32663 0.0
32664 0.62648
32665 0.0
32666 0.0
32667 0.31324
32668 0.0
32669 0.0
32670 0.0
32671 0.0
32672 0.0
32673 0.0
32674 0.0
32675 0.0
32676 0.0
32677 0.0
32678 0.0
32679 0.0
32680 0.0
32681 0.0
32682 0.0
32683 0.0
32684 0.0
32685 0.0
32686 0.0
32687 0.0
32688 0.0
32689 0.0
32690 0.0
32691 0.0
32692 0.0
32693 0.0
32694 0.0
32695 0.0
32696 0.0
32697 0.0
32698 0.0
32699 0.0
32700 0.0
32701 0.0
32702 0.0
32703 0.0
32704 0.0
32705 0.0
32706 0.0
32707 0.0
32708 0.62648
32709 0.0
32710 0.0
32711 0.0
32712 0.0
32713 0.0
32714 0.0
32715 0.31324
32716 0.0
32717 0.0
32718 0.0
32719 0.0
32720 0.0
32721 0.0
32722 0.0
32723 0.0
32724 0.0
32725 0.0
32726 0.0
32727 0.0
32728 0.0
32729 0.0
32730 0.0
32731 0.0
32732 0.0
32733 0.31324
32734 0.0
32735 0.0
32736 0.0
32737 0.0
32738 0.0
32739 0.31324
32740 0.0
32741 0.0
32742 0.31324
32743 0.31324
32744 0.0
32745 0.0
32746 0.0
32747 0.0
32748 0.0
32749 0.31324
32750 0.31324
32751 0.0
32752 0.0
32753 0.0
32754 0.0
32755 0.0
32756 0.0
32757 0.0
32758 0.0
32759 0.0
32760 0.0
32761 0.0
32762 0.0
32763 0.0
32764 0.0
32765 0.0
32766 0.0
32767 0.0
32768 0.31324
32769 0.0
32770 0.0
32771 0.0
32772 0.0
32773 0.0
32774 0.0
32775 0.0
32776 0.0
32777 0.0
32778 0.0
32779 0.0
32780 0.0
32781 0.0
32782 0.0
32783 0.0
32784 0.0
32785 0.0
32786 0.0
32787 0.0
32788 0.31324
32789 0.0
32790 0.0
32791 0.0
32792 0.0
32793 0.0
32794 0.0
32795 0.31324
32796 0.0
32797 0.0
32798 0.0
32799 0.0
32800 0.0
32801 0.0
32802 0.0
32803 0.0
32804 0.0
32805 0.31324
32806 0.0
32807 0.0
32808 0.0
32809 0.0
32810 0.0
32811 0.0
32812 0.0
32813 0.0
32814 0.0
32815 0.0
32816 0.0
32817 0.0
32818 0.0
32819 0.0
32820 0.0
32821 0.31324
32822 0.0
32823 0.0
32824 0.0
32825 0.0
32826 0.0
32827 0.0
32828 0.0
32829 0.31324
32830 0.0
32831 0.0
32832 0.0
32833 0.0
32834 0.0
32835 0.0
32836 0.0
32837 0.0
32838 0.0
32839 0.0
32840 0.31324
32841 0.0
32842 0.0
32843 0.0
32844 0.0
32845 0.0
32846 0.0
32847 0.0
32848 0.0
32849 0.0
32850 0.0
32851 0.0
32852 0.0
32853 0.0
32854 0.0
32855 0.0
32856 0.0
32857 0.0
32858 0.0
32859 0.0
32860 0.0
32861 0.31324
32862 0.0
32863 0.0
32864 0.0
32865 0.0
32866 0.0
32867 0.0
32868 0.0
32869 0.0
32870 0.0
32871 0.0
32872 0.31324
32873 0.0
32874 0.0
32875 0.0
32876 0.0
32877 0.0
32878 0.0
32879 0.0
32880 0.0
32881 0.0
32882 0.0
32883 0.0
32884 0.0
32885 0.0
32886 0.31324
32887 0.0
32888 0.0
32889 0.0
32890 0.0
32891 0.0
32892 0.31324
32893 0.0
32894 0.0
32895 0.0
32896 0.0
32897 0.0
32898 0.0
32899 0.0
32900 0.0
32901 0.0
32902 0.0
32903 0.0
32904 0.0
32905 0.0
32906 0.0
32907 0.0
32908 0.0
32909 0.0
32910 0.0
32911 0.0
32912 0.0
32913 0.0
32914 0.31324
32915 0.0
32916 0.0
32917 0.0
32918 0.0
32919 0.0
32920 0.31324
32921 0.31324
32922 0.0
32923 0.0
32924 0.0
32925 0.0
32926 0.0
32927 0.0
32928 0.0
32929 0.0
32930 0.0
32931 0.0
32932 0.31324
32933 0.0
32934 0.9397200000000001
32935 0.0
32936 0.0
32937 0.0
32938 0.0
32939 0.0
32940 0.0
32941 0.0
32942 0.0
32943 0.0
32944 0.0
32945 0.0
32946 0.0
32947 0.0
32948 0.0
32949 0.0
32950 0.0
32951 0.0
32952 0.0
32953 0.0
32954 0.0
32955 0.0
32956 0.0
32957 0.0
32958 0.0
32959 0.0
32960 0.62648
32961 0.0
32962 0.0
32963 0.0
32964 0.0
32965 0.0
32966 0.0
32967 0.31324
32968 0.0
32969 0.0
32970 0.0
32971 0.0
32972 0.0
32973 0.0
32974 0.0
32975 0.0
32976 0.0
32977 0.0
32978 0.0
32979 0.0
32980 0.0
32981 0.0
32982 0.0
32983 0.0
32984 0.0
32985 0.0
32986 0.0
32987 0.0
32988 0.0
32989 0.0
32990 0.0
32991 0.0
32992 0.0
32993 0.0
32994 0.31324
32995 0.0
32996 0.0
32997 0.0
32998 0.0
32999 0.0
33000 0.0
33001 0.0
33002 0.0
33003 0.0
33004 0.0
33005 0.0
33006 0.0
33007 0.0
33008 0.0
33009 0.0
33010 0.0
33011 0.0
33012 0.0
33013 0.0
33014 0.0
33015 0.0
33016 0.0
33017 0.0
33018 0.0
33019 0.0
33020 0.0
33021 0.0
33022 0.0
33023 0.0
33024 0.0
33025 0.0
33026 0.0
33027 0.0
33028 0.0
33029 0.62648
33030 0.0
33031 0.0
33032 0.0
33033 0.0
33034 0.0
33035 0.0
33036 0.0
33037 0.0
33038 0.0
33039 0.0
33040 0.0
33041 0.0
33042 0.0
33043 0.0
33044 0.0
33045 0.0
33046 0.0
33047 0.0
33048 0.0
33049 0.0
33050 0.31324
33051 0.0
33052 0.0
33053 0.0
33054 0.0
33055 0.0
33056 0.0
33057 0.0
33058 0.0
33059 0.0
33060 0.0
33061 0.0
33062 0.0
33063 0.0
33064 0.0
33065 0.0
33066 0.0
33067 0.0
33068 0.0
33069 0.0
33070 0.0
33071 0.9397200000000001
33072 0.0
33073 0.0
33074 0.0
33075 0.0
33076 0.31324
33077 0.0
33078 0.0
33079 0.0
33080 0.0
33081 0.62648
33082 0.0
33083 0.0
33084 0.0
33085 0.0
33086 0.0
33087 0.0
33088 0.0
33089 0.0
33090 0.0
33091 0.0
33092 0.0
33093 0.0
33094 0.0
33095 0.0
33096 0.31324
33097 0.0
33098 0.31324
33099 0.0
33100 0.0
33101 0.0
33102 0.0
33103 0.0
33104 0.0
33105 0.0
33106 0.0
33107 0.0
33108 0.0
33109 0.0
33110 0.0
33111 0.0
33112 0.0
33113 0.0
33114 0.0
33115 0.0
33116 0.0
33117 0.0
33118 0.0
33119 0.0
33120 0.0
33121 0.0
33122 0.0
33123 0.0
33124 0.0
33125 0.0
33126 0.0
33127 0.0
33128 0.62648
33129 0.0
33130 0.0
33131 0.0
33132 0.0
33133 0.0
33134 0.0
33135 0.0
33136 0.0
33137 0.0
33138 0.0
33139 0.0
33140 0.0
33141 0.0
33142 0.0
33143 0.0
33144 0.0
33145 0.0
33146 0.31324
33147 0.0
33148 0.0
33149 0.0
33150 0.0
33151 0.0
33152 0.31324
33153 0.0
33154 0.0
33155 0.0
33156 0.0
33157 0.0
33158 0.0
33159 0.0
33160 0.0
33161 0.0
33162 0.0
33163 0.0
33164 0.0
33165 0.0
33166 0.0
33167 0.0
33168 0.0
33169 0.0
33170 0.0
33171 0.31324
33172 0.62648
33173 0.0
33174 0.0
33175 0.0
33176 0.0
33177 0.31324
33178 0.0
33179 0.0
33180 0.0
33181 0.0
33182 0.31324
33183 0.0
33184 0.0
33185 0.0
33186 0.0
33187 0.0
33188 0.0
33189 0.0
33190 0.31324
33191 0.0
33192 0.0
33193 0.0
33194 0.0
33195 0.0
33196 0.0
33197 0.0
33198 0.31324
33199 0.0
33200 0.0
33201 0.0
33202 0.0
33203 0.0
33204 0.0
33205 0.0
33206 0.0
33207 0.0
33208 0.0
33209 0.0
33210 0.0
33211 0.0
33212 0.0
33213 0.0
33214 0.0
33215 0.0
33216 0.0
33217 0.0
33218 0.0
33219 0.0
33220 0.0
33221 0.0
33222 0.0
33223 0.0
33224 0.0
33225 0.0
33226 0.0
33227 0.0
33228 0.0
33229 0.0
33230 0.0
33231 0.31324
33232 0.0
33233 0.0
33234 0.0
33235 0.31324
33236 0.31324
33237 0.0
33238 0.0
33239 0.0
33240 0.0
33241 0.0
33242 0.0
33243 0.0
33244 0.0
33245 0.0
33246 0.0
33247 0.0
33248 0.0
33249 0.0
33250 0.62648
33251 0.0
33252 0.0
33253 0.0
33254 0.0
33255 0.0
33256 0.0
33257 0.0
33258 0.0
33259 0.0
33260 0.0
33261 0.0
33262 0.0
33263 0.0
33264 0.31324
33265 0.0
33266 0.0
33267 0.0
33268 0.0
33269 0.31324
33270 0.0
33271 0.0
33272 0.0
33273 0.0
33274 0.0
33275 0.0
33276 0.0
33277 0.0
33278 0.0
33279 0.0
33280 0.0
33281 0.0
33282 0.0
33283 0.0
33284 0.0
33285 0.31324
33286 0.0
33287 0.0
33288 0.31324
33289 0.0
33290 0.0
33291 0.0
33292 0.0
33293 0.31324
33294 0.9397200000000001
33295 0.0
33296 0.0
33297 0.0
33298 0.0
33299 0.0
33300 0.0
33301 0.0
33302 0.0
33303 0.0
33304 0.0
33305 0.0
33306 0.0
33307 0.0
33308 0.0
33309 0.0
33310 0.0
33311 0.0
33312 0.0
33313 0.31324
33314 0.0
33315 0.0
33316 0.0
33317 0.0
33318 0.31324
33319 0.0
33320 0.0
33321 0.0
33322 0.0
33323 0.0
33324 0.0
33325 0.0
33326 0.0
33327 0.0
33328 0.0
33329 0.31324
33330 0.0
33331 0.0
33332 0.0
33333 0.0
33334 0.0
33335 0.0
33336 0.0
33337 0.0
33338 0.0
33339 0.0
33340 0.0
33341 0.0
33342 0.0
33343 0.0
33344 0.0
33345 0.0
33346 0.0
33347 0.0
33348 0.62648
33349 0.0
33350 0.0
33351 0.0
33352 0.0
33353 0.0
33354 0.0
33355 0.0
33356 0.0
33357 0.31324
33358 0.0
33359 0.0
33360 0.0
33361 0.0
33362 0.0
33363 0.0
33364 0.0
33365 0.0
33366 0.0
33367 0.0
33368 0.0
33369 0.0
33370 0.0
33371 0.0
33372 0.0
33373 0.0
33374 0.0
33375 0.0
33376 0.0
33377 0.0
33378 0.0
33379 0.0
33380 0.0
33381 0.0
33382 0.0
33383 0.0
33384 0.0
33385 0.0
33386 0.0
33387 0.0
33388 0.0
33389 0.0
33390 0.31324
33391 0.0
33392 0.31324
33393 0.0
33394 0.0
33395 0.31324
33396 0.0
33397 0.0
33398 0.0
33399 0.0
33400 0.0
33401 0.0
33402 0.0
33403 0.0
33404 0.0
33405 0.0
33406 0.0
33407 0.0
33408 0.0
33409 0.0
33410 0.0
33411 0.0
33412 0.0
33413 0.0
33414 0.0
33415 0.0
33416 0.0
33417 0.0
33418 0.0
33419 0.0
33420 0.0
33421 0.0
33422 0.0
33423 0.0
33424 0.0
33425 0.0
33426 0.0
33427 0.0
33428 0.0
33429 0.0
33430 0.0
33431 0.0
33432 0.0
33433 0.0
33434 0.0
33435 0.0
33436 0.0
33437 0.0
33438 0.0
33439 0.0
33440 0.0
33441 0.0
33442 0.0
33443 0.0
33444 0.0
33445 0.0
33446 0.0
33447 0.0
33448 0.0
33449 0.0
33450 0.0
33451 0.0
33452 0.0
33453 0.0
33454 0.0
33455 0.0
33456 0.31324
33457 0.0
33458 0.0
33459 0.0
33460 0.31324
33461 0.31324
33462 0.0
33463 0.0
33464 0.0
33465 0.0
33466 0.0
33467 0.0
33468 0.0
33469 0.0
33470 0.0
33471 0.0
33472 0.0
33473 0.0
33474 0.0
33475 0.0
33476 0.0
33477 0.31324
33478 0.0
33479 0.0
33480 0.0
33481 0.0
33482 0.0
33483 0.0
33484 0.0
33485 0.0
33486 0.0
33487 0.0
33488 0.0
33489 0.0
33490 0.0
33491 0.0
33492 0.0
33493 0.0
33494 0.0
33495 0.0
33496 0.0
33497 0.0
33498 0.31324
33499 0.0
33500 0.0
33501 0.0
33502 0.0
33503 0.0
33504 0.0
33505 0.0
33506 0.0
33507 0.0
33508 0.0
33509 0.0
33510 0.0
33511 0.31324
33512 0.0
33513 0.0
33514 0.0
33515 0.0
33516 0.0
33517 0.0
33518 0.0
33519 0.0
33520 0.0
33521 0.0
33522 0.0
33523 0.0
33524 0.0
33525 0.0
33526 0.0
33527 0.0
33528 0.0
33529 0.0
33530 0.0
33531 0.0
33532 0.0
33533 0.0
33534 0.0
33535 0.0
33536 0.0
33537 0.0
33538 0.0
33539 0.0
33540 0.0
33541 0.0
33542 0.0
33543 0.0
33544 0.0
33545 0.0
33546 0.0
33547 0.0
33548 0.0
33549 0.0
33550 0.0
33551 0.0
33552 0.0
33553 0.0
33554 0.0
33555 0.0
33556 0.0
33557 0.0
33558 0.0
33559 0.0
33560 0.31324
33561 0.0
33562 0.0
33563 0.0
33564 0.0
33565 0.0
33566 0.0
33567 0.0
33568 0.0
33569 0.0
33570 0.0
33571 0.0
33572 0.0
33573 0.0
33574 0.0
33575 0.0
33576 0.0
33577 0.0
33578 0.0
33579 0.0
33580 0.0
33581 0.0
33582 0.0
33583 0.0
33584 0.0
33585 0.0
33586 0.0
33587 0.0
33588 0.0
33589 0.0
33590 0.0
33591 0.0
33592 0.0
33593 0.0
33594 0.0
33595 0.0
33596 0.0
33597 0.0
33598 0.0
33599 0.0
33600 0.0
33601 0.0
33602 0.0
33603 0.0
33604 0.0
33605 0.0
33606 0.0
33607 0.0
33608 0.0
33609 0.0
33610 0.0
33611 0.0
33612 0.0
33613 0.0
33614 0.0
33615 0.0
33616 0.31324
33617 0.31324
33618 0.0
33619 0.0
33620 0.0
33621 0.0
33622 0.0
33623 0.0
33624 0.0
33625 0.0
33626 0.0
33627 0.0
33628 0.0
33629 0.0
33630 0.0
33631 0.0
33632 0.0
33633 0.0
33634 0.0
33635 0.0
33636 0.0
33637 0.0
33638 0.0
33639 0.0
33640 0.0
33641 0.0
33642 0.31324
33643 0.0
33644 0.0
33645 0.0
33646 0.0
33647 0.0
33648 0.0
33649 0.0
33650 0.0
33651 0.0
33652 0.0
33653 0.0
33654 0.0
33655 0.0
33656 0.0
33657 0.0
33658 0.0
33659 0.0
33660 0.0
33661 0.31324
33662 0.0
33663 0.0
33664 0.0
33665 0.31324
33666 0.0
33667 0.0
33668 0.0
33669 0.0
33670 0.0
33671 0.0
33672 0.0
33673 0.0
33674 0.0
33675 0.31324
33676 0.0
33677 0.0
33678 0.0
33679 0.0
33680 0.0
33681 0.0
33682 0.0
33683 0.0
33684 0.0
33685 0.0
33686 0.0
33687 0.0
33688 0.0
33689 0.0
33690 0.0
33691 0.0
33692 0.0
33693 0.0
33694 0.0
33695 0.0
33696 0.0
33697 0.0
33698 0.0
33699 0.0
33700 0.0
33701 0.0
33702 0.0
33703 0.0
33704 0.0
33705 0.0
33706 0.0
33707 0.0
33708 0.0
33709 0.0
33710 0.0
33711 0.0
33712 0.0
33713 0.0
33714 0.0
33715 0.0
33716 0.0
33717 0.0
33718 0.0
33719 0.0
33720 0.0
33721 0.31324
33722 0.0
33723 0.0
33724 0.0
33725 0.0
33726 0.0
33727 0.0
33728 0.0
33729 0.0
33730 0.0
33731 0.0
33732 0.0
33733 0.0
33734 0.0
33735 0.0
33736 0.0
33737 0.0
33738 0.0
33739 0.31324
33740 0.0
33741 0.0
33742 0.0
33743 0.0
33744 0.0
33745 0.0
33746 0.0
33747 0.0
33748 0.0
33749 0.0
33750 0.0
33751 0.31324
33752 0.0
33753 0.0
33754 0.0
33755 0.0
33756 0.0
33757 0.0
33758 0.0
33759 0.0
33760 0.0
33761 0.0
33762 0.0
33763 0.0
33764 0.0
33765 0.0
33766 0.31324
33767 0.0
33768 0.0
33769 0.0
33770 0.0
33771 0.0
33772 0.0
33773 0.0
33774 0.0
33775 0.0
33776 0.0
33777 0.0
33778 0.0
33779 0.0
33780 0.0
33781 0.0
33782 0.0
33783 0.0
33784 0.0
33785 0.0
33786 0.0
33787 0.0
33788 0.0
33789 0.0
33790 0.0
33791 0.0
33792 0.0
33793 0.0
33794 0.0
33795 0.0
33796 0.0
33797 0.0
33798 0.0
33799 0.0
33800 0.0
33801 0.0
33802 0.0
33803 0.0
33804 0.31324
33805 0.0
33806 0.0
33807 0.0
33808 0.0
33809 0.0
33810 0.0
33811 0.0
33812 0.0
33813 0.0
33814 0.0
33815 0.0
33816 0.0
33817 0.0
33818 0.0
33819 0.0
33820 0.0
33821 0.0
33822 0.0
33823 0.0
33824 0.0
33825 0.0
33826 0.0
33827 0.0
33828 0.0
33829 0.0
33830 0.0
33831 0.0
33832 0.0
33833 0.0
33834 0.0
33835 0.0
33836 0.0
33837 0.0
33838 0.0
33839 0.0
33840 0.0
33841 0.0
33842 0.0
33843 0.0
33844 0.0
33845 0.0
33846 0.0
33847 0.0
33848 0.0
33849 0.31324
33850 0.0
33851 0.0
33852 0.0
33853 0.0
33854 0.0
33855 0.0
33856 0.0
33857 0.0
33858 0.0
33859 0.0
33860 0.0
33861 0.0
33862 0.0
33863 0.0
33864 0.0
33865 0.0
33866 0.0
33867 0.0
33868 0.0
33869 0.0
33870 0.0
33871 0.0
33872 0.0
33873 0.0
33874 0.0
33875 0.0
33876 0.0
33877 0.0
33878 0.0
33879 0.0
33880 0.0
33881 0.0
33882 0.0
33883 0.31324
33884 0.31324
33885 0.0
33886 0.0
33887 0.0
33888 0.0
33889 0.0
33890 0.0
33891 0.0
33892 0.0
33893 0.0
33894 0.31324
33895 0.0
33896 0.0
33897 0.0
33898 0.0
33899 0.0
33900 0.0
33901 0.0
33902 0.0
33903 0.0
33904 0.0
33905 0.0
33906 0.0
33907 0.0
33908 0.0
33909 0.0
33910 0.0
33911 0.0
33912 0.0
33913 0.0
33914 0.0
33915 0.0
33916 0.0
33917 0.0
33918 0.0
33919 0.0
33920 0.0
33921 0.0
33922 0.0
33923 0.0
33924 0.0
33925 0.0
33926 0.0
33927 0.0
33928 0.0
33929 0.0
33930 0.0
33931 0.0
33932 0.0
33933 0.0
33934 0.0
33935 0.0
33936 0.31324
33937 0.0
33938 0.0
33939 0.0
33940 0.0
33941 0.0
33942 0.0
33943 0.0
33944 0.0
33945 0.0
33946 0.0
33947 0.0
33948 0.0
33949 0.0
33950 0.0
33951 0.0
33952 0.0
33953 0.0
33954 0.9397200000000001
33955 0.0
33956 0.0
33957 0.0
33958 0.31324
33959 0.0
33960 0.0
33961 0.0
33962 0.0
33963 0.0
33964 0.0
33965 0.0
33966 0.0
33967 0.0
33968 0.0
33969 0.0
33970 0.0
33971 0.0
33972 0.0
33973 0.0
33974 0.0
33975 0.0
33976 0.0
33977 0.0
33978 0.0
33979 0.0
33980 0.0
33981 0.0
33982 0.0
33983 0.0
33984 0.0
33985 0.0
33986 0.0
33987 0.0
33988 0.0
33989 0.0
33990 0.0
33991 0.0
33992 0.0
33993 0.0
33994 0.0
33995 0.0
33996 0.0
33997 0.0
33998 0.0
33999 0.0
34000 0.0
34001 0.0
34002 0.0
34003 0.0
34004 0.0
34005 0.0
34006 0.0
34007 0.0
34008 0.0
34009 0.0
34010 0.0
34011 0.0
34012 0.0
34013 0.0
34014 0.0
34015 0.0
34016 0.0
34017 0.0
34018 0.0
34019 0.0
34020 0.0
34021 0.0
34022 0.0
34023 0.0
34024 0.0
34025 0.0
34026 0.0
34027 0.0
34028 0.0
34029 0.0
34030 0.0
34031 0.0
34032 0.0
34033 0.31324
34034 0.0
34035 0.31324
34036 0.0
34037 0.0
34038 0.0
34039 0.0
34040 0.0
34041 0.0
34042 0.0
34043 0.0
34044 0.0
34045 0.0
34046 0.0
34047 0.0
34048 0.0
34049 0.0
34050 0.0
34051 0.0
34052 0.0
34053 0.0
34054 0.0
34055 0.0
34056 0.0
34057 0.0
34058 0.0
34059 0.0
34060 0.0
34061 0.0
34062 0.0
34063 0.0
34064 0.31324
34065 0.0
34066 0.0
34067 0.0
34068 0.0
34069 0.0
34070 0.0
34071 0.0
34072 0.0
34073 0.0
34074 0.0
34075 0.0
34076 0.0
34077 0.0
34078 0.0
34079 0.0
34080 0.31324
34081 0.0
34082 0.0
34083 0.0
34084 0.0
34085 0.0
34086 0.0
34087 0.0
34088 0.0
34089 0.0
34090 0.0
34091 0.0
34092 0.0
34093 0.0
34094 0.0
34095 0.0
34096 0.31324
34097 0.0
34098 0.0
34099 0.0
34100 0.0
34101 0.0
34102 0.0
34103 0.0
34104 0.0
34105 0.0
34106 0.0
34107 0.0
34108 0.0
34109 0.0
34110 0.31324
34111 0.0
34112 0.0
34113 0.0
34114 0.0
34115 0.0
34116 0.0
34117 0.0
34118 0.0
34119 0.0
34120 0.0
34121 0.0
34122 0.0
34123 0.0
34124 0.0
34125 0.0
34126 0.0
34127 0.0
34128 0.0
34129 0.0
34130 0.0
34131 0.0
34132 0.0
34133 0.0
34134 0.0
34135 0.0
34136 0.0
34137 0.0
34138 0.0
34139 0.0
34140 0.0
34141 0.0
34142 0.0
34143 0.0
34144 0.0
34145 0.0
34146 0.0
34147 0.0
34148 0.31324
34149 0.0
34150 0.0
34151 0.0
34152 0.0
34153 0.0
34154 0.0
34155 0.0
34156 0.0
34157 0.0
34158 0.0
34159 0.0
34160 0.0
34161 0.0
34162 0.0
34163 0.0
34164 0.0
34165 0.0
34166 0.0
34167 0.0
34168 0.0
34169 0.0
34170 0.0
34171 0.0
34172 0.0
34173 0.0
34174 0.31324
34175 0.0
34176 0.0
34177 0.0
34178 0.0
34179 0.0
34180 0.0
34181 0.0
34182 0.0
34183 0.0
34184 0.0
34185 0.0
34186 0.0
34187 0.0
34188 0.0
34189 0.0
34190 0.0
34191 0.0
34192 0.0
34193 0.0
34194 0.0
34195 0.0
34196 0.0
34197 0.31324
34198 0.0
34199 0.0
34200 0.0
34201 0.0
34202 0.0
34203 0.0
34204 0.0
34205 0.0
34206 0.0
34207 0.0
34208 0.0
34209 0.0
34210 0.0
34211 0.0
34212 0.31324
34213 0.31324
34214 0.0
34215 0.0
34216 0.31324
34217 0.0
34218 0.0
34219 0.0
34220 0.0
34221 0.0
34222 0.0
34223 0.0
34224 0.0
34225 0.0
34226 0.0
34227 0.0
34228 0.0
34229 0.0
34230 0.0
34231 0.31324
34232 0.0
34233 0.0
34234 0.0
34235 0.0
34236 0.0
34237 0.0
34238 0.0
34239 0.0
34240 0.0
34241 0.0
34242 0.0
34243 0.0
34244 0.0
34245 0.0
34246 0.0
34247 0.0
34248 0.0
34249 0.0
34250 0.0
34251 0.0
34252 0.0
34253 0.0
34254 0.31324
34255 0.0
34256 0.0
34257 0.0
34258 0.0
34259 0.0
34260 0.0
34261 0.0
34262 0.0
34263 0.0
34264 0.0
34265 0.0
34266 0.0
34267 0.0
34268 0.0
34269 0.0
34270 0.0
34271 0.0
34272 0.0
34273 0.0
34274 0.0
34275 0.0
34276 0.0
34277 0.0
34278 0.0
34279 0.0
34280 0.0
34281 0.0
34282 0.0
34283 0.0
34284 0.0
34285 0.0
34286 0.0
34287 0.0
34288 0.0
34289 0.0
34290 0.0
34291 0.0
34292 0.0
34293 0.0
34294 0.0
34295 0.0
34296 0.0
34297 0.0
34298 0.0
34299 0.0
34300 0.0
34301 0.0
34302 0.0
34303 0.0
34304 0.0
34305 0.0
34306 0.0
34307 0.0
34308 0.0
34309 0.0
34310 0.0
34311 0.0
34312 0.0
34313 0.0
34314 0.0
34315 0.0
34316 0.0
34317 0.0
34318 0.0
34319 0.0
34320 0.0
34321 0.0
34322 0.0
34323 0.0
34324 0.0
34325 0.0
34326 0.31324
34327 0.0
34328 0.0
34329 0.0
34330 0.31324
34331 0.0
34332 0.0
34333 0.0
34334 0.31324
34335 0.0
34336 0.0
34337 0.0
34338 0.0
34339 0.0
34340 0.0
34341 0.0
34342 0.0
34343 0.0
34344 0.0
34345 0.31324
34346 0.0
34347 0.0
34348 0.0
34349 0.0
34350 0.0
34351 0.0
34352 0.0
34353 0.0
34354 0.0
34355 0.0
34356 0.0
34357 0.0
34358 0.31324
34359 0.0
34360 0.0
34361 0.0
34362 0.31324
34363 0.0
34364 0.0
34365 0.0
34366 0.0
34367 0.0
34368 0.0
34369 0.31324
34370 0.0
34371 0.0
34372 0.0
34373 0.31324
34374 0.0
34375 0.31324
34376 0.0
34377 0.62648
34378 0.0
34379 0.0
34380 0.0
34381 0.0
34382 0.0
34383 0.0
34384 0.0
34385 0.0
34386 0.0
34387 0.0
34388 0.0
34389 0.0
34390 0.0
34391 0.0
34392 0.0
34393 0.0
34394 0.0
34395 0.0
34396 0.0
34397 0.0
34398 0.0
34399 0.0
34400 0.0
34401 0.0
34402 0.0
34403 0.0
34404 0.0
34405 0.0
34406 0.0
34407 0.0
34408 0.0
34409 0.0
34410 0.0
34411 0.0
34412 0.0
34413 0.0
34414 0.0
34415 0.0
34416 0.0
34417 0.0
34418 0.0
34419 0.0
34420 0.0
34421 0.0
34422 0.0
34423 0.0
34424 0.0
34425 0.0
34426 0.0
34427 0.0
34428 0.0
34429 0.0
34430 0.0
34431 0.0
34432 0.0
34433 0.0
34434 0.0
34435 0.0
34436 0.0
34437 0.0
34438 0.0
34439 0.0
34440 0.0
34441 0.0
34442 0.0
34443 0.0
34444 0.0
34445 0.0
34446 0.31324
34447 0.0
34448 0.0
34449 0.0
34450 0.0
34451 0.0
34452 0.0
34453 0.0
34454 0.0
34455 0.0
34456 0.0
34457 0.0
34458 0.0
34459 0.0
34460 0.0
34461 0.0
34462 0.0
34463 0.0
34464 0.0
34465 0.0
34466 0.0
34467 0.0
34468 0.0
34469 0.0
34470 0.31324
34471 0.0
34472 0.0
34473 0.0
34474 0.0
34475 0.0
34476 0.0
34477 0.31324
34478 0.0
34479 0.9397200000000001
34480 0.31324
34481 0.0
34482 0.0
34483 0.0
34484 0.0
34485 0.0
34486 0.0
34487 0.0
34488 0.0
34489 0.0
34490 0.0
34491 0.0
34492 0.0
34493 0.0
34494 0.0
34495 0.0
34496 0.0
34497 0.0
34498 0.0
34499 0.0
34500 0.0
34501 0.0
34502 0.0
34503 0.0
34504 0.0
34505 0.31324
34506 0.0
34507 0.0
34508 0.0
34509 0.0
34510 0.0
34511 0.0
34512 0.0
34513 0.0
34514 0.0
34515 0.0
34516 0.0
34517 0.0
34518 0.0
34519 0.0
34520 0.0
34521 0.31324
34522 0.0
34523 0.0
34524 0.0
34525 0.0
34526 0.0
34527 0.0
34528 0.0
34529 0.0
34530 0.0
34531 0.0
34532 0.0
34533 0.0
34534 0.0
34535 0.0
34536 0.0
34537 0.0
34538 0.31324
34539 0.31324
34540 0.0
34541 0.0
34542 0.0
34543 0.0
34544 0.0
34545 0.0
34546 0.0
34547 0.0
34548 0.0
34549 0.0
34550 0.0
34551 0.0
34552 0.0
34553 0.31324
34554 0.0
34555 0.0
34556 0.31324
34557 0.0
34558 0.0
34559 0.0
34560 0.0
34561 0.0
34562 0.0
34563 0.31324
34564 0.0
34565 0.0
34566 0.0
34567 0.0
34568 0.31324
34569 0.0
34570 0.0
34571 0.0
34572 0.0
34573 0.0
34574 0.0
34575 0.0
34576 0.0
34577 0.0
34578 0.0
34579 0.0
34580 0.0
34581 0.0
34582 0.0
34583 0.0
34584 0.0
34585 0.0
34586 0.0
34587 0.0
34588 0.0
34589 0.0
34590 0.0
34591 0.0
34592 0.0
34593 0.0
34594 0.0
34595 0.0
34596 0.0
34597 0.0
34598 0.0
34599 0.0
34600 0.0
34601 0.0
34602 0.0
34603 0.0
34604 0.0
34605 0.0
34606 0.0
34607 0.0
34608 0.0
34609 0.0
34610 0.0
34611 0.0
34612 0.0
34613 0.0
34614 0.0
34615 0.0
34616 0.0
34617 0.0
34618 0.0
34619 0.0
34620 0.0
34621 0.0
34622 0.0
34623 0.0
34624 0.0
34625 0.0
34626 0.0
34627 0.0
34628 0.0
34629 0.0
34630 0.0
34631 0.0
34632 0.0
34633 0.0
34634 0.0
34635 0.0
34636 0.31324
34637 0.0
34638 0.0
34639 0.0
34640 0.0
34641 0.0
34642 0.0
34643 0.31324
34644 0.0
34645 0.0
34646 0.0
34647 0.0
34648 0.0
34649 0.0
34650 0.0
34651 0.0
34652 0.0
34653 0.0
34654 0.0
34655 0.0
34656 0.0
34657 0.0
34658 0.0
34659 0.0
34660 0.0
34661 0.0
34662 0.0
34663 0.31324
34664 0.0
34665 0.0
34666 0.0
34667 0.0
34668 0.0
34669 0.0
34670 0.0
34671 0.0
34672 0.0
34673 0.0
34674 0.0
34675 0.0
34676 0.0
34677 0.0
34678 0.0
34679 0.0
34680 0.0
34681 0.0
34682 0.0
34683 0.0
34684 0.0
34685 0.0
34686 0.0
34687 0.0
34688 0.0
34689 0.31324
34690 0.0
34691 0.0
34692 0.0
34693 0.0
34694 0.0
34695 0.31324
34696 0.0
34697 0.0
34698 0.0
34699 0.0
34700 0.0
34701 0.0
34702 0.0
34703 0.0
34704 0.0
34705 0.0
34706 0.0
34707 0.0
34708 0.0
34709 0.0
34710 0.0
34711 0.0
34712 0.0
34713 0.0
34714 0.0
34715 0.0
34716 0.0
34717 0.0
34718 0.0
34719 0.0
34720 0.0
34721 0.31324
34722 0.0
34723 0.0
34724 0.0
34725 0.0
34726 0.0
34727 0.0
34728 0.0
34729 0.0
34730 0.0
34731 0.0
34732 0.0
34733 0.0
34734 0.0
34735 0.0
34736 0.0
34737 0.0
34738 0.0
34739 0.0
34740 0.0
34741 0.0
34742 0.0
34743 0.0
34744 0.0
34745 0.0
34746 0.0
34747 0.0
34748 0.0
34749 0.0
34750 0.0
34751 0.0
34752 0.0
34753 0.0
34754 0.0
34755 0.0
34756 0.0
34757 0.0
34758 0.0
34759 0.0
34760 0.0
34761 0.0
34762 0.0
34763 0.0
34764 0.0
34765 0.0
34766 0.0
34767 0.31324
34768 0.0
34769 0.0
34770 0.0
34771 0.0
34772 0.0
34773 0.31324
34774 0.0
34775 0.0
34776 0.0
34777 0.0
34778 0.0
34779 0.0
34780 0.0
34781 0.0
34782 0.0
34783 0.0
34784 0.0
34785 0.0
34786 0.0
34787 0.0
34788 0.0
34789 0.0
34790 0.0
34791 0.0
34792 0.0
34793 0.0
34794 0.0
34795 0.0
34796 0.0
34797 0.0
34798 0.0
34799 0.0
34800 0.0
34801 0.0
34802 0.0
34803 0.0
34804 0.0
34805 0.0
34806 0.0
34807 0.0
34808 0.0
34809 0.0
34810 0.0
34811 0.0
34812 0.0
34813 0.0
34814 0.0
34815 0.0
34816 0.0
34817 0.0
34818 0.0
34819 0.0
34820 0.0
34821 0.0
34822 0.0
34823 0.0
34824 0.0
34825 0.0
34826 0.0
34827 0.0
34828 0.0
34829 0.0
34830 0.0
34831 0.31324
34832 0.0
34833 0.0
34834 0.0
34835 0.0
34836 0.0
34837 0.0
34838 0.0
34839 0.0
34840 0.0
34841 0.0
34842 0.0
34843 0.0
34844 0.0
34845 0.0
34846 0.0
34847 0.0
34848 0.0
34849 0.0
34850 0.0
34851 0.0
34852 0.0
34853 0.0
34854 0.0
34855 0.0
34856 0.0
34857 0.0
34858 0.0
34859 0.31324
34860 0.0
34861 0.0
34862 0.0
34863 0.0
34864 0.0
34865 0.0
34866 0.0
34867 0.0
34868 0.0
34869 0.0
34870 0.31324
34871 0.31324
34872 0.31324
34873 0.0
34874 0.0
34875 0.0
34876 0.0
34877 0.0
34878 0.0
34879 0.0
34880 0.0
34881 0.0
34882 0.0
34883 0.31324
34884 0.0
34885 0.0
34886 0.0
34887 0.0
34888 0.0
34889 0.0
34890 0.0
34891 0.0
34892 0.0
34893 0.0
34894 0.0
34895 0.0
34896 0.0
34897 0.0
34898 0.0
34899 0.0
34900 0.0
34901 0.0
34902 0.0
34903 0.0
34904 0.0
34905 0.0
34906 0.0
34907 0.0
34908 0.0
34909 0.0
34910 0.31324
34911 0.0
34912 0.0
34913 0.0
34914 0.0
34915 0.0
34916 0.0
34917 0.0
34918 0.0
34919 0.0
34920 0.0
34921 0.0
34922 0.0
34923 0.0
34924 0.0
34925 0.0
34926 0.0
34927 0.0
34928 0.0
34929 0.0
34930 0.0
34931 0.0
34932 0.31324
34933 0.0
34934 0.0
34935 0.0
34936 0.0
34937 0.0
34938 0.0
34939 0.0
34940 0.0
34941 0.0
34942 0.0
34943 0.0
34944 0.0
34945 0.0
34946 0.0
34947 0.0
34948 0.0
34949 0.0
34950 0.0
34951 0.0
34952 0.0
34953 0.0
34954 0.0
34955 0.0
34956 0.0
34957 0.0
34958 0.0
34959 0.0
34960 0.0
34961 0.0
34962 0.0
34963 0.0
34964 0.0
34965 0.0
34966 0.0
34967 0.0
34968 0.0
34969 0.0
34970 0.0
34971 0.0
34972 0.0
34973 0.0
34974 0.0
34975 0.0
34976 0.31324
34977 0.0
34978 0.0
34979 0.0
34980 0.0
34981 0.0
34982 0.0
34983 0.0
34984 0.0
34985 0.0
34986 0.0
34987 0.0
34988 0.0
34989 0.0
34990 0.0
34991 0.0
34992 0.0
34993 0.0
34994 0.0
34995 0.0
34996 0.0
34997 0.0
34998 0.0
34999 0.0
35000 0.0
35001 0.0
35002 0.0
35003 0.0
35004 0.0
35005 0.0
35006 0.0
35007 0.0
35008 0.0
35009 0.0
35010 0.0
35011 0.0
35012 0.0
35013 0.0
35014 0.31324
35015 0.0
35016 0.0
35017 0.0
35018 0.0
35019 0.0
35020 0.0
35021 0.0
35022 0.0
35023 0.31324
35024 0.0
35025 0.0
35026 0.0
35027 0.31324
35028 0.0
35029 0.0
35030 0.0
35031 0.0
35032 0.0
35033 0.0
35034 0.0
35035 0.0
35036 0.0
35037 0.0
35038 0.0
35039 0.0
35040 0.0
35041 0.0
35042 0.0
35043 0.0
35044 0.0
35045 0.0
35046 0.0
35047 0.0
35048 0.0
35049 0.0
35050 0.0
35051 0.0
35052 0.0
35053 0.0
35054 0.0
35055 0.0
35056 0.0
35057 0.0
35058 0.0
35059 0.0
35060 0.0
35061 0.0
35062 0.0
35063 0.0
35064 0.0
35065 0.0
35066 0.0
35067 0.0
35068 0.0
35069 0.0
35070 0.0
35071 0.0
35072 0.0
35073 0.0
35074 0.0
35075 0.0
35076 0.0
35077 0.0
35078 0.0
35079 0.0
35080 0.0
35081 0.0
35082 0.0
35083 0.0
35084 0.0
35085 0.0
35086 0.0
35087 0.0
35088 0.0
35089 0.0
35090 0.0
35091 0.0
35092 0.0
35093 0.0
35094 0.0
35095 0.0
35096 0.0
35097 0.0
35098 0.0
35099 0.0
35100 0.0
35101 0.0
35102 0.0
35103 0.0
35104 0.0
35105 0.0
35106 0.0
35107 0.0
35108 0.0
35109 0.0
35110 0.0
35111 0.0
35112 0.0
35113 0.0
35114 0.0
35115 0.0
35116 0.0
35117 0.0
35118 0.0
35119 0.31324
35120 0.0
35121 0.31324
35122 0.0
35123 0.31324
35124 0.0
35125 0.0
35126 0.0
35127 0.0
35128 0.0
35129 0.0
35130 0.0
35131 0.0
35132 0.0
35133 0.0
35134 0.0
35135 0.0
35136 0.0
35137 0.0
35138 0.0
35139 0.0
35140 0.0
35141 0.0
35142 0.0
35143 0.0
35144 0.0
35145 0.0
35146 0.0
35147 0.31324
35148 0.0
35149 0.0
35150 0.0
35151 0.0
35152 0.0
35153 0.0
35154 0.0
35155 0.0
35156 0.0
35157 0.0
35158 0.0
35159 0.0
35160 0.0
35161 0.0
35162 0.0
35163 0.0
35164 0.0
35165 0.0
35166 0.0
35167 0.0
35168 0.0
35169 0.0
35170 0.0
35171 0.0
35172 0.0
35173 0.0
35174 0.0
35175 0.0
35176 0.0
35177 0.0
35178 0.0
35179 0.0
35180 0.0
35181 0.0
35182 0.0
35183 0.0
35184 0.0
35185 0.0
35186 0.0
35187 0.0
35188 0.0
35189 0.0
35190 0.0
35191 0.0
35192 0.0
35193 0.0
35194 0.0
35195 0.0
35196 0.0
35197 0.0
35198 0.0
35199 0.31324
35200 0.0
35201 0.0
35202 0.0
35203 0.0
35204 0.0
35205 0.0
35206 0.0
35207 0.0
35208 0.0
35209 0.0
35210 0.0
35211 0.0
35212 0.0
35213 0.0
35214 0.0
35215 0.0
35216 0.0
35217 0.0
35218 0.0
35219 0.0
35220 0.0
35221 0.0
35222 0.0
35223 0.0
35224 0.0
35225 0.0
35226 0.0
35227 0.0
35228 0.0
35229 0.0
35230 0.0
35231 0.0
35232 0.0
35233 0.0
35234 0.0
35235 0.0
35236 0.0
35237 0.0
35238 0.0
35239 0.0
35240 0.0
35241 0.0
35242 0.0
35243 0.0
35244 0.0
35245 0.0
35246 0.0
35247 0.0
35248 0.0
35249 0.0
35250 0.0
35251 0.0
35252 0.0
35253 0.0
35254 0.31324
35255 0.0
35256 0.0
35257 0.0
35258 0.31324
35259 0.0
35260 0.0
35261 0.0
35262 0.0
35263 0.0
35264 0.0
35265 0.0
35266 0.0
35267 0.0
35268 0.0
35269 0.31324
35270 0.0
35271 0.0
35272 0.31324
35273 0.0
35274 0.0
35275 0.0
35276 0.0
35277 0.0
35278 0.0
35279 0.62648
35280 0.31324
35281 0.0
35282 0.0
35283 0.0
35284 0.0
35285 0.0
35286 0.0
35287 0.0
35288 0.0
35289 0.0
35290 0.0
35291 0.0
35292 0.0
35293 0.0
35294 0.0
35295 0.0
35296 0.0
35297 0.62648
35298 0.0
35299 0.0
35300 0.0
35301 0.0
35302 0.0
35303 0.0
35304 0.0
35305 0.0
35306 0.0
35307 0.0
35308 0.31324
35309 0.31324
35310 0.0
35311 0.0
35312 0.31324
35313 0.0
35314 0.0
35315 0.0
35316 0.31324
35317 0.31324
35318 0.0
35319 0.0
35320 0.31324
35321 0.0
35322 0.31324
35323 0.31324
35324 0.0
35325 0.31324
35326 0.0
35327 0.0
35328 0.0
35329 0.0
35330 0.0
35331 0.0
35332 0.0
35333 0.0
35334 0.0
35335 0.31324
35336 0.0
35337 0.0
35338 0.62648
35339 0.0
35340 0.0
35341 0.0
35342 0.0
35343 0.0
35344 0.0
35345 0.0
35346 0.0
35347 0.31324
35348 0.0
35349 0.31324
35350 0.31324
35351 0.0
35352 0.0
35353 0.0
35354 0.31324
35355 0.9397200000000001
35356 0.0
35357 0.0
35358 0.0
35359 0.0
35360 0.0
35361 0.0
35362 0.0
35363 0.0
35364 0.0
35365 0.0
35366 0.0
35367 0.0
35368 0.0
35369 0.0
35370 0.0
35371 0.0
35372 0.0
35373 0.0
35374 0.0
35375 0.0
35376 0.31324
35377 0.31324
35378 0.0
35379 0.0
35380 0.31324
35381 0.0
35382 0.31324
35383 0.0
35384 0.0
35385 0.0
35386 0.0
35387 0.0
35388 0.0
35389 0.0
35390 0.0
35391 0.0
35392 0.0
35393 0.0
35394 0.0
35395 0.0
35396 0.9397200000000001
35397 0.0
35398 0.0
35399 0.0
35400 0.0
35401 0.0
35402 0.0
35403 0.0
35404 0.0
35405 0.0
35406 0.0
35407 0.0
35408 0.0
35409 0.0
35410 0.0
35411 0.0
35412 0.0
35413 0.31324
35414 0.0
35415 0.0
35416 0.0
35417 0.31324
35418 0.0
35419 0.31324
35420 0.0
35421 0.0
35422 0.0
35423 0.31324
35424 0.0
35425 0.0
35426 0.0
35427 0.0
35428 0.0
35429 0.0
35430 0.0
35431 0.0
35432 0.0
35433 0.0
35434 0.0
35435 0.0
35436 0.0
35437 0.62648
35438 0.0
35439 0.0
35440 0.0
35441 0.0
35442 0.0
35443 0.0
35444 0.0
35445 0.0
35446 0.0
35447 0.31324
35448 0.31324
35449 0.0
35450 0.0
35451 0.0
35452 0.62648
35453 0.62648
35454 0.0
35455 0.0
35456 0.0
35457 0.0
35458 0.0
35459 0.0
35460 0.0
35461 0.0
35462 0.0
35463 0.0
35464 0.9397200000000001
35465 0.0
35466 0.0
35467 0.31324
35468 0.0
35469 0.0
35470 0.0
35471 0.31324
35472 0.31324
35473 0.0
35474 0.0
35475 0.0
35476 0.0
35477 0.0
35478 0.0
35479 0.0
35480 0.0
35481 0.0
35482 0.0
35483 0.0
35484 0.0
35485 0.0
35486 0.0
35487 0.62648
35488 0.31324
35489 0.31324
35490 0.0
35491 0.0
35492 0.31324
35493 0.31324
35494 0.0
35495 0.0
35496 0.0
35497 0.0
35498 0.62648
35499 0.0
35500 0.0
35501 0.0
35502 0.0
35503 0.31324
35504 0.0
35505 0.0
35506 0.31324
35507 0.0
35508 0.0
35509 0.0
35510 0.0
35511 0.0
35512 0.0
35513 0.0
35514 0.0
35515 0.0
35516 0.0
35517 0.0
35518 0.0
35519 0.0
35520 0.0
35521 0.31324
35522 0.31324
35523 0.0
35524 0.0
35525 0.31324
35526 0.0
35527 0.0
35528 0.0
35529 0.0
35530 0.0
35531 0.0
35532 0.0
35533 0.0
35534 0.0
35535 0.0
35536 0.0
35537 0.0
35538 0.0
35539 0.0
35540 0.0
35541 0.0
35542 0.0
35543 0.0
35544 0.0
35545 0.0
35546 0.0
35547 0.0
35548 0.0
35549 0.0
35550 0.0
35551 0.0
35552 0.31324
35553 0.0
35554 0.0
35555 0.0
35556 0.0
35557 0.0
35558 0.0
35559 0.0
35560 0.0
35561 0.0
35562 0.0
35563 0.0
35564 0.0
35565 0.0
35566 0.0
35567 0.0
35568 0.0
35569 0.0
35570 0.0
35571 0.0
35572 0.0
35573 0.0
35574 0.0
35575 0.0
35576 0.0
35577 0.31324
35578 0.0
35579 0.0
35580 0.0
35581 0.0
35582 0.0
35583 0.0
35584 0.0
35585 0.0
35586 0.0
35587 0.0
35588 0.0
35589 0.0
35590 0.0
35591 0.0
35592 0.0
35593 0.0
35594 0.0
35595 0.0
35596 0.0
35597 0.0
35598 0.0
35599 0.0
35600 0.0
35601 0.0
35602 0.0
35603 0.0
35604 0.0
35605 0.0
35606 0.0
35607 0.0
35608 0.0
35609 0.0
35610 0.0
35611 0.0
35612 0.31324
35613 0.0
35614 0.0
35615 0.0
35616 0.0
35617 0.0
35618 0.0
35619 0.0
35620 0.0
35621 0.0
35622 0.0
35623 0.0
35624 0.31324
35625 0.0
35626 0.0
35627 0.0
35628 0.0
35629 0.0
35630 0.0
35631 0.0
35632 0.0
35633 0.0
35634 0.0
35635 0.0
35636 0.0
35637 0.0
35638 0.0
35639 0.0
35640 0.0
35641 0.0
35642 0.0
35643 0.0
35644 0.0
35645 0.0
35646 0.0
35647 0.0
35648 0.0
35649 0.0
35650 0.62648
35651 0.0
35652 0.0
35653 0.0
35654 0.0
35655 0.62648
35656 0.0
35657 0.0
35658 0.31324
35659 0.0
35660 0.31324
35661 0.0
35662 0.0
35663 0.0
35664 0.0
35665 0.0
35666 0.31324
35667 0.0
35668 0.0
35669 0.0
35670 0.0
35671 0.0
35672 0.0
35673 0.0
35674 0.0
35675 0.0
35676 0.0
35677 0.0
35678 0.0
35679 0.0
35680 0.0
35681 0.0
35682 0.0
35683 0.0
35684 0.31324
35685 0.0
35686 0.0
35687 0.0
35688 0.0
35689 0.0
35690 0.0
35691 0.0
35692 0.0
35693 0.0
35694 0.0
35695 0.0
35696 0.0
35697 0.0
35698 0.0
35699 0.0
35700 0.0
35701 0.0
35702 0.0
35703 0.0
35704 0.0
35705 0.0
35706 0.0
35707 0.0
35708 0.0
35709 0.0
35710 0.0
35711 0.0
35712 0.0
35713 0.0
35714 0.0
35715 0.0
35716 0.0
35717 0.0
35718 0.0
35719 0.0
35720 0.0
35721 0.0
35722 0.0
35723 0.0
35724 0.0
35725 0.0
35726 0.0
35727 0.0
35728 0.0
35729 0.0
35730 0.0
35731 0.0
35732 0.0
35733 0.0
35734 0.0
35735 0.0
35736 0.31324
35737 0.0
35738 0.0
35739 0.0
35740 0.0
35741 0.0
35742 0.0
35743 0.0
35744 0.0
35745 0.0
35746 0.0
35747 0.0
35748 0.0
35749 0.0
35750 0.0
35751 0.0
35752 0.0
35753 0.0
35754 0.0
35755 0.0
35756 0.0
35757 0.0
35758 0.0
35759 0.0
35760 0.0
35761 0.0
35762 0.0
35763 0.31324
35764 0.0
35765 0.0
35766 0.0
35767 0.0
35768 0.0
35769 0.0
35770 0.0
35771 0.0
35772 0.0
35773 0.0
35774 0.0
35775 0.0
35776 0.0
35777 0.62648
35778 0.0
35779 0.0
35780 0.0
35781 0.0
35782 0.0
35783 0.0
35784 0.0
35785 0.0
35786 0.0
35787 0.0
35788 0.0
35789 0.0
35790 0.0
35791 0.0
35792 0.0
35793 0.0
35794 0.0
35795 0.0
35796 0.0
35797 0.0
35798 0.0
35799 0.0
35800 0.0
35801 0.0
35802 0.0
35803 0.0
35804 0.0
35805 0.0
35806 0.0
35807 0.0
35808 0.0
35809 0.0
35810 0.31324
35811 0.0
35812 0.0
35813 0.0
35814 0.0
35815 0.0
35816 0.0
35817 0.0
35818 0.0
35819 0.0
35820 0.0
35821 0.0
35822 0.0
35823 0.0
35824 0.0
35825 0.0
35826 0.0
35827 0.0
35828 0.0
35829 0.31324
35830 0.31324
35831 0.0
35832 0.0
35833 0.0
35834 0.0
35835 0.0
35836 0.0
35837 0.0
35838 0.0
35839 0.0
35840 0.0
35841 0.0
35842 0.0
35843 0.0
35844 0.0
35845 0.0
35846 0.0
35847 0.0
35848 0.0
35849 0.0
35850 0.0
35851 0.0
35852 0.0
35853 0.0
35854 0.0
35855 0.0
35856 0.0
35857 0.0
35858 0.0
35859 0.0
35860 0.0
35861 0.0
35862 0.0
35863 0.0
35864 0.0
35865 0.0
35866 0.0
35867 0.0
35868 0.0
35869 0.0
35870 0.0
35871 0.0
35872 0.0
35873 0.0
35874 0.0
35875 0.0
35876 0.0
35877 0.0
35878 0.0
35879 0.0
35880 0.0
35881 0.0
35882 0.62648
35883 0.0
35884 0.31324
35885 0.0
35886 0.0
35887 0.0
35888 0.0
35889 0.0
35890 0.0
35891 0.0
35892 0.0
35893 0.0
35894 0.0
35895 0.0
35896 0.31324
35897 0.0
35898 0.0
35899 0.0
35900 0.0
35901 0.0
35902 0.0
35903 0.0
35904 0.0
35905 0.0
35906 0.0
35907 0.0
35908 0.0
35909 0.0
35910 0.0
35911 0.0
35912 0.0
35913 0.0
35914 0.0
35915 0.0
35916 0.0
35917 0.0
35918 0.0
35919 0.0
35920 0.0
35921 0.0
35922 0.0
35923 0.0
35924 0.0
35925 0.0
35926 0.0
35927 0.0
35928 0.0
35929 0.0
35930 0.0
35931 0.0
35932 0.0
35933 0.0
35934 0.0
35935 0.0
35936 0.0
35937 0.0
35938 0.0
35939 0.31324
35940 0.0
35941 0.0
35942 0.0
35943 0.0
35944 0.0
35945 0.0
35946 0.0
35947 0.0
35948 0.0
35949 0.0
35950 0.0
35951 0.0
35952 0.0
35953 0.0
35954 0.0
35955 0.0
35956 0.0
35957 0.0
35958 0.0
35959 0.0
35960 0.0
35961 0.0
35962 0.0
35963 0.0
35964 0.0
35965 0.0
35966 0.0
35967 0.0
35968 0.0
35969 0.31324
35970 0.0
35971 0.0
35972 0.0
35973 0.0
35974 0.0
35975 0.0
35976 0.0
35977 0.0
35978 0.0
35979 0.0
35980 0.0
35981 0.0
35982 0.0
35983 0.0
35984 0.0
35985 0.0
35986 0.0
35987 0.0
35988 0.0
35989 0.0
35990 0.0
35991 0.0
35992 0.0
35993 0.0
35994 0.0
35995 0.0
35996 0.0
35997 0.0
35998 0.31324
35999 0.0
36000 0.0
36001 0.62648
36002 0.0
36003 0.0
36004 0.0
36005 0.0
36006 0.0
36007 0.0
36008 0.0
36009 0.0
36010 0.0
36011 0.0
36012 0.0
36013 0.0
36014 0.0
36015 0.0
36016 0.0
36017 0.0
36018 0.31324
36019 0.0
36020 0.0
36021 0.0
36022 0.31324
36023 0.31324
36024 0.0
36025 0.0
36026 0.0
36027 0.0
36028 0.0
36029 0.0
36030 0.0
36031 0.0
36032 0.0
36033 0.0
36034 0.0
36035 0.0
36036 0.0
36037 0.0
36038 0.0
36039 0.0
36040 0.0
36041 0.0
36042 0.0
36043 0.0
36044 0.0
36045 0.0
36046 0.0
36047 0.0
36048 0.0
36049 0.0
36050 0.0
36051 0.0
36052 0.0
36053 0.0
36054 0.0
36055 0.31324
36056 0.0
36057 0.0
36058 0.0
36059 0.0
36060 0.0
36061 0.31324
36062 0.0
36063 0.0
36064 0.0
36065 0.0
36066 0.0
36067 0.0
36068 0.0
36069 0.0
36070 0.0
36071 0.0
36072 0.0
36073 0.0
36074 0.0
36075 0.0
36076 0.0
36077 0.0
36078 0.0
36079 0.0
36080 0.0
36081 0.0
36082 0.0
36083 0.0
36084 0.0
36085 0.0
36086 0.0
36087 0.0
36088 0.0
36089 0.0
36090 0.0
36091 0.0
36092 0.0
36093 0.0
36094 0.0
36095 0.0
36096 0.0
36097 0.0
36098 0.0
36099 0.0
36100 0.0
36101 0.0
36102 0.0
36103 0.0
36104 0.0
36105 0.0
36106 0.0
36107 0.0
36108 0.0
36109 0.0
36110 0.0
36111 0.0
36112 0.0
36113 0.0
36114 0.0
36115 0.0
36116 0.0
36117 0.0
36118 0.0
36119 0.31324
36120 0.0
36121 0.0
36122 0.0
36123 0.0
36124 0.31324
36125 0.0
36126 0.0
36127 0.0
36128 0.0
36129 0.0
36130 0.0
36131 0.0
36132 0.0
36133 0.0
36134 0.0
36135 0.0
36136 0.0
36137 0.0
36138 0.0
36139 0.0
36140 0.0
36141 0.0
36142 0.0
36143 0.0
36144 0.0
36145 0.0
36146 0.0
36147 0.0
36148 0.0
36149 0.0
36150 0.0
36151 0.0
36152 0.0
36153 0.0
36154 0.0
36155 0.0
36156 0.0
36157 0.0
36158 0.0
36159 0.0
36160 0.0
36161 0.0
36162 0.0
36163 0.0
36164 0.0
36165 0.0
36166 0.0
36167 0.0
36168 0.0
36169 0.0
36170 0.0
36171 0.0
36172 0.0
36173 0.0
36174 0.0
36175 0.0
36176 0.0
36177 0.0
36178 0.0
36179 0.0
36180 0.0
36181 0.0
36182 0.0
36183 0.0
36184 0.0
36185 0.0
36186 0.0
36187 0.0
36188 0.0
36189 0.0
36190 0.31324
36191 0.0
36192 0.0
36193 0.0
36194 0.0
36195 0.0
36196 0.0
36197 0.0
36198 0.0
36199 0.0
36200 0.0
36201 0.0
36202 0.0
36203 0.0
36204 0.0
36205 0.0
36206 0.0
36207 0.0
36208 0.0
36209 0.0
36210 0.0
36211 0.0
36212 0.0
36213 0.0
36214 0.0
36215 0.0
36216 0.0
36217 0.0
36218 0.0
36219 0.0
36220 0.0
36221 0.0
36222 0.0
36223 0.0
36224 0.0
36225 0.0
36226 0.0
36227 0.0
36228 0.0
36229 0.0
36230 0.0
36231 0.0
36232 0.0
36233 0.0
36234 0.0
36235 0.0
36236 0.0
36237 0.0
36238 0.0
36239 0.0
36240 0.0
36241 0.0
36242 0.0
36243 0.0
36244 0.0
36245 0.0
36246 0.0
36247 0.0
36248 0.0
36249 0.0
36250 0.0
36251 0.0
36252 0.0
36253 0.0
36254 0.0
36255 0.0
36256 0.0
36257 0.0
36258 0.0
36259 0.0
36260 0.0
36261 0.0
36262 0.0
36263 0.0
36264 0.0
36265 0.0
36266 0.0
36267 0.0
36268 0.0
36269 0.0
36270 0.0
36271 0.0
36272 0.0
36273 0.0
36274 0.0
36275 0.0
36276 0.0
36277 0.0
36278 0.0
36279 0.0
36280 0.0
36281 0.0
36282 0.0
36283 0.0
36284 0.0
36285 0.0
36286 0.0
36287 0.0
36288 0.0
36289 0.0
36290 0.0
36291 0.0
36292 0.0
36293 0.0
36294 0.0
36295 0.0
36296 0.0
36297 0.0
36298 0.0
36299 0.0
36300 0.0
36301 0.0
36302 0.0
36303 0.0
36304 0.0
36305 0.0
36306 0.0
36307 0.0
36308 0.0
36309 0.0
36310 0.0
36311 0.0
36312 0.0
36313 0.0
36314 0.0
36315 0.0
36316 0.0
36317 0.0
36318 0.0
36319 0.0
36320 0.0
36321 0.0
36322 0.0
36323 0.0
36324 0.0
36325 0.0
36326 0.0
36327 0.0
36328 0.0
36329 0.0
36330 0.0
36331 0.0
36332 0.0
36333 0.0
36334 0.0
36335 0.0
36336 0.0
36337 0.0
36338 0.0
36339 0.0
36340 0.0
36341 0.0
36342 0.0
36343 0.0
36344 0.0
36345 0.0
36346 0.0
36347 0.0
36348 0.0
36349 0.0
36350 0.0
36351 0.0
36352 0.0
36353 0.0
36354 0.0
36355 0.0
36356 0.0
36357 0.31324
36358 0.0
36359 0.0
36360 0.0
36361 0.0
36362 0.0
36363 0.0
36364 0.0
36365 0.0
36366 0.0
36367 0.0
36368 0.0
36369 0.0
36370 0.0
36371 0.0
36372 0.0
36373 0.0
36374 0.0
36375 0.0
36376 0.0
36377 0.0
36378 0.0
36379 0.0
36380 0.0
36381 0.0
36382 0.0
36383 0.0
36384 0.0
36385 0.0
36386 0.0
36387 0.0
36388 0.0
36389 0.0
36390 0.0
36391 0.0
36392 0.0
36393 0.0
36394 0.0
36395 0.0
36396 0.0
36397 0.0
36398 0.0
36399 0.0
36400 0.0
36401 0.0
36402 0.0
36403 0.0
36404 0.0
36405 0.0
36406 0.0
36407 0.0
36408 0.0
36409 0.0
36410 0.0
36411 0.0
36412 0.0
36413 0.0
36414 0.0
36415 0.0
36416 0.0
36417 0.0
36418 0.0
36419 0.0
36420 0.0
36421 0.0
36422 0.0
36423 0.0
36424 0.0
36425 0.0
36426 0.0
36427 0.0
36428 0.0
36429 0.0
36430 0.31324
36431 0.0
36432 0.0
36433 0.0
36434 0.0
36435 0.0
36436 0.0
36437 0.0
36438 0.0
36439 0.31324
36440 0.0
36441 0.0
36442 0.0
36443 0.0
36444 0.0
36445 0.0
36446 0.0
36447 0.0
36448 0.0
36449 0.0
36450 0.0
36451 0.0
36452 0.0
36453 0.0
36454 0.0
36455 0.0
36456 0.0
36457 0.0
36458 0.0
36459 0.0
36460 0.0
36461 0.31324
36462 0.0
36463 0.0
36464 0.0
36465 0.0
36466 0.31324
36467 0.0
36468 0.31324
36469 0.0
36470 0.0
36471 0.0
36472 0.0
36473 0.31324
36474 0.0
36475 0.0
36476 0.0
36477 0.0
36478 0.0
36479 0.0
36480 0.0
36481 0.0
36482 0.0
36483 0.0
36484 0.0
36485 0.0
36486 0.0
36487 0.0
36488 0.0
36489 0.0
36490 0.0
36491 0.0
36492 0.0
36493 0.0
36494 0.0
36495 0.0
36496 0.0
36497 0.0
36498 0.0
36499 0.0
36500 0.0
36501 0.0
36502 0.0
36503 0.0
36504 0.0
36505 0.0
36506 0.0
36507 0.0
36508 0.0
36509 0.0
36510 0.0
36511 0.0
36512 0.0
36513 0.0
36514 0.0
36515 0.0
36516 0.31324
36517 0.0
36518 0.31324
36519 0.0
36520 0.0
36521 0.0
36522 0.0
36523 0.0
36524 0.0
36525 0.31324
36526 0.0
36527 0.0
36528 0.0
36529 0.0
36530 0.0
36531 0.0
36532 0.0
36533 0.0
36534 0.0
36535 0.0
36536 0.0
36537 0.31324
36538 0.0
36539 0.0
36540 0.0
36541 0.0
36542 0.0
36543 0.0
36544 0.0
36545 0.0
36546 0.0
36547 0.0
36548 0.0
36549 0.31324
36550 0.0
36551 0.31324
36552 0.0
36553 0.0
36554 0.0
36555 0.0
36556 0.0
36557 0.0
36558 0.0
36559 0.0
36560 0.31324
36561 0.31324
36562 0.0
36563 0.0
36564 0.0
36565 0.0
36566 0.0
36567 0.0
36568 0.0
36569 0.0
36570 0.0
36571 0.0
36572 0.0
36573 0.0
36574 0.0
36575 0.0
36576 0.0
36577 0.0
36578 0.0
36579 0.0
36580 0.31324
36581 0.31324
36582 0.62648
36583 0.31324
36584 0.0
36585 0.0
36586 0.31324
36587 0.31324
36588 0.0
36589 0.0
36590 0.0
36591 0.0
36592 0.0
36593 0.0
36594 0.0
36595 0.0
36596 0.0
36597 0.0
36598 0.0
36599 0.0
36600 0.0
36601 0.0
36602 0.0
36603 0.31324
36604 0.31324
36605 0.0
36606 0.31324
36607 0.0
36608 0.62648
36609 0.0
36610 0.0
36611 0.0
36612 0.0
36613 0.0
36614 0.0
36615 0.0
36616 0.0
36617 0.0
36618 0.0
36619 0.0
36620 0.0
36621 0.0
36622 0.0
36623 0.0
36624 0.0
36625 0.0
36626 0.0
36627 0.0
36628 0.0
36629 0.0
36630 0.0
36631 0.0
36632 0.0
36633 0.0
36634 0.0
36635 0.0
36636 0.0
36637 0.0
36638 0.0
36639 0.0
36640 0.0
36641 0.0
36642 0.0
36643 0.0
36644 0.0
36645 0.0
36646 0.0
36647 0.0
36648 0.0
36649 0.0
36650 0.0
36651 0.0
36652 0.0
36653 0.0
36654 0.0
36655 0.0
36656 0.31324
36657 0.0
36658 0.0
36659 0.0
36660 0.0
36661 0.0
36662 0.0
36663 0.0
36664 0.0
36665 0.0
36666 0.0
36667 0.31324
36668 0.0
36669 0.0
36670 0.0
36671 0.0
36672 0.0
36673 0.0
36674 0.0
36675 0.0
36676 0.0
36677 0.0
36678 0.0
36679 0.0
36680 0.0
36681 0.31324
36682 0.0
36683 0.0
36684 0.0
36685 0.0
36686 0.0
36687 0.0
36688 0.0
36689 0.0
36690 0.0
36691 0.0
36692 0.0
36693 0.0
36694 0.62648
36695 0.0
36696 0.0
36697 0.31324
36698 0.31324
36699 0.0
36700 0.0
36701 0.31324
36702 0.0
36703 0.31324
36704 0.0
36705 0.0
36706 0.0
36707 0.0
36708 0.0
36709 0.0
36710 0.0
36711 0.31324
36712 0.0
36713 0.31324
36714 0.0
36715 0.0
36716 0.0
36717 0.0
36718 0.0
36719 0.0
36720 0.31324
36721 0.0
36722 0.0
36723 0.0
36724 0.0
36725 0.0
36726 0.0
36727 0.0
36728 0.0
36729 0.0
36730 0.0
36731 0.0
36732 0.31324
36733 0.0
36734 0.0
36735 0.0
36736 0.0
36737 0.31324
36738 0.0
36739 0.0
36740 0.0
36741 0.31324
36742 0.0
36743 0.0
36744 0.0
36745 0.31324
36746 0.0
36747 0.0
36748 0.0
36749 0.0
36750 0.0
36751 0.0
36752 0.0
36753 0.0
36754 0.0
36755 0.0
36756 0.0
36757 0.0
36758 0.0
36759 0.0
36760 0.31324
36761 0.0
36762 0.0
36763 0.0
36764 0.0
36765 0.0
36766 0.0
36767 0.0
36768 0.0
36769 0.0
36770 0.0
36771 0.0
36772 0.0
36773 0.0
36774 0.0
36775 0.0
36776 0.0
36777 0.0
36778 0.0
36779 0.0
36780 0.0
36781 0.0
36782 0.0
36783 0.0
36784 0.0
36785 0.0
36786 0.31324
36787 0.0
36788 0.0
36789 0.0
36790 0.0
36791 0.0
36792 0.0
36793 0.31324
36794 0.0
36795 0.0
36796 0.0
36797 0.0
36798 0.0
36799 0.0
36800 0.0
36801 0.0
36802 0.0
36803 0.0
36804 0.0
36805 0.31324
36806 0.31324
36807 0.31324
36808 0.0
36809 0.0
36810 0.0
36811 0.0
36812 0.0
36813 0.0
36814 0.0
36815 0.0
36816 0.0
36817 0.0
36818 0.31324
36819 0.0
36820 0.0
36821 0.0
36822 0.0
36823 0.31324
36824 0.0
36825 0.0
36826 0.0
36827 0.0
36828 0.0
36829 0.0
36830 0.0
36831 0.0
36832 0.0
36833 0.0
36834 0.0
36835 0.0
36836 0.0
36837 0.0
36838 0.0
36839 0.0
36840 0.0
36841 0.0
36842 0.0
36843 0.0
36844 0.0
36845 0.0
36846 0.0
36847 0.0
36848 0.0
36849 0.0
36850 0.0
36851 0.0
36852 0.0
36853 0.0
36854 0.0
36855 0.0
36856 0.0
36857 0.0
36858 0.0
36859 0.0
36860 0.31324
36861 0.0
36862 0.0
36863 0.0
36864 0.0
36865 0.0
36866 0.0
36867 0.0
36868 0.0
36869 0.0
36870 0.0
36871 0.31324
36872 0.0
36873 0.0
36874 0.0
36875 0.0
36876 0.0
36877 0.0
36878 0.0
36879 0.0
36880 0.0
36881 0.0
36882 0.31324
36883 0.0
36884 0.0
36885 0.0
36886 0.0
36887 0.31324
36888 0.0
36889 0.0
36890 0.0
36891 0.0
36892 0.62648
36893 0.0
36894 0.0
36895 0.0
36896 0.0
36897 0.0
36898 0.0
36899 0.0
36900 0.0
36901 0.0
36902 0.0
36903 0.31324
36904 0.0
36905 0.0
36906 0.0
36907 0.31324
36908 0.0
36909 0.0
36910 0.0
36911 0.0
36912 0.31324
36913 0.0
36914 0.0
36915 0.0
36916 0.31324
36917 0.0
36918 0.0
36919 0.0
36920 0.0
36921 0.0
36922 0.0
36923 0.0
36924 0.0
36925 0.0
36926 0.0
36927 0.0
36928 0.0
36929 0.0
36930 0.0
36931 0.31324
36932 0.0
36933 0.0
36934 0.0
36935 0.31324
36936 0.0
36937 0.0
36938 0.0
36939 0.0
36940 0.0
36941 0.0
36942 0.31324
36943 0.0
36944 0.0
36945 0.0
36946 0.0
36947 0.0
36948 0.0
36949 0.0
36950 0.31324
36951 0.0
36952 0.0
36953 0.0
36954 0.0
36955 0.0
36956 0.31324
36957 0.31324
36958 0.0
36959 0.0
36960 0.0
36961 0.0
36962 0.0
36963 0.31324
36964 0.0
36965 0.31324
36966 0.31324
36967 0.0
36968 0.0
36969 0.0
36970 0.31324
36971 0.0
36972 0.0
36973 0.0
36974 0.0
36975 0.0
36976 0.0
36977 0.0
36978 0.0
36979 0.0
36980 0.0
36981 0.0
36982 0.0
36983 0.0
36984 0.0
36985 0.0
36986 0.0
36987 0.0
36988 0.0
36989 0.0
36990 0.0
36991 0.0
36992 0.31324
36993 0.0
36994 0.31324
36995 0.31324
36996 0.0
36997 0.0
36998 0.0
36999 0.0
37000 0.0
37001 0.0
37002 0.0
37003 0.0
37004 0.31324
37005 0.31324
37006 0.0
37007 0.0
37008 0.0
37009 0.31324
37010 0.0
37011 0.0
37012 0.0
37013 0.0
37014 0.0
37015 0.0
37016 0.0
37017 0.0
37018 0.0
37019 0.0
37020 0.0
37021 0.0
37022 0.31324
37023 0.0
37024 0.31324
37025 0.0
37026 0.0
37027 0.0
37028 0.0
37029 0.0
37030 0.0
37031 0.0
37032 0.0
37033 0.0
37034 0.0
37035 0.0
37036 0.0
37037 0.0
37038 0.0
37039 0.31324
37040 0.0
37041 0.0
37042 0.0
37043 0.31324
37044 0.0
37045 0.0
37046 0.0
37047 0.0
37048 0.0
37049 0.0
37050 0.0
37051 0.0
37052 0.0
37053 0.0
37054 0.0
37055 0.0
37056 0.0
37057 0.0
37058 0.31324
37059 0.0
37060 0.0
37061 0.0
37062 0.62648
37063 0.0
37064 0.0
37065 0.0
37066 0.0
37067 0.31324
37068 0.0
37069 0.31324
37070 0.31324
37071 0.0
37072 0.0
37073 0.0
37074 0.0
37075 0.31324
37076 0.0
37077 0.0
37078 0.0
37079 0.31324
37080 0.0
37081 0.0
37082 0.0
37083 0.0
37084 0.0
37085 0.0
37086 0.0
37087 0.31324
37088 0.62648
37089 0.31324
37090 0.0
37091 0.31324
37092 0.0
37093 0.0
37094 0.0
37095 0.0
37096 0.0
37097 0.0
37098 0.0
37099 0.0
37100 0.0
37101 0.0
37102 0.0
37103 0.0
37104 0.0
37105 0.0
37106 0.0
37107 0.0
37108 0.0
37109 0.0
37110 0.0
37111 0.0
37112 0.0
37113 0.0
37114 0.0
37115 0.0
37116 0.0
37117 0.0
37118 0.0
37119 0.0
37120 0.31324
37121 0.31324
37122 0.0
37123 0.0
37124 0.0
37125 0.0
37126 0.0
37127 0.0
37128 0.0
37129 0.0
37130 0.0
37131 0.0
37132 0.0
37133 0.0
37134 0.0
37135 0.0
37136 0.0
37137 0.31324
37138 0.0
37139 0.0
37140 0.0
37141 0.0
37142 0.0
37143 0.0
37144 0.0
37145 0.0
37146 0.62648
37147 0.0
37148 0.0
37149 0.0
37150 0.31324
37151 0.0
37152 0.0
37153 0.0
37154 0.0
37155 0.0
37156 0.0
37157 0.0
37158 0.0
37159 0.0
37160 0.31324
37161 0.0
37162 0.0
37163 0.0
37164 0.0
37165 0.0
37166 0.31324
37167 0.0
37168 0.0
37169 0.31324
37170 0.0
37171 0.0
37172 0.0
37173 0.0
37174 0.31324
37175 0.0
37176 0.0
37177 0.0
37178 0.0
37179 0.0
37180 0.0
37181 0.31324
37182 0.0
37183 0.0
37184 0.0
37185 0.31324
37186 0.0
37187 0.0
37188 0.0
37189 0.0
37190 0.0
37191 0.0
37192 0.0
37193 0.0
37194 0.0
37195 0.0
37196 0.31324
37197 0.0
37198 0.0
37199 0.0
37200 0.0
37201 0.0
37202 0.0
37203 0.31324
37204 0.0
37205 0.0
37206 0.0
37207 0.0
37208 0.0
37209 0.31324
37210 0.0
37211 0.0
37212 0.0
37213 0.31324
37214 0.31324
37215 0.0
37216 0.0
37217 0.0
37218 0.0
37219 0.0
37220 0.0
37221 0.0
37222 0.0
37223 0.0
37224 0.0
37225 0.0
37226 0.0
37227 0.0
37228 0.0
37229 0.31324
37230 0.0
37231 0.0
37232 0.0
37233 0.0
37234 0.0
37235 0.0
37236 0.62648
37237 0.0
37238 0.0
37239 0.0
37240 0.0
37241 0.31324
37242 0.31324
37243 0.0
37244 0.0
37245 0.0
37246 0.0
37247 0.0
37248 0.0
37249 0.31324
37250 0.0
37251 0.0
37252 0.0
37253 0.31324
37254 0.0
37255 0.0
37256 0.0
37257 0.0
37258 0.0
37259 0.0
37260 0.0
37261 0.0
37262 0.0
37263 0.0
37264 0.0
37265 0.0
37266 0.31324
37267 0.0
37268 0.0
37269 0.0
37270 0.0
37271 0.0
37272 0.0
37273 0.0
37274 0.0
37275 0.0
37276 0.0
37277 0.0
37278 0.0
37279 0.0
37280 0.0
37281 0.0
37282 0.0
37283 0.0
37284 0.0
37285 0.0
37286 0.0
37287 0.0
37288 0.0
37289 0.0
37290 0.0
37291 0.0
37292 0.0
37293 0.0
37294 0.0
37295 0.0
37296 0.0
37297 0.0
37298 0.31324
37299 0.0
37300 0.0
37301 0.0
37302 0.0
37303 0.0
37304 0.0
37305 0.0
37306 0.0
37307 0.0
37308 0.0
37309 0.0
37310 0.0
37311 0.0
37312 0.0
37313 0.0
37314 0.0
37315 0.0
37316 0.0
37317 0.0
37318 0.0
37319 0.0
37320 0.0
37321 0.31324
37322 0.0
37323 0.0
37324 0.0
37325 0.0
37326 0.0
37327 0.0
37328 0.0
37329 0.0
37330 0.0
37331 0.0
37332 0.0
37333 0.0
37334 0.0
37335 0.0
37336 0.0
37337 0.31324
37338 0.0
37339 0.0
37340 0.0
37341 0.0
37342 0.0
37343 0.0
37344 0.0
37345 0.0
37346 0.0
37347 0.0
37348 0.0
37349 0.0
37350 0.0
37351 0.0
37352 0.0
37353 0.31324
37354 0.0
37355 0.0
37356 0.0
37357 0.0
37358 0.0
37359 0.0
37360 0.31324
37361 0.0
37362 0.31324
37363 0.0
37364 0.0
37365 0.0
37366 0.0
37367 0.0
37368 0.0
37369 0.62648
37370 0.0
37371 0.0
37372 0.0
37373 0.0
37374 0.0
37375 0.0
37376 0.0
37377 0.0
37378 0.0
37379 0.0
37380 0.0
37381 0.0
37382 0.0
37383 0.0
37384 0.0
37385 0.0
37386 0.0
37387 0.0
37388 0.0
37389 0.0
37390 0.0
37391 0.0
37392 0.0
37393 0.0
37394 0.0
37395 0.0
37396 0.0
37397 0.0
37398 0.0
37399 0.0
37400 0.0
37401 0.0
37402 0.31324
37403 0.0
37404 0.0
37405 0.0
37406 0.0
37407 0.31324
37408 0.0
37409 0.0
37410 0.0
37411 0.0
37412 0.0
37413 0.0
37414 0.0
37415 0.0
37416 0.0
37417 0.0
37418 0.0
37419 0.0
37420 0.0
37421 0.0
37422 0.0
37423 0.0
37424 0.0
37425 0.0
37426 0.0
37427 0.0
37428 0.0
37429 0.0
37430 0.0
37431 0.0
37432 0.0
37433 0.0
37434 0.0
37435 0.0
37436 0.0
37437 0.0
37438 0.0
37439 0.0
37440 0.0
37441 0.0
37442 0.0
37443 0.0
37444 0.0
37445 0.0
37446 0.0
37447 0.0
37448 0.0
37449 0.0
37450 0.0
37451 0.0
37452 0.0
37453 0.0
37454 0.0
37455 0.0
37456 0.0
37457 0.0
37458 0.0
37459 0.0
37460 0.0
37461 0.0
37462 0.0
37463 0.0
37464 0.0
37465 0.0
37466 0.0
37467 0.0
37468 0.0
37469 0.0
37470 0.31324
37471 0.0
37472 0.31324
37473 0.0
37474 0.31324
37475 0.0
37476 0.0
37477 0.0
37478 0.0
37479 0.0
37480 0.0
37481 0.0
37482 0.0
37483 0.0
37484 0.0
37485 0.0
37486 0.0
37487 0.0
37488 0.0
37489 0.0
37490 0.0
37491 0.0
37492 0.0
37493 0.0
37494 0.0
37495 0.0
37496 0.0
37497 0.0
37498 0.0
37499 0.0
37500 0.0
37501 0.0
37502 0.0
37503 0.0
37504 0.0
37505 0.0
37506 0.0
37507 0.0
37508 0.0
37509 0.0
37510 0.0
37511 0.0
37512 0.0
37513 0.0
37514 0.0
37515 0.0
37516 0.0
37517 0.0
37518 0.0
37519 0.0
37520 0.0
37521 0.0
37522 0.0
37523 0.0
37524 0.0
37525 0.0
37526 0.0
37527 0.0
37528 0.0
37529 0.0
37530 0.0
37531 0.0
37532 0.0
37533 0.31324
37534 0.0
37535 0.0
37536 0.0
37537 0.0
37538 0.0
37539 0.0
37540 0.0
37541 0.0
37542 0.0
37543 0.0
37544 0.0
37545 0.0
37546 0.0
37547 0.0
37548 0.0
37549 0.0
37550 0.0
37551 0.0
37552 0.0
37553 0.0
37554 0.0
37555 0.0
37556 0.0
37557 0.0
37558 0.0
37559 0.0
37560 0.0
37561 0.0
37562 0.0
37563 0.0
37564 0.0
37565 0.0
37566 0.0
37567 0.0
37568 0.0
37569 0.0
37570 0.31324
37571 0.0
37572 0.0
37573 0.0
37574 0.0
37575 0.0
37576 0.0
37577 0.0
37578 0.0
37579 0.0
37580 0.0
37581 0.0
37582 0.0
37583 0.0
37584 0.0
37585 0.0
37586 0.0
37587 0.0
37588 0.0
37589 0.31324
37590 0.0
37591 0.0
37592 0.0
37593 0.0
37594 0.0
37595 0.0
37596 0.0
37597 0.0
37598 0.0
37599 0.0
37600 0.0
37601 0.0
37602 0.0
37603 0.0
37604 0.0
37605 0.0
37606 0.0
37607 0.0
37608 0.0
37609 0.0
37610 0.31324
37611 0.0
37612 0.0
37613 0.0
37614 0.0
37615 0.0
37616 0.0
37617 0.0
37618 0.0
37619 0.0
37620 0.0
37621 0.0
37622 0.0
37623 0.0
37624 0.0
37625 0.0
37626 0.0
37627 0.0
37628 0.0
37629 0.0
37630 0.0
37631 0.0
37632 0.0
37633 0.0
37634 0.0
37635 0.0
37636 0.0
37637 0.0
37638 0.0
37639 0.0
37640 0.0
37641 0.0
37642 0.0
37643 0.0
37644 0.31324
37645 0.0
37646 0.0
37647 0.0
37648 0.0
37649 0.31324
37650 0.0
37651 0.0
37652 0.0
37653 0.0
37654 0.0
37655 0.0
37656 0.0
37657 0.0
37658 0.0
37659 0.0
37660 0.0
37661 0.31324
37662 0.0
37663 0.0
37664 0.0
37665 0.0
37666 0.0
37667 0.0
37668 0.0
37669 0.0
37670 0.0
37671 0.0
37672 0.0
37673 0.0
37674 0.0
37675 0.0
37676 0.0
37677 0.0
37678 0.0
37679 0.0
37680 0.0
37681 0.0
37682 0.0
37683 0.0
37684 0.0
37685 0.0
37686 0.0
37687 0.0
37688 0.0
37689 0.0
37690 0.0
37691 0.31324
37692 0.0
37693 0.0
37694 0.0
37695 0.0
37696 0.0
37697 0.0
37698 0.0
37699 0.0
37700 0.0
37701 0.0
37702 0.31324
37703 0.0
37704 0.0
37705 0.0
37706 0.0
37707 0.0
37708 0.0
37709 0.0
37710 0.0
37711 0.0
37712 0.0
37713 0.0
37714 0.0
37715 0.0
37716 0.0
37717 0.0
37718 0.0
37719 0.0
37720 0.0
37721 0.0
37722 0.31324
37723 0.0
37724 0.0
37725 0.0
37726 0.0
37727 0.0
37728 0.0
37729 0.31324
37730 0.0
37731 0.0
37732 0.0
37733 0.62648
37734 0.0
37735 0.0
37736 0.0
37737 0.31324
37738 0.0
37739 0.0
37740 0.0
37741 0.0
37742 0.0
37743 0.0
37744 0.0
37745 0.0
37746 0.31324
37747 0.0
37748 0.0
37749 0.0
37750 0.0
37751 0.0
37752 0.0
37753 0.0
37754 0.0
37755 0.0
37756 0.0
37757 0.0
37758 0.0
37759 0.0
37760 0.0
37761 0.0
37762 0.0
37763 0.0
37764 0.0
37765 0.0
37766 0.0
37767 0.0
37768 0.0
37769 0.0
37770 0.0
37771 0.0
37772 0.0
37773 0.0
37774 0.31324
37775 0.0
37776 0.0
37777 0.0
37778 0.0
37779 0.0
37780 0.0
37781 0.0
37782 0.31324
37783 0.0
37784 0.0
37785 0.0
37786 0.31324
37787 0.0
37788 0.0
37789 0.0
37790 0.0
37791 0.0
37792 0.0
37793 0.0
37794 0.0
37795 0.0
37796 0.0
37797 0.0
37798 0.0
37799 0.0
37800 0.0
37801 0.0
37802 0.0
37803 0.31324
37804 0.0
37805 0.0
37806 0.0
37807 0.0
37808 0.0
37809 0.0
37810 0.0
37811 0.0
37812 0.0
37813 0.0
37814 0.0
37815 0.0
37816 0.0
37817 0.0
37818 0.31324
37819 0.0
37820 0.0
37821 0.0
37822 0.0
37823 0.0
37824 0.0
37825 0.0
37826 0.0
37827 0.0
37828 0.0
37829 0.0
37830 0.0
37831 0.0
37832 0.0
37833 0.0
37834 0.0
37835 0.0
37836 0.0
37837 0.0
37838 0.0
37839 0.0
37840 0.0
37841 0.0
37842 0.0
37843 0.0
37844 0.0
37845 0.0
37846 0.0
37847 0.0
37848 0.0
37849 0.31324
37850 0.0
37851 0.0
37852 0.0
37853 0.0
37854 0.0
37855 0.0
37856 0.0
37857 0.0
37858 0.0
37859 0.0
37860 0.31324
37861 0.0
37862 0.0
37863 0.0
37864 0.0
37865 0.0
37866 0.0
37867 0.0
37868 0.0
37869 0.0
37870 0.0
37871 0.0
37872 0.0
37873 0.0
37874 0.31324
37875 0.0
37876 0.0
37877 0.0
37878 0.0
37879 0.0
37880 0.0
37881 0.0
37882 0.0
37883 0.0
37884 0.0
37885 0.0
37886 0.0
37887 0.0
37888 0.0
37889 0.0
37890 0.0
37891 0.0
37892 0.0
37893 0.0
37894 0.0
37895 0.0
37896 0.0
37897 0.0
37898 0.31324
37899 0.0
37900 0.0
37901 0.0
37902 0.0
37903 0.0
37904 0.0
37905 0.0
37906 0.31324
37907 0.0
37908 0.0
37909 0.0
37910 0.0
37911 0.31324
37912 0.0
37913 0.0
37914 0.0
37915 0.0
37916 0.0
37917 0.31324
37918 0.0
37919 0.0
37920 0.0
37921 0.62648
37922 0.0
37923 0.0
37924 0.0
37925 0.0
37926 0.0
37927 0.0
37928 0.0
37929 0.0
37930 0.0
37931 0.31324
37932 0.0
37933 0.0
37934 0.0
37935 0.0
37936 0.0
37937 0.0
37938 0.31324
37939 0.0
37940 0.0
37941 0.0
37942 0.0
37943 0.31324
37944 0.0
37945 0.0
37946 0.0
37947 0.0
37948 0.0
37949 0.0
37950 0.0
37951 0.0
37952 0.0
37953 0.0
37954 0.0
37955 0.0
37956 0.0
37957 0.0
37958 0.0
37959 0.0
37960 0.0
37961 0.0
37962 0.0
37963 0.0
37964 0.0
37965 0.0
37966 0.0
37967 0.0
37968 0.0
37969 0.0
37970 0.0
37971 0.0
37972 0.0
37973 0.0
37974 0.0
37975 0.0
37976 0.0
37977 0.0
37978 0.0
37979 0.0
37980 0.0
37981 0.0
37982 0.0
37983 0.0
37984 0.0
37985 0.0
37986 0.0
37987 0.0
37988 0.0
37989 0.0
37990 0.0
37991 0.0
37992 0.0
37993 0.0
37994 0.0
37995 0.0
37996 0.0
37997 0.0
37998 0.0
37999 0.0
38000 0.0
38001 0.0
38002 0.0
38003 0.0
38004 0.0
38005 0.0
38006 0.0
38007 0.0
38008 0.0
38009 0.0
38010 0.0
38011 0.31324
38012 0.0
38013 0.0
38014 0.0
38015 0.0
38016 0.0
38017 0.0
38018 0.0
38019 0.0
38020 0.0
38021 0.0
38022 0.0
38023 0.0
38024 0.0
38025 0.0
38026 0.0
38027 0.0
38028 0.0
38029 0.31324
38030 0.0
38031 0.0
38032 0.0
38033 0.0
38034 0.0
38035 0.0
38036 0.62648
38037 0.0
38038 0.0
38039 0.0
38040 0.0
38041 0.31324
38042 0.0
38043 0.0
38044 0.0
38045 0.0
38046 0.0
38047 0.31324
38048 0.0
38049 0.0
38050 0.0
38051 0.0
38052 0.31324
38053 0.0
38054 0.0
38055 0.0
38056 0.0
38057 0.0
38058 0.0
38059 0.0
38060 0.31324
38061 0.0
38062 0.0
38063 0.0
38064 0.0
38065 0.0
38066 0.0
38067 0.0
38068 0.0
38069 0.0
38070 0.0
38071 0.0
38072 0.0
38073 0.0
38074 0.0
38075 0.31324
38076 0.0
38077 0.0
38078 0.0
38079 0.0
38080 0.0
38081 0.0
38082 0.0
38083 0.0
38084 0.0
38085 0.0
38086 0.0
38087 0.0
38088 0.0
38089 0.0
38090 0.0
38091 0.0
38092 0.0
38093 0.0
38094 0.0
38095 0.0
38096 0.0
38097 0.0
38098 0.0
38099 0.0
38100 0.0
38101 0.0
38102 0.0
38103 0.0
38104 0.0
38105 0.0
38106 0.0
38107 0.0
38108 0.0
38109 0.0
38110 0.0
38111 0.0
38112 0.0
38113 0.0
38114 0.0
38115 0.0
38116 0.0
38117 0.0
38118 0.0
38119 0.0
38120 0.0
38121 0.0
38122 0.0
38123 0.0
38124 0.0
38125 0.0
38126 0.0
38127 0.0
38128 0.0
38129 0.0
38130 0.0
38131 0.0
38132 0.0
38133 0.0
38134 0.0
38135 0.0
38136 0.0
38137 0.0
38138 0.31324
38139 0.0
38140 0.0
38141 0.0
38142 0.0
38143 0.0
38144 0.0
38145 0.0
38146 0.0
38147 0.0
38148 0.0
38149 0.0
38150 0.0
38151 0.0
38152 0.0
38153 0.0
38154 0.0
38155 0.0
38156 0.0
38157 0.0
38158 0.0
38159 0.0
38160 0.0
38161 0.0
38162 0.0
38163 0.31324
38164 0.0
38165 0.0
38166 0.0
38167 0.0
38168 0.0
38169 0.0
38170 0.0
38171 0.0
38172 0.0
38173 0.0
38174 0.0
38175 0.31324
38176 0.0
38177 0.0
38178 0.0
38179 0.0
38180 0.0
38181 0.0
38182 0.0
38183 0.0
38184 0.31324
38185 0.0
38186 0.0
38187 0.0
38188 0.0
38189 0.0
38190 0.0
38191 0.0
38192 0.0
38193 0.0
38194 0.0
38195 0.0
38196 0.0
38197 0.0
38198 0.0
38199 0.0
38200 0.31324
38201 0.0
38202 0.0
38203 0.0
38204 0.0
38205 0.31324
38206 0.0
38207 0.0
38208 0.0
38209 0.0
38210 0.0
38211 0.0
38212 0.0
38213 0.0
38214 0.0
38215 0.0
38216 0.0
38217 0.0
38218 0.0
38219 0.0
38220 0.0
38221 0.0
38222 0.0
38223 0.0
38224 0.0
38225 0.0
38226 0.0
38227 0.0
38228 0.0
38229 0.0
38230 0.0
38231 0.0
38232 0.0
38233 0.0
38234 0.0
38235 0.0
38236 0.0
38237 0.0
38238 0.0
38239 0.0
38240 0.0
38241 0.0
38242 0.0
38243 0.0
38244 0.0
38245 0.0
38246 0.0
38247 0.0
38248 0.0
38249 0.0
38250 0.0
38251 0.0
38252 0.0
38253 0.0
38254 0.0
38255 0.31324
38256 0.0
38257 0.0
38258 0.0
38259 0.0
38260 0.0
38261 0.0
38262 0.0
38263 0.0
38264 0.0
38265 0.0
38266 0.0
38267 0.0
38268 0.0
38269 0.0
38270 0.0
38271 0.0
38272 0.0
38273 0.0
38274 0.0
38275 0.0
38276 0.0
38277 0.0
38278 0.0
38279 0.0
38280 0.0
38281 0.0
38282 0.0
38283 0.0
38284 0.0
38285 0.0
38286 0.0
38287 0.0
38288 0.0
38289 0.0
38290 0.0
38291 0.0
38292 0.0
38293 0.0
38294 0.0
38295 0.0
38296 0.0
38297 0.0
38298 0.0
38299 0.0
38300 0.0
38301 0.0
38302 0.31324
38303 0.0
38304 0.0
38305 0.0
38306 0.0
38307 0.0
38308 0.0
38309 0.0
38310 0.0
38311 0.0
38312 0.31324
38313 0.31324
38314 0.0
38315 0.0
38316 0.0
38317 0.0
38318 0.0
38319 0.31324
38320 0.0
38321 0.0
38322 0.0
38323 0.0
38324 0.0
38325 0.31324
38326 0.0
38327 0.0
38328 0.0
38329 0.0
38330 0.0
38331 0.0
38332 0.0
38333 0.0
38334 0.0
38335 0.0
38336 0.0
38337 0.0
38338 0.0
38339 0.0
38340 0.0
38341 0.0
38342 0.0
38343 0.0
38344 0.0
38345 0.0
38346 0.0
38347 0.0
38348 0.0
38349 0.0
38350 0.0
38351 0.0
38352 0.0
38353 0.0
38354 0.0
38355 0.0
38356 0.0
38357 0.0
38358 0.0
38359 0.0
38360 0.0
38361 0.0
38362 0.0
38363 0.0
38364 0.31324
38365 0.0
38366 0.0
38367 0.0
38368 0.0
38369 0.0
38370 0.0
38371 0.0
38372 0.0
38373 0.0
38374 0.0
38375 0.0
38376 0.0
38377 0.0
38378 0.31324
38379 0.0
38380 0.0
38381 0.0
38382 0.0
38383 0.0
38384 0.0
38385 0.0
38386 0.0
38387 0.0
38388 0.0
38389 0.0
38390 0.0
38391 0.0
38392 0.0
38393 0.0
38394 0.0
38395 0.0
38396 0.0
38397 0.0
38398 0.0
38399 0.0
38400 0.0
38401 0.0
38402 0.0
38403 0.0
38404 0.0
38405 0.0
38406 0.0
38407 0.0
38408 0.0
38409 0.0
38410 0.0
38411 0.0
38412 0.0
38413 0.0
38414 0.0
38415 0.0
38416 0.0
38417 0.0
38418 0.0
38419 0.0
38420 0.0
38421 0.0
38422 0.0
38423 0.0
38424 0.0
38425 0.0
38426 0.0
38427 0.0
38428 0.0
38429 0.0
38430 0.0
38431 0.0
38432 0.0
38433 0.0
38434 0.0
38435 0.0
38436 0.0
38437 0.0
38438 0.0
38439 0.0
38440 0.0
38441 0.31324
38442 0.0
38443 0.0
38444 0.0
38445 0.0
38446 0.0
38447 0.0
38448 0.0
38449 0.0
38450 0.31324
38451 0.0
38452 0.0
38453 0.31324
38454 0.0
38455 0.0
38456 0.0
38457 0.0
38458 0.0
38459 0.0
38460 0.0
38461 0.0
38462 0.0
38463 0.0
38464 0.0
38465 0.0
38466 0.0
38467 0.0
38468 0.31324
38469 0.31324
38470 0.0
38471 0.0
38472 0.0
38473 0.0
38474 0.31324
38475 0.0
38476 0.0
38477 0.0
38478 0.31324
38479 0.0
38480 0.0
38481 0.0
38482 0.0
38483 0.31324
38484 0.0
38485 0.0
38486 0.0
38487 0.0
38488 0.0
38489 0.0
38490 0.0
38491 0.0
38492 0.0
38493 0.0
38494 0.0
38495 0.0
38496 0.0
38497 0.0
38498 0.0
38499 0.0
38500 0.0
38501 0.0
38502 0.0
38503 0.0
38504 0.0
38505 0.0
38506 0.0
38507 0.0
38508 0.0
38509 0.0
38510 0.0
38511 0.0
38512 0.0
38513 0.0
38514 0.0
38515 0.0
38516 0.0
38517 0.0
38518 0.0
38519 0.0
38520 0.0
38521 0.0
38522 0.0
38523 0.0
38524 0.0
38525 0.0
38526 0.31324
38527 0.0
38528 0.0
38529 0.0
38530 0.0
38531 0.0
38532 0.0
38533 0.0
38534 0.0
38535 0.0
38536 0.0
38537 0.0
38538 0.0
38539 0.0
38540 0.0
38541 0.0
38542 0.0
38543 0.31324
38544 0.0
38545 0.0
38546 0.0
38547 0.0
38548 0.0
38549 0.0
38550 0.0
38551 0.0
38552 0.0
38553 0.0
38554 0.0
38555 0.0
38556 0.0
38557 0.0
38558 0.0
38559 0.0
38560 0.0
38561 0.0
38562 0.0
38563 0.0
38564 0.0
38565 0.0
38566 0.0
38567 0.0
38568 0.31324
38569 0.0
38570 0.31324
38571 0.0
38572 0.0
38573 0.0
38574 0.0
38575 0.0
38576 0.0
38577 0.0
38578 0.0
38579 0.0
38580 0.0
38581 0.0
38582 0.0
38583 0.0
38584 0.0
38585 0.0
38586 0.31324
38587 0.0
38588 0.0
38589 0.0
38590 0.31324
38591 0.0
38592 0.0
38593 0.0
38594 0.0
38595 0.0
38596 0.0
38597 0.0
38598 0.0
38599 0.0
38600 0.0
38601 0.0
38602 0.0
38603 0.0
38604 0.0
38605 0.31324
38606 0.0
38607 0.0
38608 0.0
38609 0.0
38610 0.0
38611 0.0
38612 0.0
38613 0.0
38614 0.0
38615 0.31324
38616 0.0
38617 0.0
38618 0.0
38619 0.0
38620 0.0
38621 0.0
38622 0.0
38623 0.31324
38624 0.0
38625 0.0
38626 0.0
38627 0.0
38628 0.0
38629 0.0
38630 0.0
38631 0.0
38632 0.31324
38633 0.0
38634 0.0
38635 0.0
38636 0.0
38637 0.0
38638 0.0
38639 0.0
38640 0.0
38641 0.0
38642 0.0
38643 0.0
38644 0.0
38645 0.0
38646 0.0
38647 0.0
38648 0.0
38649 0.0
38650 0.0
38651 0.0
38652 0.0
38653 0.0
38654 0.0
38655 0.0
38656 0.0
38657 0.0
38658 0.0
38659 0.31324
38660 0.0
38661 0.0
38662 0.0
38663 0.0
38664 0.0
38665 0.0
38666 0.0
38667 0.0
38668 0.0
38669 0.0
38670 0.0
38671 0.0
38672 0.0
38673 0.0
38674 0.31324
38675 0.0
38676 0.0
38677 0.0
38678 0.0
38679 0.0
38680 0.31324
38681 0.0
38682 0.0
38683 0.0
38684 0.31324
38685 0.0
38686 0.0
38687 0.0
38688 0.0
38689 0.31324
38690 0.0
38691 0.0
38692 0.0
38693 0.0
38694 0.0
38695 0.0
38696 0.0
38697 0.0
38698 0.0
38699 0.0
38700 0.0
38701 0.0
38702 0.0
38703 0.0
38704 0.0
38705 0.0
38706 0.0
38707 0.0
38708 0.31324
38709 0.0
38710 0.0
38711 0.0
38712 0.0
38713 0.0
38714 0.0
38715 0.0
38716 0.0
38717 0.0
38718 0.0
38719 0.0
38720 0.0
38721 0.0
38722 0.0
38723 0.0
38724 0.0
38725 0.0
38726 0.0
38727 0.31324
38728 0.31324
38729 0.0
38730 0.0
38731 0.0
38732 0.0
38733 0.0
38734 0.0
38735 0.0
38736 0.0
38737 0.0
38738 0.0
38739 0.0
38740 0.0
38741 0.0
38742 0.0
38743 0.0
38744 0.0
38745 0.0
38746 0.0
38747 0.0
38748 0.0
38749 0.0
38750 0.0
38751 0.0
38752 0.31324
38753 0.0
38754 0.0
38755 0.0
38756 0.0
38757 0.0
38758 0.0
38759 0.0
38760 0.0
38761 0.0
38762 0.0
38763 0.0
38764 0.0
38765 0.0
38766 0.0
38767 0.0
38768 0.0
38769 0.0
38770 0.0
38771 0.0
38772 0.0
38773 0.0
38774 0.0
38775 0.0
38776 0.0
38777 0.0
38778 0.0
38779 0.0
38780 0.0
38781 0.0
38782 0.0
38783 0.0
38784 0.0
38785 0.0
38786 0.0
38787 0.0
38788 0.0
38789 0.0
38790 0.0
38791 0.0
38792 0.0
38793 0.0
38794 0.0
38795 0.0
38796 0.0
38797 0.0
38798 0.0
38799 0.0
38800 0.0
38801 0.0
38802 0.31324
38803 0.0
38804 0.31324
38805 0.0
38806 0.0
38807 0.0
38808 0.0
38809 0.0
38810 0.0
38811 0.0
38812 0.0
38813 0.0
38814 0.0
38815 0.0
38816 0.0
38817 0.0
38818 0.0
38819 0.31324
38820 0.0
38821 0.0
38822 0.0
38823 0.0
38824 0.0
38825 0.0
38826 0.0
38827 0.0
38828 0.0
38829 0.0
38830 0.0
38831 0.0
38832 0.31324
38833 0.0
38834 0.0
38835 0.0
38836 0.0
38837 0.0
38838 0.31324
38839 0.0
38840 0.0
38841 0.0
38842 0.0
38843 0.0
38844 0.0
38845 0.0
38846 0.0
38847 0.0
38848 0.0
38849 0.0
38850 0.0
38851 0.0
38852 0.0
38853 0.0
38854 0.0
38855 0.0
38856 0.0
38857 0.0
38858 0.0
38859 0.0
38860 0.0
38861 0.0
38862 0.0
38863 0.0
38864 0.0
38865 0.0
38866 0.0
38867 0.0
38868 0.31324
38869 0.0
38870 0.0
38871 0.0
38872 0.0
38873 0.0
38874 0.0
38875 0.0
38876 0.0
38877 0.0
38878 0.0
38879 0.0
38880 0.0
38881 0.0
38882 0.0
38883 0.0
38884 0.0
38885 0.31324
38886 0.0
38887 0.0
38888 0.0
38889 0.0
38890 0.0
38891 0.0
38892 0.0
38893 0.0
38894 0.0
38895 0.0
38896 0.31324
38897 0.0
38898 0.0
38899 0.0
38900 0.0
38901 0.0
38902 0.0
38903 0.0
38904 0.0
38905 0.0
38906 0.0
38907 0.0
38908 0.0
38909 0.0
38910 0.0
38911 0.0
38912 0.0
38913 0.0
38914 0.0
38915 0.0
38916 0.0
38917 0.0
38918 0.0
38919 0.31324
38920 0.0
38921 0.0
38922 0.0
38923 0.0
38924 0.0
38925 0.0
38926 0.0
38927 0.0
38928 0.0
38929 0.0
38930 0.0
38931 0.0
38932 0.0
38933 0.0
38934 0.0
38935 0.0
38936 0.0
38937 0.0
38938 0.0
38939 0.0
38940 0.0
38941 0.0
38942 0.0
38943 0.0
38944 0.0
38945 0.0
38946 0.0
38947 0.31324
38948 0.0
38949 0.0
38950 0.0
38951 0.0
38952 0.0
38953 0.0
38954 0.0
38955 0.0
38956 0.0
38957 0.0
38958 0.31324
38959 0.0
38960 0.0
38961 0.0
38962 0.0
38963 0.0
38964 0.0
38965 0.0
38966 0.31324
38967 0.0
38968 0.31324
38969 0.0
38970 0.0
38971 0.31324
38972 0.0
38973 0.0
38974 0.0
38975 0.0
38976 0.0
38977 0.0
38978 0.0
38979 0.0
38980 0.0
38981 0.0
38982 0.0
38983 0.0
38984 0.0
38985 0.0
38986 0.0
38987 0.0
38988 0.0
38989 0.0
38990 0.0
38991 0.0
38992 0.0
38993 0.31324
38994 0.0
38995 0.0
38996 0.31324
38997 0.0
38998 0.0
38999 0.0
39000 0.0
39001 0.31324
39002 0.0
39003 0.0
39004 0.0
39005 0.9397200000000001
39006 0.0
39007 0.31324
39008 0.0
39009 0.62648
39010 0.0
39011 0.31324
39012 0.0
39013 0.0
39014 0.0
39015 0.0
39016 0.0
39017 0.0
39018 0.0
39019 0.62648
39020 0.0
39021 0.0
39022 0.0
39023 0.0
39024 0.0
39025 0.0
39026 0.0
39027 0.0
39028 0.0
39029 0.0
39030 0.0
39031 0.0
39032 0.0
39033 0.0
39034 0.0
39035 0.0
39036 0.0
39037 0.0
39038 0.0
39039 0.0
39040 0.0
39041 0.0
39042 0.31324
39043 0.0
39044 0.0
39045 0.0
39046 0.0
39047 0.0
39048 0.0
39049 0.0
39050 0.0
39051 0.0
39052 0.0
39053 0.0
39054 0.0
39055 0.0
39056 0.0
39057 0.0
39058 0.0
39059 0.0
39060 0.31324
39061 0.0
39062 0.0
39063 0.0
39064 0.0
39065 0.0
39066 0.0
39067 0.0
39068 0.0
39069 0.0
39070 0.0
39071 0.0
39072 0.0
39073 0.0
39074 0.0
39075 0.0
39076 0.0
39077 0.0
39078 0.0
39079 0.0
39080 0.0
39081 0.0
39082 0.0
39083 0.0
39084 0.0
39085 0.0
39086 0.0
39087 0.0
39088 0.0
39089 0.0
39090 0.0
39091 0.0
39092 0.0
39093 0.0
39094 0.0
39095 0.0
39096 0.0
39097 0.0
39098 0.0
39099 0.0
39100 0.0
39101 0.0
39102 0.0
39103 0.0
39104 0.31324
39105 0.0
39106 0.0
39107 0.0
39108 0.0
39109 0.0
39110 0.0
39111 0.0
39112 0.31324
39113 0.0
39114 0.0
39115 0.0
39116 0.0
39117 0.0
39118 0.0
39119 0.0
39120 0.0
39121 0.0
39122 0.31324
39123 0.0
39124 0.31324
39125 0.31324
39126 0.0
39127 0.0
39128 0.0
39129 0.0
39130 0.31324
39131 0.0
39132 0.0
39133 0.0
39134 0.0
39135 0.0
39136 0.0
39137 0.62648
39138 0.0
39139 0.0
39140 0.0
39141 0.31324
39142 0.31324
39143 0.0
39144 0.0
39145 0.9397200000000001
39146 0.0
39147 0.0
39148 0.0
39149 0.0
39150 0.0
39151 0.0
39152 0.0
39153 0.0
39154 0.0
39155 0.0
39156 0.0
39157 0.0
39158 0.0
39159 0.0
39160 0.31324
39161 0.0
39162 0.0
39163 0.0
39164 0.0
39165 0.0
39166 0.0
39167 0.0
39168 0.31324
39169 0.0
39170 0.0
39171 0.0
39172 0.0
39173 0.0
39174 0.0
39175 0.0
39176 0.0
39177 0.0
39178 0.0
39179 0.0
39180 0.0
39181 0.0
39182 0.0
39183 0.0
39184 0.0
39185 0.0
39186 0.0
39187 0.0
39188 0.0
39189 0.0
39190 0.0
39191 0.0
39192 0.0
39193 0.0
39194 0.0
39195 0.0
39196 0.0
39197 0.0
39198 0.0
39199 0.0
39200 0.0
39201 0.0
39202 0.0
39203 0.31324
39204 0.0
39205 0.0
39206 0.0
39207 0.0
39208 0.0
39209 0.0
39210 0.0
39211 0.0
39212 0.0
39213 0.0
39214 0.0
39215 0.0
39216 0.0
39217 0.0
39218 0.0
39219 0.0
39220 0.0
39221 0.0
39222 0.0
39223 0.0
39224 0.0
39225 0.0
39226 0.0
39227 0.0
39228 0.0
39229 0.0
39230 0.0
39231 0.0
39232 0.0
39233 0.0
39234 0.0
39235 0.0
39236 0.0
39237 0.0
39238 0.0
39239 0.0
39240 0.0
39241 0.0
39242 0.0
39243 0.0
39244 0.0
39245 0.0
39246 0.0
39247 0.0
39248 0.0
39249 0.0
39250 0.0
39251 0.0
39252 0.0
39253 0.0
39254 0.0
39255 0.0
39256 0.0
39257 0.0
39258 0.0
39259 0.0
39260 0.0
39261 0.0
39262 0.0
39263 0.0
39264 0.0
39265 0.0
39266 0.0
39267 0.0
39268 0.0
39269 0.0
39270 0.0
39271 0.0
39272 0.0
39273 0.0
39274 0.0
39275 0.0
39276 0.0
39277 0.0
39278 0.0
39279 0.0
39280 0.0
39281 0.0
39282 0.0
39283 0.0
39284 0.0
39285 0.0
39286 0.0
39287 0.0
39288 0.0
39289 0.0
39290 0.0
39291 0.0
39292 0.0
39293 0.0
39294 0.0
39295 0.0
39296 0.0
39297 0.0
39298 0.0
39299 0.0
39300 0.0
39301 0.0
39302 0.0
39303 0.0
39304 0.31324
39305 0.0
39306 0.0
39307 0.0
39308 0.0
39309 0.0
39310 0.0
39311 0.0
39312 0.0
39313 0.0
39314 0.0
39315 0.0
39316 0.0
39317 0.0
39318 0.0
39319 0.0
39320 0.0
39321 0.0
39322 0.0
39323 0.0
39324 0.0
39325 0.0
39326 0.0
39327 0.0
39328 0.0
39329 0.0
39330 0.0
39331 0.0
39332 0.0
39333 0.0
39334 0.0
39335 0.0
39336 0.0
39337 0.0
39338 0.31324
39339 0.0
39340 0.31324
39341 0.0
39342 0.0
39343 0.0
39344 0.0
39345 0.0
39346 0.0
39347 0.0
39348 0.0
39349 0.0
39350 0.0
39351 0.0
39352 0.0
39353 0.0
39354 0.0
39355 0.0
39356 0.0
39357 0.0
39358 0.0
39359 0.0
39360 0.0
39361 0.0
39362 0.0
39363 0.0
39364 0.0
39365 0.0
39366 0.31324
39367 0.0
39368 0.0
39369 0.0
39370 0.0
39371 0.0
39372 0.0
39373 0.0
39374 0.0
39375 0.0
39376 0.0
39377 0.0
39378 0.0
39379 0.0
39380 0.0
39381 0.0
39382 0.0
39383 0.0
39384 0.31324
39385 0.0
39386 0.0
39387 0.0
39388 0.0
39389 0.0
39390 0.0
39391 0.0
39392 0.0
39393 0.0
39394 0.0
39395 0.0
39396 0.0
39397 0.0
39398 0.0
39399 0.0
39400 0.0
39401 0.0
39402 0.0
39403 0.0
39404 0.0
39405 0.0
39406 0.0
39407 0.0
39408 0.0
39409 0.0
39410 0.0
39411 0.0
39412 0.0
39413 0.31324
39414 0.0
39415 0.0
39416 0.0
39417 0.0
39418 0.0
39419 0.0
39420 0.0
39421 0.0
39422 0.0
39423 0.0
39424 0.0
39425 0.0
39426 0.0
39427 0.0
39428 0.0
39429 0.0
39430 0.0
39431 0.0
39432 0.0
39433 0.0
39434 0.0
39435 0.0
39436 0.0
39437 0.0
39438 0.0
39439 0.0
39440 0.0
39441 0.0
39442 0.0
39443 0.0
39444 0.0
39445 0.0
39446 0.0
39447 0.0
39448 0.0
39449 0.0
39450 0.0
39451 0.0
39452 0.0
39453 0.0
39454 0.31324
39455 0.0
39456 0.0
39457 0.0
39458 0.0
39459 0.0
39460 0.0
39461 0.31324
39462 0.0
39463 0.0
39464 0.0
39465 0.31324
39466 0.0
39467 0.0
39468 0.0
39469 0.0
39470 0.0
39471 0.0
39472 0.0
39473 0.0
39474 0.0
39475 0.0
39476 0.0
39477 0.0
39478 0.0
39479 0.0
39480 0.0
39481 0.0
39482 0.31324
39483 0.0
39484 0.0
39485 0.0
39486 0.31324
39487 0.0
39488 0.0
39489 0.0
39490 0.31324
39491 0.0
39492 0.0
39493 0.0
39494 0.0
39495 0.0
39496 0.0
39497 0.0
39498 0.0
39499 0.0
39500 0.0
39501 0.0
39502 0.0
39503 0.0
39504 0.0
39505 0.0
39506 0.0
39507 0.0
39508 0.0
39509 0.0
39510 0.0
39511 0.0
39512 0.0
39513 0.0
39514 0.0
39515 0.0
39516 0.0
39517 0.0
39518 0.0
39519 0.0
39520 0.0
39521 0.0
39522 0.0
39523 0.0
39524 0.0
39525 0.0
39526 0.0
39527 0.0
39528 0.0
39529 0.0
39530 0.0
39531 0.0
39532 0.0
39533 0.0
39534 0.31324
39535 0.0
39536 0.0
39537 0.0
39538 0.0
39539 0.31324
39540 0.0
39541 0.0
39542 0.31324
39543 0.0
39544 0.0
39545 0.0
39546 0.0
39547 0.0
39548 0.9397200000000001
39549 0.0
39550 0.0
39551 0.0
39552 0.0
39553 0.0
39554 0.0
39555 0.0
39556 0.0
39557 0.0
39558 0.0
39559 0.0
39560 0.0
39561 0.0
39562 0.0
39563 0.0
39564 0.0
39565 0.0
39566 0.31324
39567 0.0
39568 0.0
39569 0.0
39570 0.0
39571 0.0
39572 0.0
39573 0.0
39574 0.31324
39575 0.0
39576 0.31324
39577 0.0
39578 0.0
39579 0.0
39580 0.0
39581 0.31324
39582 0.0
39583 0.0
39584 0.0
39585 0.0
39586 0.0
39587 0.0
39588 0.0
39589 0.0
39590 0.0
39591 0.0
39592 0.0
39593 0.0
39594 0.0
39595 0.0
39596 0.0
39597 0.0
39598 0.0
39599 0.0
39600 0.31324
39601 0.0
39602 0.0
39603 0.0
39604 0.0
39605 0.0
39606 0.0
39607 0.0
39608 0.0
39609 0.31324
39610 0.31324
39611 0.31324
39612 0.0
39613 0.0
39614 0.0
39615 0.0
39616 0.0
39617 0.0
39618 0.0
39619 0.0
39620 0.0
39621 0.0
39622 0.0
39623 0.31324
39624 0.0
39625 0.0
39626 0.0
39627 0.0
39628 0.0
39629 0.0
39630 0.0
39631 0.0
39632 0.0
39633 0.31324
39634 0.0
39635 0.0
39636 0.0
39637 0.0
39638 0.0
39639 0.0
39640 0.0
39641 0.0
39642 0.0
39643 0.0
39644 0.0
39645 0.0
39646 0.0
39647 0.31324
39648 0.0
39649 0.0
39650 0.0
39651 0.31324
39652 0.0
39653 0.62648
39654 0.0
39655 0.0
39656 0.0
39657 0.0
39658 0.31324
39659 0.0
39660 0.0
39661 0.0
39662 0.0
39663 0.0
39664 0.0
39665 0.0
39666 0.0
39667 0.0
39668 0.0
39669 0.0
39670 0.0
39671 0.0
39672 0.0
39673 0.31324
39674 0.0
39675 0.0
39676 0.0
39677 0.0
39678 0.0
39679 0.31324
39680 0.0
39681 0.31324
39682 0.0
39683 0.0
39684 0.31324
39685 0.0
39686 0.0
39687 0.31324
39688 0.31324
39689 0.0
39690 0.0
39691 0.0
39692 0.0
39693 0.0
39694 0.0
39695 0.0
39696 0.0
39697 0.0
39698 0.0
39699 0.31324
39700 0.0
39701 0.0
39702 0.0
39703 0.0
39704 0.0
39705 0.0
39706 0.0
39707 0.0
39708 0.62648
39709 0.31324
39710 0.0
39711 0.0
39712 0.0
39713 0.0
39714 0.0
39715 0.0
39716 0.0
39717 0.0
39718 0.31324
39719 0.0
39720 0.0
39721 0.0
39722 0.0
39723 0.0
39724 0.31324
39725 0.0
39726 0.0
39727 0.0
39728 0.0
39729 0.0
39730 0.0
39731 0.0
39732 0.0
39733 0.0
39734 0.31324
39735 0.0
39736 0.0
39737 0.0
39738 0.0
39739 0.0
39740 0.0
39741 0.31324
39742 0.0
39743 0.0
39744 0.0
39745 0.0
39746 0.0
39747 0.0
39748 0.0
39749 0.0
39750 0.0
39751 0.0
39752 0.0
39753 0.0
39754 0.0
39755 0.0
39756 0.31324
39757 0.0
39758 0.0
39759 0.0
39760 0.0
39761 0.0
39762 0.0
39763 0.0
39764 0.0
39765 0.0
39766 0.62648
39767 0.0
39768 0.0
39769 0.0
39770 0.0
39771 0.0
39772 0.0
39773 0.0
39774 0.0
39775 0.0
39776 0.0
39777 0.0
39778 0.0
39779 0.0
39780 0.0
39781 0.0
39782 0.0
39783 0.0
39784 0.0
39785 0.0
39786 0.31324
39787 0.0
39788 0.0
39789 0.0
39790 0.31324
39791 0.0
39792 0.0
39793 0.0
39794 0.0
39795 0.0
39796 0.0
39797 0.0
39798 0.0
39799 0.0
39800 0.0
39801 0.0
39802 0.0
39803 0.0
39804 0.0
39805 0.0
39806 0.0
39807 0.0
39808 0.0
39809 0.0
39810 0.0
39811 0.0
39812 0.0
39813 0.0
39814 0.31324
39815 0.31324
39816 0.0
39817 0.0
39818 0.0
39819 0.0
39820 0.0
39821 0.0
39822 0.0
39823 0.0
39824 0.0
39825 0.0
39826 0.0
39827 0.0
39828 0.0
39829 0.0
39830 0.0
39831 0.0
39832 0.0
39833 0.0
39834 0.0
39835 0.0
39836 0.0
39837 0.0
39838 0.0
39839 0.31324
39840 0.0
39841 0.0
39842 0.0
39843 0.0
39844 0.0
39845 0.0
39846 0.0
39847 0.0
39848 0.0
39849 0.0
39850 0.0
39851 0.0
39852 0.0
39853 0.0
39854 0.0
39855 0.0
39856 0.0
39857 0.31324
39858 0.0
39859 0.0
39860 0.0
39861 0.0
39862 0.0
39863 0.0
39864 0.0
39865 0.0
39866 0.0
39867 0.0
39868 0.0
39869 0.0
39870 0.0
39871 0.0
39872 0.0
39873 0.0
39874 0.0
39875 0.0
39876 0.0
39877 0.31324
39878 0.0
39879 0.0
39880 0.0
39881 0.0
39882 0.0
39883 0.0
39884 0.0
39885 0.0
39886 0.0
39887 0.0
39888 0.0
39889 0.0
39890 0.0
39891 0.0
39892 0.0
39893 0.0
39894 0.0
39895 0.0
39896 0.0
39897 0.0
39898 0.0
39899 0.0
39900 0.0
39901 0.0
39902 0.0
39903 0.0
39904 0.0
39905 0.0
39906 0.0
39907 0.0
39908 0.0
39909 0.0
39910 0.0
39911 0.0
39912 0.0
39913 0.0
39914 0.0
39915 0.0
39916 0.31324
39917 0.0
39918 0.0
39919 0.0
39920 0.0
39921 0.0
39922 0.0
39923 0.0
39924 0.0
39925 0.0
39926 0.0
39927 0.0
39928 0.0
39929 0.0
39930 0.0
39931 0.0
39932 0.0
39933 0.0
39934 0.0
39935 0.0
39936 0.0
39937 0.0
39938 0.0
39939 0.0
39940 0.0
39941 0.0
39942 0.0
39943 0.0
39944 0.0
39945 0.0
39946 0.0
39947 0.0
39948 0.0
39949 0.0
39950 0.0
39951 0.0
39952 0.0
39953 0.0
39954 0.0
39955 0.0
39956 0.0
39957 0.0
39958 0.0
39959 0.0
39960 0.0
39961 0.0
39962 0.0
39963 0.0
39964 0.31324
39965 0.0
39966 0.0
39967 0.0
39968 0.0
39969 0.0
39970 0.0
39971 0.31324
39972 0.0
39973 0.0
39974 0.0
39975 0.0
39976 0.0
39977 0.0
39978 0.0
39979 0.0
39980 0.31324
39981 0.0
39982 0.0
39983 0.31324
39984 0.31324
39985 0.31324
39986 0.0
39987 0.0
39988 0.0
39989 0.0
39990 0.0
39991 0.0
39992 0.0
39993 0.0
39994 0.0
39995 0.31324
39996 0.0
39997 0.0
39998 0.0
39999 0.0
40000 0.0
40001 0.0
40002 0.62648
40003 0.0
40004 0.0
40005 0.0
40006 0.0
40007 0.0
40008 0.0
40009 0.0
40010 0.0
40011 0.0
40012 0.0
40013 0.0
40014 0.0
40015 0.0
40016 0.0
40017 0.0
40018 0.0
40019 0.0
40020 0.0
40021 0.0
40022 0.0
40023 0.0
40024 0.0
40025 0.0
40026 0.0
40027 0.0
40028 0.0
40029 0.0
40030 0.0
40031 0.0
40032 0.0
40033 0.0
40034 0.0
40035 0.0
40036 0.0
40037 0.0
40038 0.0
40039 0.0
40040 0.0
40041 0.0
40042 0.0
40043 0.0
40044 0.0
40045 0.0
40046 0.0
40047 0.0
40048 0.0
40049 0.0
40050 0.0
40051 0.0
40052 0.0
40053 0.0
40054 0.0
40055 0.0
40056 0.31324
40057 0.31324
40058 0.0
40059 0.0
40060 0.31324
40061 0.0
40062 0.0
40063 0.31324
40064 0.0
40065 0.0
40066 0.0
40067 0.0
40068 0.0
40069 0.0
40070 0.0
40071 0.0
40072 0.0
40073 0.0
40074 0.0
40075 0.0
40076 0.0
40077 0.0
40078 0.0
40079 0.0
40080 0.0
40081 0.0
40082 0.0
40083 0.0
40084 0.0
40085 0.0
40086 0.0
40087 0.0
40088 0.0
40089 0.0
40090 0.0
40091 0.0
40092 0.0
40093 0.0
40094 0.0
40095 0.0
40096 0.0
40097 0.0
40098 0.0
40099 0.0
40100 0.31324
40101 0.0
40102 0.31324
40103 0.0
40104 0.0
40105 0.0
40106 0.62648
40107 0.62648
40108 0.0
40109 0.0
40110 0.0
40111 0.31324
40112 0.0
40113 0.0
40114 0.0
40115 0.0
40116 0.0
40117 0.0
40118 0.0
40119 0.0
40120 0.0
40121 0.0
40122 0.0
40123 0.0
40124 0.0
40125 0.0
40126 0.0
40127 0.0
40128 0.0
40129 0.0
40130 0.0
40131 0.0
40132 0.0
40133 0.0
40134 0.0
40135 0.0
40136 0.0
40137 0.0
40138 0.0
40139 0.0
40140 0.0
40141 0.0
40142 0.0
40143 0.0
40144 0.0
40145 0.0
40146 0.0
40147 0.0
40148 0.0
40149 0.0
40150 0.0
40151 0.0
40152 0.0
40153 0.0
40154 0.0
40155 0.0
40156 0.0
40157 0.0
40158 0.0
40159 0.62648
40160 0.31324
40161 0.0
40162 0.0
40163 0.0
40164 0.0
40165 0.0
40166 0.0
40167 0.0
40168 0.0
40169 0.0
40170 0.0
40171 0.0
40172 0.0
40173 0.0
40174 0.0
40175 0.0
40176 0.0
40177 0.0
40178 0.0
40179 0.0
40180 0.0
40181 0.0
40182 0.0
40183 0.0
40184 0.0
40185 0.0
40186 0.0
40187 0.0
40188 0.0
40189 0.0
40190 0.0
40191 0.0
40192 0.0
40193 0.0
40194 0.62648
40195 0.0
40196 0.0
40197 0.0
40198 0.0
40199 0.0
40200 0.0
40201 0.0
40202 0.0
40203 0.0
40204 0.0
40205 0.0
40206 0.0
40207 0.31324
40208 0.0
40209 0.0
40210 0.0
40211 0.0
40212 0.31324
40213 0.31324
40214 0.0
40215 0.0
40216 0.0
40217 0.0
40218 0.0
40219 0.62648
40220 0.0
40221 0.62648
40222 0.0
40223 0.0
40224 0.31324
40225 0.0
40226 0.31324
40227 0.0
40228 0.0
40229 0.0
40230 1.25296
40231 0.62648
40232 0.62648
40233 0.0
40234 0.0
40235 0.0
40236 0.0
40237 0.0
40238 0.0
40239 0.31324
40240 0.0
40241 0.0
40242 0.0
40243 0.0
40244 0.0
40245 0.0
40246 0.0
40247 0.31324
40248 0.31324
40249 0.0
40250 0.0
40251 0.0
40252 0.0
40253 0.0
40254 0.0
40255 0.0
40256 0.0
40257 0.0
40258 0.0
40259 0.0
40260 0.0
40261 0.0
40262 0.0
40263 0.0
40264 0.0
40265 0.0
40266 0.0
40267 0.0
40268 0.0
40269 0.0
40270 0.0
40271 0.0
40272 0.0
40273 0.0
40274 0.0
40275 0.0
40276 0.0
40277 0.0
40278 0.0
40279 0.0
40280 0.0
40281 0.0
40282 0.0
40283 0.0
40284 0.0
40285 0.0
40286 0.0
40287 0.0
[truncated: 11,796,392 more chars]
