# Supplementary material for: Adenovirus maturation establishes the transcription competent packaging of its genome
Source: EMBO Rep. 2025 Oct 21;26(22):5589–611. doi: 10.1038/s44319-025-00598-z (PMC12635127; doi:10.1038/s44319-025-00598-z)
Supplement: Supplementary file 3 — Source data Fig. 2 [file 44319_2025_598_MOESM3_ESM.zip › figure2/CDE/yeast_bar1delta_free/I.wig]

variableStep chrom=chrI
1 0.0
2 0.0
3 0.0
4 0.0
5 0.0
6 0.0
7 0.0
8 0.0
9 0.0
10 0.0
11 0.0
12 0.0
13 0.0
14 0.0
15 0.0
16 0.0
17 0.0
18 0.0
19 0.0
20 0.0
21 0.0
22 0.0
23 0.0
24 0.0
25 0.0
26 0.0
27 0.0
28 0.0
29 0.0
30 0.0
31 0.0
32 0.0
33 0.0
34 0.0
35 0.0
36 0.0
37 0.0
38 0.0
39 0.0
40 0.0
41 0.0
42 0.0
43 0.0
44 0.0
45 0.0
46 0.0
47 0.0
48 0.0
49 0.0
50 0.0
51 0.0
52 0.0
53 0.0
54 0.0
55 0.0
56 0.0
57 0.0
58 0.0
59 0.0
60 0.0
61 0.0
62 0.0
63 0.0
64 0.0
65 0.0
66 0.0
67 0.0
68 0.0
69 0.0
70 0.0
71 0.0
72 0.0
73 0.0
74 0.0
75 0.0
76 0.0
77 0.0
78 0.0
79 0.0
80 0.0
81 0.0
82 0.0
83 0.0
84 0.0
85 0.0
86 0.0
87 0.0
88 0.0
89 0.0
90 0.0
91 0.0
92 0.0
93 0.0
94 0.0
95 0.0
96 0.0
97 0.0
98 0.0
99 0.0
100 0.0
101 0.0
102 0.0
103 0.0
104 0.0
105 0.0
106 0.0
107 0.0
108 0.0
109 0.0
110 0.0
111 0.0
112 0.0
113 0.0
114 0.0
115 0.0
116 0.0
117 0.0
118 0.0
119 0.0
120 0.0
121 0.27276999999999996
122 0.0
123 0.0
124 0.0
125 0.0
126 0.0
127 0.0
128 0.0
129 0.0
130 0.0
131 0.27276999999999996
132 0.0
133 0.0
134 0.0
135 0.0
136 0.0
137 0.0
138 0.0
139 0.0
140 0.0
141 0.0
142 0.0
143 0.0
144 0.0
145 0.0
146 0.0
147 0.0
148 0.0
149 0.0
150 0.0
151 0.0
152 0.0
153 0.0
154 0.0
155 0.0
156 0.0
157 0.0
158 0.0
159 0.0
160 0.0
161 0.0
162 0.0
163 0.0
164 0.0
165 0.0
166 0.0
167 0.0
168 0.0
169 0.0
170 0.0
171 0.0
172 0.0
173 0.0
174 0.0
175 0.0
176 0.0
177 0.0
178 0.0
179 0.0
180 0.0
181 0.0
182 0.0
183 0.0
184 0.0
185 0.0
186 0.0
187 0.0
188 0.0
189 0.0
190 0.0
191 0.0
192 0.0
193 0.0
194 0.0
195 0.0
196 0.0
197 0.0
198 0.0
199 0.0
200 0.0
201 0.0
202 0.0
203 0.0
204 0.0
205 0.0
206 0.0
207 0.0
208 0.0
209 0.0
210 0.0
211 0.0
212 0.0
213 0.0
214 0.0
215 0.0
216 0.0
217 0.0
218 0.0
219 0.0
220 0.0
221 0.0
222 0.0
223 0.0
224 0.0
225 0.0
226 0.0
227 0.0
228 0.0
229 0.0
230 0.0
231 0.0
232 0.0
233 0.0
234 0.0
235 0.0
236 0.0
237 0.0
238 0.0
239 0.0
240 0.0
241 0.0
242 0.0
243 0.27276999999999996
244 0.0
245 0.0
246 0.0
247 0.0
248 0.0
249 0.0
250 0.0
251 0.0
252 0.0
253 0.0
254 0.0
255 0.0
256 0.0
257 0.0
258 0.0
259 0.0
260 0.0
261 0.0
262 0.5455399999999999
263 0.0
264 0.0
265 0.0
266 0.27276999999999996
267 0.0
268 0.0
269 0.0
270 0.0
271 0.0
272 0.0
273 0.0
274 0.0
275 0.27276999999999996
276 0.0
277 0.0
278 0.0
279 0.0
280 0.0
281 0.0
282 0.0
283 0.0
284 0.0
285 0.0
286 0.0
287 0.0
288 0.0
289 0.0
290 0.0
291 0.0
292 0.0
293 0.0
294 0.0
295 0.0
296 0.0
297 0.0
298 0.0
299 0.0
300 0.0
301 0.0
302 0.0
303 0.0
304 0.0
305 0.0
306 0.0
307 0.0
308 0.0
309 0.0
310 0.0
311 0.0
312 0.0
313 0.0
314 0.0
315 0.0
316 0.0
317 0.0
318 0.0
319 0.0
320 0.0
321 0.0
322 0.0
323 0.0
324 0.0
325 0.0
326 0.0
327 0.0
328 0.0
329 0.0
330 0.0
331 0.0
332 0.0
333 0.0
334 0.0
335 0.0
336 0.0
337 0.0
338 0.0
339 0.0
340 0.0
341 0.0
342 0.0
343 0.0
344 0.0
345 0.0
346 0.0
347 0.0
348 0.27276999999999996
349 0.0
350 0.0
351 0.0
352 0.0
353 0.0
354 0.0
355 0.0
356 0.0
357 0.0
358 0.0
359 0.0
360 0.0
361 0.0
362 0.0
363 0.0
364 0.0
365 0.0
366 0.0
367 0.0
368 0.0
369 0.0
370 0.0
371 0.0
372 0.0
373 0.0
374 0.0
375 0.0
376 0.0
377 0.0
378 0.0
379 0.0
380 0.0
381 0.0
382 0.0
383 0.0
384 0.0
385 0.0
386 0.0
387 0.0
388 0.0
389 0.0
390 0.0
391 0.0
392 0.0
393 0.0
394 0.0
395 0.0
396 0.0
397 0.0
398 0.27276999999999996
399 0.0
400 0.0
401 0.0
402 0.27276999999999996
403 0.0
404 0.0
405 0.0
406 0.0
407 0.0
408 0.0
409 0.0
410 0.0
411 0.0
412 0.0
413 0.0
414 0.0
415 0.0
416 0.27276999999999996
417 0.0
418 0.0
419 0.0
420 0.0
421 0.0
422 0.0
423 0.0
424 0.0
425 0.0
426 0.0
427 0.0
428 0.0
429 0.27276999999999996
430 0.27276999999999996
431 0.0
432 0.0
433 0.0
434 0.0
435 0.0
436 0.0
437 0.0
438 0.0
439 0.27276999999999996
440 0.0
441 0.0
442 0.0
443 0.0
444 0.27276999999999996
445 0.0
446 0.0
447 0.0
448 0.0
449 0.0
450 0.0
451 0.0
452 0.0
453 0.27276999999999996
454 0.0
455 0.0
456 0.0
457 0.0
458 0.0
459 0.0
460 0.0
461 0.0
462 0.0
463 0.0
464 0.0
465 0.0
466 0.0
467 0.0
468 0.0
469 0.0
470 0.0
471 0.0
472 0.0
473 0.0
474 0.0
475 0.0
476 0.0
477 0.0
478 0.0
479 0.0
480 0.0
481 0.0
482 0.0
483 0.0
484 0.0
485 0.0
486 0.0
487 0.0
488 0.0
489 0.0
490 0.0
491 0.0
492 0.0
493 0.0
494 0.0
495 0.0
496 0.0
497 0.0
498 0.0
499 0.0
500 0.0
501 0.0
502 0.0
503 0.27276999999999996
504 0.0
505 0.0
506 0.0
507 0.0
508 0.0
509 0.0
510 0.0
511 0.0
512 0.0
513 0.0
514 0.27276999999999996
515 0.0
516 0.0
517 0.0
518 0.0
519 0.0
520 0.0
521 0.0
522 0.0
523 0.0
524 0.0
525 0.27276999999999996
526 0.0
527 0.0
528 0.27276999999999996
529 0.0
530 0.0
531 0.0
532 0.0
533 0.0
534 0.0
535 0.0
536 0.0
537 0.0
538 0.0
539 0.0
540 0.0
541 0.0
542 0.0
543 0.27276999999999996
544 0.0
545 0.0
546 0.0
547 0.0
548 0.0
549 0.0
550 0.0
551 0.27276999999999996
552 0.0
553 0.0
554 0.0
555 0.0
556 0.0
557 0.0
558 0.0
559 0.0
560 0.0
561 0.0
562 0.0
563 0.0
564 0.0
565 0.0
566 0.0
567 0.0
568 0.0
569 0.0
570 0.0
571 0.0
572 0.0
573 0.0
574 0.0
575 0.0
576 0.0
577 0.0
578 0.0
579 0.0
580 0.0
581 0.0
582 0.0
583 0.0
584 0.0
585 0.0
586 0.0
587 0.0
588 0.0
589 0.27276999999999996
590 0.0
591 0.0
592 0.0
593 0.0
594 0.0
595 0.0
596 0.0
597 0.0
598 0.0
599 0.0
600 0.0
601 0.0
602 0.0
603 0.0
604 0.0
605 0.0
606 0.0
607 0.0
608 0.0
609 0.0
610 0.0
611 0.0
612 0.0
613 0.0
614 0.0
615 0.0
616 0.0
617 0.0
618 0.0
619 0.0
620 0.0
621 0.0
622 0.0
623 0.0
624 0.0
625 0.0
626 0.0
627 0.0
628 0.0
629 0.0
630 0.0
631 0.27276999999999996
632 0.0
633 0.0
634 0.0
635 0.0
636 0.0
637 0.0
638 0.27276999999999996
639 0.0
640 0.0
641 0.0
642 0.27276999999999996
643 0.0
644 0.0
645 0.0
646 0.0
647 0.0
648 0.0
649 0.0
650 0.0
651 0.0
652 0.0
653 0.0
654 0.0
655 0.0
656 0.0
657 0.0
658 0.0
659 0.0
660 0.0
661 0.0
662 0.0
663 0.0
664 0.0
665 0.27276999999999996
666 0.0
667 0.0
668 0.27276999999999996
669 0.0
670 0.0
671 0.0
672 0.27276999999999996
673 0.0
674 0.0
675 0.0
676 0.0
677 0.0
678 0.0
679 0.0
680 0.0
681 0.27276999999999996
682 0.0
683 0.0
684 0.0
685 0.0
686 0.0
687 0.0
688 0.0
689 0.0
690 0.0
691 0.0
692 0.0
693 0.0
694 0.0
695 0.0
696 0.0
697 0.0
698 0.0
699 0.0
700 0.0
701 0.0
702 0.0
703 0.0
704 0.0
705 0.0
706 0.27276999999999996
707 0.0
708 0.0
709 0.0
710 0.0
711 0.0
712 0.0
713 0.0
714 0.0
715 0.27276999999999996
716 0.0
717 0.0
718 0.0
719 0.0
720 0.0
721 0.0
722 0.0
723 0.0
724 0.0
725 0.27276999999999996
726 0.0
727 0.0
728 0.0
729 0.0
730 0.0
731 0.0
732 0.0
733 0.0
734 0.27276999999999996
735 0.0
736 0.0
737 0.0
738 0.0
739 0.0
740 0.0
741 0.0
742 0.0
743 0.0
744 0.0
745 0.0
746 0.0
747 0.0
748 0.0
749 0.27276999999999996
750 0.0
751 0.0
752 0.0
753 0.0
754 0.27276999999999996
755 0.0
756 0.0
757 0.0
758 0.0
759 0.0
760 0.0
761 0.0
762 0.0
763 0.0
764 0.0
765 0.0
766 0.0
767 0.0
768 0.27276999999999996
769 0.0
770 0.0
771 0.0
772 0.0
773 0.0
774 0.0
775 0.0
776 0.0
777 0.0
778 0.0
779 0.0
780 0.0
781 0.0
782 0.0
783 0.0
784 0.0
785 0.0
786 0.0
787 0.0
788 0.0
789 0.0
790 0.0
791 0.0
792 0.0
793 0.0
794 0.0
795 0.0
796 0.27276999999999996
797 0.0
798 0.0
799 0.0
800 0.0
801 0.27276999999999996
802 0.0
803 0.0
804 0.0
805 0.0
806 0.0
807 0.0
808 0.0
809 0.0
810 0.0
811 0.0
812 0.0
813 0.0
814 0.27276999999999996
815 0.0
816 0.0
817 0.0
818 0.0
819 0.0
820 0.0
821 0.0
822 0.0
823 0.0
824 0.0
825 0.0
826 0.0
827 0.0
828 0.0
829 0.27276999999999996
830 0.0
831 0.0
832 0.0
833 0.0
834 0.0
835 0.0
836 0.0
837 0.0
838 0.0
839 0.0
840 0.0
841 0.0
842 0.0
843 0.27276999999999996
844 0.0
845 0.0
846 0.0
847 0.0
848 0.0
849 0.27276999999999996
850 0.0
851 0.0
852 0.0
853 0.0
854 0.0
855 0.0
856 0.0
857 0.0
858 0.0
859 0.0
860 0.0
861 0.27276999999999996
862 0.0
863 0.0
864 0.0
865 0.0
866 0.0
867 0.0
868 0.0
869 0.0
870 0.0
871 0.0
872 0.0
873 0.0
874 0.0
875 0.0
876 0.0
877 0.0
878 0.0
879 0.27276999999999996
880 0.0
881 0.0
882 0.0
883 0.0
884 0.0
885 0.0
886 0.0
887 0.0
888 0.0
889 0.27276999999999996
890 0.0
891 0.0
892 0.0
893 0.0
894 0.0
895 0.0
896 0.0
897 0.0
898 0.0
899 0.0
900 0.0
901 0.0
902 0.0
903 0.0
904 0.0
905 0.0
906 0.0
907 0.0
908 0.0
909 0.0
910 0.0
911 0.0
912 0.0
913 0.0
914 0.0
915 0.0
916 0.27276999999999996
917 0.0
918 0.0
919 0.0
920 0.0
921 0.0
922 0.0
923 0.0
924 0.0
925 0.0
926 0.0
927 0.0
928 0.0
929 0.0
930 0.0
931 0.0
932 0.0
933 0.0
934 0.0
935 0.0
936 0.0
937 0.0
938 0.0
939 0.0
940 0.0
941 0.0
942 0.0
943 0.0
944 0.0
945 0.0
946 0.0
947 0.0
948 0.0
949 0.0
950 0.0
951 0.0
952 0.0
953 0.0
954 0.0
955 0.27276999999999996
956 0.0
957 0.0
958 0.0
959 0.0
960 0.27276999999999996
961 0.0
962 0.0
963 0.0
964 0.0
965 0.0
966 0.0
967 0.0
968 0.0
969 0.0
970 0.0
971 0.0
972 0.0
973 0.0
974 0.0
975 0.0
976 0.27276999999999996
977 0.0
978 0.0
979 0.0
980 0.0
981 0.0
982 0.0
983 0.0
984 0.0
985 0.0
986 0.0
987 0.0
988 0.0
989 0.0
990 0.0
991 0.27276999999999996
992 0.0
993 0.0
994 0.0
995 0.5455399999999999
996 0.0
997 0.0
998 0.0
999 0.0
1000 0.0
1001 0.0
1002 0.0
1003 0.27276999999999996
1004 0.0
1005 0.0
1006 0.0
1007 0.0
1008 0.0
1009 0.0
1010 0.0
1011 0.0
1012 0.0
1013 0.0
1014 0.0
1015 0.0
1016 0.0
1017 0.0
1018 0.0
1019 0.0
1020 0.0
1021 0.0
1022 0.0
1023 0.0
1024 0.0
1025 0.0
1026 0.0
1027 0.0
1028 0.0
1029 0.0
1030 0.0
1031 0.0
1032 0.0
1033 0.0
1034 0.0
1035 0.27276999999999996
1036 0.0
1037 0.0
1038 0.27276999999999996
1039 0.0
1040 0.0
1041 0.0
1042 0.0
1043 0.0
1044 0.0
1045 0.0
1046 0.0
1047 0.0
1048 0.0
1049 0.0
1050 0.0
1051 0.0
1052 0.0
1053 0.0
1054 0.0
1055 0.0
1056 0.0
1057 0.0
1058 0.0
1059 0.0
1060 0.27276999999999996
1061 0.0
1062 0.0
1063 0.0
1064 0.0
1065 0.0
1066 0.0
1067 0.0
1068 0.0
1069 0.0
1070 0.0
1071 0.0
1072 0.0
1073 0.0
1074 0.0
1075 0.0
1076 0.0
1077 0.0
1078 0.0
1079 0.0
1080 0.0
1081 0.0
1082 0.0
1083 0.0
1084 0.0
1085 0.0
1086 0.0
1087 0.0
1088 0.0
1089 0.0
1090 0.0
1091 0.0
1092 0.0
1093 0.0
1094 0.0
1095 0.0
1096 0.0
1097 0.0
1098 0.0
1099 0.0
1100 0.0
1101 0.0
1102 0.0
1103 0.27276999999999996
1104 0.0
1105 0.0
1106 0.0
1107 0.0
1108 0.0
1109 0.0
1110 0.0
1111 0.0
1112 0.0
1113 0.0
1114 0.0
1115 0.0
1116 0.0
1117 0.0
1118 0.0
1119 0.0
1120 0.0
1121 0.0
1122 0.0
1123 0.0
1124 0.0
1125 0.0
1126 0.0
1127 0.0
1128 0.0
1129 0.0
1130 0.0
1131 0.0
1132 0.0
1133 0.0
1134 0.0
1135 0.0
1136 0.0
1137 0.0
1138 0.0
1139 0.27276999999999996
1140 0.0
1141 0.0
1142 0.0
1143 0.0
1144 0.27276999999999996
1145 0.0
1146 0.0
1147 0.0
1148 0.0
1149 0.0
1150 0.27276999999999996
1151 0.0
1152 0.0
1153 0.27276999999999996
1154 0.0
1155 0.0
1156 0.0
1157 0.0
1158 0.0
1159 0.0
1160 0.0
1161 0.0
1162 0.0
1163 0.0
1164 0.0
1165 0.0
1166 0.0
1167 0.0
1168 0.0
1169 0.27276999999999996
1170 0.0
1171 0.0
1172 0.0
1173 0.0
1174 0.0
1175 0.0
1176 0.0
1177 0.0
1178 0.0
1179 0.0
1180 0.0
1181 0.0
1182 0.0
1183 0.0
1184 0.0
1185 0.0
1186 0.0
1187 0.0
1188 0.0
1189 0.0
1190 0.0
1191 0.27276999999999996
1192 0.27276999999999996
1193 0.0
1194 0.0
1195 0.0
1196 0.0
1197 0.0
1198 0.0
1199 0.0
1200 0.0
1201 0.0
1202 0.0
1203 0.0
1204 0.0
1205 0.0
1206 0.0
1207 0.0
1208 0.0
1209 0.0
1210 0.0
1211 0.0
1212 0.0
1213 0.0
1214 0.0
1215 0.0
1216 0.0
1217 0.0
1218 0.0
1219 0.0
1220 0.0
1221 0.0
1222 0.0
1223 0.0
1224 0.0
1225 0.0
1226 0.0
1227 0.0
1228 0.0
1229 0.0
1230 0.0
1231 0.0
1232 0.0
1233 0.0
1234 0.0
1235 0.0
1236 0.0
1237 0.0
1238 0.0
1239 0.0
1240 0.0
1241 0.0
1242 0.0
1243 0.0
1244 0.0
1245 0.0
1246 0.0
1247 0.0
1248 0.0
1249 0.0
1250 0.0
1251 0.0
1252 0.0
1253 0.0
1254 0.0
1255 0.0
1256 0.0
1257 0.0
1258 0.0
1259 0.0
1260 0.0
1261 0.0
1262 0.0
1263 0.5455399999999999
1264 0.0
1265 0.0
1266 0.0
1267 0.0
1268 0.0
1269 0.0
1270 0.0
1271 0.27276999999999996
1272 0.0
1273 0.0
1274 0.0
1275 0.0
1276 0.0
1277 0.0
1278 0.0
1279 0.0
1280 0.0
1281 0.0
1282 0.0
1283 0.0
1284 0.0
1285 0.0
1286 0.0
1287 0.0
1288 0.0
1289 0.0
1290 0.0
1291 0.0
1292 0.0
1293 0.0
1294 0.0
1295 0.0
1296 0.0
1297 0.0
1298 0.27276999999999996
1299 0.0
1300 0.0
1301 0.0
1302 0.0
1303 0.0
1304 0.0
1305 0.0
1306 0.0
1307 0.0
1308 0.0
1309 0.0
1310 0.0
1311 0.0
1312 0.0
1313 0.0
1314 0.0
1315 0.0
1316 0.0
1317 0.0
1318 0.0
1319 0.0
1320 0.0
1321 0.0
1322 0.0
1323 0.0
1324 0.0
1325 0.0
1326 0.0
1327 0.0
1328 0.0
1329 0.0
1330 0.0
1331 0.0
1332 0.0
1333 0.0
1334 0.0
1335 0.0
1336 0.0
1337 0.0
1338 0.0
1339 0.0
1340 0.0
1341 0.0
1342 0.0
1343 0.0
1344 0.0
1345 0.0
1346 0.0
1347 0.0
1348 0.0
1349 0.0
1350 0.0
1351 0.0
1352 0.0
1353 0.0
1354 0.0
1355 0.0
1356 0.0
1357 0.0
1358 0.0
1359 0.0
1360 0.0
1361 0.0
1362 0.0
1363 0.0
1364 0.27276999999999996
1365 0.0
1366 0.0
1367 0.0
1368 0.0
1369 0.0
1370 0.0
1371 0.0
1372 0.0
1373 0.0
1374 0.0
1375 0.0
1376 0.0
1377 0.0
1378 0.0
1379 0.0
1380 0.0
1381 0.0
1382 0.0
1383 0.0
1384 0.0
1385 0.0
1386 0.0
1387 0.0
1388 0.0
1389 0.0
1390 0.5455399999999999
1391 0.0
1392 0.0
1393 0.0
1394 0.0
1395 0.0
1396 0.0
1397 0.0
1398 0.0
1399 0.0
1400 0.0
1401 0.27276999999999996
1402 0.0
1403 0.0
1404 0.0
1405 0.0
1406 0.0
1407 0.0
1408 0.0
1409 0.0
1410 0.0
1411 0.27276999999999996
1412 0.0
1413 0.0
1414 0.0
1415 0.0
1416 0.0
1417 0.0
1418 0.27276999999999996
1419 0.0
1420 0.0
1421 0.0
1422 0.0
1423 0.0
1424 0.0
1425 0.0
1426 0.0
1427 0.0
1428 0.0
1429 0.0
1430 0.0
1431 0.0
1432 0.0
1433 0.27276999999999996
1434 0.0
1435 0.0
1436 0.0
1437 0.0
1438 0.0
1439 0.27276999999999996
1440 0.0
1441 0.0
1442 0.0
1443 0.0
1444 0.0
1445 0.0
1446 0.0
1447 0.0
1448 0.0
1449 0.0
1450 0.0
1451 0.0
1452 0.0
1453 0.0
1454 0.0
1455 0.0
1456 0.0
1457 0.0
1458 0.0
1459 0.0
1460 0.0
1461 0.0
1462 0.0
1463 0.0
1464 0.0
1465 0.0
1466 0.0
1467 0.0
1468 0.0
1469 0.0
1470 0.0
1471 0.0
1472 0.0
1473 0.0
1474 0.0
1475 0.27276999999999996
1476 0.0
1477 0.0
1478 0.0
1479 0.0
1480 0.0
1481 0.0
1482 0.0
1483 0.0
1484 0.0
1485 0.0
1486 0.0
1487 0.0
1488 0.0
1489 0.0
1490 0.0
1491 0.27276999999999996
1492 0.0
1493 0.27276999999999996
1494 0.0
1495 0.0
1496 0.0
1497 0.0
1498 0.0
1499 0.0
1500 0.0
1501 0.0
1502 0.0
1503 0.0
1504 0.0
1505 0.0
1506 0.0
1507 0.0
1508 0.0
1509 0.0
1510 0.0
1511 0.0
1512 0.27276999999999996
1513 0.0
1514 0.0
1515 0.0
1516 0.0
1517 0.0
1518 0.27276999999999996
1519 0.0
1520 0.27276999999999996
1521 0.0
1522 0.0
1523 0.0
1524 0.0
1525 0.0
1526 0.0
1527 0.0
1528 0.0
1529 0.0
1530 0.0
1531 0.0
1532 0.0
1533 0.27276999999999996
1534 0.0
1535 0.0
1536 0.0
1537 0.0
1538 0.0
1539 0.0
1540 0.0
1541 0.0
1542 0.27276999999999996
1543 0.0
1544 0.0
1545 0.0
1546 0.0
1547 0.27276999999999996
1548 0.27276999999999996
1549 0.0
1550 0.0
1551 0.0
1552 0.0
1553 0.0
1554 0.0
1555 0.0
1556 0.0
1557 0.0
1558 0.0
1559 0.0
1560 0.0
1561 0.0
1562 0.0
1563 0.0
1564 0.0
1565 0.0
1566 0.0
1567 0.0
1568 0.0
1569 0.27276999999999996
1570 0.0
1571 0.0
1572 0.0
1573 0.27276999999999996
1574 0.0
1575 0.0
1576 0.0
1577 0.0
1578 0.0
1579 0.0
1580 0.0
1581 0.0
1582 0.0
1583 0.0
1584 0.0
1585 0.0
1586 0.0
1587 0.0
1588 0.0
1589 0.0
1590 0.0
1591 0.0
1592 0.0
1593 0.0
1594 0.0
1595 0.27276999999999996
1596 0.0
1597 0.0
1598 0.0
1599 0.0
1600 0.0
1601 0.0
1602 0.0
1603 0.0
1604 0.27276999999999996
1605 0.0
1606 0.0
1607 0.0
1608 0.0
1609 0.0
1610 0.27276999999999996
1611 0.27276999999999996
1612 0.0
1613 0.0
1614 0.0
1615 0.0
1616 0.27276999999999996
1617 0.0
1618 0.0
1619 0.0
1620 0.27276999999999996
1621 0.0
1622 0.0
1623 0.0
1624 0.0
1625 0.0
1626 0.0
1627 0.0
1628 0.0
1629 0.0
1630 0.0
1631 0.27276999999999996
1632 0.0
1633 0.0
1634 0.0
1635 0.0
1636 0.0
1637 0.0
1638 0.0
1639 0.0
1640 0.0
1641 0.0
1642 0.0
1643 0.0
1644 0.0
1645 0.0
1646 0.0
1647 0.0
1648 0.0
1649 0.0
1650 0.0
1651 0.0
1652 0.0
1653 0.0
1654 0.0
1655 0.0
1656 0.0
1657 0.0
1658 0.0
1659 0.0
1660 0.0
1661 0.0
1662 0.0
1663 0.0
1664 0.0
1665 0.0
1666 0.0
1667 0.0
1668 0.0
1669 0.0
1670 0.0
1671 0.0
1672 0.0
1673 0.0
1674 0.27276999999999996
1675 0.27276999999999996
1676 0.0
1677 0.0
1678 0.0
1679 0.0
1680 0.0
1681 0.0
1682 0.0
1683 0.0
1684 0.0
1685 0.0
1686 0.0
1687 0.0
1688 0.0
1689 0.0
1690 0.0
1691 0.0
1692 0.0
1693 0.0
1694 0.0
1695 0.0
1696 0.27276999999999996
1697 0.0
1698 0.0
1699 0.0
1700 0.0
1701 0.0
1702 0.0
1703 0.0
1704 0.27276999999999996
1705 0.27276999999999996
1706 0.0
1707 0.0
1708 0.0
1709 0.0
1710 0.0
1711 0.0
1712 0.0
1713 0.0
1714 0.0
1715 0.0
1716 0.0
1717 0.0
1718 0.0
1719 0.0
1720 0.0
1721 0.0
1722 0.0
1723 0.0
1724 0.0
1725 0.0
1726 0.0
1727 0.0
1728 0.0
1729 0.0
1730 0.0
1731 0.0
1732 0.0
1733 0.0
1734 0.0
1735 0.27276999999999996
1736 0.5455399999999999
1737 0.0
1738 0.0
1739 0.0
1740 0.0
1741 0.0
1742 0.0
1743 0.0
1744 0.0
1745 0.0
1746 0.0
1747 0.0
1748 0.0
1749 0.0
1750 0.0
1751 0.0
1752 0.0
1753 0.0
1754 0.0
1755 0.0
1756 0.0
1757 0.0
1758 0.0
1759 0.0
1760 0.0
1761 0.0
1762 0.0
1763 0.0
1764 0.0
1765 0.0
1766 0.0
1767 0.0
1768 0.0
1769 0.0
1770 0.27276999999999996
1771 0.0
1772 0.0
1773 0.0
1774 0.0
1775 0.0
1776 0.0
1777 0.0
1778 0.0
1779 0.0
1780 0.0
1781 0.0
1782 0.0
1783 0.0
1784 0.0
1785 0.0
1786 0.0
1787 0.0
1788 0.0
1789 0.0
1790 0.0
1791 0.0
1792 0.0
1793 0.0
1794 0.0
1795 0.0
1796 0.0
1797 0.0
1798 0.0
1799 0.0
1800 0.0
1801 0.0
1802 0.0
1803 0.0
1804 0.0
1805 0.0
1806 0.0
1807 0.0
1808 0.0
1809 0.0
1810 0.0
1811 0.0
1812 0.0
1813 0.0
1814 0.0
1815 0.0
1816 0.0
1817 0.0
1818 0.0
1819 0.0
1820 0.0
1821 0.0
1822 0.0
1823 0.0
1824 0.0
1825 0.27276999999999996
1826 0.0
1827 0.0
1828 0.0
1829 0.0
1830 0.0
1831 0.0
1832 0.0
1833 0.0
1834 0.0
1835 0.0
1836 0.0
1837 0.0
1838 0.0
1839 0.0
1840 0.0
1841 0.0
1842 0.0
1843 0.0
1844 0.0
1845 0.27276999999999996
1846 0.27276999999999996
1847 0.0
1848 0.0
1849 0.0
1850 0.0
1851 0.0
1852 0.0
1853 0.0
1854 0.0
1855 0.0
1856 0.27276999999999996
1857 0.0
1858 0.0
1859 0.27276999999999996
1860 0.0
1861 0.0
1862 0.0
1863 0.0
1864 0.0
1865 0.0
1866 0.0
1867 0.0
1868 0.0
1869 0.0
1870 0.0
1871 0.0
1872 0.0
1873 0.0
1874 0.0
1875 0.0
1876 0.0
1877 0.0
1878 0.0
1879 0.0
1880 0.0
1881 0.0
1882 0.0
1883 0.0
1884 0.0
1885 0.0
1886 0.0
1887 0.0
1888 0.0
1889 0.0
1890 0.0
1891 0.0
1892 0.0
1893 0.0
1894 0.0
1895 0.0
1896 0.0
1897 0.0
1898 0.0
1899 0.0
1900 0.0
1901 0.0
1902 0.0
1903 0.0
1904 0.0
1905 0.0
1906 0.0
1907 0.0
1908 0.0
1909 0.0
1910 0.0
1911 0.27276999999999996
1912 0.0
1913 0.0
1914 0.0
1915 0.0
1916 0.0
1917 0.0
1918 0.0
1919 0.0
1920 0.0
1921 0.0
1922 0.0
1923 0.0
1924 0.0
1925 0.0
1926 0.0
1927 0.0
1928 0.0
1929 0.0
1930 0.0
1931 0.0
1932 0.0
1933 0.0
1934 0.0
1935 0.0
1936 0.0
1937 0.0
1938 0.0
1939 0.0
1940 0.0
1941 0.0
1942 0.0
1943 0.0
1944 0.0
1945 0.0
1946 0.0
1947 0.0
1948 0.0
1949 0.0
1950 0.0
1951 0.0
1952 0.0
1953 0.0
1954 0.0
1955 0.0
1956 0.0
1957 0.0
1958 0.0
1959 0.0
1960 0.0
1961 0.0
1962 0.27276999999999996
1963 0.0
1964 0.0
1965 0.0
1966 0.0
1967 0.0
1968 0.0
1969 0.0
1970 0.0
1971 0.0
1972 0.0
1973 0.0
1974 0.0
1975 0.27276999999999996
1976 0.0
1977 0.0
1978 0.0
1979 0.0
1980 0.0
1981 0.0
1982 0.0
1983 0.0
1984 0.0
1985 0.0
1986 0.0
1987 0.0
1988 0.0
1989 0.0
1990 0.0
1991 0.27276999999999996
1992 0.27276999999999996
1993 0.0
1994 0.0
1995 0.0
1996 0.0
1997 0.0
1998 0.0
1999 0.0
2000 0.0
2001 0.0
2002 0.0
2003 0.0
2004 0.0
2005 0.0
2006 0.27276999999999996
2007 0.0
2008 0.0
2009 0.0
2010 0.0
2011 0.0
2012 0.0
2013 0.0
2014 0.0
2015 0.0
2016 0.0
2017 0.0
2018 0.0
2019 0.0
2020 0.0
2021 0.0
2022 0.0
2023 0.0
2024 0.0
2025 0.0
2026 0.0
2027 0.0
2028 0.0
2029 0.0
2030 0.0
2031 0.0
2032 0.0
2033 0.0
2034 0.0
2035 0.0
2036 0.0
2037 0.0
2038 0.0
2039 0.0
2040 0.0
2041 0.0
2042 0.0
2043 0.0
2044 0.0
2045 0.0
2046 0.0
2047 0.0
2048 0.0
2049 0.0
2050 0.0
2051 0.0
2052 0.0
2053 0.0
2054 0.0
2055 0.0
2056 0.0
2057 0.0
2058 0.0
2059 0.27276999999999996
2060 0.0
2061 0.0
2062 0.0
2063 0.0
2064 0.0
2065 0.0
2066 0.0
2067 0.0
2068 0.0
2069 0.27276999999999996
2070 0.0
2071 0.0
2072 0.0
2073 0.0
2074 0.0
2075 0.0
2076 0.0
2077 0.0
2078 0.0
2079 0.0
2080 0.0
2081 0.0
2082 0.0
2083 0.0
2084 0.0
2085 0.0
2086 0.0
2087 0.0
2088 0.0
2089 0.27276999999999996
2090 0.0
2091 0.0
2092 0.0
2093 0.0
2094 0.0
2095 0.0
2096 0.27276999999999996
2097 0.0
2098 0.0
2099 0.0
2100 0.0
2101 0.0
2102 0.0
2103 0.27276999999999996
2104 0.0
2105 0.0
2106 0.0
2107 0.0
2108 0.0
2109 0.0
2110 0.0
2111 0.0
2112 0.0
2113 0.0
2114 0.0
2115 0.0
2116 0.0
2117 0.27276999999999996
2118 0.0
2119 0.0
2120 0.0
2121 0.0
2122 0.0
2123 0.0
2124 0.27276999999999996
2125 0.0
2126 0.27276999999999996
2127 0.0
2128 0.0
2129 0.0
2130 0.0
2131 0.0
2132 0.0
2133 0.0
2134 0.0
2135 0.0
2136 0.0
2137 0.0
2138 0.0
2139 0.0
2140 0.0
2141 0.0
2142 0.0
2143 0.0
2144 0.0
2145 0.0
2146 0.0
2147 0.0
2148 0.0
2149 0.27276999999999996
2150 0.0
2151 0.0
2152 0.0
2153 0.0
2154 0.0
2155 0.0
2156 0.0
2157 0.0
2158 0.27276999999999996
2159 0.0
2160 0.0
2161 0.0
2162 0.0
2163 0.0
2164 0.0
2165 0.0
2166 0.0
2167 0.0
2168 0.0
2169 0.0
2170 0.0
2171 0.27276999999999996
2172 0.0
2173 0.0
2174 0.0
2175 0.0
2176 0.0
2177 0.0
2178 0.0
2179 0.0
2180 0.0
2181 0.0
2182 0.0
2183 0.0
2184 0.0
2185 0.0
2186 0.0
2187 0.0
2188 0.0
2189 0.0
2190 0.0
2191 0.0
2192 0.27276999999999996
2193 0.0
2194 0.0
2195 0.0
2196 0.0
2197 0.0
2198 0.0
2199 0.0
2200 0.0
2201 0.0
2202 0.5455399999999999
2203 0.0
2204 0.27276999999999996
2205 0.0
2206 0.0
2207 0.0
2208 0.0
2209 0.0
2210 0.0
2211 0.0
2212 0.0
2213 0.0
2214 0.0
2215 0.27276999999999996
2216 0.0
2217 0.27276999999999996
2218 0.0
2219 0.0
2220 0.0
2221 0.0
2222 0.0
2223 0.0
2224 0.0
2225 0.27276999999999996
2226 0.0
2227 0.0
2228 0.0
2229 0.0
2230 0.0
2231 0.0
2232 0.0
2233 0.0
2234 0.0
2235 0.0
2236 0.0
2237 0.0
2238 0.0
2239 0.0
2240 0.0
2241 0.0
2242 0.0
2243 0.0
2244 0.0
2245 0.0
2246 0.0
2247 0.0
2248 0.0
2249 0.0
2250 0.0
2251 0.0
2252 0.27276999999999996
2253 0.0
2254 0.0
2255 0.0
2256 0.0
2257 0.0
2258 0.0
2259 0.0
2260 0.0
2261 0.0
2262 0.0
2263 0.0
2264 0.0
2265 0.0
2266 0.0
2267 0.0
2268 0.0
2269 0.27276999999999996
2270 0.0
2271 0.0
2272 0.0
2273 0.0
2274 0.0
2275 0.0
2276 0.0
2277 0.0
2278 0.0
2279 0.0
2280 0.0
2281 0.0
2282 0.0
2283 0.0
2284 0.0
2285 0.0
2286 0.0
2287 0.0
2288 0.0
2289 0.0
2290 0.0
2291 0.0
2292 0.27276999999999996
2293 0.27276999999999996
2294 0.0
2295 0.0
2296 0.0
2297 0.0
2298 0.0
2299 0.0
2300 0.27276999999999996
2301 0.0
2302 0.0
2303 0.0
2304 0.27276999999999996
2305 0.27276999999999996
2306 0.0
2307 0.0
2308 0.0
2309 0.27276999999999996
2310 0.0
2311 0.0
2312 0.0
2313 0.0
2314 0.0
2315 0.0
2316 0.0
2317 0.0
2318 0.0
2319 0.0
2320 0.0
2321 0.0
2322 0.0
2323 0.5455399999999999
2324 0.0
2325 0.0
2326 0.0
2327 0.0
2328 0.0
2329 0.27276999999999996
2330 0.0
2331 0.0
2332 0.0
2333 0.0
2334 0.0
2335 0.27276999999999996
2336 0.0
2337 0.0
2338 0.0
2339 0.0
2340 0.27276999999999996
2341 0.0
2342 0.0
2343 0.0
2344 0.0
2345 0.0
2346 0.0
2347 0.0
2348 0.0
2349 0.0
2350 0.0
2351 0.0
2352 0.5455399999999999
2353 0.0
2354 0.0
2355 0.0
2356 0.0
2357 0.0
2358 0.0
2359 0.27276999999999996
2360 0.0
2361 0.0
2362 0.0
2363 0.0
2364 0.0
2365 0.0
2366 0.0
2367 0.0
2368 0.0
2369 0.0
2370 0.27276999999999996
2371 0.0
2372 0.0
2373 0.0
2374 0.0
2375 0.0
2376 0.0
2377 0.0
2378 0.0
2379 0.0
2380 0.0
2381 0.0
2382 0.0
2383 0.0
2384 0.0
2385 0.0
2386 0.0
2387 0.0
2388 0.0
2389 0.0
2390 0.0
2391 0.27276999999999996
2392 0.0
2393 0.0
2394 0.0
2395 0.0
2396 0.0
2397 0.0
2398 0.0
2399 0.0
2400 0.0
2401 0.0
2402 0.0
2403 0.0
2404 0.0
2405 0.0
2406 0.0
2407 0.0
2408 0.0
2409 0.0
2410 0.0
2411 0.0
2412 0.0
2413 0.27276999999999996
2414 0.0
2415 0.0
2416 0.0
2417 0.0
2418 0.0
2419 0.0
2420 0.0
2421 0.0
2422 0.0
2423 0.0
2424 0.27276999999999996
2425 0.0
2426 0.0
2427 0.0
2428 0.0
2429 0.0
2430 0.0
2431 0.0
2432 0.0
2433 0.0
2434 0.0
2435 0.0
2436 0.0
2437 0.0
2438 0.0
2439 0.0
2440 0.27276999999999996
2441 0.0
2442 0.0
2443 0.0
2444 0.0
2445 0.0
2446 0.0
2447 0.27276999999999996
2448 0.0
2449 0.0
2450 0.0
2451 0.0
2452 0.0
2453 0.0
2454 0.0
2455 0.0
2456 0.0
2457 0.0
2458 0.0
2459 0.0
2460 0.0
2461 0.0
2462 0.0
2463 0.0
2464 0.0
2465 0.0
2466 0.0
2467 0.0
2468 0.0
2469 0.0
2470 0.0
2471 0.0
2472 0.0
2473 0.0
2474 0.0
2475 0.27276999999999996
2476 0.0
2477 0.0
2478 0.0
2479 0.0
2480 0.0
2481 0.27276999999999996
2482 0.0
2483 0.0
2484 0.0
2485 0.0
2486 0.0
2487 0.0
2488 0.0
2489 0.0
2490 0.0
2491 0.0
2492 0.0
2493 0.0
2494 0.0
2495 0.0
2496 0.0
2497 0.0
2498 0.0
2499 0.0
2500 0.0
2501 0.0
2502 0.0
2503 0.0
2504 0.0
2505 0.27276999999999996
2506 0.0
2507 0.0
2508 0.0
2509 0.0
2510 0.0
2511 0.0
2512 0.0
2513 0.0
2514 0.0
2515 0.0
2516 0.0
2517 0.0
2518 0.0
2519 0.0
2520 0.0
2521 0.0
2522 0.0
2523 0.0
2524 0.0
2525 0.27276999999999996
2526 0.0
2527 0.0
2528 0.0
2529 0.0
2530 0.0
2531 0.0
2532 0.0
2533 0.0
2534 0.0
2535 0.0
2536 0.0
2537 0.0
2538 0.0
2539 0.0
2540 0.0
2541 0.0
2542 0.0
2543 0.0
2544 0.0
2545 0.0
2546 0.0
2547 0.0
2548 0.0
2549 0.0
2550 0.0
2551 0.0
2552 0.27276999999999996
2553 0.27276999999999996
2554 0.0
2555 0.0
2556 0.0
2557 0.0
2558 0.0
2559 0.0
2560 0.0
2561 0.0
2562 0.0
2563 0.0
2564 0.0
2565 0.0
2566 0.0
2567 0.0
2568 0.0
2569 0.27276999999999996
2570 0.0
2571 0.0
2572 0.0
2573 0.0
2574 0.0
2575 0.0
2576 0.0
2577 0.0
2578 0.0
2579 0.0
2580 0.0
2581 0.0
2582 0.27276999999999996
2583 0.0
2584 0.0
2585 0.27276999999999996
2586 0.0
2587 0.0
2588 0.0
2589 0.0
2590 0.0
2591 0.0
2592 0.0
2593 0.0
2594 0.0
2595 0.0
2596 0.0
2597 0.0
2598 0.0
2599 0.0
2600 0.0
2601 0.0
2602 0.0
2603 0.0
2604 0.0
2605 0.0
2606 0.0
2607 0.27276999999999996
2608 0.0
2609 0.0
2610 0.0
2611 0.0
2612 0.0
2613 0.0
2614 0.0
2615 0.0
2616 0.0
2617 0.0
2618 0.0
2619 0.0
2620 0.0
2621 0.0
2622 0.0
2623 0.0
2624 0.0
2625 0.0
2626 0.0
2627 0.0
2628 0.0
2629 0.0
2630 0.27276999999999996
2631 0.0
2632 0.0
2633 0.0
2634 0.0
2635 0.0
2636 0.0
2637 0.0
2638 0.0
2639 0.0
2640 0.0
2641 0.0
2642 0.0
2643 0.0
2644 0.0
2645 0.0
2646 0.0
2647 0.0
2648 0.0
2649 0.0
2650 0.0
2651 0.0
2652 0.0
2653 0.0
2654 0.0
2655 0.0
2656 0.0
2657 0.0
2658 0.0
2659 0.0
2660 0.0
2661 0.0
2662 0.0
2663 0.27276999999999996
2664 0.0
2665 0.0
2666 0.0
2667 0.0
2668 0.0
2669 0.0
2670 0.0
2671 0.0
2672 0.27276999999999996
2673 0.0
2674 0.0
2675 0.0
2676 0.0
2677 0.0
2678 0.0
2679 0.0
2680 0.0
2681 0.0
2682 0.0
2683 0.0
2684 0.0
2685 0.0
2686 0.0
2687 0.0
2688 0.0
2689 0.0
2690 0.0
2691 0.0
2692 0.0
2693 0.0
2694 0.27276999999999996
2695 0.0
2696 0.0
2697 0.0
2698 0.0
2699 0.0
2700 0.0
2701 0.27276999999999996
2702 0.0
2703 0.0
2704 0.0
2705 0.0
2706 0.0
2707 0.0
2708 0.27276999999999996
2709 0.0
2710 0.0
2711 0.0
2712 0.0
2713 0.0
2714 0.0
2715 0.0
2716 0.0
2717 0.0
2718 0.0
2719 0.27276999999999996
2720 0.0
2721 0.0
2722 0.0
2723 0.0
2724 0.0
2725 0.0
2726 0.0
2727 0.0
2728 0.0
2729 0.0
2730 0.27276999999999996
2731 0.0
2732 0.0
2733 0.0
2734 0.0
2735 0.0
2736 0.0
2737 0.0
2738 0.0
2739 0.0
2740 0.0
2741 0.0
2742 0.0
2743 0.0
2744 0.0
2745 0.27276999999999996
2746 0.0
2747 0.0
2748 0.0
2749 0.0
2750 0.0
2751 0.0
2752 0.0
2753 0.0
2754 0.0
2755 0.0
2756 0.27276999999999996
2757 0.0
2758 0.0
2759 0.0
2760 0.0
2761 0.0
2762 0.0
2763 0.0
2764 0.0
2765 0.0
2766 0.0
2767 0.0
2768 0.0
2769 0.0
2770 0.0
2771 0.0
2772 0.0
2773 0.0
2774 0.0
2775 0.27276999999999996
2776 0.0
2777 0.0
2778 0.0
2779 0.0
2780 0.0
2781 0.0
2782 0.0
2783 0.0
2784 0.0
2785 0.0
2786 0.0
2787 0.0
2788 0.0
2789 0.0
2790 0.0
2791 0.0
2792 0.0
2793 0.0
2794 0.0
2795 0.0
2796 0.0
2797 0.0
2798 0.0
2799 0.0
2800 0.0
2801 0.0
2802 0.0
2803 0.0
2804 0.0
2805 0.0
2806 0.0
2807 0.0
2808 0.0
2809 0.0
2810 0.0
2811 0.27276999999999996
2812 0.0
2813 0.0
2814 0.0
2815 0.0
2816 0.0
2817 0.0
2818 0.0
2819 0.0
2820 0.0
2821 0.0
2822 0.0
2823 0.0
2824 0.0
2825 0.0
2826 0.0
2827 0.0
2828 0.0
2829 0.0
2830 0.0
2831 0.27276999999999996
2832 0.0
2833 0.0
2834 0.0
2835 0.0
2836 0.0
2837 0.0
2838 0.0
2839 0.0
2840 0.0
2841 0.27276999999999996
2842 0.0
2843 0.0
2844 0.0
2845 0.0
2846 0.0
2847 0.0
2848 0.0
2849 0.0
2850 0.0
2851 0.0
2852 0.0
2853 0.0
2854 0.0
2855 0.0
2856 0.0
2857 0.0
2858 0.0
2859 0.0
2860 0.0
2861 0.0
2862 0.27276999999999996
2863 0.0
2864 0.0
2865 0.0
2866 0.0
2867 0.0
2868 0.0
2869 0.0
2870 0.0
2871 0.0
2872 0.0
2873 0.0
2874 0.0
2875 0.0
2876 0.27276999999999996
2877 0.27276999999999996
2878 0.0
2879 0.0
2880 0.0
2881 0.0
2882 0.27276999999999996
2883 0.0
2884 0.0
2885 0.0
2886 0.0
2887 0.0
2888 0.0
2889 0.0
2890 0.0
2891 0.0
2892 0.27276999999999996
2893 0.27276999999999996
2894 0.0
2895 0.0
2896 0.0
2897 0.0
2898 0.0
2899 0.0
2900 0.0
2901 0.0
2902 0.0
2903 0.0
2904 0.0
2905 0.0
2906 0.0
2907 0.0
2908 0.0
2909 0.0
2910 0.0
2911 0.0
2912 0.0
2913 0.0
2914 0.0
2915 0.0
2916 0.0
2917 0.0
2918 0.0
2919 0.0
2920 0.0
2921 0.0
2922 0.0
2923 0.0
2924 0.0
2925 0.0
2926 0.0
2927 0.0
2928 0.0
2929 0.0
2930 0.0
2931 0.0
2932 0.0
2933 0.0
2934 0.27276999999999996
2935 0.0
2936 0.0
2937 0.0
2938 0.0
2939 0.0
2940 0.0
2941 0.0
2942 0.0
2943 0.0
2944 0.0
2945 0.0
2946 0.27276999999999996
2947 0.0
2948 0.0
2949 0.0
2950 0.0
2951 0.0
2952 0.0
2953 0.0
2954 0.0
2955 0.27276999999999996
2956 0.27276999999999996
2957 0.0
2958 0.0
2959 0.0
2960 0.0
2961 0.0
2962 0.0
2963 0.0
2964 0.0
2965 0.0
2966 0.0
2967 0.27276999999999996
2968 0.0
2969 0.0
2970 0.0
2971 0.0
2972 0.0
2973 0.0
2974 0.0
2975 0.0
2976 0.0
2977 0.0
2978 0.0
2979 0.0
2980 0.0
2981 0.0
2982 0.0
2983 0.0
2984 0.0
2985 0.0
2986 0.0
2987 0.0
2988 0.0
2989 0.0
2990 0.27276999999999996
2991 0.27276999999999996
2992 0.0
2993 0.0
2994 0.0
2995 0.0
2996 0.0
2997 0.0
2998 0.0
2999 0.0
3000 0.0
3001 0.0
3002 0.0
3003 0.0
3004 0.0
3005 0.0
3006 0.0
3007 0.0
3008 0.0
3009 0.0
3010 0.27276999999999996
3011 0.0
3012 0.27276999999999996
3013 0.0
3014 0.27276999999999996
3015 0.0
3016 0.5455399999999999
3017 0.0
3018 0.0
3019 0.0
3020 0.0
3021 0.27276999999999996
3022 0.0
3023 0.0
3024 0.0
3025 0.0
3026 0.0
3027 0.0
3028 0.0
3029 0.0
3030 0.0
3031 0.0
3032 0.0
3033 0.0
3034 0.0
3035 0.27276999999999996
3036 0.0
3037 0.27276999999999996
3038 0.0
3039 0.0
3040 0.0
3041 0.0
3042 0.0
3043 0.0
3044 0.0
3045 0.0
3046 0.0
3047 0.0
3048 0.0
3049 0.0
3050 0.27276999999999996
3051 0.0
3052 0.0
3053 0.0
3054 0.0
3055 0.0
3056 0.27276999999999996
3057 0.27276999999999996
3058 0.0
3059 0.0
3060 0.0
3061 0.0
3062 0.27276999999999996
3063 0.0
3064 0.0
3065 0.0
3066 0.0
3067 0.0
3068 0.0
3069 0.0
3070 0.0
3071 0.0
3072 0.0
3073 0.0
3074 0.0
3075 0.0
3076 0.0
3077 0.0
3078 0.0
3079 0.0
3080 0.0
3081 0.0
3082 0.27276999999999996
3083 0.0
3084 0.0
3085 0.0
3086 0.0
3087 0.81831
3088 0.0
3089 0.0
3090 0.27276999999999996
3091 0.0
3092 0.0
3093 0.0
3094 0.0
3095 0.0
3096 0.27276999999999996
3097 0.0
3098 0.0
3099 0.0
3100 0.0
3101 0.0
3102 0.0
3103 0.27276999999999996
3104 0.5455399999999999
3105 0.0
3106 0.27276999999999996
3107 0.0
3108 0.0
3109 0.0
3110 0.0
3111 0.0
3112 0.0
3113 0.0
3114 0.0
3115 0.27276999999999996
3116 0.0
3117 0.0
3118 0.0
3119 0.0
3120 0.0
3121 0.0
3122 0.0
3123 0.0
3124 0.0
3125 0.5455399999999999
3126 0.0
3127 0.0
3128 0.0
3129 0.0
3130 0.27276999999999996
3131 0.5455399999999999
3132 0.27276999999999996
3133 0.0
3134 0.0
3135 0.0
3136 0.0
3137 0.0
3138 0.0
3139 0.0
3140 0.27276999999999996
3141 0.0
3142 0.0
3143 0.0
3144 0.0
3145 0.0
3146 0.0
3147 0.0
3148 0.0
3149 0.0
3150 0.0
3151 0.0
3152 0.0
3153 0.27276999999999996
3154 0.0
3155 0.0
3156 0.27276999999999996
3157 0.27276999999999996
3158 0.0
3159 0.0
3160 0.0
3161 0.0
3162 0.0
3163 0.0
3164 0.0
3165 0.0
3166 0.0
3167 0.0
3168 0.0
3169 0.0
3170 0.0
3171 0.0
3172 0.0
3173 0.0
3174 0.0
3175 0.0
3176 0.27276999999999996
3177 0.0
3178 0.0
3179 0.81831
3180 0.0
3181 0.0
3182 0.0
3183 0.0
3184 0.27276999999999996
3185 0.0
3186 0.0
3187 0.27276999999999996
3188 0.0
3189 0.0
3190 0.0
3191 0.0
3192 0.0
3193 0.0
3194 0.0
3195 0.5455399999999999
3196 0.0
3197 0.0
3198 0.27276999999999996
3199 0.0
3200 0.0
3201 0.81831
3202 0.0
3203 0.0
3204 0.0
3205 0.0
3206 0.0
3207 0.0
3208 0.0
3209 0.0
3210 0.0
3211 0.0
3212 0.0
3213 0.0
3214 0.0
3215 0.27276999999999996
3216 0.0
3217 0.0
3218 0.27276999999999996
3219 0.0
3220 0.0
3221 0.0
3222 0.0
3223 0.0
3224 0.0
3225 0.0
3226 0.0
3227 0.0
3228 0.0
3229 0.0
3230 0.0
3231 0.0
3232 0.0
3233 0.0
3234 0.0
3235 0.0
3236 0.0
3237 0.0
3238 0.0
3239 0.0
3240 0.27276999999999996
3241 0.0
3242 0.0
3243 0.0
3244 0.0
3245 0.0
3246 0.27276999999999996
3247 0.0
3248 0.5455399999999999
3249 0.0
3250 0.0
3251 0.0
3252 0.0
3253 0.0
3254 0.0
3255 0.0
3256 0.0
3257 0.0
3258 0.0
3259 0.5455399999999999
3260 0.0
3261 0.0
3262 0.0
3263 0.0
3264 0.0
3265 0.81831
3266 0.0
3267 0.0
3268 0.0
3269 0.27276999999999996
3270 0.27276999999999996
3271 0.5455399999999999
3272 0.0
3273 0.0
3274 0.0
3275 0.0
3276 0.0
3277 0.0
3278 0.0
3279 0.0
3280 0.0
3281 0.0
3282 0.0
3283 0.0
3284 0.27276999999999996
3285 0.0
3286 0.27276999999999996
3287 0.0
3288 0.0
3289 0.0
3290 0.0
3291 0.0
3292 0.0
3293 0.27276999999999996
3294 0.0
3295 0.0
3296 0.27276999999999996
3297 0.0
3298 0.0
3299 0.27276999999999996
3300 0.27276999999999996
3301 0.0
3302 0.0
3303 0.0
3304 0.0
3305 0.0
3306 0.0
3307 0.0
3308 0.0
3309 0.0
3310 0.0
3311 0.0
3312 0.27276999999999996
3313 0.0
3314 0.0
3315 0.0
3316 0.0
3317 0.0
3318 0.0
3319 0.0
3320 0.81831
3321 0.27276999999999996
3322 0.27276999999999996
3323 0.0
3324 0.0
3325 0.0
3326 0.0
3327 0.0
3328 0.0
3329 0.0
3330 0.0
3331 0.0
3332 0.0
3333 0.0
3334 0.0
3335 0.0
3336 0.0
3337 0.0
3338 0.0
3339 0.27276999999999996
3340 0.0
3341 0.0
3342 0.0
3343 0.0
3344 0.0
3345 0.0
3346 0.0
3347 0.0
3348 0.0
3349 0.27276999999999996
3350 0.0
3351 0.0
3352 0.0
3353 0.27276999999999996
3354 0.0
3355 0.27276999999999996
3356 0.0
3357 0.0
3358 0.0
3359 0.0
3360 0.0
3361 0.0
3362 0.0
3363 0.0
3364 0.0
3365 0.0
3366 0.0
3367 0.0
3368 0.0
3369 0.27276999999999996
3370 0.27276999999999996
3371 0.0
3372 0.0
3373 0.0
3374 0.27276999999999996
3375 0.0
3376 0.0
3377 0.0
3378 0.0
3379 0.0
3380 0.0
3381 0.0
3382 0.0
3383 0.0
3384 0.0
3385 0.0
3386 0.0
3387 0.27276999999999996
3388 0.0
3389 0.27276999999999996
3390 0.0
3391 0.0
3392 0.27276999999999996
3393 0.0
3394 0.27276999999999996
3395 0.27276999999999996
3396 0.0
3397 0.0
3398 0.27276999999999996
3399 0.0
3400 0.0
3401 0.0
3402 0.0
3403 0.0
3404 0.0
3405 0.0
3406 0.0
3407 0.0
3408 0.0
3409 0.0
3410 0.0
3411 0.0
3412 0.0
3413 0.0
3414 0.0
3415 0.0
3416 0.0
3417 0.0
3418 0.0
3419 0.0
3420 0.0
3421 0.0
3422 0.5455399999999999
3423 0.27276999999999996
3424 0.0
3425 0.0
3426 0.0
3427 0.0
3428 0.0
3429 0.0
3430 0.0
3431 0.0
3432 0.0
3433 0.0
3434 0.0
3435 0.0
3436 0.0
3437 0.0
3438 0.0
3439 0.0
3440 0.27276999999999996
3441 0.27276999999999996
3442 0.27276999999999996
3443 0.0
3444 0.0
3445 0.0
3446 0.0
3447 0.0
3448 0.0
3449 0.0
3450 0.0
3451 0.27276999999999996
3452 0.0
3453 0.0
3454 0.0
3455 0.0
3456 0.0
3457 0.0
3458 0.0
3459 0.0
3460 0.0
3461 0.0
3462 0.27276999999999996
3463 0.0
3464 0.0
3465 0.0
3466 0.0
3467 0.0
3468 0.0
3469 0.0
3470 0.0
3471 0.27276999999999996
3472 0.0
3473 0.0
3474 0.0
3475 0.0
3476 0.0
3477 0.0
3478 0.0
3479 0.0
3480 0.0
3481 0.0
3482 0.0
3483 0.0
3484 0.0
3485 0.0
3486 0.0
3487 0.0
3488 0.0
3489 0.0
3490 0.0
3491 0.0
3492 0.0
3493 0.0
3494 0.0
3495 0.0
3496 0.27276999999999996
3497 0.0
3498 0.0
3499 0.0
3500 0.0
3501 0.27276999999999996
3502 0.0
3503 0.0
3504 0.27276999999999996
3505 0.27276999999999996
3506 0.0
3507 0.0
3508 0.0
3509 0.0
3510 0.27276999999999996
3511 0.0
3512 0.0
3513 0.0
3514 0.0
3515 0.0
3516 0.27276999999999996
3517 0.0
3518 0.27276999999999996
3519 0.0
3520 0.0
3521 0.0
3522 0.0
3523 0.0
3524 0.0
3525 0.0
3526 0.0
3527 0.0
3528 0.0
3529 0.0
3530 0.0
3531 0.0
3532 0.0
3533 0.0
3534 0.27276999999999996
3535 0.0
3536 0.0
3537 0.27276999999999996
3538 0.0
3539 0.0
3540 0.0
3541 0.0
3542 0.0
3543 0.0
3544 0.0
3545 0.0
3546 0.0
3547 0.0
3548 0.0
3549 0.27276999999999996
3550 0.0
3551 0.27276999999999996
3552 0.0
3553 0.0
3554 0.0
3555 0.0
3556 0.0
3557 0.0
3558 0.0
3559 0.0
3560 0.0
3561 0.0
3562 0.27276999999999996
3563 0.0
3564 0.0
3565 0.0
3566 0.0
3567 0.0
3568 0.27276999999999996
3569 0.0
3570 0.0
3571 0.0
3572 0.0
3573 0.0
3574 0.0
3575 0.0
3576 0.0
3577 0.0
3578 0.0
3579 0.0
3580 0.5455399999999999
3581 0.27276999999999996
3582 0.0
3583 0.0
3584 0.0
3585 0.27276999999999996
3586 0.27276999999999996
3587 0.27276999999999996
3588 0.0
3589 0.0
3590 0.0
3591 0.0
3592 0.0
3593 0.0
3594 0.27276999999999996
3595 0.0
3596 0.0
3597 0.0
3598 0.0
3599 0.27276999999999996
3600 0.0
3601 0.27276999999999996
3602 0.27276999999999996
3603 0.0
3604 0.0
3605 0.0
3606 0.0
3607 0.0
3608 0.0
3609 0.0
3610 0.0
3611 0.0
3612 0.0
3613 0.0
3614 0.0
3615 0.0
3616 0.0
3617 0.0
3618 0.27276999999999996
3619 0.0
3620 0.0
3621 0.0
3622 0.0
3623 0.0
3624 0.0
3625 0.0
3626 0.0
3627 0.0
3628 0.0
3629 0.0
3630 0.27276999999999996
3631 0.0
3632 0.0
3633 0.0
3634 0.0
3635 0.0
3636 0.0
3637 0.0
3638 0.0
3639 0.0
3640 0.0
3641 0.0
3642 0.0
3643 0.0
3644 0.27276999999999996
3645 0.0
3646 0.0
3647 0.0
3648 0.0
3649 0.0
3650 0.0
3651 0.0
3652 0.27276999999999996
3653 0.0
3654 0.0
3655 0.0
3656 0.27276999999999996
3657 0.27276999999999996
3658 0.0
3659 0.0
3660 0.0
3661 0.0
3662 0.0
3663 0.0
3664 0.0
3665 0.0
3666 0.27276999999999996
3667 0.0
3668 0.0
3669 0.0
3670 0.0
3671 0.0
3672 0.27276999999999996
3673 0.0
3674 0.0
3675 0.0
3676 0.0
3677 0.0
3678 0.0
3679 0.27276999999999996
3680 0.0
3681 0.0
3682 0.0
3683 0.0
3684 0.0
3685 0.0
3686 0.0
3687 0.0
3688 0.0
3689 0.0
3690 0.0
3691 0.0
3692 0.0
3693 0.0
3694 0.0
3695 0.0
3696 0.0
3697 0.0
3698 0.0
3699 0.0
3700 0.0
3701 0.0
3702 0.0
3703 0.0
3704 0.0
3705 0.0
3706 0.0
3707 0.0
3708 0.0
3709 0.27276999999999996
3710 0.0
3711 0.27276999999999996
3712 0.0
3713 0.0
3714 0.0
3715 0.0
3716 0.0
3717 0.0
3718 0.0
3719 0.0
3720 0.5455399999999999
3721 0.5455399999999999
3722 0.0
3723 0.27276999999999996
3724 0.0
3725 0.0
3726 0.0
3727 0.27276999999999996
3728 0.0
3729 0.0
3730 0.27276999999999996
3731 0.0
3732 0.0
3733 0.0
3734 0.27276999999999996
3735 0.0
3736 0.0
3737 0.0
3738 0.27276999999999996
3739 0.0
3740 0.0
3741 0.0
3742 0.0
3743 0.0
3744 0.0
3745 0.27276999999999996
3746 0.0
3747 0.0
3748 0.0
3749 0.0
3750 0.0
3751 0.0
3752 0.0
3753 0.0
3754 0.0
3755 0.0
3756 0.0
3757 0.0
3758 0.81831
3759 0.0
3760 0.0
3761 0.0
3762 0.0
3763 0.0
3764 0.27276999999999996
3765 0.0
3766 0.0
3767 0.0
3768 0.0
3769 0.0
3770 0.0
3771 0.0
3772 0.0
3773 0.0
3774 0.0
3775 0.0
3776 0.0
3777 0.27276999999999996
3778 0.0
3779 0.0
3780 0.0
3781 0.0
3782 0.0
3783 0.27276999999999996
3784 0.0
3785 0.0
3786 0.0
3787 0.0
3788 0.0
3789 0.0
3790 0.0
3791 0.0
3792 0.0
3793 0.27276999999999996
3794 0.0
3795 0.0
3796 0.0
3797 0.0
3798 0.0
3799 0.0
3800 0.0
3801 0.0
3802 0.0
3803 0.0
3804 0.0
3805 0.0
3806 0.0
3807 0.0
3808 0.0
3809 0.0
3810 0.27276999999999996
3811 0.0
3812 0.0
3813 0.27276999999999996
3814 0.0
3815 0.0
3816 0.0
3817 0.0
3818 0.0
3819 0.0
3820 0.0
3821 0.27276999999999996
3822 0.0
3823 0.0
3824 0.0
3825 0.0
3826 0.0
3827 0.27276999999999996
3828 0.0
3829 0.0
3830 0.0
3831 0.0
3832 0.0
3833 0.0
3834 0.0
3835 0.27276999999999996
3836 0.0
3837 0.0
3838 0.0
3839 0.0
3840 0.0
3841 0.0
3842 0.0
3843 0.27276999999999996
3844 0.5455399999999999
3845 0.0
3846 0.27276999999999996
3847 0.0
3848 0.0
3849 0.0
3850 0.0
3851 0.0
3852 0.0
3853 0.0
3854 0.0
3855 0.27276999999999996
3856 0.0
3857 0.0
3858 0.0
3859 0.0
3860 0.0
3861 0.0
3862 0.0
3863 0.0
3864 0.0
3865 0.0
3866 0.0
3867 0.0
3868 0.0
3869 0.0
3870 0.0
3871 0.0
3872 0.0
3873 0.0
3874 0.0
3875 0.0
3876 0.0
3877 0.0
3878 0.0
3879 0.0
3880 0.27276999999999996
3881 0.0
3882 0.0
3883 0.0
3884 0.0
3885 0.0
3886 0.0
3887 0.0
3888 0.0
3889 0.0
3890 0.0
3891 0.0
3892 0.0
3893 0.0
3894 0.0
3895 0.0
3896 0.0
3897 0.0
3898 0.0
3899 0.27276999999999996
3900 0.0
3901 0.0
3902 0.0
3903 0.0
3904 0.0
3905 0.0
3906 0.0
3907 0.0
3908 0.0
3909 0.0
3910 0.0
3911 0.0
3912 0.0
3913 0.0
3914 0.0
3915 0.0
3916 0.0
3917 0.0
3918 0.0
3919 0.0
3920 0.27276999999999996
3921 0.0
3922 0.0
3923 0.0
3924 0.0
3925 0.0
3926 0.0
3927 0.81831
3928 0.0
3929 0.0
3930 0.0
3931 0.0
3932 0.0
3933 0.27276999999999996
3934 0.0
3935 0.0
3936 0.0
3937 0.0
3938 0.0
3939 0.0
3940 0.0
3941 0.0
3942 0.0
3943 0.0
3944 0.0
3945 0.0
3946 0.0
3947 0.27276999999999996
3948 0.0
3949 0.0
3950 0.0
3951 0.0
3952 0.0
3953 0.0
3954 0.0
3955 0.27276999999999996
3956 0.0
3957 0.0
3958 0.0
3959 0.0
3960 0.0
3961 0.27276999999999996
3962 0.0
3963 0.0
3964 0.0
3965 0.0
3966 0.0
3967 0.0
3968 0.0
3969 0.0
3970 0.0
3971 0.0
3972 0.0
3973 0.0
3974 0.0
3975 0.0
3976 0.0
3977 0.0
3978 0.0
3979 0.0
3980 0.0
3981 0.0
3982 0.0
3983 0.0
3984 0.0
3985 0.0
3986 0.0
3987 0.0
3988 0.0
3989 0.0
3990 0.0
3991 0.0
3992 0.0
3993 0.0
3994 0.27276999999999996
3995 0.27276999999999996
3996 0.0
3997 0.27276999999999996
3998 0.0
3999 0.0
4000 0.0
4001 0.0
4002 0.0
4003 0.0
4004 0.0
4005 0.0
4006 0.0
4007 0.0
4008 0.0
4009 0.0
4010 0.0
4011 0.0
4012 0.0
4013 0.27276999999999996
4014 0.0
4015 0.5455399999999999
4016 0.27276999999999996
4017 0.0
4018 0.0
4019 0.0
4020 0.0
4021 0.0
4022 0.0
4023 0.27276999999999996
4024 0.0
4025 0.0
4026 0.0
4027 0.27276999999999996
4028 0.0
4029 0.0
4030 0.0
4031 0.27276999999999996
4032 0.0
4033 0.0
4034 0.0
4035 0.0
4036 0.0
4037 0.0
4038 0.0
4039 0.0
4040 0.0
4041 0.0
4042 0.0
4043 0.0
4044 0.0
4045 0.0
4046 0.0
4047 0.0
4048 0.0
4049 0.0
4050 0.0
4051 0.0
4052 0.0
4053 0.5455399999999999
4054 0.0
4055 0.0
4056 0.0
4057 0.0
4058 0.0
4059 0.0
4060 0.0
4061 0.0
4062 0.27276999999999996
4063 0.0
4064 0.0
4065 0.0
4066 0.0
4067 0.0
4068 0.0
4069 0.0
4070 0.0
4071 0.0
4072 0.27276999999999996
4073 0.0
4074 0.0
4075 0.0
4076 0.0
4077 0.0
4078 0.0
4079 0.0
4080 0.0
4081 0.0
4082 0.0
4083 0.0
4084 0.27276999999999996
4085 0.0
4086 0.0
4087 0.0
4088 0.0
4089 0.0
4090 0.0
4091 0.0
4092 0.0
4093 0.0
4094 0.27276999999999996
4095 0.27276999999999996
4096 0.0
4097 0.0
4098 0.0
4099 0.0
4100 0.0
4101 0.0
4102 0.0
4103 0.0
4104 0.0
4105 0.0
4106 0.0
4107 0.0
4108 0.0
4109 0.27276999999999996
4110 0.27276999999999996
4111 0.0
4112 0.0
4113 0.27276999999999996
4114 0.27276999999999996
4115 0.27276999999999996
4116 0.0
4117 0.0
4118 0.0
4119 0.27276999999999996
4120 0.27276999999999996
4121 0.0
4122 0.0
4123 0.0
4124 0.0
4125 0.0
4126 0.0
4127 0.0
4128 0.0
4129 0.0
4130 0.0
4131 0.0
4132 0.0
4133 0.0
4134 0.0
4135 0.0
4136 0.0
4137 0.0
4138 0.0
4139 0.0
4140 0.0
4141 0.0
4142 0.0
4143 0.27276999999999996
4144 0.0
4145 0.0
4146 0.0
4147 0.27276999999999996
4148 0.0
4149 0.0
4150 0.0
4151 0.0
4152 0.0
4153 0.0
4154 0.27276999999999996
4155 0.0
4156 0.0
4157 0.0
4158 0.0
4159 0.0
4160 0.0
4161 0.0
4162 0.0
4163 0.0
4164 0.0
4165 0.0
4166 0.0
4167 0.0
4168 0.0
4169 0.0
4170 0.0
4171 0.0
4172 0.0
4173 0.0
4174 0.0
4175 0.27276999999999996
4176 0.0
4177 0.27276999999999996
4178 0.0
4179 0.0
4180 0.0
4181 0.27276999999999996
4182 0.0
4183 0.0
4184 0.0
4185 0.0
4186 0.0
4187 0.0
4188 0.0
4189 0.0
4190 0.0
4191 0.27276999999999996
4192 0.0
4193 0.0
4194 0.0
4195 0.0
4196 0.0
4197 0.0
4198 0.0
4199 0.0
4200 0.0
4201 0.0
4202 0.0
4203 0.0
4204 0.0
4205 0.0
4206 0.0
4207 0.0
4208 0.0
4209 0.0
4210 0.0
4211 0.0
4212 0.27276999999999996
4213 0.0
4214 0.0
4215 0.0
4216 0.0
4217 0.0
4218 0.0
4219 0.0
4220 0.0
4221 0.0
4222 0.0
4223 0.0
4224 0.0
4225 0.0
4226 0.0
4227 0.0
4228 0.0
4229 0.0
4230 0.0
4231 0.0
4232 0.0
4233 0.0
4234 0.27276999999999996
4235 0.0
4236 0.0
4237 0.0
4238 0.0
4239 0.27276999999999996
4240 0.0
4241 0.0
4242 0.0
4243 0.0
4244 0.0
4245 0.0
4246 0.0
4247 0.0
4248 0.0
4249 0.0
4250 0.0
4251 0.0
4252 0.0
4253 0.0
4254 0.0
4255 0.0
4256 0.0
4257 0.0
4258 0.0
4259 0.0
4260 0.0
4261 0.0
4262 0.0
4263 0.0
4264 0.0
4265 0.27276999999999996
4266 0.0
4267 0.0
4268 0.0
4269 0.0
4270 0.27276999999999996
4271 0.0
4272 0.0
4273 0.0
4274 0.0
4275 0.0
4276 0.0
4277 0.0
4278 0.0
4279 0.0
4280 0.0
4281 0.0
4282 0.27276999999999996
4283 0.0
4284 0.0
4285 0.0
4286 0.0
4287 0.0
4288 0.0
4289 0.0
4290 0.0
4291 0.0
4292 0.0
4293 0.0
4294 0.0
4295 0.0
4296 0.0
4297 0.0
4298 0.5455399999999999
4299 0.0
4300 0.0
4301 0.0
4302 0.27276999999999996
4303 0.0
4304 0.27276999999999996
4305 0.0
4306 0.0
4307 0.0
4308 0.0
4309 0.0
4310 0.0
4311 0.0
4312 0.0
4313 0.0
4314 0.0
4315 0.27276999999999996
4316 0.0
4317 0.0
4318 0.0
4319 0.0
4320 0.27276999999999996
4321 0.27276999999999996
4322 0.0
4323 0.0
4324 0.0
4325 0.27276999999999996
4326 0.0
4327 0.0
4328 0.0
4329 0.0
4330 0.0
4331 0.0
4332 0.0
4333 0.0
4334 0.0
4335 0.0
4336 0.0
4337 0.0
4338 0.27276999999999996
4339 0.0
4340 0.0
4341 0.0
4342 0.5455399999999999
4343 0.0
4344 0.0
4345 0.0
4346 0.0
4347 0.0
4348 0.0
4349 0.0
4350 0.0
4351 0.0
4352 0.0
4353 0.0
4354 0.0
4355 0.0
4356 0.0
4357 0.0
4358 0.0
4359 0.0
4360 0.0
4361 0.0
4362 0.0
4363 0.0
4364 0.0
4365 0.27276999999999996
4366 0.5455399999999999
4367 0.0
4368 0.0
4369 0.0
4370 0.0
4371 0.0
4372 0.27276999999999996
4373 0.0
4374 0.0
4375 0.0
4376 0.0
4377 0.0
4378 0.0
4379 0.0
4380 0.0
4381 0.27276999999999996
4382 0.0
4383 0.0
4384 0.0
4385 0.0
4386 0.0
4387 0.0
4388 0.0
4389 0.0
4390 0.0
4391 0.0
4392 0.0
4393 0.0
4394 0.0
4395 0.0
4396 0.0
4397 0.0
4398 0.0
4399 0.27276999999999996
4400 0.0
4401 0.0
4402 0.0
4403 0.0
4404 0.0
4405 0.0
4406 0.5455399999999999
4407 0.0
4408 0.0
4409 0.27276999999999996
4410 0.0
4411 0.0
4412 0.0
4413 0.0
4414 0.5455399999999999
4415 0.0
4416 0.0
4417 0.0
4418 0.27276999999999996
4419 0.0
4420 0.27276999999999996
4421 0.27276999999999996
4422 0.0
4423 0.0
4424 0.0
4425 0.0
4426 0.0
4427 0.0
4428 0.0
4429 0.0
4430 0.0
4431 0.0
4432 0.0
4433 0.0
4434 0.0
4435 0.0
4436 0.0
4437 0.0
4438 0.0
4439 0.0
4440 0.0
4441 0.0
4442 0.0
4443 0.0
4444 0.27276999999999996
4445 0.0
4446 0.0
4447 0.27276999999999996
4448 0.27276999999999996
4449 0.0
4450 0.0
4451 0.0
4452 0.0
4453 0.0
4454 0.0
4455 0.0
4456 0.0
4457 0.0
4458 0.0
4459 0.27276999999999996
4460 0.0
4461 0.0
4462 0.81831
4463 0.0
4464 0.0
4465 0.5455399999999999
4466 0.0
4467 0.0
4468 0.0
4469 0.0
4470 0.0
4471 0.0
4472 0.0
4473 0.0
4474 0.0
4475 0.0
4476 0.0
4477 0.0
4478 0.27276999999999996
4479 0.0
4480 0.0
4481 0.0
4482 0.0
4483 0.27276999999999996
4484 0.27276999999999996
4485 0.0
4486 0.0
4487 0.0
4488 0.0
4489 0.0
4490 0.0
4491 0.0
4492 0.0
4493 0.27276999999999996
4494 0.0
4495 0.27276999999999996
4496 0.0
4497 0.0
4498 0.0
4499 0.0
4500 0.5455399999999999
4501 0.0
4502 0.0
4503 0.0
4504 0.0
4505 0.0
4506 0.0
4507 0.0
4508 0.0
4509 0.0
4510 0.0
4511 0.0
4512 0.0
4513 0.27276999999999996
4514 0.27276999999999996
4515 0.0
4516 0.0
4517 0.0
4518 0.27276999999999996
4519 0.0
4520 0.0
4521 0.0
4522 0.0
4523 0.27276999999999996
4524 0.27276999999999996
4525 0.0
4526 0.0
4527 0.0
4528 0.0
4529 0.0
4530 0.0
4531 0.0
4532 0.0
4533 0.0
4534 0.0
4535 0.0
4536 0.0
4537 0.27276999999999996
4538 0.0
4539 0.0
4540 0.0
4541 0.0
4542 0.0
4543 0.0
4544 0.0
4545 0.0
4546 0.0
4547 0.0
4548 0.0
4549 0.0
4550 0.0
4551 0.0
4552 0.0
4553 0.0
4554 0.0
4555 0.0
4556 0.0
4557 0.0
4558 0.0
4559 0.0
4560 0.0
4561 0.0
4562 0.0
4563 0.0
4564 0.0
4565 0.0
4566 0.0
4567 0.0
4568 0.0
4569 0.0
4570 0.0
4571 0.0
4572 0.0
4573 0.0
4574 0.0
4575 0.0
4576 0.0
4577 0.0
4578 0.0
4579 0.0
4580 0.0
4581 0.0
4582 0.0
4583 0.27276999999999996
4584 0.0
4585 0.27276999999999996
4586 0.27276999999999996
4587 0.0
4588 0.27276999999999996
4589 0.0
4590 0.0
4591 0.0
4592 0.27276999999999996
4593 0.0
4594 0.27276999999999996
4595 0.0
4596 0.0
4597 0.0
4598 0.0
4599 0.0
4600 0.0
4601 0.0
4602 0.0
4603 0.0
4604 0.0
4605 0.0
4606 0.0
4607 0.0
4608 0.27276999999999996
4609 0.0
4610 0.0
4611 0.27276999999999996
4612 0.0
4613 0.0
4614 0.0
4615 0.0
4616 0.0
4617 0.0
4618 0.0
4619 0.0
4620 0.0
4621 0.0
4622 0.0
4623 0.0
4624 0.0
4625 0.0
4626 0.0
4627 0.0
4628 0.0
4629 0.5455399999999999
4630 0.0
4631 0.0
4632 0.0
4633 0.0
4634 1.0910799999999998
4635 0.0
4636 0.0
4637 0.0
4638 0.0
4639 0.0
4640 0.0
4641 0.0
4642 0.0
4643 0.0
4644 0.0
4645 0.0
4646 0.0
4647 0.0
4648 0.0
4649 0.0
4650 0.0
4651 0.0
4652 0.27276999999999996
4653 0.0
4654 0.0
4655 0.0
4656 0.0
4657 0.0
4658 0.0
4659 0.0
4660 0.0
4661 0.0
4662 0.0
4663 0.0
4664 0.0
4665 0.0
4666 0.0
4667 0.0
4668 0.0
4669 0.0
4670 0.0
4671 0.0
4672 0.0
4673 0.0
4674 0.0
4675 0.27276999999999996
4676 0.0
4677 0.0
4678 0.0
4679 0.27276999999999996
4680 0.27276999999999996
4681 0.0
4682 0.0
4683 0.0
4684 0.0
4685 0.0
4686 0.0
4687 0.0
4688 0.0
4689 0.0
4690 0.27276999999999996
4691 0.0
4692 0.0
4693 0.0
4694 0.0
4695 0.0
4696 0.0
4697 0.0
4698 0.0
4699 0.0
4700 0.27276999999999996
4701 0.0
4702 0.27276999999999996
4703 0.0
4704 0.0
4705 0.0
4706 0.0
4707 0.0
4708 0.0
4709 0.0
4710 0.0
4711 0.0
4712 0.0
4713 0.0
4714 0.27276999999999996
4715 0.0
4716 0.0
4717 0.0
4718 0.27276999999999996
4719 0.5455399999999999
4720 0.0
4721 0.0
4722 0.0
4723 0.27276999999999996
4724 0.0
4725 0.0
4726 0.27276999999999996
4727 0.0
4728 0.0
4729 0.0
4730 0.27276999999999996
4731 0.0
4732 0.0
4733 0.0
4734 0.0
4735 0.0
4736 0.0
4737 0.0
4738 0.0
4739 0.0
4740 0.0
4741 0.0
4742 0.0
4743 0.0
4744 0.0
4745 0.0
4746 0.0
4747 0.0
4748 0.0
4749 0.0
4750 0.0
4751 0.0
4752 0.27276999999999996
4753 0.0
4754 0.0
4755 0.0
4756 0.0
4757 0.0
4758 0.0
4759 0.0
4760 0.0
4761 0.0
4762 0.5455399999999999
4763 0.0
4764 0.0
4765 0.27276999999999996
4766 0.0
4767 0.0
4768 0.0
4769 0.0
4770 0.0
4771 0.0
4772 0.27276999999999996
4773 0.0
4774 0.0
4775 0.0
4776 0.0
4777 0.0
4778 0.0
4779 0.0
4780 0.0
4781 0.0
4782 0.0
4783 0.0
4784 0.0
4785 0.0
4786 0.0
4787 0.0
4788 0.0
4789 0.0
4790 0.0
4791 0.27276999999999996
4792 0.0
4793 0.0
4794 0.0
4795 0.0
4796 0.0
4797 0.0
4798 0.27276999999999996
4799 0.0
4800 0.0
4801 0.0
4802 0.0
4803 0.0
4804 0.0
4805 0.0
4806 0.27276999999999996
4807 0.0
4808 0.0
4809 0.0
4810 0.0
4811 0.0
4812 0.0
4813 0.0
4814 0.0
4815 0.0
4816 0.0
4817 0.0
4818 0.0
4819 0.0
4820 0.0
4821 0.0
4822 0.0
4823 0.0
4824 0.0
4825 0.0
4826 0.0
4827 0.0
4828 0.27276999999999996
4829 0.0
4830 0.0
4831 0.0
4832 0.27276999999999996
4833 0.5455399999999999
4834 0.0
4835 0.0
4836 0.0
4837 0.0
4838 0.0
4839 0.0
4840 0.0
4841 0.0
4842 0.0
4843 0.0
4844 0.0
4845 0.0
4846 0.0
4847 0.27276999999999996
4848 0.0
4849 0.0
4850 0.27276999999999996
4851 0.0
4852 0.0
4853 0.0
4854 0.0
4855 0.0
4856 0.0
4857 0.0
4858 0.0
4859 0.0
4860 0.0
4861 0.0
4862 0.27276999999999996
4863 0.0
4864 0.0
4865 0.0
4866 0.0
4867 0.0
4868 0.0
4869 0.27276999999999996
4870 0.0
4871 0.0
4872 0.0
4873 0.0
4874 0.0
4875 0.0
4876 0.0
4877 0.0
4878 0.0
4879 0.0
4880 0.0
4881 0.0
4882 0.0
4883 0.0
4884 0.5455399999999999
4885 0.0
4886 0.0
4887 0.0
4888 0.0
4889 0.0
4890 0.0
4891 0.0
4892 0.0
4893 0.0
4894 0.5455399999999999
4895 0.0
4896 0.0
4897 0.0
4898 0.0
4899 0.0
4900 0.0
4901 0.27276999999999996
4902 0.0
4903 0.0
4904 0.0
4905 0.0
4906 0.0
4907 0.0
4908 0.0
4909 0.0
4910 0.0
4911 0.0
4912 0.0
4913 0.0
4914 0.0
4915 0.0
4916 0.0
4917 0.0
4918 0.0
4919 0.0
4920 0.0
4921 0.0
4922 0.0
4923 0.27276999999999996
4924 0.0
4925 0.0
4926 0.27276999999999996
4927 0.0
4928 0.0
4929 0.0
4930 0.0
4931 0.27276999999999996
4932 0.0
4933 0.0
4934 0.0
4935 0.0
4936 0.0
4937 0.0
4938 0.0
4939 0.0
4940 0.0
4941 0.0
4942 0.0
4943 0.0
4944 0.0
4945 0.0
4946 0.0
4947 0.0
4948 0.0
4949 0.0
4950 0.0
4951 0.0
4952 0.0
4953 0.27276999999999996
4954 0.0
4955 0.0
4956 0.0
4957 0.27276999999999996
4958 0.81831
4959 0.0
4960 0.0
4961 0.0
4962 0.0
4963 0.0
4964 0.0
4965 0.0
4966 0.0
4967 0.0
4968 0.0
4969 0.0
4970 0.0
4971 0.0
4972 0.27276999999999996
4973 0.0
4974 0.27276999999999996
4975 0.27276999999999996
4976 0.0
4977 0.0
4978 0.0
4979 0.0
4980 0.0
4981 0.0
4982 0.0
4983 0.0
4984 0.0
4985 0.0
4986 0.0
4987 0.0
4988 0.27276999999999996
4989 0.0
4990 0.0
4991 0.0
4992 0.0
4993 0.27276999999999996
4994 0.0
4995 0.0
4996 0.0
4997 0.0
4998 0.27276999999999996
4999 0.0
5000 0.0
5001 0.27276999999999996
5002 0.0
5003 0.0
5004 0.0
5005 0.0
5006 0.0
5007 0.0
5008 0.0
5009 0.0
5010 0.0
5011 0.0
5012 0.0
5013 0.0
5014 0.0
5015 0.0
5016 0.0
5017 0.0
5018 0.0
5019 0.0
5020 0.5455399999999999
5021 0.0
5022 0.27276999999999996
5023 0.0
5024 0.27276999999999996
5025 0.0
5026 0.0
5027 0.27276999999999996
5028 0.0
5029 0.0
5030 0.27276999999999996
5031 0.0
5032 0.0
5033 0.0
5034 0.0
5035 0.0
5036 0.0
5037 0.0
5038 0.0
5039 0.0
5040 0.0
5041 0.0
5042 0.27276999999999996
5043 0.0
5044 0.0
5045 0.0
5046 0.0
5047 0.0
5048 0.0
5049 0.0
5050 0.0
5051 0.27276999999999996
5052 0.0
5053 0.0
5054 0.27276999999999996
5055 0.0
5056 0.0
5057 0.0
5058 0.0
5059 0.0
5060 0.0
5061 0.0
5062 0.0
5063 0.27276999999999996
5064 0.0
5065 0.0
5066 0.0
5067 0.0
5068 0.0
5069 0.0
5070 0.0
5071 0.0
5072 0.0
5073 0.0
5074 0.0
5075 0.0
5076 0.0
5077 0.0
5078 0.0
5079 0.0
5080 0.0
5081 0.0
5082 0.0
5083 0.0
5084 0.81831
5085 0.0
5086 0.0
5087 0.0
5088 0.0
5089 0.0
5090 0.0
5091 0.0
5092 0.5455399999999999
5093 0.0
5094 0.0
5095 0.0
5096 0.0
5097 0.0
5098 0.0
5099 0.0
5100 0.0
5101 0.0
5102 0.0
5103 0.0
5104 0.0
5105 0.27276999999999996
5106 0.0
5107 0.0
5108 0.0
5109 0.0
5110 0.27276999999999996
5111 0.5455399999999999
5112 0.0
5113 0.27276999999999996
5114 0.0
5115 0.0
5116 0.5455399999999999
5117 0.27276999999999996
5118 0.0
5119 0.0
5120 0.0
5121 0.0
5122 0.27276999999999996
5123 0.27276999999999996
5124 0.0
5125 0.5455399999999999
5126 0.0
5127 0.0
5128 0.0
5129 0.0
5130 0.0
5131 0.0
5132 0.0
5133 0.0
5134 0.0
5135 0.0
5136 0.0
5137 0.27276999999999996
5138 0.27276999999999996
5139 0.0
5140 0.0
5141 0.0
5142 0.27276999999999996
5143 0.0
5144 0.0
5145 0.27276999999999996
5146 0.0
5147 0.0
5148 0.0
5149 0.0
5150 0.0
5151 0.0
5152 0.0
5153 0.0
5154 0.0
5155 0.27276999999999996
5156 0.0
5157 0.0
5158 0.0
5159 0.0
5160 0.27276999999999996
5161 0.0
5162 0.0
5163 0.0
5164 0.0
5165 0.0
5166 0.0
5167 0.0
5168 0.0
5169 0.0
5170 0.0
5171 0.0
5172 0.0
5173 0.0
5174 0.0
5175 0.0
5176 0.0
5177 0.0
5178 0.0
5179 0.0
5180 0.0
5181 0.0
5182 0.0
5183 0.0
5184 0.27276999999999996
5185 0.0
5186 0.0
5187 0.0
5188 0.0
5189 0.0
5190 0.27276999999999996
5191 0.0
5192 0.0
5193 0.0
5194 0.0
5195 0.0
5196 0.0
5197 0.0
5198 0.0
5199 0.0
5200 0.0
5201 0.0
5202 0.0
5203 0.0
5204 0.0
5205 0.0
5206 0.27276999999999996
5207 0.0
5208 0.0
5209 0.0
5210 0.27276999999999996
5211 0.0
5212 0.0
5213 0.0
5214 0.0
5215 0.0
5216 0.0
5217 0.0
5218 0.5455399999999999
5219 0.27276999999999996
5220 0.0
5221 0.0
5222 0.0
5223 0.0
5224 0.0
5225 0.0
5226 0.0
5227 0.27276999999999996
5228 0.27276999999999996
5229 0.0
5230 0.0
5231 0.0
5232 0.0
5233 0.27276999999999996
5234 0.27276999999999996
5235 0.0
5236 0.27276999999999996
5237 0.0
5238 0.0
5239 0.0
5240 0.0
5241 0.0
5242 0.0
5243 0.0
5244 0.0
5245 0.0
5246 0.5455399999999999
5247 0.0
5248 0.0
5249 0.0
5250 0.0
5251 0.0
5252 0.0
5253 0.0
5254 0.0
5255 0.0
5256 0.27276999999999996
5257 0.0
5258 0.0
5259 0.0
5260 0.27276999999999996
5261 0.27276999999999996
5262 0.0
5263 0.0
5264 0.0
5265 0.0
5266 0.0
5267 0.27276999999999996
5268 0.0
5269 0.0
5270 0.0
5271 0.0
5272 0.0
5273 0.0
5274 0.0
5275 0.0
5276 0.27276999999999996
5277 0.0
5278 0.0
5279 0.0
5280 0.0
5281 0.0
5282 0.27276999999999996
5283 0.0
5284 0.0
5285 0.0
5286 0.0
5287 0.0
5288 0.0
5289 0.0
5290 0.0
5291 0.0
5292 0.0
5293 0.0
5294 0.27276999999999996
5295 0.0
5296 0.27276999999999996
5297 0.0
5298 0.0
5299 0.0
5300 0.0
5301 0.0
5302 0.0
5303 0.0
5304 0.0
5305 0.0
5306 0.0
5307 0.27276999999999996
5308 0.0
5309 0.0
5310 0.0
5311 0.0
5312 0.0
5313 0.0
5314 0.0
5315 0.0
5316 0.27276999999999996
5317 0.0
5318 0.0
5319 0.0
5320 0.0
5321 0.0
5322 0.0
5323 0.0
5324 0.0
5325 0.0
5326 0.0
5327 0.0
5328 0.27276999999999996
5329 0.0
5330 0.0
5331 0.0
5332 0.0
5333 0.0
5334 0.0
5335 0.5455399999999999
5336 0.0
5337 0.27276999999999996
5338 0.27276999999999996
5339 0.27276999999999996
5340 0.0
5341 0.0
5342 0.27276999999999996
5343 0.0
5344 0.27276999999999996
5345 0.0
5346 0.0
5347 0.0
5348 0.0
5349 0.81831
5350 0.0
5351 0.27276999999999996
5352 0.27276999999999996
5353 0.0
5354 0.27276999999999996
5355 0.0
5356 0.0
5357 0.0
5358 0.0
5359 0.0
5360 0.0
5361 0.0
5362 0.0
5363 0.0
5364 0.0
5365 0.0
5366 0.27276999999999996
5367 0.0
5368 0.0
5369 0.0
5370 0.0
5371 0.0
5372 0.0
5373 0.0
5374 0.0
5375 0.0
5376 0.0
5377 0.0
5378 0.0
5379 0.0
5380 0.0
5381 0.0
5382 0.0
5383 0.0
5384 0.0
5385 0.0
5386 0.27276999999999996
5387 0.0
5388 0.0
5389 0.0
5390 0.0
5391 0.0
5392 0.0
5393 0.0
5394 0.0
5395 0.0
5396 0.0
5397 0.0
5398 0.0
5399 0.0
5400 0.0
5401 0.0
5402 0.27276999999999996
5403 0.0
5404 0.0
5405 0.0
5406 0.0
5407 0.0
5408 0.0
5409 0.0
5410 0.0
5411 0.0
5412 0.0
5413 0.0
5414 0.27276999999999996
5415 0.27276999999999996
5416 0.0
5417 0.0
5418 0.27276999999999996
5419 0.0
5420 0.5455399999999999
5421 0.27276999999999996
5422 0.0
5423 0.27276999999999996
5424 0.0
5425 0.0
5426 0.0
5427 0.0
5428 0.0
5429 0.0
5430 0.0
5431 0.27276999999999996
5432 0.0
5433 0.27276999999999996
5434 0.27276999999999996
5435 0.5455399999999999
5436 0.0
5437 0.0
5438 0.0
5439 0.0
5440 0.0
5441 0.0
5442 0.0
5443 0.0
5444 0.0
5445 0.0
5446 0.0
5447 0.0
5448 0.0
5449 0.0
5450 0.0
5451 0.27276999999999996
5452 0.5455399999999999
5453 0.27276999999999996
5454 0.0
5455 0.0
5456 0.0
5457 0.0
5458 0.0
5459 0.0
5460 0.0
5461 0.0
5462 0.0
5463 0.0
5464 0.0
5465 0.27276999999999996
5466 0.0
5467 0.0
5468 0.0
5469 0.0
5470 0.27276999999999996
5471 0.0
5472 0.0
5473 0.0
5474 0.0
5475 0.27276999999999996
5476 0.0
5477 0.0
5478 0.0
5479 0.0
5480 0.0
5481 0.27276999999999996
5482 0.0
5483 0.0
5484 0.27276999999999996
5485 0.0
5486 0.0
5487 0.0
5488 0.0
5489 0.27276999999999996
5490 0.0
5491 0.0
5492 0.0
5493 0.0
5494 0.0
5495 0.27276999999999996
5496 0.27276999999999996
5497 0.0
5498 0.0
5499 0.0
5500 0.0
5501 0.0
5502 0.0
5503 0.0
5504 0.27276999999999996
5505 0.27276999999999996
5506 0.0
5507 0.0
5508 0.0
5509 0.0
5510 0.0
5511 0.0
5512 0.0
5513 0.27276999999999996
5514 0.0
5515 0.27276999999999996
5516 0.0
5517 0.0
5518 0.0
5519 0.27276999999999996
5520 0.0
5521 0.0
5522 0.0
5523 0.0
5524 0.0
5525 0.0
5526 0.0
5527 0.0
5528 0.0
5529 0.0
5530 0.0
5531 0.27276999999999996
5532 0.0
5533 0.0
5534 0.0
5535 0.0
5536 0.27276999999999996
5537 0.27276999999999996
5538 0.0
5539 0.27276999999999996
5540 0.0
5541 0.0
5542 0.27276999999999996
5543 0.0
5544 0.27276999999999996
5545 0.0
5546 0.5455399999999999
5547 0.0
5548 0.0
5549 0.0
5550 0.0
5551 0.0
5552 0.0
5553 0.0
5554 0.0
5555 0.0
5556 0.27276999999999996
5557 0.0
5558 0.0
5559 0.0
5560 0.27276999999999996
5561 0.0
5562 0.0
5563 0.0
5564 0.0
5565 0.0
5566 0.0
5567 0.81831
5568 0.0
5569 0.0
5570 0.0
5571 0.0
5572 0.27276999999999996
5573 0.0
5574 0.0
5575 0.0
5576 0.0
5577 0.0
5578 0.0
5579 0.0
5580 0.0
5581 0.27276999999999996
5582 0.0
5583 0.0
5584 0.0
5585 0.0
5586 0.0
5587 0.0
5588 0.0
5589 0.0
5590 0.0
5591 0.0
5592 0.27276999999999996
5593 0.27276999999999996
5594 0.0
5595 0.0
5596 0.0
5597 0.0
5598 0.0
5599 0.5455399999999999
5600 0.0
5601 0.0
5602 0.27276999999999996
5603 0.27276999999999996
5604 0.0
5605 0.0
5606 0.0
5607 0.0
5608 0.0
5609 0.0
5610 0.0
5611 0.0
5612 0.0
5613 0.0
5614 0.0
5615 0.0
5616 0.0
5617 0.0
5618 0.0
5619 0.27276999999999996
5620 0.0
5621 0.0
5622 0.0
5623 0.0
5624 0.0
5625 0.0
5626 0.0
5627 0.0
5628 0.27276999999999996
5629 0.27276999999999996
5630 0.0
5631 0.0
5632 0.27276999999999996
5633 0.0
5634 0.5455399999999999
5635 0.0
5636 0.0
5637 0.0
5638 0.27276999999999996
5639 0.0
5640 0.0
5641 0.0
5642 0.0
5643 0.27276999999999996
5644 0.0
5645 0.0
5646 0.0
5647 0.0
5648 0.0
5649 0.0
5650 0.0
5651 0.0
5652 0.0
5653 0.0
5654 0.0
5655 0.0
5656 0.0
5657 0.0
5658 0.0
5659 0.0
5660 0.0
5661 0.0
5662 0.27276999999999996
5663 0.0
5664 0.0
5665 0.0
5666 0.0
5667 0.0
5668 0.0
5669 0.0
5670 0.0
5671 0.0
5672 0.0
5673 0.0
5674 0.0
5675 0.0
5676 0.0
5677 0.0
5678 0.0
5679 0.27276999999999996
5680 0.0
5681 0.0
5682 0.0
5683 0.0
5684 0.27276999999999996
5685 0.0
5686 0.0
5687 0.0
5688 0.0
5689 0.0
5690 0.0
5691 0.0
5692 0.0
5693 0.0
5694 0.0
5695 0.0
5696 0.0
5697 0.0
5698 0.0
5699 0.0
5700 0.0
5701 0.27276999999999996
5702 0.0
5703 0.0
5704 0.0
5705 0.27276999999999996
5706 0.0
5707 0.0
5708 0.0
5709 0.0
5710 0.0
5711 0.0
5712 0.0
5713 0.27276999999999996
5714 0.0
5715 0.0
5716 0.27276999999999996
5717 0.0
5718 0.0
5719 0.0
5720 0.0
5721 0.0
5722 0.0
5723 0.0
5724 0.0
5725 0.0
5726 0.0
5727 0.0
5728 0.27276999999999996
5729 0.0
5730 0.0
5731 0.0
5732 0.0
5733 0.0
5734 0.27276999999999996
5735 0.0
5736 0.0
5737 0.0
5738 0.0
5739 0.0
5740 0.27276999999999996
5741 0.0
5742 0.0
5743 0.27276999999999996
5744 0.0
5745 0.0
5746 0.0
5747 0.0
5748 0.0
5749 0.0
5750 0.0
5751 0.0
5752 0.0
5753 0.0
5754 0.0
5755 0.0
5756 0.0
5757 0.0
5758 0.0
5759 0.0
5760 0.0
5761 0.0
5762 0.0
5763 0.0
5764 0.0
5765 0.0
5766 0.0
5767 0.0
5768 0.0
5769 0.0
5770 0.0
5771 0.0
5772 0.0
5773 0.27276999999999996
5774 0.0
5775 0.0
5776 0.0
5777 0.0
5778 0.0
5779 0.27276999999999996
5780 0.0
5781 0.0
5782 0.0
5783 0.0
5784 0.0
5785 0.0
5786 0.27276999999999996
5787 0.0
5788 0.0
5789 0.0
5790 0.0
5791 0.0
5792 0.0
5793 0.0
5794 0.0
5795 0.0
5796 0.0
5797 0.0
5798 0.0
5799 0.27276999999999996
5800 0.0
5801 0.0
5802 0.0
5803 0.81831
5804 0.0
5805 0.0
5806 0.0
5807 0.0
5808 0.0
5809 0.0
5810 0.0
5811 0.0
5812 0.0
5813 0.0
5814 0.0
5815 0.0
5816 0.0
5817 0.0
5818 0.0
5819 0.0
5820 0.0
5821 0.0
5822 0.0
5823 0.0
5824 0.0
5825 0.0
5826 0.0
5827 0.0
5828 0.0
5829 0.0
5830 0.0
5831 0.0
5832 0.0
5833 0.0
5834 0.0
5835 0.0
5836 0.0
5837 0.27276999999999996
5838 0.0
5839 0.0
5840 0.27276999999999996
5841 0.0
5842 0.0
5843 0.0
5844 0.0
5845 0.0
5846 0.0
5847 0.0
5848 0.0
5849 0.0
5850 0.0
5851 0.0
5852 0.0
5853 0.0
5854 0.0
5855 0.0
5856 0.0
5857 0.0
5858 0.0
5859 0.0
5860 0.0
5861 0.27276999999999996
5862 0.0
5863 0.0
5864 0.0
5865 0.0
5866 0.0
5867 0.0
5868 0.0
5869 0.0
5870 0.0
5871 0.0
5872 0.0
5873 0.0
5874 0.0
5875 0.0
5876 0.0
5877 0.0
5878 0.0
5879 0.0
5880 0.0
5881 0.0
5882 0.0
5883 0.0
5884 0.27276999999999996
5885 0.0
5886 0.0
5887 0.0
5888 0.0
5889 0.0
5890 0.0
5891 0.0
5892 0.0
5893 0.0
5894 0.0
5895 0.0
5896 0.0
5897 0.0
5898 0.0
5899 0.0
5900 0.0
5901 0.0
5902 0.0
5903 0.0
5904 0.27276999999999996
5905 0.0
5906 0.0
5907 0.0
5908 0.0
5909 0.0
5910 0.0
5911 0.0
5912 0.0
5913 0.0
5914 0.27276999999999996
5915 0.0
5916 0.0
5917 0.0
5918 0.0
5919 0.0
5920 0.0
5921 0.0
5922 0.0
5923 0.0
5924 0.0
5925 0.0
5926 0.0
5927 0.0
5928 0.0
5929 0.0
5930 0.0
5931 0.5455399999999999
5932 0.0
5933 0.0
5934 0.0
5935 0.27276999999999996
5936 0.0
5937 0.0
5938 0.0
5939 0.27276999999999996
5940 0.27276999999999996
5941 0.27276999999999996
5942 0.0
5943 0.0
5944 0.0
5945 0.0
5946 0.0
5947 0.0
5948 0.0
5949 0.0
5950 0.0
5951 0.0
5952 0.0
5953 0.0
5954 0.0
5955 0.27276999999999996
5956 0.0
5957 0.0
5958 0.0
5959 0.0
5960 0.0
5961 0.0
5962 0.0
5963 0.0
5964 0.0
5965 0.0
5966 0.0
5967 0.0
5968 0.0
5969 0.0
5970 0.0
5971 0.0
5972 0.27276999999999996
5973 0.0
5974 0.0
5975 0.0
5976 0.0
5977 0.0
5978 0.27276999999999996
5979 0.0
5980 0.0
5981 0.0
5982 0.0
5983 0.0
5984 0.0
5985 0.0
5986 0.0
5987 0.0
5988 0.0
5989 0.0
5990 0.27276999999999996
5991 0.0
5992 0.27276999999999996
5993 0.0
5994 0.0
5995 0.0
5996 0.0
5997 0.27276999999999996
5998 0.27276999999999996
5999 0.0
6000 0.0
6001 0.0
6002 0.0
6003 0.0
6004 0.0
6005 0.0
6006 0.0
6007 0.0
6008 0.0
6009 0.0
6010 0.0
6011 0.0
6012 0.0
6013 0.0
6014 0.0
6015 0.0
6016 0.0
6017 0.0
6018 0.0
6019 0.0
6020 0.27276999999999996
6021 0.0
6022 0.0
6023 0.0
6024 0.0
6025 0.0
6026 0.0
6027 0.0
6028 0.27276999999999996
6029 0.0
6030 0.5455399999999999
6031 0.0
6032 0.0
6033 0.0
6034 0.0
6035 0.0
6036 0.0
6037 0.0
6038 0.0
6039 0.0
6040 0.0
6041 0.0
6042 0.0
6043 0.0
6044 0.0
6045 0.0
6046 0.27276999999999996
6047 0.0
6048 0.0
6049 0.0
6050 0.0
6051 0.0
6052 0.0
6053 0.0
6054 0.0
6055 0.0
6056 0.0
6057 0.0
6058 0.0
6059 0.0
6060 0.0
6061 0.0
6062 0.0
6063 0.0
6064 0.0
6065 0.0
6066 0.27276999999999996
6067 0.0
6068 0.0
6069 0.0
6070 0.0
6071 0.0
6072 0.27276999999999996
6073 0.0
6074 0.27276999999999996
6075 0.0
6076 0.27276999999999996
6077 0.0
6078 0.0
6079 0.27276999999999996
6080 0.0
6081 0.0
6082 0.0
6083 0.0
6084 0.0
6085 0.0
6086 0.27276999999999996
6087 0.0
6088 0.27276999999999996
6089 0.0
6090 0.0
6091 0.0
6092 0.0
6093 0.0
6094 0.0
6095 0.0
6096 0.0
6097 0.0
6098 0.0
6099 0.0
6100 0.0
6101 0.0
6102 0.0
6103 0.27276999999999996
6104 0.0
6105 0.0
6106 0.0
6107 0.0
6108 0.0
6109 0.0
6110 0.0
6111 0.0
6112 0.0
6113 0.0
6114 0.0
6115 0.0
6116 0.0
6117 0.0
6118 0.0
6119 0.0
6120 0.0
6121 0.0
6122 0.0
6123 0.0
6124 0.0
6125 0.0
6126 0.27276999999999996
6127 0.0
6128 0.0
6129 0.0
6130 0.0
6131 0.0
6132 0.0
6133 0.0
6134 0.0
6135 0.0
6136 0.0
6137 0.0
6138 0.0
6139 0.0
6140 0.0
6141 0.0
6142 0.0
6143 0.0
6144 0.0
6145 0.0
6146 0.0
6147 0.0
6148 0.0
6149 0.27276999999999996
6150 0.0
6151 0.0
6152 0.0
6153 0.0
6154 0.0
6155 0.0
6156 0.0
6157 0.0
6158 0.0
6159 0.0
6160 0.0
6161 0.0
6162 0.0
6163 0.0
6164 0.0
6165 0.0
6166 0.0
6167 0.0
6168 0.27276999999999996
6169 0.0
6170 0.0
6171 0.0
6172 0.0
6173 0.0
6174 0.0
6175 0.0
6176 0.0
6177 0.0
6178 0.0
6179 0.0
6180 0.0
6181 0.0
6182 0.0
6183 0.0
6184 0.0
6185 0.0
6186 0.0
6187 0.27276999999999996
6188 0.0
6189 0.0
6190 0.0
6191 0.0
6192 0.27276999999999996
6193 0.0
6194 0.0
6195 0.0
6196 0.0
6197 0.0
6198 0.0
6199 0.0
6200 0.27276999999999996
6201 0.27276999999999996
6202 0.27276999999999996
6203 0.27276999999999996
6204 0.27276999999999996
6205 0.0
6206 0.0
6207 0.0
6208 0.0
6209 0.0
6210 0.0
6211 0.0
6212 0.0
6213 0.0
6214 0.0
6215 0.0
6216 0.0
6217 0.0
6218 0.0
6219 0.0
6220 0.0
6221 0.0
6222 0.0
6223 0.0
6224 0.0
6225 0.0
6226 0.0
6227 0.0
6228 0.0
6229 0.0
6230 0.0
6231 0.0
6232 0.0
6233 0.0
6234 0.0
6235 0.0
6236 0.0
6237 0.0
6238 0.0
6239 0.0
6240 0.0
6241 0.0
6242 0.0
6243 0.0
6244 0.0
6245 0.0
6246 0.0
6247 0.0
6248 0.0
6249 0.0
6250 0.0
6251 0.0
6252 0.0
6253 0.0
6254 0.0
6255 0.0
6256 0.0
6257 0.0
6258 0.0
6259 0.0
6260 0.0
6261 0.0
6262 0.0
6263 0.0
6264 0.27276999999999996
6265 0.0
6266 0.0
6267 0.0
6268 0.0
6269 0.0
6270 0.0
6271 0.0
6272 0.0
6273 0.0
6274 0.0
6275 0.0
6276 0.0
6277 0.0
6278 0.27276999999999996
6279 0.0
6280 0.0
6281 0.0
6282 0.0
6283 0.0
6284 0.0
6285 0.0
6286 0.0
6287 0.0
6288 0.0
6289 0.27276999999999996
6290 0.0
6291 0.0
6292 0.0
6293 0.27276999999999996
6294 0.0
6295 0.5455399999999999
6296 0.27276999999999996
6297 0.27276999999999996
6298 0.0
6299 0.0
6300 0.0
6301 0.0
6302 0.0
6303 0.0
6304 0.0
6305 0.0
6306 0.27276999999999996
6307 0.0
6308 0.0
6309 0.0
6310 0.0
6311 0.0
6312 0.0
6313 0.0
6314 0.0
6315 0.27276999999999996
6316 0.0
6317 0.0
6318 0.0
6319 0.0
6320 0.0
6321 0.0
6322 0.0
6323 0.0
6324 0.0
6325 0.0
6326 0.0
6327 0.0
6328 0.0
6329 0.0
6330 0.5455399999999999
6331 0.0
6332 0.5455399999999999
6333 0.0
6334 0.0
6335 0.0
6336 0.0
6337 0.0
6338 0.0
6339 0.0
6340 0.27276999999999996
6341 0.0
6342 0.0
6343 0.0
6344 0.0
6345 0.0
6346 0.0
6347 0.0
6348 0.5455399999999999
6349 0.0
6350 0.0
6351 0.0
6352 0.0
6353 0.0
6354 0.0
6355 0.0
6356 0.0
6357 0.0
6358 0.27276999999999996
6359 0.0
6360 0.0
6361 0.0
6362 0.0
6363 0.0
6364 0.0
6365 0.0
6366 0.0
6367 0.0
6368 0.0
6369 0.0
6370 0.0
6371 0.0
6372 0.0
6373 0.0
6374 0.27276999999999996
6375 0.0
6376 0.27276999999999996
6377 0.0
6378 0.0
6379 0.5455399999999999
6380 0.0
6381 0.0
6382 0.0
6383 0.0
6384 0.0
6385 0.0
6386 0.0
6387 0.0
6388 0.0
6389 0.0
6390 0.0
6391 0.0
6392 0.0
6393 0.0
6394 0.27276999999999996
6395 0.27276999999999996
6396 0.0
6397 0.0
6398 0.0
6399 0.27276999999999996
6400 0.0
6401 0.0
6402 0.0
6403 0.0
6404 0.0
6405 0.27276999999999996
6406 0.0
6407 0.0
6408 0.0
6409 0.0
6410 0.0
6411 0.0
6412 0.27276999999999996
6413 0.0
6414 0.27276999999999996
6415 0.0
6416 0.0
6417 0.0
6418 0.0
6419 0.0
6420 0.0
6421 0.27276999999999996
6422 0.0
6423 0.5455399999999999
6424 0.0
6425 0.0
6426 0.0
6427 0.0
6428 0.0
6429 0.27276999999999996
6430 0.27276999999999996
6431 0.0
6432 0.0
6433 0.0
6434 0.0
6435 0.0
6436 0.0
6437 0.0
6438 0.0
6439 0.0
6440 0.0
6441 0.0
6442 0.0
6443 0.27276999999999996
6444 0.0
6445 0.0
6446 0.0
6447 0.0
6448 0.0
6449 0.0
6450 0.27276999999999996
6451 0.0
6452 0.0
6453 0.0
6454 0.0
6455 0.0
6456 0.27276999999999996
6457 0.0
6458 0.0
6459 0.0
6460 0.0
6461 0.0
6462 0.0
6463 0.0
6464 0.0
6465 0.0
6466 0.27276999999999996
6467 0.0
6468 0.0
6469 0.0
6470 0.0
6471 0.0
6472 0.0
6473 0.0
6474 0.0
6475 0.0
6476 0.0
6477 0.27276999999999996
6478 0.0
6479 0.27276999999999996
6480 0.0
6481 0.0
6482 0.27276999999999996
6483 0.0
6484 0.0
6485 0.0
6486 0.0
6487 0.0
6488 0.0
6489 0.0
6490 0.0
6491 0.0
6492 0.0
6493 0.0
6494 0.0
6495 0.5455399999999999
6496 0.0
6497 0.0
6498 0.0
6499 0.0
6500 0.0
6501 0.0
6502 0.0
6503 0.0
6504 0.0
6505 0.0
6506 0.0
6507 0.0
6508 0.5455399999999999
6509 0.0
6510 0.0
6511 0.0
6512 0.0
6513 0.27276999999999996
6514 0.0
6515 0.27276999999999996
6516 0.0
6517 0.0
6518 0.0
6519 0.0
6520 0.0
6521 0.0
6522 0.0
6523 0.0
6524 0.0
6525 0.0
6526 0.0
6527 0.0
6528 0.27276999999999996
6529 0.0
6530 0.5455399999999999
6531 0.0
6532 0.0
6533 0.0
6534 0.0
6535 0.0
6536 0.0
6537 0.0
6538 0.0
6539 0.0
6540 0.0
6541 0.0
6542 0.0
6543 0.0
6544 0.5455399999999999
6545 0.5455399999999999
6546 0.81831
6547 0.0
6548 0.0
6549 0.0
6550 0.0
6551 0.0
6552 0.5455399999999999
6553 0.0
6554 0.0
6555 0.0
6556 0.0
6557 0.0
6558 0.0
6559 0.0
6560 0.0
6561 0.0
6562 0.0
6563 0.0
6564 0.0
6565 0.27276999999999996
6566 0.0
6567 0.27276999999999996
6568 0.0
6569 0.0
6570 0.0
6571 0.0
6572 0.0
6573 0.0
6574 0.0
6575 0.0
6576 0.0
6577 0.27276999999999996
6578 0.0
6579 0.0
6580 0.27276999999999996
6581 0.0
6582 0.0
6583 0.27276999999999996
6584 0.0
6585 0.0
6586 0.0
6587 0.0
6588 0.0
6589 0.0
6590 0.0
6591 0.0
6592 0.0
6593 0.0
6594 0.0
6595 0.0
6596 0.27276999999999996
6597 0.0
6598 0.0
6599 0.0
6600 0.0
6601 0.0
6602 0.0
6603 0.0
6604 0.0
6605 0.0
6606 0.0
6607 0.0
6608 0.0
6609 0.27276999999999996
6610 0.0
6611 0.0
6612 0.0
6613 0.27276999999999996
6614 0.0
6615 0.0
6616 0.0
6617 0.0
6618 0.0
6619 0.0
6620 0.0
6621 0.0
6622 0.0
6623 0.0
6624 0.0
6625 0.0
6626 0.27276999999999996
6627 0.0
6628 0.27276999999999996
6629 0.0
6630 0.0
6631 0.0
6632 0.0
6633 0.0
6634 0.27276999999999996
6635 0.5455399999999999
6636 0.0
6637 0.0
6638 0.0
6639 0.0
6640 0.5455399999999999
6641 0.27276999999999996
6642 0.0
6643 0.0
6644 0.0
6645 0.0
6646 0.27276999999999996
6647 0.0
6648 0.27276999999999996
6649 0.0
6650 0.0
6651 0.0
6652 0.0
6653 0.0
6654 0.0
6655 0.0
6656 0.0
6657 0.0
6658 0.0
6659 0.27276999999999996
6660 0.0
6661 0.0
6662 0.0
6663 0.0
6664 0.0
6665 0.0
6666 0.0
6667 0.27276999999999996
6668 0.0
6669 0.0
6670 0.0
6671 0.0
6672 0.0
6673 0.0
6674 0.0
6675 0.0
6676 0.0
6677 0.0
6678 0.0
6679 0.0
6680 0.0
6681 0.0
6682 0.0
6683 0.27276999999999996
6684 0.0
6685 0.0
6686 0.0
6687 0.0
6688 0.27276999999999996
6689 0.0
6690 0.0
6691 0.0
6692 0.0
6693 0.0
6694 0.0
6695 0.0
6696 0.0
6697 0.0
6698 0.0
6699 0.0
6700 0.0
6701 0.0
6702 0.0
6703 0.0
6704 0.0
6705 0.0
6706 0.0
6707 0.0
6708 0.0
6709 0.0
6710 0.0
6711 0.27276999999999996
6712 0.0
6713 0.0
6714 0.0
6715 0.0
6716 0.0
6717 0.0
6718 0.5455399999999999
6719 0.0
6720 0.0
6721 0.0
6722 0.0
6723 0.0
6724 0.0
6725 0.0
6726 0.0
6727 0.27276999999999996
6728 0.0
6729 0.27276999999999996
6730 0.0
6731 0.0
6732 0.0
6733 0.0
6734 0.0
6735 0.0
6736 0.0
6737 0.0
6738 0.0
6739 0.27276999999999996
6740 0.0
6741 0.0
6742 0.0
6743 0.0
6744 0.0
6745 0.0
6746 0.27276999999999996
6747 0.0
6748 0.0
6749 0.0
6750 0.0
6751 0.0
6752 0.0
6753 0.0
6754 0.0
6755 0.0
6756 0.0
6757 0.0
6758 0.0
6759 0.0
6760 0.0
6761 0.0
6762 0.0
6763 0.0
6764 0.0
6765 0.0
6766 0.0
6767 0.0
6768 0.0
6769 0.0
6770 0.0
6771 0.0
6772 0.0
6773 0.0
6774 0.0
6775 0.0
6776 0.0
6777 0.27276999999999996
6778 0.0
6779 0.0
6780 0.0
6781 0.0
6782 0.0
6783 0.0
6784 0.0
6785 0.0
6786 0.0
6787 0.0
6788 0.0
6789 0.0
6790 0.0
6791 0.0
6792 0.0
6793 0.0
6794 0.0
6795 0.0
6796 0.0
6797 0.0
6798 0.0
6799 0.0
6800 0.0
6801 0.0
6802 0.0
6803 0.0
6804 0.0
6805 0.0
6806 0.0
6807 0.0
6808 0.0
6809 0.0
6810 0.0
6811 0.0
6812 0.0
6813 0.0
6814 0.0
6815 0.0
6816 0.0
6817 0.0
6818 0.5455399999999999
6819 0.0
6820 0.0
6821 0.27276999999999996
6822 0.0
6823 0.0
6824 0.0
6825 0.0
6826 0.0
6827 0.0
6828 0.0
6829 0.0
6830 0.0
6831 0.0
6832 0.0
6833 0.0
6834 0.0
6835 0.0
6836 0.0
6837 0.0
6838 0.0
6839 0.5455399999999999
6840 0.0
6841 0.0
6842 0.0
6843 0.0
6844 0.0
6845 0.0
6846 0.0
6847 0.0
6848 0.0
6849 0.0
6850 0.0
6851 0.0
6852 0.0
6853 0.0
6854 0.0
6855 0.0
6856 0.81831
6857 0.0
6858 0.27276999999999996
6859 0.0
6860 0.0
6861 0.0
6862 0.0
6863 0.0
6864 0.0
6865 0.0
6866 0.27276999999999996
6867 0.0
6868 0.0
6869 0.0
6870 0.0
6871 0.0
6872 0.0
6873 0.0
6874 0.0
6875 0.0
6876 0.0
6877 0.0
6878 0.0
6879 0.27276999999999996
6880 0.0
6881 0.0
6882 0.0
6883 0.0
6884 0.0
6885 0.0
6886 0.27276999999999996
6887 0.0
6888 0.27276999999999996
6889 0.0
6890 0.0
6891 0.27276999999999996
6892 0.0
6893 0.0
6894 0.0
6895 0.0
6896 0.0
6897 0.0
6898 0.27276999999999996
6899 0.0
6900 0.0
6901 0.0
6902 0.0
6903 0.0
6904 0.0
6905 0.27276999999999996
6906 0.0
6907 0.0
6908 0.0
6909 0.0
6910 0.0
6911 0.0
6912 0.0
6913 0.5455399999999999
6914 0.0
6915 0.0
6916 0.0
6917 0.0
6918 0.0
6919 0.27276999999999996
6920 0.0
6921 0.0
6922 0.0
6923 0.0
6924 0.0
6925 0.0
6926 0.0
6927 0.0
6928 0.0
6929 0.0
6930 0.0
6931 0.0
6932 0.0
6933 0.0
6934 0.5455399999999999
6935 0.0
6936 0.0
6937 0.0
6938 0.0
6939 0.0
6940 0.0
6941 0.0
6942 0.0
6943 0.27276999999999996
6944 0.5455399999999999
6945 0.0
6946 0.0
6947 0.0
6948 0.0
6949 0.0
6950 0.0
6951 0.0
6952 0.0
6953 0.0
6954 0.0
6955 0.0
6956 0.0
6957 0.27276999999999996
6958 0.0
6959 0.27276999999999996
6960 0.0
6961 0.0
6962 0.0
6963 0.0
6964 0.0
6965 0.0
6966 0.0
6967 0.0
6968 0.27276999999999996
6969 0.27276999999999996
6970 0.0
6971 0.0
6972 0.0
6973 0.27276999999999996
6974 0.5455399999999999
6975 0.0
6976 0.0
6977 0.0
6978 0.0
6979 0.0
6980 0.0
6981 0.0
6982 0.0
6983 0.0
6984 0.27276999999999996
6985 0.0
6986 0.0
6987 0.0
6988 0.0
6989 0.0
6990 0.0
6991 0.0
6992 0.0
6993 0.0
6994 0.27276999999999996
6995 0.0
6996 0.0
6997 0.0
6998 0.27276999999999996
6999 0.0
7000 0.0
7001 0.0
7002 0.0
7003 0.0
7004 0.27276999999999996
7005 0.0
7006 0.0
7007 0.27276999999999996
7008 0.0
7009 0.0
7010 0.0
7011 0.0
7012 0.27276999999999996
7013 0.0
7014 0.27276999999999996
7015 0.0
7016 0.0
7017 0.0
7018 0.5455399999999999
7019 0.0
7020 0.0
7021 0.81831
7022 0.0
7023 0.0
7024 0.27276999999999996
7025 0.0
7026 0.0
7027 0.0
7028 0.0
7029 0.27276999999999996
7030 0.0
7031 0.0
7032 0.0
7033 0.0
7034 0.0
7035 0.0
7036 0.0
7037 0.27276999999999996
7038 0.0
7039 0.27276999999999996
7040 0.0
7041 0.0
7042 0.0
7043 0.0
7044 0.0
7045 0.0
7046 0.0
7047 0.0
7048 0.0
7049 0.0
7050 0.0
7051 0.0
7052 0.0
7053 0.0
7054 0.27276999999999996
7055 0.0
7056 0.0
7057 0.27276999999999996
7058 0.0
7059 0.0
7060 0.0
7061 0.0
7062 0.0
7063 0.27276999999999996
7064 0.0
7065 0.0
7066 0.0
7067 0.0
7068 0.27276999999999996
7069 0.27276999999999996
7070 0.27276999999999996
7071 0.0
7072 0.0
7073 0.0
7074 0.0
7075 0.0
7076 0.0
7077 0.0
7078 0.0
7079 0.0
7080 0.0
7081 0.0
7082 0.27276999999999996
7083 0.0
7084 0.0
7085 0.5455399999999999
7086 0.0
7087 0.0
7088 0.27276999999999996
7089 0.0
7090 0.27276999999999996
7091 0.0
7092 0.0
7093 0.0
7094 0.0
7095 0.0
7096 0.0
7097 0.0
7098 0.0
7099 0.0
7100 0.0
7101 0.0
7102 0.0
7103 0.0
7104 0.0
7105 0.0
7106 0.0
7107 0.0
7108 0.27276999999999996
7109 0.0
7110 0.0
7111 0.0
7112 0.0
7113 0.0
7114 0.0
7115 0.0
7116 0.0
7117 0.5455399999999999
7118 0.0
7119 0.0
7120 0.0
7121 0.0
7122 0.0
7123 0.27276999999999996
7124 0.0
7125 0.0
7126 0.0
7127 0.0
7128 0.0
7129 0.0
7130 0.27276999999999996
7131 0.0
7132 0.27276999999999996
7133 0.0
7134 0.27276999999999996
7135 0.0
7136 0.0
7137 0.0
7138 0.0
7139 0.0
7140 0.0
7141 0.0
7142 0.0
7143 0.27276999999999996
7144 0.27276999999999996
7145 0.0
7146 0.0
7147 0.0
7148 0.0
7149 0.0
7150 0.0
7151 0.0
7152 0.27276999999999996
7153 0.0
7154 0.0
7155 0.0
7156 0.0
7157 0.0
7158 0.0
7159 0.27276999999999996
7160 0.0
7161 0.0
7162 0.0
7163 0.27276999999999996
7164 0.0
7165 0.0
7166 0.0
7167 0.27276999999999996
7168 0.27276999999999996
7169 0.27276999999999996
7170 0.0
7171 0.27276999999999996
7172 0.0
7173 0.27276999999999996
7174 0.0
7175 0.0
7176 0.0
7177 0.0
7178 0.0
7179 0.0
7180 0.27276999999999996
7181 0.0
7182 0.0
7183 0.0
7184 0.0
7185 0.0
7186 0.0
7187 0.0
7188 0.0
7189 0.0
7190 0.0
7191 0.0
7192 0.27276999999999996
7193 0.0
7194 0.5455399999999999
7195 0.27276999999999996
7196 0.0
7197 0.27276999999999996
7198 0.0
7199 0.0
7200 0.0
7201 0.0
7202 0.0
7203 0.0
7204 0.0
7205 0.0
7206 0.0
7207 0.0
7208 0.0
7209 0.0
7210 0.0
7211 0.27276999999999996
7212 0.0
7213 0.0
7214 0.0
7215 0.0
7216 0.0
7217 0.0
7218 0.27276999999999996
7219 0.0
7220 0.0
7221 0.27276999999999996
7222 0.27276999999999996
7223 0.0
7224 0.0
7225 0.0
7226 0.0
7227 0.0
7228 0.0
7229 0.0
7230 0.0
7231 0.0
7232 0.0
7233 0.27276999999999996
7234 0.0
7235 0.0
7236 0.0
7237 0.0
7238 0.0
7239 0.0
7240 0.0
7241 0.0
7242 0.0
7243 0.0
7244 0.0
7245 0.0
7246 0.0
7247 0.0
7248 0.0
7249 0.0
7250 0.0
7251 0.0
7252 0.0
7253 0.0
7254 0.0
7255 0.0
7256 0.0
7257 0.0
7258 0.0
7259 0.0
7260 0.0
7261 0.0
7262 0.27276999999999996
7263 0.0
7264 0.27276999999999996
7265 0.0
7266 0.0
7267 0.0
7268 0.0
7269 0.0
7270 0.0
7271 0.0
7272 0.27276999999999996
7273 0.0
7274 0.0
7275 0.0
7276 0.0
7277 0.0
7278 0.0
7279 0.5455399999999999
7280 0.0
7281 0.0
7282 0.0
7283 0.27276999999999996
7284 0.27276999999999996
7285 0.0
7286 0.0
7287 0.0
7288 0.0
7289 0.0
7290 0.0
7291 0.0
7292 0.0
7293 0.0
7294 0.27276999999999996
7295 0.0
7296 0.0
7297 0.5455399999999999
7298 0.0
7299 0.0
7300 0.0
7301 0.0
7302 0.0
7303 0.0
7304 0.27276999999999996
7305 0.27276999999999996
7306 0.0
7307 0.0
7308 0.0
7309 0.0
7310 0.0
7311 0.0
7312 0.5455399999999999
7313 0.27276999999999996
7314 0.0
7315 0.0
7316 0.0
7317 0.27276999999999996
7318 0.0
7319 0.0
7320 0.0
7321 0.0
7322 0.0
7323 0.0
7324 0.0
7325 0.0
7326 0.0
7327 0.0
7328 0.0
7329 0.0
7330 0.0
7331 0.0
7332 0.0
7333 0.0
7334 0.0
7335 0.0
7336 0.0
7337 0.0
7338 0.0
7339 0.0
7340 0.0
7341 0.0
7342 0.0
7343 0.0
7344 0.0
7345 0.0
7346 0.0
7347 0.0
7348 0.0
7349 0.0
7350 0.0
7351 0.0
7352 0.0
7353 0.27276999999999996
7354 0.0
7355 0.0
7356 0.0
7357 0.0
7358 0.0
7359 0.0
7360 0.0
7361 0.0
7362 0.27276999999999996
7363 0.0
7364 0.0
7365 0.0
7366 0.0
7367 0.5455399999999999
7368 0.0
7369 0.0
7370 0.0
7371 0.0
7372 0.0
7373 0.0
7374 0.0
7375 0.0
7376 0.0
7377 0.0
7378 0.0
7379 0.0
7380 0.0
7381 0.0
7382 0.0
7383 0.0
7384 0.0
7385 0.0
7386 0.0
7387 0.0
7388 0.0
7389 0.27276999999999996
7390 0.0
7391 0.0
7392 0.0
7393 0.0
7394 0.0
7395 0.0
7396 0.0
7397 0.0
7398 0.0
7399 0.27276999999999996
7400 0.0
7401 0.27276999999999996
7402 0.0
7403 0.0
7404 0.27276999999999996
7405 0.0
7406 0.0
7407 0.0
7408 0.0
7409 0.0
7410 0.0
7411 0.0
7412 0.0
7413 0.0
7414 0.0
7415 0.0
7416 0.0
7417 0.0
7418 0.27276999999999996
7419 0.0
7420 0.0
7421 0.27276999999999996
7422 0.81831
7423 0.0
7424 0.0
7425 0.0
7426 0.0
7427 0.0
7428 0.0
7429 0.0
7430 0.27276999999999996
7431 0.0
7432 0.0
7433 0.0
7434 0.0
7435 0.0
7436 0.0
7437 0.0
7438 0.27276999999999996
7439 0.0
7440 0.0
7441 0.81831
7442 0.0
7443 0.0
7444 0.0
7445 0.0
7446 0.0
7447 0.0
7448 0.0
7449 0.27276999999999996
7450 0.0
7451 0.0
7452 0.0
7453 0.0
7454 0.0
7455 0.0
7456 0.0
7457 0.5455399999999999
7458 0.0
7459 0.0
7460 0.0
7461 0.0
7462 0.0
7463 0.0
7464 0.0
7465 0.0
7466 0.0
7467 0.0
7468 0.0
7469 0.0
7470 0.0
7471 0.0
7472 0.0
7473 0.0
7474 0.0
7475 0.0
7476 0.0
7477 0.0
7478 0.0
7479 0.0
7480 0.0
7481 0.0
7482 0.0
7483 0.0
7484 0.0
7485 0.0
7486 0.0
7487 0.0
7488 0.0
7489 0.27276999999999996
7490 0.0
7491 0.5455399999999999
7492 0.0
7493 0.0
7494 0.0
7495 0.0
7496 0.0
7497 0.0
7498 0.0
7499 0.0
7500 0.0
7501 0.0
7502 0.0
7503 0.0
7504 0.0
7505 0.0
7506 0.0
7507 0.27276999999999996
7508 0.0
7509 0.0
7510 0.0
7511 0.0
7512 0.0
7513 0.0
7514 0.0
7515 0.0
7516 0.0
7517 0.0
7518 0.27276999999999996
7519 0.0
7520 0.0
7521 0.27276999999999996
7522 0.5455399999999999
7523 0.0
7524 0.0
7525 0.0
7526 0.0
7527 0.0
7528 0.0
7529 0.0
7530 0.0
7531 0.0
7532 0.0
7533 0.0
7534 0.27276999999999996
7535 0.0
7536 0.0
7537 0.0
7538 0.0
7539 0.0
7540 0.0
7541 0.0
7542 0.0
7543 0.0
7544 0.0
7545 0.0
7546 0.0
7547 0.0
7548 0.0
7549 0.0
7550 0.0
7551 0.0
7552 0.0
7553 0.0
7554 0.0
7555 0.0
7556 0.27276999999999996
7557 0.0
7558 0.0
7559 0.0
7560 0.0
7561 0.27276999999999996
7562 0.0
7563 0.0
7564 0.0
7565 0.0
7566 0.0
7567 0.0
7568 0.0
7569 0.0
7570 0.0
7571 0.0
7572 0.0
7573 0.27276999999999996
7574 0.0
7575 0.0
7576 0.0
7577 0.27276999999999996
7578 0.0
7579 0.5455399999999999
7580 0.0
7581 0.0
7582 0.0
7583 0.0
7584 0.0
7585 0.0
7586 0.0
7587 0.27276999999999996
7588 0.27276999999999996
7589 0.0
7590 0.0
7591 0.0
7592 0.0
7593 0.5455399999999999
7594 0.0
7595 0.0
7596 0.0
7597 0.0
7598 0.0
7599 0.0
7600 0.0
7601 0.0
7602 0.0
7603 0.0
7604 0.5455399999999999
7605 0.0
7606 0.0
7607 0.27276999999999996
7608 0.0
7609 0.0
7610 0.0
7611 0.27276999999999996
7612 0.0
7613 0.0
7614 0.27276999999999996
7615 0.27276999999999996
7616 0.0
7617 0.5455399999999999
7618 0.0
7619 0.0
7620 0.0
7621 0.0
7622 0.0
7623 0.27276999999999996
7624 0.0
7625 0.0
7626 0.27276999999999996
7627 0.0
7628 0.0
7629 0.0
7630 0.0
7631 0.0
7632 0.27276999999999996
7633 0.0
7634 0.0
7635 0.0
7636 0.0
7637 0.0
7638 0.0
7639 0.0
7640 0.0
7641 0.0
7642 0.0
7643 0.0
7644 0.0
7645 0.0
7646 0.0
7647 0.0
7648 0.0
7649 0.0
7650 0.0
7651 0.0
7652 0.0
7653 0.0
7654 0.0
7655 0.0
7656 0.0
7657 0.0
7658 0.0
7659 0.0
7660 0.0
7661 0.0
7662 0.0
7663 0.27276999999999996
7664 0.0
7665 0.0
7666 0.0
7667 0.0
7668 0.0
7669 0.0
7670 0.0
7671 0.0
7672 0.0
7673 0.0
7674 0.0
7675 0.0
7676 0.0
7677 0.27276999999999996
7678 0.0
7679 0.0
7680 0.0
7681 0.0
7682 0.0
7683 0.27276999999999996
7684 0.0
7685 0.0
7686 0.0
7687 0.0
7688 0.0
7689 0.0
7690 0.0
7691 0.0
7692 0.0
7693 0.0
7694 0.0
7695 0.0
7696 0.0
7697 0.0
7698 0.0
7699 0.0
7700 0.0
7701 0.0
7702 0.0
7703 0.0
7704 0.0
7705 0.0
7706 0.0
7707 0.0
7708 0.27276999999999996
7709 0.27276999999999996
7710 0.27276999999999996
7711 0.0
7712 0.0
7713 0.0
7714 0.0
7715 0.0
7716 0.27276999999999996
7717 0.0
7718 0.0
7719 0.0
7720 0.0
7721 0.0
7722 0.0
7723 0.27276999999999996
7724 0.0
7725 0.0
7726 0.0
7727 0.0
7728 0.0
7729 0.0
7730 0.0
7731 0.0
7732 0.27276999999999996
7733 0.0
7734 0.0
7735 0.5455399999999999
7736 0.0
7737 0.0
7738 0.81831
7739 0.27276999999999996
7740 0.0
7741 0.0
7742 0.0
7743 0.0
7744 0.0
7745 0.0
7746 0.0
7747 0.0
7748 0.27276999999999996
7749 0.5455399999999999
7750 0.0
7751 0.27276999999999996
7752 0.0
7753 0.0
7754 0.27276999999999996
7755 0.27276999999999996
7756 0.5455399999999999
7757 0.0
7758 0.0
7759 0.0
7760 0.0
7761 0.0
7762 0.0
7763 0.0
7764 0.0
7765 0.27276999999999996
7766 0.27276999999999996
7767 0.0
7768 0.0
7769 0.0
7770 0.0
7771 0.0
7772 0.0
7773 0.0
7774 0.0
7775 0.0
7776 0.0
7777 0.0
7778 0.0
7779 0.0
7780 0.0
7781 0.0
7782 0.0
7783 0.27276999999999996
7784 0.0
7785 0.0
7786 0.0
7787 0.0
7788 0.0
7789 0.27276999999999996
7790 0.27276999999999996
7791 0.0
7792 0.0
7793 0.0
7794 0.0
7795 0.0
7796 0.0
7797 0.0
7798 0.0
7799 0.0
7800 0.0
7801 0.0
7802 0.27276999999999996
7803 0.0
7804 0.0
7805 0.0
7806 0.0
7807 0.0
7808 0.0
7809 0.0
7810 0.0
7811 0.27276999999999996
7812 0.0
7813 0.0
7814 0.0
7815 0.0
7816 0.0
7817 0.0
7818 0.5455399999999999
7819 0.0
7820 0.0
7821 0.0
7822 0.0
7823 0.0
7824 0.0
7825 0.0
7826 0.0
7827 0.0
7828 0.0
7829 0.0
7830 0.0
7831 0.0
7832 0.0
7833 0.27276999999999996
7834 0.0
7835 0.0
7836 0.5455399999999999
7837 0.0
7838 0.0
7839 0.0
7840 0.0
7841 0.0
7842 0.0
7843 0.0
7844 0.0
7845 0.0
7846 0.0
7847 0.27276999999999996
7848 0.5455399999999999
7849 0.0
7850 0.0
7851 0.0
7852 0.27276999999999996
7853 0.0
7854 0.27276999999999996
7855 0.0
7856 0.0
7857 0.0
7858 0.0
7859 0.0
7860 0.0
7861 0.0
7862 0.0
7863 0.0
7864 0.27276999999999996
7865 0.0
7866 0.0
7867 0.0
7868 0.0
7869 0.0
7870 0.0
7871 0.0
7872 0.0
7873 0.27276999999999996
7874 0.0
7875 0.0
7876 0.27276999999999996
7877 0.0
7878 0.0
7879 0.0
7880 0.0
7881 0.0
7882 0.0
7883 0.0
7884 0.0
7885 0.27276999999999996
7886 0.0
7887 0.0
7888 0.27276999999999996
7889 0.0
7890 0.0
7891 0.0
7892 0.0
7893 0.27276999999999996
7894 0.0
7895 0.0
7896 0.0
7897 0.0
7898 0.27276999999999996
7899 0.27276999999999996
7900 0.0
7901 0.0
7902 0.0
7903 0.0
7904 0.0
7905 0.0
7906 0.0
7907 0.0
7908 0.27276999999999996
7909 0.0
7910 0.0
7911 0.27276999999999996
7912 0.0
7913 0.5455399999999999
7914 0.0
7915 0.0
7916 0.0
7917 0.0
7918 0.0
7919 0.0
7920 0.0
7921 0.0
7922 0.27276999999999996
7923 0.27276999999999996
7924 0.0
7925 0.0
7926 0.27276999999999996
7927 0.0
7928 0.0
7929 0.0
7930 0.0
7931 0.0
7932 0.0
7933 0.0
7934 0.0
7935 0.0
7936 0.0
7937 0.27276999999999996
7938 0.5455399999999999
7939 0.0
7940 0.0
7941 0.0
7942 0.0
7943 0.0
7944 0.0
7945 0.0
7946 0.0
7947 0.27276999999999996
7948 0.0
7949 0.0
7950 0.0
7951 0.0
7952 0.0
7953 0.0
7954 0.27276999999999996
7955 0.0
7956 0.0
7957 0.0
7958 0.0
7959 0.0
7960 0.0
7961 0.0
7962 0.27276999999999996
7963 0.0
7964 0.0
7965 0.0
7966 0.0
7967 0.0
7968 0.27276999999999996
7969 0.0
7970 0.0
7971 0.0
7972 0.0
7973 0.27276999999999996
7974 0.27276999999999996
7975 0.0
7976 0.0
7977 0.0
7978 0.0
7979 0.0
7980 0.0
7981 0.0
7982 0.0
7983 0.0
7984 0.0
7985 0.0
7986 0.27276999999999996
7987 0.27276999999999996
7988 0.0
7989 0.0
7990 0.0
7991 0.0
7992 0.0
7993 0.0
7994 0.0
7995 0.0
7996 0.0
7997 0.0
7998 0.0
7999 0.0
8000 0.0
8001 0.0
8002 0.0
8003 0.0
8004 0.27276999999999996
8005 0.0
8006 0.27276999999999996
8007 0.0
8008 0.0
8009 0.0
8010 0.0
8011 0.0
8012 0.0
8013 0.0
8014 0.0
8015 0.0
8016 0.27276999999999996
8017 0.0
8018 0.0
8019 0.0
8020 0.0
8021 0.0
8022 0.0
8023 0.27276999999999996
8024 0.0
8025 0.0
8026 0.0
8027 0.0
8028 0.0
8029 0.0
8030 0.0
8031 0.0
8032 0.0
8033 0.0
8034 0.27276999999999996
8035 0.0
8036 0.0
8037 0.27276999999999996
8038 0.0
8039 0.0
8040 0.0
8041 0.0
8042 0.0
8043 0.0
8044 0.0
8045 0.0
8046 0.27276999999999996
8047 0.27276999999999996
8048 0.0
8049 0.0
8050 0.0
8051 0.0
8052 0.0
8053 0.0
8054 0.0
8055 0.0
8056 0.0
8057 0.0
8058 0.0
8059 0.0
8060 0.0
8061 0.27276999999999996
8062 0.0
8063 0.0
8064 0.0
8065 0.0
8066 0.0
8067 0.0
8068 0.0
8069 0.0
8070 0.0
8071 0.27276999999999996
8072 0.0
8073 0.0
8074 0.0
8075 0.0
8076 0.0
8077 0.0
8078 0.0
8079 0.0
8080 0.0
8081 0.0
8082 0.0
8083 0.0
8084 0.0
8085 0.0
8086 0.0
8087 0.27276999999999996
8088 0.0
8089 0.0
8090 0.0
8091 0.0
8092 0.0
8093 0.0
8094 0.0
8095 0.0
8096 0.0
8097 0.0
8098 0.27276999999999996
8099 0.0
8100 0.0
8101 0.0
8102 0.0
8103 0.0
8104 0.0
8105 0.0
8106 0.0
8107 0.0
8108 0.0
8109 0.0
8110 0.0
8111 0.27276999999999996
8112 1.63662
8113 0.0
8114 0.0
8115 0.27276999999999996
8116 0.0
8117 0.0
8118 0.27276999999999996
8119 0.0
8120 0.0
8121 0.0
8122 0.0
8123 0.0
8124 0.27276999999999996
8125 0.0
8126 0.0
8127 0.0
8128 0.0
8129 0.27276999999999996
8130 0.0
8131 0.0
8132 0.0
8133 0.0
8134 0.0
8135 0.0
8136 0.0
8137 0.0
8138 0.0
8139 0.0
8140 0.0
8141 0.0
8142 0.0
8143 0.0
8144 0.0
8145 0.0
8146 0.0
8147 0.0
8148 0.0
8149 0.27276999999999996
8150 0.0
8151 0.0
8152 0.0
8153 0.0
8154 0.0
8155 0.0
8156 0.0
8157 0.0
8158 0.0
8159 0.0
8160 0.0
8161 0.0
8162 0.0
8163 0.0
8164 0.0
8165 0.0
8166 0.0
8167 0.27276999999999996
8168 0.0
8169 0.0
8170 0.0
8171 0.0
8172 0.0
8173 0.0
8174 0.0
8175 0.0
8176 0.0
8177 0.0
8178 0.0
8179 0.0
8180 0.0
8181 0.0
8182 0.0
8183 0.0
8184 0.0
8185 0.0
8186 0.0
8187 0.0
8188 0.0
8189 0.0
8190 0.0
8191 0.0
8192 0.0
8193 0.27276999999999996
8194 0.0
8195 0.0
8196 0.0
8197 0.0
8198 0.0
8199 0.0
8200 0.0
8201 0.0
8202 0.0
8203 0.0
8204 0.27276999999999996
8205 0.0
8206 0.0
8207 0.0
8208 0.0
8209 0.0
8210 0.0
8211 0.0
8212 0.0
8213 0.0
8214 0.0
8215 0.0
8216 0.0
8217 0.0
8218 0.0
8219 0.0
8220 0.0
8221 0.27276999999999996
8222 0.0
8223 0.0
8224 0.0
8225 0.0
8226 0.0
8227 0.0
8228 0.0
8229 0.0
8230 0.0
8231 0.0
8232 0.0
8233 0.0
8234 0.27276999999999996
8235 0.0
8236 0.0
8237 0.0
8238 0.0
8239 0.0
8240 0.0
8241 0.0
8242 0.0
8243 0.0
8244 0.0
8245 0.0
8246 0.0
8247 0.0
8248 0.0
8249 0.0
8250 0.0
8251 0.0
8252 0.27276999999999996
8253 0.0
8254 0.0
8255 0.0
8256 0.0
8257 0.0
8258 0.0
8259 0.0
8260 0.0
8261 0.0
8262 0.0
8263 0.27276999999999996
8264 0.0
8265 0.0
8266 0.0
8267 0.0
8268 0.0
8269 0.0
8270 0.0
8271 0.0
8272 0.0
8273 0.0
8274 0.0
8275 0.0
8276 0.0
8277 0.0
8278 0.0
8279 0.0
8280 0.0
8281 0.0
8282 0.0
8283 0.0
8284 0.0
8285 0.0
8286 0.0
8287 0.27276999999999996
8288 0.0
8289 0.0
8290 0.27276999999999996
8291 0.0
8292 0.27276999999999996
8293 0.0
8294 0.0
8295 0.0
8296 0.0
8297 0.0
8298 0.0
8299 0.0
8300 0.0
8301 0.0
8302 0.27276999999999996
8303 0.0
8304 0.0
8305 0.0
8306 0.0
8307 0.0
8308 0.0
8309 0.0
8310 0.0
8311 0.0
8312 0.0
8313 0.0
8314 0.0
8315 0.27276999999999996
8316 0.0
8317 0.0
8318 0.0
8319 0.0
8320 0.0
8321 0.0
8322 0.27276999999999996
8323 0.0
8324 0.0
8325 0.0
8326 0.0
8327 0.0
8328 0.0
8329 0.0
8330 0.0
8331 0.0
8332 0.0
8333 0.0
8334 0.0
8335 0.0
8336 0.0
8337 0.0
8338 0.0
8339 0.0
8340 0.0
8341 0.0
8342 0.0
8343 0.0
8344 0.0
8345 0.27276999999999996
8346 0.0
8347 0.0
8348 0.0
8349 0.0
8350 0.0
8351 0.0
8352 0.0
8353 0.0
8354 0.0
8355 0.0
8356 0.0
8357 0.0
8358 0.0
8359 0.0
8360 0.0
8361 0.0
8362 0.0
8363 0.0
8364 0.0
8365 0.0
8366 0.0
8367 0.0
8368 0.0
8369 0.0
8370 0.0
8371 0.0
8372 0.0
8373 0.0
8374 0.0
8375 0.0
8376 0.27276999999999996
8377 0.0
8378 0.27276999999999996
8379 0.0
8380 0.0
8381 0.27276999999999996
8382 0.0
8383 0.27276999999999996
8384 0.0
8385 0.0
8386 0.27276999999999996
8387 0.0
8388 0.0
8389 0.0
8390 0.5455399999999999
8391 0.27276999999999996
8392 0.0
8393 0.0
8394 0.0
8395 0.0
8396 0.0
8397 0.0
8398 0.0
8399 0.0
8400 0.0
8401 0.0
8402 0.0
8403 0.0
8404 0.0
8405 0.0
8406 0.0
8407 0.0
8408 0.0
8409 0.0
8410 0.0
8411 0.0
8412 0.0
8413 0.0
8414 0.0
8415 0.0
8416 0.0
8417 0.5455399999999999
8418 0.0
8419 0.0
8420 0.0
8421 0.0
8422 0.0
8423 0.0
8424 0.0
8425 0.0
8426 0.0
8427 0.0
8428 0.0
8429 0.0
8430 0.0
8431 0.0
8432 0.0
8433 0.0
8434 0.0
8435 0.0
8436 0.0
8437 0.0
8438 0.0
8439 0.0
8440 0.0
8441 0.0
8442 0.27276999999999996
8443 0.0
8444 0.0
8445 0.0
8446 0.0
8447 0.0
8448 0.0
8449 0.27276999999999996
8450 0.0
8451 0.0
8452 0.0
8453 0.27276999999999996
8454 0.0
8455 0.0
8456 0.0
8457 0.27276999999999996
8458 0.27276999999999996
8459 0.0
8460 0.0
8461 0.0
8462 0.0
8463 0.0
8464 0.0
8465 0.0
8466 0.27276999999999996
8467 0.0
8468 0.5455399999999999
8469 0.0
8470 0.0
8471 0.0
8472 0.0
8473 0.0
8474 0.0
8475 0.27276999999999996
8476 0.0
8477 0.0
8478 0.0
8479 0.0
8480 0.27276999999999996
8481 0.0
8482 0.0
8483 0.0
8484 0.0
8485 0.27276999999999996
8486 0.0
8487 0.0
8488 0.0
8489 0.0
8490 0.0
8491 0.0
8492 0.0
8493 0.0
8494 0.0
8495 0.0
8496 0.0
8497 0.0
8498 0.0
8499 0.0
8500 0.27276999999999996
8501 0.0
8502 0.0
8503 0.0
8504 0.0
8505 0.0
8506 0.0
8507 0.0
8508 0.27276999999999996
8509 0.0
8510 0.0
8511 0.0
8512 0.0
8513 0.0
8514 0.0
8515 0.0
8516 0.27276999999999996
8517 0.0
8518 0.0
8519 0.0
8520 0.27276999999999996
8521 0.0
8522 0.0
8523 0.0
8524 0.0
8525 0.0
8526 0.0
8527 0.0
8528 0.0
8529 0.0
8530 0.0
8531 0.0
8532 0.0
8533 0.0
8534 0.0
8535 0.0
8536 0.0
8537 0.0
8538 0.27276999999999996
8539 0.0
8540 0.0
8541 0.0
8542 0.0
8543 0.0
8544 0.27276999999999996
8545 0.0
8546 0.0
8547 0.0
8548 0.0
8549 0.0
8550 0.0
8551 0.0
8552 0.0
8553 0.0
8554 0.0
8555 0.0
8556 0.0
8557 0.0
8558 0.0
8559 0.0
8560 0.0
8561 0.0
8562 0.0
8563 0.0
8564 0.0
8565 0.0
8566 0.0
8567 0.27276999999999996
8568 0.0
8569 0.0
8570 0.0
8571 0.0
8572 0.0
8573 0.0
8574 0.0
8575 0.27276999999999996
8576 0.0
8577 0.0
8578 0.0
8579 0.0
8580 0.0
8581 0.0
8582 0.0
8583 0.0
8584 0.0
8585 0.27276999999999996
8586 0.0
8587 0.0
8588 0.0
8589 0.0
8590 0.0
8591 0.27276999999999996
8592 0.0
8593 0.0
8594 0.0
8595 0.0
8596 0.0
8597 0.27276999999999996
8598 0.0
8599 0.27276999999999996
8600 0.0
8601 0.0
8602 0.0
8603 0.0
8604 0.0
8605 0.27276999999999996
8606 0.0
8607 0.0
8608 0.0
8609 0.0
8610 0.0
8611 0.0
8612 0.27276999999999996
8613 0.0
8614 0.0
8615 0.0
8616 0.0
8617 0.0
8618 0.0
8619 0.0
8620 0.0
8621 0.0
8622 0.0
8623 0.0
8624 0.0
8625 0.0
8626 0.0
8627 0.0
8628 0.5455399999999999
8629 0.0
8630 0.0
8631 0.0
8632 0.27276999999999996
8633 0.0
8634 0.0
8635 0.0
8636 0.0
8637 0.0
8638 0.0
8639 0.0
8640 0.0
8641 0.0
8642 0.0
8643 0.0
8644 0.0
8645 0.0
8646 0.0
8647 0.0
8648 0.0
8649 0.5455399999999999
8650 0.0
8651 0.0
8652 0.0
8653 0.0
8654 0.0
8655 0.0
8656 0.0
8657 0.0
8658 0.0
8659 0.0
8660 0.0
8661 0.0
8662 0.0
8663 0.27276999999999996
8664 0.0
8665 0.0
8666 0.0
8667 0.0
8668 0.5455399999999999
8669 0.0
8670 0.27276999999999996
8671 0.0
8672 0.0
8673 0.27276999999999996
8674 0.0
8675 0.0
8676 0.0
8677 0.0
8678 0.0
8679 0.0
8680 0.27276999999999996
8681 0.0
8682 0.0
8683 0.0
8684 0.0
8685 0.0
8686 0.0
8687 0.0
8688 0.0
8689 0.0
8690 0.0
8691 0.0
8692 0.0
8693 0.0
8694 0.0
8695 0.0
8696 0.0
8697 0.0
8698 0.0
8699 0.0
8700 0.0
8701 0.0
8702 0.0
8703 0.0
8704 0.27276999999999996
8705 0.0
8706 0.0
8707 0.0
8708 0.0
8709 0.0
8710 0.0
8711 0.0
8712 0.0
8713 0.0
8714 0.0
8715 0.0
8716 0.0
8717 0.0
8718 0.0
8719 0.0
8720 0.27276999999999996
8721 0.0
8722 0.0
8723 0.0
8724 0.27276999999999996
8725 0.0
8726 0.0
8727 0.0
8728 0.0
8729 0.0
8730 0.0
8731 0.0
8732 0.0
8733 0.0
8734 0.0
8735 0.0
8736 0.0
8737 0.0
8738 0.0
8739 0.0
8740 0.0
8741 0.0
8742 0.0
8743 0.0
8744 0.0
8745 0.0
8746 0.0
8747 0.27276999999999996
8748 0.0
8749 0.27276999999999996
8750 0.0
8751 0.0
8752 0.0
8753 0.0
8754 0.0
8755 0.0
8756 0.0
8757 0.0
8758 0.0
8759 0.0
8760 0.0
8761 0.0
8762 0.0
8763 0.0
8764 0.0
8765 0.0
8766 0.0
8767 0.0
8768 0.0
8769 0.0
8770 0.0
8771 0.0
8772 0.0
8773 0.27276999999999996
8774 0.0
8775 0.0
8776 0.0
8777 0.0
8778 0.0
8779 0.0
8780 0.0
8781 0.0
8782 0.0
8783 0.0
8784 0.0
8785 0.0
8786 0.0
8787 0.0
8788 0.0
8789 0.0
8790 0.27276999999999996
8791 0.0
8792 0.0
8793 0.0
8794 0.0
8795 0.0
8796 0.0
8797 0.0
8798 0.0
8799 0.0
8800 0.0
8801 0.0
8802 0.0
8803 0.0
8804 0.27276999999999996
8805 0.0
8806 0.0
8807 0.0
8808 0.0
8809 0.0
8810 0.0
8811 0.0
8812 0.0
8813 0.0
8814 0.0
8815 0.0
8816 0.0
8817 0.0
8818 0.0
8819 0.0
8820 0.0
8821 0.0
8822 0.0
8823 0.0
8824 0.0
8825 0.0
8826 0.27276999999999996
8827 0.0
8828 0.0
8829 0.0
8830 0.0
8831 0.27276999999999996
8832 0.0
8833 0.0
8834 0.0
8835 0.0
8836 0.0
8837 0.0
8838 0.0
8839 0.27276999999999996
8840 0.0
8841 0.0
8842 0.0
8843 0.0
8844 0.0
8845 0.0
8846 0.0
8847 0.0
8848 0.0
8849 0.0
8850 0.0
8851 0.0
8852 0.0
8853 0.0
8854 0.27276999999999996
8855 0.0
8856 0.0
8857 0.0
8858 0.0
8859 0.0
8860 0.0
8861 0.0
8862 0.27276999999999996
8863 0.27276999999999996
8864 0.0
8865 0.0
8866 0.27276999999999996
8867 0.0
8868 0.0
8869 0.0
8870 0.0
8871 0.0
8872 0.0
8873 0.0
8874 0.0
8875 0.0
8876 0.0
8877 0.27276999999999996
8878 0.0
8879 0.0
8880 0.0
8881 0.0
8882 0.0
8883 0.0
8884 0.0
8885 0.0
8886 0.0
8887 0.0
8888 0.0
8889 0.0
8890 0.0
8891 0.0
8892 0.0
8893 0.0
8894 0.0
8895 0.0
8896 0.27276999999999996
8897 0.0
8898 0.0
8899 0.0
8900 0.0
8901 0.0
8902 0.0
8903 0.0
8904 0.0
8905 0.0
8906 0.0
8907 0.0
8908 0.0
8909 0.0
8910 0.0
8911 0.0
8912 0.0
8913 0.0
8914 0.27276999999999996
8915 0.0
8916 0.0
8917 0.0
8918 0.0
8919 0.0
8920 0.0
8921 0.0
8922 0.0
8923 0.0
8924 0.0
8925 0.0
8926 0.0
8927 0.0
8928 0.0
8929 0.27276999999999996
8930 0.0
8931 0.0
8932 0.0
8933 0.0
8934 0.0
8935 0.0
8936 0.0
8937 0.27276999999999996
8938 0.0
8939 0.0
8940 0.0
8941 0.0
8942 0.0
8943 0.0
8944 0.27276999999999996
8945 0.0
8946 0.0
8947 0.0
8948 0.0
8949 0.0
8950 0.0
8951 0.0
8952 0.0
8953 0.0
8954 0.0
8955 0.0
8956 0.0
8957 0.0
8958 0.0
8959 0.0
8960 0.0
8961 0.0
8962 0.0
8963 0.0
8964 0.0
8965 0.0
8966 0.0
8967 0.0
8968 0.0
8969 0.0
8970 0.0
8971 0.27276999999999996
8972 0.0
8973 0.0
8974 0.0
8975 0.0
8976 0.0
8977 0.0
8978 0.0
8979 0.0
8980 0.0
8981 0.0
8982 0.0
8983 0.0
8984 0.0
8985 0.27276999999999996
8986 0.0
8987 0.0
8988 0.0
8989 0.0
8990 0.0
8991 0.0
8992 0.0
8993 0.0
8994 0.0
8995 0.0
8996 0.27276999999999996
8997 0.0
8998 0.0
8999 0.27276999999999996
9000 0.0
9001 0.0
9002 0.0
9003 0.0
9004 0.0
9005 0.0
9006 0.0
9007 0.0
9008 0.0
9009 0.0
9010 0.27276999999999996
9011 0.0
9012 0.0
9013 0.27276999999999996
9014 0.0
9015 0.0
9016 0.0
9017 0.27276999999999996
9018 0.27276999999999996
9019 0.0
9020 0.0
9021 0.27276999999999996
9022 0.0
9023 0.0
9024 0.0
9025 0.0
9026 0.0
9027 0.0
9028 0.0
9029 0.0
9030 0.0
9031 0.0
9032 0.0
9033 0.0
9034 0.0
9035 0.27276999999999996
9036 0.0
9037 0.0
9038 0.0
9039 0.0
9040 0.27276999999999996
9041 0.0
9042 0.27276999999999996
9043 0.0
9044 0.0
9045 0.27276999999999996
9046 0.0
9047 0.0
9048 0.0
9049 0.0
9050 0.0
9051 0.0
9052 0.0
9053 0.0
9054 0.0
9055 0.0
9056 0.0
9057 0.0
9058 0.0
9059 0.0
9060 0.0
9061 0.0
9062 0.0
9063 0.0
9064 0.0
9065 0.0
9066 0.0
9067 0.0
9068 0.0
9069 0.0
9070 0.0
9071 0.0
9072 0.0
9073 0.0
9074 0.0
9075 0.0
9076 0.27276999999999996
9077 0.0
9078 0.0
9079 0.0
9080 0.0
9081 0.0
9082 0.0
9083 0.0
9084 0.0
9085 0.0
9086 0.0
9087 0.0
9088 0.0
9089 0.0
9090 0.0
9091 0.27276999999999996
9092 0.27276999999999996
9093 0.0
9094 0.0
9095 0.0
9096 0.0
9097 0.0
9098 0.0
9099 0.0
9100 0.0
9101 0.27276999999999996
9102 0.0
9103 0.0
9104 0.0
9105 0.0
9106 0.0
9107 0.0
9108 0.0
9109 0.27276999999999996
9110 0.5455399999999999
9111 0.0
9112 0.0
9113 0.0
9114 0.0
9115 0.27276999999999996
9116 0.0
9117 0.0
9118 0.0
9119 0.0
9120 1.0910799999999998
9121 0.0
9122 0.0
9123 0.0
9124 0.0
9125 0.0
9126 0.0
9127 0.0
9128 0.0
9129 0.0
9130 0.0
9131 0.0
9132 0.0
9133 0.0
9134 0.0
9135 0.0
9136 0.0
9137 0.0
9138 0.0
9139 0.0
9140 0.0
9141 0.27276999999999996
9142 0.0
9143 0.0
9144 0.0
9145 0.0
9146 0.0
9147 0.0
9148 0.0
9149 0.0
9150 0.27276999999999996
9151 0.0
9152 0.0
9153 0.0
9154 0.0
9155 0.0
9156 0.0
9157 0.0
9158 0.0
9159 0.27276999999999996
9160 0.0
9161 0.0
9162 0.0
9163 0.0
9164 0.0
9165 0.0
9166 0.0
9167 0.0
9168 0.27276999999999996
9169 0.0
9170 0.27276999999999996
9171 0.0
9172 0.0
9173 0.0
9174 0.0
9175 0.0
9176 0.0
9177 0.27276999999999996
9178 0.0
9179 0.27276999999999996
9180 0.27276999999999996
9181 0.0
9182 0.0
9183 0.0
9184 0.0
9185 0.0
9186 0.0
9187 0.0
9188 0.0
9189 0.0
9190 0.0
9191 0.0
9192 0.0
9193 0.0
9194 0.27276999999999996
9195 0.0
9196 0.0
9197 0.0
9198 0.0
9199 0.0
9200 0.0
9201 0.0
9202 0.0
9203 0.0
9204 0.0
9205 0.0
9206 0.0
9207 0.0
9208 0.0
9209 0.0
9210 0.0
9211 0.0
9212 0.0
9213 0.0
9214 0.0
9215 0.0
9216 0.0
9217 0.0
9218 0.27276999999999996
9219 0.0
9220 0.0
9221 0.0
9222 0.0
9223 0.0
9224 0.0
9225 0.0
9226 0.0
9227 0.0
9228 0.0
9229 0.0
9230 0.0
9231 0.0
9232 0.0
9233 0.0
9234 0.0
9235 0.0
9236 0.0
9237 0.0
9238 0.0
9239 0.0
9240 0.0
9241 0.0
9242 0.0
9243 0.0
9244 0.0
9245 0.0
9246 0.27276999999999996
9247 0.0
9248 0.0
9249 0.0
9250 0.0
9251 0.0
9252 0.27276999999999996
9253 0.0
9254 0.27276999999999996
9255 0.27276999999999996
9256 0.0
9257 0.27276999999999996
9258 0.27276999999999996
9259 0.0
9260 0.27276999999999996
9261 0.0
9262 0.27276999999999996
9263 0.0
9264 0.27276999999999996
9265 0.0
9266 0.0
9267 0.27276999999999996
9268 0.0
9269 0.0
9270 0.0
9271 0.0
9272 0.27276999999999996
9273 0.0
9274 0.0
9275 0.0
9276 0.0
9277 0.0
9278 0.0
9279 0.0
9280 0.0
9281 0.0
9282 0.27276999999999996
9283 0.0
9284 0.0
9285 0.0
9286 0.0
9287 0.0
9288 0.0
9289 0.0
9290 0.0
9291 0.0
9292 0.0
9293 0.27276999999999996
9294 0.0
9295 0.27276999999999996
9296 0.0
9297 0.0
9298 0.27276999999999996
9299 0.0
9300 0.0
9301 0.27276999999999996
9302 0.0
9303 0.27276999999999996
9304 0.0
9305 0.0
9306 0.0
9307 0.0
9308 0.0
9309 0.0
9310 0.0
9311 0.0
9312 0.0
9313 0.0
9314 0.0
9315 0.0
9316 0.0
9317 0.27276999999999996
9318 0.27276999999999996
9319 0.0
9320 0.0
9321 0.0
9322 0.0
9323 0.0
9324 0.0
9325 0.0
9326 0.0
9327 0.0
9328 0.0
9329 0.0
9330 0.0
9331 0.0
9332 0.0
9333 0.0
9334 0.0
9335 0.0
9336 0.0
9337 0.0
9338 0.0
9339 0.0
9340 0.27276999999999996
9341 0.27276999999999996
9342 0.0
9343 0.27276999999999996
9344 0.0
9345 0.0
9346 0.0
9347 0.0
9348 0.0
9349 0.0
9350 0.0
9351 0.0
9352 0.0
9353 0.0
9354 0.0
9355 0.0
9356 0.0
9357 0.0
9358 0.0
9359 0.0
9360 0.0
9361 0.0
9362 0.0
9363 0.0
9364 0.0
9365 0.0
9366 0.0
9367 0.0
9368 0.27276999999999996
9369 0.0
9370 0.0
9371 0.0
9372 0.0
9373 0.0
9374 0.0
9375 0.0
9376 0.0
9377 0.0
9378 0.0
9379 0.0
9380 0.0
9381 0.0
9382 0.0
9383 0.0
9384 0.0
9385 0.0
9386 0.0
9387 0.0
9388 0.0
9389 0.0
9390 0.0
9391 0.0
9392 0.0
9393 0.27276999999999996
9394 0.0
9395 0.0
9396 0.0
9397 0.0
9398 0.0
9399 0.0
9400 0.0
9401 0.0
9402 0.0
9403 0.0
9404 0.0
9405 0.0
9406 0.0
9407 0.0
9408 0.5455399999999999
9409 0.0
9410 0.0
9411 0.0
9412 0.0
9413 0.0
9414 0.0
9415 0.27276999999999996
9416 0.0
9417 0.0
9418 0.0
9419 0.0
9420 0.27276999999999996
9421 0.27276999999999996
9422 0.0
9423 0.0
9424 0.0
9425 0.0
9426 0.0
9427 0.0
9428 0.0
9429 0.0
9430 0.0
9431 0.27276999999999996
9432 0.0
9433 0.0
9434 0.0
9435 0.0
9436 0.0
9437 0.0
9438 0.0
9439 0.0
9440 0.0
9441 0.27276999999999996
9442 0.0
9443 0.0
9444 0.0
9445 0.0
9446 0.0
9447 0.0
9448 0.0
9449 0.0
9450 0.0
9451 0.0
9452 0.0
9453 0.0
9454 0.0
9455 0.0
9456 0.0
9457 0.0
9458 0.0
9459 0.0
9460 0.0
9461 0.27276999999999996
9462 0.0
9463 0.0
9464 0.0
9465 0.0
9466 0.0
9467 0.0
9468 0.0
9469 0.0
9470 0.0
9471 0.0
9472 0.0
9473 0.0
9474 0.0
9475 0.0
9476 0.0
9477 0.0
9478 0.0
9479 0.0
9480 0.0
9481 0.0
9482 0.0
9483 0.0
9484 0.0
9485 0.0
9486 0.0
9487 0.0
9488 0.0
9489 0.0
9490 0.0
9491 0.27276999999999996
9492 0.0
9493 0.0
9494 0.0
9495 0.27276999999999996
9496 0.0
9497 0.0
9498 0.0
9499 0.0
9500 0.27276999999999996
9501 0.27276999999999996
9502 0.0
9503 0.0
9504 0.0
9505 0.0
9506 0.0
9507 0.0
9508 0.0
9509 0.0
9510 0.0
9511 0.0
9512 0.27276999999999996
9513 0.0
9514 0.0
9515 0.0
9516 0.0
9517 0.0
9518 0.0
9519 0.0
9520 0.0
9521 0.27276999999999996
9522 0.0
9523 0.0
9524 0.0
9525 0.0
9526 0.0
9527 0.0
9528 0.0
9529 0.27276999999999996
9530 0.0
9531 0.0
9532 0.0
9533 0.0
9534 0.0
9535 0.0
9536 0.0
9537 0.0
9538 0.0
9539 0.0
9540 0.0
9541 0.0
9542 0.0
9543 0.0
9544 0.0
9545 0.0
9546 0.0
9547 0.0
9548 0.27276999999999996
9549 0.0
9550 0.27276999999999996
9551 0.0
9552 0.0
9553 0.0
9554 0.0
9555 0.0
9556 0.0
9557 0.0
9558 0.0
9559 0.0
9560 0.0
9561 0.0
9562 0.0
9563 0.0
9564 0.0
9565 0.0
9566 0.5455399999999999
9567 0.0
9568 0.0
9569 0.0
9570 0.0
9571 0.0
9572 0.0
9573 0.0
9574 0.0
9575 0.27276999999999996
9576 0.0
9577 0.0
9578 0.0
9579 0.0
9580 0.0
9581 0.0
9582 0.27276999999999996
9583 0.0
9584 0.0
9585 0.0
9586 0.0
9587 0.0
9588 0.0
9589 0.0
9590 0.0
9591 0.0
9592 0.0
9593 0.0
9594 0.0
9595 0.0
9596 0.0
9597 0.0
9598 0.0
9599 0.0
9600 0.0
9601 0.0
9602 0.0
9603 0.0
9604 0.0
9605 0.0
9606 0.0
9607 0.0
9608 0.0
9609 0.27276999999999996
9610 0.0
9611 0.0
9612 0.0
9613 0.0
9614 0.0
9615 0.0
9616 0.0
9617 0.0
9618 0.0
9619 0.0
9620 0.27276999999999996
9621 0.0
9622 0.0
9623 0.0
9624 0.0
9625 0.27276999999999996
9626 0.27276999999999996
9627 0.0
9628 0.0
9629 0.27276999999999996
9630 0.0
9631 0.0
9632 0.0
9633 0.0
9634 0.0
9635 0.0
9636 0.0
9637 0.27276999999999996
9638 0.0
9639 0.0
9640 0.0
9641 0.0
9642 0.0
9643 0.0
9644 0.0
9645 0.27276999999999996
9646 0.0
9647 0.0
9648 0.0
9649 0.0
9650 0.0
9651 0.0
9652 0.0
9653 0.5455399999999999
9654 0.27276999999999996
9655 0.0
9656 0.0
9657 0.0
9658 0.0
9659 0.0
9660 0.0
9661 0.0
9662 0.27276999999999996
9663 0.0
9664 0.0
9665 0.0
9666 0.0
9667 0.0
9668 0.0
9669 0.0
9670 0.0
9671 0.0
9672 0.0
9673 0.5455399999999999
9674 0.27276999999999996
9675 0.5455399999999999
9676 0.5455399999999999
9677 0.0
9678 0.27276999999999996
9679 0.0
9680 0.0
9681 0.0
9682 0.0
9683 0.0
9684 0.0
9685 0.0
9686 0.0
9687 0.27276999999999996
9688 0.27276999999999996
9689 0.0
9690 0.0
9691 0.0
9692 0.0
9693 0.0
9694 0.0
9695 0.0
9696 0.0
9697 0.0
9698 0.0
9699 0.0
9700 0.0
9701 0.0
9702 0.27276999999999996
9703 0.0
9704 0.0
9705 0.0
9706 0.0
9707 0.27276999999999996
9708 0.81831
9709 0.27276999999999996
9710 0.0
9711 0.0
9712 0.0
9713 0.0
9714 0.0
9715 0.0
9716 0.0
9717 0.0
9718 0.0
9719 0.0
9720 0.0
9721 0.27276999999999996
9722 0.0
9723 0.0
9724 0.27276999999999996
9725 0.0
9726 0.0
9727 0.0
9728 0.0
9729 0.0
9730 0.0
9731 0.0
9732 0.0
9733 0.0
9734 0.27276999999999996
9735 0.0
9736 0.0
9737 0.0
9738 0.0
9739 0.0
9740 0.0
9741 0.0
9742 0.0
9743 0.5455399999999999
9744 0.0
9745 0.0
9746 0.0
9747 0.27276999999999996
9748 0.27276999999999996
9749 0.0
9750 0.27276999999999996
9751 0.0
9752 0.0
9753 0.0
9754 0.0
9755 0.0
9756 0.0
9757 0.0
9758 0.0
9759 0.0
9760 0.0
9761 0.0
9762 0.0
9763 0.0
9764 0.27276999999999996
9765 0.0
9766 0.0
9767 0.0
9768 0.0
9769 0.0
9770 0.0
9771 0.0
9772 0.0
9773 0.0
9774 0.0
9775 0.0
9776 0.0
9777 0.0
9778 0.0
9779 0.0
9780 0.0
9781 0.27276999999999996
9782 0.0
9783 0.0
9784 0.0
9785 0.0
9786 0.0
9787 0.27276999999999996
9788 0.0
9789 0.5455399999999999
9790 0.5455399999999999
9791 0.0
9792 0.0
9793 0.0
9794 0.0
9795 0.0
9796 0.0
9797 0.0
9798 0.0
9799 0.0
9800 0.0
9801 0.0
9802 0.0
9803 0.0
9804 0.0
9805 0.0
9806 0.0
9807 0.0
9808 0.27276999999999996
9809 0.0
9810 0.0
9811 0.0
9812 0.27276999999999996
9813 0.0
9814 0.0
9815 0.0
9816 0.0
9817 0.0
9818 0.0
9819 0.0
9820 0.0
9821 0.27276999999999996
9822 0.0
9823 0.0
9824 0.27276999999999996
9825 0.0
9826 0.0
9827 0.0
9828 0.0
9829 0.0
9830 0.0
9831 0.0
9832 0.0
9833 0.0
9834 0.0
9835 0.0
9836 0.0
9837 0.0
9838 0.0
9839 0.0
9840 0.0
9841 0.0
9842 0.0
9843 0.0
9844 0.27276999999999996
9845 0.0
9846 0.0
9847 0.0
9848 0.0
9849 0.0
9850 0.27276999999999996
9851 0.0
9852 0.0
9853 0.0
9854 0.0
9855 0.27276999999999996
9856 0.0
9857 0.27276999999999996
9858 0.0
9859 0.0
9860 0.0
9861 0.0
9862 0.0
9863 0.0
9864 0.0
9865 0.0
9866 0.0
9867 0.0
9868 0.0
9869 0.0
9870 0.0
9871 0.0
9872 0.0
9873 0.0
9874 1.0910799999999998
9875 0.0
9876 0.0
9877 0.5455399999999999
9878 0.0
9879 0.27276999999999996
9880 0.0
9881 0.0
9882 0.0
9883 0.0
9884 0.0
9885 0.27276999999999996
9886 0.0
9887 0.0
9888 0.0
9889 0.0
9890 0.0
9891 0.0
9892 0.0
9893 0.0
9894 0.0
9895 0.0
9896 0.0
9897 0.5455399999999999
9898 0.27276999999999996
9899 0.0
9900 0.0
9901 0.0
9902 0.0
9903 0.0
9904 0.0
9905 0.0
9906 0.27276999999999996
9907 0.0
9908 0.0
9909 0.0
9910 0.27276999999999996
9911 0.0
9912 0.0
9913 0.0
9914 0.0
9915 0.0
9916 0.0
9917 0.0
9918 0.0
9919 0.0
9920 0.0
9921 0.27276999999999996
9922 0.0
9923 0.0
9924 0.0
9925 0.0
9926 0.27276999999999996
9927 0.0
9928 0.0
9929 0.0
9930 0.0
9931 0.27276999999999996
9932 0.0
9933 0.0
9934 0.0
9935 0.0
9936 0.0
9937 0.0
9938 0.0
9939 0.0
9940 0.0
9941 0.0
9942 0.0
9943 0.5455399999999999
9944 0.0
9945 0.27276999999999996
9946 0.5455399999999999
9947 0.0
9948 0.0
9949 0.0
9950 0.0
9951 0.0
9952 0.0
9953 0.27276999999999996
9954 0.0
9955 0.0
9956 0.0
9957 0.0
9958 0.0
9959 0.0
9960 0.0
9961 0.0
9962 0.0
9963 0.0
9964 0.0
9965 0.0
9966 0.0
9967 0.0
9968 0.0
9969 0.0
9970 0.0
9971 0.0
9972 0.0
9973 0.0
9974 0.0
9975 0.0
9976 0.0
9977 0.27276999999999996
9978 0.0
9979 0.27276999999999996
9980 0.27276999999999996
9981 0.0
9982 0.5455399999999999
9983 0.0
9984 0.0
9985 0.27276999999999996
9986 0.0
9987 0.0
9988 0.0
9989 0.0
9990 0.0
9991 0.0
9992 0.0
9993 0.0
9994 0.0
9995 0.0
9996 0.27276999999999996
9997 0.0
9998 0.0
9999 0.27276999999999996
10000 0.0
10001 0.0
10002 0.0
10003 0.0
10004 0.0
10005 0.0
10006 0.0
10007 0.0
10008 0.0
10009 0.0
10010 0.0
10011 0.0
10012 0.0
10013 0.0
10014 0.0
10015 0.0
10016 0.0
10017 0.0
10018 0.0
10019 0.0
10020 0.0
10021 0.0
10022 0.0
10023 0.0
10024 0.0
10025 0.27276999999999996
10026 0.0
10027 0.0
10028 0.0
10029 0.0
10030 0.0
10031 0.0
10032 0.0
10033 0.0
10034 0.0
10035 0.0
10036 0.0
10037 0.27276999999999996
10038 0.0
10039 0.0
10040 0.0
10041 0.0
10042 0.0
10043 0.27276999999999996
10044 0.0
10045 0.0
10046 0.5455399999999999
10047 0.0
10048 0.0
10049 0.0
10050 0.0
10051 0.27276999999999996
10052 0.0
10053 0.0
10054 0.0
10055 0.0
10056 0.0
10057 0.0
10058 0.0
10059 0.0
10060 0.0
10061 0.0
10062 0.0
10063 0.5455399999999999
10064 0.27276999999999996
10065 0.0
10066 0.27276999999999996
10067 0.0
10068 0.27276999999999996
10069 0.27276999999999996
10070 0.0
10071 0.0
10072 0.27276999999999996
10073 0.0
10074 0.0
10075 0.0
10076 0.0
10077 0.27276999999999996
10078 0.0
10079 0.0
10080 0.0
10081 0.0
10082 0.0
10083 0.0
10084 0.5455399999999999
10085 0.0
10086 0.27276999999999996
10087 0.0
10088 0.0
10089 0.0
10090 0.0
10091 0.0
10092 0.0
10093 0.0
10094 0.0
10095 0.0
10096 0.0
10097 0.0
10098 0.0
10099 0.0
10100 0.0
10101 0.0
10102 0.0
10103 0.0
10104 0.0
10105 0.0
10106 0.0
10107 0.27276999999999996
10108 0.0
10109 0.0
10110 0.0
10111 0.0
10112 0.27276999999999996
10113 0.81831
10114 0.5455399999999999
10115 0.0
10116 0.0
10117 0.27276999999999996
10118 0.27276999999999996
10119 0.0
10120 0.0
10121 0.5455399999999999
10122 0.0
10123 0.0
10124 0.0
10125 0.0
10126 0.0
10127 0.0
10128 0.0
10129 0.0
10130 0.0
10131 0.0
10132 0.0
10133 0.0
10134 0.0
10135 0.0
10136 0.0
10137 0.27276999999999996
10138 0.0
10139 0.0
10140 0.0
10141 0.0
10142 0.0
10143 0.0
10144 0.27276999999999996
10145 0.0
10146 0.0
10147 0.0
10148 0.0
10149 0.0
10150 0.0
10151 0.0
10152 0.0
10153 0.0
10154 0.0
10155 0.0
10156 0.0
10157 0.0
10158 0.27276999999999996
10159 0.0
10160 0.0
10161 0.0
10162 0.0
10163 0.0
10164 0.0
10165 0.0
10166 0.27276999999999996
10167 0.27276999999999996
10168 0.0
10169 0.0
10170 0.0
10171 0.0
10172 0.0
10173 0.0
10174 0.0
10175 0.0
10176 0.0
10177 0.0
10178 0.0
10179 0.0
10180 0.0
10181 0.27276999999999996
10182 0.0
10183 0.0
10184 0.0
10185 0.27276999999999996
10186 0.0
10187 0.27276999999999996
10188 0.0
10189 0.27276999999999996
10190 0.0
10191 0.0
10192 0.27276999999999996
10193 0.0
10194 0.0
10195 0.27276999999999996
10196 0.0
10197 0.0
10198 0.27276999999999996
10199 0.0
10200 0.0
10201 0.0
10202 0.5455399999999999
10203 0.0
10204 0.0
10205 0.0
10206 0.5455399999999999
10207 0.0
10208 0.0
10209 0.0
10210 0.0
10211 0.81831
10212 0.5455399999999999
10213 0.0
10214 0.0
10215 0.0
10216 0.0
10217 0.0
10218 0.0
10219 0.0
10220 0.0
10221 0.0
10222 0.0
10223 0.0
10224 0.0
10225 0.27276999999999996
10226 0.0
10227 0.0
10228 0.0
10229 0.0
10230 0.0
10231 0.0
10232 0.0
10233 0.0
10234 0.0
10235 0.0
10236 0.0
10237 0.0
10238 0.5455399999999999
10239 0.0
10240 0.0
10241 0.0
10242 0.0
10243 0.81831
10244 0.27276999999999996
10245 0.0
10246 0.0
10247 0.27276999999999996
10248 0.27276999999999996
10249 0.0
10250 0.0
10251 0.0
10252 0.0
10253 0.0
10254 0.0
10255 0.0
10256 0.0
10257 0.0
10258 0.0
10259 0.0
10260 0.0
10261 0.0
10262 0.0
10263 0.27276999999999996
10264 0.0
10265 0.0
10266 0.0
10267 0.0
10268 0.0
10269 0.0
10270 0.27276999999999996
10271 0.0
10272 0.0
10273 0.0
10274 0.0
10275 0.0
10276 0.0
10277 0.0
10278 0.0
10279 0.27276999999999996
10280 0.0
10281 0.0
10282 0.27276999999999996
10283 0.0
10284 0.0
10285 0.0
10286 0.0
10287 0.0
10288 0.0
10289 0.27276999999999996
10290 0.0
10291 0.0
10292 0.0
10293 0.0
10294 0.5455399999999999
10295 0.0
10296 0.0
10297 0.27276999999999996
10298 0.0
10299 0.0
10300 0.0
10301 0.27276999999999996
10302 0.0
10303 0.0
10304 0.0
10305 0.0
10306 0.0
10307 0.0
10308 0.0
10309 0.0
10310 0.0
10311 0.0
10312 0.0
10313 0.0
10314 0.0
10315 0.0
10316 0.0
10317 0.0
10318 0.0
10319 0.0
10320 0.27276999999999996
10321 0.0
10322 0.0
10323 0.0
10324 0.0
10325 0.0
10326 0.0
10327 0.0
10328 0.27276999999999996
10329 0.0
10330 0.0
10331 0.0
10332 0.0
10333 0.0
10334 0.0
10335 0.0
10336 0.0
10337 0.0
10338 0.0
10339 0.0
10340 0.0
10341 0.0
10342 0.0
10343 0.0
10344 0.0
10345 0.0
10346 0.0
10347 0.0
10348 0.0
10349 0.0
10350 0.0
10351 0.0
10352 0.0
10353 0.27276999999999996
10354 0.0
10355 0.0
10356 0.0
10357 0.0
10358 0.0
10359 0.0
10360 0.0
10361 0.0
10362 0.0
10363 0.0
10364 0.0
10365 0.0
10366 0.0
10367 0.0
10368 0.0
10369 0.0
10370 0.27276999999999996
10371 0.0
10372 0.0
10373 0.0
10374 0.81831
10375 0.0
10376 0.5455399999999999
10377 0.0
10378 0.0
10379 0.5455399999999999
10380 0.27276999999999996
10381 0.0
10382 0.0
10383 0.0
10384 0.0
10385 0.0
10386 0.0
10387 0.0
10388 0.0
10389 0.0
10390 0.0
10391 0.27276999999999996
10392 0.0
10393 0.0
10394 0.0
10395 0.0
10396 0.0
10397 0.0
10398 0.0
10399 0.0
10400 0.27276999999999996
10401 0.0
10402 0.0
10403 0.0
10404 0.0
10405 0.27276999999999996
10406 0.0
10407 0.0
10408 0.0
10409 0.0
10410 0.5455399999999999
10411 0.0
10412 0.0
10413 0.0
10414 0.0
10415 0.0
10416 0.0
10417 0.0
10418 0.0
10419 0.27276999999999996
10420 0.0
10421 0.0
10422 0.0
10423 0.0
10424 0.0
10425 0.27276999999999996
10426 0.27276999999999996
10427 0.0
10428 0.0
10429 0.0
10430 0.0
10431 0.27276999999999996
10432 0.0
10433 0.0
10434 0.0
10435 0.0
10436 0.0
10437 0.0
10438 0.0
10439 0.0
10440 0.0
10441 0.0
10442 0.0
10443 0.0
10444 0.0
10445 0.0
10446 0.0
10447 0.0
10448 0.0
10449 0.0
10450 0.0
10451 0.0
10452 0.0
10453 0.0
10454 0.0
10455 0.0
10456 0.0
10457 0.0
10458 0.0
10459 0.0
10460 0.5455399999999999
10461 0.0
10462 0.0
10463 0.0
10464 0.0
10465 0.0
10466 0.0
10467 0.0
10468 0.0
10469 0.0
10470 0.0
10471 0.0
10472 0.0
10473 0.5455399999999999
10474 0.0
10475 0.0
10476 0.0
10477 0.0
10478 0.0
10479 0.0
10480 0.27276999999999996
10481 0.0
10482 0.0
10483 0.0
10484 0.0
10485 0.0
10486 0.0
10487 0.0
10488 0.0
10489 0.27276999999999996
10490 0.0
10491 0.0
10492 0.0
10493 0.0
10494 0.0
10495 0.0
10496 0.0
10497 0.0
10498 0.0
10499 0.0
10500 0.0
10501 0.0
10502 0.0
10503 0.0
10504 0.0
10505 0.0
10506 0.0
10507 0.0
10508 0.0
10509 0.0
10510 0.0
10511 0.0
10512 0.0
10513 0.0
10514 0.0
10515 0.0
10516 0.0
10517 0.0
10518 0.0
10519 0.0
10520 0.0
10521 0.27276999999999996
10522 0.0
10523 0.0
10524 0.0
10525 0.0
10526 0.0
10527 0.0
10528 0.0
10529 0.27276999999999996
10530 0.0
10531 0.0
10532 0.0
10533 0.0
10534 0.0
10535 0.0
10536 0.0
10537 0.0
10538 0.0
10539 0.0
10540 0.0
10541 0.0
10542 0.27276999999999996
10543 0.0
10544 0.0
10545 0.0
10546 0.0
10547 0.0
10548 0.0
10549 0.0
10550 0.0
10551 1.0910799999999998
10552 0.0
10553 0.0
10554 0.0
10555 0.0
10556 0.0
10557 0.0
10558 0.27276999999999996
10559 0.0
10560 0.0
10561 0.0
10562 0.0
10563 0.27276999999999996
10564 0.0
10565 0.0
10566 0.0
10567 0.0
10568 0.0
10569 0.0
10570 0.0
10571 0.27276999999999996
10572 0.0
10573 0.27276999999999996
10574 0.0
10575 0.0
10576 0.0
10577 0.0
10578 0.0
10579 0.0
10580 0.0
10581 0.0
10582 0.0
10583 0.0
10584 0.0
10585 0.0
10586 0.0
10587 0.27276999999999996
10588 0.0
10589 0.0
10590 0.0
10591 0.0
10592 0.0
10593 0.0
10594 0.0
10595 0.0
10596 0.0
10597 0.0
10598 0.27276999999999996
10599 0.27276999999999996
10600 0.0
10601 0.0
10602 0.0
10603 0.0
10604 0.27276999999999996
10605 0.0
10606 0.0
10607 0.0
10608 0.0
10609 0.0
10610 0.0
10611 0.0
10612 0.0
10613 0.0
10614 0.0
10615 0.0
10616 0.0
10617 0.0
10618 0.0
10619 0.0
10620 0.0
10621 0.0
10622 0.0
10623 0.0
10624 0.0
10625 0.27276999999999996
10626 0.0
10627 0.0
10628 0.0
10629 0.0
10630 0.0
10631 0.27276999999999996
10632 0.0
10633 0.0
10634 0.0
10635 0.0
10636 0.0
10637 0.27276999999999996
10638 0.0
10639 0.0
10640 0.0
10641 0.0
10642 0.0
10643 0.27276999999999996
10644 0.27276999999999996
10645 0.0
10646 0.0
10647 0.0
10648 0.0
10649 0.0
10650 0.27276999999999996
10651 0.0
10652 0.0
10653 0.0
10654 0.0
10655 0.0
10656 0.0
10657 0.0
10658 0.0
10659 0.0
10660 0.0
10661 0.27276999999999996
10662 0.0
10663 0.0
10664 0.27276999999999996
10665 0.27276999999999996
10666 0.0
10667 0.0
10668 0.0
10669 0.27276999999999996
10670 0.0
10671 0.0
10672 0.0
10673 0.0
10674 0.0
10675 0.27276999999999996
10676 0.0
10677 0.0
10678 0.0
10679 0.0
10680 0.27276999999999996
10681 0.0
10682 0.27276999999999996
10683 0.0
10684 0.0
10685 0.0
10686 0.0
10687 0.0
10688 0.27276999999999996
10689 0.0
10690 0.0
10691 0.0
10692 0.0
10693 0.0
10694 0.0
10695 0.0
10696 0.0
10697 0.0
10698 0.27276999999999996
10699 0.0
10700 0.27276999999999996
10701 0.0
10702 0.0
10703 0.0
10704 0.0
10705 0.0
10706 0.0
10707 0.0
10708 0.0
10709 0.0
10710 0.0
10711 0.0
10712 0.0
10713 0.27276999999999996
10714 0.0
10715 0.27276999999999996
10716 0.0
10717 0.0
10718 0.0
10719 0.0
10720 0.0
10721 0.0
10722 0.0
10723 0.0
10724 0.0
10725 0.0
10726 0.27276999999999996
10727 0.27276999999999996
10728 0.0
10729 0.0
10730 0.0
10731 0.0
10732 0.0
10733 0.0
10734 0.27276999999999996
10735 0.0
10736 0.0
10737 0.0
10738 0.0
10739 0.0
10740 0.0
10741 0.5455399999999999
10742 0.27276999999999996
10743 0.27276999999999996
10744 0.0
10745 0.0
10746 0.0
10747 0.0
10748 0.5455399999999999
10749 0.0
10750 0.0
10751 0.0
10752 0.0
10753 0.0
10754 0.0
10755 0.0
10756 0.0
10757 0.0
10758 0.0
10759 0.0
10760 0.0
10761 0.0
10762 0.0
10763 0.0
10764 0.27276999999999996
10765 0.0
10766 0.0
10767 0.0
10768 0.0
10769 0.27276999999999996
10770 0.27276999999999996
10771 0.0
10772 0.0
10773 0.27276999999999996
10774 0.0
10775 0.0
10776 0.0
10777 0.0
10778 0.0
10779 0.0
10780 0.27276999999999996
10781 0.27276999999999996
10782 0.0
10783 0.0
10784 0.0
10785 0.0
10786 0.0
10787 0.0
10788 0.0
10789 0.0
10790 0.0
10791 0.0
10792 0.0
10793 0.0
10794 0.27276999999999996
10795 0.0
10796 0.0
10797 0.0
10798 0.0
10799 0.0
10800 0.0
10801 0.5455399999999999
10802 0.0
10803 0.0
10804 0.0
10805 0.27276999999999996
10806 0.0
10807 0.0
10808 0.0
10809 0.0
10810 0.0
10811 0.0
10812 0.0
10813 0.0
10814 0.0
10815 0.0
10816 0.0
10817 0.0
10818 0.0
10819 0.0
10820 0.27276999999999996
10821 0.0
10822 0.27276999999999996
10823 0.0
10824 0.0
10825 0.0
10826 0.0
10827 0.0
10828 0.0
10829 0.0
10830 0.0
10831 0.0
10832 0.0
10833 0.0
10834 0.0
10835 0.0
10836 0.0
10837 0.0
10838 0.0
10839 0.0
10840 0.0
10841 0.5455399999999999
10842 0.0
10843 0.0
10844 0.0
10845 0.0
10846 0.0
10847 0.0
10848 0.0
10849 0.0
10850 0.0
10851 0.0
10852 0.0
10853 0.0
10854 0.27276999999999996
10855 0.27276999999999996
10856 0.0
10857 0.0
10858 0.0
10859 0.0
10860 0.0
10861 0.0
10862 0.0
10863 0.0
10864 0.0
10865 0.27276999999999996
10866 0.0
10867 0.0
10868 0.0
10869 0.0
10870 0.27276999999999996
10871 0.0
10872 0.0
10873 0.0
10874 0.0
10875 0.0
10876 0.27276999999999996
10877 0.0
10878 0.0
10879 0.0
10880 0.0
10881 0.0
10882 0.0
10883 0.0
10884 0.0
10885 0.27276999999999996
10886 0.0
10887 0.0
10888 0.0
10889 0.0
10890 0.0
10891 0.0
10892 0.0
10893 0.0
10894 0.0
10895 0.0
10896 0.0
10897 0.27276999999999996
10898 0.0
10899 0.0
10900 0.27276999999999996
10901 0.27276999999999996
10902 0.0
10903 0.0
10904 0.0
10905 0.0
10906 0.0
10907 0.27276999999999996
10908 0.0
10909 0.0
10910 0.0
10911 0.0
10912 0.0
10913 0.0
10914 0.0
10915 0.0
10916 0.0
10917 0.0
10918 0.27276999999999996
10919 0.0
10920 0.0
10921 0.0
10922 0.0
10923 0.0
10924 0.0
10925 0.0
10926 0.5455399999999999
10927 0.0
10928 0.0
10929 0.0
10930 0.0
10931 0.27276999999999996
10932 0.0
10933 0.0
10934 0.0
10935 0.0
10936 0.0
10937 0.0
10938 0.5455399999999999
10939 0.27276999999999996
10940 0.0
10941 0.0
10942 0.0
10943 0.27276999999999996
10944 0.0
10945 0.0
10946 0.0
10947 0.0
10948 0.0
10949 0.27276999999999996
10950 0.0
10951 0.0
10952 0.27276999999999996
10953 0.27276999999999996
10954 0.27276999999999996
10955 0.0
10956 0.0
10957 0.5455399999999999
10958 0.0
10959 0.0
10960 0.0
10961 0.0
10962 0.0
10963 0.0
10964 0.0
10965 0.27276999999999996
10966 0.27276999999999996
10967 0.0
10968 0.0
10969 0.27276999999999996
10970 0.5455399999999999
10971 0.27276999999999996
10972 0.0
10973 0.0
10974 0.0
10975 0.0
10976 0.0
10977 0.0
10978 0.0
10979 0.0
10980 0.27276999999999996
10981 0.0
10982 0.0
10983 0.0
10984 0.27276999999999996
10985 0.27276999999999996
10986 0.27276999999999996
10987 0.0
10988 0.0
10989 0.0
10990 0.27276999999999996
10991 0.0
10992 0.0
10993 0.0
10994 0.0
10995 0.0
10996 0.0
10997 0.27276999999999996
10998 0.0
10999 0.0
11000 0.0
11001 0.0
11002 0.0
11003 0.0
11004 0.0
11005 0.27276999999999996
11006 0.0
11007 0.0
11008 0.0
11009 0.0
11010 0.0
11011 0.0
11012 0.0
11013 0.27276999999999996
11014 0.0
11015 0.0
11016 0.0
11017 0.0
11018 0.27276999999999996
11019 0.0
11020 0.0
11021 0.0
11022 0.0
11023 0.0
11024 0.0
11025 0.0
11026 0.0
11027 0.0
11028 0.0
11029 0.0
11030 0.0
11031 0.0
11032 0.0
11033 0.0
11034 0.0
11035 0.0
11036 0.0
11037 0.0
11038 0.0
11039 0.0
11040 0.0
11041 0.0
11042 0.0
11043 0.0
11044 0.0
11045 0.0
11046 0.0
11047 0.0
11048 0.0
11049 0.0
11050 0.0
11051 0.0
11052 0.0
11053 0.0
11054 0.0
11055 0.0
11056 0.0
11057 0.0
11058 0.0
11059 0.0
11060 0.0
11061 0.0
11062 0.0
11063 0.27276999999999996
11064 0.0
11065 0.0
11066 0.0
11067 0.0
11068 0.0
11069 0.0
11070 0.0
11071 0.0
11072 0.0
11073 0.0
11074 0.0
11075 0.5455399999999999
11076 0.0
11077 0.0
11078 0.0
11079 0.27276999999999996
11080 0.0
11081 0.0
11082 0.0
11083 0.27276999999999996
11084 0.0
11085 0.0
11086 0.0
11087 0.5455399999999999
11088 0.5455399999999999
11089 0.0
11090 0.0
11091 0.0
11092 0.0
11093 0.0
11094 0.0
11095 0.27276999999999996
11096 0.27276999999999996
11097 0.0
11098 0.27276999999999996
11099 0.0
11100 0.0
11101 0.0
11102 0.27276999999999996
11103 0.0
11104 0.0
11105 0.0
11106 0.0
11107 0.27276999999999996
11108 0.0
11109 0.0
11110 0.5455399999999999
11111 0.0
11112 0.0
11113 0.0
11114 0.5455399999999999
11115 0.27276999999999996
11116 0.0
11117 0.0
11118 0.0
11119 0.0
11120 0.0
11121 0.0
11122 0.0
11123 0.0
11124 0.0
11125 0.0
11126 0.0
11127 0.27276999999999996
11128 0.27276999999999996
11129 0.0
11130 0.0
11131 0.27276999999999996
11132 0.0
11133 0.0
11134 0.0
11135 0.0
11136 0.27276999999999996
11137 0.27276999999999996
11138 0.0
11139 0.0
11140 0.0
11141 0.0
11142 0.27276999999999996
11143 0.0
11144 0.0
11145 0.5455399999999999
11146 0.27276999999999996
11147 0.0
11148 0.0
11149 0.0
11150 0.0
11151 0.0
11152 0.0
11153 0.0
11154 0.0
11155 0.0
11156 0.0
11157 0.0
11158 0.0
11159 0.0
11160 0.0
11161 0.5455399999999999
11162 0.0
11163 0.27276999999999996
11164 0.0
11165 0.0
11166 0.0
11167 0.0
11168 0.0
11169 0.0
11170 0.0
11171 0.0
11172 0.0
11173 0.0
11174 0.0
11175 0.0
11176 0.0
11177 0.0
11178 0.0
11179 0.0
11180 0.0
11181 0.0
11182 0.0
11183 0.0
11184 0.0
11185 0.0
11186 0.0
11187 0.0
11188 0.0
11189 0.27276999999999996
11190 0.27276999999999996
11191 0.0
11192 0.0
11193 0.0
11194 0.0
11195 0.0
11196 0.0
11197 0.0
11198 0.0
11199 0.0
11200 0.0
11201 0.0
11202 0.0
11203 0.0
11204 0.0
11205 0.27276999999999996
11206 0.5455399999999999
11207 0.0
11208 0.0
11209 0.0
11210 0.0
11211 0.0
11212 0.0
11213 0.0
11214 0.0
11215 0.27276999999999996
11216 0.81831
11217 0.0
11218 0.0
11219 0.0
11220 0.0
11221 0.27276999999999996
11222 0.27276999999999996
11223 0.0
11224 0.0
11225 0.27276999999999996
11226 0.0
11227 0.0
11228 0.0
11229 0.0
11230 0.0
11231 0.27276999999999996
11232 0.0
11233 0.27276999999999996
11234 0.27276999999999996
11235 0.27276999999999996
11236 0.0
11237 0.0
11238 0.5455399999999999
11239 0.0
11240 0.0
11241 0.0
11242 0.0
11243 0.0
11244 0.0
11245 0.0
11246 0.0
11247 0.0
11248 0.0
11249 0.0
11250 0.0
11251 0.0
11252 0.0
11253 0.0
11254 0.0
11255 0.27276999999999996
11256 0.0
11257 0.0
11258 0.0
11259 0.0
11260 0.0
11261 0.0
11262 0.0
11263 0.0
11264 0.0
11265 0.0
11266 0.0
11267 0.0
11268 0.0
11269 0.0
11270 0.0
11271 0.0
11272 0.0
11273 0.0
11274 0.27276999999999996
11275 0.0
11276 0.0
11277 0.0
11278 0.0
11279 0.0
11280 0.0
11281 0.0
11282 0.0
11283 0.27276999999999996
11284 0.0
11285 0.0
11286 0.0
11287 0.0
11288 0.0
11289 0.0
11290 0.0
11291 0.0
11292 0.0
11293 0.0
11294 0.0
11295 0.0
11296 0.0
11297 0.0
11298 0.0
11299 0.27276999999999996
11300 0.0
11301 0.0
11302 0.0
11303 0.0
11304 0.0
11305 0.0
11306 0.0
11307 0.0
11308 0.0
11309 0.27276999999999996
11310 0.0
11311 0.0
11312 0.27276999999999996
11313 0.0
11314 0.0
11315 0.0
11316 0.0
11317 0.0
11318 0.0
11319 0.27276999999999996
11320 0.0
11321 0.0
11322 0.0
11323 0.0
11324 0.0
11325 0.0
11326 0.0
11327 0.0
11328 0.0
11329 0.0
11330 0.0
11331 0.0
11332 0.81831
11333 0.0
11334 0.27276999999999996
11335 0.27276999999999996
11336 0.27276999999999996
11337 0.0
11338 0.27276999999999996
11339 0.27276999999999996
11340 0.0
11341 0.0
11342 0.0
11343 0.0
11344 0.0
11345 0.5455399999999999
11346 0.27276999999999996
11347 0.5455399999999999
11348 0.27276999999999996
11349 0.0
11350 0.0
11351 0.0
11352 0.5455399999999999
11353 0.0
11354 0.0
11355 0.0
11356 0.0
11357 0.0
11358 0.0
11359 0.27276999999999996
11360 0.27276999999999996
11361 0.0
11362 0.0
11363 0.0
11364 0.0
11365 0.0
11366 0.0
11367 0.0
11368 0.0
11369 0.0
11370 0.0
11371 0.0
11372 0.0
11373 0.0
11374 0.27276999999999996
11375 0.0
11376 0.0
11377 0.0
11378 0.0
11379 0.0
11380 0.5455399999999999
11381 0.0
11382 0.0
11383 0.0
11384 0.0
11385 0.0
11386 0.0
11387 0.0
11388 0.0
11389 0.0
11390 0.0
11391 0.0
11392 0.0
11393 0.0
11394 0.27276999999999996
11395 0.27276999999999996
11396 0.0
11397 0.0
11398 0.27276999999999996
11399 0.0
11400 0.0
11401 0.0
11402 0.0
11403 0.0
11404 0.0
11405 0.0
11406 0.0
11407 0.0
11408 0.0
11409 0.27276999999999996
11410 0.27276999999999996
11411 0.0
11412 0.27276999999999996
11413 0.0
11414 0.0
11415 0.0
11416 0.0
11417 0.0
11418 0.27276999999999996
11419 0.0
11420 0.0
11421 0.0
11422 0.27276999999999996
11423 0.5455399999999999
11424 0.0
11425 0.0
11426 0.0
11427 0.0
11428 0.27276999999999996
11429 0.27276999999999996
11430 0.0
11431 0.0
11432 0.0
11433 0.0
11434 0.27276999999999996
11435 0.0
11436 0.5455399999999999
11437 0.0
11438 0.0
11439 0.0
11440 0.0
11441 0.27276999999999996
11442 0.0
11443 0.0
11444 0.0
11445 0.27276999999999996
11446 0.0
11447 0.0
11448 0.0
11449 0.0
11450 0.27276999999999996
11451 0.0
11452 0.0
11453 0.0
11454 0.0
11455 0.0
11456 0.0
11457 0.0
11458 0.0
11459 0.0
11460 0.0
11461 0.0
11462 0.0
11463 0.0
11464 0.0
11465 0.0
11466 0.0
11467 0.0
11468 0.0
11469 0.0
11470 0.27276999999999996
11471 0.0
11472 0.0
11473 0.27276999999999996
11474 0.0
11475 0.0
11476 0.0
11477 0.0
11478 0.0
11479 0.27276999999999996
11480 0.0
11481 0.0
11482 0.0
11483 0.0
11484 0.0
11485 0.0
11486 0.0
11487 0.0
11488 0.0
11489 0.27276999999999996
11490 0.0
11491 0.0
11492 0.0
11493 0.0
11494 0.5455399999999999
11495 0.0
11496 0.0
11497 0.0
11498 0.0
11499 0.27276999999999996
11500 0.0
11501 0.0
11502 0.0
11503 0.0
11504 0.0
11505 0.0
11506 0.0
11507 0.0
11508 0.0
11509 0.0
11510 0.27276999999999996
11511 0.0
11512 0.27276999999999996
11513 0.0
11514 0.0
11515 0.0
11516 0.27276999999999996
11517 0.0
11518 0.27276999999999996
11519 0.0
11520 0.0
11521 0.0
11522 0.0
11523 0.0
11524 0.0
11525 0.0
11526 0.0
11527 0.0
11528 0.0
11529 0.0
11530 0.0
11531 0.0
11532 0.0
11533 0.0
11534 0.0
11535 0.0
11536 0.0
11537 0.0
11538 0.0
11539 0.0
11540 0.0
11541 0.0
11542 0.0
11543 0.0
11544 0.0
11545 0.0
11546 0.0
11547 0.0
11548 0.27276999999999996
11549 0.0
11550 0.0
11551 0.0
11552 0.27276999999999996
11553 0.0
11554 0.0
11555 0.0
11556 0.0
11557 0.0
11558 0.0
11559 0.0
11560 0.0
11561 0.0
11562 0.27276999999999996
11563 0.0
11564 0.0
11565 0.0
11566 0.0
11567 0.0
11568 0.0
11569 0.0
11570 0.0
11571 0.0
11572 0.0
11573 0.0
11574 0.0
11575 0.0
11576 0.0
11577 0.0
11578 0.0
11579 0.27276999999999996
11580 0.0
11581 0.0
11582 0.0
11583 0.0
11584 0.0
11585 0.0
11586 0.0
11587 0.0
11588 0.0
11589 0.0
11590 0.0
11591 0.27276999999999996
11592 0.0
11593 0.0
11594 0.0
11595 0.27276999999999996
11596 0.0
11597 0.0
11598 0.0
11599 0.0
11600 0.0
11601 0.0
11602 0.0
11603 0.0
11604 0.0
11605 0.27276999999999996
11606 0.0
11607 0.0
11608 0.0
11609 0.0
11610 0.0
11611 0.0
11612 0.0
11613 0.0
11614 0.0
11615 0.0
11616 0.0
11617 0.0
11618 0.27276999999999996
11619 0.0
11620 0.0
11621 0.0
11622 0.0
11623 0.0
11624 0.0
11625 0.0
11626 0.0
11627 0.0
11628 0.0
11629 0.0
11630 0.27276999999999996
11631 0.0
11632 0.0
11633 0.0
11634 0.0
11635 0.0
11636 0.0
11637 0.0
11638 0.0
11639 0.0
11640 0.0
11641 0.0
11642 0.0
11643 0.0
11644 0.0
11645 0.0
11646 0.0
11647 0.0
11648 0.27276999999999996
11649 0.0
11650 0.0
11651 0.0
11652 0.0
11653 0.0
11654 0.0
11655 0.0
11656 0.0
11657 0.0
11658 0.27276999999999996
11659 0.0
11660 0.0
11661 0.0
11662 0.0
11663 0.0
11664 0.0
11665 0.0
11666 0.0
11667 0.0
11668 0.0
11669 0.0
11670 0.0
11671 0.0
11672 0.27276999999999996
11673 0.0
11674 0.0
11675 0.0
11676 0.0
11677 0.0
11678 0.0
11679 0.0
11680 0.0
11681 0.0
11682 0.0
11683 0.0
11684 0.0
11685 0.0
11686 0.0
11687 0.0
11688 0.0
11689 0.0
11690 0.0
11691 0.0
11692 0.0
11693 0.0
11694 0.0
11695 0.0
11696 0.0
11697 0.0
11698 0.0
11699 0.0
11700 0.0
11701 0.0
11702 0.0
11703 0.0
11704 0.0
11705 0.0
11706 0.0
11707 0.0
11708 0.0
11709 0.0
11710 0.27276999999999996
11711 0.0
11712 0.27276999999999996
11713 0.0
11714 0.0
11715 0.0
11716 0.0
11717 0.27276999999999996
11718 0.0
11719 0.0
11720 0.0
11721 0.0
11722 0.0
11723 0.0
11724 0.0
11725 0.0
11726 0.0
11727 0.0
11728 0.0
11729 0.0
11730 0.0
11731 0.0
11732 0.0
11733 0.0
11734 0.0
11735 0.0
11736 0.0
11737 0.0
11738 0.0
11739 0.0
11740 0.0
11741 0.0
11742 0.0
11743 0.0
11744 0.0
11745 0.0
11746 0.0
11747 0.0
11748 0.0
11749 0.0
11750 0.0
11751 0.0
11752 0.0
11753 0.0
11754 0.0
11755 0.0
11756 0.27276999999999996
11757 0.0
11758 0.0
11759 0.0
11760 0.0
11761 0.0
11762 0.0
11763 0.0
11764 0.0
11765 0.0
11766 0.0
11767 0.0
11768 0.0
11769 0.0
11770 0.0
11771 0.0
11772 0.0
11773 0.0
11774 0.0
11775 0.0
11776 0.0
11777 0.0
11778 0.0
11779 0.0
11780 0.0
11781 0.0
11782 0.0
11783 0.0
11784 0.0
11785 0.0
11786 0.0
11787 0.0
11788 0.0
11789 0.0
11790 0.0
11791 0.0
11792 0.0
11793 0.0
11794 0.0
11795 0.0
11796 0.0
11797 0.0
11798 0.0
11799 0.0
11800 0.0
11801 0.0
11802 0.0
11803 0.0
11804 0.27276999999999996
11805 0.0
11806 0.0
11807 0.0
11808 0.0
11809 0.0
11810 0.0
11811 0.0
11812 0.0
11813 0.0
11814 0.0
11815 0.0
11816 0.0
11817 0.0
11818 0.0
11819 0.0
11820 0.0
11821 0.27276999999999996
11822 0.0
11823 0.0
11824 0.0
11825 0.0
11826 0.0
11827 0.0
11828 0.0
11829 0.0
11830 0.0
11831 0.0
11832 0.0
11833 0.0
11834 0.27276999999999996
11835 0.0
11836 0.0
11837 0.0
11838 0.0
11839 0.0
11840 0.0
11841 0.0
11842 0.0
11843 0.0
11844 0.0
11845 0.0
11846 0.0
11847 0.0
11848 0.0
11849 0.0
11850 0.0
11851 0.0
11852 0.0
11853 0.0
11854 0.0
11855 0.0
11856 0.0
11857 0.0
11858 0.0
11859 0.0
11860 0.0
11861 0.0
11862 0.0
11863 0.0
11864 0.0
11865 0.0
11866 0.0
11867 0.0
11868 0.0
11869 0.0
11870 0.0
11871 0.0
11872 0.0
11873 0.0
11874 0.0
11875 0.0
11876 0.0
11877 0.0
11878 0.0
11879 0.0
11880 0.0
11881 0.0
11882 0.0
11883 0.0
11884 0.27276999999999996
11885 0.0
11886 0.0
11887 0.0
11888 0.0
11889 0.0
11890 0.0
11891 0.0
11892 0.0
11893 0.0
11894 0.0
11895 0.0
11896 0.0
11897 0.0
11898 0.0
11899 0.0
11900 0.0
11901 0.0
11902 0.0
11903 0.0
11904 0.0
11905 0.0
11906 0.0
11907 0.0
11908 0.0
11909 0.0
11910 0.0
11911 0.0
11912 0.0
11913 0.0
11914 0.0
11915 0.0
11916 0.0
11917 0.0
11918 0.0
11919 0.0
11920 0.0
11921 0.0
11922 0.0
11923 0.0
11924 0.0
11925 0.0
11926 0.0
11927 0.0
11928 0.0
11929 0.0
11930 0.0
11931 0.0
11932 0.0
11933 0.0
11934 0.27276999999999996
11935 0.0
11936 0.0
11937 0.0
11938 0.0
11939 0.0
11940 0.0
11941 0.0
11942 0.0
11943 0.0
11944 0.0
11945 0.0
11946 0.0
11947 0.0
11948 0.0
11949 0.0
11950 0.0
11951 0.0
11952 0.0
11953 0.0
11954 0.0
11955 0.0
11956 0.0
11957 0.0
11958 0.0
11959 0.0
11960 0.0
11961 0.0
11962 0.0
11963 0.0
11964 0.0
11965 0.0
11966 0.0
11967 0.0
11968 0.0
11969 0.0
11970 0.0
11971 0.0
11972 0.0
11973 0.0
11974 0.0
11975 0.0
11976 0.0
11977 0.0
11978 0.0
11979 0.0
11980 0.0
11981 0.0
11982 0.0
11983 0.0
11984 0.0
11985 0.0
11986 0.0
11987 0.0
11988 0.0
11989 0.0
11990 0.0
11991 0.0
11992 0.0
11993 0.0
11994 0.0
11995 0.0
11996 0.0
11997 0.0
11998 0.0
11999 0.0
12000 0.0
12001 0.0
12002 0.0
12003 0.0
12004 0.0
12005 0.0
12006 0.0
12007 0.0
12008 0.0
12009 0.0
12010 0.0
12011 0.0
12012 0.0
12013 0.0
12014 0.0
12015 0.0
12016 0.0
12017 0.0
12018 0.0
12019 0.0
12020 0.0
12021 0.0
12022 0.0
12023 0.0
12024 0.0
12025 0.0
12026 0.0
12027 0.0
12028 0.0
12029 0.0
12030 0.0
12031 0.0
12032 0.0
12033 0.0
12034 0.0
12035 0.0
12036 0.0
12037 0.0
12038 0.0
12039 0.0
12040 0.0
12041 0.0
12042 0.0
12043 0.0
12044 0.0
12045 0.0
12046 0.0
12047 0.0
12048 0.0
12049 0.0
12050 0.0
12051 0.0
12052 0.0
12053 0.0
12054 0.0
12055 0.0
12056 0.0
12057 0.0
12058 0.0
12059 0.0
12060 0.0
12061 0.0
12062 0.0
12063 0.0
12064 0.0
12065 0.0
12066 0.0
12067 0.0
12068 0.0
12069 0.0
12070 0.0
12071 0.0
12072 0.0
12073 0.0
12074 0.0
12075 0.0
12076 0.0
12077 0.0
12078 0.0
12079 0.27276999999999996
12080 0.0
12081 0.0
12082 0.0
12083 0.0
12084 0.0
12085 0.0
12086 0.0
12087 0.27276999999999996
12088 0.0
12089 0.0
12090 0.0
12091 0.0
12092 0.27276999999999996
12093 0.0
12094 0.0
12095 0.0
12096 0.0
12097 0.0
12098 0.27276999999999996
12099 0.0
12100 0.0
12101 0.0
12102 0.0
12103 0.0
12104 0.0
12105 0.0
12106 0.0
12107 0.0
12108 0.0
12109 0.0
12110 0.0
12111 0.0
12112 0.0
12113 0.0
12114 0.0
12115 0.0
12116 0.0
12117 0.0
12118 0.0
12119 0.0
12120 0.0
12121 0.0
12122 0.0
12123 0.0
12124 0.0
12125 0.0
12126 0.0
12127 0.0
12128 0.0
12129 0.0
12130 0.0
12131 0.0
12132 0.0
12133 0.0
12134 0.0
12135 0.0
12136 0.0
12137 0.0
12138 0.0
12139 0.0
12140 0.0
12141 0.0
12142 0.0
12143 0.0
12144 0.0
12145 0.0
12146 0.0
12147 0.0
12148 0.0
12149 0.0
12150 0.0
12151 0.0
12152 0.0
12153 0.0
12154 0.0
12155 0.0
12156 0.0
12157 0.0
12158 0.0
12159 0.0
12160 0.0
12161 0.0
12162 0.0
12163 0.0
12164 0.0
12165 0.0
12166 0.0
12167 0.0
12168 0.0
12169 0.0
12170 0.0
12171 0.0
12172 0.0
12173 0.0
12174 0.0
12175 0.0
12176 0.0
12177 0.0
12178 0.0
12179 0.0
12180 0.0
12181 0.0
12182 0.0
12183 0.0
12184 0.0
12185 0.0
12186 0.0
12187 0.0
12188 0.0
12189 0.0
12190 0.0
12191 0.0
12192 0.0
12193 0.0
12194 0.0
12195 0.0
12196 0.27276999999999996
12197 0.0
12198 0.0
12199 0.0
12200 0.0
12201 0.0
12202 0.0
12203 0.0
12204 0.0
12205 0.0
12206 0.0
12207 0.0
12208 0.0
12209 0.0
12210 0.0
12211 0.0
12212 0.0
12213 0.0
12214 0.0
12215 0.0
12216 0.0
12217 0.0
12218 0.0
12219 0.0
12220 0.0
12221 0.0
12222 0.0
12223 0.27276999999999996
12224 0.0
12225 0.0
12226 0.0
12227 0.0
12228 0.0
12229 0.0
12230 0.0
12231 0.0
12232 0.27276999999999996
12233 0.0
12234 0.0
12235 0.0
12236 0.0
12237 0.27276999999999996
12238 0.0
12239 0.27276999999999996
12240 0.0
12241 0.0
12242 0.0
12243 0.0
12244 0.0
12245 0.27276999999999996
12246 0.0
12247 0.0
12248 0.0
12249 0.0
12250 0.0
12251 0.0
12252 0.0
12253 0.0
12254 0.0
12255 0.0
12256 0.0
12257 0.0
12258 0.0
12259 0.0
12260 0.0
12261 0.0
12262 0.0
12263 0.0
12264 0.27276999999999996
12265 0.0
12266 0.0
12267 0.0
12268 0.0
12269 0.0
12270 0.0
12271 0.0
12272 0.0
12273 0.0
12274 0.0
12275 0.0
12276 0.0
12277 0.0
12278 0.0
12279 0.0
12280 0.0
12281 0.0
12282 0.0
12283 0.0
12284 0.0
12285 0.0
12286 0.0
12287 0.0
12288 0.0
12289 0.0
12290 0.0
12291 0.0
12292 0.0
12293 0.0
12294 0.0
12295 0.0
12296 0.0
12297 0.0
12298 0.0
12299 0.0
12300 0.0
12301 0.0
12302 0.0
12303 0.0
12304 0.0
12305 0.0
12306 0.0
12307 0.0
12308 0.0
12309 0.0
12310 0.0
12311 0.0
12312 0.0
12313 0.27276999999999996
12314 0.0
12315 0.0
12316 0.0
12317 0.0
12318 0.0
12319 0.0
12320 0.0
12321 0.0
12322 0.0
12323 0.0
12324 0.0
12325 0.0
12326 0.0
12327 0.0
12328 0.0
12329 0.0
12330 0.0
12331 0.0
12332 0.0
12333 0.0
12334 0.0
12335 0.0
12336 0.0
12337 0.0
12338 0.27276999999999996
12339 0.0
12340 0.0
12341 0.0
12342 0.0
12343 0.0
12344 0.0
12345 0.0
12346 0.0
12347 0.27276999999999996
12348 0.0
12349 0.0
12350 0.27276999999999996
12351 0.0
12352 0.0
12353 0.0
12354 0.0
12355 0.0
12356 0.0
12357 0.0
12358 0.0
12359 0.0
12360 0.0
12361 0.0
12362 0.27276999999999996
12363 0.0
12364 0.0
12365 0.0
12366 0.0
12367 0.0
12368 0.0
12369 0.0
12370 0.0
12371 0.0
12372 0.0
12373 0.0
12374 0.0
12375 0.0
12376 0.0
12377 0.0
12378 0.0
12379 0.0
12380 0.0
12381 0.0
12382 0.0
12383 0.0
12384 0.0
12385 0.0
12386 0.0
12387 0.0
12388 0.0
12389 0.27276999999999996
12390 0.0
12391 0.0
12392 0.0
12393 0.0
12394 0.0
12395 0.0
12396 0.0
12397 0.0
12398 0.27276999999999996
12399 0.0
12400 0.0
12401 0.0
12402 0.0
12403 0.0
12404 0.0
12405 0.0
12406 0.0
12407 0.0
12408 0.0
12409 0.0
12410 0.0
12411 0.0
12412 0.0
12413 0.0
12414 0.0
12415 0.0
12416 0.0
12417 0.0
12418 0.27276999999999996
12419 0.0
12420 0.0
12421 0.0
12422 0.0
12423 0.0
12424 0.0
12425 0.0
12426 0.0
12427 0.0
12428 0.0
12429 0.0
12430 0.0
12431 0.0
12432 0.27276999999999996
12433 0.0
12434 0.0
12435 0.0
12436 0.0
12437 0.0
12438 0.0
12439 0.0
12440 0.0
12441 0.0
12442 0.0
12443 0.0
12444 0.0
12445 0.0
12446 0.0
12447 0.0
12448 0.0
12449 0.0
12450 0.0
12451 0.0
12452 0.27276999999999996
12453 0.0
12454 0.0
12455 0.0
12456 0.0
12457 0.0
12458 0.0
12459 0.0
12460 0.0
12461 0.0
12462 0.0
12463 0.0
12464 0.5455399999999999
12465 0.0
12466 0.0
12467 0.0
12468 0.0
12469 0.27276999999999996
12470 0.0
12471 0.0
12472 0.0
12473 0.0
12474 0.0
12475 0.0
12476 0.0
12477 0.0
12478 0.0
12479 0.0
12480 0.0
12481 0.0
12482 0.0
12483 0.0
12484 0.0
12485 0.0
12486 0.0
12487 0.0
12488 0.0
12489 0.0
12490 0.0
12491 0.0
12492 0.0
12493 0.0
12494 0.0
12495 0.0
12496 0.0
12497 0.27276999999999996
12498 0.0
12499 0.0
12500 0.0
12501 0.0
12502 0.0
12503 0.27276999999999996
12504 0.27276999999999996
12505 0.0
12506 0.27276999999999996
12507 0.0
12508 0.0
12509 0.0
12510 0.0
12511 0.0
12512 0.0
12513 0.0
12514 0.0
12515 0.0
12516 0.0
12517 0.0
12518 0.0
12519 0.0
12520 0.0
12521 0.0
12522 0.0
12523 0.0
12524 0.0
12525 0.0
12526 0.0
12527 0.0
12528 0.0
12529 0.0
12530 0.0
12531 0.0
12532 0.0
12533 0.0
12534 0.0
12535 0.0
12536 0.0
12537 0.0
12538 0.0
12539 0.0
12540 0.0
12541 0.0
12542 0.0
12543 0.0
12544 0.0
12545 0.0
12546 0.0
12547 0.0
12548 0.0
12549 0.0
12550 0.0
12551 0.27276999999999996
12552 0.0
12553 0.0
12554 0.0
12555 0.0
12556 0.0
12557 0.27276999999999996
12558 0.0
12559 0.0
12560 0.0
12561 0.0
12562 0.0
12563 0.0
12564 0.0
12565 0.0
12566 0.0
12567 0.0
12568 0.0
12569 0.0
12570 0.0
12571 0.0
12572 0.0
12573 0.0
12574 0.0
12575 0.0
12576 0.0
12577 0.0
12578 0.0
12579 0.0
12580 0.0
12581 0.0
12582 0.0
12583 0.0
12584 0.0
12585 0.0
12586 0.0
12587 0.0
12588 0.0
12589 0.0
12590 0.0
12591 0.0
12592 0.0
12593 0.0
12594 0.0
12595 0.0
12596 0.0
12597 0.0
12598 0.0
12599 0.0
12600 0.0
12601 0.0
12602 0.0
12603 0.0
12604 0.0
12605 0.0
12606 0.27276999999999996
12607 0.0
12608 0.0
12609 0.0
12610 0.0
12611 0.27276999999999996
12612 0.0
12613 0.0
12614 0.0
12615 0.0
12616 0.0
12617 0.0
12618 0.0
12619 0.0
12620 0.0
12621 0.0
12622 0.27276999999999996
12623 0.0
12624 0.0
12625 0.0
12626 0.27276999999999996
12627 0.0
12628 0.0
12629 0.0
12630 0.0
12631 0.0
12632 0.0
12633 0.0
12634 0.0
12635 0.0
12636 0.0
12637 0.0
12638 0.0
12639 0.0
12640 0.0
12641 0.0
12642 0.0
12643 0.0
12644 0.0
12645 0.0
12646 0.0
12647 0.0
12648 0.0
12649 0.0
12650 0.0
12651 0.0
12652 0.0
12653 0.0
12654 0.0
12655 0.0
12656 0.0
12657 0.0
12658 0.0
12659 0.0
12660 0.0
12661 0.0
12662 0.0
12663 0.0
12664 0.0
12665 0.0
12666 0.0
12667 0.0
12668 0.0
12669 0.0
12670 0.0
12671 0.0
12672 0.0
12673 0.0
12674 0.0
12675 0.0
12676 0.0
12677 0.0
12678 0.0
12679 0.0
12680 0.0
12681 0.0
12682 0.0
12683 0.0
12684 0.0
12685 0.0
12686 0.0
12687 0.0
12688 0.0
12689 0.0
12690 0.0
12691 0.0
12692 0.0
12693 0.0
12694 0.0
12695 0.0
12696 0.0
12697 0.0
12698 0.0
12699 0.0
12700 0.0
12701 0.0
12702 0.0
12703 0.0
12704 0.0
12705 0.0
12706 0.0
12707 0.0
12708 0.0
12709 0.0
12710 0.0
12711 0.0
12712 0.0
12713 0.0
12714 0.0
12715 0.0
12716 0.0
12717 0.0
12718 0.0
12719 0.0
12720 0.0
12721 0.0
12722 0.0
12723 0.0
12724 0.0
12725 0.0
12726 0.0
12727 0.0
12728 0.0
12729 0.0
12730 0.27276999999999996
12731 0.0
12732 0.0
12733 0.0
12734 0.0
12735 0.0
12736 0.0
12737 0.0
12738 0.0
12739 0.0
12740 0.0
12741 0.0
12742 0.0
12743 0.0
12744 0.0
12745 0.0
12746 0.0
12747 0.0
12748 0.0
12749 0.0
12750 0.0
12751 0.0
12752 0.0
12753 0.0
12754 0.0
12755 0.0
12756 0.0
12757 0.0
12758 0.0
12759 0.0
12760 0.0
12761 0.0
12762 0.0
12763 0.0
12764 0.0
12765 0.0
12766 0.0
12767 0.0
12768 0.0
12769 0.0
12770 0.0
12771 0.0
12772 0.0
12773 0.0
12774 0.0
12775 0.0
12776 0.0
12777 0.0
12778 0.27276999999999996
12779 0.0
12780 0.0
12781 0.0
12782 0.0
12783 0.0
12784 0.0
12785 0.0
12786 0.0
12787 0.27276999999999996
12788 0.0
12789 0.0
12790 0.0
12791 0.0
12792 0.0
12793 0.27276999999999996
12794 0.0
12795 0.0
12796 0.0
12797 0.0
12798 0.0
12799 0.0
12800 0.0
12801 0.0
12802 0.0
12803 0.0
12804 0.0
12805 0.0
12806 0.0
12807 0.0
12808 0.0
12809 0.0
12810 0.0
12811 0.0
12812 0.27276999999999996
12813 0.0
12814 0.0
12815 0.0
12816 0.0
12817 0.0
12818 0.0
12819 0.0
12820 0.0
12821 0.0
12822 0.0
12823 0.0
12824 0.0
12825 0.0
12826 0.0
12827 0.0
12828 0.0
12829 0.0
12830 0.0
12831 0.0
12832 0.0
12833 0.0
12834 0.0
12835 0.0
12836 0.0
12837 0.0
12838 0.0
12839 0.0
12840 0.0
12841 0.0
12842 0.0
12843 0.0
12844 0.0
12845 0.0
12846 0.0
12847 0.0
12848 0.0
12849 0.0
12850 0.0
12851 0.0
12852 0.0
12853 0.0
12854 0.0
12855 0.0
12856 0.0
12857 0.0
12858 0.0
12859 0.0
12860 0.0
12861 0.0
12862 0.0
12863 0.0
12864 0.0
12865 0.0
12866 0.0
12867 0.0
12868 0.0
12869 0.0
12870 0.0
12871 0.0
12872 0.0
12873 0.0
12874 0.0
12875 0.0
12876 0.0
12877 0.0
12878 0.0
12879 0.0
12880 0.0
12881 0.0
12882 0.0
12883 0.0
12884 0.0
12885 0.0
12886 0.0
12887 0.0
12888 0.0
12889 0.0
12890 0.0
12891 0.0
12892 0.0
12893 0.0
12894 0.27276999999999996
12895 0.0
12896 0.0
12897 0.0
12898 0.0
12899 0.27276999999999996
12900 0.0
12901 0.0
12902 0.0
12903 0.0
12904 0.0
12905 0.0
12906 0.0
12907 0.0
12908 0.27276999999999996
12909 0.0
12910 0.0
12911 0.0
12912 0.27276999999999996
12913 0.0
12914 0.0
12915 0.0
12916 0.0
12917 0.0
12918 0.0
12919 0.0
12920 0.0
12921 0.0
12922 0.0
12923 0.27276999999999996
12924 0.0
12925 0.0
12926 0.0
12927 0.0
12928 0.0
12929 0.0
12930 0.0
12931 0.0
12932 0.0
12933 0.0
12934 0.0
12935 0.0
12936 0.27276999999999996
12937 0.0
12938 0.0
12939 0.0
12940 0.0
12941 0.0
12942 0.0
12943 0.0
12944 0.0
12945 0.0
12946 0.0
12947 0.0
12948 0.0
12949 0.0
12950 0.0
12951 0.0
12952 0.0
12953 0.0
12954 0.27276999999999996
12955 0.0
12956 0.0
12957 0.0
12958 0.0
12959 0.0
12960 0.0
12961 0.0
12962 0.0
12963 0.0
12964 0.0
12965 0.0
12966 0.0
12967 0.0
12968 0.0
12969 0.0
12970 0.27276999999999996
12971 0.0
12972 0.0
12973 0.0
12974 0.0
12975 0.0
12976 0.0
12977 0.0
12978 0.0
12979 0.0
12980 0.0
12981 0.0
12982 0.0
12983 0.0
12984 0.0
12985 0.0
12986 0.27276999999999996
12987 0.0
12988 0.0
12989 0.0
12990 0.0
12991 0.0
12992 0.0
12993 0.0
12994 0.0
12995 0.0
12996 0.0
12997 0.0
12998 0.0
12999 0.0
13000 0.0
13001 0.0
13002 0.0
13003 0.0
13004 0.0
13005 0.0
13006 0.27276999999999996
13007 0.0
13008 0.0
13009 0.0
13010 0.0
13011 0.0
13012 0.0
13013 0.0
13014 0.0
13015 0.0
13016 0.0
13017 0.0
13018 0.0
13019 0.0
13020 0.0
13021 0.0
13022 0.0
13023 0.0
13024 0.0
13025 0.0
13026 0.0
13027 0.0
13028 0.0
13029 0.0
13030 0.0
13031 0.0
13032 0.0
13033 0.0
13034 0.0
13035 0.0
13036 0.0
13037 0.0
13038 0.0
13039 0.0
13040 0.0
13041 0.27276999999999996
13042 0.0
13043 0.0
13044 0.0
13045 0.0
13046 0.0
13047 0.0
13048 0.0
13049 0.0
13050 0.0
13051 0.0
13052 0.0
13053 0.0
13054 0.0
13055 0.27276999999999996
13056 0.0
13057 0.0
13058 0.0
13059 0.0
13060 0.0
13061 0.0
13062 0.0
13063 0.0
13064 0.0
13065 0.0
13066 0.0
13067 0.0
13068 0.0
13069 0.0
13070 0.0
13071 0.0
13072 0.0
13073 0.0
13074 0.0
13075 0.0
13076 0.0
13077 0.0
13078 0.0
13079 0.0
13080 0.0
13081 0.0
13082 0.0
13083 0.0
13084 0.0
13085 0.27276999999999996
13086 0.0
13087 0.0
13088 0.0
13089 0.0
13090 0.0
13091 0.0
13092 0.0
13093 0.0
13094 0.0
13095 0.0
13096 0.0
13097 0.0
13098 0.0
13099 0.0
13100 0.0
13101 0.0
13102 0.0
13103 0.0
13104 0.0
13105 0.0
13106 0.0
13107 0.0
13108 0.0
13109 0.0
13110 0.0
13111 0.0
13112 0.0
13113 0.0
13114 0.0
13115 0.0
13116 0.0
13117 0.0
13118 0.0
13119 0.0
13120 0.0
13121 0.0
13122 0.0
13123 0.0
13124 0.0
13125 0.27276999999999996
13126 0.0
13127 0.0
13128 0.27276999999999996
13129 0.0
13130 0.0
13131 0.0
13132 0.0
13133 0.0
13134 0.0
13135 0.0
13136 0.0
13137 0.0
13138 0.0
13139 0.0
13140 0.0
13141 0.0
13142 0.0
13143 0.0
13144 0.0
13145 0.0
13146 0.0
13147 0.0
13148 0.0
13149 0.0
13150 0.0
13151 0.0
13152 0.0
13153 0.0
13154 0.0
13155 0.0
13156 0.0
13157 0.27276999999999996
13158 0.0
13159 0.0
13160 0.0
13161 0.0
13162 0.0
13163 0.0
13164 0.0
13165 0.0
13166 0.0
13167 0.0
13168 0.0
13169 0.0
13170 0.0
13171 0.0
13172 0.0
13173 0.0
13174 0.0
13175 0.0
13176 0.0
13177 0.0
13178 0.27276999999999996
13179 0.0
13180 0.0
13181 0.0
13182 0.0
13183 0.0
13184 0.0
13185 0.0
13186 0.27276999999999996
13187 0.0
13188 0.0
13189 0.0
13190 0.0
13191 0.0
13192 0.27276999999999996
13193 0.0
13194 0.0
13195 0.0
13196 0.0
13197 0.0
13198 0.0
13199 0.0
13200 0.0
13201 0.0
13202 0.0
13203 0.0
13204 0.0
13205 0.0
13206 0.0
13207 0.0
13208 0.27276999999999996
13209 0.0
13210 0.27276999999999996
13211 0.0
13212 0.0
13213 0.0
13214 0.0
13215 0.0
13216 0.0
13217 0.0
13218 0.0
13219 0.0
13220 0.0
13221 0.0
13222 0.0
13223 0.0
13224 0.0
13225 0.0
13226 0.0
13227 0.0
13228 0.0
13229 0.0
13230 0.0
13231 0.0
13232 0.0
13233 0.0
13234 0.0
13235 0.27276999999999996
13236 0.0
13237 0.0
13238 0.0
13239 0.27276999999999996
13240 0.0
13241 0.0
13242 0.0
13243 0.0
13244 0.27276999999999996
13245 0.27276999999999996
13246 0.0
13247 0.0
13248 0.0
13249 0.0
13250 0.0
13251 0.0
13252 0.0
13253 0.0
13254 0.0
13255 0.27276999999999996
13256 0.0
13257 0.0
13258 0.0
13259 0.0
13260 0.0
13261 0.27276999999999996
13262 0.0
13263 0.27276999999999996
13264 0.0
13265 0.0
13266 0.0
13267 0.27276999999999996
13268 0.0
13269 0.0
13270 0.0
13271 0.0
13272 0.0
13273 0.0
13274 0.0
13275 0.0
13276 0.0
13277 0.0
13278 0.0
13279 0.0
13280 0.0
13281 0.27276999999999996
13282 0.0
13283 0.0
13284 0.0
13285 0.0
13286 0.0
13287 0.0
13288 0.0
13289 0.0
13290 0.0
13291 0.0
13292 0.0
13293 0.0
13294 0.0
13295 0.0
13296 0.0
13297 0.0
13298 0.0
13299 0.0
13300 0.0
13301 0.0
13302 0.0
13303 0.0
13304 0.0
13305 0.0
13306 0.0
13307 0.0
13308 0.0
13309 0.0
13310 0.27276999999999996
13311 0.0
13312 0.0
13313 0.0
13314 0.0
13315 0.0
13316 0.27276999999999996
13317 0.0
13318 0.0
13319 0.0
13320 0.0
13321 0.0
13322 0.0
13323 0.0
13324 0.0
13325 0.0
13326 0.0
13327 0.0
13328 0.0
13329 0.0
13330 0.0
13331 0.81831
13332 0.27276999999999996
13333 0.0
13334 0.0
13335 0.0
13336 0.0
13337 0.0
13338 0.0
13339 0.0
13340 0.0
13341 0.27276999999999996
13342 0.27276999999999996
13343 0.0
13344 0.0
13345 0.0
13346 0.0
13347 0.0
13348 0.0
13349 0.0
13350 0.0
13351 0.0
13352 0.0
13353 0.27276999999999996
13354 0.0
13355 0.0
13356 0.0
13357 0.0
13358 0.0
13359 0.0
13360 0.0
13361 0.0
13362 0.0
13363 0.27276999999999996
13364 0.27276999999999996
13365 0.0
13366 0.0
13367 0.0
13368 0.0
13369 0.0
13370 0.0
13371 0.0
13372 0.0
13373 0.0
13374 0.0
13375 0.0
13376 0.0
13377 0.0
13378 0.0
13379 0.0
13380 0.0
13381 0.0
13382 0.0
13383 0.27276999999999996
13384 0.0
13385 0.0
13386 0.0
13387 0.0
13388 0.0
13389 0.0
13390 0.0
13391 0.27276999999999996
13392 0.27276999999999996
13393 0.0
13394 0.0
13395 0.0
13396 0.0
13397 0.0
13398 0.0
13399 0.0
13400 0.0
13401 0.0
13402 0.0
13403 0.0
13404 0.0
13405 0.0
13406 0.0
13407 0.0
13408 0.0
13409 0.0
13410 0.27276999999999996
13411 0.0
13412 0.0
13413 0.0
13414 0.0
13415 0.0
13416 0.0
13417 0.0
13418 0.0
13419 0.0
13420 0.0
13421 0.0
13422 0.0
13423 0.0
13424 0.0
13425 0.0
13426 0.0
13427 0.0
13428 0.0
13429 0.5455399999999999
13430 0.0
13431 0.0
13432 0.0
13433 0.0
13434 0.0
13435 0.0
13436 0.0
13437 0.0
13438 0.0
13439 0.0
13440 0.0
13441 0.0
13442 0.0
13443 0.0
13444 0.0
13445 0.0
13446 0.0
13447 0.0
13448 0.0
13449 0.0
13450 0.0
13451 0.0
13452 0.0
13453 0.0
13454 0.0
13455 0.0
13456 0.0
13457 0.0
13458 0.0
13459 0.0
13460 0.0
13461 0.0
13462 0.0
13463 0.0
13464 0.0
13465 0.0
13466 0.0
13467 0.0
13468 0.0
13469 0.0
13470 0.0
13471 0.0
13472 0.0
13473 0.0
13474 0.0
13475 0.0
13476 0.0
13477 0.27276999999999996
13478 0.0
13479 0.0
13480 0.0
13481 0.0
13482 0.0
13483 0.0
13484 0.5455399999999999
13485 0.27276999999999996
13486 0.0
13487 0.0
13488 0.0
13489 0.0
13490 0.0
13491 0.0
13492 0.0
13493 0.0
13494 0.0
13495 0.0
13496 0.0
13497 0.0
13498 0.0
13499 0.27276999999999996
13500 0.0
13501 0.5455399999999999
13502 0.0
13503 0.0
13504 0.0
13505 0.0
13506 0.0
13507 0.0
13508 0.0
13509 0.0
13510 0.0
13511 0.27276999999999996
13512 0.0
13513 0.0
13514 0.0
13515 0.0
13516 0.27276999999999996
13517 0.0
13518 0.0
13519 0.0
13520 0.27276999999999996
13521 0.0
13522 0.0
13523 0.0
13524 0.0
13525 0.0
13526 0.0
13527 0.0
13528 0.0
13529 0.0
13530 0.0
13531 0.0
13532 0.0
13533 0.0
13534 0.0
13535 0.0
13536 0.0
13537 0.0
13538 0.0
13539 0.0
13540 0.0
13541 0.27276999999999996
13542 0.0
13543 0.0
13544 0.0
13545 0.0
13546 0.0
13547 0.0
13548 0.0
13549 0.0
13550 0.0
13551 0.0
13552 0.0
13553 0.0
13554 0.0
13555 0.0
13556 0.0
13557 0.0
13558 0.0
13559 0.0
13560 0.0
13561 0.0
13562 0.0
13563 0.0
13564 0.0
13565 0.0
13566 0.0
13567 0.0
13568 0.0
13569 0.0
13570 0.0
13571 0.0
13572 0.0
13573 0.0
13574 0.0
13575 0.0
13576 0.0
13577 0.0
13578 0.0
13579 0.0
13580 0.27276999999999996
13581 0.0
13582 0.0
13583 0.0
13584 0.0
13585 0.0
13586 0.0
13587 0.0
13588 0.0
13589 0.0
13590 0.0
13591 0.0
13592 0.0
13593 0.0
13594 0.27276999999999996
13595 0.0
13596 0.0
13597 0.27276999999999996
13598 0.27276999999999996
13599 0.0
13600 0.0
13601 0.27276999999999996
13602 0.0
13603 0.0
13604 0.0
13605 0.0
13606 0.0
13607 0.0
13608 0.0
13609 0.0
13610 0.0
13611 0.0
13612 0.0
13613 0.0
13614 0.0
13615 0.0
13616 0.27276999999999996
13617 0.0
13618 0.0
13619 0.0
13620 0.0
13621 0.5455399999999999
13622 0.0
13623 0.27276999999999996
13624 0.0
13625 0.0
13626 0.27276999999999996
13627 0.0
13628 0.0
13629 0.0
13630 0.0
13631 0.0
13632 0.27276999999999996
13633 0.0
13634 0.5455399999999999
13635 0.0
13636 0.0
13637 0.0
13638 0.0
13639 0.0
13640 0.0
13641 0.0
13642 0.0
13643 0.0
13644 0.0
13645 0.0
13646 0.0
13647 0.0
13648 0.0
13649 0.0
13650 0.0
13651 0.0
13652 0.0
13653 0.0
13654 0.0
13655 0.0
13656 0.0
13657 0.0
13658 0.0
13659 0.0
13660 0.0
13661 0.0
13662 0.0
13663 0.27276999999999996
13664 0.0
13665 0.0
13666 0.0
13667 0.0
13668 0.0
13669 0.0
13670 0.0
13671 0.0
13672 0.0
13673 0.0
13674 0.0
13675 0.0
13676 0.0
13677 0.0
13678 0.0
13679 0.0
13680 0.0
13681 0.0
13682 0.0
13683 0.0
13684 0.0
13685 0.0
13686 0.0
13687 0.0
13688 0.0
13689 0.0
13690 0.0
13691 0.0
13692 0.0
13693 0.0
13694 0.0
13695 0.0
13696 0.0
13697 0.27276999999999996
13698 0.0
13699 0.0
13700 0.0
13701 0.0
13702 0.0
13703 0.0
13704 0.0
13705 0.0
13706 0.0
13707 0.27276999999999996
13708 0.0
13709 0.0
13710 0.0
13711 0.27276999999999996
13712 0.0
13713 0.0
13714 0.0
13715 0.0
13716 0.27276999999999996
13717 0.0
13718 0.0
13719 0.0
13720 0.0
13721 0.0
13722 0.0
13723 0.27276999999999996
13724 0.0
13725 0.0
13726 0.0
13727 0.0
13728 0.0
13729 0.0
13730 0.0
13731 0.0
13732 0.0
13733 0.0
13734 0.0
13735 0.27276999999999996
13736 0.0
13737 0.0
13738 0.0
13739 0.0
13740 0.0
13741 0.0
13742 0.0
13743 0.0
13744 0.27276999999999996
13745 0.0
13746 0.0
13747 0.0
13748 0.0
13749 0.0
13750 0.27276999999999996
13751 0.0
13752 0.0
13753 0.0
13754 0.27276999999999996
13755 0.0
13756 0.0
13757 0.0
13758 0.0
13759 0.0
13760 0.0
13761 0.0
13762 0.0
13763 0.0
13764 0.0
13765 0.0
13766 0.0
13767 0.0
13768 0.0
13769 0.0
13770 0.0
13771 0.0
13772 0.0
13773 0.0
13774 0.0
13775 0.0
13776 0.0
13777 0.0
13778 0.0
13779 0.0
13780 0.0
13781 0.0
13782 0.0
13783 0.0
13784 0.0
13785 0.0
13786 0.0
13787 0.0
13788 0.27276999999999996
13789 0.0
13790 0.0
13791 0.0
13792 0.0
13793 0.0
13794 0.0
13795 0.0
13796 0.0
13797 0.0
13798 0.0
13799 0.0
13800 0.0
13801 0.0
13802 0.0
13803 0.0
13804 0.0
13805 0.0
13806 0.0
13807 0.0
13808 0.0
13809 0.0
13810 0.0
13811 0.0
13812 0.0
13813 0.0
13814 0.0
13815 0.0
13816 0.0
13817 0.0
13818 0.0
13819 0.0
13820 0.0
13821 0.0
13822 0.0
13823 0.0
13824 0.0
13825 0.0
13826 0.27276999999999996
13827 0.27276999999999996
13828 0.0
13829 0.0
13830 0.0
13831 0.0
13832 0.0
13833 0.0
13834 0.0
13835 0.0
13836 0.0
13837 0.0
13838 0.0
13839 0.0
13840 0.0
13841 0.0
13842 0.0
13843 0.0
13844 0.0
13845 0.0
13846 0.0
13847 0.0
13848 0.0
13849 0.0
13850 0.0
13851 0.0
13852 0.0
13853 0.0
13854 0.0
13855 0.0
13856 0.0
13857 0.0
13858 0.0
13859 0.27276999999999996
13860 0.0
13861 0.0
13862 0.0
13863 0.0
13864 0.0
13865 0.0
13866 0.0
13867 0.0
13868 0.0
13869 0.0
13870 0.0
13871 0.0
13872 0.0
13873 0.0
13874 0.0
13875 0.0
13876 0.0
13877 0.0
13878 0.0
13879 0.0
13880 0.0
13881 0.0
13882 0.0
13883 0.0
13884 0.0
13885 0.0
13886 0.27276999999999996
13887 0.0
13888 0.0
13889 0.0
13890 0.0
13891 0.0
13892 0.0
13893 0.0
13894 0.0
13895 0.0
13896 0.0
13897 0.0
13898 0.0
13899 0.0
13900 0.0
13901 0.27276999999999996
13902 0.0
13903 0.0
13904 0.0
13905 0.0
13906 0.0
13907 0.0
13908 0.0
13909 0.0
13910 0.0
13911 0.0
13912 0.0
13913 0.0
13914 0.0
13915 0.0
13916 0.0
13917 0.0
13918 0.0
13919 0.0
13920 0.0
13921 0.0
13922 0.0
13923 0.0
13924 0.0
13925 0.27276999999999996
13926 0.0
13927 0.0
13928 0.0
13929 0.0
13930 0.0
13931 0.0
13932 0.0
13933 0.0
13934 0.0
13935 0.0
13936 0.0
13937 0.0
13938 0.0
13939 0.0
13940 0.0
13941 0.0
13942 0.0
13943 0.0
13944 0.0
13945 0.0
13946 0.0
13947 0.0
13948 0.0
13949 0.0
13950 0.0
13951 0.0
13952 0.0
13953 0.0
13954 0.0
13955 0.0
13956 0.0
13957 0.0
13958 0.0
13959 0.0
13960 0.0
13961 0.0
13962 0.0
13963 0.0
13964 0.0
13965 0.0
13966 0.0
13967 0.0
13968 0.0
13969 0.0
13970 0.0
13971 0.0
13972 0.0
13973 0.0
13974 0.0
13975 0.0
13976 0.0
13977 0.0
13978 0.0
13979 0.27276999999999996
13980 0.0
13981 0.0
13982 0.0
13983 0.0
13984 0.0
13985 0.0
13986 0.0
13987 0.0
13988 0.0
13989 0.0
13990 0.27276999999999996
13991 0.0
13992 0.0
13993 0.0
13994 0.0
13995 0.0
13996 0.0
13997 0.0
13998 0.0
13999 0.0
14000 0.27276999999999996
14001 0.0
14002 0.0
14003 0.0
14004 0.0
14005 0.0
14006 0.0
14007 0.0
14008 0.0
14009 0.0
14010 0.0
14011 0.0
14012 0.0
14013 0.0
14014 0.0
14015 0.27276999999999996
14016 0.0
14017 0.0
14018 0.0
14019 0.0
14020 0.0
14021 0.0
14022 0.0
14023 0.0
14024 0.0
14025 0.0
14026 0.0
14027 0.0
14028 0.0
14029 0.0
14030 0.0
14031 0.0
14032 0.0
14033 0.0
14034 0.0
14035 0.0
14036 0.0
14037 0.0
14038 0.0
14039 0.0
14040 0.0
14041 0.0
14042 0.0
14043 0.0
14044 0.0
14045 0.0
14046 0.0
14047 0.0
14048 0.0
14049 0.0
14050 0.0
14051 0.0
14052 0.0
14053 0.0
14054 0.0
14055 0.0
14056 0.0
14057 0.0
14058 0.0
14059 0.0
14060 0.0
14061 0.0
14062 0.0
14063 0.0
14064 0.0
14065 0.0
14066 0.0
14067 0.0
14068 0.0
14069 0.0
14070 0.0
14071 0.0
14072 0.0
14073 0.27276999999999996
14074 0.27276999999999996
14075 0.0
14076 0.0
14077 0.0
14078 0.0
14079 0.0
14080 0.0
14081 0.0
14082 0.0
14083 0.27276999999999996
14084 0.0
14085 0.0
14086 0.0
14087 0.0
14088 0.0
14089 0.0
14090 0.0
14091 0.0
14092 0.0
14093 0.0
14094 0.0
14095 0.0
14096 0.0
14097 0.0
14098 0.0
14099 0.0
14100 0.0
14101 0.0
14102 0.0
14103 0.0
14104 0.0
14105 0.0
14106 0.0
14107 0.0
14108 0.0
14109 0.0
14110 0.0
14111 0.0
14112 0.0
14113 0.0
14114 0.0
14115 0.0
14116 0.0
14117 0.0
14118 0.0
14119 0.0
14120 0.0
14121 0.0
14122 0.0
14123 0.5455399999999999
14124 0.0
14125 0.0
14126 0.0
14127 0.0
14128 0.0
14129 0.0
14130 0.0
14131 0.0
14132 0.0
14133 0.0
14134 0.0
14135 0.0
14136 0.0
14137 0.0
14138 0.0
14139 0.27276999999999996
14140 0.0
14141 0.0
14142 0.0
14143 0.0
14144 0.27276999999999996
14145 0.0
14146 0.0
14147 0.0
14148 0.0
14149 0.0
14150 0.0
14151 0.0
14152 0.0
14153 0.0
14154 0.0
14155 0.0
14156 0.0
14157 0.0
14158 0.0
14159 0.0
14160 0.0
14161 0.0
14162 0.0
14163 0.0
14164 0.0
14165 0.0
14166 0.0
14167 0.0
14168 0.0
14169 0.0
14170 0.0
14171 0.0
14172 0.0
14173 0.0
14174 0.0
14175 0.0
14176 0.0
14177 0.0
14178 0.0
14179 0.0
14180 0.0
14181 0.0
14182 0.0
14183 0.0
14184 0.0
14185 0.0
14186 0.0
14187 0.0
14188 0.0
14189 0.0
14190 0.0
14191 0.0
14192 0.0
14193 0.0
14194 0.0
14195 0.0
14196 0.0
14197 0.0
14198 0.0
14199 0.0
14200 0.0
14201 0.0
14202 0.0
14203 0.0
14204 0.0
14205 0.0
14206 0.0
14207 0.0
14208 0.0
14209 0.0
14210 0.0
14211 0.0
14212 0.0
14213 0.0
14214 0.0
14215 0.0
14216 0.0
14217 0.0
14218 0.0
14219 0.0
14220 0.0
14221 0.0
14222 0.0
14223 0.0
14224 0.0
14225 0.0
14226 0.0
14227 0.5455399999999999
14228 0.0
14229 0.0
14230 0.0
14231 0.0
14232 0.0
14233 0.0
14234 0.0
14235 0.0
14236 0.0
14237 0.0
14238 0.0
14239 0.0
14240 0.0
14241 0.27276999999999996
14242 0.0
14243 0.0
14244 0.0
14245 0.0
14246 0.0
14247 0.0
14248 0.0
14249 0.0
14250 0.0
14251 0.0
14252 0.0
14253 0.0
14254 0.0
14255 0.0
14256 0.0
14257 0.27276999999999996
14258 0.0
14259 0.0
14260 0.0
14261 0.0
14262 0.0
14263 0.0
14264 0.0
14265 0.0
14266 0.0
14267 0.0
14268 0.0
14269 0.0
14270 0.0
14271 0.0
14272 0.0
14273 0.0
14274 0.0
14275 0.0
14276 0.0
14277 0.0
14278 0.0
14279 0.0
14280 0.0
14281 0.0
14282 0.27276999999999996
14283 0.0
14284 0.27276999999999996
14285 0.0
14286 0.0
14287 0.0
14288 0.0
14289 0.0
14290 0.0
14291 0.0
14292 0.0
14293 0.0
14294 0.0
14295 0.0
14296 0.0
14297 0.0
14298 0.0
14299 0.0
14300 0.0
14301 0.0
14302 0.0
14303 0.0
14304 0.0
14305 0.0
14306 0.0
14307 0.0
14308 0.0
14309 0.0
14310 0.0
14311 0.0
14312 0.0
14313 0.0
14314 0.0
14315 0.0
14316 0.0
14317 0.0
14318 0.0
14319 0.0
14320 0.0
14321 0.0
14322 0.0
14323 0.0
14324 0.0
14325 0.0
14326 0.0
14327 0.27276999999999996
14328 0.0
14329 0.0
14330 0.0
14331 0.0
14332 0.0
14333 0.0
14334 0.27276999999999996
14335 0.0
14336 0.0
14337 0.0
14338 0.0
14339 0.0
14340 0.0
14341 0.0
14342 0.0
14343 0.0
14344 0.0
14345 0.27276999999999996
14346 0.0
14347 0.0
14348 0.0
14349 0.0
14350 0.0
14351 0.0
14352 0.0
14353 0.0
14354 0.0
14355 0.0
14356 0.0
14357 0.0
14358 0.0
14359 0.0
14360 0.0
14361 0.0
14362 0.0
14363 0.0
14364 0.0
14365 0.0
14366 0.0
14367 0.0
14368 0.0
14369 0.0
14370 0.0
14371 0.0
14372 0.0
14373 0.0
14374 0.0
14375 0.0
14376 0.0
14377 0.0
14378 0.27276999999999996
14379 0.0
14380 0.0
14381 0.0
14382 0.0
14383 0.0
14384 0.0
14385 0.0
14386 0.27276999999999996
14387 0.0
14388 0.0
14389 0.0
14390 0.0
14391 0.0
14392 0.0
14393 0.0
14394 0.0
14395 0.0
14396 0.0
14397 0.0
14398 0.0
14399 0.0
14400 0.0
14401 0.0
14402 0.0
14403 0.0
14404 0.0
14405 0.0
14406 0.0
14407 0.0
14408 0.0
14409 0.0
14410 0.0
14411 0.0
14412 0.0
14413 0.0
14414 0.0
14415 0.0
14416 0.0
14417 0.0
14418 0.27276999999999996
14419 0.0
14420 0.0
14421 0.0
14422 0.0
14423 0.0
14424 0.0
14425 0.0
14426 0.0
14427 0.0
14428 0.27276999999999996
14429 0.0
14430 0.0
14431 0.0
14432 0.0
14433 0.0
14434 0.0
14435 0.0
14436 0.27276999999999996
14437 0.0
14438 0.0
14439 0.0
14440 0.0
14441 0.0
14442 0.0
14443 0.0
14444 0.27276999999999996
14445 0.0
14446 0.0
14447 0.0
14448 0.0
14449 0.27276999999999996
14450 0.0
14451 0.0
14452 0.0
14453 0.0
14454 0.27276999999999996
14455 0.0
14456 0.0
14457 0.0
14458 0.0
14459 0.0
14460 0.0
14461 0.0
14462 0.0
14463 0.0
14464 0.0
14465 0.0
14466 0.0
14467 0.0
14468 0.0
14469 0.0
14470 0.0
14471 0.0
14472 0.0
14473 0.0
14474 0.0
14475 0.0
14476 0.0
14477 0.0
14478 0.0
14479 0.0
14480 0.0
14481 0.0
14482 0.0
14483 0.27276999999999996
14484 0.0
14485 0.0
14486 0.0
14487 0.0
14488 0.0
14489 0.0
14490 0.0
14491 0.0
14492 0.0
14493 0.0
14494 0.0
14495 0.0
14496 0.0
14497 0.0
14498 0.0
14499 0.0
14500 0.0
14501 0.0
14502 0.0
14503 0.0
14504 0.0
14505 0.0
14506 0.0
14507 0.0
14508 0.0
14509 0.0
14510 0.0
14511 0.0
14512 0.27276999999999996
14513 0.0
14514 0.0
14515 0.0
14516 0.0
14517 0.0
14518 0.0
14519 0.0
14520 0.0
14521 0.0
14522 0.0
14523 0.0
14524 0.0
14525 0.0
14526 0.0
14527 0.0
14528 0.0
14529 0.0
14530 0.0
14531 0.0
14532 0.27276999999999996
14533 0.0
14534 0.0
14535 0.0
14536 0.0
14537 0.0
14538 0.0
14539 0.0
14540 0.0
14541 0.0
14542 0.0
14543 0.0
14544 0.27276999999999996
14545 0.0
14546 0.0
14547 0.0
14548 0.0
14549 0.0
14550 0.0
14551 0.27276999999999996
14552 0.0
14553 0.0
14554 0.0
14555 0.0
14556 0.0
14557 0.0
14558 0.27276999999999996
14559 0.0
14560 0.0
14561 0.0
14562 0.27276999999999996
14563 0.0
14564 0.0
14565 0.0
14566 0.0
14567 0.0
14568 0.0
14569 0.0
14570 0.0
14571 0.0
14572 0.0
14573 0.0
14574 0.0
14575 0.0
14576 0.0
14577 0.0
14578 0.0
14579 0.0
14580 0.0
14581 0.0
14582 0.0
14583 0.0
14584 0.0
14585 0.0
14586 0.0
14587 0.0
14588 0.0
14589 0.0
14590 0.0
14591 0.0
14592 0.0
14593 0.0
14594 0.0
14595 0.0
14596 0.0
14597 0.0
14598 0.0
14599 0.27276999999999996
14600 0.0
14601 0.0
14602 0.0
14603 0.0
14604 0.0
14605 0.0
14606 0.0
14607 0.0
14608 0.0
14609 0.0
14610 0.0
14611 0.0
14612 0.0
14613 0.0
14614 0.0
14615 0.0
14616 0.0
14617 0.0
14618 0.0
14619 0.0
14620 0.0
14621 0.0
14622 0.0
14623 0.0
14624 0.0
14625 0.0
14626 0.0
14627 0.0
14628 0.0
14629 0.0
14630 0.0
14631 0.0
14632 0.0
14633 0.0
14634 0.0
14635 0.0
14636 0.0
14637 0.0
14638 0.0
14639 0.0
14640 0.0
14641 0.0
14642 0.0
14643 0.0
14644 0.27276999999999996
14645 0.0
14646 0.0
14647 0.0
14648 0.0
14649 0.0
14650 0.0
14651 0.0
14652 0.0
14653 0.0
14654 0.0
14655 0.27276999999999996
14656 0.0
14657 0.0
14658 0.0
14659 0.0
14660 0.0
14661 0.0
14662 0.0
14663 0.0
14664 0.0
14665 0.0
14666 0.0
14667 0.27276999999999996
14668 0.0
14669 0.0
14670 0.0
14671 0.0
14672 0.0
14673 0.0
14674 0.0
14675 0.0
14676 0.0
14677 0.27276999999999996
14678 0.0
14679 0.0
14680 0.0
14681 0.0
14682 0.0
14683 0.0
14684 0.0
14685 0.0
14686 0.0
14687 0.0
14688 0.0
14689 0.0
14690 0.0
14691 0.0
14692 0.0
14693 0.0
14694 0.0
14695 0.0
14696 0.0
14697 0.0
14698 0.0
14699 0.0
14700 0.0
14701 0.0
14702 0.0
14703 0.0
14704 0.0
14705 0.27276999999999996
14706 0.0
14707 0.0
14708 0.0
14709 0.0
14710 0.0
14711 0.0
14712 0.0
14713 0.0
14714 0.0
14715 0.0
14716 0.0
14717 0.0
14718 0.0
14719 0.27276999999999996
14720 0.0
14721 0.0
14722 0.0
14723 0.0
14724 0.0
14725 0.0
14726 0.0
14727 0.0
14728 0.0
14729 0.0
14730 0.0
14731 0.0
14732 0.0
14733 0.0
14734 0.0
14735 0.27276999999999996
14736 0.0
14737 0.0
14738 0.0
14739 0.0
14740 0.0
14741 0.0
14742 0.0
14743 0.27276999999999996
14744 0.0
14745 0.0
14746 0.0
14747 0.0
14748 0.0
14749 0.0
14750 0.0
14751 0.0
14752 0.0
14753 0.0
14754 0.0
14755 0.0
14756 0.0
14757 0.0
14758 0.0
14759 0.0
14760 0.0
14761 0.0
14762 0.0
14763 0.0
14764 0.0
14765 0.0
14766 0.0
14767 0.0
14768 0.0
14769 0.0
14770 0.0
14771 0.0
14772 0.0
14773 0.0
14774 0.0
14775 0.0
14776 0.0
14777 0.0
14778 0.0
14779 0.0
14780 0.0
14781 0.0
14782 0.27276999999999996
14783 0.0
14784 0.0
14785 0.0
14786 0.0
14787 0.0
14788 0.0
14789 0.0
14790 0.0
14791 0.0
14792 0.27276999999999996
14793 0.0
14794 0.0
14795 0.0
14796 0.0
14797 0.0
14798 0.27276999999999996
14799 0.0
14800 0.0
14801 0.0
14802 0.0
14803 0.0
14804 0.0
14805 0.0
14806 0.0
14807 0.0
14808 0.0
14809 0.0
14810 0.27276999999999996
14811 0.0
14812 0.0
14813 0.0
14814 0.0
14815 0.0
14816 0.0
14817 0.0
14818 0.0
14819 0.0
14820 0.0
14821 0.0
14822 0.0
14823 0.0
14824 0.0
14825 0.0
14826 0.0
14827 0.0
14828 0.0
14829 0.0
14830 0.0
14831 0.0
14832 0.0
14833 0.0
14834 0.0
14835 0.0
14836 0.0
14837 0.0
14838 0.0
14839 0.0
14840 0.0
14841 0.0
14842 0.27276999999999996
14843 0.0
14844 0.0
14845 0.0
14846 0.0
14847 0.0
14848 0.0
14849 0.0
14850 0.0
14851 0.0
14852 0.0
14853 0.0
14854 0.0
14855 0.0
14856 0.0
14857 0.0
14858 0.0
14859 0.0
14860 0.0
14861 0.0
14862 0.0
14863 0.0
14864 0.0
14865 0.0
14866 0.0
14867 0.0
14868 0.0
14869 0.0
14870 0.27276999999999996
14871 0.0
14872 0.0
14873 0.0
14874 0.0
14875 0.0
14876 0.27276999999999996
14877 0.0
14878 0.0
14879 0.0
14880 0.0
14881 0.0
14882 0.0
14883 0.0
14884 0.0
14885 0.27276999999999996
14886 0.0
14887 0.27276999999999996
14888 0.0
14889 0.0
14890 0.0
14891 0.0
14892 0.27276999999999996
14893 0.5455399999999999
14894 0.0
14895 0.0
14896 0.0
14897 0.0
14898 0.0
14899 0.0
14900 0.0
14901 0.0
14902 0.0
14903 0.0
14904 0.27276999999999996
14905 0.27276999999999996
14906 0.0
14907 0.0
14908 0.0
14909 0.0
14910 0.0
14911 0.0
14912 0.0
14913 0.0
14914 0.0
14915 0.0
14916 0.0
14917 0.0
14918 0.0
14919 0.0
14920 0.0
14921 0.0
14922 0.0
14923 0.0
14924 0.0
14925 0.0
14926 0.0
14927 0.0
14928 0.0
14929 0.0
14930 0.0
14931 0.0
14932 0.0
14933 0.0
14934 0.27276999999999996
14935 0.0
14936 0.0
14937 0.0
14938 0.0
14939 0.0
14940 0.0
14941 0.0
14942 0.0
14943 0.0
14944 0.0
14945 0.0
14946 0.0
14947 0.0
14948 0.0
14949 0.27276999999999996
14950 0.0
14951 0.0
14952 0.0
14953 0.0
14954 0.0
14955 0.0
14956 0.0
14957 0.0
14958 0.0
14959 0.0
14960 0.0
14961 0.27276999999999996
14962 0.0
14963 0.27276999999999996
14964 0.0
14965 0.0
14966 0.0
14967 0.0
14968 0.0
14969 0.0
14970 0.0
14971 0.0
14972 0.27276999999999996
14973 0.0
14974 0.0
14975 0.0
14976 0.0
14977 0.0
14978 0.0
14979 0.0
14980 0.0
14981 0.27276999999999996
14982 0.0
14983 0.0
14984 0.0
14985 0.0
14986 0.0
14987 0.0
14988 0.0
14989 0.0
14990 0.27276999999999996
14991 0.0
14992 0.0
14993 0.0
14994 0.0
14995 0.0
14996 0.0
14997 0.0
14998 0.27276999999999996
14999 0.0
15000 0.0
15001 0.0
15002 0.0
15003 0.0
15004 0.0
15005 0.0
15006 0.0
15007 0.0
15008 0.0
15009 0.27276999999999996
15010 0.0
15011 0.0
15012 0.0
15013 0.0
15014 0.27276999999999996
15015 0.0
15016 0.0
15017 0.0
15018 0.0
15019 0.0
15020 0.0
15021 0.0
15022 0.0
15023 0.0
15024 0.0
15025 0.0
15026 0.0
15027 0.0
15028 0.0
15029 0.0
15030 0.0
15031 0.0
15032 0.0
15033 0.0
15034 0.0
15035 0.27276999999999996
15036 0.0
15037 0.0
15038 0.0
15039 0.0
15040 0.0
15041 0.0
15042 0.0
15043 0.0
15044 0.0
15045 0.0
15046 0.0
15047 0.0
15048 0.0
15049 0.0
15050 0.0
15051 0.27276999999999996
15052 0.0
15053 0.0
15054 0.0
15055 0.0
15056 0.0
15057 0.0
15058 0.27276999999999996
15059 0.0
15060 0.0
15061 0.0
15062 0.0
15063 0.0
15064 0.0
15065 0.0
15066 0.0
15067 0.0
15068 0.0
15069 0.0
15070 0.0
15071 0.0
15072 0.0
15073 0.0
15074 0.0
15075 0.0
15076 0.0
15077 0.0
15078 0.0
15079 0.0
15080 0.0
15081 0.0
15082 0.0
15083 0.0
15084 0.0
15085 0.0
15086 0.27276999999999996
15087 0.0
15088 0.0
15089 0.0
15090 0.0
15091 0.0
15092 0.0
15093 0.0
15094 0.0
15095 0.0
15096 0.0
15097 0.0
15098 0.0
15099 0.0
15100 0.0
15101 0.0
15102 0.0
15103 0.0
15104 0.0
15105 0.0
15106 0.0
15107 0.0
15108 0.0
15109 0.0
15110 0.0
15111 0.0
15112 0.0
15113 0.0
15114 0.0
15115 0.0
15116 0.0
15117 0.0
15118 0.0
15119 0.0
15120 0.0
15121 0.0
15122 0.0
15123 0.0
15124 0.0
15125 0.0
15126 0.0
15127 0.0
15128 0.0
15129 0.0
15130 0.0
15131 0.0
15132 0.0
15133 0.0
15134 0.0
15135 0.0
15136 0.27276999999999996
15137 0.27276999999999996
15138 0.0
15139 0.0
15140 0.0
15141 0.0
15142 0.0
15143 0.27276999999999996
15144 0.0
15145 0.0
15146 0.0
15147 0.0
15148 0.0
15149 0.0
15150 0.0
15151 0.0
15152 0.27276999999999996
15153 0.0
15154 0.0
15155 0.0
15156 0.0
15157 0.0
15158 0.0
15159 0.0
15160 0.0
15161 0.0
15162 0.0
15163 0.0
15164 0.0
15165 0.0
15166 0.0
15167 0.0
15168 0.0
15169 0.0
15170 0.0
15171 0.0
15172 0.0
15173 0.0
15174 0.0
15175 0.0
15176 0.0
15177 0.0
15178 0.0
15179 0.0
15180 0.0
15181 0.0
15182 0.0
15183 0.0
15184 0.0
15185 0.0
15186 0.0
15187 0.0
15188 0.0
15189 0.0
15190 0.0
15191 0.0
15192 0.0
15193 0.0
15194 0.0
15195 0.0
15196 0.0
15197 0.0
15198 0.0
15199 0.0
15200 0.0
15201 0.0
15202 0.0
15203 0.0
15204 0.0
15205 0.0
15206 0.0
15207 0.0
15208 0.0
15209 0.0
15210 0.0
15211 0.0
15212 0.0
15213 0.0
15214 0.0
15215 0.0
15216 0.0
15217 0.0
15218 0.0
15219 0.0
15220 0.0
15221 0.0
15222 0.0
15223 0.0
15224 0.0
15225 0.0
15226 0.0
15227 0.0
15228 0.0
15229 0.0
15230 0.0
15231 0.0
15232 0.0
15233 0.0
15234 0.0
15235 0.27276999999999996
15236 0.0
15237 0.0
15238 0.0
15239 0.0
15240 0.0
15241 0.0
15242 0.0
15243 0.0
15244 0.0
15245 0.0
15246 0.0
15247 0.0
15248 0.0
15249 0.0
15250 0.0
15251 0.0
15252 0.0
15253 0.0
15254 0.0
15255 0.0
15256 0.0
15257 0.0
15258 0.0
15259 0.0
15260 0.0
15261 0.0
15262 0.0
15263 0.0
15264 0.0
15265 0.0
15266 0.0
15267 0.0
15268 0.27276999999999996
15269 0.0
15270 0.27276999999999996
15271 0.0
15272 0.0
15273 0.0
15274 0.0
15275 0.0
15276 0.0
15277 0.0
15278 0.0
15279 0.0
15280 0.0
15281 0.0
15282 0.0
15283 0.27276999999999996
15284 0.0
15285 0.0
15286 0.0
15287 0.0
15288 0.0
15289 0.0
15290 0.0
15291 0.0
15292 0.0
15293 0.0
15294 0.0
15295 0.27276999999999996
15296 0.0
15297 0.0
15298 0.0
15299 0.0
15300 0.0
15301 0.0
15302 0.0
15303 0.0
15304 0.0
15305 0.0
15306 0.0
15307 0.0
15308 0.0
15309 0.0
15310 0.0
15311 0.0
15312 0.0
15313 0.0
15314 0.0
15315 0.0
15316 0.0
15317 0.0
15318 0.0
15319 0.27276999999999996
15320 0.0
15321 0.0
15322 0.0
15323 0.0
15324 0.0
15325 0.0
15326 0.0
15327 0.0
15328 0.0
15329 0.0
15330 0.0
15331 0.0
15332 0.0
15333 0.0
15334 0.0
15335 0.0
15336 0.0
15337 0.0
15338 0.0
15339 0.0
15340 0.0
15341 0.0
15342 0.27276999999999996
15343 0.0
15344 0.0
15345 0.0
15346 0.0
15347 0.0
15348 0.0
15349 0.0
15350 0.0
15351 0.0
15352 0.0
15353 0.0
15354 0.0
15355 0.0
15356 0.0
15357 0.0
15358 0.0
15359 0.0
15360 0.0
15361 0.0
15362 0.0
15363 0.0
15364 0.0
15365 0.0
15366 0.0
15367 0.0
15368 0.0
15369 0.0
15370 0.0
15371 0.0
15372 0.0
15373 0.0
15374 0.0
15375 0.0
15376 0.0
15377 0.0
15378 0.0
15379 0.27276999999999996
15380 0.0
15381 0.0
15382 0.27276999999999996
15383 0.0
15384 0.0
15385 0.0
15386 0.0
15387 0.0
15388 0.0
15389 0.0
15390 0.0
15391 0.0
15392 0.27276999999999996
15393 0.0
15394 0.0
15395 0.0
15396 0.0
15397 0.0
15398 0.0
15399 0.0
15400 0.0
15401 0.0
15402 0.0
15403 0.0
15404 0.0
15405 0.27276999999999996
15406 0.0
15407 0.0
15408 0.0
15409 0.0
15410 0.0
15411 0.0
15412 0.0
15413 0.0
15414 0.0
15415 0.0
15416 0.0
15417 0.0
15418 0.0
15419 0.0
15420 0.0
15421 0.0
15422 0.0
15423 0.0
15424 0.0
15425 0.0
15426 0.0
15427 0.0
15428 0.0
15429 0.0
15430 0.0
15431 0.0
15432 0.0
15433 0.0
15434 0.0
15435 0.0
15436 0.0
15437 0.0
15438 0.0
15439 0.0
15440 0.0
15441 0.0
15442 0.0
15443 0.0
15444 0.0
15445 0.0
15446 0.0
15447 0.0
15448 0.0
15449 0.0
15450 0.0
15451 0.0
15452 0.0
15453 0.0
15454 0.0
15455 0.0
15456 0.0
15457 0.0
15458 0.0
15459 0.0
15460 0.0
15461 0.0
15462 0.0
15463 0.0
15464 0.0
15465 0.0
15466 0.0
15467 0.0
15468 0.0
15469 0.0
15470 0.0
15471 0.0
15472 0.0
15473 0.0
15474 0.0
15475 0.0
15476 0.0
15477 0.0
15478 0.0
15479 0.27276999999999996
15480 0.0
15481 0.0
15482 0.0
15483 0.0
15484 0.0
15485 0.0
15486 0.0
15487 0.0
15488 0.0
15489 0.0
15490 0.0
15491 0.0
15492 0.0
15493 0.0
15494 0.0
15495 0.0
15496 0.0
15497 0.0
15498 0.0
15499 0.0
15500 0.0
15501 0.0
15502 0.27276999999999996
15503 0.27276999999999996
15504 0.0
15505 0.0
15506 0.0
15507 0.0
15508 0.0
15509 0.0
15510 0.0
15511 0.0
15512 0.0
15513 0.0
15514 0.0
15515 0.0
15516 0.0
15517 0.0
15518 0.0
15519 0.0
15520 0.0
15521 0.0
15522 0.0
15523 0.0
15524 0.0
15525 0.0
15526 0.0
15527 0.0
15528 0.0
15529 0.0
15530 0.0
15531 0.0
15532 0.0
15533 0.0
15534 0.0
15535 0.0
15536 0.0
15537 0.0
15538 0.0
15539 0.0
15540 0.0
15541 0.0
15542 0.0
15543 0.0
15544 0.0
15545 0.0
15546 0.27276999999999996
15547 0.0
15548 0.0
15549 0.0
15550 0.0
15551 0.0
15552 0.0
15553 0.0
15554 0.0
15555 0.0
15556 0.0
15557 0.0
15558 0.0
15559 0.0
15560 0.0
15561 0.0
15562 0.0
15563 0.0
15564 0.0
15565 0.0
15566 0.0
15567 0.27276999999999996
15568 0.0
15569 0.5455399999999999
15570 0.0
15571 0.0
15572 0.0
15573 0.0
15574 0.0
15575 0.0
15576 0.0
15577 0.0
15578 0.0
15579 0.0
15580 0.0
15581 0.0
15582 0.0
15583 0.27276999999999996
15584 0.0
15585 0.0
15586 0.0
15587 0.0
15588 0.0
15589 0.0
15590 0.0
15591 0.0
15592 0.0
15593 0.0
15594 0.0
15595 0.0
15596 0.0
15597 0.0
15598 0.0
15599 0.0
15600 0.0
15601 0.0
15602 0.0
15603 0.0
15604 0.0
15605 0.0
15606 0.0
15607 0.27276999999999996
15608 0.0
15609 0.0
15610 0.0
15611 0.0
15612 0.0
15613 0.27276999999999996
15614 0.0
15615 0.0
15616 0.0
15617 0.0
15618 0.0
15619 0.0
15620 0.0
15621 0.0
15622 0.0
15623 0.0
15624 0.0
15625 0.0
15626 0.0
15627 0.0
15628 0.0
15629 0.0
15630 0.0
15631 0.0
15632 0.0
15633 0.0
15634 0.0
15635 0.0
15636 0.0
15637 0.0
15638 0.0
15639 0.0
15640 0.0
15641 0.0
15642 0.0
15643 0.0
15644 0.0
15645 0.0
15646 0.0
15647 0.0
15648 0.0
15649 0.0
15650 0.0
15651 0.0
15652 0.0
15653 0.0
15654 0.0
15655 0.0
15656 0.0
15657 0.0
15658 0.0
15659 0.0
15660 0.0
15661 0.0
15662 0.0
15663 0.0
15664 0.0
15665 0.0
15666 0.0
15667 0.0
15668 0.0
15669 0.0
15670 0.27276999999999996
15671 0.0
15672 0.0
15673 0.0
15674 0.27276999999999996
15675 0.0
15676 0.27276999999999996
15677 0.0
15678 0.0
15679 0.27276999999999996
15680 0.0
15681 0.0
15682 0.0
15683 0.0
15684 0.0
15685 0.27276999999999996
15686 0.27276999999999996
15687 0.0
15688 0.0
15689 0.0
15690 0.0
15691 0.0
15692 0.0
15693 0.27276999999999996
15694 0.27276999999999996
15695 0.0
15696 0.0
15697 0.0
15698 0.0
15699 0.0
15700 0.0
15701 0.0
15702 0.0
15703 0.0
15704 0.0
15705 0.0
15706 0.0
15707 0.0
15708 0.0
15709 0.0
15710 0.0
15711 0.27276999999999996
15712 0.0
15713 0.0
15714 0.0
15715 0.0
15716 0.0
15717 0.0
15718 0.0
15719 0.0
15720 0.0
15721 0.0
15722 0.0
15723 0.0
15724 0.27276999999999996
15725 0.0
15726 0.0
15727 0.0
15728 0.0
15729 0.0
15730 0.0
15731 0.0
15732 0.0
15733 0.0
15734 0.0
15735 0.0
15736 0.0
15737 0.0
15738 0.0
15739 0.0
15740 0.27276999999999996
15741 0.0
15742 0.0
15743 0.0
15744 0.0
15745 0.0
15746 0.0
15747 0.0
15748 0.0
15749 0.0
15750 0.0
15751 0.0
15752 0.0
15753 0.27276999999999996
15754 0.0
15755 0.0
15756 0.0
15757 0.0
15758 0.0
15759 0.0
15760 0.0
15761 0.0
15762 0.0
15763 0.0
15764 0.0
15765 0.0
15766 0.0
15767 0.0
15768 0.0
15769 0.0
15770 0.27276999999999996
15771 0.0
15772 0.0
15773 0.0
15774 0.0
15775 0.0
15776 0.0
15777 0.0
15778 0.0
15779 0.0
15780 0.0
15781 0.0
15782 0.0
15783 0.0
15784 0.0
15785 0.0
15786 0.0
15787 0.0
15788 0.0
15789 0.0
15790 0.0
15791 0.0
15792 0.0
15793 0.0
15794 0.0
15795 0.0
15796 0.0
15797 0.0
15798 0.27276999999999996
15799 0.0
15800 0.0
15801 0.0
15802 0.27276999999999996
15803 0.0
15804 0.0
15805 0.0
15806 0.0
15807 0.0
15808 0.0
15809 0.0
15810 0.0
15811 0.0
15812 0.0
15813 0.0
15814 0.0
15815 0.0
15816 0.0
15817 0.27276999999999996
15818 0.0
15819 0.0
15820 0.0
15821 0.0
15822 0.0
15823 0.0
15824 0.0
15825 0.0
15826 0.0
15827 0.0
15828 0.0
15829 0.0
15830 0.0
15831 0.0
15832 0.0
15833 0.5455399999999999
15834 0.0
15835 0.0
15836 0.0
15837 0.0
15838 0.0
15839 0.0
15840 0.0
15841 0.0
15842 0.0
15843 0.0
15844 0.0
15845 0.0
15846 0.27276999999999996
15847 0.0
15848 0.0
15849 0.0
15850 0.0
15851 0.27276999999999996
15852 0.0
15853 0.0
15854 0.0
15855 0.0
15856 0.0
15857 0.0
15858 0.0
15859 0.0
15860 0.0
15861 0.0
15862 0.0
15863 0.27276999999999996
15864 0.0
15865 0.0
15866 0.0
15867 0.0
15868 0.0
15869 0.0
15870 0.0
15871 0.0
15872 0.0
15873 0.0
15874 0.0
15875 0.0
15876 0.0
15877 0.0
15878 0.0
15879 0.0
15880 0.0
15881 0.0
15882 0.0
15883 0.0
15884 0.0
15885 0.0
15886 0.0
15887 0.0
15888 0.0
15889 0.0
15890 0.0
15891 0.0
15892 0.0
15893 0.0
15894 0.0
15895 0.0
15896 0.0
15897 0.0
15898 0.0
15899 0.0
15900 0.27276999999999996
15901 0.0
15902 0.0
15903 0.0
15904 0.0
15905 0.0
15906 0.0
15907 0.0
15908 0.0
15909 0.27276999999999996
15910 0.0
15911 0.0
15912 0.0
15913 0.0
15914 0.0
15915 0.0
15916 0.0
15917 0.0
15918 0.0
15919 0.27276999999999996
15920 0.0
15921 0.0
15922 0.0
15923 0.0
15924 0.0
15925 0.0
15926 0.0
15927 0.0
15928 0.0
15929 0.0
15930 0.0
15931 0.0
15932 0.0
15933 0.0
15934 0.0
15935 0.0
15936 0.0
15937 0.0
15938 0.0
15939 0.0
15940 0.0
15941 0.0
15942 0.0
15943 0.0
15944 0.0
15945 0.0
15946 0.0
15947 0.0
15948 0.0
15949 0.0
15950 0.0
15951 0.0
15952 0.0
15953 0.0
15954 0.0
15955 0.0
15956 0.27276999999999996
15957 0.0
15958 0.0
15959 0.0
15960 0.0
15961 0.0
15962 0.27276999999999996
15963 0.0
15964 0.0
15965 0.0
15966 0.0
15967 0.0
15968 0.0
15969 0.0
15970 0.0
15971 0.0
15972 0.0
15973 0.0
15974 0.0
15975 0.0
15976 0.0
15977 0.0
15978 0.0
15979 0.0
15980 0.0
15981 0.0
15982 0.0
15983 0.5455399999999999
15984 0.0
15985 0.0
15986 0.0
15987 0.0
15988 0.0
15989 0.5455399999999999
15990 0.0
15991 0.0
15992 0.0
15993 0.27276999999999996
15994 0.0
15995 0.0
15996 0.0
15997 0.0
15998 0.0
15999 0.0
16000 0.27276999999999996
16001 0.0
16002 0.27276999999999996
16003 0.0
16004 0.0
16005 0.0
16006 0.0
16007 0.0
16008 0.0
16009 0.0
16010 0.0
16011 0.0
16012 0.27276999999999996
16013 0.0
16014 0.0
16015 0.0
16016 0.0
16017 0.0
16018 0.0
16019 0.0
16020 0.0
16021 0.0
16022 0.0
16023 0.0
16024 0.0
16025 0.0
16026 0.0
16027 0.0
16028 0.0
16029 0.0
16030 0.0
16031 0.0
16032 0.0
16033 0.0
16034 0.0
16035 0.0
16036 0.0
16037 0.0
16038 0.0
16039 0.0
16040 0.0
16041 0.0
16042 0.0
16043 0.0
16044 0.0
16045 0.0
16046 0.0
16047 0.0
16048 0.0
16049 0.0
16050 0.81831
16051 0.0
16052 0.0
16053 0.0
16054 0.0
16055 0.27276999999999996
16056 0.0
16057 0.0
16058 0.0
16059 0.5455399999999999
16060 0.27276999999999996
16061 0.27276999999999996
16062 0.0
16063 0.0
16064 0.0
16065 0.0
16066 0.0
16067 0.0
16068 0.0
16069 0.0
16070 0.0
16071 0.0
16072 0.0
16073 0.0
16074 0.0
16075 0.0
16076 0.0
16077 0.0
16078 0.0
16079 0.0
16080 0.0
16081 0.0
16082 0.0
16083 0.0
16084 0.0
16085 0.0
16086 0.0
16087 0.0
16088 0.0
16089 0.27276999999999996
16090 0.0
16091 0.0
16092 0.0
16093 0.0
16094 0.0
16095 0.0
16096 0.0
16097 0.0
16098 0.0
16099 0.0
16100 0.0
16101 0.0
16102 0.0
16103 0.0
16104 0.0
16105 0.0
16106 0.0
16107 0.27276999999999996
16108 0.5455399999999999
16109 0.0
16110 0.27276999999999996
16111 0.0
16112 0.0
16113 0.0
16114 0.0
16115 0.0
16116 0.27276999999999996
16117 0.0
16118 0.27276999999999996
16119 0.0
16120 0.27276999999999996
16121 0.0
16122 0.0
16123 0.0
16124 0.27276999999999996
16125 0.0
16126 0.0
16127 0.0
16128 0.0
16129 0.0
16130 0.0
16131 0.5455399999999999
16132 0.0
16133 0.0
16134 0.0
16135 0.0
16136 0.0
16137 0.0
16138 0.5455399999999999
16139 0.0
16140 0.0
16141 0.0
16142 0.0
16143 0.0
16144 0.0
16145 0.5455399999999999
16146 0.0
16147 0.27276999999999996
16148 0.0
16149 0.27276999999999996
16150 0.0
16151 0.0
16152 0.0
16153 0.0
16154 0.0
16155 0.0
16156 0.0
16157 0.0
16158 0.5455399999999999
16159 0.27276999999999996
16160 0.0
16161 0.27276999999999996
16162 0.0
16163 0.0
16164 0.0
16165 0.27276999999999996
16166 0.0
16167 0.0
16168 0.0
16169 0.0
16170 0.0
16171 0.0
16172 0.0
16173 0.0
16174 0.0
16175 0.0
16176 0.0
16177 0.0
16178 0.0
16179 0.0
16180 0.0
16181 0.27276999999999996
16182 0.0
16183 0.0
16184 0.0
16185 0.27276999999999996
16186 0.27276999999999996
16187 0.0
16188 0.0
16189 0.0
16190 0.0
16191 0.27276999999999996
16192 0.0
16193 1.0910799999999998
16194 0.0
16195 0.0
16196 0.0
16197 0.0
16198 0.0
16199 0.0
16200 0.0
16201 0.0
16202 0.0
16203 0.27276999999999996
16204 0.0
16205 0.0
16206 0.0
16207 0.0
16208 0.0
16209 0.0
16210 0.0
16211 0.0
16212 0.0
16213 0.0
16214 0.0
16215 0.0
16216 0.0
16217 0.0
16218 0.0
16219 0.0
16220 0.0
16221 0.0
16222 0.27276999999999996
16223 0.0
16224 0.0
16225 0.0
16226 0.0
16227 0.0
16228 0.0
16229 0.0
16230 0.0
16231 0.0
16232 0.0
16233 0.27276999999999996
16234 0.0
16235 0.0
16236 0.27276999999999996
16237 0.0
16238 0.0
16239 0.27276999999999996
16240 0.0
16241 0.0
16242 0.0
16243 0.0
16244 0.0
16245 0.0
16246 0.0
16247 0.0
16248 0.0
16249 0.5455399999999999
16250 0.0
16251 0.0
16252 0.0
16253 0.27276999999999996
16254 0.27276999999999996
16255 0.0
16256 0.0
16257 0.0
16258 0.0
16259 0.27276999999999996
16260 0.0
16261 0.81831
16262 0.27276999999999996
16263 0.0
16264 0.0
16265 0.0
16266 0.27276999999999996
16267 0.0
16268 0.0
16269 0.0
16270 0.0
16271 0.0
16272 0.0
16273 0.0
16274 0.0
16275 0.0
16276 0.0
16277 0.27276999999999996
16278 0.0
16279 0.27276999999999996
16280 0.0
16281 0.0
16282 0.0
16283 0.0
16284 0.0
16285 0.0
16286 0.0
16287 0.0
16288 0.0
16289 0.0
16290 0.0
16291 0.0
16292 0.0
16293 0.0
16294 0.0
16295 0.0
16296 0.0
16297 0.0
16298 0.0
16299 0.0
16300 0.0
16301 0.0
16302 0.0
16303 0.0
16304 0.0
16305 0.0
16306 0.0
16307 0.0
16308 0.0
16309 0.0
16310 0.0
16311 0.0
16312 0.0
16313 0.0
16314 0.5455399999999999
16315 0.0
16316 0.0
16317 0.0
16318 0.0
16319 0.0
16320 0.0
16321 0.0
16322 0.0
16323 0.0
16324 0.0
16325 0.0
16326 0.27276999999999996
16327 0.0
16328 0.0
16329 0.0
16330 0.0
16331 0.0
16332 0.0
16333 0.0
16334 0.0
16335 0.0
16336 0.0
16337 0.0
16338 0.0
16339 0.0
16340 0.0
16341 0.0
16342 0.0
16343 0.0
16344 0.0
16345 0.0
16346 0.0
16347 0.0
16348 0.0
16349 0.0
16350 0.0
16351 0.0
16352 0.0
16353 0.0
16354 0.0
16355 0.0
16356 0.0
16357 0.0
16358 0.0
16359 0.27276999999999996
16360 0.0
16361 0.0
16362 0.0
16363 0.0
16364 0.0
16365 0.0
16366 0.0
16367 0.0
16368 0.0
16369 0.0
16370 0.0
16371 0.0
16372 0.0
16373 0.0
16374 0.27276999999999996
16375 0.0
16376 0.0
16377 0.0
16378 0.0
16379 0.0
16380 0.0
16381 0.0
16382 0.0
16383 0.0
16384 0.0
16385 0.0
16386 0.0
16387 0.0
16388 0.0
16389 0.0
16390 0.0
16391 0.0
16392 0.27276999999999996
16393 0.0
16394 0.27276999999999996
16395 0.0
16396 0.0
16397 0.0
16398 0.27276999999999996
16399 0.0
16400 0.0
16401 0.27276999999999996
16402 0.0
16403 0.0
16404 0.0
16405 0.0
16406 0.0
16407 0.0
16408 0.0
16409 0.0
16410 0.27276999999999996
16411 0.0
16412 0.0
16413 0.0
16414 0.0
16415 0.0
16416 0.0
16417 0.0
16418 0.0
16419 0.0
16420 0.27276999999999996
16421 0.0
16422 0.0
16423 0.0
16424 0.0
16425 0.0
16426 0.0
16427 0.0
16428 0.0
16429 0.0
16430 0.0
16431 0.27276999999999996
16432 0.0
16433 0.0
16434 0.0
16435 0.0
16436 0.0
16437 0.0
16438 0.27276999999999996
16439 0.0
16440 0.0
16441 0.0
16442 0.0
16443 0.0
16444 0.0
16445 0.0
16446 0.0
16447 0.27276999999999996
16448 0.0
16449 0.0
16450 0.27276999999999996
16451 0.0
16452 0.0
16453 0.0
16454 0.0
16455 0.0
16456 0.0
16457 0.0
16458 0.0
16459 0.0
16460 0.0
16461 0.0
16462 0.0
16463 0.0
16464 0.5455399999999999
16465 0.0
16466 0.0
16467 0.0
16468 0.0
16469 0.0
16470 0.0
16471 0.0
16472 0.0
16473 0.0
16474 0.0
16475 0.0
16476 0.0
16477 0.0
16478 0.0
16479 0.0
16480 0.0
16481 0.0
16482 0.0
16483 0.0
16484 0.0
16485 0.0
16486 0.0
16487 0.0
16488 0.0
16489 0.0
16490 0.0
16491 0.0
16492 0.0
16493 0.0
16494 0.0
16495 0.0
16496 0.0
16497 0.0
16498 0.81831
16499 0.0
16500 0.0
16501 0.0
16502 0.0
16503 0.0
16504 0.0
16505 0.0
16506 0.0
16507 0.0
16508 0.27276999999999996
16509 0.0
16510 0.27276999999999996
16511 0.0
16512 0.0
16513 0.0
16514 0.0
16515 0.0
16516 0.0
16517 0.0
16518 0.0
16519 0.0
16520 0.0
16521 0.0
16522 0.0
16523 0.0
16524 0.0
16525 0.0
16526 0.0
16527 0.0
16528 0.0
16529 0.0
16530 0.0
16531 0.0
16532 0.0
16533 0.0
16534 0.0
16535 0.0
16536 0.0
16537 0.0
16538 0.0
16539 0.0
16540 0.0
16541 0.0
16542 0.0
16543 0.0
16544 0.27276999999999996
16545 0.0
16546 0.0
16547 0.27276999999999996
16548 0.0
16549 0.0
16550 0.0
16551 0.0
16552 0.0
16553 0.0
16554 0.27276999999999996
16555 0.0
16556 0.0
16557 0.0
16558 0.0
16559 0.0
16560 0.0
16561 0.0
16562 0.0
16563 0.0
16564 0.0
16565 0.0
16566 0.0
16567 0.0
16568 0.0
16569 0.0
16570 0.0
16571 0.0
16572 0.0
16573 0.0
16574 0.0
16575 0.0
16576 0.0
16577 0.0
16578 0.27276999999999996
16579 0.0
16580 0.0
16581 0.0
16582 0.0
16583 0.0
16584 0.0
16585 0.0
16586 0.0
16587 0.0
16588 0.0
16589 0.0
16590 0.0
16591 0.0
16592 0.0
16593 0.0
16594 0.0
16595 0.0
16596 0.0
16597 0.27276999999999996
16598 0.0
16599 0.0
16600 0.0
16601 0.0
16602 0.0
16603 0.0
16604 0.0
16605 0.0
16606 0.0
16607 0.0
16608 0.0
16609 0.0
16610 0.0
16611 0.0
16612 0.0
16613 0.0
16614 0.0
16615 0.0
16616 0.0
16617 0.0
16618 0.0
16619 0.0
16620 0.0
16621 0.0
16622 0.0
16623 0.0
16624 0.0
16625 0.0
16626 0.0
16627 0.0
16628 0.0
16629 0.0
16630 0.0
16631 0.0
16632 0.0
16633 0.0
16634 0.0
16635 0.0
16636 0.0
16637 0.0
16638 0.0
16639 0.0
16640 0.0
16641 0.0
16642 0.0
16643 0.0
16644 0.0
16645 0.0
16646 0.0
16647 0.0
16648 0.0
16649 0.0
16650 0.0
16651 0.27276999999999996
16652 0.0
16653 0.0
16654 0.0
16655 0.0
16656 0.0
16657 0.0
16658 0.0
16659 0.0
16660 0.0
16661 0.0
16662 0.0
16663 0.0
16664 0.0
16665 0.0
16666 0.0
16667 0.0
16668 0.0
16669 0.0
16670 0.0
16671 0.0
16672 0.0
16673 0.0
16674 0.27276999999999996
16675 0.0
16676 0.0
16677 0.0
16678 0.0
16679 0.0
16680 0.0
16681 0.0
16682 0.0
16683 0.0
16684 0.0
16685 0.0
16686 0.0
16687 0.0
16688 0.0
16689 0.0
16690 0.0
16691 0.0
16692 0.0
16693 0.0
16694 0.0
16695 0.0
16696 0.0
16697 0.0
16698 0.0
16699 0.0
16700 0.0
16701 0.0
16702 0.0
16703 0.0
16704 0.0
16705 0.0
16706 0.27276999999999996
16707 0.0
16708 0.0
16709 0.0
16710 0.0
16711 0.0
16712 0.0
16713 0.0
16714 0.0
16715 0.0
16716 0.0
16717 0.0
16718 0.0
16719 0.0
16720 0.0
16721 0.0
16722 0.0
16723 0.0
16724 0.0
16725 0.27276999999999996
16726 0.0
16727 0.0
16728 0.0
16729 0.0
16730 0.0
16731 0.0
16732 0.0
16733 0.0
16734 0.27276999999999996
16735 0.0
16736 0.0
16737 0.0
16738 0.0
16739 0.0
16740 0.0
16741 0.0
16742 0.0
16743 0.0
16744 0.0
16745 0.0
16746 0.0
16747 0.0
16748 0.0
16749 0.0
16750 0.0
16751 0.0
16752 0.0
16753 0.0
16754 0.0
16755 0.0
16756 0.0
16757 0.0
16758 0.0
16759 0.0
16760 0.0
16761 0.0
16762 0.0
16763 0.0
16764 0.0
16765 0.0
16766 0.0
16767 0.0
16768 0.0
16769 0.0
16770 0.0
16771 0.0
16772 0.0
16773 0.0
16774 0.0
16775 0.0
16776 0.0
16777 0.0
16778 0.0
16779 0.0
16780 0.0
16781 0.0
16782 0.0
16783 0.0
16784 0.0
16785 0.0
16786 0.0
16787 0.0
16788 0.0
16789 0.0
16790 0.0
16791 0.0
16792 0.0
16793 0.0
16794 0.0
16795 0.0
16796 0.0
16797 0.0
16798 0.0
16799 0.0
16800 0.0
16801 0.0
16802 0.0
16803 0.0
16804 0.0
16805 0.0
16806 0.27276999999999996
16807 0.0
16808 0.0
16809 0.0
16810 0.0
16811 0.0
16812 0.0
16813 0.0
16814 0.0
16815 0.0
16816 0.0
16817 0.0
16818 0.0
16819 0.0
16820 0.0
16821 0.0
16822 0.0
16823 0.0
16824 0.0
16825 0.0
16826 0.0
16827 0.0
16828 0.0
16829 0.0
16830 0.0
16831 0.0
16832 0.27276999999999996
16833 0.0
16834 0.0
16835 0.0
16836 0.0
16837 0.0
16838 0.0
16839 0.0
16840 0.0
16841 0.0
16842 0.0
16843 0.0
16844 0.0
16845 0.0
16846 0.0
16847 0.0
16848 0.0
16849 0.0
16850 0.0
16851 0.0
16852 0.0
16853 0.27276999999999996
16854 0.0
16855 0.0
16856 0.0
16857 0.0
16858 0.0
16859 0.0
16860 0.0
16861 0.0
16862 0.0
16863 0.0
16864 0.0
16865 0.0
16866 0.0
16867 0.0
16868 0.27276999999999996
16869 0.0
16870 0.0
16871 0.0
16872 0.0
16873 0.0
16874 0.0
16875 0.0
16876 0.0
16877 0.0
16878 0.0
16879 0.0
16880 0.0
16881 0.0
16882 0.0
16883 0.0
16884 0.0
16885 0.0
16886 0.0
16887 0.0
16888 0.0
16889 0.0
16890 0.0
16891 0.27276999999999996
16892 0.0
16893 0.27276999999999996
16894 0.0
16895 0.0
16896 0.0
16897 0.0
16898 0.27276999999999996
16899 0.27276999999999996
16900 0.0
16901 0.0
16902 0.0
16903 0.0
16904 0.0
16905 0.0
16906 0.0
16907 0.0
16908 0.0
16909 0.0
16910 0.0
16911 0.0
16912 0.0
16913 0.0
16914 0.0
16915 0.0
16916 0.0
16917 0.27276999999999996
16918 0.0
16919 0.0
16920 0.0
16921 0.0
16922 0.0
16923 0.0
16924 0.0
16925 0.0
16926 0.0
16927 0.0
16928 0.0
16929 0.0
16930 0.0
16931 0.0
16932 0.0
16933 0.0
16934 0.0
16935 0.0
16936 0.0
16937 0.0
16938 0.0
16939 0.0
16940 0.0
16941 0.0
16942 0.0
16943 0.0
16944 0.0
16945 0.0
16946 0.0
16947 0.0
16948 0.0
16949 0.27276999999999996
16950 0.0
16951 0.0
16952 0.0
16953 0.0
16954 0.0
16955 0.0
16956 0.0
16957 0.0
16958 0.0
16959 0.0
16960 0.0
16961 0.0
16962 0.0
16963 0.0
16964 0.27276999999999996
16965 0.0
16966 0.0
16967 0.0
16968 0.0
16969 0.27276999999999996
16970 0.0
16971 0.0
16972 0.0
16973 0.0
16974 0.0
16975 0.0
16976 0.0
16977 0.0
16978 0.0
16979 0.0
16980 0.0
16981 0.0
16982 0.0
16983 0.0
16984 0.0
16985 0.0
16986 0.0
16987 0.0
16988 0.0
16989 0.0
16990 0.0
16991 0.0
16992 0.0
16993 0.0
16994 0.0
16995 0.0
16996 0.0
16997 0.0
16998 0.0
16999 0.0
17000 0.27276999999999996
17001 0.0
17002 0.0
17003 0.0
17004 0.0
17005 0.0
17006 0.0
17007 0.0
17008 0.27276999999999996
17009 0.0
17010 0.0
17011 0.27276999999999996
17012 0.0
17013 0.0
17014 0.0
17015 0.0
17016 0.0
17017 0.0
17018 0.0
17019 0.0
17020 0.0
17021 0.0
17022 0.27276999999999996
17023 0.0
17024 0.0
17025 0.0
17026 0.0
17027 0.0
17028 0.0
17029 0.0
17030 0.0
17031 0.0
17032 0.0
17033 0.0
17034 0.0
17035 0.0
17036 0.0
17037 0.0
17038 0.0
17039 0.0
17040 0.0
17041 0.0
17042 0.0
17043 0.0
17044 0.0
17045 0.27276999999999996
17046 0.0
17047 0.0
17048 0.0
17049 0.0
17050 0.0
17051 0.0
17052 0.0
17053 0.0
17054 0.0
17055 0.0
17056 0.0
17057 0.0
17058 0.27276999999999996
17059 0.0
17060 0.0
17061 0.0
17062 0.27276999999999996
17063 0.0
17064 0.0
17065 0.0
17066 0.0
17067 0.0
17068 0.0
17069 0.0
17070 0.0
17071 0.0
17072 0.0
17073 0.0
17074 0.0
17075 0.0
17076 0.0
17077 0.0
17078 0.0
17079 0.0
17080 0.0
17081 0.0
17082 0.0
17083 0.0
17084 0.0
17085 0.0
17086 0.0
17087 0.0
17088 0.0
17089 0.0
17090 0.27276999999999996
17091 0.0
17092 0.27276999999999996
17093 0.0
17094 0.0
17095 0.0
17096 0.0
17097 0.0
17098 0.0
17099 0.0
17100 0.0
17101 0.5455399999999999
17102 0.27276999999999996
17103 0.0
17104 0.0
17105 0.0
17106 0.0
17107 0.27276999999999996
17108 0.0
17109 0.0
17110 0.27276999999999996
17111 0.27276999999999996
17112 0.0
17113 0.0
17114 0.0
17115 0.27276999999999996
17116 0.0
17117 0.0
17118 0.0
17119 0.0
17120 0.0
17121 0.0
17122 0.0
17123 0.0
17124 0.0
17125 0.0
17126 0.0
17127 0.0
17128 0.27276999999999996
17129 0.0
17130 0.0
17131 0.0
17132 0.27276999999999996
17133 0.0
17134 0.0
17135 0.27276999999999996
17136 0.0
17137 0.0
17138 0.0
17139 0.5455399999999999
17140 0.0
17141 0.27276999999999996
17142 0.27276999999999996
17143 0.0
17144 0.27276999999999996
17145 0.0
17146 0.0
17147 0.0
17148 0.0
17149 0.0
17150 0.0
17151 0.0
17152 0.27276999999999996
17153 0.0
17154 0.27276999999999996
17155 0.0
17156 0.0
17157 0.0
17158 0.0
17159 0.0
17160 0.27276999999999996
17161 0.0
17162 0.0
17163 0.0
17164 0.0
17165 0.0
17166 0.0
17167 0.0
17168 0.27276999999999996
17169 0.0
17170 0.0
17171 0.27276999999999996
17172 0.0
17173 0.0
17174 0.0
17175 0.0
17176 0.0
17177 0.0
17178 0.0
17179 0.0
17180 0.0
17181 0.0
17182 0.27276999999999996
17183 0.0
17184 0.0
17185 0.0
17186 0.0
17187 0.0
17188 0.0
17189 0.0
17190 0.0
17191 0.0
17192 0.27276999999999996
17193 0.0
17194 0.0
17195 0.0
17196 0.0
17197 0.0
17198 0.0
17199 0.27276999999999996
17200 0.0
17201 0.27276999999999996
17202 0.0
17203 0.0
17204 0.27276999999999996
17205 0.0
17206 0.0
17207 0.0
17208 0.0
17209 0.0
17210 0.0
17211 0.0
17212 0.0
17213 0.0
17214 0.0
17215 0.0
17216 0.0
17217 0.0
17218 0.0
17219 0.0
17220 0.0
17221 0.0
17222 0.0
17223 0.0
17224 0.0
17225 0.27276999999999996
17226 0.27276999999999996
17227 0.0
17228 0.0
17229 0.0
17230 0.0
17231 0.0
17232 0.27276999999999996
17233 0.0
17234 0.0
17235 0.81831
17236 0.0
17237 0.0
17238 0.0
17239 0.0
17240 0.0
17241 0.0
17242 0.0
17243 0.0
17244 0.0
17245 0.0
17246 0.0
17247 0.0
17248 0.0
17249 0.0
17250 0.27276999999999996
17251 0.0
17252 0.0
17253 0.0
17254 0.0
17255 0.27276999999999996
17256 0.0
17257 0.0
17258 0.0
17259 0.0
17260 0.0
17261 0.0
17262 0.27276999999999996
17263 0.27276999999999996
17264 0.0
17265 0.27276999999999996
17266 0.0
17267 0.0
17268 0.0
17269 0.0
17270 0.0
17271 0.0
17272 0.27276999999999996
17273 0.27276999999999996
17274 0.0
17275 0.0
17276 0.27276999999999996
17277 0.5455399999999999
17278 0.27276999999999996
17279 0.27276999999999996
17280 0.0
17281 0.0
17282 0.0
17283 0.0
17284 0.0
17285 0.27276999999999996
17286 0.0
17287 0.0
17288 0.0
17289 0.0
17290 0.0
17291 0.0
17292 0.0
17293 0.0
17294 0.0
17295 0.0
17296 0.27276999999999996
17297 0.0
17298 0.0
17299 0.0
17300 0.0
17301 0.0
17302 0.0
17303 0.0
17304 0.0
17305 0.0
17306 0.0
17307 0.0
17308 0.0
17309 0.0
17310 0.0
17311 0.0
17312 0.0
17313 0.0
17314 0.27276999999999996
17315 0.0
17316 0.27276999999999996
17317 0.0
17318 0.0
17319 0.0
17320 0.0
17321 0.0
17322 0.0
17323 0.0
17324 0.0
17325 0.0
17326 0.0
17327 0.0
17328 0.0
17329 0.0
17330 0.0
17331 0.5455399999999999
17332 0.0
17333 0.0
17334 0.0
17335 0.0
17336 0.0
17337 0.0
17338 0.0
17339 0.0
17340 0.27276999999999996
17341 0.0
17342 0.0
17343 0.0
17344 0.0
17345 0.27276999999999996
17346 0.0
17347 0.0
17348 0.0
17349 0.0
17350 0.0
17351 0.0
17352 0.0
17353 0.0
17354 0.0
17355 0.0
17356 0.0
17357 0.0
17358 0.0
17359 0.0
17360 0.0
17361 0.27276999999999996
17362 0.27276999999999996
17363 0.0
17364 0.0
17365 0.0
17366 0.0
17367 0.0
17368 0.0
17369 0.0
17370 0.0
17371 0.0
17372 0.27276999999999996
17373 0.0
17374 0.27276999999999996
17375 0.0
17376 0.0
17377 0.0
17378 0.0
17379 0.0
17380 0.0
17381 0.0
17382 0.27276999999999996
17383 0.27276999999999996
17384 0.0
17385 0.0
17386 0.0
17387 0.0
17388 0.0
17389 0.0
17390 0.0
17391 0.0
17392 0.27276999999999996
17393 0.0
17394 0.0
17395 0.0
17396 0.0
17397 0.0
17398 0.0
17399 0.0
17400 0.0
17401 0.0
17402 0.0
17403 0.0
17404 0.0
17405 0.0
17406 0.0
17407 0.0
17408 0.0
17409 0.0
17410 0.0
17411 0.27276999999999996
17412 0.0
17413 0.27276999999999996
17414 0.0
17415 0.27276999999999996
17416 0.0
17417 0.0
17418 0.0
17419 0.0
17420 0.0
17421 0.0
17422 0.0
17423 0.0
17424 0.0
17425 0.0
17426 0.0
17427 0.0
17428 0.0
17429 0.0
17430 0.0
17431 0.0
17432 0.0
17433 0.0
17434 0.0
17435 0.0
17436 0.0
17437 0.0
17438 0.0
17439 0.0
17440 0.27276999999999996
17441 0.0
17442 0.0
17443 0.0
17444 0.0
17445 0.0
17446 0.0
17447 0.0
17448 0.0
17449 0.0
17450 0.0
17451 0.0
17452 0.27276999999999996
17453 0.0
17454 0.0
17455 0.0
17456 0.0
17457 0.0
17458 0.0
17459 0.0
17460 0.0
17461 0.0
17462 0.0
17463 0.0
17464 0.0
17465 0.27276999999999996
17466 0.0
17467 0.0
17468 0.0
17469 0.0
17470 0.0
17471 0.0
17472 0.0
17473 0.0
17474 0.0
17475 0.0
17476 0.0
17477 0.27276999999999996
17478 0.0
17479 0.0
17480 0.27276999999999996
17481 0.0
17482 0.0
17483 0.0
17484 0.0
17485 0.0
17486 0.0
17487 0.0
17488 0.0
17489 0.0
17490 0.0
17491 0.0
17492 0.0
17493 0.0
17494 0.5455399999999999
17495 0.0
17496 0.27276999999999996
17497 0.0
17498 0.0
17499 0.0
17500 0.0
17501 0.0
17502 0.0
17503 0.0
17504 0.0
17505 0.0
17506 0.0
17507 0.0
17508 0.0
17509 0.0
17510 0.0
17511 0.0
17512 0.0
17513 0.0
17514 0.0
17515 0.0
17516 0.0
17517 0.0
17518 0.27276999999999996
17519 0.0
17520 0.0
17521 0.0
17522 0.0
17523 0.0
17524 0.0
17525 0.0
17526 0.0
17527 0.0
17528 0.0
17529 0.0
17530 0.0
17531 0.0
17532 0.0
17533 0.0
17534 0.27276999999999996
17535 0.27276999999999996
17536 0.0
17537 0.0
17538 0.0
17539 0.0
17540 0.0
17541 0.0
17542 0.27276999999999996
17543 0.27276999999999996
17544 0.0
17545 0.0
17546 0.0
17547 0.27276999999999996
17548 0.27276999999999996
17549 0.0
17550 0.27276999999999996
17551 0.0
17552 0.0
17553 0.0
17554 0.0
17555 0.0
17556 0.0
17557 0.27276999999999996
17558 0.0
17559 0.0
17560 0.0
17561 0.0
17562 0.0
17563 0.0
17564 0.0
17565 0.0
17566 0.0
17567 0.0
17568 0.0
17569 0.0
17570 0.0
17571 0.0
17572 0.0
17573 0.0
17574 0.0
17575 0.5455399999999999
17576 0.0
17577 0.0
17578 0.0
17579 0.0
17580 0.0
17581 0.0
17582 0.0
17583 0.0
17584 0.0
17585 0.0
17586 0.0
17587 0.0
17588 0.0
17589 0.0
17590 0.0
17591 0.27276999999999996
17592 0.0
17593 0.0
17594 0.0
17595 0.0
17596 0.0
17597 0.0
17598 0.0
17599 0.0
17600 0.0
17601 0.0
17602 0.0
17603 0.0
17604 0.0
17605 0.27276999999999996
17606 0.27276999999999996
17607 0.0
17608 0.0
17609 0.0
17610 0.0
17611 0.27276999999999996
17612 0.0
17613 0.0
17614 0.27276999999999996
17615 0.0
17616 0.81831
17617 0.0
17618 0.0
17619 0.0
17620 0.0
17621 0.0
17622 0.0
17623 0.0
17624 0.0
17625 0.0
17626 0.0
17627 0.0
17628 0.0
17629 0.0
17630 0.0
17631 0.0
17632 0.0
17633 0.0
17634 0.0
17635 0.0
17636 0.0
17637 0.0
17638 0.0
17639 0.27276999999999996
17640 0.0
17641 0.0
17642 0.0
17643 0.0
17644 0.0
17645 0.0
17646 0.0
17647 0.0
17648 0.0
17649 0.0
17650 0.0
17651 0.0
17652 0.5455399999999999
17653 0.0
17654 0.0
17655 0.0
17656 0.0
17657 0.0
17658 0.0
17659 0.0
17660 0.27276999999999996
17661 0.0
17662 0.0
17663 0.0
17664 0.0
17665 0.0
17666 0.0
17667 0.27276999999999996
17668 0.27276999999999996
17669 0.0
17670 0.0
17671 0.0
17672 0.0
17673 0.0
17674 0.27276999999999996
17675 0.81831
17676 0.0
17677 0.0
17678 0.0
17679 0.0
17680 0.0
17681 0.0
17682 0.0
17683 0.0
17684 0.0
17685 0.0
17686 0.0
17687 0.0
17688 0.0
17689 0.0
17690 0.0
17691 0.0
17692 0.0
17693 0.0
17694 0.0
17695 0.0
17696 0.0
17697 0.27276999999999996
17698 0.0
17699 0.0
17700 0.0
17701 0.0
17702 0.27276999999999996
17703 0.0
17704 0.0
17705 0.27276999999999996
17706 0.0
17707 0.0
17708 0.0
17709 0.0
17710 0.0
17711 0.0
17712 0.0
17713 0.0
17714 0.0
17715 0.0
17716 0.0
17717 0.27276999999999996
17718 0.0
17719 0.0
17720 0.0
17721 0.0
17722 0.0
17723 0.0
17724 0.27276999999999996
17725 0.0
17726 0.0
17727 0.0
17728 0.0
17729 0.0
17730 0.0
17731 0.0
17732 0.0
17733 0.0
17734 0.0
17735 0.0
17736 0.0
17737 0.0
17738 0.0
17739 0.0
17740 0.0
17741 0.0
17742 0.0
17743 0.0
17744 0.27276999999999996
17745 0.0
17746 0.27276999999999996
17747 0.0
17748 0.0
17749 0.0
17750 0.0
17751 0.0
17752 0.0
17753 0.0
17754 0.0
17755 0.0
17756 0.0
17757 0.0
17758 0.0
17759 0.0
17760 0.0
17761 0.0
17762 0.27276999999999996
17763 0.0
17764 0.0
17765 0.27276999999999996
17766 0.0
17767 0.0
17768 0.0
17769 0.0
17770 0.0
17771 0.0
17772 0.0
17773 0.0
17774 0.0
17775 0.0
17776 0.0
17777 0.0
17778 0.0
17779 0.0
17780 0.0
17781 0.0
17782 0.0
17783 0.0
17784 0.0
17785 0.0
17786 0.0
17787 0.0
17788 0.0
17789 0.0
17790 0.0
17791 0.0
17792 0.0
17793 0.27276999999999996
17794 0.0
17795 0.0
17796 0.0
17797 0.0
17798 0.0
17799 0.0
17800 0.0
17801 0.0
17802 0.0
17803 0.0
17804 0.0
17805 0.0
17806 0.5455399999999999
17807 0.0
17808 0.0
17809 0.0
17810 0.0
17811 0.0
17812 0.0
17813 0.0
17814 0.0
17815 0.0
17816 0.0
17817 0.0
17818 0.0
17819 0.0
17820 0.0
17821 0.0
17822 0.0
17823 0.0
17824 0.0
17825 0.0
17826 0.27276999999999996
17827 0.0
17828 0.0
17829 0.0
17830 0.0
17831 0.0
17832 0.0
17833 0.0
17834 0.0
17835 0.0
17836 0.0
17837 0.0
17838 0.0
17839 0.0
17840 0.0
17841 0.0
17842 0.0
17843 0.0
17844 0.0
17845 0.0
17846 0.0
17847 0.0
17848 0.0
17849 0.0
17850 0.0
17851 0.0
17852 0.0
17853 0.0
17854 0.27276999999999996
17855 0.0
17856 0.0
17857 0.0
17858 0.0
17859 0.0
17860 0.27276999999999996
17861 0.27276999999999996
17862 0.0
17863 0.0
17864 0.27276999999999996
17865 0.0
17866 0.27276999999999996
17867 0.0
17868 0.0
17869 0.0
17870 0.0
17871 0.0
17872 0.0
17873 0.0
17874 0.0
17875 0.0
17876 0.0
17877 0.0
17878 0.0
17879 0.0
17880 0.0
17881 0.0
17882 0.0
17883 0.0
17884 0.0
17885 0.0
17886 0.0
17887 0.0
17888 0.0
17889 0.0
17890 0.0
17891 0.0
17892 0.0
17893 0.0
17894 0.27276999999999996
17895 0.27276999999999996
17896 0.0
17897 0.0
17898 0.0
17899 0.0
17900 0.0
17901 0.0
17902 0.0
17903 0.0
17904 0.0
17905 0.0
17906 0.0
17907 0.0
17908 0.0
17909 0.0
17910 0.0
17911 0.0
17912 0.0
17913 0.0
17914 0.0
17915 0.0
17916 0.0
17917 0.0
17918 0.0
17919 0.0
17920 0.0
17921 0.0
17922 0.0
17923 0.0
17924 0.0
17925 0.0
17926 0.0
17927 0.0
17928 0.0
17929 0.0
17930 0.0
17931 0.27276999999999996
17932 0.0
17933 0.0
17934 0.0
17935 0.0
17936 0.0
17937 0.0
17938 0.0
17939 0.0
17940 0.0
17941 0.0
17942 0.0
17943 0.0
17944 0.0
17945 0.0
17946 0.0
17947 0.0
17948 0.0
17949 0.0
17950 0.27276999999999996
17951 0.5455399999999999
17952 0.0
17953 0.0
17954 0.0
17955 0.0
17956 0.0
17957 0.0
17958 0.0
17959 0.0
17960 0.0
17961 0.0
17962 0.0
17963 0.0
17964 0.0
17965 0.0
17966 0.0
17967 0.0
17968 0.0
17969 0.0
17970 0.0
17971 0.0
17972 0.0
17973 0.0
17974 0.0
17975 0.0
17976 0.0
17977 0.0
17978 0.0
17979 0.0
17980 0.0
17981 0.0
17982 0.0
17983 0.0
17984 0.0
17985 0.0
17986 0.0
17987 0.0
17988 0.0
17989 0.0
17990 0.0
17991 0.0
17992 0.0
17993 0.27276999999999996
17994 0.0
17995 0.0
17996 0.0
17997 0.0
17998 0.0
17999 0.0
18000 0.27276999999999996
18001 0.0
18002 0.27276999999999996
18003 0.0
18004 0.0
18005 0.0
18006 0.0
18007 0.0
18008 0.0
18009 0.27276999999999996
18010 0.0
18011 0.0
18012 0.0
18013 0.0
18014 0.0
18015 0.0
18016 0.0
18017 0.0
18018 0.0
18019 0.0
18020 0.0
18021 0.0
18022 0.0
18023 0.0
18024 0.0
18025 0.0
18026 0.27276999999999996
18027 0.0
18028 0.0
18029 0.0
18030 0.0
18031 0.0
18032 0.0
18033 0.0
18034 0.0
18035 0.0
18036 0.0
18037 0.0
18038 0.27276999999999996
18039 0.0
18040 0.0
18041 0.0
18042 0.0
18043 0.0
18044 0.0
18045 0.0
18046 0.0
18047 0.0
18048 0.0
18049 0.0
18050 0.0
18051 0.27276999999999996
18052 0.27276999999999996
18053 0.0
18054 0.0
18055 0.0
18056 0.0
18057 0.0
18058 0.0
18059 0.0
18060 0.0
18061 0.27276999999999996
18062 0.0
18063 0.27276999999999996
18064 0.0
18065 0.27276999999999996
18066 0.0
18067 0.0
18068 0.0
18069 0.0
18070 0.27276999999999996
18071 0.0
18072 0.0
18073 0.0
18074 0.0
18075 0.0
18076 0.0
18077 0.0
18078 0.27276999999999996
18079 0.0
18080 0.0
18081 0.0
18082 0.0
18083 0.0
18084 0.0
18085 0.0
18086 0.0
18087 0.0
18088 0.0
18089 0.0
18090 0.0
18091 0.0
18092 0.0
18093 0.0
18094 0.0
18095 0.0
18096 0.0
18097 0.0
18098 0.27276999999999996
18099 0.0
18100 0.0
18101 0.0
18102 0.0
18103 0.0
18104 0.0
18105 0.0
18106 0.0
18107 0.0
18108 0.0
18109 0.0
18110 0.0
18111 0.0
18112 0.0
18113 0.0
18114 0.0
18115 0.0
18116 0.0
18117 0.0
18118 0.0
18119 0.0
18120 0.5455399999999999
18121 0.27276999999999996
18122 0.0
18123 0.0
18124 0.0
18125 0.0
18126 0.0
18127 0.27276999999999996
18128 0.0
18129 0.27276999999999996
18130 0.0
18131 0.0
18132 0.0
18133 0.0
18134 0.0
18135 0.0
18136 0.0
18137 0.0
18138 0.0
18139 0.0
18140 0.0
18141 0.0
18142 0.0
18143 0.0
18144 0.0
18145 0.0
18146 0.0
18147 0.0
18148 0.0
18149 0.0
18150 0.0
18151 0.0
18152 0.0
18153 0.0
18154 0.27276999999999996
18155 0.0
18156 0.0
18157 0.0
18158 0.0
18159 0.0
18160 0.27276999999999996
18161 0.0
18162 0.27276999999999996
18163 0.0
18164 0.0
18165 0.0
18166 0.0
18167 0.0
18168 0.0
18169 0.27276999999999996
18170 0.0
18171 0.0
18172 0.27276999999999996
18173 0.0
18174 0.0
18175 0.0
18176 0.0
18177 0.0
18178 0.27276999999999996
18179 0.0
18180 0.0
18181 0.0
18182 0.0
18183 0.0
18184 0.0
18185 0.0
18186 0.27276999999999996
18187 0.0
18188 0.0
18189 0.0
18190 0.0
18191 0.0
18192 0.0
18193 0.27276999999999996
18194 0.0
18195 0.0
18196 0.0
18197 0.0
18198 0.0
18199 0.0
18200 0.0
18201 0.0
18202 0.0
18203 0.0
18204 0.0
18205 0.0
18206 0.0
18207 0.0
18208 0.0
18209 0.0
18210 0.0
18211 0.0
18212 0.0
18213 0.0
18214 0.0
18215 0.0
18216 0.0
18217 0.0
18218 0.0
18219 0.0
18220 0.0
18221 0.0
18222 0.0
18223 0.0
18224 0.0
18225 0.0
18226 0.0
18227 0.0
18228 0.0
18229 0.0
18230 0.0
18231 0.0
18232 0.0
18233 0.0
18234 0.0
18235 0.0
18236 0.0
18237 0.0
18238 0.0
18239 0.0
18240 0.0
18241 0.0
18242 0.0
18243 0.27276999999999996
18244 0.27276999999999996
18245 0.0
18246 0.0
18247 0.0
18248 0.0
18249 0.0
18250 0.0
18251 0.0
18252 0.0
18253 0.0
18254 0.0
18255 0.0
18256 0.0
18257 0.27276999999999996
18258 0.0
18259 0.0
18260 0.27276999999999996
18261 0.0
18262 0.0
18263 0.0
18264 0.0
18265 0.0
18266 0.0
18267 0.0
18268 0.0
18269 0.0
18270 0.0
18271 0.0
18272 0.0
18273 0.0
18274 0.0
18275 0.0
18276 0.0
18277 0.0
18278 0.0
18279 0.0
18280 0.0
18281 0.0
18282 0.0
18283 0.0
18284 0.0
18285 0.0
18286 0.0
18287 0.27276999999999996
18288 0.0
18289 0.0
18290 0.0
18291 0.0
18292 0.0
18293 0.0
18294 0.0
18295 0.0
18296 0.0
18297 0.0
18298 0.0
18299 0.0
18300 0.0
18301 0.0
18302 0.0
18303 0.0
18304 0.0
18305 0.0
18306 0.0
18307 0.0
18308 0.0
18309 0.0
18310 0.0
18311 0.0
18312 0.0
18313 0.0
18314 0.0
18315 0.0
18316 0.0
18317 0.0
18318 0.0
18319 0.0
18320 0.0
18321 0.0
18322 0.0
18323 0.0
18324 0.0
18325 0.0
18326 0.0
18327 0.0
18328 0.0
18329 0.0
18330 0.0
18331 0.0
18332 0.0
18333 0.0
18334 0.0
18335 0.0
18336 0.0
18337 0.0
18338 0.0
18339 0.0
18340 0.0
18341 0.0
18342 0.27276999999999996
18343 0.0
18344 0.0
18345 0.27276999999999996
18346 0.5455399999999999
18347 0.0
18348 0.0
18349 0.0
18350 0.0
18351 0.27276999999999996
18352 0.0
18353 0.0
18354 0.0
18355 0.0
18356 0.0
18357 0.0
18358 0.5455399999999999
18359 0.0
18360 0.0
18361 0.0
18362 0.0
18363 0.0
18364 0.0
18365 0.0
18366 0.0
18367 0.5455399999999999
18368 0.0
18369 0.0
18370 0.0
18371 0.0
18372 0.0
18373 0.0
18374 0.0
18375 0.0
18376 0.27276999999999996
18377 0.0
18378 0.0
18379 0.0
18380 0.0
18381 0.0
18382 0.0
18383 0.0
18384 0.0
18385 0.0
18386 0.5455399999999999
18387 0.0
18388 0.0
18389 0.0
18390 0.0
18391 0.0
18392 0.0
18393 0.0
18394 0.0
18395 0.0
18396 0.0
18397 0.0
18398 0.27276999999999996
18399 0.0
18400 0.0
18401 0.0
18402 0.0
18403 0.0
18404 0.0
18405 0.0
18406 0.0
18407 0.0
18408 0.0
18409 0.27276999999999996
18410 0.0
18411 0.27276999999999996
18412 0.0
18413 0.0
18414 0.0
18415 0.0
18416 0.0
18417 0.0
18418 0.0
18419 0.0
18420 0.0
18421 0.0
18422 0.0
18423 0.0
18424 0.0
18425 0.0
18426 0.0
18427 0.0
18428 0.0
18429 0.0
18430 0.0
18431 0.0
18432 0.27276999999999996
18433 0.0
18434 0.0
18435 0.0
18436 0.0
18437 0.0
18438 0.0
18439 0.0
18440 0.0
18441 0.0
18442 0.0
18443 0.0
18444 0.27276999999999996
18445 0.0
18446 0.0
18447 0.0
18448 0.0
18449 0.0
18450 0.0
18451 0.0
18452 0.0
18453 0.0
18454 0.0
18455 0.0
18456 0.27276999999999996
18457 0.0
18458 0.0
18459 0.0
18460 0.0
18461 0.0
18462 0.0
18463 0.27276999999999996
18464 0.0
18465 0.0
18466 0.0
18467 0.0
18468 0.27276999999999996
18469 0.0
18470 0.0
18471 0.0
18472 0.0
18473 0.0
18474 0.0
18475 0.0
18476 0.0
18477 0.27276999999999996
18478 0.0
18479 0.0
18480 0.0
18481 0.0
18482 0.0
18483 0.0
18484 0.0
18485 0.0
18486 0.0
18487 0.27276999999999996
18488 0.0
18489 0.0
18490 0.27276999999999996
18491 0.0
18492 0.0
18493 0.0
18494 0.27276999999999996
18495 0.0
18496 0.0
18497 0.0
18498 0.0
18499 0.0
18500 0.27276999999999996
18501 0.0
18502 0.0
18503 0.0
18504 0.0
18505 0.0
18506 0.0
18507 0.27276999999999996
18508 0.27276999999999996
18509 0.0
18510 0.0
18511 0.0
18512 0.0
18513 0.0
18514 0.0
18515 0.0
18516 0.0
18517 0.27276999999999996
18518 0.0
18519 0.27276999999999996
18520 0.27276999999999996
18521 0.27276999999999996
18522 0.0
18523 0.0
18524 0.27276999999999996
18525 0.0
18526 0.0
18527 0.0
18528 0.0
18529 0.0
18530 0.0
18531 0.0
18532 0.5455399999999999
18533 0.0
18534 0.0
18535 0.0
18536 0.0
18537 0.0
18538 0.0
18539 0.0
18540 0.0
18541 0.0
18542 0.0
18543 0.27276999999999996
18544 0.0
18545 0.0
18546 0.0
18547 0.0
18548 0.0
18549 0.0
18550 0.0
18551 0.0
18552 0.0
18553 0.0
18554 0.0
18555 0.0
18556 0.0
18557 0.27276999999999996
18558 0.0
18559 0.27276999999999996
18560 0.0
18561 0.0
18562 0.0
18563 0.0
18564 0.0
18565 0.0
18566 0.0
18567 0.0
18568 0.0
18569 0.0
18570 0.0
18571 0.0
18572 0.27276999999999996
18573 0.27276999999999996
18574 0.0
18575 0.0
18576 0.0
18577 0.5455399999999999
18578 0.0
18579 0.0
18580 0.0
18581 0.27276999999999996
18582 0.0
18583 0.0
18584 0.27276999999999996
18585 0.0
18586 0.0
18587 0.0
18588 0.27276999999999996
18589 0.0
18590 0.0
18591 0.0
18592 0.0
18593 0.0
18594 0.0
18595 0.0
18596 0.0
18597 0.0
18598 0.0
18599 0.0
18600 0.0
18601 0.0
18602 0.0
18603 0.27276999999999996
18604 0.0
18605 0.27276999999999996
18606 0.0
18607 0.0
18608 0.0
18609 0.0
18610 0.0
18611 0.0
18612 0.0
18613 0.0
18614 0.27276999999999996
18615 0.0
18616 0.0
18617 0.0
18618 0.0
18619 0.0
18620 0.0
18621 0.0
18622 0.0
18623 0.0
18624 0.0
18625 0.0
18626 0.0
18627 0.0
18628 0.0
18629 0.0
18630 0.0
18631 0.27276999999999996
18632 0.0
18633 0.0
18634 0.0
18635 0.0
18636 0.0
18637 0.0
18638 0.27276999999999996
18639 0.0
18640 0.0
18641 0.0
18642 0.0
18643 0.27276999999999996
18644 0.0
18645 0.0
18646 0.0
18647 0.0
18648 0.27276999999999996
18649 0.0
18650 0.0
18651 0.0
18652 0.0
18653 0.0
18654 0.0
18655 0.0
18656 0.0
18657 0.0
18658 0.0
18659 0.0
18660 0.0
18661 0.0
18662 0.0
18663 0.0
18664 0.0
18665 0.0
18666 0.0
18667 0.0
18668 0.0
18669 0.27276999999999996
18670 0.0
18671 0.0
18672 0.0
18673 0.27276999999999996
18674 0.27276999999999996
18675 0.0
18676 0.0
18677 0.0
18678 0.0
18679 0.0
18680 0.0
18681 0.27276999999999996
18682 0.0
18683 0.0
18684 0.0
18685 0.0
18686 0.0
18687 0.0
18688 0.0
18689 0.0
18690 0.0
18691 0.0
18692 0.0
18693 0.0
18694 0.0
18695 0.27276999999999996
18696 0.0
18697 0.0
18698 0.0
18699 0.0
18700 0.0
18701 0.0
18702 0.0
18703 0.0
18704 0.0
18705 0.0
18706 0.27276999999999996
18707 0.0
18708 0.0
18709 0.0
18710 0.0
18711 0.0
18712 0.0
18713 0.27276999999999996
18714 0.0
18715 0.0
18716 0.0
18717 0.0
18718 0.0
18719 0.0
18720 0.0
18721 0.0
18722 0.0
18723 0.0
18724 0.0
18725 0.0
18726 0.0
18727 0.0
18728 0.0
18729 0.0
18730 0.0
18731 0.0
18732 0.0
18733 0.0
18734 0.0
18735 0.0
18736 0.0
18737 0.0
18738 0.0
18739 0.27276999999999996
18740 0.0
18741 0.0
18742 0.0
18743 0.0
18744 0.0
18745 0.0
18746 0.0
18747 0.0
18748 0.0
18749 0.0
18750 0.0
18751 0.0
18752 0.0
18753 0.0
18754 0.0
18755 0.0
18756 0.0
18757 0.0
18758 0.0
18759 0.0
18760 0.0
18761 0.0
18762 0.0
18763 0.0
18764 0.0
18765 0.0
18766 0.27276999999999996
18767 0.0
18768 0.0
18769 0.0
18770 0.0
18771 0.0
18772 0.0
18773 0.0
18774 0.0
18775 0.0
18776 0.0
18777 0.0
18778 0.0
18779 0.0
18780 0.0
18781 0.0
18782 0.0
18783 0.0
18784 0.0
18785 0.0
18786 0.0
18787 0.0
18788 0.0
18789 0.0
18790 0.0
18791 0.0
18792 0.0
18793 0.0
18794 0.0
18795 0.0
18796 0.0
18797 0.0
18798 0.0
18799 0.0
18800 0.0
18801 0.0
18802 0.27276999999999996
18803 0.0
18804 0.0
18805 0.0
18806 0.0
18807 0.0
18808 0.0
18809 0.0
18810 0.0
18811 0.0
18812 0.27276999999999996
18813 0.0
18814 0.0
18815 0.0
18816 0.0
18817 0.0
18818 0.27276999999999996
18819 0.0
18820 0.0
18821 0.0
18822 0.0
18823 0.0
18824 0.0
18825 0.0
18826 0.0
18827 0.0
18828 0.0
18829 0.0
18830 0.27276999999999996
18831 0.0
18832 0.0
18833 0.0
18834 0.0
18835 0.0
18836 0.0
18837 0.27276999999999996
18838 0.0
18839 0.0
18840 0.0
18841 0.0
18842 0.0
18843 0.0
18844 0.0
18845 0.0
18846 0.0
18847 0.0
18848 0.27276999999999996
18849 0.0
18850 0.0
18851 0.0
18852 0.0
18853 0.0
18854 0.0
18855 0.0
18856 0.27276999999999996
18857 0.0
18858 0.0
18859 0.0
18860 0.0
18861 0.0
18862 0.0
18863 0.0
18864 0.0
18865 0.0
18866 0.0
18867 0.0
18868 0.0
18869 0.0
18870 0.0
18871 0.0
18872 0.0
18873 0.0
18874 0.0
18875 0.0
18876 0.0
18877 0.0
18878 0.0
18879 0.0
18880 0.0
18881 0.0
18882 0.0
18883 0.0
18884 0.0
18885 0.0
18886 0.0
18887 0.0
18888 0.27276999999999996
18889 0.0
18890 0.0
18891 0.0
18892 0.0
18893 0.0
18894 0.0
18895 0.0
18896 0.0
18897 0.0
18898 0.0
18899 0.27276999999999996
18900 0.0
18901 0.0
18902 0.0
18903 0.0
18904 0.27276999999999996
18905 0.0
18906 0.0
18907 0.0
18908 0.0
18909 0.0
18910 0.27276999999999996
18911 0.0
18912 0.0
18913 0.0
18914 0.0
18915 0.0
18916 0.0
18917 0.0
18918 0.0
18919 0.0
18920 0.0
18921 0.0
18922 0.0
18923 0.0
18924 0.27276999999999996
18925 0.27276999999999996
18926 0.0
18927 0.0
18928 0.0
18929 0.0
18930 0.0
18931 0.0
18932 0.0
18933 0.0
18934 0.0
18935 0.0
18936 0.0
18937 0.0
18938 0.0
18939 0.0
18940 0.0
18941 0.0
18942 0.27276999999999996
18943 0.0
18944 0.0
18945 0.0
18946 0.0
18947 0.0
18948 0.27276999999999996
18949 0.0
18950 0.0
18951 0.0
18952 0.0
18953 0.0
18954 0.0
18955 0.0
18956 0.0
18957 0.0
18958 0.27276999999999996
18959 0.0
18960 0.0
18961 0.0
18962 0.0
18963 0.0
18964 0.0
18965 0.0
18966 0.0
18967 0.0
18968 0.0
18969 0.0
18970 0.0
18971 0.0
18972 0.0
18973 0.27276999999999996
18974 0.0
18975 0.0
18976 0.0
18977 0.0
18978 0.0
18979 0.0
18980 0.0
18981 0.0
18982 0.0
18983 0.0
18984 0.0
18985 0.0
18986 0.0
18987 0.27276999999999996
18988 0.0
18989 0.0
18990 0.0
18991 0.0
18992 0.0
18993 0.0
18994 0.0
18995 0.0
18996 0.27276999999999996
18997 0.0
18998 0.0
18999 0.0
19000 0.0
19001 0.0
19002 0.0
19003 0.0
19004 0.0
19005 0.0
19006 0.0
19007 0.0
19008 0.0
19009 0.0
19010 0.0
19011 0.0
19012 0.0
19013 0.0
19014 0.0
19015 0.0
19016 0.0
19017 0.0
19018 0.0
19019 0.0
19020 0.0
19021 0.0
19022 0.0
19023 0.0
19024 0.0
19025 0.0
19026 0.0
19027 0.0
19028 0.0
19029 0.0
19030 0.0
19031 0.0
19032 0.0
19033 0.0
19034 0.27276999999999996
19035 0.0
19036 0.0
19037 0.27276999999999996
19038 0.0
19039 0.0
19040 0.0
19041 0.0
19042 0.0
19043 0.0
19044 0.0
19045 0.0
19046 0.0
19047 0.0
19048 0.0
19049 0.0
19050 0.0
19051 0.0
19052 0.0
19053 0.0
19054 0.0
19055 0.0
19056 0.0
19057 0.0
19058 0.0
19059 0.0
19060 0.0
19061 0.0
19062 0.27276999999999996
19063 0.0
19064 0.27276999999999996
19065 0.0
19066 0.0
19067 0.0
19068 0.27276999999999996
19069 0.0
19070 0.0
19071 0.0
19072 0.0
19073 0.0
19074 0.0
19075 0.0
19076 0.0
19077 0.0
19078 0.0
19079 0.0
19080 0.0
19081 0.0
19082 0.0
19083 0.0
19084 0.0
19085 0.27276999999999996
19086 0.0
19087 0.0
19088 0.0
19089 0.0
19090 0.0
19091 0.0
19092 0.0
19093 0.0
19094 0.0
19095 0.0
19096 0.0
19097 0.0
19098 0.0
19099 0.0
19100 0.0
19101 0.5455399999999999
19102 0.0
19103 0.0
19104 0.27276999999999996
19105 0.0
19106 0.0
19107 0.27276999999999996
19108 0.0
19109 0.0
19110 0.0
19111 0.0
19112 0.0
19113 0.5455399999999999
19114 0.0
19115 0.0
19116 0.27276999999999996
19117 0.0
19118 0.0
19119 0.0
19120 0.0
19121 0.0
19122 0.0
19123 0.0
19124 0.0
19125 0.27276999999999996
19126 0.0
19127 0.0
19128 0.0
19129 0.0
19130 0.0
19131 0.0
19132 0.0
19133 0.0
19134 0.0
19135 0.0
19136 0.0
19137 0.0
19138 0.0
19139 0.0
19140 0.0
19141 0.0
19142 0.0
19143 0.27276999999999996
19144 0.0
19145 0.0
19146 0.0
19147 0.27276999999999996
19148 0.0
19149 0.0
19150 0.27276999999999996
19151 0.0
19152 0.0
19153 0.0
19154 0.0
19155 0.0
19156 0.0
19157 0.0
19158 0.0
19159 0.0
19160 0.0
19161 0.27276999999999996
19162 0.0
19163 0.0
19164 0.0
19165 0.0
19166 0.0
19167 0.27276999999999996
19168 0.0
19169 0.0
19170 0.0
19171 0.0
19172 0.0
19173 0.0
19174 0.0
19175 0.0
19176 0.0
19177 0.0
19178 0.0
19179 0.0
19180 0.0
19181 0.0
19182 0.0
19183 0.0
19184 0.0
19185 0.0
19186 0.0
19187 0.27276999999999996
19188 0.0
19189 0.0
19190 0.0
19191 0.0
19192 0.0
19193 0.0
19194 0.0
19195 0.0
19196 0.0
19197 0.0
19198 0.0
19199 0.0
19200 0.0
19201 0.0
19202 0.27276999999999996
19203 0.0
19204 0.0
19205 0.0
19206 0.0
19207 0.0
19208 0.0
19209 0.0
19210 0.0
19211 0.0
19212 0.0
19213 0.0
19214 0.0
19215 0.27276999999999996
19216 0.0
19217 0.0
19218 0.0
19219 0.0
19220 0.0
19221 0.0
19222 0.0
19223 0.0
19224 0.0
19225 0.0
19226 0.0
19227 0.27276999999999996
19228 0.0
19229 0.0
19230 0.0
19231 0.0
19232 0.0
19233 0.0
19234 0.0
19235 0.0
19236 0.27276999999999996
19237 0.0
19238 0.0
19239 0.0
19240 0.0
19241 0.27276999999999996
19242 0.0
19243 0.0
19244 0.0
19245 0.0
19246 0.0
19247 0.0
19248 0.0
19249 0.0
19250 0.0
19251 0.27276999999999996
19252 0.0
19253 0.0
19254 0.0
19255 0.0
19256 0.0
19257 0.0
19258 0.0
19259 0.0
19260 0.27276999999999996
19261 0.27276999999999996
19262 0.0
19263 0.0
19264 0.0
19265 0.27276999999999996
19266 0.0
19267 0.0
19268 0.0
19269 0.0
19270 0.0
19271 0.0
19272 0.0
19273 0.0
19274 0.0
19275 0.0
19276 0.0
19277 0.0
19278 0.0
19279 0.0
19280 0.0
19281 0.0
19282 0.27276999999999996
19283 0.0
19284 0.0
19285 0.0
19286 0.0
19287 0.0
19288 0.0
19289 0.0
19290 0.0
19291 0.0
19292 0.0
19293 0.0
19294 0.0
19295 0.0
19296 0.0
19297 0.0
19298 0.0
19299 0.0
19300 0.0
19301 0.0
19302 0.0
19303 0.0
19304 0.0
19305 0.0
19306 0.0
19307 0.0
19308 0.0
19309 0.0
19310 0.0
19311 0.27276999999999996
19312 0.0
19313 0.0
19314 0.0
19315 0.0
19316 0.0
19317 0.0
19318 0.0
19319 0.0
19320 0.0
19321 0.0
19322 0.0
19323 0.0
19324 0.0
19325 0.0
19326 0.0
19327 0.27276999999999996
19328 0.0
19329 0.0
19330 0.0
19331 0.0
19332 0.0
19333 0.0
19334 0.0
19335 0.0
19336 0.0
19337 0.0
19338 0.0
19339 0.0
19340 0.0
19341 0.0
19342 0.0
19343 0.0
19344 0.0
19345 0.0
19346 0.0
19347 0.0
19348 0.0
19349 0.0
19350 0.0
19351 0.0
19352 0.0
19353 0.0
19354 0.0
19355 0.0
19356 0.0
19357 0.0
19358 0.0
19359 0.0
19360 0.0
19361 0.0
19362 0.0
19363 0.0
19364 0.0
19365 0.0
19366 0.0
19367 0.0
19368 0.0
19369 0.0
19370 0.0
19371 0.0
19372 0.0
19373 0.0
19374 0.0
19375 0.27276999999999996
19376 0.0
19377 0.0
19378 0.0
19379 0.27276999999999996
19380 0.0
19381 0.0
19382 0.0
19383 0.0
19384 0.0
19385 0.0
19386 0.0
19387 0.0
19388 0.0
19389 0.0
19390 0.0
19391 0.0
19392 0.0
19393 0.0
19394 0.0
19395 0.0
19396 0.0
19397 0.27276999999999996
19398 0.0
19399 0.0
19400 0.0
19401 0.0
19402 0.0
19403 0.0
19404 0.0
19405 0.0
19406 0.0
19407 0.0
19408 0.0
19409 0.27276999999999996
19410 0.0
19411 0.0
19412 0.0
19413 0.0
19414 0.0
19415 0.0
19416 0.0
19417 0.0
19418 0.0
19419 0.0
19420 0.0
19421 0.0
19422 0.0
19423 0.0
19424 0.0
19425 0.0
19426 0.0
19427 0.0
19428 0.0
19429 0.0
19430 0.27276999999999996
19431 0.0
19432 0.0
19433 0.0
19434 0.0
19435 0.0
19436 0.0
19437 0.0
19438 0.0
19439 0.0
19440 0.0
19441 0.0
19442 0.0
19443 0.0
19444 0.0
19445 0.0
19446 0.0
19447 0.0
19448 0.0
19449 0.0
19450 0.0
19451 0.0
19452 0.0
19453 0.0
19454 0.0
19455 0.0
19456 0.0
19457 0.0
19458 0.0
19459 0.0
19460 0.0
19461 0.0
19462 0.0
19463 0.0
19464 0.0
19465 0.0
19466 0.0
19467 0.0
19468 0.0
19469 0.0
19470 0.0
19471 0.0
19472 0.0
19473 0.0
19474 0.0
19475 0.0
19476 0.0
19477 0.0
19478 0.0
19479 0.0
19480 0.0
19481 0.0
19482 0.0
19483 0.0
19484 0.0
19485 0.0
19486 0.0
19487 0.0
19488 0.0
19489 0.0
19490 0.0
19491 0.0
19492 0.0
19493 0.0
19494 0.0
19495 0.0
19496 0.0
19497 0.0
19498 0.0
19499 0.0
19500 0.0
19501 0.0
19502 0.0
19503 0.0
19504 0.0
19505 0.0
19506 0.0
19507 0.0
19508 0.0
19509 0.0
19510 0.0
19511 0.0
19512 0.0
19513 0.0
19514 0.0
19515 0.27276999999999996
19516 0.0
19517 0.0
19518 0.0
19519 0.0
19520 0.0
19521 0.0
19522 0.27276999999999996
19523 0.0
19524 0.0
19525 0.0
19526 0.0
19527 0.0
19528 0.0
19529 0.0
19530 0.0
19531 0.0
19532 0.0
19533 0.0
19534 0.0
19535 0.0
19536 0.0
19537 0.0
19538 0.0
19539 0.0
19540 0.0
19541 0.0
19542 0.0
19543 0.0
19544 0.0
19545 0.0
19546 0.0
19547 0.27276999999999996
19548 0.0
19549 0.0
19550 0.0
19551 0.0
19552 0.0
19553 0.0
19554 0.0
19555 0.0
19556 0.0
19557 0.0
19558 0.0
19559 0.0
19560 0.0
19561 0.0
19562 0.0
19563 0.0
19564 0.0
19565 0.0
19566 0.0
19567 0.0
19568 0.0
19569 0.0
19570 0.0
19571 0.0
19572 0.0
19573 0.0
19574 0.0
19575 0.0
19576 0.0
19577 0.0
19578 0.0
19579 0.0
19580 0.0
19581 0.0
19582 0.0
19583 0.27276999999999996
19584 0.0
19585 0.0
19586 0.0
19587 0.0
19588 0.0
19589 0.0
19590 0.0
19591 0.0
19592 0.0
19593 0.0
19594 0.0
19595 0.0
19596 0.0
19597 0.0
19598 0.0
19599 0.27276999999999996
19600 0.0
19601 0.0
19602 0.0
19603 0.0
19604 0.0
19605 0.0
19606 0.0
19607 0.0
19608 0.0
19609 0.27276999999999996
19610 0.0
19611 0.0
19612 0.0
19613 0.0
19614 0.0
19615 0.0
19616 0.0
19617 0.27276999999999996
19618 0.0
19619 0.0
19620 0.0
19621 0.0
19622 0.0
19623 0.0
19624 0.0
19625 0.0
19626 0.0
19627 0.0
19628 0.0
19629 0.0
19630 0.27276999999999996
19631 0.0
19632 0.0
19633 0.0
19634 0.0
19635 0.0
19636 0.0
19637 0.0
19638 0.0
19639 0.0
19640 0.0
19641 0.0
19642 0.27276999999999996
19643 0.0
19644 0.0
19645 0.0
19646 0.0
19647 0.27276999999999996
19648 0.0
19649 0.0
19650 0.0
19651 0.0
19652 0.0
19653 0.0
19654 0.0
19655 0.0
19656 0.0
19657 0.0
19658 0.0
19659 0.0
19660 0.0
19661 0.0
19662 0.0
19663 0.27276999999999996
19664 0.0
19665 0.0
19666 0.0
19667 0.0
19668 0.0
19669 0.0
19670 0.0
19671 0.0
19672 0.0
19673 0.0
19674 0.0
19675 0.0
19676 0.0
19677 0.0
19678 0.0
19679 0.0
19680 0.0
19681 0.0
19682 0.0
19683 0.0
19684 0.0
19685 0.0
19686 0.0
19687 0.0
19688 0.0
19689 0.0
19690 0.0
19691 0.0
19692 0.0
19693 0.0
19694 0.0
19695 0.0
19696 0.0
19697 0.0
19698 0.0
19699 0.0
19700 0.0
19701 0.0
19702 0.0
19703 0.0
19704 0.0
19705 0.0
19706 0.0
19707 0.0
19708 0.0
19709 0.0
19710 0.0
19711 0.27276999999999996
19712 0.0
19713 0.0
19714 0.0
19715 0.0
19716 0.27276999999999996
19717 0.0
19718 0.0
19719 0.0
19720 0.27276999999999996
19721 0.0
19722 0.0
19723 0.0
19724 0.27276999999999996
19725 0.0
19726 0.0
19727 0.0
19728 0.0
19729 0.0
19730 0.0
19731 0.0
19732 0.0
19733 0.0
19734 0.0
19735 0.0
19736 0.0
19737 0.0
19738 0.0
19739 0.0
19740 0.0
19741 0.0
19742 0.0
19743 0.0
19744 0.0
19745 0.0
19746 0.0
19747 0.0
19748 0.0
19749 0.0
19750 0.0
19751 0.0
19752 0.0
19753 0.0
19754 0.0
19755 0.0
19756 0.0
19757 0.0
19758 0.0
19759 0.0
19760 0.0
19761 0.0
19762 0.0
19763 0.0
19764 0.0
19765 0.0
19766 0.0
19767 0.0
19768 0.0
19769 0.0
19770 0.0
19771 0.0
19772 0.0
19773 0.0
19774 0.5455399999999999
19775 0.0
19776 0.0
19777 0.0
19778 0.0
19779 0.27276999999999996
19780 0.0
19781 0.0
19782 0.0
19783 0.27276999999999996
19784 0.0
19785 0.0
19786 0.0
19787 0.0
19788 0.27276999999999996
19789 0.0
19790 0.0
19791 0.0
19792 0.0
19793 0.0
19794 0.0
19795 0.0
19796 0.0
19797 0.0
19798 0.0
19799 0.0
19800 0.0
19801 0.0
19802 0.0
19803 0.0
19804 0.0
19805 0.0
19806 0.0
19807 0.0
19808 0.0
19809 0.0
19810 0.0
19811 0.0
19812 0.0
19813 0.0
19814 0.0
19815 0.0
19816 0.0
19817 0.0
19818 0.0
19819 0.0
19820 0.0
19821 0.0
19822 0.0
19823 0.0
19824 0.0
19825 0.0
19826 0.0
19827 0.0
19828 0.0
19829 0.0
19830 0.0
19831 0.27276999999999996
19832 0.0
19833 0.0
19834 0.0
19835 0.0
19836 0.0
19837 0.0
19838 0.0
19839 0.0
19840 0.0
19841 0.0
19842 0.0
19843 0.0
19844 0.0
19845 0.0
19846 0.0
19847 0.0
19848 0.0
19849 0.0
19850 0.0
19851 0.0
19852 0.0
19853 0.0
19854 0.0
19855 0.0
19856 0.0
19857 0.0
19858 0.0
19859 0.0
19860 0.0
19861 0.0
19862 0.0
19863 0.0
19864 0.0
19865 0.0
19866 0.0
19867 0.0
19868 0.0
19869 0.0
19870 0.0
19871 0.0
19872 0.0
19873 0.0
19874 0.0
19875 0.0
19876 0.0
19877 0.0
19878 0.0
19879 0.0
19880 0.0
19881 0.0
19882 0.0
19883 0.0
19884 0.0
19885 0.0
19886 0.0
19887 0.0
19888 0.27276999999999996
19889 0.0
19890 0.0
19891 0.0
19892 0.0
19893 0.0
19894 0.0
19895 0.0
19896 0.0
19897 0.0
19898 0.0
19899 0.0
19900 0.0
19901 0.0
19902 0.0
19903 0.0
19904 0.0
19905 0.0
19906 0.0
19907 0.0
19908 0.0
19909 0.0
19910 0.0
19911 0.0
19912 0.0
19913 0.0
19914 0.0
19915 0.0
19916 0.0
19917 0.0
19918 0.0
19919 0.0
19920 0.0
19921 0.0
19922 0.0
19923 0.0
19924 0.0
19925 0.0
19926 0.27276999999999996
19927 0.0
19928 0.27276999999999996
19929 0.0
19930 0.0
19931 0.0
19932 0.0
19933 0.0
19934 0.0
19935 0.0
19936 0.0
19937 0.0
19938 0.0
19939 0.0
19940 0.0
19941 0.0
19942 0.0
19943 0.0
19944 0.0
19945 0.0
19946 0.0
19947 0.0
19948 0.0
19949 0.0
19950 0.0
19951 0.0
19952 0.0
19953 0.0
19954 0.0
19955 0.0
19956 0.0
19957 0.0
19958 0.0
19959 0.0
19960 0.0
19961 0.0
19962 0.0
19963 0.0
19964 0.0
19965 0.0
19966 0.0
19967 0.0
19968 0.0
19969 0.0
19970 0.0
19971 0.0
19972 0.0
19973 0.0
19974 0.0
19975 0.0
19976 0.0
19977 0.27276999999999996
19978 0.0
19979 0.0
19980 0.0
19981 0.0
19982 0.0
19983 0.0
19984 0.0
19985 0.0
19986 0.0
19987 0.0
19988 0.0
19989 0.0
19990 0.0
19991 0.0
19992 0.0
19993 0.0
19994 0.0
19995 0.0
19996 0.0
19997 0.0
19998 0.0
19999 0.0
20000 0.0
20001 0.0
20002 0.0
20003 0.0
20004 0.0
20005 0.0
20006 0.0
20007 0.0
20008 0.0
20009 0.0
20010 0.0
20011 0.0
20012 0.0
20013 0.0
20014 0.0
20015 0.0
20016 0.0
20017 0.0
20018 0.0
20019 0.0
20020 0.0
20021 0.0
20022 0.0
20023 0.0
20024 0.0
20025 0.0
20026 0.0
20027 0.0
20028 0.0
20029 0.0
20030 0.0
20031 0.0
20032 0.0
20033 0.0
20034 0.0
20035 0.0
20036 0.0
20037 0.0
20038 0.0
20039 0.0
20040 0.27276999999999996
20041 0.0
20042 0.0
20043 0.0
20044 0.0
20045 0.0
20046 0.0
20047 0.0
20048 0.0
20049 0.0
20050 0.0
20051 0.0
20052 0.0
20053 0.0
20054 0.0
20055 0.0
20056 0.0
20057 0.0
20058 0.0
20059 0.0
20060 0.0
20061 0.0
20062 0.0
20063 0.0
20064 0.27276999999999996
20065 0.0
20066 0.0
20067 0.0
20068 0.0
20069 0.0
20070 0.0
20071 0.0
20072 0.0
20073 0.0
20074 0.0
20075 0.0
20076 0.0
20077 0.0
20078 0.0
20079 0.0
20080 0.0
20081 0.0
20082 0.27276999999999996
20083 0.0
20084 0.0
20085 0.0
20086 0.0
20087 0.0
20088 0.0
20089 0.0
20090 0.0
20091 0.0
20092 0.0
20093 0.0
20094 0.0
20095 0.0
20096 0.0
20097 0.0
20098 0.0
20099 0.0
20100 0.0
20101 0.0
20102 0.0
20103 0.0
20104 0.0
20105 0.0
20106 0.0
20107 0.0
20108 0.0
20109 0.0
20110 0.0
20111 0.0
20112 0.0
20113 0.0
20114 0.0
20115 0.0
20116 0.0
20117 0.0
20118 0.0
20119 0.0
20120 0.0
20121 0.0
20122 0.0
20123 0.0
20124 0.0
20125 0.0
20126 0.0
20127 0.0
20128 0.0
20129 0.0
20130 0.0
20131 0.0
20132 0.0
20133 0.0
20134 0.0
20135 0.0
20136 0.0
20137 0.0
20138 0.0
20139 0.0
20140 0.0
20141 0.0
20142 0.0
20143 0.0
20144 0.0
20145 0.0
20146 0.0
20147 0.0
20148 0.0
20149 0.0
20150 0.0
20151 0.0
20152 0.0
20153 0.0
20154 0.0
20155 0.0
20156 0.0
20157 0.0
20158 0.0
20159 0.0
20160 0.0
20161 0.0
20162 0.0
20163 0.0
20164 0.0
20165 0.0
20166 0.0
20167 0.0
20168 0.0
20169 0.0
20170 0.0
20171 0.0
20172 0.0
20173 0.0
20174 0.0
20175 0.0
20176 0.0
20177 0.0
20178 0.0
20179 0.0
20180 0.0
20181 0.0
20182 0.0
20183 0.0
20184 0.0
20185 0.0
20186 0.0
20187 0.0
20188 0.0
20189 0.0
20190 0.0
20191 0.0
20192 0.0
20193 0.27276999999999996
20194 0.0
20195 0.0
20196 0.0
20197 0.0
20198 0.0
20199 0.0
20200 0.0
20201 0.0
20202 0.0
20203 0.27276999999999996
20204 0.0
20205 0.0
20206 0.0
20207 0.0
20208 0.0
20209 0.0
20210 0.0
20211 0.0
20212 0.0
20213 0.0
20214 0.0
20215 0.0
20216 0.0
20217 0.0
20218 0.0
20219 0.0
20220 0.0
20221 0.0
20222 0.0
20223 0.0
20224 0.27276999999999996
20225 0.0
20226 0.0
20227 0.0
20228 0.0
20229 0.0
20230 0.0
20231 0.0
20232 0.0
20233 0.0
20234 0.0
20235 0.0
20236 0.0
20237 0.0
20238 0.0
20239 0.0
20240 0.0
20241 0.27276999999999996
20242 0.0
20243 0.0
20244 0.0
20245 0.0
20246 0.0
20247 0.0
20248 0.27276999999999996
20249 0.0
20250 0.0
20251 0.0
20252 0.0
20253 0.0
20254 0.0
20255 0.0
20256 0.0
20257 0.0
20258 0.0
20259 0.0
20260 0.0
20261 0.0
20262 0.0
20263 0.0
20264 0.0
20265 0.0
20266 0.0
20267 0.0
20268 0.0
20269 0.0
20270 0.0
20271 0.0
20272 0.0
20273 0.0
20274 0.0
20275 0.0
20276 0.0
20277 0.0
20278 0.0
20279 0.0
20280 0.0
20281 0.0
20282 0.0
20283 0.0
20284 0.0
20285 0.0
20286 0.0
20287 0.0
20288 0.0
20289 0.0
20290 0.0
20291 0.0
20292 0.0
20293 0.0
20294 0.0
20295 0.0
20296 0.0
20297 0.0
20298 0.0
20299 0.0
20300 0.0
20301 0.0
20302 0.0
20303 0.0
20304 0.0
20305 0.0
20306 0.0
20307 0.0
20308 0.0
20309 0.0
20310 0.0
20311 0.0
20312 0.0
20313 0.0
20314 0.0
20315 0.0
20316 0.0
20317 0.0
20318 0.0
20319 0.0
20320 0.0
20321 0.0
20322 0.0
20323 0.0
20324 0.0
20325 0.0
20326 0.27276999999999996
20327 0.0
20328 0.0
20329 0.0
20330 0.0
20331 0.0
20332 0.0
20333 0.0
20334 0.0
20335 0.0
20336 0.0
20337 0.27276999999999996
20338 0.0
20339 0.0
20340 0.0
20341 0.0
20342 0.0
20343 0.0
20344 0.0
20345 0.0
20346 0.0
20347 0.0
20348 0.0
20349 0.0
20350 0.0
20351 0.0
20352 0.0
20353 0.27276999999999996
20354 0.0
20355 0.0
20356 0.0
20357 0.27276999999999996
20358 0.0
20359 0.0
20360 0.0
20361 0.0
20362 0.0
20363 0.0
20364 0.0
20365 0.0
20366 0.0
20367 0.0
20368 0.0
20369 0.0
20370 0.0
20371 0.0
20372 0.0
20373 0.0
20374 0.0
20375 0.0
20376 0.0
20377 0.0
20378 0.0
20379 0.0
20380 0.0
20381 0.0
20382 0.0
20383 0.0
20384 0.0
20385 0.0
20386 0.0
20387 0.0
20388 0.0
20389 0.0
20390 0.0
20391 0.27276999999999996
20392 0.27276999999999996
20393 0.0
20394 0.0
20395 0.0
20396 0.0
20397 0.0
20398 0.0
20399 0.0
20400 0.0
20401 0.0
20402 0.0
20403 0.0
20404 0.0
20405 0.0
20406 0.0
20407 0.0
20408 0.0
20409 0.0
20410 0.0
20411 0.0
20412 0.0
20413 0.0
20414 0.0
20415 0.0
20416 0.0
20417 0.0
20418 0.0
20419 0.0
20420 0.0
20421 0.0
20422 0.0
20423 0.0
20424 0.0
20425 0.0
20426 0.0
20427 0.0
20428 0.0
20429 0.0
20430 0.0
20431 0.0
20432 0.0
20433 0.0
20434 0.0
20435 0.0
20436 0.0
20437 0.0
20438 0.0
20439 0.0
20440 0.0
20441 0.0
20442 0.0
20443 0.0
20444 0.0
20445 0.0
20446 0.0
20447 0.0
20448 0.0
20449 0.0
20450 0.0
20451 0.27276999999999996
20452 0.0
20453 0.0
20454 0.0
20455 0.0
20456 0.0
20457 0.0
20458 0.0
20459 0.0
20460 0.0
20461 0.0
20462 0.0
20463 0.0
20464 0.0
20465 0.0
20466 0.0
20467 0.0
20468 0.0
20469 0.0
20470 0.0
20471 0.0
20472 0.0
20473 0.0
20474 0.0
20475 0.0
20476 0.0
20477 0.0
20478 0.0
20479 0.0
20480 0.0
20481 0.0
20482 0.0
20483 0.0
20484 0.0
20485 0.0
20486 0.0
20487 0.0
20488 0.0
20489 0.0
20490 0.0
20491 0.0
20492 0.0
20493 0.0
20494 0.0
20495 0.0
20496 0.0
20497 0.0
20498 0.0
20499 0.0
20500 0.0
20501 0.0
20502 0.0
20503 0.0
20504 0.0
20505 0.0
20506 0.0
20507 0.0
20508 0.0
20509 0.0
20510 0.0
20511 0.0
20512 0.0
20513 0.0
20514 0.0
20515 0.0
20516 0.0
20517 0.0
20518 0.0
20519 0.0
20520 0.0
20521 0.0
20522 0.0
20523 0.0
20524 0.0
20525 0.0
20526 0.0
20527 0.0
20528 0.0
20529 0.0
20530 0.0
20531 0.0
20532 0.0
20533 0.0
20534 0.0
20535 0.0
20536 0.0
20537 0.0
20538 0.0
20539 0.0
20540 0.0
20541 0.0
20542 0.0
20543 0.0
20544 0.0
20545 0.0
20546 0.0
20547 0.0
20548 0.0
20549 0.0
20550 0.0
20551 0.0
20552 0.27276999999999996
20553 0.0
20554 0.0
20555 0.0
20556 0.0
20557 0.0
20558 0.0
20559 0.0
20560 0.0
20561 0.0
20562 0.0
20563 0.0
20564 0.0
20565 0.0
20566 0.0
20567 0.0
20568 0.0
20569 0.0
20570 0.0
20571 0.0
20572 0.0
20573 0.0
20574 0.0
20575 0.0
20576 0.0
20577 0.0
20578 0.0
20579 0.0
20580 0.0
20581 0.0
20582 0.0
20583 0.0
20584 0.0
20585 0.0
20586 0.0
20587 0.0
20588 0.0
20589 0.0
20590 0.0
20591 0.0
20592 0.0
20593 0.0
20594 0.0
20595 0.0
20596 0.0
20597 0.0
20598 0.0
20599 0.0
20600 0.0
20601 0.0
20602 0.0
20603 0.0
20604 0.0
20605 0.0
20606 0.0
20607 0.0
20608 0.0
20609 0.0
20610 0.0
20611 0.0
20612 0.0
20613 0.0
20614 0.0
20615 0.0
20616 0.0
20617 0.0
20618 0.0
20619 0.0
20620 0.0
20621 0.0
20622 0.0
20623 0.0
20624 0.0
20625 0.0
20626 0.0
20627 0.0
20628 0.0
20629 0.0
20630 0.0
20631 0.0
20632 0.0
20633 0.0
20634 0.0
20635 0.0
20636 0.0
20637 0.0
20638 0.0
20639 0.0
20640 0.0
20641 0.0
20642 0.0
20643 0.0
20644 0.0
20645 0.0
20646 0.0
20647 0.0
20648 0.0
20649 0.0
20650 0.0
20651 0.0
20652 0.0
20653 0.0
20654 0.0
20655 0.0
20656 0.0
20657 0.0
20658 0.0
20659 0.0
20660 0.0
20661 0.0
20662 0.0
20663 0.0
20664 0.0
20665 0.0
20666 0.0
20667 0.0
20668 0.0
20669 0.0
20670 0.0
20671 0.27276999999999996
20672 0.0
20673 0.0
20674 0.0
20675 0.0
20676 0.0
20677 0.0
20678 0.0
20679 0.0
20680 0.0
20681 0.0
20682 0.0
20683 0.0
20684 0.0
20685 0.0
20686 0.0
20687 0.0
20688 0.27276999999999996
20689 0.0
20690 0.0
20691 0.0
20692 0.0
20693 0.0
20694 0.0
20695 0.0
20696 0.27276999999999996
20697 0.0
20698 0.0
20699 0.0
20700 0.0
20701 0.0
20702 0.0
20703 0.0
20704 0.0
20705 0.0
20706 0.0
20707 0.27276999999999996
20708 0.0
20709 0.0
20710 0.0
20711 0.0
20712 0.0
20713 0.0
20714 0.0
20715 0.0
20716 0.0
20717 0.0
20718 0.0
20719 0.0
20720 0.0
20721 0.0
20722 0.0
20723 0.0
20724 0.0
20725 0.0
20726 0.0
20727 0.0
20728 0.0
20729 0.27276999999999996
20730 0.0
20731 0.0
20732 0.0
20733 0.0
20734 0.0
20735 0.0
20736 0.27276999999999996
20737 0.0
20738 0.0
20739 0.0
20740 0.0
20741 0.0
20742 0.0
20743 0.0
20744 0.0
20745 0.0
20746 0.0
20747 0.0
20748 0.0
20749 0.0
20750 0.0
20751 0.0
20752 0.0
20753 0.0
20754 0.0
20755 0.0
20756 0.0
20757 0.0
20758 0.0
20759 0.0
20760 0.0
20761 0.0
20762 0.0
20763 0.0
20764 0.0
20765 0.0
20766 0.0
20767 0.0
20768 0.0
20769 0.0
20770 0.0
20771 0.0
20772 0.0
20773 0.0
20774 0.0
20775 0.0
20776 0.0
20777 0.0
20778 0.0
20779 0.0
20780 0.0
20781 0.0
20782 0.0
20783 0.0
20784 0.0
20785 0.0
20786 0.27276999999999996
20787 0.0
20788 0.0
20789 0.0
20790 0.0
20791 0.0
20792 0.0
20793 0.0
20794 0.0
20795 0.0
20796 0.0
20797 0.0
20798 0.0
20799 0.0
20800 0.0
20801 0.0
20802 0.0
20803 0.0
20804 0.0
20805 0.0
20806 0.0
20807 0.0
20808 0.0
20809 0.0
20810 0.0
20811 0.0
20812 0.27276999999999996
20813 0.0
20814 0.0
20815 0.0
20816 0.0
20817 0.0
20818 0.27276999999999996
20819 0.0
20820 0.0
20821 0.0
20822 0.0
20823 0.0
20824 0.0
20825 0.0
20826 0.0
20827 0.0
20828 0.0
20829 0.0
20830 0.0
20831 0.27276999999999996
20832 0.0
20833 0.0
20834 0.0
20835 0.0
20836 0.27276999999999996
20837 0.0
20838 0.0
20839 0.0
20840 0.0
20841 0.0
20842 0.0
20843 0.0
20844 0.0
20845 0.0
20846 0.27276999999999996
20847 0.0
20848 0.0
20849 0.0
20850 0.0
20851 0.0
20852 0.0
20853 0.0
20854 0.0
20855 0.0
20856 0.27276999999999996
20857 0.0
20858 0.0
20859 0.0
20860 0.0
20861 0.0
20862 0.0
20863 0.0
20864 0.0
20865 0.0
20866 0.0
20867 0.0
20868 0.0
20869 0.0
20870 0.0
20871 0.0
20872 0.0
20873 0.0
20874 0.0
20875 0.0
20876 0.0
20877 0.0
20878 0.0
20879 0.0
20880 0.0
20881 0.0
20882 0.0
20883 0.0
20884 0.0
20885 0.0
20886 0.0
20887 0.0
20888 0.0
20889 0.0
20890 0.0
20891 0.27276999999999996
20892 0.5455399999999999
20893 0.0
20894 0.0
20895 0.0
20896 0.0
20897 0.0
20898 0.0
20899 0.0
20900 0.0
20901 0.0
20902 0.0
20903 0.0
20904 0.0
20905 0.0
20906 0.0
20907 0.0
20908 0.0
20909 0.0
20910 0.0
20911 0.0
20912 0.0
20913 0.0
20914 0.0
20915 0.0
20916 0.0
20917 0.0
20918 0.0
20919 0.0
20920 0.0
20921 0.0
20922 0.0
20923 0.0
20924 0.0
20925 0.0
20926 0.0
20927 0.0
20928 0.0
20929 0.0
20930 0.0
20931 0.0
20932 0.0
20933 0.0
20934 0.0
20935 0.0
20936 0.0
20937 0.0
20938 0.27276999999999996
20939 0.0
20940 0.0
20941 0.0
20942 0.0
20943 0.0
20944 0.0
20945 0.0
20946 0.0
20947 0.0
20948 0.0
20949 0.0
20950 0.0
20951 0.0
20952 0.0
20953 0.0
20954 0.0
20955 0.0
20956 0.0
20957 0.0
20958 0.0
20959 0.0
20960 0.0
20961 0.0
20962 0.0
20963 0.27276999999999996
20964 0.0
20965 0.0
20966 0.0
20967 0.0
20968 0.0
20969 0.0
20970 0.0
20971 0.0
20972 0.0
20973 0.0
20974 0.0
20975 0.0
20976 0.0
20977 0.0
20978 0.0
20979 0.0
20980 0.0
20981 0.0
20982 0.0
20983 0.0
20984 0.0
20985 0.0
20986 0.0
20987 0.0
20988 0.0
20989 0.0
20990 0.27276999999999996
20991 0.0
20992 0.0
20993 0.0
20994 0.0
20995 0.0
20996 0.0
20997 0.0
20998 0.0
20999 0.27276999999999996
21000 0.0
21001 0.0
21002 0.0
21003 0.0
21004 0.0
21005 0.0
21006 0.0
21007 0.0
21008 0.0
21009 0.0
21010 0.0
21011 0.0
21012 0.0
21013 0.0
21014 0.0
21015 0.0
21016 0.0
21017 0.0
21018 0.0
21019 0.0
21020 0.0
21021 0.0
21022 0.27276999999999996
21023 0.0
21024 0.27276999999999996
21025 0.27276999999999996
21026 0.27276999999999996
21027 0.0
21028 0.0
21029 0.0
21030 0.0
21031 0.0
21032 0.0
21033 0.0
21034 0.0
21035 0.0
21036 0.0
21037 0.0
21038 0.0
21039 0.5455399999999999
21040 0.0
21041 0.0
21042 0.0
21043 0.0
21044 0.27276999999999996
21045 0.0
21046 0.0
21047 0.0
21048 0.27276999999999996
21049 0.0
21050 0.0
21051 0.0
21052 0.0
21053 0.0
21054 0.0
21055 0.0
21056 0.0
21057 0.27276999999999996
21058 0.0
21059 0.0
21060 0.0
21061 0.27276999999999996
21062 0.0
21063 0.0
21064 0.0
21065 0.0
21066 0.0
21067 0.0
21068 0.0
21069 0.0
21070 0.0
21071 0.0
21072 0.0
21073 0.0
21074 0.0
21075 0.0
21076 0.0
21077 0.0
21078 0.0
21079 0.0
21080 0.0
21081 0.0
21082 0.0
21083 0.0
21084 0.0
21085 0.0
21086 0.0
21087 0.0
21088 0.27276999999999996
21089 0.0
21090 0.0
21091 0.0
21092 0.0
21093 0.0
21094 0.0
21095 0.0
21096 0.0
21097 0.0
21098 0.27276999999999996
21099 0.0
21100 0.0
21101 0.27276999999999996
21102 0.0
21103 0.0
21104 0.0
21105 0.0
21106 0.0
21107 0.0
21108 0.0
21109 0.27276999999999996
21110 0.0
21111 0.0
21112 0.0
21113 0.0
21114 0.0
21115 0.0
21116 0.0
21117 0.0
21118 0.0
21119 0.0
21120 0.0
21121 0.0
21122 0.0
21123 0.0
21124 0.0
21125 0.0
21126 0.0
21127 0.0
21128 0.0
21129 0.0
21130 0.0
21131 0.0
21132 0.0
21133 0.0
21134 0.0
21135 0.0
21136 0.0
21137 0.0
21138 0.0
21139 0.0
21140 0.0
21141 0.0
21142 0.0
21143 0.27276999999999996
21144 0.27276999999999996
21145 0.0
21146 0.27276999999999996
21147 0.0
21148 0.0
21149 0.0
21150 0.0
21151 0.0
21152 0.0
21153 0.0
21154 0.0
21155 0.0
21156 0.0
21157 0.0
21158 0.0
21159 0.0
21160 0.0
21161 0.27276999999999996
21162 0.0
21163 0.0
21164 0.0
21165 0.0
21166 0.0
21167 0.0
21168 0.0
21169 0.0
21170 0.0
21171 0.0
21172 0.0
21173 0.0
21174 0.0
21175 0.27276999999999996
21176 0.0
21177 0.27276999999999996
21178 0.0
21179 0.0
21180 0.0
21181 0.0
21182 0.0
21183 0.0
21184 0.27276999999999996
21185 0.0
21186 0.0
21187 0.0
21188 0.0
21189 0.0
21190 0.0
21191 0.0
21192 0.0
21193 0.0
21194 0.0
21195 0.0
21196 0.0
21197 0.0
21198 0.0
21199 0.0
21200 0.0
21201 0.0
21202 0.0
21203 0.0
21204 0.0
21205 0.0
21206 0.27276999999999996
21207 0.0
21208 0.0
21209 0.0
21210 0.0
21211 0.0
21212 0.0
21213 0.0
21214 0.0
21215 0.0
21216 0.0
21217 0.0
21218 0.0
21219 0.0
21220 0.0
21221 0.27276999999999996
21222 0.0
21223 0.0
21224 0.0
21225 0.0
21226 0.0
21227 0.0
21228 0.0
21229 0.0
21230 0.0
21231 0.27276999999999996
21232 0.0
21233 0.0
21234 0.0
21235 0.0
21236 0.27276999999999996
21237 0.0
21238 0.0
21239 0.0
21240 0.0
21241 0.0
21242 0.0
21243 0.0
21244 0.0
21245 0.5455399999999999
21246 0.0
21247 0.0
21248 0.27276999999999996
21249 0.0
21250 0.0
21251 0.0
21252 0.0
21253 0.0
21254 0.27276999999999996
21255 0.0
21256 0.0
21257 0.0
21258 0.0
21259 0.0
21260 0.0
21261 0.0
21262 0.0
21263 0.0
21264 0.0
21265 0.0
21266 0.0
21267 0.0
21268 0.0
21269 0.0
21270 0.0
21271 0.0
21272 0.0
21273 0.0
21274 0.0
21275 0.0
21276 0.0
21277 0.0
21278 0.0
21279 0.0
21280 0.0
21281 0.0
21282 0.0
21283 0.0
21284 0.0
21285 0.27276999999999996
21286 0.0
21287 0.0
21288 0.0
21289 0.0
21290 0.0
21291 0.27276999999999996
21292 0.0
21293 0.0
21294 0.0
21295 0.0
21296 0.5455399999999999
21297 0.0
21298 0.0
21299 0.0
21300 0.27276999999999996
21301 0.0
21302 0.27276999999999996
21303 0.0
21304 0.27276999999999996
21305 0.0
21306 0.0
21307 0.0
21308 0.0
21309 0.0
21310 0.0
21311 0.0
21312 0.0
21313 0.27276999999999996
21314 0.0
21315 0.0
21316 0.0
21317 0.27276999999999996
21318 0.0
21319 0.0
21320 0.0
21321 0.0
21322 0.0
21323 0.0
21324 0.0
21325 0.0
21326 0.0
21327 0.0
21328 0.0
21329 0.0
21330 0.0
21331 0.27276999999999996
21332 0.27276999999999996
21333 0.0
21334 0.0
21335 0.0
21336 0.0
21337 0.0
21338 0.27276999999999996
21339 0.0
21340 0.0
21341 0.0
21342 0.0
21343 0.0
21344 0.0
21345 0.0
21346 0.0
21347 0.0
21348 0.0
21349 0.0
21350 0.0
21351 0.0
21352 0.0
21353 0.0
21354 0.27276999999999996
21355 0.0
21356 0.0
21357 0.0
21358 0.0
21359 0.27276999999999996
21360 0.0
21361 0.0
21362 0.0
21363 0.0
21364 0.0
21365 0.27276999999999996
21366 0.5455399999999999
21367 0.0
21368 0.0
21369 0.0
21370 0.0
21371 0.27276999999999996
21372 0.0
21373 0.27276999999999996
21374 0.0
21375 0.0
21376 0.0
21377 0.0
21378 0.27276999999999996
21379 0.0
21380 0.27276999999999996
21381 0.27276999999999996
21382 0.0
21383 0.0
21384 0.0
21385 0.0
21386 0.0
21387 0.0
21388 0.0
21389 0.0
21390 0.0
21391 0.0
21392 0.0
21393 0.27276999999999996
21394 0.0
21395 0.0
21396 0.0
21397 0.0
21398 0.0
21399 0.27276999999999996
21400 0.0
21401 0.0
21402 0.0
21403 0.5455399999999999
21404 0.0
21405 0.0
21406 0.0
21407 0.0
21408 0.0
21409 0.0
21410 0.0
21411 0.0
21412 0.27276999999999996
21413 0.27276999999999996
21414 0.0
21415 0.0
21416 0.0
21417 0.0
21418 0.0
21419 0.0
21420 0.0
21421 0.0
21422 0.0
21423 0.0
21424 0.27276999999999996
21425 0.0
21426 0.27276999999999996
21427 0.0
21428 0.0
21429 0.27276999999999996
21430 0.0
21431 0.0
21432 0.0
21433 0.0
21434 0.0
21435 0.0
21436 0.27276999999999996
21437 0.0
21438 0.0
21439 0.0
21440 0.27276999999999996
21441 0.0
21442 0.27276999999999996
21443 0.0
21444 0.0
21445 0.0
21446 0.0
21447 0.27276999999999996
21448 0.0
21449 0.0
21450 0.0
21451 0.0
21452 0.0
21453 0.27276999999999996
21454 0.0
21455 0.0
21456 0.0
21457 0.0
21458 0.0
21459 0.0
21460 0.0
21461 0.0
21462 0.0
21463 0.27276999999999996
21464 0.0
21465 0.0
21466 0.0
21467 0.0
21468 0.0
21469 0.0
21470 0.0
21471 0.0
21472 0.0
21473 0.0
21474 0.0
21475 0.0
21476 0.0
21477 0.0
21478 0.0
21479 0.27276999999999996
21480 0.0
21481 0.0
21482 0.0
21483 0.27276999999999996
21484 0.0
21485 0.0
21486 0.0
21487 0.27276999999999996
21488 0.0
21489 0.0
21490 0.0
21491 0.0
21492 0.0
21493 0.0
21494 0.0
21495 0.0
21496 0.0
21497 0.27276999999999996
21498 0.27276999999999996
21499 0.0
21500 0.0
21501 0.0
21502 0.0
21503 0.0
21504 0.0
21505 0.0
21506 0.0
21507 0.0
21508 0.0
21509 0.0
21510 0.0
21511 0.27276999999999996
21512 0.0
21513 0.0
21514 0.0
21515 0.0
21516 0.0
21517 0.0
21518 0.0
21519 0.0
21520 0.0
21521 0.0
21522 0.0
21523 0.0
21524 0.27276999999999996
21525 0.0
21526 0.0
21527 0.0
21528 0.0
21529 0.0
21530 0.0
21531 0.0
21532 0.0
21533 0.0
21534 0.0
21535 0.0
21536 0.0
21537 0.0
21538 0.0
21539 0.0
21540 0.0
21541 0.27276999999999996
21542 0.0
21543 0.0
21544 0.0
21545 0.0
21546 0.0
21547 0.0
21548 0.0
21549 0.0
21550 0.0
21551 0.27276999999999996
21552 0.0
21553 0.0
21554 0.27276999999999996
21555 0.0
21556 0.0
21557 0.0
21558 0.0
21559 0.0
21560 0.0
21561 0.0
21562 0.0
21563 0.0
21564 0.27276999999999996
21565 0.0
21566 0.0
21567 0.0
21568 0.0
21569 0.0
21570 0.0
21571 0.0
21572 0.0
21573 0.0
21574 0.0
21575 0.0
21576 0.27276999999999996
21577 0.0
21578 0.0
21579 0.27276999999999996
21580 0.0
21581 0.0
21582 0.0
21583 0.0
21584 0.0
21585 0.0
21586 0.0
21587 0.0
21588 0.0
21589 0.0
21590 0.0
21591 0.0
21592 0.0
21593 0.0
21594 0.0
21595 0.0
21596 0.0
21597 0.0
21598 0.0
21599 0.0
21600 0.0
21601 0.0
21602 0.0
21603 0.27276999999999996
21604 0.0
21605 0.0
21606 0.0
21607 0.0
21608 0.0
21609 0.0
21610 0.0
21611 0.0
21612 0.0
21613 0.0
21614 0.0
21615 0.0
21616 0.0
21617 0.0
21618 0.0
21619 0.0
21620 0.0
21621 0.0
21622 0.0
21623 0.0
21624 0.0
21625 0.0
21626 0.0
21627 0.0
21628 0.27276999999999996
21629 0.0
21630 0.0
21631 0.0
21632 0.0
21633 0.27276999999999996
21634 0.0
21635 0.0
21636 0.27276999999999996
21637 0.0
21638 0.0
21639 0.0
21640 0.0
21641 0.0
21642 0.0
21643 0.0
21644 0.0
21645 0.0
21646 0.0
21647 0.0
21648 0.0
21649 0.0
21650 0.0
21651 0.0
21652 0.0
21653 0.0
21654 0.0
21655 0.0
21656 0.0
21657 0.0
21658 0.0
21659 0.0
21660 0.0
21661 0.0
21662 0.0
21663 0.0
21664 0.0
21665 0.0
21666 0.0
21667 0.0
21668 0.0
21669 0.0
21670 0.0
21671 0.0
21672 0.0
21673 0.0
21674 0.0
21675 0.0
21676 0.0
21677 0.0
21678 0.0
21679 0.0
21680 0.0
21681 0.0
21682 0.0
21683 0.0
21684 0.0
21685 0.0
21686 0.0
21687 0.0
21688 0.0
21689 0.0
21690 0.27276999999999996
21691 0.0
21692 0.0
21693 0.0
21694 0.0
21695 0.0
21696 0.0
21697 0.0
21698 0.0
21699 0.0
21700 0.0
21701 0.5455399999999999
21702 0.0
21703 0.0
21704 0.0
21705 0.0
21706 0.0
21707 0.0
21708 0.0
21709 0.0
21710 0.0
21711 0.0
21712 0.0
21713 0.0
21714 0.0
21715 0.0
21716 0.0
21717 0.0
21718 0.0
21719 0.0
21720 0.0
21721 0.0
21722 0.0
21723 0.0
21724 0.0
21725 0.0
21726 0.0
21727 0.0
21728 0.0
21729 0.0
21730 0.0
21731 0.0
21732 0.27276999999999996
21733 0.0
21734 0.0
21735 0.0
21736 0.0
21737 0.0
21738 0.0
21739 0.0
21740 0.0
21741 0.0
21742 0.0
21743 0.0
21744 0.0
21745 0.0
21746 0.0
21747 0.0
21748 0.0
21749 0.0
21750 0.0
21751 0.0
21752 0.0
21753 0.0
21754 0.0
21755 0.0
21756 0.0
21757 0.0
21758 0.0
21759 0.0
21760 0.0
21761 0.0
21762 0.5455399999999999
21763 0.0
21764 0.0
21765 0.0
21766 0.0
21767 0.0
21768 0.0
21769 0.0
21770 0.0
21771 0.0
21772 0.0
21773 0.0
21774 0.0
21775 0.0
21776 0.0
21777 0.0
21778 0.27276999999999996
21779 0.0
21780 0.27276999999999996
21781 0.0
21782 0.0
21783 0.0
21784 0.0
21785 0.0
21786 0.0
21787 0.0
21788 0.0
21789 0.0
21790 0.0
21791 0.0
21792 0.27276999999999996
21793 0.0
21794 0.0
21795 0.0
21796 0.27276999999999996
21797 0.0
21798 0.0
21799 0.0
21800 0.0
21801 0.0
21802 0.0
21803 0.0
21804 0.0
21805 0.0
21806 0.0
21807 0.0
21808 0.0
21809 0.0
21810 0.0
21811 0.0
21812 0.0
21813 0.27276999999999996
21814 0.0
21815 0.0
21816 0.0
21817 0.0
21818 0.0
21819 0.0
21820 0.0
21821 0.0
21822 0.0
21823 0.0
21824 0.0
21825 0.0
21826 0.0
21827 0.0
21828 0.27276999999999996
21829 0.0
21830 0.0
21831 0.0
21832 0.0
21833 0.0
21834 0.27276999999999996
21835 0.0
21836 0.0
21837 0.0
21838 0.0
21839 0.0
21840 0.0
21841 0.0
21842 0.0
21843 0.0
21844 0.0
21845 0.0
21846 0.0
21847 0.0
21848 0.0
21849 0.0
21850 0.0
21851 0.0
21852 0.0
21853 0.0
21854 0.0
21855 0.0
21856 0.0
21857 0.0
21858 0.0
21859 0.0
21860 0.0
21861 0.0
21862 0.0
21863 0.0
21864 0.0
21865 0.0
21866 0.0
21867 0.0
21868 0.0
21869 0.0
21870 0.0
21871 0.0
21872 0.0
21873 0.0
21874 0.0
21875 0.0
21876 0.0
21877 0.0
21878 0.0
21879 0.0
21880 0.0
21881 0.0
21882 0.27276999999999996
21883 0.0
21884 0.0
21885 0.0
21886 0.0
21887 0.27276999999999996
21888 0.27276999999999996
21889 0.0
21890 0.0
21891 0.0
21892 0.0
21893 0.0
21894 0.0
21895 0.0
21896 0.0
21897 0.0
21898 0.27276999999999996
21899 0.0
21900 0.0
21901 0.0
21902 0.0
21903 0.0
21904 0.0
21905 0.0
21906 0.0
21907 0.0
21908 0.27276999999999996
21909 0.0
21910 0.0
21911 0.0
21912 0.0
21913 0.27276999999999996
21914 0.0
21915 0.0
21916 0.0
21917 0.27276999999999996
21918 0.0
21919 0.0
21920 0.0
21921 0.0
21922 0.0
21923 0.0
21924 0.27276999999999996
21925 0.27276999999999996
21926 0.0
21927 0.0
21928 0.0
21929 0.0
21930 0.0
21931 0.0
21932 0.0
21933 0.0
21934 0.0
21935 0.0
21936 0.0
21937 0.0
21938 0.0
21939 0.0
21940 0.0
21941 0.0
21942 0.0
21943 0.0
21944 0.0
21945 0.0
21946 0.0
21947 0.0
21948 0.0
21949 0.0
21950 0.0
21951 0.27276999999999996
21952 0.0
21953 0.0
21954 0.0
21955 0.0
21956 0.0
21957 0.0
21958 0.0
21959 0.0
21960 0.0
21961 0.0
21962 0.0
21963 0.0
21964 0.0
21965 0.0
21966 0.0
21967 0.0
21968 0.0
21969 0.0
21970 0.0
21971 0.27276999999999996
21972 0.0
21973 0.0
21974 0.0
21975 0.0
21976 0.0
21977 0.0
21978 0.0
21979 0.0
21980 0.0
21981 0.0
21982 0.0
21983 0.0
21984 0.0
21985 0.0
21986 0.27276999999999996
21987 0.0
21988 0.0
21989 0.0
21990 0.0
21991 0.0
21992 0.0
21993 0.0
21994 0.0
21995 0.0
21996 0.0
21997 0.0
21998 0.0
21999 0.0
22000 0.0
22001 0.0
22002 0.0
22003 0.0
22004 0.0
22005 0.0
22006 0.0
22007 0.0
22008 0.0
22009 0.0
22010 0.27276999999999996
22011 0.0
22012 0.0
22013 0.0
22014 0.0
22015 0.0
22016 0.0
22017 0.0
22018 0.27276999999999996
22019 0.0
22020 0.0
22021 0.0
22022 0.0
22023 0.0
22024 0.0
22025 0.0
22026 0.0
22027 0.0
22028 0.0
22029 0.0
22030 0.0
22031 0.0
22032 0.0
22033 0.0
22034 0.0
22035 0.0
22036 0.0
22037 0.0
22038 0.0
22039 0.0
22040 0.0
22041 0.0
22042 0.0
22043 0.0
22044 0.0
22045 0.0
22046 0.0
22047 0.0
22048 0.0
22049 0.0
22050 0.0
22051 0.0
22052 0.0
22053 0.27276999999999996
22054 0.0
22055 0.0
22056 0.0
22057 0.0
22058 0.0
22059 0.0
22060 0.0
22061 0.0
22062 0.0
22063 0.0
22064 0.0
22065 0.0
22066 0.0
22067 0.0
22068 0.0
22069 0.0
22070 0.0
22071 0.27276999999999996
22072 0.0
22073 0.0
22074 0.0
22075 0.0
22076 0.0
22077 0.0
22078 0.0
22079 0.0
22080 0.0
22081 0.0
22082 0.0
22083 0.0
22084 0.0
22085 0.0
22086 0.0
22087 0.0
22088 0.0
22089 0.0
22090 0.27276999999999996
22091 0.0
22092 0.0
22093 0.0
22094 0.0
22095 0.27276999999999996
22096 0.0
22097 0.0
22098 0.0
22099 0.0
22100 0.0
22101 0.0
22102 0.0
22103 0.0
22104 0.0
22105 0.0
22106 0.0
22107 0.0
22108 0.0
22109 0.0
22110 0.0
22111 0.0
22112 0.0
22113 0.0
22114 0.0
22115 0.0
22116 0.0
22117 0.0
22118 0.0
22119 0.27276999999999996
22120 0.0
22121 0.0
22122 0.0
22123 0.0
22124 0.0
22125 0.0
22126 0.0
22127 0.0
22128 0.0
22129 0.0
22130 0.0
22131 0.0
22132 0.0
22133 0.0
22134 0.0
22135 0.0
22136 0.0
22137 0.0
22138 0.0
22139 0.0
22140 0.0
22141 0.0
22142 0.0
22143 0.0
22144 0.27276999999999996
22145 0.0
22146 0.0
22147 0.0
22148 0.0
22149 0.0
22150 0.0
22151 0.0
22152 0.0
22153 0.0
22154 0.0
22155 0.0
22156 0.0
22157 0.0
22158 0.0
22159 0.0
22160 0.0
22161 0.0
22162 0.0
22163 0.0
22164 0.0
22165 0.0
22166 0.0
22167 0.0
22168 0.0
22169 0.0
22170 0.0
22171 0.0
22172 0.0
22173 0.0
22174 0.0
22175 0.0
22176 0.0
22177 0.0
22178 0.0
22179 0.0
22180 0.0
22181 0.0
22182 0.0
22183 0.0
22184 0.0
22185 0.0
22186 0.0
22187 0.0
22188 0.0
22189 0.0
22190 0.0
22191 0.0
22192 0.0
22193 0.0
22194 0.0
22195 0.0
22196 0.0
22197 0.0
22198 0.0
22199 0.0
22200 0.0
22201 0.0
22202 0.0
22203 0.0
22204 0.0
22205 0.0
22206 0.0
22207 0.0
22208 0.0
22209 0.0
22210 0.0
22211 0.0
22212 0.0
22213 0.27276999999999996
22214 0.0
22215 0.0
22216 0.0
22217 0.0
22218 0.0
22219 0.0
22220 0.0
22221 0.0
22222 0.0
22223 0.0
22224 0.0
22225 0.0
22226 0.0
22227 0.0
22228 0.0
22229 0.0
22230 0.27276999999999996
22231 0.0
22232 0.0
22233 0.0
22234 0.0
22235 0.0
22236 0.0
22237 0.0
22238 0.0
22239 0.0
22240 0.0
22241 0.0
22242 0.0
22243 0.0
22244 0.0
22245 0.0
22246 0.0
22247 0.0
22248 0.0
22249 0.0
22250 0.0
22251 0.0
22252 0.0
22253 0.0
22254 0.0
22255 0.0
22256 0.0
22257 0.0
22258 0.0
22259 0.0
22260 0.27276999999999996
22261 0.0
22262 0.0
22263 0.0
22264 0.0
22265 0.0
22266 0.0
22267 0.0
22268 0.0
22269 0.0
22270 0.0
22271 0.0
22272 0.0
22273 0.0
22274 0.0
22275 0.0
22276 0.0
22277 0.0
22278 0.0
22279 0.0
22280 0.0
22281 0.0
22282 0.0
22283 0.0
22284 0.0
22285 0.0
22286 0.0
22287 0.0
22288 0.0
22289 0.0
22290 0.0
22291 0.0
22292 0.0
22293 0.0
22294 0.0
22295 0.0
22296 0.0
22297 0.0
22298 0.0
22299 0.0
22300 0.0
22301 0.0
22302 0.0
22303 0.0
22304 0.0
22305 0.0
22306 0.0
22307 0.0
22308 0.0
22309 0.27276999999999996
22310 0.0
22311 0.0
22312 0.0
22313 0.0
22314 0.0
22315 0.0
22316 0.0
22317 0.0
22318 0.0
22319 0.0
22320 0.0
22321 0.27276999999999996
22322 0.0
22323 0.0
22324 0.0
22325 0.0
22326 0.0
22327 0.0
22328 0.0
22329 0.0
22330 0.0
22331 0.0
22332 0.27276999999999996
22333 0.0
22334 0.0
22335 0.0
22336 0.0
22337 0.0
22338 0.0
22339 0.0
22340 0.0
22341 0.0
22342 0.0
22343 0.0
22344 0.0
22345 0.0
22346 0.0
22347 0.27276999999999996
22348 0.0
22349 0.0
22350 0.0
22351 0.0
22352 0.0
22353 0.0
22354 0.0
22355 0.0
22356 0.0
22357 0.0
22358 0.0
22359 0.0
22360 0.0
22361 0.0
22362 0.0
22363 0.0
22364 0.0
22365 0.0
22366 0.0
22367 0.0
22368 0.0
22369 0.0
22370 0.0
22371 0.0
22372 0.0
22373 0.0
22374 0.0
22375 0.0
22376 0.0
22377 0.0
22378 0.0
22379 0.27276999999999996
22380 0.0
22381 0.0
22382 0.0
22383 0.0
22384 0.0
22385 0.0
22386 0.0
22387 0.0
22388 0.0
22389 0.0
22390 0.27276999999999996
22391 0.0
22392 0.0
22393 0.0
22394 0.0
22395 0.0
22396 0.0
22397 0.0
22398 0.0
22399 0.27276999999999996
22400 0.0
22401 0.0
22402 0.0
22403 0.0
22404 0.0
22405 0.0
22406 0.0
22407 0.0
22408 0.0
22409 0.0
22410 0.5455399999999999
22411 0.0
22412 0.27276999999999996
22413 0.0
22414 0.0
22415 0.0
22416 0.0
22417 0.27276999999999996
22418 0.0
22419 0.27276999999999996
22420 0.0
22421 0.0
22422 0.27276999999999996
22423 0.0
22424 0.0
22425 0.0
22426 0.0
22427 0.0
22428 0.0
22429 0.0
22430 0.0
22431 0.0
22432 0.0
22433 0.27276999999999996
22434 0.0
22435 0.0
22436 0.0
22437 0.0
22438 0.0
22439 0.0
22440 0.0
22441 0.0
22442 0.0
22443 0.0
22444 0.0
22445 0.27276999999999996
22446 0.0
22447 0.0
22448 0.0
22449 0.0
22450 0.0
22451 0.0
22452 0.0
22453 0.0
22454 0.0
22455 0.27276999999999996
22456 0.0
22457 0.0
22458 0.0
22459 0.0
22460 0.0
22461 0.0
22462 0.0
22463 0.0
22464 0.0
22465 0.0
22466 0.0
22467 0.0
22468 0.0
22469 0.0
22470 0.0
22471 0.0
22472 0.0
22473 0.0
22474 0.0
22475 0.0
22476 0.0
22477 0.27276999999999996
22478 0.0
22479 0.0
22480 0.0
22481 0.0
22482 0.0
22483 0.0
22484 0.0
22485 0.0
22486 0.0
22487 0.27276999999999996
22488 0.0
22489 0.0
22490 0.0
22491 0.0
22492 0.0
22493 0.0
22494 0.27276999999999996
22495 0.0
22496 0.0
22497 0.0
22498 0.0
22499 0.0
22500 0.0
22501 0.0
22502 0.0
22503 0.0
22504 0.0
22505 0.0
22506 0.0
22507 0.0
22508 0.27276999999999996
22509 0.0
22510 0.0
22511 0.0
22512 0.0
22513 0.0
22514 0.27276999999999996
22515 0.0
22516 0.0
22517 0.0
22518 0.0
22519 0.0
22520 0.27276999999999996
22521 0.0
22522 0.0
22523 0.0
22524 0.0
22525 0.0
22526 0.0
22527 0.0
22528 0.27276999999999996
22529 0.0
22530 0.0
22531 0.0
22532 0.0
22533 0.0
22534 0.0
22535 0.0
22536 0.0
22537 0.0
22538 0.0
22539 0.0
22540 0.0
22541 0.0
22542 0.0
22543 0.27276999999999996
22544 0.81831
22545 0.0
22546 0.0
22547 0.0
22548 0.27276999999999996
22549 0.0
22550 0.0
22551 0.0
22552 0.0
22553 0.27276999999999996
22554 0.0
22555 0.0
22556 0.0
22557 0.27276999999999996
22558 0.0
22559 0.0
22560 0.0
22561 0.0
22562 0.27276999999999996
22563 0.0
22564 0.0
22565 0.0
22566 0.0
22567 0.0
22568 0.0
22569 0.0
22570 0.27276999999999996
22571 0.0
22572 0.27276999999999996
22573 0.0
22574 0.0
22575 0.0
22576 0.0
22577 0.0
22578 0.0
22579 0.0
22580 0.0
22581 0.0
22582 0.0
22583 0.0
22584 0.0
22585 0.0
22586 0.0
22587 0.0
22588 0.0
22589 0.0
22590 0.0
22591 0.0
22592 0.0
22593 0.0
22594 0.0
22595 0.0
22596 0.0
22597 0.0
22598 0.0
22599 0.0
22600 0.27276999999999996
22601 0.27276999999999996
22602 0.0
22603 0.0
22604 0.0
22605 0.0
22606 0.0
22607 0.0
22608 0.0
22609 0.0
22610 0.0
22611 0.0
22612 0.0
22613 0.0
22614 0.27276999999999996
22615 0.0
22616 0.0
22617 0.0
22618 0.0
22619 0.0
22620 0.0
22621 0.0
22622 0.0
22623 0.0
22624 0.0
22625 0.0
22626 0.0
22627 0.0
22628 0.27276999999999996
22629 0.0
22630 0.0
22631 0.0
22632 0.0
22633 0.0
22634 0.0
22635 0.0
22636 0.0
22637 0.0
22638 0.0
22639 0.0
22640 0.0
22641 0.0
22642 0.27276999999999996
22643 0.27276999999999996
22644 0.0
22645 0.0
22646 0.0
22647 0.0
22648 0.27276999999999996
22649 0.0
22650 0.0
22651 0.0
22652 0.0
22653 0.27276999999999996
22654 0.27276999999999996
22655 0.0
22656 0.0
22657 0.0
22658 0.0
22659 0.0
22660 0.0
22661 0.0
22662 0.0
22663 0.0
22664 0.0
22665 0.0
22666 0.0
22667 0.0
22668 0.0
22669 0.0
22670 0.0
22671 0.27276999999999996
22672 0.0
22673 0.0
22674 0.0
22675 0.0
22676 0.0
22677 0.0
22678 0.0
22679 0.0
22680 0.0
22681 0.0
22682 0.0
22683 0.0
22684 0.0
22685 0.0
22686 0.0
22687 0.0
22688 0.0
22689 0.0
22690 0.0
22691 0.0
22692 0.0
22693 0.0
22694 0.27276999999999996
22695 0.27276999999999996
22696 0.0
22697 0.0
22698 0.0
22699 0.0
22700 0.0
22701 0.0
22702 0.0
22703 0.0
22704 0.0
22705 0.0
22706 0.0
22707 0.0
22708 0.0
22709 0.0
22710 0.0
22711 0.0
22712 0.0
22713 0.0
22714 0.0
22715 0.0
22716 0.0
22717 0.0
22718 0.0
22719 0.0
22720 0.0
22721 0.0
22722 0.0
22723 0.0
22724 0.0
22725 0.0
22726 0.0
22727 0.0
22728 0.0
22729 0.0
22730 0.0
22731 0.0
22732 0.27276999999999996
22733 0.0
22734 0.0
22735 0.0
22736 0.0
22737 0.0
22738 0.0
22739 0.0
22740 0.0
22741 0.0
22742 0.27276999999999996
22743 0.0
22744 0.0
22745 0.0
22746 0.0
22747 0.0
22748 0.0
22749 0.27276999999999996
22750 0.0
22751 0.27276999999999996
22752 0.0
22753 0.0
22754 0.0
22755 0.27276999999999996
22756 0.0
22757 0.0
22758 0.0
22759 0.0
22760 0.0
22761 0.0
22762 0.0
22763 0.0
22764 0.0
22765 0.0
22766 0.0
22767 0.0
22768 0.0
22769 0.0
22770 0.27276999999999996
22771 0.0
22772 0.0
22773 0.0
22774 0.0
22775 0.0
22776 0.0
22777 0.0
22778 0.0
22779 0.0
22780 0.0
22781 0.0
22782 0.0
22783 0.0
22784 0.0
22785 0.0
22786 0.0
22787 0.0
22788 0.0
22789 0.0
22790 0.0
22791 0.0
22792 0.0
22793 0.0
22794 0.0
22795 0.0
22796 0.0
22797 0.0
22798 0.0
22799 0.0
22800 0.0
22801 0.0
22802 0.0
22803 0.0
22804 0.0
22805 0.0
22806 0.0
22807 0.0
22808 0.0
22809 0.27276999999999996
22810 0.0
22811 0.0
22812 0.0
22813 0.0
22814 0.0
22815 0.0
22816 0.0
22817 0.27276999999999996
22818 0.27276999999999996
22819 0.0
22820 0.0
22821 0.0
22822 0.0
22823 0.0
22824 0.0
22825 0.0
22826 0.0
22827 0.0
22828 0.0
22829 0.0
22830 0.0
22831 0.0
22832 0.0
22833 0.0
22834 0.0
22835 0.0
22836 0.0
22837 0.0
22838 0.0
22839 0.0
22840 0.0
22841 0.0
22842 0.0
22843 0.0
22844 0.0
22845 0.0
22846 0.0
22847 0.0
22848 0.0
22849 0.0
22850 0.0
22851 0.0
22852 0.5455399999999999
22853 0.0
22854 0.0
22855 0.0
22856 0.0
22857 0.0
22858 0.0
22859 0.0
22860 0.0
22861 0.0
22862 0.0
22863 0.0
22864 0.0
22865 0.0
22866 0.0
22867 0.0
22868 0.0
22869 0.0
22870 0.0
22871 0.0
22872 0.0
22873 0.0
22874 0.0
22875 0.0
22876 0.27276999999999996
22877 0.27276999999999996
22878 0.0
22879 0.0
22880 0.5455399999999999
22881 0.0
22882 0.0
22883 0.0
22884 0.0
22885 0.0
22886 0.0
22887 0.0
22888 0.0
22889 0.0
22890 0.0
22891 0.27276999999999996
22892 0.27276999999999996
22893 0.0
22894 0.27276999999999996
22895 0.0
22896 0.0
22897 0.0
22898 0.0
22899 0.0
22900 0.0
22901 0.0
22902 0.0
22903 0.0
22904 0.0
22905 0.0
22906 0.0
22907 0.0
22908 0.0
22909 0.0
22910 0.0
22911 0.0
22912 0.0
22913 0.0
22914 0.0
22915 0.27276999999999996
22916 0.0
22917 0.0
22918 0.0
22919 0.0
22920 0.0
22921 0.0
22922 0.0
22923 0.0
22924 0.0
22925 0.0
22926 0.0
22927 0.0
22928 0.0
22929 0.27276999999999996
22930 0.0
22931 0.0
22932 0.0
22933 0.0
22934 0.0
22935 0.0
22936 0.0
22937 0.0
22938 0.0
22939 0.0
22940 0.0
22941 0.0
22942 0.0
22943 0.0
22944 0.0
22945 0.0
22946 0.0
22947 0.0
22948 0.0
22949 0.0
22950 0.27276999999999996
22951 0.0
22952 0.0
22953 0.0
22954 0.0
22955 0.0
22956 0.0
22957 0.0
22958 0.0
22959 0.0
22960 0.0
22961 0.0
22962 0.0
22963 0.0
22964 0.0
22965 0.0
22966 0.0
22967 0.0
22968 0.0
22969 0.0
22970 0.0
22971 0.0
22972 0.0
22973 0.0
22974 0.0
22975 0.0
22976 0.0
22977 0.0
22978 0.0
22979 0.0
22980 0.0
22981 0.0
22982 0.0
22983 0.0
22984 0.27276999999999996
22985 0.0
22986 0.0
22987 0.0
22988 0.0
22989 0.5455399999999999
22990 0.27276999999999996
22991 0.0
22992 0.0
22993 0.0
22994 0.0
22995 0.0
22996 0.0
22997 0.0
22998 0.27276999999999996
22999 0.0
23000 0.0
23001 0.27276999999999996
23002 0.0
23003 0.0
23004 0.0
23005 0.0
23006 0.0
23007 0.27276999999999996
23008 0.0
23009 0.0
23010 0.0
23011 0.0
23012 0.0
23013 0.0
23014 0.0
23015 0.0
23016 0.0
23017 0.0
23018 0.0
23019 0.0
23020 0.0
23021 0.27276999999999996
23022 0.0
23023 0.0
23024 0.0
23025 0.0
23026 0.0
23027 0.0
23028 0.27276999999999996
23029 0.0
23030 0.0
23031 0.0
23032 0.0
23033 0.0
23034 0.0
23035 0.0
23036 0.0
23037 0.0
23038 0.0
23039 0.0
23040 0.0
23041 0.0
23042 0.0
23043 0.0
23044 0.0
23045 0.0
23046 0.5455399999999999
23047 0.27276999999999996
23048 0.0
23049 0.0
23050 0.0
23051 0.0
23052 0.0
23053 0.0
23054 0.0
23055 0.0
23056 0.0
23057 0.0
23058 0.0
23059 0.0
23060 0.27276999999999996
23061 0.0
23062 0.0
23063 0.0
23064 0.0
23065 0.0
23066 0.0
23067 0.0
23068 0.0
23069 0.0
23070 0.0
23071 0.0
23072 0.0
23073 0.0
23074 0.0
23075 0.0
23076 0.0
23077 0.0
23078 0.0
23079 0.0
23080 0.0
23081 0.0
23082 0.0
23083 0.27276999999999996
23084 0.0
23085 0.0
23086 0.27276999999999996
23087 0.0
23088 0.0
23089 0.0
23090 0.0
23091 0.0
23092 0.27276999999999996
23093 0.0
23094 0.0
23095 0.0
23096 0.0
23097 0.0
23098 0.0
23099 0.0
23100 0.0
23101 0.0
23102 0.0
23103 0.0
23104 0.0
23105 0.0
23106 0.27276999999999996
23107 0.0
23108 0.0
23109 0.0
23110 0.0
23111 0.0
23112 0.0
23113 0.0
23114 0.0
23115 0.27276999999999996
23116 0.0
23117 0.0
23118 0.0
23119 0.0
23120 0.0
23121 0.0
23122 0.0
23123 0.0
23124 0.0
23125 0.0
23126 0.0
23127 0.0
23128 0.27276999999999996
23129 0.0
23130 0.0
23131 0.0
23132 0.0
23133 0.0
23134 0.0
23135 0.0
23136 0.0
23137 0.0
23138 0.0
23139 0.27276999999999996
23140 0.0
23141 0.0
23142 0.0
23143 0.0
23144 0.0
23145 0.0
23146 0.0
23147 0.0
23148 0.0
23149 0.0
23150 0.0
23151 0.27276999999999996
23152 0.0
23153 0.0
23154 0.0
23155 0.0
23156 0.0
23157 0.0
23158 0.0
23159 0.0
23160 0.0
23161 0.0
23162 0.0
23163 0.0
23164 0.0
23165 0.0
23166 0.0
23167 0.0
23168 0.0
23169 0.0
23170 0.0
23171 0.0
23172 0.0
23173 0.0
23174 0.0
23175 0.0
23176 0.0
23177 0.0
23178 0.0
23179 0.0
23180 0.0
23181 0.0
23182 0.0
23183 0.0
23184 0.0
23185 0.0
23186 0.0
23187 0.0
23188 0.0
23189 0.0
23190 0.0
23191 0.0
23192 0.0
23193 0.0
23194 0.0
23195 0.0
23196 0.0
23197 0.0
23198 0.0
23199 0.0
23200 0.0
23201 0.0
23202 0.0
23203 0.27276999999999996
23204 0.0
23205 0.0
23206 0.0
23207 0.0
23208 0.0
23209 0.0
23210 0.27276999999999996
23211 0.0
23212 0.0
23213 0.0
23214 0.0
23215 0.0
23216 0.0
23217 0.0
23218 0.0
23219 0.0
23220 0.5455399999999999
23221 0.27276999999999996
23222 0.0
23223 0.0
23224 0.0
23225 0.0
23226 0.0
23227 0.0
23228 0.0
23229 0.0
23230 0.27276999999999996
23231 0.0
23232 0.0
23233 0.0
23234 0.0
23235 0.0
23236 0.0
23237 0.0
23238 0.0
23239 0.0
23240 0.0
23241 0.0
23242 0.0
23243 0.0
23244 0.27276999999999996
23245 0.0
23246 0.0
23247 0.0
23248 0.0
23249 0.0
23250 0.0
23251 0.0
23252 0.0
23253 0.0
23254 0.0
23255 0.0
23256 0.0
23257 0.0
23258 0.0
23259 0.0
23260 0.0
23261 0.0
23262 0.0
23263 0.0
23264 0.0
23265 0.0
23266 0.5455399999999999
23267 0.0
23268 0.0
23269 0.0
23270 0.0
23271 0.0
23272 0.0
23273 0.0
23274 0.0
23275 0.0
23276 0.0
23277 0.0
23278 0.0
23279 0.0
23280 0.0
23281 0.0
23282 0.0
23283 0.0
23284 0.0
23285 0.0
23286 0.0
23287 0.0
23288 0.0
23289 0.0
23290 0.0
23291 0.0
23292 0.0
23293 0.0
23294 0.27276999999999996
23295 0.27276999999999996
23296 0.0
23297 0.0
23298 0.0
23299 0.0
23300 0.0
23301 0.27276999999999996
23302 0.0
23303 0.27276999999999996
23304 0.0
23305 0.0
23306 0.0
23307 0.0
23308 0.0
23309 0.27276999999999996
23310 0.0
23311 0.0
23312 0.0
23313 0.0
23314 0.0
23315 0.0
23316 0.0
23317 0.0
23318 0.0
23319 0.0
23320 0.0
23321 0.0
23322 0.0
23323 0.27276999999999996
23324 0.0
23325 0.0
23326 0.0
23327 0.0
23328 0.0
23329 0.27276999999999996
23330 0.0
23331 0.27276999999999996
23332 0.0
23333 0.0
23334 0.0
23335 0.27276999999999996
23336 0.0
23337 0.81831
23338 0.0
23339 0.0
23340 0.0
23341 0.0
23342 0.0
23343 0.0
23344 0.0
23345 0.0
23346 0.0
23347 0.0
23348 0.0
23349 0.0
23350 0.0
23351 0.5455399999999999
23352 0.0
23353 0.0
23354 0.0
23355 0.0
23356 0.0
23357 0.0
23358 0.0
23359 0.0
23360 0.0
23361 0.0
23362 0.0
23363 0.0
23364 0.0
23365 0.0
23366 0.0
23367 0.0
23368 0.0
23369 0.0
23370 0.0
23371 0.27276999999999996
23372 0.0
23373 0.0
23374 0.0
23375 0.0
23376 0.0
23377 0.0
23378 0.0
23379 0.0
23380 0.0
23381 0.0
23382 0.0
23383 0.0
23384 0.0
23385 0.0
23386 0.0
23387 0.0
23388 0.0
23389 0.0
23390 0.0
23391 0.0
23392 0.0
23393 0.0
23394 0.0
23395 0.0
23396 0.0
23397 0.0
23398 0.0
23399 0.0
23400 0.0
23401 0.0
23402 0.5455399999999999
23403 0.0
23404 0.0
23405 0.0
23406 0.5455399999999999
23407 0.0
23408 0.0
23409 0.27276999999999996
23410 0.0
23411 0.0
23412 0.0
23413 0.0
23414 0.27276999999999996
23415 0.0
23416 0.0
23417 0.0
23418 0.27276999999999996
23419 0.0
23420 0.0
23421 0.0
23422 0.0
23423 0.0
23424 0.27276999999999996
23425 0.0
23426 0.0
23427 0.0
23428 0.0
23429 0.27276999999999996
23430 0.0
23431 0.0
23432 0.0
23433 0.0
23434 0.0
23435 0.0
23436 0.0
23437 0.27276999999999996
23438 0.27276999999999996
23439 0.0
23440 0.27276999999999996
23441 0.0
23442 0.0
23443 0.0
23444 0.0
23445 0.0
23446 0.0
23447 0.0
23448 0.0
23449 0.0
23450 0.0
23451 0.0
23452 0.27276999999999996
23453 0.0
23454 0.0
23455 0.0
23456 0.0
23457 0.0
23458 0.0
23459 0.0
23460 0.0
23461 0.0
23462 0.0
23463 0.0
23464 0.0
23465 0.0
23466 0.0
23467 0.0
23468 0.0
23469 0.0
23470 0.0
23471 0.27276999999999996
23472 0.0
23473 0.0
23474 0.0
23475 0.0
23476 0.0
23477 0.0
23478 0.0
23479 0.0
23480 0.0
23481 0.0
23482 0.0
23483 0.0
23484 0.0
23485 0.27276999999999996
23486 0.0
23487 0.0
23488 0.0
23489 0.0
23490 0.0
23491 0.0
23492 0.0
23493 0.0
23494 0.0
23495 0.0
23496 0.27276999999999996
23497 0.0
23498 0.27276999999999996
23499 0.0
23500 0.0
23501 0.0
23502 0.27276999999999996
23503 0.0
23504 0.0
23505 0.0
23506 0.0
23507 0.0
23508 0.0
23509 0.0
23510 0.0
23511 0.0
23512 0.0
23513 0.0
23514 0.0
23515 0.0
23516 0.0
23517 0.0
23518 0.0
23519 0.0
23520 0.0
23521 0.0
23522 0.0
23523 0.0
23524 0.0
23525 0.27276999999999996
23526 0.0
23527 0.0
23528 0.0
23529 0.0
23530 0.0
23531 0.0
23532 0.0
23533 0.0
23534 0.0
23535 0.0
23536 0.0
23537 0.0
23538 0.0
23539 0.0
23540 0.0
23541 0.0
23542 0.0
23543 0.0
23544 0.27276999999999996
23545 0.0
23546 0.0
23547 0.5455399999999999
23548 0.27276999999999996
23549 0.0
23550 0.0
23551 0.0
23552 0.0
23553 0.0
23554 0.0
23555 0.0
23556 0.5455399999999999
23557 0.0
23558 0.0
23559 0.0
23560 0.0
23561 0.0
23562 0.0
23563 0.0
23564 0.0
23565 0.0
23566 0.0
23567 0.0
23568 0.0
23569 0.0
23570 0.0
23571 0.0
23572 0.0
23573 0.0
23574 0.0
23575 0.0
23576 0.0
23577 0.0
23578 0.0
23579 0.0
23580 0.0
23581 0.0
23582 0.0
23583 0.0
23584 0.0
23585 0.0
23586 0.0
23587 0.0
23588 0.0
23589 0.0
23590 0.0
23591 0.0
23592 0.0
23593 0.0
23594 0.0
23595 0.0
23596 0.0
23597 0.0
23598 0.0
23599 0.0
23600 0.0
23601 0.0
23602 0.0
23603 0.0
23604 0.0
23605 0.0
23606 0.27276999999999996
23607 0.0
23608 0.0
23609 0.0
23610 0.0
23611 0.0
23612 0.0
23613 0.0
23614 0.0
23615 0.0
23616 0.27276999999999996
23617 0.0
23618 0.0
23619 0.0
23620 0.0
23621 0.0
23622 0.0
23623 0.0
23624 0.0
23625 0.0
23626 0.0
23627 0.0
23628 0.27276999999999996
23629 0.0
23630 0.0
23631 0.0
23632 0.0
23633 0.0
23634 0.0
23635 0.0
23636 0.0
23637 0.0
23638 0.0
23639 0.0
23640 0.0
23641 0.0
23642 0.0
23643 0.0
23644 0.0
23645 0.0
23646 0.0
23647 0.0
23648 0.0
23649 0.0
23650 0.0
23651 0.0
23652 0.0
23653 0.0
23654 0.0
23655 0.0
23656 0.0
23657 0.0
23658 0.0
23659 0.0
23660 0.0
23661 0.0
23662 0.0
23663 0.27276999999999996
23664 0.0
23665 0.0
23666 0.0
23667 0.0
23668 0.0
23669 0.0
23670 0.0
23671 0.0
23672 0.0
23673 0.0
23674 0.0
23675 0.0
23676 0.0
23677 0.0
23678 0.0
23679 0.0
23680 0.0
23681 0.0
23682 0.0
23683 0.0
23684 0.0
23685 0.0
23686 0.0
23687 0.0
23688 0.0
23689 0.0
23690 0.0
23691 0.0
23692 0.0
23693 0.27276999999999996
23694 0.0
23695 0.0
23696 0.0
23697 0.0
23698 0.27276999999999996
23699 0.0
23700 0.0
23701 0.0
23702 0.0
23703 0.0
23704 0.0
23705 0.0
23706 0.0
23707 0.0
23708 0.0
23709 0.27276999999999996
23710 0.0
23711 0.0
23712 0.0
23713 0.0
23714 0.0
23715 0.0
23716 0.0
23717 0.0
23718 0.0
23719 0.0
23720 0.0
23721 0.0
23722 0.0
23723 0.0
23724 0.0
23725 0.0
23726 0.0
23727 0.0
23728 0.0
23729 0.0
23730 0.0
23731 0.0
23732 0.0
23733 0.0
23734 0.0
23735 0.0
23736 0.0
23737 0.0
23738 0.0
23739 0.0
23740 0.27276999999999996
23741 0.0
23742 0.0
23743 0.0
23744 0.0
23745 0.0
23746 0.0
23747 0.0
23748 0.0
23749 0.0
23750 0.0
23751 0.0
23752 0.0
23753 0.0
23754 0.0
23755 0.0
23756 0.0
23757 0.0
23758 0.0
23759 0.0
23760 0.0
23761 0.0
23762 0.0
23763 0.0
23764 0.0
23765 0.0
23766 0.0
23767 0.0
23768 0.0
23769 0.0
23770 0.0
23771 0.0
23772 0.0
23773 0.0
23774 0.0
23775 0.0
23776 0.0
23777 0.0
23778 0.0
23779 0.0
23780 0.0
23781 0.0
23782 0.0
23783 0.0
23784 0.0
23785 0.0
23786 0.0
23787 0.0
23788 0.0
23789 0.0
23790 0.0
23791 0.0
23792 0.0
23793 0.0
23794 0.5455399999999999
23795 0.0
23796 0.0
23797 0.0
23798 0.0
23799 0.0
23800 0.0
23801 0.0
23802 0.27276999999999996
23803 0.0
23804 0.0
23805 0.27276999999999996
23806 0.0
23807 0.0
23808 0.0
23809 0.0
23810 0.0
23811 0.0
23812 0.0
23813 0.27276999999999996
23814 0.0
23815 0.0
23816 0.0
23817 0.0
23818 0.27276999999999996
23819 0.0
23820 0.0
23821 0.0
23822 0.0
23823 0.0
23824 0.0
23825 0.0
23826 0.0
23827 0.0
23828 0.0
23829 0.0
23830 0.27276999999999996
23831 0.0
23832 0.0
23833 0.0
23834 0.0
23835 0.0
23836 0.0
23837 0.0
23838 0.0
23839 0.0
23840 0.0
23841 0.27276999999999996
23842 0.0
23843 0.0
23844 0.0
23845 0.0
23846 0.0
23847 0.0
23848 0.0
23849 0.0
23850 0.0
23851 0.0
23852 0.0
23853 0.0
23854 0.0
23855 0.0
23856 0.0
23857 0.0
23858 0.0
23859 0.0
23860 0.0
23861 0.0
23862 0.0
23863 0.0
23864 0.0
23865 0.0
23866 0.0
23867 0.0
23868 0.5455399999999999
23869 0.0
23870 0.27276999999999996
23871 0.0
23872 0.0
23873 0.0
23874 0.27276999999999996
23875 0.0
23876 0.0
23877 0.0
23878 0.0
23879 0.0
23880 0.0
23881 0.27276999999999996
23882 0.0
23883 0.0
23884 0.0
23885 0.0
23886 0.0
23887 0.0
23888 0.27276999999999996
23889 0.0
23890 0.0
23891 0.0
23892 0.0
23893 0.0
23894 0.27276999999999996
23895 0.0
23896 0.0
23897 0.0
23898 0.0
23899 0.0
23900 0.0
23901 0.0
23902 0.27276999999999996
23903 0.0
23904 0.0
23905 0.0
23906 0.0
23907 0.0
23908 0.0
23909 0.0
23910 0.0
23911 0.0
23912 0.0
23913 0.0
23914 0.0
23915 0.0
23916 0.0
23917 0.0
23918 0.0
23919 0.0
23920 0.0
23921 0.0
23922 0.0
23923 0.0
23924 0.0
23925 0.0
23926 0.0
23927 0.0
23928 0.0
23929 0.0
23930 0.0
23931 0.0
23932 0.0
23933 0.0
23934 0.0
23935 0.0
23936 0.0
23937 0.5455399999999999
23938 0.0
23939 0.0
23940 0.0
23941 0.0
23942 0.0
23943 0.0
23944 0.0
23945 0.0
23946 0.0
23947 0.0
23948 0.27276999999999996
23949 0.0
23950 0.0
23951 0.0
23952 0.0
23953 0.0
23954 0.0
23955 0.0
23956 0.0
23957 0.0
23958 0.0
23959 0.0
23960 0.0
23961 0.0
23962 0.0
23963 0.0
23964 0.0
23965 0.0
23966 0.0
23967 0.0
23968 0.0
23969 0.0
23970 0.27276999999999996
23971 0.0
23972 0.27276999999999996
23973 0.0
23974 0.0
23975 0.0
23976 0.0
23977 0.0
23978 0.0
23979 0.0
23980 0.0
23981 0.0
23982 0.0
23983 0.0
23984 0.0
23985 0.0
23986 0.0
23987 0.0
23988 0.0
23989 0.0
23990 0.0
23991 0.0
23992 0.0
23993 0.0
23994 0.0
23995 0.0
23996 0.0
23997 0.0
23998 0.0
23999 0.0
24000 0.0
24001 0.0
24002 0.0
24003 0.0
24004 0.0
24005 0.0
24006 0.0
24007 0.0
24008 0.0
24009 0.0
24010 0.0
24011 0.0
24012 0.0
24013 0.0
24014 0.0
24015 0.0
24016 0.0
24017 0.0
24018 0.0
24019 0.0
24020 0.0
24021 0.0
24022 0.0
24023 0.0
24024 0.0
24025 0.0
24026 0.0
24027 0.0
24028 0.0
24029 0.0
24030 0.0
24031 0.0
24032 0.0
24033 0.0
24034 0.0
24035 0.0
24036 0.0
24037 0.0
24038 0.0
24039 0.0
24040 0.0
24041 0.0
24042 0.0
24043 0.0
24044 0.27276999999999996
24045 0.0
24046 0.0
24047 0.0
24048 0.0
24049 0.0
24050 0.0
24051 0.0
24052 0.0
24053 0.0
24054 0.0
24055 0.0
24056 0.0
24057 0.0
24058 0.0
24059 0.0
24060 0.0
24061 0.0
24062 0.0
24063 0.0
24064 0.0
24065 0.0
24066 0.0
24067 0.0
24068 0.0
24069 0.0
24070 0.0
24071 0.0
24072 0.0
24073 0.0
24074 0.0
24075 0.0
24076 0.0
24077 0.0
24078 0.0
24079 0.0
24080 0.0
24081 0.0
24082 0.0
24083 0.0
24084 0.0
24085 0.27276999999999996
24086 0.27276999999999996
24087 0.0
24088 0.0
24089 0.0
24090 0.0
24091 0.0
24092 0.0
24093 0.0
24094 0.0
24095 0.0
24096 0.0
24097 0.0
24098 0.0
24099 0.0
24100 0.0
24101 0.0
24102 0.0
24103 0.0
24104 0.0
24105 0.0
24106 0.0
24107 0.0
24108 0.0
24109 0.0
24110 0.0
24111 0.0
24112 0.0
24113 0.0
24114 0.0
24115 0.0
24116 0.0
24117 0.0
24118 0.0
24119 0.0
24120 0.0
24121 0.0
24122 0.0
24123 0.0
24124 0.0
24125 0.0
24126 0.0
24127 0.0
24128 0.0
24129 0.0
24130 0.0
24131 0.0
24132 0.0
24133 0.0
24134 0.0
24135 0.0
24136 0.0
24137 0.0
24138 0.0
24139 0.0
24140 0.0
24141 0.0
24142 0.0
24143 0.0
24144 0.0
24145 0.0
24146 0.0
24147 0.0
24148 0.0
24149 0.0
24150 0.0
24151 0.0
24152 0.0
24153 0.0
24154 0.0
24155 0.0
24156 0.0
24157 0.0
24158 0.0
24159 0.0
24160 0.0
24161 0.0
24162 0.0
24163 0.0
24164 0.0
24165 0.0
24166 0.0
24167 0.27276999999999996
24168 0.0
24169 0.0
24170 0.0
24171 0.0
24172 0.0
24173 0.0
24174 0.0
24175 0.0
24176 0.0
24177 0.0
24178 0.0
24179 0.0
24180 0.0
24181 0.0
24182 0.0
24183 0.0
24184 0.0
24185 0.0
24186 0.0
24187 0.0
24188 0.0
24189 0.0
24190 0.0
24191 0.0
24192 0.0
24193 0.0
24194 0.0
24195 0.0
24196 0.0
24197 0.0
24198 0.0
24199 0.0
24200 0.0
24201 0.0
24202 0.0
24203 0.0
24204 0.0
24205 0.0
24206 0.0
24207 0.0
24208 0.0
24209 0.0
24210 0.0
24211 0.0
24212 0.0
24213 0.0
24214 0.0
24215 0.0
24216 0.0
24217 0.0
24218 0.0
24219 0.0
24220 0.0
24221 0.0
24222 0.0
24223 0.0
24224 0.0
24225 0.0
24226 0.0
24227 0.0
24228 0.0
24229 0.0
24230 0.0
24231 0.0
24232 0.0
24233 0.0
24234 0.0
24235 0.0
24236 0.0
24237 0.0
24238 0.0
24239 0.0
24240 0.0
24241 0.0
24242 0.0
24243 0.0
24244 0.0
24245 0.0
24246 0.0
24247 0.0
24248 0.0
24249 0.0
24250 0.0
24251 0.0
24252 0.0
24253 0.0
24254 0.0
24255 0.0
24256 0.0
24257 0.0
24258 0.0
24259 0.0
24260 0.27276999999999996
24261 0.0
24262 0.0
24263 0.0
24264 0.0
24265 0.0
24266 0.0
24267 0.0
24268 0.0
24269 0.0
24270 0.0
24271 0.0
24272 0.0
24273 0.0
24274 0.0
24275 0.0
24276 0.0
24277 0.0
24278 0.0
24279 0.0
24280 0.0
24281 0.0
24282 0.0
24283 0.0
24284 0.0
24285 0.0
24286 0.0
24287 0.0
24288 0.0
24289 0.0
24290 0.0
24291 0.0
24292 0.0
24293 0.0
24294 0.0
24295 0.0
24296 0.0
24297 0.0
24298 0.0
24299 0.0
24300 0.0
24301 0.0
24302 0.0
24303 0.0
24304 0.0
24305 0.0
24306 0.0
24307 0.0
24308 0.0
24309 0.0
24310 0.0
24311 0.0
24312 0.0
24313 0.0
24314 0.0
24315 0.0
24316 0.0
24317 0.0
24318 0.0
24319 0.0
24320 0.0
24321 0.0
24322 0.0
24323 0.0
24324 0.27276999999999996
24325 0.0
24326 0.27276999999999996
24327 0.0
24328 0.0
24329 0.0
24330 0.0
24331 0.0
24332 0.0
24333 0.0
24334 0.0
24335 0.0
24336 0.0
24337 0.0
24338 0.0
24339 0.0
24340 0.0
24341 0.0
24342 0.0
24343 0.0
24344 0.0
24345 0.0
24346 0.0
24347 0.0
24348 0.0
24349 0.0
24350 0.0
24351 0.0
24352 0.0
24353 0.0
24354 0.0
24355 0.0
24356 0.27276999999999996
24357 0.0
24358 0.0
24359 0.0
24360 0.0
24361 0.0
24362 0.0
24363 0.0
24364 0.0
24365 0.0
24366 0.0
24367 0.0
24368 0.0
24369 0.0
24370 0.0
24371 0.0
24372 0.0
24373 0.27276999999999996
24374 0.0
24375 0.0
24376 0.0
24377 0.0
24378 0.27276999999999996
24379 0.0
24380 0.0
24381 0.0
24382 0.0
24383 0.0
24384 0.0
24385 0.0
24386 0.0
24387 0.0
24388 0.0
24389 0.0
24390 0.0
24391 0.0
24392 0.0
24393 0.0
24394 0.0
24395 0.0
24396 0.0
24397 0.0
24398 0.0
24399 0.0
24400 0.0
24401 0.0
24402 0.0
24403 0.0
24404 0.0
24405 0.0
24406 0.0
24407 0.0
24408 0.0
24409 0.0
24410 0.0
24411 0.0
24412 0.0
24413 0.0
24414 0.0
24415 0.0
24416 0.0
24417 0.0
24418 0.0
24419 0.27276999999999996
24420 0.0
24421 0.0
24422 0.0
24423 0.0
24424 0.0
24425 0.0
24426 0.0
24427 0.0
24428 0.0
24429 0.0
24430 0.0
24431 0.0
24432 0.0
24433 0.0
24434 0.0
24435 0.0
24436 0.0
24437 0.0
24438 0.0
24439 0.0
24440 0.0
24441 0.0
24442 0.0
24443 0.0
24444 0.0
24445 0.0
24446 0.0
24447 0.0
24448 0.0
24449 0.0
24450 0.0
24451 0.0
24452 0.0
24453 0.0
24454 0.0
24455 0.0
24456 0.0
24457 0.0
24458 0.0
24459 0.0
24460 0.0
24461 0.27276999999999996
24462 0.0
24463 0.0
24464 0.0
24465 0.0
24466 0.0
24467 0.0
24468 0.0
24469 0.0
24470 0.0
24471 0.0
24472 0.0
24473 0.0
24474 0.0
24475 0.0
24476 0.0
24477 0.0
24478 0.0
24479 0.0
24480 0.0
24481 0.0
24482 0.0
24483 0.0
24484 0.0
24485 0.0
24486 0.0
24487 0.0
24488 0.0
24489 0.0
24490 0.0
24491 0.27276999999999996
24492 0.0
24493 0.0
24494 0.27276999999999996
24495 0.0
24496 0.0
24497 0.0
24498 0.0
24499 0.0
24500 0.0
24501 0.0
24502 0.0
24503 0.27276999999999996
24504 0.0
24505 0.27276999999999996
24506 0.0
24507 0.0
24508 0.0
24509 0.0
24510 0.0
24511 0.0
24512 0.0
24513 0.0
24514 0.0
24515 0.0
24516 0.0
24517 0.0
24518 0.0
24519 0.0
24520 0.0
24521 0.0
24522 0.0
24523 0.0
24524 0.0
24525 0.0
24526 0.0
24527 0.0
24528 0.0
24529 0.0
24530 0.0
24531 0.0
24532 0.0
24533 0.0
24534 0.0
24535 0.0
24536 0.27276999999999996
24537 0.0
24538 0.0
24539 0.0
24540 0.0
24541 0.0
24542 0.0
24543 0.0
24544 0.0
24545 0.0
24546 0.0
24547 0.0
24548 0.0
24549 0.0
24550 0.0
24551 0.0
24552 0.0
24553 0.0
24554 0.0
24555 0.0
24556 0.0
24557 0.0
24558 0.0
24559 0.0
24560 0.0
24561 0.0
24562 0.0
24563 0.0
24564 0.0
24565 0.0
24566 0.0
24567 0.0
24568 0.0
24569 0.0
24570 0.0
24571 0.0
24572 0.0
24573 0.0
24574 0.5455399999999999
24575 0.0
24576 0.0
24577 0.0
24578 0.0
24579 0.0
24580 0.0
24581 0.0
24582 0.0
24583 0.0
24584 0.0
24585 0.0
24586 0.0
24587 0.0
24588 0.0
24589 0.0
24590 0.0
24591 0.0
24592 0.0
24593 0.0
24594 0.0
24595 0.0
24596 0.0
24597 0.0
24598 0.27276999999999996
24599 0.0
24600 0.0
24601 0.0
24602 0.0
24603 0.0
24604 0.0
24605 0.27276999999999996
24606 0.0
24607 0.0
24608 0.0
24609 0.0
24610 0.0
24611 0.0
24612 0.0
24613 0.0
24614 0.27276999999999996
24615 0.0
24616 0.0
24617 0.0
24618 0.0
24619 0.0
24620 0.0
24621 0.0
24622 0.0
24623 0.0
24624 0.0
24625 0.0
24626 0.0
24627 0.0
24628 0.0
24629 0.0
24630 0.0
24631 0.0
24632 0.0
24633 0.0
24634 0.0
24635 0.0
24636 0.0
24637 0.0
24638 0.0
24639 0.0
24640 0.0
24641 0.0
24642 0.0
24643 0.0
24644 0.0
24645 0.0
24646 0.0
24647 0.0
24648 0.0
24649 0.0
24650 0.0
24651 0.0
24652 0.0
24653 0.0
24654 0.27276999999999996
24655 0.5455399999999999
24656 0.0
24657 0.0
24658 0.0
24659 0.0
24660 0.0
24661 0.0
24662 0.0
24663 0.0
24664 0.0
24665 0.0
24666 0.0
24667 0.0
24668 0.0
24669 0.0
24670 0.0
24671 0.27276999999999996
24672 0.0
24673 0.0
24674 0.0
24675 0.0
24676 0.0
24677 0.0
24678 0.0
24679 0.0
24680 0.0
24681 0.0
24682 0.0
24683 0.0
24684 0.0
24685 0.0
24686 0.0
24687 0.0
24688 0.0
24689 0.0
24690 0.0
24691 0.0
24692 0.0
24693 0.0
24694 0.0
24695 0.0
24696 0.0
24697 0.0
24698 0.0
24699 0.0
24700 0.0
24701 0.0
24702 0.0
24703 0.0
24704 0.0
24705 0.27276999999999996
24706 0.0
24707 0.0
24708 0.0
24709 0.0
24710 0.0
24711 0.0
24712 0.0
24713 0.0
24714 0.0
24715 0.0
24716 0.0
24717 0.0
24718 0.0
24719 0.27276999999999996
24720 0.0
24721 0.0
24722 0.0
24723 0.0
24724 0.0
24725 0.0
24726 0.0
24727 0.27276999999999996
24728 0.0
24729 0.0
24730 0.0
24731 0.0
24732 0.0
24733 0.0
24734 0.0
24735 0.0
24736 0.0
24737 0.0
24738 0.0
24739 0.0
24740 0.0
24741 0.0
24742 0.0
24743 0.0
24744 0.0
24745 0.0
24746 0.0
24747 0.0
24748 0.0
24749 0.0
24750 0.0
24751 0.0
24752 0.0
24753 0.0
24754 0.0
24755 0.0
24756 0.0
24757 0.0
24758 0.0
24759 0.0
24760 0.0
24761 0.0
24762 0.0
24763 0.0
24764 0.0
24765 0.0
24766 0.0
24767 0.0
24768 0.0
24769 0.0
24770 0.0
24771 0.0
24772 0.0
24773 0.0
24774 0.0
24775 0.0
24776 0.0
24777 0.0
24778 0.0
24779 0.0
24780 0.0
24781 0.0
24782 0.0
24783 0.0
24784 0.0
24785 0.0
24786 0.0
24787 0.0
24788 0.0
24789 0.0
24790 0.27276999999999996
24791 0.0
24792 0.0
24793 0.0
24794 0.0
24795 0.0
24796 0.0
24797 0.0
24798 0.0
24799 0.0
24800 0.0
24801 0.0
24802 0.0
24803 0.0
24804 0.0
24805 0.0
24806 0.27276999999999996
24807 0.0
24808 0.0
24809 0.0
24810 0.0
24811 0.0
24812 0.0
24813 0.0
24814 0.0
24815 0.0
24816 0.0
24817 0.0
24818 0.0
24819 0.0
24820 0.0
24821 0.0
24822 0.0
24823 0.0
24824 0.0
24825 0.27276999999999996
24826 0.0
24827 0.0
24828 0.0
24829 0.0
24830 0.0
24831 0.0
24832 0.0
24833 0.0
24834 0.0
24835 0.0
24836 0.0
24837 0.0
24838 0.0
24839 0.0
24840 0.0
24841 0.0
24842 0.0
24843 0.0
24844 0.0
24845 0.0
24846 0.0
24847 0.0
24848 0.0
24849 0.0
24850 0.0
24851 0.0
24852 0.0
24853 0.0
24854 0.0
24855 0.0
24856 0.27276999999999996
24857 0.0
24858 0.0
24859 0.0
24860 0.0
24861 0.0
24862 0.0
24863 0.0
24864 0.0
24865 0.0
24866 0.0
24867 0.0
24868 0.0
24869 0.27276999999999996
24870 0.0
24871 0.0
24872 0.5455399999999999
24873 0.0
24874 0.0
24875 0.0
24876 0.0
24877 0.0
24878 0.0
24879 0.0
24880 0.0
24881 0.0
24882 0.0
24883 0.0
24884 0.0
24885 0.0
24886 0.0
24887 0.0
24888 0.0
24889 0.0
24890 0.0
24891 0.0
24892 0.0
24893 0.0
24894 0.0
24895 0.0
24896 0.0
24897 0.0
24898 0.0
24899 0.0
24900 0.0
24901 0.0
24902 0.0
24903 0.0
24904 0.0
24905 0.0
24906 0.0
24907 0.0
24908 0.0
24909 0.0
24910 0.0
24911 0.0
24912 0.0
24913 0.0
24914 0.0
24915 0.0
24916 0.0
24917 0.0
24918 0.0
24919 0.27276999999999996
24920 0.0
24921 0.0
24922 0.0
24923 0.0
24924 0.0
24925 0.0
24926 0.0
24927 0.0
24928 0.0
24929 0.0
24930 0.0
24931 0.0
24932 0.0
24933 0.0
24934 0.0
24935 0.0
24936 0.0
24937 0.0
24938 0.0
24939 0.0
24940 0.0
24941 0.0
24942 0.0
24943 0.0
24944 0.0
24945 0.0
24946 0.0
24947 0.0
24948 0.0
24949 0.0
24950 0.0
24951 0.0
24952 0.0
24953 0.0
24954 0.0
24955 0.0
24956 0.0
24957 0.0
24958 0.0
24959 0.0
24960 0.0
24961 0.0
24962 0.81831
24963 0.0
24964 0.0
24965 0.0
24966 0.0
24967 0.0
24968 0.0
24969 0.0
24970 0.0
24971 0.0
24972 0.0
24973 0.0
24974 0.27276999999999996
24975 0.0
24976 0.0
24977 0.0
24978 0.27276999999999996
24979 0.0
24980 0.0
24981 0.0
24982 0.0
24983 0.0
24984 0.0
24985 0.0
24986 0.0
24987 0.0
24988 0.27276999999999996
24989 0.0
24990 0.0
24991 0.0
24992 0.0
24993 0.0
24994 0.0
24995 0.0
24996 0.0
24997 0.0
24998 0.0
24999 0.0
25000 0.0
25001 0.0
25002 0.0
25003 0.0
25004 0.27276999999999996
25005 0.0
25006 0.0
25007 0.0
25008 0.0
25009 0.0
25010 0.0
25011 0.0
25012 0.0
25013 0.0
25014 0.0
25015 0.0
25016 0.0
25017 0.0
25018 0.0
25019 0.0
25020 0.0
25021 0.0
25022 0.0
25023 0.0
25024 0.27276999999999996
25025 0.0
25026 0.0
25027 0.0
25028 0.0
25029 0.0
25030 0.0
25031 0.0
25032 0.0
25033 0.0
25034 0.0
25035 0.0
25036 0.0
25037 0.0
25038 0.0
25039 0.0
25040 0.0
25041 0.0
25042 0.0
25043 0.0
25044 0.0
25045 0.0
25046 0.0
25047 0.0
25048 0.0
25049 0.0
25050 0.0
25051 0.0
25052 0.0
25053 0.0
25054 0.0
25055 0.0
25056 0.0
25057 0.0
25058 0.0
25059 0.0
25060 0.0
25061 0.0
25062 0.0
25063 0.0
25064 0.27276999999999996
25065 0.0
25066 0.0
25067 0.0
25068 0.0
25069 0.0
25070 0.0
25071 0.0
25072 0.0
25073 0.0
25074 0.0
25075 0.0
25076 0.0
25077 0.0
25078 0.0
25079 0.0
25080 0.0
25081 0.0
25082 0.0
25083 0.0
25084 0.0
25085 0.0
25086 0.0
25087 0.0
25088 0.0
25089 0.0
25090 0.0
25091 0.0
25092 0.0
25093 0.0
25094 0.0
25095 0.0
25096 0.0
25097 0.27276999999999996
25098 0.0
25099 0.0
25100 0.0
25101 0.0
25102 0.0
25103 0.0
25104 0.0
25105 0.0
25106 0.0
25107 0.0
25108 0.0
25109 0.0
25110 0.0
25111 0.0
25112 0.0
25113 0.0
25114 0.0
25115 0.0
25116 0.0
25117 0.27276999999999996
25118 0.0
25119 0.0
25120 0.0
25121 0.0
25122 0.0
25123 0.0
25124 0.0
25125 0.0
25126 0.0
25127 0.0
25128 0.0
25129 0.0
25130 0.0
25131 0.0
25132 0.0
25133 0.0
25134 0.0
25135 0.27276999999999996
25136 0.0
25137 0.0
25138 0.0
25139 0.0
25140 0.0
25141 0.0
25142 0.0
25143 0.0
25144 0.0
25145 0.0
25146 0.0
25147 0.0
25148 0.0
25149 0.0
25150 0.0
25151 0.0
25152 0.0
25153 0.0
25154 0.0
25155 0.0
25156 0.0
25157 0.0
25158 0.0
25159 0.0
25160 0.0
25161 0.0
25162 0.0
25163 0.0
25164 0.0
25165 0.0
25166 0.0
25167 0.0
25168 0.0
25169 0.0
25170 0.0
25171 0.0
25172 0.0
25173 0.0
25174 0.0
25175 0.0
25176 0.0
25177 0.0
25178 0.0
25179 0.0
25180 0.0
25181 0.0
25182 0.0
25183 0.0
25184 0.0
25185 0.0
25186 0.0
25187 0.0
25188 0.0
25189 0.0
25190 0.0
25191 0.27276999999999996
25192 0.0
25193 0.0
25194 0.0
25195 0.0
25196 0.0
25197 0.0
25198 0.0
25199 0.0
25200 0.0
25201 0.0
25202 0.0
25203 0.0
25204 0.0
25205 0.0
25206 0.0
25207 0.0
25208 0.0
25209 0.0
25210 0.0
25211 0.0
25212 0.0
25213 0.0
25214 0.0
25215 0.0
25216 0.0
25217 0.0
25218 0.0
25219 0.0
25220 0.0
25221 0.0
25222 0.0
25223 0.0
25224 0.0
25225 0.0
25226 0.0
25227 0.0
25228 0.0
25229 0.0
25230 0.0
25231 0.0
25232 0.0
25233 0.0
25234 0.0
25235 0.0
25236 0.0
25237 0.0
25238 0.0
25239 0.0
25240 0.0
25241 0.0
25242 0.0
25243 0.0
25244 0.0
25245 0.0
25246 0.0
25247 0.0
25248 0.0
25249 0.0
25250 0.0
25251 0.0
25252 0.0
25253 0.0
25254 0.0
25255 0.0
25256 0.0
25257 0.0
25258 0.0
25259 0.0
25260 0.0
25261 0.0
25262 0.0
25263 0.0
25264 0.0
25265 0.0
25266 0.0
25267 0.0
25268 0.0
25269 0.0
25270 0.0
25271 0.0
25272 0.0
25273 0.0
25274 0.0
25275 0.0
25276 0.0
25277 0.0
25278 0.0
25279 0.0
25280 0.0
25281 0.0
25282 0.0
25283 0.0
25284 0.0
25285 0.0
25286 0.0
25287 0.0
25288 0.0
25289 0.0
25290 0.0
25291 0.0
25292 0.0
25293 0.0
25294 0.0
25295 0.0
25296 0.0
25297 0.0
25298 0.0
25299 0.0
25300 0.0
25301 0.0
25302 0.0
25303 0.0
25304 0.0
25305 0.0
25306 0.0
25307 0.0
25308 0.0
25309 0.0
25310 0.0
25311 0.0
25312 0.0
25313 0.0
25314 0.0
25315 0.0
25316 0.0
25317 0.0
25318 0.0
25319 0.0
25320 0.0
25321 0.0
25322 0.0
25323 0.0
25324 0.0
25325 0.0
25326 0.0
25327 0.0
25328 0.0
25329 0.0
25330 0.0
25331 0.0
25332 0.0
25333 0.0
25334 0.0
25335 0.0
25336 0.0
25337 0.0
25338 0.0
25339 0.0
25340 0.0
25341 0.0
25342 0.0
25343 0.0
25344 0.0
25345 0.0
25346 0.0
25347 0.0
25348 0.0
25349 0.0
25350 0.0
25351 0.0
25352 0.0
25353 0.27276999999999996
25354 0.0
25355 0.0
25356 0.0
25357 0.0
25358 0.0
25359 0.0
25360 0.0
25361 0.0
25362 0.0
25363 0.0
25364 0.0
25365 0.0
25366 0.0
25367 0.0
25368 0.0
25369 0.0
25370 0.0
25371 0.0
25372 0.0
25373 0.0
25374 0.0
25375 0.0
25376 0.0
25377 0.0
25378 0.0
25379 0.0
25380 0.0
25381 0.0
25382 0.0
25383 0.0
25384 0.0
25385 0.0
25386 0.0
25387 0.0
25388 0.0
25389 0.0
25390 0.0
25391 0.0
25392 0.0
25393 0.0
25394 0.0
25395 0.0
25396 0.0
25397 0.0
25398 0.0
25399 0.0
25400 0.0
25401 0.0
25402 0.0
25403 0.0
25404 0.0
25405 0.0
25406 0.0
25407 0.0
25408 0.0
25409 0.0
25410 0.0
25411 0.0
25412 0.0
25413 0.0
25414 0.0
25415 0.0
25416 0.0
25417 0.0
25418 0.0
25419 0.0
25420 0.0
25421 0.0
25422 0.0
25423 0.0
25424 0.0
25425 0.0
25426 0.0
25427 0.0
25428 0.27276999999999996
25429 0.0
25430 0.0
25431 0.0
25432 0.0
25433 0.0
25434 0.0
25435 0.0
25436 0.0
25437 0.0
25438 0.0
25439 0.0
25440 0.0
25441 0.0
25442 0.0
25443 0.0
25444 0.0
25445 0.0
25446 0.0
25447 0.27276999999999996
25448 0.0
25449 0.0
25450 0.0
25451 0.0
25452 0.0
25453 0.0
25454 0.0
25455 0.0
25456 0.0
25457 0.0
25458 0.0
25459 0.0
25460 0.0
25461 0.0
25462 0.0
25463 0.0
25464 0.0
25465 0.0
25466 0.0
25467 0.0
25468 0.0
25469 0.0
25470 0.0
25471 0.0
25472 0.0
25473 0.0
25474 0.0
25475 0.0
25476 0.0
25477 0.0
25478 0.0
25479 0.0
25480 0.0
25481 0.0
25482 0.0
25483 0.0
25484 0.0
25485 0.0
25486 0.0
25487 0.0
25488 0.0
25489 0.0
25490 0.0
25491 0.0
25492 0.0
25493 0.0
25494 0.0
25495 0.0
25496 0.0
25497 0.0
25498 0.0
25499 0.0
25500 0.0
25501 0.0
25502 0.0
25503 0.0
25504 0.0
25505 0.0
25506 0.0
25507 0.0
25508 0.0
25509 0.0
25510 0.0
25511 0.0
25512 0.0
25513 0.0
25514 0.0
25515 0.0
25516 0.0
25517 0.0
25518 0.0
25519 0.0
25520 0.0
25521 0.0
25522 0.0
25523 0.0
25524 0.0
25525 0.0
25526 0.0
25527 0.0
25528 0.0
25529 0.0
25530 0.0
25531 0.0
25532 0.0
25533 0.0
25534 0.0
25535 0.0
25536 0.0
25537 0.0
25538 0.0
25539 0.0
25540 0.0
25541 0.0
25542 0.0
25543 0.0
25544 0.0
25545 0.0
25546 0.0
25547 0.0
25548 0.0
25549 0.0
25550 0.0
25551 0.0
25552 0.0
25553 0.0
25554 0.0
25555 0.0
25556 0.0
25557 0.0
25558 0.0
25559 0.0
25560 0.0
25561 0.0
25562 0.0
25563 0.0
25564 0.0
25565 0.0
25566 0.0
25567 0.0
25568 0.0
25569 0.0
25570 0.0
25571 0.0
25572 0.0
25573 0.0
25574 0.0
25575 0.0
25576 0.0
25577 0.0
25578 0.0
25579 0.0
25580 0.0
25581 0.0
25582 0.0
25583 0.0
25584 0.0
25585 0.0
25586 0.0
25587 0.0
25588 0.0
25589 0.0
25590 0.0
25591 0.0
25592 0.0
25593 0.0
25594 0.0
25595 0.0
25596 0.0
25597 0.0
25598 0.0
25599 0.0
25600 0.0
25601 0.0
25602 0.0
25603 0.0
25604 0.0
25605 0.0
25606 0.0
25607 0.0
25608 0.0
25609 0.0
25610 0.0
25611 0.0
25612 0.0
25613 0.0
25614 0.0
25615 0.0
25616 0.0
25617 0.0
25618 0.0
25619 0.0
25620 0.0
25621 0.0
25622 0.0
25623 0.0
25624 0.0
25625 0.0
25626 0.0
25627 0.0
25628 0.0
25629 0.0
25630 0.0
25631 0.0
25632 0.0
25633 0.0
25634 0.0
25635 0.0
25636 0.0
25637 0.0
25638 0.0
25639 0.0
25640 0.0
25641 0.0
25642 0.0
25643 0.0
25644 0.0
25645 0.0
25646 0.0
25647 0.0
25648 0.0
25649 0.0
25650 0.0
25651 0.0
25652 0.0
25653 0.0
25654 0.0
25655 0.0
25656 0.0
25657 0.0
25658 0.0
25659 0.0
25660 0.0
25661 0.0
25662 0.0
25663 0.0
25664 0.0
25665 0.0
25666 0.0
25667 0.0
25668 0.0
25669 0.0
25670 0.0
25671 0.0
25672 0.0
25673 0.0
25674 0.0
25675 0.0
25676 0.0
25677 0.0
25678 0.0
25679 0.0
25680 0.0
25681 0.0
25682 0.0
25683 0.0
25684 0.0
25685 0.0
25686 0.0
25687 0.0
25688 0.0
25689 0.0
25690 0.0
25691 0.0
25692 0.0
25693 0.0
25694 0.0
25695 0.0
25696 0.0
25697 0.0
25698 0.0
25699 0.0
25700 0.0
25701 0.0
25702 0.0
25703 0.0
25704 0.0
25705 0.0
25706 0.0
25707 0.0
25708 0.0
25709 0.0
25710 0.0
25711 0.0
25712 0.0
25713 0.0
25714 0.0
25715 0.0
25716 0.0
25717 0.0
25718 0.0
25719 0.0
25720 0.0
25721 0.0
25722 0.0
25723 0.0
25724 0.0
25725 0.0
25726 0.0
25727 0.0
25728 0.0
25729 0.0
25730 0.0
25731 0.0
25732 0.0
25733 0.0
25734 0.0
25735 0.0
25736 0.0
25737 0.0
25738 0.0
25739 0.0
25740 0.0
25741 0.0
25742 0.0
25743 0.0
25744 0.0
25745 0.0
25746 0.0
25747 0.0
25748 0.0
25749 0.0
25750 0.0
25751 0.0
25752 0.0
25753 0.0
25754 0.0
25755 0.0
25756 0.0
25757 0.0
25758 0.0
25759 0.0
25760 0.0
25761 0.0
25762 0.0
25763 0.0
25764 0.0
25765 0.0
25766 0.0
25767 0.0
25768 0.0
25769 0.0
25770 0.0
25771 0.0
25772 0.0
25773 0.0
25774 0.0
25775 0.0
25776 0.0
25777 0.0
25778 0.0
25779 0.0
25780 0.0
25781 0.0
25782 0.0
25783 0.0
25784 0.0
25785 0.0
25786 0.0
25787 0.0
25788 0.0
25789 0.0
25790 0.0
25791 0.0
25792 0.0
25793 0.0
25794 0.0
25795 0.0
25796 0.0
25797 0.0
25798 0.0
25799 0.0
25800 0.0
25801 0.0
25802 0.0
25803 0.0
25804 0.0
25805 0.0
25806 0.0
25807 0.0
25808 0.0
25809 0.0
25810 0.0
25811 0.0
25812 0.0
25813 0.0
25814 0.0
25815 0.0
25816 0.0
25817 0.0
25818 0.0
25819 0.0
25820 0.0
25821 0.0
25822 0.0
25823 0.0
25824 0.0
25825 0.0
25826 0.0
25827 0.0
25828 0.0
25829 0.0
25830 0.0
25831 0.0
25832 0.0
25833 0.0
25834 0.0
25835 0.0
25836 0.0
25837 0.0
25838 0.0
25839 0.0
25840 0.0
25841 0.0
25842 0.0
25843 0.0
25844 0.0
25845 0.0
25846 0.0
25847 0.0
25848 0.0
25849 0.0
25850 0.0
25851 0.0
25852 0.0
25853 0.0
25854 0.0
25855 0.0
25856 0.0
25857 0.0
25858 0.0
25859 0.0
25860 0.0
25861 0.0
25862 0.0
25863 0.0
25864 0.0
25865 0.0
25866 0.0
25867 0.0
25868 0.0
25869 0.0
25870 0.0
25871 0.0
25872 0.0
25873 0.0
25874 0.0
25875 0.0
25876 0.0
25877 0.0
25878 0.0
25879 0.0
25880 0.0
25881 0.0
25882 0.0
25883 0.0
25884 0.0
25885 0.0
25886 0.0
25887 0.0
25888 0.0
25889 0.0
25890 0.0
25891 0.0
25892 0.0
25893 0.0
25894 0.0
25895 0.0
25896 0.0
25897 0.0
25898 0.0
25899 0.0
25900 0.0
25901 0.0
25902 0.0
25903 0.0
25904 0.0
25905 0.0
25906 0.0
25907 0.0
25908 0.0
25909 0.0
25910 0.0
25911 0.0
25912 0.0
25913 0.0
25914 0.0
25915 0.0
25916 0.0
25917 0.0
25918 0.0
25919 0.0
25920 0.0
25921 0.0
25922 0.0
25923 0.0
25924 0.0
25925 0.0
25926 0.0
25927 0.0
25928 0.0
25929 0.0
25930 0.0
25931 0.0
25932 0.0
25933 0.0
25934 0.0
25935 0.0
25936 0.0
25937 0.0
25938 0.0
25939 0.0
25940 0.0
25941 0.0
25942 0.0
25943 0.0
25944 0.0
25945 0.0
25946 0.0
25947 0.0
25948 0.0
25949 0.0
25950 0.0
25951 0.0
25952 0.0
25953 0.0
25954 0.0
25955 0.0
25956 0.0
25957 0.0
25958 0.0
25959 0.0
25960 0.0
25961 0.0
25962 0.0
25963 0.0
25964 0.0
25965 0.0
25966 0.0
25967 0.0
25968 0.0
25969 0.0
25970 0.0
25971 0.0
25972 0.0
25973 0.0
25974 0.0
25975 0.0
25976 0.0
25977 0.0
25978 0.0
25979 0.0
25980 0.0
25981 0.0
25982 0.0
25983 0.0
25984 0.0
25985 0.0
25986 0.0
25987 0.0
25988 0.0
25989 0.0
25990 0.0
25991 0.0
25992 0.0
25993 0.0
25994 0.0
25995 0.0
25996 0.0
25997 0.0
25998 0.0
25999 0.0
26000 0.0
26001 0.0
26002 0.0
26003 0.0
26004 0.0
26005 0.0
26006 0.0
26007 0.0
26008 0.0
26009 0.0
26010 0.0
26011 0.0
26012 0.0
26013 0.0
26014 0.0
26015 0.0
26016 0.0
26017 0.0
26018 0.0
26019 0.0
26020 0.0
26021 0.0
26022 0.0
26023 0.0
26024 0.0
26025 0.0
26026 0.0
26027 0.0
26028 0.0
26029 0.0
26030 0.0
26031 0.0
26032 0.0
26033 0.0
26034 0.0
26035 0.0
26036 0.0
26037 0.0
26038 0.0
26039 0.0
26040 0.0
26041 0.0
26042 0.0
26043 0.0
26044 0.0
26045 0.0
26046 0.0
26047 0.0
26048 0.0
26049 0.0
26050 0.0
26051 0.0
26052 0.0
26053 0.0
26054 0.0
26055 0.0
26056 0.0
26057 0.0
26058 0.0
26059 0.0
26060 0.0
26061 0.0
26062 0.0
26063 0.0
26064 0.0
26065 0.0
26066 0.0
26067 0.0
26068 0.0
26069 0.0
26070 0.0
26071 0.0
26072 0.0
26073 0.0
26074 0.0
26075 0.0
26076 0.0
26077 0.0
26078 0.0
26079 0.0
26080 0.0
26081 0.0
26082 0.0
26083 0.0
26084 0.0
26085 0.0
26086 0.0
26087 0.0
26088 0.0
26089 0.0
26090 0.0
26091 0.0
26092 0.0
26093 0.0
26094 0.0
26095 0.0
26096 0.0
26097 0.0
26098 0.0
26099 0.0
26100 0.0
26101 0.0
26102 0.0
26103 0.0
26104 0.0
26105 0.0
26106 0.0
26107 0.0
26108 0.0
26109 0.0
26110 0.0
26111 0.0
26112 0.0
26113 0.0
26114 0.0
26115 0.0
26116 0.0
26117 0.0
26118 0.0
26119 0.0
26120 0.0
26121 0.0
26122 0.0
26123 0.0
26124 0.0
26125 0.0
26126 0.0
26127 0.0
26128 0.0
26129 0.0
26130 0.0
26131 0.0
26132 0.0
26133 0.0
26134 0.0
26135 0.0
26136 0.0
26137 0.0
26138 0.0
26139 0.0
26140 0.0
26141 0.0
26142 0.0
26143 0.0
26144 0.0
26145 0.0
26146 0.0
26147 0.0
26148 0.0
26149 0.0
26150 0.0
26151 0.0
26152 0.0
26153 0.0
26154 0.0
26155 0.0
26156 0.0
26157 0.0
26158 0.0
26159 0.0
26160 0.0
26161 0.0
26162 0.0
26163 0.0
26164 0.0
26165 0.0
26166 0.0
26167 0.0
26168 0.0
26169 0.0
26170 0.0
26171 0.0
26172 0.0
26173 0.0
26174 0.0
26175 0.0
26176 0.0
26177 0.0
26178 0.0
26179 0.0
26180 0.0
26181 0.0
26182 0.0
26183 0.0
26184 0.0
26185 0.0
26186 0.0
26187 0.0
26188 0.0
26189 0.0
26190 0.0
26191 0.0
26192 0.0
26193 0.0
26194 0.0
26195 0.0
26196 0.0
26197 0.0
26198 0.0
26199 0.0
26200 0.0
26201 0.0
26202 0.0
26203 0.0
26204 0.0
26205 0.0
26206 0.0
26207 0.0
26208 0.0
26209 0.0
26210 0.0
26211 0.0
26212 0.0
26213 0.0
26214 0.0
26215 0.0
26216 0.0
26217 0.0
26218 0.0
26219 0.0
26220 0.0
26221 0.0
26222 0.0
26223 0.0
26224 0.0
26225 0.0
26226 0.0
26227 0.0
26228 0.0
26229 0.0
26230 0.0
26231 0.0
26232 0.0
26233 0.0
26234 0.0
26235 0.0
26236 0.0
26237 0.0
26238 0.0
26239 0.0
26240 0.0
26241 0.0
26242 0.0
26243 0.0
26244 0.0
26245 0.0
26246 0.0
26247 0.0
26248 0.0
26249 0.0
26250 0.0
26251 0.0
26252 0.0
26253 0.0
26254 0.0
26255 0.0
26256 0.0
26257 0.0
26258 0.0
26259 0.0
26260 0.0
26261 0.0
26262 0.0
26263 0.0
26264 0.0
26265 0.0
26266 0.0
26267 0.0
26268 0.0
26269 0.0
26270 0.0
26271 0.0
26272 0.0
26273 0.0
26274 0.0
26275 0.0
26276 0.0
26277 0.0
26278 0.0
26279 0.0
26280 0.0
26281 0.0
26282 0.0
26283 0.0
26284 0.0
26285 0.0
26286 0.0
26287 0.0
26288 0.0
26289 0.0
26290 0.0
26291 0.0
26292 0.0
26293 0.0
26294 0.0
26295 0.0
26296 0.0
26297 0.0
26298 0.0
26299 0.0
26300 0.0
26301 0.0
26302 0.0
26303 0.0
26304 0.0
26305 0.0
26306 0.0
26307 0.0
26308 0.0
26309 0.0
26310 0.0
26311 0.0
26312 0.0
26313 0.0
26314 0.0
26315 0.0
26316 0.0
26317 0.0
26318 0.0
26319 0.0
26320 0.0
26321 0.0
26322 0.0
26323 0.0
26324 0.0
26325 0.0
26326 0.0
26327 0.0
26328 0.0
26329 0.0
26330 0.0
26331 0.0
26332 0.0
26333 0.0
26334 0.0
26335 0.0
26336 0.0
26337 0.0
26338 0.0
26339 0.0
26340 0.0
26341 0.0
26342 0.0
26343 0.0
26344 0.0
26345 0.0
26346 0.0
26347 0.0
26348 0.0
26349 0.0
26350 0.0
26351 0.0
26352 0.0
26353 0.0
26354 0.0
26355 0.0
26356 0.0
26357 0.0
26358 0.0
26359 0.0
26360 0.0
26361 0.0
26362 0.0
26363 0.0
26364 0.0
26365 0.0
26366 0.0
26367 0.0
26368 0.0
26369 0.0
26370 0.0
26371 0.0
26372 0.0
26373 0.0
26374 0.0
26375 0.0
26376 0.0
26377 0.0
26378 0.0
26379 0.0
26380 0.0
26381 0.0
26382 0.0
26383 0.0
26384 0.0
26385 0.0
26386 0.0
26387 0.0
26388 0.0
26389 0.0
26390 0.0
26391 0.0
26392 0.0
26393 0.0
26394 0.0
26395 0.0
26396 0.0
26397 0.0
26398 0.0
26399 0.0
26400 0.0
26401 0.0
26402 0.0
26403 0.0
26404 0.0
26405 0.0
26406 0.0
26407 0.0
26408 0.0
26409 0.0
26410 0.0
26411 0.0
26412 0.0
26413 0.0
26414 0.0
26415 0.0
26416 0.0
26417 0.0
26418 0.0
26419 0.0
26420 0.0
26421 0.0
26422 0.0
26423 0.0
26424 0.0
26425 0.0
26426 0.0
26427 0.0
26428 0.0
26429 0.0
26430 0.0
26431 0.0
26432 0.0
26433 0.0
26434 0.0
26435 0.0
26436 0.0
26437 0.0
26438 0.0
26439 0.0
26440 0.0
26441 0.0
26442 0.0
26443 0.0
26444 0.0
26445 0.0
26446 0.0
26447 0.0
26448 0.0
26449 0.0
26450 0.0
26451 0.0
26452 0.0
26453 0.0
26454 0.0
26455 0.0
26456 0.0
26457 0.0
26458 0.0
26459 0.0
26460 0.0
26461 0.0
26462 0.0
26463 0.0
26464 0.0
26465 0.0
26466 0.0
26467 0.0
26468 0.0
26469 0.0
26470 0.0
26471 0.0
26472 0.0
26473 0.0
26474 0.0
26475 0.0
26476 0.0
26477 0.0
26478 0.0
26479 0.0
26480 0.0
26481 0.0
26482 0.0
26483 0.0
26484 0.0
26485 0.0
26486 0.0
26487 0.0
26488 0.0
26489 0.0
26490 0.0
26491 0.0
26492 0.0
26493 0.0
26494 0.0
26495 0.0
26496 0.0
26497 0.0
26498 0.0
26499 0.0
26500 0.0
26501 0.0
26502 0.0
26503 0.0
26504 0.0
26505 0.0
26506 0.0
26507 0.0
26508 0.0
26509 0.0
26510 0.0
26511 0.0
26512 0.0
26513 0.0
26514 0.0
26515 0.0
26516 0.0
26517 0.0
26518 0.0
26519 0.0
26520 0.0
26521 0.0
26522 0.0
26523 0.0
26524 0.0
26525 0.0
26526 0.0
26527 0.0
26528 0.0
26529 0.0
26530 0.0
26531 0.0
26532 0.0
26533 0.0
26534 0.0
26535 0.0
26536 0.0
26537 0.0
26538 0.0
26539 0.0
26540 0.0
26541 0.0
26542 0.0
26543 0.0
26544 0.0
26545 0.0
26546 0.0
26547 0.0
26548 0.0
26549 0.0
26550 0.0
26551 0.0
26552 0.0
26553 0.0
26554 0.0
26555 0.0
26556 0.0
26557 0.0
26558 0.0
26559 0.0
26560 0.0
26561 0.0
26562 0.0
26563 0.0
26564 0.0
26565 0.0
26566 0.0
26567 0.0
26568 0.0
26569 0.0
26570 0.0
26571 0.0
26572 0.0
26573 0.0
26574 0.0
26575 0.0
26576 0.0
26577 0.0
26578 0.0
26579 0.0
26580 0.0
26581 0.0
26582 0.0
26583 0.0
26584 0.0
26585 0.0
26586 0.0
26587 0.0
26588 0.0
26589 0.0
26590 0.0
26591 0.0
26592 0.0
26593 0.0
26594 0.0
26595 0.0
26596 0.0
26597 0.0
26598 0.0
26599 0.0
26600 0.0
26601 0.0
26602 0.0
26603 0.0
26604 0.0
26605 0.0
26606 0.0
26607 0.0
26608 0.0
26609 0.0
26610 0.0
26611 0.0
26612 0.0
26613 0.0
26614 0.0
26615 0.0
26616 0.0
26617 0.0
26618 0.0
26619 0.0
26620 0.0
26621 0.0
26622 0.0
26623 0.0
26624 0.0
26625 0.0
26626 0.0
26627 0.0
26628 0.0
26629 0.0
26630 0.0
26631 0.0
26632 0.0
26633 0.0
26634 0.0
26635 0.0
26636 0.0
26637 0.0
26638 0.0
26639 0.0
26640 0.0
26641 0.0
26642 0.0
26643 0.0
26644 0.0
26645 0.0
26646 0.0
26647 0.0
26648 0.0
26649 0.0
26650 0.0
26651 0.0
26652 0.0
26653 0.0
26654 0.0
26655 0.0
26656 0.0
26657 0.0
26658 0.0
26659 0.0
26660 0.0
26661 0.0
26662 0.0
26663 0.0
26664 0.0
26665 0.0
26666 0.0
26667 0.0
26668 0.0
26669 0.0
26670 0.0
26671 0.0
26672 0.0
26673 0.0
26674 0.0
26675 0.0
26676 0.0
26677 0.0
26678 0.0
26679 0.0
26680 0.0
26681 0.0
26682 0.0
26683 0.0
26684 0.0
26685 0.0
26686 0.0
26687 0.0
26688 0.0
26689 0.0
26690 0.0
26691 0.0
26692 0.0
26693 0.0
26694 0.0
26695 0.0
26696 0.0
26697 0.0
26698 0.0
26699 0.0
26700 0.0
26701 0.0
26702 0.0
26703 0.0
26704 0.0
26705 0.0
26706 0.0
26707 0.0
26708 0.0
26709 0.0
26710 0.0
26711 0.0
26712 0.0
26713 0.0
26714 0.0
26715 0.0
26716 0.0
26717 0.0
26718 0.0
26719 0.0
26720 0.0
26721 0.0
26722 0.0
26723 0.0
26724 0.0
26725 0.0
26726 0.0
26727 0.0
26728 0.0
26729 0.0
26730 0.0
26731 0.0
26732 0.0
26733 0.0
26734 0.0
26735 0.0
26736 0.0
26737 0.0
26738 0.0
26739 0.0
26740 0.0
26741 0.0
26742 0.0
26743 0.0
26744 0.0
26745 0.0
26746 0.0
26747 0.0
26748 0.0
26749 0.0
26750 0.0
26751 0.0
26752 0.0
26753 0.0
26754 0.0
26755 0.0
26756 0.0
26757 0.0
26758 0.0
26759 0.0
26760 0.0
26761 0.0
26762 0.0
26763 0.0
26764 0.0
26765 0.0
26766 0.0
26767 0.0
26768 0.0
26769 0.0
26770 0.0
26771 0.0
26772 0.0
26773 0.0
26774 0.0
26775 0.0
26776 0.0
26777 0.0
26778 0.0
26779 0.0
26780 0.0
26781 0.0
26782 0.0
26783 0.0
26784 0.0
26785 0.0
26786 0.0
26787 0.0
26788 0.0
26789 0.0
26790 0.0
26791 0.0
26792 0.0
26793 0.0
26794 0.0
26795 0.0
26796 0.0
26797 0.0
26798 0.0
26799 0.0
26800 0.0
26801 0.0
26802 0.0
26803 0.0
26804 0.0
26805 0.0
26806 0.0
26807 0.0
26808 0.0
26809 0.0
26810 0.0
26811 0.0
26812 0.0
26813 0.0
26814 0.0
26815 0.0
26816 0.0
26817 0.0
26818 0.0
26819 0.0
26820 0.0
26821 0.0
26822 0.0
26823 0.0
26824 0.0
26825 0.0
26826 0.0
26827 0.0
26828 0.0
26829 0.0
26830 0.0
26831 0.0
26832 0.0
26833 0.0
26834 0.0
26835 0.0
26836 0.0
26837 0.0
26838 0.0
26839 0.0
26840 0.0
26841 0.0
26842 0.0
26843 0.0
26844 0.0
26845 0.0
26846 0.0
26847 0.0
26848 0.0
26849 0.0
26850 0.0
26851 0.0
26852 0.0
26853 0.0
26854 0.0
26855 0.0
26856 0.0
26857 0.0
26858 0.0
26859 0.0
26860 0.0
26861 0.0
26862 0.0
26863 0.0
26864 0.0
26865 0.0
26866 0.0
26867 0.0
26868 0.0
26869 0.0
26870 0.0
26871 0.0
26872 0.0
26873 0.0
26874 0.0
26875 0.0
26876 0.0
26877 0.0
26878 0.0
26879 0.0
26880 0.0
26881 0.0
26882 0.0
26883 0.0
26884 0.0
26885 0.0
26886 0.0
26887 0.0
26888 0.0
26889 0.0
26890 0.0
26891 0.0
26892 0.0
26893 0.0
26894 0.0
26895 0.0
26896 0.0
26897 0.0
26898 0.0
26899 0.0
26900 0.0
26901 0.0
26902 0.0
26903 0.0
26904 0.0
26905 0.0
26906 0.0
26907 0.0
26908 0.0
26909 0.0
26910 0.0
26911 0.0
26912 0.0
26913 0.0
26914 0.0
26915 0.0
26916 0.0
26917 0.0
26918 0.0
26919 0.0
26920 0.0
26921 0.0
26922 0.0
26923 0.0
26924 0.0
26925 0.0
26926 0.0
26927 0.0
26928 0.0
26929 0.0
26930 0.0
26931 0.0
26932 0.0
26933 0.0
26934 0.0
26935 0.0
26936 0.0
26937 0.0
26938 0.0
26939 0.0
26940 0.0
26941 0.0
26942 0.0
26943 0.0
26944 0.0
26945 0.0
26946 0.0
26947 0.0
26948 0.0
26949 0.0
26950 0.0
26951 0.0
26952 0.0
26953 0.0
26954 0.0
26955 0.0
26956 0.0
26957 0.0
26958 0.0
26959 0.0
26960 0.0
26961 0.0
26962 0.0
26963 0.0
26964 0.0
26965 0.0
26966 0.0
26967 0.0
26968 0.0
26969 0.0
26970 0.0
26971 0.0
26972 0.0
26973 0.0
26974 0.0
26975 0.0
26976 0.0
26977 0.0
26978 0.0
26979 0.0
26980 0.0
26981 0.0
26982 0.0
26983 0.0
26984 0.0
26985 0.0
26986 0.0
26987 0.0
26988 0.0
26989 0.0
26990 0.0
26991 0.0
26992 0.0
26993 0.0
26994 0.0
26995 0.0
26996 0.0
26997 0.0
26998 0.0
26999 0.0
27000 0.0
27001 0.0
27002 0.0
27003 0.0
27004 0.0
27005 0.0
27006 0.0
27007 0.0
27008 0.0
27009 0.0
27010 0.0
27011 0.0
27012 0.0
27013 0.0
27014 0.0
27015 0.0
27016 0.0
27017 0.0
27018 0.0
27019 0.0
27020 0.0
27021 0.0
27022 0.0
27023 0.0
27024 0.0
27025 0.0
27026 0.0
27027 0.0
27028 0.0
27029 0.0
27030 0.0
27031 0.0
27032 0.0
27033 0.0
27034 0.0
27035 0.0
27036 0.0
27037 0.0
27038 0.0
27039 0.0
27040 0.0
27041 0.0
27042 0.0
27043 0.0
27044 0.0
27045 0.0
27046 0.0
27047 0.0
27048 0.0
27049 0.0
27050 0.0
27051 0.0
27052 0.0
27053 0.0
27054 0.0
27055 0.0
27056 0.0
27057 0.0
27058 0.0
27059 0.0
27060 0.0
27061 0.0
27062 0.0
27063 0.0
27064 0.0
27065 0.0
27066 0.0
27067 0.0
27068 0.0
27069 0.0
27070 0.0
27071 0.0
27072 0.0
27073 0.0
27074 0.0
27075 0.0
27076 0.0
27077 0.0
27078 0.0
27079 0.0
27080 0.0
27081 0.0
27082 0.0
27083 0.0
27084 0.0
27085 0.0
27086 0.0
27087 0.0
27088 0.0
27089 0.0
27090 0.0
27091 0.0
27092 0.0
27093 0.0
27094 0.0
27095 0.0
27096 0.0
27097 0.0
27098 0.0
27099 0.0
27100 0.0
27101 0.0
27102 0.0
27103 0.0
27104 0.0
27105 0.0
27106 0.27276999999999996
27107 0.0
27108 0.0
27109 0.0
27110 0.0
27111 0.0
27112 0.0
27113 0.0
27114 0.0
27115 0.0
27116 0.0
27117 0.0
27118 0.0
27119 0.0
27120 0.0
27121 0.0
27122 0.0
27123 0.0
27124 0.0
27125 0.0
27126 0.0
27127 0.0
27128 0.0
27129 0.0
27130 0.27276999999999996
27131 0.0
27132 0.0
27133 0.0
27134 0.0
27135 0.0
27136 0.0
27137 0.0
27138 0.0
27139 0.0
27140 0.0
27141 0.0
27142 0.0
27143 0.0
27144 0.0
27145 0.0
27146 0.0
27147 0.0
27148 0.0
27149 0.0
27150 0.0
27151 0.0
27152 0.0
27153 0.27276999999999996
27154 0.0
27155 0.0
27156 0.0
27157 0.0
27158 0.0
27159 0.0
27160 0.0
27161 0.0
27162 0.0
27163 0.0
27164 0.0
27165 0.0
27166 0.0
27167 0.0
27168 0.0
27169 0.0
27170 0.0
27171 0.0
27172 0.0
27173 0.0
27174 0.0
27175 0.0
27176 0.0
27177 0.0
27178 0.0
27179 0.0
27180 0.0
27181 0.0
27182 0.0
27183 0.0
27184 0.0
27185 0.0
27186 0.0
27187 0.0
27188 0.0
27189 0.0
27190 0.0
27191 0.0
27192 0.0
27193 0.0
27194 0.0
27195 0.0
27196 0.0
27197 0.0
27198 0.0
27199 0.0
27200 0.0
27201 0.0
27202 0.0
27203 0.0
27204 0.0
27205 0.0
27206 0.0
27207 0.0
27208 0.0
27209 0.0
27210 0.0
27211 0.0
27212 0.0
27213 0.0
27214 0.0
27215 0.0
27216 0.0
27217 0.0
27218 0.0
27219 0.27276999999999996
27220 0.0
27221 0.0
27222 0.0
27223 0.0
27224 0.0
27225 0.0
27226 0.0
27227 0.0
27228 0.0
27229 0.27276999999999996
27230 0.0
27231 0.0
27232 0.0
27233 0.0
27234 0.0
27235 0.0
27236 0.0
27237 0.27276999999999996
27238 0.0
27239 0.0
27240 0.0
27241 0.0
27242 0.0
27243 0.0
27244 0.0
27245 0.0
27246 0.0
27247 0.0
27248 0.0
27249 0.27276999999999996
27250 0.27276999999999996
27251 0.0
27252 0.0
27253 0.0
27254 0.0
27255 0.0
27256 0.0
27257 0.0
27258 0.0
27259 0.0
27260 0.0
27261 0.0
27262 0.0
27263 0.0
27264 0.0
27265 0.0
27266 0.0
27267 0.0
27268 0.0
27269 0.0
27270 0.0
27271 0.0
27272 0.0
27273 0.0
27274 0.0
27275 0.0
27276 0.0
27277 0.0
27278 0.0
27279 0.0
27280 0.0
27281 0.0
27282 0.0
27283 0.0
27284 0.0
27285 0.0
27286 0.0
27287 0.0
27288 0.0
27289 0.27276999999999996
27290 0.0
27291 0.0
27292 0.0
27293 0.0
27294 0.0
27295 0.0
27296 0.0
27297 0.0
27298 0.0
27299 0.0
27300 0.0
27301 0.0
27302 0.0
27303 0.0
27304 0.27276999999999996
27305 0.0
27306 0.0
27307 0.27276999999999996
27308 0.0
27309 0.0
27310 0.0
27311 0.0
27312 0.27276999999999996
27313 0.0
27314 0.0
27315 0.0
27316 0.0
27317 0.0
27318 0.0
27319 0.0
27320 0.0
27321 0.0
27322 0.0
27323 0.0
27324 0.0
27325 0.0
27326 0.0
27327 0.0
27328 0.0
27329 0.0
27330 0.0
27331 0.0
27332 0.27276999999999996
27333 0.0
27334 0.0
27335 0.0
27336 0.0
27337 0.0
27338 0.0
27339 0.0
27340 0.0
27341 0.0
27342 0.0
27343 0.0
27344 0.0
27345 0.0
27346 0.0
27347 0.27276999999999996
27348 0.0
27349 0.0
27350 0.0
27351 0.0
27352 0.0
27353 0.0
27354 0.0
27355 0.0
27356 0.0
27357 0.0
27358 0.0
27359 0.0
27360 0.0
27361 0.0
27362 0.0
27363 0.0
27364 0.0
27365 0.0
27366 0.0
27367 0.27276999999999996
27368 0.0
27369 0.0
27370 0.0
27371 0.0
27372 0.0
27373 0.0
27374 0.0
27375 0.0
27376 0.0
27377 0.0
27378 0.0
27379 0.0
27380 0.0
27381 0.0
27382 0.0
27383 0.0
27384 0.0
27385 0.0
27386 0.0
27387 0.27276999999999996
27388 0.0
27389 0.0
27390 0.0
27391 0.0
27392 0.0
27393 0.0
27394 0.0
27395 0.0
27396 0.0
27397 0.0
27398 0.0
27399 0.0
27400 0.0
27401 0.0
27402 0.0
27403 0.0
27404 0.27276999999999996
27405 0.0
27406 0.0
27407 0.27276999999999996
27408 0.0
27409 0.27276999999999996
27410 0.0
27411 0.0
27412 0.0
27413 0.0
27414 0.0
27415 0.0
27416 0.0
27417 0.0
27418 0.0
27419 0.0
27420 0.0
27421 0.0
27422 0.0
27423 0.0
27424 0.0
27425 0.0
27426 0.0
27427 0.0
27428 0.0
27429 0.0
27430 0.0
27431 0.0
27432 0.0
27433 0.0
27434 0.0
27435 0.0
27436 0.0
27437 0.0
27438 0.0
27439 0.0
27440 0.0
27441 0.27276999999999996
27442 0.0
27443 0.0
27444 0.0
27445 0.0
27446 0.0
27447 0.27276999999999996
27448 0.0
27449 0.0
27450 0.0
27451 0.0
27452 0.0
27453 0.0
27454 0.0
27455 0.0
27456 0.0
27457 0.0
27458 0.0
27459 0.27276999999999996
27460 0.0
27461 0.0
27462 0.0
27463 0.0
27464 0.0
27465 0.0
27466 0.0
27467 0.0
27468 0.0
27469 0.0
27470 0.0
27471 0.0
27472 0.0
27473 0.0
27474 0.0
27475 0.0
27476 0.0
27477 0.0
27478 0.0
27479 0.0
27480 0.0
27481 0.0
27482 0.0
27483 0.0
27484 0.0
27485 0.0
27486 0.0
27487 0.0
27488 0.0
27489 0.0
27490 0.0
27491 0.0
27492 0.0
27493 0.0
27494 0.0
27495 0.0
27496 0.0
27497 0.0
27498 0.0
27499 0.0
27500 0.0
27501 0.0
27502 0.0
27503 0.0
27504 0.0
27505 0.0
27506 0.0
27507 0.0
27508 0.0
27509 0.0
27510 0.0
27511 0.0
27512 0.0
27513 0.0
27514 0.0
27515 0.0
27516 0.0
27517 0.0
27518 0.0
27519 0.0
27520 0.0
27521 0.0
27522 0.0
27523 0.0
27524 0.0
27525 0.0
27526 0.0
27527 0.0
27528 0.0
27529 0.0
27530 0.0
27531 0.0
27532 0.0
27533 0.0
27534 0.0
27535 0.0
27536 0.0
27537 0.0
27538 0.0
27539 0.27276999999999996
27540 0.0
27541 0.0
27542 0.0
27543 0.27276999999999996
27544 0.0
27545 0.27276999999999996
27546 0.0
27547 0.0
27548 0.0
27549 0.0
27550 0.0
27551 0.0
27552 0.0
27553 0.0
27554 0.0
27555 0.0
27556 0.0
27557 0.0
27558 0.0
27559 0.0
27560 0.27276999999999996
27561 0.0
27562 0.0
27563 0.0
27564 0.0
27565 0.0
27566 0.0
27567 0.0
27568 0.0
27569 0.0
27570 0.0
27571 0.0
27572 0.0
27573 0.0
27574 0.0
27575 0.0
27576 0.0
27577 0.0
27578 0.0
27579 0.27276999999999996
27580 0.0
27581 0.0
27582 0.0
27583 0.0
27584 0.27276999999999996
27585 0.27276999999999996
27586 0.0
27587 0.0
27588 0.0
27589 0.0
27590 0.0
27591 0.0
27592 0.27276999999999996
27593 0.0
27594 0.0
27595 0.0
27596 0.0
27597 0.0
27598 0.0
27599 0.0
27600 0.0
27601 0.0
27602 0.0
27603 0.0
27604 0.0
27605 0.0
27606 0.0
27607 0.0
27608 0.0
27609 0.0
27610 0.0
27611 0.0
27612 0.0
27613 0.0
27614 0.0
27615 0.0
27616 0.0
27617 0.0
27618 0.0
27619 0.0
27620 0.0
27621 0.0
27622 0.0
27623 0.0
27624 0.0
27625 0.0
27626 0.0
27627 0.0
27628 0.0
27629 0.0
27630 0.0
27631 0.0
27632 0.0
27633 0.0
27634 0.0
27635 0.0
27636 0.0
27637 0.0
27638 0.0
27639 0.5455399999999999
27640 0.0
27641 0.0
27642 0.0
27643 0.0
27644 0.0
27645 0.0
27646 0.27276999999999996
27647 0.0
27648 0.0
27649 0.0
27650 0.0
27651 0.0
27652 0.0
27653 0.0
27654 0.0
27655 0.0
27656 0.0
27657 0.0
27658 0.0
27659 0.0
27660 0.27276999999999996
27661 0.0
27662 0.27276999999999996
27663 0.0
27664 0.0
27665 0.0
27666 0.0
27667 0.0
27668 0.27276999999999996
27669 0.0
27670 0.0
27671 0.0
27672 0.27276999999999996
27673 0.0
27674 0.0
27675 0.0
27676 0.0
27677 0.0
27678 0.0
27679 0.0
27680 0.0
27681 0.0
27682 0.0
27683 0.0
27684 0.27276999999999996
27685 0.0
27686 0.0
27687 0.0
27688 0.0
27689 0.0
27690 0.0
27691 0.0
27692 0.0
27693 0.0
27694 0.27276999999999996
27695 0.0
27696 0.0
27697 0.0
27698 0.0
27699 0.0
27700 0.0
27701 0.0
27702 0.0
27703 0.27276999999999996
27704 0.0
27705 0.0
27706 0.0
27707 0.0
27708 0.0
27709 0.0
27710 0.0
27711 0.0
27712 0.0
27713 0.0
27714 0.0
27715 0.0
27716 0.0
27717 0.0
27718 0.0
27719 0.0
27720 0.0
27721 0.0
27722 0.0
27723 0.0
27724 0.0
27725 0.0
27726 0.27276999999999996
27727 0.0
27728 0.0
27729 0.0
27730 0.0
27731 0.0
27732 0.0
27733 0.27276999999999996
27734 0.0
27735 0.0
27736 0.0
27737 0.0
27738 0.0
27739 0.0
27740 0.27276999999999996
27741 0.27276999999999996
27742 0.0
27743 0.0
27744 0.0
27745 0.0
27746 0.0
27747 0.0
27748 0.0
27749 0.0
27750 0.0
27751 0.0
27752 0.0
27753 0.0
27754 0.0
27755 0.0
27756 0.27276999999999996
27757 0.0
27758 0.0
27759 0.0
27760 0.0
27761 0.27276999999999996
27762 0.0
27763 0.0
27764 0.0
27765 0.0
27766 0.0
27767 0.0
27768 0.0
27769 0.0
27770 0.0
27771 0.0
27772 0.0
27773 0.0
27774 0.0
27775 0.27276999999999996
27776 0.0
27777 0.0
27778 0.0
27779 0.0
27780 0.0
27781 0.0
27782 0.0
27783 0.0
27784 0.0
27785 0.27276999999999996
27786 0.0
27787 0.0
27788 0.0
27789 0.0
27790 0.0
27791 0.0
27792 0.27276999999999996
27793 0.0
27794 0.0
27795 0.0
27796 0.0
27797 0.0
27798 0.0
27799 0.0
27800 0.0
27801 0.0
27802 0.0
27803 0.0
27804 0.0
27805 0.0
27806 0.0
27807 0.0
27808 0.0
27809 0.0
27810 0.27276999999999996
27811 0.0
27812 0.0
27813 0.0
27814 0.27276999999999996
27815 0.27276999999999996
27816 0.0
27817 0.27276999999999996
27818 0.0
27819 0.0
27820 0.0
27821 0.0
27822 0.0
27823 0.0
27824 0.0
27825 0.0
27826 0.0
27827 0.0
27828 0.0
27829 0.0
27830 0.27276999999999996
27831 0.0
27832 0.0
27833 0.0
27834 0.0
27835 0.0
27836 0.27276999999999996
27837 0.0
27838 0.27276999999999996
27839 0.0
27840 0.0
27841 0.27276999999999996
27842 0.27276999999999996
27843 0.27276999999999996
27844 0.27276999999999996
27845 0.0
27846 0.0
27847 0.0
27848 0.0
27849 0.0
27850 0.0
27851 0.0
27852 0.0
27853 0.0
27854 0.5455399999999999
27855 0.0
27856 0.0
27857 0.0
27858 0.0
27859 0.0
27860 0.0
27861 0.0
27862 0.0
27863 0.0
27864 0.0
27865 0.0
27866 0.0
27867 0.0
27868 0.0
27869 0.0
27870 0.0
27871 0.81831
27872 0.0
27873 0.0
27874 0.0
27875 0.0
27876 0.0
27877 0.0
27878 0.0
27879 0.0
27880 0.0
27881 0.0
27882 0.0
27883 0.0
27884 0.0
27885 0.0
27886 0.0
27887 0.0
27888 0.0
27889 0.0
27890 0.0
27891 0.0
27892 0.0
27893 0.0
27894 0.0
27895 0.0
27896 0.0
27897 0.0
27898 0.0
27899 0.0
27900 0.0
27901 0.0
27902 0.27276999999999996
27903 0.27276999999999996
27904 0.0
27905 0.0
27906 0.0
27907 0.5455399999999999
27908 0.0
27909 0.0
27910 0.0
27911 0.0
27912 0.0
27913 0.0
27914 0.27276999999999996
27915 0.0
27916 0.0
27917 0.0
27918 0.0
27919 0.0
27920 0.0
27921 0.0
27922 0.0
27923 0.0
27924 0.0
27925 0.0
27926 0.0
27927 0.0
27928 0.0
27929 0.0
27930 0.0
27931 0.0
27932 0.0
27933 0.27276999999999996
27934 0.0
27935 0.0
27936 0.0
27937 0.0
27938 0.0
27939 0.0
27940 0.0
27941 0.0
27942 0.0
27943 0.0
27944 0.27276999999999996
27945 0.5455399999999999
27946 0.0
27947 0.27276999999999996
27948 0.0
27949 0.0
27950 0.0
27951 0.0
27952 0.0
27953 0.27276999999999996
27954 0.0
27955 0.0
27956 0.0
27957 0.27276999999999996
27958 0.0
27959 0.0
27960 0.0
27961 0.0
27962 0.0
27963 0.0
27964 0.0
27965 0.0
27966 0.27276999999999996
27967 0.0
27968 0.0
27969 0.27276999999999996
27970 0.0
27971 0.27276999999999996
27972 0.27276999999999996
27973 0.0
27974 0.27276999999999996
27975 0.0
27976 0.0
27977 0.0
27978 0.0
27979 0.0
27980 0.0
27981 0.0
27982 0.0
27983 0.0
27984 0.27276999999999996
27985 0.0
27986 0.0
27987 0.81831
27988 0.27276999999999996
27989 0.5455399999999999
27990 0.0
27991 0.0
27992 0.0
27993 0.5455399999999999
27994 0.0
27995 0.0
27996 0.27276999999999996
27997 0.0
27998 0.0
27999 0.0
28000 0.0
28001 0.0
28002 0.0
28003 0.27276999999999996
28004 0.0
28005 0.0
28006 0.0
28007 0.0
28008 0.5455399999999999
28009 0.0
28010 0.0
28011 0.0
28012 0.27276999999999996
28013 0.27276999999999996
28014 0.27276999999999996
28015 0.0
28016 0.0
28017 0.0
28018 0.0
28019 0.0
28020 0.0
28021 0.0
28022 0.0
28023 0.0
28024 0.0
28025 0.5455399999999999
28026 0.0
28027 0.0
28028 0.0
28029 0.0
28030 0.0
28031 0.0
28032 0.0
28033 0.0
28034 0.0
28035 0.0
28036 0.0
28037 0.0
28038 0.0
28039 0.0
28040 0.27276999999999996
28041 0.0
28042 0.0
28043 0.0
28044 0.0
28045 0.27276999999999996
28046 0.0
28047 0.0
28048 0.0
28049 0.0
28050 0.27276999999999996
28051 0.81831
28052 0.0
28053 0.0
28054 0.0
28055 0.0
28056 0.27276999999999996
28057 0.0
28058 0.0
28059 0.0
28060 0.0
28061 0.27276999999999996
28062 0.27276999999999996
28063 0.0
28064 0.0
28065 0.5455399999999999
28066 0.0
28067 0.0
28068 0.0
28069 0.0
28070 0.0
28071 0.0
28072 0.0
28073 0.0
28074 0.0
28075 0.0
28076 0.0
28077 0.0
28078 0.27276999999999996
28079 0.0
28080 0.0
28081 0.0
28082 0.27276999999999996
28083 0.0
28084 0.5455399999999999
28085 0.0
28086 0.0
28087 0.0
28088 0.0
28089 0.0
28090 0.0
28091 0.0
28092 0.27276999999999996
28093 0.0
28094 0.0
28095 0.0
28096 0.0
28097 0.0
28098 0.0
28099 0.0
28100 0.0
28101 0.0
28102 0.27276999999999996
28103 0.0
28104 0.0
28105 0.27276999999999996
28106 0.0
28107 0.0
28108 0.0
28109 0.0
28110 0.0
28111 0.0
28112 0.0
28113 0.0
28114 0.0
28115 0.0
28116 0.0
28117 0.0
28118 0.0
28119 0.0
28120 0.0
28121 0.0
28122 0.0
28123 0.0
28124 0.0
28125 0.27276999999999996
28126 0.0
28127 0.5455399999999999
28128 0.0
28129 0.0
28130 0.0
28131 0.27276999999999996
28132 0.0
28133 0.0
28134 0.0
28135 0.0
28136 0.0
28137 0.0
28138 0.0
28139 0.0
28140 0.0
28141 0.0
28142 0.0
28143 0.0
28144 0.0
28145 0.27276999999999996
28146 0.27276999999999996
28147 0.0
28148 0.0
28149 0.0
28150 0.81831
28151 0.81831
28152 0.0
28153 0.0
28154 0.0
28155 0.0
28156 0.27276999999999996
28157 0.27276999999999996
28158 0.0
28159 0.0
28160 0.0
28161 0.0
28162 0.0
28163 0.0
28164 0.0
28165 0.0
28166 0.0
28167 0.0
28168 0.27276999999999996
28169 0.0
28170 0.0
28171 0.0
28172 0.27276999999999996
28173 0.0
28174 0.0
28175 0.27276999999999996
28176 0.27276999999999996
28177 0.0
28178 0.5455399999999999
28179 0.0
28180 0.0
28181 0.0
28182 0.0
28183 0.0
28184 0.0
28185 0.0
28186 0.5455399999999999
28187 0.0
28188 0.27276999999999996
28189 0.0
28190 0.27276999999999996
28191 0.0
28192 0.0
28193 0.0
28194 0.0
28195 0.0
28196 0.0
28197 0.0
28198 0.0
28199 0.0
28200 0.0
28201 0.0
28202 0.0
28203 0.0
28204 0.27276999999999996
28205 0.0
28206 0.0
28207 0.0
28208 0.0
28209 0.27276999999999996
28210 0.0
28211 0.27276999999999996
28212 0.0
28213 0.0
28214 0.27276999999999996
28215 0.0
28216 0.5455399999999999
28217 0.0
28218 0.5455399999999999
28219 0.0
28220 0.0
28221 0.0
28222 0.0
28223 0.0
28224 0.27276999999999996
28225 0.0
28226 0.0
28227 0.0
28228 0.0
28229 0.0
28230 0.0
28231 0.0
28232 0.0
28233 0.0
28234 0.0
28235 0.27276999999999996
28236 0.0
28237 0.27276999999999996
28238 0.27276999999999996
28239 0.0
28240 0.0
28241 0.0
28242 0.27276999999999996
28243 0.0
28244 0.0
28245 0.0
28246 0.0
28247 0.0
28248 0.0
28249 0.0
28250 0.27276999999999996
28251 0.0
28252 0.0
28253 0.0
28254 0.0
28255 0.0
28256 0.0
28257 0.0
28258 0.0
28259 0.0
28260 0.0
28261 0.0
28262 0.0
28263 0.0
28264 0.0
28265 0.0
28266 0.27276999999999996
28267 0.0
28268 0.0
28269 0.0
28270 0.0
28271 0.0
28272 0.27276999999999996
28273 0.0
28274 0.0
28275 0.0
28276 0.0
28277 0.27276999999999996
28278 0.0
28279 0.0
28280 0.0
28281 0.0
28282 0.0
28283 0.0
28284 0.0
28285 0.0
28286 0.0
28287 0.0
28288 0.0
28289 0.27276999999999996
28290 0.0
28291 0.0
28292 0.0
28293 0.0
28294 0.0
28295 0.0
28296 0.27276999999999996
28297 0.81831
28298 0.0
28299 0.0
28300 0.0
28301 0.0
28302 0.27276999999999996
28303 0.0
28304 0.0
28305 0.27276999999999996
28306 0.0
28307 0.0
28308 0.27276999999999996
28309 0.5455399999999999
28310 0.0
28311 0.0
28312 0.0
28313 0.0
28314 0.0
28315 0.0
28316 0.0
28317 0.0
28318 0.0
28319 0.0
28320 0.0
28321 0.27276999999999996
28322 0.0
28323 0.0
28324 0.0
28325 0.0
28326 0.0
28327 0.0
28328 0.0
28329 0.0
28330 0.0
28331 0.0
28332 0.0
28333 0.0
28334 0.0
28335 0.0
28336 0.0
28337 0.27276999999999996
28338 0.27276999999999996
28339 0.0
28340 0.0
28341 0.0
28342 0.0
28343 0.0
28344 0.0
28345 0.0
28346 0.0
28347 0.0
28348 0.0
28349 0.0
28350 0.0
28351 0.0
28352 0.27276999999999996
28353 0.5455399999999999
28354 0.0
28355 0.0
28356 0.0
28357 0.0
28358 0.0
28359 0.0
28360 0.0
28361 0.0
28362 0.0
28363 0.0
28364 0.0
28365 0.27276999999999996
28366 0.0
28367 0.0
28368 0.0
28369 0.27276999999999996
28370 0.0
28371 0.0
28372 0.0
28373 0.0
28374 0.0
28375 0.27276999999999996
28376 0.27276999999999996
28377 0.0
28378 0.0
28379 0.0
28380 0.27276999999999996
28381 0.0
28382 0.0
28383 0.0
28384 0.0
28385 0.27276999999999996
28386 0.0
28387 0.0
28388 0.0
28389 0.0
28390 0.0
28391 0.0
28392 0.0
28393 0.0
28394 0.0
28395 0.0
28396 0.0
28397 0.0
28398 0.0
28399 0.0
28400 0.0
28401 0.0
28402 0.0
28403 0.0
28404 0.0
28405 0.0
28406 0.0
28407 0.27276999999999996
28408 0.0
28409 0.0
28410 0.0
28411 0.0
28412 0.0
28413 0.0
28414 0.0
28415 0.0
28416 0.0
28417 0.0
28418 0.0
28419 0.0
28420 0.0
28421 0.0
28422 0.0
28423 0.0
28424 0.0
28425 0.0
28426 0.0
28427 0.0
28428 0.0
28429 0.0
28430 0.0
28431 0.0
28432 0.0
28433 0.0
28434 0.0
28435 0.27276999999999996
28436 0.0
28437 0.0
28438 0.0
28439 0.0
28440 0.0
28441 0.0
28442 0.5455399999999999
28443 0.0
28444 0.0
28445 0.0
28446 0.0
28447 0.0
28448 0.0
28449 0.0
28450 0.0
28451 0.0
28452 0.0
28453 0.0
28454 0.27276999999999996
28455 0.0
28456 0.0
28457 0.0
28458 0.0
28459 0.0
28460 0.0
28461 0.0
28462 0.0
28463 0.0
28464 0.0
28465 0.0
28466 0.0
28467 0.0
28468 0.0
28469 0.0
28470 0.0
28471 0.0
28472 0.0
28473 0.0
28474 0.0
28475 0.27276999999999996
28476 0.0
28477 0.27276999999999996
28478 0.81831
28479 0.0
28480 0.0
28481 0.0
28482 0.0
28483 0.27276999999999996
28484 0.0
28485 0.0
28486 0.0
28487 0.27276999999999996
28488 0.0
28489 0.0
28490 0.0
28491 0.0
28492 0.0
28493 0.0
28494 0.0
28495 0.0
28496 0.0
28497 0.0
28498 0.0
28499 0.0
28500 0.0
28501 0.0
28502 0.0
28503 0.0
28504 0.0
28505 0.0
28506 0.0
28507 0.0
28508 0.0
28509 0.0
28510 0.0
28511 0.0
28512 0.0
28513 0.0
28514 0.0
28515 0.0
28516 0.0
28517 0.0
28518 0.0
28519 0.0
28520 0.0
28521 0.0
28522 0.0
28523 0.27276999999999996
28524 0.0
28525 0.0
28526 0.0
28527 0.0
28528 0.0
28529 0.0
28530 0.27276999999999996
28531 0.0
28532 0.27276999999999996
28533 0.0
28534 0.27276999999999996
28535 0.0
28536 0.0
28537 0.0
28538 0.0
28539 0.0
28540 0.0
28541 0.0
28542 0.0
28543 0.0
28544 0.0
28545 0.0
28546 0.0
28547 0.0
28548 0.0
28549 0.0
28550 0.0
28551 0.0
28552 0.0
28553 0.0
28554 0.0
28555 0.0
28556 0.0
28557 0.0
28558 0.0
28559 0.0
28560 0.0
28561 0.0
28562 0.5455399999999999
28563 0.0
28564 0.0
28565 0.0
28566 0.0
28567 0.0
28568 0.0
28569 0.0
28570 0.0
28571 0.0
28572 0.0
28573 0.0
28574 0.27276999999999996
28575 0.27276999999999996
28576 0.0
28577 0.27276999999999996
28578 0.0
28579 0.0
28580 0.0
28581 0.0
28582 0.0
28583 0.0
28584 0.27276999999999996
28585 0.0
28586 0.0
28587 0.0
28588 0.0
28589 0.0
28590 0.0
28591 0.0
28592 0.0
28593 0.0
28594 0.0
28595 0.0
28596 0.0
28597 0.0
28598 0.0
28599 0.0
28600 0.0
28601 0.0
28602 0.0
28603 0.0
28604 0.27276999999999996
28605 0.27276999999999996
28606 0.0
28607 0.27276999999999996
28608 0.27276999999999996
28609 0.0
28610 0.0
28611 0.0
28612 0.0
28613 0.0
28614 0.0
28615 0.0
28616 0.0
28617 0.0
28618 0.0
28619 0.0
28620 0.0
28621 0.0
28622 0.0
28623 0.0
28624 0.0
28625 0.0
28626 0.27276999999999996
28627 0.0
28628 0.27276999999999996
28629 0.0
28630 0.0
28631 0.0
28632 0.0
28633 0.0
28634 0.27276999999999996
28635 0.0
28636 0.0
28637 0.0
28638 0.0
28639 0.0
28640 0.0
28641 0.27276999999999996
28642 0.0
28643 0.0
28644 0.0
28645 0.27276999999999996
28646 0.0
28647 0.0
28648 0.0
28649 0.0
28650 0.0
28651 0.0
28652 0.0
28653 0.0
28654 0.0
28655 0.0
28656 0.0
28657 0.0
28658 0.27276999999999996
28659 0.27276999999999996
28660 0.0
28661 0.0
28662 0.0
28663 0.27276999999999996
28664 0.0
28665 0.0
28666 0.0
28667 0.27276999999999996
28668 0.0
28669 0.0
28670 0.0
28671 0.0
28672 0.0
28673 0.27276999999999996
28674 0.0
28675 0.27276999999999996
28676 0.0
28677 0.0
28678 0.0
28679 0.0
28680 0.0
28681 0.0
28682 0.0
28683 0.27276999999999996
28684 0.0
28685 0.0
28686 0.0
28687 0.0
28688 0.0
28689 0.0
28690 0.0
28691 0.0
28692 0.0
28693 0.0
28694 0.0
28695 0.0
28696 0.0
28697 0.0
28698 0.0
28699 0.0
28700 0.0
28701 0.0
28702 0.0
28703 0.27276999999999996
28704 0.0
28705 0.0
28706 0.0
28707 0.0
28708 0.0
28709 0.0
28710 0.0
28711 0.0
28712 0.0
28713 0.0
28714 0.0
28715 0.0
28716 0.0
28717 0.0
28718 0.0
28719 1.0910799999999998
28720 0.0
28721 0.0
28722 0.27276999999999996
28723 0.0
28724 0.0
28725 0.0
28726 0.0
28727 0.27276999999999996
28728 0.0
28729 0.0
28730 0.0
28731 0.0
28732 0.0
28733 0.0
28734 0.0
28735 0.0
28736 0.0
28737 0.0
28738 0.0
28739 0.0
28740 0.0
28741 0.0
28742 0.0
28743 0.27276999999999996
28744 0.0
28745 0.0
28746 0.0
28747 0.0
28748 0.0
28749 0.0
28750 0.0
28751 0.0
28752 0.0
28753 0.0
28754 0.0
28755 0.0
28756 0.27276999999999996
28757 0.0
28758 0.0
28759 0.0
28760 0.0
28761 0.0
28762 0.0
28763 0.27276999999999996
28764 0.0
28765 0.0
28766 0.0
28767 0.0
28768 0.27276999999999996
28769 0.0
28770 0.0
28771 0.27276999999999996
28772 0.0
28773 0.0
28774 0.0
28775 0.0
28776 0.27276999999999996
28777 0.0
28778 0.0
28779 0.0
28780 0.27276999999999996
28781 0.0
28782 0.0
28783 0.0
28784 0.0
28785 0.0
28786 0.0
28787 0.0
28788 0.27276999999999996
28789 0.0
28790 0.0
28791 0.0
28792 0.0
28793 0.0
28794 0.0
28795 0.0
28796 0.0
28797 0.0
28798 0.0
28799 0.0
28800 0.0
28801 0.0
28802 0.0
28803 0.0
28804 0.0
28805 0.0
28806 0.0
28807 0.0
28808 0.27276999999999996
28809 0.0
28810 0.0
28811 0.0
28812 0.0
28813 0.0
28814 0.0
28815 0.0
28816 0.0
28817 0.0
28818 0.0
28819 0.0
28820 0.0
28821 0.0
28822 0.0
28823 0.0
28824 0.0
28825 0.0
28826 0.27276999999999996
28827 0.0
28828 0.0
28829 0.0
28830 0.0
28831 0.0
28832 0.0
28833 0.0
28834 0.0
28835 0.0
28836 0.0
28837 0.0
28838 0.0
28839 0.0
28840 0.0
28841 0.0
28842 0.0
28843 0.0
28844 0.0
28845 0.0
28846 0.0
28847 0.0
28848 0.0
28849 0.0
28850 0.0
28851 0.27276999999999996
28852 0.0
28853 0.0
28854 0.0
28855 0.0
28856 0.0
28857 0.0
28858 0.0
28859 0.27276999999999996
28860 0.27276999999999996
28861 0.0
28862 0.0
28863 0.0
28864 0.0
28865 0.0
28866 0.0
28867 0.0
28868 0.0
28869 0.0
28870 0.0
28871 0.0
28872 0.0
28873 0.0
28874 0.0
28875 0.0
28876 0.0
28877 0.0
28878 0.0
28879 0.0
28880 0.0
28881 0.27276999999999996
28882 0.0
28883 0.0
28884 0.0
28885 0.0
28886 0.0
28887 0.0
28888 0.0
28889 0.0
28890 0.0
28891 0.0
28892 0.0
28893 0.0
28894 0.0
28895 0.0
28896 0.0
28897 0.0
28898 0.0
28899 0.0
28900 0.0
28901 0.0
28902 0.0
28903 0.0
28904 0.0
28905 0.0
28906 0.0
28907 0.0
28908 0.0
28909 0.0
28910 0.0
28911 0.0
28912 0.0
28913 0.0
28914 0.0
28915 0.0
28916 0.0
28917 0.0
28918 0.27276999999999996
28919 0.0
28920 0.0
28921 0.27276999999999996
28922 0.0
28923 0.0
28924 0.0
28925 0.27276999999999996
28926 0.0
28927 0.0
28928 0.0
28929 0.0
28930 0.27276999999999996
28931 0.0
28932 0.0
28933 0.0
28934 0.0
28935 0.0
28936 0.0
28937 0.0
28938 0.0
28939 0.27276999999999996
28940 0.0
28941 0.0
28942 0.0
28943 0.27276999999999996
28944 0.0
28945 0.0
28946 0.27276999999999996
28947 0.0
28948 0.0
28949 0.0
28950 0.0
28951 0.0
28952 0.0
28953 0.0
28954 0.0
28955 0.0
28956 0.0
28957 0.0
28958 0.0
28959 0.0
28960 0.0
28961 0.0
28962 0.0
28963 0.0
28964 0.0
28965 0.0
28966 0.0
28967 0.0
28968 0.27276999999999996
28969 0.0
28970 0.0
28971 0.0
28972 0.0
28973 0.0
28974 0.27276999999999996
28975 0.0
28976 0.0
28977 0.0
28978 0.0
28979 0.27276999999999996
28980 0.0
28981 0.0
28982 0.27276999999999996
28983 0.0
28984 0.0
28985 0.0
28986 0.27276999999999996
28987 0.0
28988 0.0
28989 0.27276999999999996
28990 0.0
28991 0.0
28992 0.0
28993 0.0
28994 0.0
28995 0.0
28996 0.0
28997 0.0
28998 0.0
28999 0.27276999999999996
29000 0.27276999999999996
29001 0.27276999999999996
29002 0.0
29003 0.0
29004 0.0
29005 0.0
29006 0.0
29007 0.27276999999999996
29008 0.27276999999999996
29009 0.0
29010 0.0
29011 0.0
29012 0.27276999999999996
29013 0.0
29014 0.27276999999999996
29015 0.0
29016 0.27276999999999996
29017 0.27276999999999996
29018 0.0
29019 0.0
29020 0.0
29021 0.0
29022 0.0
29023 0.0
29024 0.0
29025 0.0
29026 0.27276999999999996
29027 0.0
29028 0.0
29029 0.0
29030 0.0
29031 0.0
29032 0.0
29033 0.0
29034 0.0
29035 0.0
29036 0.0
29037 0.0
29038 0.0
29039 0.0
29040 0.0
29041 0.0
29042 0.0
29043 0.0
29044 0.0
29045 0.0
29046 0.0
29047 0.0
29048 0.0
29049 0.0
29050 0.0
29051 0.0
29052 0.27276999999999996
29053 0.27276999999999996
29054 0.0
29055 0.0
29056 0.0
29057 0.0
29058 0.0
29059 0.0
29060 0.0
29061 0.0
29062 0.0
29063 0.0
29064 0.0
29065 0.0
29066 0.0
29067 0.0
29068 0.0
29069 0.0
29070 0.0
29071 0.0
29072 0.0
29073 0.0
29074 0.0
29075 0.0
29076 0.0
29077 0.0
29078 0.0
29079 0.0
29080 0.0
29081 0.0
29082 0.0
29083 0.0
29084 0.0
29085 0.0
29086 0.0
29087 0.0
29088 0.0
29089 0.0
29090 0.27276999999999996
29091 0.27276999999999996
29092 0.0
29093 0.0
29094 0.0
29095 0.0
29096 0.0
29097 0.0
29098 0.0
29099 0.0
29100 0.0
29101 0.0
29102 0.27276999999999996
29103 0.0
29104 0.0
29105 0.5455399999999999
29106 0.0
29107 0.0
29108 0.0
29109 0.0
29110 0.27276999999999996
29111 0.0
29112 0.27276999999999996
29113 0.0
29114 0.0
29115 0.0
29116 0.0
29117 0.0
29118 0.0
29119 0.0
29120 0.27276999999999996
29121 0.0
29122 0.0
29123 0.0
29124 0.0
29125 0.0
29126 0.0
29127 0.27276999999999996
29128 0.0
29129 0.0
29130 0.0
29131 0.0
29132 0.0
29133 0.5455399999999999
29134 0.0
29135 0.0
29136 0.5455399999999999
29137 0.0
29138 0.0
29139 0.0
29140 0.27276999999999996
29141 0.0
29142 0.0
29143 0.0
29144 0.0
29145 0.0
29146 0.0
29147 0.0
29148 0.0
29149 0.27276999999999996
29150 0.0
29151 0.0
29152 0.0
29153 0.0
29154 0.0
29155 0.0
29156 0.0
29157 0.0
29158 0.0
29159 0.0
29160 0.27276999999999996
29161 0.0
29162 0.0
29163 0.0
29164 0.27276999999999996
29165 0.0
29166 0.0
29167 0.0
29168 0.0
29169 0.0
29170 0.0
29171 0.27276999999999996
29172 0.0
29173 0.27276999999999996
29174 0.0
29175 0.0
29176 0.0
29177 0.0
29178 0.0
29179 0.0
29180 0.0
29181 0.0
29182 0.0
29183 0.0
29184 0.0
29185 0.0
29186 0.27276999999999996
29187 0.0
29188 0.0
29189 0.27276999999999996
29190 0.27276999999999996
29191 0.5455399999999999
29192 0.0
29193 0.0
29194 0.0
29195 0.0
29196 0.0
29197 0.0
29198 0.0
29199 0.0
29200 0.5455399999999999
29201 0.0
29202 0.0
29203 0.0
29204 0.0
29205 0.0
29206 0.0
29207 0.0
29208 0.0
29209 0.0
29210 0.0
29211 0.0
29212 0.0
29213 0.0
29214 0.5455399999999999
29215 0.0
29216 0.0
29217 0.0
29218 0.0
29219 0.0
29220 0.0
29221 0.0
29222 0.0
29223 0.27276999999999996
29224 0.0
29225 0.0
29226 0.0
29227 0.0
29228 0.0
29229 0.0
29230 0.0
29231 0.0
29232 0.0
29233 0.0
29234 0.0
29235 0.0
29236 0.0
29237 0.0
29238 0.0
29239 0.0
29240 0.0
29241 0.0
29242 0.0
29243 0.0
29244 0.0
29245 0.0
29246 0.0
29247 0.0
29248 0.0
29249 0.0
29250 0.27276999999999996
29251 0.0
29252 0.0
29253 0.0
29254 0.0
29255 0.0
29256 0.0
29257 0.27276999999999996
29258 0.27276999999999996
29259 0.27276999999999996
29260 0.0
29261 0.0
29262 0.0
29263 0.0
29264 0.0
29265 0.0
29266 0.0
29267 0.27276999999999996
29268 0.0
29269 0.0
29270 0.0
29271 0.0
29272 0.0
29273 0.0
29274 0.0
29275 0.0
29276 0.0
29277 0.0
29278 0.0
29279 0.0
29280 0.0
29281 0.0
29282 0.27276999999999996
29283 0.0
29284 0.0
29285 0.0
29286 0.0
29287 0.0
29288 0.0
29289 0.0
29290 0.0
29291 0.0
29292 0.0
29293 0.0
29294 0.0
29295 0.27276999999999996
29296 0.0
29297 0.0
29298 0.0
29299 0.27276999999999996
29300 0.0
29301 0.0
29302 0.0
29303 0.0
29304 0.27276999999999996
29305 0.0
29306 0.0
29307 0.0
29308 0.0
29309 0.0
29310 0.0
29311 0.0
29312 0.27276999999999996
29313 0.0
29314 0.0
29315 0.0
29316 0.0
29317 0.27276999999999996
29318 0.0
29319 0.0
29320 0.0
29321 0.0
29322 0.0
29323 0.0
29324 0.0
29325 0.0
29326 0.0
29327 0.0
29328 0.0
29329 0.27276999999999996
29330 0.0
29331 0.0
29332 0.0
29333 0.0
29334 0.0
29335 0.0
29336 0.0
29337 0.0
29338 0.0
29339 0.27276999999999996
29340 0.0
29341 0.0
29342 0.0
29343 0.0
29344 0.0
29345 0.0
29346 0.0
29347 0.0
29348 0.0
29349 0.0
29350 0.5455399999999999
29351 0.0
29352 0.0
29353 0.0
29354 0.0
29355 0.0
29356 0.0
29357 0.0
29358 0.27276999999999996
29359 0.0
29360 0.0
29361 0.0
29362 0.0
29363 0.0
29364 0.0
29365 0.0
29366 0.0
29367 0.0
29368 0.0
29369 0.0
29370 0.0
29371 0.0
29372 0.0
29373 0.0
29374 0.0
29375 0.0
29376 0.0
29377 0.0
29378 0.27276999999999996
29379 0.0
29380 0.27276999999999996
29381 0.0
29382 0.0
29383 0.0
29384 0.0
29385 0.0
29386 0.27276999999999996
29387 0.0
29388 0.0
29389 0.0
29390 0.0
29391 0.0
29392 0.0
29393 0.0
29394 0.27276999999999996
29395 0.27276999999999996
29396 0.0
29397 0.0
29398 0.0
29399 0.27276999999999996
29400 0.0
29401 0.0
29402 0.0
29403 0.0
29404 0.0
29405 0.0
29406 0.27276999999999996
29407 0.0
29408 0.0
29409 0.0
29410 0.0
29411 0.0
29412 0.0
29413 0.0
29414 0.0
29415 0.0
29416 0.27276999999999996
29417 0.0
29418 0.27276999999999996
29419 0.0
29420 0.5455399999999999
29421 0.0
29422 0.0
29423 0.0
29424 0.0
29425 0.27276999999999996
29426 0.27276999999999996
29427 0.0
29428 0.0
29429 0.0
29430 0.0
29431 0.0
29432 0.0
29433 0.0
29434 0.0
29435 0.0
29436 0.0
29437 0.0
29438 0.0
29439 0.0
29440 0.0
29441 0.0
29442 0.0
29443 0.0
29444 0.0
29445 0.0
29446 0.0
29447 0.0
29448 0.0
29449 0.27276999999999996
29450 0.0
29451 0.0
29452 0.27276999999999996
29453 0.0
29454 0.0
29455 0.0
29456 0.0
29457 0.0
29458 0.0
29459 0.0
29460 0.0
29461 0.0
29462 0.0
29463 0.0
29464 0.27276999999999996
29465 0.0
29466 0.0
29467 0.0
29468 0.0
29469 0.0
29470 0.0
29471 0.0
29472 0.0
29473 0.0
29474 0.0
29475 0.0
29476 0.0
29477 0.0
29478 0.0
29479 0.0
29480 0.0
29481 0.0
29482 0.0
29483 0.0
29484 0.0
29485 0.27276999999999996
29486 0.0
29487 0.0
29488 0.0
29489 0.0
29490 0.0
29491 0.27276999999999996
29492 0.0
29493 0.0
29494 0.0
29495 0.0
29496 0.0
29497 0.0
29498 0.0
29499 0.27276999999999996
29500 0.27276999999999996
29501 0.0
29502 0.0
29503 0.0
29504 0.0
29505 0.0
29506 0.27276999999999996
29507 0.0
29508 0.0
29509 0.27276999999999996
29510 0.27276999999999996
29511 0.0
29512 0.27276999999999996
29513 0.27276999999999996
29514 0.0
29515 0.0
29516 0.27276999999999996
29517 0.27276999999999996
29518 0.0
29519 0.0
29520 0.0
29521 0.0
29522 0.0
29523 0.27276999999999996
29524 0.0
29525 0.0
29526 0.0
29527 0.0
29528 0.0
29529 0.0
29530 0.27276999999999996
29531 0.0
29532 0.0
29533 0.0
29534 0.0
29535 0.0
29536 0.0
29537 0.0
29538 0.0
29539 0.0
29540 0.0
29541 0.0
29542 0.27276999999999996
29543 0.27276999999999996
29544 0.0
29545 0.0
29546 0.0
29547 0.27276999999999996
29548 0.0
29549 0.0
29550 0.0
29551 0.0
29552 0.27276999999999996
29553 0.0
29554 0.0
29555 0.0
29556 0.27276999999999996
29557 0.0
29558 0.27276999999999996
29559 0.0
29560 0.0
29561 0.0
29562 0.27276999999999996
29563 0.27276999999999996
29564 0.0
29565 0.0
29566 0.0
29567 0.0
29568 0.27276999999999996
29569 0.0
29570 0.0
29571 0.0
29572 0.0
29573 0.0
29574 0.0
29575 0.27276999999999996
29576 0.0
29577 0.0
29578 0.27276999999999996
29579 0.0
29580 0.0
29581 0.0
29582 0.27276999999999996
29583 0.0
29584 0.0
29585 0.0
29586 0.0
29587 0.27276999999999996
29588 0.0
29589 0.0
29590 0.0
29591 0.0
29592 0.27276999999999996
29593 0.0
29594 0.0
29595 0.0
29596 0.0
29597 0.0
29598 0.0
29599 0.0
29600 0.0
29601 0.0
29602 0.0
29603 0.0
29604 0.0
29605 0.0
29606 0.0
29607 0.0
29608 0.0
29609 0.0
29610 0.0
29611 0.0
29612 0.0
29613 0.0
29614 0.0
29615 0.0
29616 0.0
29617 0.0
29618 0.27276999999999996
29619 0.27276999999999996
29620 0.0
29621 0.0
29622 0.0
29623 0.0
29624 0.27276999999999996
29625 0.0
29626 0.0
29627 0.0
29628 0.0
29629 0.0
29630 0.0
29631 0.0
29632 0.0
29633 0.0
29634 0.0
29635 0.0
29636 0.0
29637 0.0
29638 0.27276999999999996
29639 0.0
29640 0.0
29641 0.0
29642 0.27276999999999996
29643 0.0
29644 0.0
29645 0.0
29646 0.0
29647 0.0
29648 0.0
29649 0.0
29650 0.0
29651 0.0
29652 0.5455399999999999
29653 0.0
29654 0.0
29655 0.0
29656 0.0
29657 0.0
29658 0.5455399999999999
29659 0.0
29660 0.0
29661 0.27276999999999996
29662 0.0
29663 0.0
29664 0.0
29665 0.5455399999999999
29666 0.0
29667 0.0
29668 0.0
29669 0.0
29670 0.0
29671 0.0
29672 0.0
29673 0.0
29674 0.0
29675 0.27276999999999996
29676 0.0
29677 0.0
29678 0.0
29679 0.0
29680 0.0
29681 0.0
29682 0.5455399999999999
29683 0.0
29684 0.0
29685 0.0
29686 0.0
29687 0.27276999999999996
29688 0.27276999999999996
29689 0.0
29690 0.0
29691 0.0
29692 0.0
29693 0.0
29694 0.27276999999999996
29695 0.0
29696 0.0
29697 0.0
29698 0.0
29699 0.0
29700 0.0
29701 0.0
29702 0.27276999999999996
29703 0.0
29704 0.27276999999999996
29705 0.0
29706 0.0
29707 0.0
29708 0.0
29709 0.0
29710 0.27276999999999996
29711 0.0
29712 0.0
29713 0.0
29714 0.0
29715 0.0
29716 0.0
29717 0.0
29718 0.27276999999999996
29719 0.27276999999999996
29720 0.0
29721 0.0
29722 0.0
29723 0.0
29724 0.0
29725 0.0
29726 0.0
29727 0.0
29728 0.0
29729 0.0
29730 0.27276999999999996
29731 0.0
29732 0.0
29733 0.0
29734 0.0
29735 0.0
29736 0.27276999999999996
29737 0.0
29738 0.27276999999999996
29739 0.0
29740 0.0
29741 0.0
29742 0.0
29743 0.0
29744 0.0
29745 0.0
29746 0.0
29747 0.0
29748 0.0
29749 0.0
29750 0.0
29751 0.0
29752 0.0
29753 0.0
29754 0.0
29755 0.0
29756 0.27276999999999996
29757 0.0
29758 0.0
29759 0.0
29760 0.0
29761 0.0
29762 0.27276999999999996
29763 0.0
29764 0.0
29765 0.0
29766 0.0
29767 0.0
29768 0.0
29769 0.0
29770 0.0
29771 0.0
29772 0.0
29773 0.0
29774 0.0
29775 0.0
29776 0.0
29777 0.27276999999999996
29778 0.0
29779 0.0
29780 0.0
29781 0.0
29782 0.0
29783 0.0
29784 0.0
29785 0.0
29786 0.27276999999999996
29787 0.0
29788 0.27276999999999996
29789 0.0
29790 0.0
29791 0.0
29792 0.0
29793 0.0
29794 0.0
29795 0.0
29796 0.0
29797 0.0
29798 0.0
29799 0.0
29800 0.0
29801 0.0
29802 0.0
29803 0.0
29804 0.0
29805 0.0
29806 0.0
29807 0.0
29808 0.0
29809 0.0
29810 0.0
29811 0.0
29812 0.0
29813 0.0
29814 0.81831
29815 0.0
29816 0.0
29817 0.27276999999999996
29818 0.0
29819 0.0
29820 0.0
29821 0.0
29822 0.0
29823 0.0
29824 0.0
29825 0.0
29826 0.0
29827 0.0
29828 0.27276999999999996
29829 0.0
29830 0.0
29831 0.27276999999999996
29832 0.0
29833 0.0
29834 0.0
29835 0.0
29836 0.0
29837 0.0
29838 0.27276999999999996
29839 0.0
29840 0.0
29841 0.5455399999999999
29842 0.0
29843 0.0
29844 0.0
29845 0.0
29846 0.27276999999999996
29847 0.0
29848 0.0
29849 0.0
29850 0.0
29851 0.27276999999999996
29852 0.0
29853 0.0
29854 0.0
29855 0.27276999999999996
29856 0.0
29857 0.27276999999999996
29858 0.0
29859 0.0
29860 0.0
29861 0.0
29862 0.0
29863 0.0
29864 0.0
29865 0.0
29866 0.0
29867 0.0
29868 0.0
29869 0.0
29870 0.0
29871 0.0
29872 0.0
29873 0.0
29874 0.0
29875 0.0
29876 0.27276999999999996
29877 0.0
29878 0.0
29879 0.0
29880 0.5455399999999999
29881 0.0
29882 0.27276999999999996
29883 0.27276999999999996
29884 0.0
29885 0.0
29886 0.0
29887 0.0
29888 0.0
29889 0.0
29890 0.0
29891 0.0
29892 0.0
29893 0.0
29894 0.0
29895 0.0
29896 0.0
29897 0.0
29898 0.0
29899 0.0
29900 0.0
29901 0.0
29902 0.0
29903 0.0
29904 0.0
29905 0.0
29906 0.0
29907 0.0
29908 0.0
29909 0.0
29910 0.0
29911 0.0
29912 0.0
29913 0.0
29914 0.5455399999999999
29915 0.0
29916 0.27276999999999996
29917 0.27276999999999996
29918 0.0
29919 0.0
29920 0.27276999999999996
29921 0.0
29922 0.0
29923 0.0
29924 0.0
29925 0.27276999999999996
29926 0.0
29927 0.0
29928 0.27276999999999996
29929 0.0
29930 0.0
29931 0.0
29932 0.0
29933 0.5455399999999999
29934 0.0
29935 0.0
29936 0.0
29937 0.0
29938 0.0
29939 0.0
29940 0.0
29941 0.0
29942 0.0
29943 0.0
29944 0.0
29945 0.0
29946 0.0
29947 0.5455399999999999
29948 0.0
29949 0.0
29950 0.27276999999999996
29951 0.0
29952 0.0
29953 0.0
29954 0.0
29955 0.0
29956 0.0
29957 0.0
29958 0.0
29959 0.0
29960 0.0
29961 0.0
29962 0.0
29963 0.0
29964 0.0
29965 0.0
29966 0.0
29967 0.0
29968 0.0
29969 0.0
29970 0.0
29971 0.0
29972 0.0
29973 0.27276999999999996
29974 0.5455399999999999
29975 0.0
29976 0.5455399999999999
29977 0.0
29978 0.0
29979 0.0
29980 0.0
29981 0.0
29982 0.0
29983 0.27276999999999996
29984 0.0
29985 0.0
29986 0.0
29987 0.0
29988 0.0
29989 0.0
29990 0.27276999999999996
29991 0.0
29992 0.0
29993 0.0
29994 0.0
29995 0.27276999999999996
29996 0.27276999999999996
29997 0.0
29998 0.0
29999 0.0
30000 0.0
30001 0.0
30002 0.0
30003 0.27276999999999996
30004 0.0
30005 0.27276999999999996
30006 0.0
30007 0.0
30008 0.0
30009 0.0
30010 0.0
30011 0.27276999999999996
30012 0.0
30013 0.0
30014 0.0
30015 0.27276999999999996
30016 0.0
30017 0.0
30018 0.27276999999999996
30019 0.0
30020 0.0
30021 0.0
30022 0.0
30023 0.0
30024 0.0
30025 0.0
30026 0.27276999999999996
30027 0.0
30028 0.0
30029 0.0
30030 0.27276999999999996
30031 0.0
30032 0.0
30033 0.0
30034 0.27276999999999996
30035 0.0
30036 0.0
30037 0.0
30038 0.0
30039 0.27276999999999996
30040 0.0
30041 0.0
30042 0.27276999999999996
30043 0.0
30044 0.27276999999999996
30045 0.0
30046 0.27276999999999996
30047 0.0
30048 0.0
30049 0.0
30050 0.0
30051 0.0
30052 0.0
30053 0.27276999999999996
30054 0.0
30055 0.0
30056 0.0
30057 0.27276999999999996
30058 0.0
30059 0.0
30060 0.0
30061 0.0
30062 0.0
30063 0.27276999999999996
30064 0.0
30065 0.0
30066 0.0
30067 0.0
30068 0.0
30069 0.0
30070 0.0
30071 0.0
30072 0.27276999999999996
30073 0.0
30074 0.0
30075 0.27276999999999996
30076 0.0
30077 0.0
30078 0.0
30079 0.0
30080 0.0
30081 0.0
30082 0.0
30083 0.27276999999999996
30084 0.0
30085 0.0
30086 0.0
30087 0.0
30088 0.0
30089 0.27276999999999996
30090 0.27276999999999996
30091 0.5455399999999999
30092 0.0
30093 0.0
30094 0.0
30095 0.0
30096 0.0
30097 0.0
30098 0.0
30099 0.0
30100 0.0
30101 0.0
30102 0.0
30103 0.0
30104 0.5455399999999999
30105 0.0
30106 0.0
30107 0.0
30108 0.27276999999999996
30109 0.0
30110 0.0
30111 0.0
30112 0.0
30113 0.0
30114 0.0
30115 0.0
30116 0.0
30117 0.0
30118 0.0
30119 0.0
30120 0.0
30121 0.0
30122 0.0
30123 0.27276999999999996
30124 0.0
30125 0.0
30126 0.0
30127 0.0
30128 0.0
30129 0.0
30130 0.0
30131 0.0
30132 0.0
30133 0.0
30134 0.0
30135 0.0
30136 0.0
30137 0.0
30138 0.0
30139 0.0
30140 0.0
30141 0.0
30142 0.27276999999999996
30143 0.0
30144 0.0
30145 0.27276999999999996
30146 0.5455399999999999
30147 0.0
30148 0.0
30149 0.0
30150 0.0
30151 0.0
30152 0.0
30153 0.0
30154 0.0
30155 0.0
30156 0.0
30157 0.0
30158 0.0
30159 0.0
30160 0.0
30161 0.0
30162 0.0
30163 0.0
30164 0.0
30165 0.0
30166 0.0
30167 0.0
30168 0.0
30169 0.27276999999999996
30170 0.27276999999999996
30171 0.0
30172 0.0
30173 0.27276999999999996
30174 0.0
30175 0.0
30176 0.0
30177 0.0
30178 0.0
30179 0.0
30180 0.0
30181 0.0
30182 0.0
30183 0.0
30184 0.0
30185 0.0
30186 0.0
30187 0.0
30188 0.0
30189 0.5455399999999999
30190 0.0
30191 0.5455399999999999
30192 0.0
30193 0.27276999999999996
30194 0.0
30195 0.0
30196 0.0
30197 0.0
30198 0.0
30199 0.0
30200 0.0
30201 0.81831
30202 0.0
30203 0.27276999999999996
30204 0.0
30205 0.0
30206 0.0
30207 0.0
30208 0.0
30209 0.0
30210 0.0
30211 0.0
30212 0.0
30213 0.0
30214 0.0
30215 0.0
30216 0.0
30217 0.0
30218 0.0
30219 0.0
30220 0.0
30221 0.0
30222 0.0
30223 0.0
30224 0.0
30225 0.0
30226 0.0
30227 0.0
30228 0.0
30229 0.0
30230 0.0
30231 0.0
30232 0.0
30233 0.0
30234 0.5455399999999999
30235 0.0
30236 0.0
30237 0.0
30238 0.0
30239 0.0
30240 0.0
30241 0.0
30242 0.0
30243 0.27276999999999996
30244 0.0
30245 0.27276999999999996
30246 0.0
30247 0.0
30248 0.27276999999999996
30249 0.0
30250 0.27276999999999996
30251 0.0
30252 0.0
30253 0.81831
30254 0.0
30255 0.0
30256 0.0
30257 0.0
30258 0.0
30259 0.0
30260 0.27276999999999996
30261 0.0
30262 0.27276999999999996
30263 0.0
30264 0.27276999999999996
30265 0.0
30266 0.0
30267 0.0
30268 0.0
30269 0.0
30270 0.27276999999999996
30271 0.0
30272 0.5455399999999999
30273 0.0
30274 0.0
30275 0.0
30276 0.27276999999999996
30277 0.0
30278 0.0
30279 0.0
30280 0.0
30281 0.0
30282 0.0
30283 0.27276999999999996
30284 0.0
30285 0.0
30286 0.0
30287 0.0
30288 0.0
30289 0.0
30290 0.0
30291 0.0
30292 0.0
30293 0.0
30294 0.0
30295 0.0
30296 0.0
30297 0.0
30298 0.0
30299 0.0
30300 0.0
30301 0.0
30302 0.0
30303 0.0
30304 0.0
30305 0.0
30306 0.0
30307 0.0
30308 0.0
30309 0.0
30310 0.0
30311 0.0
30312 0.0
30313 0.0
30314 0.0
30315 0.0
30316 0.0
30317 0.0
30318 0.0
30319 0.0
30320 0.0
30321 0.5455399999999999
30322 0.0
30323 0.27276999999999996
30324 0.0
30325 0.0
30326 0.0
30327 0.0
30328 0.0
30329 0.0
30330 0.0
30331 0.0
30332 0.0
30333 0.0
30334 0.0
30335 0.0
30336 0.0
30337 0.0
30338 0.0
30339 0.27276999999999996
30340 0.0
30341 0.0
30342 0.0
30343 0.0
30344 0.27276999999999996
30345 0.0
30346 0.0
30347 0.0
30348 0.0
30349 0.0
30350 0.0
30351 0.0
30352 0.0
30353 0.0
30354 0.0
30355 0.27276999999999996
30356 0.0
30357 0.0
30358 0.0
30359 0.0
30360 0.0
30361 0.0
30362 0.0
30363 0.0
30364 0.0
30365 0.0
30366 0.0
30367 0.0
30368 0.27276999999999996
30369 0.0
30370 0.27276999999999996
30371 0.0
30372 0.0
30373 0.27276999999999996
30374 0.27276999999999996
30375 0.0
30376 0.0
30377 0.0
30378 0.0
30379 0.27276999999999996
30380 0.0
30381 0.0
30382 0.0
30383 0.27276999999999996
30384 0.0
30385 0.0
30386 0.0
30387 0.0
30388 0.0
30389 0.0
30390 0.0
30391 0.0
30392 0.0
30393 0.0
30394 0.0
30395 0.0
30396 0.0
30397 0.0
30398 0.0
30399 0.0
30400 0.0
30401 0.0
30402 0.27276999999999996
30403 0.0
30404 0.0
30405 0.0
30406 0.0
30407 0.27276999999999996
30408 0.0
30409 0.0
30410 0.0
30411 0.0
30412 0.0
30413 0.0
30414 0.27276999999999996
30415 0.0
30416 0.0
30417 0.0
30418 0.0
30419 0.0
30420 0.0
30421 0.0
30422 0.0
30423 0.0
30424 0.0
30425 0.0
30426 0.0
30427 0.0
30428 0.0
30429 0.0
30430 0.0
30431 0.0
30432 0.0
30433 0.0
30434 0.27276999999999996
30435 0.0
30436 0.0
30437 0.0
30438 0.0
30439 0.0
30440 0.0
30441 0.0
30442 0.0
30443 0.0
30444 0.0
30445 0.27276999999999996
30446 0.0
30447 0.5455399999999999
30448 0.0
30449 0.0
30450 0.0
30451 0.0
30452 0.27276999999999996
30453 0.0
30454 0.0
30455 0.0
30456 0.27276999999999996
30457 0.0
30458 0.27276999999999996
30459 0.0
30460 0.0
30461 0.0
30462 0.0
30463 0.0
30464 0.0
30465 0.0
30466 0.27276999999999996
30467 0.27276999999999996
30468 0.0
30469 0.0
30470 0.0
30471 0.0
30472 0.0
30473 0.0
30474 0.0
30475 0.0
30476 0.0
30477 0.0
30478 0.0
30479 0.0
30480 0.0
30481 0.0
30482 0.0
30483 0.27276999999999996
30484 0.0
30485 0.0
30486 0.0
30487 0.0
30488 0.0
30489 0.0
30490 0.0
30491 0.0
30492 0.0
30493 0.0
30494 0.0
30495 0.0
30496 0.0
30497 0.0
30498 0.0
30499 0.27276999999999996
30500 0.0
30501 0.0
30502 0.0
30503 0.0
30504 0.0
30505 0.0
30506 0.27276999999999996
30507 0.0
30508 0.0
30509 0.0
30510 0.0
30511 0.0
30512 0.0
30513 0.0
30514 0.0
30515 0.0
30516 0.27276999999999996
30517 0.27276999999999996
30518 0.0
30519 0.0
30520 0.0
30521 0.0
30522 0.0
30523 0.27276999999999996
30524 0.0
30525 0.0
30526 0.0
30527 0.0
30528 0.0
30529 0.27276999999999996
30530 0.0
30531 0.0
30532 0.0
30533 0.0
30534 0.0
30535 0.0
30536 0.0
30537 0.0
30538 0.0
30539 0.27276999999999996
30540 0.0
30541 0.0
30542 0.0
30543 0.0
30544 0.0
30545 0.0
30546 0.0
30547 0.0
30548 0.0
30549 0.27276999999999996
30550 0.0
30551 0.0
30552 0.0
30553 0.0
30554 0.0
30555 0.0
30556 0.0
30557 0.0
30558 0.0
30559 0.27276999999999996
30560 0.0
30561 0.0
30562 0.0
30563 0.27276999999999996
30564 0.5455399999999999
30565 0.0
30566 0.27276999999999996
30567 0.0
30568 0.0
30569 0.0
30570 0.0
30571 0.0
30572 0.0
30573 0.0
30574 0.27276999999999996
30575 0.0
30576 0.0
30577 0.0
30578 0.0
30579 0.0
30580 0.0
30581 0.0
30582 0.0
30583 0.0
30584 0.0
30585 0.0
30586 0.0
30587 0.0
30588 0.0
30589 0.0
30590 0.27276999999999996
30591 0.0
30592 0.0
30593 0.0
30594 0.0
30595 0.0
30596 0.0
30597 0.0
30598 0.0
30599 0.0
30600 0.0
30601 0.0
30602 0.0
30603 0.0
30604 0.0
30605 0.0
30606 0.0
30607 0.0
30608 0.0
30609 0.0
30610 0.0
30611 0.0
30612 0.0
30613 0.0
30614 0.0
30615 0.0
30616 0.0
30617 0.0
30618 0.0
30619 0.0
30620 0.27276999999999996
30621 0.0
30622 0.27276999999999996
30623 0.0
30624 0.0
30625 0.0
30626 0.27276999999999996
30627 0.0
30628 0.0
30629 0.0
30630 0.27276999999999996
30631 0.0
30632 0.0
30633 0.0
30634 0.0
30635 0.0
30636 0.0
30637 0.0
30638 0.0
30639 0.0
30640 0.0
30641 0.0
30642 0.27276999999999996
30643 0.0
30644 0.0
30645 0.0
30646 0.0
30647 0.0
30648 0.0
30649 0.0
30650 0.0
30651 0.27276999999999996
30652 0.0
30653 0.0
30654 0.0
30655 0.27276999999999996
30656 0.0
30657 0.0
30658 0.0
30659 0.27276999999999996
30660 0.0
30661 0.0
30662 0.0
30663 0.0
30664 0.0
30665 0.0
30666 0.0
30667 0.27276999999999996
30668 0.0
30669 0.0
30670 0.0
30671 0.0
30672 0.0
30673 0.27276999999999996
30674 0.0
30675 0.0
30676 0.5455399999999999
30677 0.5455399999999999
30678 0.0
30679 0.0
30680 0.0
30681 1.0910799999999998
30682 0.0
30683 0.0
30684 0.0
30685 0.0
30686 0.0
30687 0.27276999999999996
30688 0.0
30689 0.0
30690 0.0
30691 0.0
30692 0.0
30693 0.0
30694 0.5455399999999999
30695 0.0
30696 0.0
30697 0.0
30698 0.0
30699 0.0
30700 0.27276999999999996
30701 0.27276999999999996
30702 0.0
30703 0.0
30704 0.0
30705 0.0
30706 0.0
30707 0.0
30708 0.0
30709 0.0
30710 0.0
30711 0.27276999999999996
30712 0.5455399999999999
30713 0.0
30714 0.0
30715 0.27276999999999996
30716 0.0
30717 0.0
30718 0.0
30719 0.0
30720 0.0
30721 0.0
30722 0.0
30723 0.27276999999999996
30724 0.0
30725 0.27276999999999996
30726 0.0
30727 0.0
30728 0.0
30729 0.0
30730 0.0
30731 0.0
30732 0.0
30733 0.0
30734 0.0
30735 0.0
30736 0.0
30737 0.0
30738 0.0
30739 0.0
30740 0.0
30741 0.0
30742 0.0
30743 0.0
30744 0.27276999999999996
30745 0.0
30746 0.0
30747 0.0
30748 0.27276999999999996
30749 0.0
30750 0.0
30751 0.0
30752 0.0
30753 0.0
30754 0.27276999999999996
30755 0.27276999999999996
30756 0.0
30757 0.0
30758 0.0
30759 0.0
30760 0.0
30761 0.0
30762 0.0
30763 0.0
30764 0.27276999999999996
30765 0.27276999999999996
30766 0.0
30767 0.0
30768 0.0
30769 0.0
30770 0.27276999999999996
30771 0.0
30772 0.0
30773 0.0
30774 0.0
30775 0.0
30776 0.0
30777 0.27276999999999996
30778 0.0
30779 0.0
30780 0.0
30781 0.27276999999999996
30782 0.0
30783 0.0
30784 0.0
30785 0.0
30786 0.27276999999999996
30787 0.0
30788 0.0
30789 0.0
30790 0.0
30791 0.0
30792 0.5455399999999999
30793 0.0
30794 0.0
30795 0.0
30796 0.0
30797 0.0
30798 0.0
30799 0.0
30800 0.0
30801 0.0
30802 0.0
30803 0.27276999999999996
30804 0.0
30805 0.0
30806 0.0
30807 0.0
30808 0.0
30809 0.27276999999999996
30810 0.0
30811 0.0
30812 0.0
30813 0.0
30814 0.0
30815 0.0
30816 0.0
30817 0.0
30818 0.27276999999999996
30819 0.0
30820 0.0
30821 0.0
30822 0.0
30823 0.27276999999999996
30824 0.0
30825 0.27276999999999996
30826 0.0
30827 0.81831
30828 0.0
30829 0.0
30830 0.0
30831 0.0
30832 1.0910799999999998
30833 0.0
30834 0.0
30835 0.0
30836 0.0
30837 0.0
30838 0.0
30839 0.0
30840 0.0
30841 0.0
30842 0.0
30843 0.0
30844 0.0
30845 0.0
30846 0.0
30847 0.0
30848 0.27276999999999996
30849 0.0
30850 0.0
30851 0.0
30852 0.0
30853 0.0
30854 0.0
30855 0.27276999999999996
30856 0.0
30857 0.0
30858 0.0
30859 0.0
30860 0.0
30861 0.0
30862 0.0
30863 0.27276999999999996
30864 0.0
30865 0.0
30866 0.0
30867 0.0
30868 0.0
30869 0.0
30870 0.0
30871 0.0
30872 0.0
30873 0.0
30874 0.0
30875 0.0
30876 0.0
30877 0.0
30878 0.0
30879 0.0
30880 0.0
30881 0.0
30882 0.0
30883 0.0
30884 0.0
30885 0.0
30886 0.27276999999999996
30887 0.0
30888 0.0
30889 0.0
30890 0.0
30891 0.27276999999999996
30892 0.0
30893 0.27276999999999996
30894 0.0
30895 0.27276999999999996
30896 0.0
30897 0.0
30898 0.0
30899 0.0
30900 0.0
30901 0.0
30902 0.0
30903 0.0
30904 0.0
30905 0.0
30906 0.0
30907 0.0
30908 0.0
30909 0.0
30910 0.0
30911 0.0
30912 0.0
30913 0.0
30914 0.0
30915 0.0
30916 0.0
30917 0.0
30918 0.0
30919 0.0
30920 0.0
30921 0.0
30922 0.0
30923 0.0
30924 0.0
30925 0.0
30926 0.0
30927 0.0
30928 0.0
30929 0.0
30930 0.0
30931 0.0
30932 0.0
30933 0.0
30934 0.0
30935 0.0
30936 0.0
30937 0.0
30938 0.0
30939 0.27276999999999996
30940 0.0
30941 0.0
30942 0.0
30943 0.0
30944 0.0
30945 0.0
30946 0.0
30947 0.0
30948 0.27276999999999996
30949 0.27276999999999996
30950 0.0
30951 0.0
30952 0.0
30953 0.0
30954 0.5455399999999999
30955 0.0
30956 0.27276999999999996
30957 0.27276999999999996
30958 0.27276999999999996
30959 0.0
30960 0.0
30961 0.0
30962 0.0
30963 0.0
30964 0.0
30965 0.0
30966 0.0
30967 0.0
30968 0.0
30969 0.0
30970 0.0
30971 0.0
30972 0.0
30973 0.0
30974 0.27276999999999996
30975 0.0
30976 0.0
30977 0.0
30978 0.0
30979 0.27276999999999996
30980 0.0
30981 0.0
30982 0.0
30983 0.0
30984 0.27276999999999996
30985 0.0
30986 0.0
30987 0.0
30988 0.0
30989 0.0
30990 0.0
30991 0.27276999999999996
30992 0.0
30993 0.0
30994 0.0
30995 0.0
30996 0.27276999999999996
30997 0.0
30998 0.0
30999 0.0
31000 0.0
31001 0.0
31002 0.0
31003 0.0
31004 0.0
31005 0.0
31006 0.0
31007 0.0
31008 0.27276999999999996
31009 0.0
31010 0.0
31011 0.0
31012 0.27276999999999996
31013 0.0
31014 0.0
31015 0.0
31016 0.0
31017 0.0
31018 0.0
31019 0.27276999999999996
31020 0.0
31021 0.0
31022 0.0
31023 0.0
31024 0.0
31025 0.0
31026 0.0
31027 0.0
31028 0.0
31029 0.0
31030 0.0
31031 0.0
31032 0.0
31033 0.0
31034 0.0
31035 0.0
31036 0.0
31037 0.0
31038 0.0
31039 0.0
31040 0.0
31041 0.0
31042 0.0
31043 0.0
31044 0.0
31045 0.0
31046 0.0
31047 0.0
31048 0.0
31049 0.0
31050 0.5455399999999999
31051 0.0
31052 0.0
31053 0.5455399999999999
31054 0.27276999999999996
31055 0.0
31056 0.0
31057 0.0
31058 0.0
31059 0.0
31060 0.0
31061 0.0
31062 0.0
31063 0.0
31064 0.0
31065 0.0
31066 0.0
31067 0.0
31068 0.0
31069 0.0
31070 0.27276999999999996
31071 0.27276999999999996
31072 0.0
31073 0.0
31074 0.0
31075 0.0
31076 0.27276999999999996
31077 0.0
31078 0.0
31079 0.0
31080 0.0
31081 0.27276999999999996
31082 0.27276999999999996
31083 0.0
31084 0.0
31085 0.0
31086 0.0
31087 0.0
31088 0.27276999999999996
31089 0.0
31090 0.0
31091 0.0
31092 0.0
31093 0.0
31094 0.0
31095 0.0
31096 0.0
31097 0.0
31098 0.0
31099 0.0
31100 0.0
31101 0.0
31102 0.0
31103 0.0
31104 0.0
31105 0.0
31106 0.0
31107 0.0
31108 0.0
31109 0.0
31110 0.0
31111 0.27276999999999996
31112 0.0
31113 0.0
31114 0.0
31115 0.0
31116 0.5455399999999999
31117 0.0
31118 0.0
31119 0.0
31120 0.0
31121 0.0
31122 0.0
31123 0.0
31124 0.0
31125 0.0
31126 0.0
31127 0.0
31128 0.0
31129 0.0
31130 0.0
31131 0.0
31132 0.0
31133 0.0
31134 0.0
31135 0.0
31136 0.0
31137 0.0
31138 0.0
31139 0.0
31140 0.0
31141 0.0
31142 0.0
31143 0.0
31144 0.0
31145 0.0
31146 0.0
31147 0.0
31148 0.27276999999999996
31149 0.27276999999999996
31150 0.0
31151 0.0
31152 0.0
31153 0.0
31154 0.0
31155 0.0
31156 0.0
31157 0.0
31158 0.0
31159 0.0
31160 0.0
31161 0.0
31162 0.0
31163 0.0
31164 0.0
31165 0.0
31166 0.27276999999999996
31167 0.27276999999999996
31168 0.0
31169 0.0
31170 0.0
31171 0.0
31172 0.0
31173 0.0
31174 0.0
31175 0.27276999999999996
31176 0.0
31177 0.27276999999999996
31178 0.0
31179 0.27276999999999996
31180 0.0
31181 0.0
31182 0.0
31183 0.0
31184 0.0
31185 0.0
31186 0.0
31187 0.27276999999999996
31188 0.0
31189 0.27276999999999996
31190 0.27276999999999996
31191 0.27276999999999996
31192 0.0
31193 0.0
31194 0.5455399999999999
31195 0.0
31196 0.27276999999999996
31197 0.5455399999999999
31198 0.0
31199 0.0
31200 0.0
31201 0.0
31202 0.0
31203 0.0
31204 0.27276999999999996
31205 0.0
31206 0.0
31207 0.0
31208 0.0
31209 0.0
31210 0.0
31211 0.0
31212 0.0
31213 0.0
31214 0.0
31215 0.0
31216 0.0
31217 0.27276999999999996
31218 0.0
31219 0.0
31220 0.0
31221 0.5455399999999999
31222 0.0
31223 0.0
31224 0.0
31225 0.0
31226 0.0
31227 0.0
31228 0.0
31229 0.0
31230 0.27276999999999996
31231 0.27276999999999996
31232 0.0
31233 0.0
31234 0.0
31235 0.0
31236 0.0
31237 0.0
31238 0.0
31239 0.0
31240 0.0
31241 0.0
31242 0.0
31243 0.0
31244 0.0
31245 0.0
31246 0.27276999999999996
31247 0.0
31248 0.0
31249 0.0
31250 0.0
31251 0.0
31252 0.0
31253 0.0
31254 0.0
31255 0.0
31256 0.0
31257 0.0
31258 0.0
31259 0.0
31260 0.0
31261 0.0
31262 0.0
31263 0.0
31264 0.5455399999999999
31265 0.0
31266 0.0
31267 0.0
31268 0.0
31269 0.0
31270 0.0
31271 0.0
31272 0.27276999999999996
31273 0.27276999999999996
31274 0.0
31275 0.0
31276 0.0
31277 0.27276999999999996
31278 0.0
31279 0.0
31280 0.81831
31281 0.27276999999999996
31282 0.0
31283 0.0
31284 0.0
31285 0.0
31286 0.0
31287 0.0
31288 0.5455399999999999
31289 0.27276999999999996
31290 0.0
31291 0.0
31292 0.0
31293 0.0
31294 0.27276999999999996
31295 0.27276999999999996
31296 0.0
31297 0.0
31298 0.27276999999999996
31299 0.0
31300 0.0
31301 0.0
31302 0.0
31303 0.0
31304 0.0
31305 0.0
31306 0.0
31307 0.5455399999999999
31308 0.0
31309 0.0
31310 0.0
31311 0.0
31312 0.27276999999999996
31313 0.27276999999999996
31314 0.0
31315 0.27276999999999996
31316 0.0
31317 0.0
31318 0.0
31319 0.0
31320 0.0
31321 0.0
31322 0.0
31323 0.0
31324 0.0
31325 0.0
31326 0.0
31327 0.0
31328 0.0
31329 0.27276999999999996
31330 0.27276999999999996
31331 0.0
31332 0.0
31333 0.27276999999999996
31334 0.0
31335 0.0
31336 0.0
31337 0.0
31338 0.27276999999999996
31339 0.27276999999999996
31340 0.0
31341 0.0
31342 0.27276999999999996
31343 0.0
31344 0.0
31345 0.0
31346 0.27276999999999996
31347 0.0
31348 0.0
31349 0.0
31350 0.0
31351 0.0
31352 0.0
31353 0.0
31354 0.0
31355 0.0
31356 0.0
31357 0.0
31358 0.0
31359 0.0
31360 0.0
31361 0.0
31362 0.0
31363 0.0
31364 0.0
31365 0.0
31366 0.0
31367 0.0
31368 0.0
31369 0.0
31370 0.0
31371 0.0
31372 0.0
31373 0.27276999999999996
31374 0.0
31375 0.0
31376 0.5455399999999999
31377 0.0
31378 0.0
31379 0.0
31380 0.0
31381 0.27276999999999996
31382 0.0
31383 0.0
31384 0.0
31385 0.0
31386 0.0
31387 0.0
31388 0.0
31389 0.0
31390 0.5455399999999999
31391 0.27276999999999996
31392 0.0
31393 0.0
31394 0.0
31395 0.0
31396 0.5455399999999999
31397 0.27276999999999996
31398 0.0
31399 0.0
31400 0.27276999999999996
31401 0.27276999999999996
31402 0.0
31403 0.0
31404 0.0
31405 0.0
31406 0.27276999999999996
31407 0.0
31408 0.0
31409 0.0
31410 0.0
31411 0.0
31412 0.0
31413 0.27276999999999996
31414 0.0
31415 0.0
31416 0.0
31417 0.0
31418 0.0
31419 0.27276999999999996
31420 0.27276999999999996
31421 0.27276999999999996
31422 0.0
31423 0.0
31424 0.0
31425 0.27276999999999996
31426 0.0
31427 0.0
31428 0.0
31429 0.0
31430 0.27276999999999996
31431 0.0
31432 0.0
31433 0.27276999999999996
31434 0.0
31435 0.0
31436 0.0
31437 0.0
31438 0.0
31439 0.0
31440 0.0
31441 0.0
31442 0.0
31443 0.27276999999999996
31444 0.0
31445 0.0
31446 0.0
31447 0.0
31448 0.27276999999999996
31449 0.0
31450 0.0
31451 0.0
31452 0.0
31453 0.27276999999999996
31454 0.81831
31455 0.0
31456 0.27276999999999996
31457 0.0
31458 0.0
31459 0.0
31460 0.0
31461 0.0
31462 0.0
31463 0.0
31464 0.0
31465 0.0
31466 0.0
31467 0.0
31468 0.27276999999999996
31469 0.27276999999999996
31470 0.0
31471 0.5455399999999999
31472 0.5455399999999999
31473 0.0
31474 0.0
31475 0.27276999999999996
31476 0.0
31477 0.27276999999999996
31478 0.0
31479 0.0
31480 0.0
31481 0.0
31482 0.0
31483 0.0
31484 0.0
31485 0.0
31486 0.27276999999999996
31487 0.0
31488 0.0
31489 0.0
31490 0.0
31491 0.27276999999999996
31492 0.0
31493 0.0
31494 0.0
31495 0.0
31496 0.0
31497 0.0
31498 0.27276999999999996
31499 0.0
31500 0.0
31501 0.0
31502 0.0
31503 0.0
31504 0.0
31505 0.0
31506 0.0
31507 0.0
31508 0.0
31509 0.0
31510 0.0
31511 0.0
31512 0.0
31513 0.0
31514 0.0
31515 0.0
31516 0.0
31517 0.0
31518 0.0
31519 0.0
31520 0.0
31521 0.0
31522 0.0
31523 0.0
31524 0.0
31525 0.0
31526 0.0
31527 0.0
31528 0.0
31529 0.0
31530 0.0
31531 0.27276999999999996
31532 0.0
31533 0.0
31534 0.0
31535 0.0
31536 0.0
31537 0.81831
31538 0.0
31539 0.0
31540 0.0
31541 0.0
31542 0.0
31543 0.0
31544 0.0
31545 0.81831
31546 0.0
31547 0.0
31548 0.0
31549 0.0
31550 0.0
31551 0.0
31552 0.27276999999999996
31553 0.0
31554 0.0
31555 0.0
31556 0.0
31557 0.0
31558 0.0
31559 0.0
31560 0.0
31561 0.5455399999999999
31562 0.27276999999999996
31563 0.0
31564 0.0
31565 0.0
31566 0.0
31567 0.0
31568 0.0
31569 0.0
31570 0.0
31571 0.0
31572 0.0
31573 0.0
31574 0.0
31575 1.36385
31576 0.0
31577 0.0
31578 0.0
31579 0.0
31580 0.27276999999999996
31581 0.0
31582 0.0
31583 0.0
31584 0.0
31585 0.0
31586 0.5455399999999999
31587 0.27276999999999996
31588 0.0
31589 0.0
31590 0.0
31591 0.27276999999999996
31592 0.0
31593 0.0
31594 0.27276999999999996
31595 0.0
31596 0.0
31597 0.0
31598 0.27276999999999996
31599 0.0
31600 0.0
31601 0.0
31602 0.0
31603 0.0
31604 0.0
31605 0.0
31606 0.0
31607 0.0
31608 0.0
31609 0.0
31610 0.0
31611 0.0
31612 0.0
31613 0.0
31614 0.0
31615 0.0
31616 0.0
31617 0.0
31618 0.0
31619 0.0
31620 0.27276999999999996
31621 0.0
31622 0.27276999999999996
31623 0.0
31624 0.0
31625 0.0
31626 0.27276999999999996
31627 0.27276999999999996
31628 0.0
31629 0.0
31630 0.0
31631 0.27276999999999996
31632 0.0
31633 0.0
31634 0.0
31635 0.0
31636 0.0
31637 0.0
31638 0.0
31639 0.0
31640 0.0
31641 0.0
31642 0.0
31643 0.27276999999999996
31644 0.0
31645 0.0
31646 0.0
31647 0.0
31648 0.0
31649 0.0
31650 0.0
31651 0.0
31652 0.0
31653 0.0
31654 0.0
31655 0.0
31656 0.0
31657 0.0
31658 0.0
31659 0.0
31660 0.0
31661 0.0
31662 0.0
31663 0.0
31664 0.0
31665 0.0
31666 0.27276999999999996
31667 0.0
31668 0.0
31669 0.0
31670 0.81831
31671 0.0
31672 0.0
31673 0.0
31674 0.0
31675 0.0
31676 0.0
31677 0.0
31678 0.27276999999999996
31679 0.0
31680 0.0
31681 0.0
31682 0.27276999999999996
31683 0.27276999999999996
31684 0.0
31685 0.0
31686 0.0
31687 0.0
31688 0.0
31689 0.0
31690 0.0
31691 0.0
31692 0.0
31693 0.0
31694 0.0
31695 0.0
31696 0.0
31697 0.0
31698 0.0
31699 0.0
31700 0.0
31701 0.0
31702 0.0
31703 0.0
31704 0.0
31705 0.0
31706 0.0
31707 0.0
31708 0.0
31709 0.27276999999999996
31710 0.27276999999999996
31711 0.0
31712 0.0
31713 0.0
31714 0.0
31715 0.0
31716 0.0
31717 0.0
31718 0.27276999999999996
31719 0.27276999999999996
31720 0.0
31721 0.0
31722 0.0
31723 0.0
31724 0.0
31725 0.0
31726 0.0
31727 0.0
31728 0.27276999999999996
31729 0.0
31730 0.0
31731 0.0
31732 0.0
31733 0.0
31734 0.0
31735 0.0
31736 0.0
31737 0.0
31738 0.0
31739 0.0
31740 0.0
31741 0.0
31742 0.0
31743 0.0
31744 0.0
31745 0.0
31746 0.0
31747 0.0
31748 0.0
31749 0.0
31750 0.0
31751 0.0
31752 0.0
31753 0.0
31754 0.0
31755 0.27276999999999996
31756 0.0
31757 0.0
31758 0.0
31759 0.0
31760 0.27276999999999996
31761 0.0
31762 0.0
31763 0.0
31764 0.0
31765 0.0
31766 0.0
31767 0.0
31768 0.0
31769 0.0
31770 0.0
31771 0.27276999999999996
31772 0.0
31773 0.0
31774 0.0
31775 0.0
31776 0.0
31777 0.0
31778 0.0
31779 0.0
31780 0.0
31781 0.0
31782 0.0
31783 0.0
31784 0.0
31785 0.0
31786 0.27276999999999996
31787 0.0
31788 0.0
31789 0.0
31790 0.0
31791 0.0
31792 0.0
31793 0.0
31794 0.0
31795 0.0
31796 0.0
31797 0.0
31798 0.0
31799 0.0
31800 0.0
31801 0.0
31802 0.0
31803 0.0
31804 0.0
31805 0.0
31806 0.0
31807 0.0
31808 0.0
31809 0.0
31810 0.27276999999999996
31811 0.0
31812 0.0
31813 0.0
31814 0.0
31815 0.0
31816 0.0
31817 0.0
31818 0.0
31819 0.0
31820 0.0
31821 0.0
31822 0.0
31823 0.0
31824 0.0
31825 0.27276999999999996
31826 0.0
31827 0.0
31828 0.0
31829 0.0
31830 0.0
31831 0.0
31832 0.0
31833 0.0
31834 0.0
31835 0.27276999999999996
31836 0.0
31837 0.0
31838 0.0
31839 0.27276999999999996
31840 0.0
31841 0.0
31842 0.0
31843 0.0
31844 0.0
31845 0.0
31846 0.0
31847 0.0
31848 0.0
31849 0.0
31850 0.0
31851 0.0
31852 0.0
31853 0.0
31854 0.0
31855 0.0
31856 0.0
31857 0.0
31858 0.0
31859 0.0
31860 0.0
31861 0.0
31862 0.0
31863 0.0
31864 0.0
31865 0.0
31866 0.0
31867 0.0
31868 0.0
31869 0.0
31870 0.0
31871 0.0
31872 0.27276999999999996
31873 0.27276999999999996
31874 0.0
31875 0.0
31876 0.0
31877 0.0
31878 0.0
31879 0.0
31880 0.0
31881 0.0
31882 0.0
31883 0.0
31884 0.0
31885 0.0
31886 0.0
31887 0.0
31888 0.0
31889 0.0
31890 0.0
31891 0.0
31892 0.0
31893 0.0
31894 0.0
31895 0.0
31896 0.0
31897 0.0
31898 0.0
31899 0.27276999999999996
31900 0.0
31901 0.0
31902 0.0
31903 0.0
31904 0.0
31905 0.0
31906 0.0
31907 0.0
31908 0.0
31909 0.0
31910 0.0
31911 0.0
31912 0.27276999999999996
31913 0.0
31914 0.0
31915 0.0
31916 0.0
31917 0.0
31918 0.0
31919 0.0
31920 0.0
31921 0.0
31922 0.27276999999999996
31923 0.0
31924 0.0
31925 0.27276999999999996
31926 0.0
31927 0.0
31928 0.0
31929 0.0
31930 0.0
31931 0.0
31932 0.0
31933 0.0
31934 0.27276999999999996
31935 0.0
31936 0.0
31937 0.0
31938 0.0
31939 0.0
31940 0.0
31941 0.0
31942 0.0
31943 0.0
31944 0.0
31945 0.0
31946 0.0
31947 0.27276999999999996
31948 0.0
31949 0.0
31950 0.0
31951 0.0
31952 0.0
31953 0.0
31954 0.0
31955 0.0
31956 0.0
31957 0.0
31958 0.0
31959 0.0
31960 0.27276999999999996
31961 0.0
31962 0.0
31963 0.0
31964 0.0
31965 0.0
31966 0.0
31967 0.0
31968 0.0
31969 0.0
31970 0.0
31971 0.0
31972 0.0
31973 0.0
31974 0.0
31975 0.0
31976 0.0
31977 0.0
31978 0.0
31979 0.0
31980 0.5455399999999999
31981 0.0
31982 0.0
31983 0.0
31984 0.0
31985 0.0
31986 0.0
31987 0.0
31988 0.0
31989 0.0
31990 0.0
31991 0.0
31992 0.0
31993 0.0
31994 0.0
31995 0.0
31996 0.0
31997 0.0
31998 0.0
31999 0.0
32000 0.0
32001 0.0
32002 0.0
32003 0.0
32004 0.0
32005 0.0
32006 0.0
32007 0.27276999999999996
32008 0.0
32009 0.0
32010 0.0
32011 0.0
32012 0.0
32013 0.0
32014 0.0
32015 0.0
32016 0.0
32017 0.27276999999999996
32018 0.0
32019 0.0
32020 0.0
32021 0.0
32022 0.27276999999999996
32023 0.0
32024 0.0
32025 0.0
32026 0.27276999999999996
32027 0.27276999999999996
32028 0.0
32029 0.0
32030 0.0
32031 0.0
32032 0.0
32033 0.0
32034 0.0
32035 0.0
32036 0.27276999999999996
32037 0.0
32038 0.0
32039 0.0
32040 0.0
32041 0.0
32042 0.0
32043 0.0
32044 0.0
32045 0.0
32046 0.27276999999999996
32047 0.0
32048 0.0
32049 0.0
32050 0.27276999999999996
32051 0.0
32052 0.0
32053 0.0
32054 0.0
32055 0.0
32056 0.0
32057 0.0
32058 0.0
32059 0.27276999999999996
32060 0.0
32061 0.0
32062 0.0
32063 0.0
32064 0.0
32065 0.0
32066 0.0
32067 0.0
32068 0.0
32069 0.5455399999999999
32070 0.0
32071 0.0
32072 0.27276999999999996
32073 0.0
32074 0.0
32075 0.0
32076 0.0
32077 0.0
32078 0.0
32079 0.0
32080 0.0
32081 0.0
32082 0.0
32083 0.0
32084 0.0
32085 0.0
32086 0.0
32087 0.0
32088 0.0
32089 0.0
32090 0.0
32091 0.0
32092 0.0
32093 0.0
32094 0.0
32095 0.0
32096 0.0
32097 0.0
32098 0.0
32099 0.0
32100 0.0
32101 0.0
32102 0.0
32103 0.0
32104 0.0
32105 0.0
32106 0.27276999999999996
32107 0.27276999999999996
32108 0.0
32109 0.27276999999999996
32110 0.27276999999999996
32111 0.0
32112 0.0
32113 0.0
32114 0.0
32115 0.0
32116 0.0
32117 0.0
32118 0.0
32119 0.0
32120 0.0
32121 0.0
32122 0.0
32123 0.27276999999999996
32124 0.0
32125 0.0
32126 0.0
32127 0.0
32128 0.0
32129 0.27276999999999996
32130 0.0
32131 0.0
32132 0.0
32133 0.0
32134 0.0
32135 0.0
32136 0.0
32137 0.0
32138 0.0
32139 0.0
32140 0.0
32141 0.0
32142 0.0
32143 0.0
32144 0.0
32145 0.0
32146 0.0
32147 0.0
32148 0.0
32149 0.27276999999999996
32150 0.0
32151 0.0
32152 0.0
32153 0.0
32154 0.0
32155 0.0
32156 1.0910799999999998
32157 0.0
32158 0.0
32159 0.0
32160 0.0
32161 0.0
32162 0.0
32163 0.0
32164 0.0
32165 0.27276999999999996
32166 0.0
32167 0.0
32168 0.0
32169 0.0
32170 0.0
32171 0.0
32172 0.0
32173 0.0
32174 0.0
32175 0.0
32176 0.27276999999999996
32177 0.0
32178 0.0
32179 0.0
32180 0.0
32181 0.5455399999999999
32182 0.0
32183 0.0
32184 0.0
32185 0.0
32186 0.0
32187 0.0
32188 0.0
32189 0.0
32190 0.0
32191 0.0
32192 0.5455399999999999
32193 0.0
32194 0.0
32195 0.0
32196 0.0
32197 0.0
32198 0.0
32199 0.0
32200 0.0
32201 0.0
32202 0.0
32203 0.0
32204 0.0
32205 0.0
32206 0.0
32207 0.0
32208 0.0
32209 0.0
32210 0.0
32211 0.0
32212 0.0
32213 0.0
32214 0.0
32215 0.0
32216 0.0
32217 0.0
32218 0.0
32219 0.0
32220 0.5455399999999999
32221 0.0
32222 0.0
32223 0.0
32224 0.0
32225 0.0
32226 0.0
32227 0.0
32228 0.0
32229 0.0
32230 0.27276999999999996
32231 0.0
32232 0.0
32233 0.0
32234 0.0
32235 0.0
32236 0.0
32237 0.0
32238 0.0
32239 0.27276999999999996
32240 0.0
32241 0.0
32242 0.0
32243 0.0
32244 0.0
32245 0.0
32246 0.0
32247 0.0
32248 0.0
32249 0.0
32250 0.0
32251 0.0
32252 0.27276999999999996
32253 0.0
32254 0.0
32255 0.0
32256 0.0
32257 0.5455399999999999
32258 0.0
32259 0.0
32260 0.0
32261 0.0
32262 0.0
32263 0.0
32264 0.27276999999999996
32265 0.0
32266 0.0
32267 0.0
32268 0.0
32269 0.5455399999999999
32270 0.0
32271 0.0
32272 0.0
32273 0.0
32274 0.0
32275 0.0
32276 0.0
32277 0.0
32278 0.0
32279 0.0
32280 0.0
32281 0.0
32282 0.0
32283 0.0
32284 0.0
32285 0.0
32286 0.0
32287 0.0
32288 0.0
32289 0.0
32290 0.0
32291 0.0
32292 0.27276999999999996
32293 0.0
32294 0.0
32295 0.0
32296 0.0
32297 0.0
32298 0.27276999999999996
32299 0.0
32300 0.5455399999999999
32301 0.0
32302 0.27276999999999996
32303 0.0
32304 0.0
32305 0.27276999999999996
32306 0.0
32307 0.0
32308 0.0
32309 0.0
32310 0.0
32311 0.0
32312 0.0
32313 0.0
32314 0.27276999999999996
32315 0.0
32316 0.0
32317 0.0
32318 0.0
32319 0.0
32320 0.5455399999999999
32321 0.0
32322 0.0
32323 0.0
32324 0.0
32325 0.5455399999999999
32326 0.0
32327 0.0
32328 0.0
32329 0.0
32330 0.0
32331 0.0
32332 0.0
32333 0.0
32334 0.0
32335 0.27276999999999996
32336 0.0
32337 0.0
32338 0.0
32339 0.0
32340 0.0
32341 0.0
32342 0.0
32343 0.0
32344 0.0
32345 0.0
32346 0.0
32347 0.0
32348 0.0
32349 0.0
32350 0.0
32351 0.0
32352 0.0
32353 0.0
32354 0.0
32355 0.0
32356 0.0
32357 0.0
32358 0.27276999999999996
32359 0.0
32360 0.0
32361 0.0
32362 0.0
32363 0.0
32364 0.0
32365 0.0
32366 0.0
32367 0.0
32368 0.0
32369 0.0
32370 0.0
32371 0.27276999999999996
32372 0.0
32373 0.0
32374 0.0
32375 0.0
32376 0.0
32377 0.0
32378 0.0
32379 0.0
32380 0.0
32381 0.27276999999999996
32382 0.0
32383 0.0
32384 0.0
32385 0.0
32386 0.0
32387 0.0
32388 0.0
32389 0.0
32390 0.0
32391 0.0
32392 0.0
32393 0.0
32394 0.0
32395 0.0
32396 0.0
32397 0.0
32398 0.0
32399 0.0
32400 0.0
32401 0.0
32402 0.0
32403 0.0
32404 0.0
32405 0.0
32406 0.0
32407 0.0
32408 0.0
32409 0.0
32410 0.0
32411 0.0
32412 0.0
32413 0.0
32414 0.0
32415 0.0
32416 0.0
32417 0.0
32418 0.0
32419 0.0
32420 0.0
32421 0.0
32422 0.0
32423 0.0
32424 0.0
32425 0.0
32426 0.0
32427 0.27276999999999996
32428 0.0
32429 0.0
32430 0.0
32431 0.0
32432 0.0
32433 0.27276999999999996
32434 0.0
32435 0.0
32436 0.0
32437 0.0
32438 0.0
32439 0.27276999999999996
32440 0.0
32441 0.0
32442 0.0
32443 0.0
32444 0.0
32445 0.0
32446 0.0
32447 0.0
32448 0.0
32449 0.0
32450 0.0
32451 0.0
32452 0.0
32453 0.0
32454 0.0
32455 0.0
32456 0.0
32457 0.0
32458 0.0
32459 0.0
32460 0.0
32461 0.0
32462 0.0
32463 0.0
32464 0.0
32465 0.0
32466 0.0
32467 0.0
32468 0.0
32469 0.0
32470 0.0
32471 0.0
32472 0.0
32473 0.0
32474 0.0
32475 0.27276999999999996
32476 0.0
32477 0.0
32478 0.0
32479 0.0
32480 0.0
32481 0.0
32482 0.0
32483 0.0
32484 0.27276999999999996
32485 0.0
32486 0.0
32487 0.0
32488 0.0
32489 0.27276999999999996
32490 0.0
32491 0.0
32492 0.0
32493 0.0
32494 0.0
32495 0.0
32496 0.0
32497 0.0
32498 0.0
32499 0.0
32500 0.0
32501 0.0
32502 0.0
32503 0.0
32504 0.0
32505 0.0
32506 0.0
32507 0.0
32508 0.0
32509 0.0
32510 0.0
32511 0.0
32512 0.0
32513 0.0
32514 0.0
32515 0.0
32516 0.0
32517 0.0
32518 0.0
32519 0.0
32520 0.0
32521 0.0
32522 0.0
32523 0.27276999999999996
32524 0.0
32525 0.0
32526 0.0
32527 0.0
32528 0.0
32529 0.0
32530 0.0
32531 0.0
32532 0.0
32533 0.0
32534 0.0
32535 0.0
32536 0.0
32537 0.0
32538 0.0
32539 0.0
32540 0.27276999999999996
32541 0.0
32542 0.0
32543 0.0
32544 0.0
32545 0.0
32546 0.0
32547 0.0
32548 0.0
32549 0.0
32550 0.0
32551 0.0
32552 0.0
32553 0.0
32554 0.27276999999999996
32555 0.0
32556 0.0
32557 0.0
32558 0.0
32559 0.0
32560 0.0
32561 0.0
32562 0.0
32563 0.0
32564 0.0
32565 0.0
32566 0.0
32567 0.0
32568 0.0
32569 0.81831
32570 0.0
32571 0.0
32572 0.0
32573 0.0
32574 0.0
32575 0.0
32576 0.0
32577 0.0
32578 0.0
32579 0.0
32580 0.0
32581 0.0
32582 0.0
32583 0.0
32584 0.27276999999999996
32585 0.0
32586 0.0
32587 0.0
32588 0.0
32589 0.0
32590 0.0
32591 0.0
32592 0.27276999999999996
32593 0.27276999999999996
32594 0.0
32595 0.0
32596 0.0
32597 0.0
32598 0.0
32599 0.0
32600 0.0
32601 0.0
32602 0.0
32603 0.0
32604 0.0
32605 0.0
32606 0.0
32607 0.0
32608 0.0
32609 0.0
32610 0.0
32611 0.0
32612 0.0
32613 0.0
32614 0.0
32615 0.0
32616 0.0
32617 0.0
32618 0.0
32619 0.0
32620 0.0
32621 0.0
32622 0.0
32623 0.0
32624 0.0
32625 0.0
32626 0.27276999999999996
32627 0.0
32628 0.0
32629 0.0
32630 0.0
32631 0.0
32632 0.0
32633 0.0
32634 0.0
32635 0.0
32636 0.0
32637 0.0
32638 0.0
32639 0.0
32640 0.0
32641 0.0
32642 0.0
32643 0.0
32644 0.0
32645 0.0
32646 0.0
32647 0.0
32648 0.0
32649 0.0
32650 0.27276999999999996
32651 0.0
32652 0.0
32653 0.0
32654 0.0
32655 0.0
32656 0.27276999999999996
32657 0.0
32658 0.0
32659 0.0
32660 0.0
32661 0.0
32662 0.0
32663 0.0
32664 0.0
32665 0.0
32666 0.0
32667 0.0
32668 0.0
32669 0.0
32670 0.0
32671 0.0
32672 0.0
32673 0.0
32674 0.0
32675 0.0
32676 0.0
32677 0.0
32678 0.0
32679 0.0
32680 0.0
32681 0.0
32682 0.0
32683 0.0
32684 0.0
32685 0.0
32686 0.0
32687 0.0
32688 0.0
32689 0.0
32690 0.0
32691 0.0
32692 0.0
32693 0.0
32694 0.27276999999999996
32695 0.0
32696 0.0
32697 0.0
32698 0.0
32699 0.0
32700 0.0
32701 0.0
32702 0.0
32703 0.0
32704 0.0
32705 0.27276999999999996
32706 0.0
32707 0.0
32708 0.0
32709 0.0
32710 0.0
32711 0.0
32712 0.0
32713 0.0
32714 0.0
32715 0.0
32716 0.0
32717 0.0
32718 0.0
32719 0.0
32720 0.0
32721 0.0
32722 0.0
32723 0.0
32724 0.0
32725 0.0
32726 0.27276999999999996
32727 0.0
32728 0.0
32729 0.0
32730 0.27276999999999996
32731 0.0
32732 0.0
32733 0.0
32734 0.27276999999999996
32735 0.0
32736 0.0
32737 0.0
32738 0.0
32739 0.0
32740 0.0
32741 0.0
32742 0.0
32743 0.0
32744 0.27276999999999996
32745 0.0
32746 0.0
32747 0.0
32748 0.27276999999999996
32749 0.0
32750 0.0
32751 0.0
32752 0.0
32753 0.0
32754 0.27276999999999996
32755 0.0
32756 0.0
32757 0.0
32758 0.0
32759 0.0
32760 0.0
32761 0.0
32762 0.0
32763 0.0
32764 0.0
32765 0.0
32766 0.0
32767 0.0
32768 0.0
32769 0.0
32770 0.0
32771 0.27276999999999996
32772 0.27276999999999996
32773 0.0
32774 0.0
32775 0.0
32776 0.0
32777 0.27276999999999996
32778 0.0
32779 0.0
32780 0.0
32781 0.0
32782 0.0
32783 0.0
32784 0.0
32785 0.0
32786 0.0
32787 0.0
32788 0.0
32789 0.0
32790 0.0
32791 0.0
32792 0.0
32793 0.0
32794 0.0
32795 0.0
32796 0.0
32797 0.0
32798 0.0
32799 0.0
32800 0.0
32801 0.0
32802 0.0
32803 0.0
32804 0.0
32805 0.0
32806 0.27276999999999996
32807 0.0
32808 0.0
32809 0.0
32810 0.27276999999999996
32811 0.0
32812 0.0
32813 0.0
32814 0.0
32815 0.0
32816 0.0
32817 0.0
32818 0.0
32819 0.0
32820 0.0
32821 0.27276999999999996
32822 0.0
32823 0.0
32824 0.0
32825 0.0
32826 0.0
32827 0.0
32828 0.0
32829 0.0
32830 0.0
32831 0.5455399999999999
32832 0.0
32833 0.0
32834 0.0
32835 0.0
32836 0.0
32837 0.27276999999999996
32838 0.0
32839 0.0
32840 0.27276999999999996
32841 0.0
32842 0.0
32843 0.0
32844 0.27276999999999996
32845 0.0
32846 0.0
32847 0.0
32848 0.0
32849 0.0
32850 0.0
32851 0.0
32852 0.27276999999999996
32853 0.0
32854 0.0
32855 0.0
32856 0.27276999999999996
32857 0.0
32858 0.0
32859 0.0
32860 0.0
32861 0.0
32862 0.0
32863 0.0
32864 0.0
32865 0.0
32866 0.0
32867 0.0
32868 0.0
32869 0.0
32870 0.0
32871 0.27276999999999996
32872 0.0
32873 0.0
32874 0.0
32875 0.0
32876 0.27276999999999996
32877 0.0
32878 0.0
32879 0.27276999999999996
32880 0.0
32881 0.0
32882 0.81831
32883 0.0
32884 0.0
32885 0.0
32886 0.0
32887 0.27276999999999996
32888 0.0
32889 0.0
32890 0.0
32891 0.0
32892 0.27276999999999996
32893 0.0
32894 0.0
32895 0.0
32896 0.0
32897 0.0
32898 0.0
32899 0.0
32900 0.0
32901 0.0
32902 0.0
32903 0.27276999999999996
32904 0.0
32905 0.0
32906 0.0
32907 0.0
32908 0.0
32909 0.0
32910 0.0
32911 0.27276999999999996
32912 0.0
32913 0.27276999999999996
32914 0.0
32915 0.0
32916 0.0
32917 0.0
32918 0.0
32919 0.0
32920 0.0
32921 0.0
32922 0.0
32923 0.0
32924 0.0
32925 0.0
32926 0.0
32927 0.0
32928 0.0
32929 0.0
32930 0.0
32931 0.0
32932 0.27276999999999996
32933 0.27276999999999996
32934 0.0
32935 0.0
32936 0.0
32937 0.0
32938 0.0
32939 0.0
32940 0.0
32941 0.0
32942 0.0
32943 0.0
32944 0.0
32945 0.0
32946 0.0
32947 0.27276999999999996
32948 0.0
32949 0.5455399999999999
32950 0.0
32951 0.0
32952 0.0
32953 0.0
32954 0.0
32955 0.0
32956 0.27276999999999996
32957 0.0
32958 0.0
32959 0.0
32960 0.0
32961 0.0
32962 0.0
32963 0.0
32964 0.0
32965 0.0
32966 0.27276999999999996
32967 0.0
32968 0.0
32969 0.0
32970 0.0
32971 0.0
32972 0.0
32973 0.0
32974 0.0
32975 0.0
32976 0.0
32977 0.27276999999999996
32978 0.27276999999999996
32979 0.0
32980 0.0
32981 0.0
32982 0.0
32983 0.0
32984 0.0
32985 0.0
32986 0.0
32987 0.0
32988 0.27276999999999996
32989 0.0
32990 0.5455399999999999
32991 0.0
32992 0.0
32993 0.0
32994 0.0
32995 0.0
32996 0.0
32997 0.0
32998 0.0
32999 0.27276999999999996
33000 0.0
33001 0.0
33002 0.0
33003 0.0
33004 0.27276999999999996
33005 0.0
33006 0.0
33007 0.0
33008 0.27276999999999996
33009 0.0
33010 0.0
33011 0.0
33012 0.0
33013 0.0
33014 0.0
33015 0.0
33016 0.0
33017 0.0
33018 0.0
33019 0.0
33020 0.0
33021 0.0
33022 0.27276999999999996
33023 0.0
33024 0.27276999999999996
33025 0.0
33026 0.0
33027 0.0
33028 0.0
33029 0.27276999999999996
33030 0.0
33031 0.0
33032 0.0
33033 0.0
33034 0.0
33035 0.27276999999999996
33036 0.0
33037 0.0
33038 0.27276999999999996
33039 0.0
33040 0.27276999999999996
33041 0.27276999999999996
33042 0.0
33043 0.27276999999999996
33044 0.0
33045 0.0
33046 0.0
33047 0.27276999999999996
33048 0.0
33049 0.0
33050 0.0
33051 0.0
33052 0.0
33053 0.0
33054 0.0
33055 0.0
33056 0.0
33057 0.27276999999999996
33058 0.0
33059 0.0
33060 0.0
33061 0.0
33062 0.0
33063 0.27276999999999996
33064 0.27276999999999996
33065 0.0
33066 0.27276999999999996
33067 0.0
33068 0.0
33069 0.0
33070 0.0
33071 0.0
33072 0.0
33073 0.0
33074 0.0
33075 0.0
33076 0.0
33077 0.0
33078 0.0
33079 0.0
33080 0.0
33081 0.0
33082 0.0
33083 0.0
33084 0.0
33085 0.0
33086 0.0
33087 0.0
33088 0.0
33089 0.0
33090 0.0
33091 0.0
33092 0.27276999999999996
33093 0.0
33094 0.0
33095 0.0
33096 0.0
33097 0.0
33098 0.0
33099 0.5455399999999999
33100 0.0
33101 0.0
33102 0.0
33103 0.27276999999999996
33104 0.27276999999999996
33105 0.0
33106 0.0
33107 0.27276999999999996
33108 0.0
33109 0.0
33110 0.0
33111 0.0
33112 0.0
33113 0.0
33114 0.0
33115 0.0
33116 0.0
33117 0.0
33118 0.0
33119 0.5455399999999999
33120 0.0
33121 0.27276999999999996
33122 0.0
33123 0.0
33124 0.0
33125 0.0
33126 0.0
33127 0.0
33128 0.0
33129 0.27276999999999996
33130 0.0
33131 0.0
33132 0.27276999999999996
33133 0.0
33134 0.0
33135 0.0
33136 0.0
33137 0.0
33138 0.0
33139 0.0
33140 0.0
33141 0.27276999999999996
33142 0.0
33143 0.0
33144 0.0
33145 0.0
33146 0.27276999999999996
33147 0.0
33148 0.0
33149 0.0
33150 0.0
33151 0.0
33152 0.0
33153 0.27276999999999996
33154 0.0
33155 0.0
33156 0.0
33157 0.0
33158 0.0
33159 0.5455399999999999
33160 0.0
33161 0.0
33162 0.0
33163 0.0
33164 0.0
33165 0.0
33166 0.0
33167 0.0
33168 0.0
33169 0.0
33170 0.0
33171 0.0
33172 0.0
33173 0.0
33174 0.0
33175 0.0
33176 0.0
33177 0.0
33178 0.0
33179 0.0
33180 0.0
33181 0.0
33182 0.0
33183 0.27276999999999996
33184 0.27276999999999996
33185 0.0
33186 0.27276999999999996
33187 0.0
33188 0.0
33189 0.0
33190 0.0
33191 0.0
33192 0.5455399999999999
33193 0.0
33194 0.0
33195 0.0
33196 0.0
33197 0.0
33198 0.0
33199 0.0
33200 0.0
33201 0.0
33202 0.0
33203 0.0
33204 0.0
33205 0.0
33206 0.0
33207 0.0
33208 0.0
33209 0.0
33210 0.27276999999999996
33211 0.0
33212 0.0
33213 0.0
33214 0.0
33215 0.0
33216 0.0
33217 0.0
33218 0.27276999999999996
33219 0.0
33220 0.0
33221 0.0
33222 0.0
33223 0.0
33224 0.0
33225 0.0
33226 0.0
33227 0.27276999999999996
33228 0.0
33229 0.0
33230 0.27276999999999996
33231 0.0
33232 0.0
33233 0.0
33234 0.0
33235 0.0
33236 0.0
33237 0.0
33238 0.0
33239 0.0
33240 0.0
33241 0.0
33242 0.0
33243 0.27276999999999996
33244 0.0
33245 0.0
33246 0.0
33247 0.0
33248 0.0
33249 0.0
33250 0.0
33251 0.0
33252 0.0
33253 0.0
33254 0.27276999999999996
33255 0.0
33256 0.0
33257 0.27276999999999996
33258 0.0
33259 0.0
33260 0.0
33261 0.0
33262 0.27276999999999996
33263 0.0
33264 0.0
33265 0.27276999999999996
33266 0.0
33267 0.0
33268 0.0
33269 0.0
33270 0.0
33271 0.0
33272 0.0
33273 0.0
33274 0.0
33275 0.0
33276 0.0
33277 0.0
33278 0.5455399999999999
33279 0.27276999999999996
33280 0.0
33281 0.0
33282 0.0
33283 0.0
33284 0.0
33285 0.0
33286 0.0
33287 0.0
33288 0.27276999999999996
33289 0.0
33290 0.27276999999999996
33291 0.0
33292 0.0
33293 0.27276999999999996
33294 0.0
33295 0.0
33296 0.0
33297 0.0
33298 0.27276999999999996
33299 0.0
33300 0.0
33301 0.0
33302 0.0
33303 0.0
33304 0.27276999999999996
33305 0.0
33306 0.27276999999999996
33307 0.5455399999999999
33308 0.5455399999999999
33309 0.0
33310 0.0
33311 0.27276999999999996
33312 0.0
33313 0.0
33314 0.0
33315 0.0
33316 0.0
33317 0.0
33318 0.0
33319 0.5455399999999999
33320 0.27276999999999996
33321 0.27276999999999996
33322 0.0
33323 0.0
33324 0.0
33325 0.0
33326 0.0
33327 0.0
33328 0.0
33329 0.0
33330 0.0
33331 0.0
33332 0.0
33333 0.27276999999999996
33334 0.27276999999999996
33335 0.0
33336 0.0
33337 0.0
33338 0.0
33339 0.0
33340 0.0
33341 0.0
33342 0.0
33343 0.0
33344 0.0
33345 0.0
33346 0.0
33347 0.0
33348 0.0
33349 0.27276999999999996
33350 0.0
33351 0.0
33352 0.27276999999999996
33353 0.27276999999999996
33354 0.27276999999999996
33355 0.0
33356 0.27276999999999996
33357 0.27276999999999996
33358 0.0
33359 0.0
33360 0.0
33361 0.0
33362 0.27276999999999996
33363 0.0
33364 0.0
33365 0.27276999999999996
33366 0.0
33367 0.0
33368 0.0
33369 0.0
33370 0.0
33371 0.27276999999999996
33372 0.0
33373 0.0
33374 0.0
33375 0.0
33376 0.0
33377 0.27276999999999996
33378 0.0
33379 0.0
33380 0.0
33381 0.27276999999999996
33382 0.0
33383 0.0
33384 0.0
33385 0.0
33386 0.0
33387 0.27276999999999996
33388 0.27276999999999996
33389 0.27276999999999996
33390 0.0
33391 0.0
33392 0.0
33393 0.0
33394 0.0
33395 0.0
33396 0.0
33397 0.0
33398 0.0
33399 0.0
33400 0.0
33401 0.0
33402 0.0
33403 0.0
33404 0.0
33405 0.0
33406 0.0
33407 0.0
33408 0.0
33409 0.27276999999999996
33410 0.0
33411 0.0
33412 0.0
33413 0.0
33414 0.0
33415 0.0
33416 0.0
33417 0.0
33418 0.0
33419 0.0
33420 0.27276999999999996
33421 0.0
33422 0.27276999999999996
33423 0.27276999999999996
33424 0.0
33425 0.0
33426 0.0
33427 0.0
33428 0.0
33429 0.5455399999999999
33430 0.0
33431 0.0
33432 0.0
33433 0.0
33434 0.0
33435 0.27276999999999996
33436 0.0
33437 0.0
33438 0.0
33439 0.0
33440 0.0
33441 0.27276999999999996
33442 0.27276999999999996
33443 0.0
33444 0.0
33445 0.0
33446 0.0
33447 0.0
33448 0.0
33449 0.27276999999999996
33450 0.27276999999999996
33451 0.0
33452 0.0
33453 0.0
33454 0.0
33455 0.0
33456 0.0
33457 0.27276999999999996
33458 0.5455399999999999
33459 0.0
33460 0.27276999999999996
33461 0.27276999999999996
33462 0.0
33463 0.0
33464 0.0
33465 0.0
33466 0.0
33467 0.0
33468 0.0
33469 0.0
33470 0.0
33471 0.0
33472 0.0
33473 0.0
33474 0.0
33475 0.0
33476 0.0
33477 0.27276999999999996
33478 0.0
33479 0.5455399999999999
33480 0.27276999999999996
33481 0.0
33482 0.0
33483 0.0
33484 0.27276999999999996
33485 0.0
33486 0.0
33487 0.0
33488 0.5455399999999999
33489 0.27276999999999996
33490 0.0
33491 0.0
33492 0.0
33493 0.0
33494 0.0
33495 0.0
33496 0.27276999999999996
33497 0.0
33498 0.0
33499 0.0
33500 0.27276999999999996
33501 0.0
33502 0.0
33503 0.0
33504 0.0
33505 0.0
33506 0.0
33507 0.0
33508 0.0
33509 0.0
33510 0.0
33511 0.0
33512 0.0
33513 0.0
33514 0.0
33515 0.0
33516 0.0
33517 0.0
33518 0.0
33519 0.0
33520 0.0
33521 0.27276999999999996
33522 0.0
33523 0.27276999999999996
33524 0.0
33525 0.0
33526 0.0
33527 0.0
33528 0.0
33529 0.0
33530 0.0
33531 0.0
33532 0.27276999999999996
33533 0.0
33534 0.0
33535 0.0
33536 0.0
33537 0.0
33538 0.0
33539 0.0
33540 0.0
33541 0.27276999999999996
33542 0.0
33543 0.0
33544 0.0
33545 0.0
33546 0.0
33547 0.0
33548 0.0
33549 0.0
33550 0.0
33551 0.0
33552 0.0
33553 0.5455399999999999
33554 0.0
33555 0.0
33556 0.0
33557 0.0
33558 0.0
33559 0.0
33560 0.0
33561 0.0
33562 0.0
33563 0.0
33564 0.0
33565 0.0
33566 0.0
33567 0.0
33568 0.0
33569 0.27276999999999996
33570 0.0
33571 0.0
33572 0.0
33573 0.0
33574 0.0
33575 0.0
33576 0.0
33577 0.0
33578 0.0
33579 0.0
33580 0.0
33581 0.0
33582 0.0
33583 0.0
33584 0.27276999999999996
33585 0.0
33586 0.0
33587 0.0
33588 0.0
33589 0.0
33590 0.0
33591 0.0
33592 0.0
33593 0.0
33594 0.0
33595 0.0
33596 0.27276999999999996
33597 0.0
33598 0.0
33599 0.0
33600 0.0
33601 0.27276999999999996
33602 0.0
33603 0.0
33604 0.0
33605 0.0
33606 0.0
33607 0.0
33608 0.0
33609 0.0
33610 0.0
33611 0.0
33612 0.0
33613 0.0
33614 0.0
33615 0.0
33616 0.0
33617 0.0
33618 0.0
33619 0.0
33620 0.27276999999999996
33621 0.0
33622 0.0
33623 0.0
33624 0.0
33625 0.0
33626 0.0
33627 0.0
33628 0.0
33629 0.0
33630 0.0
33631 0.0
33632 0.0
33633 0.0
33634 0.0
33635 0.0
33636 0.0
33637 0.0
33638 0.0
33639 0.0
33640 0.0
33641 0.0
33642 0.0
33643 0.0
33644 0.27276999999999996
33645 0.0
33646 0.0
33647 0.0
33648 0.0
33649 0.0
33650 0.0
33651 0.0
33652 0.0
33653 0.0
33654 0.0
33655 0.0
33656 0.0
33657 0.0
33658 0.0
33659 0.0
33660 0.0
33661 0.0
33662 0.0
33663 0.0
33664 0.0
33665 0.0
33666 0.0
33667 0.0
33668 0.0
33669 0.0
33670 0.0
33671 0.0
33672 0.0
33673 0.0
33674 0.0
33675 0.0
33676 0.0
33677 0.0
33678 0.0
33679 0.0
33680 0.0
33681 0.0
33682 0.0
33683 0.0
33684 0.0
33685 0.0
33686 0.0
33687 0.0
33688 0.0
33689 0.0
33690 0.0
33691 0.0
33692 0.27276999999999996
33693 0.0
33694 0.0
33695 0.0
33696 0.27276999999999996
33697 0.0
33698 0.0
33699 0.0
33700 0.0
33701 0.0
33702 0.0
33703 0.0
33704 0.0
33705 0.0
33706 0.0
33707 0.0
33708 0.0
33709 0.0
33710 0.0
33711 0.0
33712 0.0
33713 0.0
33714 0.0
33715 0.0
33716 0.0
33717 0.0
33718 0.0
33719 0.5455399999999999
33720 0.0
33721 0.0
33722 0.27276999999999996
33723 0.0
33724 0.0
33725 0.0
33726 0.0
33727 0.0
33728 0.0
33729 0.0
33730 0.0
33731 0.0
33732 0.0
33733 0.0
33734 0.0
33735 0.0
33736 0.0
33737 0.0
33738 0.0
33739 0.0
33740 0.0
33741 0.27276999999999996
33742 0.0
33743 0.0
33744 0.0
33745 0.0
33746 0.0
33747 0.0
33748 0.0
33749 0.0
33750 0.0
33751 0.0
33752 0.0
33753 0.0
33754 0.0
33755 0.27276999999999996
33756 0.0
33757 0.0
33758 0.0
33759 0.0
33760 0.0
33761 0.0
33762 0.0
33763 0.0
33764 0.0
33765 0.0
33766 0.0
33767 0.0
33768 0.0
33769 0.0
33770 0.0
33771 0.0
33772 0.0
33773 0.0
33774 0.0
33775 0.0
33776 0.0
33777 0.0
33778 0.0
33779 0.0
33780 0.0
33781 0.0
33782 0.0
33783 0.0
33784 0.0
33785 0.0
33786 0.0
33787 0.0
33788 0.0
33789 0.0
33790 0.0
33791 0.0
33792 0.0
33793 0.0
33794 0.0
33795 0.0
33796 0.0
33797 0.0
33798 0.0
33799 0.0
33800 0.0
33801 0.0
33802 0.0
33803 0.0
33804 0.0
33805 0.27276999999999996
33806 0.0
33807 0.0
33808 0.0
33809 0.0
33810 0.0
33811 0.27276999999999996
33812 0.0
33813 0.0
33814 0.0
33815 0.0
33816 0.0
33817 0.0
33818 0.0
33819 0.0
33820 0.0
33821 0.0
33822 0.27276999999999996
33823 0.0
33824 0.0
33825 0.27276999999999996
33826 0.0
33827 0.0
33828 0.0
33829 0.0
33830 0.0
33831 0.0
33832 0.0
33833 0.0
33834 0.0
33835 0.0
33836 0.0
33837 0.0
33838 0.0
33839 0.0
33840 0.0
33841 0.0
33842 0.0
33843 0.0
33844 0.0
33845 0.0
33846 0.0
33847 0.0
33848 0.0
33849 0.0
33850 0.27276999999999996
33851 0.0
33852 0.0
33853 0.0
33854 0.0
33855 0.0
33856 0.0
33857 0.0
33858 0.0
33859 0.0
33860 0.0
33861 0.0
33862 0.0
33863 0.0
33864 0.27276999999999996
33865 0.0
33866 0.0
33867 0.0
33868 0.0
33869 0.0
33870 0.0
33871 0.0
33872 0.0
33873 0.0
33874 0.0
33875 0.0
33876 0.0
33877 0.0
33878 0.0
33879 0.0
33880 0.0
33881 0.0
33882 0.0
33883 0.0
33884 0.0
33885 0.0
33886 0.0
33887 0.0
33888 0.0
33889 0.0
33890 0.0
33891 0.0
33892 0.0
33893 0.0
33894 0.0
33895 0.0
33896 0.0
33897 0.0
33898 0.0
33899 0.0
33900 0.0
33901 0.0
33902 0.0
33903 0.0
33904 0.0
33905 0.0
33906 0.27276999999999996
33907 0.0
33908 0.0
33909 0.0
33910 0.0
33911 0.0
33912 0.0
33913 0.0
33914 0.0
33915 0.0
33916 0.0
33917 0.0
33918 0.0
33919 0.0
33920 0.0
33921 0.0
33922 0.0
33923 0.5455399999999999
33924 0.0
33925 0.0
33926 0.27276999999999996
33927 0.0
33928 0.0
33929 0.0
33930 0.0
33931 0.0
33932 0.27276999999999996
33933 0.0
33934 0.0
33935 0.0
33936 0.0
33937 0.0
33938 0.0
33939 0.0
33940 0.0
33941 0.0
33942 0.0
33943 0.0
33944 0.0
33945 0.0
33946 0.0
33947 0.0
33948 0.0
33949 0.0
33950 0.0
33951 0.0
33952 0.0
33953 0.0
33954 0.0
33955 0.27276999999999996
33956 0.0
33957 0.0
33958 0.0
33959 0.0
33960 0.0
33961 0.0
33962 0.0
33963 0.0
33964 0.0
33965 0.0
33966 0.0
33967 0.0
33968 0.0
33969 0.0
33970 0.0
33971 0.0
33972 0.0
33973 0.27276999999999996
33974 0.0
33975 0.0
33976 0.0
33977 0.0
33978 0.0
33979 0.0
33980 0.27276999999999996
33981 0.0
33982 0.0
33983 0.0
33984 0.0
33985 0.0
33986 0.0
33987 0.0
33988 0.0
33989 0.0
33990 0.0
33991 0.0
33992 0.0
33993 0.0
33994 0.0
33995 0.0
33996 0.0
33997 0.0
33998 0.27276999999999996
33999 0.0
34000 0.0
34001 0.0
34002 0.0
34003 0.0
34004 0.0
34005 0.0
34006 0.27276999999999996
34007 0.0
34008 0.0
34009 0.0
34010 0.0
34011 0.0
34012 0.0
34013 0.0
34014 0.0
34015 0.0
34016 0.27276999999999996
34017 0.27276999999999996
34018 0.0
34019 0.0
34020 0.0
34021 0.0
34022 0.0
34023 0.0
34024 0.27276999999999996
34025 0.0
34026 0.0
34027 0.0
34028 0.0
34029 0.0
34030 0.0
34031 0.0
34032 0.0
34033 0.0
34034 0.0
34035 0.0
34036 0.0
34037 0.27276999999999996
34038 0.27276999999999996
34039 0.0
34040 0.0
34041 0.0
34042 0.0
34043 0.0
34044 0.0
34045 0.0
34046 0.0
34047 0.0
34048 0.0
34049 0.0
34050 0.0
34051 0.0
34052 0.0
34053 0.27276999999999996
34054 0.0
34055 0.0
34056 0.0
34057 0.0
34058 0.27276999999999996
34059 0.0
34060 0.0
34061 0.0
34062 0.0
34063 0.0
34064 0.0
34065 0.0
34066 0.0
34067 0.0
34068 0.0
34069 0.0
34070 0.0
34071 0.0
34072 0.0
34073 0.0
34074 0.0
34075 0.0
34076 0.0
34077 0.0
34078 0.0
34079 0.0
34080 0.0
34081 0.0
34082 0.27276999999999996
34083 0.0
34084 0.27276999999999996
34085 0.0
34086 0.27276999999999996
34087 0.0
34088 0.0
34089 0.0
34090 0.0
34091 0.0
34092 0.0
34093 0.0
34094 0.27276999999999996
34095 0.0
34096 0.0
34097 0.0
34098 0.0
34099 0.0
34100 0.0
34101 0.0
34102 0.0
34103 0.0
34104 0.0
34105 0.0
34106 0.0
34107 0.0
34108 0.0
34109 0.0
34110 0.0
34111 0.0
34112 0.0
34113 0.0
34114 0.0
34115 0.0
34116 0.0
34117 0.0
34118 0.0
34119 0.0
34120 0.0
34121 0.0
34122 0.0
34123 0.0
34124 0.0
34125 0.0
34126 0.0
34127 0.0
34128 0.0
34129 0.0
34130 0.0
34131 0.0
34132 0.0
34133 0.27276999999999996
34134 0.0
34135 0.0
34136 0.27276999999999996
34137 0.0
34138 0.0
34139 0.0
34140 0.0
34141 0.0
34142 0.0
34143 0.0
34144 0.0
34145 0.0
34146 0.0
34147 0.0
34148 0.0
34149 0.27276999999999996
34150 0.0
34151 0.0
34152 0.0
34153 0.0
34154 0.0
34155 0.0
34156 0.0
34157 0.0
34158 0.0
34159 0.0
34160 0.0
34161 0.0
34162 0.0
34163 0.27276999999999996
34164 0.0
34165 0.0
34166 0.0
34167 0.0
34168 0.27276999999999996
34169 0.0
34170 0.0
34171 0.0
34172 0.0
34173 0.0
34174 0.0
34175 0.0
34176 0.27276999999999996
34177 0.0
34178 0.0
34179 0.0
34180 0.0
34181 0.0
34182 0.0
34183 0.0
34184 0.0
34185 0.0
34186 0.0
34187 0.0
34188 0.0
34189 0.0
34190 0.0
34191 0.0
34192 0.0
34193 0.0
34194 0.0
34195 0.81831
34196 0.0
34197 0.0
34198 0.0
34199 0.0
34200 0.0
34201 0.27276999999999996
34202 0.0
34203 0.0
34204 0.0
34205 0.0
34206 0.0
34207 0.0
34208 0.0
34209 0.0
34210 0.0
34211 0.0
34212 0.0
34213 0.5455399999999999
34214 0.0
34215 0.0
34216 0.0
34217 0.0
34218 0.0
34219 0.0
34220 0.0
34221 0.0
34222 0.0
34223 0.0
34224 0.0
34225 0.0
34226 0.27276999999999996
34227 0.0
34228 0.0
34229 0.0
34230 0.0
34231 0.0
34232 0.0
34233 0.0
34234 0.0
34235 0.0
34236 0.0
34237 0.0
34238 0.0
34239 0.27276999999999996
34240 0.0
34241 0.27276999999999996
34242 0.0
34243 0.0
34244 0.0
34245 0.0
34246 0.0
34247 0.0
34248 0.0
34249 0.0
34250 0.0
34251 0.0
34252 0.0
34253 0.0
34254 0.0
34255 0.0
34256 0.27276999999999996
34257 0.0
34258 0.27276999999999996
34259 0.0
34260 0.0
34261 0.0
34262 0.0
34263 0.0
34264 0.0
34265 0.0
34266 0.0
34267 0.27276999999999996
34268 0.0
34269 0.0
34270 0.0
34271 0.0
34272 0.0
34273 0.0
34274 0.0
34275 0.0
34276 0.0
34277 0.0
34278 0.0
34279 0.27276999999999996
34280 0.0
34281 0.0
34282 0.0
34283 0.0
34284 0.0
34285 0.0
34286 0.0
34287 0.0
34288 0.0
34289 0.0
34290 0.0
34291 0.0
34292 0.0
34293 0.0
34294 0.0
34295 0.0
34296 0.0
34297 0.0
34298 0.0
34299 0.0
34300 0.0
34301 0.0
34302 0.0
34303 0.0
34304 0.0
34305 0.0
34306 0.0
34307 0.0
34308 0.0
34309 0.0
34310 0.0
34311 0.0
34312 0.0
34313 0.0
34314 0.0
34315 0.0
34316 0.0
34317 0.0
34318 0.0
34319 0.0
34320 0.0
34321 0.0
34322 0.0
34323 0.0
34324 0.0
34325 0.0
34326 0.0
34327 0.0
34328 0.0
34329 0.0
34330 0.0
34331 0.0
34332 0.0
34333 0.0
34334 0.0
34335 0.0
34336 0.0
34337 0.27276999999999996
34338 0.0
34339 0.27276999999999996
34340 0.0
34341 0.27276999999999996
34342 0.0
34343 0.0
34344 0.0
34345 0.27276999999999996
34346 0.0
34347 0.0
34348 0.0
34349 0.0
34350 0.0
34351 0.0
34352 0.0
34353 0.0
34354 0.0
34355 0.0
34356 0.0
34357 0.0
34358 0.0
34359 0.0
34360 0.0
34361 0.27276999999999996
34362 0.27276999999999996
34363 0.0
34364 0.0
34365 0.0
34366 0.27276999999999996
34367 0.0
34368 0.0
34369 0.0
34370 0.0
34371 0.0
34372 0.27276999999999996
34373 0.0
34374 0.0
34375 0.0
34376 0.0
34377 0.0
34378 0.0
34379 0.0
34380 0.0
34381 0.0
34382 0.0
34383 0.0
34384 0.27276999999999996
34385 0.0
34386 0.0
34387 0.0
34388 0.0
34389 0.0
34390 0.0
34391 0.0
34392 0.0
34393 0.27276999999999996
34394 0.0
34395 0.0
34396 0.0
34397 0.27276999999999996
34398 0.0
34399 0.0
34400 0.5455399999999999
34401 0.0
34402 0.0
34403 0.0
34404 0.0
34405 0.0
34406 0.0
34407 0.0
34408 0.0
34409 0.0
34410 0.0
34411 0.0
34412 0.0
34413 0.0
34414 0.0
34415 0.0
34416 0.0
34417 0.0
34418 0.0
34419 0.0
34420 0.0
34421 0.27276999999999996
34422 0.0
34423 0.0
34424 0.0
34425 0.0
34426 0.0
34427 0.0
34428 0.0
34429 0.0
34430 0.0
34431 0.0
34432 0.0
34433 0.0
34434 0.0
34435 0.0
34436 0.27276999999999996
34437 0.0
34438 0.0
34439 0.0
34440 0.0
34441 0.0
34442 0.0
34443 0.0
34444 0.0
34445 0.0
34446 0.0
34447 0.0
34448 0.0
34449 0.27276999999999996
34450 0.0
34451 0.0
34452 0.27276999999999996
34453 0.0
34454 0.0
34455 0.0
34456 0.27276999999999996
34457 0.0
34458 0.0
34459 0.0
34460 0.27276999999999996
34461 0.0
34462 0.0
34463 0.0
34464 0.27276999999999996
34465 0.0
34466 0.0
34467 0.0
34468 0.0
34469 0.5455399999999999
34470 0.0
34471 0.0
34472 0.0
34473 0.0
34474 0.0
34475 0.0
34476 0.0
34477 0.0
34478 0.0
34479 0.0
34480 0.0
34481 0.0
34482 0.0
34483 0.0
34484 0.0
34485 0.0
34486 0.0
34487 0.27276999999999996
34488 0.0
34489 0.0
34490 0.27276999999999996
34491 0.0
34492 0.0
34493 0.27276999999999996
34494 0.0
34495 0.0
34496 0.0
34497 0.0
34498 0.0
34499 0.0
34500 0.0
34501 0.0
34502 0.0
34503 0.0
34504 0.0
34505 0.0
34506 0.0
34507 0.5455399999999999
34508 0.0
34509 0.0
34510 0.0
34511 0.0
34512 0.0
34513 0.0
34514 0.0
34515 0.0
34516 0.0
34517 0.27276999999999996
34518 0.0
34519 0.0
34520 0.0
34521 0.0
34522 0.0
34523 0.0
34524 0.0
34525 0.0
34526 0.0
34527 0.0
34528 0.0
34529 0.0
34530 0.5455399999999999
34531 0.27276999999999996
34532 0.0
34533 0.0
34534 0.0
34535 0.0
34536 0.0
34537 0.0
34538 0.5455399999999999
34539 0.0
34540 0.0
34541 0.0
34542 0.0
34543 0.0
34544 0.0
34545 0.0
34546 0.27276999999999996
34547 0.0
34548 0.27276999999999996
34549 0.5455399999999999
34550 0.0
34551 0.27276999999999996
34552 0.0
34553 0.0
34554 0.0
34555 0.0
34556 0.0
34557 0.27276999999999996
34558 0.0
34559 0.0
34560 0.27276999999999996
34561 0.0
34562 0.0
34563 0.0
34564 0.0
34565 0.0
34566 0.0
34567 0.27276999999999996
34568 0.27276999999999996
34569 0.0
34570 0.27276999999999996
34571 0.0
34572 0.27276999999999996
34573 0.0
34574 0.0
34575 0.0
34576 0.0
34577 0.0
34578 0.0
34579 0.0
34580 0.0
34581 0.0
34582 0.0
34583 0.0
34584 0.0
34585 0.0
34586 0.0
34587 0.0
34588 0.0
34589 0.0
34590 0.0
34591 0.0
34592 0.0
34593 0.27276999999999996
34594 0.0
34595 0.0
34596 0.0
34597 0.0
34598 0.0
34599 0.0
34600 0.0
34601 0.0
34602 0.0
34603 0.27276999999999996
34604 0.0
34605 0.0
34606 0.27276999999999996
34607 0.0
34608 0.0
34609 0.0
34610 0.0
34611 0.0
34612 0.0
34613 0.0
34614 0.0
34615 0.0
34616 0.27276999999999996
34617 0.0
34618 0.0
34619 0.0
34620 0.0
34621 0.0
34622 0.0
34623 0.0
34624 0.0
34625 0.0
34626 0.0
34627 0.27276999999999996
34628 0.27276999999999996
34629 0.0
34630 0.0
34631 0.0
34632 0.27276999999999996
34633 0.27276999999999996
34634 0.0
34635 0.0
34636 0.0
34637 0.0
34638 0.0
34639 0.0
34640 0.0
34641 0.0
34642 0.0
34643 0.0
34644 0.0
34645 0.0
34646 0.0
34647 0.0
34648 0.27276999999999996
34649 0.0
34650 0.0
34651 0.27276999999999996
34652 0.0
34653 0.0
34654 0.0
34655 0.0
34656 0.0
34657 0.0
34658 0.0
34659 0.27276999999999996
34660 0.27276999999999996
34661 0.0
34662 0.0
34663 0.0
34664 0.0
34665 0.0
34666 0.0
34667 0.0
34668 0.0
34669 0.0
34670 0.27276999999999996
34671 0.0
34672 0.0
34673 0.0
34674 0.0
34675 0.0
34676 0.27276999999999996
34677 0.27276999999999996
34678 0.0
34679 0.0
34680 0.0
34681 0.27276999999999996
34682 0.5455399999999999
34683 0.0
34684 0.27276999999999996
34685 0.0
34686 0.5455399999999999
34687 0.0
34688 0.0
34689 0.0
34690 0.27276999999999996
34691 0.27276999999999996
34692 0.0
34693 0.0
34694 0.0
34695 0.0
34696 0.0
34697 0.0
34698 0.0
34699 0.0
34700 0.0
34701 0.0
34702 0.0
34703 0.81831
34704 0.0
34705 0.27276999999999996
34706 0.0
34707 0.0
34708 0.0
34709 0.27276999999999996
34710 0.0
34711 0.0
34712 0.0
34713 0.0
34714 0.0
34715 0.0
34716 0.0
34717 0.0
34718 0.0
34719 0.0
34720 0.27276999999999996
34721 0.0
34722 0.0
34723 0.0
34724 0.0
34725 0.0
34726 0.5455399999999999
34727 0.0
34728 0.0
34729 0.0
34730 0.0
34731 0.27276999999999996
34732 0.0
34733 0.0
34734 0.0
34735 0.27276999999999996
34736 0.0
34737 0.0
34738 0.0
34739 0.0
34740 0.0
34741 0.27276999999999996
34742 0.0
34743 0.0
34744 0.0
34745 0.0
34746 0.0
34747 0.0
34748 0.0
34749 0.0
34750 0.5455399999999999
34751 0.0
34752 0.0
34753 0.0
34754 0.0
34755 0.0
34756 0.27276999999999996
34757 0.0
34758 0.0
34759 0.0
34760 0.27276999999999996
34761 0.0
34762 0.0
34763 0.0
34764 0.0
34765 0.0
34766 0.0
34767 0.0
34768 0.27276999999999996
34769 0.0
34770 0.27276999999999996
34771 0.27276999999999996
34772 0.0
34773 0.0
34774 0.0
34775 0.0
34776 0.0
34777 0.0
34778 0.0
34779 0.27276999999999996
34780 0.0
34781 0.0
34782 0.27276999999999996
34783 0.0
34784 0.0
34785 0.0
34786 0.0
34787 0.0
34788 0.0
34789 0.27276999999999996
34790 0.0
34791 0.0
34792 0.27276999999999996
34793 0.0
34794 0.0
34795 0.0
34796 0.0
34797 0.0
34798 0.0
34799 0.0
34800 0.0
34801 0.27276999999999996
34802 0.0
34803 0.0
34804 0.0
34805 0.0
34806 0.0
34807 0.27276999999999996
34808 0.0
34809 0.0
34810 0.0
34811 0.0
34812 0.0
34813 0.0
34814 0.0
34815 0.0
34816 0.0
34817 0.0
34818 0.0
34819 0.27276999999999996
34820 0.0
34821 0.0
34822 0.0
34823 0.0
34824 0.0
34825 0.0
34826 0.0
34827 0.0
34828 0.0
34829 0.0
34830 0.0
34831 0.0
34832 0.0
34833 0.0
34834 0.0
34835 0.0
34836 0.0
34837 0.0
34838 0.27276999999999996
34839 0.0
34840 0.27276999999999996
34841 0.27276999999999996
34842 0.0
34843 0.27276999999999996
34844 0.0
34845 0.0
34846 0.0
34847 0.0
34848 0.0
34849 0.0
34850 0.0
34851 0.0
34852 0.5455399999999999
34853 0.0
34854 0.0
34855 0.27276999999999996
34856 0.0
34857 0.27276999999999996
34858 0.0
34859 0.0
34860 0.0
34861 0.0
34862 0.0
34863 0.0
34864 0.0
34865 0.0
34866 0.0
34867 0.0
34868 0.0
34869 0.0
34870 0.27276999999999996
34871 0.0
34872 0.27276999999999996
34873 0.0
34874 0.0
34875 0.0
34876 0.0
34877 0.0
34878 0.0
34879 0.0
34880 0.0
34881 0.0
34882 0.0
34883 0.0
34884 0.0
34885 0.0
34886 0.27276999999999996
34887 0.0
34888 0.0
34889 0.0
34890 0.0
34891 0.0
34892 0.0
34893 0.0
34894 0.0
34895 0.0
34896 0.0
34897 0.0
34898 0.0
34899 0.0
34900 0.0
34901 0.0
34902 0.0
34903 0.27276999999999996
34904 0.0
34905 0.0
34906 0.0
34907 0.0
34908 0.0
34909 0.0
34910 0.0
34911 0.0
34912 0.0
34913 0.0
34914 0.0
34915 0.0
34916 0.0
34917 0.0
34918 0.0
34919 0.0
34920 0.0
34921 0.0
34922 0.0
34923 0.0
34924 0.27276999999999996
34925 0.0
34926 0.0
34927 0.0
34928 0.0
34929 0.0
34930 0.0
34931 0.0
34932 0.0
34933 0.0
34934 0.27276999999999996
34935 0.0
34936 0.0
34937 0.0
34938 0.0
34939 0.0
34940 0.0
34941 0.0
34942 0.0
34943 0.0
34944 0.0
34945 0.0
34946 0.27276999999999996
34947 0.0
34948 0.0
34949 0.0
34950 0.0
34951 0.0
34952 0.0
34953 0.0
34954 0.0
34955 0.0
34956 0.0
34957 0.27276999999999996
34958 0.0
34959 0.0
34960 0.0
34961 0.0
34962 0.0
34963 0.0
34964 0.0
34965 0.0
34966 0.0
34967 0.0
34968 0.0
34969 0.0
34970 0.0
34971 0.0
34972 0.0
34973 0.0
34974 0.0
34975 0.0
34976 0.0
34977 0.0
34978 0.0
34979 0.27276999999999996
34980 0.0
34981 0.0
34982 0.0
34983 0.0
34984 0.0
34985 0.0
34986 0.0
34987 0.0
34988 0.0
34989 0.0
34990 0.0
34991 0.0
34992 0.0
34993 0.0
34994 0.0
34995 0.0
34996 0.0
34997 0.0
34998 0.0
34999 0.0
35000 0.0
35001 0.27276999999999996
35002 0.0
35003 0.0
35004 0.0
35005 0.0
35006 0.0
35007 0.0
35008 0.0
35009 0.0
35010 0.0
35011 0.0
35012 0.0
35013 0.0
35014 0.0
35015 0.0
35016 0.0
35017 0.27276999999999996
35018 0.0
35019 0.0
35020 0.27276999999999996
35021 0.0
35022 0.0
35023 0.0
35024 0.0
35025 0.27276999999999996
35026 0.0
35027 0.0
35028 0.0
35029 0.0
35030 0.0
35031 0.0
35032 0.0
35033 0.0
35034 0.0
35035 0.0
35036 0.0
35037 0.0
35038 0.0
35039 0.0
35040 0.27276999999999996
35041 0.27276999999999996
35042 0.0
35043 0.0
35044 0.0
35045 0.0
35046 0.0
35047 0.0
35048 0.0
35049 0.0
35050 0.0
35051 0.0
35052 0.0
35053 0.27276999999999996
35054 0.0
35055 0.27276999999999996
35056 0.0
35057 0.0
35058 0.0
35059 0.0
35060 0.0
35061 0.0
35062 0.0
35063 0.0
35064 0.0
35065 0.0
35066 0.0
35067 0.0
35068 0.0
35069 0.0
35070 0.0
35071 0.0
35072 0.0
35073 0.0
35074 0.0
35075 0.0
35076 0.0
35077 0.0
35078 0.0
35079 0.27276999999999996
35080 0.0
35081 0.0
35082 0.0
35083 0.0
35084 0.0
35085 0.0
35086 0.0
35087 0.0
35088 0.0
35089 0.0
35090 0.0
35091 0.0
35092 0.0
35093 0.0
35094 0.0
35095 0.0
35096 0.27276999999999996
35097 0.0
35098 0.0
35099 0.0
35100 0.0
35101 0.0
35102 0.0
35103 0.27276999999999996
35104 0.0
35105 0.0
35106 0.0
35107 0.0
35108 0.0
35109 0.0
35110 0.0
35111 0.27276999999999996
35112 0.0
35113 0.0
35114 0.0
35115 0.27276999999999996
35116 0.0
35117 0.27276999999999996
35118 0.0
35119 0.0
35120 0.0
35121 0.0
35122 0.27276999999999996
35123 0.0
35124 0.0
35125 0.0
35126 0.0
35127 0.27276999999999996
35128 0.0
35129 0.0
35130 0.0
35131 0.0
35132 0.0
35133 0.27276999999999996
35134 0.0
35135 0.27276999999999996
35136 0.0
35137 0.0
35138 0.0
35139 0.0
35140 0.0
35141 0.0
35142 0.5455399999999999
35143 0.0
35144 0.0
35145 0.0
35146 0.0
35147 0.0
35148 0.0
35149 0.0
35150 0.0
35151 0.0
35152 0.0
35153 0.0
35154 0.0
35155 0.0
35156 0.0
35157 0.0
35158 0.0
35159 0.0
35160 0.0
35161 0.27276999999999996
35162 0.0
35163 0.0
35164 0.0
35165 0.0
35166 0.0
35167 0.0
35168 0.0
35169 0.0
35170 0.0
35171 0.0
35172 0.0
35173 0.0
35174 0.0
35175 0.0
35176 0.0
35177 0.0
35178 0.0
35179 0.0
35180 0.0
35181 0.0
35182 0.27276999999999996
35183 0.0
35184 0.0
35185 0.0
35186 0.0
35187 0.0
35188 0.0
35189 0.0
35190 0.0
35191 0.0
35192 0.0
35193 0.0
35194 0.0
35195 0.0
35196 0.0
35197 0.0
35198 0.0
35199 0.0
35200 0.0
35201 0.0
35202 0.0
35203 0.0
35204 0.0
35205 0.27276999999999996
35206 0.0
35207 0.0
35208 0.0
35209 0.0
35210 0.0
35211 0.0
35212 0.0
35213 0.0
35214 0.0
35215 0.0
35216 0.0
35217 0.0
35218 0.0
35219 0.0
35220 0.27276999999999996
35221 0.0
35222 0.0
35223 0.0
35224 0.0
35225 0.0
35226 0.0
35227 0.0
35228 0.0
35229 0.0
35230 0.0
35231 0.0
35232 0.0
35233 0.0
35234 0.0
35235 0.0
35236 0.0
35237 0.0
35238 0.0
35239 0.0
35240 0.0
35241 0.0
35242 0.0
35243 0.0
35244 0.0
35245 0.0
35246 0.0
35247 0.0
35248 0.0
35249 0.0
35250 0.0
35251 0.0
35252 0.0
35253 0.0
35254 0.0
35255 0.27276999999999996
35256 0.0
35257 0.0
35258 0.0
35259 0.0
35260 0.27276999999999996
35261 0.0
35262 0.27276999999999996
35263 0.5455399999999999
35264 0.0
35265 0.0
35266 0.0
35267 0.0
35268 0.81831
35269 0.0
35270 0.0
35271 0.0
35272 0.0
35273 0.0
35274 0.0
35275 0.0
35276 0.0
35277 0.0
35278 0.27276999999999996
35279 0.0
35280 0.0
35281 0.0
35282 0.0
35283 0.0
35284 0.0
35285 0.0
35286 0.0
35287 0.0
35288 0.27276999999999996
35289 0.0
35290 0.0
35291 0.0
35292 0.0
35293 0.5455399999999999
35294 0.0
35295 0.0
35296 0.0
35297 0.0
35298 0.0
35299 0.0
35300 0.27276999999999996
35301 0.0
35302 0.0
35303 0.0
35304 0.0
35305 0.0
35306 0.0
35307 0.0
35308 0.0
35309 0.0
35310 0.0
35311 0.0
35312 0.0
35313 0.0
35314 0.0
35315 0.0
35316 0.0
35317 0.0
35318 0.0
35319 0.0
35320 0.0
35321 0.0
35322 0.0
35323 0.0
35324 0.0
35325 0.0
35326 0.0
35327 0.0
35328 0.27276999999999996
35329 0.0
35330 0.27276999999999996
35331 0.0
35332 0.0
35333 0.0
35334 0.0
35335 0.0
35336 0.0
35337 0.0
35338 0.0
35339 0.0
35340 0.0
35341 0.0
35342 0.0
35343 0.27276999999999996
35344 0.0
35345 0.0
35346 0.0
35347 0.0
35348 0.27276999999999996
35349 0.0
35350 0.0
35351 0.0
35352 0.0
35353 0.0
35354 0.0
35355 0.0
35356 0.0
35357 0.0
35358 0.0
35359 0.0
35360 0.0
35361 0.0
35362 0.0
35363 0.0
35364 0.0
35365 0.0
35366 0.0
35367 0.0
35368 0.0
35369 0.0
35370 0.0
35371 0.0
35372 0.0
35373 0.0
35374 0.0
35375 0.0
35376 0.0
35377 0.0
35378 0.0
35379 0.0
35380 0.0
35381 0.0
35382 0.0
35383 0.0
35384 0.0
35385 0.0
35386 0.0
35387 0.0
35388 0.0
35389 0.0
35390 0.0
35391 0.0
35392 0.0
35393 0.0
35394 0.0
35395 0.0
35396 0.0
35397 0.0
35398 0.0
35399 0.0
35400 0.0
35401 0.0
35402 0.0
35403 0.27276999999999996
35404 0.0
35405 0.0
35406 0.0
35407 0.0
35408 0.0
35409 0.0
35410 0.0
35411 0.0
35412 0.0
35413 0.0
35414 0.0
35415 0.0
35416 0.0
35417 0.0
35418 0.0
35419 0.0
35420 0.27276999999999996
35421 0.0
35422 0.0
35423 0.0
35424 0.0
35425 0.0
35426 0.0
35427 0.0
35428 0.0
35429 0.0
35430 0.27276999999999996
35431 0.0
35432 0.0
35433 0.0
35434 0.0
35435 0.0
35436 0.0
35437 0.0
35438 0.0
35439 0.27276999999999996
35440 0.0
35441 0.0
35442 0.0
35443 0.0
35444 0.0
35445 0.0
35446 0.0
35447 0.0
35448 0.0
35449 0.27276999999999996
35450 0.27276999999999996
35451 0.0
35452 0.0
35453 0.0
35454 0.0
35455 0.0
35456 0.0
35457 0.0
35458 0.0
35459 0.0
35460 0.0
35461 0.0
35462 0.0
35463 0.0
35464 0.0
35465 0.0
35466 0.0
35467 0.0
35468 0.0
35469 0.0
35470 0.0
35471 0.0
35472 0.0
35473 0.0
35474 0.0
35475 0.0
35476 0.0
35477 0.0
35478 0.0
35479 0.0
35480 0.0
35481 0.0
35482 0.0
35483 0.0
35484 0.0
35485 0.0
35486 0.0
35487 0.0
35488 0.0
35489 0.0
35490 0.0
35491 0.0
35492 0.0
35493 0.0
35494 0.0
35495 0.0
35496 0.0
35497 0.0
35498 0.0
35499 0.0
35500 0.0
35501 0.0
35502 0.0
35503 0.0
35504 0.0
35505 0.0
35506 0.0
35507 0.0
35508 0.5455399999999999
35509 0.0
35510 0.0
35511 0.0
35512 0.0
35513 0.0
35514 0.0
35515 0.0
35516 0.0
35517 0.0
35518 0.27276999999999996
35519 0.0
35520 0.0
35521 0.0
35522 0.0
35523 0.0
35524 0.0
35525 0.0
35526 0.0
35527 0.0
35528 0.0
35529 0.0
35530 0.0
35531 0.0
35532 0.0
35533 0.0
35534 0.0
35535 0.0
35536 0.0
35537 0.0
35538 0.0
35539 0.0
35540 0.0
35541 0.0
35542 0.0
35543 0.0
35544 0.0
35545 0.0
35546 0.0
35547 0.0
35548 0.0
35549 0.0
35550 0.0
35551 0.0
35552 0.0
35553 0.0
35554 0.0
35555 0.0
35556 0.0
35557 0.0
35558 0.0
35559 0.0
35560 0.0
35561 0.0
35562 0.27276999999999996
35563 0.0
35564 0.0
35565 0.0
35566 0.0
35567 0.0
35568 0.27276999999999996
35569 0.0
35570 0.0
35571 0.0
35572 0.0
35573 0.0
35574 0.27276999999999996
35575 0.0
35576 0.0
35577 0.0
35578 0.0
35579 0.0
35580 0.0
35581 0.0
35582 0.0
35583 0.0
35584 0.0
35585 0.0
35586 0.5455399999999999
35587 0.0
35588 0.0
35589 0.0
35590 0.0
35591 0.0
35592 0.0
35593 0.0
35594 0.0
35595 0.0
35596 0.27276999999999996
35597 0.0
35598 0.27276999999999996
35599 0.0
35600 0.0
35601 0.27276999999999996
35602 0.0
35603 0.0
35604 0.0
35605 0.0
35606 0.0
35607 0.0
35608 0.0
35609 0.0
35610 0.0
35611 0.0
35612 0.0
35613 0.0
35614 0.0
35615 0.0
35616 0.27276999999999996
35617 0.0
35618 0.0
35619 0.0
35620 0.0
35621 0.0
35622 0.0
35623 0.0
35624 0.0
35625 0.27276999999999996
35626 0.0
35627 0.0
35628 0.0
35629 0.0
35630 0.0
35631 0.0
35632 0.0
35633 0.0
35634 0.0
35635 0.0
35636 0.0
35637 0.0
35638 0.0
35639 0.0
35640 0.0
35641 0.0
35642 0.0
35643 0.0
35644 0.0
35645 0.0
35646 0.0
35647 0.27276999999999996
35648 0.0
35649 0.0
35650 0.0
35651 0.0
35652 0.0
35653 0.0
35654 0.0
35655 0.0
35656 0.0
35657 0.0
35658 0.0
35659 0.27276999999999996
35660 0.0
35661 0.0
35662 0.0
35663 0.0
35664 0.0
35665 0.0
35666 0.0
35667 0.0
35668 0.0
35669 0.0
35670 0.0
35671 0.0
35672 0.0
35673 0.0
35674 0.0
35675 0.0
35676 0.0
35677 0.0
35678 0.0
35679 0.0
35680 0.0
35681 0.0
35682 0.27276999999999996
35683 0.0
35684 0.0
35685 0.0
35686 0.27276999999999996
35687 0.0
35688 0.0
35689 0.0
35690 0.0
35691 0.0
35692 0.0
35693 0.0
35694 0.0
35695 0.27276999999999996
35696 0.0
35697 0.0
35698 0.0
35699 0.0
35700 0.0
35701 0.0
35702 0.0
35703 0.5455399999999999
35704 0.0
35705 0.0
35706 0.0
35707 0.0
35708 0.0
35709 0.0
35710 0.0
35711 0.0
35712 0.27276999999999996
35713 0.0
35714 0.0
35715 0.0
35716 0.0
35717 0.0
35718 0.0
35719 0.0
35720 0.0
35721 0.0
35722 0.0
35723 0.0
35724 0.0
35725 0.0
35726 0.0
35727 0.0
35728 0.0
35729 0.0
35730 0.0
35731 0.0
35732 0.0
35733 0.0
35734 0.0
35735 0.27276999999999996
35736 0.0
35737 0.0
35738 0.0
35739 0.0
35740 0.0
35741 0.0
35742 0.0
35743 0.27276999999999996
35744 0.0
35745 0.0
35746 0.0
35747 0.0
35748 0.0
35749 0.0
35750 0.0
35751 0.0
35752 0.0
35753 0.0
35754 0.0
35755 0.0
35756 0.0
35757 0.0
35758 0.0
35759 0.0
35760 0.0
35761 0.27276999999999996
35762 0.0
35763 0.27276999999999996
35764 0.0
35765 0.0
35766 0.0
35767 0.0
35768 0.0
35769 0.27276999999999996
35770 0.0
35771 0.0
35772 0.0
35773 0.0
35774 0.0
35775 0.0
35776 0.0
35777 0.0
35778 0.27276999999999996
35779 0.0
35780 0.0
35781 0.0
35782 0.0
35783 0.0
35784 0.0
35785 0.0
35786 0.0
35787 0.0
35788 0.0
35789 0.0
35790 0.0
35791 0.0
35792 0.0
35793 0.0
35794 0.27276999999999996
35795 0.0
35796 0.0
35797 0.0
35798 0.0
35799 0.27276999999999996
35800 0.0
35801 0.0
35802 0.0
35803 0.0
35804 0.0
35805 0.27276999999999996
35806 0.0
35807 0.0
35808 0.0
35809 0.0
35810 0.27276999999999996
35811 0.0
35812 0.0
35813 0.0
35814 0.0
35815 0.0
35816 0.0
35817 0.27276999999999996
35818 0.0
35819 0.0
35820 0.0
35821 0.0
35822 0.0
35823 0.0
35824 0.0
35825 0.0
35826 0.0
35827 0.0
35828 0.0
[truncated: 2,426,623 more chars]
