# Supplementary material for: Adenovirus maturation establishes the transcription competent packaging of its genome
Source: EMBO Rep. 2025 Oct 21;26(22):5589–611. doi: 10.1038/s44319-025-00598-z (PMC12635127; doi:10.1038/s44319-025-00598-z)
Supplement: Supplementary file 3 — Source data Fig. 2 [file 44319_2025_598_MOESM3_ESM.zip › figure2/CDE/yeast_bar1delta_free/XIV.wig]

variableStep chrom=chrXIV
1 0.0
2 0.0
3 0.0
4 0.0
5 0.0
6 0.0
7 0.0
8 0.0
9 0.0
10 0.0
11 0.0
12 0.0
13 0.0
14 0.0
15 0.0
16 0.0
17 0.0
18 0.0
19 0.0
20 0.0
21 0.0
22 0.0
23 0.0
24 0.0
25 0.0
26 0.0
27 0.0
28 0.0
29 0.0
30 0.0
31 0.0
32 0.0
33 0.0
34 0.0
35 0.0
36 0.0
37 0.0
38 0.0
39 0.0
40 0.0
41 0.0
42 0.0
43 0.0
44 0.0
45 0.0
46 0.0
47 0.0
48 0.0
49 0.0
50 0.0
51 0.0
52 0.0
53 0.0
54 0.0
55 0.0
56 0.0
57 0.0
58 0.0
59 0.0
60 0.0
61 0.0
62 0.0
63 0.0
64 0.0
65 0.0
66 0.0
67 0.0
68 0.0
69 0.0
70 0.0
71 0.0
72 0.0
73 0.0
74 0.0
75 0.0
76 0.0
77 0.0
78 0.0
79 0.0
80 0.0
81 0.0
82 0.0
83 0.0
84 0.0
85 0.0
86 0.0
87 0.0
88 0.0
89 0.0
90 0.0
91 0.0
92 0.0
93 0.0
94 0.0
95 0.0
96 0.0
97 0.0
98 0.0
99 0.0
100 0.0
101 0.0
102 0.0
103 0.0
104 0.0
105 0.0
106 0.0
107 0.0
108 0.0
109 0.0
110 0.0
111 0.0
112 0.0
113 0.0
114 0.0
115 0.0
116 0.0
117 0.0
118 0.0
119 0.0
120 0.0
121 0.0
122 0.0
123 0.0
124 0.0
125 0.0
126 0.0
127 0.0
128 0.0
129 0.0
130 0.0
131 0.0
132 0.0
133 0.0
134 0.0
135 0.0
136 0.0
137 0.0
138 0.0
139 0.0
140 0.0
141 0.0
142 0.0
143 0.0
144 0.0
145 0.0
146 0.0
147 0.0
148 0.0
149 0.0
150 0.0
151 0.0
152 0.0
153 0.0
154 0.0
155 0.0
156 0.0
157 0.0
158 0.0
159 0.0
160 0.0
161 0.0
162 0.0
163 0.0
164 0.0
165 0.0
166 0.0
167 0.0
168 0.0
169 0.0
170 0.0
171 0.0
172 0.0
173 0.0
174 0.0
175 0.0
176 0.0
177 0.0
178 0.0
179 0.0
180 0.0
181 0.0
182 0.0
183 0.0
184 0.0
185 0.0
186 0.0
187 0.0
188 0.0
189 0.0
190 0.0
191 0.0
192 0.0
193 0.0
194 0.0
195 0.0
196 0.0
197 0.0
198 0.0
199 0.0
200 0.0
201 0.0
202 0.0
203 0.0
204 0.0
205 0.0
206 0.0
207 0.0
208 0.0
209 0.0
210 0.0
211 0.0
212 0.0
213 0.0
214 0.0
215 0.0
216 0.0
217 0.0
218 0.0
219 0.0
220 0.0
221 0.0
222 0.0
223 0.0
224 0.0
225 0.0
226 0.0
227 0.0
228 0.0
229 0.0
230 0.0
231 0.0
232 0.0
233 0.0
234 0.0
235 0.0
236 0.0
237 0.0
238 0.0
239 0.0
240 0.0
241 0.0
242 0.0
243 0.0
244 0.0
245 0.0
246 0.0
247 0.0
248 0.0
249 0.0
250 0.0
251 0.0
252 0.0
253 0.0
254 0.0
255 0.0
256 0.0
257 0.0
258 0.0
259 0.0
260 0.0
261 0.0
262 0.0
263 0.0
264 0.0
265 0.0
266 0.0
267 0.0
268 0.0
269 0.0
270 0.0
271 0.0
272 0.0
273 0.0
274 0.0
275 0.0
276 0.0
277 0.0
278 0.0
279 0.0
280 0.0
281 0.0
282 0.0
283 0.0
284 0.0
285 0.0
286 0.0
287 0.0
288 0.0
289 0.0
290 0.0
291 0.0
292 0.0
293 0.0
294 0.0
295 0.0
296 0.0
297 0.0
298 0.0
299 0.0
300 0.0
301 0.0
302 0.0
303 0.0
304 0.0
305 0.0
306 0.0
307 0.0
308 0.0
309 0.0
310 0.0
311 0.0
312 0.0
313 0.0
314 0.0
315 0.0
316 0.0
317 0.0
318 0.0
319 0.0
320 0.0
321 0.0
322 0.0
323 0.0
324 0.0
325 0.0
326 0.0
327 0.0
328 0.0
329 0.0
330 0.0
331 0.0
332 0.0
333 0.0
334 0.0
335 0.0
336 0.0
337 0.0
338 0.0
339 0.0
340 0.0
341 0.0
342 0.0
343 0.0
344 0.0
345 0.0
346 0.0
347 0.0
348 0.0
349 0.0
350 0.0
351 0.0
352 0.0
353 0.0
354 0.0
355 0.0
356 0.0
357 0.0
358 0.0
359 0.0
360 0.0
361 0.0
362 0.0
363 0.0
364 0.0
365 0.0
366 0.0
367 0.0
368 0.0
369 0.0
370 0.0
371 0.0
372 0.0
373 0.0
374 0.0
375 0.0
376 0.0
377 0.0
378 0.0
379 0.0
380 0.0
381 0.0
382 0.0
383 0.0
384 0.0
385 0.0
386 0.0
387 0.0
388 0.0
389 0.0
390 0.0
391 0.0
392 0.0
393 0.0
394 0.0
395 0.0
396 0.0
397 0.0
398 0.0
399 0.0
400 0.0
401 0.0
402 0.0
403 0.0
404 0.0
405 0.0
406 0.0
407 0.0
408 0.0
409 0.0
410 0.0
411 0.0
412 0.0
413 0.0
414 0.0
415 0.0
416 0.0
417 0.0
418 0.0
419 0.0
420 0.0
421 0.0
422 0.0
423 0.0
424 0.0
425 0.0
426 0.0
427 0.0
428 0.0
429 0.0
430 0.0
431 0.0
432 0.0
433 0.0
434 0.0
435 0.0
436 0.0
437 0.0
438 0.0
439 0.0
440 0.0
441 0.0
442 0.0
443 0.0
444 0.0
445 0.0
446 0.0
447 0.0
448 0.0
449 0.0
450 0.0
451 0.0
452 0.0
453 0.0
454 0.0
455 0.0
456 0.0
457 0.0
458 0.0
459 0.0
460 0.0
461 0.0
462 0.0
463 0.0
464 0.0
465 0.0
466 0.0
467 0.0
468 0.0
469 0.0
470 0.0
471 0.0
472 0.0
473 0.0
474 0.0
475 0.0
476 0.0
477 0.0
478 0.0
479 0.0
480 0.0
481 0.0
482 0.0
483 0.0
484 0.0
485 0.0
486 0.0
487 0.0
488 0.0
489 0.0
490 0.0
491 0.0
492 0.0
493 0.0
494 0.0
495 0.0
496 0.0
497 0.0
498 0.0
499 0.0
500 0.0
501 0.0
502 0.0
503 0.0
504 0.0
505 0.0
506 0.0
507 0.0
508 0.0
509 0.0
510 0.0
511 0.0
512 0.0
513 0.0
514 0.0
515 0.0
516 0.0
517 0.0
518 0.0
519 0.0
520 0.0
521 0.0
522 0.0
523 0.0
524 0.0
525 0.0
526 0.0
527 0.0
528 0.0
529 0.0
530 0.0
531 0.0
532 0.0
533 0.0
534 0.0
535 0.0
536 0.0
537 0.0
538 0.0
539 0.0
540 0.0
541 0.0
542 0.0
543 0.0
544 0.0
545 0.0
546 0.0
547 0.0
548 0.0
549 0.0
550 0.0
551 0.0
552 0.0
553 0.0
554 0.0
555 0.0
556 0.0
557 0.0
558 0.0
559 0.0
560 0.0
561 0.0
562 0.0
563 0.0
564 0.0
565 0.0
566 0.0
567 0.0
568 0.0
569 0.0
570 0.0
571 0.0
572 0.0
573 0.0
574 0.0
575 0.0
576 0.0
577 0.0
578 0.0
579 0.0
580 0.0
581 0.0
582 0.0
583 0.0
584 0.0
585 0.0
586 0.0
587 0.0
588 0.0
589 0.0
590 0.0
591 0.0
592 0.0
593 0.0
594 0.0
595 0.0
596 0.0
597 0.0
598 0.0
599 0.0
600 0.0
601 0.0
602 0.0
603 0.0
604 0.0
605 0.0
606 0.0
607 0.0
608 0.0
609 0.0
610 0.0
611 0.0
612 0.0
613 0.0
614 0.0
615 0.0
616 0.0
617 0.0
618 0.0
619 0.0
620 0.0
621 0.0
622 0.0
623 0.0
624 0.0
625 0.0
626 0.0
627 0.0
628 0.0
629 0.0
630 0.0
631 0.0
632 0.0
633 0.0
634 0.0
635 0.0
636 0.0
637 0.0
638 0.0
639 0.0
640 0.0
641 0.0
642 0.0
643 0.0
644 0.0
645 0.0
646 0.0
647 0.0
648 0.0
649 0.0
650 0.0
651 0.0
652 0.0
653 0.0
654 0.0
655 0.0
656 0.0
657 0.0
658 0.0
659 0.0
660 0.0
661 0.0
662 0.0
663 0.0
664 0.0
665 0.0
666 0.0
667 0.0
668 0.0
669 0.0
670 0.0
671 0.0
672 0.0
673 0.0
674 0.0
675 0.0
676 0.0
677 0.0
678 0.0
679 0.0
680 0.0
681 0.0
682 0.0
683 0.0
684 0.0
685 0.0
686 0.0
687 0.0
688 0.0
689 0.0
690 0.0
691 0.0
692 0.0
693 0.0
694 0.0
695 0.0
696 0.0
697 0.0
698 0.0
699 0.0
700 0.0
701 0.0
702 0.0
703 0.0
704 0.0
705 0.0
706 0.0
707 0.0
708 0.0
709 0.0
710 0.0
711 0.0
712 0.0
713 0.0
714 0.0
715 0.0
716 0.0
717 0.0
718 0.0
719 0.0
720 0.0
721 0.0
722 0.0
723 0.0
724 0.0
725 0.0
726 0.0
727 0.0
728 0.0
729 0.0
730 0.0
731 0.0
732 0.0
733 0.0
734 0.0
735 0.0
736 0.0
737 0.0
738 0.0
739 0.0
740 0.0
741 0.0
742 0.0
743 0.0
744 0.0
745 0.0
746 0.0
747 0.0
748 0.0
749 0.0
750 0.0
751 0.0
752 0.0
753 0.0
754 0.0
755 0.0
756 0.0
757 0.0
758 0.0
759 0.0
760 0.0
761 0.0
762 0.0
763 0.0
764 0.0
765 0.0
766 0.0
767 0.0
768 0.0
769 0.0
770 0.0
771 0.0
772 0.0
773 0.0
774 0.0
775 0.0
776 0.0
777 0.0
778 0.0
779 0.0
780 0.0
781 0.0
782 0.0
783 0.0
784 0.0
785 0.0
786 0.0
787 0.0
788 0.0
789 0.0
790 0.0
791 0.0
792 0.0
793 0.0
794 0.0
795 0.0
796 0.0
797 0.0
798 0.0
799 0.0
800 0.0
801 0.0
802 0.0
803 0.0
804 0.0
805 0.0
806 0.0
807 0.0
808 0.0
809 0.0
810 0.0
811 0.0
812 0.0
813 0.0
814 0.0
815 0.0
816 0.0
817 0.0
818 0.0
819 0.0
820 0.0
821 0.0
822 0.0
823 0.0
824 0.0
825 0.0
826 0.0
827 0.0
828 0.0
829 0.0
830 0.0
831 0.0
832 0.0
833 0.0
834 0.0
835 0.0
836 0.0
837 0.0
838 0.0
839 0.0
840 0.0
841 0.0
842 0.0
843 0.0
844 0.0
845 0.0
846 0.0
847 0.0
848 0.0
849 0.0
850 0.0
851 0.0
852 0.0
853 0.0
854 0.0
855 0.0
856 0.0
857 0.0
858 0.0
859 0.0
860 0.0
861 0.0
862 0.0
863 0.0
864 0.0
865 0.0
866 0.0
867 0.0
868 0.0
869 0.0
870 0.0
871 0.0
872 0.0
873 0.0
874 0.0
875 0.0
876 0.0
877 0.0
878 0.0
879 0.0
880 0.0
881 0.0
882 0.0
883 0.0
884 0.0
885 0.0
886 0.0
887 0.0
888 0.0
889 0.0
890 0.0
891 0.0
892 0.0
893 0.0
894 0.0
895 0.0
896 0.0
897 0.0
898 0.0
899 0.0
900 0.0
901 0.0
902 0.0
903 0.0
904 0.0
905 0.0
906 0.0
907 0.0
908 0.0
909 0.0
910 0.0
911 0.0
912 0.0
913 0.0
914 0.0
915 0.0
916 0.0
917 0.0
918 0.0
919 0.0
920 0.0
921 0.0
922 0.0
923 0.0
924 0.0
925 0.0
926 0.0
927 0.0
928 0.0
929 0.0
930 0.0
931 0.0
932 0.0
933 0.0
934 0.0
935 0.0
936 0.0
937 0.0
938 0.0
939 0.0
940 0.0
941 0.0
942 0.0
943 0.0
944 0.0
945 0.0
946 0.0
947 0.0
948 0.0
949 0.0
950 0.0
951 0.0
952 0.0
953 0.0
954 0.0
955 0.0
956 0.0
957 0.0
958 0.0
959 0.0
960 0.0
961 0.0
962 0.0
963 0.0
964 0.0
965 0.0
966 0.0
967 0.0
968 0.0
969 0.0
970 0.0
971 0.0
972 0.0
973 0.0
974 0.0
975 0.0
976 0.0
977 0.0
978 0.0
979 0.0
980 0.0
981 0.0
982 0.0
983 0.0
984 0.0
985 0.0
986 0.0
987 0.0
988 0.0
989 0.0
990 0.0
991 0.0
992 0.0
993 0.0
994 0.0
995 0.0
996 0.0
997 0.0
998 0.0
999 0.0
1000 0.0
1001 0.0
1002 0.0
1003 0.0
1004 0.0
1005 0.0
1006 0.0
1007 0.0
1008 0.0
1009 0.0
1010 0.0
1011 0.0
1012 0.0
1013 0.0
1014 0.0
1015 0.0
1016 0.0
1017 0.0
1018 0.0
1019 0.0
1020 0.0
1021 0.0
1022 0.0
1023 0.0
1024 0.0
1025 0.0
1026 0.0
1027 0.0
1028 0.0
1029 0.0
1030 0.0
1031 0.0
1032 0.0
1033 0.0
1034 0.0
1035 0.0
1036 0.0
1037 0.0
1038 0.0
1039 0.0
1040 0.0
1041 0.0
1042 0.0
1043 0.0
1044 0.0
1045 0.0
1046 0.0
1047 0.0
1048 0.0
1049 0.0
1050 0.0
1051 0.0
1052 0.0
1053 0.0
1054 0.0
1055 0.0
1056 0.0
1057 0.0
1058 0.0
1059 0.0
1060 0.0
1061 0.0
1062 0.0
1063 0.0
1064 0.0
1065 0.0
1066 0.0
1067 0.0
1068 0.0
1069 0.0
1070 0.0
1071 0.0
1072 0.0
1073 0.0
1074 0.0
1075 0.0
1076 0.0
1077 0.0
1078 0.0
1079 0.0
1080 0.0
1081 0.0
1082 0.0
1083 0.0
1084 0.0
1085 0.0
1086 0.0
1087 0.0
1088 0.0
1089 0.0
1090 0.0
1091 0.0
1092 0.0
1093 0.0
1094 0.0
1095 0.0
1096 0.0
1097 0.0
1098 0.0
1099 0.0
1100 0.0
1101 0.0
1102 0.0
1103 0.0
1104 0.0
1105 0.0
1106 0.0
1107 0.0
1108 0.0
1109 0.0
1110 0.0
1111 0.0
1112 0.0
1113 0.0
1114 0.0
1115 0.0
1116 0.0
1117 0.0
1118 0.0
1119 0.0
1120 0.0
1121 0.0
1122 0.0
1123 0.0
1124 0.0
1125 0.0
1126 0.0
1127 0.0
1128 0.0
1129 0.0
1130 0.0
1131 0.0
1132 0.0
1133 0.0
1134 0.0
1135 0.0
1136 0.0
1137 0.0
1138 0.0
1139 0.0
1140 0.0
1141 0.0
1142 0.0
1143 0.0
1144 0.0
1145 0.0
1146 0.0
1147 0.0
1148 0.0
1149 0.0
1150 0.0
1151 0.0
1152 0.0
1153 0.0
1154 0.0
1155 0.0
1156 0.0
1157 0.0
1158 0.0
1159 0.0
1160 0.0
1161 0.0
1162 0.0
1163 0.0
1164 0.0
1165 0.0
1166 0.0
1167 0.0
1168 0.0
1169 0.0
1170 0.0
1171 0.0
1172 0.0
1173 0.0
1174 0.0
1175 0.0
1176 0.0
1177 0.0
1178 0.0
1179 0.0
1180 0.0
1181 0.0
1182 0.0
1183 0.0
1184 0.0
1185 0.0
1186 0.0
1187 0.0
1188 0.0
1189 0.0
1190 0.0
1191 0.0
1192 0.0
1193 0.0
1194 0.0
1195 0.0
1196 0.0
1197 0.0
1198 0.0
1199 0.0
1200 0.0
1201 0.0
1202 0.0
1203 0.0
1204 0.0
1205 0.0
1206 0.0
1207 0.0
1208 0.0
1209 0.0
1210 0.0
1211 0.0
1212 0.0
1213 0.0
1214 0.0
1215 0.0
1216 0.0
1217 0.0
1218 0.0
1219 0.0
1220 0.0
1221 0.0
1222 0.0
1223 0.0
1224 0.0
1225 0.0
1226 0.0
1227 0.0
1228 0.0
1229 0.0
1230 0.0
1231 0.0
1232 0.0
1233 0.0
1234 0.0
1235 0.0
1236 0.0
1237 0.0
1238 0.0
1239 0.0
1240 0.0
1241 0.0
1242 0.0
1243 0.0
1244 0.0
1245 0.0
1246 0.0
1247 0.0
1248 0.0
1249 0.0
1250 0.0
1251 0.0
1252 0.0
1253 0.0
1254 0.0
1255 0.0
1256 0.0
1257 0.0
1258 0.0
1259 0.0
1260 0.0
1261 0.0
1262 0.0
1263 0.0
1264 0.0
1265 0.0
1266 0.0
1267 0.0
1268 0.0
1269 0.0
1270 0.0
1271 0.0
1272 0.0
1273 0.0
1274 0.0
1275 0.0
1276 0.0
1277 0.0
1278 0.0
1279 0.0
1280 0.0
1281 0.0
1282 0.0
1283 0.0
1284 0.0
1285 0.0
1286 0.0
1287 0.0
1288 0.0
1289 0.0
1290 0.0
1291 0.0
1292 0.0
1293 0.0
1294 0.0
1295 0.0
1296 0.0
1297 0.0
1298 0.0
1299 0.0
1300 0.0
1301 0.0
1302 0.0
1303 0.0
1304 0.0
1305 0.0
1306 0.0
1307 0.0
1308 0.0
1309 0.0
1310 0.0
1311 0.0
1312 0.0
1313 0.0
1314 0.0
1315 0.0
1316 0.0
1317 0.0
1318 0.0
1319 0.0
1320 0.0
1321 0.0
1322 0.0
1323 0.0
1324 0.0
1325 0.0
1326 0.0
1327 0.0
1328 0.0
1329 0.0
1330 0.0
1331 0.0
1332 0.0
1333 0.0
1334 0.0
1335 0.0
1336 0.0
1337 0.0
1338 0.0
1339 0.0
1340 0.0
1341 0.0
1342 0.0
1343 0.0
1344 0.0
1345 0.0
1346 0.0
1347 0.0
1348 0.0
1349 0.0
1350 0.0
1351 0.0
1352 0.0
1353 0.0
1354 0.0
1355 0.0
1356 0.0
1357 0.0
1358 0.0
1359 0.0
1360 0.0
1361 0.0
1362 0.0
1363 0.0
1364 0.0
1365 0.0
1366 0.0
1367 0.0
1368 0.0
1369 0.0
1370 0.0
1371 0.0
1372 0.0
1373 0.0
1374 0.0
1375 0.0
1376 0.0
1377 0.0
1378 0.0
1379 0.0
1380 0.0
1381 0.0
1382 0.0
1383 0.0
1384 0.0
1385 0.0
1386 0.0
1387 0.0
1388 0.0
1389 0.0
1390 0.0
1391 0.0
1392 0.0
1393 0.0
1394 0.0
1395 0.0
1396 0.0
1397 0.0
1398 0.0
1399 0.0
1400 0.0
1401 0.0
1402 0.0
1403 0.0
1404 0.0
1405 0.0
1406 0.0
1407 0.0
1408 0.0
1409 0.0
1410 0.0
1411 0.0
1412 0.0
1413 0.0
1414 0.0
1415 0.0
1416 0.0
1417 0.0
1418 0.0
1419 0.0
1420 0.0
1421 0.0
1422 0.0
1423 0.0
1424 0.0
1425 0.0
1426 0.0
1427 0.0
1428 0.0
1429 0.0
1430 0.0
1431 0.0
1432 0.0
1433 0.0
1434 0.0
1435 0.0
1436 0.0
1437 0.0
1438 0.0
1439 0.0
1440 0.0
1441 0.0
1442 0.0
1443 0.0
1444 0.0
1445 0.0
1446 0.0
1447 0.0
1448 0.0
1449 0.0
1450 0.0
1451 0.0
1452 0.0
1453 0.0
1454 0.0
1455 0.0
1456 0.0
1457 0.0
1458 0.0
1459 0.0
1460 0.0
1461 0.0
1462 0.0
1463 0.0
1464 0.0
1465 0.0
1466 0.0
1467 0.0
1468 0.0
1469 0.0
1470 0.0
1471 0.0
1472 0.0
1473 0.0
1474 0.0
1475 0.0
1476 0.0
1477 0.0
1478 0.0
1479 0.0
1480 0.0
1481 0.0
1482 0.0
1483 0.0
1484 0.0
1485 0.0
1486 0.0
1487 0.0
1488 0.0
1489 0.0
1490 0.0
1491 0.0
1492 0.0
1493 0.0
1494 0.0
1495 0.0
1496 0.0
1497 0.0
1498 0.0
1499 0.0
1500 0.0
1501 0.0
1502 0.0
1503 0.0
1504 0.0
1505 0.0
1506 0.0
1507 0.0
1508 0.0
1509 0.0
1510 0.0
1511 0.0
1512 0.0
1513 0.0
1514 0.0
1515 0.0
1516 0.0
1517 0.0
1518 0.0
1519 0.0
1520 0.0
1521 0.0
1522 0.0
1523 0.0
1524 0.0
1525 0.0
1526 0.0
1527 0.0
1528 0.0
1529 0.0
1530 0.0
1531 0.0
1532 0.0
1533 0.0
1534 0.0
1535 0.0
1536 0.0
1537 0.0
1538 0.0
1539 0.0
1540 0.0
1541 0.0
1542 0.0
1543 0.0
1544 0.0
1545 0.0
1546 0.0
1547 0.0
1548 0.0
1549 0.0
1550 0.0
1551 0.0
1552 0.0
1553 0.0
1554 0.0
1555 0.0
1556 0.0
1557 0.0
1558 0.0
1559 0.0
1560 0.0
1561 0.0
1562 0.0
1563 0.0
1564 0.0
1565 0.0
1566 0.0
1567 0.0
1568 0.0
1569 0.0
1570 0.0
1571 0.0
1572 0.0
1573 0.0
1574 0.0
1575 0.0
1576 0.0
1577 0.0
1578 0.0
1579 0.0
1580 0.0
1581 0.0
1582 0.0
1583 0.0
1584 0.0
1585 0.0
1586 0.0
1587 0.0
1588 0.0
1589 0.0
1590 0.0
1591 0.0
1592 0.0
1593 0.0
1594 0.0
1595 0.0
1596 0.0
1597 0.0
1598 0.0
1599 0.0
1600 0.0
1601 0.0
1602 0.0
1603 0.0
1604 0.0
1605 0.0
1606 0.0
1607 0.0
1608 0.0
1609 0.0
1610 0.0
1611 0.0
1612 0.0
1613 0.0
1614 0.0
1615 0.0
1616 0.0
1617 0.0
1618 0.0
1619 0.0
1620 0.0
1621 0.0
1622 0.0
1623 0.0
1624 0.0
1625 0.0
1626 0.0
1627 0.0
1628 0.0
1629 0.0
1630 0.0
1631 0.0
1632 0.0
1633 0.0
1634 0.0
1635 0.0
1636 0.0
1637 0.0
1638 0.0
1639 0.0
1640 0.0
1641 0.0
1642 0.0
1643 0.0
1644 0.0
1645 0.0
1646 0.0
1647 0.0
1648 0.0
1649 0.0
1650 0.0
1651 0.0
1652 0.0
1653 0.0
1654 0.0
1655 0.0
1656 0.0
1657 0.0
1658 0.0
1659 0.0
1660 0.0
1661 0.0
1662 0.0
1663 0.0
1664 0.0
1665 0.0
1666 0.0
1667 0.0
1668 0.0
1669 0.0
1670 0.0
1671 0.0
1672 0.0
1673 0.0
1674 0.0
1675 0.0
1676 0.0
1677 0.0
1678 0.0
1679 0.0
1680 0.0
1681 0.0
1682 0.0
1683 0.0
1684 0.0
1685 0.0
1686 0.0
1687 0.0
1688 0.0
1689 0.0
1690 0.0
1691 0.0
1692 0.0
1693 0.0
1694 0.0
1695 0.0
1696 0.0
1697 0.0
1698 0.0
1699 0.0
1700 0.0
1701 0.0
1702 0.0
1703 0.0
1704 0.0
1705 0.0
1706 0.0
1707 0.0
1708 0.0
1709 0.0
1710 0.0
1711 0.0
1712 0.0
1713 0.0
1714 0.0
1715 0.0
1716 0.0
1717 0.0
1718 0.0
1719 0.0
1720 0.0
1721 0.0
1722 0.0
1723 0.0
1724 0.0
1725 0.0
1726 0.0
1727 0.0
1728 0.0
1729 0.0
1730 0.0
1731 0.0
1732 0.0
1733 0.0
1734 0.0
1735 0.0
1736 0.0
1737 0.0
1738 0.0
1739 0.0
1740 0.0
1741 0.0
1742 0.0
1743 0.0
1744 0.0
1745 0.0
1746 0.0
1747 0.0
1748 0.0
1749 0.0
1750 0.0
1751 0.0
1752 0.0
1753 0.0
1754 0.0
1755 0.0
1756 0.0
1757 0.0
1758 0.0
1759 0.0
1760 0.0
1761 0.0
1762 0.0
1763 0.0
1764 0.0
1765 0.0
1766 0.0
1767 0.0
1768 0.0
1769 0.0
1770 0.0
1771 0.0
1772 0.0
1773 0.0
1774 0.0
1775 0.0
1776 0.0
1777 0.0
1778 0.0
1779 0.0
1780 0.0
1781 0.0
1782 0.0
1783 0.0
1784 0.0
1785 0.0
1786 0.0
1787 0.0
1788 0.0
1789 0.0
1790 0.0
1791 0.0
1792 0.0
1793 0.0
1794 0.0
1795 0.0
1796 0.0
1797 0.0
1798 0.0
1799 0.0
1800 0.0
1801 0.0
1802 0.0
1803 0.0
1804 0.0
1805 0.0
1806 0.0
1807 0.0
1808 0.0
1809 0.0
1810 0.0
1811 0.0
1812 0.0
1813 0.0
1814 0.0
1815 0.0
1816 0.0
1817 0.0
1818 0.0
1819 0.0
1820 0.0
1821 0.0
1822 0.0
1823 0.0
1824 0.0
1825 0.0
1826 0.0
1827 0.0
1828 0.0
1829 0.0
1830 0.0
1831 0.0
1832 0.0
1833 0.0
1834 0.0
1835 0.0
1836 0.0
1837 0.0
1838 0.0
1839 0.0
1840 0.0
1841 0.0
1842 0.0
1843 0.0
1844 0.0
1845 0.0
1846 0.0
1847 0.0
1848 0.0
1849 0.0
1850 0.0
1851 0.0
1852 0.0
1853 0.0
1854 0.0
1855 0.0
1856 0.0
1857 0.0
1858 0.0
1859 0.0
1860 0.0
1861 0.0
1862 0.0
1863 0.0
1864 0.0
1865 0.0
1866 0.0
1867 0.0
1868 0.0
1869 0.0
1870 0.0
1871 0.0
1872 0.0
1873 0.0
1874 0.0
1875 0.0
1876 0.0
1877 0.0
1878 0.0
1879 0.0
1880 0.0
1881 0.0
1882 0.0
1883 0.0
1884 0.0
1885 0.0
1886 0.0
1887 0.0
1888 0.0
1889 0.0
1890 0.0
1891 0.0
1892 0.0
1893 0.0
1894 0.0
1895 0.0
1896 0.0
1897 0.0
1898 0.0
1899 0.0
1900 0.0
1901 0.0
1902 0.0
1903 0.0
1904 0.0
1905 0.0
1906 0.0
1907 0.0
1908 0.0
1909 0.0
1910 0.0
1911 0.0
1912 0.0
1913 0.0
1914 0.0
1915 0.0
1916 0.0
1917 0.0
1918 0.0
1919 0.0
1920 0.0
1921 0.0
1922 0.0
1923 0.0
1924 0.0
1925 0.0
1926 0.0
1927 0.0
1928 0.0
1929 0.0
1930 0.0
1931 0.0
1932 0.0
1933 0.0
1934 0.0
1935 0.0
1936 0.0
1937 0.0
1938 0.0
1939 0.0
1940 0.0
1941 0.0
1942 0.0
1943 0.0
1944 0.0
1945 0.0
1946 0.0
1947 0.0
1948 0.0
1949 0.0
1950 0.0
1951 0.0
1952 0.0
1953 0.0
1954 0.0
1955 0.0
1956 0.0
1957 0.0
1958 0.0
1959 0.0
1960 0.0
1961 0.0
1962 0.0
1963 0.0
1964 0.0
1965 0.0
1966 0.0
1967 0.0
1968 0.0
1969 0.0
1970 0.0
1971 0.0
1972 0.0
1973 0.0
1974 0.0
1975 0.0
1976 0.0
1977 0.0
1978 0.0
1979 0.0
1980 0.0
1981 0.0
1982 0.0
1983 0.0
1984 0.0
1985 0.0
1986 0.0
1987 0.0
1988 0.0
1989 0.0
1990 0.0
1991 0.0
1992 0.0
1993 0.0
1994 0.0
1995 0.0
1996 0.0
1997 0.0
1998 0.0
1999 0.0
2000 0.0
2001 0.0
2002 0.0
2003 0.0
2004 0.0
2005 0.0
2006 0.0
2007 0.0
2008 0.0
2009 0.0
2010 0.0
2011 0.0
2012 0.0
2013 0.0
2014 0.0
2015 0.0
2016 0.0
2017 0.0
2018 0.0
2019 0.0
2020 0.0
2021 0.0
2022 0.0
2023 0.0
2024 0.0
2025 0.0
2026 0.0
2027 0.0
2028 0.0
2029 0.0
2030 0.0
2031 0.0
2032 0.0
2033 0.0
2034 0.0
2035 0.0
2036 0.0
2037 0.0
2038 0.0
2039 0.0
2040 0.0
2041 0.0
2042 0.0
2043 0.0
2044 0.0
2045 0.0
2046 0.0
2047 0.0
2048 0.0
2049 0.0
2050 0.0
2051 0.0
2052 0.0
2053 0.0
2054 0.0
2055 0.0
2056 0.0
2057 0.0
2058 0.0
2059 0.0
2060 0.0
2061 0.0
2062 0.0
2063 0.0
2064 0.0
2065 0.0
2066 0.0
2067 0.0
2068 0.0
2069 0.0
2070 0.0
2071 0.0
2072 0.0
2073 0.0
2074 0.0
2075 0.0
2076 0.0
2077 0.0
2078 0.0
2079 0.0
2080 0.0
2081 0.0
2082 0.0
2083 0.0
2084 0.0
2085 0.0
2086 0.0
2087 0.0
2088 0.0
2089 0.0
2090 0.0
2091 0.0
2092 0.0
2093 0.0
2094 0.0
2095 0.0
2096 0.0
2097 0.0
2098 0.0
2099 0.0
2100 0.0
2101 0.0
2102 0.0
2103 0.0
2104 0.0
2105 0.0
2106 0.0
2107 0.0
2108 0.0
2109 0.0
2110 0.0
2111 0.0
2112 0.0
2113 0.0
2114 0.0
2115 0.0
2116 0.0
2117 0.0
2118 0.0
2119 0.0
2120 0.0
2121 0.0
2122 0.0
2123 0.0
2124 0.0
2125 0.0
2126 0.0
2127 0.0
2128 0.0
2129 0.0
2130 0.0
2131 0.0
2132 0.0
2133 0.0
2134 0.0
2135 0.0
2136 0.0
2137 0.0
2138 0.0
2139 0.0
2140 0.0
2141 0.0
2142 0.0
2143 0.0
2144 0.0
2145 0.0
2146 0.0
2147 0.0
2148 0.0
2149 0.0
2150 0.0
2151 0.0
2152 0.0
2153 0.0
2154 0.0
2155 0.0
2156 0.0
2157 0.0
2158 0.0
2159 0.0
2160 0.0
2161 0.0
2162 0.0
2163 0.0
2164 0.0
2165 0.0
2166 0.0
2167 0.0
2168 0.0
2169 0.0
2170 0.0
2171 0.0
2172 0.0
2173 0.0
2174 0.0
2175 0.0
2176 0.0
2177 0.0
2178 0.0
2179 0.0
2180 0.0
2181 0.0
2182 0.0
2183 0.0
2184 0.0
2185 0.0
2186 0.0
2187 0.0
2188 0.0
2189 0.0
2190 0.0
2191 0.0
2192 0.0
2193 0.0
2194 0.0
2195 0.0
2196 0.0
2197 0.0
2198 0.0
2199 0.0
2200 0.0
2201 0.0
2202 0.0
2203 0.0
2204 0.0
2205 0.0
2206 0.0
2207 0.0
2208 0.0
2209 0.0
2210 0.0
2211 0.0
2212 0.0
2213 0.0
2214 0.0
2215 0.0
2216 0.0
2217 0.0
2218 0.0
2219 0.0
2220 0.0
2221 0.0
2222 0.0
2223 0.0
2224 0.0
2225 0.0
2226 0.0
2227 0.0
2228 0.0
2229 0.0
2230 0.0
2231 0.0
2232 0.0
2233 0.0
2234 0.0
2235 0.0
2236 0.0
2237 0.0
2238 0.0
2239 0.0
2240 0.0
2241 0.0
2242 0.0
2243 0.0
2244 0.0
2245 0.0
2246 0.0
2247 0.0
2248 0.0
2249 0.0
2250 0.0
2251 0.0
2252 0.0
2253 0.0
2254 0.0
2255 0.0
2256 0.0
2257 0.0
2258 0.0
2259 0.0
2260 0.0
2261 0.0
2262 0.0
2263 0.0
2264 0.0
2265 0.0
2266 0.0
2267 0.0
2268 0.0
2269 0.0
2270 0.0
2271 0.0
2272 0.0
2273 0.0
2274 0.0
2275 0.0
2276 0.0
2277 0.0
2278 0.0
2279 0.0
2280 0.0
2281 0.0
2282 0.0
2283 0.0
2284 0.0
2285 0.0
2286 0.0
2287 0.0
2288 0.0
2289 0.0
2290 0.0
2291 0.0
2292 0.0
2293 0.0
2294 0.0
2295 0.0
2296 0.0
2297 0.0
2298 0.0
2299 0.0
2300 0.0
2301 0.0
2302 0.0
2303 0.0
2304 0.0
2305 0.0
2306 0.0
2307 0.0
2308 0.0
2309 0.0
2310 0.0
2311 0.0
2312 0.0
2313 0.0
2314 0.0
2315 0.0
2316 0.0
2317 0.0
2318 0.0
2319 0.0
2320 0.0
2321 0.0
2322 0.0
2323 0.0
2324 0.0
2325 0.0
2326 0.0
2327 0.0
2328 0.0
2329 0.0
2330 0.0
2331 0.0
2332 0.0
2333 0.0
2334 0.0
2335 0.0
2336 0.0
2337 0.0
2338 0.0
2339 0.0
2340 0.0
2341 0.0
2342 0.0
2343 0.0
2344 0.0
2345 0.0
2346 0.0
2347 0.0
2348 0.0
2349 0.0
2350 0.0
2351 0.0
2352 0.0
2353 0.0
2354 0.0
2355 0.0
2356 0.0
2357 0.0
2358 0.0
2359 0.0
2360 0.0
2361 0.0
2362 0.0
2363 0.0
2364 0.0
2365 0.0
2366 0.0
2367 0.0
2368 0.0
2369 0.0
2370 0.0
2371 0.0
2372 0.0
2373 0.0
2374 0.0
2375 0.0
2376 0.0
2377 0.0
2378 0.0
2379 0.0
2380 0.0
2381 0.0
2382 0.0
2383 0.0
2384 0.0
2385 0.0
2386 0.0
2387 0.0
2388 0.0
2389 0.0
2390 0.0
2391 0.0
2392 0.0
2393 0.0
2394 0.0
2395 0.0
2396 0.0
2397 0.0
2398 0.0
2399 0.0
2400 0.0
2401 0.0
2402 0.0
2403 0.0
2404 0.0
2405 0.0
2406 0.0
2407 0.0
2408 0.0
2409 0.0
2410 0.0
2411 0.0
2412 0.0
2413 0.0
2414 0.0
2415 0.0
2416 0.0
2417 0.0
2418 0.0
2419 0.0
2420 0.0
2421 0.0
2422 0.0
2423 0.0
2424 0.0
2425 0.0
2426 0.0
2427 0.0
2428 0.0
2429 0.0
2430 0.0
2431 0.0
2432 0.0
2433 0.0
2434 0.0
2435 0.0
2436 0.0
2437 0.0
2438 0.0
2439 0.0
2440 0.0
2441 0.0
2442 0.0
2443 0.0
2444 0.0
2445 0.0
2446 0.0
2447 0.0
2448 0.0
2449 0.0
2450 0.0
2451 0.0
2452 0.0
2453 0.0
2454 0.0
2455 0.0
2456 0.0
2457 0.0
2458 0.0
2459 0.0
2460 0.0
2461 0.0
2462 0.0
2463 0.0
2464 0.0
2465 0.0
2466 0.0
2467 0.0
2468 0.0
2469 0.0
2470 0.0
2471 0.0
2472 0.0
2473 0.0
2474 0.0
2475 0.0
2476 0.0
2477 0.0
2478 0.0
2479 0.0
2480 0.0
2481 0.0
2482 0.0
2483 0.0
2484 0.0
2485 0.0
2486 0.0
2487 0.0
2488 0.0
2489 0.0
2490 0.0
2491 0.0
2492 0.0
2493 0.0
2494 0.0
2495 0.0
2496 0.0
2497 0.0
2498 0.0
2499 0.0
2500 0.0
2501 0.0
2502 0.0
2503 0.0
2504 0.0
2505 0.0
2506 0.0
2507 0.0
2508 0.0
2509 0.0
2510 0.0
2511 0.0
2512 0.0
2513 0.0
2514 0.0
2515 0.0
2516 0.0
2517 0.0
2518 0.0
2519 0.0
2520 0.0
2521 0.0
2522 0.0
2523 0.0
2524 0.0
2525 0.0
2526 0.0
2527 0.0
2528 0.0
2529 0.0
2530 0.0
2531 0.0
2532 0.0
2533 0.0
2534 0.0
2535 0.0
2536 0.0
2537 0.0
2538 0.0
2539 0.0
2540 0.0
2541 0.0
2542 0.0
2543 0.0
2544 0.0
2545 0.0
2546 0.0
2547 0.0
2548 0.0
2549 0.0
2550 0.0
2551 0.0
2552 0.0
2553 0.0
2554 0.0
2555 0.0
2556 0.0
2557 0.0
2558 0.0
2559 0.0
2560 0.0
2561 0.0
2562 0.0
2563 0.0
2564 0.0
2565 0.0
2566 0.0
2567 0.0
2568 0.0
2569 0.0
2570 0.0
2571 0.0
2572 0.0
2573 0.0
2574 0.0
2575 0.0
2576 0.0
2577 0.0
2578 0.0
2579 0.0
2580 0.0
2581 0.0
2582 0.0
2583 0.0
2584 0.0
2585 0.0
2586 0.0
2587 0.0
2588 0.0
2589 0.0
2590 0.0
2591 0.0
2592 0.0
2593 0.0
2594 0.0
2595 0.0
2596 0.0
2597 0.0
2598 0.0
2599 0.0
2600 0.0
2601 0.0
2602 0.0
2603 0.0
2604 0.0
2605 0.0
2606 0.0
2607 0.0
2608 0.0
2609 0.0
2610 0.0
2611 0.0
2612 0.0
2613 0.0
2614 0.0
2615 0.0
2616 0.0
2617 0.0
2618 0.0
2619 0.0
2620 0.0
2621 0.0
2622 0.0
2623 0.0
2624 0.0
2625 0.0
2626 0.0
2627 0.0
2628 0.0
2629 0.0
2630 0.0
2631 0.0
2632 0.0
2633 0.0
2634 0.0
2635 0.0
2636 0.0
2637 0.0
2638 0.0
2639 0.0
2640 0.0
2641 0.0
2642 0.0
2643 0.0
2644 0.0
2645 0.0
2646 0.0
2647 0.0
2648 0.0
2649 0.0
2650 0.0
2651 0.0
2652 0.0
2653 0.0
2654 0.0
2655 0.0
2656 0.0
2657 0.0
2658 0.0
2659 0.0
2660 0.0
2661 0.0
2662 0.0
2663 0.0
2664 0.0
2665 0.0
2666 0.0
2667 0.0
2668 0.0
2669 0.0
2670 0.0
2671 0.0
2672 0.0
2673 0.0
2674 0.0
2675 0.0
2676 0.0
2677 0.0
2678 0.0
2679 0.0
2680 0.0
2681 0.0
2682 0.0
2683 0.0
2684 0.0
2685 0.0
2686 0.0
2687 0.0
2688 0.0
2689 0.0
2690 0.0
2691 0.0
2692 0.0
2693 0.0
2694 0.0
2695 0.0
2696 0.0
2697 0.0
2698 0.0
2699 0.0
2700 0.0
2701 0.0
2702 0.0
2703 0.0
2704 0.0
2705 0.0
2706 0.0
2707 0.0
2708 0.0
2709 0.0
2710 0.0
2711 0.0
2712 0.0
2713 0.0
2714 0.0
2715 0.0
2716 0.0
2717 0.0
2718 0.0
2719 0.0
2720 0.0
2721 0.0
2722 0.0
2723 0.0
2724 0.0
2725 0.0
2726 0.0
2727 0.0
2728 0.0
2729 0.0
2730 0.0
2731 0.0
2732 0.0
2733 0.0
2734 0.0
2735 0.0
2736 0.0
2737 0.0
2738 0.0
2739 0.0
2740 0.0
2741 0.0
2742 0.0
2743 0.0
2744 0.0
2745 0.0
2746 0.0
2747 0.0
2748 0.0
2749 0.0
2750 0.0
2751 0.0
2752 0.0
2753 0.0
2754 0.0
2755 0.0
2756 0.0
2757 0.0
2758 0.0
2759 0.0
2760 0.0
2761 0.0
2762 0.0
2763 0.0
2764 0.0
2765 0.0
2766 0.0
2767 0.0
2768 0.0
2769 0.0
2770 0.0
2771 0.0
2772 0.0
2773 0.0
2774 0.0
2775 0.0
2776 0.0
2777 0.0
2778 0.0
2779 0.0
2780 0.0
2781 0.0
2782 0.0
2783 0.0
2784 0.0
2785 0.0
2786 0.0
2787 0.0
2788 0.0
2789 0.0
2790 0.0
2791 0.0
2792 0.0
2793 0.0
2794 0.0
2795 0.0
2796 0.0
2797 0.0
2798 0.0
2799 0.0
2800 0.0
2801 0.0
2802 0.0
2803 0.0
2804 0.0
2805 0.0
2806 0.0
2807 0.0
2808 0.0
2809 0.0
2810 0.0
2811 0.0
2812 0.0
2813 0.0
2814 0.0
2815 0.0
2816 0.0
2817 0.0
2818 0.0
2819 0.0
2820 0.0
2821 0.0
2822 0.0
2823 0.0
2824 0.0
2825 0.0
2826 0.0
2827 0.0
2828 0.0
2829 0.0
2830 0.0
2831 0.0
2832 0.0
2833 0.0
2834 0.0
2835 0.0
2836 0.0
2837 0.0
2838 0.0
2839 0.0
2840 0.0
2841 0.0
2842 0.0
2843 0.0
2844 0.0
2845 0.0
2846 0.0
2847 0.0
2848 0.0
2849 0.0
2850 0.0
2851 0.0
2852 0.0
2853 0.0
2854 0.0
2855 0.0
2856 0.0
2857 0.0
2858 0.0
2859 0.0
2860 0.0
2861 0.0
2862 0.0
2863 0.0
2864 0.0
2865 0.0
2866 0.0
2867 0.0
2868 0.0
2869 0.0
2870 0.0
2871 0.0
2872 0.0
2873 0.0
2874 0.0
2875 0.0
2876 0.0
2877 0.0
2878 0.0
2879 0.0
2880 0.0
2881 0.0
2882 0.0
2883 0.0
2884 0.0
2885 0.0
2886 0.0
2887 0.0
2888 0.0
2889 0.0
2890 0.0
2891 0.0
2892 0.0
2893 0.0
2894 0.0
2895 0.0
2896 0.0
2897 0.0
2898 0.0
2899 0.0
2900 0.0
2901 0.0
2902 0.0
2903 0.0
2904 0.0
2905 0.0
2906 0.0
2907 0.0
2908 0.0
2909 0.0
2910 0.0
2911 0.0
2912 0.0
2913 0.0
2914 0.0
2915 0.0
2916 0.0
2917 0.0
2918 0.0
2919 0.0
2920 0.0
2921 0.0
2922 0.0
2923 0.0
2924 0.0
2925 0.0
2926 0.0
2927 0.0
2928 0.0
2929 0.0
2930 0.0
2931 0.0
2932 0.0
2933 0.0
2934 0.0
2935 0.0
2936 0.0
2937 0.0
2938 0.0
2939 0.0
2940 0.0
2941 0.0
2942 0.0
2943 0.0
2944 0.0
2945 0.0
2946 0.0
2947 0.0
2948 0.0
2949 0.0
2950 0.0
2951 0.0
2952 0.0
2953 0.0
2954 0.0
2955 0.0
2956 0.0
2957 0.0
2958 0.0
2959 0.0
2960 0.0
2961 0.0
2962 0.0
2963 0.0
2964 0.0
2965 0.0
2966 0.0
2967 0.0
2968 0.0
2969 0.0
2970 0.0
2971 0.0
2972 0.0
2973 0.0
2974 0.0
2975 0.0
2976 0.0
2977 0.0
2978 0.0
2979 0.0
2980 0.0
2981 0.0
2982 0.0
2983 0.0
2984 0.0
2985 0.0
2986 0.0
2987 0.0
2988 0.0
2989 0.0
2990 0.0
2991 0.0
2992 0.0
2993 0.0
2994 0.0
2995 0.0
2996 0.0
2997 0.0
2998 0.0
2999 0.0
3000 0.0
3001 0.0
3002 0.0
3003 0.0
3004 0.0
3005 0.0
3006 0.0
3007 0.0
3008 0.0
3009 0.0
3010 0.0
3011 0.0
3012 0.0
3013 0.0
3014 0.0
3015 0.0
3016 0.0
3017 0.0
3018 0.0
3019 0.0
3020 0.0
3021 0.0
3022 0.0
3023 0.0
3024 0.0
3025 0.0
3026 0.0
3027 0.0
3028 0.0
3029 0.0
3030 0.0
3031 0.0
3032 0.0
3033 0.0
3034 0.0
3035 0.0
3036 0.0
3037 0.0
3038 0.0
3039 0.0
3040 0.0
3041 0.0
3042 0.0
3043 0.0
3044 0.0
3045 0.0
3046 0.0
3047 0.0
3048 0.0
3049 0.0
3050 0.0
3051 0.0
3052 0.0
3053 0.0
3054 0.0
3055 0.0
3056 0.0
3057 0.0
3058 0.0
3059 0.0
3060 0.0
3061 0.0
3062 0.0
3063 0.0
3064 0.0
3065 0.0
3066 0.0
3067 0.0
3068 0.0
3069 0.0
3070 0.0
3071 0.0
3072 0.0
3073 0.0
3074 0.0
3075 0.0
3076 0.0
3077 0.0
3078 0.0
3079 0.0
3080 0.0
3081 0.0
3082 0.0
3083 0.0
3084 0.0
3085 0.0
3086 0.0
3087 0.0
3088 0.0
3089 0.0
3090 0.0
3091 0.0
3092 0.0
3093 0.0
3094 0.0
3095 0.0
3096 0.0
3097 0.0
3098 0.0
3099 0.0
3100 0.0
3101 0.0
3102 0.0
3103 0.0
3104 0.0
3105 0.0
3106 0.0
3107 0.0
3108 0.0
3109 0.0
3110 0.0
3111 0.0
3112 0.0
3113 0.0
3114 0.0
3115 0.0
3116 0.0
3117 0.0
3118 0.0
3119 0.0
3120 0.0
3121 0.0
3122 0.0
3123 0.0
3124 0.0
3125 0.0
3126 0.0
3127 0.0
3128 0.0
3129 0.0
3130 0.0
3131 0.0
3132 0.0
3133 0.0
3134 0.0
3135 0.0
3136 0.0
3137 0.0
3138 0.0
3139 0.0
3140 0.0
3141 0.0
3142 0.0
3143 0.0
3144 0.0
3145 0.0
3146 0.0
3147 0.0
3148 0.0
3149 0.0
3150 0.0
3151 0.0
3152 0.0
3153 0.0
3154 0.0
3155 0.0
3156 0.0
3157 0.0
3158 0.0
3159 0.0
3160 0.0
3161 0.0
3162 0.0
3163 0.0
3164 0.0
3165 0.0
3166 0.0
3167 0.0
3168 0.0
3169 0.0
3170 0.0
3171 0.0
3172 0.0
3173 0.0
3174 0.0
3175 0.0
3176 0.0
3177 0.0
3178 0.0
3179 0.0
3180 0.0
3181 0.0
3182 0.0
3183 0.0
3184 0.0
3185 0.0
3186 0.0
3187 0.0
3188 0.0
3189 0.0
3190 0.0
3191 0.0
3192 0.0
3193 0.0
3194 0.0
3195 0.0
3196 0.0
3197 0.0
3198 0.0
3199 0.0
3200 0.0
3201 0.0
3202 0.0
3203 0.0
3204 0.0
3205 0.0
3206 0.0
3207 0.0
3208 0.0
3209 0.0
3210 0.0
3211 0.0
3212 0.0
3213 0.0
3214 0.0
3215 0.0
3216 0.0
3217 0.0
3218 0.0
3219 0.0
3220 0.0
3221 0.0
3222 0.0
3223 0.0
3224 0.0
3225 0.0
3226 0.0
3227 0.0
3228 0.0
3229 0.0
3230 0.0
3231 0.0
3232 0.0
3233 0.0
3234 0.0
3235 0.0
3236 0.0
3237 0.0
3238 0.0
3239 0.0
3240 0.0
3241 0.0
3242 0.0
3243 0.0
3244 0.0
3245 0.0
3246 0.0
3247 0.0
3248 0.0
3249 0.0
3250 0.0
3251 0.0
3252 0.0
3253 0.0
3254 0.0
3255 0.0
3256 0.0
3257 0.0
3258 0.0
3259 0.0
3260 0.0
3261 0.0
3262 0.0
3263 0.0
3264 0.0
3265 0.0
3266 0.0
3267 0.0
3268 0.0
3269 0.0
3270 0.0
3271 0.0
3272 0.0
3273 0.0
3274 0.0
3275 0.0
3276 0.0
3277 0.0
3278 0.0
3279 0.0
3280 0.0
3281 0.0
3282 0.0
3283 0.0
3284 0.0
3285 0.0
3286 0.0
3287 0.0
3288 0.0
3289 0.0
3290 0.0
3291 0.0
3292 0.0
3293 0.0
3294 0.0
3295 0.0
3296 0.0
3297 0.0
3298 0.0
3299 0.0
3300 0.0
3301 0.0
3302 0.0
3303 0.0
3304 0.0
3305 0.0
3306 0.0
3307 0.0
3308 0.0
3309 0.0
3310 0.0
3311 0.0
3312 0.0
3313 0.0
3314 0.0
3315 0.0
3316 0.0
3317 0.0
3318 0.0
3319 0.0
3320 0.0
3321 0.0
3322 0.0
3323 0.0
3324 0.0
3325 0.0
3326 0.0
3327 0.0
3328 0.0
3329 0.0
3330 0.0
3331 0.0
3332 0.0
3333 0.0
3334 0.0
3335 0.0
3336 0.0
3337 0.0
3338 0.0
3339 0.0
3340 0.0
3341 0.0
3342 0.0
3343 0.0
3344 0.0
3345 0.0
3346 0.0
3347 0.0
3348 0.0
3349 0.0
3350 0.0
3351 0.0
3352 0.0
3353 0.0
3354 0.0
3355 0.0
3356 0.0
3357 0.0
3358 0.0
3359 0.0
3360 0.0
3361 0.0
3362 0.0
3363 0.0
3364 0.0
3365 0.0
3366 0.0
3367 0.0
3368 0.0
3369 0.0
3370 0.0
3371 0.0
3372 0.0
3373 0.0
3374 0.0
3375 0.0
3376 0.0
3377 0.0
3378 0.0
3379 0.0
3380 0.0
3381 0.0
3382 0.0
3383 0.0
3384 0.0
3385 0.0
3386 0.0
3387 0.0
3388 0.0
3389 0.0
3390 0.0
3391 0.0
3392 0.0
3393 0.0
3394 0.0
3395 0.0
3396 0.0
3397 0.0
3398 0.0
3399 0.0
3400 0.0
3401 0.0
3402 0.0
3403 0.0
3404 0.0
3405 0.0
3406 0.0
3407 0.0
3408 0.0
3409 0.0
3410 0.0
3411 0.0
3412 0.0
3413 0.0
3414 0.0
3415 0.0
3416 0.0
3417 0.0
3418 0.0
3419 0.0
3420 0.0
3421 0.0
3422 0.0
3423 0.0
3424 0.0
3425 0.0
3426 0.0
3427 0.0
3428 0.0
3429 0.0
3430 0.0
3431 0.0
3432 0.0
3433 0.0
3434 0.0
3435 0.0
3436 0.0
3437 0.0
3438 0.0
3439 0.0
3440 0.0
3441 0.0
3442 0.0
3443 0.0
3444 0.0
3445 0.0
3446 0.0
3447 0.0
3448 0.0
3449 0.0
3450 0.0
3451 0.0
3452 0.0
3453 0.0
3454 0.0
3455 0.0
3456 0.0
3457 0.0
3458 0.0
3459 0.0
3460 0.0
3461 0.0
3462 0.0
3463 0.0
3464 0.0
3465 0.0
3466 0.0
3467 0.0
3468 0.0
3469 0.0
3470 0.0
3471 0.0
3472 0.0
3473 0.0
3474 0.0
3475 0.0
3476 0.0
3477 0.0
3478 0.0
3479 0.0
3480 0.0
3481 0.0
3482 0.0
3483 0.0
3484 0.0
3485 0.0
3486 0.0
3487 0.0
3488 0.0
3489 0.0
3490 0.0
3491 0.0
3492 0.0
3493 0.0
3494 0.0
3495 0.0
3496 0.0
3497 0.0
3498 0.0
3499 0.0
3500 0.0
3501 0.0
3502 0.0
3503 0.0
3504 0.0
3505 0.0
3506 0.0
3507 0.0
3508 0.0
3509 0.0
3510 0.0
3511 0.0
3512 0.0
3513 0.0
3514 0.0
3515 0.0
3516 0.0
3517 0.0
3518 0.0
3519 0.0
3520 0.0
3521 0.0
3522 0.0
3523 0.0
3524 0.0
3525 0.0
3526 0.0
3527 0.0
3528 0.0
3529 0.0
3530 0.0
3531 0.0
3532 0.0
3533 0.0
3534 0.0
3535 0.0
3536 0.0
3537 0.0
3538 0.0
3539 0.0
3540 0.0
3541 0.0
3542 0.0
3543 0.0
3544 0.0
3545 0.0
3546 0.0
3547 0.0
3548 0.0
3549 0.0
3550 0.0
3551 0.0
3552 0.0
3553 0.0
3554 0.0
3555 0.0
3556 0.0
3557 0.0
3558 0.0
3559 0.0
3560 0.0
3561 0.0
3562 0.0
3563 0.0
3564 0.0
3565 0.0
3566 0.0
3567 0.0
3568 0.0
3569 0.0
3570 0.0
3571 0.0
3572 0.0
3573 0.0
3574 0.0
3575 0.0
3576 0.0
3577 0.0
3578 0.0
3579 0.0
3580 0.0
3581 0.0
3582 0.0
3583 0.0
3584 0.0
3585 0.0
3586 0.0
3587 0.0
3588 0.0
3589 0.0
3590 0.0
3591 0.0
3592 0.0
3593 0.0
3594 0.0
3595 0.0
3596 0.0
3597 0.0
3598 0.0
3599 0.0
3600 0.0
3601 0.0
3602 0.0
3603 0.0
3604 0.0
3605 0.0
3606 0.0
3607 0.0
3608 0.0
3609 0.0
3610 0.0
3611 0.0
3612 0.0
3613 0.0
3614 0.0
3615 0.0
3616 0.0
3617 0.0
3618 0.0
3619 0.0
3620 0.0
3621 0.0
3622 0.0
3623 0.0
3624 0.0
3625 0.0
3626 0.0
3627 0.0
3628 0.0
3629 0.0
3630 0.0
3631 0.0
3632 0.0
3633 0.0
3634 0.0
3635 0.0
3636 0.0
3637 0.0
3638 0.0
3639 0.0
3640 0.0
3641 0.0
3642 0.0
3643 0.0
3644 0.0
3645 0.0
3646 0.0
3647 0.0
3648 0.0
3649 0.0
3650 0.0
3651 0.0
3652 0.0
3653 0.0
3654 0.0
3655 0.0
3656 0.0
3657 0.0
3658 0.0
3659 0.0
3660 0.0
3661 0.0
3662 0.0
3663 0.0
3664 0.0
3665 0.0
3666 0.0
3667 0.0
3668 0.0
3669 0.0
3670 0.0
3671 0.0
3672 0.0
3673 0.0
3674 0.0
3675 0.0
3676 0.0
3677 0.0
3678 0.0
3679 0.0
3680 0.0
3681 0.0
3682 0.0
3683 0.0
3684 0.0
3685 0.0
3686 0.0
3687 0.0
3688 0.0
3689 0.0
3690 0.0
3691 0.0
3692 0.0
3693 0.0
3694 0.0
3695 0.0
3696 0.0
3697 0.0
3698 0.0
3699 0.0
3700 0.0
3701 0.0
3702 0.0
3703 0.0
3704 0.0
3705 0.0
3706 0.0
3707 0.0
3708 0.0
3709 0.0
3710 0.0
3711 0.0
3712 0.0
3713 0.0
3714 0.0
3715 0.0
3716 0.0
3717 0.0
3718 0.0
3719 0.0
3720 0.0
3721 0.0
3722 0.0
3723 0.0
3724 0.0
3725 0.0
3726 0.0
3727 0.0
3728 0.0
3729 0.0
3730 0.0
3731 0.0
3732 0.0
3733 0.0
3734 0.0
3735 0.0
3736 0.0
3737 0.0
3738 0.0
3739 0.0
3740 0.0
3741 0.0
3742 0.0
3743 0.0
3744 0.0
3745 0.0
3746 0.0
3747 0.0
3748 0.0
3749 0.0
3750 0.0
3751 0.0
3752 0.0
3753 0.0
3754 0.0
3755 0.0
3756 0.0
3757 0.0
3758 0.0
3759 0.0
3760 0.0
3761 0.0
3762 0.0
3763 0.0
3764 0.0
3765 0.0
3766 0.0
3767 0.0
3768 0.0
3769 0.0
3770 0.0
3771 0.0
3772 0.0
3773 0.0
3774 0.0
3775 0.0
3776 0.0
3777 0.0
3778 0.0
3779 0.0
3780 0.0
3781 0.0
3782 0.0
3783 0.0
3784 0.0
3785 0.0
3786 0.0
3787 0.0
3788 0.0
3789 0.0
3790 0.0
3791 0.0
3792 0.0
3793 0.0
3794 0.0
3795 0.0
3796 0.0
3797 0.0
3798 0.0
3799 0.0
3800 0.0
3801 0.0
3802 0.0
3803 0.0
3804 0.0
3805 0.0
3806 0.0
3807 0.0
3808 0.0
3809 0.0
3810 0.0
3811 0.0
3812 0.0
3813 0.0
3814 0.0
3815 0.0
3816 0.0
3817 0.0
3818 0.0
3819 0.0
3820 0.0
3821 0.0
3822 0.0
3823 0.0
3824 0.0
3825 0.0
3826 0.0
3827 0.0
3828 0.0
3829 0.0
3830 0.0
3831 0.0
3832 0.0
3833 0.0
3834 0.0
3835 0.0
3836 0.0
3837 0.0
3838 0.0
3839 0.0
3840 0.0
3841 0.0
3842 0.0
3843 0.0
3844 0.0
3845 0.0
3846 0.0
3847 0.0
3848 0.0
3849 0.0
3850 0.0
3851 0.0
3852 0.0
3853 0.0
3854 0.0
3855 0.0
3856 0.0
3857 0.0
3858 0.0
3859 0.0
3860 0.0
3861 0.0
3862 0.0
3863 0.0
3864 0.0
3865 0.0
3866 0.0
3867 0.0
3868 0.0
3869 0.0
3870 0.0
3871 0.0
3872 0.0
3873 0.0
3874 0.0
3875 0.0
3876 0.0
3877 0.0
3878 0.0
3879 0.0
3880 0.0
3881 0.0
3882 0.0
3883 0.0
3884 0.0
3885 0.0
3886 0.0
3887 0.0
3888 0.0
3889 0.0
3890 0.0
3891 0.0
3892 0.0
3893 0.0
3894 0.0
3895 0.0
3896 0.0
3897 0.0
3898 0.0
3899 0.0
3900 0.0
3901 0.0
3902 0.0
3903 0.0
3904 0.0
3905 0.0
3906 0.0
3907 0.0
3908 0.0
3909 0.0
3910 0.0
3911 0.0
3912 0.0
3913 0.0
3914 0.0
3915 0.0
3916 0.0
3917 0.0
3918 0.0
3919 0.0
3920 0.0
3921 0.0
3922 0.0
3923 0.0
3924 0.0
3925 0.0
3926 0.0
3927 0.0
3928 0.0
3929 0.0
3930 0.0
3931 0.0
3932 0.0
3933 0.0
3934 0.0
3935 0.0
3936 0.0
3937 0.0
3938 0.0
3939 0.0
3940 0.0
3941 0.0
3942 0.0
3943 0.0
3944 0.0
3945 0.0
3946 0.0
3947 0.0
3948 0.0
3949 0.0
3950 0.0
3951 0.0
3952 0.0
3953 0.0
3954 0.0
3955 0.0
3956 0.0
3957 0.0
3958 0.0
3959 0.0
3960 0.0
3961 0.0
3962 0.0
3963 0.0
3964 0.0
3965 0.0
3966 0.0
3967 0.0
3968 0.0
3969 0.0
3970 0.0
3971 0.0
3972 0.0
3973 0.0
3974 0.0
3975 0.0
3976 0.0
3977 0.0
3978 0.0
3979 0.0
3980 0.0
3981 0.0
3982 0.0
3983 0.0
3984 0.0
3985 0.0
3986 0.0
3987 0.0
3988 0.0
3989 0.0
3990 0.0
3991 0.0
3992 0.0
3993 0.0
3994 0.0
3995 0.0
3996 0.0
3997 0.0
3998 0.0
3999 0.0
4000 0.0
4001 0.0
4002 0.0
4003 0.0
4004 0.0
4005 0.0
4006 0.0
4007 0.0
4008 0.0
4009 0.0
4010 0.0
4011 0.0
4012 0.0
4013 0.0
4014 0.0
4015 0.0
4016 0.0
4017 0.0
4018 0.0
4019 0.0
4020 0.0
4021 0.0
4022 0.0
4023 0.0
4024 0.0
4025 0.0
4026 0.0
4027 0.0
4028 0.0
4029 0.0
4030 0.0
4031 0.0
4032 0.0
4033 0.0
4034 0.0
4035 0.0
4036 0.0
4037 0.0
4038 0.0
4039 0.0
4040 0.0
4041 0.0
4042 0.0
4043 0.0
4044 0.0
4045 0.0
4046 0.0
4047 0.0
4048 0.0
4049 0.0
4050 0.0
4051 0.0
4052 0.0
4053 0.0
4054 0.0
4055 0.0
4056 0.0
4057 0.0
4058 0.0
4059 0.0
4060 0.0
4061 0.0
4062 0.0
4063 0.0
4064 0.0
4065 0.0
4066 0.0
4067 0.0
4068 0.0
4069 0.0
4070 0.0
4071 0.0
4072 0.0
4073 0.0
4074 0.0
4075 0.0
4076 0.0
4077 0.0
4078 0.0
4079 0.0
4080 0.0
4081 0.0
4082 0.0
4083 0.0
4084 0.0
4085 0.0
4086 0.0
4087 0.0
4088 0.0
4089 0.0
4090 0.0
4091 0.0
4092 0.0
4093 0.0
4094 0.0
4095 0.0
4096 0.0
4097 0.0
4098 0.0
4099 0.0
4100 0.0
4101 0.0
4102 0.0
4103 0.0
4104 0.0
4105 0.0
4106 0.0
4107 0.0
4108 0.0
4109 0.0
4110 0.0
4111 0.0
4112 0.0
4113 0.0
4114 0.0
4115 0.0
4116 0.0
4117 0.0
4118 0.0
4119 0.0
4120 0.0
4121 0.0
4122 0.0
4123 0.0
4124 0.0
4125 0.0
4126 0.0
4127 0.0
4128 0.0
4129 0.0
4130 0.0
4131 0.0
4132 0.0
4133 0.0
4134 0.0
4135 0.0
4136 0.0
4137 0.0
4138 0.0
4139 0.0
4140 0.0
4141 0.0
4142 0.0
4143 0.0
4144 0.0
4145 0.0
4146 0.0
4147 0.0
4148 0.0
4149 0.0
4150 0.0
4151 0.0
4152 0.0
4153 0.0
4154 0.0
4155 0.0
4156 0.0
4157 0.0
4158 0.0
4159 0.0
4160 0.0
4161 0.0
4162 0.0
4163 0.0
4164 0.0
4165 0.0
4166 0.0
4167 0.0
4168 0.0
4169 0.0
4170 0.0
4171 0.0
4172 0.0
4173 0.0
4174 0.0
4175 0.0
4176 0.0
4177 0.0
4178 0.0
4179 0.0
4180 0.0
4181 0.0
4182 0.0
4183 0.0
4184 0.0
4185 0.0
4186 0.0
4187 0.0
4188 0.0
4189 0.0
4190 0.0
4191 0.0
4192 0.0
4193 0.0
4194 0.0
4195 0.0
4196 0.0
4197 0.0
4198 0.0
4199 0.0
4200 0.0
4201 0.0
4202 0.0
4203 0.0
4204 0.0
4205 0.0
4206 0.0
4207 0.0
4208 0.0
4209 0.0
4210 0.0
4211 0.0
4212 0.0
4213 0.0
4214 0.0
4215 0.0
4216 0.0
4217 0.0
4218 0.0
4219 0.0
4220 0.0
4221 0.0
4222 0.0
4223 0.0
4224 0.0
4225 0.0
4226 0.0
4227 0.0
4228 0.0
4229 0.0
4230 0.0
4231 0.0
4232 0.0
4233 0.0
4234 0.0
4235 0.0
4236 0.0
4237 0.0
4238 0.0
4239 0.0
4240 0.0
4241 0.0
4242 0.0
4243 0.0
4244 0.0
4245 0.0
4246 0.0
4247 0.0
4248 0.0
4249 0.0
4250 0.0
4251 0.0
4252 0.0
4253 0.0
4254 0.0
4255 0.0
4256 0.0
4257 0.0
4258 0.0
4259 0.0
4260 0.0
4261 0.0
4262 0.0
4263 0.0
4264 0.0
4265 0.0
4266 0.0
4267 0.0
4268 0.0
4269 0.0
4270 0.0
4271 0.0
4272 0.0
4273 0.0
4274 0.0
4275 0.0
4276 0.0
4277 0.0
4278 0.0
4279 0.0
4280 0.0
4281 0.0
4282 0.0
4283 0.0
4284 0.0
4285 0.0
4286 0.0
4287 0.0
4288 0.0
4289 0.0
4290 0.0
4291 0.0
4292 0.0
4293 0.0
4294 0.0
4295 0.0
4296 0.0
4297 0.0
4298 0.0
4299 0.0
4300 0.0
4301 0.0
4302 0.0
4303 0.0
4304 0.0
4305 0.0
4306 0.0
4307 0.0
4308 0.0
4309 0.0
4310 0.0
4311 0.0
4312 0.0
4313 0.0
4314 0.0
4315 0.0
4316 0.0
4317 0.0
4318 0.0
4319 0.0
4320 0.0
4321 0.0
4322 0.0
4323 0.0
4324 0.0
4325 0.0
4326 0.0
4327 0.0
4328 0.0
4329 0.0
4330 0.0
4331 0.0
4332 0.0
4333 0.0
4334 0.0
4335 0.0
4336 0.0
4337 0.0
4338 0.0
4339 0.0
4340 0.0
4341 0.0
4342 0.0
4343 0.0
4344 0.0
4345 0.0
4346 0.0
4347 0.0
4348 0.0
4349 0.0
4350 0.0
4351 0.0
4352 0.0
4353 0.0
4354 0.0
4355 0.0
4356 0.0
4357 0.0
4358 0.0
4359 0.0
4360 0.0
4361 0.0
4362 0.0
4363 0.0
4364 0.0
4365 0.0
4366 0.0
4367 0.0
4368 0.0
4369 0.0
4370 0.0
4371 0.0
4372 0.0
4373 0.0
4374 0.0
4375 0.0
4376 0.0
4377 0.0
4378 0.0
4379 0.0
4380 0.0
4381 0.0
4382 0.0
4383 0.0
4384 0.0
4385 0.0
4386 0.0
4387 0.0
4388 0.0
4389 0.0
4390 0.0
4391 0.0
4392 0.0
4393 0.0
4394 0.0
4395 0.0
4396 0.0
4397 0.0
4398 0.0
4399 0.0
4400 0.0
4401 0.0
4402 0.0
4403 0.0
4404 0.0
4405 0.0
4406 0.0
4407 0.0
4408 0.0
4409 0.0
4410 0.0
4411 0.0
4412 0.0
4413 0.0
4414 0.0
4415 0.0
4416 0.0
4417 0.0
4418 0.0
4419 0.0
4420 0.0
4421 0.0
4422 0.0
4423 0.0
4424 0.0
4425 0.0
4426 0.0
4427 0.0
4428 0.0
4429 0.0
4430 0.0
4431 0.0
4432 0.0
4433 0.0
4434 0.0
4435 0.0
4436 0.0
4437 0.0
4438 0.0
4439 0.0
4440 0.0
4441 0.0
4442 0.0
4443 0.0
4444 0.0
4445 0.0
4446 0.0
4447 0.0
4448 0.0
4449 0.0
4450 0.0
4451 0.0
4452 0.0
4453 0.0
4454 0.0
4455 0.0
4456 0.0
4457 0.0
4458 0.0
4459 0.0
4460 0.0
4461 0.0
4462 0.0
4463 0.0
4464 0.0
4465 0.0
4466 0.0
4467 0.0
4468 0.0
4469 0.0
4470 0.0
4471 0.0
4472 0.0
4473 0.0
4474 0.0
4475 0.0
4476 0.0
4477 0.0
4478 0.0
4479 0.0
4480 0.0
4481 0.0
4482 0.0
4483 0.0
4484 0.0
4485 0.0
4486 0.0
4487 0.0
4488 0.0
4489 0.0
4490 0.0
4491 0.0
4492 0.0
4493 0.0
4494 0.0
4495 0.0
4496 0.0
4497 0.0
4498 0.0
4499 0.0
4500 0.0
4501 0.0
4502 0.0
4503 0.0
4504 0.0
4505 0.0
4506 0.0
4507 0.0
4508 0.0
4509 0.0
4510 0.0
4511 0.0
4512 0.0
4513 0.0
4514 0.0
4515 0.0
4516 0.0
4517 0.0
4518 0.0
4519 0.0
4520 0.0
4521 0.0
4522 0.0
4523 0.0
4524 0.0
4525 0.0
4526 0.0
4527 0.0
4528 0.0
4529 0.0
4530 0.0
4531 0.0
4532 0.0
4533 0.0
4534 0.0
4535 0.0
4536 0.0
4537 0.0
4538 0.0
4539 0.0
4540 0.0
4541 0.0
4542 0.0
4543 0.0
4544 0.0
4545 0.0
4546 0.0
4547 0.0
4548 0.0
4549 0.0
4550 0.0
4551 0.0
4552 0.0
4553 0.0
4554 0.0
4555 0.0
4556 0.0
4557 0.0
4558 0.0
4559 0.0
4560 0.0
4561 0.0
4562 0.0
4563 0.0
4564 0.0
4565 0.0
4566 0.0
4567 0.0
4568 0.0
4569 0.0
4570 0.0
4571 0.0
4572 0.0
4573 0.0
4574 0.0
4575 0.0
4576 0.0
4577 0.0
4578 0.0
4579 0.0
4580 0.0
4581 0.0
4582 0.0
4583 0.0
4584 0.0
4585 0.0
4586 0.0
4587 0.0
4588 0.0
4589 0.0
4590 0.0
4591 0.0
4592 0.0
4593 0.0
4594 0.0
4595 0.0
4596 0.0
4597 0.0
4598 0.0
4599 0.0
4600 0.0
4601 0.0
4602 0.0
4603 0.0
4604 0.0
4605 0.0
4606 0.0
4607 0.0
4608 0.0
4609 0.0
4610 0.0
4611 0.0
4612 0.0
4613 0.0
4614 0.0
4615 0.0
4616 0.0
4617 0.0
4618 0.0
4619 0.0
4620 0.0
4621 0.0
4622 0.0
4623 0.0
4624 0.0
4625 0.0
4626 0.0
4627 0.0
4628 0.0
4629 0.0
4630 0.0
4631 0.0
4632 0.0
4633 0.0
4634 0.0
4635 0.0
4636 0.0
4637 0.0
4638 0.0
4639 0.0
4640 0.0
4641 0.0
4642 0.0
4643 0.0
4644 0.0
4645 0.0
4646 0.0
4647 0.0
4648 0.0
4649 0.0
4650 0.0
4651 0.0
4652 0.0
4653 0.0
4654 0.0
4655 0.0
4656 0.0
4657 0.0
4658 0.0
4659 0.0
4660 0.0
4661 0.0
4662 0.0
4663 0.0
4664 0.0
4665 0.0
4666 0.0
4667 0.0
4668 0.0
4669 0.0
4670 0.0
4671 0.0
4672 0.0
4673 0.0
4674 0.0
4675 0.0
4676 0.0
4677 0.0
4678 0.0
4679 0.0
4680 0.0
4681 0.0
4682 0.0
4683 0.0
4684 0.0
4685 0.0
4686 0.0
4687 0.0
4688 0.0
4689 0.0
4690 0.0
4691 0.0
4692 0.0
4693 0.0
4694 0.0
4695 0.0
4696 0.0
4697 0.0
4698 0.0
4699 0.0
4700 0.0
4701 0.0
4702 0.0
4703 0.0
4704 0.0
4705 0.0
4706 0.0
4707 0.0
4708 0.0
4709 0.0
4710 0.0
4711 0.0
4712 0.0
4713 0.0
4714 0.0
4715 0.0
4716 0.0
4717 0.0
4718 0.0
4719 0.0
4720 0.0
4721 0.0
4722 0.0
4723 0.0
4724 0.0
4725 0.0
4726 0.0
4727 0.0
4728 0.0
4729 0.0
4730 0.0
4731 0.0
4732 0.0
4733 0.0
4734 0.0
4735 0.0
4736 0.0
4737 0.0
4738 0.0
4739 0.0
4740 0.0
4741 0.0
4742 0.0
4743 0.0
4744 0.0
4745 0.0
4746 0.0
4747 0.0
4748 0.0
4749 0.0
4750 0.0
4751 0.0
4752 0.0
4753 0.0
4754 0.0
4755 0.0
4756 0.0
4757 0.0
4758 0.0
4759 0.0
4760 0.0
4761 0.0
4762 0.0
4763 0.0
4764 0.0
4765 0.0
4766 0.0
4767 0.0
4768 0.0
4769 0.0
4770 0.0
4771 0.0
4772 0.0
4773 0.0
4774 0.0
4775 0.0
4776 0.0
4777 0.0
4778 0.0
4779 0.0
4780 0.0
4781 0.0
4782 0.0
4783 0.0
4784 0.0
4785 0.0
4786 0.0
4787 0.0
4788 0.0
4789 0.0
4790 0.0
4791 0.0
4792 0.0
4793 0.0
4794 0.0
4795 0.0
4796 0.0
4797 0.0
4798 0.0
4799 0.0
4800 0.0
4801 0.0
4802 0.0
4803 0.0
4804 0.0
4805 0.0
4806 0.0
4807 0.0
4808 0.0
4809 0.0
4810 0.0
4811 0.0
4812 0.0
4813 0.0
4814 0.0
4815 0.0
4816 0.0
4817 0.0
4818 0.0
4819 0.0
4820 0.0
4821 0.0
4822 0.0
4823 0.0
4824 0.0
4825 0.0
4826 0.0
4827 0.0
4828 0.0
4829 0.0
4830 0.0
4831 0.0
4832 0.0
4833 0.0
4834 0.0
4835 0.0
4836 0.0
4837 0.0
4838 0.0
4839 0.0
4840 0.0
4841 0.0
4842 0.0
4843 0.0
4844 0.0
4845 0.0
4846 0.0
4847 0.0
4848 0.0
4849 0.0
4850 0.0
4851 0.0
4852 0.0
4853 0.0
4854 0.0
4855 0.0
4856 0.0
4857 0.0
4858 0.0
4859 0.0
4860 0.0
4861 0.0
4862 0.0
4863 0.0
4864 0.0
4865 0.0
4866 0.0
4867 0.0
4868 0.0
4869 0.0
4870 0.0
4871 0.0
4872 0.0
4873 0.0
4874 0.0
4875 0.0
4876 0.0
4877 0.0
4878 0.0
4879 0.0
4880 0.0
4881 0.0
4882 0.0
4883 0.0
4884 0.0
4885 0.0
4886 0.0
4887 0.0
4888 0.0
4889 0.0
4890 0.0
4891 0.0
4892 0.0
4893 0.0
4894 0.0
4895 0.0
4896 0.0
4897 0.0
4898 0.0
4899 0.0
4900 0.0
4901 0.0
4902 0.0
4903 0.0
4904 0.0
4905 0.0
4906 0.0
4907 0.0
4908 0.0
4909 0.0
4910 0.0
4911 0.0
4912 0.0
4913 0.0
4914 0.0
4915 0.0
4916 0.0
4917 0.0
4918 0.0
4919 0.0
4920 0.0
4921 0.0
4922 0.0
4923 0.0
4924 0.0
4925 0.0
4926 0.0
4927 0.0
4928 0.0
4929 0.0
4930 0.0
4931 0.0
4932 0.0
4933 0.0
4934 0.0
4935 0.0
4936 0.0
4937 0.0
4938 0.0
4939 0.0
4940 0.0
4941 0.0
4942 0.0
4943 0.0
4944 0.0
4945 0.0
4946 0.0
4947 0.0
4948 0.0
4949 0.0
4950 0.0
4951 0.0
4952 0.0
4953 0.0
4954 0.0
4955 0.0
4956 0.0
4957 0.0
4958 0.0
4959 0.0
4960 0.0
4961 0.0
4962 0.0
4963 0.0
4964 0.0
4965 0.0
4966 0.0
4967 0.0
4968 0.0
4969 0.0
4970 0.0
4971 0.0
4972 0.0
4973 0.0
4974 0.0
4975 0.0
4976 0.0
4977 0.0
4978 0.0
4979 0.0
4980 0.0
4981 0.0
4982 0.0
4983 0.0
4984 0.0
4985 0.0
4986 0.0
4987 0.0
4988 0.0
4989 0.0
4990 0.0
4991 0.0
4992 0.0
4993 0.0
4994 0.0
4995 0.0
4996 0.0
4997 0.0
4998 0.0
4999 0.0
5000 0.0
5001 0.0
5002 0.0
5003 0.0
5004 0.0
5005 0.0
5006 0.0
5007 0.0
5008 0.0
5009 0.0
5010 0.0
5011 0.0
5012 0.0
5013 0.0
5014 0.0
5015 0.0
5016 0.0
5017 0.0
5018 0.0
5019 0.0
5020 0.0
5021 0.0
5022 0.0
5023 0.0
5024 0.0
5025 0.0
5026 0.0
5027 0.0
5028 0.0
5029 0.0
5030 0.0
5031 0.0
5032 0.0
5033 0.0
5034 0.0
5035 0.0
5036 0.0
5037 0.0
5038 0.0
5039 0.0
5040 0.0
5041 0.0
5042 0.0
5043 0.0
5044 0.0
5045 0.0
5046 0.0
5047 0.0
5048 0.0
5049 0.0
5050 0.0
5051 0.0
5052 0.0
5053 0.0
5054 0.0
5055 0.0
5056 0.0
5057 0.0
5058 0.0
5059 0.0
5060 0.0
5061 0.0
5062 0.0
5063 0.0
5064 0.0
5065 0.0
5066 0.0
5067 0.0
5068 0.0
5069 0.0
5070 0.0
5071 0.0
5072 0.0
5073 0.0
5074 0.0
5075 0.0
5076 0.0
5077 0.0
5078 0.0
5079 0.0
5080 0.0
5081 0.0
5082 0.0
5083 0.0
5084 0.0
5085 0.0
5086 0.0
5087 0.0
5088 0.0
5089 0.0
5090 0.0
5091 0.0
5092 0.0
5093 0.0
5094 0.0
5095 0.0
5096 0.0
5097 0.0
5098 0.0
5099 0.0
5100 0.0
5101 0.0
5102 0.0
5103 0.0
5104 0.0
5105 0.0
5106 0.0
5107 0.0
5108 0.0
5109 0.0
5110 0.0
5111 0.0
5112 0.0
5113 0.0
5114 0.0
5115 0.0
5116 0.0
5117 0.0
5118 0.0
5119 0.0
5120 0.0
5121 0.0
5122 0.0
5123 0.0
5124 0.0
5125 0.0
5126 0.0
5127 0.0
5128 0.0
5129 0.0
5130 0.0
5131 0.0
5132 0.0
5133 0.0
5134 0.0
5135 0.0
5136 0.0
5137 0.0
5138 0.0
5139 0.0
5140 0.0
5141 0.0
5142 0.0
5143 0.0
5144 0.0
5145 0.0
5146 0.0
5147 0.0
5148 0.0
5149 0.0
5150 0.0
5151 0.0
5152 0.0
5153 0.0
5154 0.0
5155 0.0
5156 0.0
5157 0.0
5158 0.0
5159 0.0
5160 0.0
5161 0.0
5162 0.0
5163 0.0
5164 0.0
5165 0.0
5166 0.0
5167 0.0
5168 0.0
5169 0.0
5170 0.0
5171 0.0
5172 0.0
5173 0.0
5174 0.0
5175 0.0
5176 0.0
5177 0.0
5178 0.0
5179 0.0
5180 0.0
5181 0.0
5182 0.0
5183 0.0
5184 0.0
5185 0.0
5186 0.0
5187 0.0
5188 0.0
5189 0.0
5190 0.0
5191 0.0
5192 0.0
5193 0.0
5194 0.0
5195 0.0
5196 0.0
5197 0.0
5198 0.0
5199 0.0
5200 0.0
5201 0.0
5202 0.0
5203 0.0
5204 0.0
5205 0.0
5206 0.0
5207 0.0
5208 0.0
5209 0.0
5210 0.0
5211 0.0
5212 0.0
5213 0.0
5214 0.0
5215 0.0
5216 0.0
5217 0.0
5218 0.0
5219 0.0
5220 0.0
5221 0.0
5222 0.0
5223 0.0
5224 0.0
5225 0.0
5226 0.0
5227 0.0
5228 0.0
5229 0.0
5230 0.0
5231 0.0
5232 0.0
5233 0.0
5234 0.0
5235 0.0
5236 0.0
5237 0.0
5238 0.0
5239 0.0
5240 0.0
5241 0.0
5242 0.0
5243 0.0
5244 0.0
5245 0.0
5246 0.0
5247 0.0
5248 0.0
5249 0.0
5250 0.0
5251 0.0
5252 0.0
5253 0.0
5254 0.0
5255 0.0
5256 0.0
5257 0.0
5258 0.0
5259 0.0
5260 0.0
5261 0.0
5262 0.0
5263 0.0
5264 0.0
5265 0.0
5266 0.0
5267 0.0
5268 0.0
5269 0.0
5270 0.0
5271 0.0
5272 0.0
5273 0.0
5274 0.0
5275 0.0
5276 0.0
5277 0.0
5278 0.0
5279 0.0
5280 0.0
5281 0.0
5282 0.0
5283 0.0
5284 0.0
5285 0.0
5286 0.0
5287 0.0
5288 0.0
5289 0.0
5290 0.0
5291 0.0
5292 0.0
5293 0.0
5294 0.0
5295 0.0
5296 0.0
5297 0.0
5298 0.0
5299 0.0
5300 0.0
5301 0.0
5302 0.0
5303 0.0
5304 0.0
5305 0.0
5306 0.0
5307 0.0
5308 0.0
5309 0.0
5310 0.0
5311 0.0
5312 0.0
5313 0.0
5314 0.0
5315 0.0
5316 0.0
5317 0.0
5318 0.0
5319 0.0
5320 0.0
5321 0.0
5322 0.0
5323 0.0
5324 0.0
5325 0.0
5326 0.0
5327 0.0
5328 0.0
5329 0.0
5330 0.0
5331 0.0
5332 0.0
5333 0.0
5334 0.0
5335 0.0
5336 0.0
5337 0.0
5338 0.0
5339 0.0
5340 0.0
5341 0.0
5342 0.0
5343 0.0
5344 0.0
5345 0.0
5346 0.0
5347 0.0
5348 0.0
5349 0.0
5350 0.0
5351 0.0
5352 0.0
5353 0.0
5354 0.0
5355 0.0
5356 0.0
5357 0.0
5358 0.0
5359 0.0
5360 0.0
5361 0.0
5362 0.0
5363 0.0
5364 0.0
5365 0.0
5366 0.0
5367 0.0
5368 0.0
5369 0.0
5370 0.0
5371 0.0
5372 0.0
5373 0.0
5374 0.0
5375 0.0
5376 0.0
5377 0.0
5378 0.0
5379 0.0
5380 0.0
5381 0.0
5382 0.0
5383 0.0
5384 0.0
5385 0.0
5386 0.0
5387 0.0
5388 0.0
5389 0.0
5390 0.0
5391 0.0
5392 0.0
5393 0.0
5394 0.0
5395 0.0
5396 0.0
5397 0.0
5398 0.0
5399 0.0
5400 0.0
5401 0.0
5402 0.0
5403 0.0
5404 0.0
5405 0.0
5406 0.0
5407 0.0
5408 0.0
5409 0.0
5410 0.0
5411 0.0
5412 0.0
5413 0.0
5414 0.0
5415 0.0
5416 0.0
5417 0.0
5418 0.0
5419 0.0
5420 0.0
5421 0.0
5422 0.0
5423 0.0
5424 0.0
5425 0.0
5426 0.0
5427 0.0
5428 0.0
5429 0.0
5430 0.0
5431 0.0
5432 0.0
5433 0.0
5434 0.0
5435 0.0
5436 0.0
5437 0.0
5438 0.0
5439 0.0
5440 0.0
5441 0.0
5442 0.0
5443 0.0
5444 0.0
5445 0.0
5446 0.0
5447 0.0
5448 0.0
5449 0.0
5450 0.0
5451 0.0
5452 0.0
5453 0.0
5454 0.0
5455 0.0
5456 0.0
5457 0.0
5458 0.0
5459 0.0
5460 0.0
5461 0.0
5462 0.0
5463 0.0
5464 0.0
5465 0.0
5466 0.0
5467 0.0
5468 0.0
5469 0.0
5470 0.0
5471 0.0
5472 0.0
5473 0.0
5474 0.0
5475 0.0
5476 0.0
5477 0.0
5478 0.0
5479 0.0
5480 0.0
5481 0.0
5482 0.0
5483 0.0
5484 0.0
5485 0.0
5486 0.0
5487 0.0
5488 0.0
5489 0.0
5490 0.0
5491 0.0
5492 0.0
5493 0.0
5494 0.0
5495 0.0
5496 0.0
5497 0.0
5498 0.0
5499 0.0
5500 0.0
5501 0.0
5502 0.0
5503 0.0
5504 0.0
5505 0.0
5506 0.0
5507 0.0
5508 0.0
5509 0.0
5510 0.0
5511 0.0
5512 0.0
5513 0.0
5514 0.0
5515 0.0
5516 0.0
5517 0.0
5518 0.0
5519 0.0
5520 0.0
5521 0.0
5522 0.0
5523 0.0
5524 0.0
5525 0.0
5526 0.0
5527 0.0
5528 0.0
5529 0.0
5530 0.0
5531 0.0
5532 0.0
5533 0.0
5534 0.0
5535 0.0
5536 0.0
5537 0.0
5538 0.0
5539 0.0
5540 0.0
5541 0.0
5542 0.0
5543 0.0
5544 0.0
5545 0.0
5546 0.0
5547 0.0
5548 0.0
5549 0.0
5550 0.0
5551 0.0
5552 0.0
5553 0.0
5554 0.0
5555 0.0
5556 0.0
5557 0.0
5558 0.0
5559 0.0
5560 0.0
5561 0.0
5562 0.0
5563 0.0
5564 0.0
5565 0.0
5566 0.0
5567 0.0
5568 0.0
5569 0.0
5570 0.0
5571 0.0
5572 0.0
5573 0.0
5574 0.0
5575 0.0
5576 0.0
5577 0.0
5578 0.0
5579 0.0
5580 0.0
5581 0.0
5582 0.0
5583 0.0
5584 0.0
5585 0.0
5586 0.0
5587 0.0
5588 0.0
5589 0.0
5590 0.0
5591 0.0
5592 0.0
5593 0.0
5594 0.0
5595 0.0
5596 0.0
5597 0.0
5598 0.0
5599 0.0
5600 0.0
5601 0.0
5602 0.0
5603 0.0
5604 0.0
5605 0.0
5606 0.0
5607 0.0
5608 0.0
5609 0.0
5610 0.0
5611 0.0
5612 0.0
5613 0.0
5614 0.0
5615 0.0
5616 0.0
5617 0.0
5618 0.0
5619 0.0
5620 0.0
5621 0.0
5622 0.0
5623 0.0
5624 0.0
5625 0.0
5626 0.0
5627 0.0
5628 0.0
5629 0.0
5630 0.0
5631 0.0
5632 0.0
5633 0.0
5634 0.0
5635 0.0
5636 0.0
5637 0.0
5638 0.0
5639 0.0
5640 0.0
5641 0.0
5642 0.0
5643 0.0
5644 0.0
5645 0.0
5646 0.0
5647 0.0
5648 0.0
5649 0.0
5650 0.0
5651 0.0
5652 0.0
5653 0.0
5654 0.0
5655 0.0
5656 0.0
5657 0.0
5658 0.0
5659 0.0
5660 0.0
5661 0.0
5662 0.0
5663 0.0
5664 0.0
5665 0.0
5666 0.0
5667 0.0
5668 0.0
5669 0.0
5670 0.0
5671 0.0
5672 0.0
5673 0.0
5674 0.0
5675 0.0
5676 0.0
5677 0.0
5678 0.0
5679 0.0
5680 0.0
5681 0.0
5682 0.0
5683 0.0
5684 0.0
5685 0.0
5686 0.0
5687 0.0
5688 0.0
5689 0.0
5690 0.0
5691 0.0
5692 0.0
5693 0.0
5694 0.0
5695 0.0
5696 0.0
5697 0.0
5698 0.0
5699 0.0
5700 0.0
5701 0.0
5702 0.0
5703 0.0
5704 0.0
5705 0.0
5706 0.0
5707 0.0
5708 0.0
5709 0.0
5710 0.0
5711 0.0
5712 0.0
5713 0.0
5714 0.0
5715 0.0
5716 0.0
5717 0.0
5718 0.0
5719 0.0
5720 0.0
5721 0.0
5722 0.0
5723 0.0
5724 0.0
5725 0.0
5726 0.0
5727 0.0
5728 0.0
5729 0.0
5730 0.0
5731 0.0
5732 0.0
5733 0.0
5734 0.0
5735 0.0
5736 0.0
5737 0.0
5738 0.0
5739 0.0
5740 0.0
5741 0.0
5742 0.0
5743 0.0
5744 0.0
5745 0.0
5746 0.0
5747 0.0
5748 0.0
5749 0.0
5750 0.0
5751 0.0
5752 0.0
5753 0.0
5754 0.0
5755 0.0
5756 0.0
5757 0.0
5758 0.0
5759 0.0
5760 0.0
5761 0.0
5762 0.0
5763 0.0
5764 0.0
5765 0.0
5766 0.0
5767 0.0
5768 0.0
5769 0.0
5770 0.0
5771 0.0
5772 0.0
5773 0.0
5774 0.0
5775 0.0
5776 0.0
5777 0.0
5778 0.0
5779 0.0
5780 0.0
5781 0.0
5782 0.0
5783 0.0
5784 0.0
5785 0.0
5786 0.0
5787 0.0
5788 0.0
5789 0.0
5790 0.0
5791 0.0
5792 0.0
5793 0.0
5794 0.0
5795 0.0
5796 0.0
5797 0.0
5798 0.0
5799 0.0
5800 0.0
5801 0.0
5802 0.0
5803 0.0
5804 0.0
5805 0.0
5806 0.0
5807 0.0
5808 0.0
5809 0.0
5810 0.0
5811 0.0
5812 0.0
5813 0.0
5814 0.0
5815 0.0
5816 0.0
5817 0.0
5818 0.0
5819 0.0
5820 0.0
5821 0.0
5822 0.0
5823 0.0
5824 0.0
5825 0.0
5826 0.0
5827 0.0
5828 0.0
5829 0.0
5830 0.0
5831 0.0
5832 0.0
5833 0.0
5834 0.0
5835 0.0
5836 0.0
5837 0.0
5838 0.0
5839 0.0
5840 0.0
5841 0.0
5842 0.0
5843 0.0
5844 0.0
5845 0.0
5846 0.0
5847 0.0
5848 0.0
5849 0.0
5850 0.0
5851 0.0
5852 0.0
5853 0.0
5854 0.0
5855 0.0
5856 0.0
5857 0.0
5858 0.0
5859 0.0
5860 0.0
5861 0.0
5862 0.0
5863 0.0
5864 0.0
5865 0.0
5866 0.0
5867 0.0
5868 0.0
5869 0.0
5870 0.0
5871 0.0
5872 0.0
5873 0.0
5874 0.0
5875 0.0
5876 0.0
5877 0.0
5878 0.0
5879 0.0
5880 0.0
5881 0.0
5882 0.0
5883 0.0
5884 0.0
5885 0.0
5886 0.0
5887 0.0
5888 0.0
5889 0.0
5890 0.0
5891 0.0
5892 0.0
5893 0.0
5894 0.0
5895 0.0
5896 0.0
5897 0.0
5898 0.0
5899 0.0
5900 0.0
5901 0.0
5902 0.0
5903 0.0
5904 0.0
5905 0.0
5906 0.0
5907 0.0
5908 0.0
5909 0.0
5910 0.0
5911 0.0
5912 0.0
5913 0.0
5914 0.0
5915 0.0
5916 0.0
5917 0.0
5918 0.0
5919 0.0
5920 0.0
5921 0.0
5922 0.0
5923 0.0
5924 0.0
5925 0.0
5926 0.0
5927 0.0
5928 0.0
5929 0.0
5930 0.0
5931 0.0
5932 0.0
5933 0.0
5934 0.0
5935 0.0
5936 0.0
5937 0.0
5938 0.0
5939 0.0
5940 0.0
5941 0.0
5942 0.0
5943 0.0
5944 0.0
5945 0.0
5946 0.0
5947 0.0
5948 0.0
5949 0.0
5950 0.0
5951 0.0
5952 0.0
5953 0.0
5954 0.0
5955 0.0
5956 0.0
5957 0.0
5958 0.0
5959 0.0
5960 0.0
5961 0.0
5962 0.0
5963 0.0
5964 0.0
5965 0.0
5966 0.0
5967 0.0
5968 0.0
5969 0.0
5970 0.0
5971 0.0
5972 0.0
5973 0.0
5974 0.0
5975 0.0
5976 0.0
5977 0.0
5978 0.0
5979 0.0
5980 0.0
5981 0.0
5982 0.0
5983 0.0
5984 0.0
5985 0.0
5986 0.0
5987 0.0
5988 0.0
5989 0.0
5990 0.0
5991 0.0
5992 0.0
5993 0.0
5994 0.0
5995 0.0
5996 0.0
5997 0.0
5998 0.0
5999 0.0
6000 0.0
6001 0.0
6002 0.0
6003 0.0
6004 0.0
6005 0.0
6006 0.0
6007 0.0
6008 0.0
6009 0.0
6010 0.0
6011 0.0
6012 0.0
6013 0.0
6014 0.0
6015 0.0
6016 0.0
6017 0.0
6018 0.0
6019 0.0
6020 0.0
6021 0.0
6022 0.0
6023 0.0
6024 0.0
6025 0.0
6026 0.0
6027 0.0
6028 0.0
6029 0.0
6030 0.0
6031 0.0
6032 0.0
6033 0.0
6034 0.0
6035 0.0
6036 0.0
6037 0.0
6038 0.0
6039 0.0
6040 0.0
6041 0.0
6042 0.0
6043 0.0
6044 0.0
6045 0.0
6046 0.0
6047 0.0
6048 0.0
6049 0.0
6050 0.0
6051 0.0
6052 0.0
6053 0.0
6054 0.0
6055 0.0
6056 0.0
6057 0.0
6058 0.0
6059 0.0
6060 0.0
6061 0.0
6062 0.0
6063 0.0
6064 0.0
6065 0.0
6066 0.0
6067 0.0
6068 0.0
6069 0.0
6070 0.0
6071 0.0
6072 0.0
6073 0.0
6074 0.0
6075 0.0
6076 0.0
6077 0.0
6078 0.0
6079 0.0
6080 0.0
6081 0.0
6082 0.0
6083 0.0
6084 0.0
6085 0.0
6086 0.0
6087 0.0
6088 0.0
6089 0.0
6090 0.0
6091 0.0
6092 0.0
6093 0.0
6094 0.0
6095 0.0
6096 0.0
6097 0.0
6098 0.0
6099 0.0
6100 0.0
6101 0.0
6102 0.0
6103 0.0
6104 0.0
6105 0.0
6106 0.0
6107 0.0
6108 0.0
6109 0.0
6110 0.0
6111 0.0
6112 0.0
6113 0.0
6114 0.0
6115 0.0
6116 0.0
6117 0.0
6118 0.0
6119 0.0
6120 0.0
6121 0.0
6122 0.0
6123 0.0
6124 0.0
6125 0.0
6126 0.0
6127 0.0
6128 0.0
6129 0.0
6130 0.0
6131 0.0
6132 0.0
6133 0.0
6134 0.0
6135 0.0
6136 0.0
6137 0.0
6138 0.0
6139 0.0
6140 0.0
6141 0.0
6142 0.0
6143 0.0
6144 0.0
6145 0.0
6146 0.0
6147 0.0
6148 0.0
6149 0.0
6150 0.0
6151 0.0
6152 0.0
6153 0.0
6154 0.0
6155 0.0
6156 0.0
6157 0.0
6158 0.0
6159 0.0
6160 0.0
6161 0.0
6162 0.0
6163 0.0
6164 0.0
6165 0.0
6166 0.0
6167 0.0
6168 0.0
6169 0.0
6170 0.0
6171 0.0
6172 0.0
6173 0.0
6174 0.0
6175 0.0
6176 0.0
6177 0.0
6178 0.0
6179 0.0
6180 0.0
6181 0.0
6182 0.0
6183 0.0
6184 0.0
6185 0.0
6186 0.0
6187 0.0
6188 0.0
6189 0.0
6190 0.0
6191 0.0
6192 0.0
6193 0.0
6194 0.0
6195 0.0
6196 0.0
6197 0.0
6198 0.0
6199 0.0
6200 0.0
6201 0.0
6202 0.0
6203 0.0
6204 0.0
6205 0.0
6206 0.0
6207 0.0
6208 0.0
6209 0.0
6210 0.0
6211 0.0
6212 0.0
6213 0.0
6214 0.0
6215 0.0
6216 0.0
6217 0.0
6218 0.0
6219 0.0
6220 0.0
6221 0.0
6222 0.0
6223 0.0
6224 0.0
6225 0.0
6226 0.0
6227 0.0
6228 0.0
6229 0.0
6230 0.0
6231 0.0
6232 0.0
6233 0.0
6234 0.0
6235 0.0
6236 0.0
6237 0.0
6238 0.0
6239 0.0
6240 0.0
6241 0.0
6242 0.0
6243 0.0
6244 0.0
6245 0.0
6246 0.0
6247 0.0
6248 0.0
6249 0.0
6250 0.0
6251 0.0
6252 0.0
6253 0.0
6254 0.0
6255 0.0
6256 0.0
6257 0.0
6258 0.0
6259 0.0
6260 0.0
6261 0.0
6262 0.0
6263 0.0
6264 0.0
6265 0.0
6266 0.0
6267 0.0
6268 0.0
6269 0.0
6270 0.0
6271 0.0
6272 0.0
6273 0.0
6274 0.0
6275 0.0
6276 0.0
6277 0.0
6278 0.0
6279 0.0
6280 0.0
6281 0.0
6282 0.0
6283 0.0
6284 0.0
6285 0.0
6286 0.0
6287 0.0
6288 0.0
6289 0.0
6290 0.0
6291 0.0
6292 0.0
6293 0.0
6294 0.0
6295 0.0
6296 0.0
6297 0.0
6298 0.0
6299 0.0
6300 0.0
6301 0.0
6302 0.0
6303 0.0
6304 0.0
6305 0.0
6306 0.0
6307 0.0
6308 0.0
6309 0.0
6310 0.0
6311 0.0
6312 0.0
6313 0.0
6314 0.0
6315 0.0
6316 0.0
6317 0.0
6318 0.0
6319 0.0
6320 0.0
6321 0.0
6322 0.0
6323 0.0
6324 0.0
6325 0.0
6326 0.0
6327 0.0
6328 0.0
6329 0.0
6330 0.0
6331 0.0
6332 0.0
6333 0.0
6334 0.0
6335 0.0
6336 0.0
6337 0.0
6338 0.0
6339 0.0
6340 0.0
6341 0.0
6342 0.0
6343 0.0
6344 0.0
6345 0.0
6346 0.0
6347 0.0
6348 0.0
6349 0.0
6350 0.0
6351 0.0
6352 0.0
6353 0.0
6354 0.0
6355 0.0
6356 0.0
6357 0.0
6358 0.0
6359 0.0
6360 0.0
6361 0.0
6362 0.0
6363 0.0
6364 0.0
6365 0.0
6366 0.0
6367 0.0
6368 0.0
6369 0.0
6370 0.0
6371 0.0
6372 0.0
6373 0.0
6374 0.0
6375 0.0
6376 0.0
6377 0.0
6378 0.0
6379 0.0
6380 0.0
6381 0.0
6382 0.0
6383 0.0
6384 0.0
6385 0.0
6386 0.0
6387 0.0
6388 0.0
6389 0.0
6390 0.0
6391 0.0
6392 0.0
6393 0.0
6394 0.0
6395 0.0
6396 0.0
6397 0.0
6398 0.0
6399 0.0
6400 0.0
6401 0.0
6402 0.0
6403 0.0
6404 0.0
6405 0.0
6406 0.0
6407 0.0
6408 0.0
6409 0.0
6410 0.0
6411 0.0
6412 0.0
6413 0.0
6414 0.0
6415 0.0
6416 0.0
6417 0.0
6418 0.0
6419 0.0
6420 0.0
6421 0.0
6422 0.0
6423 0.0
6424 0.0
6425 0.0
6426 0.0
6427 0.0
6428 0.0
6429 0.0
6430 0.0
6431 0.0
6432 0.0
6433 0.0
6434 0.0
6435 0.0
6436 0.0
6437 0.0
6438 0.0
6439 0.0
6440 0.0
6441 0.0
6442 0.0
6443 0.0
6444 0.0
6445 0.0
6446 0.0
6447 0.0
6448 0.0
6449 0.0
6450 0.0
6451 0.0
6452 0.0
6453 0.0
6454 0.0
6455 0.0
6456 0.0
6457 0.0
6458 0.0
6459 0.0
6460 0.0
6461 0.0
6462 0.0
6463 0.0
6464 0.0
6465 0.0
6466 0.0
6467 0.0
6468 0.0
6469 0.0
6470 0.0
6471 0.0
6472 0.0
6473 0.0
6474 0.0
6475 0.0
6476 0.0
6477 0.0
6478 0.0
6479 0.0
6480 0.0
6481 0.0
6482 0.0
6483 0.0
6484 0.0
6485 0.0
6486 0.0
6487 0.0
6488 0.0
6489 0.0
6490 0.0
6491 0.0
6492 0.0
6493 0.0
6494 0.0
6495 0.0
6496 0.0
6497 0.0
6498 0.0
6499 0.0
6500 0.0
6501 0.0
6502 0.0
6503 0.0
6504 0.0
6505 0.0
6506 0.0
6507 0.0
6508 0.0
6509 0.0
6510 0.0
6511 0.0
6512 0.0
6513 0.0
6514 0.0
6515 0.0
6516 0.0
6517 0.0
6518 0.0
6519 0.0
6520 0.0
6521 0.0
6522 0.0
6523 0.0
6524 0.0
6525 0.0
6526 0.0
6527 0.0
6528 0.0
6529 0.0
6530 0.0
6531 0.0
6532 0.0
6533 0.0
6534 0.0
6535 0.0
6536 0.0
6537 0.0
6538 0.0
6539 0.0
6540 0.0
6541 0.0
6542 0.0
6543 0.0
6544 0.0
6545 0.0
6546 0.0
6547 0.0
6548 0.0
6549 0.0
6550 0.0
6551 0.0
6552 0.0
6553 0.0
6554 0.0
6555 0.0
6556 0.0
6557 0.0
6558 0.0
6559 0.0
6560 0.0
6561 0.0
6562 0.0
6563 0.0
6564 0.0
6565 0.0
6566 0.0
6567 0.0
6568 0.0
6569 0.0
6570 0.0
6571 0.0
6572 0.0
6573 0.0
6574 0.0
6575 0.0
6576 0.0
6577 0.0
6578 0.0
6579 0.0
6580 0.0
6581 0.0
6582 0.0
6583 0.0
6584 0.0
6585 0.0
6586 0.0
6587 0.0
6588 0.0
6589 0.0
6590 0.0
6591 0.0
6592 0.0
6593 0.0
6594 0.0
6595 0.0
6596 0.0
6597 0.0
6598 0.0
6599 0.0
6600 0.0
6601 0.0
6602 0.0
6603 0.0
6604 0.0
6605 0.0
6606 0.0
6607 0.0
6608 0.0
6609 0.0
6610 0.0
6611 0.0
6612 0.0
6613 0.0
6614 0.0
6615 0.0
6616 0.0
6617 0.0
6618 0.0
6619 0.0
6620 0.0
6621 0.0
6622 0.0
6623 0.0
6624 0.0
6625 0.0
6626 0.0
6627 0.0
6628 0.0
6629 0.0
6630 0.0
6631 0.0
6632 0.0
6633 0.0
6634 0.0
6635 0.0
6636 0.0
6637 0.0
6638 0.0
6639 0.0
6640 0.0
6641 0.0
6642 0.0
6643 0.0
6644 0.0
6645 0.0
6646 0.0
6647 0.0
6648 0.0
6649 0.0
6650 0.0
6651 0.0
6652 0.0
6653 0.0
6654 0.0
6655 0.0
6656 0.0
6657 0.0
6658 0.0
6659 0.0
6660 0.0
6661 0.0
6662 0.0
6663 0.0
6664 0.0
6665 0.0
6666 0.0
6667 0.0
6668 0.0
6669 0.0
6670 0.0
6671 0.0
6672 0.0
6673 0.0
6674 0.0
6675 0.0
6676 0.0
6677 0.0
6678 0.0
6679 0.0
6680 0.0
6681 0.5455399999999999
6682 0.0
6683 0.0
6684 0.0
6685 0.0
6686 0.0
6687 0.0
6688 0.27276999999999996
6689 0.0
6690 0.0
6691 0.0
6692 0.0
6693 0.0
6694 0.0
6695 0.0
6696 0.0
6697 0.0
6698 0.0
6699 0.0
6700 0.0
6701 0.0
6702 0.27276999999999996
6703 0.27276999999999996
6704 0.0
6705 0.0
6706 0.0
6707 0.0
6708 0.0
6709 0.0
6710 0.0
6711 0.0
6712 0.0
6713 0.0
6714 0.0
6715 0.0
6716 0.0
6717 0.0
6718 0.0
6719 0.27276999999999996
6720 0.0
6721 0.0
6722 0.0
6723 0.0
6724 0.0
6725 0.0
6726 0.0
6727 0.0
6728 0.0
6729 0.0
6730 0.0
6731 0.0
6732 0.0
6733 0.27276999999999996
6734 0.0
6735 0.0
6736 0.0
6737 0.0
6738 0.0
6739 0.0
6740 0.0
6741 0.0
6742 0.0
6743 0.0
6744 0.0
6745 0.0
6746 0.0
6747 0.0
6748 0.0
6749 0.0
6750 0.0
6751 0.0
6752 0.0
6753 0.0
6754 0.0
6755 0.0
6756 0.0
6757 0.0
6758 0.0
6759 0.0
6760 0.0
6761 0.0
6762 0.0
6763 0.0
6764 0.0
6765 0.0
6766 0.0
6767 0.0
6768 0.0
6769 0.0
6770 0.0
6771 0.0
6772 0.0
6773 0.0
6774 0.0
6775 0.0
6776 0.0
6777 0.0
6778 0.0
6779 0.0
6780 0.0
6781 0.0
6782 0.0
6783 0.0
6784 0.0
6785 0.0
6786 0.0
6787 0.0
6788 0.0
6789 0.0
6790 0.0
6791 0.0
6792 0.27276999999999996
6793 0.0
6794 0.0
6795 0.27276999999999996
6796 0.0
6797 0.0
6798 0.0
6799 0.0
6800 0.0
6801 0.0
6802 0.0
6803 0.0
6804 0.0
6805 0.27276999999999996
6806 0.0
6807 0.0
6808 0.0
6809 0.0
6810 0.0
6811 0.0
6812 0.0
6813 0.0
6814 0.0
6815 0.0
6816 0.0
6817 0.0
6818 0.27276999999999996
6819 0.0
6820 0.0
6821 0.0
6822 0.0
6823 0.27276999999999996
6824 0.0
6825 0.0
6826 0.0
6827 0.0
6828 0.0
6829 0.0
6830 0.27276999999999996
6831 0.0
6832 0.0
6833 0.0
6834 0.0
6835 0.0
6836 0.27276999999999996
6837 0.0
6838 0.0
6839 0.0
6840 0.0
6841 0.0
6842 0.0
6843 0.27276999999999996
6844 0.27276999999999996
6845 0.0
6846 0.0
6847 0.0
6848 0.0
6849 0.27276999999999996
6850 0.0
6851 0.0
6852 0.27276999999999996
6853 0.0
6854 0.0
6855 0.0
6856 0.0
6857 0.0
6858 0.0
6859 0.0
6860 0.0
6861 0.0
6862 0.0
6863 0.0
6864 0.0
6865 0.0
6866 0.27276999999999996
6867 0.0
6868 0.0
6869 0.0
6870 0.0
6871 0.0
6872 0.0
6873 0.0
6874 0.0
6875 0.27276999999999996
6876 0.0
6877 0.0
6878 0.0
6879 0.27276999999999996
6880 0.0
6881 0.27276999999999996
6882 0.0
6883 0.0
6884 0.0
6885 0.0
6886 0.0
6887 0.0
6888 0.0
6889 0.0
6890 0.0
6891 0.0
6892 0.0
6893 0.0
6894 0.0
6895 0.0
6896 0.0
6897 0.0
6898 0.0
6899 0.0
6900 0.0
6901 0.0
6902 0.0
6903 0.0
6904 0.0
6905 0.0
6906 0.0
6907 0.0
6908 0.0
6909 0.0
6910 0.0
6911 0.0
6912 0.0
6913 0.0
6914 0.0
6915 0.27276999999999996
6916 0.0
6917 0.0
6918 0.0
6919 0.27276999999999996
6920 0.0
6921 0.0
6922 0.0
6923 0.0
6924 0.0
6925 0.0
6926 0.0
6927 0.0
6928 0.0
6929 0.0
6930 0.0
6931 0.0
6932 0.0
6933 0.27276999999999996
6934 0.0
6935 0.27276999999999996
6936 0.0
6937 0.0
6938 0.0
6939 0.0
6940 0.0
6941 0.0
6942 0.0
6943 0.0
6944 0.0
6945 0.0
6946 0.0
6947 0.0
6948 0.0
6949 0.27276999999999996
6950 0.0
6951 0.0
6952 0.0
6953 0.27276999999999996
6954 0.0
6955 0.27276999999999996
6956 0.0
6957 0.0
6958 0.0
6959 0.0
6960 0.0
6961 0.0
6962 0.0
6963 0.0
6964 0.0
6965 0.0
6966 0.0
6967 0.0
6968 0.0
6969 0.0
6970 0.0
6971 0.0
6972 0.0
6973 0.0
6974 0.27276999999999996
6975 0.0
6976 0.0
6977 0.0
6978 0.5455399999999999
6979 0.0
6980 0.27276999999999996
6981 0.0
6982 0.0
6983 0.0
6984 0.0
6985 0.0
6986 0.0
6987 0.0
6988 0.0
6989 0.0
6990 0.0
6991 0.0
6992 0.0
6993 0.0
6994 0.27276999999999996
6995 0.0
6996 0.0
6997 0.0
6998 0.0
6999 0.0
7000 0.0
7001 0.0
7002 0.0
7003 0.0
7004 0.0
7005 0.0
7006 0.0
7007 0.0
7008 0.0
7009 0.0
7010 0.0
7011 0.0
7012 0.0
7013 0.0
7014 0.0
7015 0.0
7016 0.0
7017 0.0
7018 0.0
7019 0.0
7020 0.0
7021 0.0
7022 0.0
7023 0.0
7024 0.0
7025 0.0
7026 0.0
7027 0.0
7028 0.0
7029 0.0
7030 0.27276999999999996
7031 0.0
7032 0.0
7033 0.0
7034 0.0
7035 0.0
7036 0.0
7037 0.0
7038 0.0
7039 0.0
7040 0.0
7041 0.0
7042 0.0
7043 0.0
7044 0.0
7045 0.0
7046 0.0
7047 0.0
7048 0.0
7049 0.0
7050 0.0
7051 0.0
7052 0.0
7053 0.0
7054 0.0
7055 0.0
7056 0.0
7057 0.0
7058 0.0
7059 0.0
7060 0.0
7061 0.0
7062 0.0
7063 0.0
7064 0.0
7065 0.0
7066 0.0
7067 0.27276999999999996
7068 0.0
7069 0.0
7070 0.0
7071 0.0
7072 0.0
7073 0.0
7074 0.0
7075 0.0
7076 0.0
7077 0.0
7078 0.0
7079 0.0
7080 0.27276999999999996
7081 0.0
7082 0.0
7083 0.0
7084 0.0
7085 0.0
7086 0.0
7087 0.0
7088 0.0
7089 0.0
7090 0.0
7091 0.0
7092 0.0
7093 0.0
7094 0.0
7095 0.0
7096 0.0
7097 0.0
7098 0.0
7099 0.0
7100 0.0
7101 0.0
7102 0.0
7103 0.0
7104 0.0
7105 0.0
7106 0.0
7107 0.0
7108 0.0
7109 0.27276999999999996
7110 0.0
7111 0.0
7112 0.0
7113 0.0
7114 0.0
7115 0.0
7116 0.0
7117 0.0
7118 0.0
7119 0.0
7120 0.0
7121 0.0
7122 0.0
7123 0.0
7124 0.0
7125 0.0
7126 0.0
7127 0.0
7128 0.0
7129 0.0
7130 0.0
7131 0.0
7132 0.0
7133 0.27276999999999996
7134 0.0
7135 0.0
7136 0.0
7137 0.0
7138 0.0
7139 0.0
7140 0.0
7141 0.0
7142 0.0
7143 0.0
7144 0.0
7145 0.0
7146 0.27276999999999996
7147 0.0
7148 0.0
7149 0.0
7150 0.0
7151 0.0
7152 0.0
7153 0.0
7154 0.0
7155 0.0
7156 0.0
7157 0.0
7158 0.0
7159 0.0
7160 0.0
7161 0.0
7162 0.0
7163 0.0
7164 0.0
7165 0.0
7166 0.0
7167 0.0
7168 0.0
7169 0.0
7170 0.0
7171 0.0
7172 0.0
7173 0.0
7174 0.0
7175 0.0
7176 0.0
7177 0.0
7178 0.0
7179 0.0
7180 0.0
7181 0.0
7182 0.0
7183 0.0
7184 0.0
7185 0.0
7186 0.0
7187 0.0
7188 0.0
7189 0.0
7190 0.0
7191 0.0
7192 0.0
7193 0.0
7194 0.0
7195 0.0
7196 0.0
7197 0.0
7198 0.0
7199 0.0
7200 0.0
7201 0.0
7202 0.0
7203 0.0
7204 0.0
7205 0.0
7206 0.0
7207 0.0
7208 0.0
7209 0.0
7210 0.0
7211 0.0
7212 0.0
7213 0.0
7214 0.0
7215 0.0
7216 0.0
7217 0.0
7218 0.0
7219 0.0
7220 0.0
7221 0.0
7222 0.0
7223 0.0
7224 0.0
7225 0.0
7226 0.0
7227 0.0
7228 0.0
7229 0.0
7230 0.0
7231 0.0
7232 0.0
7233 0.0
7234 0.0
7235 0.0
7236 0.0
7237 0.0
7238 0.0
7239 0.0
7240 0.0
7241 0.27276999999999996
7242 0.0
7243 0.0
7244 0.0
7245 0.0
7246 0.0
7247 0.0
7248 0.0
7249 0.0
7250 0.0
7251 0.0
7252 0.0
7253 0.0
7254 0.27276999999999996
7255 0.0
7256 0.0
7257 0.0
7258 0.0
7259 0.0
7260 0.0
7261 0.0
7262 0.0
7263 0.0
7264 0.0
7265 0.0
7266 0.0
7267 0.0
7268 0.0
7269 0.0
7270 0.0
7271 0.0
7272 0.0
7273 0.0
7274 0.0
7275 0.0
7276 0.0
7277 0.0
7278 0.0
7279 0.27276999999999996
7280 0.0
7281 0.0
7282 0.0
7283 0.0
7284 0.0
7285 0.0
7286 0.0
7287 0.0
7288 0.0
7289 0.0
7290 0.0
7291 0.0
7292 0.0
7293 0.0
7294 0.0
7295 0.0
7296 0.0
7297 0.0
7298 0.0
7299 0.0
7300 0.0
7301 0.0
7302 0.0
7303 0.0
7304 0.0
7305 0.0
7306 0.0
7307 0.0
7308 0.0
7309 0.0
7310 0.0
7311 0.0
7312 0.0
7313 0.0
7314 0.0
7315 0.0
7316 0.0
7317 0.0
7318 0.0
7319 0.0
7320 0.0
7321 0.0
7322 0.0
7323 0.0
7324 0.0
7325 0.0
7326 0.0
7327 0.0
7328 0.0
7329 0.0
7330 0.0
7331 0.0
7332 0.0
7333 0.0
7334 0.0
7335 0.0
7336 0.0
7337 0.0
7338 0.0
7339 0.0
7340 0.0
7341 0.0
7342 0.0
7343 0.0
7344 0.0
7345 0.0
7346 0.0
7347 0.0
7348 0.0
7349 0.0
7350 0.0
7351 0.0
7352 0.0
7353 0.0
7354 0.0
7355 0.0
7356 0.0
7357 0.0
7358 0.0
7359 0.0
7360 0.0
7361 0.0
7362 0.0
7363 0.0
7364 0.0
7365 0.0
7366 0.0
7367 0.0
7368 0.0
7369 0.0
7370 0.0
7371 0.0
7372 0.0
7373 0.0
7374 0.0
7375 0.0
7376 0.0
7377 0.0
7378 0.0
7379 0.0
7380 0.0
7381 0.0
7382 0.0
7383 0.0
7384 0.0
7385 0.0
7386 0.0
7387 0.0
7388 0.0
7389 0.0
7390 0.0
7391 0.0
7392 0.0
7393 0.0
7394 0.0
7395 0.0
7396 0.0
7397 0.0
7398 0.0
7399 0.0
7400 0.0
7401 0.0
7402 0.0
7403 0.0
7404 0.0
7405 0.0
7406 0.0
7407 0.0
7408 0.0
7409 0.0
7410 0.0
7411 0.0
7412 0.0
7413 0.0
7414 0.0
7415 0.0
7416 0.0
7417 0.0
7418 0.0
7419 0.0
7420 0.0
7421 0.0
7422 0.0
7423 0.0
7424 0.0
7425 0.0
7426 0.0
7427 0.0
7428 0.0
7429 0.0
7430 0.0
7431 0.0
7432 0.0
7433 0.0
7434 0.0
7435 0.0
7436 0.0
7437 0.0
7438 0.0
7439 0.0
7440 0.0
7441 0.0
7442 0.0
7443 0.0
7444 0.0
7445 0.0
7446 0.0
7447 0.0
7448 0.0
7449 0.0
7450 0.0
7451 0.0
7452 0.0
7453 0.0
7454 0.27276999999999996
7455 0.0
7456 0.0
7457 0.0
7458 0.0
7459 0.0
7460 0.0
7461 0.0
7462 0.0
7463 0.0
7464 0.0
7465 0.0
7466 0.0
7467 0.0
7468 0.0
7469 0.0
7470 0.0
7471 0.0
7472 0.0
7473 0.0
7474 0.0
7475 0.0
7476 0.0
7477 0.0
7478 0.0
7479 0.0
7480 0.0
7481 0.0
7482 0.0
7483 0.0
7484 0.0
7485 0.0
7486 0.0
7487 0.0
7488 0.0
7489 0.0
7490 0.0
7491 0.0
7492 0.0
7493 0.0
7494 0.0
7495 0.0
7496 0.0
7497 0.0
7498 0.0
7499 0.0
7500 0.0
7501 0.0
7502 0.0
7503 0.0
7504 0.0
7505 0.0
7506 0.0
7507 0.0
7508 0.0
7509 0.0
7510 0.0
7511 0.0
7512 0.0
7513 0.0
7514 0.0
7515 0.0
7516 0.0
7517 0.0
7518 0.0
7519 0.0
7520 0.0
7521 0.0
7522 0.0
7523 0.0
7524 0.0
7525 0.0
7526 0.0
7527 0.0
7528 0.0
7529 0.0
7530 0.0
7531 0.0
7532 0.0
7533 0.0
7534 0.0
7535 0.0
7536 0.0
7537 0.0
7538 0.0
7539 0.0
7540 0.0
7541 0.0
7542 0.0
7543 0.0
7544 0.0
7545 0.0
7546 0.0
7547 0.0
7548 0.0
7549 0.0
7550 0.0
7551 0.0
7552 0.0
7553 0.0
7554 0.0
7555 0.0
7556 0.0
7557 0.0
7558 0.0
7559 0.0
7560 0.0
7561 0.0
7562 0.0
7563 0.0
7564 0.0
7565 0.0
7566 0.0
7567 0.0
7568 0.0
7569 0.0
7570 0.0
7571 0.0
7572 0.0
7573 0.0
7574 0.0
7575 0.0
7576 0.0
7577 0.0
7578 0.0
7579 0.0
7580 0.0
7581 0.0
7582 0.0
7583 0.0
7584 0.0
7585 0.0
7586 0.0
7587 0.0
7588 0.0
7589 0.0
7590 0.0
7591 0.0
7592 0.0
7593 0.0
7594 0.0
7595 0.0
7596 0.0
7597 0.0
7598 0.0
7599 0.0
7600 0.0
7601 0.0
7602 0.0
7603 0.0
7604 0.0
7605 0.0
7606 0.0
7607 0.0
7608 0.0
7609 0.0
7610 0.0
7611 0.0
7612 0.0
7613 0.0
7614 0.0
7615 0.0
7616 0.0
7617 0.0
7618 0.0
7619 0.0
7620 0.0
7621 0.0
7622 0.0
7623 0.0
7624 0.0
7625 0.0
7626 0.0
7627 0.0
7628 0.0
7629 0.0
7630 0.0
7631 0.0
7632 0.0
7633 0.0
7634 0.0
7635 0.0
7636 0.0
7637 0.0
7638 0.0
7639 0.0
7640 0.27276999999999996
7641 0.0
7642 0.0
7643 0.0
7644 0.0
7645 0.0
7646 0.0
7647 0.0
7648 0.0
7649 0.0
7650 0.0
7651 0.0
7652 0.0
7653 0.0
7654 0.0
7655 0.0
7656 0.0
7657 0.0
7658 0.0
7659 0.0
7660 0.0
7661 0.0
7662 0.0
7663 0.0
7664 0.0
7665 0.0
7666 0.0
7667 0.0
7668 0.0
7669 0.0
7670 0.0
7671 0.0
7672 0.0
7673 0.0
7674 0.0
7675 0.0
7676 0.0
7677 0.0
7678 0.0
7679 0.0
7680 0.0
7681 0.0
7682 0.0
7683 0.0
7684 0.0
7685 0.0
7686 0.0
7687 0.0
7688 0.0
7689 0.0
7690 0.0
7691 0.0
7692 0.0
7693 0.0
7694 0.0
7695 0.0
7696 0.0
7697 0.0
7698 0.0
7699 0.0
7700 0.0
7701 0.0
7702 0.0
7703 0.0
7704 0.0
7705 0.0
7706 0.0
7707 0.0
7708 0.0
7709 0.0
7710 0.0
7711 0.0
7712 0.0
7713 0.0
7714 0.0
7715 0.0
7716 0.0
7717 0.0
7718 0.0
7719 0.0
7720 0.0
7721 0.0
7722 0.0
7723 0.0
7724 0.0
7725 0.0
7726 0.0
7727 0.0
7728 0.0
7729 0.0
7730 0.0
7731 0.0
7732 0.0
7733 0.0
7734 0.0
7735 0.0
7736 0.0
7737 0.0
7738 0.0
7739 0.0
7740 0.0
7741 0.0
7742 0.0
7743 0.0
7744 0.0
7745 0.0
7746 0.0
7747 0.0
7748 0.0
7749 0.0
7750 0.0
7751 0.0
7752 0.0
7753 0.0
7754 0.0
7755 0.0
7756 0.0
7757 0.0
7758 0.0
7759 0.0
7760 0.0
7761 0.0
7762 0.0
7763 0.0
7764 0.0
7765 0.0
7766 0.0
7767 0.0
7768 0.0
7769 0.0
7770 0.0
7771 0.0
7772 0.0
7773 0.0
7774 0.0
7775 0.0
7776 0.0
7777 0.0
7778 0.0
7779 0.0
7780 0.0
7781 0.0
7782 0.0
7783 0.0
7784 0.0
7785 0.0
7786 0.0
7787 0.0
7788 0.0
7789 0.0
7790 0.0
7791 0.0
7792 0.0
7793 0.0
7794 0.0
7795 0.0
7796 0.0
7797 0.0
7798 0.0
7799 0.0
7800 0.0
7801 0.0
7802 0.0
7803 0.0
7804 0.0
7805 0.0
7806 0.0
7807 0.0
7808 0.0
7809 0.0
7810 0.0
7811 0.0
7812 0.0
7813 0.0
7814 0.0
7815 0.0
7816 0.0
7817 0.0
7818 0.0
7819 0.0
7820 0.0
7821 0.0
7822 0.0
7823 0.0
7824 0.0
7825 0.0
7826 0.0
7827 0.0
7828 0.0
7829 0.0
7830 0.0
7831 0.0
7832 0.0
7833 0.0
7834 0.0
7835 0.0
7836 0.0
7837 0.0
7838 0.0
7839 0.0
7840 0.0
7841 0.0
7842 0.0
7843 0.0
7844 0.0
7845 0.0
7846 0.0
7847 0.0
7848 0.0
7849 0.0
7850 0.0
7851 0.0
7852 0.0
7853 0.0
7854 0.0
7855 0.0
7856 0.0
7857 0.0
7858 0.0
7859 0.0
7860 0.0
7861 0.0
7862 0.0
7863 0.0
7864 0.0
7865 0.0
7866 0.0
7867 0.0
7868 0.0
7869 0.0
7870 0.0
7871 0.0
7872 0.0
7873 0.0
7874 0.0
7875 0.0
7876 0.0
7877 0.0
7878 0.0
7879 0.0
7880 0.0
7881 0.0
7882 0.0
7883 0.0
7884 0.0
7885 0.0
7886 0.0
7887 0.0
7888 0.0
7889 0.0
7890 0.0
7891 0.0
7892 0.0
7893 0.27276999999999996
7894 0.0
7895 0.0
7896 0.0
7897 0.0
7898 0.0
7899 0.0
7900 0.0
7901 0.0
7902 0.0
7903 0.0
7904 0.0
7905 0.0
7906 0.0
7907 0.0
7908 0.0
7909 0.0
7910 0.0
7911 0.0
7912 0.0
7913 0.0
7914 0.0
7915 0.0
7916 0.0
7917 0.0
7918 0.0
7919 0.0
7920 0.0
7921 0.0
7922 0.0
7923 0.0
7924 0.0
7925 0.0
7926 0.0
7927 0.0
7928 0.0
7929 0.0
7930 0.0
7931 0.0
7932 0.0
7933 0.0
7934 0.0
7935 0.0
7936 0.0
7937 0.0
7938 0.0
7939 0.0
7940 0.0
7941 0.0
7942 0.0
7943 0.0
7944 0.0
7945 0.0
7946 0.0
7947 0.0
7948 0.0
7949 0.0
7950 0.0
7951 0.0
7952 0.0
7953 0.0
7954 0.0
7955 0.0
7956 0.0
7957 0.0
7958 0.0
7959 0.0
7960 0.27276999999999996
7961 0.0
7962 0.0
7963 0.0
7964 0.0
7965 0.0
7966 0.0
7967 0.0
7968 0.0
7969 0.0
7970 0.0
7971 0.0
7972 0.0
7973 0.0
7974 0.0
7975 0.0
7976 0.0
7977 0.0
7978 0.0
7979 0.0
7980 0.0
7981 0.0
7982 0.0
7983 0.0
7984 0.0
7985 0.0
7986 0.0
7987 0.0
7988 0.0
7989 0.0
7990 0.0
7991 0.0
7992 0.0
7993 0.0
7994 0.0
7995 0.0
7996 0.0
7997 0.0
7998 0.0
7999 0.0
8000 0.0
8001 0.0
8002 0.0
8003 0.0
8004 0.0
8005 0.0
8006 0.0
8007 0.27276999999999996
8008 0.0
8009 0.0
8010 0.0
8011 0.0
8012 0.0
8013 0.0
8014 0.0
8015 0.0
8016 0.27276999999999996
8017 0.0
8018 0.0
8019 0.0
8020 0.0
8021 0.0
8022 0.0
8023 0.0
8024 0.0
8025 0.0
8026 0.0
8027 0.0
8028 0.0
8029 0.0
8030 0.0
8031 0.0
8032 0.0
8033 0.0
8034 0.0
8035 0.0
8036 0.0
8037 0.0
8038 0.0
8039 0.0
8040 0.0
8041 0.0
8042 0.0
8043 0.0
8044 0.0
8045 0.0
8046 0.0
8047 0.0
8048 0.0
8049 0.0
8050 0.0
8051 0.0
8052 0.0
8053 0.0
8054 0.0
8055 0.0
8056 0.0
8057 0.0
8058 0.0
8059 0.0
8060 0.0
8061 0.0
8062 0.0
8063 0.0
8064 0.0
8065 0.0
8066 0.0
8067 0.0
8068 0.0
8069 0.0
8070 0.0
8071 0.0
8072 0.0
8073 0.0
8074 0.0
8075 0.0
8076 0.0
8077 0.0
8078 0.0
8079 0.0
8080 0.0
8081 0.0
8082 0.0
8083 0.0
8084 0.0
8085 0.0
8086 0.0
8087 0.0
8088 0.0
8089 0.0
8090 0.0
8091 0.0
8092 0.0
8093 0.0
8094 0.0
8095 0.0
8096 0.0
8097 0.0
8098 0.0
8099 0.0
8100 0.0
8101 0.0
8102 0.0
8103 0.0
8104 0.0
8105 0.0
8106 0.0
8107 0.0
8108 0.0
8109 0.0
8110 0.0
8111 0.0
8112 0.0
8113 0.0
8114 0.27276999999999996
8115 0.0
8116 0.0
8117 0.0
8118 0.0
8119 0.0
8120 0.0
8121 0.0
8122 0.0
8123 0.0
8124 0.0
8125 0.0
8126 0.0
8127 0.0
8128 0.27276999999999996
8129 0.0
8130 0.0
8131 0.0
8132 0.0
8133 0.0
8134 0.0
8135 0.0
8136 0.0
8137 0.0
8138 0.0
8139 0.0
8140 0.0
8141 0.0
8142 0.0
8143 0.0
8144 0.0
8145 0.27276999999999996
8146 0.0
8147 0.0
8148 0.0
8149 0.0
8150 0.0
8151 0.0
8152 0.27276999999999996
8153 0.0
8154 0.0
8155 0.0
8156 0.0
8157 0.0
8158 0.0
8159 0.0
8160 0.0
8161 0.0
8162 0.0
8163 0.0
8164 0.0
8165 0.0
8166 0.0
8167 0.0
8168 0.27276999999999996
8169 0.0
8170 0.0
8171 0.0
8172 0.0
8173 0.0
8174 0.0
8175 0.0
8176 0.0
8177 0.0
8178 0.0
8179 0.0
8180 0.0
8181 0.0
8182 0.27276999999999996
8183 0.0
8184 0.0
8185 0.0
8186 0.0
8187 0.0
8188 0.0
8189 0.0
8190 0.0
8191 0.0
8192 0.0
8193 0.0
8194 0.0
8195 0.0
8196 0.0
8197 0.0
8198 0.0
8199 0.0
8200 0.0
8201 0.0
8202 0.0
8203 0.0
8204 0.0
8205 0.0
8206 0.0
8207 0.0
8208 0.0
8209 0.0
8210 0.0
8211 0.0
8212 0.0
8213 0.0
8214 0.0
8215 0.0
8216 0.0
8217 0.0
8218 0.0
8219 0.0
8220 0.0
8221 0.0
8222 0.0
8223 0.0
8224 0.0
8225 0.0
8226 0.0
8227 0.0
8228 0.0
8229 0.0
8230 0.0
8231 0.0
8232 0.0
8233 0.0
8234 0.0
8235 0.0
8236 0.0
8237 0.0
8238 0.0
8239 0.0
8240 0.0
8241 0.0
8242 0.0
8243 0.0
8244 0.0
8245 0.0
8246 0.0
8247 0.0
8248 0.0
8249 0.0
8250 0.0
8251 0.0
8252 0.0
8253 0.0
8254 0.0
8255 0.0
8256 0.0
8257 0.0
8258 0.0
8259 0.0
8260 0.0
8261 0.0
8262 0.0
8263 0.0
8264 0.0
8265 0.0
8266 0.0
8267 0.0
8268 0.0
8269 0.0
8270 0.0
8271 0.0
8272 0.0
8273 0.0
8274 0.0
8275 0.0
8276 0.0
8277 0.0
8278 0.0
8279 0.0
8280 0.0
8281 0.0
8282 0.0
8283 0.0
8284 0.0
8285 0.0
8286 0.0
8287 0.0
8288 0.0
8289 0.0
8290 0.27276999999999996
8291 0.0
8292 0.0
8293 0.0
8294 0.0
8295 0.0
8296 0.0
8297 0.0
8298 0.0
8299 0.0
8300 0.0
8301 0.0
8302 0.27276999999999996
8303 0.0
8304 0.0
8305 0.0
8306 0.0
8307 0.0
8308 0.0
8309 0.0
8310 0.0
8311 0.0
8312 0.0
8313 0.0
8314 0.0
8315 0.0
8316 0.0
8317 0.0
8318 0.0
8319 0.0
8320 0.0
8321 0.0
8322 0.0
8323 0.0
8324 0.0
8325 0.0
8326 0.0
8327 0.0
8328 0.0
8329 0.0
8330 0.0
8331 0.0
8332 0.0
8333 0.0
8334 0.0
8335 0.0
8336 0.0
8337 0.0
8338 0.0
8339 0.0
8340 0.0
8341 0.0
8342 0.0
8343 0.0
8344 0.0
8345 0.27276999999999996
8346 0.0
8347 0.0
8348 0.0
8349 0.0
8350 0.0
8351 0.0
8352 0.0
8353 0.0
8354 0.0
8355 0.0
8356 0.0
8357 0.0
8358 0.0
8359 0.0
8360 0.0
8361 0.0
8362 0.0
8363 0.0
8364 0.0
8365 0.0
8366 0.0
8367 0.0
8368 0.0
8369 0.0
8370 0.0
8371 0.0
8372 0.0
8373 0.0
8374 0.0
8375 0.0
8376 0.0
8377 0.0
8378 0.0
8379 0.0
8380 0.0
8381 0.0
8382 0.0
8383 0.0
8384 0.0
8385 0.0
8386 0.0
8387 0.0
8388 0.0
8389 0.0
8390 0.0
8391 0.0
8392 0.0
8393 0.0
8394 0.0
8395 0.0
8396 0.0
8397 0.0
8398 0.0
8399 0.0
8400 0.0
8401 0.0
8402 0.0
8403 0.0
8404 0.0
8405 0.0
8406 0.0
8407 0.0
8408 0.0
8409 0.0
8410 0.0
8411 0.0
8412 0.0
8413 0.0
8414 0.0
8415 0.0
8416 0.0
8417 0.0
8418 0.0
8419 0.0
8420 0.0
8421 0.0
8422 0.0
8423 0.0
8424 0.0
8425 0.0
8426 0.0
8427 0.0
8428 0.0
8429 0.0
8430 0.0
8431 0.0
8432 0.0
8433 0.0
8434 0.0
8435 0.0
8436 0.0
8437 0.0
8438 0.0
8439 0.0
8440 0.0
8441 0.0
8442 0.0
8443 0.0
8444 0.0
8445 0.0
8446 0.0
8447 0.0
8448 0.0
8449 0.0
8450 0.0
8451 0.27276999999999996
8452 0.0
8453 0.0
8454 0.0
8455 0.0
8456 0.0
8457 0.0
8458 0.0
8459 0.0
8460 0.0
8461 0.0
8462 0.0
8463 0.0
8464 0.0
8465 0.0
8466 0.0
8467 0.0
8468 0.0
8469 0.0
8470 0.0
8471 0.0
8472 0.0
8473 0.0
8474 0.0
8475 0.0
8476 0.0
8477 0.0
8478 0.0
8479 0.0
8480 0.0
8481 0.0
8482 0.0
8483 0.0
8484 0.0
8485 0.0
8486 0.0
8487 0.0
8488 0.0
8489 0.0
8490 0.0
8491 0.0
8492 0.0
8493 0.0
8494 0.0
8495 0.0
8496 0.0
8497 0.0
8498 0.0
8499 0.0
8500 0.0
8501 0.0
8502 0.0
8503 0.0
8504 0.0
8505 0.0
8506 0.0
8507 0.0
8508 0.0
8509 0.0
8510 0.0
8511 0.0
8512 0.0
8513 0.0
8514 0.0
8515 0.0
8516 0.0
8517 0.0
8518 0.0
8519 0.0
8520 0.0
8521 0.0
8522 0.0
8523 0.0
8524 0.0
8525 0.0
8526 0.0
8527 0.0
8528 0.0
8529 0.0
8530 0.0
8531 0.0
8532 0.0
8533 0.0
8534 0.0
8535 0.0
8536 0.0
8537 0.0
8538 0.0
8539 0.0
8540 0.0
8541 0.0
8542 0.0
8543 0.0
8544 0.0
8545 0.0
8546 0.0
8547 0.0
8548 0.0
8549 0.0
8550 0.0
8551 0.0
8552 0.0
8553 0.0
8554 0.0
8555 0.0
8556 0.0
8557 0.0
8558 0.0
8559 0.0
8560 0.0
8561 0.0
8562 0.0
8563 0.0
8564 0.0
8565 0.0
8566 0.0
8567 0.0
8568 0.0
8569 0.0
8570 0.0
8571 0.0
8572 0.0
8573 0.0
8574 0.0
8575 0.0
8576 0.0
8577 0.0
8578 0.0
8579 0.0
8580 0.0
8581 0.0
8582 0.0
8583 0.0
8584 0.0
8585 0.0
8586 0.0
8587 0.0
8588 0.0
8589 0.0
8590 0.0
8591 0.0
8592 0.0
8593 0.0
8594 0.0
8595 0.0
8596 0.0
8597 0.0
8598 0.0
8599 0.0
8600 0.0
8601 0.0
8602 0.0
8603 0.0
8604 0.0
8605 0.0
8606 0.0
8607 0.0
8608 0.0
8609 0.0
8610 0.0
8611 0.0
8612 0.0
8613 0.0
8614 0.0
8615 0.0
8616 0.0
8617 0.0
8618 0.0
8619 0.0
8620 0.0
8621 0.0
8622 0.0
8623 0.0
8624 0.0
8625 0.0
8626 0.0
8627 0.0
8628 0.0
8629 0.0
8630 0.0
8631 0.0
8632 0.0
8633 0.0
8634 0.0
8635 0.0
8636 0.0
8637 0.0
8638 0.0
8639 0.0
8640 0.0
8641 0.0
8642 0.0
8643 0.0
8644 0.0
8645 0.0
8646 0.0
8647 0.0
8648 0.0
8649 0.0
8650 0.0
8651 0.0
8652 0.0
8653 0.0
8654 0.0
8655 0.0
8656 0.0
8657 0.0
8658 0.0
8659 0.0
8660 0.0
8661 0.0
8662 0.0
8663 0.0
8664 0.0
8665 0.0
8666 0.27276999999999996
8667 0.0
8668 0.0
8669 0.0
8670 0.27276999999999996
8671 0.0
8672 0.0
8673 0.0
8674 0.0
8675 0.0
8676 0.0
8677 0.0
8678 0.0
8679 0.0
8680 0.0
8681 0.0
8682 0.0
8683 0.0
8684 0.0
8685 0.0
8686 0.0
8687 0.0
8688 0.0
8689 0.0
8690 0.0
8691 0.0
8692 0.0
8693 0.0
8694 0.0
8695 0.0
8696 0.0
8697 0.0
8698 0.0
8699 0.0
8700 0.0
8701 0.0
8702 0.0
8703 0.0
8704 0.0
8705 0.0
8706 0.0
8707 0.0
8708 0.0
8709 0.0
8710 0.0
8711 0.0
8712 0.0
8713 0.0
8714 0.0
8715 0.0
8716 0.0
8717 0.0
8718 0.0
8719 0.0
8720 0.0
8721 0.0
8722 0.0
8723 0.0
8724 0.0
8725 0.0
8726 0.0
8727 0.0
8728 0.0
8729 0.0
8730 0.0
8731 0.0
8732 0.0
8733 0.0
8734 0.0
8735 0.0
8736 0.0
8737 0.0
8738 0.0
8739 0.0
8740 0.0
8741 0.0
8742 0.0
8743 0.0
8744 0.0
8745 0.0
8746 0.0
8747 0.0
8748 0.0
8749 0.0
8750 0.0
8751 0.0
8752 0.0
8753 0.0
8754 0.0
8755 0.0
8756 0.0
8757 0.27276999999999996
8758 0.0
8759 0.0
8760 0.0
8761 0.0
8762 0.0
8763 0.0
8764 0.0
8765 0.0
8766 0.0
8767 0.0
8768 0.0
8769 0.0
8770 0.0
8771 0.0
8772 0.0
8773 0.0
8774 0.0
8775 0.0
8776 0.0
8777 0.0
8778 0.0
8779 0.0
8780 0.0
8781 0.0
8782 0.0
8783 0.0
8784 0.0
8785 0.0
8786 0.0
8787 0.0
8788 0.0
8789 0.0
8790 0.0
8791 0.0
8792 0.0
8793 0.0
8794 0.0
8795 0.27276999999999996
8796 0.0
8797 0.0
8798 0.0
8799 0.0
8800 0.27276999999999996
8801 0.0
8802 0.0
8803 0.0
8804 0.0
8805 0.0
8806 0.0
8807 0.0
8808 0.0
8809 0.0
8810 0.27276999999999996
8811 0.0
8812 0.0
8813 0.0
8814 0.27276999999999996
8815 0.0
8816 0.0
8817 0.0
8818 0.0
8819 0.0
8820 0.0
8821 0.0
8822 0.0
8823 0.0
8824 0.0
8825 0.0
8826 0.0
8827 0.0
8828 0.0
8829 0.0
8830 0.0
8831 0.0
8832 0.0
8833 0.0
8834 0.0
8835 0.0
8836 0.0
8837 0.0
8838 0.0
8839 0.0
8840 0.0
8841 0.0
8842 0.0
8843 0.0
8844 0.0
8845 0.0
8846 0.0
8847 0.0
8848 0.0
8849 0.0
8850 0.0
8851 0.0
8852 0.0
8853 0.0
8854 0.0
8855 0.0
8856 0.0
8857 0.0
8858 0.0
8859 0.0
8860 0.0
8861 0.0
8862 0.0
8863 0.0
8864 0.0
8865 0.0
8866 0.27276999999999996
8867 0.0
8868 0.0
8869 0.0
8870 0.0
8871 0.0
8872 0.0
8873 0.0
8874 0.0
8875 0.0
8876 0.0
8877 0.0
8878 0.0
8879 0.0
8880 0.0
8881 0.0
8882 0.0
8883 0.0
8884 0.0
8885 0.0
8886 0.0
8887 0.0
8888 0.0
8889 0.0
8890 0.0
8891 0.0
8892 0.0
8893 0.0
8894 0.0
8895 0.0
8896 0.0
8897 0.0
8898 0.0
8899 0.0
8900 0.0
8901 0.0
8902 0.0
8903 0.0
8904 0.0
8905 0.0
8906 0.0
8907 0.0
8908 0.0
8909 0.27276999999999996
8910 0.0
8911 0.0
8912 0.0
8913 0.0
8914 0.0
8915 0.0
8916 0.0
8917 0.0
8918 0.27276999999999996
8919 0.0
8920 0.0
8921 0.0
8922 0.0
8923 0.0
8924 0.0
8925 0.0
8926 0.0
8927 0.0
8928 0.0
8929 0.0
8930 0.27276999999999996
8931 0.0
8932 0.0
8933 0.0
8934 0.0
8935 0.0
8936 0.0
8937 0.0
8938 0.0
8939 0.0
8940 0.0
8941 0.0
8942 0.0
8943 0.0
8944 0.0
8945 0.0
8946 0.0
8947 0.0
8948 0.0
8949 0.0
8950 0.0
8951 0.0
8952 0.0
8953 0.0
8954 0.0
8955 0.0
8956 0.0
8957 0.0
8958 0.0
8959 0.0
8960 0.0
8961 0.0
8962 0.0
8963 0.0
8964 0.0
8965 0.0
8966 0.0
8967 0.5455399999999999
8968 0.0
8969 0.27276999999999996
8970 0.0
8971 0.0
8972 0.27276999999999996
8973 0.0
8974 0.0
8975 0.0
8976 0.0
8977 0.0
8978 0.0
8979 0.0
8980 0.0
8981 0.0
8982 0.0
8983 0.0
8984 0.0
8985 0.0
8986 0.0
8987 0.0
8988 0.0
8989 0.0
8990 0.0
8991 0.0
8992 0.0
8993 0.0
8994 0.0
8995 0.0
8996 0.0
8997 0.27276999999999996
8998 0.0
8999 0.0
9000 0.0
9001 0.0
9002 0.0
9003 0.0
9004 0.0
9005 0.0
9006 0.0
9007 0.0
9008 0.0
9009 0.0
9010 0.0
9011 0.0
9012 0.0
9013 0.0
9014 0.0
9015 0.0
9016 0.0
9017 0.0
9018 0.0
9019 0.0
9020 0.0
9021 0.0
9022 0.0
9023 0.0
9024 0.0
9025 0.27276999999999996
9026 0.0
9027 0.0
9028 0.0
9029 0.0
9030 0.0
9031 0.0
9032 0.0
9033 0.0
9034 0.0
9035 0.0
9036 0.0
9037 0.0
9038 0.0
9039 0.0
9040 0.0
9041 0.0
9042 0.0
9043 0.0
9044 0.0
9045 0.0
9046 0.0
9047 0.0
9048 0.0
9049 0.0
9050 0.0
9051 0.0
9052 0.0
9053 0.0
9054 0.27276999999999996
9055 0.0
9056 0.0
9057 0.0
9058 0.0
9059 0.0
9060 0.0
9061 0.0
9062 0.0
9063 0.0
9064 0.0
9065 0.0
9066 0.0
9067 0.0
9068 0.0
9069 0.0
9070 0.27276999999999996
9071 0.0
9072 0.0
9073 0.0
9074 0.0
9075 0.0
9076 0.0
9077 0.0
9078 0.0
9079 0.0
9080 0.0
9081 0.0
9082 0.0
9083 0.0
9084 0.0
9085 0.0
9086 0.0
9087 0.0
9088 0.27276999999999996
9089 0.0
9090 0.0
9091 0.0
9092 0.0
9093 0.0
9094 0.0
9095 0.0
9096 0.0
9097 0.0
9098 0.0
9099 0.0
9100 0.0
9101 0.0
9102 0.0
9103 0.0
9104 0.0
9105 0.0
9106 0.0
9107 0.0
9108 0.0
9109 0.0
9110 0.0
9111 0.0
9112 0.0
9113 0.0
9114 0.0
9115 0.0
9116 0.0
9117 0.0
9118 0.0
9119 0.0
9120 0.0
9121 0.0
9122 0.0
9123 0.0
9124 0.27276999999999996
9125 0.0
9126 0.0
9127 0.27276999999999996
9128 0.0
9129 0.0
9130 0.0
9131 0.0
9132 0.0
9133 0.0
9134 0.0
9135 0.0
9136 0.0
9137 0.0
9138 0.0
9139 0.0
9140 0.0
9141 0.0
9142 0.0
9143 0.0
9144 0.0
9145 0.0
9146 0.0
9147 0.0
9148 0.0
9149 0.0
9150 0.0
9151 0.0
9152 0.0
9153 0.0
9154 0.0
9155 0.0
9156 0.0
9157 0.0
9158 0.0
9159 0.0
9160 0.0
9161 0.0
9162 0.0
9163 0.0
9164 0.0
9165 0.0
9166 0.0
9167 0.0
9168 0.0
9169 0.0
9170 0.0
9171 0.0
9172 0.0
9173 0.0
9174 0.0
9175 0.0
9176 0.0
9177 0.0
9178 0.0
9179 0.0
9180 0.0
9181 0.0
9182 0.0
9183 0.0
9184 0.0
9185 0.0
9186 0.0
9187 0.0
9188 0.0
9189 0.0
9190 0.0
9191 0.0
9192 0.0
9193 0.0
9194 0.27276999999999996
9195 0.0
9196 0.5455399999999999
9197 0.27276999999999996
9198 0.0
9199 0.0
9200 0.0
9201 0.0
9202 0.0
9203 0.5455399999999999
9204 0.0
9205 0.0
9206 0.27276999999999996
9207 0.0
9208 0.0
9209 0.0
9210 0.0
9211 0.0
9212 0.0
9213 0.0
9214 0.0
9215 0.27276999999999996
9216 0.0
9217 0.0
9218 0.0
9219 0.0
9220 0.0
9221 0.0
9222 0.0
9223 0.0
9224 0.0
9225 0.0
9226 0.0
9227 0.0
9228 0.0
9229 0.0
9230 0.0
9231 0.0
9232 0.0
9233 0.0
9234 0.0
9235 0.0
9236 0.0
9237 0.0
9238 0.0
9239 0.0
9240 0.0
9241 0.0
9242 0.0
9243 0.0
9244 0.0
9245 0.0
9246 0.0
9247 0.0
9248 0.0
9249 0.0
9250 0.0
9251 0.0
9252 0.0
9253 0.0
9254 0.0
9255 0.0
9256 0.0
9257 0.0
9258 0.0
9259 0.0
9260 0.0
9261 0.0
9262 0.0
9263 0.0
9264 0.0
9265 0.0
9266 0.0
9267 0.0
9268 0.0
9269 0.0
9270 0.0
9271 0.0
9272 0.0
9273 0.0
9274 0.0
9275 0.0
9276 0.0
9277 0.0
9278 0.0
9279 0.0
9280 0.0
9281 0.5455399999999999
9282 0.0
9283 0.0
9284 0.0
9285 0.0
9286 0.0
9287 0.0
9288 0.0
9289 0.0
9290 0.0
9291 0.0
9292 0.0
9293 0.0
9294 0.0
9295 0.0
9296 0.0
9297 0.0
9298 0.0
9299 0.0
9300 0.0
9301 0.27276999999999996
9302 0.0
9303 0.0
9304 0.0
9305 0.0
9306 0.0
9307 0.0
9308 0.0
9309 0.0
9310 0.0
9311 0.0
9312 0.0
9313 0.0
9314 0.0
9315 0.0
9316 0.0
9317 0.27276999999999996
9318 0.0
9319 0.0
9320 0.0
9321 0.0
9322 0.0
9323 0.0
9324 0.0
9325 0.0
9326 0.0
9327 0.0
9328 0.0
9329 0.0
9330 0.0
9331 0.0
9332 0.0
9333 0.0
9334 0.0
9335 0.0
9336 0.0
9337 0.0
9338 0.0
9339 0.0
9340 0.27276999999999996
9341 0.0
9342 0.0
9343 0.0
9344 0.0
9345 0.0
9346 0.0
9347 0.0
9348 0.0
9349 0.0
9350 0.0
9351 0.0
9352 0.0
9353 0.0
9354 0.0
9355 0.0
9356 0.0
9357 0.0
9358 0.0
9359 0.0
9360 0.0
9361 0.0
9362 0.0
9363 0.0
9364 0.0
9365 0.0
9366 0.0
9367 0.0
9368 0.0
9369 0.0
9370 0.0
9371 0.0
9372 0.0
9373 0.0
9374 0.0
9375 0.0
9376 0.0
9377 0.0
9378 0.0
9379 0.0
9380 0.0
9381 0.0
9382 0.0
9383 0.0
9384 0.0
9385 0.0
9386 0.0
9387 0.0
9388 0.0
9389 0.0
9390 0.0
9391 0.0
9392 0.0
9393 0.0
9394 0.0
9395 0.0
9396 0.0
9397 0.0
9398 0.0
9399 0.0
9400 0.0
9401 0.0
9402 0.0
9403 0.0
9404 0.0
9405 0.0
9406 0.0
9407 0.0
9408 0.0
9409 0.0
9410 0.0
9411 0.0
9412 0.0
9413 0.0
9414 0.0
9415 0.0
9416 0.0
9417 0.0
9418 0.0
9419 0.0
9420 0.0
9421 0.0
9422 0.0
9423 0.0
9424 0.0
9425 0.0
9426 0.0
9427 0.0
9428 0.0
9429 0.0
9430 0.0
9431 0.0
9432 0.0
9433 0.0
9434 0.0
9435 0.0
9436 0.0
9437 0.0
9438 0.0
9439 0.0
9440 0.0
9441 0.0
9442 0.0
9443 0.0
9444 0.0
9445 0.0
9446 0.0
9447 0.0
9448 0.0
9449 0.0
9450 0.0
9451 0.0
9452 0.0
9453 0.0
9454 0.0
9455 0.0
9456 0.0
9457 0.0
9458 0.0
9459 0.0
9460 0.0
9461 0.0
9462 0.0
9463 0.0
9464 0.0
9465 0.0
9466 0.0
9467 0.0
9468 0.0
9469 0.0
9470 0.0
9471 0.0
9472 0.0
9473 0.0
9474 0.0
9475 0.0
9476 0.0
9477 0.0
9478 0.0
9479 0.0
9480 0.0
9481 0.0
9482 0.0
9483 0.0
9484 0.0
9485 0.0
9486 0.0
9487 0.0
9488 0.0
9489 0.0
9490 0.0
9491 0.0
9492 0.0
9493 0.0
9494 0.0
9495 0.0
9496 0.0
9497 0.0
9498 0.0
9499 0.0
9500 0.0
9501 0.0
9502 0.0
9503 0.0
9504 0.0
9505 0.0
9506 0.0
9507 0.0
9508 0.0
9509 0.0
9510 0.0
9511 0.0
9512 0.0
9513 0.0
9514 0.0
9515 0.0
9516 0.0
9517 0.0
9518 0.0
9519 0.0
9520 0.27276999999999996
9521 0.0
9522 0.0
9523 0.0
9524 0.0
9525 0.0
9526 0.0
9527 0.0
9528 0.0
9529 0.0
9530 0.27276999999999996
9531 0.0
9532 0.0
9533 0.27276999999999996
9534 0.0
9535 0.0
9536 0.0
9537 0.0
9538 0.0
9539 0.0
9540 0.0
9541 0.0
9542 0.0
9543 0.0
9544 0.0
9545 0.0
9546 0.0
9547 0.0
9548 0.0
9549 0.0
9550 0.0
9551 0.0
9552 0.27276999999999996
9553 0.0
9554 0.0
9555 0.0
9556 0.0
9557 0.0
9558 0.0
9559 0.0
9560 0.0
9561 0.0
9562 0.0
9563 0.0
9564 0.0
9565 0.0
9566 0.0
9567 0.0
9568 0.0
9569 0.0
9570 0.0
9571 0.0
9572 0.0
9573 0.0
9574 0.0
9575 0.0
9576 0.0
9577 0.0
9578 0.0
9579 0.0
9580 0.0
9581 0.0
9582 0.0
9583 0.0
9584 0.0
9585 0.0
9586 0.0
9587 0.0
9588 0.0
9589 0.0
9590 0.0
9591 0.0
9592 0.0
9593 0.0
9594 0.0
9595 0.0
9596 0.0
9597 0.0
9598 0.0
9599 0.0
9600 0.0
9601 0.0
9602 0.0
9603 0.0
9604 0.0
9605 0.0
9606 0.0
9607 0.0
9608 0.0
9609 0.0
9610 0.0
9611 0.0
9612 0.0
9613 0.0
9614 0.0
9615 0.0
9616 0.0
9617 0.0
9618 0.0
9619 0.0
9620 0.0
9621 0.0
9622 0.0
9623 0.0
9624 0.0
9625 0.0
9626 0.0
9627 0.0
9628 0.0
9629 0.0
9630 0.0
9631 0.0
9632 0.0
9633 0.0
9634 0.0
9635 0.0
9636 0.0
9637 0.0
9638 0.0
9639 0.0
9640 0.0
9641 0.0
9642 0.0
9643 0.0
9644 0.0
9645 0.0
9646 0.0
9647 0.0
9648 0.0
9649 0.0
9650 0.0
9651 0.0
9652 0.0
9653 0.0
9654 0.0
9655 0.0
9656 0.0
9657 0.0
9658 0.0
9659 0.0
9660 0.0
9661 0.0
9662 0.0
9663 0.27276999999999996
9664 0.0
9665 0.0
9666 0.0
9667 0.0
9668 0.0
9669 0.0
9670 0.0
9671 0.0
9672 0.0
9673 0.0
9674 0.0
9675 0.0
9676 0.27276999999999996
9677 0.0
9678 0.0
9679 0.0
9680 0.0
9681 0.0
9682 0.0
9683 0.27276999999999996
9684 0.0
9685 0.0
9686 0.0
9687 0.0
9688 0.0
9689 0.0
9690 0.27276999999999996
9691 0.0
9692 0.0
9693 0.0
9694 0.0
9695 0.0
9696 0.0
9697 0.0
9698 0.0
9699 0.0
9700 0.0
9701 0.0
9702 0.0
9703 0.0
9704 0.0
9705 0.0
9706 0.0
9707 0.0
9708 0.0
9709 0.0
9710 0.0
9711 0.0
9712 0.0
9713 0.0
9714 0.0
9715 0.0
9716 0.0
9717 0.0
9718 0.0
9719 0.0
9720 0.0
9721 0.0
9722 0.0
9723 0.0
9724 0.0
9725 0.0
9726 0.0
9727 0.0
9728 0.0
9729 0.0
9730 0.0
9731 0.0
9732 0.0
9733 0.0
9734 0.0
9735 0.0
9736 0.0
9737 0.0
9738 0.0
9739 0.0
9740 0.0
9741 0.0
9742 0.0
9743 0.0
9744 0.0
9745 0.0
9746 0.0
9747 0.0
9748 0.0
9749 0.0
9750 0.0
9751 0.0
9752 0.0
9753 0.0
9754 0.0
9755 0.0
9756 0.0
9757 0.0
9758 0.0
9759 0.0
9760 0.0
9761 0.0
9762 0.0
9763 0.0
9764 0.0
9765 0.0
9766 0.0
9767 0.0
9768 0.0
9769 0.0
9770 0.0
9771 0.0
9772 0.0
9773 0.0
9774 0.0
9775 0.0
9776 0.0
9777 0.0
9778 0.0
9779 0.0
9780 0.0
9781 0.0
9782 0.0
9783 0.0
9784 0.0
9785 0.0
9786 0.0
9787 0.0
9788 0.0
9789 0.0
9790 0.0
9791 0.0
9792 0.0
9793 0.0
9794 0.0
9795 0.0
9796 0.0
9797 0.0
9798 0.0
9799 0.0
9800 0.0
9801 0.0
9802 0.0
9803 0.0
9804 0.0
9805 0.0
9806 0.0
9807 0.0
9808 0.0
9809 0.0
9810 0.0
9811 0.0
9812 0.0
9813 0.0
9814 0.0
9815 0.0
9816 0.0
9817 0.0
9818 0.0
9819 0.0
9820 0.0
9821 0.0
9822 0.0
9823 0.0
9824 0.0
9825 0.0
9826 0.0
9827 0.0
9828 0.0
9829 0.0
9830 0.0
9831 0.0
9832 0.0
9833 0.0
9834 0.0
9835 0.0
9836 0.0
9837 0.0
9838 0.0
9839 0.0
9840 0.0
9841 0.0
9842 0.0
9843 0.0
9844 0.0
9845 0.0
9846 0.0
9847 0.0
9848 0.0
9849 0.0
9850 0.0
9851 0.0
9852 0.0
9853 0.0
9854 0.0
9855 0.0
9856 0.0
9857 0.0
9858 0.0
9859 0.0
9860 0.0
9861 0.0
9862 0.0
9863 0.0
9864 0.0
9865 0.0
9866 0.0
9867 0.0
9868 0.0
9869 0.0
9870 0.0
9871 0.0
9872 0.0
9873 0.0
9874 0.0
9875 0.0
9876 0.0
9877 0.27276999999999996
9878 0.0
9879 0.0
9880 0.0
9881 0.0
9882 0.27276999999999996
9883 0.27276999999999996
9884 0.0
9885 0.0
9886 0.0
9887 0.0
9888 0.0
9889 0.0
9890 0.0
9891 0.27276999999999996
9892 0.0
9893 0.0
9894 0.0
9895 0.0
9896 0.0
9897 0.0
9898 0.0
9899 0.0
9900 0.0
9901 0.0
9902 0.0
9903 0.0
9904 0.0
9905 0.0
9906 0.0
9907 0.0
9908 0.0
9909 0.27276999999999996
9910 0.0
9911 0.0
9912 0.0
9913 0.0
9914 0.27276999999999996
9915 0.0
9916 0.0
9917 0.0
9918 0.0
9919 0.0
9920 0.0
9921 0.0
9922 0.0
9923 0.0
9924 0.0
9925 0.0
9926 0.0
9927 0.0
9928 0.27276999999999996
9929 0.0
9930 0.0
9931 0.0
9932 0.0
9933 0.0
9934 0.0
9935 0.0
9936 0.0
9937 0.0
9938 0.0
9939 0.0
9940 0.0
9941 0.0
9942 0.0
9943 0.0
9944 0.0
9945 0.0
9946 0.0
9947 0.0
9948 0.0
9949 0.0
9950 0.0
9951 0.0
9952 0.0
9953 0.0
9954 0.0
9955 0.0
9956 0.0
9957 0.0
9958 0.0
9959 0.0
9960 0.0
9961 0.0
9962 0.0
9963 0.0
9964 0.0
9965 0.0
9966 0.0
9967 0.0
9968 0.0
9969 0.0
9970 0.27276999999999996
9971 0.0
9972 0.0
9973 0.0
9974 0.27276999999999996
9975 0.0
9976 0.0
9977 0.0
9978 0.0
9979 0.0
9980 0.0
9981 0.0
9982 0.27276999999999996
9983 0.0
9984 0.0
9985 0.0
9986 0.0
9987 0.0
9988 0.0
9989 0.0
9990 0.0
9991 0.27276999999999996
9992 0.0
9993 0.0
9994 0.0
9995 0.0
9996 0.0
9997 0.0
9998 0.0
9999 0.0
10000 0.0
10001 0.0
10002 0.0
10003 0.0
10004 0.0
10005 0.0
10006 0.0
10007 0.0
10008 0.0
10009 0.0
10010 0.0
10011 0.0
10012 0.0
10013 0.0
10014 0.0
10015 0.0
10016 0.0
10017 0.0
10018 0.0
10019 0.0
10020 0.0
10021 0.0
10022 0.0
10023 0.0
10024 0.0
10025 0.0
10026 0.0
10027 0.0
10028 0.0
10029 0.0
10030 0.0
10031 0.0
10032 0.0
10033 0.0
10034 0.0
10035 0.0
10036 0.0
10037 0.0
10038 0.0
10039 0.0
10040 0.0
10041 0.0
10042 0.0
10043 0.0
10044 0.0
10045 0.0
10046 0.0
10047 0.0
10048 0.0
10049 0.0
10050 0.0
10051 0.0
10052 0.0
10053 0.0
10054 0.0
10055 0.0
10056 0.0
10057 0.0
10058 0.0
10059 0.0
10060 0.0
10061 0.0
10062 0.0
10063 0.0
10064 0.0
10065 0.0
10066 0.0
10067 0.0
10068 0.0
10069 0.0
10070 0.0
10071 0.0
10072 0.0
10073 0.0
10074 0.0
10075 0.0
10076 0.0
10077 0.0
10078 0.0
10079 0.0
10080 0.0
10081 0.0
10082 0.0
10083 0.0
10084 0.0
10085 0.0
10086 0.0
10087 0.0
10088 0.27276999999999996
10089 0.0
10090 0.0
10091 0.0
10092 0.27276999999999996
10093 0.0
10094 0.0
10095 0.0
10096 0.0
10097 0.27276999999999996
10098 0.0
10099 0.0
10100 0.0
10101 0.0
10102 0.0
10103 0.0
10104 0.0
10105 0.0
10106 0.0
10107 0.0
10108 0.0
10109 0.0
10110 0.0
10111 0.0
10112 0.0
10113 0.0
10114 0.0
10115 0.0
10116 0.0
10117 0.0
10118 0.0
10119 0.0
10120 0.0
10121 0.0
10122 0.0
10123 0.0
10124 0.0
10125 0.0
10126 0.0
10127 0.0
10128 0.0
10129 0.0
10130 0.0
10131 0.0
10132 0.0
10133 0.0
10134 0.0
10135 0.0
10136 0.0
10137 0.0
10138 0.0
10139 0.0
10140 0.0
10141 0.0
10142 0.0
10143 0.0
10144 0.0
10145 0.0
10146 0.0
10147 0.0
10148 0.0
10149 0.0
10150 0.0
10151 0.0
10152 0.0
10153 0.27276999999999996
10154 0.0
10155 0.0
10156 0.0
10157 0.0
10158 0.0
10159 0.0
10160 0.0
10161 0.0
10162 0.0
10163 0.0
10164 0.0
10165 0.0
10166 0.0
10167 0.0
10168 0.0
10169 0.0
10170 0.0
10171 0.0
10172 0.0
10173 0.0
10174 0.0
10175 0.0
10176 0.0
10177 0.0
10178 0.0
10179 0.0
10180 0.0
10181 0.0
10182 0.0
10183 0.0
10184 0.0
10185 0.0
10186 0.0
10187 0.0
10188 0.0
10189 0.0
10190 0.0
10191 0.0
10192 0.0
10193 0.0
10194 0.0
10195 0.0
10196 0.0
10197 0.0
10198 0.0
10199 0.0
10200 0.0
10201 0.0
10202 0.0
10203 0.0
10204 0.0
10205 0.0
10206 0.0
10207 0.0
10208 0.0
10209 0.0
10210 0.0
10211 0.0
10212 0.0
10213 0.0
10214 0.0
10215 0.0
10216 0.0
10217 0.0
10218 0.0
10219 0.0
10220 0.0
10221 0.0
10222 0.0
10223 0.0
10224 0.0
10225 0.0
10226 0.0
10227 0.0
10228 0.0
10229 0.0
10230 0.0
10231 0.0
10232 0.0
10233 0.0
10234 0.0
10235 0.0
10236 0.0
10237 0.0
10238 0.0
10239 0.0
10240 0.27276999999999996
10241 0.0
10242 0.0
10243 0.0
10244 0.0
10245 0.27276999999999996
10246 0.0
10247 0.0
10248 0.0
10249 0.0
10250 0.0
10251 0.0
10252 0.0
10253 0.0
10254 0.0
10255 0.0
10256 0.0
10257 0.0
10258 0.0
10259 0.0
10260 0.0
10261 0.0
10262 0.0
10263 0.0
10264 0.0
10265 0.0
10266 0.0
10267 0.0
10268 0.0
10269 0.0
10270 0.0
10271 0.0
10272 0.0
10273 0.0
10274 0.0
10275 0.0
10276 0.0
10277 0.0
10278 0.0
10279 0.0
10280 0.0
10281 0.0
10282 0.0
10283 0.0
10284 0.0
10285 0.0
10286 0.0
10287 0.0
10288 0.0
10289 0.0
10290 0.0
10291 0.0
10292 0.0
10293 0.0
10294 0.0
10295 0.0
10296 0.0
10297 0.0
10298 0.0
10299 0.0
10300 0.0
10301 0.0
10302 0.0
10303 0.0
10304 0.0
10305 0.0
10306 0.0
10307 0.0
10308 0.0
10309 0.0
10310 0.0
10311 0.0
10312 0.0
10313 0.0
10314 0.0
10315 0.0
10316 0.0
10317 0.27276999999999996
10318 0.0
10319 0.0
10320 0.0
10321 0.0
10322 0.0
10323 0.0
10324 0.0
10325 0.0
10326 0.0
10327 0.0
10328 0.0
10329 0.0
10330 0.0
10331 0.0
10332 0.0
10333 0.0
10334 0.0
10335 0.0
10336 0.0
10337 0.0
10338 0.27276999999999996
10339 0.0
10340 0.27276999999999996
10341 0.0
10342 0.0
10343 0.0
10344 0.0
10345 0.0
10346 0.0
10347 0.0
10348 0.0
10349 0.0
10350 0.0
10351 0.0
10352 0.0
10353 0.0
10354 0.0
10355 0.0
10356 0.0
10357 0.0
10358 0.0
10359 0.27276999999999996
10360 0.0
10361 0.0
10362 0.0
10363 0.0
10364 0.0
10365 0.0
10366 0.0
10367 0.0
10368 0.0
10369 0.0
10370 0.0
10371 0.0
10372 0.0
10373 0.0
10374 0.0
10375 0.0
10376 0.0
10377 0.0
10378 0.0
10379 0.0
10380 0.0
10381 0.0
10382 0.0
10383 0.0
10384 0.0
10385 0.0
10386 0.0
10387 0.0
10388 0.0
10389 0.0
10390 0.0
10391 0.0
10392 0.0
10393 0.0
10394 0.27276999999999996
10395 0.0
10396 0.0
10397 0.0
10398 0.0
10399 0.0
10400 0.0
10401 0.0
10402 0.0
10403 0.0
10404 0.0
10405 0.0
10406 0.0
10407 0.0
10408 0.0
10409 0.0
10410 0.0
10411 0.0
10412 0.0
10413 0.0
10414 0.0
10415 0.0
10416 0.0
10417 0.0
10418 0.0
10419 0.0
10420 0.0
10421 0.0
10422 0.0
10423 0.0
10424 0.0
10425 0.0
10426 0.0
10427 0.0
10428 0.0
10429 0.0
10430 0.0
10431 0.0
10432 0.0
10433 0.0
10434 0.0
10435 0.0
10436 0.0
10437 0.0
10438 0.0
10439 0.0
10440 0.0
10441 0.0
10442 0.0
10443 0.0
10444 0.0
10445 0.0
10446 0.0
10447 0.0
10448 0.0
10449 0.0
10450 0.0
10451 0.0
10452 0.0
10453 0.0
10454 0.0
10455 0.0
10456 0.0
10457 0.0
10458 0.0
10459 0.0
10460 0.0
10461 0.0
10462 0.0
10463 0.27276999999999996
10464 0.0
10465 0.0
10466 0.0
10467 0.0
10468 0.0
10469 0.0
10470 0.0
10471 0.0
10472 0.0
10473 0.0
10474 0.0
10475 0.0
10476 0.0
10477 0.0
10478 0.0
10479 0.0
10480 0.0
10481 0.0
10482 0.27276999999999996
10483 0.0
10484 0.0
10485 0.0
10486 0.0
10487 0.0
10488 0.0
10489 0.0
10490 0.0
10491 0.0
10492 0.0
10493 0.0
10494 0.0
10495 0.0
10496 0.0
10497 0.0
10498 0.0
10499 0.0
10500 0.0
10501 0.0
10502 0.0
10503 0.0
10504 0.0
10505 0.0
10506 0.0
10507 0.0
10508 0.0
10509 0.0
10510 0.0
10511 0.0
10512 0.0
10513 0.0
10514 0.0
10515 0.0
10516 0.0
10517 0.0
10518 0.0
10519 0.0
10520 0.0
10521 0.0
10522 0.0
10523 0.0
10524 0.81831
10525 0.0
10526 0.0
10527 0.0
10528 0.0
10529 0.0
10530 0.0
10531 0.0
10532 0.0
10533 0.0
10534 0.0
10535 0.27276999999999996
10536 0.0
10537 0.0
10538 0.0
10539 0.0
10540 0.0
10541 0.0
10542 0.27276999999999996
10543 0.0
10544 0.0
10545 0.0
10546 0.0
10547 0.0
10548 0.0
10549 0.0
10550 0.0
10551 0.0
10552 0.0
10553 0.0
10554 0.0
10555 0.0
10556 0.0
10557 0.0
10558 0.0
10559 0.0
10560 0.0
10561 0.0
10562 0.0
10563 0.0
10564 0.0
10565 0.0
10566 0.0
10567 0.0
10568 0.0
10569 0.0
10570 0.0
10571 0.0
10572 0.0
10573 0.0
10574 0.0
10575 0.0
10576 0.0
10577 0.0
10578 0.0
10579 0.0
10580 0.0
10581 0.0
10582 0.0
10583 0.0
10584 0.0
10585 0.0
10586 0.0
10587 0.0
10588 0.0
10589 0.0
10590 0.0
10591 0.27276999999999996
10592 0.0
10593 0.0
10594 0.0
10595 0.0
10596 0.0
10597 0.0
10598 0.0
10599 0.0
10600 0.0
10601 0.0
10602 0.0
10603 0.0
10604 0.0
10605 0.0
10606 0.0
10607 0.0
10608 0.0
10609 0.0
10610 0.0
10611 0.0
10612 0.0
10613 0.0
10614 0.0
10615 0.0
10616 0.0
10617 0.0
10618 0.0
10619 0.0
10620 0.0
10621 0.0
10622 0.0
10623 0.0
10624 0.0
10625 0.0
10626 0.0
10627 0.0
10628 0.0
10629 0.0
10630 0.0
10631 0.0
10632 0.27276999999999996
10633 0.0
10634 0.0
10635 0.0
10636 0.0
10637 0.0
10638 0.0
10639 0.0
10640 0.0
10641 0.0
10642 0.0
10643 0.0
10644 0.0
10645 0.0
10646 0.0
10647 0.27276999999999996
10648 0.0
10649 0.0
10650 0.27276999999999996
10651 0.0
10652 0.0
10653 0.0
10654 0.0
10655 0.0
10656 0.0
10657 0.0
10658 0.27276999999999996
10659 0.0
10660 0.0
10661 0.0
10662 0.0
10663 0.0
10664 0.0
10665 0.0
10666 0.0
10667 0.0
10668 0.0
10669 0.0
10670 0.0
10671 0.0
10672 0.0
10673 0.0
10674 0.0
10675 0.0
10676 0.0
10677 0.0
10678 0.0
10679 0.0
10680 0.0
10681 0.0
10682 0.0
10683 0.0
10684 0.0
10685 0.0
10686 0.0
10687 0.0
10688 0.0
10689 0.0
10690 0.0
10691 0.0
10692 0.0
10693 0.0
10694 0.0
10695 0.0
10696 0.0
10697 0.0
10698 0.0
10699 0.0
10700 0.27276999999999996
10701 0.0
10702 0.0
10703 0.0
10704 0.0
10705 0.0
10706 0.0
10707 0.0
10708 0.0
10709 0.0
10710 0.0
10711 0.0
10712 0.0
10713 0.0
10714 0.0
10715 0.0
10716 0.0
10717 0.0
10718 0.5455399999999999
10719 0.0
10720 0.0
10721 0.0
10722 0.0
10723 0.0
10724 0.0
10725 0.0
10726 0.0
10727 0.0
10728 0.0
10729 0.0
10730 0.0
10731 0.0
10732 0.0
10733 0.0
10734 0.0
10735 0.0
10736 0.0
10737 0.0
10738 0.0
10739 0.0
10740 0.0
10741 0.0
10742 0.0
10743 0.0
10744 0.0
10745 0.0
10746 0.0
10747 0.0
10748 0.0
10749 0.0
10750 0.0
10751 0.0
10752 0.0
10753 0.0
10754 0.0
10755 0.0
10756 0.0
10757 0.0
10758 0.0
10759 0.0
10760 0.0
10761 0.0
10762 0.0
10763 0.0
10764 0.0
10765 0.0
10766 0.0
10767 0.0
10768 0.0
10769 0.0
10770 0.0
10771 0.0
10772 0.0
10773 0.0
10774 0.0
10775 0.0
10776 0.0
10777 0.0
10778 0.0
10779 0.0
10780 0.0
10781 0.0
10782 0.0
10783 0.0
10784 0.0
10785 0.0
10786 0.0
10787 0.27276999999999996
10788 0.0
10789 0.0
10790 0.0
10791 0.0
10792 0.0
10793 0.27276999999999996
10794 0.0
10795 0.27276999999999996
10796 0.0
10797 0.0
10798 0.0
10799 0.0
10800 0.0
10801 0.0
10802 0.0
10803 0.0
10804 0.0
10805 0.0
10806 0.0
10807 0.0
10808 0.0
10809 0.0
10810 0.0
10811 0.0
10812 0.0
10813 0.27276999999999996
10814 0.0
10815 0.0
10816 0.0
10817 0.0
10818 0.0
10819 0.0
10820 0.0
10821 0.0
10822 0.0
10823 0.0
10824 0.0
10825 0.0
10826 0.0
10827 0.0
10828 0.0
10829 0.0
10830 0.0
10831 0.27276999999999996
10832 0.0
10833 0.0
10834 0.0
10835 0.0
10836 0.0
10837 0.0
10838 0.0
10839 0.0
10840 0.0
10841 0.0
10842 0.0
10843 0.0
10844 0.0
10845 0.0
10846 0.0
10847 0.0
10848 0.0
10849 0.0
10850 0.0
10851 0.0
10852 0.0
10853 0.0
10854 0.0
10855 0.0
10856 0.0
10857 0.0
10858 0.0
10859 0.0
10860 0.0
10861 0.0
10862 0.0
10863 0.0
10864 0.0
10865 0.0
10866 0.0
10867 0.0
10868 0.0
10869 0.0
10870 0.0
10871 0.0
10872 0.0
10873 0.0
10874 0.0
10875 0.0
10876 0.0
10877 0.0
10878 0.0
10879 0.0
10880 0.0
10881 0.0
10882 0.0
10883 0.0
10884 0.0
10885 0.0
10886 0.0
10887 0.0
10888 0.0
10889 0.0
10890 0.0
10891 0.0
10892 0.0
10893 0.27276999999999996
10894 0.0
10895 0.0
10896 0.0
10897 0.0
10898 0.0
10899 0.0
10900 0.0
10901 0.0
10902 0.0
10903 0.0
10904 0.0
10905 0.0
10906 0.0
10907 0.0
10908 0.0
10909 0.0
10910 0.0
10911 0.0
10912 0.0
10913 0.0
10914 0.0
10915 0.27276999999999996
10916 0.0
10917 0.0
10918 0.0
10919 0.0
10920 0.0
10921 0.0
10922 0.0
10923 0.0
10924 0.0
10925 0.0
10926 0.0
10927 0.0
10928 0.0
10929 0.0
10930 0.0
10931 0.0
10932 0.0
10933 0.0
10934 0.0
10935 0.0
10936 0.0
10937 0.0
10938 0.0
10939 0.0
10940 0.0
10941 0.0
10942 0.0
10943 0.0
10944 0.0
10945 0.0
10946 0.0
10947 0.0
10948 0.0
10949 0.0
10950 0.27276999999999996
10951 0.0
10952 0.0
10953 0.0
10954 0.0
10955 0.0
10956 0.0
10957 0.0
10958 0.0
10959 0.0
10960 0.0
10961 0.0
10962 0.0
10963 0.0
10964 0.0
10965 0.0
10966 0.0
10967 0.0
10968 0.0
10969 0.27276999999999996
10970 0.0
10971 0.0
10972 0.0
10973 0.0
10974 0.0
10975 0.0
10976 0.0
10977 0.0
10978 0.0
10979 0.0
10980 0.0
10981 0.0
10982 0.0
10983 0.0
10984 0.0
10985 0.0
10986 0.0
10987 0.0
10988 0.0
10989 0.0
10990 0.0
10991 0.0
10992 0.0
10993 0.0
10994 0.27276999999999996
10995 0.0
10996 0.0
10997 0.0
10998 0.0
10999 0.0
11000 0.0
11001 0.0
11002 0.0
11003 0.0
11004 0.0
11005 0.0
11006 0.0
11007 0.0
11008 0.0
11009 0.0
11010 0.0
11011 0.0
11012 0.0
11013 0.0
11014 0.0
11015 0.0
11016 0.0
11017 0.0
11018 0.0
11019 0.0
11020 0.0
11021 0.0
11022 0.0
11023 0.0
11024 0.0
11025 0.0
11026 0.0
11027 0.0
11028 0.0
11029 0.0
11030 0.0
11031 0.0
11032 0.0
11033 0.0
11034 0.0
11035 0.0
11036 0.0
11037 0.0
11038 0.0
11039 0.0
11040 0.0
11041 0.0
11042 0.0
11043 0.0
11044 0.0
11045 0.0
11046 0.0
11047 0.0
11048 0.0
11049 0.0
11050 0.0
11051 0.0
11052 0.0
11053 0.0
11054 0.0
11055 0.0
11056 0.0
11057 0.0
11058 0.0
11059 0.0
11060 0.0
11061 0.0
11062 0.0
11063 0.0
11064 0.0
11065 0.0
11066 0.0
11067 0.0
11068 0.0
11069 0.0
11070 0.0
11071 0.0
11072 0.0
11073 0.0
11074 0.0
11075 0.0
11076 0.27276999999999996
11077 0.0
11078 0.0
11079 0.0
11080 0.0
11081 0.0
11082 0.27276999999999996
11083 0.0
11084 0.0
11085 0.0
11086 0.0
11087 0.0
11088 0.0
11089 0.0
11090 0.0
11091 0.0
11092 0.0
11093 0.0
11094 0.0
11095 0.0
11096 0.0
11097 0.0
11098 0.0
11099 0.0
11100 0.0
11101 0.0
11102 0.0
11103 0.0
11104 0.0
11105 0.0
11106 0.0
11107 0.0
11108 0.0
11109 0.0
11110 0.0
11111 0.0
11112 0.0
11113 0.0
11114 0.0
11115 0.0
11116 0.0
11117 0.0
11118 0.0
11119 0.0
11120 0.0
11121 0.0
11122 0.0
11123 0.0
11124 0.0
11125 0.0
11126 0.0
11127 0.0
11128 0.0
11129 0.0
11130 0.0
11131 0.0
11132 0.0
11133 0.0
11134 0.0
11135 0.0
11136 0.0
11137 0.0
11138 0.0
11139 0.0
11140 0.0
11141 0.0
11142 0.0
11143 0.0
11144 0.0
11145 0.0
11146 0.0
11147 0.0
11148 0.0
11149 0.0
11150 0.0
11151 0.0
11152 0.0
11153 0.0
11154 0.0
11155 0.0
11156 0.0
11157 0.0
11158 0.27276999999999996
11159 0.0
11160 0.0
11161 0.0
11162 0.0
11163 0.0
11164 0.0
11165 0.0
11166 0.0
11167 0.0
11168 0.0
11169 0.0
11170 0.0
11171 0.0
11172 0.0
11173 0.0
11174 0.0
11175 0.0
11176 0.0
11177 0.0
11178 0.27276999999999996
11179 0.0
11180 0.0
11181 0.0
11182 0.0
11183 0.0
11184 0.0
11185 0.0
11186 0.0
11187 0.0
11188 0.0
11189 0.0
11190 0.27276999999999996
11191 0.0
11192 0.0
11193 0.0
11194 0.0
11195 0.0
11196 0.0
11197 0.0
11198 0.0
11199 0.0
11200 0.0
11201 0.0
11202 0.0
11203 0.0
11204 0.0
11205 0.0
11206 0.0
11207 0.0
11208 0.0
11209 0.0
11210 0.0
11211 0.0
11212 0.0
11213 0.0
11214 0.0
11215 0.0
11216 0.0
11217 0.0
11218 0.0
11219 0.0
11220 0.0
11221 0.0
11222 0.0
11223 0.0
11224 0.0
11225 0.0
11226 0.0
11227 0.0
11228 0.0
11229 0.0
11230 0.0
11231 0.0
11232 0.0
11233 0.0
11234 0.0
11235 0.0
11236 0.0
11237 0.0
11238 0.0
11239 0.0
11240 0.0
11241 0.0
11242 0.0
11243 0.0
11244 0.0
11245 0.0
11246 0.0
11247 0.0
11248 0.0
11249 0.0
11250 0.0
11251 0.0
11252 0.0
11253 0.0
11254 0.0
11255 0.0
11256 0.0
11257 0.0
11258 0.0
11259 0.0
11260 0.0
11261 0.0
11262 0.0
11263 0.0
11264 0.0
11265 0.0
11266 0.0
11267 0.0
11268 0.0
11269 0.0
11270 0.0
11271 0.0
11272 0.0
11273 0.0
11274 0.0
11275 0.0
11276 0.0
11277 0.0
11278 0.0
11279 0.0
11280 0.0
11281 0.0
11282 0.0
11283 0.0
11284 0.0
11285 0.0
11286 0.0
11287 0.0
11288 0.0
11289 0.0
11290 0.0
11291 0.0
11292 0.0
11293 0.0
11294 0.0
11295 0.0
11296 0.0
11297 0.0
11298 0.0
11299 0.0
11300 0.0
11301 0.0
11302 0.0
11303 0.0
11304 0.0
11305 0.0
11306 0.0
11307 0.0
11308 0.0
11309 0.0
11310 0.0
11311 0.0
11312 0.0
11313 0.0
11314 0.0
11315 0.0
11316 0.0
11317 0.0
11318 0.0
11319 0.0
11320 0.0
11321 0.0
11322 0.0
11323 0.0
11324 0.0
11325 0.0
11326 0.0
11327 0.0
11328 0.0
11329 0.0
11330 0.0
11331 0.0
11332 0.0
11333 0.0
11334 0.0
11335 0.0
11336 0.0
11337 0.0
11338 0.0
11339 0.0
11340 0.0
11341 0.0
11342 0.0
11343 0.0
11344 0.0
11345 0.0
11346 0.0
11347 0.0
11348 0.0
11349 0.0
11350 0.0
11351 0.0
11352 0.0
11353 0.0
11354 0.0
11355 0.0
11356 0.0
11357 0.0
11358 0.0
11359 0.0
11360 0.0
11361 0.0
11362 0.0
11363 0.0
11364 0.0
11365 0.0
11366 0.0
11367 0.0
11368 0.0
11369 0.0
11370 0.0
11371 0.0
11372 0.0
11373 0.0
11374 0.0
11375 0.0
11376 0.0
11377 0.0
11378 0.0
11379 0.0
11380 0.0
11381 0.0
11382 0.0
11383 0.0
11384 0.0
11385 0.0
11386 0.0
11387 0.0
11388 0.0
11389 0.0
11390 0.0
11391 0.0
11392 0.0
11393 0.0
11394 0.0
11395 0.0
11396 0.0
11397 0.0
11398 0.0
11399 0.0
11400 0.0
11401 0.0
11402 0.0
11403 0.0
11404 0.0
11405 0.0
11406 0.0
11407 0.0
11408 0.0
11409 0.0
11410 0.0
11411 0.0
11412 0.0
11413 0.0
11414 0.0
11415 0.0
11416 0.0
11417 0.0
11418 0.0
11419 0.0
11420 0.0
11421 0.0
11422 0.0
11423 0.0
11424 0.0
11425 0.0
11426 0.0
11427 0.0
11428 0.0
11429 0.0
11430 0.0
11431 0.0
11432 0.0
11433 0.0
11434 0.0
11435 0.0
11436 0.0
11437 0.0
11438 0.0
11439 0.0
11440 0.0
11441 0.0
11442 0.0
11443 0.0
11444 0.0
11445 0.0
11446 0.0
11447 0.0
11448 0.0
11449 0.0
11450 0.0
11451 0.0
11452 0.0
11453 0.0
11454 0.0
11455 0.0
11456 0.0
11457 0.0
11458 0.0
11459 0.0
11460 0.0
11461 0.0
11462 0.0
11463 0.0
11464 0.0
11465 0.0
11466 0.0
11467 0.0
11468 0.0
11469 0.0
11470 0.0
11471 0.0
11472 0.0
11473 0.0
11474 0.0
11475 0.0
11476 0.0
11477 0.0
11478 0.0
11479 0.0
11480 0.0
11481 0.0
11482 0.0
11483 0.0
11484 0.0
11485 0.0
11486 0.0
11487 0.0
11488 0.0
11489 0.0
11490 0.0
11491 0.0
11492 0.0
11493 0.0
11494 0.0
11495 0.0
11496 0.0
11497 0.0
11498 0.0
11499 0.0
11500 0.0
11501 0.0
11502 0.0
11503 0.0
11504 0.0
11505 0.0
11506 0.0
11507 0.0
11508 0.0
11509 0.0
11510 0.0
11511 0.0
11512 0.0
11513 0.0
11514 0.0
11515 0.0
11516 0.0
11517 0.0
11518 0.0
11519 0.0
11520 0.0
11521 0.0
11522 0.0
11523 0.0
11524 0.0
11525 0.0
11526 0.0
11527 0.0
11528 0.0
11529 0.0
11530 0.0
11531 0.0
11532 0.0
11533 0.0
11534 0.0
11535 0.0
11536 0.0
11537 0.0
11538 0.0
11539 0.0
11540 0.0
11541 0.0
11542 0.0
11543 0.0
11544 0.0
11545 0.0
11546 0.0
11547 0.0
11548 0.0
11549 0.0
11550 0.0
11551 0.0
11552 0.0
11553 0.0
11554 0.0
11555 0.0
11556 0.0
11557 0.0
11558 0.0
11559 0.0
11560 0.0
11561 0.0
11562 0.0
11563 0.0
11564 0.0
11565 0.0
11566 0.0
11567 0.0
11568 0.0
11569 0.0
11570 0.0
11571 0.0
11572 0.0
11573 0.0
11574 0.0
11575 0.0
11576 0.0
11577 0.0
11578 0.0
11579 0.0
11580 0.0
11581 0.0
11582 0.0
11583 0.0
11584 0.0
11585 0.0
11586 0.0
11587 0.0
11588 0.0
11589 0.0
11590 0.0
11591 0.0
11592 0.0
11593 0.0
11594 0.0
11595 0.0
11596 0.0
11597 0.0
11598 0.0
11599 0.0
11600 0.0
11601 0.0
11602 0.0
11603 0.0
11604 0.0
11605 0.0
11606 0.0
11607 0.0
11608 0.0
11609 0.0
11610 0.0
11611 0.0
11612 0.0
11613 0.0
11614 0.0
11615 0.0
11616 0.0
11617 0.0
11618 0.0
11619 0.0
11620 0.0
11621 0.0
11622 0.0
11623 0.0
11624 0.0
11625 0.0
11626 0.0
11627 0.0
11628 0.0
11629 0.0
11630 0.0
11631 0.0
11632 0.0
11633 0.0
11634 0.0
11635 0.0
11636 0.0
11637 0.0
11638 0.0
11639 0.0
11640 0.0
11641 0.0
11642 0.0
11643 0.0
11644 0.0
11645 0.0
11646 0.0
11647 0.0
11648 0.0
11649 0.0
11650 0.0
11651 0.0
11652 0.0
11653 0.0
11654 0.0
11655 0.0
11656 0.0
11657 0.0
11658 0.0
11659 0.0
11660 0.0
11661 0.0
11662 0.0
11663 0.0
11664 0.0
11665 0.0
11666 0.0
11667 0.0
11668 0.0
11669 0.0
11670 0.0
11671 0.0
11672 0.0
11673 0.0
11674 0.0
11675 0.0
11676 0.0
11677 0.0
11678 0.0
11679 0.0
11680 0.0
11681 0.0
11682 0.0
11683 0.0
11684 0.0
11685 0.0
11686 0.0
11687 0.0
11688 0.0
11689 0.0
11690 0.0
11691 0.0
11692 0.0
11693 0.0
11694 0.0
11695 0.0
11696 0.0
11697 0.0
11698 0.0
11699 0.0
11700 0.0
11701 0.0
11702 0.0
11703 0.0
11704 0.0
11705 0.0
11706 0.0
11707 0.0
11708 0.0
11709 0.0
11710 0.0
11711 0.0
11712 0.0
11713 0.0
11714 0.0
11715 0.0
11716 0.0
11717 0.0
11718 0.0
11719 0.0
11720 0.0
11721 0.0
11722 0.0
11723 0.0
11724 0.0
11725 0.0
11726 0.0
11727 0.0
11728 0.0
11729 0.0
11730 0.0
11731 0.0
11732 0.0
11733 0.0
11734 0.0
11735 0.0
11736 0.0
11737 0.0
11738 0.0
11739 0.0
11740 0.0
11741 0.0
11742 0.0
11743 0.0
11744 0.0
11745 0.0
11746 0.0
11747 0.0
11748 0.0
11749 0.0
11750 0.0
11751 0.0
11752 0.0
11753 0.0
11754 0.0
11755 0.0
11756 0.0
11757 0.0
11758 0.0
11759 0.0
11760 0.0
11761 0.0
11762 0.0
11763 0.0
11764 0.0
11765 0.0
11766 0.0
11767 0.0
11768 0.0
11769 0.0
11770 0.0
11771 0.0
11772 0.0
11773 0.0
11774 0.0
11775 0.0
11776 0.0
11777 0.0
11778 0.0
11779 0.0
11780 0.0
11781 0.27276999999999996
11782 0.0
11783 0.0
11784 0.0
11785 0.0
11786 0.0
11787 0.0
11788 0.0
11789 0.0
11790 0.0
11791 0.0
11792 0.0
11793 0.0
11794 0.0
11795 0.0
11796 0.0
11797 0.0
11798 0.0
11799 0.0
11800 0.0
11801 0.0
11802 0.0
11803 0.0
11804 0.0
11805 0.0
11806 0.0
11807 0.0
11808 0.0
11809 0.0
11810 0.0
11811 0.0
11812 0.0
11813 0.0
11814 0.0
11815 0.0
11816 0.0
11817 0.0
11818 0.0
11819 0.0
11820 0.0
11821 0.0
11822 0.0
11823 0.0
11824 0.0
11825 0.0
11826 0.0
11827 0.0
11828 0.0
11829 0.0
11830 0.0
11831 0.0
11832 0.0
11833 0.0
11834 0.0
11835 0.0
11836 0.0
11837 0.0
11838 0.0
11839 0.0
11840 0.0
11841 0.0
11842 0.0
11843 0.0
11844 0.0
11845 0.0
11846 0.0
11847 0.0
11848 0.0
11849 0.0
11850 0.0
11851 0.0
11852 0.0
11853 0.0
11854 0.0
11855 0.0
11856 0.0
11857 0.0
11858 0.0
11859 0.27276999999999996
11860 0.0
11861 0.0
11862 0.0
11863 0.0
11864 0.0
11865 0.0
11866 0.0
11867 0.0
11868 0.0
11869 0.0
11870 0.0
11871 0.0
11872 0.0
11873 0.0
11874 0.0
11875 0.0
11876 0.0
11877 0.0
11878 0.0
11879 0.0
11880 0.0
11881 0.0
11882 0.0
11883 0.0
11884 0.0
11885 0.0
11886 0.0
11887 0.0
11888 0.0
11889 0.0
11890 0.0
11891 0.0
11892 0.0
11893 0.0
11894 0.0
11895 0.0
11896 0.0
11897 0.0
11898 0.0
11899 0.0
11900 0.0
11901 0.0
11902 0.0
11903 0.0
11904 0.0
11905 0.0
11906 0.0
11907 0.0
11908 0.0
11909 0.0
11910 0.0
11911 0.0
11912 0.0
11913 0.0
11914 0.0
11915 0.0
11916 0.0
11917 0.0
11918 0.0
11919 0.0
11920 0.0
11921 0.0
11922 0.0
11923 0.0
11924 0.0
11925 0.0
11926 0.0
11927 0.0
11928 0.0
11929 0.0
11930 0.0
11931 0.0
11932 0.0
11933 0.0
11934 0.0
11935 0.0
11936 0.0
11937 0.0
11938 0.0
11939 0.0
11940 0.0
11941 0.0
11942 0.0
11943 0.0
11944 0.0
11945 0.0
11946 0.0
11947 0.0
11948 0.0
11949 0.0
11950 0.0
11951 0.0
11952 0.0
11953 0.0
11954 0.0
11955 0.0
11956 0.0
11957 0.0
11958 0.0
11959 0.0
11960 0.0
11961 0.0
11962 0.0
11963 0.0
11964 0.0
11965 0.0
11966 0.0
11967 0.0
11968 0.0
11969 0.0
11970 0.0
11971 0.0
11972 0.0
11973 0.0
11974 0.0
11975 0.0
11976 0.0
11977 0.0
11978 0.0
11979 0.0
11980 0.0
11981 0.0
11982 0.0
11983 0.0
11984 0.0
11985 0.0
11986 0.0
11987 0.0
11988 0.0
11989 0.0
11990 0.0
11991 0.0
11992 0.0
11993 0.0
11994 0.0
11995 0.0
11996 0.0
11997 0.0
11998 0.0
11999 0.0
12000 0.0
12001 0.0
12002 0.0
12003 0.0
12004 0.0
12005 0.0
12006 0.0
12007 0.0
12008 0.0
12009 0.0
12010 0.0
12011 0.0
12012 0.0
12013 0.0
12014 0.0
12015 0.0
12016 0.0
12017 0.0
12018 0.0
12019 0.0
12020 0.0
12021 0.0
12022 0.0
12023 0.0
12024 0.0
12025 0.0
12026 0.0
12027 0.0
12028 0.0
12029 0.0
12030 0.0
12031 0.0
12032 0.0
12033 0.0
12034 0.0
12035 0.0
12036 0.0
12037 0.0
12038 0.0
12039 0.0
12040 0.0
12041 0.0
12042 0.0
12043 0.0
12044 0.0
12045 0.0
12046 0.0
12047 0.0
12048 0.0
12049 0.0
12050 0.0
12051 0.0
12052 0.0
12053 0.0
12054 0.0
12055 0.0
12056 0.0
12057 0.0
12058 0.0
12059 0.0
12060 0.0
12061 0.0
12062 0.0
12063 0.0
12064 0.0
12065 0.0
12066 0.0
12067 0.0
12068 0.0
12069 0.0
12070 0.0
12071 0.0
12072 0.0
12073 0.0
12074 0.0
12075 0.0
12076 0.0
12077 0.0
12078 0.0
12079 0.0
12080 0.0
12081 0.0
12082 0.0
12083 0.0
12084 0.0
12085 0.0
12086 0.0
12087 0.0
12088 0.0
12089 0.0
12090 0.0
12091 0.0
12092 0.0
12093 0.0
12094 0.0
12095 0.0
12096 0.0
12097 0.0
12098 0.0
12099 0.0
12100 0.0
12101 0.0
12102 0.0
12103 0.0
12104 0.0
12105 0.0
12106 0.0
12107 0.0
12108 0.0
12109 0.0
12110 0.0
12111 0.0
12112 0.0
12113 0.0
12114 0.0
12115 0.0
12116 0.0
12117 0.0
12118 0.0
12119 0.0
12120 0.0
12121 0.0
12122 0.0
12123 0.0
12124 0.0
12125 0.0
12126 0.0
12127 0.0
12128 0.0
12129 0.0
12130 0.0
12131 0.0
12132 0.0
12133 0.0
12134 0.0
12135 0.0
12136 0.0
12137 0.0
12138 0.0
12139 0.0
12140 0.0
12141 0.0
12142 0.0
12143 0.0
12144 0.0
12145 0.0
12146 0.0
12147 0.0
12148 0.0
12149 0.0
12150 0.0
12151 0.0
12152 0.0
12153 0.0
12154 0.0
12155 0.0
12156 0.0
12157 0.0
12158 0.0
12159 0.0
12160 0.0
12161 0.0
12162 0.0
12163 0.0
12164 0.0
12165 0.0
12166 0.0
12167 0.0
12168 0.0
12169 0.0
12170 0.0
12171 0.0
12172 0.0
12173 0.0
12174 0.0
12175 0.0
12176 0.0
12177 0.0
12178 0.0
12179 0.0
12180 0.0
12181 0.0
12182 0.0
12183 0.0
12184 0.0
12185 0.0
12186 0.0
12187 0.0
12188 0.0
12189 0.0
12190 0.0
12191 0.0
12192 0.0
12193 0.0
12194 0.0
12195 0.0
12196 0.0
12197 0.0
12198 0.0
12199 0.0
12200 0.0
12201 0.0
12202 0.0
12203 0.0
12204 0.0
12205 0.0
12206 0.0
12207 0.0
12208 0.0
12209 0.0
12210 0.0
12211 0.0
12212 0.0
12213 0.0
12214 0.0
12215 0.0
12216 0.0
12217 0.0
12218 0.0
12219 0.0
12220 0.0
12221 0.0
12222 0.0
12223 0.0
12224 0.0
12225 0.0
12226 0.0
12227 0.0
12228 0.0
12229 0.0
12230 0.0
12231 0.0
12232 0.0
12233 0.0
12234 0.0
12235 0.0
12236 0.0
12237 0.0
12238 0.0
12239 0.0
12240 0.0
12241 0.0
12242 0.0
12243 0.0
12244 0.0
12245 0.0
12246 0.0
12247 0.0
12248 0.0
12249 0.0
12250 0.0
12251 0.0
12252 0.0
12253 0.0
12254 0.0
12255 0.0
12256 0.0
12257 0.0
12258 0.0
12259 0.0
12260 0.0
12261 0.0
12262 0.0
12263 0.0
12264 0.0
12265 0.0
12266 0.0
12267 0.0
12268 0.0
12269 0.0
12270 0.0
12271 0.0
12272 0.0
12273 0.0
12274 0.0
12275 0.0
12276 0.0
12277 0.0
12278 0.0
12279 0.0
12280 0.0
12281 0.0
12282 0.0
12283 0.0
12284 0.0
12285 0.0
12286 0.0
12287 0.0
12288 0.0
12289 0.0
12290 0.0
12291 0.0
12292 0.0
12293 0.0
12294 0.0
12295 0.0
12296 0.0
12297 0.0
12298 0.0
12299 0.0
12300 0.0
12301 0.0
12302 0.0
12303 0.0
12304 0.0
12305 0.0
12306 0.0
12307 0.0
12308 0.0
12309 0.0
12310 0.0
12311 0.0
12312 0.0
12313 0.0
12314 0.0
12315 0.0
12316 0.0
12317 0.0
12318 0.0
12319 0.0
12320 0.0
12321 0.0
12322 0.0
12323 0.0
12324 0.0
12325 0.0
12326 0.0
12327 0.0
12328 0.0
12329 0.0
12330 0.0
12331 0.0
12332 0.0
12333 0.0
12334 0.0
12335 0.0
12336 0.0
12337 0.0
12338 0.0
12339 0.0
12340 0.0
12341 0.0
12342 0.0
12343 0.0
12344 0.0
12345 0.0
12346 0.0
12347 0.0
12348 0.0
12349 0.0
12350 0.0
12351 0.0
12352 0.0
12353 0.0
12354 0.0
12355 0.0
12356 0.0
12357 0.0
12358 0.0
12359 0.0
12360 0.0
12361 0.0
12362 0.0
12363 0.0
12364 0.0
12365 0.0
12366 0.0
12367 0.0
12368 0.0
12369 0.0
12370 0.0
12371 0.0
12372 0.0
12373 0.0
12374 0.0
12375 0.0
12376 0.0
12377 0.0
12378 0.0
12379 0.0
12380 0.0
12381 0.0
12382 0.0
12383 0.0
12384 0.0
12385 0.0
12386 0.0
12387 0.0
12388 0.0
12389 0.0
12390 0.0
12391 0.0
12392 0.0
12393 0.0
12394 0.0
12395 0.0
12396 0.0
12397 0.0
12398 0.0
12399 0.0
12400 0.0
12401 0.0
12402 0.0
12403 0.0
12404 0.0
12405 0.0
12406 0.0
12407 0.0
12408 0.0
12409 0.0
12410 0.0
12411 0.0
12412 0.0
12413 0.0
12414 0.0
12415 0.0
12416 0.0
12417 0.0
12418 0.0
12419 0.0
12420 0.0
12421 0.0
12422 0.0
12423 0.0
12424 0.0
12425 0.0
12426 0.0
12427 0.0
12428 0.0
12429 0.0
12430 0.0
12431 0.0
12432 0.0
12433 0.0
12434 0.0
12435 0.0
12436 0.0
12437 0.0
12438 0.0
12439 0.0
12440 0.0
12441 0.0
12442 0.0
12443 0.0
12444 0.0
12445 0.0
12446 0.0
12447 0.0
12448 0.0
12449 0.0
12450 0.0
12451 0.0
12452 0.0
12453 0.0
12454 0.0
12455 0.0
12456 0.0
12457 0.0
12458 0.0
12459 0.0
12460 0.0
12461 0.0
12462 0.0
12463 0.0
12464 0.0
12465 0.0
12466 0.0
12467 0.0
12468 0.0
12469 0.0
12470 0.0
12471 0.0
12472 0.0
12473 0.0
12474 0.0
12475 0.0
12476 0.0
12477 0.0
12478 0.0
12479 0.0
12480 0.0
12481 0.0
12482 0.0
12483 0.0
12484 0.0
12485 0.0
12486 0.0
12487 0.0
12488 0.0
12489 0.0
12490 0.0
12491 0.0
12492 0.0
12493 0.0
12494 0.0
12495 0.0
12496 0.0
12497 0.0
12498 0.0
12499 0.0
12500 0.0
12501 0.0
12502 0.0
12503 0.0
12504 0.0
12505 0.0
12506 0.0
12507 0.0
12508 0.0
12509 0.0
12510 0.0
12511 0.0
12512 0.0
12513 0.0
12514 0.0
12515 0.0
12516 0.0
12517 0.0
12518 0.0
12519 0.0
12520 0.0
12521 0.0
12522 0.0
12523 0.0
12524 0.0
12525 0.0
12526 0.0
12527 0.0
12528 0.0
12529 0.0
12530 0.0
12531 0.0
12532 0.0
12533 0.0
12534 0.0
12535 0.0
12536 0.0
12537 0.0
12538 0.0
12539 0.0
12540 0.0
12541 0.0
12542 0.0
12543 0.0
12544 0.0
12545 0.0
12546 0.0
12547 0.0
12548 0.0
12549 0.0
12550 0.0
12551 0.0
12552 0.0
12553 0.0
12554 0.0
12555 0.0
12556 0.0
12557 0.0
12558 0.27276999999999996
12559 0.0
12560 0.0
12561 0.0
12562 0.0
12563 0.0
12564 0.0
12565 0.0
12566 0.0
12567 0.0
12568 0.0
12569 0.0
12570 0.0
12571 0.0
12572 0.0
12573 0.0
12574 0.0
12575 0.0
12576 0.0
12577 0.0
12578 0.0
12579 0.0
12580 0.0
12581 0.0
12582 0.0
12583 0.0
12584 0.0
12585 0.0
12586 0.0
12587 0.0
12588 0.0
12589 0.0
12590 0.0
12591 0.0
12592 0.0
12593 0.0
12594 0.0
12595 0.0
12596 0.0
12597 0.0
12598 0.0
12599 0.0
12600 0.0
12601 0.0
12602 0.0
12603 0.0
12604 0.0
12605 0.0
12606 0.0
12607 0.0
12608 0.0
12609 0.0
12610 0.0
12611 0.0
12612 0.0
12613 0.0
12614 0.0
12615 0.0
12616 0.0
12617 0.0
12618 0.0
12619 0.0
12620 0.0
12621 0.0
12622 0.0
12623 0.0
12624 0.0
12625 0.0
12626 0.0
12627 0.0
12628 0.0
12629 0.0
12630 0.0
12631 0.0
12632 0.0
12633 0.0
12634 0.0
12635 0.0
12636 0.0
12637 0.0
12638 0.0
12639 0.0
12640 0.0
12641 0.0
12642 0.0
12643 0.0
12644 0.0
12645 0.0
12646 0.0
12647 0.0
12648 0.0
12649 0.0
12650 0.0
12651 0.0
12652 0.0
12653 0.0
12654 0.0
12655 0.0
12656 0.0
12657 0.0
12658 0.0
12659 0.0
12660 0.0
12661 0.0
12662 0.0
12663 0.0
12664 0.0
12665 0.0
12666 0.0
12667 0.0
12668 0.0
12669 0.0
12670 0.0
12671 0.0
12672 0.0
12673 0.0
12674 0.0
12675 0.0
12676 0.0
12677 0.0
12678 0.0
12679 0.0
12680 0.0
12681 0.0
12682 0.0
12683 0.0
12684 0.0
12685 0.0
12686 0.0
12687 0.0
12688 0.0
12689 0.0
12690 0.0
12691 0.0
12692 0.0
12693 0.0
12694 0.0
12695 0.0
12696 0.0
12697 0.0
12698 0.0
12699 0.0
12700 0.0
12701 0.0
12702 0.0
12703 0.0
12704 0.0
12705 0.0
12706 0.0
12707 0.0
12708 0.0
12709 0.0
12710 0.0
12711 0.0
12712 0.0
12713 0.0
12714 0.0
12715 0.0
12716 0.0
12717 0.0
12718 0.0
12719 0.0
12720 0.0
12721 0.0
12722 0.0
12723 0.0
12724 0.0
12725 0.0
12726 0.0
12727 0.0
12728 0.0
12729 0.0
12730 0.0
12731 0.0
12732 0.0
12733 0.0
12734 0.0
12735 0.27276999999999996
12736 0.0
12737 0.0
12738 0.0
12739 0.0
12740 0.0
12741 0.0
12742 0.0
12743 0.0
12744 0.0
12745 0.0
12746 0.0
12747 0.0
12748 0.0
12749 0.0
12750 0.0
12751 0.0
12752 0.0
12753 0.0
12754 0.0
12755 0.0
12756 0.0
12757 0.0
12758 0.0
12759 0.0
12760 0.0
12761 0.0
12762 0.0
12763 0.0
12764 0.0
12765 0.0
12766 0.0
12767 0.0
12768 0.0
12769 0.0
12770 0.0
12771 0.0
12772 0.0
12773 0.0
12774 0.0
12775 0.0
12776 0.0
12777 0.0
12778 0.0
12779 0.0
12780 0.0
12781 0.0
12782 0.0
12783 0.0
12784 0.0
12785 0.0
12786 0.0
12787 0.0
12788 0.0
12789 0.0
12790 0.0
12791 0.0
12792 0.0
12793 0.0
12794 0.0
12795 0.0
12796 0.0
12797 0.0
12798 0.0
12799 0.0
12800 0.0
12801 0.0
12802 0.0
12803 0.0
12804 0.0
12805 0.0
12806 0.0
12807 0.0
12808 0.0
12809 0.0
12810 0.0
12811 0.0
12812 0.0
12813 0.0
12814 0.0
12815 0.0
12816 0.0
12817 0.0
12818 0.0
12819 0.0
12820 0.0
12821 0.0
12822 0.0
12823 0.0
12824 0.0
12825 0.0
12826 0.0
12827 0.0
12828 0.0
12829 0.0
12830 0.0
12831 0.0
12832 0.0
12833 0.0
12834 0.0
12835 0.0
12836 0.0
12837 0.0
12838 0.0
12839 0.0
12840 0.0
12841 0.0
12842 0.0
12843 0.0
12844 0.0
12845 0.0
12846 0.0
12847 0.0
12848 0.0
12849 0.0
12850 0.0
12851 0.0
12852 0.0
12853 0.0
12854 0.0
12855 0.0
12856 0.0
12857 0.0
12858 0.0
12859 0.0
12860 0.0
12861 0.0
12862 0.0
12863 0.0
12864 0.0
12865 0.0
12866 0.0
12867 0.0
12868 0.0
12869 0.0
12870 0.0
12871 0.0
12872 0.0
12873 0.0
12874 0.0
12875 0.0
12876 0.0
12877 0.0
12878 0.0
12879 0.0
12880 0.0
12881 0.0
12882 0.0
12883 0.0
12884 0.0
12885 0.0
12886 0.0
12887 0.0
12888 0.0
12889 0.0
12890 0.0
12891 0.0
12892 0.0
12893 0.0
12894 0.0
12895 0.0
12896 0.0
12897 0.0
12898 0.0
12899 0.0
12900 0.0
12901 0.0
12902 0.0
12903 0.0
12904 0.0
12905 0.0
12906 0.0
12907 0.0
12908 0.0
12909 0.0
12910 0.0
12911 0.0
12912 0.0
12913 0.0
12914 0.0
12915 0.0
12916 0.0
12917 0.0
12918 0.0
12919 0.0
12920 0.0
12921 0.0
12922 0.0
12923 0.0
12924 0.0
12925 0.0
12926 0.0
12927 0.0
12928 0.0
12929 0.0
12930 0.0
12931 0.0
12932 0.0
12933 0.0
12934 0.0
12935 0.0
12936 0.0
12937 0.0
12938 0.0
12939 0.0
12940 0.0
12941 0.0
12942 0.0
12943 0.0
12944 0.0
12945 0.0
12946 0.0
12947 0.0
12948 0.0
12949 0.0
12950 0.0
12951 0.0
12952 0.0
12953 0.0
12954 0.0
12955 0.0
12956 0.0
12957 0.0
12958 0.0
12959 0.0
12960 0.0
12961 0.0
12962 0.0
12963 0.0
12964 0.0
12965 0.0
12966 0.0
12967 0.0
12968 0.0
12969 0.0
12970 0.0
12971 0.0
12972 0.0
12973 0.0
12974 0.0
12975 0.0
12976 0.0
12977 0.0
12978 0.0
12979 0.0
12980 0.0
12981 0.0
12982 0.0
12983 0.0
12984 0.0
12985 0.0
12986 0.0
12987 0.0
12988 0.0
12989 0.0
12990 0.0
12991 0.0
12992 0.0
12993 0.0
12994 0.0
12995 0.0
12996 0.0
12997 0.0
12998 0.0
12999 0.0
13000 0.0
13001 0.0
13002 0.0
13003 0.0
13004 0.0
13005 0.0
13006 0.0
13007 0.0
13008 0.0
13009 0.0
13010 0.0
13011 0.0
13012 0.0
13013 0.0
13014 0.0
13015 0.0
13016 0.0
13017 0.0
13018 0.0
13019 0.0
13020 0.0
13021 0.0
13022 0.0
13023 0.0
13024 0.0
13025 0.0
13026 0.0
13027 0.0
13028 0.0
13029 0.0
13030 0.0
13031 0.0
13032 0.0
13033 0.0
13034 0.0
13035 0.0
13036 0.0
13037 0.0
13038 0.0
13039 0.0
13040 0.0
13041 0.0
13042 0.0
13043 0.0
13044 0.0
13045 0.0
13046 0.0
13047 0.0
13048 0.0
13049 0.0
13050 0.0
13051 0.0
13052 0.0
13053 0.0
13054 0.0
13055 0.0
13056 0.0
13057 0.0
13058 0.0
13059 0.0
13060 0.0
13061 0.0
13062 0.0
13063 0.0
13064 0.0
13065 0.0
13066 0.0
13067 0.0
13068 0.0
13069 0.0
13070 0.0
13071 0.0
13072 0.0
13073 0.0
13074 0.0
13075 0.0
13076 0.0
13077 0.0
13078 0.0
13079 0.0
13080 0.0
13081 0.0
13082 0.0
13083 0.0
13084 0.0
13085 0.0
13086 0.0
13087 0.0
13088 0.0
13089 0.0
13090 0.0
13091 0.0
13092 0.0
13093 0.0
13094 0.0
13095 0.0
13096 0.0
13097 0.0
13098 0.0
13099 0.0
13100 0.0
13101 0.0
13102 0.0
13103 0.0
13104 0.0
13105 0.0
13106 0.0
13107 0.0
13108 0.0
13109 0.0
13110 0.0
13111 0.0
13112 0.0
13113 0.0
13114 0.0
13115 0.0
13116 0.0
13117 0.0
13118 0.0
13119 0.0
13120 0.0
13121 0.0
13122 0.0
13123 0.0
13124 0.0
13125 0.0
13126 0.0
13127 0.0
13128 0.0
13129 0.0
13130 0.0
13131 0.0
13132 0.0
13133 0.0
13134 0.0
13135 0.0
13136 0.0
13137 0.0
13138 0.0
13139 0.0
13140 0.0
13141 0.0
13142 0.0
13143 0.0
13144 0.0
13145 0.0
13146 0.0
13147 0.0
13148 0.0
13149 0.0
13150 0.0
13151 0.0
13152 0.0
13153 0.0
13154 0.0
13155 0.0
13156 0.0
13157 0.0
13158 0.0
13159 0.0
13160 0.0
13161 0.0
13162 0.0
13163 0.0
13164 0.0
13165 0.0
13166 0.0
13167 0.0
13168 0.0
13169 0.0
13170 0.0
13171 0.0
13172 0.0
13173 0.0
13174 0.0
13175 0.0
13176 0.0
13177 0.0
13178 0.0
13179 0.0
13180 0.0
13181 0.0
13182 0.0
13183 0.0
13184 0.0
13185 0.0
13186 0.0
13187 0.0
13188 0.0
13189 0.0
13190 0.0
13191 0.0
13192 0.0
13193 0.0
13194 0.0
13195 0.0
13196 0.0
13197 0.0
13198 0.0
13199 0.0
13200 0.0
13201 0.0
13202 0.0
13203 0.0
13204 0.0
13205 0.0
13206 0.0
13207 0.0
13208 0.0
13209 0.0
13210 0.0
13211 0.0
13212 0.0
13213 0.0
13214 0.0
13215 0.0
13216 0.0
13217 0.0
13218 0.0
13219 0.0
13220 0.0
13221 0.0
13222 0.0
13223 0.0
13224 0.0
13225 0.0
13226 0.0
13227 0.0
13228 0.0
13229 0.0
13230 0.0
13231 0.0
13232 0.0
13233 0.0
13234 0.0
13235 0.0
13236 0.0
13237 0.0
13238 0.0
13239 0.0
13240 0.0
13241 0.0
13242 0.0
13243 0.0
13244 0.0
13245 0.0
13246 0.0
13247 0.0
13248 0.0
13249 0.0
13250 0.0
13251 0.0
13252 0.0
13253 0.0
13254 0.0
13255 0.0
13256 0.0
13257 0.0
13258 0.0
13259 0.0
13260 0.0
13261 0.0
13262 0.0
13263 0.0
13264 0.0
13265 0.0
13266 0.0
13267 0.0
13268 0.0
13269 0.0
13270 0.0
13271 0.0
13272 0.0
13273 0.0
13274 0.0
13275 0.0
13276 0.0
13277 0.0
13278 0.0
13279 0.0
13280 0.0
13281 0.0
13282 0.0
13283 0.0
13284 0.0
13285 0.0
13286 0.0
13287 0.0
13288 0.0
13289 0.0
13290 0.0
13291 0.0
13292 0.0
13293 0.0
13294 0.0
13295 0.0
13296 0.0
13297 0.0
13298 0.0
13299 0.0
13300 0.0
13301 0.0
13302 0.0
13303 0.0
13304 0.0
13305 0.0
13306 0.0
13307 0.0
13308 0.0
13309 0.0
13310 0.0
13311 0.0
13312 0.0
13313 0.0
13314 0.0
13315 0.0
13316 0.0
13317 0.0
13318 0.0
13319 0.0
13320 0.0
13321 0.0
13322 0.0
13323 0.0
13324 0.0
13325 0.0
13326 0.0
13327 0.0
13328 0.0
13329 0.0
13330 0.0
13331 0.0
13332 0.0
13333 0.0
13334 0.0
13335 0.0
13336 0.0
13337 0.0
13338 0.0
13339 0.0
13340 0.0
13341 0.0
13342 0.0
13343 0.0
13344 0.0
13345 0.0
13346 0.0
13347 0.0
13348 0.0
13349 0.0
13350 0.0
13351 0.0
13352 0.0
13353 0.0
13354 0.0
13355 0.0
13356 0.0
13357 0.0
13358 0.0
13359 0.0
13360 0.0
13361 0.0
13362 0.0
13363 0.0
13364 0.0
13365 0.0
13366 0.0
13367 0.0
13368 0.0
13369 0.0
13370 0.0
13371 0.0
13372 0.0
13373 0.0
13374 0.0
13375 0.0
13376 0.0
13377 0.0
13378 0.0
13379 0.0
13380 0.0
13381 0.0
13382 0.0
13383 0.0
13384 0.0
13385 0.0
13386 0.0
13387 0.0
13388 0.0
13389 0.0
13390 0.0
13391 0.0
13392 0.0
13393 0.0
13394 0.0
13395 0.0
13396 0.0
13397 0.0
13398 0.0
13399 0.0
13400 0.0
13401 0.0
13402 0.0
13403 0.0
13404 0.0
13405 0.0
13406 0.0
13407 0.0
13408 0.0
13409 0.0
13410 0.0
13411 0.0
13412 0.0
13413 0.0
13414 0.0
13415 0.0
13416 0.0
13417 0.0
13418 0.0
13419 0.0
13420 0.0
13421 0.0
13422 0.0
13423 0.0
13424 0.0
13425 0.0
13426 0.0
13427 0.0
13428 0.0
13429 0.0
13430 0.0
13431 0.0
13432 0.0
13433 0.0
13434 0.0
13435 0.0
13436 0.0
13437 0.0
13438 0.0
13439 0.0
13440 0.0
13441 0.0
13442 0.0
13443 0.0
13444 0.0
13445 0.0
13446 0.0
13447 0.0
13448 0.0
13449 0.0
13450 0.0
13451 0.0
13452 0.0
13453 0.0
13454 0.0
13455 0.0
13456 0.0
13457 0.0
13458 0.0
13459 0.0
13460 0.0
13461 0.0
13462 0.0
13463 0.0
13464 0.0
13465 0.0
13466 0.0
13467 0.0
13468 0.0
13469 0.0
13470 0.0
13471 0.0
13472 0.0
13473 0.0
13474 0.0
13475 0.0
13476 0.0
13477 0.0
13478 0.0
13479 0.0
13480 0.0
13481 0.0
13482 0.0
13483 0.0
13484 0.0
13485 0.0
13486 0.0
13487 0.0
13488 0.0
13489 0.0
13490 0.0
13491 0.0
13492 0.0
13493 0.0
13494 0.0
13495 0.0
13496 0.0
13497 0.0
13498 0.0
13499 0.0
13500 0.0
13501 0.0
13502 0.0
13503 0.0
13504 0.0
13505 0.0
13506 0.0
13507 0.0
13508 0.0
13509 0.0
13510 0.0
13511 0.0
13512 0.0
13513 0.0
13514 0.0
13515 0.0
13516 0.0
13517 0.0
13518 0.0
13519 0.0
13520 0.0
13521 0.0
13522 0.0
13523 0.0
13524 0.0
13525 0.0
13526 0.0
13527 0.0
13528 0.0
13529 0.0
13530 0.0
13531 0.0
13532 0.0
13533 0.0
13534 0.0
13535 0.0
13536 0.0
13537 0.0
13538 0.0
13539 0.0
13540 0.0
13541 0.0
13542 0.0
13543 0.0
13544 0.0
13545 0.0
13546 0.0
13547 0.0
13548 0.0
13549 0.0
13550 0.0
13551 0.0
13552 0.0
13553 0.0
13554 0.0
13555 0.0
13556 0.0
13557 0.0
13558 0.0
13559 0.0
13560 0.0
13561 0.0
13562 0.0
13563 0.0
13564 0.0
13565 0.0
13566 0.0
13567 0.0
13568 0.0
13569 0.0
13570 0.0
13571 0.0
13572 0.0
13573 0.0
13574 0.0
13575 0.0
13576 0.0
13577 0.0
13578 0.0
13579 0.0
13580 0.0
13581 0.0
13582 0.0
13583 0.0
13584 0.0
13585 0.0
13586 0.0
13587 0.0
13588 0.0
13589 0.0
13590 0.0
13591 0.0
13592 0.0
13593 0.0
13594 0.0
13595 0.0
13596 0.0
13597 0.0
13598 0.0
13599 0.0
13600 0.0
13601 0.0
13602 0.0
13603 0.0
13604 0.0
13605 0.0
13606 0.0
13607 0.0
13608 0.0
13609 0.0
13610 0.0
13611 0.0
13612 0.0
13613 0.0
13614 0.0
13615 0.0
13616 0.0
13617 0.0
13618 0.0
13619 0.0
13620 0.0
13621 0.0
13622 0.0
13623 0.0
13624 0.0
13625 0.0
13626 0.0
13627 0.0
13628 0.0
13629 0.0
13630 0.0
13631 0.0
13632 0.0
13633 0.0
13634 0.0
13635 0.0
13636 0.0
13637 0.0
13638 0.0
13639 0.0
13640 0.0
13641 0.0
13642 0.0
13643 0.0
13644 0.0
13645 0.0
13646 0.0
13647 0.0
13648 0.0
13649 0.0
13650 0.0
13651 0.0
13652 0.0
13653 0.0
13654 0.0
13655 0.0
13656 0.0
13657 0.0
13658 0.0
13659 0.0
13660 0.0
13661 0.0
13662 0.0
13663 0.0
13664 0.0
13665 0.0
13666 0.0
13667 0.0
13668 0.0
13669 0.0
13670 0.0
13671 0.0
13672 0.0
13673 0.0
13674 0.0
13675 0.0
13676 0.0
13677 0.0
13678 0.0
13679 0.0
13680 0.0
13681 0.0
13682 0.0
13683 0.0
13684 0.0
13685 0.0
13686 0.0
13687 0.0
13688 0.0
13689 0.0
13690 0.0
13691 0.0
13692 0.0
13693 0.0
13694 0.0
13695 0.0
13696 0.0
13697 0.0
13698 0.0
13699 0.0
13700 0.0
13701 0.0
13702 0.0
13703 0.0
13704 0.0
13705 0.0
13706 0.0
13707 0.0
13708 0.0
13709 0.0
13710 0.0
13711 0.0
13712 0.0
13713 0.0
13714 0.0
13715 0.0
13716 0.0
13717 0.0
13718 0.0
13719 0.0
13720 0.0
13721 0.0
13722 0.0
13723 0.0
13724 0.0
13725 0.0
13726 0.0
13727 0.0
13728 0.0
13729 0.0
13730 0.0
13731 0.0
13732 0.0
13733 0.0
13734 0.0
13735 0.0
13736 0.0
13737 0.0
13738 0.0
13739 0.0
13740 0.0
13741 0.0
13742 0.0
13743 0.0
13744 0.0
13745 0.0
13746 0.0
13747 0.0
13748 0.0
13749 0.0
13750 0.0
13751 0.0
13752 0.0
13753 0.0
13754 0.0
13755 0.0
13756 0.0
13757 0.0
13758 0.0
13759 0.0
13760 0.0
13761 0.0
13762 0.0
13763 0.0
13764 0.0
13765 0.0
13766 0.0
13767 0.0
13768 0.0
13769 0.0
13770 0.0
13771 0.0
13772 0.0
13773 0.0
13774 0.0
13775 0.0
13776 0.0
13777 0.0
13778 0.0
13779 0.0
13780 0.0
13781 0.0
13782 0.0
13783 0.0
13784 0.0
13785 0.0
13786 0.0
13787 0.0
13788 0.0
13789 0.0
13790 0.0
13791 0.0
13792 0.0
13793 0.0
13794 0.0
13795 0.0
13796 0.0
13797 0.0
13798 0.0
13799 0.0
13800 0.0
13801 0.0
13802 0.0
13803 0.0
13804 0.0
13805 0.0
13806 0.0
13807 0.0
13808 0.0
13809 0.0
13810 0.0
13811 0.0
13812 0.0
13813 0.0
13814 0.0
13815 0.0
13816 0.0
13817 0.0
13818 0.0
13819 0.0
13820 0.0
13821 0.0
13822 0.0
13823 0.0
13824 0.0
13825 0.0
13826 0.0
13827 0.0
13828 0.0
13829 0.0
13830 0.0
13831 0.0
13832 0.0
13833 0.0
13834 0.0
13835 0.0
13836 0.0
13837 0.0
13838 0.0
13839 0.0
13840 0.0
13841 0.0
13842 0.0
13843 0.0
13844 0.0
13845 0.0
13846 0.0
13847 0.0
13848 0.0
13849 0.0
13850 0.0
13851 0.0
13852 0.27276999999999996
13853 0.0
13854 0.0
13855 0.0
13856 0.0
13857 0.0
13858 0.0
13859 0.0
13860 0.0
13861 0.0
13862 0.0
13863 0.0
13864 0.0
13865 0.0
13866 0.0
13867 0.0
13868 0.0
13869 0.0
13870 0.0
13871 0.0
13872 0.0
13873 0.27276999999999996
13874 0.0
13875 0.0
13876 0.0
13877 0.0
13878 0.0
13879 0.0
13880 0.0
13881 0.0
13882 0.0
13883 0.0
13884 0.0
13885 0.0
13886 0.0
13887 0.0
13888 0.0
13889 0.0
13890 0.0
13891 0.0
13892 0.0
13893 0.0
13894 0.0
13895 0.0
13896 0.0
13897 0.27276999999999996
13898 0.0
13899 0.0
13900 0.0
13901 0.0
13902 0.0
13903 0.0
13904 0.0
13905 0.0
13906 0.0
13907 0.0
13908 0.0
13909 0.27276999999999996
13910 0.0
13911 0.0
13912 0.0
13913 0.0
13914 0.0
13915 0.0
13916 0.0
13917 0.0
13918 0.0
13919 0.0
13920 0.0
13921 0.0
13922 0.0
13923 0.0
13924 0.0
13925 0.0
13926 0.0
13927 0.0
13928 0.0
13929 0.0
13930 0.0
13931 0.0
13932 0.0
13933 0.0
13934 0.0
13935 0.0
13936 0.0
13937 0.0
13938 0.0
13939 0.0
13940 0.0
13941 0.0
13942 0.0
13943 0.0
13944 0.0
13945 0.0
13946 0.0
13947 0.0
13948 0.0
13949 0.0
13950 0.0
13951 0.0
13952 0.0
13953 0.0
13954 0.0
13955 0.0
13956 0.0
13957 0.0
13958 0.0
13959 0.0
13960 0.0
13961 0.0
13962 0.0
13963 0.0
13964 0.0
13965 0.0
13966 0.0
13967 0.0
13968 0.0
13969 0.0
13970 0.0
13971 0.0
13972 0.0
13973 0.0
13974 0.0
13975 0.0
13976 0.0
13977 0.0
13978 0.0
13979 0.0
13980 0.0
13981 0.0
13982 0.0
13983 0.0
13984 0.27276999999999996
13985 0.0
13986 0.0
13987 0.0
13988 0.0
13989 0.0
13990 0.0
13991 0.0
13992 0.0
13993 0.0
13994 0.0
13995 0.0
13996 0.27276999999999996
13997 0.0
13998 0.0
13999 0.0
14000 0.0
14001 0.0
14002 0.0
14003 0.0
14004 0.0
14005 0.0
14006 0.0
14007 0.0
14008 0.0
14009 0.0
14010 0.0
14011 0.0
14012 0.0
14013 0.0
14014 0.0
14015 0.0
14016 0.0
14017 0.0
14018 0.27276999999999996
14019 0.0
14020 0.0
14021 0.0
14022 0.0
14023 0.0
14024 0.0
14025 0.0
14026 0.0
14027 0.0
14028 0.0
14029 0.0
14030 0.0
14031 0.0
14032 0.0
14033 0.0
14034 0.0
14035 0.0
14036 0.0
14037 0.0
14038 0.0
14039 0.0
14040 0.0
14041 0.0
14042 0.0
14043 0.0
14044 0.0
14045 0.0
14046 0.0
14047 0.27276999999999996
14048 0.27276999999999996
14049 0.27276999999999996
14050 0.0
14051 0.0
14052 0.0
14053 0.0
14054 0.0
14055 0.0
14056 0.27276999999999996
14057 0.0
14058 0.0
14059 0.0
14060 0.0
14061 0.0
14062 0.0
14063 0.0
14064 0.0
14065 0.0
14066 0.0
14067 0.0
14068 0.0
14069 0.0
14070 0.0
14071 0.0
14072 0.0
14073 0.0
14074 0.0
14075 0.0
14076 0.0
14077 0.0
14078 0.0
14079 0.0
14080 0.0
14081 0.0
14082 0.0
14083 0.0
14084 0.0
14085 0.0
14086 0.0
14087 0.0
14088 0.0
14089 0.0
14090 0.0
14091 0.0
14092 0.0
14093 0.0
14094 0.0
14095 0.0
14096 0.0
14097 0.0
14098 0.0
14099 0.0
14100 0.0
14101 0.0
14102 0.0
14103 0.0
14104 0.0
14105 0.0
14106 0.0
14107 0.0
14108 0.0
14109 0.0
14110 0.0
14111 0.0
14112 0.0
14113 0.0
14114 0.0
14115 0.0
14116 0.0
14117 0.0
14118 0.0
14119 0.0
14120 0.27276999999999996
14121 0.0
14122 0.0
14123 0.0
14124 0.0
14125 0.0
14126 0.0
14127 0.0
14128 0.0
14129 0.0
14130 0.0
14131 0.0
14132 0.0
14133 0.0
14134 0.0
14135 0.0
14136 0.0
14137 0.0
14138 0.27276999999999996
14139 0.0
14140 0.0
14141 0.0
14142 0.0
14143 0.0
14144 0.0
14145 0.0
14146 0.0
14147 0.0
14148 0.0
14149 0.0
14150 0.0
14151 0.0
14152 0.0
14153 0.0
14154 0.0
14155 0.0
14156 0.0
14157 0.0
14158 0.0
14159 0.0
14160 0.0
14161 0.0
14162 0.0
14163 0.0
14164 0.0
14165 0.0
14166 0.0
14167 0.0
14168 0.27276999999999996
14169 0.0
14170 0.0
14171 0.0
14172 0.0
14173 0.0
14174 0.0
14175 0.0
14176 0.0
14177 0.0
14178 0.0
14179 0.0
14180 0.0
14181 0.0
14182 0.0
14183 0.0
14184 0.0
14185 0.0
14186 0.0
14187 0.0
14188 0.0
14189 0.0
14190 0.0
14191 0.0
14192 0.0
14193 0.0
14194 0.0
14195 0.0
14196 0.0
14197 0.0
14198 0.0
14199 0.0
14200 0.0
14201 0.0
14202 0.0
14203 0.0
14204 0.0
14205 0.0
14206 0.0
14207 0.0
14208 0.0
14209 0.0
14210 0.0
14211 0.0
14212 0.0
14213 0.0
14214 0.0
14215 0.0
14216 0.0
14217 0.0
14218 0.0
14219 0.0
14220 0.0
14221 0.0
14222 0.0
14223 0.0
14224 0.0
14225 0.0
14226 0.0
14227 0.0
14228 0.0
14229 0.0
14230 0.0
14231 0.0
14232 0.0
14233 0.0
14234 0.0
14235 0.0
14236 0.0
14237 0.0
14238 0.0
14239 0.0
14240 0.0
14241 0.0
14242 0.0
14243 0.0
14244 0.0
14245 0.0
14246 0.0
14247 0.0
14248 0.0
14249 0.0
14250 0.0
14251 0.0
14252 0.0
14253 0.0
14254 0.0
14255 0.0
14256 0.0
14257 0.0
14258 0.0
14259 0.0
14260 0.0
14261 0.0
14262 0.0
14263 0.0
14264 0.0
14265 0.0
14266 0.0
14267 0.0
14268 0.0
14269 0.0
14270 0.0
14271 0.0
14272 0.0
14273 0.0
14274 0.0
14275 0.0
14276 0.0
14277 0.0
14278 0.0
14279 0.0
14280 0.0
14281 0.0
14282 0.0
14283 0.0
14284 0.0
14285 0.0
14286 0.0
14287 0.0
14288 0.0
14289 0.0
14290 0.0
14291 0.0
14292 0.0
14293 0.0
14294 0.0
14295 0.0
14296 0.0
14297 0.0
14298 0.0
14299 0.0
14300 0.0
14301 0.0
14302 0.0
14303 0.0
14304 0.0
14305 0.0
14306 0.0
14307 0.0
14308 0.0
14309 0.0
14310 0.0
14311 0.0
14312 0.0
14313 0.0
14314 0.0
14315 0.0
14316 0.0
14317 0.0
14318 0.0
14319 0.0
14320 0.0
14321 0.0
14322 0.0
14323 0.0
14324 0.0
14325 0.0
14326 0.0
14327 0.0
14328 0.0
14329 0.0
14330 0.0
14331 0.0
14332 0.0
14333 0.0
14334 0.0
14335 0.0
14336 0.0
14337 0.0
14338 0.0
14339 0.0
14340 0.0
14341 0.0
14342 0.0
14343 0.0
14344 0.0
14345 0.0
14346 0.0
14347 0.0
14348 0.0
14349 0.0
14350 0.0
14351 0.0
14352 0.0
14353 0.0
14354 0.0
14355 0.0
14356 0.0
14357 0.0
14358 0.0
14359 0.0
14360 0.0
14361 0.0
14362 0.0
14363 0.0
14364 0.0
14365 0.0
14366 0.0
14367 0.0
14368 0.0
14369 0.0
14370 0.0
14371 0.0
14372 0.0
14373 0.0
14374 0.0
14375 0.0
14376 0.0
14377 0.0
14378 0.0
14379 0.0
14380 0.0
14381 0.0
14382 0.0
14383 0.0
14384 0.0
14385 0.0
14386 0.0
14387 0.0
14388 0.0
14389 0.0
14390 0.0
14391 0.0
14392 0.0
14393 0.0
14394 0.0
14395 0.0
14396 0.0
14397 0.0
14398 0.0
14399 0.0
14400 0.0
14401 0.0
14402 0.0
14403 0.0
14404 0.0
14405 0.0
14406 0.0
14407 0.0
14408 0.0
14409 0.0
14410 0.0
14411 0.0
14412 0.0
14413 0.0
14414 0.0
14415 0.0
14416 0.0
14417 0.0
14418 0.0
14419 0.0
14420 0.0
14421 0.0
14422 0.0
14423 0.0
14424 0.0
14425 0.0
14426 0.0
14427 0.0
14428 0.0
14429 0.0
14430 0.0
14431 0.0
14432 0.0
14433 0.0
14434 0.0
14435 0.0
14436 0.0
14437 0.0
14438 0.0
14439 0.0
14440 0.0
14441 0.0
14442 0.0
14443 0.0
14444 0.0
14445 0.0
14446 0.0
14447 0.0
14448 0.0
14449 0.0
14450 0.0
14451 0.0
14452 0.0
14453 0.0
14454 0.0
14455 0.0
14456 0.0
14457 0.0
14458 0.0
14459 0.0
14460 0.0
14461 0.0
14462 0.0
14463 0.0
14464 0.0
14465 0.0
14466 0.0
14467 0.0
14468 0.0
14469 0.0
14470 0.0
14471 0.0
14472 0.0
14473 0.0
14474 0.0
14475 0.0
14476 0.0
14477 0.0
14478 0.0
14479 0.0
14480 0.0
14481 0.0
14482 0.0
14483 0.0
14484 0.0
14485 0.0
14486 0.0
14487 0.0
14488 0.0
14489 0.0
14490 0.0
14491 0.0
14492 0.0
14493 0.0
14494 0.0
14495 0.0
14496 0.0
14497 0.0
14498 0.0
14499 0.0
14500 0.0
14501 0.0
14502 0.0
14503 0.0
14504 0.0
14505 0.0
14506 0.0
14507 0.0
14508 0.0
14509 0.0
14510 0.0
14511 0.0
14512 0.0
14513 0.0
14514 0.0
14515 0.0
14516 0.0
14517 0.0
14518 0.0
14519 0.0
14520 0.0
14521 0.0
14522 0.0
14523 0.0
14524 0.0
14525 0.0
14526 0.0
14527 0.0
14528 0.0
14529 0.0
14530 0.0
14531 0.0
14532 0.0
14533 0.0
14534 0.0
14535 0.0
14536 0.0
14537 0.0
14538 0.0
14539 0.0
14540 0.0
14541 0.0
14542 0.0
14543 0.0
14544 0.0
14545 0.0
14546 0.0
14547 0.0
14548 0.0
14549 0.0
14550 0.0
14551 0.0
14552 0.0
14553 0.0
14554 0.0
14555 0.0
14556 0.0
14557 0.0
14558 0.0
14559 0.0
14560 0.0
14561 0.0
14562 0.0
14563 0.0
14564 0.0
14565 0.0
14566 0.0
14567 0.0
14568 0.0
14569 0.0
14570 0.0
14571 0.0
14572 0.0
14573 0.0
14574 0.0
14575 0.0
14576 0.0
14577 0.0
14578 0.0
14579 0.0
14580 0.0
14581 0.0
14582 0.0
14583 0.0
14584 0.0
14585 0.0
14586 0.0
14587 0.0
14588 0.0
14589 0.0
14590 0.0
14591 0.0
14592 0.0
14593 0.0
14594 0.0
14595 0.0
14596 0.0
14597 0.0
14598 0.0
14599 0.0
14600 0.0
14601 0.0
14602 0.0
14603 0.0
14604 0.0
14605 0.0
14606 0.0
14607 0.0
14608 0.0
14609 0.0
14610 0.0
14611 0.0
14612 0.0
14613 0.0
14614 0.0
14615 0.0
14616 0.0
14617 0.0
14618 0.0
14619 0.0
14620 0.0
14621 0.0
14622 0.0
14623 0.0
14624 0.0
14625 0.0
14626 0.0
14627 0.0
14628 0.0
14629 0.0
14630 0.0
14631 0.0
14632 0.0
14633 0.0
14634 0.0
14635 0.0
14636 0.0
14637 0.0
14638 0.0
14639 0.0
14640 0.0
14641 0.0
14642 0.0
14643 0.0
14644 0.0
14645 0.0
14646 0.0
14647 0.0
14648 0.0
14649 0.0
14650 0.0
14651 0.0
14652 0.0
14653 0.0
14654 0.0
14655 0.0
14656 0.0
14657 0.0
14658 0.0
14659 0.0
14660 0.0
14661 0.0
14662 0.0
14663 0.0
14664 0.0
14665 0.0
14666 0.0
14667 0.0
14668 0.0
14669 0.0
14670 0.0
14671 0.0
14672 0.0
14673 0.0
14674 0.0
14675 0.0
14676 0.0
14677 0.0
14678 0.0
14679 0.0
14680 0.0
14681 0.0
14682 0.0
14683 0.0
14684 0.0
14685 0.0
14686 0.0
14687 0.0
14688 0.0
14689 0.0
14690 0.0
14691 0.0
14692 0.0
14693 0.0
14694 0.0
14695 0.0
14696 0.0
14697 0.27276999999999996
14698 0.0
14699 0.0
14700 0.0
14701 0.0
14702 0.0
14703 0.0
14704 0.0
14705 0.0
14706 0.0
14707 0.0
14708 0.0
14709 0.0
14710 0.0
14711 0.0
14712 0.0
14713 0.0
14714 0.0
14715 0.0
14716 0.0
14717 0.0
14718 0.0
14719 0.0
14720 0.0
14721 0.0
14722 0.0
14723 0.0
14724 0.0
14725 0.0
14726 0.0
14727 0.0
14728 0.0
14729 0.0
14730 0.0
14731 0.0
14732 0.0
14733 0.0
14734 0.0
14735 0.0
14736 0.0
14737 0.0
14738 0.0
14739 0.0
14740 0.0
14741 0.0
14742 0.0
14743 0.0
14744 0.0
14745 0.0
14746 0.0
14747 0.0
14748 0.0
14749 0.0
14750 0.0
14751 0.0
14752 0.0
14753 0.0
14754 0.0
14755 0.0
14756 0.0
14757 0.0
14758 0.0
14759 0.0
14760 0.0
14761 0.0
14762 0.0
14763 0.0
14764 0.0
14765 0.0
14766 0.0
14767 0.0
14768 0.0
14769 0.0
14770 0.0
14771 0.0
14772 0.0
14773 0.0
14774 0.0
14775 0.0
14776 0.0
14777 0.0
14778 0.0
14779 0.0
14780 0.0
14781 0.0
14782 0.0
14783 0.0
14784 0.0
14785 0.0
14786 0.0
14787 0.0
14788 0.0
14789 0.0
14790 0.0
14791 0.0
14792 0.0
14793 0.0
14794 0.0
14795 0.0
14796 0.0
14797 0.0
14798 0.0
14799 0.0
14800 0.0
14801 0.0
14802 0.0
14803 0.0
14804 0.0
14805 0.0
14806 0.0
14807 0.0
14808 0.0
14809 0.0
14810 0.0
14811 0.0
14812 0.0
14813 0.0
14814 0.0
14815 0.0
14816 0.0
14817 0.0
14818 0.0
14819 0.0
14820 0.0
14821 0.0
14822 0.0
14823 0.0
14824 0.0
14825 0.0
14826 0.0
14827 0.0
14828 0.0
14829 0.0
14830 0.0
14831 0.0
14832 0.0
14833 0.0
14834 0.0
14835 0.0
14836 0.27276999999999996
14837 0.0
14838 0.0
14839 0.0
14840 0.0
14841 0.0
14842 0.0
14843 0.0
14844 0.0
14845 0.0
14846 0.0
14847 0.0
14848 0.0
14849 0.0
14850 0.0
14851 0.0
14852 0.0
14853 0.0
14854 0.0
14855 0.0
14856 0.0
14857 0.0
14858 0.0
14859 0.0
14860 0.0
14861 0.0
14862 0.0
14863 0.0
14864 0.0
14865 0.0
14866 0.0
14867 0.0
14868 0.0
14869 0.0
14870 0.0
14871 0.0
14872 0.0
14873 0.0
14874 0.0
14875 0.0
14876 0.0
14877 0.0
14878 0.0
14879 0.0
14880 0.0
14881 0.0
14882 0.0
14883 0.0
14884 0.0
14885 0.0
14886 0.0
14887 0.0
14888 0.0
14889 0.0
14890 0.0
14891 0.0
14892 0.0
14893 0.0
14894 0.0
14895 0.0
14896 0.0
14897 0.0
14898 0.0
14899 0.0
14900 0.0
14901 0.0
14902 0.0
14903 0.0
14904 0.0
14905 0.0
14906 0.0
14907 0.0
14908 0.0
14909 0.0
14910 0.0
14911 0.0
14912 0.0
14913 0.0
14914 0.0
14915 0.0
14916 0.0
14917 0.0
14918 0.0
14919 0.0
14920 0.0
14921 0.0
14922 0.0
14923 0.0
14924 0.0
14925 0.0
14926 0.0
14927 0.0
14928 0.0
14929 0.0
14930 0.0
14931 0.0
14932 0.0
14933 0.0
14934 0.0
14935 0.0
14936 0.0
14937 0.0
14938 0.0
14939 0.0
14940 0.0
14941 0.0
14942 0.0
14943 0.0
14944 0.0
14945 0.0
14946 0.0
14947 0.0
14948 0.0
14949 0.0
14950 0.0
14951 0.0
14952 0.0
14953 0.0
14954 0.0
14955 0.0
14956 0.0
14957 0.0
14958 0.0
14959 0.0
14960 0.0
14961 0.0
14962 0.0
14963 0.0
14964 0.0
14965 0.0
14966 0.0
14967 0.0
14968 0.0
14969 0.0
14970 0.0
14971 0.0
14972 0.0
14973 0.0
14974 0.0
14975 0.0
14976 0.0
14977 0.0
14978 0.0
14979 0.0
14980 0.0
14981 0.0
14982 0.0
14983 0.0
14984 0.0
14985 0.0
14986 0.0
14987 0.0
14988 0.0
14989 0.0
14990 0.0
14991 0.0
14992 0.0
14993 0.0
14994 0.0
14995 0.0
14996 0.0
14997 0.0
14998 0.0
14999 0.0
15000 0.0
15001 0.0
15002 0.0
15003 0.0
15004 0.0
15005 0.0
15006 0.0
15007 0.0
15008 0.0
15009 0.0
15010 0.0
15011 0.0
15012 0.0
15013 0.0
15014 0.0
15015 0.0
15016 0.0
15017 0.0
15018 0.0
15019 0.0
15020 0.0
15021 0.0
15022 0.0
15023 0.0
15024 0.0
15025 0.0
15026 0.0
15027 0.0
15028 0.0
15029 0.0
15030 0.0
15031 0.0
15032 0.0
15033 0.0
15034 0.0
15035 0.0
15036 0.0
15037 0.0
15038 0.0
15039 0.0
15040 0.0
15041 0.0
15042 0.0
15043 0.0
15044 0.0
15045 0.0
15046 0.0
15047 0.0
15048 0.0
15049 0.0
15050 0.0
15051 0.0
15052 0.0
15053 0.0
15054 0.0
15055 0.0
15056 0.0
15057 0.0
15058 0.0
15059 0.0
15060 0.0
15061 0.0
15062 0.0
15063 0.0
15064 0.0
15065 0.0
15066 0.0
15067 0.0
15068 0.0
15069 0.0
15070 0.0
15071 0.0
15072 0.0
15073 0.0
15074 0.0
15075 0.0
15076 0.0
15077 0.0
15078 0.0
15079 0.0
15080 0.0
15081 0.0
15082 0.0
15083 0.0
15084 0.0
15085 0.0
15086 0.0
15087 0.0
15088 0.0
15089 0.0
15090 0.0
15091 0.0
15092 0.0
15093 0.0
15094 0.0
15095 0.0
15096 0.0
15097 0.0
15098 0.0
15099 0.0
15100 0.0
15101 0.0
15102 0.0
15103 0.0
15104 0.0
15105 0.0
15106 0.0
15107 0.0
15108 0.0
15109 0.0
15110 0.0
15111 0.0
15112 0.0
15113 0.0
15114 0.0
15115 0.0
15116 0.0
15117 0.0
15118 0.0
15119 0.0
15120 0.0
15121 0.0
15122 0.0
15123 0.0
15124 0.0
15125 0.0
15126 0.0
15127 0.0
15128 0.0
15129 0.0
15130 0.0
15131 0.0
15132 0.0
15133 0.0
15134 0.0
15135 0.0
15136 0.0
15137 0.0
15138 0.0
15139 0.0
15140 0.0
15141 0.0
15142 0.0
15143 0.0
15144 0.0
15145 0.0
15146 0.0
15147 0.0
15148 0.0
15149 0.0
15150 0.0
15151 0.0
15152 0.0
15153 0.0
15154 0.0
15155 0.0
15156 0.0
15157 0.0
15158 0.0
15159 0.0
15160 0.0
15161 0.0
15162 0.0
15163 0.0
15164 0.0
15165 0.0
15166 0.0
15167 0.0
15168 0.0
15169 0.0
15170 0.0
15171 0.0
15172 0.0
15173 0.0
15174 0.0
15175 0.0
15176 0.0
15177 0.0
15178 0.0
15179 0.0
15180 0.0
15181 0.0
15182 0.0
15183 0.0
15184 0.0
15185 0.0
15186 0.0
15187 0.0
15188 0.0
15189 0.0
15190 0.0
15191 0.0
15192 0.0
15193 0.0
15194 0.27276999999999996
15195 0.0
15196 0.0
15197 0.0
15198 0.0
15199 0.0
15200 0.0
15201 0.0
15202 0.0
15203 0.0
15204 0.0
15205 0.0
15206 0.0
15207 0.0
15208 0.0
15209 0.0
15210 0.0
15211 0.0
15212 0.0
15213 0.0
15214 0.0
15215 0.0
15216 0.0
15217 0.0
15218 0.0
15219 0.0
15220 0.0
15221 0.0
15222 0.0
15223 0.0
15224 0.0
15225 0.0
15226 0.0
15227 0.0
15228 0.0
15229 0.0
15230 0.0
15231 0.0
15232 0.0
15233 0.0
15234 0.0
15235 0.0
15236 0.0
15237 0.0
15238 0.0
15239 0.0
15240 0.0
15241 0.0
15242 0.0
15243 0.0
15244 0.0
15245 0.0
15246 0.0
15247 0.0
15248 0.0
15249 0.0
15250 0.0
15251 0.0
15252 0.0
15253 0.0
15254 0.0
15255 0.5455399999999999
15256 0.0
15257 0.0
15258 0.0
15259 0.0
15260 0.0
15261 0.0
15262 0.0
15263 0.0
15264 0.0
15265 0.0
15266 0.0
15267 0.0
15268 0.0
15269 0.0
15270 0.0
15271 0.0
15272 0.0
15273 0.0
15274 0.0
15275 0.0
15276 0.0
15277 0.0
15278 0.0
15279 0.0
15280 0.0
15281 0.0
15282 0.0
15283 0.0
15284 0.0
15285 0.0
15286 0.0
15287 0.0
15288 0.0
15289 0.0
15290 0.0
15291 0.0
15292 0.0
15293 0.0
15294 0.0
15295 0.0
15296 0.0
15297 0.27276999999999996
15298 0.0
15299 0.0
15300 0.0
15301 0.0
15302 0.0
15303 0.0
15304 0.0
15305 0.0
15306 0.0
15307 0.0
15308 0.0
15309 0.0
15310 0.0
15311 0.0
15312 0.0
15313 0.0
15314 0.0
15315 0.0
15316 0.0
15317 0.0
15318 0.0
15319 0.0
15320 0.0
15321 0.0
15322 0.0
15323 0.0
15324 0.0
15325 0.0
15326 0.0
15327 0.0
15328 0.0
15329 0.0
15330 0.0
15331 0.0
15332 0.0
15333 0.0
15334 0.0
15335 0.0
15336 0.0
15337 0.0
15338 0.0
15339 0.0
15340 0.0
15341 0.0
15342 0.0
15343 0.0
15344 0.0
15345 0.0
15346 0.0
15347 0.0
15348 0.0
15349 0.0
15350 0.0
15351 0.0
15352 0.0
15353 0.0
15354 0.0
15355 0.0
15356 0.0
15357 0.0
15358 0.0
15359 0.0
15360 0.0
15361 0.0
15362 0.0
15363 0.0
15364 0.27276999999999996
15365 0.0
15366 0.0
15367 0.0
15368 0.0
15369 0.0
15370 0.0
15371 0.0
15372 0.0
15373 0.0
15374 0.0
15375 0.0
15376 0.0
15377 0.0
15378 0.0
15379 0.0
15380 0.0
15381 0.0
15382 0.0
15383 0.0
15384 0.0
15385 0.0
15386 0.0
15387 0.0
15388 0.0
15389 0.0
15390 0.0
15391 0.0
15392 0.0
15393 0.0
15394 0.0
15395 0.0
15396 0.0
15397 0.0
15398 0.0
15399 0.0
15400 0.0
15401 0.0
15402 0.0
15403 0.27276999999999996
15404 0.0
15405 0.0
15406 0.0
15407 0.0
15408 0.0
15409 0.0
15410 0.0
15411 0.0
15412 0.0
15413 0.0
15414 0.0
15415 0.0
15416 0.27276999999999996
15417 0.0
15418 0.0
15419 0.0
15420 0.0
15421 0.0
15422 0.0
15423 0.0
15424 0.0
15425 0.0
15426 0.0
15427 0.0
15428 0.0
15429 0.0
15430 0.0
15431 0.0
15432 0.0
15433 0.0
15434 0.0
15435 0.0
15436 0.0
15437 0.0
15438 0.0
15439 0.0
15440 0.0
15441 0.0
15442 0.27276999999999996
15443 0.0
15444 0.0
15445 0.0
15446 0.0
15447 0.0
15448 0.0
15449 0.0
15450 0.0
15451 0.0
15452 0.0
15453 0.0
15454 0.0
15455 0.0
15456 0.0
15457 0.0
15458 0.0
15459 0.0
15460 0.0
15461 0.0
15462 0.0
15463 0.0
15464 0.0
15465 0.0
15466 0.0
15467 0.0
15468 0.0
15469 0.0
15470 0.0
15471 0.0
15472 0.0
15473 0.0
15474 0.0
15475 0.0
15476 0.0
15477 0.0
15478 0.0
15479 0.0
15480 0.0
15481 0.0
15482 0.0
15483 0.0
15484 0.0
15485 0.0
15486 0.0
15487 0.0
15488 0.0
15489 0.0
15490 0.0
15491 0.0
15492 0.0
15493 0.0
15494 0.0
15495 0.0
15496 0.0
15497 0.0
15498 0.0
15499 0.0
15500 0.0
15501 0.0
15502 0.0
15503 0.0
15504 0.0
15505 0.0
15506 0.0
15507 0.0
15508 0.0
15509 0.0
15510 0.0
15511 0.0
15512 0.0
15513 0.0
15514 0.0
15515 0.0
15516 0.0
15517 0.0
15518 0.0
15519 0.0
15520 0.0
15521 0.0
15522 0.0
15523 0.0
15524 0.0
15525 0.0
15526 0.0
15527 0.0
15528 0.0
15529 0.0
15530 0.0
15531 0.0
15532 0.0
15533 0.0
15534 0.0
15535 0.0
15536 0.0
15537 0.0
15538 0.0
15539 0.0
15540 0.0
15541 0.0
15542 0.0
15543 0.0
15544 0.0
15545 0.0
15546 0.0
15547 0.0
15548 0.0
15549 0.0
15550 0.0
15551 0.0
15552 0.0
15553 0.0
15554 0.0
15555 0.0
15556 0.0
15557 0.0
15558 0.0
15559 0.0
15560 0.0
15561 0.0
15562 0.0
15563 0.0
15564 0.0
15565 0.0
15566 0.0
15567 0.0
15568 0.0
15569 0.0
15570 0.0
15571 0.0
15572 0.0
15573 0.0
15574 0.0
15575 0.0
15576 0.0
15577 0.0
15578 0.0
15579 0.0
15580 0.0
15581 0.0
15582 0.0
15583 0.0
15584 0.0
15585 0.0
15586 0.0
15587 0.0
15588 0.0
15589 0.0
15590 0.0
15591 0.0
15592 0.0
15593 0.0
15594 0.0
15595 0.0
15596 0.0
15597 0.0
15598 0.0
15599 0.0
15600 0.0
15601 0.0
15602 0.0
15603 0.0
15604 0.0
15605 0.0
15606 0.0
15607 0.0
15608 0.0
15609 0.0
15610 0.0
15611 0.0
15612 0.0
15613 0.0
15614 0.0
15615 0.0
15616 0.0
15617 0.0
15618 0.0
15619 0.0
15620 0.0
15621 0.0
15622 0.0
15623 0.0
15624 0.0
15625 0.0
15626 0.0
15627 0.0
15628 0.0
15629 0.0
15630 0.0
15631 0.0
15632 0.0
15633 0.0
15634 0.0
15635 0.0
15636 0.0
15637 0.0
15638 0.0
15639 0.0
15640 0.0
15641 0.0
15642 0.0
15643 0.0
15644 0.0
15645 0.0
15646 0.0
15647 0.0
15648 0.0
15649 0.0
15650 0.0
15651 0.0
15652 0.0
15653 0.0
15654 0.0
15655 0.0
15656 0.0
15657 0.0
15658 0.0
15659 0.0
15660 0.0
15661 0.0
15662 0.0
15663 0.0
15664 0.0
15665 0.0
15666 0.0
15667 0.0
15668 0.0
15669 0.0
15670 0.0
15671 0.0
15672 0.0
15673 0.0
15674 0.0
15675 0.0
15676 0.0
15677 0.0
15678 0.0
15679 0.0
15680 0.0
15681 0.0
15682 0.0
15683 0.0
15684 0.0
15685 0.0
15686 0.0
15687 0.0
15688 0.0
15689 0.0
15690 0.0
15691 0.0
15692 0.0
15693 0.0
15694 0.0
15695 0.0
15696 0.0
15697 0.0
15698 0.0
15699 0.0
15700 0.0
15701 0.0
15702 0.0
15703 0.0
15704 0.0
15705 0.0
15706 0.0
15707 0.0
15708 0.0
15709 0.0
15710 0.0
15711 0.0
15712 0.0
15713 0.0
15714 0.0
15715 0.0
15716 0.0
15717 0.0
15718 0.0
15719 0.0
15720 0.0
15721 0.0
15722 0.0
15723 0.0
15724 0.0
15725 0.0
15726 0.0
15727 0.0
15728 0.0
15729 0.0
15730 0.0
15731 0.0
15732 0.0
15733 0.0
15734 0.0
15735 0.0
15736 0.0
15737 0.0
15738 0.0
15739 0.0
15740 0.0
15741 0.0
15742 0.0
15743 0.0
15744 0.0
15745 0.0
15746 0.0
15747 0.0
15748 0.0
15749 0.0
15750 0.0
15751 0.0
15752 0.0
15753 0.0
15754 0.0
15755 0.0
15756 0.0
15757 0.0
15758 0.0
15759 0.0
15760 0.0
15761 0.0
15762 0.0
15763 0.0
15764 0.0
15765 0.0
15766 0.0
15767 0.0
15768 0.0
15769 0.0
15770 0.0
15771 0.0
15772 0.0
15773 0.0
15774 0.0
15775 0.0
15776 0.0
15777 0.27276999999999996
15778 0.0
15779 0.0
15780 0.0
15781 0.0
15782 0.0
15783 0.0
15784 0.0
15785 0.0
15786 0.0
15787 0.0
15788 0.0
15789 0.0
15790 0.0
15791 0.0
15792 0.0
15793 0.0
15794 0.0
15795 0.0
15796 0.0
15797 0.0
15798 0.0
15799 0.0
15800 0.0
15801 0.0
15802 0.0
15803 0.0
15804 0.0
15805 0.0
15806 0.0
15807 0.0
15808 0.0
15809 0.0
15810 0.0
15811 0.0
15812 0.0
15813 0.0
15814 0.0
15815 0.0
15816 0.0
15817 0.0
15818 0.0
15819 0.0
15820 0.0
15821 0.0
15822 0.0
15823 0.0
15824 0.0
15825 0.0
15826 0.0
15827 0.0
15828 0.0
15829 0.0
15830 0.0
15831 0.0
15832 0.0
15833 0.0
15834 0.0
15835 0.0
15836 0.0
15837 0.0
15838 0.0
15839 0.0
15840 0.0
15841 0.0
15842 0.0
15843 0.0
15844 0.0
15845 0.0
15846 0.0
15847 0.0
15848 0.0
15849 0.0
15850 0.0
15851 0.0
15852 0.0
15853 0.0
15854 0.0
15855 0.0
15856 0.0
15857 0.0
15858 0.0
15859 0.27276999999999996
15860 0.0
15861 0.0
15862 0.0
15863 0.0
15864 0.0
15865 0.0
15866 0.0
15867 0.0
15868 0.0
15869 0.0
15870 0.0
15871 0.0
15872 0.0
15873 0.0
15874 0.0
15875 0.0
15876 0.0
15877 0.0
15878 0.0
15879 0.0
15880 0.0
15881 0.0
15882 0.0
15883 0.0
15884 0.0
15885 0.0
15886 0.0
15887 0.0
15888 0.0
15889 0.0
15890 0.0
15891 0.27276999999999996
15892 0.0
15893 0.0
15894 0.0
15895 0.0
15896 0.0
15897 0.0
15898 0.0
15899 0.0
15900 0.0
15901 0.0
15902 0.0
15903 0.0
15904 0.0
15905 0.0
15906 0.0
15907 0.0
15908 0.0
15909 0.0
15910 0.0
15911 0.0
15912 0.0
15913 0.0
15914 0.0
15915 0.0
15916 0.0
15917 0.0
15918 0.0
15919 0.0
15920 0.0
15921 0.0
15922 0.0
15923 0.0
15924 0.0
15925 0.0
15926 0.0
15927 0.0
15928 0.0
15929 0.0
15930 0.0
15931 0.0
15932 0.0
15933 0.27276999999999996
15934 0.0
15935 0.0
15936 0.0
15937 0.0
15938 0.0
15939 0.0
15940 0.0
15941 0.0
15942 0.27276999999999996
15943 0.0
15944 0.0
15945 0.0
15946 0.0
15947 0.0
15948 0.0
15949 0.0
15950 0.0
15951 0.0
15952 0.0
15953 0.0
15954 0.0
15955 0.0
15956 0.27276999999999996
15957 0.0
15958 0.0
15959 0.0
15960 0.0
15961 0.0
15962 0.0
15963 0.0
15964 0.0
15965 0.0
15966 0.0
15967 0.0
15968 0.27276999999999996
15969 0.0
15970 0.0
15971 0.0
15972 0.0
15973 0.0
15974 0.27276999999999996
15975 0.0
15976 0.0
15977 0.0
15978 0.0
15979 0.0
15980 0.0
15981 0.0
15982 0.0
15983 0.0
15984 0.0
15985 0.27276999999999996
15986 0.0
15987 0.0
15988 0.0
15989 0.0
15990 0.0
15991 0.0
15992 0.27276999999999996
15993 0.27276999999999996
15994 0.0
15995 0.0
15996 0.0
15997 0.0
15998 0.0
15999 0.0
16000 0.0
16001 0.0
16002 0.5455399999999999
16003 0.0
16004 0.27276999999999996
16005 0.0
16006 0.0
16007 0.0
16008 0.0
16009 0.0
16010 0.0
16011 0.0
16012 0.0
16013 0.27276999999999996
16014 0.0
16015 0.0
16016 0.0
16017 0.27276999999999996
16018 0.0
16019 0.0
16020 0.0
16021 0.27276999999999996
16022 0.0
16023 0.0
16024 0.27276999999999996
16025 0.0
16026 0.0
16027 0.0
16028 0.0
16029 0.0
16030 0.27276999999999996
16031 0.0
16032 0.0
16033 0.0
16034 0.0
16035 0.0
16036 0.0
16037 0.0
16038 0.0
16039 0.0
16040 0.0
16041 0.0
16042 0.0
16043 0.0
16044 0.0
16045 0.0
16046 0.0
16047 0.5455399999999999
16048 0.0
16049 0.27276999999999996
16050 0.0
16051 0.0
16052 0.0
16053 0.0
16054 0.0
16055 0.0
16056 0.0
16057 0.0
16058 0.0
16059 0.0
16060 0.0
16061 0.0
16062 0.0
16063 0.27276999999999996
16064 0.0
16065 0.0
16066 0.0
16067 0.0
16068 0.0
16069 0.0
16070 0.0
16071 0.0
16072 0.0
16073 0.0
16074 0.0
16075 0.0
16076 0.0
16077 0.27276999999999996
16078 0.0
16079 0.0
16080 0.0
16081 0.0
16082 0.0
16083 0.0
16084 0.0
16085 0.0
16086 0.0
16087 0.0
16088 0.0
16089 0.0
16090 0.0
16091 0.0
16092 0.0
16093 0.0
16094 0.0
16095 0.0
16096 0.0
16097 0.0
16098 0.0
16099 0.0
16100 0.0
16101 0.0
16102 0.0
16103 0.0
16104 0.27276999999999996
16105 0.0
16106 0.27276999999999996
16107 0.0
16108 0.0
16109 0.0
16110 0.0
16111 0.0
16112 0.81831
16113 0.5455399999999999
16114 0.0
16115 0.0
16116 0.0
16117 0.0
16118 0.0
16119 0.0
16120 0.0
16121 0.0
16122 0.0
16123 0.0
16124 0.0
16125 0.5455399999999999
16126 0.5455399999999999
16127 0.0
16128 0.0
16129 0.0
16130 0.0
16131 0.27276999999999996
16132 0.81831
16133 0.0
16134 0.0
16135 0.0
16136 0.0
16137 0.0
16138 0.0
16139 0.0
16140 0.0
16141 0.0
16142 0.0
16143 0.0
16144 0.0
16145 0.0
16146 0.0
16147 0.0
16148 0.27276999999999996
16149 0.27276999999999996
16150 0.0
16151 0.0
16152 0.0
16153 0.0
16154 0.0
16155 0.0
16156 0.0
16157 0.0
16158 0.0
16159 0.0
16160 0.0
16161 0.0
16162 0.0
16163 0.0
16164 0.0
16165 0.27276999999999996
16166 0.0
16167 0.0
16168 0.0
16169 0.0
16170 0.0
16171 0.0
16172 0.0
16173 0.0
16174 0.5455399999999999
16175 0.0
16176 0.0
16177 0.0
16178 0.0
16179 0.27276999999999996
16180 0.0
16181 0.0
16182 0.0
16183 0.0
16184 0.0
16185 0.0
16186 0.0
16187 0.0
16188 0.0
16189 0.0
16190 0.0
16191 0.0
16192 0.0
16193 0.0
16194 0.27276999999999996
16195 0.0
16196 0.0
16197 0.0
16198 0.27276999999999996
16199 0.0
16200 0.0
16201 0.0
16202 0.0
16203 0.27276999999999996
16204 0.0
16205 0.0
16206 0.0
16207 0.0
16208 0.0
16209 0.0
16210 0.0
16211 0.27276999999999996
16212 0.0
16213 0.0
16214 0.0
16215 0.0
16216 0.0
16217 0.0
16218 0.0
16219 0.0
16220 0.0
16221 0.0
16222 0.0
16223 0.0
16224 0.0
16225 0.0
16226 0.5455399999999999
16227 0.27276999999999996
16228 0.0
16229 0.0
16230 0.0
16231 0.0
16232 0.27276999999999996
16233 0.0
16234 0.0
16235 0.0
16236 0.0
16237 0.0
16238 0.0
16239 0.0
16240 0.27276999999999996
16241 0.0
16242 0.0
16243 0.0
16244 0.0
16245 0.0
16246 0.0
16247 0.0
16248 0.0
16249 0.0
16250 0.0
16251 0.0
16252 0.0
16253 0.0
16254 0.0
16255 0.0
16256 0.0
16257 0.0
16258 0.0
16259 0.0
16260 0.0
16261 0.0
16262 0.0
16263 0.0
16264 0.0
16265 0.0
16266 0.0
16267 0.0
16268 0.0
16269 0.0
16270 0.0
16271 0.0
16272 0.0
16273 0.0
16274 0.0
16275 0.0
16276 0.0
16277 0.0
16278 0.0
16279 0.0
16280 0.0
16281 0.0
16282 0.0
16283 0.0
16284 0.0
16285 0.0
16286 0.0
16287 0.0
16288 0.0
16289 0.27276999999999996
16290 0.0
16291 0.0
16292 0.0
16293 0.0
16294 0.0
16295 0.0
16296 0.0
16297 0.0
16298 0.0
16299 0.0
16300 0.0
16301 0.0
16302 0.0
16303 0.0
16304 0.27276999999999996
16305 0.0
16306 0.0
16307 0.0
16308 0.0
16309 0.0
16310 0.0
16311 0.0
16312 0.27276999999999996
16313 0.0
16314 0.0
16315 0.0
16316 0.0
16317 0.0
16318 0.0
16319 0.0
16320 0.0
16321 0.0
16322 0.0
16323 0.0
16324 0.0
16325 0.0
16326 0.0
16327 0.0
16328 0.0
16329 0.0
16330 0.0
16331 0.0
16332 0.0
16333 0.0
16334 0.0
16335 0.0
16336 0.0
16337 0.27276999999999996
16338 0.0
16339 0.0
16340 0.0
16341 0.27276999999999996
16342 0.0
16343 0.0
16344 0.0
16345 0.0
16346 0.0
16347 0.0
16348 0.0
16349 0.0
16350 0.27276999999999996
16351 0.0
16352 0.0
16353 0.0
16354 0.0
16355 0.0
16356 0.0
16357 0.0
16358 0.27276999999999996
16359 0.0
16360 0.0
16361 0.0
16362 0.0
16363 0.0
16364 0.0
16365 0.27276999999999996
16366 0.0
16367 0.0
16368 0.0
16369 0.0
16370 0.0
16371 0.0
16372 0.81831
16373 0.0
16374 0.0
16375 0.0
16376 0.0
16377 0.0
16378 0.0
16379 0.0
16380 0.27276999999999996
16381 0.0
16382 0.0
16383 0.27276999999999996
16384 0.0
16385 0.0
16386 0.0
16387 0.0
16388 0.0
16389 0.0
16390 0.0
16391 0.0
16392 0.0
16393 0.0
16394 0.0
16395 0.27276999999999996
16396 0.0
16397 0.0
16398 0.0
16399 0.27276999999999996
16400 0.0
16401 0.0
16402 0.0
16403 0.27276999999999996
16404 0.0
16405 0.0
16406 0.0
16407 0.0
16408 0.0
16409 0.0
16410 0.0
16411 0.27276999999999996
16412 0.0
16413 0.0
16414 0.0
16415 0.0
16416 0.27276999999999996
16417 0.0
16418 0.0
16419 0.0
16420 0.0
16421 0.0
16422 0.0
16423 0.0
16424 0.0
16425 0.0
16426 0.0
16427 0.27276999999999996
16428 0.0
16429 0.0
16430 0.0
16431 0.0
16432 0.0
16433 0.0
16434 0.0
16435 0.0
16436 0.0
16437 0.0
16438 0.0
16439 0.0
16440 0.0
16441 0.0
16442 0.0
16443 0.0
16444 0.0
16445 0.0
16446 0.27276999999999996
16447 0.0
16448 0.0
16449 0.0
16450 0.0
16451 0.0
16452 0.0
16453 0.0
16454 0.0
16455 0.0
16456 0.0
16457 0.0
16458 0.0
16459 0.0
16460 0.0
16461 0.0
16462 0.0
16463 0.0
16464 0.0
16465 0.0
16466 0.0
16467 0.0
16468 0.0
16469 0.27276999999999996
16470 0.0
16471 0.0
16472 0.0
16473 0.0
16474 0.0
16475 0.0
16476 0.0
16477 0.0
16478 0.0
16479 0.0
16480 0.0
16481 0.0
16482 0.0
16483 0.0
16484 0.0
16485 0.0
16486 0.0
16487 0.0
16488 0.0
16489 0.0
16490 0.0
16491 0.0
16492 0.0
16493 0.0
16494 0.0
16495 0.0
16496 0.0
16497 0.0
16498 0.0
16499 0.0
16500 0.0
16501 0.0
16502 0.0
16503 0.0
16504 0.0
16505 0.0
16506 0.0
16507 0.0
16508 0.0
16509 0.0
16510 0.0
16511 0.0
16512 0.0
16513 0.0
16514 0.27276999999999996
16515 0.27276999999999996
16516 0.0
16517 0.0
16518 0.0
16519 0.0
16520 0.0
16521 0.0
16522 0.0
16523 0.0
16524 0.0
16525 0.0
16526 0.0
16527 0.0
16528 0.0
16529 0.5455399999999999
16530 0.0
16531 0.0
16532 0.27276999999999996
16533 0.0
16534 0.0
16535 0.0
16536 0.0
16537 0.0
16538 0.0
16539 0.0
16540 0.0
16541 0.0
16542 0.0
16543 0.0
16544 0.0
16545 0.0
16546 0.0
16547 0.0
16548 0.0
16549 0.0
16550 0.0
16551 0.0
16552 0.0
16553 0.0
16554 0.0
16555 0.0
16556 0.0
16557 0.27276999999999996
16558 0.0
16559 0.0
16560 0.0
16561 0.0
16562 0.0
16563 0.0
16564 0.0
16565 0.0
16566 0.0
16567 0.0
16568 0.0
16569 0.0
16570 0.27276999999999996
16571 0.0
16572 0.0
16573 0.0
16574 0.0
16575 0.0
16576 0.0
16577 0.0
16578 0.0
16579 0.0
16580 0.0
16581 0.0
16582 0.0
16583 0.0
16584 0.0
16585 0.0
16586 0.0
16587 0.0
16588 0.0
16589 0.0
16590 0.0
16591 0.0
16592 0.0
16593 0.0
16594 0.27276999999999996
16595 0.27276999999999996
16596 0.0
16597 0.0
16598 0.0
16599 0.0
16600 0.0
16601 0.0
16602 0.0
16603 0.0
16604 0.0
16605 0.0
16606 0.0
16607 0.0
16608 0.0
16609 0.0
16610 0.0
16611 0.0
16612 0.0
16613 0.0
16614 0.0
16615 0.0
16616 0.0
16617 0.0
16618 0.0
16619 0.0
16620 0.0
16621 0.0
16622 0.0
16623 0.27276999999999996
16624 0.0
16625 0.0
16626 0.0
16627 0.0
16628 0.0
16629 0.0
16630 0.0
16631 0.27276999999999996
16632 0.0
16633 0.0
16634 0.0
16635 0.0
16636 0.0
16637 0.0
16638 0.0
16639 0.0
16640 0.27276999999999996
16641 0.0
16642 0.0
16643 0.0
16644 0.0
16645 0.0
16646 0.0
16647 0.0
16648 0.27276999999999996
16649 0.27276999999999996
16650 0.0
16651 0.0
16652 0.27276999999999996
16653 0.0
16654 0.0
16655 0.0
16656 0.0
16657 0.0
16658 0.0
16659 0.0
16660 0.0
16661 0.0
16662 0.0
16663 0.0
16664 0.0
16665 0.0
16666 0.27276999999999996
16667 0.0
16668 0.0
16669 0.0
16670 0.0
16671 0.0
16672 0.0
16673 0.0
16674 0.0
16675 0.27276999999999996
16676 0.0
16677 0.0
16678 0.0
16679 0.0
16680 0.0
16681 0.0
16682 0.0
16683 0.0
16684 0.0
16685 0.0
16686 0.0
16687 0.0
16688 0.0
16689 0.27276999999999996
16690 0.0
16691 0.0
16692 0.0
16693 0.0
16694 0.0
16695 0.0
16696 0.0
16697 0.0
16698 0.0
16699 0.0
16700 0.0
16701 0.0
16702 0.0
16703 0.0
16704 0.0
16705 0.0
16706 0.0
16707 0.0
16708 0.0
16709 0.0
16710 0.0
16711 0.0
16712 0.27276999999999996
16713 0.0
16714 0.0
16715 0.0
16716 0.0
16717 0.0
16718 0.0
16719 0.27276999999999996
16720 0.0
16721 0.0
16722 0.27276999999999996
16723 0.0
16724 0.0
16725 0.0
16726 0.0
16727 0.0
16728 0.27276999999999996
16729 0.0
16730 0.27276999999999996
16731 0.0
16732 0.0
16733 0.0
16734 0.0
16735 0.0
16736 0.0
16737 0.0
16738 0.0
16739 0.0
16740 0.0
16741 0.0
16742 0.0
16743 0.0
16744 0.0
16745 0.27276999999999996
16746 0.0
16747 0.0
16748 0.0
16749 0.0
16750 0.0
16751 0.0
16752 0.0
16753 0.0
16754 0.0
16755 0.0
16756 0.0
16757 0.0
16758 0.0
16759 0.0
16760 0.0
16761 0.0
16762 0.0
16763 0.0
16764 0.5455399999999999
16765 0.0
16766 0.0
16767 0.0
16768 0.0
16769 0.0
16770 0.0
16771 0.0
16772 0.0
16773 0.0
16774 0.0
16775 0.0
16776 0.0
16777 0.0
16778 0.0
16779 0.0
16780 0.0
16781 0.0
16782 0.0
16783 0.0
16784 0.0
16785 0.0
16786 0.0
16787 0.0
16788 0.0
16789 0.0
16790 0.0
16791 0.27276999999999996
16792 0.0
16793 0.0
16794 0.0
16795 0.0
16796 0.0
16797 0.0
16798 0.0
16799 0.0
16800 0.0
16801 0.0
16802 0.0
16803 0.0
16804 0.0
16805 0.0
16806 0.0
16807 0.0
16808 0.0
16809 0.0
16810 0.0
16811 0.0
16812 0.0
16813 0.0
16814 0.0
16815 0.0
16816 0.0
16817 0.0
16818 0.0
16819 0.0
16820 0.0
16821 0.0
16822 0.0
16823 0.0
16824 0.27276999999999996
16825 0.0
16826 0.0
16827 0.0
16828 0.0
16829 0.27276999999999996
16830 0.0
16831 0.0
16832 0.0
16833 0.0
16834 0.0
16835 0.0
16836 0.0
16837 0.0
16838 0.0
16839 0.0
16840 0.0
16841 0.0
16842 0.0
16843 0.0
16844 0.0
16845 0.0
16846 0.0
16847 0.27276999999999996
16848 0.5455399999999999
16849 0.0
16850 0.0
16851 0.0
16852 0.0
16853 0.0
16854 0.0
16855 0.0
16856 0.0
16857 0.0
16858 0.0
16859 0.0
16860 0.27276999999999996
16861 0.0
16862 0.0
16863 0.0
16864 0.0
16865 0.81831
16866 0.0
16867 0.0
16868 0.0
16869 0.0
16870 0.0
16871 0.0
16872 0.0
16873 0.0
16874 0.0
16875 0.0
16876 0.0
16877 0.0
16878 0.0
16879 0.0
16880 0.0
16881 0.0
16882 0.0
16883 0.0
16884 0.0
16885 0.0
16886 0.0
16887 0.0
16888 0.0
16889 0.0
16890 0.0
16891 0.0
16892 0.27276999999999996
16893 0.0
16894 0.0
16895 0.0
16896 0.0
16897 0.0
16898 0.0
16899 0.0
16900 0.0
16901 0.0
16902 0.0
16903 0.0
16904 0.0
16905 0.0
16906 0.0
16907 0.0
16908 0.0
16909 0.0
16910 0.0
16911 0.0
16912 0.0
16913 0.0
16914 0.0
16915 0.0
16916 0.0
16917 0.0
16918 0.0
16919 0.0
16920 0.0
16921 0.0
16922 0.0
16923 0.0
16924 0.0
16925 0.0
16926 0.0
16927 0.0
16928 0.0
16929 0.0
16930 0.0
16931 0.0
16932 0.0
16933 0.0
16934 0.0
16935 0.0
16936 0.27276999999999996
16937 0.0
16938 0.0
16939 0.0
16940 0.0
16941 0.27276999999999996
16942 0.0
16943 0.0
16944 0.0
16945 0.0
16946 0.0
16947 0.0
16948 0.0
16949 0.0
16950 0.27276999999999996
16951 0.0
16952 0.0
16953 0.0
16954 0.0
16955 0.0
16956 0.0
16957 0.0
16958 0.27276999999999996
16959 0.0
16960 0.0
16961 0.0
16962 0.0
16963 0.0
16964 0.0
16965 0.0
16966 0.27276999999999996
16967 0.0
16968 0.0
16969 0.0
16970 0.0
16971 0.0
16972 0.0
16973 0.0
16974 0.0
16975 0.0
16976 0.0
16977 0.0
16978 0.0
16979 0.0
16980 0.0
16981 0.0
16982 0.0
16983 0.0
16984 0.0
16985 0.0
16986 0.0
16987 0.0
16988 0.0
16989 0.0
16990 0.0
16991 0.0
16992 0.0
16993 0.0
16994 0.0
16995 0.0
16996 0.0
16997 0.0
16998 0.0
16999 0.0
17000 0.27276999999999996
17001 0.0
17002 0.0
17003 0.0
17004 0.0
17005 0.0
17006 0.0
17007 0.0
17008 0.0
17009 0.0
17010 0.0
17011 0.0
17012 0.0
17013 0.0
17014 0.0
17015 0.0
17016 0.0
17017 0.0
17018 0.27276999999999996
17019 0.0
17020 0.0
17021 0.0
17022 0.0
17023 0.0
17024 0.0
17025 0.0
17026 0.0
17027 0.0
17028 0.0
17029 0.0
17030 0.0
17031 0.0
17032 0.0
17033 0.0
17034 0.0
17035 0.0
17036 0.0
17037 0.0
17038 0.0
17039 0.0
17040 0.0
17041 0.0
17042 0.0
17043 0.0
17044 0.0
17045 0.0
17046 0.0
17047 0.0
17048 0.0
17049 0.0
17050 0.0
17051 0.0
17052 0.0
17053 0.0
17054 0.0
17055 0.27276999999999996
17056 0.0
17057 0.0
17058 0.0
17059 0.0
17060 0.0
17061 0.0
17062 0.0
17063 0.0
17064 0.0
17065 0.0
17066 0.0
17067 0.0
17068 0.5455399999999999
17069 0.0
17070 0.0
17071 0.0
17072 0.0
17073 0.0
17074 0.0
17075 0.0
17076 0.0
17077 0.0
17078 0.0
17079 0.0
17080 0.0
17081 0.0
17082 0.0
17083 0.0
17084 0.0
17085 0.0
17086 0.0
17087 0.0
17088 0.0
17089 0.27276999999999996
17090 0.0
17091 0.0
17092 0.27276999999999996
17093 0.0
17094 0.0
17095 0.0
17096 0.0
17097 0.0
17098 0.0
17099 0.0
17100 0.0
17101 0.0
17102 0.0
17103 0.0
17104 0.0
17105 0.0
17106 0.0
17107 0.0
17108 0.0
17109 0.0
17110 0.0
17111 0.0
17112 0.0
17113 0.0
17114 0.0
17115 0.27276999999999996
17116 0.0
17117 0.0
17118 0.0
17119 0.0
17120 0.0
17121 0.0
17122 0.0
17123 0.0
17124 0.0
17125 0.5455399999999999
17126 0.27276999999999996
17127 0.0
17128 0.0
17129 0.0
17130 0.0
17131 0.0
17132 0.27276999999999996
17133 0.0
17134 0.0
17135 0.0
17136 0.0
17137 0.0
17138 0.0
17139 0.0
17140 0.0
17141 0.0
17142 0.0
17143 0.0
17144 0.0
17145 0.0
17146 0.0
17147 0.0
17148 0.0
17149 0.0
17150 0.27276999999999996
17151 0.0
17152 0.0
17153 0.0
17154 0.0
17155 0.0
17156 0.0
17157 0.0
17158 0.0
17159 0.0
17160 0.0
17161 0.0
17162 0.0
17163 0.0
17164 0.0
17165 0.0
17166 0.0
17167 0.0
17168 0.0
17169 0.0
17170 0.0
17171 0.0
17172 0.0
17173 0.0
17174 0.0
17175 0.0
17176 0.0
17177 0.0
17178 0.0
17179 0.0
17180 0.0
17181 0.0
17182 0.0
17183 0.0
17184 0.0
17185 0.0
17186 0.0
17187 0.0
17188 0.0
17189 0.0
17190 0.0
17191 0.0
17192 0.0
17193 0.0
17194 0.0
17195 0.0
17196 0.0
17197 0.0
17198 0.0
17199 0.0
17200 0.0
17201 0.0
17202 0.0
17203 0.0
17204 0.0
17205 0.0
17206 0.27276999999999996
17207 0.0
17208 0.0
17209 0.0
17210 0.0
17211 0.0
17212 0.0
17213 0.0
17214 0.0
17215 0.0
17216 0.0
17217 0.0
17218 0.0
17219 0.0
17220 0.0
17221 0.0
17222 0.0
17223 0.0
17224 0.0
17225 0.0
17226 0.0
17227 0.0
17228 0.0
17229 0.27276999999999996
17230 0.0
17231 0.0
17232 0.0
17233 0.0
17234 0.0
17235 0.0
17236 0.0
17237 0.0
17238 0.0
17239 0.0
17240 0.0
17241 0.0
17242 0.0
17243 0.0
17244 0.0
17245 0.0
17246 0.0
17247 0.0
17248 0.0
17249 0.27276999999999996
17250 0.0
17251 0.0
17252 0.0
17253 0.27276999999999996
17254 0.0
17255 0.0
17256 0.0
17257 0.0
17258 0.0
17259 0.27276999999999996
17260 0.0
17261 0.0
17262 0.0
17263 0.27276999999999996
17264 0.27276999999999996
17265 0.0
17266 0.0
17267 0.0
17268 0.0
17269 0.0
17270 0.0
17271 0.0
17272 0.0
17273 0.0
17274 0.0
17275 0.27276999999999996
17276 0.27276999999999996
17277 0.0
17278 0.0
17279 0.0
17280 0.0
17281 0.0
17282 0.0
17283 0.0
17284 0.0
17285 0.0
17286 0.0
17287 0.0
17288 0.0
17289 0.0
17290 0.0
17291 0.27276999999999996
17292 0.0
17293 0.0
17294 0.0
17295 0.0
17296 0.0
17297 0.0
17298 0.0
17299 0.0
17300 0.0
17301 0.0
17302 0.0
17303 0.0
17304 0.0
17305 0.0
17306 0.0
17307 0.0
17308 0.0
17309 0.0
17310 0.0
17311 0.27276999999999996
17312 0.0
17313 0.0
17314 0.0
17315 0.27276999999999996
17316 0.0
17317 0.27276999999999996
17318 0.0
17319 0.27276999999999996
17320 0.27276999999999996
17321 0.0
17322 0.0
17323 0.0
17324 0.0
17325 0.0
17326 0.0
17327 0.0
17328 0.0
17329 0.0
17330 0.0
17331 0.0
17332 0.0
17333 0.0
17334 0.0
17335 0.0
17336 0.0
17337 0.0
17338 0.0
17339 0.0
17340 0.0
17341 0.27276999999999996
17342 0.0
17343 0.5455399999999999
17344 0.27276999999999996
17345 0.0
17346 0.0
17347 0.0
17348 0.5455399999999999
17349 0.0
17350 0.0
17351 0.27276999999999996
17352 0.0
17353 0.0
17354 0.0
17355 0.0
17356 0.27276999999999996
17357 0.27276999999999996
17358 0.0
17359 0.0
17360 0.0
17361 0.0
17362 0.0
17363 0.27276999999999996
17364 0.0
17365 0.0
17366 0.0
17367 0.0
17368 0.0
17369 0.27276999999999996
17370 0.0
17371 0.0
17372 0.0
17373 0.0
17374 0.0
17375 0.0
17376 0.0
17377 0.0
17378 0.0
17379 0.0
17380 0.27276999999999996
17381 0.0
17382 0.0
17383 0.0
17384 0.27276999999999996
17385 0.0
17386 0.27276999999999996
17387 0.0
17388 0.0
17389 0.0
17390 0.0
17391 0.0
17392 0.0
17393 0.0
17394 0.0
17395 0.0
17396 0.0
17397 0.27276999999999996
17398 0.0
17399 0.0
17400 0.27276999999999996
17401 0.0
17402 0.0
17403 0.0
17404 0.27276999999999996
17405 0.0
17406 0.0
17407 0.0
17408 0.0
17409 0.0
17410 0.0
17411 0.0
17412 0.0
17413 0.0
17414 0.0
17415 0.0
17416 0.0
17417 0.0
17418 0.0
17419 0.0
17420 0.0
17421 0.0
17422 0.0
17423 0.0
17424 0.0
17425 0.0
17426 0.0
17427 0.0
17428 0.0
17429 0.27276999999999996
17430 0.0
17431 0.27276999999999996
17432 0.0
17433 0.0
17434 0.0
17435 0.0
17436 0.0
17437 0.27276999999999996
17438 0.0
17439 0.0
17440 0.27276999999999996
17441 0.0
17442 0.0
17443 0.0
17444 0.0
17445 0.0
17446 0.27276999999999996
17447 0.0
17448 0.0
17449 0.0
17450 0.0
17451 0.27276999999999996
17452 0.0
17453 0.0
17454 0.27276999999999996
17455 0.0
17456 0.5455399999999999
17457 0.0
17458 0.0
17459 0.0
17460 0.27276999999999996
17461 0.0
17462 0.0
17463 0.0
17464 0.27276999999999996
17465 0.0
17466 0.0
17467 0.0
17468 0.0
17469 0.0
17470 0.0
17471 0.0
17472 0.27276999999999996
17473 0.0
17474 0.0
17475 0.0
17476 0.27276999999999996
17477 0.0
17478 0.0
17479 0.0
17480 0.0
17481 0.0
17482 0.0
17483 0.0
17484 0.0
17485 0.0
17486 0.0
17487 0.0
17488 0.0
17489 0.0
17490 0.0
17491 0.0
17492 0.0
17493 0.0
17494 0.0
17495 0.0
17496 0.27276999999999996
17497 0.0
17498 0.0
17499 0.0
17500 0.0
17501 0.0
17502 0.27276999999999996
17503 0.0
17504 0.0
17505 0.0
17506 0.0
17507 0.0
17508 0.0
17509 0.0
17510 0.0
17511 0.0
17512 0.0
17513 0.0
17514 0.0
17515 0.0
17516 0.27276999999999996
17517 0.0
17518 0.0
17519 0.0
17520 0.0
17521 0.0
17522 0.0
17523 0.0
17524 0.0
17525 0.0
17526 0.0
17527 0.0
17528 0.27276999999999996
17529 0.0
17530 0.0
17531 0.0
17532 0.0
17533 0.0
17534 0.27276999999999996
17535 0.0
17536 0.0
17537 0.0
17538 0.0
17539 0.0
17540 0.0
17541 0.0
17542 0.0
17543 0.27276999999999996
17544 0.27276999999999996
17545 0.0
17546 0.27276999999999996
17547 0.27276999999999996
17548 0.0
17549 0.0
17550 0.0
17551 0.27276999999999996
17552 0.0
17553 0.0
17554 0.0
17555 0.0
17556 0.27276999999999996
17557 0.5455399999999999
17558 0.0
17559 0.0
17560 0.0
17561 0.0
17562 0.0
17563 0.0
17564 0.0
17565 0.0
17566 0.0
17567 0.0
17568 0.0
17569 0.0
17570 0.0
17571 0.0
17572 0.0
17573 0.0
17574 0.0
17575 0.0
17576 0.0
17577 0.0
17578 0.0
17579 0.0
17580 0.0
17581 0.27276999999999996
17582 0.0
17583 0.0
17584 0.27276999999999996
17585 0.27276999999999996
17586 0.0
17587 0.27276999999999996
17588 0.0
17589 0.0
17590 0.0
17591 0.27276999999999996
17592 0.0
17593 0.0
17594 0.27276999999999996
17595 0.0
17596 0.0
17597 0.0
17598 0.0
17599 0.0
17600 0.0
17601 0.0
17602 0.27276999999999996
17603 0.0
17604 0.0
17605 0.0
17606 0.0
17607 0.0
17608 0.0
17609 0.0
17610 0.0
17611 0.0
17612 0.0
17613 0.0
17614 0.0
17615 0.0
17616 0.27276999999999996
17617 0.0
17618 0.27276999999999996
17619 0.5455399999999999
17620 0.0
17621 0.0
17622 0.0
17623 0.27276999999999996
17624 0.0
17625 0.27276999999999996
17626 0.0
17627 0.0
17628 0.0
17629 0.0
17630 0.0
17631 0.0
17632 0.0
17633 0.0
17634 0.0
17635 0.0
17636 0.0
17637 0.0
17638 0.0
17639 0.0
17640 0.0
17641 0.0
17642 0.0
17643 0.5455399999999999
17644 0.5455399999999999
17645 0.0
17646 0.0
17647 0.0
17648 0.0
17649 0.0
17650 0.0
17651 0.0
17652 0.27276999999999996
17653 0.0
17654 0.0
17655 0.0
17656 0.0
17657 0.0
17658 0.0
17659 0.0
17660 0.0
17661 0.27276999999999996
17662 0.27276999999999996
17663 0.0
17664 0.0
17665 0.0
17666 0.0
17667 0.0
17668 0.27276999999999996
17669 0.0
17670 0.0
17671 0.0
17672 0.0
17673 0.0
17674 0.0
17675 0.0
17676 0.0
17677 0.0
17678 0.0
17679 0.0
17680 0.0
17681 0.0
17682 0.0
17683 0.0
17684 0.0
17685 0.0
17686 0.0
17687 0.0
17688 0.0
17689 0.0
17690 0.0
17691 0.0
17692 0.27276999999999996
17693 0.0
17694 0.27276999999999996
17695 0.0
17696 0.27276999999999996
17697 0.0
17698 0.0
17699 0.27276999999999996
17700 0.0
17701 0.0
17702 0.0
17703 0.0
17704 0.0
17705 0.0
17706 0.0
17707 0.0
17708 0.0
17709 0.0
17710 0.0
17711 0.0
17712 0.0
17713 0.0
17714 0.0
17715 0.0
17716 0.0
17717 0.0
17718 0.0
17719 0.0
17720 0.0
17721 0.0
17722 0.0
17723 0.0
17724 0.0
17725 0.0
17726 0.0
17727 0.0
17728 0.0
17729 0.0
17730 0.0
17731 0.0
17732 0.0
17733 0.0
17734 0.0
17735 0.0
17736 0.0
17737 0.0
17738 0.0
17739 0.0
17740 0.0
17741 0.27276999999999996
17742 0.0
17743 0.27276999999999996
17744 0.0
17745 0.27276999999999996
17746 0.0
17747 0.0
17748 0.0
17749 0.0
17750 0.0
17751 0.0
17752 0.0
17753 0.27276999999999996
17754 0.0
17755 0.0
17756 0.27276999999999996
17757 0.27276999999999996
17758 0.27276999999999996
17759 0.0
17760 0.0
17761 0.0
17762 0.0
17763 0.0
17764 0.0
17765 0.0
17766 0.0
17767 0.0
17768 0.0
17769 0.0
17770 0.0
17771 0.27276999999999996
17772 0.0
17773 0.0
17774 0.0
17775 0.0
17776 0.0
17777 0.0
17778 0.0
17779 0.0
17780 0.27276999999999996
17781 0.0
17782 0.0
17783 0.0
17784 0.0
17785 0.0
17786 0.0
17787 0.0
17788 0.0
17789 0.0
17790 0.0
17791 0.0
17792 0.27276999999999996
17793 0.0
17794 0.0
17795 0.27276999999999996
17796 0.0
17797 0.0
17798 0.0
17799 0.0
17800 0.0
17801 0.0
17802 0.5455399999999999
17803 0.27276999999999996
17804 0.0
17805 0.0
17806 0.0
17807 0.0
17808 0.27276999999999996
17809 0.0
17810 0.0
17811 0.0
17812 0.27276999999999996
17813 0.0
17814 0.0
17815 0.27276999999999996
17816 0.0
17817 0.0
17818 0.0
17819 0.0
17820 0.0
17821 0.0
17822 0.0
17823 0.0
17824 0.0
17825 0.0
17826 0.0
17827 0.0
17828 0.0
17829 0.5455399999999999
17830 0.0
17831 0.0
17832 0.0
17833 0.0
17834 0.0
17835 0.0
17836 0.0
17837 0.0
17838 0.0
17839 0.0
17840 0.0
17841 0.0
17842 0.0
17843 0.0
17844 0.27276999999999996
17845 0.0
17846 0.0
17847 0.0
17848 0.27276999999999996
17849 0.27276999999999996
17850 0.0
17851 0.0
17852 0.0
17853 0.0
17854 0.0
17855 0.0
17856 0.0
17857 0.0
17858 0.0
17859 0.0
17860 0.27276999999999996
17861 0.0
17862 0.0
17863 0.0
17864 0.0
17865 0.27276999999999996
17866 0.0
17867 0.0
17868 0.0
17869 0.0
17870 0.0
17871 0.0
17872 0.0
17873 0.27276999999999996
17874 0.27276999999999996
17875 0.0
17876 0.0
17877 0.0
17878 0.0
17879 0.0
17880 0.27276999999999996
17881 0.0
17882 0.5455399999999999
17883 0.0
17884 0.0
17885 0.27276999999999996
17886 0.27276999999999996
17887 0.0
17888 0.0
17889 0.0
17890 0.0
17891 0.0
17892 0.0
17893 0.0
17894 0.0
17895 0.0
17896 0.0
17897 0.0
17898 0.0
17899 0.27276999999999996
17900 0.0
17901 0.0
17902 0.0
17903 0.0
17904 0.0
17905 0.0
17906 0.0
17907 0.0
17908 0.0
17909 0.0
17910 0.0
17911 0.0
17912 0.0
17913 0.0
17914 0.0
17915 0.0
17916 0.0
17917 0.0
17918 0.0
17919 0.0
17920 0.0
17921 0.0
17922 0.0
17923 0.0
17924 0.0
17925 0.0
17926 0.0
17927 0.27276999999999996
17928 0.0
17929 0.0
17930 0.27276999999999996
17931 0.0
17932 0.0
17933 0.27276999999999996
17934 0.0
17935 0.0
17936 0.0
17937 0.0
17938 0.0
17939 0.0
17940 0.27276999999999996
17941 0.0
17942 0.0
17943 0.0
17944 0.0
17945 0.0
17946 0.0
17947 0.0
17948 0.0
17949 0.0
17950 0.0
17951 0.0
17952 0.0
17953 0.0
17954 0.27276999999999996
17955 0.27276999999999996
17956 0.27276999999999996
17957 0.0
17958 0.27276999999999996
17959 0.27276999999999996
17960 0.0
17961 0.0
17962 0.0
17963 0.27276999999999996
17964 0.0
17965 0.0
17966 0.0
17967 0.0
17968 0.0
17969 0.0
17970 0.0
17971 0.0
17972 0.0
17973 0.0
17974 0.0
17975 0.0
17976 0.0
17977 0.0
17978 0.27276999999999996
17979 0.0
17980 0.0
17981 0.0
17982 0.0
17983 0.0
17984 0.0
17985 0.0
17986 0.0
17987 0.0
17988 0.0
17989 0.0
17990 0.27276999999999996
17991 0.27276999999999996
17992 0.0
17993 0.0
17994 0.0
17995 0.0
17996 0.0
17997 0.0
17998 0.0
17999 0.0
18000 0.0
18001 0.0
18002 0.0
18003 0.0
18004 0.0
18005 0.0
18006 0.0
18007 0.0
18008 0.0
18009 0.0
18010 0.0
18011 0.0
18012 0.27276999999999996
18013 0.0
18014 0.0
18015 0.0
18016 0.0
18017 0.0
18018 0.0
18019 0.0
18020 0.0
18021 0.27276999999999996
18022 0.0
18023 0.0
18024 0.0
18025 0.0
18026 0.0
18027 0.0
18028 0.0
18029 0.0
18030 0.27276999999999996
18031 0.0
18032 0.0
18033 0.0
18034 0.0
18035 0.0
18036 0.0
18037 0.0
18038 0.0
18039 0.0
18040 0.0
18041 0.27276999999999996
18042 0.0
18043 0.0
18044 0.0
18045 0.0
18046 0.0
18047 0.0
18048 0.0
18049 0.0
18050 0.0
18051 0.0
18052 0.0
18053 0.0
18054 0.27276999999999996
18055 0.27276999999999996
18056 0.0
18057 0.5455399999999999
18058 0.0
18059 0.0
18060 0.0
18061 0.0
18062 0.27276999999999996
18063 0.0
18064 0.0
18065 0.0
18066 0.0
18067 0.0
18068 0.0
18069 0.0
18070 0.0
18071 0.0
18072 0.27276999999999996
18073 0.0
18074 0.0
18075 0.27276999999999996
18076 0.0
18077 0.0
18078 0.0
18079 0.0
18080 0.0
18081 0.0
18082 0.0
18083 0.0
18084 0.27276999999999996
18085 0.0
18086 0.0
18087 0.0
18088 0.0
18089 0.0
18090 0.0
18091 0.0
18092 0.0
18093 0.0
18094 0.0
18095 0.0
18096 0.0
18097 0.0
18098 0.0
18099 0.0
18100 0.0
18101 0.0
18102 0.0
18103 0.0
18104 0.0
18105 0.0
18106 0.0
18107 0.0
18108 0.0
18109 0.0
18110 0.0
18111 0.0
18112 0.0
18113 0.0
18114 0.0
18115 0.0
18116 0.0
18117 0.0
18118 0.0
18119 0.0
18120 0.0
18121 0.27276999999999996
18122 0.0
18123 0.0
18124 0.0
18125 0.0
18126 0.0
18127 0.0
18128 0.0
18129 0.0
18130 0.0
18131 0.0
18132 0.0
18133 0.0
18134 0.0
18135 0.0
18136 0.0
18137 0.0
18138 0.0
18139 0.0
18140 0.27276999999999996
18141 0.0
18142 0.0
18143 0.0
18144 0.5455399999999999
18145 0.27276999999999996
18146 0.0
18147 0.27276999999999996
18148 0.0
18149 0.0
18150 0.5455399999999999
18151 0.0
18152 0.0
18153 0.0
18154 0.0
18155 0.0
18156 0.0
18157 0.0
18158 0.0
18159 0.0
18160 0.0
18161 0.0
18162 0.0
18163 0.0
18164 0.0
18165 0.5455399999999999
18166 0.0
18167 0.0
18168 0.0
18169 0.0
18170 0.27276999999999996
18171 0.0
18172 0.0
18173 0.0
18174 0.0
18175 0.0
18176 0.0
18177 0.0
18178 0.0
18179 0.27276999999999996
18180 0.0
18181 0.0
18182 0.0
18183 0.27276999999999996
18184 0.0
18185 0.0
18186 0.0
18187 0.0
18188 0.0
18189 0.0
18190 0.27276999999999996
18191 0.0
18192 0.0
18193 0.0
18194 0.0
18195 0.0
18196 0.0
18197 0.27276999999999996
18198 0.0
18199 0.0
18200 0.0
18201 0.0
18202 0.0
18203 0.27276999999999996
18204 0.0
18205 0.0
18206 0.0
18207 0.0
18208 0.0
18209 0.0
18210 0.0
18211 0.0
18212 0.0
18213 0.0
18214 0.0
18215 0.5455399999999999
18216 0.0
18217 0.0
18218 0.0
18219 0.0
18220 0.0
18221 0.0
18222 0.5455399999999999
18223 0.0
18224 0.0
18225 0.0
18226 0.0
18227 0.0
18228 0.0
18229 0.0
18230 0.0
18231 0.0
18232 0.0
18233 0.0
18234 0.0
18235 0.27276999999999996
18236 0.0
18237 0.0
18238 0.0
18239 0.27276999999999996
18240 0.0
18241 0.27276999999999996
18242 0.5455399999999999
18243 0.27276999999999996
18244 0.0
18245 0.0
18246 0.0
18247 0.0
18248 0.0
18249 0.0
18250 0.0
18251 0.0
18252 0.0
18253 0.0
18254 0.0
18255 0.0
18256 0.0
18257 0.0
18258 0.0
18259 0.0
18260 0.0
18261 0.0
18262 0.0
18263 0.0
18264 0.0
18265 0.27276999999999996
18266 0.0
18267 0.0
18268 0.0
18269 0.0
18270 0.0
18271 0.0
18272 0.0
18273 0.0
18274 0.0
18275 0.0
18276 0.0
18277 0.0
18278 0.0
18279 0.0
18280 0.0
18281 0.0
18282 0.27276999999999996
18283 0.0
18284 0.0
18285 0.0
18286 0.0
18287 0.0
18288 0.0
18289 0.0
18290 0.0
18291 0.0
18292 0.0
18293 0.0
18294 0.0
18295 0.0
18296 0.0
18297 0.0
18298 0.0
18299 0.0
18300 0.0
18301 0.0
18302 0.27276999999999996
18303 0.0
18304 0.0
18305 0.5455399999999999
18306 0.0
18307 0.0
18308 0.5455399999999999
18309 0.0
18310 0.0
18311 0.0
18312 0.0
18313 0.0
18314 0.0
18315 0.0
18316 0.0
18317 0.0
18318 0.0
18319 0.0
18320 0.0
18321 0.0
18322 0.27276999999999996
18323 0.0
18324 0.0
18325 0.27276999999999996
18326 0.0
18327 0.0
18328 0.0
18329 0.0
18330 0.0
18331 0.0
18332 0.0
18333 0.0
18334 0.27276999999999996
18335 0.81831
18336 0.27276999999999996
18337 0.0
18338 0.0
18339 0.0
18340 0.27276999999999996
18341 0.0
18342 0.0
18343 0.0
18344 0.0
18345 0.0
18346 0.0
18347 0.27276999999999996
18348 0.0
18349 0.0
18350 0.0
18351 0.0
18352 0.0
18353 0.0
18354 0.0
18355 0.0
18356 0.0
18357 0.0
18358 0.5455399999999999
18359 0.0
18360 0.0
18361 0.0
18362 0.0
18363 0.0
18364 0.0
18365 0.0
18366 0.0
18367 0.0
18368 0.0
18369 0.0
18370 0.0
18371 0.0
18372 0.0
18373 0.0
18374 0.0
18375 0.0
18376 0.0
18377 0.0
18378 0.0
18379 0.0
18380 0.0
18381 0.0
18382 0.0
18383 0.0
18384 0.0
18385 0.0
18386 0.0
18387 0.0
18388 0.0
18389 0.0
18390 0.0
18391 0.0
18392 0.0
18393 0.0
18394 0.0
18395 0.0
18396 0.0
18397 0.0
18398 0.0
18399 0.0
18400 0.0
18401 0.0
18402 0.0
18403 0.0
18404 0.0
18405 0.0
18406 0.0
18407 0.0
18408 0.0
18409 0.0
18410 0.27276999999999996
18411 0.0
18412 0.0
18413 0.0
18414 0.0
18415 0.0
18416 0.0
18417 0.0
18418 0.0
18419 0.0
18420 0.0
18421 0.0
18422 0.27276999999999996
18423 0.0
18424 0.0
18425 0.0
18426 0.0
18427 0.0
18428 0.0
18429 0.5455399999999999
18430 0.0
18431 0.0
18432 0.0
18433 0.0
18434 0.27276999999999996
18435 0.27276999999999996
18436 0.0
18437 0.0
18438 0.0
18439 0.0
18440 0.0
18441 0.0
18442 0.0
18443 0.0
18444 0.0
18445 0.27276999999999996
18446 0.0
18447 0.0
18448 0.0
18449 0.27276999999999996
18450 0.0
18451 0.0
18452 0.0
18453 0.0
18454 0.0
18455 0.27276999999999996
18456 0.0
18457 0.27276999999999996
18458 0.0
18459 0.0
18460 0.0
18461 0.0
18462 0.0
18463 0.0
18464 0.0
18465 0.0
18466 0.0
18467 0.0
18468 0.0
18469 0.27276999999999996
18470 0.27276999999999996
18471 0.0
18472 0.0
18473 0.0
18474 0.0
18475 0.0
18476 0.0
18477 0.0
18478 0.0
18479 0.27276999999999996
18480 0.27276999999999996
18481 0.0
18482 0.0
18483 0.0
18484 0.0
18485 0.0
18486 0.0
18487 0.0
18488 0.27276999999999996
18489 0.0
18490 0.0
18491 0.0
18492 0.0
18493 0.0
18494 0.0
18495 0.0
18496 0.0
18497 0.0
18498 0.0
18499 0.0
18500 0.0
18501 0.5455399999999999
18502 0.0
18503 0.0
18504 0.0
18505 0.0
18506 0.27276999999999996
18507 0.0
18508 0.0
18509 0.0
18510 0.0
18511 0.0
18512 0.0
18513 0.0
18514 0.0
18515 0.0
18516 0.0
18517 0.0
18518 0.0
18519 0.27276999999999996
18520 0.27276999999999996
18521 0.0
18522 0.0
18523 0.0
18524 0.0
18525 0.0
18526 0.0
18527 0.0
18528 0.0
18529 0.27276999999999996
18530 0.0
18531 0.0
18532 0.0
18533 0.0
18534 0.0
18535 0.0
18536 0.0
18537 0.0
18538 0.0
18539 0.0
18540 0.0
18541 0.0
18542 0.0
18543 0.0
18544 0.0
18545 0.0
18546 0.0
18547 0.0
18548 0.0
18549 0.0
18550 0.0
18551 0.0
18552 0.0
18553 0.0
18554 0.27276999999999996
18555 0.0
18556 0.0
18557 0.0
18558 0.0
18559 0.0
18560 0.27276999999999996
18561 0.0
18562 0.0
18563 0.0
18564 0.27276999999999996
18565 0.0
18566 0.0
18567 0.0
18568 0.0
18569 0.0
18570 0.0
18571 0.0
18572 0.0
18573 0.0
18574 0.0
18575 0.0
18576 0.0
18577 0.0
18578 0.0
18579 0.0
18580 0.0
18581 0.0
18582 0.0
18583 0.0
18584 0.0
18585 0.0
18586 0.0
18587 0.0
18588 0.0
18589 0.0
18590 0.0
18591 0.0
18592 0.0
18593 0.0
18594 0.0
18595 0.0
18596 0.0
18597 0.27276999999999996
18598 0.0
18599 0.0
18600 0.27276999999999996
18601 0.0
18602 0.0
18603 0.0
18604 0.0
18605 0.0
18606 0.0
18607 0.0
18608 0.0
18609 0.0
18610 0.0
18611 0.27276999999999996
18612 0.0
18613 0.0
18614 0.0
18615 0.0
18616 0.27276999999999996
18617 0.0
18618 0.0
18619 0.0
18620 0.0
18621 0.27276999999999996
18622 0.0
18623 0.0
18624 0.0
18625 0.0
18626 0.27276999999999996
18627 0.0
18628 0.0
18629 0.0
18630 0.0
18631 0.0
18632 0.0
18633 0.0
18634 0.0
18635 0.0
18636 0.0
18637 0.0
18638 0.0
18639 0.0
18640 0.0
18641 0.0
18642 0.0
18643 0.0
18644 0.0
18645 0.0
18646 0.0
18647 0.0
18648 0.0
18649 0.0
18650 0.0
18651 0.0
18652 0.0
18653 0.0
18654 0.0
18655 0.0
18656 0.0
18657 0.0
18658 0.0
18659 0.0
18660 0.0
18661 0.0
18662 0.0
18663 0.0
18664 0.0
18665 0.0
18666 0.0
18667 0.0
18668 0.27276999999999996
18669 0.27276999999999996
18670 0.0
18671 0.0
18672 0.0
18673 0.0
18674 0.0
18675 0.0
18676 0.0
18677 0.0
18678 0.0
18679 0.0
18680 0.0
18681 0.27276999999999996
18682 0.0
18683 0.0
18684 0.0
18685 0.0
18686 0.0
18687 0.0
18688 0.0
18689 0.0
18690 0.0
18691 0.0
18692 0.0
18693 0.0
18694 0.0
18695 0.0
18696 0.0
18697 0.0
18698 0.0
18699 0.0
18700 0.0
18701 0.0
18702 0.0
18703 0.0
18704 0.0
18705 0.0
18706 0.0
18707 0.0
18708 0.0
18709 0.0
18710 0.0
18711 0.81831
18712 0.0
18713 0.0
18714 0.0
18715 0.0
18716 0.5455399999999999
18717 0.0
18718 0.0
18719 0.0
18720 0.0
18721 0.0
18722 0.0
18723 0.0
18724 0.0
18725 0.0
18726 0.0
18727 0.0
18728 0.0
18729 0.0
18730 0.0
18731 0.0
18732 0.0
18733 0.0
18734 0.0
18735 0.0
18736 0.0
18737 0.0
18738 0.0
18739 0.0
18740 0.0
18741 0.27276999999999996
18742 0.0
18743 0.0
18744 0.27276999999999996
18745 0.0
18746 0.0
18747 0.27276999999999996
18748 0.27276999999999996
18749 0.0
18750 0.0
18751 0.0
18752 0.0
18753 0.27276999999999996
18754 0.0
18755 0.0
18756 0.0
18757 0.0
18758 0.0
18759 0.0
18760 0.0
18761 0.0
18762 0.0
18763 0.27276999999999996
18764 0.0
18765 0.0
18766 0.0
18767 0.0
18768 0.0
18769 0.0
18770 0.0
18771 0.0
18772 0.0
18773 0.0
18774 0.0
18775 0.0
18776 0.0
18777 0.0
18778 0.0
18779 0.0
18780 0.0
18781 0.0
18782 0.0
18783 0.0
18784 0.0
18785 0.0
18786 0.0
18787 0.0
18788 0.0
18789 0.0
18790 0.0
18791 0.0
18792 0.0
18793 0.0
18794 0.0
18795 0.0
18796 0.27276999999999996
18797 0.0
18798 0.0
18799 0.27276999999999996
18800 0.0
18801 0.27276999999999996
18802 0.0
18803 0.0
18804 0.0
18805 0.0
18806 0.0
18807 0.0
18808 0.0
18809 0.0
18810 0.0
18811 0.0
18812 0.0
18813 0.27276999999999996
18814 0.0
18815 0.0
18816 0.27276999999999996
18817 0.0
18818 0.0
18819 0.0
18820 0.0
18821 0.0
18822 0.27276999999999996
18823 0.0
18824 0.0
18825 0.0
18826 0.0
18827 0.0
18828 0.0
18829 0.0
18830 0.0
18831 0.0
18832 0.0
18833 0.0
18834 0.81831
18835 0.27276999999999996
18836 0.0
18837 0.0
18838 0.0
18839 0.0
18840 0.0
18841 0.0
18842 0.0
18843 0.0
18844 0.0
18845 0.0
18846 0.0
18847 0.0
18848 0.0
18849 0.81831
18850 0.0
18851 0.0
18852 0.0
18853 0.0
18854 0.0
18855 0.0
18856 0.0
18857 0.0
18858 0.0
18859 0.0
18860 0.0
18861 0.0
18862 0.0
18863 0.0
18864 0.0
18865 0.27276999999999996
18866 0.27276999999999996
18867 0.0
18868 0.0
18869 0.0
18870 0.0
18871 0.0
18872 0.27276999999999996
18873 0.0
18874 0.0
18875 0.0
18876 0.0
18877 0.0
18878 0.27276999999999996
18879 0.0
18880 0.0
18881 0.0
18882 0.0
18883 0.27276999999999996
18884 0.0
18885 0.0
18886 0.0
18887 0.27276999999999996
18888 0.0
18889 0.0
18890 0.0
18891 0.0
18892 0.0
18893 0.0
18894 0.0
18895 0.0
18896 0.0
18897 0.0
18898 0.0
18899 0.0
18900 0.0
18901 0.0
18902 0.0
18903 0.0
18904 0.0
18905 0.0
18906 0.0
18907 0.0
18908 0.0
18909 0.0
18910 0.0
18911 0.0
18912 0.0
18913 0.0
18914 0.0
18915 0.0
18916 0.0
18917 0.0
18918 0.0
18919 0.0
18920 0.0
18921 0.0
18922 0.0
18923 0.0
18924 0.0
18925 0.0
18926 0.0
18927 0.0
18928 0.0
18929 0.0
18930 0.0
18931 0.0
18932 0.0
18933 0.0
18934 0.0
18935 0.0
18936 0.0
18937 0.0
18938 0.0
18939 0.0
18940 0.0
18941 0.0
18942 0.0
18943 0.0
18944 0.0
18945 0.0
18946 0.0
18947 0.0
18948 0.27276999999999996
18949 0.0
18950 0.0
18951 0.0
18952 0.0
18953 0.0
18954 0.0
18955 0.0
18956 0.0
18957 0.0
18958 0.0
18959 0.0
18960 0.0
18961 0.0
18962 0.0
18963 0.0
18964 0.0
18965 0.0
18966 0.0
18967 0.0
18968 0.0
18969 0.27276999999999996
18970 0.0
18971 0.0
18972 0.27276999999999996
18973 0.0
18974 0.0
18975 0.0
18976 0.0
18977 0.0
18978 0.0
18979 0.0
18980 0.0
18981 0.0
18982 0.0
18983 0.0
18984 0.0
18985 0.27276999999999996
18986 0.0
18987 0.0
18988 0.0
18989 0.0
18990 0.0
18991 0.0
18992 0.0
18993 0.5455399999999999
18994 0.27276999999999996
18995 0.0
18996 0.0
18997 0.0
18998 0.0
18999 0.0
19000 0.27276999999999996
19001 0.0
19002 0.27276999999999996
19003 0.0
19004 0.0
19005 0.0
19006 0.0
19007 0.0
19008 0.0
19009 0.0
19010 0.0
19011 0.27276999999999996
19012 0.0
19013 0.0
19014 0.27276999999999996
19015 0.0
19016 0.0
19017 0.0
19018 0.27276999999999996
19019 0.0
19020 0.0
19021 0.0
19022 0.0
19023 0.0
19024 0.0
19025 0.0
19026 0.0
19027 0.0
19028 0.0
19029 0.0
19030 0.0
19031 0.0
19032 0.0
19033 0.0
19034 0.0
19035 0.0
19036 0.0
19037 0.0
19038 0.27276999999999996
19039 0.0
19040 0.0
19041 0.0
19042 0.0
19043 0.27276999999999996
19044 0.0
19045 0.0
19046 0.0
19047 0.0
19048 0.27276999999999996
19049 0.0
19050 0.0
19051 0.0
19052 0.0
19053 0.0
19054 0.0
19055 0.0
19056 0.0
19057 0.0
19058 0.0
19059 0.0
19060 0.0
19061 0.0
19062 0.0
19063 0.0
19064 0.0
19065 0.0
19066 0.0
19067 0.0
19068 0.0
19069 0.0
19070 0.0
19071 0.0
19072 0.0
19073 0.0
19074 0.27276999999999996
19075 0.0
19076 0.0
19077 0.0
19078 0.0
19079 0.0
19080 0.0
19081 0.0
19082 0.0
19083 0.0
19084 0.0
19085 0.0
19086 0.0
19087 0.0
19088 0.0
19089 0.0
19090 0.5455399999999999
19091 0.27276999999999996
19092 0.0
19093 0.0
19094 0.0
19095 0.0
19096 0.0
19097 0.0
19098 0.27276999999999996
19099 0.0
19100 0.0
19101 0.0
19102 0.0
19103 0.0
19104 0.0
19105 0.0
19106 0.0
19107 0.0
19108 0.0
19109 0.0
19110 0.0
19111 0.0
19112 0.0
19113 0.0
19114 0.0
19115 0.0
19116 0.0
19117 0.0
19118 0.0
19119 0.0
19120 0.0
19121 0.0
19122 0.0
19123 0.27276999999999996
19124 0.27276999999999996
19125 0.0
19126 0.0
19127 0.0
19128 0.0
19129 0.0
19130 0.0
19131 0.27276999999999996
19132 0.0
19133 0.0
19134 0.0
19135 0.27276999999999996
19136 0.0
19137 0.0
19138 0.0
19139 0.0
19140 0.0
19141 0.0
19142 0.0
19143 0.0
19144 0.0
19145 0.0
19146 0.0
19147 0.0
19148 0.0
19149 0.0
19150 0.0
19151 0.0
19152 0.27276999999999996
19153 0.0
19154 0.0
19155 0.0
19156 0.0
19157 0.0
19158 0.0
19159 0.27276999999999996
19160 0.27276999999999996
19161 0.0
19162 0.0
19163 0.0
19164 0.0
19165 0.0
19166 0.0
19167 0.0
19168 0.0
19169 0.0
19170 0.0
19171 0.0
19172 0.0
19173 0.0
19174 0.0
19175 0.0
19176 0.0
19177 0.0
19178 0.0
19179 0.0
19180 0.0
19181 0.0
19182 0.27276999999999996
19183 0.0
19184 0.0
19185 0.0
19186 0.27276999999999996
19187 0.27276999999999996
19188 0.0
19189 0.0
19190 0.0
19191 0.0
19192 0.27276999999999996
19193 0.0
19194 0.0
19195 0.0
19196 0.5455399999999999
19197 0.0
19198 0.0
19199 0.0
19200 0.27276999999999996
19201 0.0
19202 0.0
19203 0.0
19204 0.0
19205 0.0
19206 0.0
19207 0.0
19208 0.0
19209 0.0
19210 0.0
19211 0.27276999999999996
19212 0.0
19213 0.0
19214 0.0
19215 0.0
19216 0.0
19217 0.0
19218 0.0
19219 0.0
19220 0.0
19221 0.0
19222 0.0
19223 0.27276999999999996
19224 0.0
19225 0.0
19226 0.0
19227 0.0
19228 0.0
19229 0.0
19230 0.0
19231 0.0
19232 0.27276999999999996
19233 0.0
19234 0.27276999999999996
19235 0.0
19236 0.0
19237 0.0
19238 0.0
19239 0.27276999999999996
19240 0.27276999999999996
19241 0.0
19242 0.0
19243 0.27276999999999996
19244 0.0
19245 0.27276999999999996
19246 0.0
19247 0.0
19248 0.0
19249 0.0
19250 0.0
19251 0.0
19252 0.0
19253 0.0
19254 0.0
19255 0.0
19256 0.27276999999999996
19257 0.0
19258 0.0
19259 0.0
19260 0.27276999999999996
19261 0.0
19262 0.0
19263 0.0
19264 0.0
19265 0.0
19266 0.0
19267 0.0
19268 0.0
19269 0.0
19270 0.27276999999999996
19271 0.0
19272 0.0
19273 0.0
19274 0.0
19275 0.0
19276 0.0
19277 0.0
19278 0.0
19279 0.0
19280 0.0
19281 0.27276999999999996
19282 0.0
19283 0.0
19284 0.0
19285 0.0
19286 0.0
19287 0.27276999999999996
19288 0.0
19289 0.0
19290 0.27276999999999996
19291 0.0
19292 0.0
19293 0.0
19294 0.0
19295 0.0
19296 0.0
19297 0.0
19298 0.0
19299 0.0
19300 0.27276999999999996
19301 0.0
19302 0.0
19303 0.27276999999999996
19304 0.0
19305 0.0
19306 0.0
19307 0.0
19308 0.0
19309 0.0
19310 0.0
19311 0.0
19312 0.0
19313 0.0
19314 0.0
19315 0.5455399999999999
19316 0.0
19317 0.0
19318 0.0
19319 0.0
19320 0.0
19321 0.0
19322 0.0
19323 0.0
19324 0.0
19325 0.0
19326 0.0
19327 0.0
19328 0.0
19329 0.0
19330 0.0
19331 0.0
19332 0.0
19333 0.27276999999999996
19334 0.27276999999999996
19335 0.0
19336 0.0
19337 0.0
19338 0.27276999999999996
19339 0.0
19340 0.0
19341 0.0
19342 0.0
19343 0.81831
19344 0.27276999999999996
19345 0.5455399999999999
19346 0.0
19347 0.0
19348 0.0
19349 0.0
19350 0.0
19351 0.27276999999999996
19352 0.27276999999999996
19353 0.0
19354 0.0
19355 0.0
19356 0.0
19357 0.0
19358 0.27276999999999996
19359 0.5455399999999999
19360 0.0
19361 0.27276999999999996
19362 0.0
19363 0.0
19364 0.0
19365 0.0
19366 0.0
19367 0.0
19368 0.0
19369 0.27276999999999996
19370 0.27276999999999996
19371 0.0
19372 0.0
19373 0.0
19374 0.0
19375 0.0
19376 0.27276999999999996
19377 0.0
19378 0.0
19379 0.0
19380 0.0
19381 0.0
19382 0.0
19383 0.0
19384 0.27276999999999996
19385 0.0
19386 0.0
19387 0.0
19388 0.0
19389 0.0
19390 0.27276999999999996
19391 0.0
19392 0.0
19393 0.0
19394 0.0
19395 0.0
19396 0.0
19397 0.0
19398 0.0
19399 0.0
19400 0.27276999999999996
19401 0.0
19402 0.0
19403 0.0
19404 0.0
19405 0.0
19406 0.0
19407 0.0
19408 0.0
19409 0.27276999999999996
19410 0.0
19411 0.0
19412 0.0
19413 0.27276999999999996
19414 0.0
19415 0.0
19416 0.0
19417 0.0
19418 0.27276999999999996
19419 0.0
19420 0.0
19421 0.0
19422 0.0
19423 0.0
19424 0.0
19425 0.0
19426 0.0
19427 0.0
19428 0.27276999999999996
19429 0.0
19430 0.0
19431 0.0
19432 0.0
19433 0.0
19434 0.0
19435 0.0
19436 0.0
19437 0.0
19438 0.0
19439 0.0
19440 0.27276999999999996
19441 0.27276999999999996
19442 0.0
19443 0.0
19444 0.0
19445 0.0
19446 0.0
19447 0.0
19448 0.5455399999999999
19449 0.0
19450 0.0
19451 0.0
19452 0.0
19453 0.0
19454 0.0
19455 0.0
19456 0.0
19457 0.0
19458 0.0
19459 0.0
19460 0.0
19461 0.0
19462 0.0
19463 0.0
19464 0.27276999999999996
19465 0.0
19466 0.0
19467 0.0
19468 0.27276999999999996
19469 0.0
19470 0.0
19471 0.27276999999999996
19472 0.0
19473 0.0
19474 0.27276999999999996
19475 0.0
19476 0.0
19477 0.27276999999999996
19478 0.0
19479 0.0
19480 0.27276999999999996
19481 0.0
19482 0.0
19483 0.0
19484 0.0
19485 0.0
19486 0.0
19487 0.0
19488 0.0
19489 0.0
19490 0.0
19491 0.0
19492 0.27276999999999996
19493 0.27276999999999996
19494 0.0
19495 0.0
19496 0.0
19497 0.0
19498 0.5455399999999999
19499 0.0
19500 0.0
19501 0.0
19502 0.0
19503 0.0
19504 0.0
19505 0.27276999999999996
19506 0.0
19507 0.0
19508 0.0
19509 0.0
19510 0.0
19511 0.0
19512 0.0
19513 0.81831
19514 0.0
19515 0.0
19516 0.0
19517 0.0
19518 0.0
19519 0.0
19520 0.0
19521 0.0
19522 0.0
19523 0.27276999999999996
19524 0.0
19525 0.0
19526 0.0
19527 0.27276999999999996
19528 0.0
19529 0.0
19530 0.0
19531 0.27276999999999996
19532 0.0
19533 0.27276999999999996
19534 0.0
19535 0.0
19536 0.0
19537 0.0
19538 0.0
19539 0.27276999999999996
19540 0.0
19541 0.0
19542 0.0
19543 0.0
19544 0.0
19545 0.27276999999999996
19546 0.0
19547 0.0
19548 0.0
19549 0.0
19550 0.0
19551 0.0
19552 0.0
19553 0.0
19554 0.27276999999999996
19555 0.0
19556 0.0
19557 0.0
19558 0.0
19559 0.0
19560 0.81831
19561 0.0
19562 0.0
19563 0.0
19564 0.0
19565 0.0
19566 0.0
19567 0.27276999999999996
19568 0.0
19569 0.27276999999999996
19570 0.0
19571 0.0
19572 0.0
19573 0.0
19574 0.0
19575 0.0
19576 0.0
19577 0.0
19578 0.0
19579 0.0
19580 0.27276999999999996
19581 0.0
19582 0.0
19583 0.0
19584 0.0
19585 0.0
19586 0.0
19587 0.0
19588 0.0
19589 0.0
19590 0.0
19591 0.0
19592 0.0
19593 0.0
19594 0.0
19595 0.0
19596 0.0
19597 0.0
19598 0.0
19599 0.0
19600 0.0
19601 0.0
19602 0.0
19603 0.0
19604 0.0
19605 0.0
19606 0.0
19607 0.0
19608 0.0
19609 0.0
19610 0.0
19611 0.0
19612 0.0
19613 0.27276999999999996
19614 0.0
19615 0.81831
19616 0.0
19617 0.0
19618 0.0
19619 0.0
19620 0.0
19621 0.27276999999999996
19622 0.27276999999999996
19623 0.27276999999999996
19624 0.0
19625 0.0
19626 0.0
19627 0.27276999999999996
19628 0.0
19629 0.0
19630 0.0
19631 0.0
19632 0.0
19633 0.0
19634 0.5455399999999999
19635 0.0
19636 0.0
19637 0.0
19638 0.0
19639 0.0
19640 0.0
19641 0.0
19642 0.0
19643 0.0
19644 0.0
19645 0.0
19646 0.0
19647 0.27276999999999996
19648 0.0
19649 0.0
19650 0.27276999999999996
19651 0.0
19652 0.27276999999999996
19653 0.0
19654 0.0
19655 0.0
19656 0.0
19657 0.0
19658 0.0
19659 0.5455399999999999
19660 0.0
19661 0.0
19662 0.0
19663 0.27276999999999996
19664 0.27276999999999996
19665 0.27276999999999996
19666 0.0
19667 0.27276999999999996
19668 0.0
19669 0.0
19670 0.0
19671 0.0
19672 0.0
19673 0.5455399999999999
19674 0.0
19675 0.0
19676 0.0
19677 0.0
19678 0.0
19679 0.0
19680 0.0
19681 0.0
19682 0.0
19683 0.0
19684 0.0
19685 0.0
19686 0.27276999999999996
19687 0.0
19688 0.0
19689 0.0
19690 0.0
19691 0.0
19692 0.27276999999999996
19693 0.0
19694 0.0
19695 0.0
19696 0.0
19697 0.0
19698 0.0
19699 0.0
19700 0.0
19701 0.0
19702 0.0
19703 0.27276999999999996
19704 0.0
19705 0.0
19706 0.0
19707 0.0
19708 0.27276999999999996
19709 0.5455399999999999
19710 0.27276999999999996
19711 0.0
19712 0.0
19713 0.0
19714 0.0
19715 0.0
19716 0.0
19717 0.0
19718 0.0
19719 0.0
19720 0.0
19721 0.0
19722 0.0
19723 0.0
19724 0.0
19725 0.0
19726 0.0
19727 0.0
19728 0.0
19729 0.27276999999999996
19730 0.0
19731 0.27276999999999996
19732 0.27276999999999996
19733 0.0
19734 0.0
19735 0.5455399999999999
19736 0.0
19737 0.0
19738 0.0
19739 0.0
19740 0.0
19741 0.0
19742 0.27276999999999996
19743 0.0
19744 0.0
19745 0.0
19746 0.0
19747 0.0
19748 0.0
19749 0.0
19750 0.0
19751 0.27276999999999996
19752 0.0
19753 0.0
19754 0.0
19755 0.0
19756 0.27276999999999996
19757 0.0
19758 0.0
19759 0.0
19760 0.0
19761 0.0
19762 0.0
19763 0.0
19764 0.27276999999999996
19765 0.0
19766 0.0
19767 0.0
19768 0.0
19769 0.0
19770 0.0
19771 0.0
19772 0.0
19773 0.27276999999999996
19774 0.0
19775 0.0
19776 0.27276999999999996
19777 0.0
19778 0.0
19779 0.0
19780 0.0
19781 0.27276999999999996
19782 0.0
19783 0.0
19784 0.0
19785 0.0
19786 0.0
19787 0.0
19788 0.0
19789 0.0
19790 0.0
19791 0.0
19792 0.0
19793 0.0
19794 0.0
19795 0.0
19796 0.0
19797 0.0
19798 0.0
19799 0.0
19800 0.0
19801 0.0
19802 0.0
19803 0.0
19804 0.0
19805 0.27276999999999996
19806 0.0
19807 0.0
19808 0.0
19809 0.0
19810 0.27276999999999996
19811 0.0
19812 0.0
19813 0.0
19814 0.0
19815 0.27276999999999996
19816 0.27276999999999996
19817 0.0
19818 0.0
19819 0.0
19820 0.27276999999999996
19821 0.0
19822 0.0
19823 0.0
19824 0.0
19825 0.0
19826 0.0
19827 0.0
19828 0.0
19829 0.0
19830 0.0
19831 0.0
19832 0.0
19833 0.0
19834 0.0
19835 0.0
19836 0.0
19837 0.0
19838 0.27276999999999996
19839 0.0
19840 0.0
19841 0.0
19842 0.0
19843 0.0
19844 0.0
19845 0.0
19846 0.27276999999999996
19847 0.0
19848 0.0
19849 0.0
19850 0.0
19851 0.0
19852 0.0
19853 0.0
19854 0.0
19855 0.0
19856 0.0
19857 0.0
19858 0.5455399999999999
19859 0.27276999999999996
19860 0.0
19861 0.0
19862 0.0
19863 0.0
19864 0.0
19865 0.0
19866 0.0
19867 0.0
19868 0.0
19869 0.27276999999999996
19870 0.0
19871 0.0
19872 0.0
19873 0.0
19874 0.27276999999999996
19875 0.0
19876 0.0
19877 0.0
19878 0.0
19879 0.0
19880 0.0
19881 0.0
19882 0.0
19883 0.0
19884 0.0
19885 0.0
19886 0.0
19887 0.0
19888 0.0
19889 0.0
19890 0.0
19891 0.0
19892 0.0
19893 0.0
19894 0.5455399999999999
19895 0.0
19896 0.0
19897 0.0
19898 0.0
19899 0.0
19900 0.0
19901 0.0
19902 0.0
19903 0.0
19904 0.0
19905 0.0
19906 0.0
19907 0.0
19908 0.0
19909 0.0
19910 0.0
19911 0.0
19912 0.0
19913 0.0
19914 0.0
19915 0.0
19916 0.0
19917 0.27276999999999996
19918 0.27276999999999996
19919 0.0
19920 0.0
19921 0.0
19922 0.0
19923 0.0
19924 0.0
19925 0.0
19926 0.0
19927 0.0
19928 0.0
19929 0.0
19930 0.0
19931 0.0
19932 0.0
19933 0.0
19934 0.0
19935 0.0
19936 0.0
19937 0.0
19938 0.0
19939 0.0
19940 0.0
19941 0.0
19942 0.0
19943 0.0
19944 0.0
19945 0.0
19946 0.27276999999999996
19947 0.0
19948 0.0
19949 0.0
19950 0.0
19951 0.0
19952 0.0
19953 0.0
19954 0.0
19955 0.0
19956 0.0
19957 0.0
19958 0.0
19959 0.0
19960 0.0
19961 0.0
19962 0.0
19963 0.0
19964 0.0
19965 0.0
19966 0.0
19967 0.0
19968 0.0
19969 0.0
19970 0.0
19971 0.0
19972 0.0
19973 0.0
19974 0.0
19975 0.0
19976 0.0
19977 0.0
19978 0.0
19979 0.0
19980 0.0
19981 0.0
19982 0.0
19983 0.0
19984 0.0
19985 0.0
19986 0.0
19987 0.0
19988 0.0
19989 0.0
19990 0.27276999999999996
19991 0.0
19992 0.0
19993 0.0
19994 0.0
19995 0.0
19996 0.0
19997 0.0
19998 0.0
19999 0.0
20000 0.0
20001 0.0
20002 0.0
20003 0.0
20004 0.0
20005 0.0
20006 0.0
20007 0.0
20008 0.0
20009 0.0
20010 0.0
20011 0.0
20012 0.0
20013 0.0
20014 0.0
20015 0.0
20016 0.0
20017 0.0
20018 0.0
20019 0.0
20020 0.0
20021 0.27276999999999996
20022 0.0
20023 0.0
20024 0.0
20025 0.0
20026 0.0
20027 0.0
20028 0.0
20029 0.0
20030 0.0
20031 0.0
20032 0.0
20033 0.0
20034 0.0
20035 0.0
20036 0.0
20037 0.0
20038 0.0
20039 0.0
20040 0.0
20041 0.0
20042 0.0
20043 0.0
20044 0.0
20045 0.0
20046 0.0
20047 0.0
20048 0.0
20049 0.0
20050 0.0
20051 0.0
20052 0.0
20053 0.0
20054 0.0
20055 0.0
20056 0.0
20057 0.0
20058 0.0
20059 0.0
20060 0.0
20061 0.0
20062 0.0
20063 0.0
20064 0.0
20065 0.0
20066 0.0
20067 0.0
20068 0.0
20069 0.0
20070 0.0
20071 0.0
20072 0.0
20073 0.0
20074 0.27276999999999996
20075 0.27276999999999996
20076 0.0
20077 0.0
20078 0.0
20079 0.0
20080 0.0
20081 0.0
20082 0.0
20083 0.0
20084 0.0
20085 0.0
20086 0.0
20087 0.0
20088 0.0
20089 0.0
20090 0.0
20091 0.0
20092 0.0
20093 0.0
20094 0.0
20095 0.0
20096 0.0
20097 0.0
20098 0.0
20099 0.0
20100 0.0
20101 0.0
20102 0.0
20103 0.0
20104 0.0
20105 0.0
20106 0.0
20107 0.0
20108 0.0
20109 0.0
20110 0.0
20111 0.0
20112 0.0
20113 0.0
20114 0.0
20115 0.0
20116 0.0
20117 0.0
20118 0.0
20119 0.0
20120 0.0
20121 0.0
20122 0.0
20123 0.0
20124 0.81831
20125 0.0
20126 0.0
20127 0.0
20128 0.0
20129 0.0
20130 0.27276999999999996
20131 0.27276999999999996
20132 0.0
20133 0.0
20134 0.0
20135 0.0
20136 0.0
20137 0.0
20138 0.27276999999999996
20139 0.0
20140 0.0
20141 0.0
20142 0.0
20143 0.0
20144 0.0
20145 0.0
20146 0.0
20147 0.0
20148 0.0
20149 0.0
20150 0.0
20151 0.0
20152 0.0
20153 0.0
20154 0.0
20155 0.0
20156 0.27276999999999996
20157 0.0
20158 0.0
20159 0.0
20160 0.27276999999999996
20161 0.27276999999999996
20162 0.0
20163 0.0
20164 0.0
20165 0.27276999999999996
20166 0.81831
20167 0.0
20168 0.0
20169 0.0
20170 0.0
20171 0.0
20172 0.0
20173 0.0
20174 0.0
20175 0.27276999999999996
20176 0.0
20177 0.0
20178 0.0
20179 0.0
20180 0.0
20181 0.0
20182 0.0
20183 0.0
20184 0.0
20185 0.0
20186 0.0
20187 0.0
20188 0.0
20189 0.0
20190 0.0
20191 0.0
20192 0.0
20193 0.0
20194 0.0
20195 0.0
20196 0.0
20197 0.0
20198 0.0
20199 0.0
20200 0.0
20201 0.0
20202 0.0
20203 0.0
20204 0.0
20205 0.0
20206 0.0
20207 0.27276999999999996
20208 0.0
20209 0.0
20210 0.0
20211 0.0
20212 0.0
20213 0.0
20214 0.0
20215 0.0
20216 0.0
20217 0.0
20218 0.0
20219 0.27276999999999996
20220 0.0
20221 0.27276999999999996
20222 0.0
20223 0.0
20224 0.0
20225 0.0
20226 0.0
20227 0.0
20228 0.0
20229 0.0
20230 0.0
20231 0.0
20232 0.0
20233 0.0
20234 0.27276999999999996
20235 0.0
20236 0.0
20237 0.0
20238 0.0
20239 0.0
20240 0.0
20241 0.27276999999999996
20242 0.0
20243 0.0
20244 0.0
20245 0.0
20246 0.0
20247 0.0
20248 0.0
20249 0.0
20250 0.0
20251 0.0
20252 0.0
20253 0.0
20254 0.0
20255 0.0
20256 0.0
20257 0.27276999999999996
20258 0.27276999999999996
20259 0.0
20260 0.27276999999999996
20261 0.0
20262 0.0
20263 0.0
20264 0.0
20265 0.0
20266 0.0
20267 0.5455399999999999
20268 0.0
20269 0.0
20270 0.0
20271 0.27276999999999996
20272 0.27276999999999996
20273 0.0
20274 0.0
20275 0.0
20276 0.0
20277 0.0
20278 0.27276999999999996
20279 0.0
20280 0.0
20281 0.0
20282 0.27276999999999996
20283 0.0
20284 0.27276999999999996
20285 0.0
20286 0.0
20287 0.0
20288 0.0
20289 0.0
20290 0.27276999999999996
20291 0.0
20292 0.0
20293 0.0
20294 0.0
20295 0.0
20296 0.0
20297 0.27276999999999996
20298 0.0
20299 0.27276999999999996
20300 0.27276999999999996
20301 0.0
20302 0.0
20303 0.0
20304 0.0
20305 0.27276999999999996
20306 0.0
20307 0.0
20308 0.0
20309 0.0
20310 0.0
20311 0.0
20312 0.0
20313 0.27276999999999996
20314 0.0
20315 0.0
20316 0.0
20317 0.0
20318 0.0
20319 0.0
20320 0.0
20321 0.0
20322 0.0
20323 0.0
20324 0.0
20325 0.0
20326 0.0
20327 0.0
20328 0.0
20329 0.0
20330 0.0
20331 0.0
20332 0.0
20333 0.0
20334 0.81831
20335 0.0
20336 0.27276999999999996
20337 0.0
20338 0.0
20339 0.0
20340 0.0
20341 0.0
20342 0.0
20343 0.0
20344 0.0
20345 0.0
20346 0.0
20347 0.0
20348 0.0
20349 0.0
20350 0.0
20351 0.0
20352 0.0
20353 0.27276999999999996
20354 0.0
20355 0.27276999999999996
20356 0.0
20357 0.27276999999999996
20358 0.0
20359 0.0
20360 0.0
20361 0.0
20362 0.0
20363 0.0
20364 0.0
20365 0.0
20366 0.0
20367 0.0
20368 0.0
20369 0.0
20370 0.0
20371 0.0
20372 0.0
20373 0.0
20374 0.0
20375 0.27276999999999996
20376 0.0
20377 0.0
20378 0.0
20379 0.0
20380 0.0
20381 0.27276999999999996
20382 0.0
20383 0.0
20384 0.0
20385 0.0
20386 0.0
20387 0.81831
20388 0.27276999999999996
20389 0.0
20390 0.0
20391 0.0
20392 0.0
20393 0.0
20394 0.0
20395 0.0
20396 0.0
20397 0.0
20398 0.0
20399 0.27276999999999996
20400 0.0
20401 0.0
20402 0.0
20403 0.0
20404 0.0
20405 0.0
20406 0.0
20407 0.0
20408 0.0
20409 0.27276999999999996
20410 0.0
20411 0.0
20412 0.0
20413 0.0
20414 0.0
20415 0.0
20416 0.0
20417 0.0
20418 0.0
20419 0.0
20420 0.0
20421 0.0
20422 0.0
20423 0.0
20424 0.0
20425 0.0
20426 0.27276999999999996
20427 0.27276999999999996
20428 0.0
20429 0.0
20430 0.0
20431 0.0
20432 0.0
20433 0.0
20434 0.0
20435 0.0
20436 0.0
20437 0.0
20438 0.0
20439 0.0
20440 0.0
20441 0.0
20442 0.0
20443 0.0
20444 0.0
20445 0.0
20446 0.0
20447 0.0
20448 0.0
20449 0.27276999999999996
20450 0.0
20451 0.0
20452 0.0
20453 0.0
20454 0.27276999999999996
20455 0.0
20456 0.0
20457 0.0
20458 0.0
20459 0.0
20460 0.0
20461 0.27276999999999996
20462 0.0
20463 0.0
20464 0.0
20465 0.0
20466 0.0
20467 0.0
20468 0.0
20469 0.0
20470 0.0
20471 0.0
20472 0.0
20473 0.0
20474 0.27276999999999996
20475 0.0
20476 0.0
20477 0.27276999999999996
20478 0.0
20479 0.0
20480 0.0
20481 0.0
20482 0.0
20483 0.0
20484 0.27276999999999996
20485 0.0
20486 0.0
20487 0.5455399999999999
20488 0.27276999999999996
20489 0.0
20490 0.0
20491 0.0
20492 0.0
20493 0.0
20494 0.0
20495 0.0
20496 0.0
20497 0.0
20498 0.0
20499 0.0
20500 0.0
20501 0.0
20502 0.0
20503 0.0
20504 0.0
20505 0.0
20506 0.0
20507 0.27276999999999996
20508 0.27276999999999996
20509 0.0
20510 0.0
20511 0.0
20512 0.0
20513 0.0
20514 0.27276999999999996
20515 0.0
20516 0.0
20517 0.27276999999999996
20518 0.27276999999999996
20519 0.0
20520 0.0
20521 0.27276999999999996
20522 0.0
20523 0.0
20524 0.0
20525 0.0
20526 0.0
20527 0.0
20528 0.0
20529 0.27276999999999996
20530 0.0
20531 0.0
20532 0.0
20533 0.27276999999999996
20534 0.0
20535 0.27276999999999996
20536 0.0
20537 0.5455399999999999
20538 0.0
20539 0.0
20540 0.0
20541 0.0
20542 0.0
20543 0.0
20544 0.0
20545 0.0
20546 0.0
20547 0.27276999999999996
20548 0.0
20549 0.0
20550 0.0
20551 0.27276999999999996
20552 0.27276999999999996
20553 0.0
20554 0.0
20555 0.0
20556 0.0
20557 0.0
20558 0.0
20559 0.0
20560 0.5455399999999999
20561 0.0
20562 0.0
20563 0.0
20564 0.0
20565 0.0
20566 0.0
20567 0.0
20568 0.27276999999999996
20569 0.0
20570 0.0
20571 0.0
20572 0.0
20573 0.0
20574 0.0
20575 0.0
20576 0.0
20577 0.0
20578 0.0
20579 0.0
20580 0.0
20581 0.0
20582 0.0
20583 0.0
20584 0.0
20585 0.0
20586 0.0
20587 0.0
20588 0.0
20589 0.0
20590 0.0
20591 0.0
20592 0.27276999999999996
20593 0.27276999999999996
20594 0.27276999999999996
20595 0.0
20596 0.0
20597 0.0
20598 0.0
20599 0.0
20600 0.0
20601 0.0
20602 0.0
20603 0.0
20604 0.27276999999999996
20605 0.0
20606 0.0
20607 0.0
20608 0.27276999999999996
20609 0.0
20610 0.0
20611 0.0
20612 0.0
20613 0.0
20614 0.0
20615 0.0
20616 0.0
20617 0.0
20618 0.0
20619 0.27276999999999996
20620 0.27276999999999996
20621 0.0
20622 0.27276999999999996
20623 0.0
20624 0.0
20625 0.0
20626 0.0
20627 0.5455399999999999
20628 0.0
20629 0.0
20630 0.0
20631 0.0
20632 0.0
20633 0.0
20634 0.0
20635 0.0
20636 0.0
20637 0.27276999999999996
20638 0.27276999999999996
20639 0.0
20640 0.0
20641 0.0
20642 0.0
20643 0.27276999999999996
20644 0.27276999999999996
20645 0.0
20646 0.27276999999999996
20647 0.0
20648 0.0
20649 0.0
20650 0.0
20651 0.0
20652 0.0
20653 0.0
20654 0.0
20655 0.0
20656 0.0
20657 0.0
20658 0.0
20659 0.0
20660 0.0
20661 0.0
20662 0.27276999999999996
20663 0.5455399999999999
20664 0.0
20665 0.0
20666 0.0
20667 0.0
20668 0.0
20669 0.0
20670 0.27276999999999996
20671 0.0
20672 0.0
20673 0.0
20674 0.0
20675 0.0
20676 0.0
20677 0.0
20678 0.0
20679 0.27276999999999996
20680 0.0
20681 0.0
20682 0.0
20683 0.0
20684 0.0
20685 0.0
20686 0.0
20687 0.0
20688 0.0
20689 0.0
20690 0.0
20691 0.27276999999999996
20692 0.0
20693 0.0
20694 0.0
20695 0.0
20696 0.27276999999999996
20697 0.27276999999999996
20698 0.0
20699 0.0
20700 0.27276999999999996
20701 0.27276999999999996
20702 0.27276999999999996
20703 0.27276999999999996
20704 0.0
20705 0.27276999999999996
20706 0.0
20707 0.0
20708 0.27276999999999996
20709 0.0
20710 0.0
20711 0.27276999999999996
20712 0.0
20713 0.27276999999999996
20714 0.0
20715 0.0
20716 0.27276999999999996
20717 0.0
20718 0.27276999999999996
20719 0.0
20720 0.0
20721 0.0
20722 0.0
20723 0.0
20724 0.0
20725 0.0
20726 0.27276999999999996
20727 0.0
20728 0.27276999999999996
20729 0.0
20730 0.0
20731 0.0
20732 0.0
20733 0.0
20734 0.0
20735 0.0
20736 0.0
20737 0.0
20738 0.0
20739 0.0
20740 0.0
20741 0.0
20742 0.0
20743 0.0
20744 0.0
20745 0.0
20746 0.0
20747 0.0
20748 0.0
20749 0.0
20750 0.0
20751 0.0
20752 0.0
20753 0.0
20754 0.0
20755 0.0
20756 0.0
20757 0.0
20758 0.0
20759 0.27276999999999996
20760 0.0
20761 0.0
20762 0.27276999999999996
20763 0.0
20764 0.0
20765 0.0
20766 0.0
20767 0.0
20768 0.0
20769 0.0
20770 0.0
20771 0.0
20772 0.0
20773 0.0
20774 0.0
20775 0.0
20776 0.0
20777 0.0
20778 0.0
20779 0.0
20780 0.0
20781 0.0
20782 0.0
20783 0.0
20784 0.0
20785 0.0
20786 0.0
20787 0.27276999999999996
20788 0.27276999999999996
20789 0.0
20790 0.0
20791 0.0
20792 0.27276999999999996
20793 0.0
20794 0.0
20795 0.0
20796 0.0
20797 0.0
20798 0.0
20799 0.0
20800 0.0
20801 0.0
20802 0.27276999999999996
20803 0.0
20804 0.0
20805 0.0
20806 0.0
20807 0.0
20808 0.0
20809 0.0
20810 0.0
20811 0.0
20812 0.0
20813 0.0
20814 0.27276999999999996
20815 0.0
20816 0.0
20817 0.0
20818 0.0
20819 0.0
20820 0.0
20821 0.0
20822 0.0
20823 0.0
20824 0.0
20825 0.0
20826 0.27276999999999996
20827 0.27276999999999996
20828 0.0
20829 0.0
20830 0.0
20831 0.0
20832 0.0
20833 0.0
20834 0.0
20835 0.0
20836 0.0
20837 0.0
20838 0.0
20839 0.0
20840 0.0
20841 0.27276999999999996
20842 0.0
20843 0.0
20844 0.0
20845 0.27276999999999996
20846 0.0
20847 0.0
20848 0.0
20849 0.0
20850 0.0
20851 0.0
20852 0.0
20853 0.27276999999999996
20854 0.0
20855 0.0
20856 0.27276999999999996
20857 0.0
20858 0.0
20859 0.0
20860 0.0
20861 0.0
20862 0.0
20863 0.0
20864 0.0
20865 0.0
20866 0.0
20867 0.27276999999999996
20868 0.0
20869 0.0
20870 0.0
20871 0.0
20872 0.0
20873 0.27276999999999996
20874 0.0
20875 0.27276999999999996
20876 0.0
20877 0.0
20878 0.0
20879 0.0
20880 0.0
20881 0.27276999999999996
20882 0.0
20883 0.0
20884 0.0
20885 0.0
20886 0.0
20887 0.0
20888 0.0
20889 0.0
20890 0.5455399999999999
20891 0.0
20892 0.0
20893 0.0
20894 0.0
20895 0.0
20896 0.0
20897 0.0
20898 0.0
20899 0.0
20900 0.27276999999999996
20901 0.0
20902 0.0
20903 0.0
20904 0.0
20905 0.0
20906 0.0
20907 0.0
20908 0.0
20909 0.0
20910 0.0
20911 0.0
20912 0.0
20913 0.0
20914 0.0
20915 0.5455399999999999
20916 0.0
20917 0.0
20918 0.0
20919 0.0
20920 0.0
20921 0.0
20922 0.0
20923 0.0
20924 0.0
20925 0.0
20926 0.0
20927 0.0
20928 0.0
20929 0.0
20930 0.0
20931 0.27276999999999996
20932 0.0
20933 0.0
20934 0.0
20935 0.0
20936 0.0
20937 0.0
20938 0.0
20939 0.0
20940 0.0
20941 0.0
20942 0.0
20943 0.0
20944 0.0
20945 0.0
20946 0.0
20947 0.0
20948 0.0
20949 0.0
20950 0.0
20951 0.27276999999999996
20952 0.0
20953 0.0
20954 0.0
20955 0.0
20956 0.0
20957 0.0
20958 0.81831
20959 0.81831
20960 0.0
20961 0.0
20962 0.0
20963 0.0
20964 0.0
20965 0.0
20966 0.0
20967 0.0
20968 0.0
20969 0.0
20970 0.0
20971 0.0
20972 0.0
20973 0.0
20974 0.0
20975 0.0
20976 0.0
20977 0.0
20978 0.0
20979 0.0
20980 0.0
20981 0.0
20982 0.0
20983 0.0
20984 0.27276999999999996
20985 0.0
20986 0.0
20987 0.0
20988 0.0
20989 0.0
20990 0.0
20991 0.0
20992 0.27276999999999996
20993 0.0
20994 0.0
20995 0.0
20996 0.0
20997 0.0
20998 0.0
20999 0.0
21000 0.0
21001 0.0
21002 0.0
21003 0.0
21004 0.0
21005 0.0
21006 0.0
21007 0.5455399999999999
21008 0.0
21009 0.0
21010 0.0
21011 0.0
21012 0.0
21013 0.0
21014 0.0
21015 0.0
21016 0.0
21017 0.0
21018 0.0
21019 0.0
21020 0.0
21021 0.0
21022 0.0
21023 0.0
21024 0.0
21025 0.0
21026 0.0
21027 0.0
21028 0.0
21029 0.0
21030 0.0
21031 0.0
21032 0.0
21033 0.0
21034 0.0
21035 0.0
21036 0.27276999999999996
21037 0.0
21038 0.0
21039 0.0
21040 0.0
21041 0.0
21042 0.0
21043 0.5455399999999999
21044 0.0
21045 0.0
21046 0.0
21047 0.27276999999999996
21048 0.0
21049 0.0
21050 0.0
21051 0.0
21052 0.0
21053 0.0
21054 0.0
21055 0.0
21056 0.0
21057 0.0
21058 0.0
21059 0.0
21060 0.0
21061 0.0
21062 0.0
21063 0.0
21064 0.0
21065 0.0
21066 0.0
21067 0.0
21068 0.0
21069 0.0
21070 0.27276999999999996
21071 0.0
21072 0.27276999999999996
21073 0.0
21074 0.0
21075 0.0
21076 0.0
21077 0.0
21078 0.0
21079 0.0
21080 0.0
21081 0.0
21082 0.0
21083 0.0
21084 0.0
21085 0.0
21086 0.0
21087 0.0
21088 0.0
21089 0.0
21090 0.0
21091 0.0
21092 0.0
21093 0.0
21094 0.0
21095 0.0
21096 0.0
21097 0.0
21098 0.0
21099 0.0
21100 0.0
21101 0.0
21102 0.0
21103 0.0
21104 0.0
21105 0.0
21106 0.0
21107 0.0
21108 0.0
21109 0.0
21110 0.0
21111 0.0
21112 0.0
21113 0.0
21114 0.0
21115 0.0
21116 0.0
21117 0.0
21118 0.0
21119 0.0
21120 0.0
21121 0.0
21122 0.0
21123 0.0
21124 0.0
21125 0.0
21126 0.0
21127 0.0
21128 0.27276999999999996
21129 0.0
21130 0.0
21131 0.0
21132 0.0
21133 0.27276999999999996
21134 0.0
21135 0.0
21136 0.0
21137 0.27276999999999996
21138 0.0
21139 0.0
21140 0.0
21141 0.0
21142 0.0
21143 0.0
21144 0.0
21145 0.0
21146 0.0
21147 0.0
21148 0.0
21149 0.0
21150 0.0
21151 0.0
21152 0.0
21153 0.0
21154 0.0
21155 0.0
21156 0.0
21157 0.0
21158 0.27276999999999996
21159 0.0
21160 0.0
21161 0.0
21162 0.27276999999999996
21163 0.0
21164 0.0
21165 0.0
21166 0.27276999999999996
21167 0.0
21168 0.0
21169 0.0
21170 0.27276999999999996
21171 0.0
21172 0.0
21173 0.0
21174 0.27276999999999996
21175 0.0
21176 0.0
21177 0.0
21178 0.0
21179 0.0
21180 0.0
21181 0.0
21182 0.0
21183 0.0
21184 0.0
21185 0.0
21186 0.0
21187 0.0
21188 0.27276999999999996
21189 0.0
21190 0.0
21191 0.0
21192 0.0
21193 0.0
21194 0.0
21195 0.0
21196 0.0
21197 0.0
21198 0.0
21199 0.0
21200 0.0
21201 0.0
21202 0.0
21203 0.0
21204 0.0
21205 0.0
21206 0.0
21207 0.0
21208 0.0
21209 0.0
21210 0.0
21211 0.0
21212 0.0
21213 0.0
21214 0.0
21215 0.0
21216 0.0
21217 0.0
21218 0.27276999999999996
21219 0.0
21220 0.0
21221 0.0
21222 0.0
21223 0.0
21224 0.0
21225 0.0
21226 0.0
21227 0.0
21228 0.0
21229 0.0
21230 0.0
21231 0.0
21232 0.0
21233 0.0
21234 0.0
21235 0.27276999999999996
21236 0.0
21237 0.0
21238 0.27276999999999996
21239 0.27276999999999996
21240 0.0
21241 0.0
21242 0.0
21243 0.0
21244 0.0
21245 0.0
21246 0.0
21247 0.0
21248 0.0
21249 0.0
21250 0.0
21251 0.0
21252 0.0
21253 0.0
21254 0.0
21255 0.0
21256 0.0
21257 0.0
21258 0.0
21259 0.0
21260 0.0
21261 0.0
21262 0.0
21263 0.27276999999999996
21264 0.27276999999999996
21265 0.0
21266 0.0
21267 0.0
21268 0.0
21269 0.0
21270 0.0
21271 0.0
21272 0.0
21273 0.0
21274 0.0
21275 0.0
21276 0.0
21277 0.0
21278 0.0
21279 0.27276999999999996
21280 0.0
21281 0.0
21282 0.0
21283 0.0
21284 0.0
21285 0.27276999999999996
21286 0.0
21287 0.0
21288 0.0
21289 0.0
21290 0.0
21291 0.0
21292 0.0
21293 0.0
21294 0.0
21295 0.0
21296 0.0
21297 0.0
21298 0.0
21299 0.0
21300 0.0
21301 0.0
21302 0.0
21303 0.0
21304 0.0
21305 0.27276999999999996
21306 0.0
21307 0.81831
21308 0.0
21309 0.0
21310 0.0
21311 0.0
21312 0.0
21313 0.0
21314 0.0
21315 0.0
21316 0.27276999999999996
21317 0.27276999999999996
21318 0.0
21319 0.0
21320 0.0
21321 0.0
21322 0.0
21323 0.0
21324 0.0
21325 0.0
21326 0.0
21327 0.0
21328 0.0
21329 0.0
21330 0.0
21331 0.0
21332 0.27276999999999996
21333 0.0
21334 0.0
21335 0.0
21336 0.0
21337 0.0
21338 0.0
21339 0.0
21340 0.0
21341 0.0
21342 0.0
21343 0.0
21344 0.0
21345 0.0
21346 0.0
21347 0.0
21348 0.0
21349 0.0
21350 0.0
21351 0.0
21352 0.0
21353 0.0
21354 0.0
21355 0.0
21356 0.0
21357 0.0
21358 0.27276999999999996
21359 0.0
21360 0.0
21361 0.0
21362 0.0
21363 0.0
21364 0.27276999999999996
21365 0.0
21366 0.0
21367 0.0
21368 0.0
21369 0.27276999999999996
21370 0.0
21371 0.27276999999999996
21372 0.0
21373 0.0
21374 0.0
21375 0.0
21376 0.0
21377 0.0
21378 0.0
21379 0.0
21380 0.0
21381 0.27276999999999996
21382 0.0
21383 0.0
21384 0.0
21385 0.27276999999999996
21386 0.0
21387 0.0
21388 0.0
21389 0.0
21390 0.0
21391 0.0
21392 0.0
21393 0.0
21394 0.27276999999999996
21395 0.0
21396 0.27276999999999996
21397 0.27276999999999996
21398 0.0
21399 0.0
21400 0.0
21401 0.0
21402 0.0
21403 0.0
21404 0.0
21405 0.0
21406 0.0
21407 0.0
21408 0.0
21409 0.0
21410 0.0
21411 0.0
21412 0.0
21413 0.0
21414 0.0
21415 0.27276999999999996
21416 0.0
21417 0.0
21418 0.0
21419 0.0
21420 0.0
21421 0.0
21422 0.0
21423 0.0
21424 0.27276999999999996
21425 0.0
21426 0.0
21427 0.0
21428 0.0
21429 0.27276999999999996
21430 0.0
21431 0.0
21432 0.0
21433 0.0
21434 0.0
21435 0.0
21436 0.0
21437 0.0
21438 0.0
21439 0.0
21440 0.0
21441 0.27276999999999996
21442 0.0
21443 0.0
21444 0.0
21445 0.0
21446 0.0
21447 0.0
21448 0.0
21449 0.0
21450 0.0
21451 0.0
21452 0.0
21453 0.0
21454 0.0
21455 0.0
21456 0.0
21457 0.0
21458 0.0
21459 0.0
21460 0.0
21461 0.0
21462 0.27276999999999996
21463 0.0
21464 0.0
21465 0.0
21466 0.27276999999999996
21467 0.0
21468 0.0
21469 0.0
21470 0.0
21471 0.0
21472 0.5455399999999999
21473 0.0
21474 0.0
21475 0.27276999999999996
21476 0.0
21477 0.0
21478 0.27276999999999996
21479 0.0
21480 0.0
21481 0.27276999999999996
21482 0.27276999999999996
21483 0.5455399999999999
21484 0.0
21485 0.0
21486 0.0
21487 0.27276999999999996
21488 0.0
21489 0.0
21490 0.0
21491 0.0
21492 0.81831
21493 0.0
21494 0.0
21495 0.0
21496 0.27276999999999996
21497 0.0
21498 0.0
21499 0.0
21500 0.0
21501 0.0
21502 0.27276999999999996
21503 0.0
21504 0.0
21505 0.0
21506 0.0
21507 0.0
21508 0.0
21509 0.0
21510 0.27276999999999996
21511 0.0
21512 0.0
21513 0.0
21514 0.0
21515 0.0
21516 0.0
21517 0.0
21518 0.0
21519 0.0
21520 0.0
21521 0.0
21522 0.0
21523 0.0
21524 0.0
21525 0.0
21526 0.27276999999999996
21527 0.0
21528 0.0
21529 0.0
21530 0.0
21531 0.0
21532 0.0
21533 0.0
21534 0.0
21535 0.0
21536 0.0
21537 0.27276999999999996
21538 0.0
21539 0.0
21540 0.0
21541 0.0
21542 0.0
21543 0.0
21544 0.0
21545 0.27276999999999996
21546 0.0
21547 0.27276999999999996
21548 0.0
21549 0.0
21550 0.0
21551 0.0
21552 0.0
21553 0.0
21554 0.0
21555 0.0
21556 0.0
21557 0.0
21558 0.0
21559 0.0
21560 0.0
21561 0.0
21562 0.0
21563 0.0
21564 0.0
21565 0.0
21566 0.0
21567 0.27276999999999996
21568 0.27276999999999996
21569 0.0
21570 0.0
21571 0.0
21572 0.0
21573 0.0
21574 0.0
21575 0.0
21576 0.0
21577 0.5455399999999999
21578 0.0
21579 0.0
21580 0.0
21581 0.0
21582 0.0
21583 0.5455399999999999
21584 0.0
21585 0.0
21586 0.81831
21587 0.0
21588 0.0
21589 0.0
21590 0.0
21591 0.0
21592 0.0
21593 0.0
21594 0.0
21595 0.0
21596 0.0
21597 0.27276999999999996
21598 0.0
21599 0.0
21600 0.0
21601 0.0
21602 0.0
21603 0.27276999999999996
21604 0.0
21605 0.0
21606 0.0
21607 0.0
21608 0.27276999999999996
21609 0.0
21610 0.0
21611 0.0
21612 0.0
21613 0.0
21614 0.0
21615 0.0
21616 0.0
21617 0.0
21618 0.0
21619 0.0
21620 0.0
21621 0.27276999999999996
21622 0.27276999999999996
21623 0.0
21624 0.0
21625 0.0
21626 0.0
21627 0.27276999999999996
21628 0.27276999999999996
21629 0.0
21630 0.0
21631 0.0
21632 0.0
21633 0.0
21634 0.0
21635 0.0
21636 0.0
21637 0.0
21638 0.0
21639 0.0
21640 0.0
21641 0.27276999999999996
21642 0.0
21643 0.0
21644 0.27276999999999996
21645 0.0
21646 0.0
21647 0.0
21648 0.0
21649 0.0
21650 0.0
21651 0.0
21652 0.0
21653 0.0
21654 0.0
21655 0.0
21656 0.5455399999999999
21657 0.27276999999999996
21658 0.0
21659 0.0
21660 0.0
21661 0.0
21662 0.0
21663 0.0
21664 0.27276999999999996
21665 0.0
21666 0.27276999999999996
21667 0.0
21668 0.0
21669 0.0
21670 0.0
21671 0.0
21672 0.0
21673 0.0
21674 0.27276999999999996
21675 0.0
21676 0.0
21677 0.0
21678 0.27276999999999996
21679 0.0
21680 0.0
21681 0.0
21682 0.0
21683 0.0
21684 0.27276999999999996
21685 0.0
21686 0.0
21687 0.0
21688 0.0
21689 0.0
21690 0.0
21691 0.0
21692 0.0
21693 0.0
21694 0.27276999999999996
21695 0.0
21696 0.0
21697 0.0
21698 0.0
21699 0.0
21700 0.27276999999999996
21701 0.0
21702 0.0
21703 0.81831
21704 0.0
21705 0.0
21706 0.27276999999999996
21707 0.0
21708 0.0
21709 0.0
21710 0.27276999999999996
21711 0.0
21712 0.0
21713 0.27276999999999996
21714 0.0
21715 0.0
21716 0.0
21717 0.0
21718 0.0
21719 0.0
21720 0.27276999999999996
21721 0.0
21722 0.0
21723 0.0
21724 0.0
21725 0.0
21726 0.0
21727 0.0
21728 0.0
21729 0.27276999999999996
21730 0.0
21731 0.0
21732 0.0
21733 0.0
21734 0.0
21735 0.0
21736 0.0
21737 0.0
21738 0.0
21739 0.0
21740 0.0
21741 0.27276999999999996
21742 0.27276999999999996
21743 0.0
21744 0.0
21745 0.0
21746 0.0
21747 0.0
21748 0.0
21749 0.5455399999999999
21750 0.0
21751 0.27276999999999996
21752 0.0
21753 0.0
21754 0.0
21755 0.0
21756 0.27276999999999996
21757 0.0
21758 0.0
21759 0.0
21760 0.0
21761 0.0
21762 0.0
21763 0.0
21764 0.0
21765 0.0
21766 0.0
21767 0.0
21768 0.0
21769 0.0
21770 0.0
21771 0.0
21772 0.0
21773 0.27276999999999996
21774 0.27276999999999996
21775 0.0
21776 0.27276999999999996
21777 0.0
21778 0.0
21779 0.0
21780 0.0
21781 0.0
21782 0.0
21783 0.0
21784 0.0
21785 0.0
21786 0.27276999999999996
21787 0.0
21788 0.0
21789 0.0
21790 0.0
21791 0.0
21792 0.0
21793 0.0
21794 0.0
21795 0.0
21796 0.27276999999999996
21797 0.0
21798 0.0
21799 0.0
21800 0.0
21801 0.0
21802 0.27276999999999996
21803 0.0
21804 0.27276999999999996
21805 0.0
21806 0.0
21807 0.0
21808 0.0
21809 0.0
21810 0.0
21811 0.0
21812 0.0
21813 0.0
21814 0.0
21815 0.0
21816 0.0
21817 0.0
21818 0.0
21819 0.0
21820 0.0
21821 0.0
21822 0.0
21823 0.0
21824 0.0
21825 0.0
21826 0.0
21827 0.0
21828 0.0
21829 0.0
21830 0.27276999999999996
21831 0.27276999999999996
21832 0.0
21833 0.0
21834 0.0
21835 0.0
21836 0.27276999999999996
21837 0.27276999999999996
21838 0.0
21839 0.27276999999999996
21840 0.0
21841 0.0
21842 0.0
21843 0.0
21844 0.0
21845 0.5455399999999999
21846 0.0
21847 0.0
21848 0.0
21849 0.27276999999999996
21850 0.0
21851 0.0
21852 0.0
21853 0.0
21854 0.0
21855 0.0
21856 0.0
21857 0.0
21858 0.0
21859 0.0
21860 0.0
21861 0.0
21862 0.27276999999999996
21863 0.27276999999999996
21864 0.0
21865 0.0
21866 0.27276999999999996
21867 0.0
21868 0.0
21869 0.0
21870 0.0
21871 0.0
21872 0.0
21873 0.0
21874 0.27276999999999996
21875 0.0
21876 0.0
21877 0.0
21878 0.0
21879 0.0
21880 0.0
21881 0.0
21882 0.0
21883 0.0
21884 0.0
21885 0.0
21886 0.0
21887 0.0
21888 0.0
21889 0.0
21890 0.0
21891 0.0
21892 0.0
21893 0.5455399999999999
21894 0.0
21895 0.0
21896 0.0
21897 0.0
21898 0.0
21899 0.0
21900 0.0
21901 0.0
21902 0.0
21903 0.0
21904 0.27276999999999996
21905 0.0
21906 0.0
21907 0.0
21908 0.0
21909 0.0
21910 0.0
21911 0.0
21912 0.0
21913 0.0
21914 0.0
21915 0.0
21916 0.27276999999999996
21917 0.0
21918 0.0
21919 0.0
21920 0.0
21921 0.27276999999999996
21922 0.0
21923 0.0
21924 0.0
21925 0.0
21926 0.0
21927 0.0
21928 0.0
21929 0.0
21930 0.0
21931 0.0
21932 0.0
21933 0.0
21934 0.0
21935 0.0
21936 0.27276999999999996
21937 0.0
21938 0.0
21939 0.0
21940 0.0
21941 0.0
21942 0.0
21943 0.0
21944 0.0
21945 0.0
21946 0.0
21947 0.0
21948 0.0
21949 0.27276999999999996
21950 0.0
21951 0.0
21952 0.0
21953 0.0
21954 0.0
21955 0.0
21956 0.0
21957 0.27276999999999996
21958 0.0
21959 0.5455399999999999
21960 0.0
21961 0.0
21962 0.0
21963 0.0
21964 0.0
21965 0.0
21966 0.0
21967 0.0
21968 0.0
21969 0.0
21970 0.5455399999999999
21971 0.0
21972 0.0
21973 0.0
21974 0.27276999999999996
21975 0.0
21976 0.0
21977 0.0
21978 0.0
21979 0.0
21980 0.0
21981 0.0
21982 0.0
21983 0.0
21984 0.0
21985 0.0
21986 0.0
21987 0.0
21988 0.0
21989 0.0
21990 0.0
21991 0.0
21992 0.5455399999999999
21993 0.0
21994 0.0
21995 0.0
21996 0.0
21997 0.0
21998 0.0
21999 0.27276999999999996
22000 0.0
22001 0.0
22002 0.0
22003 0.0
22004 0.0
22005 0.0
22006 0.0
22007 0.0
22008 0.0
22009 0.0
22010 0.0
22011 0.0
22012 0.0
22013 0.0
22014 0.0
22015 0.0
22016 0.0
22017 0.0
22018 0.0
22019 0.0
22020 0.0
22021 0.0
22022 0.0
22023 0.0
22024 0.0
22025 0.0
22026 0.27276999999999996
22027 0.0
22028 0.0
22029 0.0
22030 0.27276999999999996
22031 0.0
22032 0.0
22033 0.81831
22034 0.0
22035 0.0
22036 0.27276999999999996
22037 0.0
22038 0.0
22039 0.0
22040 0.0
22041 0.0
22042 0.81831
22043 0.0
22044 0.0
22045 0.0
22046 0.27276999999999996
22047 0.0
22048 0.0
22049 0.0
22050 0.27276999999999996
22051 0.27276999999999996
22052 0.0
22053 0.0
22054 0.0
22055 0.0
22056 0.0
22057 0.27276999999999996
22058 0.0
22059 0.0
22060 0.0
22061 0.0
22062 0.0
22063 0.0
22064 0.0
22065 0.0
22066 0.27276999999999996
22067 0.0
22068 0.0
22069 0.0
22070 0.0
22071 0.0
22072 0.0
22073 0.0
22074 0.0
22075 0.27276999999999996
22076 0.81831
22077 0.0
22078 0.0
22079 0.0
22080 0.0
22081 0.0
22082 0.0
22083 0.27276999999999996
22084 0.0
22085 0.0
22086 0.0
22087 0.0
22088 0.0
22089 0.27276999999999996
22090 0.0
22091 0.27276999999999996
22092 0.0
22093 0.0
22094 0.0
22095 0.0
22096 0.0
22097 0.0
22098 0.27276999999999996
22099 0.0
22100 0.0
22101 0.0
22102 0.0
22103 0.27276999999999996
22104 0.0
22105 0.0
22106 0.0
22107 0.27276999999999996
22108 0.0
22109 0.0
22110 0.0
22111 0.0
22112 0.0
22113 0.0
22114 0.0
22115 0.0
22116 0.0
22117 0.0
22118 0.27276999999999996
22119 0.0
22120 0.5455399999999999
22121 0.0
22122 0.0
22123 0.0
22124 0.27276999999999996
22125 0.0
22126 0.0
22127 0.0
22128 0.0
22129 0.0
22130 0.0
22131 0.0
22132 0.0
22133 0.0
22134 0.0
22135 0.0
22136 0.0
22137 0.0
22138 0.0
22139 0.0
22140 0.0
22141 0.0
22142 0.0
22143 0.0
22144 0.27276999999999996
22145 0.0
22146 0.0
22147 0.0
22148 0.0
22149 0.0
22150 0.0
22151 0.0
22152 0.0
22153 0.0
22154 0.0
22155 0.0
22156 0.0
22157 0.0
22158 0.0
22159 0.0
22160 0.0
22161 0.0
22162 0.0
22163 0.0
22164 0.0
22165 0.0
22166 0.27276999999999996
22167 0.27276999999999996
22168 0.0
22169 0.0
22170 0.5455399999999999
22171 0.0
22172 0.0
22173 0.5455399999999999
22174 0.0
22175 0.0
22176 0.0
22177 0.0
22178 0.0
22179 0.0
22180 0.27276999999999996
22181 0.27276999999999996
22182 0.0
22183 0.0
22184 0.0
22185 0.27276999999999996
22186 0.0
22187 0.0
22188 0.0
22189 0.0
22190 0.0
22191 0.0
22192 0.0
22193 0.27276999999999996
22194 0.27276999999999996
22195 0.0
22196 0.0
22197 0.0
22198 0.5455399999999999
22199 0.0
22200 0.0
22201 0.0
22202 0.0
22203 0.0
22204 0.0
22205 0.0
22206 0.0
22207 0.5455399999999999
22208 0.0
22209 0.81831
22210 0.0
22211 0.0
22212 0.0
22213 0.27276999999999996
22214 0.0
22215 0.0
22216 0.27276999999999996
22217 0.0
22218 0.0
22219 0.0
22220 0.0
22221 0.0
22222 0.0
22223 0.0
22224 0.0
22225 0.0
22226 0.0
22227 0.0
22228 0.0
22229 0.0
22230 0.0
22231 0.0
22232 0.0
22233 0.0
22234 0.0
22235 0.0
22236 0.27276999999999996
22237 0.0
22238 0.0
22239 0.27276999999999996
22240 0.0
22241 0.0
22242 0.0
22243 0.0
22244 0.0
22245 0.0
22246 0.27276999999999996
22247 0.0
22248 0.0
22249 0.0
22250 0.0
22251 0.0
22252 0.0
22253 0.0
22254 0.0
22255 0.27276999999999996
22256 0.0
22257 0.0
22258 0.27276999999999996
22259 0.0
22260 0.27276999999999996
22261 0.0
22262 0.0
22263 0.0
22264 0.0
22265 0.0
22266 0.0
22267 0.0
22268 0.0
22269 0.0
22270 0.0
22271 0.27276999999999996
22272 0.0
22273 0.0
22274 0.0
22275 0.27276999999999996
22276 0.0
22277 0.0
22278 0.0
22279 0.0
22280 0.0
22281 0.0
22282 0.0
22283 0.0
22284 0.0
22285 0.0
22286 0.0
22287 0.0
22288 0.27276999999999996
22289 0.0
22290 0.0
22291 0.0
22292 0.0
22293 0.0
22294 0.0
22295 0.0
22296 0.0
22297 0.0
22298 0.0
22299 0.0
22300 0.0
22301 0.27276999999999996
22302 0.0
22303 0.0
22304 0.0
22305 0.27276999999999996
22306 0.27276999999999996
22307 0.0
22308 0.27276999999999996
22309 0.0
22310 0.0
22311 0.0
22312 0.0
22313 0.0
22314 0.0
22315 0.0
22316 0.0
22317 0.27276999999999996
22318 0.0
22319 0.5455399999999999
22320 0.0
22321 0.0
22322 0.0
22323 0.0
22324 0.0
22325 0.0
22326 0.0
22327 0.27276999999999996
22328 0.0
22329 0.0
22330 0.0
22331 0.0
22332 0.0
22333 0.0
22334 0.27276999999999996
22335 0.27276999999999996
22336 0.0
22337 0.0
22338 0.0
22339 0.0
22340 0.0
22341 0.0
22342 0.0
22343 0.0
22344 0.0
22345 0.0
22346 0.0
22347 0.0
22348 0.5455399999999999
22349 0.27276999999999996
22350 0.0
22351 0.0
22352 0.0
22353 0.0
22354 0.0
22355 0.0
22356 0.0
22357 0.0
22358 0.0
22359 0.0
22360 0.0
22361 0.0
22362 0.0
22363 0.0
22364 0.0
22365 0.0
22366 0.0
22367 0.0
22368 0.0
22369 0.0
22370 0.5455399999999999
22371 0.0
22372 0.0
22373 0.0
22374 0.27276999999999996
22375 0.0
22376 0.0
22377 0.0
22378 0.0
22379 0.0
22380 0.5455399999999999
22381 0.0
22382 0.0
22383 0.0
22384 0.0
22385 0.0
22386 0.0
22387 0.0
22388 0.27276999999999996
22389 0.0
22390 0.0
22391 0.0
22392 0.0
22393 0.0
22394 0.0
22395 0.0
22396 0.0
22397 0.27276999999999996
22398 0.0
22399 0.0
22400 0.0
22401 0.0
22402 0.0
22403 0.0
22404 0.0
22405 0.0
22406 0.0
22407 0.0
22408 0.0
22409 0.0
22410 0.0
22411 0.0
22412 0.27276999999999996
22413 0.5455399999999999
22414 0.0
22415 0.0
22416 0.0
22417 0.0
22418 0.0
22419 0.0
22420 0.0
22421 0.27276999999999996
22422 0.0
22423 0.0
22424 0.0
22425 0.0
22426 0.0
22427 0.0
22428 0.0
22429 0.0
22430 0.0
22431 0.0
22432 0.27276999999999996
22433 0.0
22434 0.0
22435 0.0
22436 0.0
22437 0.0
22438 0.0
22439 0.0
22440 0.27276999999999996
22441 0.0
22442 0.0
22443 0.0
22444 0.0
22445 0.0
22446 0.0
22447 0.0
22448 0.0
22449 0.0
22450 0.0
22451 0.5455399999999999
22452 0.0
22453 0.0
22454 0.0
22455 0.0
22456 0.0
22457 0.0
22458 0.0
22459 0.27276999999999996
22460 0.0
22461 0.0
22462 0.0
22463 0.0
22464 0.0
22465 0.0
22466 0.0
22467 0.0
22468 0.0
22469 0.0
22470 0.0
22471 0.0
22472 0.0
22473 0.0
22474 0.27276999999999996
22475 0.0
22476 0.0
22477 0.27276999999999996
22478 0.0
22479 0.0
22480 0.0
22481 0.0
22482 0.27276999999999996
22483 0.27276999999999996
22484 0.0
22485 0.0
22486 0.0
22487 0.0
22488 0.0
22489 0.0
22490 0.0
22491 0.0
22492 0.0
22493 0.27276999999999996
22494 0.27276999999999996
22495 0.0
22496 0.27276999999999996
22497 0.0
22498 0.0
22499 0.0
22500 0.0
22501 0.0
22502 0.0
22503 0.0
22504 0.0
22505 0.0
22506 0.0
22507 0.0
22508 0.0
22509 0.0
22510 0.0
22511 0.0
22512 0.0
22513 0.0
22514 0.0
22515 0.27276999999999996
22516 0.0
22517 0.0
22518 0.0
22519 0.0
22520 0.0
22521 0.0
22522 0.0
22523 0.0
22524 0.0
22525 0.0
22526 0.0
22527 0.0
22528 0.0
22529 0.0
22530 0.0
22531 0.0
22532 0.0
22533 0.0
22534 0.0
22535 0.0
22536 0.0
22537 0.0
22538 0.0
22539 0.0
22540 0.27276999999999996
22541 0.0
22542 0.27276999999999996
22543 0.0
22544 0.0
22545 0.0
22546 0.0
22547 0.0
22548 0.0
22549 0.0
22550 0.0
22551 0.0
22552 0.0
22553 0.0
22554 0.0
22555 0.0
22556 0.0
22557 0.0
22558 0.0
22559 0.0
22560 0.0
22561 0.0
22562 0.0
22563 0.0
22564 0.0
22565 0.0
22566 0.0
22567 0.0
22568 0.0
22569 0.0
22570 0.0
22571 0.0
22572 0.0
22573 0.0
22574 0.0
22575 0.0
22576 0.0
22577 0.0
22578 0.0
22579 0.27276999999999996
22580 0.27276999999999996
22581 0.0
22582 0.0
22583 0.0
22584 0.0
22585 0.0
22586 0.0
22587 0.0
22588 0.0
22589 0.0
22590 0.0
22591 0.27276999999999996
22592 0.0
22593 0.27276999999999996
22594 0.0
22595 0.0
22596 0.0
22597 0.0
22598 0.0
22599 0.0
22600 0.0
22601 0.0
22602 0.0
22603 0.0
22604 0.0
22605 0.0
22606 0.0
22607 0.0
22608 0.0
22609 0.27276999999999996
22610 0.0
22611 0.0
22612 0.0
22613 0.27276999999999996
22614 0.0
22615 0.0
22616 0.27276999999999996
22617 0.0
22618 0.0
22619 0.0
22620 0.0
22621 0.0
22622 0.27276999999999996
22623 0.0
22624 0.0
22625 0.0
22626 0.0
22627 0.0
22628 0.0
22629 0.0
22630 0.0
22631 0.0
22632 0.0
22633 0.0
22634 0.0
22635 0.0
22636 0.0
22637 0.27276999999999996
22638 0.0
22639 0.0
22640 0.0
22641 0.0
22642 0.0
22643 0.0
22644 0.0
22645 0.27276999999999996
22646 0.0
22647 0.0
22648 0.0
22649 0.0
22650 0.0
22651 0.0
22652 0.0
22653 0.0
22654 0.0
22655 0.0
22656 0.0
22657 0.0
22658 0.0
22659 0.0
22660 0.0
22661 0.0
22662 0.0
22663 0.0
22664 0.0
22665 0.0
22666 0.0
22667 0.0
22668 0.0
22669 0.0
22670 0.0
22671 0.0
22672 0.0
22673 0.0
22674 0.0
22675 0.0
22676 0.0
22677 0.5455399999999999
22678 0.5455399999999999
22679 0.0
22680 0.0
22681 0.0
22682 0.0
22683 0.0
22684 0.0
22685 0.27276999999999996
22686 0.0
22687 0.0
22688 0.0
22689 0.0
22690 0.0
22691 0.0
22692 0.0
22693 0.0
22694 0.0
22695 0.5455399999999999
22696 0.0
22697 0.0
22698 0.27276999999999996
22699 0.0
22700 0.0
22701 0.0
22702 0.0
22703 0.0
22704 0.0
22705 0.0
22706 0.0
22707 0.0
22708 0.0
22709 0.0
22710 0.5455399999999999
22711 0.27276999999999996
22712 0.0
22713 0.0
22714 0.0
22715 0.0
22716 0.0
22717 0.0
22718 0.0
22719 0.0
22720 0.27276999999999996
22721 0.27276999999999996
22722 0.0
22723 0.0
22724 0.0
22725 0.0
22726 0.27276999999999996
22727 0.0
22728 0.0
22729 0.0
22730 0.0
22731 0.0
22732 0.0
22733 0.0
22734 0.0
22735 0.0
22736 0.0
22737 0.0
22738 0.0
22739 0.0
22740 0.0
22741 0.0
22742 0.0
22743 0.0
22744 0.0
22745 0.0
22746 0.0
22747 0.27276999999999996
22748 0.0
22749 0.0
22750 0.0
22751 0.0
22752 0.0
22753 0.0
22754 0.0
22755 0.0
22756 0.0
22757 0.0
22758 0.0
22759 0.0
22760 0.27276999999999996
22761 0.0
22762 0.0
22763 0.0
22764 0.27276999999999996
22765 0.0
22766 0.0
22767 0.27276999999999996
22768 0.0
22769 0.0
22770 0.0
22771 0.0
22772 0.0
22773 0.0
22774 0.0
22775 0.0
22776 0.0
22777 0.0
22778 0.0
22779 0.0
22780 0.0
22781 0.0
22782 0.0
22783 0.0
22784 0.0
22785 0.0
22786 0.0
22787 0.0
22788 0.0
22789 0.0
22790 0.27276999999999996
22791 0.0
22792 0.0
22793 0.27276999999999996
22794 0.0
22795 0.0
22796 0.0
22797 0.0
22798 0.0
22799 0.27276999999999996
22800 0.0
22801 0.0
22802 0.27276999999999996
22803 0.0
22804 0.0
22805 0.0
22806 0.0
22807 0.0
22808 0.0
22809 0.0
22810 0.0
22811 0.0
22812 0.27276999999999996
22813 0.27276999999999996
22814 0.0
22815 0.0
22816 0.0
22817 0.0
22818 0.27276999999999996
22819 0.0
22820 0.0
22821 0.0
22822 0.0
22823 0.0
22824 0.0
22825 0.0
22826 0.0
22827 0.0
22828 0.0
22829 0.0
22830 0.0
22831 0.0
22832 0.0
22833 0.0
22834 0.27276999999999996
22835 0.0
22836 0.0
22837 0.0
22838 0.0
22839 0.0
22840 0.0
22841 0.0
22842 0.81831
22843 0.0
22844 0.0
22845 0.0
22846 0.27276999999999996
22847 0.0
22848 0.0
22849 0.0
22850 0.0
22851 0.27276999999999996
22852 0.27276999999999996
22853 0.0
22854 0.0
22855 0.0
22856 0.5455399999999999
22857 0.0
22858 0.0
22859 0.0
22860 0.0
22861 0.5455399999999999
22862 0.0
22863 0.0
22864 0.0
22865 0.0
22866 0.0
22867 0.0
22868 0.0
22869 0.0
22870 0.5455399999999999
22871 0.27276999999999996
22872 0.0
22873 0.0
22874 0.27276999999999996
22875 0.0
22876 0.0
22877 0.0
22878 0.27276999999999996
22879 0.0
22880 0.0
22881 0.0
22882 0.27276999999999996
22883 0.0
22884 0.0
22885 0.0
22886 0.0
22887 0.0
22888 0.0
22889 0.0
22890 0.0
22891 0.0
22892 0.0
22893 0.0
22894 0.0
22895 0.27276999999999996
22896 0.0
22897 0.0
22898 0.0
22899 0.0
22900 0.0
22901 0.0
22902 0.0
22903 0.0
22904 0.0
22905 0.0
22906 0.0
22907 0.0
22908 0.0
22909 0.0
22910 0.0
22911 0.0
22912 0.0
22913 0.0
22914 0.0
22915 0.0
22916 0.0
22917 0.0
22918 0.0
22919 0.0
22920 0.0
22921 0.0
22922 0.0
22923 0.0
22924 0.0
22925 0.0
22926 0.0
22927 0.0
22928 0.0
22929 0.0
22930 0.0
22931 0.0
22932 0.27276999999999996
22933 0.0
22934 0.0
22935 0.0
22936 0.0
22937 0.0
22938 0.0
22939 0.0
22940 0.0
22941 0.27276999999999996
22942 0.0
22943 0.0
22944 0.0
22945 0.0
22946 0.0
22947 0.0
22948 0.0
22949 0.0
22950 1.0910799999999998
22951 0.0
22952 0.0
22953 0.0
22954 0.0
22955 0.0
22956 0.0
22957 0.0
22958 0.0
22959 0.0
22960 0.0
22961 0.27276999999999996
22962 0.0
22963 0.0
22964 0.0
22965 0.0
22966 0.0
22967 0.0
22968 0.0
22969 0.0
22970 0.0
22971 0.0
22972 0.0
22973 0.0
22974 0.0
22975 0.0
22976 0.27276999999999996
22977 0.0
22978 0.27276999999999996
22979 0.0
22980 0.0
22981 0.0
22982 0.0
22983 0.0
22984 0.0
22985 0.0
22986 0.0
22987 0.0
22988 0.0
22989 0.0
22990 0.0
22991 0.0
22992 0.0
22993 0.0
22994 0.0
22995 0.0
22996 0.0
22997 0.0
22998 0.27276999999999996
22999 0.0
23000 0.0
23001 0.0
23002 0.0
23003 0.0
23004 0.0
23005 0.0
23006 0.0
23007 0.0
23008 0.27276999999999996
23009 0.0
23010 0.0
23011 0.27276999999999996
23012 0.0
23013 0.27276999999999996
23014 0.0
23015 0.0
23016 0.0
23017 0.0
23018 0.27276999999999996
23019 0.27276999999999996
23020 0.0
23021 0.0
23022 0.0
23023 0.0
23024 0.0
23025 0.0
23026 0.0
23027 0.0
23028 0.27276999999999996
23029 0.0
23030 0.0
23031 0.0
23032 0.0
23033 0.0
23034 0.0
23035 0.0
23036 0.27276999999999996
23037 0.0
23038 0.0
23039 0.0
23040 0.0
23041 0.0
23042 0.0
23043 0.0
23044 0.0
23045 0.0
23046 0.0
23047 0.0
23048 0.0
23049 0.0
23050 0.0
23051 0.0
23052 0.0
23053 0.0
23054 0.0
23055 0.0
23056 0.0
23057 0.0
23058 0.0
23059 0.0
23060 0.0
23061 0.0
23062 0.0
23063 0.0
23064 0.27276999999999996
23065 0.0
23066 0.0
23067 0.0
23068 0.0
23069 0.0
23070 0.0
23071 0.0
23072 0.0
23073 0.0
23074 0.0
23075 0.27276999999999996
23076 0.0
23077 0.0
23078 0.27276999999999996
23079 0.0
23080 0.27276999999999996
23081 0.0
23082 0.27276999999999996
23083 0.0
23084 0.0
23085 0.27276999999999996
23086 0.0
23087 0.0
23088 0.0
23089 0.0
23090 0.0
23091 0.0
23092 0.0
23093 0.27276999999999996
23094 0.0
23095 0.0
23096 0.0
23097 0.0
23098 0.0
23099 0.27276999999999996
23100 0.0
23101 0.0
23102 0.0
23103 0.0
23104 0.27276999999999996
23105 0.27276999999999996
23106 0.27276999999999996
23107 0.0
23108 0.0
23109 0.0
23110 0.0
23111 0.0
23112 0.27276999999999996
23113 0.5455399999999999
23114 0.0
23115 0.0
23116 0.0
23117 0.0
23118 0.0
23119 0.0
23120 0.0
23121 0.0
23122 0.27276999999999996
23123 0.27276999999999996
23124 0.0
23125 0.0
23126 0.27276999999999996
23127 0.0
23128 0.0
23129 0.0
23130 0.0
23131 0.0
23132 0.0
23133 0.0
23134 0.0
23135 0.0
23136 0.0
23137 0.0
23138 0.0
23139 0.0
23140 0.0
23141 0.0
23142 0.0
23143 0.27276999999999996
23144 0.0
23145 0.0
23146 0.0
23147 0.0
23148 0.0
23149 0.0
23150 0.0
23151 0.0
23152 0.27276999999999996
23153 0.27276999999999996
23154 0.0
23155 0.0
23156 0.0
23157 0.0
23158 0.0
23159 0.0
23160 0.0
23161 0.0
23162 0.0
23163 0.0
23164 0.27276999999999996
23165 0.0
23166 0.0
23167 0.0
23168 0.0
23169 0.0
23170 0.0
23171 0.0
23172 0.0
23173 0.0
23174 0.0
23175 0.0
23176 0.0
23177 0.0
23178 0.0
23179 0.27276999999999996
23180 0.0
23181 0.0
23182 0.0
23183 0.0
23184 0.27276999999999996
23185 0.0
23186 0.0
23187 0.0
23188 0.0
23189 0.0
23190 0.27276999999999996
23191 0.0
23192 0.0
23193 0.0
23194 0.0
23195 0.0
23196 0.0
23197 0.0
23198 0.0
23199 0.0
23200 0.0
23201 0.0
23202 0.0
23203 0.0
23204 0.27276999999999996
23205 0.0
23206 0.0
23207 0.0
23208 0.0
23209 0.0
23210 0.0
23211 0.0
23212 0.0
23213 0.0
23214 0.5455399999999999
23215 0.0
23216 0.0
23217 0.0
23218 0.0
23219 0.0
23220 0.0
23221 0.0
23222 0.0
23223 0.0
23224 0.5455399999999999
23225 0.27276999999999996
23226 0.0
23227 0.0
23228 0.0
23229 0.0
23230 0.0
23231 0.0
23232 0.27276999999999996
23233 0.0
23234 0.27276999999999996
23235 0.0
23236 0.0
23237 0.0
23238 0.0
23239 0.0
23240 0.0
23241 0.0
23242 0.0
23243 0.0
23244 0.0
23245 0.27276999999999996
23246 0.5455399999999999
23247 0.0
23248 0.0
23249 0.0
23250 0.0
23251 0.0
23252 0.0
23253 0.0
23254 0.0
23255 0.0
23256 0.0
23257 0.0
23258 0.0
23259 0.0
23260 0.0
23261 0.0
23262 0.0
23263 0.0
23264 0.0
23265 0.0
23266 0.27276999999999996
23267 0.0
23268 0.0
23269 0.0
23270 0.0
23271 0.0
23272 0.27276999999999996
23273 0.0
23274 0.0
23275 0.0
23276 0.0
23277 0.27276999999999996
23278 0.27276999999999996
23279 0.0
23280 0.0
23281 0.0
23282 0.27276999999999996
23283 0.0
23284 0.0
23285 0.5455399999999999
23286 0.0
23287 0.0
23288 0.0
23289 0.0
23290 0.0
23291 0.0
23292 0.0
23293 0.0
23294 0.0
23295 0.0
23296 0.0
23297 0.0
23298 0.27276999999999996
23299 0.0
23300 0.0
23301 0.0
23302 0.0
23303 0.0
23304 0.0
23305 0.0
23306 0.0
23307 0.0
23308 0.0
23309 0.0
23310 0.0
23311 0.0
23312 0.0
23313 0.0
23314 0.0
23315 0.0
23316 0.0
23317 0.0
23318 0.27276999999999996
23319 0.0
23320 0.0
23321 0.0
23322 0.0
23323 0.0
23324 0.0
23325 0.27276999999999996
23326 0.0
23327 0.0
23328 0.0
23329 0.0
23330 0.0
23331 0.0
23332 0.0
23333 0.0
23334 0.0
23335 0.0
23336 0.0
23337 0.0
23338 0.0
23339 0.0
23340 0.0
23341 0.0
23342 0.0
23343 0.0
23344 0.0
23345 0.0
23346 0.0
23347 0.0
23348 0.0
23349 0.0
23350 0.0
23351 0.0
23352 0.0
23353 0.0
23354 0.0
23355 0.0
23356 0.0
23357 0.0
23358 0.0
23359 0.0
23360 0.0
23361 0.27276999999999996
23362 0.0
23363 0.0
23364 0.0
23365 0.0
23366 0.0
23367 0.0
23368 0.0
23369 0.0
23370 0.0
23371 0.0
23372 0.0
23373 0.0
23374 0.0
23375 0.0
23376 0.27276999999999996
23377 0.27276999999999996
23378 0.0
23379 0.0
23380 0.0
23381 0.0
23382 0.0
23383 0.0
23384 0.0
23385 0.0
23386 0.0
23387 0.0
23388 0.0
23389 0.27276999999999996
23390 0.0
23391 0.0
23392 0.0
23393 0.0
23394 0.0
23395 0.0
23396 0.0
23397 0.0
23398 0.0
23399 0.0
23400 0.0
23401 0.0
23402 0.0
23403 0.0
23404 0.0
23405 0.0
23406 0.0
23407 0.0
23408 0.27276999999999996
23409 0.27276999999999996
23410 0.0
23411 0.0
23412 0.0
23413 0.0
23414 0.0
23415 0.27276999999999996
23416 0.0
23417 0.0
23418 0.0
23419 0.0
23420 0.0
23421 0.0
23422 0.27276999999999996
23423 0.0
23424 0.0
23425 0.0
23426 0.27276999999999996
23427 0.0
23428 0.0
23429 0.0
23430 0.0
23431 0.27276999999999996
23432 0.27276999999999996
23433 0.27276999999999996
23434 0.0
23435 0.0
23436 0.0
23437 0.0
23438 0.0
23439 0.0
23440 0.0
23441 0.0
23442 0.0
23443 0.27276999999999996
23444 0.27276999999999996
23445 0.0
23446 0.27276999999999996
23447 0.0
23448 0.0
23449 0.0
23450 0.0
23451 0.0
23452 0.0
23453 0.5455399999999999
23454 0.0
23455 0.0
23456 0.0
23457 0.0
23458 0.27276999999999996
23459 0.0
23460 0.0
23461 0.0
23462 0.0
23463 0.0
23464 0.0
23465 0.0
23466 0.0
23467 0.0
23468 0.0
23469 0.0
23470 0.0
23471 0.0
23472 0.0
23473 0.0
23474 0.0
23475 0.0
23476 0.27276999999999996
23477 0.0
23478 0.0
23479 0.0
23480 0.0
23481 0.0
23482 0.0
23483 0.0
23484 0.0
23485 0.0
23486 0.0
23487 0.0
23488 0.0
23489 0.0
23490 0.27276999999999996
23491 0.0
23492 0.27276999999999996
23493 0.0
23494 0.0
23495 0.0
23496 0.0
23497 0.0
23498 0.0
23499 0.0
23500 0.0
23501 0.27276999999999996
23502 0.0
23503 0.0
23504 0.0
23505 0.0
23506 0.0
23507 0.0
23508 0.0
23509 0.0
23510 0.0
23511 0.0
23512 0.0
23513 0.0
23514 0.0
23515 0.0
23516 0.27276999999999996
23517 0.0
23518 0.0
23519 0.27276999999999996
23520 0.0
23521 0.27276999999999996
23522 0.0
23523 0.0
23524 0.0
23525 0.0
23526 0.0
23527 0.27276999999999996
23528 0.0
23529 0.0
23530 0.0
23531 0.0
23532 0.0
23533 0.27276999999999996
23534 0.0
23535 0.0
23536 0.0
23537 0.0
23538 0.5455399999999999
23539 0.0
23540 0.0
23541 0.0
23542 0.27276999999999996
23543 0.0
23544 0.0
23545 0.0
23546 0.0
23547 0.0
23548 0.0
23549 0.0
23550 0.0
23551 0.0
23552 0.0
23553 0.0
23554 0.0
23555 0.27276999999999996
23556 0.0
23557 0.0
23558 0.0
23559 0.27276999999999996
23560 0.0
23561 0.0
23562 0.0
23563 0.0
23564 0.0
23565 0.5455399999999999
23566 0.27276999999999996
23567 0.0
23568 0.0
23569 0.0
23570 0.0
23571 0.0
23572 0.0
23573 0.0
23574 0.0
23575 0.27276999999999996
23576 0.0
23577 0.27276999999999996
23578 0.0
23579 0.0
23580 0.0
23581 0.0
23582 0.0
23583 0.0
23584 0.0
23585 0.0
23586 0.27276999999999996
23587 0.0
23588 0.0
23589 0.0
23590 0.0
23591 0.5455399999999999
23592 0.0
23593 0.0
23594 0.0
23595 0.0
23596 0.0
23597 0.0
23598 0.0
23599 0.0
23600 0.0
23601 0.0
23602 0.0
23603 0.0
23604 0.27276999999999996
23605 0.0
23606 0.0
23607 0.0
23608 0.0
23609 0.0
23610 0.0
23611 0.0
23612 0.0
23613 0.0
23614 0.0
23615 0.0
23616 0.0
23617 0.0
23618 0.0
23619 0.0
23620 0.0
23621 0.0
23622 0.27276999999999996
23623 0.0
23624 0.0
23625 0.0
23626 0.0
23627 0.27276999999999996
23628 0.0
23629 0.0
23630 0.0
23631 0.0
23632 0.0
23633 0.0
23634 0.0
23635 0.27276999999999996
23636 0.0
23637 0.0
23638 0.0
23639 0.0
23640 0.0
23641 0.0
23642 0.0
23643 0.0
23644 0.0
23645 0.0
23646 0.0
23647 0.0
23648 0.0
23649 0.0
23650 0.0
23651 0.0
23652 0.0
23653 0.0
23654 0.0
23655 0.0
23656 0.0
23657 0.27276999999999996
23658 0.0
23659 0.0
23660 0.0
23661 0.0
23662 0.0
23663 0.27276999999999996
23664 0.0
23665 0.0
23666 0.0
23667 0.0
23668 0.0
23669 0.0
23670 0.0
23671 0.0
23672 0.0
23673 0.0
23674 0.0
23675 0.0
23676 0.0
23677 0.0
23678 0.0
23679 0.0
23680 0.0
23681 0.5455399999999999
23682 0.0
23683 0.0
23684 0.0
23685 0.0
23686 0.0
23687 0.0
23688 0.0
23689 0.0
23690 0.0
23691 0.0
23692 0.0
23693 0.27276999999999996
23694 0.0
23695 0.0
23696 0.0
23697 0.0
23698 0.0
23699 0.0
23700 0.0
23701 0.0
23702 0.0
23703 0.0
23704 0.0
23705 0.0
23706 0.0
23707 0.0
23708 0.0
23709 0.0
23710 0.0
23711 0.0
23712 0.0
23713 0.27276999999999996
23714 0.0
23715 0.0
23716 0.0
23717 0.0
23718 0.5455399999999999
23719 0.0
23720 0.0
23721 0.0
23722 0.0
23723 0.0
23724 0.0
23725 0.27276999999999996
23726 0.0
23727 0.0
23728 0.0
23729 0.0
23730 0.0
23731 0.0
23732 0.0
23733 0.0
23734 0.0
23735 0.0
23736 0.0
23737 0.0
23738 0.0
23739 0.0
23740 0.0
23741 0.0
23742 0.0
23743 0.0
23744 0.0
23745 0.0
23746 0.0
23747 0.0
23748 0.0
23749 0.0
23750 0.27276999999999996
23751 0.0
23752 0.0
23753 0.0
23754 0.0
23755 0.0
23756 0.27276999999999996
23757 0.0
23758 0.0
23759 0.0
23760 0.0
23761 0.0
23762 0.0
23763 0.0
23764 0.0
23765 0.0
23766 0.0
23767 0.0
23768 0.0
23769 0.0
23770 0.0
23771 0.0
23772 0.0
23773 0.27276999999999996
23774 0.0
23775 0.0
23776 0.0
23777 0.0
23778 0.0
23779 0.0
23780 0.0
23781 0.0
23782 0.0
23783 0.0
23784 0.0
23785 0.0
23786 0.0
23787 0.0
23788 0.0
23789 0.0
23790 0.0
23791 0.0
23792 0.0
23793 0.0
23794 0.0
23795 0.27276999999999996
23796 0.0
23797 0.0
23798 0.0
23799 0.0
23800 0.0
23801 0.0
23802 0.27276999999999996
23803 0.0
23804 0.0
23805 0.0
23806 0.0
23807 0.0
23808 0.0
23809 0.0
23810 0.0
23811 0.0
23812 0.0
23813 0.0
23814 0.0
23815 0.0
23816 0.27276999999999996
23817 0.0
23818 0.0
23819 0.0
23820 0.27276999999999996
23821 0.0
23822 0.0
23823 0.27276999999999996
23824 0.0
23825 0.0
23826 0.0
23827 0.0
23828 0.0
23829 0.0
23830 0.0
23831 0.0
23832 0.0
23833 0.0
23834 0.0
23835 0.0
23836 0.0
23837 0.27276999999999996
23838 0.0
23839 0.0
23840 0.0
23841 0.0
23842 0.0
23843 0.0
23844 0.27276999999999996
23845 0.0
23846 0.0
23847 0.0
23848 0.0
23849 0.0
23850 0.0
23851 0.0
23852 0.0
23853 0.0
23854 0.0
23855 0.0
23856 0.27276999999999996
23857 0.0
23858 0.0
23859 0.0
23860 0.0
23861 0.0
23862 0.5455399999999999
23863 0.0
23864 0.0
23865 0.0
23866 0.27276999999999996
23867 0.27276999999999996
23868 0.27276999999999996
23869 0.0
23870 0.0
23871 0.5455399999999999
23872 0.0
23873 0.0
23874 0.0
23875 0.0
23876 0.0
23877 0.0
23878 0.0
23879 0.0
23880 0.0
23881 0.0
23882 0.0
23883 0.0
23884 0.0
23885 0.0
23886 0.0
23887 0.0
23888 0.0
23889 0.0
23890 0.0
23891 0.0
23892 0.0
23893 0.0
23894 0.0
23895 0.0
23896 0.0
23897 0.0
23898 0.27276999999999996
23899 0.0
23900 0.0
23901 0.0
23902 0.0
23903 0.0
23904 0.27276999999999996
23905 0.0
23906 0.0
23907 0.0
23908 0.0
23909 0.0
23910 0.0
23911 0.0
23912 0.0
23913 0.0
23914 0.0
23915 0.0
23916 0.27276999999999996
23917 0.0
23918 0.0
23919 0.0
23920 0.0
23921 0.0
23922 0.0
23923 0.0
23924 0.0
23925 0.0
23926 0.0
23927 0.0
23928 0.0
23929 0.27276999999999996
23930 0.0
23931 0.0
23932 0.27276999999999996
23933 0.27276999999999996
23934 0.0
23935 0.0
23936 0.0
23937 0.0
23938 0.0
23939 0.0
23940 0.0
23941 0.0
23942 0.0
23943 0.0
23944 0.0
23945 0.0
23946 0.0
23947 0.0
23948 0.0
23949 0.27276999999999996
23950 0.0
23951 0.0
23952 0.0
23953 0.0
23954 0.0
23955 0.27276999999999996
23956 0.0
23957 0.27276999999999996
23958 0.0
23959 0.0
23960 0.0
23961 0.0
23962 0.0
23963 0.0
23964 0.0
23965 0.27276999999999996
23966 0.0
23967 0.27276999999999996
23968 0.0
23969 0.27276999999999996
23970 0.0
23971 0.0
23972 0.0
23973 0.0
23974 0.0
23975 0.0
23976 0.0
23977 0.0
23978 0.0
23979 0.0
23980 0.0
23981 0.27276999999999996
23982 0.0
23983 0.0
23984 0.27276999999999996
23985 0.0
23986 0.27276999999999996
23987 0.27276999999999996
23988 0.0
23989 0.0
23990 0.0
23991 0.0
23992 0.0
23993 0.0
23994 0.0
23995 0.0
23996 0.0
23997 0.5455399999999999
23998 0.27276999999999996
23999 0.27276999999999996
24000 0.0
24001 0.0
24002 0.0
24003 0.0
24004 0.0
24005 0.0
24006 0.0
24007 0.0
24008 0.0
24009 0.0
24010 0.27276999999999996
24011 0.0
24012 0.0
24013 0.0
24014 0.0
24015 0.0
24016 0.5455399999999999
24017 0.27276999999999996
24018 0.27276999999999996
24019 0.0
24020 0.0
24021 0.0
24022 0.0
24023 0.0
24024 0.0
24025 0.0
24026 0.27276999999999996
24027 0.0
24028 0.0
24029 0.27276999999999996
24030 0.0
24031 0.0
24032 0.0
24033 0.0
24034 0.0
24035 0.0
24036 0.0
24037 0.0
24038 0.0
24039 0.27276999999999996
24040 0.0
24041 0.27276999999999996
24042 0.0
24043 0.0
24044 0.0
24045 0.0
24046 0.0
24047 0.0
24048 0.0
24049 0.0
24050 0.27276999999999996
24051 0.0
24052 0.27276999999999996
24053 0.0
24054 0.0
24055 0.27276999999999996
24056 1.36385
24057 0.27276999999999996
24058 0.0
24059 0.0
24060 0.0
24061 0.0
24062 0.0
24063 0.0
24064 0.0
24065 0.0
24066 0.0
24067 0.0
24068 0.0
24069 0.0
24070 0.0
24071 0.0
24072 0.0
24073 0.0
24074 0.0
24075 0.0
24076 0.5455399999999999
24077 0.0
24078 0.0
24079 0.27276999999999996
24080 0.5455399999999999
24081 0.0
24082 0.0
24083 0.27276999999999996
24084 0.0
24085 0.0
24086 0.0
24087 0.0
24088 0.0
24089 0.27276999999999996
24090 0.0
24091 0.0
24092 0.0
24093 0.0
24094 0.0
24095 0.0
24096 0.27276999999999996
24097 0.27276999999999996
24098 0.0
24099 0.0
24100 0.0
24101 0.0
24102 0.0
24103 0.0
24104 0.0
24105 0.27276999999999996
24106 0.0
24107 0.0
24108 0.0
24109 0.0
24110 0.0
24111 0.27276999999999996
24112 0.0
24113 0.0
24114 0.0
24115 0.0
24116 0.0
24117 0.0
24118 0.0
24119 0.0
24120 0.0
24121 0.0
24122 0.0
24123 0.0
24124 0.27276999999999996
24125 0.27276999999999996
24126 0.0
24127 0.0
24128 0.27276999999999996
24129 0.0
24130 0.27276999999999996
24131 0.0
24132 0.0
24133 0.0
24134 0.0
24135 0.27276999999999996
24136 0.0
24137 0.0
24138 0.0
24139 0.0
24140 0.0
24141 0.0
24142 0.0
24143 0.0
24144 0.0
24145 0.0
24146 0.0
24147 0.0
24148 0.0
24149 0.0
24150 0.0
24151 0.0
24152 0.27276999999999996
24153 0.0
24154 0.27276999999999996
24155 0.0
24156 0.0
24157 0.0
24158 0.0
24159 0.0
24160 0.0
24161 0.27276999999999996
24162 0.0
24163 0.0
24164 0.0
24165 0.0
24166 0.0
24167 0.27276999999999996
24168 0.0
24169 0.27276999999999996
24170 0.0
24171 0.0
24172 0.27276999999999996
24173 0.0
24174 0.0
24175 0.0
24176 0.27276999999999996
24177 0.0
24178 0.27276999999999996
24179 0.0
24180 0.0
24181 0.27276999999999996
24182 0.0
24183 0.0
24184 0.0
24185 0.0
24186 0.0
24187 0.0
24188 0.0
24189 0.0
24190 0.0
24191 0.0
24192 0.0
24193 0.27276999999999996
24194 0.0
24195 0.0
24196 0.0
24197 0.0
24198 0.0
24199 0.0
24200 0.0
24201 0.0
24202 0.0
24203 0.0
24204 0.0
24205 0.0
24206 0.0
24207 0.0
24208 0.0
24209 0.0
24210 0.81831
24211 0.0
24212 0.0
24213 0.0
24214 0.0
24215 0.27276999999999996
24216 0.0
24217 0.0
24218 0.0
24219 0.0
24220 0.0
24221 0.27276999999999996
24222 0.0
24223 0.27276999999999996
24224 0.0
24225 0.0
24226 0.0
24227 0.0
24228 0.0
24229 0.0
24230 0.0
24231 0.0
24232 0.0
24233 0.0
24234 0.27276999999999996
24235 0.0
24236 0.27276999999999996
24237 0.0
24238 0.27276999999999996
24239 0.0
24240 0.5455399999999999
24241 0.27276999999999996
24242 0.0
24243 0.0
24244 0.0
24245 0.27276999999999996
24246 0.27276999999999996
24247 0.5455399999999999
24248 0.0
24249 0.0
24250 0.27276999999999996
24251 0.27276999999999996
24252 0.0
24253 0.0
24254 0.0
24255 0.27276999999999996
24256 0.0
24257 0.0
24258 0.0
24259 0.0
24260 0.0
24261 0.0
24262 0.0
24263 0.0
24264 0.27276999999999996
24265 0.0
24266 0.0
24267 0.5455399999999999
24268 0.0
24269 0.0
24270 0.0
24271 0.0
24272 0.0
24273 0.0
24274 0.0
24275 0.0
24276 0.0
24277 0.0
24278 0.27276999999999996
24279 0.0
24280 0.27276999999999996
24281 0.0
24282 0.0
24283 0.0
24284 0.0
24285 0.27276999999999996
24286 0.0
24287 0.27276999999999996
24288 0.0
24289 0.27276999999999996
24290 0.0
24291 0.0
24292 0.0
24293 0.0
24294 0.0
24295 0.27276999999999996
24296 0.5455399999999999
24297 0.0
24298 0.0
24299 0.0
24300 0.0
24301 0.0
24302 0.0
24303 0.0
24304 0.0
24305 0.0
24306 0.0
24307 0.0
24308 0.27276999999999996
24309 0.0
24310 0.27276999999999996
24311 0.0
24312 0.0
24313 0.0
24314 0.0
24315 0.27276999999999996
24316 0.0
24317 0.0
24318 0.0
24319 0.0
24320 0.27276999999999996
24321 0.0
24322 0.27276999999999996
24323 0.0
24324 0.0
24325 0.0
24326 0.27276999999999996
24327 0.0
24328 0.0
24329 0.0
24330 0.0
24331 0.0
24332 0.0
24333 0.0
24334 0.0
24335 0.0
24336 0.0
24337 0.0
24338 0.0
24339 0.0
24340 0.0
24341 0.0
24342 0.0
24343 0.0
24344 0.0
24345 0.0
24346 0.0
24347 0.0
24348 0.0
24349 0.0
24350 0.27276999999999996
24351 0.0
24352 0.0
24353 0.0
24354 0.0
24355 0.0
24356 0.0
24357 0.0
24358 0.0
24359 0.0
24360 0.0
24361 0.0
24362 0.0
24363 0.0
24364 0.0
24365 0.27276999999999996
24366 0.0
24367 0.0
24368 0.0
24369 0.0
24370 0.0
24371 0.0
24372 0.27276999999999996
24373 0.0
24374 0.27276999999999996
24375 0.0
24376 0.0
24377 0.0
24378 0.0
24379 0.0
24380 0.0
24381 0.0
24382 0.0
24383 0.81831
24384 0.27276999999999996
24385 0.27276999999999996
24386 0.0
24387 0.0
24388 0.0
24389 0.0
24390 0.27276999999999996
24391 0.0
24392 0.0
24393 0.0
24394 0.0
24395 0.0
24396 0.0
24397 0.0
24398 0.0
24399 0.0
24400 0.0
24401 0.0
24402 0.0
24403 0.0
24404 0.0
24405 0.5455399999999999
24406 0.0
24407 0.0
24408 0.0
24409 0.0
24410 0.0
24411 0.0
24412 0.0
24413 0.0
24414 0.0
24415 0.0
24416 0.0
24417 0.0
24418 0.0
24419 0.0
24420 0.0
24421 0.0
24422 0.0
24423 0.0
24424 0.0
24425 0.0
24426 0.0
24427 0.0
24428 0.0
24429 0.0
24430 0.0
24431 0.0
24432 0.0
24433 0.0
24434 0.0
24435 0.27276999999999996
24436 0.27276999999999996
24437 0.27276999999999996
24438 0.0
24439 0.0
24440 0.0
24441 0.27276999999999996
24442 0.0
24443 0.0
24444 0.0
24445 0.0
24446 0.27276999999999996
24447 0.0
24448 0.81831
24449 0.0
24450 0.0
24451 0.0
24452 0.0
24453 0.0
24454 0.0
24455 0.0
24456 0.0
24457 0.0
24458 0.0
24459 0.0
24460 0.0
24461 0.0
24462 0.0
24463 0.0
24464 0.0
24465 0.0
24466 0.0
24467 0.27276999999999996
24468 0.5455399999999999
24469 0.0
24470 0.0
24471 0.0
24472 0.0
24473 0.0
24474 0.0
24475 0.5455399999999999
24476 0.0
24477 0.5455399999999999
24478 0.0
24479 0.0
24480 0.0
24481 0.0
24482 0.0
24483 0.0
24484 0.0
24485 0.0
24486 0.0
24487 0.5455399999999999
24488 0.0
24489 0.27276999999999996
24490 0.27276999999999996
24491 0.0
24492 0.0
24493 0.0
24494 0.0
24495 0.0
24496 0.0
24497 0.0
24498 0.0
24499 0.27276999999999996
24500 0.27276999999999996
24501 0.0
24502 0.0
24503 0.0
24504 0.0
24505 0.0
24506 0.0
24507 0.0
24508 0.0
24509 0.0
24510 0.0
24511 0.0
24512 0.0
24513 0.0
24514 0.0
24515 0.0
24516 0.0
24517 0.0
24518 0.0
24519 0.0
24520 0.0
24521 0.0
24522 0.27276999999999996
24523 0.0
24524 0.0
24525 0.0
24526 0.0
24527 0.0
24528 0.0
24529 0.0
24530 0.0
24531 0.27276999999999996
24532 0.0
24533 0.0
24534 0.0
24535 0.0
24536 0.27276999999999996
24537 0.27276999999999996
24538 0.0
24539 0.0
24540 0.0
24541 0.0
24542 0.0
24543 0.0
24544 0.0
24545 0.0
24546 0.0
24547 0.0
24548 0.0
24549 0.0
24550 0.0
24551 0.0
24552 0.0
24553 0.0
24554 0.0
24555 0.0
24556 0.0
24557 0.0
24558 0.0
24559 0.0
24560 0.0
24561 0.0
24562 0.0
24563 0.0
24564 0.0
24565 0.0
24566 0.0
24567 0.0
24568 0.5455399999999999
24569 0.27276999999999996
24570 0.0
24571 0.0
24572 0.0
24573 0.0
24574 0.0
24575 0.0
24576 0.0
24577 0.0
24578 0.0
24579 0.27276999999999996
24580 0.0
24581 0.0
24582 0.27276999999999996
24583 0.0
24584 0.0
24585 0.0
24586 0.0
24587 0.0
24588 0.27276999999999996
24589 0.0
24590 0.27276999999999996
24591 0.0
24592 0.0
24593 0.0
24594 0.0
24595 0.0
24596 0.0
24597 0.0
24598 0.0
24599 0.0
24600 0.0
24601 0.0
24602 0.0
24603 0.27276999999999996
24604 0.0
24605 0.0
24606 0.5455399999999999
24607 0.0
24608 0.0
24609 0.0
24610 0.0
24611 0.0
24612 0.0
24613 0.0
24614 0.0
24615 0.27276999999999996
24616 0.0
24617 0.0
24618 0.0
24619 0.0
24620 0.0
24621 0.27276999999999996
24622 0.0
24623 0.27276999999999996
24624 0.27276999999999996
24625 0.0
24626 0.0
24627 0.0
24628 0.0
24629 0.0
24630 0.0
24631 0.0
24632 0.0
24633 0.0
24634 0.0
24635 0.0
24636 0.0
24637 0.0
24638 0.0
24639 0.0
24640 0.0
24641 0.0
24642 0.0
24643 0.0
24644 0.0
24645 0.0
24646 0.0
24647 0.0
24648 0.0
24649 0.0
24650 0.0
24651 0.27276999999999996
24652 0.0
24653 0.0
24654 0.0
24655 0.0
24656 0.27276999999999996
24657 0.0
24658 0.0
24659 0.0
24660 0.0
24661 0.0
24662 0.0
24663 0.5455399999999999
24664 0.0
24665 0.0
24666 0.0
24667 0.0
24668 0.0
24669 0.0
24670 0.0
24671 0.0
24672 0.0
24673 0.0
24674 0.0
24675 0.0
24676 0.0
24677 0.0
24678 0.0
24679 0.0
24680 0.0
24681 0.5455399999999999
24682 0.0
24683 0.0
24684 0.0
24685 0.27276999999999996
24686 0.0
24687 0.27276999999999996
24688 0.0
24689 0.0
24690 0.0
24691 0.0
24692 0.0
24693 0.0
24694 0.0
24695 0.0
24696 0.0
24697 0.27276999999999996
24698 0.0
24699 0.0
24700 0.0
24701 0.0
24702 0.27276999999999996
24703 0.0
24704 0.0
24705 0.0
24706 0.0
24707 0.0
24708 0.27276999999999996
24709 0.0
24710 0.0
24711 0.0
24712 0.27276999999999996
24713 0.5455399999999999
24714 0.0
24715 0.0
24716 0.0
24717 0.0
24718 0.0
24719 0.0
24720 0.0
24721 0.0
24722 0.0
24723 0.0
24724 0.0
24725 0.0
24726 0.0
24727 0.0
24728 0.0
24729 0.0
24730 0.0
24731 0.0
24732 0.0
24733 0.0
24734 0.0
24735 0.0
24736 0.0
24737 0.0
24738 0.0
24739 0.0
24740 0.0
24741 0.0
24742 0.0
24743 0.0
24744 0.0
24745 0.0
24746 0.27276999999999996
24747 0.0
24748 0.0
24749 0.0
24750 0.27276999999999996
24751 0.0
24752 0.0
24753 0.0
24754 0.0
24755 0.0
24756 0.0
24757 0.0
24758 0.0
24759 0.5455399999999999
24760 0.0
24761 0.0
24762 0.0
24763 0.0
24764 0.0
24765 0.0
24766 0.0
24767 0.0
24768 0.0
24769 0.0
24770 0.0
24771 0.0
24772 0.0
24773 0.0
24774 0.0
24775 0.0
24776 0.0
24777 0.0
24778 0.0
24779 0.27276999999999996
24780 0.0
24781 0.0
24782 0.0
24783 0.27276999999999996
24784 0.0
24785 0.0
24786 0.0
24787 0.0
24788 0.0
24789 0.0
24790 0.0
24791 0.0
24792 0.27276999999999996
24793 0.0
24794 0.0
24795 0.0
24796 0.5455399999999999
24797 0.0
24798 0.0
24799 0.0
24800 0.0
24801 0.0
24802 0.0
24803 0.0
24804 0.0
24805 0.0
24806 0.27276999999999996
24807 0.0
24808 0.0
24809 0.0
24810 0.0
24811 0.0
24812 0.5455399999999999
24813 0.0
24814 0.0
24815 0.0
24816 0.0
24817 0.0
24818 0.0
24819 0.0
24820 0.0
24821 0.0
24822 0.0
24823 0.0
24824 0.0
24825 0.0
24826 0.27276999999999996
24827 0.0
24828 0.0
24829 0.0
24830 0.0
24831 0.0
24832 0.0
24833 0.0
24834 0.0
24835 0.0
24836 0.0
24837 0.0
24838 0.0
24839 0.0
24840 0.0
24841 0.0
24842 0.0
24843 0.0
24844 0.0
24845 0.27276999999999996
24846 0.27276999999999996
24847 0.0
24848 0.0
24849 0.0
24850 0.0
24851 0.0
24852 0.0
24853 0.0
24854 0.0
24855 0.0
24856 0.0
24857 0.0
24858 0.0
24859 0.0
24860 0.0
24861 0.0
24862 0.0
24863 0.0
24864 0.0
24865 0.0
24866 0.0
24867 0.0
24868 0.0
24869 0.0
24870 0.0
24871 0.0
24872 0.0
24873 0.0
24874 0.0
24875 0.0
24876 0.27276999999999996
24877 0.0
24878 0.0
24879 0.0
24880 0.0
24881 0.0
24882 0.0
24883 0.0
24884 0.0
24885 0.0
24886 0.0
24887 0.0
24888 0.0
24889 0.0
24890 0.0
24891 0.0
24892 0.0
24893 0.0
24894 0.0
24895 0.0
24896 0.0
24897 0.0
24898 0.0
24899 0.0
24900 0.0
24901 0.27276999999999996
24902 0.0
24903 0.0
24904 0.0
24905 0.0
24906 0.0
24907 0.0
24908 0.0
24909 0.0
24910 0.0
24911 0.27276999999999996
24912 0.0
24913 0.0
24914 0.0
24915 0.0
24916 0.0
24917 0.0
24918 0.0
24919 0.0
24920 0.0
24921 0.0
24922 0.0
24923 0.27276999999999996
24924 0.0
24925 0.0
24926 0.0
24927 0.0
24928 0.0
24929 0.0
24930 0.27276999999999996
24931 0.27276999999999996
24932 0.0
24933 0.0
24934 0.0
24935 0.0
24936 0.0
24937 0.0
24938 0.0
24939 0.0
24940 0.0
24941 0.0
24942 0.0
24943 0.0
24944 0.0
24945 0.0
24946 0.0
24947 0.0
24948 0.0
24949 0.0
24950 0.0
24951 0.0
24952 0.27276999999999996
24953 0.0
24954 0.0
24955 0.0
24956 0.0
24957 0.0
24958 0.0
24959 0.0
24960 0.27276999999999996
24961 0.0
24962 0.0
24963 0.0
24964 0.0
24965 0.0
24966 0.0
24967 0.0
24968 0.0
24969 0.5455399999999999
24970 0.0
24971 0.0
24972 0.0
24973 0.27276999999999996
24974 0.0
24975 0.0
24976 0.0
24977 0.0
24978 0.0
24979 0.0
24980 0.0
24981 0.0
24982 0.0
24983 0.0
24984 0.0
24985 0.0
24986 0.0
24987 0.0
24988 0.0
24989 0.0
24990 0.0
24991 0.0
24992 0.0
24993 0.0
24994 0.27276999999999996
24995 0.0
24996 0.0
24997 0.0
24998 0.0
24999 0.27276999999999996
25000 0.0
25001 0.0
25002 0.0
25003 0.0
25004 0.0
25005 0.0
25006 0.0
25007 0.0
25008 0.0
25009 0.0
25010 0.0
25011 0.0
25012 0.0
25013 0.0
25014 0.27276999999999996
25015 0.0
25016 0.0
25017 0.0
25018 0.5455399999999999
25019 0.0
25020 0.27276999999999996
25021 0.0
25022 0.0
25023 0.0
25024 0.0
25025 0.0
25026 0.0
25027 0.0
25028 0.27276999999999996
25029 0.0
25030 0.27276999999999996
25031 0.0
25032 0.0
25033 0.0
25034 0.0
25035 0.0
25036 0.0
25037 0.0
25038 0.0
25039 0.0
25040 0.0
25041 0.0
25042 0.0
25043 0.0
25044 0.0
25045 0.0
25046 0.0
25047 0.27276999999999996
25048 0.0
25049 0.27276999999999996
25050 0.27276999999999996
25051 0.0
25052 0.0
25053 0.0
25054 0.0
25055 0.0
25056 0.0
25057 0.0
25058 0.0
25059 0.0
25060 0.0
25061 0.0
25062 0.0
25063 0.0
25064 0.27276999999999996
25065 0.0
25066 0.0
25067 0.27276999999999996
25068 0.0
25069 0.0
25070 0.0
25071 0.0
25072 0.0
25073 0.0
25074 0.0
25075 0.0
25076 0.0
25077 0.5455399999999999
25078 0.0
25079 0.0
25080 0.0
25081 0.0
25082 0.0
25083 0.0
25084 0.0
25085 0.27276999999999996
25086 0.0
25087 0.27276999999999996
25088 0.0
25089 0.0
25090 0.0
25091 0.0
25092 0.0
25093 0.27276999999999996
25094 0.0
25095 0.0
25096 0.0
25097 0.0
25098 0.0
25099 0.0
25100 0.0
25101 0.0
25102 0.0
25103 0.0
25104 0.0
25105 0.27276999999999996
25106 0.0
25107 0.0
25108 0.0
25109 0.0
25110 0.0
25111 0.0
25112 0.27276999999999996
25113 0.0
25114 0.0
25115 0.0
25116 0.0
25117 0.0
25118 0.0
25119 0.0
25120 0.0
25121 0.0
25122 0.0
25123 0.0
25124 0.0
25125 0.0
25126 0.0
25127 0.0
25128 0.0
25129 0.0
25130 0.0
25131 0.0
25132 0.0
25133 0.0
25134 0.0
25135 0.27276999999999996
25136 0.0
25137 0.0
25138 0.0
25139 0.0
25140 0.0
25141 0.27276999999999996
25142 0.0
25143 0.0
25144 0.0
25145 0.0
25146 0.0
25147 0.0
25148 0.5455399999999999
25149 0.0
25150 0.0
25151 0.27276999999999996
25152 0.0
25153 0.0
25154 0.0
25155 0.0
25156 0.0
25157 0.0
25158 0.0
25159 0.27276999999999996
25160 0.0
25161 0.0
25162 0.27276999999999996
25163 0.0
25164 0.0
25165 0.0
25166 0.0
25167 0.0
25168 0.0
25169 0.0
25170 0.0
25171 0.0
25172 0.0
25173 0.0
25174 0.0
25175 0.0
25176 0.0
25177 0.0
25178 0.0
25179 0.0
25180 0.0
25181 0.0
25182 0.0
25183 0.0
25184 0.0
25185 0.0
25186 0.0
25187 0.0
25188 0.0
25189 0.0
25190 0.0
25191 0.0
25192 0.0
25193 0.0
25194 0.0
25195 0.0
25196 0.0
25197 0.0
25198 0.0
25199 0.0
25200 0.0
25201 0.0
25202 0.0
25203 0.0
25204 0.0
25205 0.0
25206 0.27276999999999996
25207 0.0
25208 0.0
25209 0.0
25210 0.0
25211 0.0
25212 0.0
25213 0.0
25214 0.0
25215 0.0
25216 0.0
25217 0.0
25218 0.0
25219 0.0
25220 0.0
25221 0.0
25222 0.0
25223 0.0
25224 0.0
25225 0.0
25226 0.0
25227 0.0
25228 0.0
25229 0.0
25230 0.0
25231 0.0
25232 0.0
25233 0.5455399999999999
25234 0.0
25235 0.0
25236 0.0
25237 0.0
25238 0.0
25239 0.27276999999999996
25240 0.0
25241 0.0
25242 0.0
25243 0.0
25244 0.0
25245 0.0
25246 0.0
25247 0.0
25248 0.27276999999999996
25249 0.27276999999999996
25250 0.0
25251 0.0
25252 0.0
25253 0.0
25254 0.0
25255 0.0
25256 0.27276999999999996
25257 0.0
25258 0.27276999999999996
25259 0.0
25260 0.27276999999999996
25261 0.0
25262 0.0
25263 0.81831
25264 0.0
25265 0.0
25266 0.0
25267 0.0
25268 0.0
25269 0.0
25270 0.0
25271 0.0
25272 0.27276999999999996
25273 0.0
25274 0.0
25275 0.0
25276 0.0
25277 0.0
25278 0.0
25279 0.0
25280 0.0
25281 0.0
25282 0.0
25283 0.0
25284 0.27276999999999996
25285 0.0
25286 0.0
25287 0.0
25288 0.0
25289 0.0
25290 0.0
25291 0.0
25292 0.0
25293 0.0
25294 0.0
25295 0.0
25296 0.0
25297 0.0
25298 0.0
25299 0.0
25300 0.0
25301 0.0
25302 0.0
25303 0.0
25304 0.0
25305 0.0
25306 0.0
25307 0.27276999999999996
25308 0.0
25309 0.0
25310 0.5455399999999999
25311 0.0
25312 0.0
25313 0.0
25314 0.27276999999999996
25315 0.0
25316 0.0
25317 0.0
25318 0.0
25319 0.0
25320 0.0
25321 0.0
25322 0.0
25323 0.0
25324 0.0
25325 0.0
25326 0.0
25327 0.0
25328 0.0
25329 0.0
25330 0.0
25331 0.27276999999999996
25332 0.0
25333 0.0
25334 0.0
25335 0.5455399999999999
25336 0.0
25337 0.0
25338 0.0
25339 0.0
25340 0.0
25341 0.0
25342 0.0
25343 0.0
25344 0.0
25345 0.0
25346 0.0
25347 0.0
25348 0.0
25349 0.0
25350 0.0
25351 0.0
25352 0.0
25353 0.0
25354 0.0
25355 0.0
25356 0.0
25357 0.0
25358 0.0
25359 0.0
25360 0.0
25361 0.27276999999999996
25362 0.0
25363 0.0
25364 0.0
25365 0.5455399999999999
25366 0.0
25367 0.0
25368 0.0
25369 0.0
25370 0.0
25371 0.0
25372 0.0
25373 0.0
25374 0.27276999999999996
25375 0.0
25376 0.0
25377 0.0
25378 0.0
25379 0.0
25380 0.0
25381 0.0
25382 0.27276999999999996
25383 0.27276999999999996
25384 0.0
25385 0.0
25386 0.5455399999999999
25387 0.0
25388 0.0
25389 0.0
25390 0.0
25391 0.0
25392 0.0
25393 0.27276999999999996
25394 0.0
25395 0.0
25396 0.0
25397 0.27276999999999996
25398 0.0
25399 0.0
25400 0.0
25401 0.0
25402 0.0
25403 0.0
25404 0.0
25405 0.0
25406 0.0
25407 0.0
25408 0.0
25409 0.0
25410 0.0
25411 0.27276999999999996
25412 0.0
25413 0.0
25414 0.0
25415 0.0
25416 0.0
25417 0.0
25418 0.0
25419 0.0
25420 0.0
25421 0.5455399999999999
25422 0.27276999999999996
25423 0.0
25424 0.0
25425 0.0
25426 0.0
25427 0.0
25428 0.0
25429 0.27276999999999996
25430 0.0
25431 0.27276999999999996
25432 0.0
25433 0.0
25434 0.0
25435 0.0
25436 0.0
25437 0.0
25438 0.0
25439 0.0
25440 0.0
25441 0.0
25442 0.0
25443 0.0
25444 0.27276999999999996
25445 0.0
25446 0.0
25447 0.0
25448 0.0
25449 0.0
25450 0.0
25451 0.0
25452 0.0
25453 0.27276999999999996
25454 0.0
25455 0.0
25456 0.0
25457 0.0
25458 0.0
25459 0.0
25460 0.0
25461 0.0
25462 0.27276999999999996
25463 0.0
25464 0.0
25465 0.0
25466 0.0
25467 0.0
25468 0.0
25469 0.0
25470 0.0
25471 0.0
25472 0.0
25473 0.0
25474 0.0
25475 0.0
25476 0.0
25477 0.0
25478 0.0
25479 0.0
25480 0.0
25481 0.0
25482 0.5455399999999999
25483 0.0
25484 0.27276999999999996
25485 0.0
25486 0.0
25487 0.0
25488 0.0
25489 0.0
25490 0.0
25491 0.0
25492 0.0
25493 0.0
25494 0.0
25495 0.27276999999999996
25496 0.0
25497 0.0
25498 0.0
25499 0.0
25500 0.0
25501 0.0
25502 0.0
25503 0.0
25504 0.0
25505 0.0
25506 0.0
25507 0.27276999999999996
25508 0.0
25509 0.0
25510 0.0
25511 0.27276999999999996
25512 0.0
25513 0.0
25514 0.0
25515 0.0
25516 0.0
25517 0.0
25518 0.0
25519 0.0
25520 0.0
25521 0.0
25522 0.0
25523 0.0
25524 0.0
25525 0.0
25526 0.0
25527 0.0
25528 0.0
25529 0.0
25530 0.27276999999999996
25531 0.27276999999999996
25532 0.0
25533 0.0
25534 0.0
25535 0.0
25536 0.0
25537 0.0
25538 0.27276999999999996
25539 0.0
25540 0.0
25541 0.0
25542 0.0
25543 0.0
25544 0.0
25545 0.0
25546 0.27276999999999996
25547 0.27276999999999996
25548 0.0
25549 0.0
25550 0.0
25551 0.0
25552 0.0
25553 0.0
25554 0.0
25555 0.0
25556 0.0
25557 0.0
25558 0.0
25559 0.0
25560 0.5455399999999999
25561 0.0
25562 0.0
25563 0.0
25564 0.5455399999999999
25565 0.0
25566 0.0
25567 0.0
25568 0.0
25569 0.0
25570 0.0
25571 0.0
25572 0.0
25573 0.0
25574 0.0
25575 0.27276999999999996
25576 0.0
25577 0.0
25578 0.0
25579 0.27276999999999996
25580 0.0
25581 0.0
25582 0.0
25583 0.0
25584 0.27276999999999996
25585 0.0
25586 0.0
25587 0.0
25588 0.0
25589 0.0
25590 0.27276999999999996
25591 0.0
25592 0.0
25593 0.0
25594 0.0
25595 0.0
25596 0.0
25597 0.0
25598 0.0
25599 0.0
25600 0.0
25601 0.0
25602 0.0
25603 0.0
25604 0.0
25605 0.0
25606 0.0
25607 0.0
25608 0.0
25609 0.0
25610 0.27276999999999996
25611 0.0
25612 0.0
25613 0.0
25614 0.0
25615 0.0
25616 0.0
25617 0.0
25618 0.27276999999999996
25619 0.0
25620 0.0
25621 0.0
25622 0.0
25623 0.0
25624 0.27276999999999996
25625 0.0
25626 0.0
25627 0.0
25628 0.0
25629 0.0
25630 0.0
25631 0.0
25632 0.27276999999999996
25633 0.0
25634 0.0
25635 0.0
25636 0.0
25637 0.0
25638 0.0
25639 0.0
25640 0.0
25641 0.0
25642 0.0
25643 0.0
25644 0.27276999999999996
25645 0.0
25646 0.0
25647 0.27276999999999996
25648 0.0
25649 0.0
25650 0.0
25651 0.0
25652 0.0
25653 0.0
25654 0.0
25655 0.0
25656 0.27276999999999996
25657 0.0
25658 0.0
25659 0.0
25660 0.0
25661 0.0
25662 0.27276999999999996
25663 0.0
25664 0.0
25665 0.27276999999999996
25666 0.0
25667 0.0
25668 0.0
25669 0.0
25670 0.27276999999999996
25671 0.0
25672 0.0
25673 0.0
25674 0.0
25675 0.0
25676 0.27276999999999996
25677 0.0
25678 0.0
25679 0.0
25680 0.0
25681 0.0
25682 0.0
25683 0.0
25684 0.27276999999999996
25685 0.0
25686 0.0
25687 0.27276999999999996
25688 0.0
25689 0.0
25690 0.0
25691 0.0
25692 0.0
25693 0.5455399999999999
25694 0.0
25695 0.0
25696 0.0
25697 0.27276999999999996
25698 0.0
25699 0.27276999999999996
25700 0.0
25701 0.27276999999999996
25702 0.0
25703 0.0
25704 0.0
25705 0.0
25706 0.0
25707 0.0
25708 0.0
25709 0.0
25710 0.0
25711 0.0
25712 0.0
25713 0.0
25714 0.0
25715 0.0
25716 0.0
25717 0.0
25718 0.27276999999999996
25719 0.0
25720 0.0
25721 0.0
25722 0.27276999999999996
25723 0.0
25724 0.0
25725 0.0
25726 0.5455399999999999
25727 0.0
25728 0.0
25729 0.0
25730 0.0
25731 0.0
25732 0.0
25733 0.0
25734 0.27276999999999996
25735 0.0
25736 0.0
25737 0.0
25738 0.0
25739 0.0
25740 0.0
25741 0.0
25742 0.27276999999999996
25743 0.0
25744 0.0
25745 0.0
25746 0.0
25747 0.0
25748 0.0
25749 0.0
25750 0.0
25751 0.0
25752 0.27276999999999996
25753 0.0
25754 0.0
25755 0.27276999999999996
25756 0.27276999999999996
25757 0.27276999999999996
25758 0.0
25759 0.0
25760 0.0
25761 0.0
25762 0.0
25763 0.0
25764 0.0
25765 0.0
25766 0.0
25767 0.0
25768 0.0
25769 0.0
25770 0.0
25771 0.0
25772 0.0
25773 0.27276999999999996
25774 0.0
25775 0.0
25776 0.0
25777 0.0
25778 0.0
25779 0.0
25780 0.0
25781 0.0
25782 0.0
25783 0.0
25784 0.0
25785 0.0
25786 0.0
25787 0.0
25788 0.27276999999999996
25789 0.0
25790 0.0
25791 0.0
25792 0.0
25793 0.0
25794 0.27276999999999996
25795 0.0
25796 0.0
25797 0.0
25798 0.0
25799 0.0
25800 0.0
25801 0.0
25802 0.0
25803 0.0
25804 0.0
25805 0.27276999999999996
25806 0.0
25807 0.0
25808 0.0
25809 0.27276999999999996
25810 0.0
25811 0.0
25812 0.0
25813 0.0
25814 0.0
25815 0.0
25816 0.27276999999999996
25817 0.0
25818 0.0
25819 0.0
25820 0.0
25821 0.0
25822 0.0
25823 0.0
25824 0.0
25825 0.0
25826 0.0
25827 0.0
25828 0.0
25829 0.0
25830 0.27276999999999996
25831 0.0
25832 0.0
25833 0.27276999999999996
25834 0.27276999999999996
25835 0.0
25836 0.0
25837 0.0
25838 0.0
25839 0.0
25840 0.27276999999999996
25841 0.0
25842 0.27276999999999996
25843 0.0
25844 0.0
25845 0.27276999999999996
25846 0.0
25847 0.0
25848 0.0
25849 0.0
25850 0.0
25851 0.0
25852 0.0
25853 0.0
25854 0.0
25855 0.0
25856 0.0
25857 0.0
25858 0.0
25859 0.0
25860 0.27276999999999996
25861 0.0
25862 0.0
25863 0.0
25864 0.0
25865 0.0
25866 0.0
25867 0.27276999999999996
25868 0.0
25869 0.0
25870 0.0
25871 0.0
25872 0.0
25873 0.0
25874 0.0
25875 0.0
25876 0.0
25877 0.0
25878 0.0
25879 0.0
25880 0.0
25881 0.0
25882 0.0
25883 0.0
25884 0.0
25885 0.0
25886 0.0
25887 0.0
25888 0.0
25889 0.0
25890 0.27276999999999996
25891 0.0
25892 0.0
25893 0.0
25894 0.0
25895 0.0
25896 0.0
25897 0.0
25898 0.0
25899 0.0
25900 0.27276999999999996
25901 0.0
25902 0.0
25903 0.0
25904 0.27276999999999996
25905 0.0
25906 0.0
25907 0.0
25908 0.0
25909 0.0
25910 0.0
25911 0.0
25912 0.0
25913 0.0
25914 0.0
25915 0.27276999999999996
25916 0.0
25917 0.27276999999999996
25918 0.0
25919 0.0
25920 0.0
25921 0.0
25922 0.0
25923 0.0
25924 0.0
25925 0.27276999999999996
25926 0.0
25927 0.0
25928 0.0
25929 0.0
25930 0.0
25931 0.0
25932 0.0
25933 0.0
25934 0.0
25935 0.0
25936 0.5455399999999999
25937 0.0
25938 0.0
25939 0.0
25940 0.0
25941 0.0
25942 0.0
25943 0.0
25944 0.0
25945 0.0
25946 0.0
25947 0.0
25948 0.27276999999999996
25949 0.0
25950 0.0
25951 0.0
25952 0.0
25953 0.0
25954 0.0
25955 0.0
25956 0.0
25957 0.5455399999999999
25958 0.27276999999999996
25959 0.0
25960 0.27276999999999996
25961 0.5455399999999999
25962 0.0
25963 0.0
25964 0.27276999999999996
25965 0.0
25966 0.27276999999999996
25967 0.0
25968 0.0
25969 0.0
25970 0.0
25971 0.0
25972 0.0
25973 0.0
25974 0.27276999999999996
25975 0.0
25976 0.0
25977 0.0
25978 0.0
25979 0.0
25980 0.0
25981 0.0
25982 0.0
25983 0.0
25984 0.0
25985 0.0
25986 0.0
25987 0.0
25988 0.0
25989 0.0
25990 0.0
25991 0.0
25992 0.0
25993 0.0
25994 0.0
25995 0.0
25996 0.0
25997 0.0
25998 0.0
25999 0.0
26000 0.0
26001 0.27276999999999996
26002 0.0
26003 0.0
26004 0.27276999999999996
26005 0.0
26006 0.0
26007 0.0
26008 0.0
26009 0.0
26010 0.0
26011 0.0
26012 0.0
26013 0.0
26014 0.0
26015 0.0
26016 0.0
26017 0.0
26018 0.0
26019 0.0
26020 0.0
26021 0.0
26022 0.0
26023 0.0
26024 0.0
26025 0.0
26026 0.0
26027 0.0
26028 0.0
26029 0.0
26030 0.0
26031 0.0
26032 0.0
26033 0.0
26034 0.0
26035 0.0
26036 0.0
26037 0.0
26038 0.0
26039 0.0
26040 0.0
26041 0.0
26042 0.0
26043 0.0
26044 0.0
26045 0.0
26046 0.27276999999999996
26047 0.0
26048 0.0
26049 0.0
26050 0.0
26051 0.5455399999999999
26052 0.27276999999999996
26053 0.0
26054 0.0
26055 0.0
26056 0.0
26057 0.5455399999999999
26058 0.0
26059 0.0
26060 0.0
26061 0.0
26062 0.0
26063 0.0
26064 0.0
26065 0.0
26066 0.0
26067 0.0
26068 0.0
26069 0.0
26070 0.27276999999999996
26071 0.0
26072 0.5455399999999999
26073 0.0
26074 0.27276999999999996
26075 0.27276999999999996
26076 0.0
26077 0.0
26078 0.0
26079 0.0
26080 0.0
26081 0.0
26082 0.0
26083 0.5455399999999999
26084 0.0
26085 0.0
26086 0.0
26087 0.27276999999999996
26088 0.0
26089 0.0
26090 0.0
26091 0.0
26092 0.27276999999999996
26093 0.0
26094 0.0
26095 0.0
26096 0.0
26097 0.0
26098 0.0
26099 0.0
26100 0.27276999999999996
26101 0.0
26102 0.0
26103 0.0
26104 0.0
26105 0.0
26106 0.0
26107 0.0
26108 0.0
26109 0.27276999999999996
26110 0.0
26111 0.0
26112 0.0
26113 0.0
26114 0.0
26115 0.0
26116 0.0
26117 0.0
26118 0.0
26119 0.0
26120 0.0
26121 0.0
26122 0.0
26123 0.0
26124 0.0
26125 0.0
26126 0.27276999999999996
26127 0.0
26128 0.0
26129 0.0
26130 0.0
26131 0.0
26132 0.0
26133 0.0
26134 0.27276999999999996
26135 0.0
26136 0.0
26137 0.0
26138 0.0
26139 0.0
26140 0.0
26141 0.0
26142 0.27276999999999996
26143 0.0
26144 0.0
26145 0.0
26146 0.0
26147 0.0
26148 0.0
26149 0.0
26150 0.27276999999999996
26151 0.0
26152 0.0
26153 0.27276999999999996
26154 0.0
26155 0.27276999999999996
26156 0.27276999999999996
26157 0.0
26158 0.0
26159 0.0
26160 0.0
26161 0.0
26162 0.27276999999999996
26163 0.0
26164 0.27276999999999996
26165 0.0
26166 0.0
26167 0.0
26168 0.0
26169 0.0
26170 0.0
26171 0.0
26172 0.0
26173 0.0
26174 0.0
26175 0.0
26176 0.0
26177 0.0
26178 0.0
26179 0.0
26180 0.0
26181 0.0
26182 0.0
26183 0.0
26184 0.0
26185 0.27276999999999996
26186 0.0
26187 0.0
26188 0.0
26189 0.0
26190 0.0
26191 0.0
26192 0.0
26193 0.0
26194 0.0
26195 0.0
26196 0.0
26197 0.0
26198 0.0
26199 0.0
26200 0.0
26201 0.0
26202 0.0
26203 0.0
26204 0.27276999999999996
26205 0.0
26206 0.0
26207 0.0
26208 0.0
26209 0.27276999999999996
26210 0.0
26211 0.0
26212 0.0
26213 0.0
26214 0.0
26215 0.0
26216 0.0
26217 0.0
26218 0.0
26219 0.0
26220 0.0
26221 0.0
26222 0.0
26223 0.27276999999999996
26224 0.0
26225 0.0
26226 0.0
26227 0.27276999999999996
26228 0.0
26229 0.27276999999999996
26230 0.0
26231 0.0
26232 0.0
26233 0.0
26234 0.0
26235 0.0
26236 0.27276999999999996
26237 0.0
26238 0.0
26239 0.0
26240 0.27276999999999996
26241 0.0
26242 0.0
26243 0.27276999999999996
26244 0.0
26245 0.0
26246 0.0
26247 0.27276999999999996
26248 0.0
26249 0.0
26250 0.0
26251 0.0
26252 0.0
26253 0.0
26254 0.0
26255 0.0
26256 0.0
26257 0.0
26258 0.0
26259 0.0
26260 0.27276999999999996
26261 0.0
26262 0.0
26263 0.27276999999999996
26264 0.0
26265 0.0
26266 0.0
26267 0.0
26268 0.0
26269 0.0
26270 0.0
26271 0.0
26272 0.0
26273 0.0
26274 0.0
26275 0.0
26276 0.0
26277 0.0
26278 0.0
26279 0.0
26280 0.0
26281 0.0
26282 0.0
26283 0.0
26284 0.0
26285 0.27276999999999996
26286 0.0
26287 0.0
26288 0.0
26289 0.0
26290 0.0
26291 0.0
26292 0.0
26293 0.0
26294 0.0
26295 0.0
26296 0.27276999999999996
26297 0.0
26298 0.0
26299 0.0
26300 0.27276999999999996
26301 0.0
26302 0.0
26303 0.0
26304 0.0
26305 0.0
26306 0.0
26307 0.0
26308 0.0
26309 0.0
26310 0.0
26311 0.0
26312 0.0
26313 0.0
26314 0.0
26315 0.0
26316 0.0
26317 0.0
26318 0.0
26319 0.27276999999999996
26320 0.0
26321 0.27276999999999996
26322 0.0
26323 0.0
26324 0.0
26325 0.0
26326 0.0
26327 0.0
26328 0.0
26329 0.0
26330 0.0
26331 0.0
26332 0.0
26333 0.0
26334 0.0
26335 0.27276999999999996
26336 0.27276999999999996
26337 0.0
26338 0.0
26339 0.0
26340 0.0
26341 0.0
26342 0.27276999999999996
26343 0.0
26344 0.0
26345 0.0
26346 0.0
26347 0.0
26348 0.0
26349 0.0
26350 0.0
26351 0.0
26352 0.0
26353 0.0
26354 0.0
26355 0.0
26356 0.27276999999999996
26357 0.0
26358 0.0
26359 0.0
26360 0.0
26361 0.0
26362 0.0
26363 0.0
26364 0.27276999999999996
26365 0.0
26366 0.0
26367 0.0
26368 0.0
26369 0.0
26370 0.0
26371 0.0
26372 0.0
26373 0.0
26374 0.0
26375 0.0
26376 0.0
26377 0.0
26378 0.0
26379 0.0
26380 0.0
26381 0.0
26382 0.0
26383 0.0
26384 0.0
26385 0.0
26386 0.0
26387 0.0
26388 0.0
26389 0.0
26390 0.0
26391 0.27276999999999996
26392 0.0
26393 0.27276999999999996
26394 0.0
26395 0.0
26396 0.0
26397 0.0
26398 0.27276999999999996
26399 0.0
26400 0.0
26401 0.0
26402 0.0
26403 0.0
26404 0.0
26405 0.0
26406 0.0
26407 0.0
26408 0.0
26409 0.0
26410 0.0
26411 0.0
26412 0.0
26413 0.0
26414 0.27276999999999996
26415 0.0
26416 0.0
26417 0.0
26418 0.0
26419 0.0
26420 0.0
26421 0.0
26422 0.27276999999999996
26423 0.0
26424 0.0
26425 0.0
26426 0.0
26427 0.0
26428 0.0
26429 0.27276999999999996
26430 0.0
26431 0.27276999999999996
26432 0.0
26433 0.0
26434 0.0
26435 0.0
26436 0.27276999999999996
26437 0.0
26438 0.0
26439 0.0
26440 0.0
26441 0.0
26442 0.0
26443 0.0
26444 0.0
26445 0.27276999999999996
26446 0.0
26447 0.0
26448 0.0
26449 0.0
26450 0.27276999999999996
26451 0.0
26452 0.0
26453 0.0
26454 0.0
26455 0.0
26456 0.0
26457 0.0
26458 0.0
26459 0.0
26460 0.0
26461 0.0
26462 0.0
26463 0.27276999999999996
26464 0.0
26465 0.0
26466 0.0
26467 0.27276999999999996
26468 0.0
26469 0.0
26470 0.0
26471 0.0
26472 0.0
26473 0.0
26474 0.0
26475 0.0
26476 0.0
26477 0.0
26478 0.0
26479 0.0
26480 0.27276999999999996
26481 0.0
26482 0.0
26483 0.0
26484 0.0
26485 0.0
26486 0.0
26487 0.0
26488 0.0
26489 0.27276999999999996
26490 0.0
26491 0.27276999999999996
26492 0.0
26493 0.0
26494 0.0
26495 0.0
26496 0.0
26497 0.0
26498 0.0
26499 0.0
26500 0.0
26501 0.0
26502 0.0
26503 0.0
26504 0.0
26505 0.0
26506 0.0
26507 0.0
26508 0.0
26509 0.0
26510 0.0
26511 0.0
26512 0.0
26513 0.0
26514 0.27276999999999996
26515 0.0
26516 0.0
26517 0.0
26518 0.0
26519 0.0
26520 0.27276999999999996
26521 0.0
26522 0.0
26523 0.0
26524 0.0
26525 0.0
26526 0.0
26527 0.0
26528 0.0
26529 0.0
26530 0.0
26531 0.0
26532 0.0
26533 0.0
26534 0.0
26535 0.0
26536 0.0
26537 0.0
26538 0.0
26539 0.0
26540 0.0
26541 0.0
26542 0.0
26543 0.0
26544 0.0
26545 0.0
26546 0.0
26547 0.0
26548 0.0
26549 0.0
26550 0.0
26551 0.0
26552 0.0
26553 0.0
26554 0.0
26555 0.0
26556 0.0
26557 0.0
26558 0.0
26559 0.0
26560 0.0
26561 0.0
26562 0.0
26563 0.0
26564 0.0
26565 0.0
26566 0.27276999999999996
26567 0.0
26568 0.0
26569 0.0
26570 0.0
26571 0.0
26572 0.0
26573 0.27276999999999996
26574 0.0
26575 0.0
26576 0.0
26577 0.0
26578 0.27276999999999996
26579 0.0
26580 0.0
26581 0.0
26582 0.0
26583 0.0
26584 0.0
26585 0.0
26586 0.0
26587 0.27276999999999996
26588 0.0
26589 0.0
26590 0.0
26591 0.0
26592 0.0
26593 0.0
26594 0.27276999999999996
26595 0.0
26596 0.0
26597 0.0
26598 0.0
26599 0.0
26600 0.0
26601 0.0
26602 0.0
26603 0.0
26604 0.0
26605 0.0
26606 0.0
26607 0.0
26608 0.0
26609 0.0
26610 0.0
26611 0.0
26612 0.0
26613 0.0
26614 0.0
26615 0.27276999999999996
26616 0.0
26617 0.0
26618 0.0
26619 0.0
26620 0.0
26621 0.0
26622 0.0
26623 0.0
26624 0.0
26625 0.0
26626 0.0
26627 0.0
26628 0.0
26629 0.0
26630 0.0
26631 0.0
26632 0.0
26633 0.0
26634 0.0
26635 0.0
26636 0.0
26637 0.0
26638 0.0
26639 0.0
26640 0.0
26641 0.0
26642 0.0
26643 0.0
26644 0.0
26645 0.0
26646 0.0
26647 0.0
26648 0.0
26649 0.0
26650 0.0
26651 0.0
26652 0.0
26653 0.0
26654 0.0
26655 0.0
26656 0.0
26657 0.0
26658 0.0
26659 0.0
26660 0.0
26661 0.27276999999999996
26662 0.0
26663 0.0
26664 0.27276999999999996
26665 0.0
26666 0.0
26667 0.0
26668 0.0
26669 0.0
26670 0.0
26671 0.0
26672 0.0
26673 0.0
26674 0.0
26675 0.0
26676 0.27276999999999996
26677 0.0
26678 0.0
26679 0.0
26680 0.0
26681 0.0
26682 0.0
26683 0.0
26684 0.0
26685 0.0
26686 0.0
26687 0.0
26688 0.0
26689 0.0
26690 0.0
26691 0.0
26692 0.27276999999999996
26693 0.0
26694 0.0
26695 0.0
26696 0.0
26697 0.0
26698 0.0
26699 0.0
26700 0.0
26701 0.0
26702 0.0
26703 0.0
26704 0.0
26705 0.0
26706 0.0
26707 0.0
26708 0.0
26709 0.0
26710 0.0
26711 0.0
26712 0.0
26713 0.0
26714 0.0
26715 0.0
26716 0.0
26717 0.0
26718 0.0
26719 0.0
26720 0.0
26721 0.0
26722 0.0
26723 0.0
26724 0.0
26725 0.0
26726 0.0
26727 0.0
26728 0.0
26729 0.0
26730 0.0
26731 0.0
26732 0.0
26733 0.0
26734 0.0
26735 0.0
26736 0.0
26737 0.0
26738 0.0
26739 0.0
26740 0.0
26741 0.0
26742 0.0
26743 0.0
26744 0.0
26745 0.0
26746 0.0
26747 0.0
26748 0.0
26749 0.0
26750 0.0
26751 0.0
26752 0.0
26753 0.0
26754 0.0
26755 0.0
26756 0.0
26757 0.0
26758 0.0
26759 0.0
26760 0.0
26761 0.0
26762 0.0
26763 0.0
26764 0.0
26765 0.0
26766 0.0
26767 0.0
26768 0.0
26769 0.0
26770 0.0
26771 0.0
26772 0.0
26773 0.5455399999999999
26774 0.0
26775 0.0
26776 0.0
26777 0.0
26778 0.0
26779 0.0
26780 0.0
26781 0.0
26782 0.0
26783 0.0
26784 0.0
26785 0.0
26786 0.0
26787 0.0
26788 0.5455399999999999
26789 0.0
26790 0.0
26791 0.0
26792 0.0
26793 0.0
26794 0.0
26795 0.0
26796 0.0
26797 0.0
26798 0.0
26799 0.0
26800 0.0
26801 0.0
26802 0.27276999999999996
26803 0.0
26804 0.0
26805 0.0
26806 0.27276999999999996
26807 0.0
26808 0.0
26809 0.0
26810 0.0
26811 0.0
26812 0.0
26813 0.0
26814 0.0
26815 0.0
26816 0.0
26817 0.0
26818 0.0
26819 0.0
26820 0.0
26821 0.0
26822 0.0
26823 0.0
26824 0.0
26825 0.0
26826 0.0
26827 0.0
26828 0.27276999999999996
26829 0.0
26830 0.0
26831 0.0
26832 0.0
26833 0.0
26834 0.0
26835 0.0
26836 0.0
26837 0.0
26838 0.0
26839 0.0
26840 0.0
26841 0.0
26842 0.0
26843 0.0
26844 0.0
26845 0.0
26846 0.0
26847 0.0
26848 0.0
26849 0.0
26850 0.0
26851 0.0
26852 0.0
26853 0.0
26854 0.0
26855 0.0
26856 0.0
26857 0.0
26858 0.0
26859 0.0
26860 0.0
26861 0.0
26862 0.0
26863 0.0
26864 0.0
26865 0.0
26866 0.0
26867 0.0
26868 0.27276999999999996
26869 0.0
26870 0.0
26871 0.0
26872 0.0
26873 0.0
26874 0.0
26875 0.0
26876 0.0
26877 0.0
26878 0.0
26879 0.5455399999999999
26880 0.0
26881 0.27276999999999996
26882 0.0
26883 0.0
26884 0.0
26885 0.0
26886 0.0
26887 0.0
26888 0.0
26889 0.0
26890 0.0
26891 0.0
26892 0.0
26893 0.0
26894 0.0
26895 0.0
26896 0.0
26897 0.0
26898 0.0
26899 0.0
26900 0.0
26901 0.0
26902 0.0
26903 0.0
26904 0.0
26905 0.0
26906 0.0
26907 0.0
26908 0.0
26909 0.0
26910 0.0
26911 0.0
26912 0.27276999999999996
26913 0.0
26914 0.0
26915 0.0
26916 0.0
26917 0.0
26918 0.0
26919 0.0
26920 0.0
26921 0.0
26922 0.0
26923 0.0
26924 0.0
26925 0.0
26926 0.0
26927 0.0
26928 0.0
26929 0.0
26930 0.0
26931 0.0
26932 0.27276999999999996
26933 0.0
26934 0.0
26935 0.0
26936 0.0
26937 0.27276999999999996
26938 0.27276999999999996
26939 0.0
26940 0.27276999999999996
26941 0.0
26942 0.0
26943 0.0
26944 0.0
26945 0.0
26946 0.0
26947 0.27276999999999996
26948 0.0
26949 0.0
26950 0.27276999999999996
26951 0.0
26952 0.0
26953 0.0
26954 0.0
26955 0.0
26956 0.0
26957 0.0
26958 0.0
26959 0.0
26960 0.0
26961 0.0
26962 0.0
26963 0.0
26964 0.27276999999999996
26965 0.0
26966 0.0
26967 0.0
26968 0.0
26969 0.0
26970 0.0
26971 0.0
26972 0.0
26973 0.0
26974 0.0
26975 0.0
26976 0.0
26977 0.0
26978 0.0
26979 0.0
26980 0.0
26981 0.0
26982 0.0
26983 0.0
26984 0.0
26985 0.27276999999999996
26986 0.0
26987 0.27276999999999996
26988 0.27276999999999996
26989 0.0
26990 0.0
26991 0.0
26992 0.0
26993 0.0
26994 0.27276999999999996
26995 0.0
26996 0.0
26997 0.0
26998 0.27276999999999996
26999 0.0
27000 0.0
27001 0.0
27002 0.0
27003 0.0
27004 0.0
27005 0.0
27006 0.0
27007 0.0
27008 0.0
27009 0.0
27010 0.0
27011 0.0
27012 0.0
27013 0.0
27014 0.0
27015 0.0
27016 0.0
27017 0.0
27018 0.0
27019 0.0
27020 0.0
27021 0.27276999999999996
27022 0.0
27023 0.0
27024 0.0
27025 0.0
27026 0.0
27027 0.0
27028 0.0
27029 0.0
27030 0.0
27031 0.27276999999999996
27032 0.0
27033 0.0
27034 0.27276999999999996
27035 0.0
27036 0.0
27037 0.0
27038 0.0
27039 0.0
27040 0.0
27041 0.0
27042 0.0
27043 0.0
27044 0.27276999999999996
27045 0.27276999999999996
27046 0.0
27047 0.0
27048 0.0
27049 0.0
27050 0.27276999999999996
27051 0.0
27052 0.0
27053 0.0
27054 0.0
27055 0.0
27056 0.0
27057 0.0
27058 0.27276999999999996
27059 0.5455399999999999
27060 0.0
27061 0.0
27062 0.0
27063 0.0
27064 0.0
27065 0.0
27066 0.0
27067 0.27276999999999996
27068 0.0
27069 0.0
27070 0.0
27071 0.0
27072 0.0
27073 0.0
27074 0.0
27075 0.0
27076 0.0
27077 0.0
27078 0.0
27079 0.0
27080 0.27276999999999996
27081 0.0
27082 0.0
27083 0.0
27084 0.0
27085 0.0
27086 0.0
27087 0.0
27088 0.0
27089 0.0
27090 0.0
27091 0.0
27092 0.0
27093 0.0
27094 0.0
27095 0.27276999999999996
27096 0.0
27097 0.0
27098 0.0
27099 0.0
27100 0.0
27101 0.0
27102 0.0
27103 0.0
27104 0.0
27105 0.0
27106 0.0
27107 0.0
27108 0.0
27109 0.0
27110 0.0
27111 0.0
27112 0.0
27113 0.0
27114 0.27276999999999996
27115 0.0
27116 0.0
27117 0.0
27118 0.0
27119 0.0
27120 0.0
27121 0.0
27122 0.0
27123 0.0
27124 0.0
27125 0.0
27126 0.0
27127 0.0
27128 0.27276999999999996
27129 0.0
27130 0.0
27131 0.5455399999999999
27132 0.0
27133 0.0
27134 0.0
27135 0.0
27136 0.0
27137 0.0
27138 0.0
27139 0.0
27140 0.0
27141 0.0
27142 0.0
27143 0.0
27144 0.0
27145 0.0
27146 0.0
27147 0.0
27148 0.0
27149 0.0
27150 0.0
27151 0.0
27152 0.0
27153 0.0
27154 0.0
27155 0.0
27156 0.0
27157 0.0
27158 0.0
27159 0.0
27160 0.0
27161 0.0
27162 0.0
27163 0.0
27164 0.0
27165 0.0
27166 0.0
27167 0.0
27168 0.0
27169 0.0
27170 0.0
27171 0.0
27172 0.0
27173 0.0
27174 0.0
27175 0.0
27176 0.27276999999999996
27177 0.0
27178 0.0
27179 0.0
27180 0.0
27181 0.0
27182 0.0
27183 0.0
27184 0.0
27185 0.0
27186 0.27276999999999996
27187 0.0
27188 0.27276999999999996
27189 0.0
27190 0.0
27191 0.0
27192 0.0
27193 0.0
27194 0.0
27195 0.0
27196 0.0
27197 0.5455399999999999
27198 0.0
27199 0.0
27200 0.0
27201 0.0
27202 0.27276999999999996
27203 0.0
27204 0.0
27205 0.0
27206 0.0
27207 0.0
27208 0.0
27209 0.5455399999999999
27210 0.0
27211 0.5455399999999999
27212 0.0
27213 0.0
27214 0.5455399999999999
27215 0.27276999999999996
27216 0.0
27217 0.5455399999999999
27218 0.0
27219 0.0
27220 0.0
27221 0.0
27222 0.0
27223 0.0
27224 0.0
27225 0.0
27226 0.27276999999999996
27227 0.0
27228 0.0
27229 0.0
27230 0.0
27231 0.0
27232 0.27276999999999996
27233 0.0
27234 0.27276999999999996
27235 0.0
27236 0.0
27237 0.27276999999999996
27238 0.0
27239 0.0
27240 0.0
27241 0.0
27242 0.27276999999999996
27243 0.0
27244 0.0
27245 0.27276999999999996
27246 0.0
27247 0.27276999999999996
27248 0.0
27249 0.0
27250 0.0
27251 0.0
27252 0.0
27253 0.0
27254 0.0
27255 0.0
27256 0.27276999999999996
27257 0.27276999999999996
27258 0.0
27259 0.0
27260 0.0
27261 0.0
27262 0.0
27263 0.27276999999999996
27264 0.0
27265 0.0
27266 0.0
27267 0.0
27268 0.0
27269 0.0
27270 0.27276999999999996
27271 0.0
27272 0.0
27273 0.0
27274 0.0
27275 0.0
27276 0.0
27277 0.0
27278 0.0
27279 0.0
27280 0.0
27281 0.0
27282 0.0
27283 0.0
27284 0.0
27285 0.0
27286 0.0
27287 0.0
27288 0.0
27289 0.0
27290 0.0
27291 0.0
27292 0.0
27293 0.0
27294 0.0
27295 0.0
27296 0.0
27297 0.0
27298 0.0
27299 0.0
27300 0.0
27301 0.0
27302 0.0
27303 0.0
27304 0.0
27305 0.0
27306 0.0
27307 0.0
27308 0.0
27309 0.0
27310 0.0
27311 0.0
27312 0.27276999999999996
27313 0.0
27314 0.0
27315 0.0
27316 0.0
27317 0.0
27318 0.0
27319 0.0
27320 0.0
27321 0.0
27322 0.27276999999999996
27323 0.0
27324 0.0
27325 0.0
27326 0.0
27327 0.0
27328 0.27276999999999996
27329 0.0
27330 0.0
27331 0.27276999999999996
27332 0.0
27333 0.0
27334 0.0
27335 0.27276999999999996
27336 0.0
27337 0.27276999999999996
27338 0.0
27339 0.0
27340 0.0
27341 0.0
27342 0.0
27343 0.0
27344 0.27276999999999996
27345 0.0
27346 0.0
27347 0.0
27348 0.27276999999999996
27349 0.0
27350 0.0
27351 0.0
27352 0.0
27353 0.0
27354 0.27276999999999996
27355 0.27276999999999996
27356 0.0
27357 0.0
27358 0.0
27359 0.27276999999999996
27360 0.0
27361 0.0
27362 0.0
27363 0.27276999999999996
27364 0.0
27365 0.27276999999999996
27366 0.27276999999999996
27367 0.0
27368 0.0
27369 0.0
27370 0.0
27371 0.0
27372 0.0
27373 0.27276999999999996
27374 0.81831
27375 0.0
27376 0.0
27377 0.0
27378 0.0
27379 0.0
27380 0.0
27381 0.0
27382 0.0
27383 0.0
27384 0.0
27385 0.0
27386 0.27276999999999996
27387 0.0
27388 0.81831
27389 0.0
27390 0.0
27391 0.0
27392 0.0
27393 0.0
27394 0.0
27395 0.0
27396 0.27276999999999996
27397 0.0
27398 0.27276999999999996
27399 0.0
27400 0.0
27401 0.0
27402 0.0
27403 0.0
27404 0.0
27405 0.0
27406 0.0
27407 0.0
27408 0.0
27409 0.0
27410 0.27276999999999996
27411 0.0
27412 0.0
27413 0.0
27414 0.0
27415 0.0
27416 0.0
27417 0.0
27418 0.0
27419 0.27276999999999996
27420 0.0
27421 0.0
27422 0.27276999999999996
27423 0.0
27424 0.5455399999999999
27425 0.0
27426 0.0
27427 0.0
27428 0.0
27429 0.0
27430 0.5455399999999999
27431 0.0
27432 0.0
27433 0.0
27434 0.0
27435 0.0
27436 0.0
27437 0.0
27438 0.0
27439 0.0
27440 0.0
27441 0.0
27442 0.0
27443 0.0
27444 0.0
27445 0.0
27446 0.0
27447 0.0
27448 0.0
27449 0.0
27450 0.0
27451 0.0
27452 0.0
27453 0.0
27454 0.0
27455 0.0
27456 0.0
27457 0.0
27458 0.27276999999999996
27459 0.0
27460 0.0
27461 0.0
27462 0.27276999999999996
27463 0.0
27464 0.0
27465 0.0
27466 0.0
27467 0.0
27468 0.0
27469 0.0
27470 0.0
27471 0.0
27472 0.0
27473 0.0
27474 0.0
27475 0.0
27476 0.0
27477 0.0
27478 0.0
27479 0.0
27480 0.27276999999999996
27481 0.27276999999999996
27482 0.0
27483 0.0
27484 0.27276999999999996
27485 0.0
27486 0.27276999999999996
27487 0.27276999999999996
27488 0.0
27489 0.0
27490 0.27276999999999996
27491 0.27276999999999996
27492 0.0
27493 0.0
27494 0.0
27495 0.27276999999999996
27496 0.0
27497 0.0
27498 0.27276999999999996
27499 0.0
27500 0.0
27501 0.0
27502 0.0
27503 0.0
27504 0.27276999999999996
27505 0.0
27506 0.0
27507 0.0
27508 0.0
27509 0.27276999999999996
27510 0.0
27511 0.0
27512 0.27276999999999996
27513 0.0
27514 0.0
27515 0.0
27516 0.0
27517 0.0
27518 0.0
27519 0.27276999999999996
27520 0.27276999999999996
27521 0.0
27522 0.0
27523 0.0
27524 0.0
27525 0.0
27526 0.0
27527 0.0
27528 0.0
27529 0.0
27530 0.0
27531 0.0
27532 0.0
27533 0.0
27534 0.0
27535 0.27276999999999996
27536 0.0
27537 0.27276999999999996
27538 0.0
27539 0.0
27540 0.0
27541 0.0
27542 0.0
27543 0.0
27544 0.0
27545 0.0
27546 0.0
27547 0.0
27548 0.27276999999999996
27549 0.27276999999999996
27550 0.0
27551 0.0
27552 0.0
27553 0.0
27554 0.27276999999999996
27555 0.0
27556 0.27276999999999996
27557 0.0
27558 0.0
27559 0.0
27560 0.0
27561 0.0
27562 0.0
27563 0.0
27564 0.0
27565 0.0
27566 0.0
27567 0.0
27568 0.0
27569 0.0
27570 0.0
27571 0.0
27572 0.0
27573 0.0
27574 0.0
27575 0.5455399999999999
27576 0.0
27577 0.0
27578 0.0
27579 0.0
27580 0.0
27581 0.0
27582 0.0
27583 0.0
27584 0.0
27585 0.0
27586 0.0
27587 0.0
27588 0.0
27589 0.0
27590 0.0
27591 0.0
27592 0.0
27593 0.0
27594 0.0
27595 0.27276999999999996
27596 0.0
27597 0.0
27598 0.0
27599 0.0
27600 0.0
27601 0.0
27602 0.0
27603 0.0
27604 0.0
27605 0.0
27606 0.0
27607 0.0
27608 0.0
27609 0.27276999999999996
27610 0.0
27611 0.27276999999999996
27612 0.0
27613 0.0
27614 0.0
27615 0.5455399999999999
27616 0.27276999999999996
27617 0.0
27618 0.0
27619 0.0
27620 0.0
27621 0.5455399999999999
27622 0.0
27623 0.0
27624 0.0
27625 0.0
27626 0.0
27627 0.0
27628 0.0
27629 0.0
27630 0.0
27631 0.27276999999999996
27632 0.27276999999999996
27633 0.27276999999999996
27634 0.0
27635 0.0
27636 0.0
27637 0.0
27638 0.0
27639 0.0
27640 0.0
27641 0.0
27642 0.0
27643 0.0
27644 0.0
27645 0.0
27646 0.5455399999999999
27647 0.0
27648 0.0
27649 0.0
27650 0.0
27651 0.5455399999999999
27652 0.0
27653 0.0
27654 0.27276999999999996
27655 0.0
27656 0.0
27657 0.0
27658 0.0
27659 0.0
27660 0.0
27661 0.0
27662 0.0
27663 0.27276999999999996
27664 0.0
27665 0.0
27666 0.0
27667 0.0
27668 0.0
27669 0.0
27670 0.0
27671 0.0
27672 0.0
27673 0.0
27674 0.0
27675 0.0
27676 0.0
27677 0.0
27678 0.0
27679 0.0
27680 0.0
27681 0.0
27682 0.0
27683 0.0
27684 0.0
27685 0.0
27686 0.0
27687 0.0
27688 0.0
27689 0.0
27690 0.0
27691 0.0
27692 0.27276999999999996
27693 0.0
27694 0.0
27695 0.0
27696 0.27276999999999996
27697 0.0
27698 0.27276999999999996
27699 0.0
27700 0.0
27701 0.0
27702 0.0
27703 0.0
27704 0.0
27705 0.0
27706 0.0
27707 0.0
27708 0.0
27709 0.0
27710 0.0
27711 0.0
27712 0.0
27713 0.0
27714 0.0
27715 0.0
27716 0.0
27717 0.0
27718 0.0
27719 0.0
27720 0.0
27721 0.0
27722 0.0
27723 0.0
27724 0.0
27725 0.0
27726 0.0
27727 0.0
27728 0.0
27729 0.0
27730 0.0
27731 0.0
27732 0.0
27733 0.0
27734 0.0
27735 0.0
27736 0.0
27737 0.0
27738 0.27276999999999996
27739 0.0
27740 0.0
27741 0.0
27742 0.0
27743 0.0
27744 0.0
27745 0.0
27746 0.0
27747 0.0
27748 0.0
27749 0.0
27750 0.27276999999999996
27751 0.0
27752 0.0
27753 0.0
27754 0.0
27755 0.27276999999999996
27756 0.5455399999999999
27757 0.0
27758 0.0
27759 0.0
27760 0.0
27761 0.0
27762 0.0
27763 0.0
27764 0.0
27765 0.0
27766 0.0
27767 0.0
27768 0.0
27769 0.0
27770 0.0
27771 0.27276999999999996
27772 0.27276999999999996
27773 0.27276999999999996
27774 0.0
27775 0.0
27776 0.27276999999999996
27777 0.0
27778 0.0
27779 0.0
27780 0.0
27781 0.0
27782 0.0
27783 0.0
27784 0.0
27785 0.0
27786 0.0
27787 0.0
27788 0.0
27789 0.5455399999999999
27790 0.0
27791 0.0
27792 0.27276999999999996
27793 0.0
27794 0.0
27795 0.0
27796 0.0
27797 0.27276999999999996
27798 0.0
27799 0.27276999999999996
27800 0.0
27801 0.27276999999999996
27802 0.0
27803 0.27276999999999996
27804 0.0
27805 0.0
27806 0.0
27807 0.0
27808 0.0
27809 0.0
27810 0.0
27811 0.0
27812 0.0
27813 0.0
27814 0.0
27815 0.0
27816 0.0
27817 0.0
27818 0.27276999999999996
27819 0.0
27820 0.0
27821 0.0
27822 0.0
27823 0.0
27824 0.0
27825 0.0
27826 0.0
27827 0.0
27828 0.0
27829 0.0
27830 0.0
27831 0.0
27832 0.0
27833 0.0
27834 0.0
27835 0.0
27836 0.0
27837 0.0
27838 0.0
27839 0.0
27840 0.0
27841 0.0
27842 0.0
27843 0.0
27844 0.0
27845 0.0
27846 0.0
27847 0.27276999999999996
27848 0.0
27849 0.27276999999999996
27850 0.0
27851 0.0
27852 0.0
27853 0.0
27854 0.0
27855 0.0
27856 0.27276999999999996
27857 0.0
27858 0.27276999999999996
27859 0.0
27860 0.0
27861 0.27276999999999996
27862 0.0
27863 0.0
27864 0.0
27865 0.0
27866 0.0
27867 0.0
27868 0.27276999999999996
27869 0.27276999999999996
27870 0.0
27871 0.0
27872 0.0
27873 0.0
27874 0.0
27875 0.0
27876 0.27276999999999996
27877 0.0
27878 0.0
27879 0.0
27880 0.0
27881 0.0
27882 0.27276999999999996
27883 0.0
27884 0.27276999999999996
27885 0.0
27886 0.0
27887 0.0
27888 0.0
27889 0.0
27890 0.0
27891 0.0
27892 0.0
27893 0.0
27894 0.0
27895 0.0
27896 0.5455399999999999
27897 0.27276999999999996
27898 0.0
27899 0.0
27900 0.0
27901 0.0
27902 0.0
27903 0.0
27904 0.0
27905 0.0
27906 0.0
27907 0.0
27908 0.0
27909 0.0
27910 0.0
27911 0.0
27912 0.0
27913 0.0
27914 0.5455399999999999
27915 0.0
27916 0.0
27917 0.0
27918 0.0
27919 0.0
27920 0.0
27921 0.0
27922 0.0
27923 0.0
27924 0.0
27925 0.0
27926 0.0
27927 0.27276999999999996
27928 0.0
27929 0.0
27930 0.0
27931 0.0
27932 0.0
27933 0.0
27934 0.0
27935 0.0
27936 0.0
27937 0.0
27938 0.0
27939 0.27276999999999996
27940 0.0
27941 0.0
27942 0.27276999999999996
27943 0.0
27944 0.0
27945 0.0
27946 0.0
27947 0.27276999999999996
27948 0.0
27949 0.0
27950 0.0
27951 0.0
27952 0.0
27953 0.0
27954 0.0
27955 0.0
27956 0.0
27957 0.27276999999999996
27958 0.0
27959 0.27276999999999996
27960 0.0
27961 0.0
27962 0.27276999999999996
27963 0.0
27964 0.0
27965 0.0
27966 0.0
27967 0.0
27968 0.0
27969 0.0
27970 0.0
27971 0.5455399999999999
27972 0.0
27973 0.0
27974 0.0
27975 0.0
27976 0.0
27977 0.0
27978 0.0
27979 0.0
27980 0.0
27981 0.0
27982 0.0
27983 0.0
27984 0.0
27985 0.0
27986 0.0
27987 0.0
27988 0.27276999999999996
27989 0.0
27990 0.0
27991 0.0
27992 0.0
27993 0.0
27994 0.0
27995 0.0
27996 0.0
27997 0.0
27998 0.0
27999 0.0
28000 0.0
28001 0.0
28002 0.0
28003 0.0
28004 0.0
28005 0.0
28006 0.27276999999999996
28007 0.0
28008 0.0
28009 0.27276999999999996
28010 0.0
28011 0.0
28012 0.0
28013 0.0
28014 0.0
28015 0.0
28016 0.0
28017 0.0
28018 0.0
28019 0.0
28020 0.0
28021 0.0
28022 0.0
28023 0.0
28024 0.0
28025 0.0
28026 0.0
28027 0.0
28028 0.0
28029 0.0
28030 0.0
28031 0.27276999999999996
28032 0.0
28033 0.0
28034 0.0
28035 0.0
28036 0.0
28037 0.0
28038 0.0
28039 0.0
28040 0.27276999999999996
28041 0.0
28042 0.0
28043 0.0
28044 0.0
28045 0.0
28046 0.0
28047 0.0
28048 0.0
28049 0.0
28050 0.0
28051 0.0
28052 0.0
28053 0.0
28054 0.0
28055 0.0
28056 0.0
28057 0.0
28058 0.0
28059 0.0
28060 0.0
28061 0.0
28062 0.27276999999999996
28063 0.0
28064 0.0
28065 0.0
28066 0.0
28067 0.0
28068 0.0
28069 0.27276999999999996
28070 0.0
28071 0.0
28072 0.0
28073 0.0
28074 0.0
28075 0.0
28076 0.0
28077 0.0
28078 0.0
28079 0.0
28080 0.0
28081 0.0
28082 0.0
28083 0.0
28084 0.0
28085 0.0
28086 0.0
28087 0.0
28088 0.0
28089 0.0
28090 0.0
28091 0.0
28092 0.0
28093 0.0
28094 0.27276999999999996
28095 0.0
28096 0.27276999999999996
28097 0.0
28098 0.0
28099 0.0
28100 0.0
28101 0.0
28102 0.0
28103 0.0
28104 0.0
28105 0.0
28106 0.0
28107 0.0
28108 0.0
28109 0.0
28110 0.0
28111 0.0
28112 0.0
28113 0.0
28114 0.0
28115 0.27276999999999996
28116 0.0
28117 0.0
28118 0.0
28119 0.0
28120 0.0
28121 0.0
28122 0.0
28123 0.0
28124 0.0
28125 0.0
28126 0.0
28127 0.0
28128 0.0
28129 0.27276999999999996
28130 0.27276999999999996
28131 0.0
28132 0.27276999999999996
28133 0.0
28134 0.0
28135 0.0
28136 0.0
28137 0.0
28138 0.0
28139 0.0
28140 0.0
28141 0.0
28142 0.0
28143 0.0
28144 0.0
28145 0.0
28146 0.0
28147 0.0
28148 0.0
28149 0.0
28150 0.0
28151 0.0
28152 0.0
28153 0.0
28154 0.0
28155 0.0
28156 0.0
28157 0.0
28158 0.0
28159 0.27276999999999996
28160 0.27276999999999996
28161 0.0
28162 0.0
28163 0.0
28164 0.0
28165 0.0
28166 0.0
28167 0.0
28168 0.0
28169 0.0
28170 0.0
28171 0.0
28172 0.0
28173 0.0
28174 0.0
28175 0.0
28176 0.0
28177 0.0
28178 0.0
28179 0.0
28180 0.0
28181 0.0
28182 0.0
28183 0.0
28184 0.0
28185 0.27276999999999996
28186 0.0
28187 0.0
28188 0.0
28189 0.27276999999999996
28190 0.0
28191 0.0
28192 0.0
28193 0.0
28194 0.0
28195 0.0
28196 0.0
28197 0.0
28198 0.0
28199 0.0
28200 0.0
28201 0.0
28202 0.0
28203 0.0
28204 0.0
28205 0.0
28206 0.0
28207 0.0
28208 0.0
28209 0.0
28210 0.0
28211 0.0
28212 0.0
28213 0.0
28214 0.0
28215 0.0
28216 0.0
28217 0.27276999999999996
28218 0.0
28219 0.0
28220 0.0
28221 0.0
28222 0.0
28223 0.0
28224 0.0
28225 0.0
28226 0.0
28227 0.0
28228 0.81831
28229 0.0
28230 0.0
28231 0.0
28232 0.0
28233 0.0
28234 0.0
28235 0.0
28236 0.27276999999999996
28237 0.27276999999999996
28238 0.0
28239 0.0
28240 0.0
28241 0.0
28242 0.0
28243 0.0
28244 0.0
28245 0.0
28246 0.0
28247 0.0
28248 0.0
28249 0.0
28250 0.0
28251 0.0
28252 0.0
28253 0.0
28254 0.0
28255 0.27276999999999996
28256 0.0
28257 0.0
28258 0.0
28259 0.0
28260 0.0
28261 0.0
28262 0.0
28263 0.27276999999999996
28264 0.0
28265 0.0
28266 0.0
28267 0.0
28268 0.0
28269 0.0
28270 0.0
28271 0.0
28272 0.0
28273 0.0
28274 0.0
28275 0.0
28276 0.0
28277 0.0
28278 0.0
28279 0.0
28280 0.0
28281 0.0
28282 0.0
28283 0.0
28284 0.0
28285 0.0
28286 0.0
28287 0.0
28288 0.0
28289 0.0
28290 0.27276999999999996
28291 0.0
28292 0.0
28293 0.0
28294 0.0
28295 0.27276999999999996
28296 0.0
28297 0.0
28298 0.0
28299 0.0
28300 0.0
28301 0.0
28302 0.27276999999999996
28303 0.0
28304 0.0
28305 0.0
28306 0.27276999999999996
28307 0.0
28308 0.0
28309 0.0
28310 0.0
28311 0.0
28312 0.0
28313 0.0
28314 0.0
28315 0.0
28316 0.0
28317 0.0
28318 0.0
28319 0.0
28320 0.0
28321 0.5455399999999999
28322 0.0
28323 0.0
28324 0.0
28325 0.0
28326 0.0
28327 0.0
28328 0.0
28329 0.27276999999999996
28330 0.0
28331 0.0
28332 0.0
28333 0.0
28334 0.0
28335 0.0
28336 0.0
28337 0.0
28338 0.0
28339 0.27276999999999996
28340 0.0
28341 0.0
28342 0.27276999999999996
28343 0.0
28344 0.0
28345 0.0
28346 0.0
28347 0.0
28348 0.0
28349 0.0
28350 0.0
28351 0.0
28352 0.0
28353 0.0
28354 0.0
28355 0.0
28356 0.0
28357 0.0
28358 0.0
28359 0.0
28360 0.0
28361 0.0
28362 0.0
28363 0.0
28364 0.0
28365 0.0
28366 0.0
28367 0.0
28368 0.0
28369 0.0
28370 0.0
28371 0.0
28372 0.0
28373 0.0
28374 0.0
28375 0.0
28376 0.0
28377 0.0
28378 0.27276999999999996
28379 0.0
28380 0.0
28381 0.0
28382 0.0
28383 0.0
28384 0.0
28385 0.0
28386 0.0
28387 0.0
28388 0.0
28389 0.5455399999999999
28390 0.0
28391 0.0
28392 0.0
28393 0.0
28394 0.0
28395 0.0
28396 0.0
28397 0.0
28398 0.27276999999999996
28399 0.0
28400 0.0
28401 0.0
28402 0.27276999999999996
28403 0.0
28404 0.27276999999999996
28405 0.27276999999999996
28406 0.0
28407 0.0
28408 0.0
28409 0.0
28410 0.0
28411 0.0
28412 0.0
28413 0.27276999999999996
28414 0.0
28415 0.0
28416 0.0
28417 0.27276999999999996
28418 0.0
28419 0.0
28420 0.0
28421 0.27276999999999996
28422 0.0
28423 0.0
28424 0.0
28425 0.0
28426 0.0
28427 0.0
28428 0.0
28429 0.0
28430 0.0
28431 0.0
28432 0.0
28433 0.0
28434 0.0
28435 0.0
28436 0.0
28437 0.0
28438 0.0
28439 0.0
28440 0.0
28441 0.0
28442 0.0
28443 0.0
28444 0.0
28445 0.0
28446 0.27276999999999996
28447 0.0
28448 0.27276999999999996
28449 0.0
28450 0.0
28451 0.0
28452 0.0
28453 0.0
28454 0.0
28455 0.5455399999999999
28456 0.0
28457 0.0
28458 0.0
28459 0.27276999999999996
28460 0.0
28461 0.0
28462 0.0
28463 0.0
28464 0.0
28465 0.0
28466 0.0
28467 0.0
28468 0.0
28469 0.0
28470 0.0
28471 0.5455399999999999
28472 0.0
28473 0.0
28474 0.0
28475 0.27276999999999996
28476 0.0
28477 0.0
28478 0.0
28479 0.0
28480 0.0
28481 0.0
28482 0.0
28483 0.0
28484 0.0
28485 0.27276999999999996
28486 0.0
28487 0.27276999999999996
28488 0.27276999999999996
28489 0.5455399999999999
28490 0.0
28491 0.0
28492 0.0
28493 0.0
28494 0.0
28495 0.0
28496 0.0
28497 0.0
28498 0.27276999999999996
28499 0.0
28500 0.0
28501 0.27276999999999996
28502 0.0
28503 0.0
28504 0.0
28505 0.0
28506 0.0
28507 0.0
28508 0.0
28509 0.5455399999999999
28510 0.0
28511 0.0
28512 0.0
28513 0.0
28514 0.0
28515 0.27276999999999996
28516 0.0
28517 0.0
28518 0.0
28519 0.0
28520 0.0
28521 0.0
28522 0.0
28523 0.0
28524 0.0
28525 0.0
28526 0.0
28527 0.0
28528 0.27276999999999996
28529 0.0
28530 0.27276999999999996
28531 0.0
28532 0.0
28533 0.0
28534 0.0
28535 0.27276999999999996
28536 0.0
28537 0.5455399999999999
28538 0.0
28539 0.0
28540 0.0
28541 0.0
28542 0.0
28543 0.0
28544 0.0
28545 0.0
28546 0.0
28547 0.27276999999999996
28548 0.0
28549 0.0
28550 0.0
28551 0.0
28552 0.0
28553 0.0
28554 0.0
28555 0.0
28556 0.0
28557 0.27276999999999996
28558 0.27276999999999996
28559 0.0
28560 0.0
28561 0.0
28562 0.0
28563 0.0
28564 0.0
28565 0.0
28566 0.0
28567 0.0
28568 0.0
28569 0.0
28570 0.27276999999999996
28571 0.27276999999999996
28572 0.0
28573 0.0
28574 0.0
28575 0.0
28576 0.0
28577 0.0
28578 0.0
28579 0.0
28580 0.0
28581 0.0
28582 0.0
28583 0.0
28584 0.0
28585 0.0
28586 0.0
28587 0.0
28588 0.0
28589 0.0
28590 0.0
28591 0.0
28592 0.0
28593 0.0
28594 0.0
28595 0.0
28596 0.0
28597 0.0
28598 0.0
28599 0.0
28600 0.27276999999999996
28601 0.0
28602 0.0
28603 0.0
28604 0.0
28605 0.0
28606 0.0
28607 0.0
28608 0.0
28609 0.0
28610 0.27276999999999996
28611 0.0
28612 0.0
28613 0.0
28614 0.27276999999999996
28615 0.0
28616 0.0
28617 0.5455399999999999
28618 0.0
28619 0.0
28620 0.5455399999999999
28621 0.0
28622 0.0
28623 0.0
28624 0.0
28625 0.0
28626 0.0
28627 0.0
28628 0.0
28629 0.0
28630 0.0
28631 0.27276999999999996
28632 0.27276999999999996
28633 0.0
28634 0.0
28635 0.0
28636 0.0
28637 0.0
28638 0.0
28639 0.0
28640 0.0
28641 0.0
28642 0.0
28643 0.0
28644 0.5455399999999999
28645 0.27276999999999996
28646 0.0
28647 0.0
28648 0.0
28649 0.0
28650 0.27276999999999996
28651 0.0
28652 0.27276999999999996
28653 0.0
28654 0.5455399999999999
28655 0.0
28656 0.0
28657 0.0
28658 0.0
28659 0.27276999999999996
28660 0.0
28661 0.0
28662 0.81831
28663 0.27276999999999996
28664 0.0
28665 0.0
28666 0.0
28667 0.0
28668 0.0
28669 0.0
28670 0.0
28671 0.0
28672 0.0
28673 0.0
28674 0.5455399999999999
28675 0.0
28676 0.0
28677 0.27276999999999996
28678 0.0
28679 0.0
28680 0.0
28681 0.0
28682 0.27276999999999996
28683 0.27276999999999996
28684 0.27276999999999996
28685 0.0
28686 0.27276999999999996
28687 0.0
28688 0.0
28689 0.0
28690 0.0
28691 0.0
28692 0.0
28693 0.0
28694 0.0
28695 0.0
28696 0.0
28697 0.0
28698 0.0
28699 0.0
28700 0.0
28701 0.0
28702 0.0
28703 0.0
28704 0.0
28705 0.0
28706 0.5455399999999999
28707 0.0
28708 0.0
28709 0.0
28710 0.0
28711 0.0
28712 0.0
28713 0.27276999999999996
28714 0.27276999999999996
28715 0.0
28716 0.0
28717 0.0
28718 0.0
28719 0.0
28720 0.0
28721 0.0
28722 0.0
28723 0.0
28724 0.0
28725 0.0
28726 0.0
28727 0.0
28728 0.0
28729 0.0
28730 0.0
28731 0.0
28732 0.0
28733 0.0
28734 0.0
28735 0.0
28736 0.27276999999999996
28737 0.0
28738 0.0
28739 0.27276999999999996
28740 0.0
28741 0.0
28742 0.0
28743 0.0
28744 0.0
28745 0.0
28746 0.0
28747 0.0
28748 0.0
28749 0.0
28750 0.0
28751 0.27276999999999996
28752 0.0
28753 0.0
28754 0.5455399999999999
28755 0.27276999999999996
28756 0.0
28757 0.0
28758 0.0
28759 0.0
28760 0.0
28761 0.0
28762 0.5455399999999999
28763 0.27276999999999996
28764 0.0
28765 0.0
28766 0.0
28767 0.0
28768 0.0
28769 0.0
28770 0.0
28771 0.0
28772 0.27276999999999996
28773 0.81831
28774 0.0
28775 0.27276999999999996
28776 0.0
28777 0.27276999999999996
28778 0.0
28779 0.0
28780 0.27276999999999996
28781 0.27276999999999996
28782 0.0
28783 0.0
28784 0.0
28785 0.0
28786 0.0
28787 0.0
28788 0.0
28789 0.0
28790 0.27276999999999996
28791 0.0
28792 0.27276999999999996
28793 0.0
28794 0.27276999999999996
28795 0.0
28796 0.0
28797 0.0
28798 0.27276999999999996
28799 0.0
28800 0.5455399999999999
28801 0.0
28802 0.0
28803 0.0
28804 0.5455399999999999
28805 0.0
28806 0.0
28807 0.0
28808 0.0
28809 0.0
28810 0.0
28811 0.0
28812 0.0
28813 0.27276999999999996
28814 0.0
28815 0.0
28816 0.0
28817 0.0
28818 0.0
28819 0.0
28820 0.0
28821 0.0
28822 0.0
28823 0.0
28824 0.0
28825 0.0
28826 0.0
28827 0.0
28828 0.0
28829 0.0
28830 0.5455399999999999
28831 0.0
28832 0.0
28833 0.0
28834 0.0
28835 0.0
28836 0.0
28837 0.0
28838 0.27276999999999996
28839 0.0
28840 0.27276999999999996
28841 0.0
28842 0.0
28843 0.0
28844 0.0
28845 0.0
28846 0.0
28847 0.27276999999999996
28848 0.0
28849 0.0
28850 0.0
28851 0.0
28852 0.0
28853 0.0
28854 0.0
28855 0.27276999999999996
28856 0.0
28857 0.0
28858 0.0
28859 0.0
28860 0.0
28861 0.0
28862 0.0
28863 0.0
28864 0.0
28865 0.27276999999999996
28866 0.27276999999999996
28867 0.0
28868 0.27276999999999996
28869 0.0
28870 0.0
28871 0.0
28872 0.0
28873 0.0
28874 0.0
28875 0.0
28876 0.0
28877 0.0
28878 0.27276999999999996
28879 0.0
28880 0.0
28881 0.0
28882 0.0
28883 0.0
28884 0.0
28885 0.0
28886 0.0
28887 0.5455399999999999
28888 0.0
28889 0.0
28890 0.27276999999999996
28891 0.0
28892 0.27276999999999996
28893 0.0
28894 0.27276999999999996
28895 0.0
28896 0.0
28897 0.0
28898 0.0
28899 0.0
28900 0.0
28901 0.0
28902 0.0
28903 0.0
28904 0.0
28905 0.0
28906 0.0
28907 0.0
28908 0.27276999999999996
28909 0.27276999999999996
28910 0.0
28911 0.0
28912 0.0
28913 0.0
28914 0.0
28915 0.0
28916 0.27276999999999996
28917 0.5455399999999999
28918 0.0
28919 0.27276999999999996
28920 0.5455399999999999
28921 0.0
28922 0.0
28923 0.0
28924 0.0
28925 0.0
28926 0.0
28927 0.27276999999999996
28928 0.27276999999999996
28929 0.0
28930 0.0
28931 0.27276999999999996
28932 0.0
28933 0.0
28934 0.0
28935 0.0
28936 0.27276999999999996
28937 0.0
28938 0.0
28939 0.0
28940 0.0
28941 0.0
28942 0.0
28943 0.0
28944 0.0
28945 0.0
28946 0.0
28947 0.0
28948 0.0
28949 0.0
28950 0.0
28951 0.0
28952 0.27276999999999996
28953 0.0
28954 0.0
28955 0.0
28956 0.0
28957 0.0
28958 0.0
28959 0.0
28960 0.0
28961 0.0
28962 0.0
28963 0.0
28964 0.0
28965 0.0
28966 0.0
28967 0.0
28968 0.0
28969 0.27276999999999996
28970 0.0
28971 0.27276999999999996
28972 0.0
28973 0.0
28974 0.5455399999999999
28975 0.0
28976 0.0
28977 0.0
28978 0.0
28979 0.0
28980 0.0
28981 0.0
28982 0.0
28983 0.0
28984 0.27276999999999996
28985 0.0
28986 0.0
28987 0.0
28988 0.0
28989 0.0
28990 0.0
28991 0.0
28992 0.0
28993 0.5455399999999999
28994 0.0
28995 0.0
28996 0.0
28997 0.0
28998 0.0
28999 0.5455399999999999
29000 0.0
29001 0.0
29002 0.0
29003 0.0
29004 0.0
29005 0.0
29006 0.5455399999999999
29007 0.0
29008 0.0
29009 0.0
29010 0.0
29011 0.0
29012 0.0
29013 0.0
29014 0.0
29015 0.0
29016 0.0
29017 0.0
29018 0.0
29019 0.81831
29020 0.0
29021 0.0
29022 0.0
29023 0.0
29024 0.0
29025 0.0
29026 0.0
29027 0.0
29028 0.0
29029 0.0
29030 0.0
29031 0.0
29032 0.0
29033 0.0
29034 0.0
29035 0.0
29036 0.0
29037 0.0
29038 0.0
29039 0.5455399999999999
29040 0.0
29041 0.0
29042 0.0
29043 0.0
29044 0.0
29045 0.5455399999999999
29046 0.27276999999999996
29047 0.0
29048 0.0
29049 0.0
29050 0.0
29051 0.0
29052 0.0
29053 0.0
29054 0.5455399999999999
29055 0.0
29056 0.27276999999999996
29057 0.0
29058 0.0
29059 0.0
29060 0.0
29061 0.0
29062 0.0
29063 0.0
29064 0.0
29065 0.0
29066 0.0
29067 0.0
29068 0.0
29069 0.0
29070 0.27276999999999996
29071 0.0
29072 0.0
29073 0.27276999999999996
29074 0.0
29075 0.0
29076 0.0
29077 0.0
29078 0.0
29079 0.0
29080 0.0
29081 0.0
29082 0.0
29083 0.0
29084 0.0
29085 0.0
29086 0.0
29087 0.0
29088 0.0
29089 0.0
29090 0.27276999999999996
29091 0.0
29092 0.5455399999999999
29093 0.27276999999999996
29094 0.0
29095 0.0
29096 0.0
29097 0.0
29098 0.0
29099 0.0
29100 0.0
29101 0.0
29102 0.0
29103 0.27276999999999996
29104 0.0
29105 0.0
29106 0.0
29107 0.27276999999999996
29108 0.0
29109 0.0
29110 0.0
29111 0.0
29112 0.0
29113 0.0
29114 0.27276999999999996
29115 0.27276999999999996
29116 0.0
29117 0.0
29118 0.0
29119 0.0
29120 0.0
29121 0.0
29122 0.0
29123 0.0
29124 0.27276999999999996
29125 0.0
29126 0.0
29127 0.0
29128 0.0
29129 0.0
29130 0.0
29131 0.0
29132 0.0
29133 0.27276999999999996
29134 0.27276999999999996
29135 0.27276999999999996
29136 0.0
29137 0.0
29138 0.0
29139 0.0
29140 0.0
29141 0.0
29142 0.0
29143 0.0
29144 0.0
29145 0.0
29146 0.0
29147 0.0
29148 0.0
29149 0.0
29150 0.0
29151 0.27276999999999996
29152 0.27276999999999996
29153 0.0
29154 0.0
29155 0.0
29156 0.0
29157 0.27276999999999996
29158 0.27276999999999996
29159 0.0
29160 0.27276999999999996
29161 0.0
29162 0.27276999999999996
29163 0.0
29164 0.5455399999999999
29165 0.0
29166 0.0
29167 0.27276999999999996
29168 0.0
29169 0.0
29170 0.0
29171 0.0
29172 0.0
29173 0.0
29174 0.0
29175 0.27276999999999996
29176 0.27276999999999996
29177 0.27276999999999996
29178 0.0
29179 0.0
29180 0.0
29181 0.0
29182 0.0
29183 0.0
29184 0.0
29185 0.0
29186 0.0
29187 0.27276999999999996
29188 0.0
29189 0.0
29190 0.0
29191 0.0
29192 0.0
29193 0.0
29194 0.0
29195 0.0
29196 0.27276999999999996
29197 1.0910799999999998
29198 0.0
29199 0.0
29200 0.0
29201 0.0
29202 0.0
29203 0.0
29204 0.0
29205 0.0
29206 0.0
29207 0.0
29208 0.0
29209 0.0
29210 0.27276999999999996
29211 0.0
29212 0.0
29213 0.0
29214 0.0
29215 0.0
29216 0.0
29217 0.0
29218 0.0
29219 0.0
29220 0.0
29221 0.0
29222 0.0
29223 0.0
29224 0.0
29225 0.0
29226 0.0
29227 0.27276999999999996
29228 0.27276999999999996
29229 0.0
29230 0.0
29231 0.0
29232 0.0
29233 0.0
29234 0.0
29235 0.0
29236 0.0
29237 0.0
29238 0.0
29239 0.0
29240 0.0
29241 0.0
29242 0.0
29243 0.27276999999999996
29244 0.0
29245 0.0
29246 0.0
29247 0.0
29248 0.0
29249 0.0
29250 0.0
29251 0.27276999999999996
29252 0.0
29253 0.0
29254 0.27276999999999996
29255 0.27276999999999996
29256 0.0
29257 0.0
29258 0.0
29259 0.0
29260 0.0
29261 0.0
29262 0.0
29263 0.27276999999999996
29264 0.0
29265 0.0
29266 0.0
29267 0.0
29268 0.0
29269 0.0
29270 0.27276999999999996
29271 0.0
29272 0.0
29273 0.5455399999999999
29274 0.0
29275 0.27276999999999996
29276 0.0
29277 0.0
29278 0.0
29279 0.0
29280 0.0
29281 0.0
29282 0.0
29283 0.0
29284 0.0
29285 0.0
29286 0.0
29287 0.0
29288 0.0
29289 0.0
29290 0.0
29291 0.0
29292 0.0
29293 0.0
29294 0.0
29295 0.0
29296 0.0
29297 0.0
29298 0.0
29299 0.0
29300 0.0
29301 0.0
29302 0.0
29303 0.0
29304 0.0
29305 0.27276999999999996
29306 0.0
29307 0.0
29308 0.0
29309 0.0
29310 0.0
29311 0.0
29312 0.0
29313 0.0
29314 0.0
29315 0.0
29316 0.0
29317 0.27276999999999996
29318 0.0
29319 0.0
29320 0.0
29321 0.0
29322 0.27276999999999996
29323 0.27276999999999996
29324 0.0
29325 0.0
29326 0.0
29327 0.0
29328 0.0
29329 0.0
29330 0.0
29331 0.0
29332 0.0
29333 0.0
29334 0.0
29335 0.0
29336 0.0
29337 0.0
29338 0.27276999999999996
29339 0.0
29340 0.0
29341 0.0
29342 0.0
29343 0.0
29344 0.0
29345 0.27276999999999996
29346 0.0
29347 0.0
29348 0.27276999999999996
29349 0.0
29350 0.0
29351 0.0
29352 0.0
29353 0.0
29354 0.0
29355 0.0
29356 0.27276999999999996
29357 0.27276999999999996
29358 0.27276999999999996
29359 0.5455399999999999
29360 0.0
29361 0.0
29362 0.0
29363 0.0
29364 0.0
29365 0.0
29366 0.0
29367 0.0
29368 0.0
29369 0.0
29370 0.0
29371 0.0
29372 0.0
29373 0.0
29374 0.0
29375 0.0
29376 0.27276999999999996
29377 0.0
29378 0.0
29379 0.0
29380 0.0
29381 0.0
29382 0.0
29383 0.0
29384 0.0
29385 0.0
29386 0.0
29387 0.0
29388 0.27276999999999996
29389 0.0
29390 0.0
29391 0.0
29392 0.27276999999999996
29393 0.0
29394 0.0
29395 0.0
29396 0.0
29397 0.0
29398 0.27276999999999996
29399 0.0
29400 0.0
29401 0.0
29402 0.0
29403 0.0
29404 0.0
29405 0.0
29406 0.0
29407 0.0
29408 0.0
29409 0.0
29410 0.0
29411 0.27276999999999996
29412 0.0
29413 0.27276999999999996
29414 0.0
29415 0.0
29416 0.0
29417 0.0
29418 0.27276999999999996
29419 0.0
29420 0.0
29421 0.0
29422 0.0
29423 0.0
29424 0.0
29425 0.0
29426 0.0
29427 0.0
29428 0.0
29429 0.27276999999999996
29430 0.0
29431 0.0
29432 0.0
29433 0.0
29434 0.0
29435 0.0
29436 0.0
29437 0.0
29438 0.0
29439 0.0
29440 0.0
29441 0.0
29442 0.27276999999999996
29443 0.0
29444 0.0
29445 0.0
29446 0.0
29447 0.0
29448 0.5455399999999999
29449 0.0
29450 0.5455399999999999
29451 0.0
29452 0.0
29453 0.5455399999999999
29454 0.0
29455 0.0
29456 0.0
29457 0.0
29458 0.0
29459 0.0
29460 0.0
29461 0.0
29462 0.0
29463 0.0
29464 0.27276999999999996
29465 0.0
29466 0.0
29467 0.0
29468 0.0
29469 0.0
29470 0.0
29471 0.0
29472 0.0
29473 0.0
29474 0.0
29475 0.0
29476 0.0
29477 0.0
29478 0.0
29479 0.0
29480 0.0
29481 0.0
29482 0.0
29483 0.0
29484 0.27276999999999996
29485 0.0
29486 0.0
29487 0.0
29488 0.0
29489 0.27276999999999996
29490 0.27276999999999996
29491 0.81831
29492 0.0
29493 0.0
29494 0.0
29495 0.0
29496 0.0
29497 0.0
29498 0.0
29499 0.0
29500 0.0
29501 0.0
29502 0.0
29503 0.0
29504 0.0
29505 0.0
29506 0.27276999999999996
29507 0.0
29508 0.0
29509 0.0
29510 0.0
29511 0.27276999999999996
29512 0.0
29513 0.0
29514 0.0
29515 0.0
29516 0.27276999999999996
29517 0.0
29518 0.0
29519 0.0
29520 0.0
29521 0.0
29522 0.27276999999999996
29523 0.0
29524 0.0
29525 0.0
29526 0.0
29527 0.0
29528 0.27276999999999996
29529 0.0
29530 0.0
29531 0.0
29532 0.0
29533 0.0
29534 0.0
29535 0.0
29536 0.0
29537 0.0
29538 0.0
29539 0.81831
29540 0.27276999999999996
29541 0.0
29542 0.27276999999999996
29543 0.0
29544 0.0
29545 0.0
29546 0.27276999999999996
29547 0.0
29548 0.0
29549 0.0
29550 0.0
29551 0.0
29552 0.27276999999999996
29553 0.27276999999999996
29554 0.0
29555 0.0
29556 0.0
29557 0.0
29558 0.0
29559 0.0
29560 0.0
29561 0.0
29562 0.0
29563 0.0
29564 0.0
29565 0.0
29566 0.0
29567 0.0
29568 0.0
29569 0.0
29570 0.27276999999999996
29571 0.0
29572 0.0
29573 0.0
29574 0.27276999999999996
29575 0.0
29576 0.0
29577 0.0
29578 0.0
29579 0.0
29580 0.27276999999999996
29581 0.0
29582 0.0
29583 0.0
29584 0.0
29585 0.0
29586 0.0
29587 0.0
29588 0.27276999999999996
29589 0.27276999999999996
29590 0.27276999999999996
29591 0.27276999999999996
29592 0.0
29593 0.0
29594 0.0
29595 0.0
29596 0.0
29597 0.0
29598 0.0
29599 0.0
29600 0.0
29601 0.0
29602 0.0
29603 0.0
29604 0.0
29605 0.0
29606 0.0
29607 0.0
29608 0.0
29609 0.0
29610 0.0
29611 0.0
29612 0.0
29613 0.27276999999999996
29614 0.0
29615 0.0
29616 0.0
29617 0.0
29618 0.0
29619 0.0
29620 0.0
29621 0.0
29622 0.27276999999999996
29623 0.0
29624 0.0
29625 0.27276999999999996
29626 0.0
29627 0.0
29628 0.0
29629 0.0
29630 0.27276999999999996
29631 0.0
29632 0.0
29633 0.0
29634 0.0
29635 0.0
29636 0.0
29637 0.0
29638 0.0
29639 0.0
29640 0.0
29641 0.0
29642 0.0
29643 0.5455399999999999
29644 0.0
29645 0.0
29646 0.0
29647 0.0
29648 0.0
29649 0.0
29650 0.0
29651 0.0
29652 0.0
29653 0.0
29654 0.27276999999999996
29655 0.0
29656 0.0
29657 0.0
29658 0.0
29659 0.0
29660 0.0
29661 0.0
29662 0.27276999999999996
29663 0.0
29664 0.0
29665 0.0
29666 0.0
29667 0.27276999999999996
29668 0.27276999999999996
29669 0.0
29670 0.0
29671 0.5455399999999999
29672 0.0
29673 0.0
29674 0.81831
29675 0.0
29676 0.0
29677 0.0
29678 0.0
29679 0.0
29680 0.0
29681 0.0
29682 0.27276999999999996
29683 0.0
29684 0.0
29685 0.0
29686 0.0
29687 0.27276999999999996
29688 0.0
29689 0.0
29690 0.0
29691 0.0
29692 0.0
29693 0.0
29694 0.0
29695 0.0
29696 0.0
29697 0.0
29698 0.0
29699 0.0
29700 0.0
29701 0.0
29702 0.0
29703 0.0
29704 0.27276999999999996
29705 0.27276999999999996
29706 0.0
29707 0.0
29708 0.0
29709 0.0
29710 0.0
29711 0.0
29712 0.0
29713 0.0
29714 0.0
29715 0.0
29716 0.27276999999999996
29717 0.27276999999999996
29718 0.27276999999999996
29719 0.0
29720 0.0
29721 0.27276999999999996
29722 0.0
29723 0.5455399999999999
29724 0.0
29725 0.0
29726 0.5455399999999999
29727 0.0
29728 0.0
29729 0.0
29730 0.27276999999999996
29731 0.27276999999999996
29732 0.0
29733 0.0
29734 0.0
29735 0.0
29736 0.0
29737 0.0
29738 0.0
29739 0.0
29740 0.0
29741 0.0
29742 0.0
29743 0.0
29744 0.27276999999999996
29745 0.5455399999999999
29746 0.0
29747 0.0
29748 0.0
29749 0.5455399999999999
29750 0.0
29751 0.0
29752 0.27276999999999996
29753 0.0
29754 0.0
29755 0.0
29756 0.0
29757 0.0
29758 0.0
29759 0.0
29760 0.0
29761 0.27276999999999996
29762 0.0
29763 0.0
29764 0.0
29765 0.0
29766 0.0
29767 0.0
29768 0.27276999999999996
29769 1.0910799999999998
29770 0.0
29771 0.27276999999999996
29772 0.0
29773 0.0
29774 0.0
29775 0.0
29776 0.0
29777 0.0
29778 0.0
29779 0.0
29780 0.0
29781 0.27276999999999996
29782 0.0
29783 0.0
29784 0.0
29785 0.0
29786 0.27276999999999996
29787 0.0
29788 0.27276999999999996
29789 0.0
29790 0.0
29791 0.0
29792 0.27276999999999996
29793 0.0
29794 0.0
29795 0.0
29796 0.0
29797 0.0
29798 0.0
29799 0.0
29800 0.0
29801 0.0
29802 0.0
29803 0.0
29804 0.0
29805 0.0
29806 0.0
29807 0.0
29808 0.0
29809 0.0
29810 0.0
29811 0.27276999999999996
29812 0.0
29813 0.0
29814 0.0
29815 0.0
29816 0.0
29817 0.27276999999999996
29818 0.0
29819 0.0
29820 0.0
29821 0.27276999999999996
29822 0.0
29823 0.0
29824 0.0
29825 0.0
29826 0.0
29827 0.0
29828 0.0
29829 0.0
29830 0.27276999999999996
29831 0.0
29832 0.0
29833 0.0
29834 0.0
29835 0.0
29836 0.0
29837 0.27276999999999996
29838 0.0
29839 0.0
29840 0.0
29841 0.0
29842 0.0
29843 0.0
29844 0.0
29845 0.5455399999999999
29846 0.0
29847 0.0
29848 0.0
29849 0.0
29850 0.0
29851 0.0
29852 0.0
29853 0.27276999999999996
29854 0.0
29855 0.0
29856 0.27276999999999996
29857 0.0
29858 0.0
29859 0.0
29860 0.0
29861 0.0
29862 0.0
29863 0.5455399999999999
29864 0.0
29865 0.0
29866 0.0
29867 0.0
29868 0.0
29869 0.27276999999999996
29870 0.0
29871 0.0
29872 0.0
29873 0.0
29874 0.0
29875 0.27276999999999996
29876 0.0
29877 0.0
29878 0.0
29879 0.0
29880 0.0
29881 0.0
29882 0.27276999999999996
29883 0.0
29884 0.0
29885 0.0
29886 0.0
29887 0.0
29888 0.0
29889 0.0
29890 0.0
29891 0.0
29892 0.0
29893 0.0
29894 0.0
29895 0.0
29896 0.0
29897 0.27276999999999996
29898 0.0
29899 0.0
29900 0.0
29901 0.0
29902 0.27276999999999996
29903 0.0
29904 0.0
29905 0.0
29906 0.0
29907 0.27276999999999996
29908 0.0
29909 0.0
29910 0.0
29911 0.0
29912 0.0
29913 0.0
29914 0.0
29915 0.0
29916 0.27276999999999996
29917 0.0
29918 0.0
29919 0.0
29920 0.0
29921 0.0
29922 0.0
29923 0.0
29924 0.0
29925 0.0
29926 0.0
29927 0.0
29928 0.0
29929 0.0
29930 0.0
29931 0.27276999999999996
29932 0.0
29933 0.27276999999999996
29934 0.0
29935 0.27276999999999996
29936 0.27276999999999996
29937 0.0
29938 0.0
29939 0.0
29940 0.0
29941 0.0
29942 0.0
29943 0.0
29944 0.0
29945 0.0
29946 0.0
29947 0.0
29948 0.0
29949 0.0
29950 0.27276999999999996
29951 0.0
29952 0.0
29953 0.0
29954 0.0
29955 0.0
29956 0.0
29957 0.0
29958 0.0
29959 0.0
29960 0.0
29961 0.0
29962 0.0
29963 0.0
29964 0.0
29965 0.0
29966 0.0
29967 0.0
29968 0.0
29969 0.0
29970 0.27276999999999996
29971 0.0
29972 0.0
29973 0.27276999999999996
29974 0.0
29975 0.0
29976 0.0
29977 0.0
29978 0.0
29979 0.0
29980 0.0
29981 0.0
29982 0.0
29983 0.0
29984 0.0
29985 0.0
29986 0.0
29987 0.0
29988 0.0
29989 0.0
29990 0.27276999999999996
29991 0.0
29992 0.0
29993 0.0
29994 0.27276999999999996
29995 0.0
29996 0.0
29997 0.27276999999999996
29998 0.0
29999 0.0
30000 0.0
30001 0.0
30002 0.0
30003 0.0
30004 0.0
30005 0.0
30006 0.0
30007 0.0
30008 0.0
30009 0.0
30010 0.0
30011 0.0
30012 0.0
30013 0.0
30014 0.0
30015 0.0
30016 0.0
30017 0.0
30018 0.5455399999999999
30019 0.0
30020 0.0
30021 0.0
30022 0.27276999999999996
30023 0.0
30024 0.0
30025 0.0
30026 0.0
30027 0.0
30028 0.0
30029 0.0
30030 0.0
30031 0.0
30032 0.0
30033 0.0
30034 0.0
30035 0.0
30036 0.0
30037 0.0
30038 0.0
30039 0.5455399999999999
30040 0.0
30041 0.0
30042 0.0
30043 0.0
30044 0.0
30045 0.0
30046 0.0
30047 0.0
30048 0.0
30049 0.27276999999999996
30050 0.27276999999999996
30051 0.0
30052 0.27276999999999996
30053 0.0
30054 0.0
30055 0.0
30056 0.0
30057 0.0
30058 0.0
30059 0.0
30060 0.0
30061 0.0
30062 0.0
30063 0.0
30064 0.0
30065 0.0
30066 0.0
30067 0.0
30068 0.27276999999999996
30069 0.27276999999999996
30070 0.0
30071 0.0
30072 0.0
30073 0.0
30074 0.0
30075 0.0
30076 0.0
30077 0.0
30078 0.0
30079 0.0
30080 0.0
30081 0.0
30082 0.0
30083 0.27276999999999996
30084 0.0
30085 0.5455399999999999
30086 0.0
30087 0.27276999999999996
30088 0.0
30089 0.0
30090 0.0
30091 0.0
30092 0.0
30093 0.0
30094 0.0
30095 0.0
30096 0.0
30097 0.0
30098 0.0
30099 0.0
30100 0.0
30101 0.0
30102 0.0
30103 0.0
30104 0.0
30105 0.0
30106 0.0
30107 0.0
30108 0.0
30109 0.0
30110 0.0
30111 0.0
30112 0.0
30113 0.0
30114 0.0
30115 0.0
30116 0.0
30117 0.27276999999999996
30118 0.0
30119 0.0
30120 0.0
30121 0.0
30122 0.27276999999999996
30123 0.0
30124 0.0
30125 0.0
30126 0.0
30127 0.0
30128 0.0
30129 0.0
30130 0.0
30131 0.0
30132 0.0
30133 0.0
30134 0.0
30135 0.0
30136 0.0
30137 0.0
30138 0.27276999999999996
30139 0.27276999999999996
30140 0.0
30141 0.0
30142 0.0
30143 0.27276999999999996
30144 0.0
30145 0.0
30146 0.0
30147 0.27276999999999996
30148 0.0
30149 0.0
30150 0.0
30151 0.0
30152 0.0
30153 0.0
30154 0.0
30155 0.0
30156 0.0
30157 0.0
30158 0.0
30159 0.0
30160 0.0
30161 0.0
30162 0.0
30163 0.0
30164 0.0
30165 0.0
30166 0.27276999999999996
30167 0.27276999999999996
30168 0.5455399999999999
30169 0.27276999999999996
30170 0.0
30171 0.0
30172 0.0
30173 0.0
30174 0.0
30175 0.0
30176 0.0
30177 0.27276999999999996
30178 0.0
30179 0.0
30180 0.0
30181 0.0
30182 0.27276999999999996
30183 0.0
30184 0.0
30185 0.0
30186 0.0
30187 0.0
30188 0.0
30189 0.27276999999999996
30190 0.0
30191 0.0
30192 0.0
30193 0.27276999999999996
30194 0.0
30195 0.0
30196 0.0
30197 0.27276999999999996
30198 0.27276999999999996
30199 0.0
30200 0.0
30201 0.0
30202 0.0
30203 0.0
30204 0.0
30205 0.0
30206 0.0
30207 0.0
30208 0.0
30209 0.27276999999999996
30210 0.0
30211 0.5455399999999999
30212 0.27276999999999996
30213 0.0
30214 0.0
30215 0.0
30216 0.0
30217 0.5455399999999999
30218 0.0
30219 0.27276999999999996
30220 0.0
30221 0.0
30222 0.0
30223 0.0
30224 0.27276999999999996
30225 0.0
30226 0.27276999999999996
30227 0.0
30228 0.0
30229 0.0
30230 0.0
30231 0.0
30232 0.0
30233 0.0
30234 0.0
30235 0.27276999999999996
30236 0.0
30237 0.0
30238 0.0
30239 0.27276999999999996
30240 0.0
30241 0.0
30242 0.27276999999999996
30243 0.0
30244 0.0
30245 0.0
30246 0.0
30247 0.0
30248 0.0
30249 0.0
30250 0.0
30251 0.0
30252 0.5455399999999999
30253 0.27276999999999996
30254 0.0
30255 0.27276999999999996
30256 0.0
30257 0.0
30258 0.0
30259 0.27276999999999996
30260 0.5455399999999999
30261 0.0
30262 0.27276999999999996
30263 0.27276999999999996
30264 0.0
30265 0.0
30266 0.0
30267 0.0
30268 0.0
30269 0.0
30270 0.27276999999999996
30271 0.0
30272 0.0
30273 0.0
30274 0.0
30275 0.5455399999999999
30276 0.0
30277 0.0
30278 0.0
30279 0.0
30280 0.27276999999999996
30281 0.0
30282 0.27276999999999996
30283 0.0
30284 0.27276999999999996
30285 0.0
30286 0.0
30287 0.0
30288 0.0
30289 0.27276999999999996
30290 0.0
30291 0.0
30292 0.0
30293 0.0
30294 0.27276999999999996
30295 0.0
30296 0.0
30297 0.0
30298 0.0
30299 0.0
30300 0.0
30301 0.0
30302 0.0
30303 0.0
30304 0.0
30305 0.5455399999999999
30306 0.0
30307 0.0
30308 0.0
30309 0.0
30310 0.27276999999999996
30311 0.0
30312 0.0
30313 0.0
30314 0.0
30315 0.0
30316 0.0
30317 0.0
30318 0.0
30319 0.0
30320 0.0
30321 0.0
30322 0.0
30323 0.0
30324 0.0
30325 0.0
30326 0.0
30327 0.0
30328 0.0
30329 0.0
30330 0.0
30331 0.81831
30332 0.27276999999999996
30333 0.0
30334 0.0
30335 0.27276999999999996
30336 0.0
30337 0.0
30338 0.0
30339 0.0
30340 0.27276999999999996
30341 0.0
30342 0.0
30343 0.0
30344 0.0
30345 0.0
30346 0.0
30347 0.0
30348 0.0
30349 0.0
30350 0.0
30351 0.0
30352 0.0
30353 0.0
30354 0.27276999999999996
30355 0.0
30356 0.5455399999999999
30357 0.0
30358 0.0
30359 0.0
30360 0.0
30361 0.0
30362 0.0
30363 0.0
30364 0.0
30365 0.0
30366 0.27276999999999996
30367 0.0
30368 0.0
30369 0.0
30370 0.0
30371 0.0
30372 0.0
30373 0.0
30374 0.0
30375 0.0
30376 0.5455399999999999
30377 0.0
30378 0.0
30379 0.0
30380 0.0
30381 0.0
30382 0.0
30383 0.0
30384 0.0
30385 0.0
30386 0.0
30387 0.0
30388 0.0
30389 0.0
30390 0.0
30391 0.0
30392 0.0
30393 0.0
30394 0.0
30395 0.0
30396 0.0
30397 0.0
30398 0.0
30399 0.0
30400 0.0
30401 0.0
30402 0.0
30403 0.0
30404 0.0
30405 0.0
30406 0.0
30407 0.0
30408 0.0
30409 0.0
30410 0.0
30411 0.0
30412 0.0
30413 0.0
30414 0.0
30415 0.0
30416 0.0
30417 0.0
30418 0.0
30419 0.0
30420 0.0
30421 0.27276999999999996
30422 0.0
30423 0.0
30424 0.0
30425 0.0
30426 0.0
30427 0.0
30428 0.0
30429 0.27276999999999996
30430 0.0
30431 0.0
30432 0.27276999999999996
30433 0.0
30434 0.0
30435 0.0
30436 0.0
30437 0.27276999999999996
30438 0.0
30439 0.0
30440 0.0
30441 0.0
30442 0.27276999999999996
30443 0.0
30444 0.0
30445 0.0
30446 0.0
30447 0.27276999999999996
30448 0.0
30449 0.0
30450 0.0
30451 0.27276999999999996
30452 0.0
30453 0.27276999999999996
30454 0.0
30455 0.27276999999999996
30456 0.0
30457 0.0
30458 0.0
30459 0.0
30460 0.0
30461 0.0
30462 0.0
30463 0.0
30464 0.0
30465 0.0
30466 0.0
30467 0.0
30468 0.0
30469 0.0
30470 0.0
30471 0.0
30472 0.0
30473 0.0
30474 0.0
30475 0.0
30476 0.0
30477 0.0
30478 0.0
30479 0.0
30480 0.0
30481 0.0
30482 0.0
30483 0.27276999999999996
30484 0.0
30485 0.0
30486 0.0
30487 0.0
30488 0.27276999999999996
30489 0.0
30490 0.0
30491 0.0
30492 0.0
30493 0.0
30494 0.0
30495 0.0
30496 0.0
30497 0.0
30498 0.0
30499 0.5455399999999999
30500 0.0
30501 0.0
30502 0.0
30503 0.0
30504 0.0
30505 0.0
30506 0.0
30507 0.0
30508 0.0
30509 0.0
30510 0.0
30511 0.0
30512 0.0
30513 0.0
30514 0.0
30515 0.0
30516 0.0
30517 0.0
30518 0.0
30519 0.27276999999999996
30520 0.0
30521 0.0
30522 0.0
30523 0.0
30524 0.0
30525 0.0
30526 0.0
30527 0.0
30528 0.0
30529 0.0
30530 0.0
30531 0.0
30532 0.0
30533 0.0
30534 0.0
30535 0.0
30536 0.0
30537 0.0
30538 0.0
30539 0.0
30540 0.0
30541 0.0
30542 0.0
30543 0.0
30544 0.0
30545 0.0
30546 0.0
30547 0.0
30548 0.0
30549 0.0
30550 0.0
30551 0.0
30552 0.0
30553 0.0
30554 0.0
30555 0.0
30556 0.0
30557 0.0
30558 0.5455399999999999
30559 0.0
30560 0.0
30561 0.0
30562 0.0
30563 0.27276999999999996
30564 0.0
30565 0.0
30566 0.0
30567 0.27276999999999996
30568 0.0
30569 0.0
30570 0.27276999999999996
30571 0.0
30572 0.0
30573 0.0
30574 0.27276999999999996
30575 0.0
30576 0.0
30577 0.0
30578 0.27276999999999996
30579 0.0
30580 0.0
30581 0.0
30582 0.0
30583 0.0
30584 0.0
30585 0.0
30586 0.0
30587 0.0
30588 0.0
30589 0.0
30590 0.0
30591 0.0
30592 0.0
30593 0.0
30594 0.0
30595 0.0
30596 0.27276999999999996
30597 0.27276999999999996
30598 0.0
30599 0.0
30600 0.0
30601 0.0
30602 0.0
30603 0.0
30604 0.27276999999999996
30605 0.0
30606 0.0
30607 0.0
30608 0.0
30609 0.0
30610 0.0
30611 0.0
30612 0.27276999999999996
30613 0.0
30614 0.27276999999999996
30615 0.0
30616 0.0
30617 0.0
30618 0.0
30619 0.0
30620 0.0
30621 0.27276999999999996
30622 0.0
30623 0.0
30624 0.0
30625 0.0
30626 0.0
30627 0.0
30628 0.27276999999999996
30629 0.0
30630 0.0
30631 0.0
30632 0.0
30633 0.0
30634 0.0
30635 0.27276999999999996
30636 0.27276999999999996
30637 0.0
30638 0.0
30639 0.0
30640 0.27276999999999996
30641 0.27276999999999996
30642 0.0
30643 0.0
30644 0.0
30645 0.0
30646 0.0
30647 0.0
30648 0.0
30649 0.0
30650 0.0
30651 0.0
30652 0.0
30653 0.0
30654 0.0
30655 0.0
30656 0.0
30657 0.0
30658 0.0
30659 0.81831
30660 0.0
30661 0.0
30662 0.0
30663 0.0
30664 0.0
30665 0.0
30666 0.0
30667 0.0
30668 0.0
30669 0.0
30670 0.5455399999999999
30671 0.0
30672 0.0
30673 0.0
30674 0.0
30675 0.27276999999999996
30676 0.0
30677 0.27276999999999996
30678 0.0
30679 0.0
30680 0.0
30681 0.0
30682 0.27276999999999996
30683 0.27276999999999996
30684 0.0
30685 0.0
30686 0.0
30687 0.0
30688 0.0
30689 0.0
30690 0.0
30691 0.0
30692 0.0
30693 0.27276999999999996
30694 0.0
30695 0.0
30696 0.0
30697 0.0
30698 0.0
30699 0.0
30700 0.0
30701 0.0
30702 0.27276999999999996
30703 0.0
30704 0.0
30705 0.0
30706 0.0
30707 0.0
30708 0.0
30709 0.0
30710 0.0
30711 0.0
30712 0.0
30713 0.0
30714 0.0
30715 0.27276999999999996
30716 0.0
30717 0.0
30718 0.0
30719 0.0
30720 0.0
30721 0.0
30722 0.0
30723 0.0
30724 0.0
30725 0.0
30726 0.0
30727 0.27276999999999996
30728 0.0
30729 0.0
30730 0.5455399999999999
30731 0.0
30732 0.0
30733 0.0
30734 0.27276999999999996
30735 0.27276999999999996
30736 0.27276999999999996
30737 0.0
30738 0.81831
30739 0.0
30740 0.0
30741 0.0
30742 0.0
30743 0.0
30744 0.0
30745 0.0
30746 0.0
30747 0.0
30748 0.0
30749 0.0
30750 0.0
30751 0.0
30752 0.0
30753 0.0
30754 0.5455399999999999
30755 0.27276999999999996
30756 0.0
30757 0.0
30758 0.27276999999999996
30759 0.81831
30760 0.5455399999999999
30761 0.0
30762 0.0
30763 0.0
30764 0.0
30765 0.0
30766 0.0
30767 0.0
30768 0.0
30769 0.0
30770 0.0
30771 0.5455399999999999
30772 0.0
30773 0.0
30774 0.0
30775 0.0
30776 0.0
30777 0.0
30778 0.0
30779 0.0
30780 0.0
30781 0.0
30782 0.0
30783 0.0
30784 0.0
30785 0.0
30786 0.0
30787 0.27276999999999996
30788 0.0
30789 0.0
30790 0.0
30791 0.0
30792 0.0
30793 0.0
30794 0.0
30795 0.0
30796 0.27276999999999996
30797 0.0
30798 0.0
30799 0.0
30800 0.0
30801 0.27276999999999996
30802 0.0
30803 0.0
30804 0.27276999999999996
30805 0.0
30806 0.0
30807 0.0
30808 0.0
30809 0.0
30810 0.0
30811 0.0
30812 0.0
30813 0.0
30814 0.0
30815 0.0
30816 0.0
30817 0.27276999999999996
30818 0.0
30819 0.0
30820 0.0
30821 0.0
30822 0.0
30823 0.0
30824 0.0
30825 0.0
30826 0.27276999999999996
30827 0.0
30828 0.0
30829 0.0
30830 0.0
30831 0.0
30832 0.0
30833 0.0
30834 0.0
30835 0.27276999999999996
30836 0.0
30837 0.0
30838 0.0
30839 0.0
30840 0.0
30841 0.0
30842 0.0
30843 0.0
30844 0.0
30845 0.0
30846 0.0
30847 0.0
30848 0.27276999999999996
30849 0.0
30850 0.0
30851 0.0
30852 0.0
30853 0.5455399999999999
30854 0.27276999999999996
30855 0.0
30856 0.0
30857 0.27276999999999996
30858 0.27276999999999996
30859 0.0
30860 0.0
30861 0.0
30862 0.0
30863 0.0
30864 0.0
30865 0.5455399999999999
30866 0.27276999999999996
30867 0.0
30868 0.0
30869 0.0
30870 0.0
30871 0.0
30872 0.0
30873 0.5455399999999999
30874 0.5455399999999999
30875 0.0
30876 0.27276999999999996
30877 0.0
30878 0.0
30879 0.0
30880 0.27276999999999996
30881 0.0
30882 0.27276999999999996
30883 0.0
30884 0.0
30885 0.0
30886 0.0
30887 0.0
30888 0.0
30889 0.27276999999999996
30890 0.0
30891 0.0
30892 0.0
30893 0.0
30894 0.0
30895 0.27276999999999996
30896 0.5455399999999999
30897 0.0
30898 0.0
30899 0.0
30900 0.0
30901 0.27276999999999996
30902 0.0
30903 0.0
30904 0.0
30905 0.0
30906 0.0
30907 0.0
30908 0.0
30909 0.27276999999999996
30910 0.0
30911 0.27276999999999996
30912 0.0
30913 0.27276999999999996
30914 0.0
30915 0.0
30916 0.0
30917 0.0
30918 0.27276999999999996
30919 0.0
30920 0.27276999999999996
30921 0.0
30922 0.5455399999999999
30923 0.27276999999999996
30924 0.0
30925 0.0
30926 0.0
30927 0.0
30928 0.0
30929 0.0
30930 0.0
30931 0.0
30932 0.0
30933 0.0
30934 0.0
30935 0.0
30936 0.0
30937 0.0
30938 0.0
30939 0.5455399999999999
30940 0.27276999999999996
30941 0.0
30942 0.0
30943 0.0
30944 0.0
30945 0.27276999999999996
30946 0.0
30947 0.0
30948 0.0
30949 0.0
30950 0.0
30951 0.0
30952 0.0
30953 0.0
30954 0.0
30955 0.0
30956 0.27276999999999996
30957 0.0
30958 0.0
30959 0.0
30960 0.5455399999999999
30961 0.0
30962 0.0
30963 0.0
30964 0.27276999999999996
30965 0.0
30966 0.0
30967 0.0
30968 0.5455399999999999
30969 0.0
30970 0.27276999999999996
30971 0.0
30972 0.0
30973 0.0
30974 0.0
30975 0.0
30976 0.0
30977 0.0
30978 0.0
30979 0.27276999999999996
30980 0.0
30981 0.0
30982 0.27276999999999996
30983 0.27276999999999996
30984 0.0
30985 0.0
30986 0.0
30987 0.0
30988 0.0
30989 0.0
30990 0.0
30991 0.0
30992 0.0
30993 0.0
30994 0.0
30995 0.0
30996 0.27276999999999996
30997 0.0
30998 0.0
30999 0.27276999999999996
31000 0.0
31001 0.0
31002 0.0
31003 0.0
31004 0.27276999999999996
31005 0.0
31006 0.0
31007 0.0
31008 0.0
31009 0.27276999999999996
31010 0.0
31011 0.0
31012 0.27276999999999996
31013 0.27276999999999996
31014 0.0
31015 0.0
31016 0.0
31017 0.27276999999999996
31018 0.0
31019 0.0
31020 0.0
31021 0.0
31022 0.0
31023 0.0
31024 0.0
31025 0.0
31026 0.0
31027 0.0
31028 0.0
31029 0.0
31030 0.0
31031 0.0
31032 0.0
31033 0.0
31034 0.0
31035 1.0910799999999998
31036 0.0
31037 0.0
31038 0.0
31039 0.0
31040 0.0
31041 0.0
31042 0.0
31043 0.0
31044 0.0
31045 0.0
31046 0.0
31047 0.27276999999999996
31048 0.0
31049 0.0
31050 0.0
31051 0.0
31052 0.27276999999999996
31053 0.0
31054 0.0
31055 0.0
31056 0.27276999999999996
31057 0.27276999999999996
31058 0.0
31059 0.0
31060 0.0
31061 0.0
31062 0.27276999999999996
31063 0.0
31064 0.0
31065 0.27276999999999996
31066 0.0
31067 0.27276999999999996
31068 0.27276999999999996
31069 0.0
31070 0.0
31071 0.27276999999999996
31072 0.0
31073 0.0
31074 0.0
31075 0.5455399999999999
31076 0.81831
31077 0.0
31078 0.0
31079 0.0
31080 0.0
31081 0.0
31082 0.0
31083 0.0
31084 0.0
31085 0.0
31086 0.0
31087 0.27276999999999996
31088 0.27276999999999996
31089 0.0
31090 0.0
31091 0.0
31092 0.0
31093 0.27276999999999996
31094 0.0
31095 0.0
31096 0.0
31097 0.0
31098 0.0
31099 0.0
31100 0.0
31101 0.0
31102 0.5455399999999999
31103 0.0
31104 0.0
31105 0.0
31106 0.0
31107 0.0
31108 0.0
31109 0.27276999999999996
31110 0.27276999999999996
31111 0.0
31112 0.0
31113 0.0
31114 0.0
31115 0.0
31116 0.0
31117 0.0
31118 0.27276999999999996
31119 0.0
31120 0.0
31121 0.0
31122 0.0
31123 0.0
31124 0.0
31125 0.0
31126 0.0
31127 0.0
31128 0.0
31129 0.0
31130 0.0
31131 0.27276999999999996
31132 0.0
31133 0.27276999999999996
31134 0.27276999999999996
31135 0.0
31136 0.27276999999999996
31137 0.0
31138 0.0
31139 0.0
31140 0.0
31141 0.0
31142 0.0
31143 0.0
31144 0.0
31145 0.0
31146 0.0
31147 0.0
31148 0.0
31149 0.0
31150 0.0
31151 0.0
31152 0.0
31153 0.0
31154 0.0
31155 0.0
31156 0.81831
31157 0.0
31158 0.0
31159 0.0
31160 0.0
31161 0.0
31162 0.27276999999999996
31163 0.27276999999999996
31164 0.0
31165 0.5455399999999999
31166 0.0
31167 0.0
31168 0.0
31169 0.0
31170 0.0
31171 0.0
31172 0.0
31173 0.27276999999999996
31174 0.0
31175 0.0
31176 0.0
31177 0.0
31178 0.0
31179 0.0
31180 0.27276999999999996
31181 0.0
31182 0.27276999999999996
31183 0.0
31184 0.0
31185 0.0
31186 0.0
31187 0.27276999999999996
31188 0.0
31189 0.0
31190 0.0
31191 0.27276999999999996
31192 0.0
31193 0.0
31194 0.0
31195 0.0
31196 0.0
31197 0.0
31198 0.0
31199 0.0
31200 0.0
31201 0.0
31202 0.27276999999999996
31203 0.0
31204 0.0
31205 0.27276999999999996
31206 0.0
31207 0.0
31208 0.0
31209 0.0
31210 0.0
31211 0.27276999999999996
31212 0.0
31213 0.0
31214 0.0
31215 0.0
31216 0.27276999999999996
31217 0.5455399999999999
31218 0.0
31219 0.27276999999999996
31220 0.0
31221 0.0
31222 0.0
31223 0.27276999999999996
31224 0.0
31225 0.0
31226 0.27276999999999996
31227 0.0
31228 0.0
31229 0.0
31230 0.0
31231 0.0
31232 0.27276999999999996
31233 0.0
31234 0.0
31235 0.0
31236 0.27276999999999996
31237 0.0
31238 0.0
31239 0.27276999999999996
31240 0.0
31241 0.0
31242 0.0
31243 0.0
31244 0.0
31245 0.0
31246 0.0
31247 0.0
31248 0.0
31249 0.0
31250 0.0
31251 0.0
31252 0.0
31253 0.0
31254 0.0
31255 0.0
31256 0.27276999999999996
31257 0.27276999999999996
31258 0.27276999999999996
31259 0.0
31260 0.0
31261 0.0
31262 0.0
31263 0.0
31264 0.0
31265 0.0
31266 0.0
31267 0.0
31268 0.0
31269 0.0
31270 0.0
31271 0.0
31272 0.0
31273 0.0
31274 0.0
31275 0.0
31276 0.27276999999999996
31277 0.27276999999999996
31278 0.0
31279 0.0
31280 0.0
31281 0.0
31282 0.0
31283 0.0
31284 0.27276999999999996
31285 0.0
31286 0.0
31287 0.0
31288 0.0
31289 0.27276999999999996
31290 0.0
31291 0.0
31292 0.0
31293 0.0
31294 0.0
31295 0.0
31296 0.0
31297 0.27276999999999996
31298 0.27276999999999996
31299 0.0
31300 0.0
31301 0.0
31302 0.0
31303 0.27276999999999996
31304 0.0
31305 0.0
31306 0.27276999999999996
31307 0.0
31308 0.0
31309 0.0
31310 0.0
31311 0.0
31312 0.0
31313 0.0
31314 0.0
31315 0.27276999999999996
31316 0.0
31317 0.0
31318 0.0
31319 0.0
31320 0.0
31321 0.0
31322 0.0
31323 0.0
31324 0.0
31325 0.0
31326 0.0
31327 0.0
31328 0.0
31329 0.0
31330 0.0
31331 0.0
31332 0.0
31333 0.0
31334 0.0
31335 0.0
31336 0.0
31337 0.0
31338 0.0
31339 0.0
31340 0.0
31341 0.0
31342 0.0
31343 0.0
31344 0.0
31345 0.0
31346 0.0
31347 0.0
31348 0.0
31349 0.0
31350 0.0
31351 0.0
31352 0.27276999999999996
31353 0.27276999999999996
31354 0.0
31355 0.0
31356 0.0
31357 1.36385
31358 0.0
31359 0.0
31360 0.0
31361 0.0
31362 0.0
31363 0.0
31364 0.27276999999999996
31365 0.0
31366 0.27276999999999996
31367 0.0
31368 0.0
31369 0.27276999999999996
31370 0.0
31371 0.0
31372 0.0
31373 0.0
31374 0.27276999999999996
31375 0.0
31376 0.0
31377 0.0
31378 0.0
31379 0.0
31380 0.0
31381 0.0
31382 0.0
31383 0.0
31384 0.0
31385 0.0
31386 0.27276999999999996
31387 0.0
31388 0.81831
31389 0.0
31390 0.0
31391 0.0
31392 0.0
31393 0.0
31394 0.0
31395 0.0
31396 0.27276999999999996
31397 0.0
31398 0.0
31399 0.27276999999999996
31400 0.0
31401 0.0
31402 0.27276999999999996
31403 0.0
31404 0.27276999999999996
31405 0.0
31406 0.0
31407 0.27276999999999996
31408 0.0
31409 0.0
31410 0.0
31411 0.0
31412 0.0
31413 0.0
31414 0.0
31415 0.0
31416 0.0
31417 0.0
31418 0.0
31419 0.27276999999999996
31420 0.0
31421 0.0
31422 0.0
31423 0.0
31424 0.0
31425 0.5455399999999999
31426 0.0
31427 0.0
31428 0.0
31429 0.0
31430 0.0
31431 0.0
31432 0.0
31433 0.0
31434 0.5455399999999999
31435 0.0
31436 0.0
31437 0.27276999999999996
31438 0.0
31439 0.0
31440 0.0
31441 0.0
31442 0.0
31443 0.0
31444 0.0
31445 0.0
31446 0.0
31447 0.0
31448 0.0
31449 0.27276999999999996
31450 0.0
31451 0.0
31452 0.0
31453 0.27276999999999996
31454 0.81831
31455 0.0
31456 0.0
31457 0.0
31458 0.0
31459 0.0
31460 0.0
31461 0.0
31462 0.0
31463 0.0
31464 0.0
31465 0.0
31466 0.27276999999999996
31467 0.0
31468 0.0
31469 0.27276999999999996
31470 0.0
31471 0.27276999999999996
31472 0.27276999999999996
31473 0.27276999999999996
31474 0.0
31475 0.0
31476 0.0
31477 0.0
31478 0.0
31479 0.0
31480 0.0
31481 0.0
31482 0.0
31483 0.0
31484 0.0
31485 0.0
31486 0.0
31487 0.0
31488 0.0
31489 0.0
31490 0.0
31491 0.0
31492 0.0
31493 0.27276999999999996
31494 0.0
31495 0.0
31496 0.0
31497 0.27276999999999996
31498 0.0
31499 0.0
31500 0.0
31501 0.0
31502 0.0
31503 0.0
31504 0.0
31505 0.0
31506 0.0
31507 0.0
31508 0.27276999999999996
31509 0.27276999999999996
31510 0.0
31511 0.27276999999999996
31512 0.0
31513 0.27276999999999996
31514 0.0
31515 0.27276999999999996
31516 0.0
31517 0.0
31518 0.0
31519 0.27276999999999996
31520 0.0
31521 0.0
31522 0.0
31523 0.0
31524 0.0
31525 0.0
31526 0.5455399999999999
31527 0.0
31528 0.27276999999999996
31529 0.5455399999999999
31530 0.0
31531 0.0
31532 0.0
31533 0.27276999999999996
31534 0.0
31535 0.0
31536 0.0
31537 0.0
31538 0.0
31539 0.0
31540 0.0
31541 0.0
31542 0.0
31543 0.0
31544 0.0
31545 0.5455399999999999
31546 0.0
31547 0.0
31548 0.0
31549 0.0
31550 0.0
31551 0.0
31552 0.0
31553 0.0
31554 0.0
31555 0.27276999999999996
31556 0.27276999999999996
31557 0.0
31558 0.0
31559 0.0
31560 0.0
31561 0.0
31562 0.0
31563 0.0
31564 0.0
31565 0.0
31566 0.0
31567 0.27276999999999996
31568 0.5455399999999999
31569 0.0
31570 0.0
31571 0.0
31572 0.0
31573 0.0
31574 0.0
31575 0.0
31576 0.0
31577 0.0
31578 0.0
31579 0.0
31580 0.0
31581 0.0
31582 0.0
31583 0.0
31584 0.0
31585 0.0
31586 0.0
31587 0.0
31588 0.5455399999999999
31589 0.0
31590 0.0
31591 0.0
31592 0.0
31593 0.0
31594 0.0
31595 0.0
31596 0.27276999999999996
31597 0.0
31598 0.0
31599 0.0
31600 0.0
31601 0.0
31602 0.0
31603 0.0
31604 0.0
31605 0.0
31606 0.0
31607 0.0
31608 0.0
31609 0.0
31610 0.0
31611 0.0
31612 0.0
31613 0.0
31614 0.0
31615 0.0
31616 0.0
31617 0.0
31618 0.0
31619 0.27276999999999996
31620 0.0
31621 0.0
31622 0.0
31623 0.0
31624 0.0
31625 0.0
31626 0.0
31627 0.0
31628 0.0
31629 0.0
31630 0.0
31631 0.0
31632 0.0
31633 0.0
31634 0.0
31635 0.0
31636 0.0
31637 0.0
31638 0.0
31639 0.0
31640 0.0
31641 0.0
31642 0.0
31643 0.0
31644 0.0
31645 0.0
31646 0.0
31647 0.0
31648 0.0
31649 0.0
31650 0.0
31651 0.27276999999999996
31652 0.0
31653 0.0
31654 0.0
31655 0.0
31656 0.27276999999999996
31657 0.27276999999999996
31658 0.0
31659 0.0
31660 0.0
31661 0.0
31662 0.0
31663 0.27276999999999996
31664 0.0
31665 0.0
31666 0.0
31667 0.0
31668 0.0
31669 0.0
31670 0.0
31671 0.0
31672 0.0
31673 0.27276999999999996
31674 0.0
31675 0.0
31676 0.0
31677 0.0
31678 0.0
31679 0.0
31680 0.0
31681 0.0
31682 0.0
31683 0.27276999999999996
31684 0.0
31685 0.0
31686 0.0
31687 0.0
31688 0.0
31689 0.27276999999999996
31690 0.0
31691 0.27276999999999996
31692 0.0
31693 0.0
31694 0.0
31695 0.0
31696 0.0
31697 0.0
31698 0.0
31699 0.0
31700 0.0
31701 0.0
31702 0.0
31703 0.0
31704 0.0
31705 0.0
31706 0.0
31707 0.0
31708 0.0
31709 0.0
31710 0.0
31711 0.0
31712 0.0
31713 0.0
31714 0.0
31715 0.0
31716 0.0
31717 0.0
31718 0.27276999999999996
31719 0.0
31720 0.0
31721 0.0
31722 0.0
31723 0.0
31724 0.0
31725 0.0
31726 0.27276999999999996
31727 0.0
31728 0.0
31729 0.0
31730 0.0
31731 0.0
31732 0.0
31733 0.27276999999999996
31734 0.0
31735 0.0
31736 0.0
31737 0.0
31738 0.0
31739 0.27276999999999996
31740 0.0
31741 0.27276999999999996
31742 0.0
31743 0.0
31744 0.0
31745 0.0
31746 0.0
31747 0.0
31748 0.0
31749 0.0
31750 0.0
31751 0.0
31752 0.0
31753 0.27276999999999996
31754 0.0
31755 0.0
31756 0.5455399999999999
31757 0.0
31758 0.0
31759 0.5455399999999999
31760 0.0
31761 0.0
31762 0.0
31763 0.0
31764 0.0
31765 0.0
31766 0.0
31767 0.0
31768 0.27276999999999996
31769 0.27276999999999996
31770 0.0
31771 0.0
31772 0.0
31773 0.0
31774 0.0
31775 0.0
31776 0.0
31777 0.0
31778 0.0
31779 0.0
31780 0.0
31781 0.0
31782 0.0
31783 0.0
31784 0.0
31785 0.0
31786 0.0
31787 0.0
31788 0.0
31789 0.0
31790 0.0
31791 0.0
31792 0.0
31793 0.27276999999999996
31794 0.27276999999999996
31795 0.0
31796 0.0
31797 0.0
31798 0.0
31799 0.0
31800 0.0
31801 0.27276999999999996
31802 0.27276999999999996
31803 0.0
31804 0.0
31805 0.27276999999999996
31806 0.0
31807 0.0
31808 0.0
31809 0.0
31810 0.27276999999999996
31811 0.0
31812 0.0
31813 0.27276999999999996
31814 0.0
31815 0.0
31816 0.0
31817 0.0
31818 0.0
31819 0.0
31820 0.0
31821 0.0
31822 0.0
31823 0.0
31824 0.0
31825 0.27276999999999996
31826 0.0
31827 0.0
31828 0.0
31829 0.0
31830 0.27276999999999996
31831 0.0
31832 0.0
31833 0.0
31834 0.0
31835 0.0
31836 0.0
31837 0.0
31838 0.0
31839 0.0
31840 0.0
31841 0.0
31842 0.27276999999999996
31843 0.0
31844 0.0
31845 0.0
31846 0.0
31847 0.5455399999999999
31848 0.0
31849 0.0
31850 0.0
31851 0.0
31852 0.0
31853 0.0
31854 0.0
31855 0.0
31856 0.0
31857 0.0
31858 0.0
31859 0.0
31860 0.0
31861 0.0
31862 0.0
31863 0.0
31864 0.0
31865 0.0
31866 0.0
31867 0.27276999999999996
31868 0.0
31869 0.0
31870 0.0
31871 0.0
31872 0.5455399999999999
31873 0.0
31874 0.0
31875 0.0
31876 0.0
31877 0.0
31878 0.0
31879 0.0
31880 0.0
31881 0.0
31882 0.0
31883 0.0
31884 0.0
31885 0.0
31886 0.27276999999999996
31887 0.0
31888 0.5455399999999999
31889 0.0
31890 0.0
31891 0.0
31892 0.0
31893 0.0
31894 0.0
31895 0.0
31896 0.0
31897 0.27276999999999996
31898 0.0
31899 0.0
31900 0.27276999999999996
31901 0.0
31902 0.0
31903 0.81831
31904 0.0
31905 0.0
31906 0.27276999999999996
31907 0.0
31908 0.0
31909 0.0
31910 0.27276999999999996
31911 0.0
31912 0.0
31913 0.0
31914 0.0
31915 0.0
31916 0.0
31917 0.0
31918 0.0
31919 0.0
31920 0.0
31921 0.0
31922 0.0
31923 0.0
31924 0.0
31925 0.27276999999999996
31926 0.0
31927 0.0
31928 0.27276999999999996
31929 0.0
31930 0.27276999999999996
31931 0.0
31932 0.0
31933 0.5455399999999999
31934 0.0
31935 0.0
31936 0.0
31937 0.0
31938 0.27276999999999996
31939 0.0
31940 0.0
31941 0.0
31942 0.27276999999999996
31943 0.27276999999999996
31944 0.0
31945 0.0
31946 0.0
31947 0.27276999999999996
31948 0.27276999999999996
31949 0.0
31950 0.27276999999999996
31951 0.0
31952 0.0
31953 0.27276999999999996
31954 0.0
31955 0.0
31956 0.0
31957 0.0
31958 0.0
31959 0.81831
31960 0.0
31961 0.0
31962 0.0
31963 0.0
31964 0.0
31965 0.0
31966 0.0
31967 0.0
31968 0.0
31969 0.0
31970 0.0
31971 0.0
31972 0.0
31973 0.0
31974 0.0
31975 0.0
31976 0.0
31977 0.0
31978 0.0
31979 0.0
31980 0.0
31981 0.0
31982 0.0
31983 0.0
31984 0.0
31985 0.0
31986 0.0
31987 0.0
31988 0.0
31989 0.0
31990 0.0
31991 0.0
31992 0.0
31993 0.0
31994 0.0
31995 0.0
31996 0.0
31997 0.0
31998 0.0
31999 0.0
32000 0.0
32001 0.27276999999999996
32002 0.5455399999999999
32003 0.27276999999999996
32004 0.0
32005 0.0
32006 0.0
32007 0.0
32008 0.0
32009 0.0
32010 0.0
32011 0.0
32012 0.27276999999999996
32013 0.0
32014 0.0
32015 0.0
32016 0.0
32017 0.0
32018 0.0
32019 0.0
32020 0.0
32021 0.0
32022 0.0
32023 0.27276999999999996
32024 0.0
32025 0.0
32026 0.0
32027 0.0
32028 0.0
32029 0.0
32030 0.0
32031 0.27276999999999996
32032 0.0
32033 0.0
32034 0.0
32035 0.0
32036 0.0
32037 0.0
32038 0.0
32039 0.0
32040 0.0
32041 0.27276999999999996
32042 0.27276999999999996
32043 0.0
32044 0.0
32045 0.0
32046 0.0
32047 0.0
32048 0.0
32049 0.0
32050 0.0
32051 0.0
32052 0.0
32053 0.5455399999999999
32054 0.0
32055 0.27276999999999996
32056 0.0
32057 0.0
32058 0.0
32059 0.0
32060 0.0
32061 0.0
32062 0.0
32063 0.0
32064 0.0
32065 0.0
32066 0.0
32067 0.0
32068 0.0
32069 0.27276999999999996
32070 0.27276999999999996
32071 0.0
32072 0.0
32073 0.0
32074 0.0
32075 0.0
32076 0.27276999999999996
32077 0.0
32078 0.0
32079 0.0
32080 0.0
32081 0.0
32082 0.27276999999999996
32083 0.0
32084 0.0
32085 0.0
32086 0.0
32087 0.0
32088 0.0
32089 0.0
32090 0.0
32091 0.0
32092 0.0
32093 0.0
32094 0.0
32095 0.0
32096 0.27276999999999996
32097 0.0
32098 0.0
32099 0.27276999999999996
32100 0.0
32101 0.0
32102 0.0
32103 0.0
32104 0.0
32105 0.0
32106 0.0
32107 0.0
32108 0.0
32109 0.0
32110 0.0
32111 0.0
32112 0.0
32113 0.27276999999999996
32114 0.0
32115 0.0
32116 0.27276999999999996
32117 0.0
32118 0.5455399999999999
32119 0.0
32120 0.0
32121 0.0
32122 0.5455399999999999
32123 0.0
32124 0.0
32125 0.0
32126 0.0
32127 0.0
32128 0.27276999999999996
32129 0.0
32130 0.0
32131 0.0
32132 0.0
32133 0.0
32134 0.27276999999999996
32135 0.0
32136 0.27276999999999996
32137 0.0
32138 0.0
32139 0.0
32140 0.0
32141 0.0
32142 0.0
32143 0.27276999999999996
32144 0.27276999999999996
32145 0.0
32146 0.0
32147 0.0
32148 0.0
32149 0.0
32150 0.0
32151 0.0
32152 0.0
32153 0.0
32154 0.27276999999999996
32155 0.0
32156 0.0
32157 0.27276999999999996
32158 0.0
32159 0.0
32160 0.0
32161 0.0
32162 0.0
32163 0.0
32164 0.0
32165 0.27276999999999996
32166 0.0
32167 0.0
32168 0.0
32169 0.0
32170 0.0
32171 0.0
32172 0.0
32173 0.0
32174 0.0
32175 0.0
32176 0.0
32177 0.0
32178 0.0
32179 0.0
32180 0.0
32181 0.0
32182 0.0
32183 0.0
32184 0.0
32185 0.0
32186 0.27276999999999996
32187 0.0
32188 0.0
32189 0.0
32190 0.0
32191 0.27276999999999996
32192 0.0
32193 0.0
32194 0.0
32195 0.0
32196 0.0
32197 0.5455399999999999
32198 0.0
32199 0.0
32200 0.0
32201 0.0
32202 0.0
32203 0.0
32204 0.0
32205 0.0
32206 0.0
32207 0.0
32208 0.0
32209 0.0
32210 0.0
32211 0.0
32212 0.0
32213 0.0
32214 0.0
32215 0.0
32216 0.0
32217 0.0
32218 0.27276999999999996
32219 0.0
32220 0.0
32221 0.0
32222 0.0
32223 0.0
32224 0.0
32225 0.0
32226 0.0
32227 0.0
32228 0.0
32229 0.27276999999999996
32230 0.0
32231 0.0
32232 0.0
32233 0.0
32234 0.5455399999999999
32235 0.0
32236 0.0
32237 0.0
32238 0.0
32239 0.0
32240 0.0
32241 0.0
32242 0.5455399999999999
32243 0.0
32244 0.27276999999999996
32245 0.0
32246 0.0
32247 0.0
32248 0.0
32249 0.0
32250 0.0
32251 0.27276999999999996
32252 0.0
32253 0.27276999999999996
32254 0.0
32255 0.0
32256 0.0
32257 0.0
32258 0.0
32259 0.0
32260 0.0
32261 0.0
32262 0.0
32263 0.0
32264 0.0
32265 0.0
32266 0.0
32267 0.0
32268 0.0
32269 0.0
32270 0.0
32271 0.0
32272 0.0
32273 0.0
32274 0.0
32275 0.0
32276 0.0
32277 0.0
32278 0.0
32279 0.27276999999999996
32280 0.0
32281 0.0
32282 0.0
32283 0.0
32284 0.27276999999999996
32285 0.0
32286 0.0
32287 0.0
32288 0.0
32289 0.0
32290 0.0
32291 0.0
32292 0.0
32293 0.0
32294 0.0
32295 0.0
32296 0.0
32297 0.0
32298 0.0
32299 0.0
32300 0.81831
32301 0.0
32302 0.0
32303 0.0
32304 0.27276999999999996
32305 0.0
32306 0.0
32307 0.0
32308 0.0
32309 0.0
32310 0.0
32311 0.0
32312 0.27276999999999996
32313 0.0
32314 0.27276999999999996
32315 0.0
32316 0.0
32317 0.0
32318 0.0
32319 0.0
32320 0.0
32321 0.0
32322 0.0
32323 0.0
32324 0.0
32325 0.0
32326 0.0
32327 0.0
32328 0.27276999999999996
32329 0.0
32330 0.0
32331 0.0
32332 0.0
32333 0.0
32334 0.0
32335 0.0
32336 0.0
32337 0.0
32338 0.0
32339 0.0
32340 0.0
32341 0.0
32342 0.0
32343 0.0
32344 0.0
32345 0.0
32346 0.0
32347 0.0
32348 0.0
32349 0.0
32350 0.0
32351 0.0
32352 0.0
32353 0.0
32354 0.27276999999999996
32355 0.0
32356 0.0
32357 0.0
32358 0.27276999999999996
32359 0.27276999999999996
32360 0.0
32361 0.0
32362 0.0
32363 0.0
32364 0.0
32365 0.0
32366 0.0
32367 0.0
32368 0.0
32369 0.0
32370 0.0
32371 0.0
32372 0.0
32373 0.0
32374 0.27276999999999996
32375 0.0
32376 0.0
32377 0.0
32378 0.0
32379 0.0
32380 0.0
32381 0.0
32382 0.0
32383 0.0
32384 0.0
32385 0.0
32386 0.0
32387 0.0
32388 0.0
32389 0.0
32390 0.0
32391 0.0
32392 0.0
32393 0.0
32394 0.0
32395 0.27276999999999996
32396 0.0
32397 0.0
32398 0.0
32399 0.0
32400 0.27276999999999996
32401 0.27276999999999996
32402 0.0
32403 0.0
32404 0.0
32405 0.0
32406 0.27276999999999996
32407 0.0
32408 0.0
32409 0.0
32410 0.0
32411 0.0
32412 0.0
32413 0.0
32414 0.0
32415 0.0
32416 0.0
32417 0.0
32418 0.0
32419 0.0
32420 0.0
32421 0.0
32422 0.0
32423 0.0
32424 0.0
32425 0.0
32426 0.0
32427 0.0
32428 0.0
32429 0.27276999999999996
32430 0.0
32431 0.0
32432 0.0
32433 0.0
32434 0.0
32435 0.27276999999999996
32436 0.0
32437 0.0
32438 0.0
32439 0.0
32440 0.0
32441 0.0
32442 0.0
32443 0.0
32444 0.0
32445 0.27276999999999996
32446 0.0
32447 0.0
32448 0.0
32449 0.0
32450 0.0
32451 0.0
32452 0.27276999999999996
32453 0.27276999999999996
32454 0.0
32455 0.0
32456 0.0
32457 0.0
32458 0.27276999999999996
32459 0.0
32460 0.0
32461 0.0
32462 0.0
32463 0.0
32464 0.0
32465 0.0
32466 0.27276999999999996
32467 0.0
32468 0.0
32469 0.0
32470 0.0
32471 0.0
32472 0.0
32473 0.0
32474 0.0
32475 0.0
32476 0.27276999999999996
32477 0.0
32478 0.0
32479 0.0
32480 0.0
32481 0.0
32482 0.0
32483 0.0
32484 0.0
32485 0.0
32486 0.0
32487 0.0
32488 0.27276999999999996
32489 0.0
32490 0.0
32491 0.27276999999999996
32492 0.0
32493 0.0
32494 0.0
32495 0.0
32496 0.0
32497 0.0
32498 0.0
32499 0.0
32500 0.0
32501 0.27276999999999996
32502 0.0
32503 0.0
32504 0.0
32505 0.0
32506 0.0
32507 0.0
32508 0.0
32509 0.0
32510 0.0
32511 0.27276999999999996
32512 0.0
32513 0.0
32514 0.0
32515 0.0
32516 0.0
32517 0.0
32518 0.0
32519 0.0
32520 0.0
32521 0.0
32522 0.0
32523 0.0
32524 0.0
32525 0.0
32526 0.0
32527 0.0
32528 0.27276999999999996
32529 0.0
32530 0.0
32531 0.0
32532 0.0
32533 0.0
32534 0.0
32535 0.0
32536 0.0
32537 0.0
32538 0.0
32539 0.0
32540 0.0
32541 0.27276999999999996
32542 0.27276999999999996
32543 0.0
32544 0.0
32545 0.0
32546 0.0
32547 0.0
32548 0.0
32549 0.0
32550 0.0
32551 0.0
32552 0.0
32553 0.0
32554 0.0
32555 0.0
32556 0.0
32557 0.0
32558 0.0
32559 0.27276999999999996
32560 0.0
32561 0.0
32562 0.0
32563 0.0
32564 0.0
32565 0.0
32566 0.0
32567 0.0
32568 0.0
32569 0.27276999999999996
32570 0.0
32571 0.27276999999999996
32572 0.0
32573 0.0
32574 0.27276999999999996
32575 0.27276999999999996
32576 0.0
32577 0.0
32578 0.0
32579 0.0
32580 0.0
32581 0.0
32582 0.0
32583 0.0
32584 0.0
32585 0.0
32586 0.27276999999999996
32587 0.0
32588 0.0
32589 0.0
32590 0.0
32591 0.27276999999999996
32592 0.0
32593 0.0
32594 0.0
32595 0.5455399999999999
32596 0.0
32597 0.0
32598 0.0
32599 0.0
32600 0.0
32601 0.0
32602 0.0
32603 0.0
32604 0.0
32605 0.0
32606 0.0
32607 0.0
32608 0.0
32609 0.27276999999999996
32610 0.0
32611 0.0
32612 0.0
32613 0.0
32614 0.0
32615 0.0
32616 0.0
32617 0.27276999999999996
32618 0.0
32619 0.0
32620 0.0
32621 0.0
32622 0.0
32623 0.0
32624 0.0
32625 0.0
32626 0.0
32627 0.0
32628 0.27276999999999996
32629 0.0
32630 0.0
32631 0.0
32632 0.0
32633 0.0
32634 0.0
32635 0.0
32636 0.0
32637 0.0
32638 0.27276999999999996
32639 0.0
32640 0.0
32641 0.0
32642 0.0
32643 0.0
32644 0.0
32645 0.0
32646 0.0
32647 0.0
32648 0.0
32649 0.0
32650 0.27276999999999996
32651 0.27276999999999996
32652 0.0
32653 0.27276999999999996
32654 0.27276999999999996
32655 0.0
32656 0.0
32657 0.0
32658 0.0
32659 0.0
32660 0.0
32661 0.0
32662 0.27276999999999996
32663 0.0
32664 0.0
32665 0.0
32666 0.0
32667 0.0
32668 0.0
32669 0.0
32670 0.0
32671 0.0
32672 0.0
32673 0.0
32674 0.0
32675 0.0
32676 0.0
32677 0.0
32678 0.27276999999999996
32679 0.0
32680 0.0
32681 0.0
32682 0.0
32683 0.0
32684 0.0
32685 0.0
32686 0.0
32687 0.0
32688 0.0
32689 0.0
32690 0.0
32691 0.0
32692 0.0
32693 0.0
32694 0.0
32695 0.0
32696 0.0
32697 0.27276999999999996
32698 0.0
32699 0.27276999999999996
32700 0.27276999999999996
32701 0.0
32702 0.27276999999999996
32703 0.0
32704 0.0
32705 0.0
32706 0.0
32707 0.0
32708 0.0
32709 0.0
32710 0.27276999999999996
32711 0.0
32712 0.0
32713 0.0
32714 0.0
32715 0.0
32716 0.0
32717 0.0
32718 0.0
32719 0.27276999999999996
32720 0.0
32721 0.0
32722 0.0
32723 0.0
32724 0.0
32725 0.0
32726 0.0
32727 0.0
32728 0.0
32729 0.0
32730 0.0
32731 0.0
32732 0.0
32733 0.0
32734 0.27276999999999996
32735 0.27276999999999996
32736 0.0
32737 0.0
32738 0.0
32739 0.0
32740 0.0
32741 0.0
32742 0.0
32743 0.27276999999999996
32744 0.0
32745 0.0
32746 0.0
32747 0.0
32748 0.0
32749 0.0
32750 0.0
32751 0.0
32752 0.27276999999999996
32753 0.0
32754 0.0
32755 0.0
32756 0.0
32757 0.0
32758 0.27276999999999996
32759 0.27276999999999996
32760 0.5455399999999999
32761 0.0
32762 0.27276999999999996
32763 0.0
32764 0.0
32765 0.0
32766 0.0
32767 0.27276999999999996
32768 0.0
32769 0.0
32770 0.0
32771 0.0
32772 0.27276999999999996
32773 0.27276999999999996
32774 0.0
32775 0.0
32776 0.0
32777 0.27276999999999996
32778 0.0
32779 0.0
32780 0.0
32781 0.0
32782 0.0
32783 0.0
32784 0.0
32785 0.0
32786 0.27276999999999996
32787 0.27276999999999996
32788 0.0
32789 0.0
32790 0.0
32791 0.0
32792 0.0
32793 0.0
32794 0.27276999999999996
32795 0.0
32796 0.0
32797 0.0
32798 0.0
32799 0.0
32800 0.0
32801 0.0
32802 0.0
32803 0.0
32804 0.0
32805 0.0
32806 0.0
32807 0.0
32808 0.0
32809 0.0
32810 0.0
32811 0.0
32812 0.0
32813 0.0
32814 0.0
32815 0.0
32816 0.0
32817 0.0
32818 0.0
32819 0.0
32820 0.0
32821 0.0
32822 0.0
32823 0.0
32824 0.0
32825 0.0
32826 0.0
32827 0.0
32828 0.0
32829 0.0
32830 0.0
32831 0.0
32832 0.0
32833 0.0
32834 0.27276999999999996
32835 0.0
32836 0.0
32837 0.5455399999999999
32838 0.0
32839 0.0
32840 0.0
32841 0.0
32842 0.0
32843 0.0
32844 0.0
32845 0.0
32846 0.0
32847 0.0
32848 0.0
32849 0.0
32850 0.0
32851 0.0
32852 0.0
32853 0.5455399999999999
32854 0.0
32855 0.0
32856 0.0
32857 0.0
32858 0.0
32859 0.27276999999999996
32860 0.0
32861 0.0
32862 0.0
32863 0.0
32864 0.0
32865 0.27276999999999996
32866 0.0
32867 0.0
32868 0.0
32869 0.0
32870 0.0
32871 0.0
32872 0.0
32873 0.0
32874 0.27276999999999996
32875 0.0
32876 0.0
32877 0.0
32878 0.0
32879 0.0
32880 0.0
32881 0.27276999999999996
32882 0.0
32883 0.0
32884 0.0
32885 0.0
32886 0.0
32887 0.0
32888 0.0
32889 0.0
32890 0.0
32891 0.0
32892 0.27276999999999996
32893 0.0
32894 0.0
32895 0.0
32896 0.0
32897 0.0
32898 0.0
32899 0.0
32900 0.0
32901 0.0
32902 0.0
32903 0.0
32904 0.0
32905 0.0
32906 0.0
32907 0.0
32908 0.0
32909 0.0
32910 0.0
32911 0.0
32912 0.0
32913 0.0
32914 0.0
32915 0.0
32916 0.0
32917 0.0
32918 0.27276999999999996
32919 0.27276999999999996
32920 0.0
32921 0.0
32922 0.0
32923 0.0
32924 0.0
32925 0.0
32926 0.0
32927 0.27276999999999996
32928 0.0
32929 0.0
32930 0.0
32931 0.0
32932 0.0
32933 0.0
32934 0.0
32935 0.0
32936 0.0
32937 0.0
32938 0.0
32939 0.0
32940 0.27276999999999996
32941 0.0
32942 0.0
32943 0.0
32944 0.81831
32945 0.27276999999999996
32946 0.0
32947 0.0
32948 0.0
32949 0.0
32950 0.0
32951 0.0
32952 0.0
32953 0.0
32954 0.0
32955 0.27276999999999996
32956 0.0
32957 0.0
32958 0.0
32959 0.0
32960 0.0
32961 0.0
32962 0.0
32963 0.0
32964 0.27276999999999996
32965 0.0
32966 0.0
32967 0.0
32968 0.0
32969 0.0
32970 0.27276999999999996
32971 0.0
32972 0.0
32973 0.0
32974 0.0
32975 0.0
32976 0.27276999999999996
32977 0.0
32978 0.0
32979 0.0
32980 0.0
32981 0.27276999999999996
32982 0.0
32983 0.0
32984 0.0
32985 0.0
32986 0.0
32987 0.0
32988 0.0
32989 0.0
32990 0.0
32991 0.0
32992 0.0
32993 0.0
32994 0.0
32995 0.27276999999999996
32996 0.0
32997 0.0
32998 0.27276999999999996
32999 0.0
33000 0.0
33001 0.27276999999999996
33002 0.0
33003 0.0
33004 0.0
33005 0.0
33006 0.0
33007 0.0
33008 0.0
33009 0.0
33010 0.0
33011 0.0
33012 0.0
33013 0.0
33014 0.0
33015 0.0
33016 0.0
33017 0.0
33018 0.0
33019 0.0
33020 0.0
33021 0.0
33022 0.0
33023 0.0
33024 0.0
33025 0.0
33026 0.0
33027 0.27276999999999996
33028 0.0
33029 0.0
33030 0.0
33031 0.0
33032 0.0
33033 0.0
33034 0.0
33035 0.0
33036 0.27276999999999996
33037 0.0
33038 0.0
33039 0.5455399999999999
33040 0.0
33041 0.0
33042 0.0
33043 0.0
33044 0.0
33045 0.0
33046 0.0
33047 0.0
33048 0.0
33049 0.0
33050 0.0
33051 0.0
33052 0.0
33053 0.0
33054 0.81831
33055 0.0
33056 0.0
33057 0.0
33058 0.0
33059 0.0
33060 0.0
33061 0.5455399999999999
33062 0.0
33063 0.0
33064 0.0
33065 0.0
33066 0.0
33067 0.0
33068 0.0
33069 0.0
33070 0.27276999999999996
33071 0.0
33072 0.0
33073 0.27276999999999996
33074 0.27276999999999996
33075 0.0
33076 0.0
33077 0.0
33078 0.0
33079 0.0
33080 0.0
33081 0.0
33082 0.0
33083 0.0
33084 0.0
33085 0.0
33086 0.0
33087 0.0
33088 0.27276999999999996
33089 0.0
33090 0.0
33091 0.27276999999999996
33092 0.0
33093 0.0
33094 0.0
33095 0.0
33096 0.0
33097 0.0
33098 0.0
33099 0.0
33100 0.0
33101 0.0
33102 0.27276999999999996
33103 0.0
33104 0.0
33105 0.0
33106 0.0
33107 0.0
33108 0.0
33109 0.0
33110 0.0
33111 0.0
33112 0.0
33113 0.0
33114 0.0
33115 0.0
33116 0.0
33117 0.0
33118 0.0
33119 0.0
33120 0.0
33121 0.0
33122 0.0
33123 0.27276999999999996
33124 0.0
33125 0.0
33126 0.27276999999999996
33127 0.0
33128 0.0
33129 0.0
33130 0.0
33131 0.27276999999999996
33132 0.0
33133 0.0
33134 0.0
33135 0.0
33136 0.0
33137 0.0
33138 0.0
33139 0.0
33140 0.0
33141 0.27276999999999996
33142 0.27276999999999996
33143 0.0
33144 0.0
33145 0.0
33146 0.0
33147 0.0
33148 0.0
33149 0.0
33150 0.0
33151 0.0
33152 0.27276999999999996
33153 0.0
33154 0.0
33155 0.0
33156 0.0
33157 0.0
33158 0.0
33159 0.0
33160 0.27276999999999996
33161 0.0
33162 0.0
33163 0.0
33164 0.0
33165 0.0
33166 0.0
33167 0.5455399999999999
33168 0.0
33169 0.0
33170 0.0
33171 0.0
33172 0.0
33173 0.0
33174 0.0
33175 0.0
33176 0.0
33177 0.27276999999999996
33178 0.0
33179 0.0
33180 0.0
33181 0.0
33182 0.0
33183 0.0
33184 0.0
33185 0.0
33186 0.0
33187 0.0
33188 0.27276999999999996
33189 0.27276999999999996
33190 0.0
33191 0.0
33192 0.0
33193 0.0
33194 0.0
33195 0.27276999999999996
33196 0.5455399999999999
33197 0.27276999999999996
33198 0.0
33199 0.0
33200 0.0
33201 0.0
33202 0.27276999999999996
33203 0.0
33204 0.0
33205 0.0
33206 0.0
33207 0.0
33208 0.0
33209 0.0
33210 0.0
33211 0.5455399999999999
33212 0.0
33213 0.0
33214 0.0
33215 0.0
33216 0.0
33217 0.0
33218 0.27276999999999996
33219 0.0
33220 0.27276999999999996
33221 0.0
33222 0.0
33223 0.5455399999999999
33224 0.0
33225 0.0
33226 0.27276999999999996
33227 0.0
33228 0.27276999999999996
33229 0.0
33230 0.27276999999999996
33231 0.0
33232 0.0
33233 0.0
33234 0.0
33235 0.0
33236 0.0
33237 0.0
33238 0.0
33239 0.0
33240 0.27276999999999996
33241 0.0
33242 0.0
33243 0.0
33244 0.0
33245 0.0
33246 0.0
33247 0.0
33248 0.0
33249 0.0
33250 0.27276999999999996
33251 0.0
33252 0.27276999999999996
33253 0.27276999999999996
33254 0.0
33255 0.0
33256 0.0
33257 0.0
33258 0.0
33259 0.0
33260 0.0
33261 0.0
33262 0.0
33263 0.0
33264 0.0
33265 0.0
33266 0.0
33267 0.0
33268 0.0
33269 0.0
33270 0.27276999999999996
33271 0.0
33272 0.5455399999999999
33273 0.0
33274 0.27276999999999996
33275 0.0
33276 0.5455399999999999
33277 0.0
33278 0.0
33279 0.0
33280 0.27276999999999996
33281 0.27276999999999996
33282 0.0
33283 0.0
33284 0.0
33285 0.27276999999999996
33286 0.0
33287 0.0
33288 0.0
33289 0.0
33290 0.0
33291 0.0
33292 0.0
33293 0.0
33294 0.0
33295 0.0
33296 0.0
33297 0.0
33298 0.0
33299 0.0
33300 0.0
33301 0.0
33302 0.0
33303 0.0
33304 0.0
33305 0.0
33306 0.0
33307 0.0
33308 0.27276999999999996
33309 0.0
33310 0.0
33311 0.27276999999999996
33312 0.0
33313 0.27276999999999996
33314 0.0
33315 0.0
33316 0.0
33317 0.0
33318 0.0
33319 0.0
33320 0.0
33321 0.0
33322 0.0
33323 0.0
33324 0.27276999999999996
33325 0.0
33326 0.27276999999999996
33327 0.27276999999999996
33328 0.0
33329 0.0
33330 0.0
33331 0.0
33332 0.0
33333 0.5455399999999999
33334 0.0
33335 0.0
33336 0.0
33337 0.0
33338 0.0
33339 0.0
33340 0.0
33341 0.5455399999999999
33342 0.27276999999999996
33343 0.0
33344 0.0
33345 0.0
33346 0.0
33347 0.0
33348 0.0
33349 0.27276999999999996
33350 0.0
33351 0.0
33352 0.0
33353 0.0
33354 0.0
33355 0.0
33356 0.0
33357 0.0
33358 0.0
33359 0.0
33360 0.0
33361 0.0
33362 0.27276999999999996
33363 0.0
33364 0.0
33365 0.27276999999999996
33366 0.0
33367 0.0
33368 0.0
33369 0.0
33370 0.0
33371 0.0
33372 0.0
33373 0.0
33374 0.0
33375 0.0
33376 0.0
33377 0.0
33378 0.0
33379 0.0
33380 0.0
33381 0.0
33382 0.0
33383 0.0
33384 0.0
33385 0.27276999999999996
33386 0.0
33387 0.5455399999999999
33388 0.27276999999999996
33389 0.0
33390 0.0
33391 0.0
33392 0.0
33393 0.0
33394 0.0
33395 0.0
33396 0.0
33397 0.0
33398 0.0
33399 0.0
33400 0.0
33401 0.27276999999999996
33402 0.0
33403 0.27276999999999996
33404 0.0
33405 0.0
33406 0.0
33407 0.0
33408 0.0
33409 0.0
33410 0.81831
33411 0.0
33412 0.0
33413 0.0
33414 0.0
33415 0.0
33416 0.0
33417 0.0
33418 0.0
33419 0.0
33420 0.0
33421 0.27276999999999996
33422 0.0
33423 0.0
33424 0.0
33425 0.0
33426 0.0
33427 0.0
33428 0.0
33429 0.0
33430 0.0
33431 0.27276999999999996
33432 0.0
33433 0.0
33434 0.0
33435 0.0
33436 0.0
33437 0.0
33438 0.0
33439 0.0
33440 0.0
33441 0.0
33442 0.0
33443 0.0
33444 0.0
33445 0.0
33446 0.0
33447 0.0
33448 0.0
33449 0.27276999999999996
33450 0.0
33451 0.0
33452 0.0
33453 0.0
33454 0.0
33455 0.0
33456 0.0
33457 0.0
33458 0.0
33459 0.0
33460 0.0
33461 0.0
33462 0.0
33463 0.27276999999999996
33464 0.0
33465 0.0
33466 0.0
33467 0.0
33468 0.27276999999999996
33469 0.0
33470 0.0
33471 0.0
33472 0.0
33473 0.0
33474 0.0
33475 0.0
33476 0.0
33477 0.0
33478 0.0
33479 0.0
33480 0.0
33481 0.0
33482 0.0
33483 0.0
33484 0.0
33485 0.0
33486 0.0
33487 0.0
33488 0.0
33489 0.0
33490 0.5455399999999999
33491 0.0
33492 0.0
33493 0.0
33494 0.0
33495 0.0
33496 0.0
33497 0.0
33498 0.0
33499 0.0
33500 0.0
33501 0.0
33502 0.0
33503 0.27276999999999996
33504 0.0
33505 0.0
33506 0.27276999999999996
33507 0.27276999999999996
33508 0.0
33509 0.0
33510 0.27276999999999996
33511 0.0
33512 0.0
33513 0.0
33514 0.0
33515 0.0
33516 0.0
33517 0.0
33518 0.0
33519 0.0
33520 0.0
33521 0.0
33522 0.0
33523 0.0
33524 0.0
33525 0.0
33526 0.0
33527 0.0
33528 0.0
33529 0.0
33530 0.0
33531 0.0
33532 0.0
33533 0.0
33534 0.0
33535 0.0
33536 0.0
33537 0.0
33538 0.0
33539 0.0
33540 0.0
33541 0.0
33542 0.0
33543 0.0
33544 0.0
33545 0.0
33546 0.0
33547 0.0
33548 0.0
33549 0.0
33550 0.0
33551 0.0
33552 0.0
33553 0.0
33554 0.0
33555 0.0
33556 0.0
33557 0.0
33558 0.0
33559 0.0
33560 0.0
33561 0.0
33562 0.0
33563 0.0
33564 0.0
33565 0.0
33566 0.0
33567 0.0
33568 0.0
33569 0.0
33570 0.0
33571 0.0
33572 0.0
33573 0.0
33574 0.0
33575 0.0
33576 0.0
33577 0.0
33578 0.0
33579 0.0
33580 0.0
33581 0.0
33582 0.0
33583 0.0
33584 0.0
33585 0.0
33586 0.0
33587 0.0
33588 0.0
33589 0.0
33590 0.0
33591 0.0
33592 0.0
33593 0.0
33594 0.0
33595 0.0
33596 0.0
33597 0.0
33598 0.0
33599 0.0
33600 0.0
33601 0.0
33602 0.0
33603 0.0
33604 0.0
33605 0.0
33606 0.0
33607 0.0
33608 0.0
33609 0.0
33610 0.0
33611 0.0
33612 0.0
33613 0.0
33614 0.0
33615 0.0
33616 0.0
33617 0.0
33618 0.0
33619 0.0
33620 0.0
33621 0.0
33622 0.0
33623 0.0
33624 0.0
33625 0.0
33626 0.0
33627 0.0
33628 0.0
33629 0.0
33630 0.0
33631 0.0
33632 0.0
33633 0.0
33634 0.0
33635 0.0
33636 0.0
33637 0.0
33638 0.0
33639 0.0
33640 0.0
33641 0.0
33642 0.0
33643 0.0
33644 0.0
33645 0.0
33646 0.0
33647 0.0
33648 0.0
33649 0.27276999999999996
33650 0.0
33651 0.0
33652 0.0
33653 0.0
33654 0.0
33655 0.0
33656 0.0
33657 0.0
33658 0.0
33659 0.0
33660 0.0
33661 0.0
33662 0.0
33663 0.0
33664 0.0
33665 0.0
33666 0.0
33667 0.0
33668 0.0
33669 0.0
33670 0.27276999999999996
33671 0.27276999999999996
33672 0.0
33673 0.0
33674 0.0
33675 0.0
33676 0.0
33677 0.0
33678 0.0
33679 0.0
33680 0.0
33681 0.0
33682 0.0
33683 0.0
33684 0.0
33685 0.0
33686 0.0
33687 0.0
33688 0.0
33689 0.0
33690 0.0
33691 0.0
33692 0.0
33693 0.0
33694 0.0
33695 0.0
33696 0.0
33697 0.0
33698 0.0
33699 0.0
33700 0.0
33701 0.0
33702 0.5455399999999999
33703 0.0
33704 0.0
33705 0.0
33706 0.0
33707 0.0
33708 0.0
33709 0.0
33710 0.0
33711 0.0
33712 0.0
33713 0.0
33714 0.0
33715 0.0
33716 0.0
33717 0.27276999999999996
33718 0.0
33719 0.0
33720 0.0
33721 0.27276999999999996
33722 0.0
33723 0.0
33724 0.0
33725 0.0
33726 0.0
33727 0.0
33728 0.0
33729 0.0
33730 0.0
33731 0.0
33732 0.0
33733 0.0
33734 0.0
33735 0.0
33736 0.0
33737 0.0
33738 0.0
33739 0.0
33740 0.0
33741 0.0
33742 0.0
33743 0.0
33744 0.0
33745 0.0
33746 0.0
33747 0.0
33748 0.0
33749 0.0
33750 0.0
33751 0.0
33752 0.0
33753 0.0
33754 0.0
33755 0.0
33756 0.27276999999999996
33757 0.0
33758 0.0
33759 0.0
33760 0.0
33761 0.0
33762 0.0
33763 0.0
33764 0.0
33765 0.27276999999999996
33766 0.0
33767 0.0
33768 0.0
33769 0.0
33770 0.0
33771 0.0
33772 0.0
33773 0.0
33774 0.0
33775 0.0
33776 0.0
33777 0.0
33778 0.0
33779 0.0
33780 0.0
33781 0.27276999999999996
33782 0.0
33783 0.0
33784 0.0
33785 0.0
33786 0.0
33787 0.0
33788 0.0
33789 0.0
33790 0.0
33791 0.27276999999999996
33792 0.0
33793 0.0
33794 0.0
33795 0.27276999999999996
33796 0.0
33797 0.0
33798 0.27276999999999996
33799 0.27276999999999996
33800 0.0
33801 0.0
33802 0.0
33803 0.0
33804 0.0
33805 0.0
33806 0.27276999999999996
33807 0.0
33808 0.27276999999999996
33809 0.27276999999999996
33810 0.0
33811 0.0
33812 0.0
33813 0.0
33814 0.0
33815 0.0
33816 0.0
33817 0.0
33818 0.0
33819 0.0
33820 0.0
33821 0.0
33822 0.0
33823 0.27276999999999996
33824 0.0
33825 0.0
33826 0.0
33827 0.0
33828 0.0
33829 0.27276999999999996
33830 0.0
33831 0.0
33832 0.0
33833 0.0
33834 0.0
33835 0.0
33836 0.0
33837 0.27276999999999996
33838 0.0
33839 0.0
33840 0.0
33841 0.0
33842 0.0
33843 0.0
33844 0.0
33845 0.0
33846 0.0
33847 0.27276999999999996
33848 0.0
33849 0.0
33850 0.0
33851 0.27276999999999996
33852 0.0
33853 0.0
33854 0.0
33855 0.0
33856 0.0
33857 0.0
33858 0.0
33859 0.0
33860 0.0
33861 0.0
33862 0.0
33863 0.0
33864 0.0
33865 0.0
33866 0.0
33867 0.0
33868 0.0
33869 0.0
33870 0.0
33871 0.0
33872 0.0
33873 0.27276999999999996
33874 0.0
33875 0.0
33876 0.27276999999999996
33877 0.0
33878 0.0
33879 0.0
33880 0.0
33881 0.0
33882 0.0
33883 0.0
33884 0.0
33885 0.0
33886 0.0
33887 0.0
33888 0.0
33889 0.0
33890 0.0
33891 0.0
33892 0.0
33893 0.0
33894 0.0
33895 0.0
33896 0.81831
33897 0.0
33898 0.0
33899 0.0
33900 0.0
33901 0.0
33902 0.0
33903 0.0
33904 0.0
33905 0.0
33906 0.0
33907 0.0
33908 0.0
33909 0.0
33910 0.0
33911 0.0
33912 0.27276999999999996
33913 0.0
33914 0.0
33915 0.0
33916 0.0
33917 0.0
33918 0.27276999999999996
33919 0.0
33920 0.0
33921 0.0
33922 0.0
33923 0.0
33924 0.0
33925 0.0
33926 0.0
33927 0.0
33928 0.0
33929 0.0
33930 0.0
33931 0.0
33932 0.0
33933 0.0
33934 0.0
33935 0.0
33936 0.0
33937 0.0
33938 0.0
33939 0.0
33940 0.0
33941 0.0
33942 0.0
33943 0.0
33944 0.0
33945 0.0
33946 0.0
33947 0.0
33948 0.0
33949 0.0
33950 0.0
33951 0.0
33952 0.0
33953 0.0
33954 0.0
33955 0.0
33956 0.0
33957 0.0
33958 0.0
33959 0.0
33960 0.0
33961 0.0
33962 0.0
33963 0.27276999999999996
33964 0.0
33965 0.27276999999999996
33966 0.0
33967 0.0
33968 0.0
33969 0.0
33970 0.0
33971 0.0
33972 0.0
33973 0.0
33974 0.0
33975 0.0
33976 0.0
33977 0.0
33978 0.0
33979 0.0
33980 0.0
33981 0.0
33982 0.0
33983 0.0
33984 0.0
33985 0.0
33986 0.0
33987 0.0
33988 0.0
33989 0.0
33990 0.0
33991 0.0
33992 0.0
33993 0.0
33994 0.0
33995 0.0
33996 0.0
33997 0.0
33998 0.0
33999 0.0
34000 0.0
34001 0.0
34002 0.0
34003 0.0
34004 0.0
34005 0.0
34006 0.0
34007 0.0
34008 0.0
34009 0.0
34010 0.0
34011 0.0
34012 0.0
34013 0.0
34014 0.0
34015 0.0
34016 0.0
34017 0.0
34018 0.0
34019 0.0
34020 0.0
34021 0.0
34022 0.0
34023 0.0
34024 0.0
34025 0.0
34026 0.0
34027 0.0
34028 0.27276999999999996
34029 0.0
34030 0.0
34031 0.0
34032 0.0
34033 0.0
34034 0.0
34035 0.0
34036 0.0
34037 0.0
34038 0.0
34039 0.0
34040 0.0
34041 0.0
34042 0.0
34043 0.0
34044 0.0
34045 0.0
34046 0.27276999999999996
34047 0.0
34048 0.0
34049 0.0
34050 0.0
34051 0.0
34052 0.27276999999999996
34053 0.0
34054 0.0
34055 0.0
34056 0.0
34057 0.0
34058 0.0
34059 0.0
34060 0.0
34061 0.0
34062 0.0
34063 0.0
34064 0.0
34065 0.0
34066 0.0
34067 0.0
34068 0.0
34069 0.0
34070 0.0
34071 0.0
34072 0.0
34073 0.0
34074 0.0
34075 0.0
34076 0.0
34077 0.27276999999999996
34078 0.0
34079 0.0
34080 0.0
34081 0.0
34082 0.0
34083 0.0
34084 0.27276999999999996
34085 0.27276999999999996
34086 0.0
34087 0.0
34088 0.0
34089 0.27276999999999996
34090 0.0
34091 0.0
34092 0.0
34093 0.0
34094 0.0
34095 0.0
34096 0.0
34097 0.0
34098 0.0
34099 0.0
34100 0.0
34101 0.0
34102 0.0
34103 0.0
34104 0.0
34105 0.0
34106 0.0
34107 0.0
34108 0.0
34109 0.0
34110 0.0
34111 0.0
34112 0.0
34113 0.0
34114 0.0
34115 0.0
34116 0.0
34117 0.0
34118 0.0
34119 0.0
34120 0.0
34121 0.0
34122 0.0
34123 0.0
34124 0.0
34125 0.0
34126 0.0
34127 0.0
34128 0.0
34129 0.0
34130 0.0
34131 0.0
34132 0.0
34133 0.0
34134 0.0
34135 0.0
34136 0.0
34137 0.0
34138 0.0
34139 0.0
34140 0.0
34141 0.0
34142 0.0
34143 0.0
34144 0.0
34145 0.0
34146 0.27276999999999996
34147 0.0
34148 0.0
34149 0.0
34150 0.0
34151 0.0
34152 0.0
34153 0.0
34154 0.0
34155 0.0
34156 0.0
34157 0.0
34158 0.0
34159 0.0
34160 0.0
34161 0.0
34162 0.0
34163 0.0
34164 0.0
34165 0.0
34166 0.0
34167 0.27276999999999996
34168 0.0
34169 0.0
34170 0.0
34171 0.0
34172 0.0
34173 0.0
34174 0.0
34175 0.0
34176 0.0
34177 0.0
34178 0.0
34179 0.0
34180 0.0
34181 0.0
34182 0.0
34183 0.0
34184 0.0
34185 0.0
34186 0.0
34187 0.0
34188 0.0
34189 0.0
34190 0.0
34191 0.0
34192 0.0
34193 0.0
34194 0.0
34195 0.0
34196 0.0
34197 0.27276999999999996
34198 0.0
34199 0.0
34200 0.0
34201 0.0
34202 0.0
34203 0.0
34204 0.0
34205 0.0
34206 0.0
34207 0.0
34208 0.0
34209 0.0
34210 0.0
34211 0.0
34212 0.0
34213 0.0
34214 0.0
34215 0.0
34216 0.0
34217 0.0
34218 0.0
34219 0.27276999999999996
34220 0.0
34221 0.0
34222 0.0
34223 0.0
34224 0.5455399999999999
34225 0.0
34226 0.0
34227 0.0
34228 0.0
34229 0.27276999999999996
34230 0.0
34231 0.0
34232 0.0
34233 0.0
34234 0.0
34235 0.0
34236 0.0
34237 0.0
34238 0.0
34239 0.27276999999999996
34240 0.0
34241 0.0
34242 0.0
34243 0.0
34244 0.0
34245 0.0
34246 0.0
34247 0.0
34248 0.0
34249 0.0
34250 0.0
34251 0.0
34252 0.0
34253 0.0
34254 0.0
34255 0.0
34256 0.0
34257 0.0
34258 0.0
34259 0.0
34260 0.0
34261 0.0
34262 0.0
34263 0.0
34264 0.0
34265 0.0
34266 0.27276999999999996
34267 0.0
34268 0.0
34269 0.0
34270 0.0
34271 0.0
34272 0.27276999999999996
34273 0.0
34274 0.0
34275 0.0
34276 0.0
34277 0.0
34278 0.0
34279 0.0
34280 0.0
34281 0.5455399999999999
34282 0.0
34283 0.0
34284 0.0
34285 0.0
34286 0.0
34287 0.0
34288 0.0
34289 0.0
34290 0.0
34291 0.0
34292 0.0
34293 0.27276999999999996
34294 0.0
34295 0.0
34296 0.0
34297 0.0
34298 0.0
34299 0.0
34300 0.0
34301 0.0
34302 0.0
34303 0.0
34304 0.27276999999999996
34305 0.0
34306 0.0
34307 0.0
34308 0.0
34309 0.0
34310 0.0
34311 0.0
34312 0.0
34313 0.0
34314 0.0
34315 0.0
34316 0.0
34317 0.0
34318 0.0
34319 0.0
34320 0.0
34321 0.0
34322 0.0
34323 0.0
34324 0.0
34325 0.0
34326 0.0
34327 0.0
34328 0.0
34329 0.0
34330 0.0
34331 0.0
34332 0.0
34333 0.0
34334 0.0
34335 0.0
34336 0.0
34337 0.0
34338 0.0
34339 0.0
34340 0.0
34341 0.0
34342 0.27276999999999996
34343 0.0
34344 0.0
34345 0.27276999999999996
34346 0.5455399999999999
34347 0.0
34348 0.0
34349 0.0
34350 0.0
34351 0.0
34352 0.0
34353 0.0
34354 0.0
34355 0.0
34356 0.0
34357 0.0
34358 0.0
34359 0.0
34360 0.0
34361 0.0
34362 0.0
34363 0.0
34364 0.0
34365 0.0
34366 0.0
34367 0.27276999999999996
34368 0.0
34369 0.0
34370 0.0
34371 0.0
34372 0.0
34373 0.0
34374 0.0
34375 0.0
34376 0.0
34377 0.0
34378 0.0
34379 0.0
34380 0.0
34381 0.0
34382 0.0
34383 0.0
34384 0.0
34385 0.0
34386 0.27276999999999996
34387 0.0
34388 0.0
34389 0.27276999999999996
34390 0.0
34391 0.0
34392 0.0
34393 0.0
34394 0.0
34395 0.0
34396 0.0
34397 0.0
34398 0.0
34399 0.0
34400 0.0
34401 0.27276999999999996
34402 0.0
34403 0.0
34404 0.0
34405 0.0
34406 0.0
34407 0.0
34408 0.0
34409 0.27276999999999996
34410 0.0
34411 0.0
34412 0.0
34413 0.0
34414 0.0
34415 0.0
34416 0.0
34417 0.0
34418 0.0
34419 0.0
34420 0.0
34421 0.0
34422 0.0
34423 0.0
34424 0.27276999999999996
34425 0.0
34426 0.0
34427 0.0
34428 0.0
34429 0.0
34430 0.0
34431 0.0
34432 0.0
34433 0.0
34434 0.0
34435 0.0
34436 0.0
34437 0.81831
34438 0.0
34439 0.0
34440 0.0
34441 0.0
34442 0.0
34443 0.0
34444 0.0
34445 0.0
34446 0.0
34447 0.0
34448 0.0
34449 0.0
34450 0.27276999999999996
34451 0.0
34452 0.0
34453 0.0
34454 0.0
34455 0.0
34456 0.0
34457 0.0
34458 0.5455399999999999
34459 0.0
34460 0.27276999999999996
34461 0.27276999999999996
34462 0.0
34463 0.27276999999999996
34464 0.0
34465 0.0
34466 0.0
34467 0.0
34468 0.0
34469 0.0
34470 0.0
34471 0.0
34472 0.0
34473 0.0
34474 0.27276999999999996
34475 0.0
34476 0.0
34477 0.0
34478 0.0
34479 0.0
34480 0.0
34481 0.0
34482 0.0
34483 0.0
34484 0.0
34485 0.0
34486 0.0
34487 0.27276999999999996
34488 0.0
34489 0.0
34490 0.0
34491 0.0
34492 0.5455399999999999
34493 0.0
34494 0.0
34495 0.0
34496 0.5455399999999999
34497 0.27276999999999996
34498 0.0
34499 0.0
34500 0.0
34501 0.0
34502 0.27276999999999996
34503 0.27276999999999996
34504 0.0
34505 0.0
34506 0.27276999999999996
34507 0.81831
34508 0.0
34509 0.27276999999999996
34510 0.0
34511 0.0
34512 0.0
34513 0.0
34514 0.0
34515 0.27276999999999996
34516 0.0
34517 0.0
34518 0.5455399999999999
34519 0.0
34520 0.0
34521 0.27276999999999996
34522 0.0
34523 0.0
34524 0.0
34525 0.0
34526 0.5455399999999999
34527 0.0
34528 0.0
34529 0.27276999999999996
34530 0.0
34531 0.5455399999999999
34532 0.0
34533 0.0
34534 0.0
34535 0.27276999999999996
34536 0.0
34537 0.0
34538 0.0
34539 0.0
34540 0.0
34541 0.0
34542 0.27276999999999996
34543 0.0
34544 0.0
34545 0.0
34546 0.0
34547 0.0
34548 0.0
34549 0.0
34550 0.0
34551 0.27276999999999996
34552 0.0
34553 0.0
34554 0.0
34555 0.0
34556 0.0
34557 0.0
34558 0.0
34559 0.0
34560 0.0
34561 0.0
34562 0.0
34563 0.0
34564 0.0
34565 0.0
34566 0.0
34567 0.0
34568 0.27276999999999996
34569 0.0
34570 0.0
34571 0.0
34572 0.0
34573 0.0
34574 0.0
34575 0.0
34576 0.0
34577 0.0
34578 0.27276999999999996
34579 0.0
34580 0.0
34581 0.0
34582 0.0
34583 0.0
34584 0.27276999999999996
34585 0.0
34586 0.0
34587 0.0
34588 0.0
34589 0.0
34590 0.27276999999999996
34591 0.0
34592 0.0
34593 0.0
34594 0.0
34595 0.0
34596 0.0
34597 0.0
34598 0.0
34599 0.0
34600 0.0
34601 0.5455399999999999
34602 0.5455399999999999
34603 0.27276999999999996
34604 0.0
34605 0.0
34606 0.0
34607 0.0
34608 0.0
34609 0.0
34610 0.5455399999999999
34611 0.0
34612 0.0
34613 0.0
34614 0.0
34615 0.0
34616 0.27276999999999996
34617 0.0
34618 0.0
34619 0.0
34620 0.0
34621 0.0
34622 0.0
34623 0.0
34624 0.0
34625 0.0
34626 0.0
34627 0.27276999999999996
34628 0.0
34629 0.0
34630 0.0
34631 0.0
34632 0.0
34633 0.0
34634 0.0
34635 0.0
34636 0.27276999999999996
34637 0.0
34638 0.27276999999999996
34639 0.0
34640 0.0
34641 0.0
34642 0.0
34643 0.0
34644 0.0
34645 0.0
34646 0.0
34647 0.0
34648 0.0
34649 0.0
34650 0.0
34651 0.0
34652 0.0
34653 0.0
34654 0.0
34655 0.0
34656 0.0
34657 0.0
34658 0.0
34659 0.0
34660 0.0
34661 0.0
34662 0.0
34663 0.0
34664 0.0
34665 0.0
34666 0.0
34667 0.0
34668 0.27276999999999996
34669 0.0
34670 0.0
34671 0.27276999999999996
34672 0.0
34673 0.0
34674 0.5455399999999999
34675 0.0
34676 0.0
34677 0.0
34678 0.0
34679 0.27276999999999996
34680 0.0
34681 0.0
34682 0.0
34683 0.0
34684 0.81831
34685 0.0
34686 0.0
34687 0.0
34688 0.0
34689 0.0
34690 0.0
34691 0.0
34692 0.0
34693 0.0
34694 0.27276999999999996
34695 0.0
34696 0.0
34697 0.0
34698 0.0
34699 0.0
34700 0.0
34701 0.27276999999999996
34702 0.0
34703 0.0
34704 0.5455399999999999
34705 0.0
34706 0.0
34707 0.0
34708 0.0
34709 0.0
34710 0.0
34711 0.81831
34712 0.0
34713 0.0
34714 0.0
34715 0.27276999999999996
34716 0.0
34717 0.0
34718 0.0
34719 0.0
34720 0.0
34721 0.0
34722 0.0
34723 0.0
34724 0.0
34725 0.0
34726 0.0
34727 0.0
34728 0.27276999999999996
34729 0.0
34730 0.0
34731 0.0
34732 0.0
34733 0.0
34734 0.0
34735 0.0
34736 0.27276999999999996
34737 0.0
34738 0.0
34739 0.0
34740 0.0
34741 0.0
34742 0.0
34743 0.0
34744 0.0
34745 0.0
34746 0.0
34747 0.0
34748 0.0
34749 0.0
34750 0.27276999999999996
34751 0.27276999999999996
34752 0.0
34753 0.0
34754 0.0
34755 0.0
34756 0.0
34757 0.0
34758 0.0
34759 0.0
34760 0.0
34761 0.0
34762 0.0
34763 0.0
34764 0.0
34765 0.0
34766 0.27276999999999996
34767 0.0
34768 0.0
34769 0.0
34770 0.0
34771 0.0
34772 0.0
34773 0.0
34774 0.0
34775 0.0
34776 0.0
34777 0.0
34778 0.0
34779 0.0
34780 0.0
34781 0.0
34782 0.0
34783 0.27276999999999996
34784 0.27276999999999996
34785 0.0
34786 0.0
34787 0.0
34788 0.0
34789 0.0
34790 0.0
34791 0.0
34792 0.0
34793 0.0
34794 0.0
34795 0.0
34796 0.0
34797 0.0
34798 0.0
34799 0.0
34800 0.0
34801 0.0
34802 0.0
34803 0.0
34804 0.0
34805 0.0
34806 0.0
34807 0.0
34808 0.27276999999999996
34809 0.0
34810 0.0
34811 0.0
34812 0.0
34813 0.0
34814 0.0
34815 0.0
34816 0.0
34817 0.0
34818 0.0
34819 0.0
34820 0.0
34821 0.0
34822 0.0
34823 0.0
34824 0.0
34825 0.0
34826 0.0
34827 0.0
34828 0.0
34829 0.0
34830 0.0
34831 0.0
34832 0.0
34833 0.0
34834 0.0
34835 0.0
34836 0.0
34837 0.0
34838 0.0
34839 0.0
34840 0.0
34841 0.0
34842 0.0
34843 0.27276999999999996
34844 0.27276999999999996
34845 0.0
34846 0.0
34847 0.0
34848 0.0
34849 0.0
34850 0.0
34851 0.0
34852 0.27276999999999996
34853 0.0
34854 0.0
34855 0.0
34856 0.0
34857 0.0
34858 0.0
34859 0.0
34860 0.0
34861 0.27276999999999996
34862 0.0
34863 0.0
34864 0.0
34865 0.0
34866 0.0
34867 0.0
34868 0.0
34869 0.0
34870 0.0
34871 0.0
34872 0.0
34873 0.0
34874 0.0
34875 0.0
34876 0.0
34877 0.0
34878 0.0
34879 0.0
34880 0.0
34881 0.0
34882 0.0
34883 0.0
34884 0.0
34885 0.0
34886 0.0
34887 0.0
34888 0.0
34889 0.0
34890 0.0
34891 0.0
34892 0.0
34893 0.0
34894 0.0
34895 0.0
34896 0.0
34897 0.0
34898 0.0
34899 0.0
34900 0.0
34901 0.0
34902 0.0
34903 0.0
34904 0.0
34905 0.0
34906 0.0
34907 0.0
34908 0.0
34909 0.0
34910 0.0
34911 0.0
34912 0.0
34913 0.27276999999999996
34914 0.0
34915 0.0
34916 0.0
34917 0.0
34918 0.0
34919 0.27276999999999996
34920 0.0
34921 0.0
34922 0.0
34923 0.0
34924 0.0
34925 0.0
34926 0.0
34927 0.0
34928 0.0
34929 0.0
34930 0.0
34931 0.27276999999999996
34932 0.0
34933 0.0
34934 0.0
34935 0.0
34936 0.0
34937 0.0
34938 0.0
34939 0.0
34940 0.0
34941 0.0
34942 0.0
34943 0.0
34944 0.27276999999999996
34945 0.0
34946 0.27276999999999996
34947 0.27276999999999996
34948 0.0
34949 0.0
34950 0.0
34951 0.0
34952 0.0
34953 0.0
34954 0.0
34955 0.0
34956 0.0
34957 0.0
34958 0.0
34959 0.0
34960 0.0
34961 0.0
34962 0.0
34963 0.0
34964 0.0
34965 0.0
34966 0.0
34967 0.0
34968 0.0
34969 0.0
34970 0.0
34971 0.0
34972 0.27276999999999996
34973 0.0
34974 0.0
34975 0.0
34976 0.0
34977 0.0
34978 0.0
34979 0.0
34980 0.0
34981 0.0
34982 0.0
34983 0.0
34984 0.0
34985 0.0
34986 0.0
34987 0.0
34988 0.0
34989 0.0
34990 0.0
34991 0.0
34992 0.0
34993 0.0
34994 0.0
34995 0.0
34996 0.0
34997 0.27276999999999996
34998 0.0
34999 0.0
35000 0.0
35001 0.0
35002 0.0
35003 0.0
35004 0.0
35005 0.0
35006 0.0
35007 0.0
35008 0.0
35009 0.0
35010 0.0
35011 0.0
35012 0.0
35013 0.0
35014 0.0
35015 0.0
35016 0.0
35017 0.0
35018 0.0
35019 0.27276999999999996
35020 0.0
35021 0.0
35022 0.0
35023 0.0
35024 0.0
35025 0.0
35026 0.0
35027 0.0
35028 0.0
35029 0.0
35030 0.0
35031 0.0
35032 0.0
35033 0.0
35034 0.0
35035 0.0
35036 0.0
35037 0.0
35038 0.0
35039 0.0
35040 0.0
35041 0.0
35042 0.0
35043 0.0
35044 0.0
35045 0.27276999999999996
35046 0.0
35047 0.0
35048 0.0
35049 0.0
35050 0.0
35051 0.0
35052 0.0
35053 0.0
35054 0.0
35055 0.0
35056 0.0
35057 0.0
35058 0.0
35059 0.0
35060 0.0
35061 0.0
35062 0.0
35063 0.0
35064 0.0
35065 0.0
35066 0.0
35067 0.27276999999999996
35068 0.0
35069 0.0
35070 0.27276999999999996
35071 0.0
35072 0.27276999999999996
35073 0.0
35074 0.0
35075 0.0
35076 0.0
35077 0.0
35078 0.0
35079 0.0
35080 0.0
35081 0.0
35082 0.0
35083 0.0
35084 0.0
35085 0.0
35086 0.0
35087 0.0
35088 0.0
35089 0.0
35090 0.0
35091 0.0
35092 0.0
35093 0.0
35094 0.0
35095 0.0
35096 0.0
35097 0.0
35098 0.0
35099 0.0
35100 0.0
35101 0.0
35102 0.27276999999999996
35103 0.0
35104 0.0
35105 0.0
35106 0.0
35107 0.0
35108 0.0
35109 0.0
35110 0.0
35111 0.27276999999999996
35112 0.0
35113 0.0
35114 0.0
35115 0.0
35116 0.0
35117 0.0
35118 0.0
35119 0.0
35120 0.0
35121 0.0
35122 0.0
35123 0.0
35124 0.0
35125 0.0
35126 0.0
35127 0.0
35128 0.0
35129 0.0
35130 0.0
35131 0.0
35132 0.0
35133 0.0
35134 0.0
35135 0.0
35136 0.0
35137 0.0
35138 0.0
35139 0.27276999999999996
35140 0.0
35141 0.0
35142 0.0
35143 0.0
35144 0.0
35145 0.0
35146 0.0
35147 0.0
35148 0.0
35149 0.0
35150 0.0
35151 0.0
35152 0.0
35153 0.0
35154 0.27276999999999996
35155 0.0
35156 0.0
35157 0.0
35158 0.0
35159 0.0
35160 0.0
35161 0.0
35162 0.0
35163 0.0
35164 0.0
35165 0.0
35166 0.0
35167 0.27276999999999996
35168 0.0
35169 0.0
35170 0.0
35171 0.0
35172 0.0
35173 0.0
35174 0.0
35175 0.0
35176 0.0
35177 0.0
35178 0.0
35179 0.0
35180 0.0
35181 0.27276999999999996
35182 0.0
35183 0.27276999999999996
35184 0.27276999999999996
35185 0.27276999999999996
35186 0.0
35187 0.0
35188 0.0
35189 0.0
35190 0.0
35191 0.0
35192 0.0
35193 0.0
35194 0.27276999999999996
35195 0.0
35196 0.0
35197 0.0
35198 0.0
35199 0.0
35200 0.0
35201 0.0
35202 0.0
35203 0.0
35204 0.0
35205 0.0
35206 0.0
35207 0.0
35208 0.0
35209 0.0
35210 0.0
35211 0.0
35212 0.0
35213 0.0
35214 0.27276999999999996
35215 0.0
35216 0.0
35217 0.0
35218 0.0
35219 0.0
35220 0.0
35221 0.0
35222 0.0
35223 0.0
35224 0.0
35225 0.0
35226 0.0
35227 0.0
35228 0.0
35229 0.0
35230 0.0
35231 0.0
35232 0.0
35233 0.0
35234 0.0
35235 0.0
35236 0.0
35237 0.0
35238 0.0
35239 0.0
35240 0.0
35241 0.0
35242 0.0
35243 0.0
35244 0.0
35245 0.0
35246 0.27276999999999996
35247 0.0
35248 0.27276999999999996
35249 0.0
35250 0.0
35251 0.0
35252 0.0
35253 0.0
35254 0.0
35255 0.0
35256 0.0
35257 0.0
35258 0.0
35259 0.0
35260 0.0
35261 0.0
35262 0.0
35263 0.0
35264 0.0
35265 0.0
35266 0.0
35267 0.0
35268 0.0
35269 0.0
35270 0.0
35271 0.0
35272 0.0
35273 0.27276999999999996
35274 0.0
35275 0.0
35276 0.0
35277 0.0
35278 0.0
35279 0.0
35280 0.0
35281 0.0
35282 0.0
35283 0.0
35284 0.0
35285 0.0
35286 0.0
35287 0.5455399999999999
35288 0.0
35289 0.0
35290 0.0
35291 0.0
35292 0.0
35293 0.0
35294 0.0
35295 0.0
35296 0.0
35297 0.0
35298 0.0
35299 0.0
35300 0.0
35301 0.0
35302 0.0
35303 0.0
35304 0.0
35305 0.0
35306 0.0
35307 0.0
35308 0.0
35309 0.0
35310 0.0
35311 0.0
35312 0.0
35313 0.0
35314 0.0
35315 0.0
35316 0.0
35317 0.0
35318 0.0
35319 0.0
35320 0.0
35321 0.5455399999999999
35322 0.0
35323 0.0
35324 0.0
35325 0.0
35326 0.0
35327 0.0
35328 0.0
35329 0.0
35330 0.0
35331 0.0
35332 0.0
35333 0.0
35334 0.0
35335 0.0
35336 0.0
35337 0.27276999999999996
35338 0.0
35339 0.0
35340 0.0
35341 0.0
35342 0.0
35343 0.0
35344 0.0
35345 0.0
35346 0.0
35347 0.0
35348 0.0
35349 0.0
35350 0.0
35351 0.0
35352 0.0
35353 0.0
35354 0.0
35355 0.5455399999999999
35356 0.0
35357 0.0
35358 0.0
35359 0.27276999999999996
35360 0.27276999999999996
35361 0.5455399999999999
35362 0.0
35363 0.0
35364 0.0
35365 0.0
35366 0.0
35367 0.0
35368 0.0
35369 0.0
35370 0.0
35371 0.0
35372 0.0
35373 0.0
35374 0.0
35375 0.0
35376 0.0
35377 0.0
35378 0.27276999999999996
35379 0.0
35380 0.0
35381 0.0
35382 0.0
35383 0.27276999999999996
35384 0.0
35385 0.0
35386 0.0
35387 0.0
35388 0.0
35389 0.0
35390 0.0
35391 0.0
35392 0.0
35393 0.0
35394 0.0
35395 0.0
35396 0.0
35397 0.0
35398 0.0
35399 0.0
35400 0.0
35401 0.27276999999999996
35402 0.0
35403 0.27276999999999996
35404 0.0
35405 0.0
35406 0.0
35407 0.0
35408 0.0
35409 0.0
35410 0.0
35411 0.0
35412 0.0
35413 0.0
35414 0.0
35415 0.27276999999999996
35416 0.0
35417 0.0
35418 0.0
35419 0.0
35420 0.0
35421 0.27276999999999996
35422 0.27276999999999996
35423 0.0
35424 0.27276999999999996
35425 0.0
35426 0.5455399999999999
35427 0.0
35428 0.0
35429 0.0
35430 0.0
35431 0.0
35432 0.0
35433 0.0
35434 0.0
35435 0.0
35436 0.0
35437 0.0
35438 0.0
35439 0.0
35440 0.0
35441 0.0
35442 0.0
35443 0.27276999999999996
35444 0.27276999999999996
35445 0.0
35446 0.0
35447 0.0
35448 0.0
35449 0.0
35450 0.0
35451 0.0
35452 0.27276999999999996
35453 0.0
35454 0.0
35455 0.0
35456 0.0
35457 0.0
35458 0.0
35459 0.27276999999999996
35460 0.0
35461 0.0
35462 0.0
35463 0.0
35464 0.0
35465 0.0
35466 0.0
35467 0.0
35468 0.0
35469 0.27276999999999996
35470 0.0
35471 0.0
35472 0.0
35473 0.27276999999999996
35474 0.0
35475 0.0
35476 0.0
35477 0.0
35478 0.0
35479 0.0
35480 0.0
35481 0.0
35482 0.0
35483 0.0
35484 0.0
35485 0.0
35486 0.0
35487 0.0
35488 0.0
35489 0.0
35490 0.0
35491 0.0
35492 0.0
35493 0.0
35494 0.0
35495 0.0
35496 0.0
35497 0.0
35498 0.0
35499 0.27276999999999996
35500 0.0
35501 0.0
35502 0.0
35503 0.0
35504 0.0
35505 0.27276999999999996
35506 0.0
35507 0.27276999999999996
35508 0.0
35509 0.0
35510 0.0
35511 0.0
35512 0.0
35513 0.0
35514 0.0
35515 0.0
35516 0.0
35517 0.0
35518 0.27276999999999996
35519 0.0
35520 0.0
35521 0.0
35522 0.0
35523 0.0
35524 0.0
35525 0.0
35526 0.0
35527 0.0
35528 0.0
35529 0.27276999999999996
35530 0.0
35531 0.0
35532 0.0
35533 0.27276999999999996
35534 0.0
35535 0.0
35536 0.0
35537 0.0
35538 0.0
35539 0.0
35540 0.0
35541 0.0
35542 0.0
35543 0.0
35544 0.0
35545 0.0
35546 0.0
35547 0.0
35548 0.0
35549 0.27276999999999996
35550 0.5455399999999999
35551 0.0
35552 0.0
35553 0.0
35554 0.27276999999999996
35555 0.0
35556 0.0
35557 0.0
35558 0.27276999999999996
35559 0.0
35560 0.0
35561 0.0
35562 0.0
35563 0.5455399999999999
35564 0.27276999999999996
35565 0.0
35566 0.0
35567 0.0
35568 0.0
35569 0.0
35570 0.0
35571 0.0
35572 0.0
35573 0.0
35574 0.0
35575 0.0
35576 0.27276999999999996
35577 0.0
35578 0.0
35579 0.0
35580 0.0
35581 0.0
35582 0.0
35583 0.0
35584 0.0
35585 0.0
35586 0.27276999999999996
35587 0.0
35588 0.0
35589 0.0
35590 0.0
35591 0.0
35592 0.27276999999999996
35593 0.0
35594 0.0
35595 0.0
35596 0.0
35597 0.0
35598 0.0
35599 0.0
35600 0.0
35601 0.0
35602 0.0
35603 0.0
35604 0.0
35605 0.0
35606 0.0
35607 0.0
35608 0.27276999999999996
35609 0.5455399999999999
35610 0.0
35611 0.0
35612 0.0
35613 0.0
35614 0.27276999999999996
35615 0.0
35616 0.0
35617 0.0
35618 0.0
35619 0.0
35620 0.0
35621 0.0
35622 0.0
35623 0.0
35624 0.0
35625 0.0
35626 0.0
35627 0.0
35628 0.0
35629 0.0
35630 0.0
35631 0.27276999999999996
35632 0.0
35633 0.0
35634 0.0
35635 0.0
35636 0.0
35637 0.27276999999999996
35638 0.27276999999999996
35639 0.0
35640 0.0
35641 0.0
35642 0.0
35643 0.5455399999999999
35644 0.0
35645 0.0
35646 0.0
35647 0.27276999999999996
35648 0.0
35649 0.0
35650 0.27276999999999996
35651 0.0
35652 0.27276999999999996
35653 0.0
35654 0.0
35655 0.0
35656 0.0
35657 0.0
35658 0.0
35659 0.0
35660 0.0
35661 0.0
35662 0.0
35663 0.0
35664 0.27276999999999996
35665 0.0
35666 0.27276999999999996
35667 0.0
35668 0.27276999999999996
35669 0.0
35670 0.0
35671 0.0
35672 0.0
35673 0.0
35674 0.0
35675 0.0
35676 0.0
35677 0.0
35678 0.0
35679 0.0
35680 0.0
35681 0.0
35682 0.0
35683 0.0
35684 0.0
35685 0.27276999999999996
35686 0.27276999999999996
35687 0.0
35688 0.0
35689 0.0
35690 0.0
35691 0.27276999999999996
35692 0.0
35693 0.0
35694 0.0
35695 0.0
35696 0.0
35697 0.0
35698 0.0
35699 0.0
35700 0.0
35701 0.0
35702 0.0
35703 0.0
35704 0.0
35705 0.0
35706 0.0
35707 0.0
35708 0.0
35709 0.0
35710 0.0
35711 0.27276999999999996
35712 0.0
35713 0.0
35714 0.0
35715 0.0
35716 0.0
35717 0.0
35718 0.0
35719 0.27276999999999996
35720 0.0
35721 0.0
35722 0.0
35723 0.0
35724 0.0
35725 0.0
35726 0.0
35727 0.0
35728 0.0
35729 0.0
35730 0.0
35731 0.27276999999999996
35732 0.0
35733 0.0
35734 0.0
35735 0.0
35736 0.0
35737 0.27276999999999996
35738 0.0
35739 0.0
35740 0.0
35741 0.0
35742 0.0
35743 0.27276999999999996
35744 0.0
35745 0.0
35746 0.0
35747 0.0
35748 0.0
35749 0.0
35750 0.5455399999999999
35751 0.0
35752 0.0
35753 0.0
35754 0.0
35755 0.0
35756 0.0
35757 0.0
35758 0.27276999999999996
35759 0.0
35760 0.0
35761 0.5455399999999999
35762 0.0
35763 0.0
35764 0.0
35765 0.0
35766 0.0
35767 0.0
35768 0.0
35769 0.5455399999999999
35770 0.0
35771 0.0
35772 0.0
35773 0.0
35774 0.0
35775 0.0
35776 0.0
35777 0.27276999999999996
35778 0.0
35779 0.0
35780 0.0
35781 0.0
35782 0.0
35783 0.0
35784 0.27276999999999996
35785 0.27276999999999996
35786 0.0
35787 0.0
35788 0.0
35789 0.0
35790 0.0
35791 0.0
35792 0.0
35793 0.81831
35794 0.0
35795 0.0
35796 0.0
35797 0.0
35798 0.0
35799 0.0
35800 0.0
35801 0.0
35802 0.27276999999999996
35803 0.0
35804 0.27276999999999996
35805 0.0
35806 0.0
35807 0.27276999999999996
35808 0.0
35809 0.0
35810 0.0
35811 0.0
35812 0.0
35813 0.0
35814 0.0
35815 0.0
35816 0.0
35817 0.0
35818 0.0
35819 0.0
35820 0.0
35821 0.0
35822 0.0
35823 0.0
35824 0.0
35825 0.0
35826 0.0
35827 0.27276999999999996
35828 0.0
35829 0.0
35830 0.0
35831 0.27276999999999996
35832 0.0
35833 0.0
35834 0.0
35835 0.0
35836 0.0
35837 0.27276999999999996
35838 0.27276999999999996
35839 0.0
35840 0.0
35841 0.0
35842 0.0
35843 0.0
35844 0.0
35845 0.0
35846 0.0
35847 0.0
35848 0.0
35849 0.0
35850 0.0
35851 0.27276999999999996
35852 0.0
35853 0.0
35854 0.0
35855 0.0
35856 0.27276999999999996
35857 0.0
35858 0.0
35859 0.0
35860 0.0
35861 0.0
35862 0.27276999999999996
35863 0.0
35864 0.0
35865 0.0
35866 0.0
35867 0.0
35868 0.0
35869 0.0
35870 0.0
35871 0.0
35872 0.0
35873 0.27276999999999996
35874 0.0
35875 0.0
35876 0.0
35877 0.0
35878 0.0
35879 0.0
35880 0.0
35881 0.0
35882 0.0
35883 0.0
35884 0.0
35885 0.27276999999999996
35886 0.27276999999999996
35887 0.0
35888 0.0
35889 0.0
35890 0.0
35891 0.0
35892 0.5455399999999999
35893 0.27276999999999996
35894 1.0910799999999998
35895 0.0
35896 0.0
35897 0.0
35898 0.27276999999999996
35899 0.0
35900 0.0
35901 0.0
35902 0.0
35903 0.0
35904 0.0
35905 0.0
35906 0.0
35907 0.0
35908 0.27276999999999996
35909 0.0
35910 0.0
35911 0.0
35912 0.0
35913 0.0
35914 0.0
35915 0.0
35916 0.27276999999999996
35917 0.5455399999999999
35918 0.0
35919 0.0
35920 0.0
35921 0.0
35922 0.27276999999999996
35923 0.0
35924 0.0
35925 0.0
35926 0.0
35927 0.0
35928 0.27276999999999996
35929 0.0
35930 0.0
35931 0.5455399999999999
35932 0.0
35933 0.27276999999999996
35934 0.0
35935 0.0
35936 0.0
35937 0.0
35938 0.0
35939 0.0
35940 0.0
35941 0.0
35942 0.0
35943 0.0
35944 0.0
35945 0.0
35946 0.0
35947 0.0
35948 0.0
35949 0.0
35950 0.0
35951 0.0
35952 0.0
35953 0.0
35954 0.0
35955 0.27276999999999996
35956 0.0
35957 0.0
35958 0.0
35959 0.0
35960 0.0
35961 0.0
35962 0.0
35963 0.0
35964 0.0
35965 0.0
35966 0.0
35967 0.0
35968 0.0
35969 0.0
35970 0.0
35971 0.0
35972 0.27276999999999996
35973 0.0
35974 0.27276999999999996
35975 0.0
35976 0.0
35977 0.27276999999999996
35978 0.0
35979 0.0
35980 0.0
35981 0.0
35982 0.0
35983 0.0
35984 0.0
35985 0.27276999999999996
35986 0.0
35987 0.0
35988 0.0
35989 0.0
35990 0.0
35991 0.0
35992 0.0
35993 0.0
35994 0.0
35995 0.0
35996 0.0
35997 0.27276999999999996
35998 0.5455399999999999
35999 0.0
36000 0.27276999999999996
36001 0.0
36002 0.0
36003 0.0
36004 0.0
36005 0.0
36006 0.27276999999999996
36007 0.0
36008 0.0
36009 0.0
36010 0.0
36011 0.0
36012 0.0
36013 0.0
36014 0.0
36015 0.27276999999999996
36016 0.5455399999999999
36017 0.0
36018 0.0
36019 0.0
36020 0.0
36021 0.0
36022 0.0
36023 0.0
36024 0.0
36025 0.0
36026 0.0
36027 0.0
36028 0.0
36029 0.0
36030 0.0
36031 0.0
36032 0.27276999999999996
36033 0.27276999999999996
36034 0.0
36035 0.0
36036 0.0
36037 0.0
36038 0.0
36039 0.0
36040 0.27276999999999996
36041 0.0
36042 0.0
36043 0.0
36044 0.0
36045 0.81831
36046 0.0
36047 0.0
36048 0.0
36049 0.0
36050 0.27276999999999996
36051 0.0
36052 0.0
36053 0.0
36054 0.0
36055 0.0
36056 0.0
36057 0.0
36058 0.0
36059 0.0
36060 0.0
36061 0.0
36062 0.0
36063 0.0
36064 0.27276999999999996
36065 0.0
36066 0.0
36067 0.0
36068 0.0
36069 0.0
36070 0.27276999999999996
36071 0.0
36072 0.0
36073 0.0
36074 0.0
36075 0.0
36076 0.0
36077 0.0
36078 0.0
36079 0.0
36080 0.0
36081 0.0
36082 0.27276999999999996
36083 0.27276999999999996
36084 0.0
36085 0.0
36086 0.0
36087 0.0
36088 0.0
36089 0.0
36090 0.0
36091 0.0
36092 0.0
36093 0.0
36094 0.27276999999999996
36095 0.0
36096 0.0
36097 0.0
36098 0.0
36099 0.27276999999999996
36100 0.0
36101 0.0
36102 0.0
36103 0.0
36104 0.0
36105 0.0
36106 0.0
36107 0.27276999999999996
36108 0.0
36109 0.0
36110 0.0
36111 0.0
36112 0.0
36113 0.27276999999999996
36114 0.0
36115 0.0
36116 0.0
36117 0.0
36118 0.0
36119 0.0
36120 0.0
36121 0.0
36122 0.27276999999999996
36123 0.0
36124 0.0
36125 0.0
36126 0.0
36127 0.0
36128 0.0
36129 0.0
36130 0.0
36131 0.0
36132 0.0
36133 0.0
36134 0.0
36135 0.0
36136 0.27276999999999996
36137 0.0
36138 0.0
36139 0.27276999999999996
36140 0.0
36141 0.0
36142 0.0
36143 0.0
36144 0.0
36145 0.0
36146 0.0
36147 0.0
36148 0.0
36149 0.0
36150 0.0
36151 0.0
36152 0.27276999999999996
36153 0.0
36154 0.0
36155 0.0
36156 0.0
36157 0.27276999999999996
36158 0.0
36159 0.27276999999999996
36160 0.0
36161 0.0
36162 0.0
36163 0.0
36164 0.0
36165 0.27276999999999996
36166 0.0
36167 0.27276999999999996
36168 0.0
36169 0.0
36170 0.0
36171 0.0
36172 0.0
36173 0.0
36174 0.0
36175 0.0
36176 0.0
36177 0.0
36178 0.27276999999999996
36179 0.0
36180 0.0
36181 0.0
36182 0.0
36183 0.0
36184 0.0
36185 0.0
36186 0.0
36187 0.0
36188 0.5455399999999999
36189 0.0
36190 0.0
36191 0.27276999999999996
36192 0.27276999999999996
36193 0.5455399999999999
36194 0.0
36195 0.0
36196 0.0
36197 0.0
36198 0.0
36199 0.0
36200 0.0
36201 0.0
36202 0.0
36203 0.0
36204 0.0
36205 0.0
36206 0.0
36207 0.0
36208 0.0
36209 0.27276999999999996
36210 0.0
36211 0.0
36212 0.0
36213 0.0
36214 0.0
36215 0.0
36216 0.0
36217 0.0
36218 0.0
36219 0.0
36220 0.0
36221 0.0
36222 0.0
36223 0.0
36224 0.0
36225 0.0
36226 0.0
36227 0.0
36228 0.0
36229 0.0
36230 0.27276999999999996
36231 0.0
36232 0.0
36233 0.0
36234 0.0
36235 0.0
36236 0.0
36237 0.0
36238 0.0
36239 0.0
36240 0.0
36241 0.0
36242 0.0
36243 0.0
36244 0.0
36245 0.0
36246 0.0
36247 0.5455399999999999
36248 0.27276999999999996
36249 0.0
36250 0.0
36251 0.0
36252 0.27276999999999996
36253 0.0
36254 0.0
36255 0.0
36256 0.0
36257 0.0
36258 0.0
36259 0.27276999999999996
36260 0.0
36261 0.0
36262 0.0
36263 0.0
36264 0.0
36265 0.0
36266 0.0
36267 0.0
36268 0.0
36269 0.0
36270 0.0
36271 0.0
36272 0.0
36273 0.0
36274 0.0
36275 0.27276999999999996
36276 0.27276999999999996
36277 0.0
36278 0.27276999999999996
36279 0.0
36280 0.0
36281 0.27276999999999996
36282 0.0
36283 0.0
36284 0.0
36285 0.27276999999999996
36286 0.0
36287 0.0
36288 0.0
36289 0.0
36290 0.0
36291 0.27276999999999996
36292 0.0
36293 0.0
36294 0.0
36295 0.0
36296 0.0
36297 0.0
36298 0.0
36299 0.0
36300 0.5455399999999999
36301 0.0
36302 0.0
36303 0.0
36304 0.0
36305 0.0
36306 0.0
36307 0.0
36308 0.27276999999999996
36309 0.0
36310 0.0
36311 0.0
36312 0.0
36313 0.0
36314 0.0
36315 0.27276999999999996
36316 0.0
36317 0.0
36318 0.27276999999999996
36319 0.0
36320 0.0
36321 0.0
36322 0.27276999999999996
36323 0.0
36324 0.0
36325 0.0
36326 0.0
36327 0.0
36328 0.0
36329 0.0
36330 0.0
36331 0.0
36332 0.0
36333 0.0
36334 0.0
36335 0.0
36336 0.0
36337 0.0
36338 0.0
36339 0.0
36340 0.0
36341 0.5455399999999999
36342 0.0
36343 0.0
36344 0.0
36345 0.0
36346 0.0
36347 0.0
36348 0.0
36349 0.0
36350 0.27276999999999996
36351 0.27276999999999996
36352 0.0
36353 0.0
36354 0.0
36355 0.0
36356 0.0
36357 0.0
36358 0.27276999999999996
36359 0.0
36360 0.0
36361 0.0
36362 0.0
36363 0.0
36364 0.27276999999999996
36365 0.0
36366 0.0
36367 0.0
36368 0.0
36369 0.0
36370 0.0
36371 0.0
36372 0.0
36373 0.0
36374 0.0
36375 0.0
36376 0.0
36377 0.0
36378 0.0
36379 0.27276999999999996
36380 0.0
36381 0.27276999999999996
36382 0.0
36383 0.0
36384 0.0
36385 0.0
36386 0.0
36387 0.0
36388 0.0
36389 0.0
36390 0.0
36391 0.0
36392 0.0
36393 0.0
36394 0.27276999999999996
36395 0.27276999999999996
36396 0.0
36397 0.0
36398 0.0
36399 0.27276999999999996
36400 0.0
36401 0.0
36402 0.0
36403 0.0
36404 0.0
36405 0.0
36406 0.27276999999999996
36407 0.0
36408 0.0
36409 0.0
36410 0.0
36411 0.0
36412 0.0
36413 0.0
36414 0.0
36415 0.0
36416 0.27276999999999996
36417 0.0
36418 0.0
36419 0.0
36420 0.0
36421 0.0
36422 0.0
36423 0.0
36424 0.0
36425 0.0
36426 0.0
36427 0.0
36428 0.0
36429 0.0
36430 0.0
36431 0.27276999999999996
36432 0.0
36433 0.0
36434 0.27276999999999996
36435 0.0
36436 0.0
36437 0.0
36438 0.0
36439 0.0
36440 0.0
36441 0.0
36442 0.27276999999999996
36443 0.0
36444 0.27276999999999996
36445 0.27276999999999996
36446 0.0
36447 0.0
36448 0.27276999999999996
36449 0.0
36450 0.0
36451 0.0
36452 0.0
36453 0.0
36454 0.27276999999999996
36455 0.0
36456 0.27276999999999996
36457 0.27276999999999996
36458 0.0
36459 0.0
36460 0.0
36461 0.0
36462 0.0
36463 0.27276999999999996
36464 0.0
36465 0.27276999999999996
36466 0.0
36467 0.0
36468 0.27276999999999996
36469 0.0
36470 0.5455399999999999
36471 0.0
36472 0.0
36473 0.27276999999999996
36474 0.0
36475 0.0
36476 0.0
36477 0.0
36478 0.0
36479 0.0
36480 0.0
36481 0.0
36482 0.0
36483 0.0
36484 0.0
36485 0.0
36486 0.0
36487 0.0
36488 0.0
36489 0.0
36490 0.0
36491 0.0
36492 0.0
36493 0.0
36494 0.0
36495 0.5455399999999999
36496 0.0
36497 0.0
36498 0.0
36499 0.0
36500 0.0
36501 0.0
36502 0.0
36503 0.0
36504 0.0
36505 0.0
36506 0.0
36507 0.0
36508 0.0
36509 0.27276999999999996
36510 0.0
36511 0.0
36512 0.0
36513 0.0
36514 0.0
36515 0.0
36516 0.0
36517 0.0
36518 0.0
36519 0.0
36520 0.0
36521 0.0
36522 0.0
36523 0.0
36524 0.0
36525 0.0
36526 0.0
36527 0.0
36528 0.27276999999999996
36529 0.0
36530 0.0
36531 0.0
36532 0.0
36533 0.0
36534 0.0
36535 0.27276999999999996
36536 0.27276999999999996
36537 0.0
36538 0.0
36539 0.0
36540 0.0
36541 0.0
36542 0.0
36543 0.0
36544 0.0
36545 0.0
36546 0.27276999999999996
36547 0.0
36548 0.0
36549 0.0
36550 0.0
36551 0.0
36552 0.0
36553 0.0
36554 0.0
36555 0.0
36556 0.0
36557 0.0
36558 0.27276999999999996
36559 0.0
36560 0.0
36561 0.0
36562 0.0
36563 0.27276999999999996
36564 0.27276999999999996
36565 0.27276999999999996
36566 0.0
36567 0.0
36568 0.27276999999999996
36569 0.0
36570 0.0
36571 0.0
36572 0.0
36573 0.0
36574 0.27276999999999996
36575 0.0
36576 0.0
36577 0.0
36578 0.0
36579 0.0
36580 0.27276999999999996
36581 0.0
36582 0.0
36583 0.0
36584 0.0
36585 0.0
36586 0.27276999999999996
36587 0.0
36588 0.0
36589 0.0
36590 0.0
36591 0.0
36592 0.0
36593 0.0
36594 0.0
36595 0.0
36596 0.0
36597 0.0
36598 0.0
36599 0.0
36600 0.0
36601 0.27276999999999996
36602 0.5455399999999999
36603 0.0
36604 0.0
36605 0.0
36606 0.0
36607 0.0
36608 0.0
36609 0.0
36610 0.0
36611 0.0
36612 0.27276999999999996
36613 0.0
36614 0.0
36615 0.5455399999999999
36616 0.0
36617 0.0
36618 0.0
36619 0.27276999999999996
36620 0.0
36621 0.27276999999999996
36622 0.0
36623 0.0
36624 0.0
36625 0.0
36626 0.0
36627 0.0
36628 0.0
36629 0.0
36630 0.0
36631 0.0
36632 0.0
36633 0.0
36634 0.0
36635 0.0
36636 0.0
36637 0.0
36638 0.0
36639 0.0
36640 0.0
36641 0.0
36642 0.0
36643 0.0
36644 0.0
36645 0.0
36646 0.0
36647 0.0
36648 0.0
36649 0.0
36650 0.0
36651 0.0
36652 0.0
36653 0.27276999999999996
36654 0.0
36655 0.0
36656 0.0
36657 0.0
36658 0.0
36659 0.0
36660 0.0
36661 0.27276999999999996
36662 0.0
36663 0.0
36664 0.0
36665 0.0
36666 0.0
36667 0.0
36668 0.0
36669 0.27276999999999996
36670 0.0
36671 0.27276999999999996
36672 0.0
36673 0.0
36674 0.0
36675 0.0
36676 0.0
36677 0.0
36678 0.0
36679 0.5455399999999999
36680 0.0
36681 0.0
36682 0.0
36683 0.0
36684 0.0
36685 0.0
36686 0.0
36687 0.0
36688 0.0
36689 0.0
36690 0.0
36691 0.27276999999999996
36692 0.27276999999999996
36693 0.0
36694 0.0
36695 0.0
36696 0.27276999999999996
36697 0.0
36698 0.0
36699 0.0
36700 0.0
36701 0.0
36702 0.0
36703 0.0
36704 0.27276999999999996
36705 0.0
36706 0.0
36707 0.0
36708 0.0
36709 0.0
36710 0.0
36711 0.0
36712 0.0
36713 0.0
36714 0.0
36715 0.0
36716 0.0
36717 0.0
36718 0.0
36719 0.27276999999999996
36720 0.0
36721 0.27276999999999996
36722 0.0
36723 0.0
36724 0.0
36725 0.0
36726 0.0
36727 0.0
36728 0.0
36729 0.0
36730 0.0
36731 0.0
36732 0.0
36733 0.0
36734 0.0
36735 0.0
36736 0.27276999999999996
36737 0.0
36738 0.0
36739 0.0
36740 0.0
36741 0.0
36742 0.0
36743 0.0
36744 0.0
36745 0.0
36746 0.0
36747 0.0
36748 0.0
36749 0.0
36750 0.27276999999999996
36751 0.0
36752 0.0
[truncated: 9,702,058 more chars]
