# Supplementary material for: Adenovirus maturation establishes the transcription competent packaging of its genome
Source: EMBO Rep. 2025 Oct 21;26(22):5589–611. doi: 10.1038/s44319-025-00598-z (PMC12635127; doi:10.1038/s44319-025-00598-z)
Supplement: Supplementary file 3 — Source data Fig. 2 [file 44319_2025_598_MOESM3_ESM.zip › figure2/CDE/yeast_bar1delta_free/VIII.wig]

variableStep chrom=chrVIII
1 0.0
2 0.0
3 0.0
4 0.0
5 0.0
6 0.0
7 0.0
8 0.0
9 0.0
10 0.0
11 0.0
12 0.0
13 0.0
14 0.0
15 0.0
16 0.0
17 0.0
18 0.0
19 0.0
20 0.0
21 0.0
22 0.0
23 0.0
24 0.0
25 0.0
26 0.0
27 0.0
28 0.0
29 0.0
30 0.0
31 0.0
32 0.0
33 0.0
34 0.0
35 0.0
36 0.0
37 0.0
38 0.0
39 0.0
40 0.0
41 0.0
42 0.0
43 0.0
44 0.0
45 0.0
46 0.0
47 0.0
48 0.0
49 0.0
50 0.0
51 0.0
52 0.0
53 0.0
54 0.0
55 0.0
56 0.0
57 0.0
58 0.0
59 0.0
60 0.0
61 0.0
62 0.0
63 0.0
64 0.0
65 0.0
66 0.0
67 0.0
68 0.0
69 0.0
70 0.0
71 0.0
72 0.27276999999999996
73 0.0
74 0.0
75 0.0
76 0.0
77 0.0
78 0.0
79 0.0
80 0.0
81 0.0
82 0.0
83 0.0
84 0.0
85 0.0
86 0.0
87 0.0
88 0.0
89 0.0
90 0.0
91 0.0
92 0.0
93 0.0
94 0.0
95 0.0
96 0.0
97 0.0
98 0.0
99 0.0
100 0.0
101 0.0
102 0.0
103 0.0
104 0.0
105 0.0
106 0.0
107 0.0
108 0.0
109 0.0
110 0.0
111 0.0
112 0.0
113 0.0
114 0.0
115 0.0
116 0.0
117 0.0
118 0.0
119 0.0
120 0.0
121 0.0
122 0.0
123 0.0
124 0.0
125 0.0
126 0.0
127 0.0
128 0.0
129 0.0
130 0.0
131 0.0
132 0.0
133 0.0
134 0.0
135 0.0
136 0.0
137 0.0
138 0.0
139 0.0
140 0.0
141 0.0
142 0.0
143 0.0
144 0.0
145 0.0
146 0.0
147 0.0
148 0.0
149 0.0
150 0.0
151 0.0
152 0.0
153 0.0
154 0.0
155 0.0
156 0.0
157 0.0
158 0.0
159 0.0
160 0.0
161 0.0
162 0.0
163 0.0
164 0.0
165 0.0
166 0.0
167 0.0
168 0.0
169 0.0
170 0.0
171 0.0
172 0.0
173 0.0
174 0.0
175 0.0
176 0.0
177 0.0
178 0.0
179 0.0
180 0.0
181 0.0
182 0.0
183 0.0
184 0.0
185 0.0
186 0.0
187 0.0
188 0.0
189 0.0
190 0.0
191 0.0
192 0.0
193 0.0
194 0.0
195 0.0
196 0.0
197 0.0
198 0.0
199 0.0
200 0.0
201 0.0
202 0.0
203 0.0
204 0.0
205 0.0
206 0.0
207 0.0
208 0.0
209 0.0
210 0.0
211 0.0
212 0.0
213 0.0
214 0.0
215 0.0
216 0.0
217 0.27276999999999996
218 0.0
219 0.0
220 0.0
221 0.0
222 0.0
223 0.0
224 0.0
225 0.0
226 0.0
227 0.0
228 0.0
229 0.0
230 0.0
231 0.0
232 0.27276999999999996
233 0.0
234 0.0
235 0.0
236 0.0
237 0.0
238 0.0
239 0.0
240 0.0
241 0.0
242 0.0
243 0.0
244 0.0
245 0.0
246 0.0
247 0.0
248 0.0
249 0.0
250 0.0
251 0.0
252 0.0
253 0.0
254 0.0
255 0.0
256 0.0
257 0.0
258 0.0
259 0.0
260 0.0
261 0.0
262 0.0
263 0.0
264 0.0
265 0.0
266 0.0
267 0.0
268 0.0
269 0.0
270 0.0
271 0.0
272 0.0
273 0.0
274 0.0
275 0.0
276 0.0
277 0.0
278 0.0
279 0.0
280 0.0
281 0.0
282 0.0
283 0.5455399999999999
284 0.0
285 0.0
286 0.0
287 0.0
288 0.0
289 0.0
290 0.0
291 0.0
292 0.0
293 0.0
294 0.0
295 0.0
296 0.0
297 0.0
298 0.0
299 0.0
300 0.0
301 0.0
302 0.0
303 0.0
304 0.0
305 0.0
306 0.0
307 0.0
308 0.0
309 0.0
310 0.0
311 0.0
312 0.0
313 0.0
314 0.0
315 0.0
316 0.0
317 0.0
318 0.0
319 0.0
320 0.0
321 0.0
322 0.0
323 0.0
324 0.27276999999999996
325 0.0
326 0.0
327 0.0
328 0.0
329 0.0
330 0.0
331 0.27276999999999996
332 0.0
333 0.0
334 0.0
335 0.0
336 0.27276999999999996
337 0.0
338 0.0
339 0.0
340 0.0
341 0.0
342 0.0
343 0.0
344 0.0
345 0.0
346 0.27276999999999996
347 0.0
348 0.0
349 0.0
350 0.0
351 0.0
352 0.0
353 0.0
354 0.0
355 0.0
356 0.0
357 0.0
358 0.0
359 0.0
360 0.0
361 0.0
362 0.0
363 0.0
364 0.0
365 0.0
366 0.0
367 0.0
368 0.0
369 0.0
370 0.0
371 0.0
372 0.0
373 0.0
374 0.0
375 0.0
376 0.0
377 0.0
378 0.0
379 0.0
380 0.0
381 0.0
382 0.0
383 0.0
384 0.0
385 0.0
386 0.0
387 0.0
388 0.0
389 0.0
390 0.0
391 0.0
392 0.0
393 0.0
394 0.0
395 0.0
396 0.0
397 0.0
398 0.0
399 0.0
400 0.0
401 0.0
402 0.0
403 0.0
404 0.0
405 0.0
406 0.0
407 0.0
408 0.0
409 0.0
410 0.0
411 0.0
412 0.27276999999999996
413 0.0
414 0.0
415 0.0
416 0.0
417 0.0
418 0.5455399999999999
419 0.0
420 0.0
421 0.0
422 0.0
423 0.0
424 0.0
425 0.0
426 0.0
427 0.0
428 0.0
429 0.0
430 0.0
431 0.0
432 0.0
433 0.0
434 0.0
435 0.0
436 0.0
437 0.0
438 0.0
439 0.0
440 0.0
441 0.0
442 0.0
443 0.0
444 0.0
445 0.0
446 0.0
447 0.0
448 0.0
449 0.0
450 0.0
451 0.0
452 0.0
453 0.0
454 0.0
455 0.0
456 0.0
457 0.0
458 0.0
459 0.0
460 0.0
461 0.0
462 0.0
463 0.0
464 0.0
465 0.0
466 0.0
467 0.0
468 0.0
469 0.0
470 0.0
471 0.0
472 0.0
473 0.0
474 0.0
475 0.0
476 0.0
477 0.0
478 0.0
479 0.0
480 0.0
481 0.0
482 0.0
483 0.0
484 0.0
485 0.0
486 0.0
487 0.0
488 0.0
489 0.0
490 0.0
491 0.0
492 0.0
493 0.0
494 0.0
495 0.0
496 0.0
497 0.0
498 0.0
499 0.0
500 0.0
501 0.0
502 0.0
503 0.0
504 0.0
505 0.0
506 0.0
507 0.0
508 0.0
509 0.0
510 0.0
511 0.0
512 0.0
513 0.0
514 0.0
515 0.0
516 0.0
517 0.0
518 0.0
519 0.0
520 0.0
521 0.0
522 0.0
523 0.0
524 0.0
525 0.0
526 0.0
527 0.0
528 0.0
529 0.0
530 0.0
531 0.0
532 0.0
533 0.0
534 0.0
535 0.0
536 0.0
537 0.0
538 0.0
539 0.0
540 0.0
541 0.0
542 0.0
543 0.0
544 0.0
545 0.0
546 0.0
547 0.0
548 0.0
549 0.0
550 0.0
551 0.0
552 0.0
553 0.0
554 0.0
555 0.0
556 0.0
557 0.0
558 0.0
559 0.0
560 0.0
561 0.0
562 0.0
563 0.0
564 0.0
565 0.0
566 0.0
567 0.0
568 0.0
569 0.0
570 0.0
571 0.0
572 0.0
573 0.0
574 0.0
575 0.0
576 0.0
577 0.0
578 0.0
579 0.0
580 0.0
581 0.0
582 0.0
583 0.0
584 0.0
585 0.0
586 0.0
587 0.0
588 0.0
589 0.0
590 0.0
591 0.0
592 0.0
593 0.0
594 0.0
595 0.0
596 0.0
597 0.0
598 0.0
599 0.0
600 0.0
601 0.0
602 0.0
603 0.0
604 0.0
605 0.0
606 0.0
607 0.0
608 0.0
609 0.0
610 0.0
611 0.0
612 0.0
613 0.0
614 0.0
615 0.0
616 0.0
617 0.0
618 0.0
619 0.0
620 0.0
621 0.0
622 0.0
623 0.0
624 0.0
625 0.0
626 0.0
627 0.0
628 0.0
629 0.0
630 0.0
631 0.0
632 0.0
633 0.0
634 0.0
635 0.0
636 0.0
637 0.0
638 0.0
639 0.0
640 0.0
641 0.0
642 0.0
643 0.0
644 0.0
645 0.0
646 0.0
647 0.0
648 0.0
649 0.0
650 0.0
651 0.0
652 0.0
653 0.0
654 0.0
655 0.0
656 0.0
657 0.0
658 0.0
659 0.0
660 0.0
661 0.0
662 0.0
663 0.0
664 0.0
665 0.0
666 0.0
667 0.0
668 0.0
669 0.0
670 0.0
671 0.0
672 0.0
673 0.0
674 0.0
675 0.0
676 0.0
677 0.0
678 0.0
679 0.0
680 0.0
681 0.0
682 0.0
683 0.0
684 0.0
685 0.0
686 0.0
687 0.0
688 0.0
689 0.0
690 0.0
691 0.0
692 0.0
693 0.0
694 0.0
695 0.0
696 0.0
697 0.0
698 0.0
699 0.0
700 0.0
701 0.0
702 0.0
703 0.0
704 0.0
705 0.0
706 0.0
707 0.0
708 0.0
709 0.0
710 0.0
711 0.0
712 0.0
713 0.0
714 0.0
715 0.0
716 0.0
717 0.0
718 0.0
719 0.0
720 0.0
721 0.0
722 0.0
723 0.0
724 0.0
725 0.0
726 0.0
727 0.0
728 0.0
729 0.0
730 0.0
731 0.0
732 0.0
733 0.0
734 0.0
735 0.0
736 0.0
737 0.0
738 0.0
739 0.0
740 0.0
741 0.0
742 0.0
743 0.27276999999999996
744 0.0
745 0.0
746 0.0
747 0.0
748 0.0
749 0.0
750 0.0
751 0.0
752 0.0
753 0.0
754 0.0
755 0.0
756 0.0
757 0.0
758 0.0
759 0.0
760 0.0
761 0.0
762 0.0
763 0.0
764 0.0
765 0.0
766 0.0
767 0.0
768 0.0
769 0.0
770 0.0
771 0.0
772 0.0
773 0.0
774 0.0
775 0.0
776 0.0
777 0.0
778 0.0
779 0.0
780 0.0
781 0.0
782 0.0
783 0.0
784 0.0
785 0.0
786 0.0
787 0.0
788 0.0
789 0.0
790 0.0
791 0.0
792 0.0
793 0.0
794 0.0
795 0.0
796 0.0
797 0.0
798 0.0
799 0.0
800 0.0
801 0.0
802 0.0
803 0.0
804 0.0
805 0.0
806 0.0
807 0.0
808 0.0
809 0.0
810 0.0
811 0.0
812 0.0
813 0.0
814 0.0
815 0.0
816 0.0
817 0.0
818 0.0
819 0.0
820 0.0
821 0.0
822 0.0
823 0.0
824 0.0
825 0.0
826 0.0
827 0.0
828 0.0
829 0.0
830 0.0
831 0.0
832 0.0
833 0.0
834 0.0
835 0.0
836 0.0
837 0.0
838 0.0
839 0.0
840 0.0
841 0.0
842 0.0
843 0.0
844 0.0
845 0.0
846 0.0
847 0.0
848 0.0
849 0.0
850 0.0
851 0.0
852 0.0
853 0.0
854 0.0
855 0.0
856 0.0
857 0.0
858 0.0
859 0.0
860 0.0
861 0.0
862 0.0
863 0.0
864 0.0
865 0.0
866 0.0
867 0.0
868 0.0
869 0.0
870 0.0
871 0.0
872 0.0
873 0.0
874 0.0
875 0.0
876 0.0
877 0.0
878 0.0
879 0.0
880 0.0
881 0.0
882 0.0
883 0.0
884 0.0
885 0.0
886 0.27276999999999996
887 0.0
888 0.0
889 0.0
890 0.27276999999999996
891 0.0
892 0.0
893 0.0
894 0.0
895 0.0
896 0.0
897 0.0
898 0.0
899 0.0
900 0.0
901 0.0
902 0.0
903 0.0
904 0.0
905 0.0
906 0.0
907 0.0
908 0.0
909 0.0
910 0.0
911 0.0
912 0.0
913 0.0
914 0.0
915 0.0
916 0.0
917 0.0
918 0.0
919 0.0
920 0.0
921 0.0
922 0.0
923 0.27276999999999996
924 0.0
925 0.0
926 0.0
927 0.0
928 0.0
929 0.0
930 0.0
931 0.0
932 0.0
933 0.0
934 0.0
935 0.27276999999999996
936 0.0
937 0.0
938 0.0
939 0.0
940 0.0
941 0.0
942 0.0
943 0.0
944 0.0
945 0.0
946 0.0
947 0.0
948 0.0
949 0.0
950 0.0
951 0.0
952 0.0
953 0.27276999999999996
954 0.0
955 0.0
956 0.0
957 0.0
958 0.0
959 0.0
960 0.0
961 0.0
962 0.0
963 0.0
964 0.0
965 0.0
966 0.0
967 0.0
968 0.0
969 0.0
970 0.0
971 0.0
972 0.0
973 0.0
974 0.0
975 0.0
976 0.0
977 0.0
978 0.0
979 0.0
980 0.0
981 0.0
982 0.0
983 0.27276999999999996
984 0.0
985 0.0
986 0.0
987 0.0
988 0.0
989 0.0
990 0.0
991 0.0
992 0.0
993 0.0
994 0.0
995 0.0
996 0.0
997 0.0
998 0.0
999 0.0
1000 0.0
1001 0.0
1002 0.0
1003 0.0
1004 0.0
1005 0.0
1006 0.0
1007 0.0
1008 0.0
1009 0.0
1010 0.0
1011 0.0
1012 0.0
1013 0.0
1014 0.0
1015 0.0
1016 0.0
1017 0.0
1018 0.0
1019 0.0
1020 0.0
1021 0.0
1022 0.0
1023 0.0
1024 0.0
1025 0.0
1026 0.0
1027 0.0
1028 0.0
1029 0.0
1030 0.0
1031 0.0
1032 0.0
1033 0.0
1034 0.0
1035 0.0
1036 0.0
1037 0.27276999999999996
1038 0.0
1039 0.0
1040 0.0
1041 0.0
1042 0.0
1043 0.0
1044 0.0
1045 0.0
1046 0.0
1047 0.27276999999999996
1048 0.0
1049 0.0
1050 0.0
1051 0.0
1052 0.0
1053 0.0
1054 0.0
1055 0.0
1056 0.0
1057 0.0
1058 0.0
1059 0.0
1060 0.0
1061 0.0
1062 0.0
1063 0.0
1064 0.0
1065 0.0
1066 0.0
1067 0.0
1068 0.0
1069 0.0
1070 0.0
1071 0.0
1072 0.0
1073 0.0
1074 0.0
1075 0.0
1076 0.0
1077 0.0
1078 0.0
1079 0.0
1080 0.0
1081 0.0
1082 0.0
1083 0.0
1084 0.0
1085 0.0
1086 0.27276999999999996
1087 0.0
1088 0.0
1089 0.0
1090 0.0
1091 0.0
1092 0.0
1093 0.0
1094 0.0
1095 0.0
1096 0.0
1097 0.0
1098 0.0
1099 0.0
1100 0.0
1101 0.0
1102 0.0
1103 0.0
1104 0.0
1105 0.0
1106 0.0
1107 0.0
1108 0.27276999999999996
1109 0.0
1110 0.0
1111 0.0
1112 0.0
1113 0.0
1114 0.0
1115 0.0
1116 0.0
1117 0.0
1118 0.0
1119 0.0
1120 0.0
1121 0.0
1122 0.0
1123 0.0
1124 0.0
1125 0.0
1126 0.0
1127 0.0
1128 0.0
1129 0.27276999999999996
1130 0.0
1131 0.0
1132 0.0
1133 0.0
1134 0.0
1135 0.0
1136 0.0
1137 0.0
1138 0.0
1139 0.0
1140 0.0
1141 0.0
1142 0.0
1143 0.0
1144 0.0
1145 0.27276999999999996
1146 0.0
1147 0.0
1148 0.0
1149 0.0
1150 0.27276999999999996
1151 0.0
1152 0.0
1153 0.0
1154 0.0
1155 0.0
1156 0.0
1157 0.0
1158 0.0
1159 0.0
1160 0.0
1161 0.0
1162 0.0
1163 0.0
1164 0.0
1165 0.0
1166 0.0
1167 0.0
1168 0.0
1169 0.0
1170 0.0
1171 0.0
1172 0.0
1173 0.0
1174 0.0
1175 0.0
1176 0.0
1177 0.0
1178 0.0
1179 0.0
1180 0.0
1181 0.0
1182 0.0
1183 0.0
1184 0.0
1185 0.0
1186 0.0
1187 0.0
1188 0.0
1189 0.0
1190 0.0
1191 0.0
1192 0.0
1193 0.0
1194 0.0
1195 0.0
1196 0.0
1197 0.0
1198 0.0
1199 0.0
1200 0.0
1201 0.0
1202 0.0
1203 0.0
1204 0.0
1205 0.0
1206 0.0
1207 0.27276999999999996
1208 0.0
1209 0.0
1210 0.0
1211 0.0
1212 0.0
1213 0.0
1214 0.0
1215 0.0
1216 0.0
1217 0.27276999999999996
1218 0.0
1219 0.0
1220 0.0
1221 0.0
1222 0.0
1223 0.0
1224 0.0
1225 0.0
1226 0.0
1227 0.0
1228 0.0
1229 0.0
1230 0.0
1231 0.0
1232 0.0
1233 0.0
1234 0.0
1235 0.0
1236 0.0
1237 0.0
1238 0.0
1239 0.0
1240 0.0
1241 0.0
1242 0.0
1243 0.0
1244 0.0
1245 0.0
1246 0.0
1247 0.27276999999999996
1248 0.0
1249 0.0
1250 0.0
1251 0.0
1252 0.0
1253 0.0
1254 0.0
1255 0.0
1256 0.0
1257 0.0
1258 0.0
1259 0.0
1260 0.0
1261 0.0
1262 0.0
1263 0.0
1264 0.0
1265 0.0
1266 0.0
1267 0.0
1268 0.0
1269 0.0
1270 0.27276999999999996
1271 0.0
1272 0.0
1273 0.0
1274 0.0
1275 0.0
1276 0.0
1277 0.0
1278 0.0
1279 0.0
1280 0.0
1281 0.0
1282 0.0
1283 0.0
1284 0.0
1285 0.0
1286 0.0
1287 0.0
1288 0.0
1289 0.0
1290 0.0
1291 0.0
1292 0.0
1293 0.0
1294 0.0
1295 0.0
1296 0.0
1297 0.0
1298 0.0
1299 0.0
1300 0.0
1301 0.0
1302 0.0
1303 0.0
1304 0.0
1305 0.0
1306 0.0
1307 0.0
1308 0.0
1309 0.0
1310 0.0
1311 0.0
1312 0.0
1313 0.0
1314 0.0
1315 0.0
1316 0.0
1317 0.0
1318 0.0
1319 0.0
1320 0.0
1321 0.0
1322 0.0
1323 0.0
1324 0.0
1325 0.0
1326 0.0
1327 0.0
1328 0.0
1329 0.0
1330 0.0
1331 0.0
1332 0.0
1333 0.0
1334 0.0
1335 0.0
1336 0.0
1337 0.0
1338 0.0
1339 0.0
1340 0.0
1341 0.0
1342 0.0
1343 0.0
1344 0.0
1345 0.0
1346 0.0
1347 0.0
1348 0.0
1349 0.0
1350 0.0
1351 0.0
1352 0.0
1353 0.0
1354 0.0
1355 0.0
1356 0.0
1357 0.0
1358 0.0
1359 0.0
1360 0.0
1361 0.0
1362 0.0
1363 0.0
1364 0.0
1365 0.0
1366 0.0
1367 0.0
1368 0.0
1369 0.0
1370 0.0
1371 0.0
1372 0.0
1373 0.0
1374 0.0
1375 0.0
1376 0.0
1377 0.0
1378 0.0
1379 0.0
1380 0.0
1381 0.0
1382 0.0
1383 0.0
1384 0.0
1385 0.0
1386 0.0
1387 0.0
1388 0.0
1389 0.0
1390 0.0
1391 0.0
1392 0.0
1393 0.0
1394 0.0
1395 0.0
1396 0.0
1397 0.0
1398 0.0
1399 0.0
1400 0.0
1401 0.0
1402 0.0
1403 0.0
1404 0.0
1405 0.0
1406 0.0
1407 0.0
1408 0.0
1409 0.0
1410 0.0
1411 0.0
1412 0.0
1413 0.0
1414 0.0
1415 0.0
1416 0.0
1417 0.0
1418 0.0
1419 0.0
1420 0.0
1421 0.0
1422 0.0
1423 0.0
1424 0.0
1425 0.0
1426 0.0
1427 0.0
1428 0.0
1429 0.0
1430 0.0
1431 0.0
1432 0.0
1433 0.0
1434 0.0
1435 0.0
1436 0.0
1437 0.0
1438 0.0
1439 0.0
1440 0.0
1441 0.0
1442 0.0
1443 0.0
1444 0.0
1445 0.0
1446 0.0
1447 0.0
1448 0.0
1449 0.0
1450 0.0
1451 0.0
1452 0.0
1453 0.0
1454 0.0
1455 0.0
1456 0.0
1457 0.0
1458 0.0
1459 0.0
1460 0.0
1461 0.0
1462 0.0
1463 0.0
1464 0.0
1465 0.0
1466 0.0
1467 0.0
1468 0.0
1469 0.0
1470 0.0
1471 0.0
1472 0.0
1473 0.0
1474 0.0
1475 0.0
1476 0.0
1477 0.0
1478 0.0
1479 0.0
1480 0.0
1481 0.0
1482 0.0
1483 0.0
1484 0.0
1485 0.0
1486 0.0
1487 0.0
1488 0.0
1489 0.0
1490 0.0
1491 0.0
1492 0.0
1493 0.0
1494 0.0
1495 0.0
1496 0.0
1497 0.0
1498 0.0
1499 0.0
1500 0.0
1501 0.0
1502 0.0
1503 0.0
1504 0.5455399999999999
1505 0.0
1506 0.0
1507 0.0
1508 0.0
1509 0.0
1510 0.0
1511 0.0
1512 0.0
1513 0.0
1514 0.27276999999999996
1515 0.0
1516 0.0
1517 0.0
1518 0.0
1519 0.0
1520 0.0
1521 0.0
1522 0.0
1523 0.0
1524 0.0
1525 0.0
1526 0.0
1527 0.0
1528 0.0
1529 0.0
1530 0.0
1531 0.0
1532 0.0
1533 0.0
1534 0.0
1535 0.0
1536 0.0
1537 0.0
1538 0.0
1539 0.27276999999999996
1540 0.0
1541 0.0
1542 0.0
1543 0.0
1544 0.0
1545 0.0
1546 0.0
1547 0.0
1548 0.0
1549 0.0
1550 0.0
1551 0.0
1552 0.0
1553 0.0
1554 0.0
1555 0.0
1556 0.0
1557 0.0
1558 0.0
1559 0.0
1560 0.0
1561 0.0
1562 0.0
1563 0.0
1564 0.0
1565 0.0
1566 0.0
1567 0.0
1568 0.0
1569 0.0
1570 0.0
1571 0.0
1572 0.0
1573 0.0
1574 0.0
1575 0.0
1576 0.0
1577 0.0
1578 0.0
1579 0.0
1580 0.0
1581 0.0
1582 0.0
1583 0.0
1584 0.0
1585 0.0
1586 0.0
1587 0.0
1588 0.0
1589 0.0
1590 0.0
1591 0.0
1592 0.0
1593 0.0
1594 0.0
1595 0.0
1596 0.27276999999999996
1597 0.0
1598 0.27276999999999996
1599 0.0
1600 0.0
1601 0.0
1602 0.0
1603 0.0
1604 0.0
1605 0.0
1606 0.0
1607 0.0
1608 0.5455399999999999
1609 0.0
1610 0.0
1611 0.0
1612 0.0
1613 0.0
1614 0.0
1615 0.0
1616 0.0
1617 0.0
1618 0.0
1619 0.0
1620 0.0
1621 0.0
1622 0.0
1623 0.0
1624 0.0
1625 0.0
1626 0.0
1627 0.0
1628 0.0
1629 0.0
1630 0.0
1631 0.0
1632 0.0
1633 0.0
1634 0.0
1635 0.0
1636 0.27276999999999996
1637 0.0
1638 0.0
1639 0.0
1640 0.0
1641 0.0
1642 0.0
1643 0.0
1644 0.0
1645 0.0
1646 0.0
1647 0.0
1648 0.0
1649 0.0
1650 0.0
1651 0.0
1652 0.0
1653 0.0
1654 0.27276999999999996
1655 0.0
1656 0.0
1657 0.0
1658 0.0
1659 0.0
1660 0.0
1661 0.0
1662 0.0
1663 0.0
1664 0.0
1665 0.0
1666 0.0
1667 0.0
1668 0.0
1669 0.0
1670 0.0
1671 0.0
1672 0.0
1673 0.0
1674 0.0
1675 0.0
1676 0.0
1677 0.0
1678 0.0
1679 0.0
1680 0.0
1681 0.0
1682 0.0
1683 0.0
1684 0.0
1685 0.0
1686 0.0
1687 0.0
1688 0.0
1689 0.0
1690 0.0
1691 0.0
1692 0.0
1693 0.0
1694 0.0
1695 0.0
1696 0.0
1697 0.0
1698 0.0
1699 0.0
1700 0.0
1701 0.0
1702 0.0
1703 0.0
1704 0.0
1705 0.0
1706 0.0
1707 0.0
1708 0.0
1709 0.0
1710 0.0
1711 0.0
1712 0.0
1713 0.0
1714 0.0
1715 0.0
1716 0.0
1717 0.0
1718 0.0
1719 0.0
1720 0.0
1721 0.0
1722 0.0
1723 0.0
1724 0.0
1725 0.0
1726 0.27276999999999996
1727 0.0
1728 0.27276999999999996
1729 0.0
1730 0.0
1731 0.0
1732 0.0
1733 0.0
1734 0.0
1735 0.0
1736 0.0
1737 0.0
1738 0.0
1739 0.0
1740 0.0
1741 0.0
1742 0.0
1743 0.0
1744 0.0
1745 0.0
1746 0.27276999999999996
1747 0.0
1748 0.0
1749 0.0
1750 0.0
1751 0.0
1752 0.27276999999999996
1753 0.0
1754 0.0
1755 0.0
1756 0.0
1757 0.0
1758 0.27276999999999996
1759 0.0
1760 0.0
1761 0.0
1762 0.0
1763 0.0
1764 0.0
1765 0.0
1766 0.0
1767 0.0
1768 0.0
1769 0.0
1770 0.0
1771 0.0
1772 0.0
1773 0.27276999999999996
1774 0.0
1775 0.0
1776 0.0
1777 0.0
1778 0.0
1779 0.0
1780 0.0
1781 0.0
1782 0.0
1783 0.0
1784 0.0
1785 0.0
1786 0.0
1787 0.0
1788 0.0
1789 0.0
1790 0.0
1791 0.0
1792 0.0
1793 0.0
1794 0.0
1795 0.0
1796 0.0
1797 0.0
1798 0.0
1799 0.0
1800 0.0
1801 0.0
1802 0.0
1803 0.0
1804 0.0
1805 0.0
1806 0.0
1807 0.0
1808 0.0
1809 0.0
1810 0.0
1811 0.0
1812 0.0
1813 0.0
1814 0.0
1815 0.0
1816 0.0
1817 0.0
1818 0.0
1819 0.0
1820 0.0
1821 0.0
1822 0.0
1823 0.0
1824 0.0
1825 0.0
1826 0.0
1827 0.0
1828 0.0
1829 0.0
1830 0.0
1831 0.0
1832 0.0
1833 0.0
1834 0.0
1835 0.0
1836 0.0
1837 0.0
1838 0.0
1839 0.0
1840 0.0
1841 0.0
1842 0.0
1843 0.0
1844 0.0
1845 0.0
1846 0.0
1847 0.0
1848 0.0
1849 0.0
1850 0.0
1851 0.0
1852 0.0
1853 0.0
1854 0.0
1855 0.0
1856 0.0
1857 0.0
1858 0.0
1859 0.0
1860 0.0
1861 0.0
1862 0.27276999999999996
1863 0.0
1864 0.0
1865 0.0
1866 0.0
1867 0.0
1868 0.0
1869 0.0
1870 0.0
1871 0.0
1872 0.0
1873 0.0
1874 0.0
1875 0.0
1876 0.0
1877 0.0
1878 0.0
1879 0.0
1880 0.0
1881 0.0
1882 0.0
1883 0.0
1884 0.27276999999999996
1885 0.0
1886 0.0
1887 0.0
1888 0.0
1889 0.0
1890 0.0
1891 0.0
1892 0.0
1893 0.0
1894 0.0
1895 0.0
1896 0.0
1897 0.0
1898 0.0
1899 0.0
1900 0.0
1901 0.0
1902 0.0
1903 0.0
1904 0.0
1905 0.0
1906 0.0
1907 0.0
1908 0.0
1909 0.0
1910 0.0
1911 0.0
1912 0.0
1913 0.0
1914 0.0
1915 0.0
1916 0.0
1917 0.0
1918 0.0
1919 0.0
1920 0.0
1921 0.0
1922 0.0
1923 0.0
1924 0.0
1925 0.27276999999999996
1926 0.0
1927 0.0
1928 0.0
1929 0.0
1930 0.0
1931 0.0
1932 0.0
1933 0.0
1934 0.0
1935 0.0
1936 0.0
1937 0.0
1938 0.0
1939 0.0
1940 0.0
1941 0.0
1942 0.0
1943 0.0
1944 0.0
1945 0.0
1946 0.0
1947 0.0
1948 0.0
1949 0.0
1950 0.0
1951 0.0
1952 0.0
1953 0.0
1954 0.0
1955 0.0
1956 0.0
1957 0.0
1958 0.0
1959 0.0
1960 0.0
1961 0.0
1962 0.0
1963 0.0
1964 0.0
1965 0.0
1966 0.0
1967 0.0
1968 0.0
1969 0.0
1970 0.0
1971 0.0
1972 0.0
1973 0.0
1974 0.0
1975 0.0
1976 0.0
1977 0.0
1978 0.0
1979 0.0
1980 0.0
1981 0.0
1982 0.0
1983 0.0
1984 0.0
1985 0.0
1986 0.0
1987 0.0
1988 0.0
1989 0.0
1990 0.0
1991 0.0
1992 0.0
1993 0.0
1994 0.0
1995 0.0
1996 0.0
1997 0.0
1998 0.0
1999 0.0
2000 0.0
2001 0.0
2002 0.0
2003 0.0
2004 0.0
2005 0.0
2006 0.0
2007 0.0
2008 0.0
2009 0.0
2010 0.0
2011 0.0
2012 0.0
2013 0.0
2014 0.0
2015 0.0
2016 0.0
2017 0.0
2018 0.0
2019 0.0
2020 0.0
2021 0.0
2022 0.0
2023 0.0
2024 0.0
2025 0.0
2026 0.0
2027 0.0
2028 0.0
2029 0.0
2030 0.0
2031 0.0
2032 0.0
2033 0.0
2034 0.0
2035 0.0
2036 0.0
2037 0.0
2038 0.0
2039 0.0
2040 0.0
2041 0.0
2042 0.0
2043 0.0
2044 0.0
2045 0.0
2046 0.0
2047 0.0
2048 0.0
2049 0.0
2050 0.0
2051 0.0
2052 0.0
2053 0.0
2054 0.0
2055 0.0
2056 0.0
2057 0.0
2058 0.27276999999999996
2059 0.0
2060 0.0
2061 0.0
2062 0.0
2063 0.0
2064 0.0
2065 0.0
2066 0.0
2067 0.27276999999999996
2068 0.0
2069 0.0
2070 0.0
2071 0.0
2072 0.0
2073 0.0
2074 0.0
2075 0.0
2076 0.0
2077 0.0
2078 0.0
2079 0.0
2080 0.0
2081 0.0
2082 0.0
2083 0.0
2084 0.0
2085 0.0
2086 0.0
2087 0.0
2088 0.0
2089 0.0
2090 0.0
2091 0.0
2092 0.0
2093 0.0
2094 0.0
2095 0.0
2096 0.0
2097 0.0
2098 0.0
2099 0.0
2100 0.0
2101 0.0
2102 0.0
2103 0.0
2104 0.0
2105 0.0
2106 0.0
2107 0.0
2108 0.0
2109 0.0
2110 0.0
2111 0.0
2112 0.0
2113 0.0
2114 0.0
2115 0.0
2116 0.0
2117 0.0
2118 0.0
2119 0.0
2120 0.0
2121 0.0
2122 0.0
2123 0.0
2124 0.0
2125 0.0
2126 0.0
2127 0.0
2128 0.0
2129 0.0
2130 0.0
2131 0.0
2132 0.0
2133 0.0
2134 0.0
2135 0.0
2136 0.0
2137 0.0
2138 0.0
2139 0.0
2140 0.0
2141 0.0
2142 0.0
2143 0.0
2144 0.0
2145 0.0
2146 0.0
2147 0.0
2148 0.0
2149 0.0
2150 0.0
2151 0.27276999999999996
2152 0.0
2153 0.0
2154 0.0
2155 0.0
2156 0.0
2157 0.0
2158 0.0
2159 0.0
2160 0.0
2161 0.0
2162 0.0
2163 0.0
2164 0.0
2165 0.0
2166 0.0
2167 0.0
2168 0.0
2169 0.0
2170 0.0
2171 0.0
2172 0.27276999999999996
2173 0.0
2174 0.0
2175 0.0
2176 0.0
2177 0.0
2178 0.0
2179 0.0
2180 0.0
2181 0.0
2182 0.0
2183 0.0
2184 0.0
2185 0.0
2186 0.0
2187 0.0
2188 0.0
2189 0.0
2190 0.0
2191 0.0
2192 0.0
2193 0.0
2194 0.0
2195 0.0
2196 0.0
2197 0.0
2198 0.0
2199 0.0
2200 0.0
2201 0.0
2202 0.0
2203 0.0
2204 0.0
2205 0.0
2206 0.0
2207 0.0
2208 0.0
2209 0.0
2210 0.0
2211 0.0
2212 0.0
2213 0.0
2214 0.0
2215 0.0
2216 0.0
2217 0.0
2218 0.0
2219 0.0
2220 0.0
2221 0.0
2222 0.0
2223 0.0
2224 0.0
2225 0.0
2226 0.0
2227 0.0
2228 0.0
2229 0.0
2230 0.0
2231 0.0
2232 0.0
2233 0.0
2234 0.0
2235 0.0
2236 0.0
2237 0.0
2238 0.0
2239 0.0
2240 0.0
2241 0.0
2242 0.0
2243 0.0
2244 0.0
2245 0.0
2246 0.0
2247 0.0
2248 0.0
2249 0.0
2250 0.0
2251 0.0
2252 0.0
2253 0.0
2254 0.0
2255 0.0
2256 0.0
2257 0.0
2258 0.0
2259 0.0
2260 0.0
2261 0.0
2262 0.0
2263 0.0
2264 0.0
2265 0.0
2266 0.0
2267 0.0
2268 0.0
2269 0.0
2270 0.0
2271 0.0
2272 0.0
2273 0.0
2274 0.0
2275 0.0
2276 0.0
2277 0.0
2278 0.0
2279 0.0
2280 0.0
2281 0.0
2282 0.0
2283 0.0
2284 0.0
2285 0.0
2286 0.0
2287 0.0
2288 0.0
2289 0.0
2290 0.0
2291 0.0
2292 0.0
2293 0.0
2294 0.0
2295 0.0
2296 0.0
2297 0.27276999999999996
2298 0.0
2299 0.0
2300 0.0
2301 0.0
2302 0.0
2303 0.0
2304 0.0
2305 0.0
2306 0.0
2307 0.0
2308 0.0
2309 0.0
2310 0.0
2311 0.0
2312 0.0
2313 0.0
2314 0.0
2315 0.0
2316 0.0
2317 0.0
2318 0.0
2319 0.0
2320 0.0
2321 0.0
2322 0.0
2323 0.0
2324 0.0
2325 0.0
2326 0.0
2327 0.0
2328 0.0
2329 0.0
2330 0.0
2331 0.0
2332 0.0
2333 0.27276999999999996
2334 0.0
2335 0.0
2336 0.0
2337 0.0
2338 0.0
2339 0.0
2340 0.0
2341 0.0
2342 0.0
2343 0.0
2344 0.0
2345 0.0
2346 0.0
2347 0.27276999999999996
2348 0.0
2349 0.0
2350 0.0
2351 0.0
2352 0.0
2353 0.0
2354 0.0
2355 0.0
2356 0.0
2357 0.0
2358 0.0
2359 0.0
2360 0.0
2361 0.0
2362 0.0
2363 0.0
2364 0.0
2365 0.0
2366 0.0
2367 0.0
2368 0.0
2369 0.0
2370 0.0
2371 0.0
2372 0.0
2373 0.0
2374 0.0
2375 0.0
2376 0.0
2377 0.0
2378 0.0
2379 0.0
2380 0.0
2381 0.0
2382 0.0
2383 0.0
2384 0.0
2385 0.0
2386 0.0
2387 0.0
2388 0.0
2389 0.0
2390 0.0
2391 0.0
2392 0.0
2393 0.0
2394 0.0
2395 0.0
2396 0.0
2397 0.0
2398 0.0
2399 0.0
2400 0.0
2401 0.27276999999999996
2402 0.0
2403 0.0
2404 0.0
2405 0.0
2406 0.0
2407 0.0
2408 0.0
2409 0.0
2410 0.0
2411 0.0
2412 0.0
2413 0.0
2414 0.0
2415 0.0
2416 0.0
2417 0.0
2418 0.0
2419 0.0
2420 0.0
2421 0.0
2422 0.0
2423 0.0
2424 0.0
2425 0.0
2426 0.0
2427 0.0
2428 0.0
2429 0.0
2430 0.0
2431 0.0
2432 0.0
2433 0.0
2434 0.0
2435 0.0
2436 0.0
2437 0.0
2438 0.27276999999999996
2439 0.0
2440 0.0
2441 0.0
2442 0.0
2443 0.0
2444 0.0
2445 0.0
2446 0.0
2447 0.0
2448 0.0
2449 0.0
2450 0.0
2451 0.0
2452 0.27276999999999996
2453 0.0
2454 0.0
2455 0.0
2456 0.0
2457 0.0
2458 0.0
2459 0.0
2460 0.0
2461 0.0
2462 0.0
2463 0.0
2464 0.0
2465 0.0
2466 0.0
2467 0.0
2468 0.0
2469 0.0
2470 0.0
2471 0.0
2472 0.0
2473 0.0
2474 0.0
2475 0.0
2476 0.0
2477 0.0
2478 0.0
2479 0.0
2480 0.0
2481 0.0
2482 0.0
2483 0.0
2484 0.0
2485 0.0
2486 0.0
2487 0.0
2488 0.0
2489 0.0
2490 0.0
2491 0.0
2492 0.0
2493 0.0
2494 0.0
2495 0.0
2496 0.0
2497 0.0
2498 0.0
2499 0.0
2500 0.0
2501 0.0
2502 0.0
2503 0.0
2504 0.0
2505 0.0
2506 0.0
2507 0.0
2508 0.0
2509 0.0
2510 0.0
2511 0.0
2512 0.0
2513 0.0
2514 0.0
2515 0.0
2516 0.0
2517 0.27276999999999996
2518 0.0
2519 0.0
2520 0.0
2521 0.0
2522 0.0
2523 0.0
2524 0.0
2525 0.0
2526 0.0
2527 0.0
2528 0.0
2529 0.0
2530 0.0
2531 0.0
2532 0.0
2533 0.0
2534 0.0
2535 0.0
2536 0.0
2537 0.0
2538 0.0
2539 0.0
2540 0.0
2541 0.0
2542 0.0
2543 0.0
2544 0.0
2545 0.0
2546 0.0
2547 0.0
2548 0.0
2549 0.0
2550 0.0
2551 0.0
2552 0.0
2553 0.0
2554 0.0
2555 0.0
2556 0.0
2557 0.0
2558 0.0
2559 0.0
2560 0.0
2561 0.0
2562 0.0
2563 0.0
2564 0.0
2565 0.0
2566 0.0
2567 0.0
2568 0.0
2569 0.0
2570 0.0
2571 0.0
2572 0.0
2573 0.0
2574 0.0
2575 0.0
2576 0.0
2577 0.0
2578 0.0
2579 0.0
2580 0.0
2581 0.0
2582 0.0
2583 0.0
2584 0.0
2585 0.0
2586 0.0
2587 0.0
2588 0.0
2589 0.0
2590 0.0
2591 0.0
2592 0.0
2593 0.0
2594 0.0
2595 0.0
2596 0.0
2597 0.0
2598 0.0
2599 0.0
2600 0.0
2601 0.0
2602 0.0
2603 0.0
2604 0.0
2605 0.0
2606 0.0
2607 0.0
2608 0.0
2609 0.0
2610 0.0
2611 0.0
2612 0.0
2613 0.0
2614 0.0
2615 0.0
2616 0.0
2617 0.0
2618 0.0
2619 0.0
2620 0.0
2621 0.0
2622 0.0
2623 0.27276999999999996
2624 0.0
2625 0.0
2626 0.0
2627 0.0
2628 0.0
2629 0.0
2630 0.0
2631 0.0
2632 0.0
2633 0.0
2634 0.0
2635 0.0
2636 0.0
2637 0.0
2638 0.0
2639 0.0
2640 0.0
2641 0.0
2642 0.0
2643 0.0
2644 0.0
2645 0.0
2646 0.0
2647 0.0
2648 0.0
2649 0.0
2650 0.0
2651 0.0
2652 0.0
2653 0.0
2654 0.0
2655 0.0
2656 0.0
2657 0.0
2658 0.0
2659 0.0
2660 0.0
2661 0.0
2662 0.0
2663 0.0
2664 0.0
2665 0.0
2666 0.0
2667 0.0
2668 0.0
2669 0.0
2670 0.0
2671 0.0
2672 0.0
2673 0.0
2674 0.0
2675 0.0
2676 0.0
2677 0.0
2678 0.0
2679 0.0
2680 0.0
2681 0.0
2682 0.0
2683 0.0
2684 0.0
2685 0.0
2686 0.0
2687 0.0
2688 0.0
2689 0.0
2690 0.0
2691 0.0
2692 0.0
2693 0.0
2694 0.0
2695 0.0
2696 0.0
2697 0.0
2698 0.0
2699 0.0
2700 0.0
2701 0.0
2702 0.0
2703 0.0
2704 0.0
2705 0.0
2706 0.0
2707 0.0
2708 0.0
2709 0.0
2710 0.0
2711 0.0
2712 0.0
2713 0.0
2714 0.0
2715 0.0
2716 0.0
2717 0.0
2718 0.0
2719 0.0
2720 0.0
2721 0.0
2722 0.0
2723 0.0
2724 0.0
2725 0.0
2726 0.0
2727 0.0
2728 0.0
2729 0.0
2730 0.0
2731 0.0
2732 0.0
2733 0.0
2734 0.0
2735 0.27276999999999996
2736 0.0
2737 0.0
2738 0.0
2739 0.0
2740 0.0
2741 0.0
2742 0.0
2743 0.0
2744 0.0
2745 0.0
2746 0.0
2747 0.0
2748 0.0
2749 0.0
2750 0.0
2751 0.0
2752 0.0
2753 0.0
2754 0.0
2755 0.0
2756 0.0
2757 0.0
2758 0.0
2759 0.0
2760 0.0
2761 0.0
2762 0.0
2763 0.0
2764 0.0
2765 0.0
2766 0.0
2767 0.0
2768 0.0
2769 0.0
2770 0.0
2771 0.0
2772 0.0
2773 0.0
2774 0.0
2775 0.0
2776 0.0
2777 0.0
2778 0.0
2779 0.0
2780 0.0
2781 0.0
2782 0.0
2783 0.0
2784 0.0
2785 0.0
2786 0.0
2787 0.0
2788 0.0
2789 0.0
2790 0.0
2791 0.0
2792 0.0
2793 0.0
2794 0.0
2795 0.0
2796 0.0
2797 0.0
2798 0.0
2799 0.0
2800 0.0
2801 0.0
2802 0.0
2803 0.0
2804 0.0
2805 0.0
2806 0.0
2807 0.0
2808 0.0
2809 0.0
2810 0.0
2811 0.0
2812 0.0
2813 0.0
2814 0.0
2815 0.0
2816 0.0
2817 0.0
2818 0.0
2819 0.0
2820 0.0
2821 0.0
2822 0.0
2823 0.0
2824 0.0
2825 0.0
2826 0.0
2827 0.0
2828 0.0
2829 0.0
2830 0.0
2831 0.0
2832 0.0
2833 0.0
2834 0.0
2835 0.0
2836 0.0
2837 0.0
2838 0.0
2839 0.0
2840 0.0
2841 0.0
2842 0.0
2843 0.0
2844 0.0
2845 0.0
2846 0.0
2847 0.0
2848 0.0
2849 0.0
2850 0.0
2851 0.0
2852 0.0
2853 0.0
2854 0.0
2855 0.0
2856 0.0
2857 0.0
2858 0.0
2859 0.0
2860 0.0
2861 0.0
2862 0.0
2863 0.0
2864 0.0
2865 0.0
2866 0.0
2867 0.0
2868 0.0
2869 0.0
2870 0.0
2871 0.0
2872 0.0
2873 0.0
2874 0.0
2875 0.0
2876 0.0
2877 0.0
2878 0.0
2879 0.0
2880 0.0
2881 0.0
2882 0.0
2883 0.0
2884 0.0
2885 0.0
2886 0.0
2887 0.0
2888 0.0
2889 0.0
2890 0.0
2891 0.0
2892 0.0
2893 0.0
2894 0.0
2895 0.0
2896 0.0
2897 0.0
2898 0.0
2899 0.0
2900 0.0
2901 0.0
2902 0.0
2903 0.0
2904 0.0
2905 0.0
2906 0.0
2907 0.0
2908 0.0
2909 0.0
2910 0.0
2911 0.0
2912 0.0
2913 0.0
2914 0.0
2915 0.0
2916 0.0
2917 0.0
2918 0.0
2919 0.0
2920 0.0
2921 0.0
2922 0.0
2923 0.0
2924 0.0
2925 0.0
2926 0.0
2927 0.0
2928 0.0
2929 0.0
2930 0.0
2931 0.0
2932 0.0
2933 0.0
2934 0.0
2935 0.0
2936 0.0
2937 0.0
2938 0.0
2939 0.0
2940 0.0
2941 0.0
2942 0.0
2943 0.0
2944 0.0
2945 0.0
2946 0.0
2947 0.0
2948 0.0
2949 0.0
2950 0.0
2951 0.0
2952 0.0
2953 0.0
2954 0.0
2955 0.0
2956 0.0
2957 0.0
2958 0.0
2959 0.0
2960 0.0
2961 0.0
2962 0.0
2963 0.0
2964 0.0
2965 0.0
2966 0.0
2967 0.0
2968 0.0
2969 0.0
2970 0.0
2971 0.0
2972 0.0
2973 0.0
2974 0.0
2975 0.0
2976 0.0
2977 0.0
2978 0.0
2979 0.0
2980 0.0
2981 0.0
2982 0.0
2983 0.0
2984 0.0
2985 0.0
2986 0.0
2987 0.0
2988 0.0
2989 0.0
2990 0.0
2991 0.0
2992 0.0
2993 0.0
2994 0.0
2995 0.0
2996 0.0
2997 0.0
2998 0.0
2999 0.0
3000 0.0
3001 0.0
3002 0.0
3003 0.0
3004 0.0
3005 0.0
3006 0.0
3007 0.0
3008 0.0
3009 0.0
3010 0.0
3011 0.0
3012 0.0
3013 0.0
3014 0.0
3015 0.0
3016 0.0
3017 0.0
3018 0.0
3019 0.0
3020 0.0
3021 0.0
3022 0.0
3023 0.0
3024 0.0
3025 0.0
3026 0.0
3027 0.0
3028 0.0
3029 0.0
3030 0.0
3031 0.0
3032 0.0
3033 0.0
3034 0.0
3035 0.0
3036 0.0
3037 0.0
3038 0.0
3039 0.0
3040 0.0
3041 0.0
3042 0.0
3043 0.0
3044 0.0
3045 0.0
3046 0.0
3047 0.0
3048 0.0
3049 0.0
3050 0.0
3051 0.0
3052 0.0
3053 0.0
3054 0.0
3055 0.0
3056 0.0
3057 0.0
3058 0.0
3059 0.0
3060 0.0
3061 0.0
3062 0.0
3063 0.0
3064 0.0
3065 0.0
3066 0.0
3067 0.0
3068 0.0
3069 0.0
3070 0.0
3071 0.0
3072 0.0
3073 0.0
3074 0.0
3075 0.0
3076 0.0
3077 0.0
3078 0.0
3079 0.0
3080 0.0
3081 0.0
3082 0.0
3083 0.0
3084 0.0
3085 0.0
3086 0.0
3087 0.0
3088 0.0
3089 0.0
3090 0.0
3091 0.0
3092 0.0
3093 0.0
3094 0.0
3095 0.0
3096 0.0
3097 0.0
3098 0.0
3099 0.0
3100 0.0
3101 0.0
3102 0.0
3103 0.0
3104 0.0
3105 0.0
3106 0.0
3107 0.0
3108 0.0
3109 0.0
3110 0.0
3111 0.0
3112 0.0
3113 0.0
3114 0.0
3115 0.0
3116 0.0
3117 0.0
3118 0.0
3119 0.0
3120 0.0
3121 0.0
3122 0.0
3123 0.0
3124 0.0
3125 0.0
3126 0.0
3127 0.0
3128 0.0
3129 0.0
3130 0.0
3131 0.0
3132 0.0
3133 0.0
3134 0.0
3135 0.0
3136 0.0
3137 0.0
3138 0.0
3139 0.0
3140 0.0
3141 0.0
3142 0.0
3143 0.0
3144 0.0
3145 0.0
3146 0.0
3147 0.0
3148 0.0
3149 0.0
3150 0.0
3151 0.0
3152 0.0
3153 0.0
3154 0.0
3155 0.0
3156 0.0
3157 0.0
3158 0.0
3159 0.0
3160 0.0
3161 0.0
3162 0.0
3163 0.0
3164 0.0
3165 0.0
3166 0.0
3167 0.0
3168 0.0
3169 0.0
3170 0.27276999999999996
3171 0.0
3172 0.0
3173 0.0
3174 0.0
3175 0.0
3176 0.0
3177 0.0
3178 0.0
3179 0.0
3180 0.0
3181 0.0
3182 0.0
3183 0.0
3184 0.0
3185 0.0
3186 0.0
3187 0.0
3188 0.0
3189 0.0
3190 0.0
3191 0.0
3192 0.0
3193 0.0
3194 0.0
3195 0.0
3196 0.0
3197 0.0
3198 0.0
3199 0.0
3200 0.0
3201 0.0
3202 0.0
3203 0.0
3204 0.0
3205 0.0
3206 0.0
3207 0.0
3208 0.0
3209 0.0
3210 0.0
3211 0.0
3212 0.0
3213 0.0
3214 0.0
3215 0.0
3216 0.0
3217 0.0
3218 0.0
3219 0.0
3220 0.0
3221 0.0
3222 0.0
3223 0.0
3224 0.0
3225 0.0
3226 0.0
3227 0.0
3228 0.0
3229 0.0
3230 0.0
3231 0.0
3232 0.0
3233 0.0
3234 0.0
3235 0.0
3236 0.0
3237 0.27276999999999996
3238 0.0
3239 0.0
3240 0.0
3241 0.0
3242 0.0
3243 0.0
3244 0.0
3245 0.0
3246 0.0
3247 0.0
3248 0.0
3249 0.0
3250 0.0
3251 0.0
3252 0.0
3253 0.0
3254 0.0
3255 0.0
3256 0.0
3257 0.0
3258 0.0
3259 0.0
3260 0.0
3261 0.0
3262 0.0
3263 0.0
3264 0.0
3265 0.0
3266 0.0
3267 0.0
3268 0.0
3269 0.0
3270 0.0
3271 0.0
3272 0.0
3273 0.0
3274 0.0
3275 0.0
3276 0.0
3277 0.0
3278 0.0
3279 0.0
3280 0.0
3281 0.0
3282 0.0
3283 0.0
3284 0.0
3285 0.0
3286 0.0
3287 0.0
3288 0.0
3289 0.0
3290 0.0
3291 0.0
3292 0.0
3293 0.0
3294 0.0
3295 0.0
3296 0.0
3297 0.0
3298 0.0
3299 0.0
3300 0.0
3301 0.0
3302 0.0
3303 0.0
3304 0.0
3305 0.0
3306 0.0
3307 0.0
3308 0.0
3309 0.0
3310 0.0
3311 0.0
3312 0.0
3313 0.0
3314 0.0
3315 0.0
3316 0.0
3317 0.0
3318 0.0
3319 0.0
3320 0.0
3321 0.0
3322 0.0
3323 0.0
3324 0.0
3325 0.0
3326 0.0
3327 0.0
3328 0.0
3329 0.0
3330 0.0
3331 0.0
3332 0.0
3333 0.0
3334 0.0
3335 0.0
3336 0.0
3337 0.0
3338 0.0
3339 0.0
3340 0.0
3341 0.0
3342 0.0
3343 0.0
3344 0.0
3345 0.0
3346 0.0
3347 0.0
3348 0.0
3349 0.0
3350 0.0
3351 0.0
3352 0.0
3353 0.0
3354 0.0
3355 0.0
3356 0.0
3357 0.0
3358 0.0
3359 0.0
3360 0.0
3361 0.0
3362 0.0
3363 0.0
3364 0.0
3365 0.0
3366 0.0
3367 0.0
3368 0.0
3369 0.0
3370 0.0
3371 0.0
3372 0.0
3373 0.0
3374 0.0
3375 0.0
3376 0.0
3377 0.0
3378 0.0
3379 0.0
3380 0.0
3381 0.0
3382 0.0
3383 0.0
3384 0.0
3385 0.0
3386 0.0
3387 0.0
3388 0.0
3389 0.0
3390 0.0
3391 0.0
3392 0.0
3393 0.0
3394 0.0
3395 0.0
3396 0.0
3397 0.0
3398 0.0
3399 0.0
3400 0.0
3401 0.0
3402 0.0
3403 0.0
3404 0.0
3405 0.0
3406 0.0
3407 0.0
3408 0.0
3409 0.0
3410 0.0
3411 0.0
3412 0.0
3413 0.0
3414 0.0
3415 0.0
3416 0.0
3417 0.0
3418 0.0
3419 0.0
3420 0.0
3421 0.0
3422 0.0
3423 0.0
3424 0.0
3425 0.0
3426 0.0
3427 0.0
3428 0.0
3429 0.0
3430 0.0
3431 0.0
3432 0.0
3433 0.0
3434 0.0
3435 0.0
3436 0.0
3437 0.0
3438 0.0
3439 0.0
3440 0.0
3441 0.0
3442 0.0
3443 0.0
3444 0.0
3445 0.0
3446 0.0
3447 0.0
3448 0.0
3449 0.0
3450 0.0
3451 0.0
3452 0.0
3453 0.0
3454 0.0
3455 0.0
3456 0.0
3457 0.0
3458 0.0
3459 0.0
3460 0.0
3461 0.0
3462 0.0
3463 0.0
3464 0.0
3465 0.0
3466 0.0
3467 0.0
3468 0.0
3469 0.0
3470 0.0
3471 0.0
3472 0.0
3473 0.0
3474 0.0
3475 0.0
3476 0.0
3477 0.0
3478 0.0
3479 0.0
3480 0.0
3481 0.0
3482 0.0
3483 0.0
3484 0.0
3485 0.0
3486 0.0
3487 0.0
3488 0.0
3489 0.0
3490 0.0
3491 0.0
3492 0.0
3493 0.0
3494 0.0
3495 0.0
3496 0.0
3497 0.0
3498 0.0
3499 0.0
3500 0.0
3501 0.0
3502 0.0
3503 0.0
3504 0.0
3505 0.0
3506 0.0
3507 0.0
3508 0.0
3509 0.0
3510 0.0
3511 0.0
3512 0.0
3513 0.0
3514 0.0
3515 0.0
3516 0.0
3517 0.0
3518 0.0
3519 0.0
3520 0.0
3521 0.0
3522 0.0
3523 0.0
3524 0.0
3525 0.0
3526 0.0
3527 0.0
3528 0.0
3529 0.0
3530 0.0
3531 0.0
3532 0.0
3533 0.0
3534 0.0
3535 0.0
3536 0.0
3537 0.0
3538 0.0
3539 0.0
3540 0.0
3541 0.0
3542 0.0
3543 0.0
3544 0.0
3545 0.0
3546 0.0
3547 0.0
3548 0.0
3549 0.0
3550 0.0
3551 0.0
3552 0.0
3553 0.0
3554 0.0
3555 0.0
3556 0.0
3557 0.0
3558 0.0
3559 0.0
3560 0.0
3561 0.0
3562 0.0
3563 0.0
3564 0.0
3565 0.0
3566 0.0
3567 0.0
3568 0.0
3569 0.0
3570 0.0
3571 0.0
3572 0.0
3573 0.0
3574 0.0
3575 0.0
3576 0.0
3577 0.0
3578 0.0
3579 0.0
3580 0.0
3581 0.0
3582 0.0
3583 0.0
3584 0.0
3585 0.0
3586 0.0
3587 0.0
3588 0.0
3589 0.0
3590 0.0
3591 0.0
3592 0.0
3593 0.0
3594 0.0
3595 0.0
3596 0.0
3597 0.0
3598 0.0
3599 0.0
3600 0.0
3601 0.0
3602 0.0
3603 0.0
3604 0.0
3605 0.0
3606 0.0
3607 0.0
3608 0.0
3609 0.0
3610 0.0
3611 0.0
3612 0.0
3613 0.0
3614 0.0
3615 0.0
3616 0.0
3617 0.0
3618 0.0
3619 0.0
3620 0.0
3621 0.0
3622 0.0
3623 0.0
3624 0.0
3625 0.0
3626 0.0
3627 0.0
3628 0.0
3629 0.0
3630 0.0
3631 0.0
3632 0.0
3633 0.0
3634 0.0
3635 0.0
3636 0.0
3637 0.0
3638 0.0
3639 0.0
3640 0.0
3641 0.0
3642 0.0
3643 0.0
3644 0.0
3645 0.0
3646 0.0
3647 0.0
3648 0.0
3649 0.0
3650 0.0
3651 0.0
3652 0.0
3653 0.0
3654 0.0
3655 0.0
3656 0.0
3657 0.0
3658 0.0
3659 0.0
3660 0.0
3661 0.0
3662 0.0
3663 0.0
3664 0.0
3665 0.0
3666 0.0
3667 0.0
3668 0.0
3669 0.0
3670 0.0
3671 0.0
3672 0.0
3673 0.0
3674 0.0
3675 0.0
3676 0.0
3677 0.0
3678 0.0
3679 0.0
3680 0.0
3681 0.0
3682 0.0
3683 0.0
3684 0.0
3685 0.0
3686 0.0
3687 0.0
3688 0.0
3689 0.0
3690 0.0
3691 0.0
3692 0.0
3693 0.0
3694 0.0
3695 0.0
3696 0.0
3697 0.0
3698 0.0
3699 0.0
3700 0.0
3701 0.0
3702 0.0
3703 0.0
3704 0.0
3705 0.0
3706 0.0
3707 0.0
3708 0.0
3709 0.0
3710 0.0
3711 0.0
3712 0.0
3713 0.0
3714 0.0
3715 0.0
3716 0.0
3717 0.0
3718 0.0
3719 0.0
3720 0.0
3721 0.0
3722 0.0
3723 0.0
3724 0.0
3725 0.0
3726 0.0
3727 0.0
3728 0.0
3729 0.0
3730 0.0
3731 0.0
3732 0.0
3733 0.0
3734 0.0
3735 0.0
3736 0.0
3737 0.0
3738 0.0
3739 0.0
3740 0.0
3741 0.0
3742 0.0
3743 0.0
3744 0.0
3745 0.0
3746 0.0
3747 0.0
3748 0.0
3749 0.0
3750 0.0
3751 0.0
3752 0.0
3753 0.0
3754 0.0
3755 0.0
3756 0.0
3757 0.0
3758 0.0
3759 0.0
3760 0.0
3761 0.0
3762 0.0
3763 0.0
3764 0.0
3765 0.0
3766 0.0
3767 0.0
3768 0.0
3769 0.0
3770 0.0
3771 0.0
3772 0.0
3773 0.0
3774 0.0
3775 0.0
3776 0.0
3777 0.0
3778 0.0
3779 0.0
3780 0.0
3781 0.0
3782 0.0
3783 0.0
3784 0.0
3785 0.0
3786 0.0
3787 0.0
3788 0.0
3789 0.0
3790 0.0
3791 0.0
3792 0.0
3793 0.0
3794 0.0
3795 0.0
3796 0.0
3797 0.0
3798 0.0
3799 0.0
3800 0.0
3801 0.0
3802 0.0
3803 0.0
3804 0.0
3805 0.0
3806 0.0
3807 0.0
3808 0.0
3809 0.0
3810 0.0
3811 0.0
3812 0.0
3813 0.0
3814 0.0
3815 0.0
3816 0.0
3817 0.0
3818 0.0
3819 0.0
3820 0.0
3821 0.0
3822 0.0
3823 0.0
3824 0.0
3825 0.0
3826 0.0
3827 0.0
3828 0.0
3829 0.0
3830 0.0
3831 0.0
3832 0.0
3833 0.0
3834 0.0
3835 0.0
3836 0.0
3837 0.0
3838 0.0
3839 0.0
3840 0.0
3841 0.0
3842 0.0
3843 0.0
3844 0.0
3845 0.0
3846 0.0
3847 0.0
3848 0.0
3849 0.0
3850 0.0
3851 0.0
3852 0.0
3853 0.0
3854 0.0
3855 0.0
3856 0.0
3857 0.0
3858 0.0
3859 0.0
3860 0.0
3861 0.0
3862 0.0
3863 0.0
3864 0.0
3865 0.0
3866 0.0
3867 0.0
3868 0.0
3869 0.0
3870 0.0
3871 0.0
3872 0.0
3873 0.0
3874 0.0
3875 0.0
3876 0.0
3877 0.0
3878 0.0
3879 0.0
3880 0.0
3881 0.0
3882 0.0
3883 0.0
3884 0.0
3885 0.0
3886 0.0
3887 0.0
3888 0.0
3889 0.0
3890 0.0
3891 0.0
3892 0.0
3893 0.0
3894 0.0
3895 0.0
3896 0.0
3897 0.0
3898 0.0
3899 0.0
3900 0.0
3901 0.0
3902 0.0
3903 0.0
3904 0.0
3905 0.0
3906 0.0
3907 0.0
3908 0.0
3909 0.0
3910 0.0
3911 0.0
3912 0.0
3913 0.0
3914 0.0
3915 0.0
3916 0.0
3917 0.0
3918 0.0
3919 0.0
3920 0.0
3921 0.0
3922 0.0
3923 0.0
3924 0.0
3925 0.0
3926 0.0
3927 0.0
3928 0.0
3929 0.0
3930 0.0
3931 0.0
3932 0.0
3933 0.0
3934 0.0
3935 0.0
3936 0.0
3937 0.0
3938 0.0
3939 0.0
3940 0.0
3941 0.0
3942 0.0
3943 0.0
3944 0.0
3945 0.0
3946 0.0
3947 0.0
3948 0.0
3949 0.0
3950 0.0
3951 0.0
3952 0.0
3953 0.0
3954 0.0
3955 0.0
3956 0.0
3957 0.0
3958 0.0
3959 0.0
3960 0.0
3961 0.0
3962 0.0
3963 0.0
3964 0.0
3965 0.0
3966 0.0
3967 0.0
3968 0.0
3969 0.0
3970 0.0
3971 0.0
3972 0.0
3973 0.0
3974 0.0
3975 0.0
3976 0.0
3977 0.0
3978 0.0
3979 0.0
3980 0.0
3981 0.0
3982 0.0
3983 0.0
3984 0.0
3985 0.0
3986 0.0
3987 0.0
3988 0.0
3989 0.0
3990 0.0
3991 0.0
3992 0.0
3993 0.0
3994 0.0
3995 0.0
3996 0.0
3997 0.0
3998 0.0
3999 0.0
4000 0.0
4001 0.0
4002 0.0
4003 0.0
4004 0.0
4005 0.0
4006 0.0
4007 0.0
4008 0.0
4009 0.0
4010 0.0
4011 0.0
4012 0.0
4013 0.0
4014 0.0
4015 0.0
4016 0.0
4017 0.0
4018 0.0
4019 0.0
4020 0.0
4021 0.0
4022 0.0
4023 0.0
4024 0.0
4025 0.0
4026 0.0
4027 0.0
4028 0.0
4029 0.0
4030 0.0
4031 0.0
4032 0.0
4033 0.0
4034 0.0
4035 0.0
4036 0.0
4037 0.0
4038 0.0
4039 0.0
4040 0.0
4041 0.0
4042 0.0
4043 0.0
4044 0.0
4045 0.0
4046 0.0
4047 0.0
4048 0.0
4049 0.0
4050 0.0
4051 0.0
4052 0.0
4053 0.0
4054 0.0
4055 0.0
4056 0.0
4057 0.0
4058 0.0
4059 0.0
4060 0.0
4061 0.0
4062 0.0
4063 0.0
4064 0.0
4065 0.0
4066 0.0
4067 0.0
4068 0.0
4069 0.0
4070 0.0
4071 0.0
4072 0.0
4073 0.0
4074 0.0
4075 0.0
4076 0.0
4077 0.0
4078 0.0
4079 0.0
4080 0.0
4081 0.0
4082 0.0
4083 0.0
4084 0.0
4085 0.0
4086 0.0
4087 0.0
4088 0.0
4089 0.0
4090 0.0
4091 0.0
4092 0.0
4093 0.0
4094 0.0
4095 0.0
4096 0.0
4097 0.0
4098 0.0
4099 0.0
4100 0.0
4101 0.0
4102 0.0
4103 0.0
4104 0.0
4105 0.0
4106 0.0
4107 0.0
4108 0.0
4109 0.0
4110 0.0
4111 0.0
4112 0.0
4113 0.0
4114 0.0
4115 0.0
4116 0.0
4117 0.0
4118 0.0
4119 0.0
4120 0.0
4121 0.0
4122 0.0
4123 0.0
4124 0.0
4125 0.0
4126 0.0
4127 0.0
4128 0.0
4129 0.0
4130 0.0
4131 0.0
4132 0.0
4133 0.0
4134 0.0
4135 0.0
4136 0.0
4137 0.0
4138 0.0
4139 0.0
4140 0.0
4141 0.0
4142 0.0
4143 0.0
4144 0.0
4145 0.0
4146 0.0
4147 0.0
4148 0.0
4149 0.0
4150 0.0
4151 0.0
4152 0.0
4153 0.0
4154 0.0
4155 0.0
4156 0.0
4157 0.0
4158 0.0
4159 0.0
4160 0.0
4161 0.0
4162 0.0
4163 0.0
4164 0.0
4165 0.0
4166 0.0
4167 0.0
4168 0.0
4169 0.0
4170 0.0
4171 0.0
4172 0.0
4173 0.0
4174 0.0
4175 0.0
4176 0.0
4177 0.0
4178 0.0
4179 0.0
4180 0.0
4181 0.0
4182 0.0
4183 0.0
4184 0.0
4185 0.0
4186 0.0
4187 0.0
4188 0.0
4189 0.0
4190 0.0
4191 0.0
4192 0.0
4193 0.0
4194 0.0
4195 0.0
4196 0.0
4197 0.0
4198 0.0
4199 0.0
4200 0.0
4201 0.0
4202 0.0
4203 0.0
4204 0.0
4205 0.0
4206 0.0
4207 0.0
4208 0.0
4209 0.0
4210 0.0
4211 0.0
4212 0.0
4213 0.0
4214 0.0
4215 0.0
4216 0.0
4217 0.0
4218 0.0
4219 0.0
4220 0.0
4221 0.0
4222 0.0
4223 0.0
4224 0.0
4225 0.0
4226 0.0
4227 0.0
4228 0.0
4229 0.0
4230 0.0
4231 0.0
4232 0.0
4233 0.0
4234 0.0
4235 0.0
4236 0.0
4237 0.0
4238 0.0
4239 0.0
4240 0.0
4241 0.0
4242 0.0
4243 0.0
4244 0.0
4245 0.0
4246 0.0
4247 0.0
4248 0.0
4249 0.0
4250 0.0
4251 0.0
4252 0.0
4253 0.0
4254 0.0
4255 0.0
4256 0.0
4257 0.0
4258 0.0
4259 0.0
4260 0.0
4261 0.0
4262 0.0
4263 0.0
4264 0.0
4265 0.0
4266 0.0
4267 0.0
4268 0.0
4269 0.0
4270 0.0
4271 0.0
4272 0.0
4273 0.0
4274 0.0
4275 0.0
4276 0.0
4277 0.0
4278 0.0
4279 0.0
4280 0.0
4281 0.0
4282 0.0
4283 0.0
4284 0.0
4285 0.0
4286 0.0
4287 0.0
4288 0.0
4289 0.0
4290 0.0
4291 0.0
4292 0.0
4293 0.0
4294 0.0
4295 0.0
4296 0.0
4297 0.0
4298 0.0
4299 0.0
4300 0.0
4301 0.0
4302 0.0
4303 0.0
4304 0.0
4305 0.0
4306 0.0
4307 0.0
4308 0.0
4309 0.0
4310 0.0
4311 0.0
4312 0.0
4313 0.0
4314 0.0
4315 0.0
4316 0.0
4317 0.0
4318 0.0
4319 0.0
4320 0.0
4321 0.0
4322 0.0
4323 0.0
4324 0.0
4325 0.0
4326 0.0
4327 0.0
4328 0.0
4329 0.0
4330 0.0
4331 0.0
4332 0.0
4333 0.0
4334 0.0
4335 0.0
4336 0.0
4337 0.0
4338 0.0
4339 0.0
4340 0.0
4341 0.0
4342 0.0
4343 0.0
4344 0.0
4345 0.0
4346 0.0
4347 0.0
4348 0.0
4349 0.0
4350 0.0
4351 0.0
4352 0.0
4353 0.0
4354 0.0
4355 0.0
4356 0.0
4357 0.0
4358 0.0
4359 0.0
4360 0.0
4361 0.0
4362 0.0
4363 0.0
4364 0.0
4365 0.0
4366 0.0
4367 0.0
4368 0.0
4369 0.0
4370 0.0
4371 0.0
4372 0.0
4373 0.0
4374 0.0
4375 0.0
4376 0.0
4377 0.0
4378 0.0
4379 0.0
4380 0.0
4381 0.0
4382 0.0
4383 0.0
4384 0.0
4385 0.0
4386 0.0
4387 0.0
4388 0.0
4389 0.0
4390 0.0
4391 0.0
4392 0.0
4393 0.0
4394 0.0
4395 0.0
4396 0.0
4397 0.0
4398 0.0
4399 0.0
4400 0.0
4401 0.0
4402 0.0
4403 0.0
4404 0.0
4405 0.0
4406 0.0
4407 0.0
4408 0.0
4409 0.0
4410 0.0
4411 0.0
4412 0.0
4413 0.0
4414 0.0
4415 0.0
4416 0.0
4417 0.0
4418 0.0
4419 0.0
4420 0.0
4421 0.0
4422 0.0
4423 0.0
4424 0.0
4425 0.0
4426 0.0
4427 0.0
4428 0.0
4429 0.0
4430 0.0
4431 0.0
4432 0.0
4433 0.0
4434 0.0
4435 0.0
4436 0.0
4437 0.0
4438 0.0
4439 0.0
4440 0.0
4441 0.0
4442 0.0
4443 0.0
4444 0.0
4445 0.0
4446 0.0
4447 0.0
4448 0.0
4449 0.0
4450 0.0
4451 0.0
4452 0.0
4453 0.0
4454 0.0
4455 0.0
4456 0.0
4457 0.0
4458 0.0
4459 0.0
4460 0.0
4461 0.0
4462 0.0
4463 0.0
4464 0.0
4465 0.0
4466 0.0
4467 0.0
4468 0.0
4469 0.0
4470 0.0
4471 0.0
4472 0.0
4473 0.0
4474 0.0
4475 0.0
4476 0.0
4477 0.0
4478 0.0
4479 0.0
4480 0.0
4481 0.0
4482 0.0
4483 0.0
4484 0.0
4485 0.0
4486 0.0
4487 0.0
4488 0.0
4489 0.0
4490 0.0
4491 0.0
4492 0.0
4493 0.0
4494 0.0
4495 0.0
4496 0.0
4497 0.0
4498 0.0
4499 0.0
4500 0.0
4501 0.0
4502 0.0
4503 0.0
4504 0.0
4505 0.0
4506 0.0
4507 0.0
4508 0.0
4509 0.0
4510 0.0
4511 0.0
4512 0.0
4513 0.0
4514 0.0
4515 0.0
4516 0.0
4517 0.0
4518 0.0
4519 0.0
4520 0.0
4521 0.0
4522 0.0
4523 0.0
4524 0.0
4525 0.0
4526 0.0
4527 0.0
4528 0.0
4529 0.0
4530 0.0
4531 0.0
4532 0.0
4533 0.0
4534 0.0
4535 0.0
4536 0.0
4537 0.0
4538 0.0
4539 0.0
4540 0.0
4541 0.0
4542 0.0
4543 0.0
4544 0.0
4545 0.0
4546 0.0
4547 0.0
4548 0.0
4549 0.0
4550 0.0
4551 0.0
4552 0.0
4553 0.0
4554 0.0
4555 0.0
4556 0.0
4557 0.0
4558 0.0
4559 0.0
4560 0.0
4561 0.0
4562 0.0
4563 0.0
4564 0.0
4565 0.0
4566 0.0
4567 0.0
4568 0.0
4569 0.0
4570 0.0
4571 0.0
4572 0.0
4573 0.0
4574 0.0
4575 0.0
4576 0.0
4577 0.0
4578 0.0
4579 0.0
4580 0.0
4581 0.0
4582 0.0
4583 0.0
4584 0.0
4585 0.0
4586 0.0
4587 0.0
4588 0.0
4589 0.0
4590 0.0
4591 0.0
4592 0.0
4593 0.0
4594 0.0
4595 0.0
4596 0.0
4597 0.0
4598 0.0
4599 0.0
4600 0.0
4601 0.0
4602 0.0
4603 0.0
4604 0.0
4605 0.0
4606 0.0
4607 0.0
4608 0.0
4609 0.0
4610 0.0
4611 0.0
4612 0.0
4613 0.0
4614 0.0
4615 0.0
4616 0.0
4617 0.0
4618 0.0
4619 0.0
4620 0.0
4621 0.0
4622 0.0
4623 0.0
4624 0.0
4625 0.0
4626 0.0
4627 0.0
4628 0.0
4629 0.0
4630 0.0
4631 0.0
4632 0.0
4633 0.0
4634 0.0
4635 0.0
4636 0.0
4637 0.0
4638 0.0
4639 0.0
4640 0.0
4641 0.0
4642 0.0
4643 0.0
4644 0.0
4645 0.0
4646 0.0
4647 0.0
4648 0.0
4649 0.0
4650 0.0
4651 0.0
4652 0.0
4653 0.0
4654 0.0
4655 0.0
4656 0.0
4657 0.0
4658 0.0
4659 0.0
4660 0.0
4661 0.0
4662 0.0
4663 0.0
4664 0.0
4665 0.0
4666 0.0
4667 0.0
4668 0.0
4669 0.0
4670 0.0
4671 0.0
4672 0.0
4673 0.0
4674 0.0
4675 0.0
4676 0.0
4677 0.0
4678 0.0
4679 0.0
4680 0.0
4681 0.0
4682 0.0
4683 0.0
4684 0.0
4685 0.0
4686 0.0
4687 0.0
4688 0.0
4689 0.0
4690 0.0
4691 0.0
4692 0.0
4693 0.0
4694 0.0
4695 0.0
4696 0.0
4697 0.0
4698 0.0
4699 0.0
4700 0.0
4701 0.0
4702 0.0
4703 0.0
4704 0.0
4705 0.0
4706 0.0
4707 0.0
4708 0.0
4709 0.0
4710 0.0
4711 0.0
4712 0.0
4713 0.0
4714 0.0
4715 0.0
4716 0.0
4717 0.0
4718 0.0
4719 0.0
4720 0.0
4721 0.0
4722 0.0
4723 0.0
4724 0.0
4725 0.0
4726 0.0
4727 0.0
4728 0.0
4729 0.0
4730 0.0
4731 0.0
4732 0.0
4733 0.0
4734 0.0
4735 0.0
4736 0.0
4737 0.0
4738 0.0
4739 0.0
4740 0.0
4741 0.0
4742 0.0
4743 0.0
4744 0.0
4745 0.0
4746 0.0
4747 0.0
4748 0.0
4749 0.0
4750 0.0
4751 0.0
4752 0.0
4753 0.0
4754 0.0
4755 0.0
4756 0.0
4757 0.0
4758 0.0
4759 0.27276999999999996
4760 0.0
4761 0.0
4762 0.0
4763 0.0
4764 0.0
4765 0.0
4766 0.0
4767 0.0
4768 0.0
4769 0.0
4770 0.0
4771 0.0
4772 0.0
4773 0.0
4774 0.0
4775 0.0
4776 0.0
4777 0.0
4778 0.0
4779 0.0
4780 0.0
4781 0.0
4782 0.0
4783 0.0
4784 0.0
4785 0.0
4786 0.0
4787 0.0
4788 0.0
4789 0.27276999999999996
4790 0.0
4791 0.0
4792 0.0
4793 0.0
4794 0.0
4795 0.0
4796 0.0
4797 0.0
4798 0.0
4799 0.0
4800 0.0
4801 0.0
4802 0.0
4803 0.0
4804 0.0
4805 0.0
4806 0.0
4807 0.0
4808 0.0
4809 0.0
4810 0.0
4811 0.0
4812 0.0
4813 0.0
4814 0.0
4815 0.0
4816 0.27276999999999996
4817 0.0
4818 0.0
4819 0.0
4820 0.27276999999999996
4821 0.0
4822 0.0
4823 0.0
4824 0.0
4825 0.0
4826 0.0
4827 0.0
4828 0.0
4829 0.0
4830 0.0
4831 0.0
4832 0.0
4833 0.0
4834 0.0
4835 0.0
4836 0.27276999999999996
4837 0.0
4838 0.0
4839 0.0
4840 0.0
4841 0.0
4842 0.0
4843 0.0
4844 0.0
4845 0.0
4846 0.0
4847 0.0
4848 0.0
4849 0.0
4850 0.0
4851 0.0
4852 0.0
4853 0.0
4854 0.0
4855 0.0
4856 0.0
4857 0.0
4858 0.0
4859 0.0
4860 0.0
4861 0.0
4862 0.0
4863 0.0
4864 0.0
4865 0.0
4866 0.0
4867 0.0
4868 0.27276999999999996
4869 0.0
4870 0.0
4871 0.0
4872 0.0
4873 0.0
4874 0.0
4875 0.0
4876 0.0
4877 0.0
4878 0.0
4879 0.0
4880 0.0
4881 0.27276999999999996
4882 0.0
4883 0.0
4884 0.0
4885 0.0
4886 0.0
4887 0.0
4888 0.0
4889 0.0
4890 0.0
4891 0.27276999999999996
4892 0.0
4893 0.0
4894 0.0
4895 0.0
4896 0.0
4897 0.0
4898 0.0
4899 0.0
4900 0.27276999999999996
4901 0.0
4902 0.0
4903 0.0
4904 0.0
4905 0.0
4906 0.0
4907 0.0
4908 0.0
4909 0.0
4910 0.0
4911 0.0
4912 0.0
4913 0.0
4914 0.0
4915 0.27276999999999996
4916 0.0
4917 0.0
4918 0.0
4919 0.0
4920 0.0
4921 0.0
4922 0.0
4923 0.0
4924 0.0
4925 0.0
4926 0.0
4927 0.0
4928 0.0
4929 0.0
4930 0.0
4931 0.0
4932 0.0
4933 0.5455399999999999
4934 0.0
4935 0.0
4936 0.0
4937 0.0
4938 0.0
4939 0.0
4940 0.0
4941 0.0
4942 0.0
4943 0.0
4944 0.0
4945 0.0
4946 0.0
4947 0.0
4948 0.0
4949 0.0
4950 0.0
4951 0.0
4952 0.0
4953 0.27276999999999996
4954 0.0
4955 0.0
4956 0.0
4957 0.0
4958 0.0
4959 0.0
4960 0.0
4961 0.0
4962 0.0
4963 0.0
4964 0.0
4965 0.0
4966 0.0
4967 0.27276999999999996
4968 0.0
4969 0.0
4970 0.0
4971 0.0
4972 0.0
4973 0.27276999999999996
4974 0.0
4975 0.0
4976 0.0
4977 0.0
4978 0.0
4979 0.27276999999999996
4980 0.0
4981 0.0
4982 0.0
4983 0.0
4984 0.0
4985 0.0
4986 0.0
4987 0.0
4988 0.0
4989 0.0
4990 0.0
4991 0.0
4992 0.0
4993 0.0
4994 0.0
4995 0.0
4996 0.0
4997 0.0
4998 0.0
4999 0.0
5000 0.0
5001 0.27276999999999996
5002 0.0
5003 0.0
5004 0.0
5005 0.27276999999999996
5006 0.0
5007 0.0
5008 0.0
5009 0.0
5010 0.0
5011 0.0
5012 0.0
5013 0.81831
5014 0.0
5015 0.0
5016 0.0
5017 0.0
5018 0.0
5019 0.0
5020 0.0
5021 0.0
5022 0.0
5023 0.0
5024 0.0
5025 0.0
5026 0.0
5027 0.0
5028 0.0
5029 0.0
5030 0.0
5031 0.0
5032 0.0
5033 0.0
5034 0.0
5035 0.0
5036 0.0
5037 0.0
5038 0.0
5039 0.0
5040 0.0
5041 0.0
5042 0.0
5043 0.0
5044 0.0
5045 0.0
5046 0.0
5047 0.0
5048 0.0
5049 0.0
5050 0.0
5051 0.0
5052 0.0
5053 0.0
5054 0.0
5055 0.27276999999999996
5056 0.0
5057 0.27276999999999996
5058 0.0
5059 0.0
5060 0.0
5061 0.0
5062 0.0
5063 0.0
5064 0.0
5065 0.0
5066 0.81831
5067 0.0
5068 0.0
5069 0.27276999999999996
5070 0.0
5071 0.0
5072 0.0
5073 0.0
5074 0.0
5075 0.0
5076 0.27276999999999996
5077 0.0
5078 0.0
5079 0.27276999999999996
5080 0.0
5081 0.0
5082 0.0
5083 0.0
5084 0.0
5085 0.0
5086 0.0
5087 0.0
5088 0.0
5089 0.0
5090 0.0
5091 0.0
5092 0.0
5093 0.0
5094 0.27276999999999996
5095 0.0
5096 0.0
5097 0.0
5098 0.0
5099 0.0
5100 0.0
5101 0.0
5102 0.0
5103 0.0
5104 0.0
5105 0.0
5106 0.0
5107 0.0
5108 0.0
5109 0.0
5110 0.0
5111 0.0
5112 0.0
5113 0.0
5114 0.0
5115 0.0
5116 0.0
5117 0.27276999999999996
5118 0.0
5119 0.0
5120 0.0
5121 0.0
5122 0.0
5123 0.0
5124 0.0
5125 0.0
5126 0.0
5127 0.0
5128 0.0
5129 0.0
5130 0.0
5131 0.0
5132 0.5455399999999999
5133 0.0
5134 0.0
5135 0.0
5136 0.0
5137 0.0
5138 0.0
5139 0.0
5140 0.0
5141 0.0
5142 0.0
5143 0.0
5144 0.0
5145 0.0
5146 0.0
5147 0.0
5148 0.0
5149 0.0
5150 0.0
5151 0.0
5152 0.0
5153 0.0
5154 0.0
5155 0.0
5156 0.0
5157 0.27276999999999996
5158 0.0
5159 0.0
5160 0.0
5161 0.0
5162 0.0
5163 0.0
5164 0.0
5165 0.0
5166 0.0
5167 0.0
5168 0.0
5169 0.0
5170 0.0
5171 0.0
5172 0.0
5173 0.0
5174 0.0
5175 0.0
5176 0.0
5177 0.0
5178 0.0
5179 0.0
5180 0.0
5181 0.0
5182 0.0
5183 0.0
5184 0.0
5185 0.0
5186 0.0
5187 0.0
5188 0.0
5189 0.0
5190 0.27276999999999996
5191 0.0
5192 0.0
5193 0.0
5194 0.0
5195 0.0
5196 0.0
5197 0.0
5198 0.0
5199 0.0
5200 0.0
5201 0.0
5202 0.0
5203 0.0
5204 0.0
5205 0.0
5206 0.0
5207 0.0
5208 0.0
5209 0.0
5210 0.0
5211 0.0
5212 0.0
5213 0.0
5214 0.0
5215 0.0
5216 0.0
5217 0.0
5218 0.0
5219 0.27276999999999996
5220 0.0
5221 0.0
5222 0.0
5223 0.0
5224 0.27276999999999996
5225 0.0
5226 0.0
5227 0.0
5228 0.0
5229 0.0
5230 0.0
5231 0.0
5232 0.0
5233 0.0
5234 0.0
5235 0.0
5236 0.0
5237 0.0
5238 0.0
5239 0.0
5240 0.0
5241 0.0
5242 0.0
5243 0.0
5244 0.0
5245 0.27276999999999996
5246 0.0
5247 0.0
5248 0.0
5249 0.0
5250 0.0
5251 0.0
5252 0.0
5253 0.0
5254 0.0
5255 0.0
5256 0.0
5257 0.0
5258 0.0
5259 0.0
5260 0.0
5261 0.0
5262 0.0
5263 0.0
5264 0.0
5265 0.0
5266 0.0
5267 0.0
5268 0.0
5269 0.0
5270 0.0
5271 0.0
5272 0.5455399999999999
5273 0.27276999999999996
5274 0.0
5275 0.0
5276 0.0
5277 0.0
5278 0.0
5279 0.0
5280 0.0
5281 0.0
5282 0.0
5283 0.27276999999999996
5284 0.0
5285 0.0
5286 0.0
5287 0.0
5288 0.0
5289 0.0
5290 0.0
5291 0.0
5292 0.0
5293 0.27276999999999996
5294 0.0
5295 0.0
5296 0.0
5297 0.0
5298 0.0
5299 0.0
5300 0.0
5301 0.0
5302 0.0
5303 0.0
5304 0.0
5305 0.0
5306 0.0
5307 0.0
5308 0.0
5309 0.0
5310 0.0
5311 0.27276999999999996
5312 0.0
5313 0.0
5314 0.0
5315 0.0
5316 0.0
5317 0.0
5318 0.0
5319 0.0
5320 0.0
5321 0.27276999999999996
5322 0.0
5323 0.0
5324 0.0
5325 0.0
5326 0.0
5327 0.0
5328 0.0
5329 0.0
5330 0.0
5331 0.0
5332 0.0
5333 0.0
5334 0.0
5335 0.0
5336 0.0
5337 0.0
5338 0.0
5339 0.0
5340 0.0
5341 0.0
5342 0.0
5343 0.0
5344 0.0
5345 0.0
5346 0.27276999999999996
5347 0.0
5348 0.0
5349 0.0
5350 0.0
5351 0.0
5352 0.0
5353 0.0
5354 0.0
5355 0.0
5356 0.0
5357 0.0
5358 0.0
5359 0.0
5360 0.0
5361 0.0
5362 0.0
5363 0.0
5364 0.0
5365 0.0
5366 0.0
5367 0.0
5368 0.0
5369 0.0
5370 0.0
5371 0.0
5372 0.0
5373 0.0
5374 0.0
5375 0.0
5376 0.0
5377 0.0
5378 0.0
5379 0.0
5380 0.0
5381 0.0
5382 0.0
5383 0.0
5384 0.0
5385 0.0
5386 0.0
5387 0.0
5388 0.0
5389 0.0
5390 0.0
5391 0.0
5392 0.0
5393 0.0
5394 0.0
5395 0.0
5396 0.27276999999999996
5397 0.0
5398 0.0
5399 0.0
5400 0.0
5401 0.0
5402 0.0
5403 0.0
5404 0.0
5405 0.0
5406 0.0
5407 0.0
5408 0.0
5409 0.0
5410 0.0
5411 0.0
5412 0.0
5413 0.0
5414 0.0
5415 0.0
5416 0.0
5417 0.0
5418 0.0
5419 0.0
5420 0.0
5421 0.0
5422 0.0
5423 0.0
5424 0.0
5425 0.0
5426 0.0
5427 0.0
5428 0.0
5429 0.0
5430 0.0
5431 0.27276999999999996
5432 0.0
5433 0.0
5434 0.0
5435 0.0
5436 0.0
5437 0.0
5438 0.0
5439 0.0
5440 0.0
5441 0.0
5442 0.0
5443 0.0
5444 0.0
5445 0.0
5446 0.27276999999999996
5447 0.0
5448 0.0
5449 0.0
5450 0.0
5451 0.0
5452 0.0
5453 0.0
5454 0.0
5455 0.0
5456 0.0
5457 0.0
5458 0.0
5459 0.0
5460 0.0
5461 0.0
5462 0.0
5463 0.0
5464 0.0
5465 0.0
5466 0.0
5467 0.0
5468 0.0
5469 0.0
5470 0.0
5471 0.0
5472 0.0
5473 0.0
5474 0.0
5475 0.0
5476 0.0
5477 0.0
5478 0.0
5479 0.0
5480 0.0
5481 0.0
5482 0.0
5483 0.0
5484 0.0
5485 0.0
5486 0.0
5487 0.0
5488 0.0
5489 0.0
5490 0.0
5491 0.0
5492 0.0
5493 0.0
5494 0.0
5495 0.0
5496 0.0
5497 0.0
5498 0.0
5499 0.0
5500 0.0
5501 0.0
5502 0.0
5503 0.0
5504 0.0
5505 0.0
5506 0.0
5507 0.0
5508 0.0
5509 0.0
5510 0.0
5511 0.0
5512 0.0
5513 0.0
5514 0.0
5515 0.0
5516 0.0
5517 0.0
5518 0.0
5519 0.0
5520 0.0
5521 0.0
5522 0.0
5523 0.0
5524 0.0
5525 0.0
5526 0.0
5527 0.0
5528 0.0
5529 0.27276999999999996
5530 0.0
5531 0.0
5532 0.0
5533 0.0
5534 0.0
5535 0.0
5536 0.0
5537 0.0
5538 0.0
5539 0.0
5540 0.0
5541 0.0
5542 0.0
5543 0.0
5544 0.0
5545 0.27276999999999996
5546 0.0
5547 0.0
5548 0.0
5549 0.0
5550 0.0
5551 0.0
5552 0.0
5553 0.0
5554 0.0
5555 0.0
5556 0.0
5557 0.0
5558 0.0
5559 0.0
5560 0.0
5561 0.0
5562 0.0
5563 0.0
5564 0.0
5565 0.0
5566 0.0
5567 0.0
5568 0.0
5569 0.0
5570 0.0
5571 0.0
5572 0.0
5573 0.0
5574 0.0
5575 0.0
5576 0.0
5577 0.0
5578 0.0
5579 0.0
5580 0.0
5581 0.0
5582 0.0
5583 0.0
5584 0.0
5585 0.0
5586 0.0
5587 0.0
5588 0.0
5589 0.0
5590 0.27276999999999996
5591 0.0
5592 0.0
5593 0.0
5594 0.0
5595 0.0
5596 0.5455399999999999
5597 0.0
5598 0.0
5599 0.0
5600 0.0
5601 0.0
5602 0.0
5603 0.0
5604 0.0
5605 0.0
5606 0.0
5607 0.0
5608 0.0
5609 0.0
5610 0.0
5611 0.0
5612 0.0
5613 0.0
5614 0.0
5615 0.0
5616 0.0
5617 0.0
5618 0.0
5619 0.0
5620 0.0
5621 0.0
5622 0.0
5623 0.0
5624 0.0
5625 0.0
5626 0.0
5627 0.0
5628 0.0
5629 0.0
5630 0.0
5631 0.0
5632 0.0
5633 0.0
5634 0.0
5635 0.0
5636 0.0
5637 0.0
5638 0.0
5639 0.0
5640 0.0
5641 0.0
5642 0.0
5643 0.0
5644 0.0
5645 0.0
5646 0.27276999999999996
5647 0.0
5648 0.0
5649 0.0
5650 0.0
5651 0.0
5652 0.0
5653 0.0
5654 0.0
5655 0.0
5656 0.0
5657 0.0
5658 0.0
5659 0.0
5660 0.0
5661 0.0
5662 0.0
5663 0.0
5664 0.0
5665 0.0
5666 0.0
5667 0.0
5668 0.0
5669 0.0
5670 0.0
5671 0.0
5672 0.0
5673 0.0
5674 0.0
5675 0.0
5676 0.0
5677 0.0
5678 0.0
5679 0.0
5680 0.0
5681 0.0
5682 0.0
5683 0.27276999999999996
5684 0.0
5685 0.0
5686 0.0
5687 0.0
5688 0.27276999999999996
5689 0.0
5690 0.27276999999999996
5691 0.0
5692 0.0
5693 0.0
5694 0.27276999999999996
5695 0.0
5696 0.0
5697 0.0
5698 0.0
5699 0.0
5700 0.0
5701 0.0
5702 0.0
5703 0.0
5704 0.0
5705 0.0
5706 0.0
5707 0.0
5708 0.0
5709 0.27276999999999996
5710 0.0
5711 0.0
5712 0.0
5713 0.0
5714 0.0
5715 0.0
5716 0.0
5717 0.0
5718 0.0
5719 0.0
5720 0.0
5721 0.0
5722 0.0
5723 0.0
5724 0.0
5725 0.0
5726 0.0
5727 0.0
5728 0.0
5729 0.0
5730 0.0
5731 0.0
5732 0.0
5733 0.0
5734 0.0
5735 0.0
5736 0.0
5737 0.27276999999999996
5738 0.0
5739 0.0
5740 0.0
5741 0.0
5742 0.27276999999999996
5743 0.0
5744 0.0
5745 0.0
5746 0.0
5747 0.0
5748 0.0
5749 0.0
5750 0.0
5751 0.0
5752 0.0
5753 0.0
5754 0.0
5755 0.0
5756 0.0
5757 0.0
5758 0.0
5759 0.0
5760 0.0
5761 0.0
5762 0.0
5763 0.0
5764 0.0
5765 0.0
5766 0.0
5767 0.0
5768 0.0
5769 0.0
5770 0.27276999999999996
5771 0.0
5772 0.0
5773 0.27276999999999996
5774 0.0
5775 0.0
5776 0.0
5777 0.0
5778 0.0
5779 0.0
5780 0.0
5781 0.0
5782 0.0
5783 0.0
5784 0.0
5785 0.0
5786 0.0
5787 0.0
5788 0.0
5789 0.0
5790 0.0
5791 0.0
5792 0.0
5793 0.0
5794 0.0
5795 0.0
5796 0.0
5797 0.0
5798 0.0
5799 0.0
5800 0.0
5801 0.0
5802 0.0
5803 0.0
5804 0.0
5805 0.0
5806 0.27276999999999996
5807 0.27276999999999996
5808 0.0
5809 0.27276999999999996
5810 0.0
5811 0.0
5812 0.0
5813 0.0
5814 0.0
5815 0.0
5816 0.0
5817 0.0
5818 0.0
5819 0.0
5820 0.0
5821 0.0
5822 0.27276999999999996
5823 0.27276999999999996
5824 0.0
5825 0.0
5826 0.0
5827 0.0
5828 0.27276999999999996
5829 0.0
5830 0.0
5831 0.0
5832 0.0
5833 0.0
5834 0.0
5835 0.0
5836 0.0
5837 0.0
5838 0.0
5839 0.0
5840 0.0
5841 0.0
5842 0.0
5843 0.0
5844 0.0
5845 0.0
5846 0.0
5847 0.0
5848 0.0
5849 0.27276999999999996
5850 0.0
5851 0.0
5852 0.0
5853 0.0
5854 0.0
5855 0.0
5856 0.0
5857 0.0
5858 0.0
5859 0.0
5860 0.0
5861 0.0
5862 0.0
5863 0.0
5864 0.0
5865 0.0
5866 0.0
5867 0.0
5868 0.0
5869 0.0
5870 0.0
5871 0.0
5872 0.0
5873 0.0
5874 0.0
5875 0.27276999999999996
5876 0.0
5877 0.0
5878 0.0
5879 0.0
5880 0.0
5881 0.0
5882 0.0
5883 0.0
5884 0.0
5885 0.0
5886 0.0
5887 0.0
5888 0.0
5889 0.0
5890 0.0
5891 0.0
5892 0.0
5893 0.0
5894 0.0
5895 0.0
5896 0.0
5897 0.0
5898 0.5455399999999999
5899 0.0
5900 0.0
5901 0.0
5902 0.27276999999999996
5903 0.0
5904 0.0
5905 0.27276999999999996
5906 0.0
5907 0.0
5908 0.0
5909 0.0
5910 0.0
5911 0.0
5912 0.0
5913 0.0
5914 0.0
5915 0.0
5916 0.0
5917 0.0
5918 0.0
5919 0.0
5920 0.27276999999999996
5921 0.27276999999999996
5922 0.0
5923 0.0
5924 0.0
5925 0.0
5926 0.0
5927 0.0
5928 0.0
5929 0.0
5930 0.0
5931 0.0
5932 0.0
5933 0.0
5934 0.0
5935 0.0
5936 0.0
5937 0.0
5938 0.0
5939 0.0
5940 0.0
5941 0.0
5942 0.0
5943 0.0
5944 0.0
5945 0.0
5946 0.0
5947 0.0
5948 0.0
5949 0.0
5950 0.0
5951 0.0
5952 0.0
5953 0.0
5954 0.0
5955 0.0
5956 0.0
5957 0.0
5958 0.0
5959 0.0
5960 0.0
5961 0.0
5962 0.0
5963 0.0
5964 0.0
5965 0.27276999999999996
5966 0.0
5967 0.0
5968 0.0
5969 0.0
5970 0.0
5971 0.0
5972 0.0
5973 0.0
5974 0.0
5975 0.0
5976 0.0
5977 0.0
5978 0.0
5979 0.0
5980 0.0
5981 0.0
5982 0.0
5983 0.0
5984 0.0
5985 0.0
5986 0.0
5987 0.0
5988 0.0
5989 0.0
5990 0.0
5991 0.0
5992 0.0
5993 0.0
5994 0.0
5995 0.0
5996 0.0
5997 0.0
5998 0.0
5999 0.0
6000 0.0
6001 0.0
6002 0.0
6003 0.0
6004 0.0
6005 0.0
6006 0.0
6007 0.0
6008 0.0
6009 0.0
6010 0.0
6011 0.27276999999999996
6012 0.0
6013 0.0
6014 0.0
6015 0.0
6016 0.0
6017 0.0
6018 0.0
6019 0.0
6020 0.0
6021 0.0
6022 0.0
6023 0.27276999999999996
6024 0.0
6025 0.0
6026 0.0
6027 0.0
6028 0.27276999999999996
6029 0.0
6030 0.0
6031 0.0
6032 0.0
6033 0.0
6034 0.0
6035 0.0
6036 0.0
6037 0.0
6038 0.0
6039 0.0
6040 0.0
6041 0.0
6042 0.0
6043 0.0
6044 0.0
6045 0.0
6046 0.0
6047 0.0
6048 0.0
6049 0.0
6050 0.0
6051 0.0
6052 0.0
6053 0.0
6054 0.0
6055 0.0
6056 0.0
6057 0.0
6058 0.0
6059 0.0
6060 0.0
6061 0.0
6062 0.0
6063 0.0
6064 0.0
6065 0.0
6066 0.0
6067 0.0
6068 0.0
6069 0.0
6070 0.0
6071 0.0
6072 0.0
6073 0.0
6074 0.0
6075 0.0
6076 0.0
6077 0.0
6078 0.0
6079 0.0
6080 0.0
6081 0.0
6082 0.0
6083 0.0
6084 0.0
6085 0.0
6086 0.0
6087 0.0
6088 0.0
6089 0.0
6090 0.0
6091 0.0
6092 0.0
6093 0.27276999999999996
6094 0.0
6095 0.0
6096 0.0
6097 0.0
6098 0.0
6099 0.0
6100 0.0
6101 0.0
6102 0.0
6103 0.0
6104 0.0
6105 0.0
6106 0.0
6107 0.0
6108 0.0
6109 0.0
6110 0.0
6111 0.0
6112 0.0
6113 0.0
6114 0.0
6115 0.0
6116 0.0
6117 0.0
6118 0.0
6119 0.0
6120 0.0
6121 0.0
6122 0.0
6123 0.0
6124 0.0
6125 0.0
6126 0.0
6127 0.0
6128 0.0
6129 0.0
6130 0.0
6131 0.0
6132 0.0
6133 0.0
6134 0.0
6135 0.0
6136 0.0
6137 0.0
6138 0.0
6139 0.0
6140 0.0
6141 0.0
6142 0.0
6143 0.0
6144 0.0
6145 0.0
6146 0.0
6147 0.0
6148 0.0
6149 0.0
6150 0.27276999999999996
6151 0.0
6152 0.0
6153 0.0
6154 0.0
6155 0.27276999999999996
6156 0.0
6157 0.0
6158 0.0
6159 0.0
6160 0.0
6161 0.0
6162 0.0
6163 0.0
6164 0.0
6165 0.0
6166 0.0
6167 0.0
6168 0.0
6169 0.0
6170 0.0
6171 0.0
6172 0.0
6173 0.0
6174 0.0
6175 0.0
6176 0.0
6177 0.0
6178 0.0
6179 0.0
6180 0.0
6181 0.0
6182 0.0
6183 0.0
6184 0.0
6185 0.0
6186 0.0
6187 0.0
6188 0.0
6189 0.0
6190 0.0
6191 0.0
6192 0.0
6193 0.0
6194 0.0
6195 0.0
6196 0.0
6197 0.0
6198 0.0
6199 0.0
6200 0.0
6201 0.0
6202 0.0
6203 0.0
6204 0.0
6205 0.0
6206 0.0
6207 0.0
6208 0.0
6209 0.0
6210 0.0
6211 0.0
6212 0.0
6213 0.0
6214 0.0
6215 0.0
6216 0.0
6217 0.27276999999999996
6218 0.0
6219 0.0
6220 0.0
6221 0.0
6222 0.0
6223 0.0
6224 0.0
6225 0.0
6226 0.0
6227 0.0
6228 0.0
6229 0.0
6230 0.0
6231 0.0
6232 0.0
6233 0.0
6234 0.0
6235 0.0
6236 0.0
6237 0.0
6238 0.0
6239 0.0
6240 0.0
6241 0.0
6242 0.0
6243 0.0
6244 0.0
6245 0.0
6246 0.0
6247 0.0
6248 0.0
6249 0.0
6250 0.0
6251 0.0
6252 0.0
6253 0.0
6254 0.0
6255 0.0
6256 0.0
6257 0.0
6258 0.0
6259 0.0
6260 0.0
6261 0.0
6262 0.0
6263 0.0
6264 0.0
6265 0.0
6266 0.0
6267 0.0
6268 0.0
6269 0.0
6270 0.0
6271 0.0
6272 0.0
6273 0.0
6274 0.0
6275 0.0
6276 0.0
6277 0.0
6278 0.0
6279 0.27276999999999996
6280 0.0
6281 0.0
6282 0.0
6283 0.0
6284 0.0
6285 0.0
6286 0.0
6287 0.0
6288 0.0
6289 0.0
6290 0.0
6291 0.0
6292 0.0
6293 0.0
6294 0.0
6295 0.0
6296 0.0
6297 0.0
6298 0.0
6299 0.0
6300 0.0
6301 0.0
6302 0.0
6303 0.0
6304 0.0
6305 0.0
6306 0.0
6307 0.0
6308 0.0
6309 0.0
6310 0.0
6311 0.0
6312 0.0
6313 0.0
6314 0.0
6315 0.0
6316 0.0
6317 0.0
6318 0.0
6319 0.0
6320 0.0
6321 0.0
6322 0.0
6323 0.0
6324 0.0
6325 0.0
6326 0.0
6327 0.0
6328 0.0
6329 0.0
6330 0.0
6331 0.0
6332 0.0
6333 0.0
6334 0.0
6335 0.0
6336 0.0
6337 0.0
6338 0.0
6339 0.0
6340 0.0
6341 0.0
6342 0.0
6343 0.0
6344 0.0
6345 0.0
6346 0.0
6347 0.0
6348 0.0
6349 0.0
6350 0.0
6351 0.0
6352 0.0
6353 0.0
6354 0.0
6355 0.0
6356 0.0
6357 0.0
6358 0.0
6359 0.0
6360 0.0
6361 0.0
6362 0.0
6363 0.0
6364 0.0
6365 0.0
6366 0.0
6367 0.0
6368 0.0
6369 0.0
6370 0.0
6371 0.0
6372 0.0
6373 0.0
6374 0.0
6375 0.0
6376 0.0
6377 0.0
6378 0.0
6379 0.0
6380 0.0
6381 0.0
6382 0.0
6383 0.27276999999999996
6384 0.0
6385 0.0
6386 0.0
6387 0.0
6388 0.0
6389 0.0
6390 0.0
6391 0.0
6392 0.27276999999999996
6393 0.0
6394 0.0
6395 0.0
6396 0.0
6397 0.0
6398 0.0
6399 0.0
6400 0.0
6401 0.0
6402 0.0
6403 0.0
6404 0.0
6405 0.0
6406 0.0
6407 0.0
6408 0.0
6409 0.0
6410 0.0
6411 0.0
6412 0.0
6413 0.0
6414 0.0
6415 0.0
6416 0.0
6417 0.0
6418 0.0
6419 0.0
6420 0.0
6421 0.0
6422 0.27276999999999996
6423 0.0
6424 0.0
6425 0.0
6426 0.0
6427 0.0
6428 0.0
6429 0.0
6430 0.0
6431 0.0
6432 0.0
6433 0.0
6434 0.0
6435 0.0
6436 0.0
6437 0.0
6438 0.0
6439 0.0
6440 0.0
6441 0.0
6442 0.0
6443 0.0
6444 0.0
6445 0.0
6446 0.0
6447 0.0
6448 0.0
6449 0.0
6450 0.0
6451 0.0
6452 0.0
6453 0.0
6454 0.0
6455 0.0
6456 0.0
6457 0.0
6458 0.0
6459 0.0
6460 0.0
6461 0.0
6462 0.0
6463 0.0
6464 0.0
6465 0.0
6466 0.0
6467 0.0
6468 0.0
6469 0.0
6470 0.0
6471 0.0
6472 0.0
6473 0.0
6474 0.0
6475 0.0
6476 0.0
6477 0.0
6478 0.0
6479 0.0
6480 0.0
6481 0.0
6482 0.0
6483 0.0
6484 0.0
6485 0.0
6486 0.0
6487 0.0
6488 0.0
6489 0.0
6490 0.0
6491 0.0
6492 0.0
6493 0.0
6494 0.27276999999999996
6495 0.0
6496 0.0
6497 0.0
6498 0.0
6499 0.0
6500 0.0
6501 0.0
6502 0.0
6503 0.0
6504 0.0
6505 0.0
6506 0.0
6507 0.0
6508 0.0
6509 0.0
6510 0.0
6511 0.0
6512 0.0
6513 0.27276999999999996
6514 0.0
6515 0.0
6516 0.0
6517 0.0
6518 0.0
6519 0.0
6520 0.0
6521 0.0
6522 0.0
6523 0.0
6524 0.0
6525 0.0
6526 0.0
6527 0.0
6528 0.0
6529 0.0
6530 0.0
6531 0.0
6532 0.0
6533 0.0
6534 0.0
6535 0.0
6536 0.0
6537 0.0
6538 0.0
6539 0.0
6540 0.0
6541 0.0
6542 0.0
6543 0.0
6544 0.0
6545 0.0
6546 0.0
6547 0.0
6548 0.0
6549 0.0
6550 0.0
6551 0.0
6552 0.0
6553 0.0
6554 0.0
6555 0.0
6556 0.27276999999999996
6557 0.0
6558 0.0
6559 0.0
6560 0.0
6561 0.0
6562 0.0
6563 0.0
6564 0.0
6565 0.0
6566 0.0
6567 0.0
6568 0.0
6569 0.0
6570 0.0
6571 0.0
6572 0.0
6573 0.0
6574 0.27276999999999996
6575 0.0
6576 0.0
6577 0.0
6578 0.0
6579 0.0
6580 0.0
6581 0.0
6582 0.0
6583 0.0
6584 0.0
6585 0.0
6586 0.0
6587 0.0
6588 0.0
6589 0.0
6590 0.0
6591 0.0
6592 0.0
6593 0.0
6594 0.0
6595 0.27276999999999996
6596 0.0
6597 0.0
6598 0.0
6599 0.0
6600 0.0
6601 0.0
6602 0.0
6603 0.0
6604 0.0
6605 0.0
6606 0.0
6607 0.0
6608 0.0
6609 0.0
6610 0.0
6611 0.0
6612 0.0
6613 0.0
6614 0.0
6615 0.0
6616 0.0
6617 0.0
6618 0.0
6619 0.0
6620 0.0
6621 0.0
6622 0.0
6623 0.0
6624 0.0
6625 0.0
6626 0.0
6627 0.0
6628 0.0
6629 0.0
6630 0.0
6631 0.0
6632 0.0
6633 0.0
6634 0.0
6635 0.0
6636 0.0
6637 0.0
6638 0.0
6639 0.0
6640 0.0
6641 0.0
6642 0.0
6643 0.0
6644 0.0
6645 0.0
6646 0.0
6647 0.0
6648 0.0
6649 0.0
6650 0.0
6651 0.27276999999999996
6652 0.0
6653 0.0
6654 0.0
6655 0.0
6656 0.0
6657 0.0
6658 0.0
6659 0.5455399999999999
6660 0.0
6661 0.0
6662 0.0
6663 0.0
6664 0.0
6665 0.0
6666 0.0
6667 0.0
6668 0.0
6669 0.0
6670 0.0
6671 0.0
6672 0.0
6673 0.0
6674 0.0
6675 0.0
6676 0.0
6677 0.0
6678 0.0
6679 0.0
6680 0.0
6681 0.0
6682 0.0
6683 0.0
6684 0.0
6685 0.0
6686 0.0
6687 0.0
6688 0.0
6689 0.0
6690 0.0
6691 0.0
6692 0.0
6693 0.0
6694 0.0
6695 0.0
6696 0.0
6697 0.0
6698 0.0
6699 0.0
6700 0.0
6701 0.0
6702 0.0
6703 0.0
6704 0.0
6705 0.0
6706 0.0
6707 0.0
6708 0.0
6709 0.0
6710 0.0
6711 0.0
6712 0.0
6713 0.0
6714 0.0
6715 0.0
6716 0.5455399999999999
6717 0.0
6718 0.0
6719 0.0
6720 0.0
6721 0.0
6722 0.0
6723 0.0
6724 0.0
6725 0.0
6726 0.0
6727 0.27276999999999996
6728 0.0
6729 0.0
6730 0.0
6731 0.0
6732 0.0
6733 0.0
6734 0.0
6735 0.0
6736 0.0
6737 0.0
6738 0.0
6739 0.0
6740 0.0
6741 0.0
6742 0.0
6743 0.0
6744 0.0
6745 0.0
6746 0.0
6747 0.0
6748 0.0
6749 0.0
6750 0.0
6751 0.0
6752 0.0
6753 0.0
6754 0.0
6755 0.0
6756 0.0
6757 0.0
6758 0.0
6759 0.0
6760 0.0
6761 0.0
6762 0.0
6763 0.0
6764 0.0
6765 0.0
6766 0.0
6767 0.0
6768 0.0
6769 0.0
6770 0.0
6771 0.0
6772 0.0
6773 0.0
6774 0.27276999999999996
6775 0.0
6776 0.0
6777 0.0
6778 0.0
6779 0.0
6780 0.0
6781 0.0
6782 0.0
6783 0.0
6784 0.0
6785 0.0
6786 0.0
6787 0.0
6788 0.0
6789 0.0
6790 0.0
6791 0.0
6792 0.0
6793 0.0
6794 0.0
6795 0.0
6796 0.0
6797 0.0
6798 0.0
6799 0.0
6800 0.0
6801 0.0
6802 0.0
6803 0.0
6804 0.0
6805 0.0
6806 0.27276999999999996
6807 0.0
6808 0.0
6809 0.0
6810 0.27276999999999996
6811 0.0
6812 0.0
6813 0.0
6814 0.0
6815 0.0
6816 0.0
6817 0.0
6818 0.0
6819 0.0
6820 0.0
6821 0.0
6822 0.0
6823 0.0
6824 0.0
6825 0.5455399999999999
6826 0.0
6827 0.0
6828 0.0
6829 0.0
6830 0.0
6831 0.0
6832 0.0
6833 0.0
6834 0.27276999999999996
6835 0.0
6836 0.0
6837 0.0
6838 0.0
6839 0.0
6840 0.0
6841 0.0
6842 0.27276999999999996
6843 0.0
6844 0.0
6845 0.0
6846 0.0
6847 0.0
6848 0.0
6849 0.0
6850 0.0
6851 0.0
6852 0.0
6853 0.0
6854 0.0
6855 0.0
6856 0.0
6857 0.0
6858 0.0
6859 0.0
6860 0.27276999999999996
6861 0.0
6862 0.0
6863 0.0
6864 0.0
6865 0.27276999999999996
6866 0.0
6867 0.0
6868 0.0
6869 0.0
6870 0.0
6871 0.27276999999999996
6872 0.0
6873 0.0
6874 0.0
6875 0.0
6876 0.27276999999999996
6877 0.0
6878 0.0
6879 0.0
6880 0.0
6881 0.0
6882 0.0
6883 0.0
6884 0.0
6885 0.0
6886 0.0
6887 0.0
6888 0.0
6889 0.0
6890 0.0
6891 0.0
6892 0.0
6893 0.0
6894 0.0
6895 0.0
6896 0.0
6897 0.27276999999999996
6898 0.0
6899 0.0
6900 0.0
6901 0.0
6902 0.0
6903 0.0
6904 0.0
6905 0.0
6906 0.0
6907 0.0
6908 0.0
6909 0.27276999999999996
6910 0.0
6911 0.0
6912 0.0
6913 0.0
6914 0.0
6915 0.0
6916 0.0
6917 0.0
6918 0.0
6919 0.0
6920 0.0
6921 0.0
6922 0.0
6923 0.0
6924 0.0
6925 0.0
6926 0.0
6927 0.0
6928 0.0
6929 0.0
6930 0.0
6931 0.0
6932 0.0
6933 0.0
6934 0.0
6935 0.0
6936 0.0
6937 0.0
6938 0.0
6939 0.0
6940 0.27276999999999996
6941 0.0
6942 0.0
6943 0.0
6944 0.0
6945 0.0
6946 0.0
6947 0.0
6948 0.0
6949 0.27276999999999996
6950 0.0
6951 0.0
6952 0.0
6953 0.0
6954 0.0
6955 0.0
6956 0.27276999999999996
6957 0.0
6958 0.0
6959 0.0
6960 0.0
6961 0.0
6962 0.0
6963 0.0
6964 0.0
6965 0.0
6966 0.0
6967 0.0
6968 0.0
6969 0.0
6970 0.0
6971 0.0
6972 0.27276999999999996
6973 0.0
6974 0.27276999999999996
6975 0.0
6976 0.0
6977 0.0
6978 0.27276999999999996
6979 0.0
6980 0.0
6981 0.27276999999999996
6982 0.0
6983 0.0
6984 0.0
6985 0.5455399999999999
6986 0.0
6987 0.0
6988 0.0
6989 0.0
6990 0.27276999999999996
6991 0.0
6992 0.0
6993 0.0
6994 0.0
6995 0.0
6996 0.0
6997 0.27276999999999996
6998 0.0
6999 0.0
7000 1.0910799999999998
7001 0.0
7002 0.27276999999999996
7003 0.0
7004 0.0
7005 0.0
7006 0.0
7007 0.0
7008 0.27276999999999996
7009 0.27276999999999996
7010 0.0
7011 0.0
7012 0.0
7013 0.0
7014 0.0
7015 0.0
7016 0.0
7017 0.0
7018 0.0
7019 0.0
7020 0.0
7021 0.0
7022 0.0
7023 0.0
7024 0.27276999999999996
7025 0.0
7026 0.0
7027 0.0
7028 0.0
7029 0.0
7030 0.0
7031 0.0
7032 0.0
7033 0.0
7034 0.0
7035 0.0
7036 0.0
7037 0.0
7038 0.0
7039 0.0
7040 0.0
7041 0.0
7042 0.0
7043 0.0
7044 0.0
7045 0.0
7046 0.0
7047 0.0
7048 0.0
7049 0.27276999999999996
7050 0.0
7051 0.27276999999999996
7052 0.0
7053 0.0
7054 0.0
7055 0.0
7056 0.0
7057 0.0
7058 0.0
7059 0.0
7060 0.0
7061 0.0
7062 0.0
7063 0.0
7064 0.27276999999999996
7065 0.0
7066 0.0
7067 0.0
7068 0.27276999999999996
7069 0.0
7070 0.0
7071 0.0
7072 0.0
7073 0.0
7074 0.0
7075 0.0
7076 0.0
7077 0.0
7078 0.0
7079 0.0
7080 0.0
7081 0.0
7082 0.0
7083 0.0
7084 0.0
7085 0.0
7086 0.0
7087 0.0
7088 0.0
7089 0.0
7090 0.0
7091 0.0
7092 0.0
7093 0.0
7094 0.0
7095 0.0
7096 0.0
7097 0.0
7098 0.0
7099 0.0
7100 0.0
7101 0.0
7102 0.0
7103 0.0
7104 0.0
7105 0.0
7106 0.0
7107 0.0
7108 0.0
7109 0.0
7110 0.27276999999999996
7111 0.0
7112 0.0
7113 0.0
7114 0.0
7115 0.0
7116 0.0
7117 0.0
7118 0.0
7119 0.27276999999999996
7120 0.27276999999999996
7121 0.0
7122 0.0
7123 0.0
7124 0.0
7125 0.0
7126 0.27276999999999996
7127 0.0
7128 0.0
7129 0.0
7130 0.0
7131 0.0
7132 0.0
7133 0.0
7134 0.0
7135 0.0
7136 0.0
7137 0.0
7138 0.0
7139 0.0
7140 0.0
7141 0.0
7142 0.0
7143 0.0
7144 0.0
7145 0.0
7146 0.0
7147 0.0
7148 0.0
7149 0.0
7150 0.0
7151 0.0
7152 0.27276999999999996
7153 0.0
7154 0.0
7155 0.0
7156 0.0
7157 0.27276999999999996
7158 0.0
7159 0.0
7160 0.27276999999999996
7161 0.0
7162 0.0
7163 0.0
7164 0.27276999999999996
7165 0.0
7166 0.0
7167 0.0
7168 0.0
7169 0.27276999999999996
7170 0.0
7171 0.0
7172 0.0
7173 0.0
7174 0.0
7175 0.0
7176 0.0
7177 0.0
7178 0.0
7179 0.0
7180 0.0
7181 0.0
7182 0.0
7183 0.0
7184 0.0
7185 0.0
7186 0.0
7187 0.0
7188 0.0
7189 0.0
7190 0.0
7191 0.0
7192 0.0
7193 0.0
7194 0.0
7195 0.0
7196 0.0
7197 0.0
7198 0.0
7199 0.27276999999999996
7200 0.0
7201 0.0
7202 0.0
7203 0.0
7204 0.0
7205 0.0
7206 0.0
7207 0.0
7208 0.0
7209 0.0
7210 0.27276999999999996
7211 0.0
7212 0.0
7213 0.0
7214 0.0
7215 0.0
7216 0.0
7217 0.0
7218 0.0
7219 0.0
7220 0.0
7221 0.0
7222 0.27276999999999996
7223 0.0
7224 0.0
7225 0.0
7226 0.0
7227 0.0
7228 0.0
7229 0.0
7230 0.0
7231 0.0
7232 0.0
7233 0.0
7234 0.0
7235 0.0
7236 0.0
7237 0.0
7238 0.0
7239 0.0
7240 0.0
7241 0.0
7242 0.27276999999999996
7243 0.0
7244 0.0
7245 0.0
7246 0.0
7247 0.0
7248 0.0
7249 0.0
7250 0.0
7251 0.0
7252 0.0
7253 0.0
7254 0.0
7255 0.0
7256 0.0
7257 0.0
7258 0.0
7259 0.0
7260 0.0
7261 0.0
7262 0.0
7263 0.0
7264 0.0
7265 0.27276999999999996
7266 0.0
7267 0.27276999999999996
7268 0.0
7269 0.0
7270 0.0
7271 0.0
7272 0.0
7273 0.0
7274 0.27276999999999996
7275 0.0
7276 0.0
7277 0.0
7278 0.0
7279 0.0
7280 0.0
7281 0.0
7282 0.0
7283 0.0
7284 0.0
7285 0.0
7286 0.0
7287 0.0
7288 0.0
7289 0.0
7290 0.0
7291 0.0
7292 0.0
7293 0.0
7294 0.0
7295 0.0
7296 0.0
7297 0.0
7298 0.0
7299 0.0
7300 0.0
7301 0.0
7302 0.0
7303 0.0
7304 0.0
7305 0.0
7306 0.0
7307 0.0
7308 0.0
7309 0.0
7310 0.0
7311 0.0
7312 0.0
7313 0.0
7314 0.0
7315 0.0
7316 0.0
7317 0.0
7318 0.0
7319 0.0
7320 0.0
7321 0.0
7322 0.0
7323 0.0
7324 0.0
7325 0.0
7326 0.0
7327 0.0
7328 0.0
7329 0.0
7330 0.0
7331 0.0
7332 0.0
7333 0.0
7334 0.0
7335 0.0
7336 0.0
7337 0.0
7338 0.0
7339 0.0
7340 0.0
7341 0.0
7342 0.0
7343 0.0
7344 0.0
7345 0.0
7346 0.0
7347 0.0
7348 0.0
7349 0.0
7350 0.0
7351 0.0
7352 0.0
7353 0.0
7354 0.0
7355 0.0
7356 0.0
7357 0.0
7358 0.0
7359 0.0
7360 0.0
7361 0.0
7362 0.0
7363 0.0
7364 0.0
7365 0.0
7366 0.0
7367 0.0
7368 0.0
7369 0.0
7370 0.0
7371 0.0
7372 0.0
7373 0.0
7374 0.0
7375 0.0
7376 0.0
7377 0.0
7378 0.0
7379 0.0
7380 0.0
7381 0.0
7382 0.0
7383 0.0
7384 0.0
7385 0.0
7386 0.0
7387 0.0
7388 0.0
7389 0.0
7390 0.0
7391 0.0
7392 0.0
7393 0.0
7394 0.0
7395 0.27276999999999996
7396 0.0
7397 0.0
7398 0.0
7399 0.0
7400 0.0
7401 0.0
7402 0.0
7403 0.0
7404 0.0
7405 0.0
7406 0.0
7407 0.0
7408 0.0
7409 0.0
7410 0.5455399999999999
7411 0.0
7412 0.0
7413 0.0
7414 0.0
7415 0.0
7416 0.27276999999999996
7417 0.0
7418 0.0
7419 0.0
7420 0.0
7421 0.0
7422 0.0
7423 0.0
7424 0.0
7425 0.0
7426 0.27276999999999996
7427 0.0
7428 0.81831
7429 0.0
7430 0.0
7431 0.0
7432 0.0
7433 0.0
7434 0.0
7435 0.0
7436 0.0
7437 0.0
7438 0.0
7439 0.0
7440 0.27276999999999996
7441 0.0
7442 0.0
7443 0.0
7444 0.0
7445 0.0
7446 0.0
7447 0.0
7448 0.0
7449 0.0
7450 0.0
7451 0.0
7452 0.0
7453 0.0
7454 0.0
7455 0.0
7456 0.0
7457 0.27276999999999996
7458 0.0
7459 0.0
7460 0.0
7461 0.27276999999999996
7462 0.0
7463 0.27276999999999996
7464 0.0
7465 0.0
7466 0.0
7467 0.0
7468 0.0
7469 0.0
7470 0.0
7471 0.0
7472 0.27276999999999996
7473 0.0
7474 0.0
7475 0.0
7476 0.0
7477 0.27276999999999996
7478 0.0
7479 0.0
7480 0.0
7481 0.0
7482 0.27276999999999996
7483 0.0
7484 0.0
7485 0.0
7486 0.0
7487 0.0
7488 0.0
7489 0.27276999999999996
7490 0.0
7491 0.0
7492 0.0
7493 0.0
7494 0.27276999999999996
7495 0.27276999999999996
7496 0.0
7497 0.0
7498 0.0
7499 0.0
7500 0.5455399999999999
7501 0.27276999999999996
7502 0.0
7503 0.0
7504 0.0
7505 0.0
7506 0.0
7507 0.0
7508 0.0
7509 0.0
7510 0.0
7511 0.0
7512 0.0
7513 0.81831
7514 0.0
7515 0.27276999999999996
7516 0.27276999999999996
7517 0.0
7518 0.0
7519 0.0
7520 0.0
7521 0.0
7522 0.0
7523 0.0
7524 0.27276999999999996
7525 0.0
7526 0.0
7527 0.0
7528 0.0
7529 0.0
7530 0.0
7531 0.0
7532 0.0
7533 0.0
7534 0.0
7535 0.5455399999999999
7536 0.0
7537 0.0
7538 0.0
7539 0.0
7540 0.0
7541 0.0
7542 0.0
7543 0.0
7544 0.0
7545 0.0
7546 0.0
7547 0.0
7548 0.0
7549 0.0
7550 0.0
7551 0.0
7552 0.0
7553 0.0
7554 0.0
7555 0.0
7556 0.5455399999999999
7557 0.0
7558 0.27276999999999996
7559 0.27276999999999996
7560 0.0
7561 0.0
7562 0.27276999999999996
7563 0.0
7564 0.0
7565 0.0
7566 0.0
7567 0.0
7568 0.27276999999999996
7569 0.0
7570 0.0
7571 0.0
7572 0.0
7573 0.27276999999999996
7574 0.0
7575 0.0
7576 0.0
7577 0.0
7578 0.0
7579 0.0
7580 0.0
7581 0.0
7582 0.0
7583 0.0
7584 0.0
7585 0.0
7586 0.27276999999999996
7587 0.0
7588 0.0
7589 0.0
7590 0.0
7591 0.27276999999999996
7592 0.0
7593 0.0
7594 0.0
7595 0.0
7596 0.0
7597 0.0
7598 0.0
7599 0.0
7600 0.0
7601 0.5455399999999999
7602 0.0
7603 0.27276999999999996
7604 0.27276999999999996
7605 0.27276999999999996
7606 0.0
7607 0.0
7608 0.0
7609 0.0
7610 1.0910799999999998
7611 0.0
7612 0.0
7613 0.0
7614 0.27276999999999996
7615 0.27276999999999996
7616 0.27276999999999996
7617 0.5455399999999999
7618 0.0
7619 0.0
7620 0.27276999999999996
7621 0.0
7622 0.0
7623 0.0
7624 0.0
7625 0.0
7626 0.0
7627 0.0
7628 0.0
7629 0.0
7630 0.27276999999999996
7631 0.0
7632 0.0
7633 0.0
7634 0.0
7635 0.0
7636 0.0
7637 1.36385
7638 0.27276999999999996
7639 0.27276999999999996
7640 0.27276999999999996
7641 0.0
7642 0.0
7643 0.0
7644 0.0
7645 0.0
7646 0.0
7647 0.0
7648 0.81831
7649 0.0
7650 0.0
7651 0.0
7652 0.0
7653 0.0
7654 0.0
7655 0.0
7656 0.0
7657 0.0
7658 0.0
7659 0.0
7660 0.0
7661 0.0
7662 0.5455399999999999
7663 0.27276999999999996
7664 0.0
7665 0.0
7666 0.0
7667 0.27276999999999996
7668 0.0
7669 0.0
7670 0.0
7671 0.0
7672 0.0
7673 0.0
7674 0.0
7675 0.0
7676 0.0
7677 0.0
7678 0.0
7679 0.0
7680 0.0
7681 0.0
7682 0.0
7683 0.0
7684 0.0
7685 0.0
7686 0.0
7687 0.0
7688 0.0
7689 0.0
7690 0.0
7691 0.0
7692 0.0
7693 0.0
7694 0.0
7695 0.5455399999999999
7696 0.0
7697 0.27276999999999996
7698 0.27276999999999996
7699 0.0
7700 0.0
7701 0.0
7702 0.0
7703 0.0
7704 0.0
7705 0.0
7706 0.0
7707 0.0
7708 0.0
7709 0.0
7710 0.0
7711 0.0
7712 0.27276999999999996
7713 0.27276999999999996
7714 0.27276999999999996
7715 0.0
7716 0.0
7717 0.0
7718 0.0
7719 0.0
7720 0.0
7721 0.0
7722 0.27276999999999996
7723 0.0
7724 0.0
7725 0.0
7726 0.0
7727 0.0
7728 0.0
7729 0.0
7730 0.0
7731 0.0
7732 0.0
7733 0.0
7734 0.0
7735 0.27276999999999996
7736 0.0
7737 0.0
7738 0.0
7739 0.0
7740 0.0
7741 0.27276999999999996
7742 0.5455399999999999
7743 0.0
7744 0.0
7745 0.0
7746 0.0
7747 0.0
7748 0.0
7749 0.0
7750 0.0
7751 0.0
7752 0.0
7753 0.0
7754 0.0
7755 0.27276999999999996
7756 0.0
7757 0.0
7758 0.27276999999999996
7759 0.0
7760 0.0
7761 0.0
7762 0.0
7763 0.5455399999999999
7764 0.27276999999999996
7765 0.0
7766 0.0
7767 0.0
7768 0.0
7769 0.0
7770 0.5455399999999999
7771 0.0
7772 0.0
7773 0.0
7774 0.0
7775 0.0
7776 0.0
7777 0.0
7778 0.0
7779 0.0
7780 0.27276999999999996
7781 0.0
7782 0.0
7783 0.5455399999999999
7784 0.0
7785 0.0
7786 0.81831
7787 0.0
7788 0.0
7789 0.0
7790 0.27276999999999996
7791 0.0
7792 0.0
7793 0.0
7794 0.0
7795 0.0
7796 0.0
7797 0.0
7798 0.0
7799 0.0
7800 0.0
7801 0.0
7802 0.0
7803 0.0
7804 0.0
7805 0.0
7806 0.0
7807 0.0
7808 0.0
7809 0.27276999999999996
7810 0.0
7811 0.0
7812 0.0
7813 0.0
7814 0.0
7815 0.27276999999999996
7816 0.27276999999999996
7817 0.0
7818 0.0
7819 0.0
7820 0.0
7821 0.0
7822 0.0
7823 0.0
7824 0.0
7825 0.0
7826 0.0
7827 0.0
7828 0.0
7829 0.0
7830 0.0
7831 0.0
7832 0.0
7833 0.0
7834 0.0
7835 0.0
7836 0.0
7837 0.0
7838 0.0
7839 0.0
7840 0.0
7841 0.27276999999999996
7842 0.0
7843 0.0
7844 0.0
7845 0.0
7846 0.0
7847 0.0
7848 0.0
7849 0.0
7850 0.0
7851 0.27276999999999996
7852 0.0
7853 0.0
7854 0.0
7855 0.27276999999999996
7856 0.0
7857 0.0
7858 0.0
7859 0.0
7860 0.0
7861 0.0
7862 0.5455399999999999
7863 0.27276999999999996
7864 0.0
7865 0.0
7866 0.0
7867 0.0
7868 0.0
7869 0.0
7870 0.0
7871 0.0
7872 0.0
7873 0.0
7874 0.0
7875 0.27276999999999996
7876 0.0
7877 0.0
7878 0.0
7879 0.0
7880 0.0
7881 0.0
7882 0.0
7883 0.0
7884 0.0
7885 0.0
7886 0.0
7887 0.0
7888 0.0
7889 0.0
7890 0.0
7891 0.0
7892 0.0
7893 0.0
7894 0.0
7895 0.0
7896 0.0
7897 0.0
7898 0.27276999999999996
7899 0.0
7900 0.0
7901 0.0
7902 0.0
7903 0.27276999999999996
7904 0.0
7905 0.0
7906 0.0
7907 0.0
7908 0.0
7909 0.0
7910 0.0
7911 0.0
7912 0.0
7913 0.27276999999999996
7914 0.0
7915 0.0
7916 0.0
7917 0.0
7918 0.0
7919 0.0
7920 0.0
7921 0.0
7922 0.0
7923 0.0
7924 0.0
7925 0.0
7926 0.0
7927 0.0
7928 0.0
7929 0.0
7930 0.0
7931 0.27276999999999996
7932 0.0
7933 0.0
7934 0.0
7935 0.0
7936 0.0
7937 0.0
7938 0.5455399999999999
7939 0.5455399999999999
7940 0.0
7941 0.0
7942 0.0
7943 0.0
7944 0.0
7945 0.0
7946 0.0
7947 0.0
7948 0.0
7949 0.0
7950 0.0
7951 0.0
7952 0.0
7953 0.0
7954 0.0
7955 0.0
7956 0.27276999999999996
7957 0.0
7958 0.0
7959 0.0
7960 0.0
7961 0.0
7962 0.0
7963 0.0
7964 0.0
7965 0.27276999999999996
7966 0.0
7967 0.0
7968 0.0
7969 0.0
7970 0.0
7971 0.27276999999999996
7972 0.0
7973 0.0
7974 0.0
7975 0.0
7976 0.0
7977 0.27276999999999996
7978 0.0
7979 0.0
7980 0.0
7981 0.0
7982 0.0
7983 0.0
7984 0.0
7985 0.0
7986 0.0
7987 0.0
7988 0.0
7989 0.0
7990 0.0
7991 0.0
7992 0.0
7993 0.0
7994 0.0
7995 0.0
7996 0.0
7997 0.0
7998 0.0
7999 0.27276999999999996
8000 0.0
8001 0.0
8002 0.0
8003 0.0
8004 0.0
8005 0.27276999999999996
8006 0.0
8007 0.0
8008 0.0
8009 0.0
8010 0.0
8011 0.0
8012 0.0
8013 0.27276999999999996
8014 0.0
8015 0.0
8016 0.0
8017 0.0
8018 0.0
8019 0.0
8020 0.27276999999999996
8021 0.0
8022 0.0
8023 0.0
8024 0.0
8025 0.0
8026 0.0
8027 0.0
8028 0.0
8029 0.0
8030 0.0
8031 0.0
8032 0.0
8033 0.0
8034 0.0
8035 0.0
8036 0.0
8037 0.5455399999999999
8038 0.27276999999999996
8039 0.27276999999999996
8040 0.0
8041 0.27276999999999996
8042 0.27276999999999996
8043 0.0
8044 0.0
8045 0.0
8046 0.0
8047 0.0
8048 0.0
8049 0.27276999999999996
8050 0.0
8051 0.0
8052 0.0
8053 0.0
8054 0.27276999999999996
8055 0.0
8056 0.0
8057 0.0
8058 0.0
8059 0.0
8060 0.0
8061 0.0
8062 0.0
8063 0.0
8064 0.0
8065 0.0
8066 0.0
8067 0.0
8068 0.0
8069 0.0
8070 0.0
8071 0.0
8072 0.0
8073 0.0
8074 0.0
8075 0.0
8076 0.0
8077 0.0
8078 0.27276999999999996
8079 0.5455399999999999
8080 0.0
8081 0.0
8082 0.27276999999999996
8083 0.0
8084 0.27276999999999996
8085 0.0
8086 0.0
8087 0.0
8088 0.0
8089 0.0
8090 0.0
8091 0.0
8092 0.27276999999999996
8093 0.27276999999999996
8094 0.27276999999999996
8095 0.0
8096 0.0
8097 0.0
8098 0.27276999999999996
8099 0.27276999999999996
8100 0.5455399999999999
8101 0.0
8102 0.0
8103 0.0
8104 0.0
8105 0.0
8106 0.0
8107 0.0
8108 0.0
8109 0.0
8110 0.0
8111 0.0
8112 0.0
8113 0.0
8114 0.0
8115 0.0
8116 0.0
8117 0.0
8118 0.0
8119 0.0
8120 0.0
8121 0.27276999999999996
8122 0.0
8123 0.0
8124 0.0
8125 0.0
8126 0.0
8127 0.0
8128 0.0
8129 0.0
8130 0.27276999999999996
8131 0.0
8132 0.0
8133 0.0
8134 0.0
8135 0.0
8136 0.0
8137 0.0
8138 0.0
8139 0.0
8140 0.0
8141 0.0
8142 0.0
8143 0.0
8144 0.27276999999999996
8145 0.0
8146 0.0
8147 0.0
8148 0.0
8149 0.0
8150 0.0
8151 0.27276999999999996
8152 0.27276999999999996
8153 0.0
8154 0.0
8155 0.0
8156 0.0
8157 0.0
8158 0.0
8159 0.0
8160 0.27276999999999996
8161 0.0
8162 0.0
8163 0.0
8164 0.0
8165 0.0
8166 0.0
8167 0.0
8168 0.0
8169 0.0
8170 0.0
8171 0.0
8172 0.0
8173 0.0
8174 0.0
8175 0.0
8176 0.27276999999999996
8177 0.0
8178 0.0
8179 0.0
8180 0.5455399999999999
8181 0.0
8182 0.0
8183 0.0
8184 0.0
8185 0.0
8186 0.27276999999999996
8187 0.0
8188 0.0
8189 0.0
8190 0.0
8191 0.27276999999999996
8192 0.0
8193 0.0
8194 0.0
8195 0.0
8196 0.0
8197 0.0
8198 0.0
8199 0.0
8200 0.0
8201 0.0
8202 0.27276999999999996
8203 0.0
8204 0.0
8205 0.0
8206 0.0
8207 0.0
8208 0.0
8209 0.0
8210 0.0
8211 0.27276999999999996
8212 0.0
8213 0.0
8214 0.0
8215 0.0
8216 0.0
8217 0.0
8218 0.0
8219 0.0
8220 0.0
8221 0.0
8222 0.0
8223 0.0
8224 0.0
8225 0.0
8226 0.0
8227 0.0
8228 0.0
8229 0.0
8230 0.27276999999999996
8231 0.0
8232 0.0
8233 0.0
8234 0.0
8235 0.0
8236 0.0
8237 0.0
8238 0.0
8239 0.0
8240 0.0
8241 0.0
8242 0.0
8243 0.0
8244 0.0
8245 0.0
8246 0.0
8247 0.0
8248 0.0
8249 0.0
8250 0.0
8251 0.27276999999999996
8252 0.0
8253 0.0
8254 0.0
8255 0.27276999999999996
8256 0.0
8257 0.0
8258 0.0
8259 0.0
8260 0.0
8261 0.27276999999999996
8262 0.0
8263 0.0
8264 0.0
8265 0.0
8266 0.0
8267 0.0
8268 0.0
8269 0.0
8270 0.0
8271 0.0
8272 0.0
8273 0.0
8274 0.0
8275 0.0
8276 0.0
8277 0.0
8278 0.0
8279 0.0
8280 0.0
8281 0.27276999999999996
8282 0.0
8283 0.0
8284 0.0
8285 0.0
8286 0.0
8287 0.0
8288 0.0
8289 0.0
8290 0.0
8291 0.0
8292 0.0
8293 0.27276999999999996
8294 0.0
8295 0.27276999999999996
8296 0.0
8297 0.0
8298 0.0
8299 0.0
8300 0.0
8301 0.0
8302 0.0
8303 0.0
8304 0.27276999999999996
8305 0.0
8306 0.0
8307 0.0
8308 0.0
8309 0.0
8310 0.0
8311 0.0
8312 0.27276999999999996
8313 0.0
8314 0.0
8315 0.0
8316 0.0
8317 0.0
8318 0.0
8319 0.27276999999999996
8320 0.0
8321 0.27276999999999996
8322 0.0
8323 0.0
8324 0.0
8325 0.0
8326 0.0
8327 0.0
8328 0.0
8329 0.0
8330 0.0
8331 0.0
8332 0.0
8333 0.0
8334 0.0
8335 0.0
8336 0.27276999999999996
8337 0.0
8338 0.0
8339 0.0
8340 0.0
8341 0.0
8342 0.0
8343 0.0
8344 0.0
8345 0.0
8346 0.0
8347 0.0
8348 0.0
8349 0.0
8350 0.0
8351 0.0
8352 0.27276999999999996
8353 0.0
8354 0.0
8355 0.0
8356 0.0
8357 0.0
8358 0.0
8359 0.0
8360 0.0
8361 0.0
8362 0.0
8363 0.0
8364 0.0
8365 0.0
8366 0.27276999999999996
8367 0.0
8368 0.0
8369 0.0
8370 0.0
8371 0.0
8372 0.0
8373 0.27276999999999996
8374 0.0
8375 0.0
8376 0.0
8377 0.0
8378 0.0
8379 0.0
8380 0.0
8381 0.0
8382 0.0
8383 0.0
8384 0.0
8385 0.0
8386 0.0
8387 0.27276999999999996
8388 0.0
8389 0.0
8390 0.0
8391 0.0
8392 0.0
8393 0.0
8394 0.0
8395 0.0
8396 0.0
8397 0.0
8398 0.0
8399 0.0
8400 0.0
8401 0.0
8402 0.0
8403 0.0
8404 0.0
8405 0.0
8406 0.0
8407 0.0
8408 0.0
8409 0.0
8410 0.0
8411 0.0
8412 0.0
8413 0.0
8414 0.0
8415 0.0
8416 0.0
8417 0.0
8418 0.0
8419 0.0
8420 0.0
8421 0.0
8422 0.0
8423 0.0
8424 0.0
8425 0.0
8426 0.0
8427 0.0
8428 0.0
8429 0.0
8430 0.0
8431 0.0
8432 0.0
8433 0.0
8434 0.0
8435 0.0
8436 0.0
8437 0.0
8438 0.0
8439 0.0
8440 0.0
8441 0.0
8442 0.0
8443 0.0
8444 0.0
8445 0.0
8446 0.0
8447 0.0
8448 0.0
8449 0.0
8450 0.0
8451 0.5455399999999999
8452 0.0
8453 0.0
8454 0.0
8455 0.0
8456 0.0
8457 0.0
8458 0.0
8459 0.0
8460 0.0
8461 0.0
8462 0.0
8463 0.0
8464 0.0
8465 0.0
8466 0.0
8467 0.0
8468 0.0
8469 0.0
8470 0.0
8471 0.0
8472 0.0
8473 0.0
8474 0.0
8475 0.0
8476 0.0
8477 0.0
8478 0.0
8479 0.0
8480 0.0
8481 0.0
8482 0.0
8483 0.27276999999999996
8484 0.0
8485 0.0
8486 0.0
8487 0.0
8488 0.0
8489 0.0
8490 0.0
8491 0.5455399999999999
8492 0.0
8493 0.0
8494 0.0
8495 0.0
8496 0.0
8497 0.0
8498 0.0
8499 0.0
8500 0.0
8501 0.0
8502 0.0
8503 0.0
8504 0.0
8505 0.0
8506 0.0
8507 0.0
8508 0.0
8509 0.0
8510 0.0
8511 0.0
8512 0.0
8513 0.0
8514 0.0
8515 0.0
8516 0.0
8517 0.0
8518 0.0
8519 0.0
8520 0.0
8521 0.0
8522 0.27276999999999996
8523 0.0
8524 0.0
8525 0.0
8526 0.0
8527 0.0
8528 0.0
8529 0.0
8530 0.0
8531 0.0
8532 0.0
8533 0.0
8534 0.5455399999999999
8535 0.0
8536 0.0
8537 0.0
8538 0.0
8539 0.0
8540 0.0
8541 0.0
8542 0.0
8543 0.0
8544 0.0
8545 0.0
8546 0.0
8547 0.0
8548 0.0
8549 0.0
8550 0.0
8551 0.0
8552 0.0
8553 0.0
8554 0.0
8555 0.0
8556 0.0
8557 0.0
8558 0.0
8559 0.0
8560 0.0
8561 0.0
8562 0.0
8563 0.0
8564 0.0
8565 0.0
8566 0.0
8567 0.0
8568 0.0
8569 0.0
8570 0.27276999999999996
8571 0.0
8572 0.0
8573 0.0
8574 0.0
8575 0.0
8576 0.0
8577 0.0
8578 0.0
8579 0.0
8580 0.27276999999999996
8581 0.0
8582 0.0
8583 0.0
8584 0.0
8585 0.0
8586 0.0
8587 0.0
8588 0.0
8589 0.0
8590 0.0
8591 0.0
8592 0.0
8593 0.0
8594 0.0
8595 0.0
8596 0.0
8597 0.0
8598 0.0
8599 0.0
8600 0.0
8601 0.0
8602 0.0
8603 0.0
8604 0.0
8605 0.0
8606 0.0
8607 0.0
8608 0.0
8609 0.0
8610 0.0
8611 0.0
8612 0.27276999999999996
8613 0.0
8614 0.0
8615 0.0
8616 0.0
8617 0.0
8618 0.0
8619 0.0
8620 0.0
8621 0.0
8622 0.0
8623 0.0
8624 0.0
8625 0.0
8626 0.0
8627 0.0
8628 0.0
8629 0.0
8630 0.0
8631 0.0
8632 0.0
8633 0.0
8634 0.0
8635 0.0
8636 0.0
8637 0.0
8638 0.0
8639 0.0
8640 0.0
8641 0.0
8642 0.0
8643 0.0
8644 0.0
8645 0.0
8646 0.0
8647 0.0
8648 0.0
8649 0.0
8650 0.0
8651 0.0
8652 0.0
8653 0.0
8654 0.0
8655 0.0
8656 0.0
8657 0.0
8658 0.0
8659 0.0
8660 0.0
8661 0.0
8662 0.0
8663 0.0
8664 0.0
8665 0.27276999999999996
8666 0.0
8667 0.0
8668 0.0
8669 0.0
8670 0.27276999999999996
8671 0.0
8672 0.0
8673 0.0
8674 0.0
8675 0.0
8676 0.81831
8677 0.27276999999999996
8678 0.0
8679 0.0
8680 0.0
8681 0.27276999999999996
8682 0.0
8683 0.0
8684 0.0
8685 0.0
8686 0.0
8687 0.0
8688 0.0
8689 0.27276999999999996
8690 0.0
8691 0.0
8692 0.0
8693 0.0
8694 0.0
8695 0.0
8696 0.0
8697 0.0
8698 0.0
8699 0.0
8700 0.0
8701 0.0
8702 0.0
8703 0.0
8704 0.0
8705 0.0
8706 0.0
8707 0.0
8708 0.0
8709 0.0
8710 0.0
8711 0.0
8712 0.0
8713 0.0
8714 0.0
8715 0.0
8716 0.0
8717 0.0
8718 0.27276999999999996
8719 0.0
8720 0.0
8721 0.27276999999999996
8722 0.0
8723 0.0
8724 0.0
8725 0.0
8726 0.0
8727 0.0
8728 0.0
8729 0.27276999999999996
8730 0.0
8731 0.0
8732 0.0
8733 0.0
8734 0.0
8735 0.0
8736 0.0
8737 0.0
8738 0.0
8739 0.0
8740 0.0
8741 0.0
8742 0.5455399999999999
8743 0.0
8744 0.0
8745 0.0
8746 0.0
8747 0.0
8748 0.0
8749 0.0
8750 0.0
8751 0.0
8752 0.0
8753 0.0
8754 0.27276999999999996
8755 0.0
8756 0.0
8757 0.27276999999999996
8758 0.0
8759 0.0
8760 0.0
8761 0.0
8762 0.0
8763 0.0
8764 0.0
8765 0.0
8766 0.0
8767 0.0
8768 0.27276999999999996
8769 0.0
8770 0.0
8771 0.0
8772 0.0
8773 0.0
8774 0.0
8775 0.0
8776 0.0
8777 0.0
8778 0.0
8779 0.0
8780 0.0
8781 0.0
8782 0.0
8783 0.0
8784 0.0
8785 0.0
8786 0.0
8787 0.0
8788 0.81831
8789 0.0
8790 0.27276999999999996
8791 0.0
8792 0.0
8793 0.0
8794 0.0
8795 0.0
8796 0.0
8797 0.0
8798 0.0
8799 0.0
8800 0.0
8801 0.0
8802 0.0
8803 0.0
8804 0.0
8805 0.0
8806 0.0
8807 0.0
8808 0.0
8809 0.0
8810 0.0
8811 0.0
8812 0.0
8813 0.0
8814 0.0
8815 0.0
8816 0.0
8817 0.0
8818 0.0
8819 0.0
8820 0.0
8821 0.0
8822 0.0
8823 0.27276999999999996
8824 0.0
8825 0.0
8826 0.0
8827 0.0
8828 0.27276999999999996
8829 0.27276999999999996
8830 0.0
8831 0.0
8832 0.0
8833 0.0
8834 0.27276999999999996
8835 0.0
8836 0.0
8837 0.0
8838 0.0
8839 0.0
8840 0.0
8841 0.0
8842 0.0
8843 0.0
8844 0.27276999999999996
8845 0.0
8846 0.0
8847 0.0
8848 0.0
8849 0.0
8850 0.0
8851 0.0
8852 0.27276999999999996
8853 0.0
8854 0.0
8855 0.27276999999999996
8856 0.27276999999999996
8857 0.5455399999999999
8858 0.0
8859 0.0
8860 0.0
8861 0.0
8862 0.0
8863 0.0
8864 0.0
8865 0.0
8866 0.0
8867 0.0
8868 0.0
8869 0.27276999999999996
8870 0.0
8871 0.0
8872 0.0
8873 0.0
8874 0.0
8875 0.0
8876 0.0
8877 0.0
8878 0.0
8879 0.27276999999999996
8880 0.0
8881 0.0
8882 0.0
8883 0.0
8884 0.0
8885 0.0
8886 0.0
8887 0.0
8888 0.0
8889 0.0
8890 0.0
8891 0.0
8892 0.0
8893 0.0
8894 0.0
8895 0.0
8896 0.0
8897 0.0
8898 0.81831
8899 0.27276999999999996
8900 0.0
8901 0.0
8902 0.27276999999999996
8903 0.0
8904 0.0
8905 0.0
8906 0.0
8907 0.0
8908 0.0
8909 0.0
8910 0.0
8911 0.27276999999999996
8912 0.27276999999999996
8913 0.0
8914 0.0
8915 0.0
8916 0.0
8917 0.0
8918 0.0
8919 0.0
8920 0.0
8921 0.0
8922 0.0
8923 0.0
8924 0.0
8925 0.27276999999999996
8926 0.0
8927 0.0
8928 0.0
8929 0.27276999999999996
8930 0.0
8931 0.0
8932 0.27276999999999996
8933 0.0
8934 0.0
8935 0.0
8936 0.27276999999999996
8937 0.0
8938 0.0
8939 0.0
8940 0.0
8941 0.0
8942 0.0
8943 0.0
8944 0.0
8945 0.0
8946 0.0
8947 0.0
8948 0.0
8949 0.0
8950 0.27276999999999996
8951 0.0
8952 0.0
8953 0.0
8954 0.0
8955 0.0
8956 0.0
8957 0.0
8958 0.0
8959 0.0
8960 0.0
8961 0.0
8962 0.0
8963 0.0
8964 0.27276999999999996
8965 0.0
8966 0.0
8967 0.0
8968 0.0
8969 0.0
8970 0.0
8971 0.0
8972 0.0
8973 0.0
8974 0.0
8975 0.0
8976 0.0
8977 0.0
8978 0.0
8979 0.0
8980 0.0
8981 0.0
8982 0.27276999999999996
8983 0.0
8984 0.0
8985 0.0
8986 0.0
8987 0.0
8988 0.0
8989 0.0
8990 0.0
8991 0.0
8992 0.0
8993 0.0
8994 0.0
8995 0.0
8996 0.0
8997 0.0
8998 0.5455399999999999
8999 0.0
9000 0.0
9001 0.0
9002 0.0
9003 0.27276999999999996
9004 0.0
9005 0.0
9006 0.0
9007 0.0
9008 0.0
9009 0.0
9010 0.0
9011 0.0
9012 0.0
9013 0.0
9014 0.0
9015 0.0
9016 0.0
9017 0.0
9018 0.0
9019 0.0
9020 0.27276999999999996
9021 0.0
9022 0.0
9023 0.0
9024 0.0
9025 0.0
9026 0.27276999999999996
9027 0.5455399999999999
9028 0.0
9029 0.0
9030 0.0
9031 0.0
9032 0.0
9033 0.0
9034 0.0
9035 0.0
9036 0.0
9037 0.0
9038 0.0
9039 0.0
9040 0.0
9041 0.0
9042 0.0
9043 0.27276999999999996
9044 0.0
9045 0.0
9046 0.0
9047 0.0
9048 0.0
9049 0.0
9050 0.0
9051 0.0
9052 0.0
9053 0.0
9054 0.0
9055 0.0
9056 0.0
9057 0.0
9058 0.27276999999999996
9059 0.0
9060 0.0
9061 0.0
9062 0.0
9063 0.0
9064 0.0
9065 0.0
9066 0.0
9067 0.0
9068 0.0
9069 0.0
9070 0.0
9071 0.0
9072 0.0
9073 0.0
9074 0.0
9075 0.0
9076 0.0
9077 0.0
9078 0.0
9079 0.0
9080 0.0
9081 0.27276999999999996
9082 0.0
9083 0.0
9084 0.27276999999999996
9085 0.0
9086 0.0
9087 0.0
9088 0.0
9089 0.0
9090 0.0
9091 0.0
9092 0.0
9093 0.0
9094 0.0
9095 0.0
9096 0.0
9097 0.0
9098 0.0
9099 0.0
9100 0.0
9101 0.0
9102 0.0
9103 0.0
9104 0.27276999999999996
9105 0.0
9106 0.0
9107 0.0
9108 0.0
9109 0.0
9110 0.0
9111 0.0
9112 0.0
9113 0.0
9114 0.0
9115 0.0
9116 0.0
9117 0.27276999999999996
9118 0.0
9119 0.0
9120 0.0
9121 0.0
9122 0.0
9123 0.0
9124 0.0
9125 0.0
9126 0.0
9127 0.0
9128 0.0
9129 0.0
9130 0.0
9131 0.0
9132 0.27276999999999996
9133 0.0
9134 0.0
9135 0.0
9136 0.0
9137 0.27276999999999996
9138 0.27276999999999996
9139 0.0
9140 0.0
9141 0.0
9142 0.0
9143 0.0
9144 0.27276999999999996
9145 0.0
9146 0.0
9147 0.0
9148 0.0
9149 0.0
9150 0.0
9151 0.0
9152 0.0
9153 0.0
9154 0.0
9155 0.0
9156 0.0
9157 0.0
9158 0.0
9159 0.0
9160 0.0
9161 0.0
9162 0.0
9163 0.0
9164 0.0
9165 0.0
9166 0.27276999999999996
9167 0.0
9168 0.0
9169 0.0
9170 0.0
9171 0.0
9172 0.0
9173 0.0
9174 0.0
9175 0.0
9176 0.0
9177 0.0
9178 0.0
9179 0.0
9180 0.0
9181 0.27276999999999996
9182 0.0
9183 0.27276999999999996
9184 0.0
9185 0.0
9186 0.0
9187 0.0
9188 0.0
9189 0.0
9190 0.0
9191 0.0
9192 0.0
9193 0.0
9194 0.0
9195 0.0
9196 0.0
9197 0.0
9198 0.0
9199 0.0
9200 0.0
9201 0.27276999999999996
9202 0.0
9203 0.27276999999999996
9204 0.0
9205 0.0
9206 0.0
9207 0.0
9208 0.0
9209 0.0
9210 0.0
9211 0.0
9212 0.0
9213 0.0
9214 0.0
9215 0.0
9216 0.0
9217 0.0
9218 0.0
9219 0.0
9220 0.0
9221 0.0
9222 0.27276999999999996
9223 0.0
9224 0.0
9225 0.0
9226 0.0
9227 0.0
9228 0.0
9229 0.0
9230 0.0
9231 0.0
9232 0.0
9233 0.0
9234 0.0
9235 0.0
9236 0.0
9237 0.0
9238 0.0
9239 0.0
9240 0.27276999999999996
9241 0.0
9242 0.0
9243 0.0
9244 0.0
9245 0.0
9246 0.0
9247 0.0
9248 0.0
9249 0.0
9250 0.0
9251 0.0
9252 0.0
9253 0.0
9254 0.0
9255 0.0
9256 0.0
9257 0.27276999999999996
9258 0.0
9259 0.0
9260 0.0
9261 0.27276999999999996
9262 0.0
9263 0.0
9264 0.0
9265 0.0
9266 0.0
9267 0.0
9268 0.0
9269 0.0
9270 0.0
9271 0.27276999999999996
9272 0.0
9273 0.0
9274 0.0
9275 0.0
9276 0.0
9277 0.0
9278 0.0
9279 0.0
9280 0.5455399999999999
9281 0.0
9282 0.0
9283 0.0
9284 0.0
9285 0.0
9286 0.0
9287 0.0
9288 0.0
9289 0.0
9290 0.0
9291 0.0
9292 0.0
9293 0.0
9294 0.0
9295 0.0
9296 0.0
9297 0.0
9298 0.0
9299 0.0
9300 0.0
9301 0.0
9302 0.0
9303 0.0
9304 0.0
9305 0.0
9306 0.0
9307 0.0
9308 0.0
9309 0.0
9310 0.0
9311 0.0
9312 0.0
9313 0.0
9314 0.0
9315 0.0
9316 0.0
9317 0.0
9318 0.0
9319 0.0
9320 0.0
9321 0.5455399999999999
9322 0.0
9323 0.0
9324 0.0
9325 0.0
9326 0.0
9327 0.0
9328 0.0
9329 0.0
9330 0.27276999999999996
9331 0.0
9332 0.0
9333 0.0
9334 0.0
9335 0.0
9336 0.0
9337 0.27276999999999996
9338 0.0
9339 0.0
9340 0.0
9341 0.0
9342 0.0
9343 0.0
9344 0.0
9345 0.0
9346 0.0
9347 0.0
9348 0.0
9349 0.0
9350 0.0
9351 0.0
9352 0.0
9353 0.0
9354 0.5455399999999999
9355 0.0
9356 0.0
9357 0.0
9358 0.0
9359 0.0
9360 0.0
9361 0.0
9362 0.0
9363 0.0
9364 0.0
9365 0.0
9366 0.0
9367 0.0
9368 0.0
9369 0.0
9370 0.0
9371 0.0
9372 0.0
9373 0.27276999999999996
9374 0.0
9375 0.0
9376 0.0
9377 0.0
9378 0.0
9379 0.0
9380 0.0
9381 0.0
9382 0.0
9383 0.0
9384 0.0
9385 0.27276999999999996
9386 0.0
9387 0.0
9388 0.0
9389 0.0
9390 0.0
9391 0.0
9392 0.0
9393 0.0
9394 0.0
9395 0.27276999999999996
9396 0.0
9397 0.0
9398 0.0
9399 0.0
9400 0.0
9401 0.0
9402 0.0
9403 0.0
9404 0.0
9405 0.5455399999999999
9406 0.0
9407 0.0
9408 0.0
9409 0.27276999999999996
9410 0.0
9411 0.0
9412 0.0
9413 0.0
9414 0.0
9415 0.0
9416 0.0
9417 0.5455399999999999
9418 0.0
9419 0.0
9420 0.27276999999999996
9421 0.0
9422 0.0
9423 0.0
9424 0.0
9425 0.0
9426 0.0
9427 0.0
9428 0.0
9429 0.0
9430 0.27276999999999996
9431 0.0
9432 0.0
9433 0.0
9434 0.0
9435 0.0
9436 0.0
9437 0.0
9438 0.0
9439 0.0
9440 0.0
9441 0.0
9442 0.0
9443 0.0
9444 0.0
9445 0.27276999999999996
9446 0.0
9447 0.0
9448 0.0
9449 0.0
9450 0.0
9451 0.0
9452 0.0
9453 0.0
9454 0.0
9455 0.0
9456 0.0
9457 0.0
9458 0.0
9459 0.0
9460 0.0
9461 0.0
9462 0.0
9463 0.0
9464 0.0
9465 0.0
9466 0.0
9467 0.0
9468 0.0
9469 0.0
9470 0.0
9471 0.0
9472 0.0
9473 0.0
9474 0.0
9475 0.0
9476 0.0
9477 0.0
9478 0.0
9479 0.0
9480 0.0
9481 0.0
9482 0.0
9483 0.27276999999999996
9484 0.0
9485 0.0
9486 0.0
9487 0.0
9488 0.0
9489 0.0
9490 0.0
9491 0.0
9492 0.0
9493 0.0
9494 0.0
9495 0.0
9496 0.0
9497 0.27276999999999996
9498 0.0
9499 0.0
9500 0.0
9501 0.0
9502 0.0
9503 0.0
9504 0.27276999999999996
9505 0.0
9506 0.0
9507 0.0
9508 0.0
9509 0.0
9510 0.0
9511 0.0
9512 0.0
9513 0.27276999999999996
9514 0.0
9515 0.0
9516 0.0
9517 0.0
9518 0.0
9519 0.0
9520 0.27276999999999996
9521 0.0
9522 0.0
9523 0.0
9524 0.0
9525 0.5455399999999999
9526 0.27276999999999996
9527 0.0
9528 0.0
9529 0.0
9530 0.0
9531 0.0
9532 0.0
9533 0.27276999999999996
9534 0.0
9535 0.27276999999999996
9536 0.0
9537 0.0
9538 0.0
9539 0.0
9540 0.0
9541 0.0
9542 0.27276999999999996
9543 0.0
9544 0.0
9545 0.0
9546 0.27276999999999996
9547 0.0
9548 0.0
9549 0.0
9550 0.0
9551 0.0
9552 0.0
9553 0.0
9554 0.0
9555 0.0
9556 0.0
9557 0.27276999999999996
9558 0.0
9559 0.0
9560 0.0
9561 0.0
9562 0.0
9563 0.0
9564 0.0
9565 0.0
9566 0.0
9567 0.0
9568 0.0
9569 0.0
9570 0.0
9571 0.0
9572 0.0
9573 0.0
9574 0.27276999999999996
9575 0.0
9576 0.0
9577 0.0
9578 0.0
9579 0.0
9580 0.0
9581 0.0
9582 0.0
9583 0.0
9584 0.0
9585 0.0
9586 0.0
9587 0.0
9588 0.0
9589 0.0
9590 0.0
9591 0.0
9592 0.0
9593 0.0
9594 0.0
9595 0.0
9596 0.0
9597 0.0
9598 0.0
9599 0.27276999999999996
9600 0.0
9601 0.0
9602 0.0
9603 0.0
9604 0.0
9605 0.27276999999999996
9606 0.0
9607 0.0
9608 0.0
9609 0.0
9610 0.27276999999999996
9611 0.0
9612 0.0
9613 0.0
9614 0.0
9615 0.0
9616 0.0
9617 0.0
9618 0.0
9619 0.27276999999999996
9620 0.0
9621 0.0
9622 0.0
9623 0.0
9624 0.0
9625 0.0
9626 0.0
9627 0.0
9628 0.27276999999999996
9629 0.0
9630 0.0
9631 0.0
9632 0.0
9633 0.0
9634 0.0
9635 0.0
9636 0.0
9637 0.0
9638 0.27276999999999996
9639 0.27276999999999996
9640 0.27276999999999996
9641 0.5455399999999999
9642 0.0
9643 0.0
9644 0.0
9645 0.0
9646 0.0
9647 0.0
9648 0.27276999999999996
9649 0.0
9650 0.0
9651 0.0
9652 0.0
9653 0.0
9654 0.0
9655 0.0
9656 0.0
9657 0.0
9658 0.0
9659 0.0
9660 0.0
9661 0.27276999999999996
9662 0.0
9663 0.0
9664 0.0
9665 0.0
9666 0.0
9667 0.0
9668 0.0
9669 0.0
9670 0.0
9671 0.0
9672 0.0
9673 0.27276999999999996
9674 0.0
9675 0.0
9676 0.27276999999999996
9677 0.0
9678 0.5455399999999999
9679 0.0
9680 0.0
9681 0.0
9682 0.0
9683 0.27276999999999996
9684 0.0
9685 0.5455399999999999
9686 0.0
9687 0.0
9688 0.0
9689 0.0
9690 0.0
9691 0.27276999999999996
9692 0.0
9693 0.0
9694 0.0
9695 0.0
9696 0.0
9697 0.0
9698 0.0
9699 0.0
9700 0.0
9701 0.5455399999999999
9702 0.0
9703 0.0
9704 0.0
9705 0.27276999999999996
9706 0.0
9707 0.0
9708 0.0
9709 0.0
9710 0.0
9711 0.0
9712 0.0
9713 0.0
9714 0.0
9715 0.0
9716 0.0
9717 0.0
9718 0.0
9719 0.0
9720 0.0
9721 0.0
9722 0.0
9723 0.0
9724 0.0
9725 0.0
9726 0.0
9727 0.0
9728 0.0
9729 0.0
9730 0.0
9731 0.0
9732 0.0
9733 0.5455399999999999
9734 0.0
9735 0.0
9736 0.0
9737 0.0
9738 0.0
9739 0.0
9740 0.27276999999999996
9741 0.0
9742 0.0
9743 0.0
9744 0.0
9745 0.0
9746 0.0
9747 0.0
9748 0.0
9749 0.0
9750 0.0
9751 0.0
9752 0.0
9753 0.0
9754 0.0
9755 0.27276999999999996
9756 0.0
9757 0.0
9758 0.0
9759 0.0
9760 0.0
9761 0.0
9762 0.0
9763 0.0
9764 0.0
9765 0.0
9766 0.0
9767 0.0
9768 0.0
9769 0.0
9770 0.0
9771 0.0
9772 0.0
9773 0.0
9774 0.0
9775 0.0
9776 0.0
9777 0.0
9778 0.0
9779 0.0
9780 0.27276999999999996
9781 0.0
9782 0.0
9783 0.0
9784 0.0
9785 0.5455399999999999
9786 0.0
9787 0.27276999999999996
9788 0.0
9789 0.0
9790 0.0
9791 0.0
9792 0.0
9793 0.0
9794 0.0
9795 0.0
9796 0.0
9797 0.0
9798 0.0
9799 0.0
9800 0.0
9801 0.0
9802 0.0
9803 0.0
9804 0.0
9805 0.27276999999999996
9806 0.0
9807 0.0
9808 0.0
9809 0.0
9810 0.0
9811 0.0
9812 0.0
9813 0.0
9814 0.0
9815 0.0
9816 0.0
9817 0.0
9818 0.0
9819 0.0
9820 0.0
9821 0.27276999999999996
9822 0.0
9823 0.0
9824 0.0
9825 0.0
9826 0.0
9827 0.0
9828 0.0
9829 0.0
9830 0.0
9831 0.0
9832 0.0
9833 0.0
9834 0.0
9835 0.0
9836 0.0
9837 0.0
9838 0.0
9839 0.0
9840 0.27276999999999996
9841 0.0
9842 0.0
9843 0.0
9844 0.0
9845 0.0
9846 0.0
9847 0.0
9848 0.27276999999999996
9849 0.0
9850 0.0
9851 0.27276999999999996
9852 0.0
9853 0.0
9854 0.0
9855 0.0
9856 0.0
9857 0.0
9858 0.0
9859 0.27276999999999996
9860 0.0
9861 0.0
9862 0.0
9863 0.0
9864 0.0
9865 0.0
9866 0.0
9867 0.0
9868 0.0
9869 0.27276999999999996
9870 0.0
9871 0.0
9872 0.27276999999999996
9873 0.0
9874 0.0
9875 0.0
9876 0.0
9877 0.0
9878 0.0
9879 0.0
9880 0.0
9881 0.0
9882 0.0
9883 0.0
9884 0.27276999999999996
9885 0.0
9886 0.0
9887 0.0
9888 0.0
9889 0.0
9890 0.0
9891 0.0
9892 0.0
9893 0.0
9894 0.0
9895 0.0
9896 0.0
9897 0.0
9898 0.0
9899 0.0
9900 0.0
9901 0.0
9902 0.0
9903 0.0
9904 0.0
9905 0.0
9906 0.0
9907 0.0
9908 0.0
9909 0.0
9910 0.0
9911 0.0
9912 0.0
9913 0.0
9914 0.0
9915 0.0
9916 0.0
9917 0.0
9918 0.0
9919 0.27276999999999996
9920 0.27276999999999996
9921 0.0
9922 0.0
9923 0.0
9924 0.0
9925 0.27276999999999996
9926 0.0
9927 0.0
9928 0.0
9929 0.0
9930 0.0
9931 0.0
9932 0.0
9933 0.0
9934 0.0
9935 0.0
9936 0.0
9937 0.0
9938 0.0
9939 0.0
9940 0.0
9941 0.0
9942 0.0
9943 0.27276999999999996
9944 0.0
9945 0.0
9946 0.0
9947 0.0
9948 0.0
9949 0.0
9950 0.0
9951 0.5455399999999999
9952 0.0
9953 0.27276999999999996
9954 0.0
9955 0.0
9956 0.27276999999999996
9957 0.0
9958 0.0
9959 0.0
9960 0.0
9961 0.0
9962 0.0
9963 0.0
9964 0.0
9965 0.0
9966 0.0
9967 0.0
9968 0.0
9969 0.0
9970 0.0
9971 0.0
9972 0.0
9973 0.0
9974 0.0
9975 0.0
9976 0.0
9977 0.27276999999999996
9978 0.0
9979 0.0
9980 0.0
9981 0.0
9982 0.0
9983 0.27276999999999996
9984 0.0
9985 0.0
9986 0.27276999999999996
9987 0.5455399999999999
9988 0.0
9989 0.0
9990 0.27276999999999996
9991 0.0
9992 0.27276999999999996
9993 0.0
9994 0.0
9995 0.0
9996 0.0
9997 0.0
9998 0.0
9999 0.0
10000 0.0
10001 0.0
10002 0.0
10003 0.0
10004 0.0
10005 0.5455399999999999
10006 0.27276999999999996
10007 0.0
10008 0.0
10009 0.0
10010 0.0
10011 0.0
10012 0.0
10013 0.0
10014 0.0
10015 0.0
10016 0.0
10017 0.0
10018 0.0
10019 0.0
10020 0.0
10021 0.0
10022 0.0
10023 0.0
10024 0.0
10025 0.0
10026 0.0
10027 0.0
10028 0.0
10029 0.0
10030 0.0
10031 0.0
10032 0.0
10033 0.0
10034 0.0
10035 0.0
10036 0.0
10037 0.0
10038 0.0
10039 0.0
10040 0.0
10041 0.0
10042 0.27276999999999996
10043 0.27276999999999996
10044 0.0
10045 0.0
10046 0.0
10047 0.0
10048 0.27276999999999996
10049 0.0
10050 0.0
10051 0.0
10052 0.27276999999999996
10053 0.0
10054 0.0
10055 0.27276999999999996
10056 0.0
10057 0.0
10058 0.27276999999999996
10059 0.0
10060 0.0
10061 0.0
10062 0.0
10063 0.0
10064 0.0
10065 0.27276999999999996
10066 0.0
10067 0.0
10068 0.0
10069 0.0
10070 0.0
10071 0.0
10072 0.27276999999999996
10073 0.0
10074 0.0
10075 0.0
10076 0.0
10077 0.0
10078 0.0
10079 0.0
10080 0.0
10081 0.0
10082 0.0
10083 0.0
10084 0.0
10085 0.0
10086 0.0
10087 0.0
10088 0.0
10089 0.27276999999999996
10090 0.0
10091 0.0
10092 0.0
10093 0.0
10094 0.0
10095 0.0
10096 0.0
10097 0.0
10098 0.0
10099 0.0
10100 0.0
10101 0.0
10102 0.0
10103 0.0
10104 0.0
10105 0.0
10106 0.27276999999999996
10107 0.0
10108 0.0
10109 0.0
10110 0.27276999999999996
10111 0.0
10112 0.0
10113 0.0
10114 0.27276999999999996
10115 0.0
10116 0.0
10117 0.27276999999999996
10118 0.0
10119 0.0
10120 0.0
10121 0.0
10122 0.27276999999999996
10123 0.0
10124 0.0
10125 0.0
10126 0.0
10127 0.0
10128 0.0
10129 0.0
10130 0.0
10131 0.0
10132 0.0
10133 0.0
10134 0.0
10135 0.0
10136 0.0
10137 0.0
10138 0.0
10139 0.27276999999999996
10140 0.0
10141 0.0
10142 0.0
10143 0.0
10144 0.0
10145 0.0
10146 0.0
10147 0.0
10148 0.0
10149 0.27276999999999996
10150 0.0
10151 0.0
10152 0.0
10153 0.0
10154 0.0
10155 0.0
10156 0.0
10157 0.0
10158 0.0
10159 0.0
10160 0.0
10161 0.5455399999999999
10162 0.0
10163 0.0
10164 0.0
10165 0.0
10166 0.0
10167 0.0
10168 0.0
10169 0.0
10170 0.27276999999999996
10171 0.0
10172 0.5455399999999999
10173 0.0
10174 0.0
10175 0.0
10176 0.0
10177 0.0
10178 0.0
10179 0.0
10180 0.0
10181 0.0
10182 0.27276999999999996
10183 0.27276999999999996
10184 0.0
10185 0.0
10186 0.0
10187 0.0
10188 0.0
10189 0.0
10190 0.0
10191 0.0
10192 0.0
10193 0.0
10194 0.0
10195 0.0
10196 0.0
10197 0.27276999999999996
10198 0.0
10199 0.0
10200 0.0
10201 0.0
10202 0.0
10203 0.0
10204 0.0
10205 0.0
10206 0.0
10207 0.0
10208 0.0
10209 0.0
10210 0.0
10211 0.0
10212 0.0
10213 0.0
10214 0.0
10215 0.0
10216 0.0
10217 0.0
10218 0.27276999999999996
10219 0.0
10220 0.0
10221 0.0
10222 0.0
10223 0.0
10224 0.0
10225 0.27276999999999996
10226 0.0
10227 0.0
10228 0.0
10229 0.0
10230 0.0
10231 0.0
10232 0.0
10233 0.0
10234 0.0
10235 0.0
10236 0.0
10237 0.0
10238 0.27276999999999996
10239 0.0
10240 0.0
10241 0.0
10242 0.0
10243 0.0
10244 0.0
10245 0.0
10246 0.0
10247 0.0
10248 0.0
10249 0.0
10250 0.0
10251 0.27276999999999996
10252 0.5455399999999999
10253 0.0
10254 0.0
10255 0.0
10256 0.0
10257 0.0
10258 0.0
10259 0.0
10260 0.0
10261 0.0
10262 0.0
10263 0.0
10264 0.0
10265 0.0
10266 0.27276999999999996
10267 0.0
10268 0.0
10269 0.0
10270 0.0
10271 0.0
10272 0.0
10273 0.0
10274 0.0
10275 0.0
10276 0.0
10277 0.0
10278 0.0
10279 0.0
10280 0.0
10281 0.0
10282 0.0
10283 0.0
10284 0.0
10285 0.27276999999999996
10286 0.0
10287 0.0
10288 0.0
10289 0.0
10290 0.0
10291 0.0
10292 0.0
10293 0.0
10294 0.0
10295 0.27276999999999996
10296 0.0
10297 0.0
10298 0.0
10299 0.0
10300 0.0
10301 0.27276999999999996
10302 0.0
10303 0.0
10304 0.0
10305 0.0
10306 0.27276999999999996
10307 0.0
10308 0.0
10309 0.0
10310 0.0
10311 0.0
10312 0.27276999999999996
10313 0.0
10314 0.0
10315 0.0
10316 0.0
10317 0.0
10318 0.0
10319 0.0
10320 0.0
10321 0.0
10322 0.0
10323 0.0
10324 0.0
10325 0.0
10326 0.0
10327 0.0
10328 0.0
10329 0.0
10330 0.0
10331 0.0
10332 0.0
10333 0.0
10334 0.0
10335 0.0
10336 0.0
10337 0.0
10338 0.0
10339 0.0
10340 0.0
10341 0.0
10342 0.0
10343 0.0
10344 0.0
10345 0.0
10346 0.0
10347 0.0
10348 0.0
10349 0.0
10350 0.0
10351 0.0
10352 0.0
10353 0.0
10354 0.0
10355 0.0
10356 0.0
10357 0.0
10358 0.0
10359 0.0
10360 0.0
10361 0.0
10362 0.27276999999999996
10363 0.0
10364 0.0
10365 0.27276999999999996
10366 0.0
10367 0.5455399999999999
10368 0.0
10369 0.0
10370 0.0
10371 0.0
10372 0.0
10373 0.0
10374 0.0
10375 0.0
10376 0.0
10377 0.0
10378 0.0
10379 0.0
10380 0.0
10381 0.0
10382 0.27276999999999996
10383 0.0
10384 0.27276999999999996
10385 0.0
10386 0.0
10387 0.0
10388 0.0
10389 0.0
10390 0.0
10391 0.0
10392 0.0
10393 0.0
10394 0.0
10395 0.0
10396 0.0
10397 0.0
10398 0.0
10399 0.0
10400 0.0
10401 0.0
10402 0.0
10403 0.0
10404 0.0
10405 0.0
10406 0.0
10407 0.0
10408 0.0
10409 0.0
10410 0.0
10411 0.0
10412 0.0
10413 0.0
10414 0.0
10415 0.0
10416 0.0
10417 0.0
10418 0.0
10419 0.0
10420 0.0
10421 0.0
10422 0.0
10423 0.0
10424 0.27276999999999996
10425 0.0
10426 0.0
10427 0.0
10428 0.0
10429 0.0
10430 0.0
10431 0.0
10432 0.0
10433 0.0
10434 0.0
10435 0.0
10436 0.27276999999999996
10437 0.0
10438 0.0
10439 0.0
10440 0.0
10441 0.0
10442 0.0
10443 0.0
10444 0.27276999999999996
10445 0.0
10446 0.0
10447 0.0
10448 0.0
10449 0.0
10450 0.0
10451 0.0
10452 0.0
10453 0.27276999999999996
10454 0.0
10455 0.0
10456 0.0
10457 0.0
10458 0.27276999999999996
10459 0.0
10460 0.0
10461 0.0
10462 0.0
10463 0.0
10464 0.0
10465 0.0
10466 0.0
10467 0.0
10468 0.0
10469 0.0
10470 0.0
10471 0.0
10472 0.0
10473 0.0
10474 0.0
10475 0.0
10476 0.0
10477 0.0
10478 0.27276999999999996
10479 0.0
10480 0.0
10481 0.0
10482 0.0
10483 0.0
10484 0.0
10485 0.0
10486 0.0
10487 0.0
10488 0.0
10489 0.0
10490 0.0
10491 0.0
10492 0.0
10493 0.0
10494 0.0
10495 0.0
10496 0.0
10497 0.27276999999999996
10498 0.0
10499 0.0
10500 0.27276999999999996
10501 0.0
10502 0.0
10503 0.27276999999999996
10504 0.0
10505 0.0
10506 0.0
10507 0.0
10508 0.0
10509 0.0
10510 0.0
10511 0.0
10512 0.27276999999999996
10513 0.0
10514 0.0
10515 0.0
10516 0.0
10517 0.0
10518 0.0
10519 0.0
10520 0.0
10521 0.0
10522 0.0
10523 0.0
10524 0.0
10525 0.0
10526 0.0
10527 0.0
10528 0.0
10529 0.0
10530 0.0
10531 0.0
10532 0.0
10533 0.0
10534 0.0
10535 0.0
10536 0.0
10537 0.0
10538 0.0
10539 0.0
10540 0.0
10541 0.0
10542 0.0
10543 0.0
10544 0.0
10545 0.0
10546 0.0
10547 0.0
10548 0.0
10549 0.0
10550 0.0
10551 0.0
10552 0.27276999999999996
10553 0.0
10554 0.0
10555 0.0
10556 0.0
10557 0.27276999999999996
10558 0.0
10559 0.27276999999999996
10560 0.0
10561 0.0
10562 0.0
10563 0.27276999999999996
10564 0.0
10565 0.0
10566 0.27276999999999996
10567 0.0
10568 0.0
10569 0.0
10570 0.0
10571 0.0
10572 0.0
10573 0.0
10574 0.0
10575 0.0
10576 0.0
10577 0.0
10578 0.0
10579 0.0
10580 0.0
10581 0.0
10582 0.0
10583 0.0
10584 0.0
10585 0.0
10586 0.0
10587 0.0
10588 0.0
10589 0.0
10590 0.0
10591 0.0
10592 0.0
10593 0.0
10594 0.0
10595 0.0
10596 0.0
10597 0.0
10598 0.0
10599 0.0
10600 0.0
10601 0.0
10602 0.0
10603 0.0
10604 0.27276999999999996
10605 0.0
10606 0.0
10607 0.0
10608 0.0
10609 0.0
10610 0.0
10611 0.0
10612 0.0
10613 0.0
10614 0.0
10615 0.27276999999999996
10616 0.0
10617 0.0
10618 0.0
10619 0.0
10620 0.0
10621 0.0
10622 0.0
10623 0.0
10624 0.0
10625 0.0
10626 0.0
10627 0.0
10628 0.0
10629 0.0
10630 0.0
10631 0.5455399999999999
10632 0.0
10633 0.0
10634 0.0
10635 0.0
10636 0.0
10637 0.0
10638 0.27276999999999996
10639 0.0
10640 0.0
10641 0.0
10642 0.0
10643 0.0
10644 0.27276999999999996
10645 0.0
10646 0.0
10647 0.0
10648 0.0
10649 0.0
10650 0.0
10651 0.0
10652 0.0
10653 0.0
10654 0.0
10655 0.27276999999999996
10656 0.0
10657 0.0
10658 0.0
10659 0.0
10660 0.0
10661 0.0
10662 0.0
10663 0.0
10664 0.0
10665 0.0
10666 0.0
10667 0.0
10668 0.0
10669 0.0
10670 0.0
10671 0.0
10672 0.27276999999999996
10673 0.0
10674 0.0
10675 0.0
10676 0.0
10677 0.27276999999999996
10678 0.0
10679 0.0
10680 0.0
10681 0.0
10682 0.0
10683 0.0
10684 0.0
10685 0.0
10686 0.27276999999999996
10687 0.27276999999999996
10688 0.0
10689 0.27276999999999996
10690 0.27276999999999996
10691 0.0
10692 0.0
10693 0.0
10694 0.0
10695 0.0
10696 0.0
10697 0.0
10698 0.27276999999999996
10699 0.0
10700 0.0
10701 0.0
10702 0.0
10703 0.0
10704 0.0
10705 0.5455399999999999
10706 0.0
10707 0.0
10708 0.0
10709 0.0
10710 0.0
10711 0.0
10712 0.0
10713 0.0
10714 0.27276999999999996
10715 0.0
10716 0.0
10717 0.0
10718 0.0
10719 0.0
10720 0.0
10721 0.0
10722 0.0
10723 0.0
10724 0.0
10725 0.0
10726 0.0
10727 0.0
10728 0.0
10729 0.0
10730 0.0
10731 0.0
10732 0.27276999999999996
10733 0.0
10734 0.0
10735 0.0
10736 0.0
10737 0.0
10738 0.0
10739 0.0
10740 0.0
10741 0.0
10742 0.0
10743 0.0
10744 0.0
10745 0.0
10746 0.0
10747 0.27276999999999996
10748 0.0
10749 0.0
10750 0.0
10751 0.27276999999999996
10752 0.27276999999999996
10753 0.0
10754 0.0
10755 0.0
10756 0.0
10757 0.0
10758 0.0
10759 0.0
10760 0.0
10761 0.0
10762 0.0
10763 0.27276999999999996
10764 0.0
10765 0.0
10766 0.0
10767 0.5455399999999999
10768 0.0
10769 0.0
10770 0.0
10771 0.0
10772 0.0
10773 0.0
10774 0.5455399999999999
10775 0.0
10776 0.0
10777 0.0
10778 0.0
10779 0.27276999999999996
10780 0.0
10781 0.0
10782 0.0
10783 0.0
10784 0.0
10785 0.27276999999999996
10786 0.27276999999999996
10787 0.0
10788 0.0
10789 0.0
10790 0.0
10791 0.0
10792 0.0
10793 0.0
10794 0.0
10795 0.0
10796 0.0
10797 0.0
10798 0.0
10799 0.0
10800 0.0
10801 0.0
10802 0.27276999999999996
10803 0.0
10804 0.0
10805 0.0
10806 0.0
10807 0.27276999999999996
10808 0.0
10809 0.27276999999999996
10810 0.0
10811 0.0
10812 0.0
10813 0.0
10814 0.0
10815 0.0
10816 0.0
10817 0.0
10818 0.27276999999999996
10819 0.27276999999999996
10820 0.0
10821 0.0
10822 0.0
10823 0.0
10824 0.0
10825 0.0
10826 0.0
10827 0.0
10828 0.0
10829 0.27276999999999996
10830 0.0
10831 0.0
10832 0.0
10833 0.0
10834 0.27276999999999996
10835 0.0
10836 0.0
10837 0.27276999999999996
10838 0.0
10839 0.0
10840 0.0
10841 0.0
10842 0.0
10843 0.0
10844 0.0
10845 0.0
10846 0.27276999999999996
10847 0.27276999999999996
10848 0.0
10849 0.0
10850 0.0
10851 0.5455399999999999
10852 0.0
10853 0.0
10854 0.0
10855 0.0
10856 0.0
10857 0.0
10858 0.0
10859 0.0
10860 0.27276999999999996
10861 0.0
10862 0.0
10863 0.0
10864 0.0
10865 0.0
10866 0.0
10867 0.0
10868 0.0
10869 0.0
10870 0.0
10871 0.0
10872 0.0
10873 0.0
10874 0.0
10875 0.0
10876 0.5455399999999999
10877 0.0
10878 0.0
10879 0.0
10880 0.0
10881 0.0
10882 0.0
10883 0.0
10884 0.27276999999999996
10885 0.0
10886 0.0
10887 0.0
10888 0.0
10889 0.0
10890 0.0
10891 0.0
10892 0.0
10893 0.0
10894 0.0
10895 0.0
10896 0.27276999999999996
10897 0.0
10898 0.0
10899 0.0
10900 0.0
10901 0.0
10902 0.0
10903 0.0
10904 0.0
10905 0.0
10906 0.0
10907 0.0
10908 0.0
10909 0.0
10910 0.0
10911 0.0
10912 0.5455399999999999
10913 0.0
10914 0.0
10915 0.0
10916 0.0
10917 0.0
10918 0.0
10919 0.0
10920 0.0
10921 0.27276999999999996
10922 0.0
10923 0.27276999999999996
10924 0.0
10925 0.0
10926 0.0
10927 0.5455399999999999
10928 0.0
10929 0.0
10930 0.0
10931 0.0
10932 0.0
10933 0.27276999999999996
10934 0.0
10935 0.0
10936 0.0
10937 0.0
10938 0.81831
10939 0.27276999999999996
10940 0.0
10941 0.0
10942 0.0
10943 0.0
10944 0.0
10945 0.0
10946 0.0
10947 0.27276999999999996
10948 0.0
10949 0.0
10950 0.0
10951 0.0
10952 0.0
10953 0.0
10954 0.0
10955 0.0
10956 0.0
10957 0.0
10958 0.0
10959 0.0
10960 0.0
10961 0.0
10962 0.27276999999999996
10963 0.0
10964 0.0
10965 0.0
10966 0.0
10967 0.0
10968 0.0
10969 0.5455399999999999
10970 0.0
10971 0.0
10972 0.0
10973 0.0
10974 0.27276999999999996
10975 0.0
10976 0.27276999999999996
10977 0.0
10978 0.27276999999999996
10979 0.0
10980 0.27276999999999996
10981 0.0
10982 0.0
10983 0.0
10984 0.0
10985 0.0
10986 0.0
10987 0.0
10988 0.0
10989 0.27276999999999996
10990 0.27276999999999996
10991 0.0
10992 0.0
10993 0.0
10994 0.0
10995 0.0
10996 0.0
10997 0.0
10998 0.0
10999 0.0
11000 0.81831
11001 0.0
11002 0.27276999999999996
11003 0.0
11004 0.0
11005 0.0
11006 0.0
11007 0.5455399999999999
11008 0.0
11009 0.0
11010 0.0
11011 0.0
11012 0.27276999999999996
11013 0.0
11014 0.0
11015 0.0
11016 0.27276999999999996
11017 0.0
11018 0.0
11019 0.0
11020 0.0
11021 0.5455399999999999
11022 0.0
11023 0.0
11024 0.0
11025 0.0
11026 0.0
11027 0.0
11028 0.0
11029 0.0
11030 0.0
11031 0.0
11032 0.0
11033 0.0
11034 0.0
11035 0.0
11036 0.0
11037 0.0
11038 0.0
11039 0.5455399999999999
11040 0.27276999999999996
11041 0.0
11042 0.0
11043 0.0
11044 0.0
11045 0.0
11046 0.0
11047 0.0
11048 0.0
11049 0.0
11050 0.0
11051 0.0
11052 0.0
11053 0.0
11054 0.0
11055 0.0
11056 0.0
11057 0.0
11058 0.0
11059 0.27276999999999996
11060 0.0
11061 0.0
11062 0.0
11063 0.0
11064 0.0
11065 0.0
11066 0.27276999999999996
11067 0.0
11068 0.0
11069 0.0
11070 0.0
11071 0.0
11072 0.0
11073 0.27276999999999996
11074 0.0
11075 0.0
11076 0.0
11077 0.0
11078 0.0
11079 0.0
11080 0.0
11081 0.0
11082 0.0
11083 0.0
11084 0.0
11085 0.0
11086 0.0
11087 0.0
11088 0.27276999999999996
11089 0.0
11090 0.0
11091 0.0
11092 0.0
11093 0.0
11094 0.0
11095 0.0
11096 0.0
11097 0.0
11098 0.0
11099 0.0
11100 0.0
11101 0.0
11102 0.0
11103 0.0
11104 0.0
11105 0.0
11106 0.0
11107 0.0
11108 0.0
11109 0.0
11110 0.27276999999999996
11111 0.0
11112 0.0
11113 0.0
11114 0.0
11115 0.0
11116 0.27276999999999996
11117 0.0
11118 0.27276999999999996
11119 0.0
11120 0.0
11121 0.27276999999999996
11122 0.0
11123 0.0
11124 0.0
11125 0.5455399999999999
11126 0.0
11127 0.0
11128 0.27276999999999996
11129 0.0
11130 0.0
11131 0.5455399999999999
11132 0.0
11133 0.0
11134 0.0
11135 0.0
11136 0.0
11137 0.0
11138 0.5455399999999999
11139 0.0
11140 0.0
11141 0.27276999999999996
11142 0.0
11143 0.0
11144 0.0
11145 0.0
11146 0.0
11147 0.0
11148 0.27276999999999996
11149 0.0
11150 0.27276999999999996
11151 0.0
11152 0.0
11153 0.27276999999999996
11154 0.0
11155 0.0
11156 0.0
11157 0.0
11158 0.0
11159 0.27276999999999996
11160 0.0
11161 0.0
11162 0.0
11163 0.0
11164 0.0
11165 0.0
11166 0.0
11167 0.81831
11168 0.0
11169 0.0
11170 0.27276999999999996
11171 0.0
11172 0.27276999999999996
11173 0.0
11174 0.0
11175 0.0
11176 0.5455399999999999
11177 0.0
11178 0.27276999999999996
11179 0.0
11180 0.0
11181 0.0
11182 0.0
11183 0.0
11184 0.0
11185 0.0
11186 0.0
11187 0.0
11188 0.0
11189 0.0
11190 0.0
11191 0.0
11192 0.27276999999999996
11193 0.0
11194 0.27276999999999996
11195 0.27276999999999996
11196 0.27276999999999996
11197 0.0
11198 0.27276999999999996
11199 0.0
11200 0.27276999999999996
11201 0.0
11202 0.27276999999999996
11203 0.0
11204 0.0
11205 0.0
11206 0.27276999999999996
11207 0.27276999999999996
11208 0.0
11209 0.0
11210 0.0
11211 0.0
11212 0.0
11213 0.0
11214 0.0
11215 0.0
11216 0.0
11217 0.0
11218 0.0
11219 0.0
11220 0.0
11221 0.27276999999999996
11222 0.0
11223 0.0
11224 0.27276999999999996
11225 0.0
11226 0.0
11227 0.0
11228 0.0
11229 0.0
11230 0.0
11231 0.0
11232 0.0
11233 0.0
11234 0.27276999999999996
11235 0.0
11236 0.0
11237 0.0
11238 0.0
11239 0.0
11240 0.0
11241 0.0
11242 0.0
11243 0.0
11244 0.0
11245 0.0
11246 0.0
11247 0.0
11248 0.0
11249 0.0
11250 0.0
11251 0.0
11252 0.0
11253 0.0
11254 0.27276999999999996
11255 0.0
11256 0.27276999999999996
11257 0.0
11258 0.27276999999999996
11259 0.0
11260 0.0
11261 0.27276999999999996
11262 0.0
11263 0.0
11264 0.0
11265 0.0
11266 0.0
11267 0.0
11268 0.27276999999999996
11269 0.0
11270 0.0
11271 0.0
11272 0.0
11273 0.0
11274 0.0
11275 0.27276999999999996
11276 0.0
11277 0.0
11278 0.0
11279 0.0
11280 0.27276999999999996
11281 0.0
11282 0.0
11283 0.0
11284 0.0
11285 0.0
11286 0.0
11287 0.0
11288 0.0
11289 0.0
11290 0.0
11291 0.0
11292 0.0
11293 0.0
11294 0.0
11295 0.0
11296 0.0
11297 0.0
11298 0.0
11299 0.0
11300 0.0
11301 0.0
11302 0.27276999999999996
11303 0.0
11304 0.0
11305 0.27276999999999996
11306 0.0
11307 0.0
11308 0.0
11309 0.0
11310 0.0
11311 0.27276999999999996
11312 0.0
11313 0.0
11314 0.27276999999999996
11315 0.0
11316 0.0
11317 0.27276999999999996
11318 0.0
11319 0.0
11320 0.0
11321 0.0
11322 0.0
11323 0.0
11324 0.0
11325 0.0
11326 0.0
11327 0.0
11328 0.0
11329 0.0
11330 0.0
11331 0.0
11332 0.0
11333 0.27276999999999996
11334 0.0
11335 0.0
11336 0.5455399999999999
11337 0.0
11338 0.0
11339 0.27276999999999996
11340 0.0
11341 0.0
11342 0.0
11343 0.0
11344 0.27276999999999996
11345 0.27276999999999996
11346 0.0
11347 0.5455399999999999
11348 0.0
11349 0.27276999999999996
11350 0.27276999999999996
11351 0.27276999999999996
11352 0.0
11353 0.0
11354 0.0
11355 0.0
11356 0.0
11357 0.0
11358 0.0
11359 0.81831
11360 0.5455399999999999
11361 0.0
11362 0.0
11363 0.5455399999999999
11364 0.27276999999999996
11365 0.0
11366 0.0
11367 0.0
11368 0.0
11369 0.0
11370 0.0
11371 0.0
11372 0.0
11373 0.27276999999999996
11374 0.0
11375 0.0
11376 0.0
11377 0.0
11378 0.0
11379 0.0
11380 0.0
11381 0.0
11382 0.0
11383 0.27276999999999996
11384 0.0
11385 0.0
11386 0.0
11387 0.0
11388 0.0
11389 0.0
11390 0.0
11391 0.0
11392 0.0
11393 0.0
11394 0.0
11395 0.0
11396 0.0
11397 0.0
11398 0.0
11399 0.0
11400 0.27276999999999996
11401 0.0
11402 0.0
11403 0.0
11404 0.0
11405 0.27276999999999996
11406 0.0
11407 0.0
11408 0.0
11409 0.5455399999999999
11410 0.0
11411 0.0
11412 0.0
11413 0.0
11414 0.0
11415 0.0
11416 0.0
11417 0.0
11418 0.0
11419 0.0
11420 0.0
11421 0.0
11422 0.0
11423 0.27276999999999996
11424 0.0
11425 0.0
11426 0.0
11427 0.0
11428 0.0
11429 0.27276999999999996
11430 0.0
11431 0.0
11432 0.0
11433 0.0
11434 0.0
11435 0.0
11436 0.0
11437 0.0
11438 0.0
11439 0.0
11440 0.27276999999999996
11441 0.0
11442 0.0
11443 0.27276999999999996
11444 0.27276999999999996
11445 0.27276999999999996
11446 0.0
11447 0.0
11448 0.0
11449 0.0
11450 0.0
11451 0.0
11452 0.27276999999999996
11453 0.0
11454 0.0
11455 0.0
11456 0.0
11457 0.0
11458 0.5455399999999999
11459 0.0
11460 0.0
11461 0.0
11462 0.0
11463 0.0
11464 0.0
11465 0.0
11466 0.0
11467 0.0
11468 0.27276999999999996
11469 0.0
11470 0.0
11471 0.0
11472 0.0
11473 0.0
11474 0.0
11475 0.0
11476 0.27276999999999996
11477 0.0
11478 0.27276999999999996
11479 0.0
11480 0.0
11481 0.0
11482 0.0
11483 0.0
11484 0.0
11485 0.0
11486 0.0
11487 0.27276999999999996
11488 0.27276999999999996
11489 0.0
11490 0.0
11491 0.0
11492 0.0
11493 0.0
11494 0.0
11495 0.27276999999999996
11496 0.0
11497 0.27276999999999996
11498 0.0
11499 0.0
11500 0.0
11501 0.0
11502 0.0
11503 0.0
11504 0.0
11505 0.0
11506 0.0
11507 0.0
11508 0.0
11509 0.0
11510 0.0
11511 0.0
11512 0.27276999999999996
11513 0.0
11514 0.0
11515 0.0
11516 0.27276999999999996
11517 0.0
11518 0.0
11519 0.0
11520 0.0
11521 0.0
11522 0.0
11523 0.0
11524 0.0
11525 0.0
11526 0.0
11527 0.0
11528 0.0
11529 0.0
11530 0.0
11531 0.0
11532 0.0
11533 0.0
11534 0.0
11535 0.0
11536 0.0
11537 0.0
11538 0.0
11539 0.0
11540 0.0
11541 0.0
11542 0.0
11543 0.27276999999999996
11544 0.0
11545 0.0
11546 0.0
11547 0.5455399999999999
11548 0.0
11549 0.27276999999999996
11550 0.0
11551 0.0
11552 0.0
11553 0.0
11554 0.0
11555 0.0
11556 0.0
11557 0.27276999999999996
11558 0.0
11559 0.0
11560 0.0
11561 0.0
11562 0.27276999999999996
11563 0.0
11564 0.0
11565 0.0
11566 0.0
11567 0.0
11568 0.27276999999999996
11569 0.0
11570 0.0
11571 0.0
11572 0.0
11573 0.0
11574 0.0
11575 0.0
11576 0.0
11577 0.0
11578 0.0
11579 0.0
11580 0.0
11581 0.0
11582 0.0
11583 0.0
11584 0.0
11585 0.0
11586 0.0
11587 0.0
11588 0.0
11589 0.0
11590 0.27276999999999996
11591 0.0
11592 0.0
11593 0.27276999999999996
11594 0.0
11595 0.0
11596 0.0
11597 0.0
11598 0.0
11599 0.0
11600 0.0
11601 0.27276999999999996
11602 0.0
11603 0.0
11604 0.0
11605 0.0
11606 0.0
11607 0.0
11608 0.0
11609 0.5455399999999999
11610 0.0
11611 0.0
11612 0.0
11613 0.0
11614 0.0
11615 0.0
11616 0.0
11617 0.0
11618 0.0
11619 0.0
11620 0.0
11621 0.0
11622 0.27276999999999996
11623 0.0
11624 0.0
11625 0.0
11626 0.0
11627 0.0
11628 0.0
11629 0.0
11630 0.27276999999999996
11631 0.81831
11632 0.0
11633 0.0
11634 0.0
11635 0.0
11636 0.27276999999999996
11637 0.0
11638 0.0
11639 0.0
11640 0.0
11641 0.0
11642 0.0
11643 0.0
11644 0.0
11645 0.0
11646 0.0
11647 0.27276999999999996
11648 0.0
11649 0.27276999999999996
11650 0.27276999999999996
11651 0.0
11652 0.0
11653 0.0
11654 1.0910799999999998
11655 0.0
11656 0.0
11657 0.0
11658 0.0
11659 0.0
11660 0.0
11661 0.0
11662 0.0
11663 0.0
11664 0.0
11665 0.0
11666 0.0
11667 0.0
11668 0.27276999999999996
11669 0.0
11670 0.0
11671 0.0
11672 0.0
11673 0.0
11674 0.0
11675 0.0
11676 0.0
11677 0.27276999999999996
11678 0.0
11679 0.0
11680 0.0
11681 0.0
11682 0.0
11683 0.0
11684 0.0
11685 0.0
11686 0.0
11687 0.0
11688 0.0
11689 0.0
11690 0.0
11691 0.0
11692 0.0
11693 0.0
11694 0.27276999999999996
11695 0.0
11696 0.27276999999999996
11697 0.27276999999999996
11698 0.0
11699 0.0
11700 0.0
11701 0.27276999999999996
11702 0.0
11703 0.0
11704 0.27276999999999996
11705 0.0
11706 0.0
11707 0.0
11708 0.27276999999999996
11709 0.27276999999999996
11710 0.0
11711 0.5455399999999999
11712 0.27276999999999996
11713 0.27276999999999996
11714 0.0
11715 0.0
11716 0.0
11717 0.0
11718 0.0
11719 0.0
11720 0.0
11721 0.0
11722 0.0
11723 0.0
11724 0.27276999999999996
11725 0.27276999999999996
11726 0.0
11727 0.0
11728 0.0
11729 0.27276999999999996
11730 0.0
11731 0.0
11732 0.0
11733 0.0
11734 0.0
11735 0.0
11736 0.0
11737 0.0
11738 0.0
11739 0.0
11740 0.0
11741 0.0
11742 0.0
11743 0.0
11744 0.0
11745 0.27276999999999996
11746 0.0
11747 0.5455399999999999
11748 0.0
11749 0.0
11750 0.0
11751 0.0
11752 0.0
11753 0.0
11754 0.5455399999999999
11755 0.0
11756 0.0
11757 0.27276999999999996
11758 0.0
11759 0.5455399999999999
11760 0.27276999999999996
11761 0.0
11762 0.0
11763 0.27276999999999996
11764 0.0
11765 0.27276999999999996
11766 0.0
11767 0.0
11768 0.0
11769 0.0
11770 0.0
11771 0.0
11772 0.27276999999999996
11773 0.0
11774 0.0
11775 0.0
11776 0.0
11777 0.0
11778 0.0
11779 0.0
11780 0.0
11781 0.0
11782 0.0
11783 0.27276999999999996
11784 0.0
11785 0.0
11786 0.0
11787 0.27276999999999996
11788 0.0
11789 0.0
11790 0.0
11791 0.0
11792 0.0
11793 0.27276999999999996
11794 0.0
11795 0.0
11796 0.0
11797 0.0
11798 0.0
11799 0.0
11800 0.0
11801 0.27276999999999996
11802 0.0
11803 0.0
11804 0.0
11805 0.0
11806 0.27276999999999996
11807 0.0
11808 0.0
11809 0.0
11810 0.0
11811 0.27276999999999996
11812 0.0
11813 0.0
11814 0.0
11815 0.0
11816 0.27276999999999996
11817 0.27276999999999996
11818 0.0
11819 0.5455399999999999
11820 0.0
11821 0.27276999999999996
11822 0.0
11823 0.0
11824 0.0
11825 0.0
11826 0.0
11827 0.0
11828 0.0
11829 0.0
11830 0.0
11831 0.0
11832 0.0
11833 0.0
11834 0.27276999999999996
11835 0.0
11836 0.0
11837 0.0
11838 0.0
11839 0.5455399999999999
11840 0.0
11841 0.0
11842 0.0
11843 0.0
11844 0.27276999999999996
11845 0.0
11846 0.0
11847 0.0
11848 0.0
11849 0.0
11850 0.0
11851 0.0
11852 0.0
11853 0.27276999999999996
11854 0.0
11855 0.0
11856 0.0
11857 0.27276999999999996
11858 0.0
11859 0.0
11860 0.0
11861 0.0
11862 0.27276999999999996
11863 0.0
11864 0.0
11865 1.0910799999999998
11866 0.0
11867 0.27276999999999996
11868 0.0
11869 0.27276999999999996
11870 0.27276999999999996
11871 0.27276999999999996
11872 0.0
11873 0.27276999999999996
11874 0.0
11875 0.5455399999999999
11876 0.0
11877 0.5455399999999999
11878 0.0
11879 0.27276999999999996
11880 0.0
11881 0.0
11882 0.0
11883 0.0
11884 0.5455399999999999
11885 0.0
11886 0.0
11887 0.0
11888 0.27276999999999996
11889 0.0
11890 0.0
11891 0.27276999999999996
11892 0.0
11893 0.0
11894 0.0
11895 0.0
11896 0.0
11897 0.0
11898 0.0
11899 0.0
11900 0.0
11901 0.0
11902 0.0
11903 0.0
11904 0.0
11905 0.0
11906 0.0
11907 0.0
11908 0.0
11909 0.0
11910 0.0
11911 0.0
11912 0.0
11913 0.0
11914 0.27276999999999996
11915 0.0
11916 0.0
11917 0.0
11918 0.0
11919 0.0
11920 0.0
11921 0.0
11922 0.0
11923 0.0
11924 0.0
11925 0.0
11926 0.0
11927 0.0
11928 0.0
11929 0.0
11930 0.0
11931 0.27276999999999996
11932 0.0
11933 0.0
11934 0.0
11935 0.0
11936 0.0
11937 0.0
11938 0.0
11939 0.0
11940 0.0
11941 0.0
11942 0.0
11943 0.0
11944 0.0
11945 0.0
11946 0.0
11947 0.0
11948 0.0
11949 0.0
11950 0.0
11951 0.0
11952 0.0
11953 0.0
11954 0.0
11955 0.0
11956 0.0
11957 0.27276999999999996
11958 0.0
11959 0.0
11960 0.0
11961 0.5455399999999999
11962 0.0
11963 0.27276999999999996
11964 0.0
11965 0.0
11966 0.0
11967 0.0
11968 0.0
11969 0.0
11970 0.0
11971 0.0
11972 0.0
11973 0.0
11974 0.0
11975 0.0
11976 0.0
11977 0.0
11978 0.0
11979 0.27276999999999996
11980 0.0
11981 0.0
11982 0.0
11983 0.0
11984 0.27276999999999996
11985 0.0
11986 0.0
11987 0.27276999999999996
11988 0.0
11989 0.0
11990 0.0
11991 0.0
11992 0.0
11993 0.5455399999999999
11994 0.0
11995 0.0
11996 0.0
11997 0.0
11998 0.0
11999 0.0
12000 0.0
12001 0.0
12002 0.0
12003 0.0
12004 0.0
12005 0.27276999999999996
12006 0.0
12007 0.0
12008 0.0
12009 0.0
12010 0.0
12011 0.0
12012 0.0
12013 0.0
12014 0.0
12015 0.27276999999999996
12016 0.0
12017 0.0
12018 0.0
12019 0.0
12020 0.0
12021 0.0
12022 0.0
12023 0.0
12024 0.0
12025 0.0
12026 0.0
12027 0.0
12028 0.0
12029 0.0
12030 0.0
12031 0.0
12032 0.0
12033 0.0
12034 0.0
12035 0.0
12036 0.0
12037 0.0
12038 0.0
12039 0.0
12040 0.0
12041 0.0
12042 0.0
12043 0.0
12044 0.0
12045 0.0
12046 0.0
12047 0.0
12048 0.0
12049 0.0
12050 0.0
12051 0.0
12052 0.0
12053 0.0
12054 0.0
12055 0.0
12056 0.0
12057 0.0
12058 0.0
12059 0.0
12060 0.27276999999999996
12061 0.0
12062 0.0
12063 0.0
12064 0.0
12065 0.0
12066 0.0
12067 0.0
12068 0.0
12069 0.0
12070 0.0
12071 0.0
12072 0.0
12073 0.0
12074 0.0
12075 0.0
12076 0.0
12077 0.0
12078 0.0
12079 0.0
12080 0.0
12081 0.0
12082 0.0
12083 0.0
12084 0.0
12085 0.0
12086 0.0
12087 0.0
12088 0.0
12089 0.27276999999999996
12090 0.0
12091 0.0
12092 0.0
12093 0.0
12094 0.0
12095 0.0
12096 0.0
12097 0.0
12098 0.0
12099 0.0
12100 0.0
12101 0.0
12102 0.0
12103 0.0
12104 0.0
12105 0.0
12106 0.0
12107 0.0
12108 0.0
12109 0.0
12110 0.0
12111 0.0
12112 0.0
12113 0.0
12114 0.0
12115 0.0
12116 0.0
12117 0.0
12118 0.0
12119 0.0
12120 0.0
12121 0.0
12122 0.0
12123 0.0
12124 0.0
12125 0.0
12126 0.0
12127 0.0
12128 0.0
12129 0.0
12130 0.0
12131 0.0
12132 0.0
12133 0.0
12134 0.0
12135 0.0
12136 0.0
12137 0.0
12138 0.0
12139 0.0
12140 0.0
12141 0.0
12142 0.0
12143 0.0
12144 0.0
12145 0.0
12146 0.0
12147 0.0
12148 0.0
12149 0.0
12150 0.0
12151 0.0
12152 0.27276999999999996
12153 0.0
12154 0.0
12155 0.0
12156 0.0
12157 0.0
12158 0.0
12159 0.0
12160 0.0
12161 0.0
12162 0.0
12163 0.0
12164 0.0
12165 0.0
12166 0.0
12167 0.0
12168 0.0
12169 0.0
12170 0.0
12171 0.0
12172 0.0
12173 0.0
12174 0.0
12175 0.27276999999999996
12176 0.0
12177 0.0
12178 0.0
12179 0.0
12180 0.0
12181 0.0
12182 0.27276999999999996
12183 0.0
12184 0.0
12185 0.0
12186 0.0
12187 0.0
12188 0.0
12189 0.0
12190 0.0
12191 0.0
12192 0.0
12193 0.0
12194 0.5455399999999999
12195 0.0
12196 0.0
12197 0.0
12198 0.0
12199 0.0
12200 0.0
12201 0.0
12202 0.0
12203 0.0
12204 0.0
12205 0.0
12206 0.0
12207 0.0
12208 0.0
12209 0.0
12210 0.0
12211 0.0
12212 0.0
12213 0.0
12214 0.0
12215 0.0
12216 0.0
12217 0.0
12218 0.0
12219 0.0
12220 0.0
12221 0.0
12222 0.0
12223 0.0
12224 0.0
12225 0.27276999999999996
12226 0.0
12227 0.0
12228 0.0
12229 0.0
12230 0.0
12231 0.0
12232 0.0
12233 0.0
12234 0.0
12235 0.0
12236 0.0
12237 0.0
12238 0.0
12239 0.0
12240 0.0
12241 0.0
12242 0.0
12243 0.0
12244 0.0
12245 0.0
12246 0.0
12247 0.0
12248 0.0
12249 0.0
12250 0.0
12251 0.0
12252 0.0
12253 0.0
12254 0.0
12255 0.0
12256 0.0
12257 0.0
12258 0.0
12259 0.0
12260 0.0
12261 0.0
12262 0.0
12263 0.0
12264 0.0
12265 0.0
12266 0.0
12267 0.0
12268 0.0
12269 0.0
12270 0.27276999999999996
12271 0.5455399999999999
12272 0.0
12273 0.0
12274 0.0
12275 0.0
12276 0.0
12277 0.27276999999999996
12278 0.0
12279 0.0
12280 0.0
12281 0.27276999999999996
12282 0.0
12283 0.0
12284 0.0
12285 0.0
12286 0.0
12287 0.0
12288 0.0
12289 0.0
12290 0.0
12291 0.0
12292 0.0
12293 0.0
12294 0.0
12295 0.27276999999999996
12296 0.0
12297 0.0
12298 0.0
12299 0.0
12300 0.0
12301 0.0
12302 0.0
12303 0.0
12304 0.0
12305 0.0
12306 0.0
12307 0.0
12308 0.0
12309 0.0
12310 0.0
12311 0.0
12312 0.0
12313 0.0
12314 0.0
12315 0.27276999999999996
12316 0.0
12317 0.0
12318 0.0
12319 0.0
12320 0.27276999999999996
12321 0.0
12322 0.0
12323 0.0
12324 0.0
12325 0.0
12326 0.0
12327 0.0
12328 0.27276999999999996
12329 0.27276999999999996
12330 0.0
12331 0.0
12332 0.0
12333 0.0
12334 0.0
12335 0.0
12336 0.0
12337 0.0
12338 0.0
12339 0.27276999999999996
12340 0.0
12341 0.0
12342 0.0
12343 0.0
12344 0.0
12345 0.0
12346 0.0
12347 0.0
12348 0.0
12349 0.0
12350 0.27276999999999996
12351 0.0
12352 0.0
12353 0.0
12354 0.0
12355 0.0
12356 0.0
12357 0.0
12358 0.0
12359 0.0
12360 0.0
12361 0.0
12362 0.0
12363 0.0
12364 0.0
12365 0.0
12366 0.0
12367 0.0
12368 0.0
12369 0.0
12370 0.0
12371 0.0
12372 0.0
12373 0.0
12374 0.0
12375 0.0
12376 0.0
12377 0.0
12378 0.27276999999999996
12379 0.0
12380 0.0
12381 0.0
12382 0.0
12383 0.27276999999999996
12384 0.27276999999999996
12385 0.0
12386 0.0
12387 0.0
12388 0.0
12389 0.0
12390 0.0
12391 0.0
12392 0.0
12393 0.0
12394 0.0
12395 0.27276999999999996
12396 0.0
12397 0.0
12398 0.0
12399 0.0
12400 0.0
12401 0.0
12402 0.0
12403 0.0
12404 0.0
12405 0.0
12406 0.0
12407 0.0
12408 0.0
12409 0.0
12410 0.0
12411 0.0
12412 0.0
12413 0.0
12414 0.0
12415 0.0
12416 0.0
12417 0.0
12418 0.0
12419 0.0
12420 0.0
12421 0.0
12422 0.0
12423 0.0
12424 0.0
12425 0.0
12426 0.0
12427 0.0
12428 0.0
12429 0.0
12430 0.27276999999999996
12431 0.0
12432 0.0
12433 0.27276999999999996
12434 0.0
12435 0.27276999999999996
12436 0.27276999999999996
12437 0.0
12438 0.0
12439 0.0
12440 0.0
12441 0.0
12442 0.0
12443 0.0
12444 0.0
12445 0.0
12446 0.0
12447 0.0
12448 0.0
12449 0.0
12450 0.0
12451 0.0
12452 0.0
12453 0.0
12454 0.27276999999999996
12455 0.0
12456 0.0
12457 0.27276999999999996
12458 0.27276999999999996
12459 0.0
12460 0.0
12461 0.0
12462 0.0
12463 0.0
12464 0.0
12465 0.0
12466 0.0
12467 0.0
12468 0.0
12469 0.0
12470 0.27276999999999996
12471 0.0
12472 0.0
12473 0.0
12474 0.27276999999999996
12475 0.0
12476 0.0
12477 0.0
12478 0.0
12479 0.0
12480 0.0
12481 0.0
12482 0.0
12483 0.0
12484 0.0
12485 0.0
12486 0.0
12487 0.0
12488 0.0
12489 0.0
12490 0.0
12491 0.0
12492 0.0
12493 0.0
12494 0.0
12495 0.0
12496 0.0
12497 0.0
12498 0.0
12499 0.0
12500 0.0
12501 0.0
12502 0.0
12503 0.0
12504 0.0
12505 0.0
12506 0.0
12507 0.0
12508 0.0
12509 0.0
12510 0.0
12511 0.27276999999999996
12512 0.0
12513 0.0
12514 0.0
12515 0.0
12516 0.0
12517 0.0
12518 0.0
12519 0.0
12520 0.0
12521 0.0
12522 0.0
12523 0.0
12524 0.0
12525 0.0
12526 0.27276999999999996
12527 0.0
12528 0.0
12529 0.27276999999999996
12530 0.5455399999999999
12531 0.0
12532 0.27276999999999996
12533 0.27276999999999996
12534 0.0
12535 0.0
12536 0.0
12537 0.0
12538 0.0
12539 0.27276999999999996
12540 0.0
12541 0.0
12542 0.0
12543 0.0
12544 0.27276999999999996
12545 0.0
12546 0.0
12547 0.0
12548 0.0
12549 0.0
12550 0.0
12551 0.0
12552 0.0
12553 0.0
12554 0.0
12555 0.0
12556 0.0
12557 0.0
12558 0.0
12559 0.0
12560 0.5455399999999999
12561 0.0
12562 0.0
12563 0.0
12564 0.0
12565 0.0
12566 0.0
12567 0.0
12568 0.0
12569 0.0
12570 0.0
12571 0.0
12572 0.0
12573 0.27276999999999996
12574 0.0
12575 0.0
12576 0.0
12577 0.0
12578 0.0
12579 0.0
12580 0.0
12581 0.0
12582 0.0
12583 0.0
12584 0.0
12585 0.0
12586 0.0
12587 0.0
12588 0.0
12589 0.0
12590 0.0
12591 0.0
12592 0.0
12593 0.27276999999999996
12594 0.0
12595 0.27276999999999996
12596 0.0
12597 0.0
12598 0.0
12599 0.0
12600 0.0
12601 0.0
12602 0.0
12603 0.0
12604 0.0
12605 0.0
12606 0.0
12607 0.27276999999999996
12608 0.0
12609 0.0
12610 0.27276999999999996
12611 0.0
12612 0.0
12613 0.0
12614 0.0
12615 0.0
12616 0.0
12617 0.0
12618 0.0
12619 0.0
12620 0.0
12621 0.0
12622 0.0
12623 0.27276999999999996
12624 0.0
12625 0.0
12626 0.0
12627 0.0
12628 0.0
12629 0.0
12630 0.0
12631 0.27276999999999996
12632 0.0
12633 0.0
12634 0.0
12635 0.0
12636 0.0
12637 0.0
12638 0.0
12639 0.0
12640 0.0
12641 0.0
12642 0.27276999999999996
12643 0.81831
12644 0.0
12645 0.0
12646 0.27276999999999996
12647 0.0
12648 0.27276999999999996
12649 0.0
12650 0.0
12651 0.0
12652 0.0
12653 0.27276999999999996
12654 0.0
12655 0.0
12656 0.0
12657 0.0
12658 0.0
12659 0.0
12660 0.0
12661 0.0
12662 0.0
12663 0.27276999999999996
12664 0.0
12665 0.27276999999999996
12666 0.0
12667 0.0
12668 0.0
12669 0.0
12670 0.0
12671 0.0
12672 0.0
12673 0.0
12674 0.0
12675 0.0
12676 0.0
12677 0.0
12678 0.27276999999999996
12679 0.0
12680 0.27276999999999996
12681 0.0
12682 0.27276999999999996
12683 0.0
12684 0.0
12685 0.0
12686 0.27276999999999996
12687 0.0
12688 0.0
12689 0.0
12690 0.27276999999999996
12691 0.27276999999999996
12692 0.0
12693 0.27276999999999996
12694 0.0
12695 0.0
12696 0.0
12697 0.0
12698 0.0
12699 0.0
12700 0.0
12701 0.27276999999999996
12702 0.0
12703 0.0
12704 0.0
12705 0.0
12706 0.0
12707 0.0
12708 0.0
12709 0.27276999999999996
12710 0.0
12711 0.0
12712 0.0
12713 0.0
12714 0.5455399999999999
12715 0.0
12716 0.0
12717 0.0
12718 0.0
12719 0.0
12720 0.27276999999999996
12721 0.0
12722 0.0
12723 0.27276999999999996
12724 0.0
12725 0.0
12726 0.0
12727 0.0
12728 0.0
12729 0.0
12730 0.0
12731 0.0
12732 0.0
12733 0.27276999999999996
12734 0.27276999999999996
12735 0.27276999999999996
12736 0.0
12737 0.0
12738 0.0
12739 0.0
12740 0.0
12741 0.0
12742 0.0
12743 0.0
12744 0.27276999999999996
12745 0.0
12746 0.0
12747 0.0
12748 0.0
12749 0.0
12750 0.0
12751 0.0
12752 0.0
12753 0.0
12754 0.0
12755 0.0
12756 0.0
12757 0.0
12758 0.0
12759 0.27276999999999996
12760 0.27276999999999996
12761 0.27276999999999996
12762 0.0
12763 0.0
12764 0.0
12765 0.0
12766 0.0
12767 0.0
12768 0.0
12769 0.0
12770 0.0
12771 0.0
12772 0.0
12773 0.0
12774 0.0
12775 0.0
12776 0.0
12777 0.0
12778 0.0
12779 0.0
12780 0.5455399999999999
12781 0.27276999999999996
12782 0.0
12783 0.0
12784 0.0
12785 0.0
12786 0.0
12787 0.27276999999999996
12788 0.0
12789 0.0
12790 0.0
12791 0.0
12792 0.0
12793 0.0
12794 0.0
12795 0.0
12796 0.0
12797 0.0
12798 0.0
12799 0.0
12800 0.0
12801 0.0
12802 0.0
12803 0.0
12804 0.27276999999999996
12805 0.27276999999999996
12806 0.0
12807 0.27276999999999996
12808 0.0
12809 0.0
12810 0.27276999999999996
12811 0.27276999999999996
12812 0.0
12813 0.0
12814 0.0
12815 0.0
12816 0.0
12817 0.0
12818 0.0
12819 0.0
12820 0.0
12821 0.0
12822 0.27276999999999996
12823 0.0
12824 0.27276999999999996
12825 0.27276999999999996
12826 0.27276999999999996
12827 0.27276999999999996
12828 0.0
12829 0.0
12830 0.0
12831 0.0
12832 0.0
12833 0.27276999999999996
12834 0.0
12835 0.0
12836 0.27276999999999996
12837 0.0
12838 0.0
12839 0.0
12840 0.0
12841 0.0
12842 0.0
12843 0.0
12844 0.81831
12845 0.0
12846 0.0
12847 0.0
12848 0.0
12849 0.27276999999999996
12850 0.0
12851 0.27276999999999996
12852 0.0
12853 0.0
12854 0.0
12855 0.0
12856 0.27276999999999996
12857 0.0
12858 0.0
12859 0.0
12860 0.0
12861 0.0
12862 0.0
12863 0.0
12864 0.0
12865 0.0
12866 0.27276999999999996
12867 0.0
12868 0.0
12869 0.0
12870 0.0
12871 0.0
12872 0.0
12873 0.0
12874 0.27276999999999996
12875 0.0
12876 0.27276999999999996
12877 0.0
12878 0.0
12879 0.0
12880 0.0
12881 0.0
12882 0.0
12883 0.0
12884 0.0
12885 0.0
12886 0.0
12887 0.0
12888 0.0
12889 0.0
12890 0.0
12891 0.0
12892 0.0
12893 0.0
12894 0.0
12895 0.0
12896 0.0
12897 0.0
12898 0.0
12899 0.0
12900 0.0
12901 0.0
12902 0.0
12903 0.0
12904 0.27276999999999996
12905 0.0
12906 0.0
12907 0.0
12908 0.0
12909 0.0
12910 0.0
12911 0.0
12912 0.0
12913 0.0
12914 0.0
12915 0.0
12916 0.0
12917 0.0
12918 0.0
12919 0.81831
12920 0.0
12921 0.27276999999999996
12922 0.0
12923 0.0
12924 0.27276999999999996
12925 0.0
12926 0.27276999999999996
12927 0.0
12928 0.0
12929 0.0
12930 0.0
12931 0.0
12932 0.0
12933 0.0
12934 0.0
12935 0.0
12936 0.0
12937 0.0
12938 0.0
12939 0.0
12940 0.0
12941 0.0
12942 0.0
12943 0.0
12944 0.0
12945 0.0
12946 0.0
12947 0.0
12948 0.0
12949 0.0
12950 0.27276999999999996
12951 0.0
12952 0.0
12953 0.0
12954 0.27276999999999996
12955 0.0
12956 0.0
12957 0.0
12958 0.0
12959 0.0
12960 0.5455399999999999
12961 0.0
12962 0.0
12963 0.27276999999999996
12964 0.0
12965 0.27276999999999996
12966 0.27276999999999996
12967 0.0
12968 0.0
12969 0.27276999999999996
12970 0.27276999999999996
12971 0.0
12972 0.0
12973 0.0
12974 0.0
12975 0.0
12976 0.0
12977 0.5455399999999999
12978 0.0
12979 0.0
12980 0.27276999999999996
12981 0.0
12982 0.0
12983 0.0
12984 0.0
12985 0.0
12986 0.0
12987 0.0
12988 0.0
12989 0.0
12990 0.27276999999999996
12991 0.0
12992 0.0
12993 0.0
12994 0.0
12995 0.0
12996 0.0
12997 0.0
12998 0.0
12999 0.0
13000 0.0
13001 0.0
13002 0.0
13003 0.27276999999999996
13004 0.0
13005 0.27276999999999996
13006 0.0
13007 0.0
13008 0.0
13009 0.0
13010 0.0
13011 0.0
13012 0.0
13013 0.0
13014 0.0
13015 0.0
13016 0.0
13017 0.0
13018 0.0
13019 0.0
13020 0.0
13021 0.0
13022 0.0
13023 0.0
13024 0.0
13025 0.27276999999999996
13026 0.0
13027 0.0
13028 0.0
13029 0.0
13030 0.0
13031 0.0
13032 0.0
13033 0.0
13034 0.0
13035 0.27276999999999996
13036 0.0
13037 0.0
13038 0.0
13039 0.0
13040 0.0
13041 0.0
13042 0.0
13043 0.0
13044 0.0
13045 0.0
13046 0.0
13047 0.0
13048 0.0
13049 0.0
13050 0.0
13051 0.0
13052 0.0
13053 0.0
13054 0.0
13055 0.0
13056 0.0
13057 0.0
13058 0.0
13059 0.0
13060 0.0
13061 0.0
13062 0.0
13063 0.0
13064 0.0
13065 0.0
13066 0.0
13067 0.0
13068 0.0
13069 0.0
13070 0.0
13071 0.0
13072 0.0
13073 0.0
13074 0.0
13075 0.0
13076 0.27276999999999996
13077 0.27276999999999996
13078 0.0
13079 0.0
13080 0.5455399999999999
13081 0.0
13082 0.0
13083 0.27276999999999996
13084 0.0
13085 0.0
13086 0.0
13087 0.0
13088 0.0
13089 0.0
13090 0.0
13091 0.0
13092 0.0
13093 0.0
13094 0.0
13095 0.0
13096 0.0
13097 0.0
13098 0.0
13099 0.0
13100 0.0
13101 0.0
13102 0.0
13103 0.27276999999999996
13104 0.27276999999999996
13105 0.0
13106 0.0
13107 0.0
13108 0.0
13109 0.0
13110 0.0
13111 0.0
13112 0.0
13113 0.0
13114 0.0
13115 0.0
13116 0.0
13117 0.0
13118 0.0
13119 0.27276999999999996
13120 0.0
13121 0.0
13122 0.0
13123 0.0
13124 0.27276999999999996
13125 0.0
13126 0.0
13127 0.0
13128 0.0
13129 0.5455399999999999
13130 0.0
13131 0.0
13132 0.0
13133 0.27276999999999996
13134 0.0
13135 0.0
13136 0.0
13137 0.0
13138 0.0
13139 0.0
13140 0.0
13141 0.0
13142 0.0
13143 0.0
13144 0.0
13145 0.0
13146 0.0
13147 0.0
13148 0.0
13149 0.5455399999999999
13150 0.0
13151 0.0
13152 0.0
13153 0.0
13154 0.0
13155 0.0
13156 0.5455399999999999
13157 0.0
13158 0.0
13159 0.0
13160 0.0
13161 0.0
13162 0.0
13163 0.0
13164 0.27276999999999996
13165 0.0
13166 0.0
13167 0.0
13168 0.0
13169 0.0
13170 0.0
13171 0.5455399999999999
13172 0.0
13173 0.0
13174 0.5455399999999999
13175 0.0
13176 0.0
13177 0.0
13178 0.0
13179 0.0
13180 0.27276999999999996
13181 0.0
13182 0.0
13183 0.0
13184 0.0
13185 0.27276999999999996
13186 0.0
13187 0.0
13188 0.0
13189 0.0
13190 0.0
13191 0.0
13192 0.0
13193 0.0
13194 0.0
13195 0.27276999999999996
13196 0.0
13197 0.27276999999999996
13198 0.0
13199 0.0
13200 0.0
13201 0.0
13202 0.27276999999999996
13203 0.0
13204 0.27276999999999996
13205 0.27276999999999996
13206 0.0
13207 0.5455399999999999
13208 0.0
13209 0.0
13210 0.0
13211 0.0
13212 0.0
13213 0.0
13214 0.0
13215 0.0
13216 0.0
13217 0.0
13218 0.0
13219 0.0
13220 0.0
13221 0.0
13222 0.27276999999999996
13223 0.0
13224 0.0
13225 0.0
13226 0.0
13227 0.0
13228 0.0
13229 0.0
13230 0.0
13231 0.27276999999999996
13232 0.27276999999999996
13233 0.0
13234 0.0
13235 0.0
13236 0.0
13237 0.0
13238 0.0
13239 0.0
13240 0.27276999999999996
13241 0.0
13242 0.0
13243 0.0
13244 0.0
13245 0.0
13246 0.0
13247 0.0
13248 0.0
13249 0.0
13250 0.0
13251 0.0
13252 0.0
13253 0.27276999999999996
13254 0.27276999999999996
13255 0.0
13256 0.0
13257 0.0
13258 0.0
13259 0.0
13260 0.0
13261 0.5455399999999999
13262 0.0
13263 0.0
13264 0.0
13265 0.0
13266 0.0
13267 0.0
13268 0.0
13269 0.0
13270 0.0
13271 0.0
13272 0.0
13273 0.0
13274 0.0
13275 0.0
13276 0.0
13277 0.0
13278 0.0
13279 0.0
13280 0.27276999999999996
13281 0.0
13282 0.5455399999999999
13283 0.0
13284 0.0
13285 0.0
13286 0.0
13287 0.0
13288 0.0
13289 0.5455399999999999
13290 0.0
13291 0.0
13292 0.0
13293 0.0
13294 0.0
13295 0.0
13296 0.0
13297 0.27276999999999996
13298 0.0
13299 0.0
13300 0.0
13301 0.0
13302 0.0
13303 0.0
13304 0.0
13305 0.0
13306 0.27276999999999996
13307 0.27276999999999996
13308 0.27276999999999996
13309 0.0
13310 0.0
13311 0.0
13312 0.27276999999999996
13313 0.0
13314 0.0
13315 0.0
13316 0.0
13317 0.0
13318 0.27276999999999996
13319 0.0
13320 0.27276999999999996
13321 0.0
13322 0.0
13323 0.27276999999999996
13324 0.0
13325 0.27276999999999996
13326 0.27276999999999996
13327 0.27276999999999996
13328 0.0
13329 0.0
13330 0.27276999999999996
13331 0.0
13332 0.0
13333 0.0
13334 0.0
13335 0.0
13336 0.0
13337 0.27276999999999996
13338 0.0
13339 0.0
13340 0.5455399999999999
13341 0.0
13342 0.0
13343 0.0
13344 0.0
13345 0.0
13346 0.0
13347 0.0
13348 0.0
13349 0.0
13350 0.0
13351 0.0
13352 0.0
13353 0.27276999999999996
13354 0.0
13355 0.0
13356 0.0
13357 0.0
13358 0.0
13359 0.0
13360 0.0
13361 0.0
13362 0.0
13363 0.0
13364 0.0
13365 0.0
13366 0.0
13367 0.0
13368 0.27276999999999996
13369 0.0
13370 0.0
13371 0.0
13372 0.27276999999999996
13373 0.0
13374 0.0
13375 0.0
13376 0.0
13377 0.0
13378 0.27276999999999996
13379 0.0
13380 0.0
13381 0.0
13382 0.0
13383 0.0
13384 0.27276999999999996
13385 0.0
13386 0.0
13387 0.0
13388 0.0
13389 0.0
13390 0.0
13391 0.0
13392 0.0
13393 0.0
13394 0.0
13395 0.0
13396 0.0
13397 0.27276999999999996
13398 0.0
13399 0.0
13400 0.0
13401 0.0
13402 0.0
13403 0.0
13404 0.0
13405 0.0
13406 0.0
13407 0.0
13408 0.0
13409 0.0
13410 0.0
13411 0.0
13412 0.0
13413 0.0
13414 0.27276999999999996
13415 0.0
13416 0.5455399999999999
13417 0.5455399999999999
13418 0.27276999999999996
13419 0.0
13420 0.0
13421 0.0
13422 0.0
13423 0.27276999999999996
13424 0.27276999999999996
13425 0.0
13426 0.0
13427 0.0
13428 0.0
13429 0.0
13430 0.0
13431 0.27276999999999996
13432 0.0
13433 0.0
13434 0.0
13435 0.0
13436 0.0
13437 0.27276999999999996
13438 0.0
13439 0.0
13440 0.0
13441 0.0
13442 0.0
13443 0.0
13444 0.27276999999999996
13445 0.0
13446 0.0
13447 0.0
13448 0.0
13449 0.0
13450 0.0
13451 0.0
13452 0.27276999999999996
13453 0.0
13454 0.0
13455 0.0
13456 0.0
13457 0.0
13458 0.0
13459 0.27276999999999996
13460 0.0
13461 0.0
13462 0.0
13463 0.0
13464 0.0
13465 0.27276999999999996
13466 0.0
13467 0.0
13468 0.0
13469 0.0
13470 0.0
13471 0.0
13472 0.0
13473 0.0
13474 0.0
13475 0.0
13476 0.0
13477 0.0
13478 0.0
13479 0.0
13480 0.0
13481 0.27276999999999996
13482 0.0
13483 0.0
13484 0.0
13485 0.0
13486 0.0
13487 0.0
13488 0.0
13489 0.0
13490 0.0
13491 0.0
13492 0.0
13493 0.0
13494 0.0
13495 0.0
13496 0.0
13497 0.5455399999999999
13498 0.0
13499 0.0
13500 0.0
13501 0.27276999999999996
13502 0.0
13503 0.0
13504 0.0
13505 0.0
13506 0.0
13507 0.0
13508 0.0
13509 0.0
13510 0.0
13511 0.0
13512 0.0
13513 0.0
13514 0.0
13515 0.0
13516 0.0
13517 0.27276999999999996
13518 0.0
13519 0.0
13520 0.0
13521 0.0
13522 0.0
13523 0.0
13524 0.0
13525 0.0
13526 0.0
13527 0.0
13528 0.0
13529 0.0
13530 0.0
13531 0.0
13532 0.0
13533 0.0
13534 0.27276999999999996
13535 0.0
13536 0.27276999999999996
13537 0.27276999999999996
13538 0.0
13539 0.0
13540 0.0
13541 0.0
13542 0.0
13543 0.5455399999999999
13544 0.0
13545 0.0
13546 0.0
13547 0.27276999999999996
13548 0.0
13549 0.0
13550 0.0
13551 0.0
13552 0.0
13553 0.5455399999999999
13554 0.0
13555 0.0
13556 0.27276999999999996
13557 0.0
13558 0.0
13559 0.27276999999999996
13560 0.0
13561 0.0
13562 0.27276999999999996
13563 0.27276999999999996
13564 0.0
13565 0.0
13566 0.0
13567 0.0
13568 0.0
13569 0.0
13570 0.0
13571 0.0
13572 0.0
13573 0.0
13574 0.0
13575 0.0
13576 0.0
13577 0.0
13578 0.0
13579 0.0
13580 0.0
13581 0.0
13582 0.0
13583 0.0
13584 0.0
13585 0.0
13586 0.0
13587 0.0
13588 0.0
13589 0.27276999999999996
13590 0.0
13591 0.0
13592 0.0
13593 0.0
13594 0.0
13595 0.0
13596 0.0
13597 0.27276999999999996
13598 0.0
13599 0.0
13600 0.0
13601 0.0
13602 0.0
13603 0.0
13604 0.27276999999999996
13605 0.0
13606 0.0
13607 0.0
13608 0.0
13609 0.0
13610 0.0
13611 0.0
13612 0.0
13613 0.0
13614 0.0
13615 0.27276999999999996
13616 0.0
13617 0.0
13618 0.0
13619 0.0
13620 0.0
13621 0.0
13622 0.0
13623 0.0
13624 0.0
13625 0.0
13626 0.0
13627 0.27276999999999996
13628 0.0
13629 0.0
13630 0.0
13631 0.0
13632 0.0
13633 0.0
13634 0.0
13635 0.0
13636 0.0
13637 0.0
13638 0.27276999999999996
13639 0.0
13640 0.0
13641 0.0
13642 0.27276999999999996
13643 0.0
13644 0.0
13645 0.5455399999999999
13646 0.0
13647 0.0
13648 0.0
13649 0.0
13650 0.0
13651 0.0
13652 0.27276999999999996
13653 0.27276999999999996
13654 0.0
13655 0.27276999999999996
13656 0.0
13657 0.0
13658 0.0
13659 0.0
13660 0.0
13661 0.0
13662 0.0
13663 0.0
13664 0.0
13665 0.0
13666 0.0
13667 0.0
13668 0.0
13669 0.0
13670 0.0
13671 0.27276999999999996
13672 0.0
13673 0.0
13674 0.5455399999999999
13675 0.0
13676 0.27276999999999996
13677 0.0
13678 0.0
13679 0.0
13680 0.0
13681 0.0
13682 0.0
13683 0.0
13684 0.0
13685 0.0
13686 0.27276999999999996
13687 0.0
13688 0.0
13689 0.0
13690 0.0
13691 0.0
13692 0.0
13693 0.27276999999999996
13694 0.0
13695 0.27276999999999996
13696 0.0
13697 0.0
13698 0.0
13699 0.0
13700 1.0910799999999998
13701 0.0
13702 0.0
13703 0.0
13704 0.0
13705 0.27276999999999996
13706 0.0
13707 0.0
13708 0.0
13709 0.0
13710 0.0
13711 0.0
13712 0.0
13713 0.0
13714 0.0
13715 0.0
13716 0.0
13717 0.0
13718 0.0
13719 0.0
13720 0.0
13721 0.0
13722 0.0
13723 0.27276999999999996
13724 0.0
13725 0.0
13726 0.0
13727 0.0
13728 0.0
13729 0.0
13730 0.0
13731 0.0
13732 0.0
13733 0.0
13734 0.0
13735 0.0
13736 0.0
13737 0.0
13738 0.0
13739 0.0
13740 0.0
13741 0.27276999999999996
13742 0.0
13743 0.0
13744 0.0
13745 0.0
13746 0.0
13747 0.0
13748 0.0
13749 0.0
13750 0.0
13751 0.27276999999999996
13752 0.27276999999999996
13753 0.0
13754 0.0
13755 0.27276999999999996
13756 0.5455399999999999
13757 0.27276999999999996
13758 0.0
13759 0.0
13760 0.0
13761 0.0
13762 0.0
13763 0.0
13764 0.0
13765 0.0
13766 0.27276999999999996
13767 0.27276999999999996
13768 0.0
13769 0.27276999999999996
13770 0.27276999999999996
13771 0.0
13772 0.27276999999999996
13773 0.0
13774 0.0
13775 0.0
13776 0.0
13777 0.0
13778 0.0
13779 0.0
13780 0.0
13781 0.0
13782 0.0
13783 0.0
13784 0.0
13785 0.27276999999999996
13786 0.0
13787 0.0
13788 0.0
13789 0.0
13790 0.0
13791 0.0
13792 0.27276999999999996
13793 0.0
13794 0.0
13795 0.0
13796 0.0
13797 0.0
13798 0.0
13799 0.5455399999999999
13800 0.0
13801 0.0
13802 0.0
13803 0.0
13804 0.0
13805 0.0
13806 0.0
13807 0.0
13808 0.0
13809 0.0
13810 0.0
13811 0.0
13812 0.0
13813 0.0
13814 0.0
13815 0.0
13816 0.0
13817 0.0
13818 0.0
13819 0.0
13820 0.0
13821 0.0
13822 0.5455399999999999
13823 0.0
13824 0.0
13825 0.0
13826 0.0
13827 0.0
13828 0.0
13829 0.0
13830 0.0
13831 0.5455399999999999
13832 0.0
13833 0.0
13834 0.0
13835 0.0
13836 0.0
13837 0.0
13838 0.0
13839 0.27276999999999996
13840 0.0
13841 0.0
13842 0.27276999999999996
13843 0.0
13844 0.0
13845 0.27276999999999996
13846 0.0
13847 0.0
13848 0.0
13849 0.0
13850 0.0
13851 0.5455399999999999
13852 0.81831
13853 0.0
13854 0.27276999999999996
13855 0.0
13856 0.0
13857 0.0
13858 0.0
13859 0.0
13860 0.0
13861 0.0
13862 0.0
13863 0.0
13864 0.0
13865 0.0
13866 0.27276999999999996
13867 0.0
13868 0.5455399999999999
13869 0.0
13870 0.0
13871 0.0
13872 0.0
13873 0.0
13874 0.27276999999999996
13875 0.5455399999999999
13876 0.0
13877 0.0
13878 0.0
13879 0.0
13880 0.0
13881 0.27276999999999996
13882 0.0
13883 0.0
13884 0.0
13885 0.0
13886 0.0
13887 0.0
13888 0.0
13889 0.0
13890 0.0
13891 0.0
13892 0.0
13893 0.27276999999999996
13894 0.0
13895 0.0
13896 0.27276999999999996
13897 0.0
13898 0.0
13899 0.0
13900 0.5455399999999999
13901 0.0
13902 0.0
13903 0.0
13904 0.0
13905 0.0
13906 0.0
13907 0.0
13908 0.0
13909 0.0
13910 0.0
13911 0.0
13912 0.0
13913 0.0
13914 0.27276999999999996
13915 0.27276999999999996
13916 0.0
13917 0.0
13918 0.0
13919 0.0
13920 0.0
13921 0.0
13922 0.0
13923 0.0
13924 0.0
13925 0.0
13926 0.27276999999999996
13927 0.0
13928 0.0
13929 0.27276999999999996
13930 0.0
13931 0.27276999999999996
13932 0.0
13933 0.27276999999999996
13934 0.0
13935 0.0
13936 0.0
13937 0.0
13938 0.0
13939 0.0
13940 0.0
13941 0.0
13942 0.0
13943 0.0
13944 0.0
13945 0.27276999999999996
13946 0.0
13947 0.0
13948 0.0
13949 0.0
13950 0.27276999999999996
13951 0.0
13952 0.0
13953 0.0
13954 0.0
13955 0.0
13956 0.27276999999999996
13957 0.5455399999999999
13958 0.0
13959 0.27276999999999996
13960 0.0
13961 0.27276999999999996
13962 0.0
13963 0.0
13964 0.0
13965 0.0
13966 0.27276999999999996
13967 0.0
13968 0.0
13969 0.27276999999999996
13970 0.0
13971 0.0
13972 0.0
13973 0.0
13974 0.0
13975 0.0
13976 0.81831
13977 0.27276999999999996
13978 0.0
13979 0.0
13980 0.0
13981 0.0
13982 0.0
13983 0.0
13984 0.0
13985 0.0
13986 0.0
13987 0.0
13988 0.0
13989 0.0
13990 0.27276999999999996
13991 0.27276999999999996
13992 0.0
13993 0.0
13994 0.0
13995 0.0
13996 0.0
13997 0.0
13998 0.0
13999 0.0
14000 0.0
14001 0.27276999999999996
14002 0.0
14003 0.0
14004 0.27276999999999996
14005 0.0
14006 0.27276999999999996
14007 0.0
14008 0.0
14009 0.0
14010 0.0
14011 0.0
14012 0.0
14013 0.27276999999999996
14014 0.0
14015 0.0
14016 0.0
14017 0.0
14018 0.0
14019 0.0
14020 0.0
14021 0.0
14022 0.0
14023 0.0
14024 0.0
14025 0.0
14026 0.0
14027 0.0
14028 0.0
14029 0.0
14030 0.0
14031 0.0
14032 0.0
14033 0.0
14034 0.0
14035 0.0
14036 0.0
14037 0.0
14038 0.0
14039 0.0
14040 0.0
14041 0.0
14042 0.0
14043 0.0
14044 0.0
14045 0.0
14046 0.0
14047 0.0
14048 0.0
14049 0.0
14050 0.0
14051 0.0
14052 0.0
14053 0.0
14054 0.27276999999999996
14055 0.27276999999999996
14056 0.0
14057 0.5455399999999999
14058 0.0
14059 0.0
14060 0.0
14061 0.0
14062 0.0
14063 0.0
14064 0.27276999999999996
14065 0.0
14066 0.0
14067 0.0
14068 0.0
14069 0.0
14070 0.0
14071 0.0
14072 0.0
14073 0.0
14074 0.0
14075 0.0
14076 0.0
14077 0.27276999999999996
14078 0.0
14079 0.27276999999999996
14080 0.0
14081 0.0
14082 0.0
14083 0.0
14084 0.0
14085 0.0
14086 0.0
14087 0.0
14088 0.0
14089 0.0
14090 0.27276999999999996
14091 0.0
14092 0.0
14093 0.27276999999999996
14094 0.0
14095 0.0
14096 0.0
14097 0.0
14098 0.0
14099 0.0
14100 0.0
14101 0.0
14102 0.0
14103 0.0
14104 0.0
14105 0.0
14106 0.0
14107 0.0
14108 0.0
14109 0.0
14110 0.0
14111 0.0
14112 0.0
14113 0.0
14114 0.0
14115 0.0
14116 0.0
14117 0.0
14118 0.0
14119 0.0
14120 0.0
14121 0.0
14122 0.0
14123 0.0
14124 0.0
14125 0.0
14126 0.0
14127 0.0
14128 0.0
14129 0.0
14130 0.0
14131 0.0
14132 0.27276999999999996
14133 0.0
14134 0.0
14135 0.27276999999999996
14136 0.0
14137 0.0
14138 0.27276999999999996
14139 0.27276999999999996
14140 0.0
14141 0.0
14142 0.0
14143 0.0
14144 0.0
14145 0.0
14146 0.0
14147 0.0
14148 0.0
14149 0.0
14150 0.5455399999999999
14151 0.0
14152 0.0
14153 0.0
14154 0.0
14155 0.0
14156 0.0
14157 0.0
14158 0.0
14159 0.0
14160 0.0
14161 0.0
14162 0.0
14163 0.27276999999999996
14164 0.0
14165 0.0
14166 0.27276999999999996
14167 0.0
14168 0.0
14169 0.27276999999999996
14170 0.0
14171 0.0
14172 0.0
14173 0.0
14174 0.0
14175 0.0
14176 0.0
14177 0.0
14178 0.0
14179 0.0
14180 0.0
14181 0.0
14182 0.0
14183 0.27276999999999996
14184 0.0
14185 0.0
14186 0.0
14187 0.0
14188 0.0
14189 0.0
14190 0.0
14191 0.0
14192 0.0
14193 0.27276999999999996
14194 0.0
14195 0.0
14196 0.0
14197 0.0
14198 0.0
14199 0.27276999999999996
14200 0.0
14201 0.27276999999999996
14202 0.0
14203 0.0
14204 0.27276999999999996
14205 0.0
14206 0.0
14207 0.0
14208 0.0
14209 0.0
14210 0.0
14211 0.0
14212 0.0
14213 0.0
14214 0.0
14215 0.0
14216 0.0
14217 0.0
14218 0.0
14219 0.27276999999999996
14220 0.0
14221 0.0
14222 0.0
14223 0.0
14224 0.0
14225 0.27276999999999996
14226 0.0
14227 0.0
14228 0.0
14229 0.0
14230 0.0
14231 0.27276999999999996
14232 0.0
14233 0.0
14234 0.0
14235 0.0
14236 0.0
14237 0.0
14238 0.0
14239 0.0
14240 0.0
14241 0.0
14242 0.0
14243 0.0
14244 0.0
14245 0.0
14246 0.0
14247 0.0
14248 0.0
14249 0.0
14250 0.0
14251 0.0
14252 0.0
14253 0.0
14254 0.0
14255 0.0
14256 0.0
14257 0.0
14258 0.0
14259 0.0
14260 0.27276999999999996
14261 0.0
14262 0.27276999999999996
14263 0.0
14264 0.0
14265 0.0
14266 0.27276999999999996
14267 0.0
14268 0.27276999999999996
14269 0.0
14270 0.0
14271 0.0
14272 0.0
14273 0.0
14274 0.0
14275 0.0
14276 0.27276999999999996
14277 0.0
14278 0.0
14279 0.27276999999999996
14280 0.0
14281 0.0
14282 0.0
14283 0.0
14284 0.0
14285 0.0
14286 0.0
14287 0.0
14288 0.0
14289 0.0
14290 0.5455399999999999
14291 0.0
14292 0.27276999999999996
14293 0.0
14294 0.0
14295 0.0
14296 0.27276999999999996
14297 0.27276999999999996
14298 0.0
14299 0.0
14300 0.0
14301 0.0
14302 0.0
14303 0.27276999999999996
14304 0.0
14305 0.0
14306 0.0
14307 0.0
14308 0.0
14309 0.0
14310 0.0
14311 0.0
14312 0.0
14313 0.0
14314 0.0
14315 0.0
14316 0.0
14317 0.0
14318 0.0
14319 0.0
14320 0.0
14321 0.0
14322 0.27276999999999996
14323 0.27276999999999996
14324 0.0
14325 0.0
14326 0.27276999999999996
14327 0.0
14328 0.0
14329 0.0
14330 0.0
14331 0.0
14332 0.0
14333 0.0
14334 0.0
14335 0.0
14336 0.0
14337 0.27276999999999996
14338 0.0
14339 0.0
14340 0.27276999999999996
14341 0.0
14342 0.0
14343 0.0
14344 0.0
14345 0.0
14346 0.0
14347 0.27276999999999996
14348 0.0
14349 0.0
14350 0.0
14351 0.0
14352 0.27276999999999996
14353 0.0
14354 0.0
14355 0.0
14356 0.0
14357 0.0
14358 0.27276999999999996
14359 0.0
14360 0.0
14361 0.0
14362 0.0
14363 0.0
14364 0.0
14365 0.0
14366 0.0
14367 0.0
14368 0.0
14369 0.0
14370 0.0
14371 0.0
14372 0.0
14373 0.0
14374 0.0
14375 0.27276999999999996
14376 0.0
14377 0.0
14378 0.0
14379 0.0
14380 0.0
14381 0.0
14382 0.0
14383 0.0
14384 0.27276999999999996
14385 0.0
14386 0.0
14387 0.0
14388 0.0
14389 0.0
14390 0.0
14391 0.0
14392 0.0
14393 0.0
14394 0.0
14395 0.0
14396 0.0
14397 0.0
14398 0.0
14399 0.0
14400 0.0
14401 0.0
14402 0.27276999999999996
14403 0.0
14404 0.0
14405 0.0
14406 0.0
14407 0.0
14408 0.0
14409 0.0
14410 0.27276999999999996
14411 0.5455399999999999
14412 0.0
14413 0.0
14414 0.0
14415 0.27276999999999996
14416 0.0
14417 0.0
14418 0.0
14419 0.0
14420 0.0
14421 0.0
14422 0.5455399999999999
14423 0.27276999999999996
14424 0.27276999999999996
14425 0.0
14426 0.27276999999999996
14427 0.0
14428 0.0
14429 0.0
14430 0.0
14431 0.0
14432 0.0
14433 0.0
14434 0.0
14435 0.0
14436 0.0
14437 0.0
14438 0.27276999999999996
14439 0.27276999999999996
14440 0.0
14441 0.0
14442 0.0
14443 0.0
14444 0.0
14445 0.0
14446 0.0
14447 0.0
14448 0.0
14449 0.0
14450 0.0
14451 0.0
14452 0.0
14453 0.0
14454 0.0
14455 0.0
14456 0.0
14457 0.0
14458 0.0
14459 0.0
14460 0.0
14461 0.0
14462 0.0
14463 0.0
14464 0.27276999999999996
14465 0.0
14466 0.0
14467 0.0
14468 0.0
14469 0.0
14470 0.0
14471 0.0
14472 0.0
14473 0.0
14474 0.0
14475 0.0
14476 0.0
14477 0.0
14478 0.0
14479 0.0
14480 0.0
14481 0.0
14482 0.0
14483 0.0
14484 0.27276999999999996
14485 0.0
14486 0.0
14487 0.0
14488 0.0
14489 0.0
14490 0.0
14491 0.0
14492 0.27276999999999996
14493 0.0
14494 0.5455399999999999
14495 0.0
14496 0.27276999999999996
14497 0.0
14498 0.27276999999999996
14499 0.0
14500 0.0
14501 0.0
14502 0.0
14503 0.0
14504 0.0
14505 0.27276999999999996
14506 0.0
14507 0.0
14508 0.0
14509 0.0
14510 0.0
14511 0.0
14512 0.5455399999999999
14513 0.27276999999999996
14514 0.0
14515 0.0
14516 0.27276999999999996
14517 0.0
14518 0.0
14519 0.27276999999999996
14520 0.27276999999999996
14521 0.0
14522 0.27276999999999996
14523 0.0
14524 0.0
14525 0.0
14526 0.0
14527 0.0
14528 0.0
14529 0.0
14530 0.27276999999999996
14531 0.0
14532 0.0
14533 0.0
14534 0.0
14535 0.27276999999999996
14536 0.27276999999999996
14537 0.0
14538 0.27276999999999996
14539 0.0
14540 0.0
14541 0.0
14542 0.0
14543 0.0
14544 0.0
14545 0.0
14546 0.0
14547 0.0
14548 0.0
14549 0.0
14550 0.0
14551 0.0
14552 0.0
14553 0.0
14554 0.0
14555 0.0
14556 0.27276999999999996
14557 0.0
14558 0.0
14559 0.0
14560 0.0
14561 0.0
14562 0.0
14563 0.0
14564 0.0
14565 0.0
14566 0.0
14567 0.27276999999999996
14568 0.0
14569 0.0
14570 0.0
14571 0.0
14572 0.0
14573 0.0
14574 0.0
14575 0.0
14576 0.0
14577 0.0
14578 0.0
14579 0.0
14580 0.27276999999999996
14581 0.0
14582 0.27276999999999996
14583 0.0
14584 0.0
14585 0.0
14586 0.0
14587 0.0
14588 0.0
14589 0.0
14590 0.0
14591 0.0
14592 0.0
14593 0.0
14594 0.0
14595 0.0
14596 0.0
14597 0.27276999999999996
14598 0.81831
14599 0.0
14600 0.0
14601 0.27276999999999996
14602 0.0
14603 0.0
14604 0.0
14605 0.0
14606 0.0
14607 0.0
14608 0.0
14609 0.0
14610 0.0
14611 0.0
14612 0.0
14613 0.0
14614 0.0
14615 0.0
14616 0.0
14617 0.0
14618 0.0
14619 0.0
14620 0.0
14621 0.0
14622 0.0
14623 0.0
14624 0.0
14625 0.0
14626 0.0
14627 0.27276999999999996
14628 0.0
14629 0.0
14630 0.27276999999999996
14631 0.27276999999999996
14632 0.5455399999999999
14633 0.0
14634 0.0
14635 0.0
14636 0.0
14637 0.0
14638 0.0
14639 0.0
14640 0.0
14641 0.0
14642 0.0
14643 0.0
14644 0.0
14645 0.0
14646 0.0
14647 0.0
14648 0.27276999999999996
14649 0.0
14650 0.0
14651 0.0
14652 0.0
14653 0.0
14654 0.0
14655 0.0
14656 0.0
14657 0.0
14658 0.0
14659 0.0
14660 0.27276999999999996
14661 0.0
14662 0.0
14663 0.27276999999999996
14664 0.0
14665 0.0
14666 0.0
14667 0.27276999999999996
14668 0.0
14669 0.0
14670 0.0
14671 0.0
14672 0.0
14673 0.0
14674 0.0
14675 0.0
14676 0.0
14677 0.0
14678 0.0
14679 0.5455399999999999
14680 0.0
14681 0.0
14682 0.0
14683 0.0
14684 0.0
14685 0.0
14686 0.0
14687 0.0
14688 0.0
14689 0.0
14690 0.0
14691 0.0
14692 0.0
14693 0.0
14694 0.0
14695 0.0
14696 0.0
14697 0.0
14698 0.0
14699 0.27276999999999996
14700 0.0
14701 0.0
14702 0.0
14703 0.0
14704 0.0
14705 0.0
14706 0.0
14707 0.0
14708 0.0
14709 0.27276999999999996
14710 0.0
14711 0.0
14712 0.27276999999999996
14713 0.0
14714 0.0
14715 0.0
14716 0.27276999999999996
14717 0.0
14718 0.27276999999999996
14719 0.0
14720 0.27276999999999996
14721 0.0
14722 0.0
14723 0.0
14724 0.0
14725 0.27276999999999996
14726 0.0
14727 0.0
14728 0.0
14729 0.0
14730 0.27276999999999996
14731 0.0
14732 0.0
14733 0.0
14734 0.0
14735 0.0
14736 0.0
14737 0.0
14738 0.0
14739 0.27276999999999996
14740 0.0
14741 0.0
14742 0.0
14743 0.0
14744 0.0
14745 0.0
14746 0.0
14747 0.0
14748 0.0
14749 0.0
14750 0.0
14751 0.0
14752 0.0
14753 0.0
14754 0.0
14755 0.0
14756 0.0
14757 0.81831
14758 0.0
14759 0.0
14760 0.27276999999999996
14761 0.0
14762 0.0
14763 0.0
14764 0.0
14765 0.0
14766 0.0
14767 0.0
14768 0.0
14769 0.0
14770 0.0
14771 0.0
14772 0.0
14773 0.0
14774 0.0
14775 0.0
14776 0.0
14777 0.0
14778 0.0
14779 0.0
14780 0.0
14781 0.0
14782 0.0
14783 0.0
14784 0.0
14785 0.0
14786 0.27276999999999996
14787 0.0
14788 0.0
14789 0.0
14790 0.0
14791 0.0
14792 0.0
14793 0.0
14794 0.0
14795 0.0
14796 0.0
14797 0.0
14798 0.0
14799 0.0
14800 0.27276999999999996
14801 0.0
14802 0.0
14803 0.0
14804 0.0
14805 0.0
14806 0.27276999999999996
14807 0.0
14808 0.0
14809 0.0
14810 0.0
14811 0.0
14812 0.0
14813 0.0
14814 0.0
14815 0.0
14816 0.0
14817 0.0
14818 0.27276999999999996
14819 0.0
14820 0.0
14821 0.0
14822 0.0
14823 0.0
14824 0.0
14825 0.0
14826 0.0
14827 0.0
14828 0.0
14829 0.0
14830 0.0
14831 0.0
14832 0.0
14833 0.0
14834 0.0
14835 0.0
14836 0.0
14837 0.0
14838 0.0
14839 0.0
14840 0.27276999999999996
14841 0.0
14842 0.0
14843 0.0
14844 0.0
14845 0.0
14846 0.0
14847 0.5455399999999999
14848 0.27276999999999996
14849 0.0
14850 0.0
14851 0.0
14852 0.0
14853 0.0
14854 0.0
14855 0.0
14856 0.0
14857 0.0
14858 0.0
14859 0.0
14860 0.27276999999999996
14861 0.0
14862 0.27276999999999996
14863 0.27276999999999996
14864 0.0
14865 0.27276999999999996
14866 0.0
14867 0.0
14868 0.0
14869 0.0
14870 0.0
14871 0.0
14872 0.0
14873 0.0
14874 0.0
14875 0.0
14876 0.27276999999999996
14877 0.0
14878 0.0
14879 0.27276999999999996
14880 0.0
14881 0.27276999999999996
14882 0.0
14883 0.0
14884 0.0
14885 0.0
14886 0.0
14887 0.27276999999999996
14888 0.0
14889 0.0
14890 0.0
14891 0.0
14892 0.0
14893 0.0
14894 0.0
14895 0.0
14896 0.5455399999999999
14897 0.0
14898 0.0
14899 0.0
14900 0.0
14901 0.0
14902 0.0
14903 0.0
14904 0.0
14905 0.0
14906 0.0
14907 0.0
14908 0.0
14909 0.0
14910 0.0
14911 0.0
14912 0.0
14913 0.0
14914 0.0
14915 0.0
14916 0.0
14917 0.0
14918 0.27276999999999996
14919 0.0
14920 0.0
14921 0.0
14922 0.0
14923 0.0
14924 0.0
14925 0.0
14926 0.0
14927 0.0
14928 0.5455399999999999
14929 0.27276999999999996
14930 0.0
14931 0.0
14932 0.0
14933 0.0
14934 0.27276999999999996
14935 0.0
14936 0.0
14937 0.0
14938 0.0
14939 0.0
14940 0.0
14941 0.0
14942 0.0
14943 0.27276999999999996
14944 0.0
14945 0.0
14946 0.0
14947 0.0
14948 0.0
14949 0.0
14950 0.27276999999999996
14951 0.0
14952 0.0
14953 0.0
14954 0.0
14955 0.0
14956 0.0
14957 0.0
14958 0.0
14959 0.0
14960 0.0
14961 0.0
14962 0.5455399999999999
14963 0.0
14964 0.0
14965 0.0
14966 0.0
14967 0.0
14968 0.0
14969 0.0
14970 0.0
14971 0.0
14972 0.0
14973 0.0
14974 0.27276999999999996
14975 0.0
14976 0.0
14977 0.0
14978 0.0
14979 0.27276999999999996
14980 0.0
14981 0.0
14982 0.0
14983 0.0
14984 0.0
14985 0.0
14986 0.0
14987 0.0
14988 0.0
14989 0.0
14990 0.0
14991 0.0
14992 0.0
14993 0.0
14994 0.0
14995 0.0
14996 0.27276999999999996
14997 0.0
14998 0.0
14999 0.0
15000 0.27276999999999996
15001 0.0
15002 0.0
15003 0.0
15004 0.0
15005 0.0
15006 0.0
15007 0.0
15008 0.0
15009 0.0
15010 0.0
15011 0.0
15012 0.0
15013 0.0
15014 0.0
15015 0.0
15016 0.0
15017 0.0
15018 0.0
15019 0.27276999999999996
15020 0.0
15021 0.0
15022 0.0
15023 0.0
15024 0.0
15025 0.0
15026 0.0
15027 0.0
15028 0.0
15029 0.0
15030 0.0
15031 0.0
15032 0.0
15033 0.0
15034 0.0
15035 0.0
15036 0.0
15037 0.27276999999999996
15038 0.0
15039 0.0
15040 0.5455399999999999
15041 0.0
15042 0.81831
15043 0.27276999999999996
15044 0.0
15045 0.0
15046 0.27276999999999996
15047 0.0
15048 0.0
15049 0.0
15050 0.0
15051 0.0
15052 0.0
15053 0.5455399999999999
15054 0.0
15055 0.0
15056 0.0
15057 0.27276999999999996
15058 0.0
15059 0.0
15060 0.0
15061 0.0
15062 0.0
15063 0.27276999999999996
15064 0.0
15065 0.0
15066 0.0
15067 0.5455399999999999
15068 0.0
15069 0.0
15070 0.0
15071 0.0
15072 0.0
15073 0.0
15074 0.27276999999999996
15075 0.0
15076 0.0
15077 0.0
15078 0.0
15079 0.0
15080 0.0
15081 0.0
15082 0.0
15083 0.0
15084 0.0
15085 0.0
15086 0.0
15087 0.0
15088 0.0
15089 0.0
15090 0.0
15091 0.0
15092 0.0
15093 0.0
15094 0.0
15095 0.0
15096 0.0
15097 0.0
15098 0.0
15099 0.0
15100 0.0
15101 0.0
15102 0.0
15103 0.0
15104 0.27276999999999996
15105 0.0
15106 0.0
15107 0.0
15108 0.0
15109 0.0
15110 0.0
15111 0.0
15112 0.0
15113 0.0
15114 0.0
15115 0.0
15116 0.0
15117 0.0
15118 0.0
15119 0.0
15120 0.0
15121 0.0
15122 0.0
15123 0.0
15124 0.0
15125 0.0
15126 0.27276999999999996
15127 0.0
15128 0.0
15129 0.0
15130 0.27276999999999996
15131 0.0
15132 0.0
15133 0.0
15134 0.0
15135 0.0
15136 0.0
15137 0.0
15138 0.0
15139 0.0
15140 0.0
15141 0.0
15142 0.0
15143 0.0
15144 0.0
15145 0.0
15146 0.0
15147 0.0
15148 0.0
15149 0.0
15150 0.27276999999999996
15151 0.0
15152 0.0
15153 0.0
15154 0.0
15155 0.0
15156 0.0
15157 0.0
15158 0.0
15159 0.0
15160 0.0
15161 0.0
15162 0.0
15163 0.0
15164 0.0
15165 0.27276999999999996
15166 0.0
15167 0.0
15168 0.0
15169 0.0
15170 0.0
15171 0.0
15172 0.0
15173 0.0
15174 0.0
15175 0.0
15176 0.0
15177 0.0
15178 0.0
15179 0.0
15180 0.0
15181 0.0
15182 0.0
15183 0.0
15184 0.0
15185 0.27276999999999996
15186 0.0
15187 0.0
15188 0.27276999999999996
15189 0.0
15190 0.0
15191 0.0
15192 0.0
15193 0.0
15194 0.0
15195 0.0
15196 0.0
15197 0.0
15198 0.0
15199 0.0
15200 0.0
15201 0.0
15202 0.0
15203 0.27276999999999996
15204 0.0
15205 0.0
15206 0.0
15207 0.0
15208 0.0
15209 0.0
15210 0.0
15211 0.0
15212 0.0
15213 0.0
15214 0.27276999999999996
15215 0.0
15216 0.0
15217 0.0
15218 0.0
15219 0.0
15220 0.0
15221 0.0
15222 0.0
15223 0.0
15224 0.0
15225 0.0
15226 0.0
15227 0.0
15228 0.0
15229 0.27276999999999996
15230 0.0
15231 0.0
15232 0.0
15233 0.0
15234 0.0
15235 0.5455399999999999
15236 0.0
15237 0.0
15238 0.0
15239 0.0
15240 0.0
15241 0.0
15242 0.0
15243 0.0
15244 0.0
15245 0.0
15246 0.0
15247 0.0
15248 0.0
15249 0.0
15250 0.0
15251 0.0
15252 0.0
15253 0.0
15254 0.0
15255 0.0
15256 0.0
15257 0.27276999999999996
15258 0.0
15259 0.0
15260 0.0
15261 0.0
15262 0.0
15263 0.0
15264 0.0
15265 0.27276999999999996
15266 0.5455399999999999
15267 0.0
15268 0.0
15269 0.0
15270 0.0
15271 0.27276999999999996
15272 0.0
15273 0.0
15274 0.27276999999999996
15275 0.27276999999999996
15276 0.0
15277 0.0
15278 0.0
15279 0.0
15280 0.0
15281 0.0
15282 0.0
15283 0.0
15284 0.0
15285 0.0
15286 0.0
15287 0.0
15288 0.0
15289 0.0
15290 0.0
15291 0.27276999999999996
15292 0.0
15293 0.0
15294 0.0
15295 0.0
15296 0.0
15297 0.0
15298 0.0
15299 0.0
15300 0.0
15301 0.0
15302 0.0
15303 0.0
15304 0.27276999999999996
15305 0.27276999999999996
15306 0.0
15307 0.0
15308 0.0
15309 0.0
15310 0.0
15311 0.0
15312 0.0
15313 0.0
15314 0.0
15315 0.0
15316 0.0
15317 0.0
15318 0.0
15319 0.0
15320 0.0
15321 0.0
15322 0.0
15323 0.0
15324 0.0
15325 0.0
15326 0.0
15327 0.0
15328 0.0
15329 0.0
15330 0.0
15331 0.0
15332 0.0
15333 0.0
15334 0.27276999999999996
15335 0.0
15336 0.0
15337 0.0
15338 0.0
15339 0.0
15340 0.0
15341 0.0
15342 0.27276999999999996
15343 0.0
15344 0.0
15345 0.0
15346 0.27276999999999996
15347 0.0
15348 0.0
15349 0.0
15350 0.0
15351 0.0
15352 0.0
15353 0.0
15354 0.0
15355 0.0
15356 0.0
15357 0.27276999999999996
15358 0.0
15359 0.0
15360 0.0
15361 0.27276999999999996
15362 0.0
15363 0.0
15364 0.0
15365 0.0
15366 0.0
15367 0.0
15368 0.0
15369 0.0
15370 0.0
15371 0.27276999999999996
15372 0.0
15373 0.0
15374 0.0
15375 0.0
15376 0.5455399999999999
15377 0.0
15378 0.0
15379 0.0
15380 0.0
15381 0.0
15382 0.0
15383 0.0
15384 0.0
15385 0.0
15386 0.0
15387 0.0
15388 0.0
15389 0.0
15390 0.0
15391 0.0
15392 0.0
15393 0.0
15394 0.0
15395 0.0
15396 0.0
15397 0.0
15398 0.0
15399 0.0
15400 0.27276999999999996
15401 0.0
15402 0.0
15403 0.0
15404 0.0
15405 0.0
15406 0.0
15407 0.0
15408 0.0
15409 0.0
15410 0.0
15411 0.0
15412 0.27276999999999996
15413 0.0
15414 0.0
15415 0.27276999999999996
15416 0.0
15417 0.27276999999999996
15418 0.0
15419 0.0
15420 0.0
15421 0.0
15422 0.0
15423 0.0
15424 0.0
15425 0.27276999999999996
15426 0.0
15427 0.0
15428 0.0
15429 0.0
15430 0.0
15431 0.0
15432 0.0
15433 0.0
15434 0.0
15435 0.0
15436 0.0
15437 0.0
15438 0.0
15439 0.0
15440 0.0
15441 0.0
15442 0.0
15443 0.0
15444 0.0
15445 0.5455399999999999
15446 0.0
15447 0.0
15448 0.0
15449 0.0
15450 0.0
15451 0.0
15452 0.0
15453 0.0
15454 0.0
15455 0.0
15456 0.0
15457 0.27276999999999996
15458 0.0
15459 0.0
15460 0.0
15461 0.0
15462 0.0
15463 0.27276999999999996
15464 0.0
15465 0.0
15466 0.0
15467 0.0
15468 0.0
15469 0.0
15470 0.0
15471 0.0
15472 0.0
15473 0.0
15474 0.0
15475 0.0
15476 0.0
15477 0.0
15478 0.0
15479 0.27276999999999996
15480 0.0
15481 0.0
15482 0.0
15483 0.0
15484 0.0
15485 0.27276999999999996
15486 0.0
15487 0.0
15488 0.0
15489 0.0
15490 0.0
15491 0.27276999999999996
15492 0.0
15493 0.0
15494 0.0
15495 0.0
15496 0.0
15497 0.0
15498 0.0
15499 0.0
15500 0.0
15501 0.0
15502 0.0
15503 0.0
15504 0.0
15505 0.0
15506 0.0
15507 0.0
15508 0.0
15509 0.0
15510 0.0
15511 0.0
15512 0.0
15513 0.0
15514 0.0
15515 0.0
15516 0.0
15517 0.0
15518 0.0
15519 0.0
15520 0.0
15521 0.0
15522 0.0
15523 0.0
15524 0.0
15525 0.0
15526 0.0
15527 0.0
15528 0.0
15529 0.27276999999999996
15530 0.0
15531 0.0
15532 0.0
15533 0.0
15534 0.27276999999999996
15535 0.0
15536 0.0
15537 0.0
15538 0.0
15539 0.0
15540 0.0
15541 0.27276999999999996
15542 0.0
15543 0.0
15544 0.0
15545 0.0
15546 0.0
15547 0.0
15548 0.0
15549 0.0
15550 0.27276999999999996
15551 0.0
15552 0.0
15553 0.0
15554 0.0
15555 0.0
15556 0.0
15557 0.27276999999999996
15558 0.0
15559 0.5455399999999999
15560 0.0
15561 0.0
15562 0.5455399999999999
15563 0.0
15564 0.0
15565 0.0
15566 0.0
15567 0.0
15568 0.0
15569 0.0
15570 0.0
15571 0.0
15572 0.5455399999999999
15573 0.5455399999999999
15574 0.0
15575 0.0
15576 0.0
15577 0.5455399999999999
15578 0.0
15579 0.0
15580 0.0
15581 0.0
15582 0.0
15583 0.0
15584 0.0
15585 0.0
15586 0.0
15587 0.0
15588 0.0
15589 0.0
15590 0.27276999999999996
15591 0.27276999999999996
15592 0.0
15593 0.0
15594 0.0
15595 0.0
15596 0.0
15597 0.0
15598 0.0
15599 0.0
15600 0.0
15601 0.0
15602 0.0
15603 0.0
15604 0.0
15605 0.27276999999999996
15606 0.0
15607 0.0
15608 0.0
15609 0.0
15610 0.0
15611 0.0
15612 0.0
15613 0.0
15614 0.0
15615 0.27276999999999996
15616 0.27276999999999996
15617 0.0
15618 0.0
15619 0.0
15620 0.0
15621 0.0
15622 0.0
15623 0.0
15624 0.0
15625 0.0
15626 0.27276999999999996
15627 0.0
15628 0.0
15629 0.0
15630 0.0
15631 0.0
15632 0.0
15633 0.0
15634 0.0
15635 0.27276999999999996
15636 0.0
15637 0.0
15638 0.0
15639 0.0
15640 0.0
15641 0.0
15642 0.0
15643 0.0
15644 0.0
15645 0.0
15646 0.0
15647 0.0
15648 0.0
15649 0.0
15650 0.27276999999999996
15651 0.0
15652 0.0
15653 0.0
15654 0.5455399999999999
15655 0.0
15656 0.0
15657 0.0
15658 0.0
15659 0.0
15660 0.0
15661 0.0
15662 0.0
15663 0.0
15664 0.0
15665 0.0
15666 0.0
15667 0.0
15668 0.0
15669 0.0
15670 0.0
15671 0.0
15672 0.27276999999999996
15673 0.0
15674 0.0
15675 0.27276999999999996
15676 0.0
15677 0.0
15678 0.0
15679 0.0
15680 0.0
15681 0.0
15682 0.0
15683 0.0
15684 0.0
15685 0.27276999999999996
15686 0.0
15687 0.0
15688 0.0
15689 0.5455399999999999
15690 0.0
15691 0.5455399999999999
15692 0.0
15693 0.0
15694 0.5455399999999999
15695 0.0
15696 0.27276999999999996
15697 0.0
15698 0.0
15699 0.0
15700 0.0
15701 0.0
15702 0.0
15703 0.0
15704 0.0
15705 0.0
15706 0.0
15707 0.0
15708 0.0
15709 0.0
15710 0.0
15711 0.0
15712 0.0
15713 0.0
15714 0.0
15715 0.27276999999999996
15716 0.0
15717 0.0
15718 0.0
15719 0.0
15720 0.0
15721 0.0
15722 0.0
15723 0.27276999999999996
15724 0.0
15725 0.0
15726 0.0
15727 0.27276999999999996
15728 0.0
15729 0.0
15730 0.0
15731 0.0
15732 0.0
15733 0.27276999999999996
15734 0.0
15735 0.0
15736 0.27276999999999996
15737 0.0
15738 0.0
15739 0.5455399999999999
15740 0.5455399999999999
15741 0.0
15742 0.0
15743 0.0
15744 0.0
15745 0.0
15746 0.0
15747 0.0
15748 0.0
15749 0.0
15750 0.0
15751 0.0
15752 0.0
15753 0.0
15754 0.0
15755 0.0
15756 0.0
15757 0.5455399999999999
15758 0.0
15759 0.0
15760 0.0
15761 0.0
15762 0.0
15763 0.0
15764 0.0
15765 0.0
15766 0.0
15767 0.0
15768 0.0
15769 0.0
15770 0.0
15771 0.0
15772 0.0
15773 0.0
15774 0.0
15775 0.0
15776 0.27276999999999996
15777 0.0
15778 0.0
15779 0.0
15780 0.0
15781 0.27276999999999996
15782 0.0
15783 0.0
15784 0.0
15785 0.0
15786 0.0
15787 0.27276999999999996
15788 0.27276999999999996
15789 0.0
15790 0.0
15791 0.0
15792 0.0
15793 0.0
15794 0.0
15795 0.0
15796 0.0
15797 0.0
15798 0.0
15799 0.0
15800 0.27276999999999996
15801 0.0
15802 0.0
15803 0.0
15804 0.0
15805 0.0
15806 0.0
15807 0.0
15808 0.0
15809 0.0
15810 0.0
15811 0.0
15812 0.27276999999999996
15813 0.0
15814 0.0
15815 0.27276999999999996
15816 0.0
15817 0.5455399999999999
15818 0.27276999999999996
15819 0.27276999999999996
15820 0.0
15821 0.0
15822 0.0
15823 0.0
15824 0.0
15825 0.0
15826 0.0
15827 0.27276999999999996
15828 0.0
15829 0.0
15830 0.5455399999999999
15831 0.0
15832 0.0
15833 0.0
15834 0.0
15835 0.0
15836 0.0
15837 0.0
15838 0.0
15839 0.0
15840 0.0
15841 0.0
15842 0.0
15843 0.0
15844 0.0
15845 0.0
15846 0.0
15847 0.0
15848 0.5455399999999999
15849 0.0
15850 0.0
15851 0.0
15852 0.0
15853 0.0
15854 0.0
15855 0.0
15856 0.5455399999999999
15857 0.0
15858 0.0
15859 0.0
15860 0.0
15861 0.0
15862 0.0
15863 0.0
15864 0.5455399999999999
15865 0.0
15866 0.0
15867 0.0
15868 0.0
15869 0.0
15870 0.0
15871 0.27276999999999996
15872 0.0
15873 0.0
15874 0.27276999999999996
15875 0.0
15876 0.0
15877 0.0
15878 0.0
15879 0.0
15880 0.0
15881 0.0
15882 0.0
15883 0.0
15884 0.0
15885 0.0
15886 0.0
15887 0.0
15888 0.0
15889 0.0
15890 0.0
15891 0.0
15892 0.27276999999999996
15893 0.0
15894 0.0
15895 0.0
15896 0.0
15897 0.0
15898 0.27276999999999996
15899 0.0
15900 0.0
15901 0.0
15902 0.0
15903 0.0
15904 0.0
15905 0.0
15906 0.0
15907 0.0
15908 0.0
15909 0.0
15910 0.0
15911 0.0
15912 0.0
15913 0.0
15914 0.0
15915 0.0
15916 0.0
15917 0.0
15918 0.0
15919 0.27276999999999996
15920 0.0
15921 0.0
15922 0.27276999999999996
15923 0.0
15924 0.27276999999999996
15925 0.0
15926 0.0
15927 0.0
15928 0.5455399999999999
15929 0.0
15930 0.0
15931 0.0
15932 0.5455399999999999
15933 0.0
15934 0.0
15935 0.0
15936 0.0
15937 0.0
15938 0.0
15939 0.0
15940 0.0
15941 0.0
15942 0.0
15943 0.0
15944 0.81831
15945 0.27276999999999996
15946 0.0
15947 0.0
15948 0.0
15949 0.0
15950 0.0
15951 0.27276999999999996
15952 0.0
15953 0.0
15954 0.0
15955 0.0
15956 0.0
15957 0.0
15958 0.0
15959 0.0
15960 0.0
15961 0.0
15962 0.0
15963 0.27276999999999996
15964 0.0
15965 0.0
15966 0.0
15967 0.0
15968 0.0
15969 0.0
15970 0.0
15971 0.0
15972 0.0
15973 0.0
15974 0.0
15975 0.0
15976 0.0
15977 0.0
15978 0.0
15979 0.27276999999999996
15980 0.0
15981 0.0
15982 0.0
15983 0.0
15984 0.0
15985 0.0
15986 0.0
15987 0.0
15988 0.0
15989 0.27276999999999996
15990 0.27276999999999996
15991 0.0
15992 0.0
15993 0.0
15994 0.27276999999999996
15995 0.0
15996 0.0
15997 0.0
15998 0.27276999999999996
15999 0.0
16000 0.0
16001 0.0
16002 0.0
16003 0.0
16004 0.0
16005 0.0
16006 0.0
16007 0.0
16008 0.0
16009 0.0
16010 0.0
16011 0.0
16012 0.0
16013 0.0
16014 0.0
16015 0.0
16016 0.0
16017 0.0
16018 0.0
16019 0.0
16020 0.0
16021 0.0
16022 0.0
16023 0.0
16024 0.0
16025 0.0
16026 0.0
16027 0.0
16028 0.0
16029 0.0
16030 0.0
16031 0.27276999999999996
16032 0.27276999999999996
16033 0.0
16034 0.0
16035 0.0
16036 0.27276999999999996
16037 0.0
16038 0.0
16039 0.27276999999999996
16040 0.0
16041 0.0
16042 0.0
16043 0.0
16044 0.0
16045 0.0
16046 0.0
16047 0.0
16048 0.0
16049 0.0
16050 0.0
16051 0.0
16052 0.0
16053 0.0
16054 0.0
16055 0.0
16056 0.0
16057 0.0
16058 0.0
16059 0.0
16060 0.0
16061 0.0
16062 0.0
16063 0.0
16064 0.0
16065 0.0
16066 0.27276999999999996
16067 0.0
16068 0.0
16069 0.0
16070 0.0
16071 0.0
16072 0.0
16073 0.0
16074 0.0
16075 0.0
16076 0.0
16077 0.27276999999999996
16078 0.0
16079 0.0
16080 0.0
16081 0.0
16082 0.0
16083 0.27276999999999996
16084 0.0
16085 0.0
16086 0.0
16087 0.0
16088 0.0
16089 0.0
16090 0.0
16091 0.0
16092 0.0
16093 0.0
16094 0.0
16095 0.0
16096 0.0
16097 0.0
16098 0.0
16099 0.0
16100 0.0
16101 0.0
16102 0.0
16103 0.0
16104 0.0
16105 0.0
16106 0.0
16107 0.0
16108 0.0
16109 0.0
16110 0.0
16111 0.0
16112 0.0
16113 0.0
16114 0.0
16115 0.0
16116 0.0
16117 0.0
16118 0.0
16119 0.27276999999999996
16120 0.0
16121 0.0
16122 0.0
16123 0.0
16124 0.0
16125 0.0
16126 0.0
16127 0.27276999999999996
16128 0.0
16129 0.5455399999999999
16130 0.0
16131 0.0
16132 0.0
16133 0.0
16134 0.0
16135 0.0
16136 0.0
16137 0.0
16138 0.0
16139 0.0
16140 0.27276999999999996
16141 0.0
16142 0.0
16143 0.0
16144 0.0
16145 0.0
16146 0.0
16147 0.27276999999999996
16148 0.0
16149 0.0
16150 0.27276999999999996
16151 0.0
16152 0.0
16153 0.0
16154 0.0
16155 0.0
16156 0.0
16157 0.0
16158 0.0
16159 0.0
16160 0.0
16161 0.0
16162 0.0
16163 0.0
16164 0.0
16165 0.0
16166 0.0
16167 0.0
16168 0.0
16169 0.0
16170 0.0
16171 0.0
16172 0.0
16173 0.0
16174 0.0
16175 0.0
16176 0.0
16177 0.0
16178 0.0
16179 0.0
16180 0.27276999999999996
16181 0.27276999999999996
16182 0.0
16183 0.0
16184 0.0
16185 0.5455399999999999
16186 0.0
16187 0.0
16188 0.27276999999999996
16189 0.0
16190 0.27276999999999996
16191 0.0
16192 0.0
16193 0.0
16194 0.0
16195 0.0
16196 0.0
16197 0.0
16198 0.0
16199 0.0
16200 0.0
16201 0.0
16202 0.0
16203 0.0
16204 0.0
16205 0.0
16206 0.0
16207 0.0
16208 0.0
16209 0.0
16210 0.0
16211 0.0
16212 0.0
16213 0.0
16214 0.0
16215 0.0
16216 0.0
16217 0.0
16218 0.5455399999999999
16219 0.0
16220 0.0
16221 0.0
16222 0.0
16223 0.0
16224 0.0
16225 0.0
16226 0.0
16227 0.27276999999999996
16228 0.0
16229 0.27276999999999996
16230 0.0
16231 0.0
16232 0.0
16233 0.0
16234 0.0
16235 0.0
16236 0.0
16237 0.0
16238 0.0
16239 0.0
16240 0.27276999999999996
16241 0.0
16242 0.0
16243 0.27276999999999996
16244 0.0
16245 0.0
16246 0.0
16247 0.0
16248 0.0
16249 0.0
16250 0.0
16251 0.0
16252 0.0
16253 0.0
16254 0.0
16255 0.0
16256 0.0
16257 0.0
16258 0.0
16259 0.0
16260 0.0
16261 0.27276999999999996
16262 0.27276999999999996
16263 0.27276999999999996
16264 0.0
16265 0.0
16266 0.0
16267 0.0
16268 0.0
16269 0.27276999999999996
16270 0.0
16271 0.0
16272 0.0
16273 0.0
16274 0.0
16275 0.0
16276 0.0
16277 0.0
16278 0.0
16279 0.0
16280 0.0
16281 0.0
16282 0.27276999999999996
16283 0.0
16284 0.0
16285 0.27276999999999996
16286 0.0
16287 0.0
16288 0.0
16289 0.0
16290 0.0
16291 0.0
16292 0.0
16293 0.0
16294 0.0
16295 0.0
16296 0.0
16297 0.0
16298 0.0
16299 0.0
16300 0.0
16301 0.27276999999999996
16302 0.0
16303 0.0
16304 0.0
16305 0.0
16306 0.0
16307 0.27276999999999996
16308 0.27276999999999996
16309 0.5455399999999999
16310 0.0
16311 0.0
16312 0.0
16313 0.27276999999999996
16314 0.0
16315 0.0
16316 0.0
16317 0.0
16318 0.0
16319 0.0
16320 0.27276999999999996
16321 0.0
16322 0.0
16323 0.27276999999999996
16324 0.27276999999999996
16325 0.0
16326 0.0
16327 0.0
16328 0.0
16329 0.5455399999999999
16330 0.0
16331 0.0
16332 0.0
16333 0.0
16334 0.0
16335 0.0
16336 0.0
16337 0.27276999999999996
16338 0.0
16339 0.0
16340 0.0
16341 0.0
16342 0.0
16343 0.0
16344 0.0
16345 0.27276999999999996
16346 0.0
16347 0.27276999999999996
16348 0.0
16349 0.27276999999999996
16350 0.0
16351 0.0
16352 0.0
16353 0.0
16354 0.0
16355 0.0
16356 0.0
16357 0.0
16358 0.0
16359 0.0
16360 0.0
16361 0.0
16362 0.0
16363 0.0
16364 0.0
16365 0.0
16366 0.0
16367 0.27276999999999996
16368 0.0
16369 0.0
16370 0.0
16371 0.27276999999999996
16372 0.0
16373 0.0
16374 0.27276999999999996
16375 0.0
16376 0.0
16377 0.27276999999999996
16378 0.0
16379 0.0
16380 0.0
16381 0.0
16382 0.0
16383 0.0
16384 0.0
16385 0.0
16386 0.0
16387 0.0
16388 0.0
16389 0.0
16390 0.0
16391 0.0
16392 0.0
16393 0.27276999999999996
16394 0.0
16395 0.0
16396 0.0
16397 0.0
16398 0.0
16399 0.27276999999999996
16400 0.27276999999999996
16401 0.0
16402 0.0
16403 0.0
16404 0.0
16405 0.0
16406 0.27276999999999996
16407 0.0
16408 0.0
16409 0.0
16410 0.0
16411 0.0
16412 0.0
16413 0.0
16414 0.0
16415 0.0
16416 0.0
16417 0.0
16418 0.0
16419 0.0
16420 0.0
16421 0.0
16422 0.0
16423 0.0
16424 0.0
16425 0.0
16426 0.0
16427 0.0
16428 0.0
16429 0.27276999999999996
16430 0.0
16431 0.0
16432 0.0
16433 0.0
16434 0.0
16435 0.0
16436 0.0
16437 0.0
16438 0.0
16439 0.0
16440 0.0
16441 0.0
16442 0.0
16443 0.0
16444 0.0
16445 0.0
16446 0.0
16447 0.0
16448 0.0
16449 0.0
16450 0.0
16451 0.27276999999999996
16452 0.0
16453 0.0
16454 0.0
16455 0.27276999999999996
16456 0.0
16457 0.0
16458 0.0
16459 0.0
16460 0.27276999999999996
16461 0.0
16462 0.0
16463 0.0
16464 0.0
16465 0.0
16466 0.0
16467 0.0
16468 0.0
16469 0.0
16470 0.27276999999999996
16471 0.0
16472 0.27276999999999996
16473 0.0
16474 0.0
16475 0.0
16476 0.27276999999999996
16477 0.0
16478 0.0
16479 0.0
16480 0.0
16481 0.0
16482 0.0
16483 0.0
16484 0.0
16485 0.0
16486 0.0
16487 0.0
16488 0.0
16489 0.0
16490 0.0
16491 0.0
16492 0.0
16493 0.0
16494 0.0
16495 0.0
16496 0.0
16497 0.27276999999999996
16498 0.0
16499 0.0
16500 0.0
16501 0.27276999999999996
16502 0.5455399999999999
16503 0.0
16504 0.0
16505 0.0
16506 0.0
16507 0.0
16508 0.27276999999999996
16509 0.27276999999999996
16510 0.0
16511 0.0
16512 0.0
16513 0.0
16514 0.0
16515 0.0
16516 0.0
16517 0.0
16518 1.0910799999999998
16519 0.0
16520 0.0
16521 0.0
16522 0.0
16523 0.27276999999999996
16524 0.0
16525 0.0
16526 0.5455399999999999
16527 0.0
16528 0.0
16529 0.0
16530 0.0
16531 0.0
16532 0.0
16533 0.0
16534 0.0
16535 0.0
16536 0.0
16537 0.0
16538 0.0
16539 0.0
16540 0.0
16541 0.0
16542 0.0
16543 0.27276999999999996
16544 0.0
16545 0.0
16546 0.0
16547 0.0
16548 0.0
16549 0.0
16550 0.0
16551 0.0
16552 0.0
16553 0.0
16554 0.0
16555 0.0
16556 0.0
16557 0.0
16558 0.0
16559 0.0
16560 0.0
16561 0.0
16562 0.0
16563 0.0
16564 0.0
16565 0.0
16566 0.0
16567 0.0
16568 0.27276999999999996
16569 0.0
16570 0.0
16571 0.0
16572 0.0
16573 0.0
16574 0.0
16575 0.0
16576 0.0
16577 0.0
16578 0.0
16579 0.0
16580 0.5455399999999999
16581 0.0
16582 0.27276999999999996
16583 0.0
16584 0.27276999999999996
16585 0.0
16586 0.0
16587 0.0
16588 0.0
16589 0.0
16590 0.0
16591 0.0
16592 0.0
16593 0.27276999999999996
16594 0.0
16595 0.0
16596 0.0
16597 0.0
16598 0.0
16599 0.27276999999999996
16600 0.0
16601 0.0
16602 0.5455399999999999
16603 0.0
16604 0.0
16605 0.0
16606 0.0
16607 0.0
16608 0.0
16609 0.0
16610 0.0
16611 0.0
16612 0.27276999999999996
16613 0.81831
16614 0.0
16615 0.0
16616 0.27276999999999996
16617 0.0
16618 0.0
16619 0.27276999999999996
16620 0.0
16621 0.0
16622 0.5455399999999999
16623 0.0
16624 0.0
16625 0.0
16626 0.0
16627 0.0
16628 0.0
16629 0.0
16630 0.0
16631 0.0
16632 0.0
16633 0.0
16634 0.0
16635 0.0
16636 0.0
16637 0.0
16638 0.0
16639 0.0
16640 0.0
16641 0.0
16642 0.0
16643 0.0
16644 0.0
16645 0.0
16646 0.0
16647 0.0
16648 0.27276999999999996
16649 0.0
16650 0.0
16651 0.0
16652 0.0
16653 0.0
16654 0.27276999999999996
16655 0.0
16656 0.0
16657 0.0
16658 0.5455399999999999
16659 0.27276999999999996
16660 0.0
16661 0.0
16662 0.0
16663 0.0
16664 0.0
16665 0.0
16666 0.0
16667 0.0
16668 0.0
16669 0.0
16670 0.0
16671 0.0
16672 0.0
16673 0.0
16674 0.0
16675 0.0
16676 0.0
16677 0.27276999999999996
16678 0.0
16679 0.0
16680 0.0
16681 0.0
16682 0.0
16683 0.0
16684 0.0
16685 0.0
16686 0.27276999999999996
16687 0.27276999999999996
16688 0.27276999999999996
16689 0.0
16690 0.0
16691 0.0
16692 0.0
16693 0.0
16694 0.27276999999999996
16695 0.0
16696 0.0
16697 0.81831
16698 0.0
16699 0.0
16700 0.27276999999999996
16701 0.0
16702 0.0
16703 0.5455399999999999
16704 0.0
16705 0.0
16706 0.0
16707 0.0
16708 0.0
16709 0.0
16710 0.0
16711 0.27276999999999996
16712 0.0
16713 0.0
16714 0.0
16715 0.0
16716 0.0
16717 0.0
16718 0.0
16719 0.0
16720 0.0
16721 0.0
16722 0.0
16723 0.0
16724 0.0
16725 0.0
16726 0.0
16727 0.0
16728 0.27276999999999996
16729 0.0
16730 0.0
16731 0.0
16732 0.0
16733 0.0
16734 0.0
16735 0.27276999999999996
16736 0.0
16737 0.0
16738 0.0
16739 0.0
16740 0.0
16741 0.0
16742 0.0
16743 0.27276999999999996
16744 0.27276999999999996
16745 0.0
16746 0.27276999999999996
16747 0.0
16748 0.0
16749 0.0
16750 0.0
16751 0.0
16752 0.0
16753 0.0
16754 0.0
16755 0.0
16756 0.0
16757 0.0
16758 0.0
16759 0.0
16760 0.27276999999999996
16761 0.0
16762 0.0
16763 0.0
16764 0.27276999999999996
16765 0.0
16766 0.27276999999999996
16767 0.0
16768 0.0
16769 0.27276999999999996
16770 0.27276999999999996
16771 0.0
16772 0.0
16773 0.0
16774 0.0
16775 0.27276999999999996
16776 0.0
16777 0.0
16778 0.0
16779 0.27276999999999996
16780 0.0
16781 0.0
16782 0.0
16783 0.0
16784 0.0
16785 0.0
16786 0.0
16787 0.0
16788 0.0
16789 0.0
16790 0.0
16791 0.0
16792 0.0
16793 0.27276999999999996
16794 0.0
16795 0.0
16796 0.0
16797 0.0
16798 0.0
16799 0.0
16800 0.0
16801 0.81831
16802 0.0
16803 0.0
16804 0.27276999999999996
16805 0.0
16806 0.27276999999999996
16807 0.0
16808 0.0
16809 0.27276999999999996
16810 0.0
16811 0.0
16812 0.0
16813 0.0
16814 0.0
16815 0.0
16816 0.0
16817 0.0
16818 0.0
16819 0.27276999999999996
16820 0.0
16821 0.0
16822 0.0
16823 0.0
16824 0.27276999999999996
16825 0.0
16826 0.0
16827 0.0
16828 0.0
16829 0.0
16830 0.0
16831 0.0
16832 0.0
16833 0.0
16834 0.0
16835 0.0
16836 0.0
16837 0.0
16838 0.0
16839 0.27276999999999996
16840 0.27276999999999996
16841 0.0
16842 0.27276999999999996
16843 0.0
16844 0.0
16845 0.0
16846 0.0
16847 0.0
16848 0.0
16849 0.0
16850 0.0
16851 0.0
16852 0.0
16853 0.0
16854 0.0
16855 0.0
16856 0.27276999999999996
16857 0.0
16858 0.0
16859 0.27276999999999996
16860 0.0
16861 0.0
16862 0.0
16863 0.0
16864 0.0
16865 0.0
16866 0.0
16867 0.0
16868 0.27276999999999996
16869 0.0
16870 0.0
16871 0.0
16872 0.0
16873 0.0
16874 0.0
16875 0.0
16876 0.0
16877 0.0
16878 0.0
16879 0.0
16880 0.27276999999999996
16881 0.0
16882 0.0
16883 0.0
16884 0.0
16885 0.0
16886 0.0
16887 0.0
16888 0.0
16889 0.0
16890 0.0
16891 0.0
16892 0.0
16893 0.0
16894 0.0
16895 0.0
16896 0.0
16897 0.0
16898 0.0
16899 0.0
16900 0.0
16901 0.0
16902 0.0
16903 0.0
16904 0.0
16905 0.27276999999999996
16906 0.0
16907 0.0
16908 0.0
16909 0.27276999999999996
16910 0.0
16911 0.0
16912 0.27276999999999996
16913 0.27276999999999996
16914 0.27276999999999996
16915 0.0
16916 0.27276999999999996
16917 0.0
16918 0.0
16919 0.0
16920 0.27276999999999996
16921 0.27276999999999996
16922 0.0
16923 0.0
16924 0.0
16925 0.0
16926 0.27276999999999996
16927 0.0
16928 0.0
16929 0.0
16930 0.81831
16931 0.0
16932 0.5455399999999999
16933 0.27276999999999996
16934 0.0
16935 0.27276999999999996
16936 0.0
16937 0.0
16938 0.0
16939 0.0
16940 0.0
16941 0.0
16942 0.0
16943 0.0
16944 0.27276999999999996
16945 0.0
16946 0.0
16947 0.0
16948 0.0
16949 0.0
16950 0.0
16951 0.0
16952 0.0
16953 0.0
16954 0.0
16955 0.5455399999999999
16956 0.0
16957 0.27276999999999996
16958 0.0
16959 0.0
16960 0.0
16961 0.0
16962 0.27276999999999996
16963 0.0
16964 0.0
16965 0.0
16966 0.0
16967 0.0
16968 0.27276999999999996
16969 0.0
16970 0.0
16971 0.0
16972 0.0
16973 0.27276999999999996
16974 0.0
16975 0.0
16976 0.0
16977 0.0
16978 0.0
16979 0.0
16980 0.0
16981 0.0
16982 0.0
16983 0.0
16984 0.0
16985 0.0
16986 0.0
16987 0.0
16988 0.0
16989 0.0
16990 0.0
16991 0.0
16992 0.0
16993 0.0
16994 0.0
16995 0.0
16996 0.27276999999999996
16997 0.0
16998 0.0
16999 0.0
17000 0.0
17001 0.27276999999999996
17002 0.0
17003 0.0
17004 0.0
17005 0.0
17006 0.0
17007 0.0
17008 0.0
17009 0.0
17010 0.27276999999999996
17011 0.0
17012 0.0
17013 0.0
17014 0.0
17015 0.0
17016 0.0
17017 0.0
17018 0.0
17019 0.0
17020 0.0
17021 0.0
17022 0.0
17023 0.0
17024 0.27276999999999996
17025 0.0
17026 0.27276999999999996
17027 0.0
17028 0.0
17029 0.0
17030 0.0
17031 0.0
17032 0.5455399999999999
17033 0.27276999999999996
17034 0.0
17035 0.81831
17036 0.0
17037 0.0
17038 0.0
17039 0.0
17040 0.27276999999999996
17041 0.0
17042 0.0
17043 0.27276999999999996
17044 0.0
17045 0.0
17046 0.0
17047 0.27276999999999996
17048 0.0
17049 0.0
17050 0.0
17051 0.0
17052 0.0
17053 0.27276999999999996
17054 0.0
17055 0.0
17056 0.0
17057 0.0
17058 0.0
17059 0.27276999999999996
17060 0.0
17061 0.0
17062 0.0
17063 0.0
17064 0.0
17065 0.0
17066 0.0
17067 0.0
17068 0.27276999999999996
17069 0.0
17070 0.0
17071 0.0
17072 0.0
17073 0.0
17074 0.0
17075 0.0
17076 0.0
17077 0.0
17078 0.0
17079 0.27276999999999996
17080 0.0
17081 0.0
17082 0.0
17083 0.27276999999999996
17084 0.0
17085 0.0
17086 0.0
17087 0.0
17088 0.0
17089 0.0
17090 0.0
17091 0.0
17092 0.27276999999999996
17093 0.0
17094 0.0
17095 0.0
17096 0.0
17097 0.0
17098 0.0
17099 0.0
17100 0.0
17101 0.0
17102 0.0
17103 0.0
17104 0.0
17105 0.27276999999999996
17106 0.0
17107 0.0
17108 0.0
17109 0.0
17110 0.0
17111 0.0
17112 0.0
17113 0.5455399999999999
17114 0.0
17115 0.0
17116 0.0
17117 0.0
17118 0.0
17119 0.27276999999999996
17120 0.0
17121 0.0
17122 0.27276999999999996
17123 0.0
17124 0.27276999999999996
17125 0.0
17126 0.0
17127 0.0
17128 0.27276999999999996
17129 0.27276999999999996
17130 0.27276999999999996
17131 0.0
17132 0.27276999999999996
17133 0.27276999999999996
17134 0.27276999999999996
17135 0.27276999999999996
17136 0.81831
17137 0.0
17138 0.0
17139 0.27276999999999996
17140 0.0
17141 0.0
17142 0.0
17143 0.0
17144 0.0
17145 0.27276999999999996
17146 0.0
17147 0.27276999999999996
17148 0.0
17149 0.27276999999999996
17150 0.0
17151 0.0
17152 0.0
17153 0.0
17154 0.27276999999999996
17155 0.0
17156 0.0
17157 0.0
17158 0.0
17159 0.0
17160 0.27276999999999996
17161 0.0
17162 0.0
17163 0.0
17164 0.0
17165 0.0
17166 0.0
17167 0.0
17168 0.0
17169 0.27276999999999996
17170 0.0
17171 0.0
17172 0.0
17173 0.0
17174 0.0
17175 0.27276999999999996
17176 0.0
17177 0.0
17178 0.0
17179 0.27276999999999996
17180 0.0
17181 0.0
17182 0.0
17183 0.0
17184 0.0
17185 0.27276999999999996
17186 0.27276999999999996
17187 0.27276999999999996
17188 0.0
17189 0.0
17190 0.0
17191 0.0
17192 0.0
17193 0.5455399999999999
17194 0.27276999999999996
17195 0.0
17196 0.0
17197 0.0
17198 0.0
17199 0.0
17200 0.0
17201 0.0
17202 0.5455399999999999
17203 0.0
17204 0.0
17205 0.0
17206 0.0
17207 0.27276999999999996
17208 0.0
17209 0.0
17210 0.0
17211 0.27276999999999996
17212 0.0
17213 0.0
17214 0.0
17215 0.0
17216 0.0
17217 0.0
17218 0.0
17219 0.0
17220 0.0
17221 0.0
17222 0.5455399999999999
17223 0.27276999999999996
17224 0.0
17225 0.0
17226 0.0
17227 0.27276999999999996
17228 0.27276999999999996
17229 0.0
17230 0.0
17231 0.0
17232 0.0
17233 0.27276999999999996
17234 0.0
17235 0.0
17236 0.0
17237 0.27276999999999996
17238 0.0
17239 0.0
17240 0.0
17241 0.0
17242 0.0
17243 0.27276999999999996
17244 0.0
17245 0.0
17246 0.27276999999999996
17247 0.0
17248 0.27276999999999996
17249 0.0
17250 0.0
17251 0.27276999999999996
17252 0.81831
17253 0.27276999999999996
17254 0.0
17255 0.0
17256 0.0
17257 0.0
17258 0.0
17259 0.0
17260 0.0
17261 0.0
17262 0.0
17263 0.0
17264 0.0
17265 0.0
17266 0.0
17267 0.0
17268 0.0
17269 0.0
17270 0.0
17271 0.5455399999999999
17272 0.0
17273 0.0
17274 0.27276999999999996
17275 0.0
17276 0.0
17277 0.0
17278 0.27276999999999996
17279 0.27276999999999996
17280 0.0
17281 0.0
17282 0.0
17283 0.0
17284 0.27276999999999996
17285 0.5455399999999999
17286 0.0
17287 0.0
17288 0.27276999999999996
17289 0.0
17290 0.0
17291 0.0
17292 0.0
17293 0.0
17294 0.0
17295 0.0
17296 0.0
17297 0.0
17298 0.0
17299 0.0
17300 0.0
17301 0.0
17302 0.0
17303 0.27276999999999996
17304 0.0
17305 0.0
17306 0.0
17307 0.0
17308 0.0
17309 0.0
17310 0.0
17311 0.0
17312 0.0
17313 0.0
17314 0.0
17315 0.5455399999999999
17316 0.0
17317 0.0
17318 0.0
17319 0.0
17320 0.27276999999999996
17321 0.0
17322 0.0
17323 0.0
17324 0.0
17325 0.5455399999999999
17326 0.27276999999999996
17327 0.0
17328 0.0
17329 0.0
17330 0.0
17331 0.0
17332 0.0
17333 0.0
17334 0.0
17335 0.0
17336 0.0
17337 0.0
17338 0.0
17339 0.0
17340 0.0
17341 0.0
17342 0.0
17343 0.0
17344 0.27276999999999996
17345 0.27276999999999996
17346 0.0
17347 0.0
17348 0.0
17349 0.0
17350 0.0
17351 0.0
17352 0.0
17353 0.0
17354 0.0
17355 0.0
17356 0.0
17357 0.0
17358 0.0
17359 0.0
17360 0.0
17361 0.0
17362 0.0
17363 0.0
17364 0.0
17365 0.27276999999999996
17366 0.0
17367 0.5455399999999999
17368 0.27276999999999996
17369 0.0
17370 0.0
17371 0.27276999999999996
17372 0.0
17373 0.0
17374 0.0
17375 0.0
17376 0.0
17377 0.0
17378 0.0
17379 0.0
17380 0.0
17381 0.0
17382 0.0
17383 0.0
17384 0.0
17385 0.27276999999999996
17386 0.0
17387 0.0
17388 0.27276999999999996
17389 0.0
17390 0.0
17391 0.0
17392 0.0
17393 0.0
17394 0.5455399999999999
17395 0.5455399999999999
17396 0.0
17397 0.0
17398 0.0
17399 0.27276999999999996
17400 0.0
17401 0.5455399999999999
17402 0.0
17403 0.0
17404 0.0
17405 0.0
17406 0.27276999999999996
17407 0.0
17408 0.0
17409 0.0
17410 0.0
17411 0.27276999999999996
17412 0.0
17413 0.0
17414 0.0
17415 0.0
17416 0.0
17417 0.0
17418 0.0
17419 0.0
17420 0.0
17421 0.0
17422 0.0
17423 0.0
17424 0.5455399999999999
17425 0.27276999999999996
17426 0.0
17427 0.0
17428 0.5455399999999999
17429 0.5455399999999999
17430 0.81831
17431 0.0
17432 0.0
17433 0.0
17434 0.0
17435 0.0
17436 0.0
17437 0.0
17438 0.0
17439 0.27276999999999996
17440 0.0
17441 0.0
17442 0.0
17443 0.0
17444 0.0
17445 0.0
17446 0.0
17447 0.0
17448 0.0
17449 0.0
17450 0.0
17451 0.0
17452 0.0
17453 0.0
17454 0.0
17455 0.0
17456 0.0
17457 0.0
17458 0.0
17459 0.0
17460 0.0
17461 0.0
17462 0.0
17463 0.0
17464 0.0
17465 0.0
17466 0.0
17467 0.0
17468 0.0
17469 0.0
17470 0.0
17471 0.0
17472 0.0
17473 0.0
17474 0.0
17475 0.0
17476 0.0
17477 0.0
17478 0.0
17479 0.0
17480 0.0
17481 0.0
17482 0.0
17483 0.0
17484 0.0
17485 0.0
17486 0.0
17487 0.27276999999999996
17488 0.0
17489 0.0
17490 0.0
17491 0.0
17492 0.0
17493 0.0
17494 0.0
17495 0.0
17496 0.0
17497 0.0
17498 0.0
17499 0.0
17500 0.0
17501 0.0
17502 0.0
17503 0.0
17504 0.0
17505 0.27276999999999996
17506 0.0
17507 0.0
17508 0.0
17509 0.0
17510 0.27276999999999996
17511 0.0
17512 0.0
17513 0.0
17514 0.0
17515 0.0
17516 0.0
17517 0.0
17518 0.0
17519 0.0
17520 0.0
17521 0.0
17522 0.0
17523 0.0
17524 0.0
17525 0.0
17526 0.0
17527 0.27276999999999996
17528 0.0
17529 0.0
17530 0.0
17531 0.0
17532 0.0
17533 0.0
17534 0.0
17535 0.0
17536 0.0
17537 0.0
17538 0.0
17539 0.0
17540 0.0
17541 0.0
17542 0.0
17543 0.0
17544 0.0
17545 0.0
17546 0.27276999999999996
17547 0.0
17548 0.0
17549 0.0
17550 0.0
17551 0.0
17552 0.0
17553 0.0
17554 0.27276999999999996
17555 0.0
17556 0.0
17557 0.0
17558 0.0
17559 0.0
17560 0.0
17561 0.27276999999999996
17562 0.0
17563 0.0
17564 0.27276999999999996
17565 0.0
17566 0.0
17567 0.0
17568 0.0
17569 0.0
17570 0.0
17571 0.0
17572 0.0
17573 0.0
17574 0.0
17575 0.0
17576 0.0
17577 0.0
17578 0.5455399999999999
17579 0.0
17580 0.0
17581 0.0
17582 0.0
17583 0.0
17584 0.0
17585 0.0
17586 0.0
17587 0.27276999999999996
17588 0.0
17589 0.0
17590 0.0
17591 0.0
17592 0.27276999999999996
17593 0.0
17594 0.0
17595 0.0
17596 0.0
17597 0.0
17598 0.0
17599 0.0
17600 0.0
17601 0.0
17602 0.0
17603 0.0
17604 0.0
17605 0.27276999999999996
17606 0.0
17607 0.0
17608 0.27276999999999996
17609 0.0
17610 0.27276999999999996
17611 0.0
17612 0.0
17613 0.0
17614 0.0
17615 0.0
17616 0.0
17617 0.0
17618 0.27276999999999996
17619 0.0
17620 0.0
17621 0.0
17622 0.0
17623 0.0
17624 0.0
17625 0.0
17626 0.0
17627 0.0
17628 0.0
17629 0.0
17630 0.27276999999999996
17631 0.27276999999999996
17632 0.0
17633 0.0
17634 0.0
17635 0.0
17636 0.0
17637 0.0
17638 0.0
17639 0.0
17640 0.0
17641 0.0
17642 0.0
17643 0.0
17644 0.0
17645 0.0
17646 0.0
17647 0.0
17648 0.0
17649 0.0
17650 0.0
17651 0.0
17652 0.0
17653 0.0
17654 0.0
17655 0.0
17656 0.0
17657 0.0
17658 0.27276999999999996
17659 0.0
17660 0.0
17661 0.0
17662 0.0
17663 0.0
17664 0.0
17665 0.0
17666 0.0
17667 0.0
17668 0.0
17669 0.0
17670 0.5455399999999999
17671 0.27276999999999996
17672 0.0
17673 0.0
17674 0.0
17675 0.0
17676 0.0
17677 0.0
17678 0.27276999999999996
17679 0.0
17680 0.0
17681 0.0
17682 0.0
17683 0.0
17684 0.0
17685 0.0
17686 0.0
17687 0.0
17688 0.0
17689 0.0
17690 0.0
17691 0.0
17692 0.0
17693 0.0
17694 0.0
17695 0.0
17696 0.0
17697 0.0
17698 0.0
17699 0.0
17700 0.0
17701 0.0
17702 0.27276999999999996
17703 0.0
17704 0.0
17705 0.0
17706 0.0
17707 0.0
17708 0.0
17709 0.27276999999999996
17710 0.27276999999999996
17711 0.27276999999999996
17712 0.0
17713 0.27276999999999996
17714 0.27276999999999996
17715 0.0
17716 0.0
17717 0.0
17718 0.0
17719 0.0
17720 0.0
17721 0.0
17722 0.0
17723 0.0
17724 0.0
17725 0.0
17726 0.0
17727 0.0
17728 0.27276999999999996
17729 0.0
17730 0.27276999999999996
17731 0.0
17732 0.0
17733 0.0
17734 0.0
17735 0.0
17736 0.0
17737 0.0
17738 0.0
17739 0.0
17740 0.0
17741 0.0
17742 0.0
17743 0.0
17744 0.0
17745 0.0
17746 0.0
17747 0.0
17748 0.0
17749 0.27276999999999996
17750 0.0
17751 0.0
17752 0.0
17753 0.0
17754 0.0
17755 0.0
17756 0.0
17757 0.0
17758 0.0
17759 0.0
17760 0.0
17761 0.0
17762 0.27276999999999996
17763 0.0
17764 0.0
17765 0.0
17766 0.0
17767 0.0
17768 0.0
17769 0.0
17770 0.0
17771 0.0
17772 0.0
17773 0.0
17774 0.0
17775 0.0
17776 0.0
17777 0.0
17778 0.0
17779 0.0
17780 0.0
17781 0.0
17782 0.0
17783 0.0
17784 0.0
17785 0.0
17786 0.0
17787 0.0
17788 0.0
17789 0.0
17790 0.5455399999999999
17791 0.0
17792 0.0
17793 0.0
17794 0.0
17795 0.0
17796 0.0
17797 0.0
17798 0.0
17799 0.0
17800 0.0
17801 0.0
17802 0.0
17803 0.0
17804 0.0
17805 0.0
17806 0.0
17807 0.0
17808 0.27276999999999996
17809 0.0
17810 0.0
17811 0.0
17812 0.0
17813 0.0
17814 0.0
17815 0.0
17816 0.27276999999999996
17817 0.0
17818 0.27276999999999996
17819 0.0
17820 0.0
17821 0.0
17822 0.0
17823 0.0
17824 0.0
17825 0.0
17826 0.27276999999999996
17827 0.27276999999999996
17828 0.0
17829 0.0
17830 0.0
17831 0.0
17832 0.27276999999999996
17833 0.0
17834 0.0
17835 0.0
17836 0.0
17837 0.27276999999999996
17838 0.0
17839 0.0
17840 0.0
17841 0.0
17842 0.0
17843 0.27276999999999996
17844 0.0
17845 0.0
17846 0.27276999999999996
17847 0.0
17848 0.0
17849 0.0
17850 0.0
17851 0.0
17852 0.0
17853 0.0
17854 0.27276999999999996
17855 0.0
17856 0.0
17857 0.0
17858 0.27276999999999996
17859 0.0
17860 0.0
17861 0.27276999999999996
17862 0.27276999999999996
17863 0.0
17864 0.0
17865 0.0
17866 0.0
17867 0.0
17868 0.0
17869 0.0
17870 0.0
17871 0.0
17872 0.0
17873 0.0
17874 0.0
17875 0.0
17876 0.0
17877 0.0
17878 0.0
17879 0.0
17880 0.0
17881 0.0
17882 0.0
17883 0.27276999999999996
17884 0.0
17885 0.0
17886 0.0
17887 0.0
17888 0.0
17889 0.0
17890 0.0
17891 0.0
17892 0.0
17893 0.0
17894 0.0
17895 0.27276999999999996
17896 0.0
17897 0.5455399999999999
17898 0.0
17899 0.27276999999999996
17900 0.0
17901 0.0
17902 0.0
17903 0.0
17904 0.0
17905 0.0
17906 0.0
17907 0.0
17908 0.0
17909 0.27276999999999996
17910 0.0
17911 0.27276999999999996
17912 0.0
17913 0.0
17914 0.0
17915 0.0
17916 0.0
17917 0.0
17918 0.0
17919 0.0
17920 0.0
17921 0.0
17922 0.0
17923 0.0
17924 0.0
17925 0.0
17926 0.27276999999999996
17927 0.81831
17928 0.27276999999999996
17929 0.27276999999999996
17930 0.0
17931 0.27276999999999996
17932 0.0
17933 0.0
17934 0.0
17935 0.27276999999999996
17936 0.0
17937 0.0
17938 0.0
17939 0.0
17940 0.0
17941 0.0
17942 0.0
17943 0.0
17944 0.27276999999999996
17945 0.0
17946 0.0
17947 0.0
17948 0.27276999999999996
17949 0.0
17950 0.0
17951 0.0
17952 0.0
17953 0.0
17954 0.0
17955 0.0
17956 0.0
17957 0.0
17958 0.0
17959 0.0
17960 0.0
17961 0.0
17962 0.0
17963 0.0
17964 0.0
17965 0.0
17966 0.0
17967 0.0
17968 0.27276999999999996
17969 0.0
17970 0.27276999999999996
17971 0.0
17972 0.0
17973 0.0
17974 0.27276999999999996
17975 0.0
17976 0.0
17977 0.0
17978 0.0
17979 0.0
17980 0.0
17981 0.0
17982 0.0
17983 0.0
17984 0.0
17985 0.27276999999999996
17986 0.27276999999999996
17987 0.0
17988 0.0
17989 0.0
17990 0.0
17991 0.0
17992 0.0
17993 0.0
17994 0.0
17995 0.27276999999999996
17996 0.27276999999999996
17997 0.27276999999999996
17998 0.0
17999 0.5455399999999999
18000 0.0
18001 0.27276999999999996
18002 0.0
18003 0.0
18004 0.0
18005 0.0
18006 0.0
18007 0.0
18008 0.0
18009 0.0
18010 0.0
18011 0.0
18012 0.0
18013 0.0
18014 0.27276999999999996
18015 0.0
18016 0.0
18017 0.0
18018 0.0
18019 0.0
18020 0.0
18021 0.0
18022 0.0
18023 0.0
18024 0.0
18025 0.0
18026 0.0
18027 0.0
18028 0.0
18029 0.0
18030 0.0
18031 0.27276999999999996
18032 0.27276999999999996
18033 0.27276999999999996
18034 0.0
18035 0.0
18036 0.0
18037 0.0
18038 0.0
18039 0.0
18040 0.0
18041 0.0
18042 0.0
18043 0.0
18044 0.0
18045 0.0
18046 0.0
18047 0.0
18048 0.0
18049 0.27276999999999996
18050 0.0
18051 0.27276999999999996
18052 0.0
18053 0.0
18054 0.0
18055 0.0
18056 0.5455399999999999
18057 0.27276999999999996
18058 0.27276999999999996
18059 0.27276999999999996
18060 0.27276999999999996
18061 0.0
18062 0.0
18063 0.0
18064 0.27276999999999996
18065 0.0
18066 0.0
18067 0.0
18068 0.0
18069 0.27276999999999996
18070 0.0
18071 0.0
18072 0.0
18073 0.0
18074 0.0
18075 0.0
18076 0.0
18077 0.0
18078 0.0
18079 0.0
18080 0.0
18081 0.0
18082 0.0
18083 0.0
18084 0.0
18085 0.0
18086 0.0
18087 0.0
18088 0.27276999999999996
18089 0.0
18090 0.27276999999999996
18091 0.0
18092 0.0
18093 0.0
18094 0.27276999999999996
18095 0.0
18096 0.0
18097 0.0
18098 0.0
18099 0.0
18100 0.27276999999999996
18101 0.0
18102 0.0
18103 0.0
18104 0.0
18105 0.0
18106 0.0
18107 0.0
18108 0.0
18109 0.0
18110 0.0
18111 0.0
18112 0.0
18113 0.0
18114 0.0
18115 0.0
18116 0.27276999999999996
18117 0.0
18118 0.0
18119 0.27276999999999996
18120 0.0
18121 0.0
18122 0.0
18123 0.0
18124 0.0
18125 0.0
18126 0.0
18127 0.0
18128 0.27276999999999996
18129 0.27276999999999996
18130 0.0
18131 0.0
18132 0.0
18133 0.0
18134 0.0
18135 0.0
18136 0.0
18137 0.5455399999999999
18138 0.0
18139 0.0
18140 0.0
18141 0.0
18142 0.0
18143 0.0
18144 0.0
18145 0.0
18146 0.0
18147 0.0
18148 0.0
18149 0.0
18150 0.0
18151 0.0
18152 0.0
18153 0.0
18154 0.0
18155 0.0
18156 0.0
18157 0.0
18158 0.0
18159 0.0
18160 0.0
18161 0.0
18162 0.0
18163 0.0
18164 0.0
18165 0.27276999999999996
18166 0.0
18167 0.0
18168 0.0
18169 0.0
18170 0.0
18171 0.0
18172 0.0
18173 0.0
18174 0.0
18175 0.0
18176 0.0
18177 0.0
18178 0.0
18179 0.0
18180 0.0
18181 0.0
18182 0.0
18183 0.0
18184 0.0
18185 0.0
18186 0.0
18187 0.0
18188 0.0
18189 0.0
18190 0.0
18191 0.0
18192 0.0
18193 0.27276999999999996
18194 0.0
18195 0.0
18196 0.0
18197 0.27276999999999996
18198 0.0
18199 0.0
18200 0.0
18201 0.0
18202 0.27276999999999996
18203 0.0
18204 0.0
18205 0.27276999999999996
18206 0.27276999999999996
18207 0.0
18208 0.0
18209 0.27276999999999996
18210 0.0
18211 0.27276999999999996
18212 0.0
18213 0.0
18214 0.0
18215 0.0
18216 0.0
18217 0.27276999999999996
18218 0.0
18219 0.0
18220 0.0
18221 0.0
18222 0.0
18223 0.0
18224 0.27276999999999996
18225 0.0
18226 0.27276999999999996
18227 0.5455399999999999
18228 0.0
18229 0.0
18230 0.27276999999999996
18231 0.0
18232 0.0
18233 0.0
18234 0.0
18235 0.0
18236 0.0
18237 0.0
18238 0.0
18239 0.0
18240 0.0
18241 0.0
18242 0.0
18243 0.27276999999999996
18244 0.0
18245 0.0
18246 0.0
18247 0.0
18248 0.0
18249 0.0
18250 0.0
18251 0.0
18252 0.0
18253 0.0
18254 0.0
18255 0.0
18256 0.0
18257 0.0
18258 0.27276999999999996
18259 0.0
18260 0.27276999999999996
18261 0.0
18262 0.0
18263 0.0
18264 0.0
18265 0.0
18266 0.0
18267 0.0
18268 0.0
18269 0.0
18270 0.0
18271 0.0
18272 0.0
18273 0.0
18274 0.5455399999999999
18275 0.0
18276 0.0
18277 0.27276999999999996
18278 0.0
18279 0.0
18280 0.0
18281 0.0
18282 0.0
18283 0.0
18284 0.0
18285 0.0
18286 0.0
18287 0.0
18288 0.27276999999999996
18289 0.27276999999999996
18290 0.0
18291 0.0
18292 0.0
18293 0.0
18294 0.0
18295 0.27276999999999996
18296 0.0
18297 0.0
18298 0.0
18299 0.27276999999999996
18300 0.0
18301 0.0
18302 0.0
18303 0.0
18304 0.0
18305 0.0
18306 0.0
18307 0.0
18308 0.0
18309 0.0
18310 0.0
18311 0.0
18312 0.0
18313 0.0
18314 0.0
18315 0.0
18316 0.0
18317 0.0
18318 0.0
18319 0.0
18320 0.0
18321 0.0
18322 0.27276999999999996
18323 0.0
18324 0.0
18325 0.0
18326 0.0
18327 0.0
18328 0.0
18329 0.0
18330 0.0
18331 0.0
18332 0.0
18333 0.0
18334 0.0
18335 0.0
18336 0.0
18337 0.0
18338 0.27276999999999996
18339 0.0
18340 0.0
18341 0.0
18342 0.27276999999999996
18343 0.0
18344 0.0
18345 0.0
18346 0.0
18347 0.0
18348 0.0
18349 0.0
18350 0.0
18351 0.0
18352 0.0
18353 0.27276999999999996
18354 0.5455399999999999
18355 0.0
18356 0.0
18357 0.0
18358 0.0
18359 0.0
18360 0.27276999999999996
18361 0.27276999999999996
18362 0.0
18363 0.0
18364 0.27276999999999996
18365 0.27276999999999996
18366 0.0
18367 0.27276999999999996
18368 0.0
18369 0.0
18370 0.0
18371 0.0
18372 0.27276999999999996
18373 0.0
18374 0.0
18375 0.0
18376 0.81831
18377 0.0
18378 0.27276999999999996
18379 0.0
18380 0.0
18381 0.0
18382 0.0
18383 0.0
18384 0.0
18385 0.0
18386 0.0
18387 0.0
18388 0.0
18389 0.0
18390 0.0
18391 0.0
18392 0.0
18393 0.0
18394 0.0
18395 0.0
18396 0.0
18397 0.27276999999999996
18398 0.0
18399 0.0
18400 0.0
18401 0.0
18402 0.0
18403 0.0
18404 0.0
18405 0.0
18406 0.0
18407 0.5455399999999999
18408 0.81831
18409 0.0
18410 0.5455399999999999
18411 0.0
18412 0.0
18413 0.27276999999999996
18414 0.0
18415 0.0
18416 0.0
18417 0.0
18418 0.0
18419 0.0
18420 0.0
18421 0.0
18422 0.0
18423 0.27276999999999996
18424 0.0
18425 0.0
18426 0.0
18427 0.0
18428 0.0
18429 0.27276999999999996
18430 0.0
18431 0.0
18432 0.27276999999999996
18433 0.0
18434 0.0
18435 0.0
18436 0.0
18437 0.27276999999999996
18438 0.0
18439 0.0
18440 0.0
18441 0.0
18442 0.0
18443 0.0
18444 0.0
18445 0.27276999999999996
18446 0.0
18447 0.0
18448 0.0
18449 0.0
18450 0.0
18451 0.0
18452 0.0
18453 0.0
18454 0.0
18455 0.0
18456 0.27276999999999996
18457 0.0
18458 0.0
18459 0.0
18460 0.0
18461 0.0
18462 0.0
18463 0.0
18464 0.0
18465 0.0
18466 0.27276999999999996
18467 0.0
18468 0.5455399999999999
18469 0.0
18470 0.0
18471 0.0
18472 0.0
18473 0.0
18474 0.0
18475 0.0
18476 0.0
18477 0.0
18478 0.0
18479 0.27276999999999996
18480 0.0
18481 0.0
18482 0.0
18483 0.0
18484 0.0
18485 0.0
18486 0.0
18487 0.0
18488 0.27276999999999996
18489 0.27276999999999996
18490 0.0
18491 0.0
18492 0.0
18493 0.0
18494 0.27276999999999996
18495 0.27276999999999996
18496 0.0
18497 0.0
18498 0.0
18499 0.0
18500 0.27276999999999996
18501 0.0
18502 0.0
18503 0.0
18504 0.0
18505 0.0
18506 0.0
18507 0.0
18508 0.0
18509 0.0
18510 0.0
18511 0.0
18512 0.0
18513 0.0
18514 0.0
18515 0.0
18516 0.0
18517 0.0
18518 0.0
18519 0.27276999999999996
18520 0.0
18521 0.0
18522 0.0
18523 0.27276999999999996
18524 0.0
18525 0.0
18526 0.27276999999999996
18527 0.0
18528 0.0
18529 0.0
18530 0.0
18531 0.0
18532 0.0
18533 0.0
18534 0.0
18535 0.0
18536 0.0
18537 0.0
18538 0.0
18539 0.0
18540 0.0
18541 0.0
18542 0.0
18543 0.27276999999999996
18544 0.0
18545 0.0
18546 0.0
18547 0.0
18548 0.0
18549 0.0
18550 0.0
18551 0.0
18552 0.27276999999999996
18553 0.0
18554 0.0
18555 0.0
18556 0.0
18557 0.0
18558 0.0
18559 0.0
18560 0.0
18561 0.0
18562 0.0
18563 0.0
18564 0.0
18565 0.0
18566 0.0
18567 0.0
18568 0.0
18569 0.0
18570 0.0
18571 0.27276999999999996
18572 0.0
18573 0.0
18574 0.0
18575 0.0
18576 0.27276999999999996
18577 0.0
18578 0.0
18579 0.27276999999999996
18580 0.0
18581 0.0
18582 0.0
18583 0.0
18584 0.0
18585 0.0
18586 0.0
18587 0.0
18588 0.0
18589 0.0
18590 0.0
18591 0.0
18592 0.27276999999999996
18593 0.27276999999999996
18594 0.0
18595 0.0
18596 0.0
18597 0.0
18598 0.0
18599 0.0
18600 0.0
18601 0.0
18602 0.0
18603 0.0
18604 0.0
18605 0.0
18606 0.0
18607 0.0
18608 0.5455399999999999
18609 0.0
18610 0.0
18611 0.0
18612 0.0
18613 0.0
18614 0.0
18615 0.0
18616 0.27276999999999996
18617 0.0
18618 0.0
18619 0.0
18620 0.0
18621 0.27276999999999996
18622 0.27276999999999996
18623 0.0
18624 0.0
18625 0.27276999999999996
18626 0.27276999999999996
18627 0.27276999999999996
18628 0.0
18629 0.27276999999999996
18630 0.0
18631 0.27276999999999996
18632 0.0
18633 0.0
18634 0.0
18635 0.0
18636 0.0
18637 0.0
18638 0.5455399999999999
18639 0.0
18640 0.0
18641 0.0
18642 0.0
18643 0.0
18644 0.0
18645 0.0
18646 0.0
18647 0.0
18648 0.0
18649 0.0
18650 0.0
18651 0.27276999999999996
18652 0.0
18653 0.0
18654 0.0
18655 0.0
18656 0.0
18657 0.0
18658 0.0
18659 0.0
18660 0.0
18661 0.0
18662 0.0
18663 0.0
18664 0.0
18665 0.0
18666 0.0
18667 0.0
18668 0.0
18669 0.0
18670 0.0
18671 0.0
18672 0.0
18673 0.0
18674 0.0
18675 0.0
18676 0.27276999999999996
18677 0.0
18678 0.0
18679 0.0
18680 0.0
18681 0.0
18682 0.0
18683 0.0
18684 0.0
18685 0.0
18686 0.0
18687 0.0
18688 0.0
18689 0.0
18690 0.0
18691 0.0
18692 0.0
18693 0.0
18694 0.0
18695 0.0
18696 0.0
18697 0.0
18698 0.0
18699 0.0
18700 0.0
18701 0.0
18702 0.0
18703 0.0
18704 0.5455399999999999
18705 0.0
18706 0.0
18707 0.0
18708 0.0
18709 0.0
18710 0.0
18711 0.0
18712 0.0
18713 0.0
18714 0.0
18715 0.0
18716 0.27276999999999996
18717 0.0
18718 0.0
18719 0.0
18720 0.0
18721 0.0
18722 0.0
18723 0.0
18724 0.0
18725 0.0
18726 0.0
18727 0.0
18728 0.0
18729 0.0
18730 0.0
18731 0.0
18732 0.0
18733 0.0
18734 0.0
18735 0.27276999999999996
18736 0.27276999999999996
18737 0.0
18738 0.0
18739 0.5455399999999999
18740 0.27276999999999996
18741 0.0
18742 0.0
18743 0.0
18744 0.0
18745 0.0
18746 0.27276999999999996
18747 0.0
18748 0.0
18749 0.0
18750 0.0
18751 0.27276999999999996
18752 0.0
18753 0.0
18754 0.0
18755 0.0
18756 0.27276999999999996
18757 0.0
18758 0.0
18759 0.0
18760 0.0
18761 0.0
18762 0.0
18763 0.27276999999999996
18764 0.5455399999999999
18765 0.0
18766 0.0
18767 0.27276999999999996
18768 0.0
18769 0.0
18770 0.0
18771 0.0
18772 0.0
18773 0.0
18774 0.0
18775 0.0
18776 0.0
18777 0.0
18778 0.0
18779 0.0
18780 0.0
18781 0.0
18782 0.0
18783 0.0
18784 0.0
18785 0.0
18786 0.0
18787 0.27276999999999996
18788 0.0
18789 0.0
18790 0.0
18791 0.0
18792 0.0
18793 0.0
18794 0.0
18795 0.0
18796 0.0
18797 0.0
18798 0.0
18799 0.0
18800 0.0
18801 0.0
18802 0.0
18803 0.0
18804 0.0
18805 0.0
18806 0.0
18807 0.0
18808 0.0
18809 0.0
18810 0.0
18811 0.0
18812 0.0
18813 0.0
18814 0.0
18815 0.0
18816 0.0
18817 0.0
18818 0.0
18819 0.27276999999999996
18820 0.0
18821 0.0
18822 0.0
18823 0.0
18824 0.0
18825 0.0
18826 0.0
18827 0.27276999999999996
18828 0.0
18829 0.0
18830 0.0
18831 0.27276999999999996
18832 0.27276999999999996
18833 0.0
18834 0.0
18835 0.27276999999999996
18836 0.0
18837 0.0
18838 0.0
18839 0.0
18840 0.0
18841 0.27276999999999996
18842 0.0
18843 0.0
18844 0.27276999999999996
18845 0.0
18846 0.0
18847 0.0
18848 0.0
18849 0.0
18850 0.0
18851 0.27276999999999996
18852 0.0
18853 0.0
18854 0.0
18855 0.0
18856 0.27276999999999996
18857 0.27276999999999996
18858 0.0
18859 0.0
18860 0.27276999999999996
18861 0.0
18862 0.0
18863 0.0
18864 0.0
18865 0.27276999999999996
18866 0.0
18867 0.0
18868 0.0
18869 0.0
18870 0.0
18871 0.0
18872 0.0
18873 0.0
18874 0.0
18875 0.0
18876 0.0
18877 0.0
18878 0.0
18879 0.27276999999999996
18880 0.0
18881 0.27276999999999996
18882 0.0
18883 0.0
18884 0.0
18885 0.0
18886 0.0
18887 0.0
18888 0.0
18889 0.0
18890 0.0
18891 0.27276999999999996
18892 0.0
18893 0.0
18894 0.0
18895 0.0
18896 0.0
18897 0.0
18898 0.0
18899 0.0
18900 0.0
18901 0.0
18902 0.27276999999999996
18903 0.0
18904 0.0
18905 0.0
18906 0.0
18907 0.0
18908 0.0
18909 0.0
18910 0.0
18911 0.0
18912 0.0
18913 0.0
18914 0.0
18915 0.0
18916 0.0
18917 0.0
18918 0.0
18919 0.27276999999999996
18920 0.0
18921 0.27276999999999996
18922 0.0
18923 0.0
18924 0.0
18925 0.0
18926 0.27276999999999996
18927 0.0
18928 0.0
18929 0.0
18930 0.81831
18931 0.0
18932 0.0
18933 0.0
18934 0.0
18935 0.0
18936 0.0
18937 0.27276999999999996
18938 0.0
18939 0.0
18940 0.0
18941 0.0
18942 0.0
18943 0.27276999999999996
18944 0.0
18945 0.0
18946 0.0
18947 0.0
18948 0.0
18949 0.0
18950 0.0
18951 0.27276999999999996
18952 0.0
18953 0.81831
18954 0.0
18955 0.0
18956 0.0
18957 0.27276999999999996
18958 0.0
18959 0.0
18960 0.81831
18961 0.0
18962 0.0
18963 0.0
18964 0.0
18965 0.0
18966 0.0
18967 0.0
18968 0.0
18969 0.0
18970 0.0
18971 0.0
18972 0.0
18973 0.0
18974 0.0
18975 0.27276999999999996
18976 0.0
18977 0.0
18978 0.0
18979 0.0
18980 0.0
18981 0.0
18982 0.0
18983 0.0
18984 0.0
18985 0.0
18986 0.0
18987 0.0
18988 0.0
18989 0.0
18990 0.0
18991 0.27276999999999996
18992 0.0
18993 0.27276999999999996
18994 0.0
18995 0.0
18996 0.0
18997 0.0
18998 0.0
18999 0.27276999999999996
19000 0.0
19001 0.27276999999999996
19002 0.0
19003 0.0
19004 0.0
19005 0.0
19006 0.0
19007 0.0
19008 0.0
19009 0.0
19010 0.0
19011 0.0
19012 0.0
19013 0.0
19014 0.0
19015 0.0
19016 0.0
19017 0.0
19018 0.0
19019 0.0
19020 0.0
19021 0.0
19022 0.0
19023 0.0
19024 0.0
19025 0.0
19026 0.0
19027 0.0
19028 0.0
19029 0.0
19030 0.0
19031 0.0
19032 0.0
19033 0.0
19034 0.0
19035 0.0
19036 0.0
19037 0.27276999999999996
19038 0.0
19039 0.0
19040 0.0
19041 0.0
19042 0.27276999999999996
19043 0.0
19044 0.27276999999999996
19045 0.0
19046 0.0
19047 0.0
19048 0.0
19049 0.0
19050 0.0
19051 0.0
19052 0.0
19053 0.27276999999999996
19054 0.0
19055 0.0
19056 0.0
19057 0.0
19058 0.0
19059 0.0
19060 0.27276999999999996
19061 0.27276999999999996
19062 0.0
19063 0.0
19064 0.5455399999999999
19065 0.0
19066 0.0
19067 0.0
19068 0.0
19069 0.27276999999999996
19070 0.0
19071 0.0
19072 0.0
19073 0.0
19074 0.0
19075 0.0
19076 0.0
19077 0.5455399999999999
19078 0.0
19079 0.0
19080 0.27276999999999996
19081 0.0
19082 0.0
19083 0.0
19084 0.0
19085 0.0
19086 0.0
19087 0.0
19088 0.0
19089 0.0
19090 0.0
19091 0.0
19092 0.0
19093 0.0
19094 0.0
19095 0.0
19096 0.0
19097 0.0
19098 0.0
19099 0.0
19100 0.0
19101 0.0
19102 0.0
19103 0.0
19104 0.0
19105 0.27276999999999996
19106 0.0
19107 0.27276999999999996
19108 0.0
19109 0.0
19110 0.0
19111 0.0
19112 0.0
19113 0.0
19114 0.0
19115 0.0
19116 0.0
19117 0.0
19118 0.0
19119 0.27276999999999996
19120 0.27276999999999996
19121 0.0
19122 0.0
19123 0.0
19124 0.0
19125 0.0
19126 0.0
19127 0.0
19128 0.27276999999999996
19129 0.0
19130 0.0
19131 0.0
19132 0.0
19133 0.0
19134 0.0
19135 0.0
19136 0.27276999999999996
19137 0.0
19138 0.27276999999999996
19139 0.0
19140 0.0
19141 0.0
19142 0.0
19143 0.0
19144 0.0
19145 0.27276999999999996
19146 0.0
19147 0.27276999999999996
19148 0.0
19149 0.0
19150 0.0
19151 0.0
19152 0.27276999999999996
19153 0.0
19154 0.0
19155 0.0
19156 0.0
19157 0.0
19158 0.0
19159 0.27276999999999996
19160 0.0
19161 0.0
19162 0.0
19163 0.0
19164 0.0
19165 0.0
19166 0.0
19167 0.0
19168 0.0
19169 0.0
19170 0.0
19171 0.0
19172 0.0
19173 0.0
19174 0.0
19175 0.0
19176 0.0
19177 0.0
19178 0.0
19179 0.0
19180 0.0
19181 0.0
19182 0.0
19183 0.0
19184 0.0
19185 0.0
19186 0.0
19187 0.0
19188 0.0
19189 0.0
19190 0.0
19191 0.0
19192 0.27276999999999996
19193 0.0
19194 0.0
19195 0.5455399999999999
19196 0.0
19197 0.0
19198 0.0
19199 0.0
19200 0.0
19201 0.0
19202 0.0
19203 0.0
19204 0.0
19205 0.27276999999999996
19206 0.0
19207 0.0
19208 0.0
19209 0.0
19210 0.0
19211 0.0
19212 0.0
19213 0.0
19214 0.0
19215 0.0
19216 0.27276999999999996
19217 0.0
19218 0.0
19219 0.0
19220 0.0
19221 0.27276999999999996
19222 0.0
19223 0.0
19224 0.0
19225 0.0
19226 0.0
19227 0.0
19228 0.0
19229 0.0
19230 0.0
19231 0.0
19232 0.5455399999999999
19233 0.0
19234 0.0
19235 0.0
19236 0.0
19237 0.27276999999999996
19238 0.0
19239 0.0
19240 0.27276999999999996
19241 0.0
19242 0.0
19243 0.0
19244 0.0
19245 0.0
19246 0.0
19247 0.0
19248 0.0
19249 0.0
19250 0.0
19251 0.27276999999999996
19252 0.0
19253 0.0
19254 0.0
19255 0.0
19256 0.0
19257 0.0
19258 0.0
19259 0.0
19260 0.0
19261 0.0
19262 0.0
19263 0.0
19264 0.0
19265 0.0
19266 0.0
19267 0.0
19268 0.0
19269 0.0
19270 0.0
19271 0.27276999999999996
19272 0.0
19273 0.0
19274 0.0
19275 0.0
19276 0.27276999999999996
19277 0.0
19278 0.0
19279 0.0
19280 0.0
19281 0.0
19282 0.27276999999999996
19283 0.0
19284 0.0
19285 0.0
19286 0.0
19287 0.0
19288 0.0
19289 0.0
19290 0.0
19291 0.0
19292 0.27276999999999996
19293 0.27276999999999996
19294 0.0
19295 0.0
19296 0.27276999999999996
19297 0.0
19298 0.0
19299 0.0
19300 0.0
19301 0.0
19302 0.5455399999999999
19303 0.5455399999999999
19304 0.0
19305 0.27276999999999996
19306 0.0
19307 0.0
19308 0.0
19309 0.0
19310 0.0
19311 0.0
19312 0.0
19313 0.0
19314 0.5455399999999999
19315 0.0
19316 0.0
19317 0.0
19318 0.0
19319 0.0
19320 0.0
19321 0.0
19322 0.0
19323 0.0
19324 0.0
19325 0.0
19326 0.0
19327 0.0
19328 0.0
19329 0.0
19330 0.0
19331 0.0
19332 0.0
19333 0.0
19334 0.0
19335 0.0
19336 0.0
19337 0.0
19338 0.0
19339 0.0
19340 0.0
19341 0.0
19342 0.0
19343 0.0
19344 0.0
19345 0.27276999999999996
19346 0.0
19347 0.0
19348 0.0
19349 0.0
19350 0.0
19351 0.0
19352 0.0
19353 0.0
19354 0.0
19355 0.0
19356 0.0
19357 0.0
19358 0.0
19359 0.0
19360 0.0
19361 0.0
19362 0.0
19363 0.0
19364 0.0
19365 0.0
19366 0.0
19367 0.0
19368 0.0
19369 0.0
19370 0.0
19371 0.0
19372 0.0
19373 0.0
19374 0.0
19375 0.5455399999999999
19376 0.0
19377 0.0
19378 0.0
19379 0.0
19380 0.0
19381 0.0
19382 0.0
19383 0.0
19384 0.27276999999999996
19385 0.0
19386 0.0
19387 0.27276999999999996
19388 0.0
19389 0.0
19390 0.27276999999999996
19391 0.0
19392 0.0
19393 0.0
19394 0.0
19395 0.27276999999999996
19396 0.0
19397 0.0
19398 0.0
19399 0.0
19400 0.0
19401 0.0
19402 0.0
19403 0.0
19404 0.0
19405 0.0
19406 0.0
19407 0.0
19408 0.0
19409 0.0
19410 0.0
19411 0.0
19412 0.27276999999999996
19413 0.0
19414 0.0
19415 0.0
19416 0.0
19417 0.0
19418 0.0
19419 0.0
19420 0.0
19421 0.0
19422 0.0
19423 0.0
19424 0.0
19425 0.0
19426 0.0
19427 0.0
19428 0.0
19429 0.0
19430 0.27276999999999996
19431 0.27276999999999996
19432 0.0
19433 0.0
19434 0.0
19435 0.0
19436 0.27276999999999996
19437 0.27276999999999996
19438 0.0
19439 0.0
19440 0.0
19441 0.0
19442 0.0
19443 0.0
19444 0.0
19445 0.0
19446 0.0
19447 0.0
19448 0.0
19449 0.0
19450 0.0
19451 0.0
19452 0.0
19453 0.0
19454 0.0
19455 0.0
19456 0.27276999999999996
19457 0.0
19458 0.0
19459 0.27276999999999996
19460 0.0
19461 0.0
19462 0.27276999999999996
19463 0.0
19464 0.0
19465 0.0
19466 0.0
19467 0.0
19468 0.0
19469 0.0
19470 0.0
19471 0.0
19472 0.0
19473 0.0
19474 0.0
19475 0.27276999999999996
19476 0.0
19477 0.0
19478 0.0
19479 0.0
19480 0.0
19481 0.0
19482 0.0
19483 0.0
19484 0.0
19485 0.0
19486 0.0
19487 0.0
19488 0.0
19489 0.0
19490 0.0
19491 0.0
19492 0.0
19493 0.0
19494 0.0
19495 0.0
19496 0.0
19497 0.0
19498 0.0
19499 0.27276999999999996
19500 0.0
19501 0.27276999999999996
19502 0.0
19503 0.0
19504 0.0
19505 0.0
19506 0.0
19507 0.0
19508 0.0
19509 0.0
19510 0.0
19511 0.0
19512 0.0
19513 0.0
19514 0.0
19515 0.0
19516 0.0
19517 0.0
19518 0.0
19519 0.0
19520 0.0
19521 0.0
19522 0.0
19523 0.0
19524 0.0
19525 0.0
19526 0.0
19527 0.0
19528 0.0
19529 0.0
19530 0.0
19531 0.0
19532 0.0
19533 0.0
19534 0.0
19535 0.0
19536 0.0
19537 0.0
19538 0.0
19539 0.27276999999999996
19540 0.0
19541 0.0
19542 0.0
19543 0.0
19544 0.0
19545 0.0
19546 0.0
19547 0.0
19548 0.0
19549 0.27276999999999996
19550 0.0
19551 0.0
19552 0.0
19553 0.0
19554 0.0
19555 0.0
19556 0.0
19557 0.0
19558 0.0
19559 0.0
19560 0.0
19561 0.0
19562 0.0
19563 0.0
19564 0.0
19565 0.0
19566 0.0
19567 0.0
19568 0.0
19569 0.0
19570 0.0
19571 0.0
19572 0.0
19573 0.0
19574 0.0
19575 0.0
19576 0.0
19577 0.0
19578 0.0
19579 0.0
19580 0.0
19581 0.0
19582 0.0
19583 0.0
19584 0.0
19585 0.0
19586 0.27276999999999996
19587 0.0
19588 0.0
19589 0.0
19590 0.27276999999999996
19591 0.0
19592 0.0
19593 0.0
19594 0.0
19595 0.0
19596 0.0
19597 0.0
19598 0.0
19599 0.27276999999999996
19600 0.0
19601 0.0
19602 0.0
19603 0.0
19604 0.0
19605 0.0
19606 0.0
19607 0.0
19608 0.0
19609 0.0
19610 0.0
19611 0.27276999999999996
19612 0.0
19613 0.0
19614 0.0
19615 0.0
19616 0.0
19617 0.0
19618 0.0
19619 0.0
19620 0.0
19621 0.0
19622 0.0
19623 0.0
19624 0.0
19625 0.0
19626 0.0
19627 0.0
19628 0.27276999999999996
19629 0.0
19630 0.0
19631 0.0
19632 0.0
19633 0.0
19634 0.0
19635 0.0
19636 0.0
19637 0.0
19638 0.0
19639 0.27276999999999996
19640 0.0
19641 0.0
19642 0.0
19643 0.0
19644 0.27276999999999996
19645 0.27276999999999996
19646 0.0
19647 0.27276999999999996
19648 0.0
19649 0.0
19650 0.0
19651 0.0
19652 0.0
19653 0.0
19654 0.0
19655 0.0
19656 0.0
19657 0.0
19658 0.0
19659 0.0
19660 0.0
19661 0.0
19662 0.0
19663 0.0
19664 0.0
19665 0.0
19666 0.0
19667 0.0
19668 0.0
19669 0.0
19670 0.0
19671 0.0
19672 0.0
19673 0.0
19674 0.0
19675 0.0
19676 0.0
19677 0.0
19678 0.0
19679 0.0
19680 0.0
19681 0.0
19682 0.27276999999999996
19683 0.27276999999999996
19684 0.27276999999999996
19685 0.0
19686 0.0
19687 0.0
19688 0.0
19689 0.0
19690 0.0
19691 0.0
19692 0.0
19693 0.0
19694 0.0
19695 0.0
19696 0.0
19697 0.27276999999999996
19698 0.0
19699 0.0
19700 0.0
19701 0.0
19702 0.0
19703 0.0
19704 0.0
19705 0.0
19706 0.0
19707 0.0
19708 0.0
19709 0.27276999999999996
19710 0.0
19711 0.0
19712 0.0
19713 0.0
19714 0.0
19715 0.0
19716 0.0
19717 0.0
19718 0.0
19719 0.0
19720 0.0
19721 0.27276999999999996
19722 0.0
19723 0.0
19724 0.0
19725 0.0
19726 0.0
19727 0.0
19728 0.27276999999999996
19729 0.5455399999999999
19730 0.27276999999999996
19731 0.0
19732 0.0
19733 0.0
19734 0.0
19735 0.0
19736 0.0
19737 0.0
19738 0.0
19739 0.0
19740 0.0
19741 0.0
19742 0.0
19743 0.0
19744 0.0
19745 0.27276999999999996
19746 0.0
19747 0.0
19748 0.0
19749 0.27276999999999996
19750 0.0
19751 0.0
19752 0.0
19753 0.0
19754 0.0
19755 0.0
19756 0.27276999999999996
19757 0.27276999999999996
19758 0.0
19759 0.0
19760 0.0
19761 0.0
19762 0.0
19763 0.0
19764 0.0
19765 0.0
19766 0.0
19767 0.0
19768 0.0
19769 0.0
19770 0.0
19771 0.0
19772 0.0
19773 0.0
19774 0.0
19775 0.0
19776 0.0
19777 0.0
19778 0.0
19779 0.0
19780 0.0
19781 0.0
19782 0.0
19783 0.0
19784 0.27276999999999996
19785 0.0
19786 0.27276999999999996
19787 0.0
19788 0.0
19789 0.0
19790 0.0
19791 0.27276999999999996
19792 0.0
19793 0.0
19794 0.0
19795 0.0
19796 0.0
19797 0.0
19798 0.0
19799 0.0
19800 0.27276999999999996
19801 0.0
19802 0.0
19803 0.0
19804 0.0
19805 0.0
19806 0.0
19807 0.27276999999999996
19808 0.0
19809 0.0
19810 0.0
19811 0.0
19812 0.27276999999999996
19813 0.0
19814 0.0
19815 0.0
19816 0.0
19817 0.0
19818 0.0
19819 0.0
19820 0.0
19821 0.0
19822 0.0
19823 0.0
19824 0.27276999999999996
19825 0.0
19826 0.0
19827 0.27276999999999996
19828 0.0
19829 0.0
19830 0.0
19831 0.0
19832 0.0
19833 0.0
19834 0.0
19835 0.0
19836 0.0
19837 0.27276999999999996
19838 0.0
19839 0.0
19840 0.0
19841 0.0
19842 0.27276999999999996
19843 0.0
19844 0.0
19845 0.0
19846 0.0
19847 0.0
19848 0.0
19849 0.0
19850 0.0
19851 0.27276999999999996
19852 0.0
19853 0.0
19854 0.0
19855 0.0
19856 0.0
19857 0.27276999999999996
19858 0.0
19859 0.0
19860 0.0
19861 0.27276999999999996
19862 0.27276999999999996
19863 0.0
19864 0.0
19865 0.0
19866 0.0
19867 0.0
19868 0.0
19869 0.0
19870 0.0
19871 0.0
19872 0.0
19873 0.0
19874 0.27276999999999996
19875 0.0
19876 0.0
19877 0.27276999999999996
19878 0.27276999999999996
19879 0.5455399999999999
19880 0.0
19881 0.0
19882 0.0
19883 0.0
19884 0.0
19885 0.0
19886 0.27276999999999996
19887 0.0
19888 0.27276999999999996
19889 0.0
19890 0.0
19891 0.0
19892 0.0
19893 0.0
19894 0.0
19895 0.0
19896 0.0
19897 0.0
19898 0.5455399999999999
19899 0.0
19900 0.0
19901 0.0
19902 0.0
19903 0.0
19904 0.27276999999999996
19905 0.0
19906 0.0
19907 0.0
19908 0.0
19909 0.0
19910 0.0
19911 0.0
19912 0.0
19913 0.0
19914 0.0
19915 0.0
19916 0.0
19917 0.0
19918 0.0
19919 0.0
19920 0.27276999999999996
19921 0.0
19922 0.0
19923 0.27276999999999996
19924 0.0
19925 0.0
19926 0.0
19927 0.0
19928 0.0
19929 0.0
19930 0.0
19931 0.0
19932 0.0
19933 0.0
19934 0.0
19935 0.27276999999999996
19936 0.0
19937 0.0
19938 0.0
19939 0.0
19940 0.0
19941 0.0
19942 0.0
19943 0.0
19944 0.0
19945 0.0
19946 0.0
19947 0.0
19948 0.0
19949 0.0
19950 0.0
19951 0.0
19952 0.0
19953 0.0
19954 0.0
19955 0.0
19956 0.0
19957 0.0
19958 0.0
19959 0.0
19960 0.0
19961 0.0
19962 0.0
19963 0.0
19964 0.0
19965 0.0
19966 0.0
19967 0.0
19968 0.0
19969 0.0
19970 0.0
19971 0.0
19972 0.0
19973 0.0
19974 0.0
19975 0.0
19976 0.0
19977 0.0
19978 0.0
19979 0.0
19980 0.0
19981 0.0
19982 0.0
19983 0.0
19984 0.0
19985 0.0
19986 0.0
19987 0.0
19988 0.0
19989 0.27276999999999996
19990 0.0
19991 0.0
19992 0.0
19993 0.0
19994 0.0
19995 0.0
19996 0.0
19997 0.27276999999999996
19998 0.0
19999 0.0
20000 0.0
20001 0.0
20002 0.0
20003 0.0
20004 0.0
20005 0.0
20006 0.0
20007 0.0
20008 0.0
20009 0.0
20010 0.0
20011 0.0
20012 0.0
20013 0.0
20014 0.27276999999999996
20015 0.0
20016 0.0
20017 0.0
20018 0.0
20019 0.0
20020 0.0
20021 0.0
20022 0.0
20023 0.27276999999999996
20024 0.0
20025 0.0
20026 0.5455399999999999
20027 0.27276999999999996
20028 0.0
20029 0.0
20030 0.0
20031 0.0
20032 0.0
20033 0.0
20034 0.0
20035 0.0
20036 0.0
20037 0.0
20038 0.0
20039 0.0
20040 0.0
20041 0.0
20042 0.0
20043 0.0
20044 0.0
20045 0.0
20046 0.0
20047 0.27276999999999996
20048 0.0
20049 0.0
20050 0.0
20051 0.0
20052 0.0
20053 0.0
20054 0.0
20055 0.27276999999999996
20056 0.0
20057 0.27276999999999996
20058 0.0
20059 0.0
20060 0.0
20061 0.0
20062 0.0
20063 0.0
20064 0.0
20065 0.0
20066 0.27276999999999996
20067 0.27276999999999996
20068 0.0
20069 0.0
20070 0.0
20071 0.0
20072 0.0
20073 0.0
20074 0.0
20075 0.0
20076 0.0
20077 0.0
20078 0.0
20079 0.0
20080 0.0
20081 0.27276999999999996
20082 0.0
20083 0.0
20084 0.0
20085 0.0
20086 0.0
20087 0.27276999999999996
20088 0.0
20089 0.0
20090 0.0
20091 0.0
20092 0.0
20093 0.0
20094 0.0
20095 0.0
20096 0.0
20097 0.0
20098 0.0
20099 0.0
20100 0.0
20101 0.0
20102 0.0
20103 0.0
20104 0.0
20105 0.0
20106 0.0
20107 0.0
20108 0.0
20109 0.0
20110 0.0
20111 0.0
20112 0.0
20113 0.0
20114 0.0
20115 0.27276999999999996
20116 0.0
20117 0.0
20118 0.0
20119 0.0
20120 0.0
20121 0.0
20122 0.0
20123 0.0
20124 0.0
20125 0.0
20126 0.0
20127 0.0
20128 0.0
20129 0.0
20130 0.0
20131 0.0
20132 0.0
20133 0.27276999999999996
20134 0.0
20135 0.0
20136 0.0
20137 0.0
20138 0.0
20139 0.0
20140 0.0
20141 0.27276999999999996
20142 0.0
20143 0.27276999999999996
20144 0.0
20145 0.0
20146 0.27276999999999996
20147 0.27276999999999996
20148 0.0
20149 0.0
20150 0.0
20151 0.0
20152 0.0
20153 0.0
20154 0.0
20155 0.27276999999999996
20156 0.0
20157 0.0
20158 0.27276999999999996
20159 0.0
20160 0.0
20161 0.0
20162 0.0
20163 0.0
20164 0.0
20165 0.0
20166 0.0
20167 0.0
20168 0.0
20169 0.0
20170 0.0
20171 0.0
20172 0.0
20173 0.0
20174 0.0
20175 0.0
20176 0.0
20177 0.0
20178 0.0
20179 0.0
20180 0.0
20181 0.0
20182 0.27276999999999996
20183 0.0
20184 0.0
20185 0.0
20186 0.0
20187 0.0
20188 0.0
20189 0.0
20190 0.0
20191 0.0
20192 0.0
20193 0.27276999999999996
20194 0.0
20195 0.0
20196 0.0
20197 0.0
20198 0.0
20199 0.0
20200 0.0
20201 0.27276999999999996
20202 0.5455399999999999
20203 0.27276999999999996
20204 0.0
20205 0.0
20206 0.0
20207 0.0
20208 0.0
20209 0.0
20210 0.0
20211 0.0
20212 0.0
20213 0.27276999999999996
20214 0.0
20215 0.0
20216 0.0
20217 0.0
20218 0.27276999999999996
20219 0.0
20220 0.0
20221 0.0
20222 0.0
20223 0.0
20224 0.0
20225 0.0
20226 0.0
20227 0.0
20228 0.0
20229 0.0
20230 0.0
20231 0.0
20232 0.0
20233 0.0
20234 0.0
20235 0.0
20236 0.0
20237 0.0
20238 0.0
20239 0.0
20240 0.0
20241 0.0
20242 0.0
20243 0.0
20244 0.0
20245 0.0
20246 0.0
20247 0.0
20248 0.0
20249 0.0
20250 0.0
20251 0.0
20252 0.0
20253 0.0
20254 0.27276999999999996
20255 0.0
20256 0.0
20257 0.0
20258 0.0
20259 0.0
20260 0.0
20261 0.0
20262 0.0
20263 0.0
20264 0.0
20265 0.27276999999999996
20266 0.27276999999999996
20267 0.0
20268 0.0
20269 0.0
20270 0.27276999999999996
20271 0.0
20272 0.0
20273 0.0
20274 0.0
20275 0.0
20276 0.0
20277 0.0
20278 0.0
20279 0.0
20280 0.0
20281 0.27276999999999996
20282 0.0
20283 0.27276999999999996
20284 0.0
20285 0.0
20286 0.0
20287 0.0
20288 0.0
20289 0.0
20290 0.5455399999999999
20291 0.27276999999999996
20292 0.0
20293 0.0
20294 0.0
20295 0.0
20296 0.0
20297 0.0
20298 0.0
20299 0.0
20300 0.27276999999999996
20301 0.0
20302 0.0
20303 0.0
20304 0.0
20305 0.27276999999999996
20306 0.0
20307 0.27276999999999996
20308 0.5455399999999999
20309 0.0
20310 0.0
20311 0.0
20312 0.0
20313 0.0
20314 0.0
20315 0.0
20316 0.0
20317 0.0
20318 0.81831
20319 0.0
20320 0.0
20321 0.0
20322 0.0
20323 0.0
20324 0.0
20325 0.0
20326 0.0
20327 0.0
20328 0.0
20329 0.5455399999999999
20330 0.0
20331 0.0
20332 0.0
20333 0.0
20334 0.0
20335 0.0
20336 0.0
20337 0.0
20338 0.0
20339 0.0
20340 0.0
20341 0.0
20342 0.0
20343 0.0
20344 0.0
20345 0.27276999999999996
20346 0.0
20347 0.0
20348 0.0
20349 0.0
20350 0.0
20351 0.0
20352 0.0
20353 0.0
20354 0.0
20355 0.0
20356 0.0
20357 0.0
20358 0.0
20359 0.0
20360 0.0
20361 0.0
20362 0.0
20363 0.0
20364 0.0
20365 0.0
20366 0.0
20367 0.0
20368 0.0
20369 0.0
20370 0.0
20371 0.0
20372 0.0
20373 0.0
20374 0.0
20375 0.0
20376 0.0
20377 0.0
20378 0.27276999999999996
20379 0.0
20380 0.0
20381 0.27276999999999996
20382 0.0
20383 0.0
20384 0.0
20385 0.0
20386 0.27276999999999996
20387 0.0
20388 0.0
20389 0.0
20390 0.0
20391 0.0
20392 0.27276999999999996
20393 0.0
20394 0.27276999999999996
20395 0.0
20396 0.0
20397 0.0
20398 0.0
20399 0.0
20400 0.0
20401 0.0
20402 0.0
20403 0.0
20404 0.0
20405 0.0
20406 0.0
20407 0.0
20408 0.0
20409 0.0
20410 0.0
20411 0.0
20412 0.0
20413 0.0
20414 0.0
20415 0.27276999999999996
20416 0.0
20417 0.0
20418 0.0
20419 0.0
20420 0.27276999999999996
20421 0.0
20422 0.0
20423 0.0
20424 0.0
20425 0.0
20426 0.0
20427 0.0
20428 0.0
20429 0.0
20430 0.0
20431 0.0
20432 0.0
20433 0.0
20434 0.0
20435 0.27276999999999996
20436 0.27276999999999996
20437 0.0
20438 0.27276999999999996
20439 0.0
20440 0.0
20441 0.0
20442 0.0
20443 0.0
20444 0.0
20445 0.0
20446 0.0
20447 0.0
20448 0.0
20449 0.0
20450 0.0
20451 0.0
20452 0.0
20453 0.0
20454 0.0
20455 0.0
20456 0.0
20457 0.0
20458 0.0
20459 0.0
20460 0.0
20461 0.0
20462 0.0
20463 0.0
20464 0.27276999999999996
20465 0.27276999999999996
20466 0.27276999999999996
20467 0.27276999999999996
20468 0.0
20469 0.0
20470 0.0
20471 0.0
20472 0.5455399999999999
20473 0.0
20474 0.0
20475 0.0
20476 0.0
20477 0.0
20478 0.0
20479 0.0
20480 0.0
20481 0.0
20482 0.0
20483 0.0
20484 0.0
20485 0.5455399999999999
20486 0.0
20487 0.0
20488 0.27276999999999996
20489 0.0
20490 0.0
20491 0.0
20492 0.0
20493 0.27276999999999996
20494 0.27276999999999996
20495 0.0
20496 0.0
20497 0.27276999999999996
20498 0.27276999999999996
20499 0.0
20500 0.0
20501 0.0
20502 0.0
20503 0.0
20504 0.0
20505 0.0
20506 0.0
20507 0.0
20508 0.0
20509 0.0
20510 0.0
20511 0.0
20512 0.0
20513 0.0
20514 0.0
20515 0.0
20516 0.27276999999999996
20517 0.0
20518 0.0
20519 0.0
20520 0.0
20521 0.0
20522 0.0
20523 0.0
20524 0.0
20525 0.0
20526 0.0
20527 0.27276999999999996
20528 0.0
20529 0.0
20530 0.0
20531 0.0
20532 0.0
20533 0.0
20534 0.0
20535 0.0
20536 0.0
20537 0.0
20538 0.0
20539 0.0
20540 0.0
20541 0.0
20542 0.0
20543 0.0
20544 0.0
20545 0.0
20546 0.0
20547 0.0
20548 0.0
20549 0.0
20550 0.0
20551 0.0
20552 0.0
20553 0.0
20554 0.0
20555 0.27276999999999996
20556 0.0
20557 0.0
20558 0.0
20559 0.0
20560 0.0
20561 0.0
20562 0.0
20563 0.0
20564 0.27276999999999996
20565 0.0
20566 0.0
20567 0.0
20568 0.0
20569 0.0
20570 0.0
20571 0.0
20572 0.0
20573 0.27276999999999996
20574 0.0
20575 0.0
20576 0.0
20577 0.0
20578 0.0
20579 0.0
20580 0.0
20581 0.0
20582 0.5455399999999999
20583 0.27276999999999996
20584 0.0
20585 0.0
20586 0.0
20587 0.0
20588 0.27276999999999996
20589 0.0
20590 0.0
20591 0.0
20592 0.27276999999999996
20593 0.0
20594 0.5455399999999999
20595 0.0
20596 0.0
20597 0.0
20598 0.0
20599 0.0
20600 0.0
20601 0.0
20602 0.0
20603 0.0
20604 0.0
20605 0.0
20606 0.0
20607 0.0
20608 0.0
20609 0.0
20610 0.0
20611 0.0
20612 0.0
20613 0.0
20614 0.0
20615 0.0
20616 0.0
20617 0.0
20618 0.0
20619 0.0
20620 0.0
20621 0.27276999999999996
20622 0.0
20623 0.0
20624 0.0
20625 0.0
20626 0.0
20627 0.0
20628 0.0
20629 0.0
20630 0.0
20631 0.0
20632 0.0
20633 0.0
20634 0.0
20635 0.0
20636 0.0
20637 0.0
20638 0.0
20639 0.0
20640 0.0
20641 0.0
20642 0.0
20643 0.0
20644 0.0
20645 0.0
20646 0.0
20647 0.0
20648 0.0
20649 0.0
20650 0.0
20651 0.0
20652 0.0
20653 0.27276999999999996
20654 0.0
20655 0.0
20656 0.0
20657 0.0
20658 0.27276999999999996
20659 0.0
20660 0.0
20661 0.0
20662 0.0
20663 0.0
20664 0.0
20665 0.0
20666 0.0
20667 0.0
20668 0.0
20669 0.0
20670 0.0
20671 0.0
20672 0.0
20673 0.0
20674 0.0
20675 0.27276999999999996
20676 0.0
20677 0.0
20678 0.0
20679 0.27276999999999996
20680 0.0
20681 0.27276999999999996
20682 0.0
20683 0.0
20684 0.0
20685 0.0
20686 0.0
20687 0.0
20688 0.0
20689 0.0
20690 0.0
20691 0.0
20692 0.0
20693 0.0
20694 0.27276999999999996
20695 0.0
20696 0.0
20697 0.0
20698 0.0
20699 0.0
20700 0.27276999999999996
20701 0.0
20702 0.0
20703 0.0
20704 0.0
20705 0.0
20706 0.0
20707 0.0
20708 0.0
20709 0.0
20710 0.0
20711 0.0
20712 0.0
20713 0.27276999999999996
20714 0.0
20715 0.0
20716 0.0
20717 0.0
20718 0.0
20719 0.0
20720 0.5455399999999999
20721 0.0
20722 0.0
20723 0.0
20724 0.0
20725 0.0
20726 0.0
20727 0.0
20728 0.0
20729 0.0
20730 0.0
20731 0.0
20732 0.0
20733 0.0
20734 0.0
20735 0.0
20736 0.0
20737 0.27276999999999996
20738 0.0
20739 0.0
20740 0.0
20741 0.27276999999999996
20742 0.0
20743 0.27276999999999996
20744 0.0
20745 0.0
20746 0.0
20747 0.0
20748 0.27276999999999996
20749 0.0
20750 0.0
20751 0.0
20752 0.0
20753 0.0
20754 0.0
20755 0.0
20756 0.0
20757 0.27276999999999996
20758 0.27276999999999996
20759 0.0
20760 0.0
20761 0.0
20762 0.0
20763 0.27276999999999996
20764 0.0
20765 0.0
20766 0.0
20767 0.27276999999999996
20768 0.0
20769 0.0
20770 0.0
20771 0.0
20772 0.0
20773 0.0
20774 0.0
20775 0.0
20776 0.0
20777 0.27276999999999996
20778 0.27276999999999996
20779 0.0
20780 0.0
20781 0.0
20782 0.0
20783 0.0
20784 0.0
20785 0.0
20786 0.0
20787 0.0
20788 0.0
20789 0.0
20790 0.0
20791 0.0
20792 0.0
20793 0.27276999999999996
20794 0.5455399999999999
20795 0.0
20796 0.0
20797 0.0
20798 0.0
20799 0.0
20800 0.0
20801 0.0
20802 0.0
20803 0.0
20804 0.0
20805 0.0
20806 0.27276999999999996
20807 0.81831
20808 0.27276999999999996
20809 0.0
20810 0.0
20811 0.0
20812 0.0
20813 0.27276999999999996
20814 0.0
20815 0.0
20816 0.0
20817 0.0
20818 0.0
20819 0.0
20820 0.0
20821 0.0
20822 0.5455399999999999
20823 0.0
20824 0.0
20825 0.0
20826 0.5455399999999999
20827 0.0
20828 0.0
20829 0.0
20830 0.0
20831 0.0
20832 0.0
20833 0.0
20834 0.0
20835 0.0
20836 0.0
20837 0.0
20838 0.27276999999999996
20839 0.0
20840 0.0
20841 0.0
20842 0.0
20843 0.0
20844 0.0
20845 0.0
20846 0.0
20847 0.0
20848 0.0
20849 0.0
20850 0.27276999999999996
20851 0.0
20852 0.0
20853 0.0
20854 0.0
20855 0.0
20856 0.0
20857 0.0
20858 0.0
20859 0.0
20860 0.0
20861 0.0
20862 0.27276999999999996
20863 0.27276999999999996
20864 0.0
20865 0.0
20866 0.0
20867 0.0
20868 0.0
20869 0.0
20870 0.0
20871 0.0
20872 0.0
20873 0.0
20874 0.0
20875 0.0
20876 0.0
20877 0.0
20878 0.0
20879 0.0
20880 0.0
20881 0.0
20882 0.0
20883 0.0
20884 0.0
20885 0.0
20886 0.0
20887 0.27276999999999996
20888 0.0
20889 0.0
20890 0.0
20891 0.0
20892 0.0
20893 0.5455399999999999
20894 0.0
20895 0.0
20896 0.0
20897 0.0
20898 0.0
20899 0.0
20900 0.0
20901 0.27276999999999996
20902 0.0
20903 0.0
20904 0.0
20905 0.0
20906 0.0
20907 0.27276999999999996
20908 0.0
20909 0.0
20910 0.0
20911 0.0
20912 0.0
20913 0.0
20914 0.27276999999999996
20915 0.0
20916 0.0
20917 0.0
20918 0.0
20919 0.27276999999999996
20920 0.0
20921 0.5455399999999999
20922 0.0
20923 0.0
20924 0.0
20925 0.0
20926 1.0910799999999998
20927 0.0
20928 0.0
20929 0.0
20930 0.27276999999999996
20931 0.27276999999999996
20932 0.27276999999999996
20933 0.0
20934 0.0
20935 0.27276999999999996
20936 0.0
20937 0.0
20938 0.0
20939 0.0
20940 0.0
20941 0.0
20942 0.0
20943 0.0
20944 0.0
20945 0.0
20946 0.0
20947 0.0
20948 0.0
20949 0.0
20950 0.0
20951 0.0
20952 0.27276999999999996
20953 0.27276999999999996
20954 0.0
20955 0.0
20956 0.0
20957 0.0
20958 0.27276999999999996
20959 0.0
20960 0.0
20961 0.0
20962 0.0
20963 0.27276999999999996
20964 0.0
20965 0.27276999999999996
20966 0.0
20967 0.0
20968 0.0
20969 0.0
20970 0.0
20971 0.0
20972 0.0
20973 0.27276999999999996
20974 0.0
20975 0.0
20976 0.0
20977 0.0
20978 0.0
20979 0.0
20980 0.0
20981 0.5455399999999999
20982 0.0
20983 0.0
20984 0.0
20985 0.0
20986 0.0
20987 0.0
20988 0.0
20989 0.0
20990 0.0
20991 0.0
20992 0.0
20993 0.27276999999999996
20994 0.0
20995 0.0
20996 0.0
20997 0.27276999999999996
20998 0.81831
20999 0.0
21000 0.0
21001 0.0
21002 0.0
21003 0.0
21004 0.0
21005 0.0
21006 0.0
21007 0.0
21008 0.0
21009 0.0
21010 0.0
21011 0.0
21012 0.0
21013 0.0
21014 0.0
21015 0.0
21016 0.0
21017 0.0
21018 0.0
21019 0.0
21020 0.0
21021 0.0
21022 0.0
21023 0.27276999999999996
21024 0.0
21025 0.0
21026 0.0
21027 0.0
21028 0.0
21029 0.0
21030 0.0
21031 0.0
21032 0.0
21033 0.0
21034 0.0
21035 0.0
21036 0.0
21037 0.0
21038 0.0
21039 0.0
21040 0.0
21041 0.27276999999999996
21042 0.0
21043 0.0
21044 0.27276999999999996
21045 0.0
21046 0.0
21047 0.0
21048 0.27276999999999996
21049 0.27276999999999996
21050 0.0
21051 0.5455399999999999
21052 0.0
21053 0.0
21054 0.0
21055 0.27276999999999996
21056 0.0
21057 0.0
21058 0.0
21059 0.0
21060 0.0
21061 0.0
21062 0.27276999999999996
21063 0.5455399999999999
21064 0.0
21065 0.5455399999999999
21066 0.27276999999999996
21067 0.0
21068 0.0
21069 0.27276999999999996
21070 0.0
21071 0.0
21072 0.27276999999999996
21073 0.5455399999999999
21074 0.27276999999999996
21075 0.0
21076 0.0
21077 0.0
21078 0.0
21079 0.0
21080 0.0
21081 0.0
21082 0.0
21083 0.0
21084 0.0
21085 0.0
21086 0.0
21087 0.0
21088 0.0
21089 0.0
21090 0.0
21091 0.0
21092 0.0
21093 0.0
21094 0.27276999999999996
21095 0.0
21096 0.0
21097 0.0
21098 0.27276999999999996
21099 0.0
21100 0.0
21101 0.27276999999999996
21102 0.0
21103 0.27276999999999996
21104 0.0
21105 0.0
21106 0.27276999999999996
21107 0.0
21108 0.0
21109 0.0
21110 0.0
21111 0.0
21112 0.0
21113 0.0
21114 0.0
21115 0.0
21116 0.0
21117 0.27276999999999996
21118 0.0
21119 0.0
21120 0.0
21121 0.0
21122 0.27276999999999996
21123 0.0
21124 0.5455399999999999
21125 0.0
21126 0.0
21127 0.27276999999999996
21128 0.0
21129 0.0
21130 0.0
21131 0.0
21132 0.0
21133 0.27276999999999996
21134 0.0
21135 0.0
21136 0.0
21137 0.0
21138 0.0
21139 0.0
21140 0.0
21141 0.0
21142 0.0
21143 0.0
21144 0.27276999999999996
21145 0.0
21146 0.0
21147 0.0
21148 0.0
21149 0.0
21150 0.0
21151 0.0
21152 0.27276999999999996
21153 0.0
21154 0.0
21155 0.0
21156 0.0
21157 0.0
21158 0.27276999999999996
21159 0.0
21160 0.0
21161 0.0
21162 0.0
21163 0.0
21164 0.0
21165 0.0
21166 0.0
21167 0.0
21168 0.0
21169 0.0
21170 0.0
21171 0.0
21172 0.0
21173 0.0
21174 0.0
21175 0.0
21176 0.27276999999999996
21177 0.0
21178 0.0
21179 0.27276999999999996
21180 0.0
21181 0.0
21182 0.0
21183 0.0
21184 0.0
21185 0.0
21186 0.0
21187 0.0
21188 0.0
21189 0.0
21190 0.0
21191 0.0
21192 0.27276999999999996
21193 0.0
21194 0.0
21195 0.0
21196 0.0
21197 0.27276999999999996
21198 0.27276999999999996
21199 0.5455399999999999
21200 0.0
21201 0.0
21202 0.0
21203 0.0
21204 0.0
21205 0.0
21206 0.0
21207 0.0
21208 0.0
21209 0.0
21210 0.0
21211 0.0
21212 0.27276999999999996
21213 0.5455399999999999
21214 0.0
21215 0.0
21216 0.0
21217 0.0
21218 0.0
21219 0.0
21220 0.0
21221 0.0
21222 0.0
21223 0.0
21224 0.0
21225 0.0
21226 0.0
21227 0.0
21228 0.0
21229 0.0
21230 0.0
21231 0.0
21232 0.0
21233 0.0
21234 0.27276999999999996
21235 0.0
21236 0.0
21237 0.0
21238 0.0
21239 0.0
21240 0.0
21241 0.0
21242 0.0
21243 0.0
21244 0.0
21245 0.0
21246 0.5455399999999999
21247 0.0
21248 0.0
21249 0.0
21250 0.0
21251 0.0
21252 0.0
21253 0.0
21254 0.0
21255 0.0
21256 0.0
21257 0.0
21258 0.0
21259 0.0
21260 0.0
21261 0.0
21262 0.0
21263 0.0
21264 0.0
21265 0.0
21266 0.0
21267 0.0
21268 0.27276999999999996
21269 0.0
21270 0.0
21271 0.0
21272 0.0
21273 0.0
21274 0.0
21275 0.0
21276 0.0
21277 0.0
21278 0.0
21279 0.0
21280 0.0
21281 0.0
21282 0.0
21283 0.0
21284 0.0
21285 0.0
21286 0.0
21287 0.0
21288 0.0
21289 0.0
21290 0.27276999999999996
21291 0.0
21292 0.0
21293 0.27276999999999996
21294 0.0
21295 0.0
21296 0.0
21297 0.0
21298 0.0
21299 0.0
21300 0.0
21301 0.0
21302 0.0
21303 0.0
21304 0.27276999999999996
21305 0.81831
21306 0.0
21307 0.0
21308 0.0
21309 0.0
21310 0.0
21311 0.0
21312 0.0
21313 0.0
21314 0.0
21315 0.0
21316 0.0
21317 0.0
21318 0.5455399999999999
21319 0.0
21320 0.0
21321 0.0
21322 0.27276999999999996
21323 0.0
21324 0.0
21325 0.0
21326 0.0
21327 0.0
21328 0.0
21329 0.0
21330 0.0
21331 0.27276999999999996
21332 0.27276999999999996
21333 0.0
21334 0.27276999999999996
21335 0.27276999999999996
21336 0.0
21337 0.0
21338 0.0
21339 0.0
21340 0.0
21341 0.0
21342 0.0
21343 0.0
21344 0.0
21345 0.0
21346 0.0
21347 0.27276999999999996
21348 0.27276999999999996
21349 0.27276999999999996
21350 0.0
21351 0.0
21352 0.0
21353 0.0
21354 0.0
21355 0.0
21356 0.0
21357 0.27276999999999996
21358 0.0
21359 0.0
21360 0.0
21361 0.0
21362 0.27276999999999996
21363 0.0
21364 0.0
21365 0.27276999999999996
21366 0.0
21367 0.0
21368 0.0
21369 0.0
21370 0.0
21371 0.0
21372 0.0
21373 0.0
21374 0.0
21375 0.0
21376 0.5455399999999999
21377 0.0
21378 0.0
21379 0.0
21380 0.0
21381 0.0
21382 0.27276999999999996
21383 0.0
21384 0.0
21385 0.27276999999999996
21386 0.0
21387 0.0
21388 0.0
21389 0.0
21390 0.0
21391 0.0
21392 0.0
21393 0.0
21394 0.0
21395 0.0
21396 0.0
21397 0.0
21398 0.0
21399 0.0
21400 0.0
21401 0.27276999999999996
21402 0.0
21403 0.0
21404 0.27276999999999996
21405 0.0
21406 0.0
21407 0.0
21408 0.0
21409 0.0
21410 0.0
21411 0.0
21412 0.0
21413 0.0
21414 0.0
21415 0.0
21416 0.0
21417 0.0
21418 0.0
21419 0.0
21420 0.0
21421 0.0
21422 0.0
21423 0.0
21424 0.0
21425 0.0
21426 0.0
21427 0.0
21428 0.0
21429 0.0
21430 0.0
21431 0.0
21432 0.0
21433 0.0
21434 0.0
21435 0.0
21436 0.0
21437 0.0
21438 0.0
21439 0.0
21440 0.27276999999999996
21441 0.0
21442 0.0
21443 0.27276999999999996
21444 0.27276999999999996
21445 0.0
21446 0.0
21447 0.0
21448 0.0
21449 0.0
21450 0.0
21451 0.0
21452 0.0
21453 0.0
21454 0.0
21455 0.0
21456 0.0
21457 0.27276999999999996
21458 0.0
21459 0.0
21460 0.0
21461 0.27276999999999996
21462 0.0
21463 0.0
21464 0.0
21465 0.0
21466 0.27276999999999996
21467 0.0
21468 0.27276999999999996
21469 0.27276999999999996
21470 0.0
21471 0.0
21472 0.0
21473 0.0
21474 0.0
21475 0.0
21476 0.0
21477 0.0
21478 0.27276999999999996
21479 0.0
21480 0.0
21481 0.0
21482 0.0
21483 0.0
21484 0.0
21485 0.0
21486 0.0
21487 0.27276999999999996
21488 0.0
21489 0.0
21490 0.0
21491 0.0
21492 0.27276999999999996
21493 0.0
21494 0.0
21495 0.0
21496 0.0
21497 0.0
21498 0.0
21499 0.0
21500 0.0
21501 0.27276999999999996
21502 0.0
21503 0.0
21504 0.0
21505 0.0
21506 0.0
21507 0.0
21508 0.0
21509 0.0
21510 0.0
21511 0.27276999999999996
21512 0.27276999999999996
21513 0.0
21514 0.0
21515 0.27276999999999996
21516 0.0
21517 0.0
21518 0.0
21519 0.0
21520 0.0
21521 0.0
21522 0.27276999999999996
21523 0.0
21524 0.0
21525 0.0
21526 0.0
21527 0.0
21528 0.0
21529 0.27276999999999996
21530 0.0
21531 0.0
21532 0.0
21533 0.0
21534 0.0
21535 0.0
21536 0.0
21537 0.0
21538 0.0
21539 0.0
21540 0.0
21541 0.0
21542 0.0
21543 0.27276999999999996
21544 0.0
21545 0.0
21546 0.0
21547 0.0
21548 0.0
21549 0.0
21550 0.0
21551 0.27276999999999996
21552 0.0
21553 0.0
21554 0.0
21555 0.0
21556 0.0
21557 0.0
21558 0.0
21559 0.0
21560 0.0
21561 0.0
21562 0.27276999999999996
21563 0.0
21564 0.0
21565 0.27276999999999996
21566 0.0
21567 0.27276999999999996
21568 0.0
21569 0.0
21570 0.0
21571 0.0
21572 0.0
21573 0.27276999999999996
21574 0.0
21575 0.0
21576 0.0
21577 0.0
21578 0.0
21579 0.0
21580 0.0
21581 0.0
21582 0.0
21583 0.5455399999999999
21584 0.0
21585 0.0
21586 0.0
21587 0.0
21588 0.27276999999999996
21589 0.0
21590 0.0
21591 0.0
21592 0.0
21593 0.0
21594 0.0
21595 0.0
21596 0.0
21597 0.0
21598 0.0
21599 0.0
21600 0.0
21601 0.0
21602 0.0
21603 0.0
21604 0.0
21605 0.0
21606 0.0
21607 0.0
21608 0.0
21609 0.27276999999999996
21610 0.0
21611 0.0
21612 0.0
21613 0.0
21614 0.0
21615 0.5455399999999999
21616 0.27276999999999996
21617 0.0
21618 0.0
21619 0.0
21620 0.0
21621 0.0
21622 0.0
21623 0.0
21624 0.0
21625 0.0
21626 0.0
21627 0.27276999999999996
21628 0.0
21629 0.27276999999999996
21630 0.0
21631 0.0
21632 0.0
21633 0.0
21634 0.27276999999999996
21635 0.0
21636 0.0
21637 0.0
21638 0.0
21639 0.0
21640 0.0
21641 0.0
21642 0.0
21643 0.0
21644 0.0
21645 0.5455399999999999
21646 0.0
21647 0.0
21648 0.0
21649 0.0
21650 0.5455399999999999
21651 0.0
21652 0.0
21653 0.0
21654 0.0
21655 0.0
21656 0.0
21657 0.0
21658 0.0
21659 0.0
21660 0.0
21661 0.0
21662 0.27276999999999996
21663 0.0
21664 0.0
21665 0.0
21666 0.0
21667 0.0
21668 0.0
21669 0.5455399999999999
21670 0.0
21671 0.0
21672 0.27276999999999996
21673 0.0
21674 0.27276999999999996
21675 0.0
21676 0.0
21677 0.0
21678 0.0
21679 0.27276999999999996
21680 0.0
21681 0.0
21682 0.0
21683 0.0
21684 0.0
21685 0.0
21686 0.0
21687 0.27276999999999996
21688 0.0
21689 0.0
21690 0.0
21691 0.0
21692 0.0
21693 0.0
21694 0.0
21695 0.0
21696 0.0
21697 0.0
21698 0.0
21699 0.0
21700 0.0
21701 0.0
21702 0.0
21703 0.0
21704 0.0
21705 0.0
21706 0.0
21707 0.0
21708 0.0
21709 0.0
21710 0.0
21711 0.0
21712 0.0
21713 0.0
21714 0.0
21715 0.0
21716 0.0
21717 0.0
21718 0.0
21719 0.0
21720 0.5455399999999999
21721 0.0
21722 0.27276999999999996
21723 0.0
21724 0.0
21725 0.0
21726 0.27276999999999996
21727 0.0
21728 0.0
21729 0.0
21730 0.0
21731 0.0
21732 0.0
21733 0.0
21734 0.0
21735 0.0
21736 0.0
21737 0.0
21738 0.0
21739 0.0
21740 0.0
21741 0.0
21742 0.5455399999999999
21743 0.27276999999999996
21744 0.27276999999999996
21745 0.0
21746 0.27276999999999996
21747 0.0
21748 0.0
21749 0.0
21750 0.0
21751 0.27276999999999996
21752 0.27276999999999996
21753 0.0
21754 0.0
21755 0.0
21756 0.0
21757 0.0
21758 0.0
21759 0.0
21760 0.0
21761 0.0
21762 0.0
21763 0.0
21764 0.0
21765 0.0
21766 0.27276999999999996
21767 0.0
21768 0.0
21769 0.27276999999999996
21770 0.0
21771 0.0
21772 0.27276999999999996
21773 0.0
21774 0.0
21775 0.27276999999999996
21776 0.0
21777 0.0
21778 0.0
21779 0.0
21780 0.0
21781 0.0
21782 0.27276999999999996
21783 0.0
21784 0.0
21785 0.0
21786 0.0
21787 0.0
21788 0.0
21789 0.0
21790 0.0
21791 0.0
21792 0.27276999999999996
21793 0.0
21794 0.0
21795 0.27276999999999996
21796 0.0
21797 0.0
21798 0.0
21799 0.0
21800 0.0
21801 0.27276999999999996
21802 0.0
21803 0.0
21804 0.0
21805 0.0
21806 0.0
21807 0.0
21808 0.0
21809 0.0
21810 0.0
21811 0.0
21812 0.0
21813 0.0
21814 0.0
21815 0.27276999999999996
21816 0.0
21817 0.0
21818 0.0
21819 0.0
21820 0.0
21821 0.0
21822 0.0
21823 0.27276999999999996
21824 0.0
21825 0.0
21826 0.0
21827 0.0
21828 0.27276999999999996
21829 0.0
21830 0.0
21831 0.0
21832 0.0
21833 0.0
21834 0.0
21835 0.0
21836 0.0
21837 0.0
21838 0.0
21839 0.0
21840 0.0
21841 0.0
21842 0.0
21843 0.0
21844 0.0
21845 0.5455399999999999
21846 0.0
21847 0.0
21848 0.0
21849 0.0
21850 0.0
21851 0.0
21852 0.0
21853 0.0
21854 0.0
21855 0.0
21856 0.0
21857 0.0
21858 0.27276999999999996
21859 0.0
21860 0.0
21861 0.27276999999999996
21862 0.27276999999999996
21863 0.0
21864 0.0
21865 0.0
21866 0.0
21867 0.0
21868 0.0
21869 0.0
21870 0.0
21871 0.0
21872 0.0
21873 0.0
21874 0.0
21875 0.0
21876 0.0
21877 0.0
21878 0.0
21879 0.27276999999999996
21880 0.27276999999999996
21881 0.0
21882 0.0
21883 0.0
21884 0.0
21885 0.0
21886 0.0
21887 0.0
21888 0.0
21889 0.0
21890 0.0
21891 0.0
21892 0.27276999999999996
21893 0.0
21894 0.0
21895 0.0
21896 0.0
21897 0.0
21898 0.0
21899 0.0
21900 0.0
21901 0.27276999999999996
21902 0.0
21903 0.0
21904 0.0
21905 0.0
21906 0.27276999999999996
21907 0.0
21908 0.0
21909 0.27276999999999996
21910 0.27276999999999996
21911 0.0
21912 0.0
21913 0.0
21914 0.0
21915 0.27276999999999996
21916 0.0
21917 0.0
21918 0.0
21919 0.0
21920 0.0
21921 0.0
21922 0.0
21923 0.0
21924 0.0
21925 0.0
21926 0.0
21927 0.0
21928 0.0
21929 0.0
21930 0.27276999999999996
21931 0.0
21932 0.0
21933 0.0
21934 0.0
21935 0.27276999999999996
21936 0.0
21937 0.0
21938 0.0
21939 0.0
21940 0.0
21941 0.0
21942 0.0
21943 0.0
21944 0.27276999999999996
21945 0.0
21946 0.0
21947 0.0
21948 0.0
21949 0.0
21950 0.0
21951 0.0
21952 0.0
21953 0.0
21954 0.0
21955 0.0
21956 0.0
21957 0.0
21958 0.0
21959 0.0
21960 0.0
21961 0.0
21962 0.27276999999999996
21963 0.27276999999999996
21964 0.0
21965 0.0
21966 0.0
21967 0.0
21968 0.0
21969 0.0
21970 0.0
21971 0.0
21972 0.0
21973 0.0
21974 0.0
21975 0.0
21976 0.0
21977 0.0
21978 0.0
21979 0.0
21980 0.0
21981 0.0
21982 0.0
21983 0.0
21984 0.0
21985 0.5455399999999999
21986 0.0
21987 0.0
21988 0.0
21989 0.0
21990 0.0
21991 0.0
21992 0.0
21993 0.0
21994 0.0
21995 0.0
21996 0.27276999999999996
21997 0.0
21998 0.0
21999 0.27276999999999996
22000 0.0
22001 0.0
22002 0.0
22003 0.0
22004 0.0
22005 0.0
22006 0.0
22007 0.0
22008 0.27276999999999996
22009 0.0
22010 0.0
22011 0.0
22012 0.0
22013 0.27276999999999996
22014 0.0
22015 0.0
22016 0.0
22017 0.0
22018 0.0
22019 0.0
22020 0.27276999999999996
22021 0.0
22022 0.0
22023 0.0
22024 0.0
22025 0.0
22026 0.0
22027 0.0
22028 0.27276999999999996
22029 0.0
22030 0.0
22031 0.0
22032 0.0
22033 0.0
22034 0.0
22035 0.27276999999999996
22036 0.0
22037 0.0
22038 0.27276999999999996
22039 0.0
22040 0.0
22041 0.0
22042 0.0
22043 0.0
22044 0.0
22045 0.0
22046 0.0
22047 0.0
22048 0.0
22049 0.0
22050 0.5455399999999999
22051 0.0
22052 0.0
22053 0.0
22054 0.0
22055 0.0
22056 0.0
22057 0.0
22058 0.0
22059 0.0
22060 0.0
22061 0.0
22062 0.0
22063 0.0
22064 0.0
22065 0.27276999999999996
22066 0.0
22067 0.0
22068 0.27276999999999996
22069 0.0
22070 0.0
22071 0.0
22072 0.0
22073 0.0
22074 0.0
22075 0.0
22076 0.0
22077 0.0
22078 0.0
22079 0.0
22080 0.0
22081 0.27276999999999996
22082 0.0
22083 0.0
22084 0.0
22085 0.0
22086 0.0
22087 0.0
22088 0.0
22089 0.0
22090 0.0
22091 0.0
22092 0.0
22093 0.0
22094 0.27276999999999996
22095 0.0
22096 0.0
22097 0.0
22098 0.0
22099 0.0
22100 0.0
22101 0.5455399999999999
22102 0.0
22103 0.0
22104 0.0
22105 0.0
22106 0.0
22107 0.0
22108 0.0
22109 0.0
22110 0.0
22111 0.0
22112 0.27276999999999996
22113 0.0
22114 0.0
22115 0.27276999999999996
22116 0.0
22117 0.0
22118 0.0
22119 0.0
22120 0.0
22121 0.27276999999999996
22122 0.0
22123 0.0
22124 0.27276999999999996
22125 0.0
22126 0.0
22127 0.0
22128 0.0
22129 0.0
22130 0.0
22131 0.0
22132 0.0
22133 0.0
22134 0.0
22135 0.0
22136 0.0
22137 0.27276999999999996
22138 0.0
22139 0.0
22140 0.0
22141 0.0
22142 0.0
22143 0.0
22144 0.0
22145 0.0
22146 0.27276999999999996
22147 0.0
22148 0.0
22149 0.0
22150 0.0
22151 0.0
22152 0.0
22153 0.0
22154 0.5455399999999999
22155 0.27276999999999996
22156 0.0
22157 0.0
22158 0.0
22159 0.0
22160 0.0
22161 0.0
22162 0.0
22163 0.0
22164 0.0
22165 0.0
22166 0.27276999999999996
22167 0.0
22168 0.0
22169 0.0
22170 0.27276999999999996
22171 0.0
22172 0.27276999999999996
22173 0.0
22174 0.0
22175 0.0
22176 0.0
22177 0.0
22178 0.0
22179 0.0
22180 0.0
22181 0.0
22182 0.0
22183 0.27276999999999996
22184 0.0
22185 0.0
22186 0.0
22187 0.0
22188 0.0
22189 0.0
22190 0.0
22191 0.0
22192 0.0
22193 0.0
22194 0.0
22195 0.0
22196 0.0
22197 0.0
22198 0.0
22199 0.0
22200 0.0
22201 0.27276999999999996
22202 0.0
22203 0.0
22204 0.0
22205 0.0
22206 0.0
22207 0.27276999999999996
22208 0.27276999999999996
22209 0.0
22210 0.0
22211 0.0
22212 0.0
22213 0.0
22214 0.0
22215 0.27276999999999996
22216 0.0
22217 0.0
22218 0.0
22219 0.0
22220 0.0
22221 0.0
22222 0.0
22223 0.0
22224 0.27276999999999996
22225 0.0
22226 0.0
22227 0.0
22228 0.0
22229 0.27276999999999996
22230 0.0
22231 0.0
22232 0.27276999999999996
22233 0.0
22234 0.0
22235 0.0
22236 0.27276999999999996
22237 0.0
22238 0.0
22239 0.27276999999999996
22240 0.0
22241 0.27276999999999996
22242 0.27276999999999996
22243 0.0
22244 0.27276999999999996
22245 0.0
22246 0.0
22247 0.0
22248 0.0
22249 0.0
22250 0.0
22251 0.0
22252 0.0
22253 0.0
22254 0.0
22255 0.0
22256 0.27276999999999996
22257 0.0
22258 0.0
22259 0.0
22260 0.0
22261 0.0
22262 0.0
22263 0.0
22264 0.0
22265 0.0
22266 0.27276999999999996
22267 0.0
22268 0.0
22269 0.0
22270 0.0
22271 0.0
22272 0.27276999999999996
22273 0.0
22274 0.0
22275 0.5455399999999999
22276 0.0
22277 0.0
22278 0.0
22279 0.0
22280 0.0
22281 0.0
22282 0.0
22283 0.0
22284 0.0
22285 0.0
22286 0.0
22287 0.27276999999999996
22288 0.0
22289 0.0
22290 0.0
22291 0.0
22292 0.0
22293 0.0
22294 0.0
22295 0.0
22296 0.0
22297 0.0
22298 0.0
22299 0.27276999999999996
22300 0.0
22301 0.0
22302 0.0
22303 0.27276999999999996
22304 0.0
22305 0.0
22306 0.5455399999999999
22307 0.0
22308 0.5455399999999999
22309 0.0
22310 0.0
22311 0.0
22312 0.0
22313 0.0
22314 0.0
22315 0.0
22316 0.0
22317 0.0
22318 0.0
22319 0.0
22320 0.0
22321 0.0
22322 0.0
22323 0.0
22324 0.0
22325 0.0
22326 0.0
22327 0.0
22328 0.0
22329 0.0
22330 0.0
22331 0.0
22332 0.0
22333 0.0
22334 0.0
22335 0.0
22336 0.0
22337 0.0
22338 0.0
22339 0.0
22340 0.0
22341 0.0
22342 0.0
22343 0.0
22344 0.0
22345 0.0
22346 0.0
22347 0.0
22348 0.0
22349 0.0
22350 0.0
22351 0.27276999999999996
22352 0.0
22353 0.0
22354 0.0
22355 0.27276999999999996
22356 0.0
22357 0.0
22358 0.27276999999999996
22359 0.0
22360 0.0
22361 0.0
22362 0.0
22363 0.0
22364 0.0
22365 0.0
22366 0.0
22367 0.27276999999999996
22368 0.0
22369 0.27276999999999996
22370 0.27276999999999996
22371 0.0
22372 0.0
22373 0.0
22374 0.0
22375 0.27276999999999996
22376 0.27276999999999996
22377 0.0
22378 0.27276999999999996
22379 0.27276999999999996
22380 0.0
22381 0.27276999999999996
22382 0.0
22383 0.0
22384 0.0
22385 0.0
22386 0.0
22387 0.0
22388 0.0
22389 0.0
22390 0.0
22391 0.27276999999999996
22392 0.0
22393 0.0
22394 0.0
22395 0.0
22396 0.0
22397 0.0
22398 0.0
22399 0.0
22400 0.0
22401 0.0
22402 0.0
22403 0.0
22404 0.27276999999999996
22405 0.0
22406 0.0
22407 0.0
22408 0.5455399999999999
22409 0.27276999999999996
22410 0.0
22411 0.0
22412 0.0
22413 0.0
22414 0.0
22415 0.0
22416 0.0
22417 0.0
22418 0.0
22419 0.0
22420 0.0
22421 0.0
22422 0.0
22423 0.0
22424 0.0
22425 0.0
22426 0.0
22427 0.0
22428 0.0
22429 0.0
22430 0.0
22431 0.0
22432 0.0
22433 0.0
22434 0.0
22435 0.27276999999999996
22436 0.0
22437 0.0
22438 0.27276999999999996
22439 0.0
22440 0.0
22441 0.0
22442 0.0
22443 0.0
22444 0.0
22445 0.0
22446 0.0
22447 0.0
22448 0.0
22449 0.0
22450 0.0
22451 0.0
22452 0.0
22453 0.0
22454 0.0
22455 0.0
22456 0.0
22457 0.0
22458 0.0
22459 0.0
22460 0.0
22461 0.0
22462 0.0
22463 0.0
22464 0.0
22465 0.0
22466 0.0
22467 0.0
22468 0.0
22469 0.0
22470 0.0
22471 0.0
22472 0.27276999999999996
22473 0.0
22474 0.0
22475 0.0
22476 0.0
22477 0.81831
22478 0.0
22479 0.0
22480 0.0
22481 0.0
22482 0.0
22483 0.0
22484 0.0
22485 0.0
22486 0.0
22487 0.0
22488 0.0
22489 0.0
22490 0.0
22491 0.0
22492 0.0
22493 0.0
22494 0.0
22495 0.0
22496 0.0
22497 0.0
22498 0.0
22499 0.0
22500 0.0
22501 0.0
22502 0.0
22503 0.0
22504 0.0
22505 0.0
22506 0.27276999999999996
22507 0.0
22508 0.0
22509 0.0
22510 0.27276999999999996
22511 0.0
22512 0.0
22513 0.0
22514 0.27276999999999996
22515 0.0
22516 0.0
22517 0.0
22518 0.0
22519 0.0
22520 0.0
22521 0.0
22522 0.27276999999999996
22523 0.0
22524 0.0
22525 0.0
22526 0.0
22527 0.0
22528 0.27276999999999996
22529 0.0
22530 0.27276999999999996
22531 0.0
22532 0.0
22533 0.0
22534 0.0
22535 0.0
22536 0.0
22537 0.0
22538 0.0
22539 0.0
22540 0.0
22541 0.0
22542 0.0
22543 0.0
22544 0.0
22545 0.0
22546 0.0
22547 0.0
22548 0.0
22549 0.0
22550 0.0
22551 0.0
22552 0.0
22553 0.27276999999999996
22554 0.27276999999999996
22555 0.0
22556 0.27276999999999996
22557 0.0
22558 0.0
22559 0.0
22560 0.0
22561 0.0
22562 0.81831
22563 0.27276999999999996
22564 0.27276999999999996
22565 0.27276999999999996
22566 0.0
22567 0.0
22568 0.0
22569 0.27276999999999996
22570 0.0
22571 0.0
22572 0.0
22573 0.0
22574 0.0
22575 0.0
22576 0.0
22577 0.0
22578 0.5455399999999999
22579 0.0
22580 0.0
22581 0.0
22582 0.0
22583 0.27276999999999996
22584 0.27276999999999996
22585 0.0
22586 0.0
22587 0.0
22588 0.0
22589 0.0
22590 0.0
22591 0.0
22592 0.0
22593 0.0
22594 0.0
22595 0.0
22596 0.0
22597 0.0
22598 0.27276999999999996
22599 0.27276999999999996
22600 0.0
22601 0.0
22602 0.0
22603 0.0
22604 0.0
22605 0.27276999999999996
22606 0.0
22607 0.0
22608 0.0
22609 0.0
22610 0.27276999999999996
22611 0.0
22612 0.0
22613 0.0
22614 0.0
22615 0.0
22616 0.0
22617 0.0
22618 0.0
22619 0.0
22620 0.0
22621 0.0
22622 0.0
22623 0.0
22624 0.0
22625 0.0
22626 0.0
22627 0.0
22628 0.0
22629 0.0
22630 0.0
22631 0.0
22632 0.0
22633 0.0
22634 0.0
22635 0.0
22636 0.0
22637 0.0
22638 0.0
22639 0.0
22640 0.0
22641 0.0
22642 0.27276999999999996
22643 0.0
22644 0.0
22645 0.0
22646 0.0
22647 0.0
22648 0.0
22649 0.0
22650 0.27276999999999996
22651 0.27276999999999996
22652 0.0
22653 0.0
22654 0.81831
22655 0.0
22656 0.27276999999999996
22657 0.0
22658 0.0
22659 0.0
22660 0.0
22661 0.0
22662 0.27276999999999996
22663 0.27276999999999996
22664 0.0
22665 0.0
22666 0.0
22667 0.0
22668 0.0
22669 0.0
22670 0.0
22671 0.0
22672 0.27276999999999996
22673 0.0
22674 0.0
22675 0.0
22676 0.0
22677 0.5455399999999999
22678 0.0
22679 0.0
22680 0.27276999999999996
22681 0.0
22682 0.0
22683 0.5455399999999999
22684 0.27276999999999996
22685 0.0
22686 0.0
22687 0.0
22688 0.0
22689 0.0
22690 0.0
22691 0.0
22692 0.0
22693 0.0
22694 0.0
22695 0.0
22696 0.27276999999999996
22697 0.0
22698 0.0
22699 0.0
22700 0.0
22701 0.27276999999999996
22702 0.0
22703 0.0
22704 0.0
22705 0.0
22706 0.0
22707 0.0
22708 0.27276999999999996
22709 0.0
22710 0.27276999999999996
22711 0.0
22712 0.0
22713 0.0
22714 0.0
22715 0.0
22716 0.0
22717 0.0
22718 0.0
22719 0.27276999999999996
22720 0.0
22721 0.0
22722 0.0
22723 0.0
22724 0.0
22725 0.0
22726 0.0
22727 0.0
22728 0.0
22729 0.0
22730 0.0
22731 0.0
22732 0.0
22733 0.27276999999999996
22734 0.0
22735 0.0
22736 0.0
22737 0.0
22738 0.0
22739 0.0
22740 0.0
22741 0.0
22742 0.27276999999999996
22743 0.5455399999999999
22744 0.0
22745 0.0
22746 0.0
22747 0.0
22748 0.0
22749 0.0
22750 0.0
22751 0.0
22752 0.27276999999999996
22753 0.27276999999999996
22754 0.0
22755 0.0
22756 0.0
22757 0.0
22758 0.0
22759 0.0
22760 0.0
22761 0.0
22762 0.27276999999999996
22763 0.0
22764 0.0
22765 0.27276999999999996
22766 0.0
22767 0.0
22768 0.0
22769 0.0
22770 0.27276999999999996
22771 0.27276999999999996
22772 0.27276999999999996
22773 0.0
22774 0.0
22775 0.0
22776 0.0
22777 0.0
22778 0.0
22779 0.0
22780 0.0
22781 0.0
22782 0.0
22783 0.27276999999999996
22784 0.27276999999999996
22785 0.27276999999999996
22786 0.0
22787 0.0
22788 0.0
22789 0.0
22790 0.0
22791 0.0
22792 0.0
22793 0.27276999999999996
22794 0.27276999999999996
22795 0.0
22796 0.0
22797 0.0
22798 0.27276999999999996
22799 0.0
22800 0.0
22801 0.0
22802 0.0
22803 0.0
22804 0.0
22805 0.5455399999999999
22806 0.0
22807 0.0
22808 0.0
22809 0.0
22810 0.0
22811 0.5455399999999999
22812 0.0
22813 0.0
22814 0.27276999999999996
22815 0.0
22816 0.0
22817 0.0
22818 0.0
22819 0.27276999999999996
22820 0.27276999999999996
22821 0.0
22822 0.27276999999999996
22823 0.0
22824 0.0
22825 0.0
22826 0.0
22827 0.27276999999999996
22828 0.0
22829 0.0
22830 0.0
22831 0.0
22832 0.0
22833 0.0
22834 0.0
22835 0.0
22836 0.0
22837 0.0
22838 0.0
22839 0.0
22840 0.0
22841 0.0
22842 0.0
22843 0.0
22844 0.0
22845 0.0
22846 0.0
22847 0.0
22848 0.0
22849 0.0
22850 0.0
22851 0.0
22852 0.0
22853 0.0
22854 0.0
22855 0.27276999999999996
22856 0.0
22857 0.0
22858 0.0
22859 0.0
22860 0.0
22861 0.0
22862 0.0
22863 0.0
22864 0.0
22865 0.0
22866 0.0
22867 0.0
22868 0.0
22869 0.0
22870 0.0
22871 0.0
22872 0.27276999999999996
22873 0.0
22874 0.0
22875 0.0
22876 0.0
22877 0.0
22878 0.0
22879 0.0
22880 0.0
22881 0.5455399999999999
22882 0.0
22883 0.0
22884 0.5455399999999999
22885 0.0
22886 0.0
22887 0.0
22888 0.0
22889 0.0
22890 0.0
22891 0.0
22892 0.0
22893 0.0
22894 0.0
22895 0.0
22896 0.0
22897 0.0
22898 0.27276999999999996
22899 0.0
22900 0.0
22901 0.0
22902 0.0
22903 0.0
22904 0.0
22905 0.0
22906 0.0
22907 0.0
22908 0.27276999999999996
22909 0.0
22910 0.0
22911 0.0
22912 0.0
22913 0.0
22914 0.0
22915 0.0
22916 0.0
22917 0.27276999999999996
22918 0.0
22919 0.0
22920 0.0
22921 0.0
22922 0.0
22923 0.27276999999999996
22924 0.0
22925 0.0
22926 0.0
22927 0.27276999999999996
22928 0.0
22929 0.0
22930 0.0
22931 0.0
22932 0.0
22933 0.27276999999999996
22934 0.0
22935 0.0
22936 0.27276999999999996
22937 0.0
22938 0.27276999999999996
22939 0.0
22940 0.27276999999999996
22941 0.0
22942 0.0
22943 0.0
22944 0.0
22945 0.0
22946 0.27276999999999996
22947 0.0
22948 0.0
22949 0.0
22950 0.0
22951 0.0
22952 0.0
22953 0.0
22954 0.0
22955 0.0
22956 0.0
22957 0.0
22958 0.0
22959 0.0
22960 0.0
22961 0.0
22962 0.0
22963 0.0
22964 0.0
22965 0.0
22966 0.27276999999999996
22967 0.27276999999999996
22968 0.27276999999999996
22969 0.0
22970 0.27276999999999996
22971 0.27276999999999996
22972 0.0
22973 0.0
22974 0.0
22975 0.5455399999999999
22976 0.0
22977 0.0
22978 0.0
22979 0.0
22980 0.0
22981 0.0
22982 0.27276999999999996
22983 0.0
22984 0.0
22985 0.0
22986 0.27276999999999996
22987 0.0
22988 0.0
22989 0.0
22990 0.0
22991 0.0
22992 0.0
22993 0.0
22994 0.0
22995 0.0
22996 0.27276999999999996
22997 0.0
22998 0.0
22999 0.0
23000 0.0
23001 0.0
23002 0.0
23003 0.0
23004 0.0
23005 0.0
23006 0.0
23007 0.0
23008 0.0
23009 0.0
23010 0.0
23011 0.0
23012 1.0910799999999998
23013 0.0
23014 0.0
23015 0.0
23016 0.0
23017 0.0
23018 0.0
23019 0.0
23020 0.0
23021 0.0
23022 0.0
23023 0.27276999999999996
23024 0.0
23025 0.0
23026 0.0
23027 0.0
23028 0.0
23029 0.0
23030 0.0
23031 0.0
23032 0.0
23033 0.0
23034 0.0
23035 0.0
23036 0.0
23037 0.0
23038 0.0
23039 0.0
23040 0.0
23041 0.0
23042 0.0
23043 0.0
23044 0.0
23045 0.0
23046 0.0
23047 0.0
23048 0.0
23049 0.0
23050 0.0
23051 0.0
23052 0.0
23053 0.0
23054 0.27276999999999996
23055 0.27276999999999996
23056 0.0
23057 0.0
23058 0.27276999999999996
23059 0.0
23060 0.0
23061 0.0
23062 0.0
23063 0.0
23064 0.0
23065 0.0
23066 0.0
23067 0.0
23068 0.0
23069 0.0
23070 0.0
23071 0.0
23072 0.0
23073 0.0
23074 0.0
23075 0.0
23076 0.0
23077 0.0
23078 0.0
23079 0.0
23080 0.0
23081 0.0
23082 0.0
23083 0.0
23084 0.0
23085 0.0
23086 0.0
23087 0.0
23088 0.0
23089 0.27276999999999996
23090 0.0
23091 0.0
23092 0.0
23093 0.0
23094 0.0
23095 0.0
23096 0.0
23097 0.0
23098 0.27276999999999996
23099 0.0
23100 0.0
23101 0.0
23102 0.0
23103 0.0
23104 0.0
23105 0.0
23106 0.0
23107 0.0
23108 0.0
23109 0.0
23110 0.0
23111 0.0
23112 0.5455399999999999
23113 0.27276999999999996
23114 0.27276999999999996
23115 0.27276999999999996
23116 0.0
23117 0.0
23118 0.27276999999999996
23119 0.0
23120 0.0
23121 0.0
23122 0.0
23123 0.0
23124 0.0
23125 0.0
23126 0.0
23127 0.27276999999999996
23128 0.27276999999999996
23129 0.0
23130 0.0
23131 0.0
23132 0.27276999999999996
23133 0.0
23134 0.0
23135 0.0
23136 0.0
23137 0.0
23138 0.0
23139 0.0
23140 0.0
23141 0.0
23142 0.0
23143 0.0
23144 0.27276999999999996
23145 0.27276999999999996
23146 0.0
23147 0.0
23148 0.0
23149 0.0
23150 0.27276999999999996
23151 0.0
23152 0.0
23153 0.0
23154 0.0
23155 0.0
23156 0.0
23157 0.27276999999999996
23158 0.27276999999999996
23159 0.0
23160 0.0
23161 0.0
23162 0.0
23163 0.0
23164 0.0
23165 0.0
23166 0.27276999999999996
23167 0.0
23168 0.0
23169 0.0
23170 0.0
23171 0.0
23172 0.0
23173 0.0
23174 0.27276999999999996
23175 0.27276999999999996
23176 0.0
23177 0.0
23178 0.0
23179 0.0
23180 0.0
23181 0.0
23182 0.27276999999999996
23183 0.27276999999999996
23184 0.5455399999999999
23185 0.0
23186 0.0
23187 0.0
23188 0.0
23189 0.0
23190 0.0
23191 0.0
23192 0.0
23193 0.0
23194 0.0
23195 0.0
23196 0.0
23197 0.0
23198 0.0
23199 0.0
23200 0.0
23201 0.0
23202 0.0
23203 0.0
23204 0.0
23205 0.0
23206 0.0
23207 0.27276999999999996
23208 0.0
23209 0.0
23210 0.0
23211 0.0
23212 0.27276999999999996
23213 0.27276999999999996
23214 0.0
23215 0.0
23216 0.0
23217 0.0
23218 0.0
23219 0.0
23220 0.0
23221 0.0
23222 0.0
23223 0.0
23224 0.27276999999999996
23225 0.0
23226 0.0
23227 0.27276999999999996
23228 0.0
23229 0.0
23230 0.0
23231 0.0
23232 0.0
23233 0.0
23234 0.0
23235 0.0
23236 0.0
23237 0.27276999999999996
23238 0.27276999999999996
23239 0.0
23240 0.0
23241 0.0
23242 0.0
23243 0.0
23244 0.27276999999999996
23245 0.0
23246 0.5455399999999999
23247 0.0
23248 0.0
23249 0.0
23250 0.0
23251 0.0
23252 0.0
23253 0.0
23254 0.0
23255 0.0
23256 0.0
23257 0.0
23258 0.0
23259 0.0
23260 0.0
23261 0.27276999999999996
23262 0.0
23263 0.0
23264 0.0
23265 0.0
23266 0.0
23267 0.0
23268 0.0
23269 0.27276999999999996
23270 0.27276999999999996
23271 0.0
23272 0.0
23273 0.0
23274 0.27276999999999996
23275 0.0
23276 0.0
23277 0.0
23278 0.0
23279 0.27276999999999996
23280 0.0
23281 0.0
23282 0.0
23283 0.27276999999999996
23284 0.0
23285 0.27276999999999996
23286 0.0
23287 0.27276999999999996
23288 0.0
23289 0.0
23290 0.0
23291 0.0
23292 0.0
23293 0.0
23294 0.0
23295 0.0
23296 0.0
23297 0.27276999999999996
23298 0.0
23299 0.27276999999999996
23300 0.27276999999999996
23301 0.0
23302 0.0
23303 0.0
23304 0.0
23305 0.0
23306 0.0
23307 0.0
23308 0.0
23309 0.5455399999999999
23310 0.0
23311 0.27276999999999996
23312 0.0
23313 0.0
23314 0.0
23315 0.0
23316 0.0
23317 0.0
23318 0.0
23319 0.0
23320 0.0
23321 0.0
23322 0.0
23323 0.0
23324 0.0
23325 0.0
23326 0.27276999999999996
23327 0.27276999999999996
23328 0.0
23329 0.0
23330 0.0
23331 0.0
23332 0.0
23333 0.0
23334 0.0
23335 0.0
23336 0.0
23337 0.0
23338 0.0
23339 0.0
23340 0.0
23341 0.0
23342 0.5455399999999999
23343 0.27276999999999996
23344 0.27276999999999996
23345 0.0
23346 0.0
23347 0.0
23348 0.0
23349 0.0
23350 0.27276999999999996
23351 0.0
23352 0.0
23353 0.27276999999999996
23354 0.5455399999999999
23355 0.27276999999999996
23356 0.0
23357 0.0
23358 0.27276999999999996
23359 0.0
23360 0.0
23361 0.0
23362 0.0
23363 0.0
23364 0.0
23365 0.0
23366 0.0
23367 0.0
23368 0.0
23369 0.27276999999999996
23370 0.0
23371 0.0
23372 0.27276999999999996
23373 0.0
23374 0.27276999999999996
23375 0.5455399999999999
23376 0.0
23377 0.0
23378 0.0
23379 0.0
23380 0.0
23381 0.0
23382 0.0
23383 0.0
23384 0.0
23385 0.27276999999999996
23386 0.27276999999999996
23387 0.0
23388 0.0
23389 0.0
23390 0.0
23391 0.0
23392 0.0
23393 0.0
23394 0.0
23395 0.0
23396 0.0
23397 0.0
23398 0.0
23399 0.0
23400 0.0
23401 0.0
23402 0.0
23403 0.0
23404 0.0
23405 0.0
23406 0.0
23407 0.0
23408 0.0
23409 0.0
23410 0.0
23411 0.0
23412 0.0
23413 0.0
23414 0.0
23415 0.0
23416 0.0
23417 0.0
23418 0.27276999999999996
23419 0.0
23420 0.0
23421 0.0
23422 0.0
23423 0.0
23424 0.27276999999999996
23425 0.0
23426 0.0
23427 0.0
23428 0.0
23429 0.0
23430 0.0
23431 0.0
23432 0.0
23433 0.0
23434 0.0
23435 0.0
23436 0.0
23437 0.0
23438 0.0
23439 0.27276999999999996
23440 0.0
23441 0.27276999999999996
23442 0.0
23443 0.0
23444 0.0
23445 0.27276999999999996
23446 0.0
23447 0.0
23448 0.27276999999999996
23449 0.0
23450 0.0
23451 0.0
23452 0.0
23453 0.0
23454 0.0
23455 0.0
23456 0.0
23457 0.0
23458 0.0
23459 0.0
23460 0.0
23461 0.0
23462 0.0
23463 0.0
23464 0.0
23465 0.0
23466 0.0
23467 0.0
23468 0.0
23469 0.0
23470 0.0
23471 0.27276999999999996
23472 0.0
23473 0.0
23474 0.0
23475 0.0
23476 0.0
23477 0.27276999999999996
23478 0.0
23479 0.0
23480 0.27276999999999996
23481 0.0
23482 0.0
23483 0.0
23484 0.0
23485 0.27276999999999996
23486 0.0
23487 0.0
23488 0.0
23489 0.0
23490 0.27276999999999996
23491 0.0
23492 0.0
23493 0.0
23494 0.0
23495 0.0
23496 0.27276999999999996
23497 0.0
23498 0.0
23499 0.27276999999999996
23500 0.0
23501 0.0
23502 0.0
23503 0.0
23504 0.0
23505 0.0
23506 0.27276999999999996
23507 0.0
23508 0.0
23509 0.0
23510 0.0
23511 0.0
23512 0.0
23513 0.27276999999999996
23514 0.27276999999999996
23515 0.0
23516 0.0
23517 0.0
23518 0.0
23519 0.0
23520 0.0
23521 0.27276999999999996
23522 0.0
23523 0.0
23524 0.0
23525 0.0
23526 0.27276999999999996
23527 0.0
23528 0.0
23529 0.0
23530 0.0
23531 0.0
23532 0.27276999999999996
23533 0.0
23534 0.0
23535 0.0
23536 0.0
23537 0.0
23538 0.0
23539 0.0
23540 0.5455399999999999
23541 0.27276999999999996
23542 0.0
23543 0.0
23544 0.0
23545 0.0
23546 0.0
23547 0.0
23548 0.0
23549 0.27276999999999996
23550 0.0
23551 0.0
23552 0.0
23553 0.0
23554 0.0
23555 0.0
23556 0.0
23557 0.0
23558 0.27276999999999996
23559 0.0
23560 0.0
23561 0.0
23562 0.0
23563 0.0
23564 0.0
23565 0.0
23566 0.0
23567 0.0
23568 0.27276999999999996
23569 0.0
23570 0.0
23571 0.0
23572 0.0
23573 0.0
23574 0.0
23575 0.0
23576 0.0
23577 0.27276999999999996
23578 0.27276999999999996
23579 0.0
23580 0.0
23581 0.27276999999999996
23582 0.0
23583 0.0
23584 0.0
23585 0.0
23586 0.0
23587 0.0
23588 0.0
23589 0.27276999999999996
23590 0.0
23591 0.0
23592 0.27276999999999996
23593 0.27276999999999996
23594 0.0
23595 0.0
23596 0.0
23597 0.0
23598 0.0
23599 0.0
23600 0.0
23601 0.0
23602 0.0
23603 0.0
23604 0.0
23605 0.0
23606 0.0
23607 0.0
23608 0.27276999999999996
23609 0.0
23610 0.0
23611 0.0
23612 0.0
23613 0.0
23614 0.0
23615 0.0
23616 0.0
23617 0.0
23618 0.0
23619 0.0
23620 0.0
23621 0.0
23622 0.5455399999999999
23623 0.0
23624 0.0
23625 0.0
23626 0.0
23627 0.0
23628 0.27276999999999996
23629 0.0
23630 0.0
23631 0.0
23632 0.0
23633 0.0
23634 0.0
23635 0.0
23636 0.0
23637 0.0
23638 0.0
23639 0.0
23640 0.0
23641 0.27276999999999996
23642 0.0
23643 0.0
23644 0.5455399999999999
23645 0.0
23646 0.27276999999999996
23647 0.0
23648 0.0
23649 0.0
23650 0.27276999999999996
23651 0.0
23652 0.0
23653 0.0
23654 0.0
23655 0.27276999999999996
23656 0.0
23657 0.27276999999999996
23658 0.0
23659 0.0
23660 0.0
23661 0.0
23662 0.0
23663 0.0
23664 0.0
23665 0.0
23666 0.0
23667 0.0
23668 0.0
23669 0.0
23670 0.27276999999999996
23671 0.0
23672 0.0
23673 0.0
23674 0.0
23675 0.0
23676 0.0
23677 0.0
23678 0.0
23679 0.0
23680 0.0
23681 0.0
23682 0.27276999999999996
23683 0.0
23684 0.5455399999999999
23685 0.0
23686 0.0
23687 0.27276999999999996
23688 0.0
23689 0.0
23690 0.0
23691 0.0
23692 0.0
23693 0.0
23694 0.0
23695 0.0
23696 0.0
23697 0.0
23698 0.0
23699 0.0
23700 0.0
23701 0.0
23702 0.0
23703 0.0
23704 0.5455399999999999
23705 0.0
23706 0.0
23707 0.0
23708 0.0
23709 0.27276999999999996
23710 0.0
23711 0.27276999999999996
23712 0.0
23713 0.0
23714 0.0
23715 0.0
23716 0.0
23717 0.0
23718 0.0
23719 0.0
23720 0.0
23721 0.0
23722 0.0
23723 0.0
23724 0.0
23725 0.0
23726 0.0
23727 0.0
23728 0.0
23729 0.0
23730 0.0
23731 0.0
23732 0.0
23733 0.0
23734 0.0
23735 0.0
23736 0.27276999999999996
23737 0.0
23738 0.0
23739 0.0
23740 0.0
23741 0.0
23742 0.0
23743 0.0
23744 0.0
23745 0.27276999999999996
23746 0.0
23747 0.0
23748 0.0
23749 0.0
23750 0.0
23751 0.0
23752 0.0
23753 0.0
23754 0.0
23755 0.0
23756 0.0
23757 0.27276999999999996
23758 0.0
23759 0.0
23760 0.0
23761 0.0
23762 0.0
23763 0.0
23764 0.27276999999999996
23765 0.0
23766 0.0
23767 0.27276999999999996
23768 0.0
23769 0.0
23770 0.0
23771 0.0
23772 0.0
23773 0.0
23774 0.0
23775 0.0
23776 0.0
23777 0.0
23778 0.0
23779 0.0
23780 0.27276999999999996
23781 0.0
23782 0.5455399999999999
23783 0.0
23784 0.27276999999999996
23785 0.0
23786 0.27276999999999996
23787 0.0
23788 0.0
23789 0.0
23790 0.0
23791 0.0
23792 0.0
23793 0.0
23794 0.0
23795 0.0
23796 0.27276999999999996
23797 0.0
23798 0.0
23799 0.0
23800 0.0
23801 0.0
23802 0.0
23803 0.0
23804 0.0
23805 0.0
23806 0.0
23807 0.0
23808 0.0
23809 0.0
23810 0.0
23811 0.0
23812 0.0
23813 0.0
23814 0.5455399999999999
23815 0.0
23816 0.0
23817 0.0
23818 0.0
23819 0.0
23820 0.0
23821 0.0
23822 0.0
23823 0.0
23824 0.0
23825 0.27276999999999996
23826 0.27276999999999996
23827 0.0
23828 0.0
23829 0.0
23830 0.27276999999999996
23831 0.0
23832 0.0
23833 0.0
23834 0.0
23835 0.27276999999999996
23836 0.0
23837 0.0
23838 0.0
23839 0.27276999999999996
23840 0.0
23841 0.0
23842 0.27276999999999996
23843 0.0
23844 0.5455399999999999
23845 0.0
23846 0.0
23847 0.0
23848 0.0
23849 0.27276999999999996
23850 0.0
23851 0.0
23852 0.27276999999999996
23853 0.0
23854 0.0
23855 0.0
23856 0.27276999999999996
23857 0.0
23858 0.0
23859 0.0
23860 0.0
23861 0.0
23862 0.0
23863 0.0
23864 0.5455399999999999
23865 0.0
23866 0.0
23867 0.0
23868 0.0
23869 0.0
23870 0.27276999999999996
23871 0.0
23872 0.0
23873 0.0
23874 0.0
23875 0.0
23876 0.0
23877 0.0
23878 0.27276999999999996
23879 0.0
23880 0.0
23881 0.0
23882 0.0
23883 0.0
23884 0.0
23885 0.0
23886 0.0
23887 0.0
23888 0.0
23889 0.0
23890 0.0
23891 0.27276999999999996
23892 0.0
23893 0.0
23894 0.0
23895 0.0
23896 0.0
23897 0.5455399999999999
23898 0.0
23899 0.0
23900 0.0
23901 0.0
23902 0.0
23903 0.27276999999999996
23904 0.0
23905 0.0
23906 0.0
23907 0.0
23908 0.0
23909 0.0
23910 0.0
23911 0.27276999999999996
23912 0.0
23913 0.0
23914 0.27276999999999996
23915 0.0
23916 0.27276999999999996
23917 0.0
23918 0.0
23919 0.0
23920 0.0
23921 0.0
23922 0.27276999999999996
23923 0.27276999999999996
23924 0.0
23925 0.0
23926 0.0
23927 0.0
23928 0.0
23929 0.0
23930 0.0
23931 0.0
23932 0.0
23933 0.0
23934 0.0
23935 0.0
23936 0.0
23937 0.0
23938 0.0
23939 0.0
23940 0.0
23941 0.0
23942 0.27276999999999996
23943 0.0
23944 0.0
23945 0.0
23946 0.0
23947 0.0
23948 0.0
23949 0.0
23950 0.27276999999999996
23951 0.0
23952 0.27276999999999996
23953 0.27276999999999996
23954 0.0
23955 0.0
23956 0.0
23957 0.0
23958 0.0
23959 0.0
23960 0.0
23961 0.0
23962 0.0
23963 0.0
23964 0.0
23965 0.0
23966 0.0
23967 0.0
23968 0.0
23969 0.0
23970 0.0
23971 0.0
23972 0.0
23973 0.27276999999999996
23974 0.27276999999999996
23975 0.0
23976 0.0
23977 0.0
23978 0.0
23979 0.0
23980 0.5455399999999999
23981 0.0
23982 0.0
23983 0.0
23984 0.0
23985 0.0
23986 0.0
23987 0.0
23988 0.0
23989 0.0
23990 0.0
23991 0.0
23992 0.0
23993 0.0
23994 0.0
23995 0.0
23996 0.0
23997 0.0
23998 0.0
23999 0.0
24000 0.0
24001 0.0
24002 0.27276999999999996
24003 0.0
24004 0.0
24005 0.0
24006 0.0
24007 0.0
24008 0.0
24009 0.0
24010 0.0
24011 0.0
24012 0.0
24013 0.0
24014 0.27276999999999996
24015 0.0
24016 0.0
24017 0.0
24018 0.0
24019 0.27276999999999996
24020 0.0
24021 0.0
24022 0.27276999999999996
24023 0.0
24024 0.0
24025 0.0
24026 0.0
24027 0.0
24028 0.0
24029 0.0
24030 0.0
24031 0.0
24032 0.0
24033 0.0
24034 0.27276999999999996
24035 0.0
24036 0.0
24037 0.0
24038 0.0
24039 0.0
24040 0.0
24041 0.0
24042 0.0
24043 0.0
24044 0.27276999999999996
24045 0.27276999999999996
24046 0.0
24047 0.0
24048 0.0
24049 0.0
24050 0.0
24051 0.0
24052 0.27276999999999996
24053 0.0
24054 0.0
24055 0.0
24056 0.0
24057 0.0
24058 0.0
24059 0.0
24060 0.0
24061 0.0
24062 0.0
24063 0.0
24064 0.0
24065 0.0
24066 0.0
24067 0.0
24068 0.0
24069 0.0
24070 0.0
24071 0.0
24072 0.0
24073 0.27276999999999996
24074 0.0
24075 0.0
24076 0.27276999999999996
24077 0.0
24078 0.27276999999999996
24079 0.0
24080 0.27276999999999996
24081 0.0
24082 0.27276999999999996
24083 0.0
24084 0.27276999999999996
24085 0.0
24086 0.0
24087 0.0
24088 0.0
24089 0.0
24090 0.0
24091 0.0
24092 0.0
24093 0.0
24094 0.0
24095 0.0
24096 0.27276999999999996
24097 0.0
24098 0.0
24099 0.0
24100 0.27276999999999996
24101 0.0
24102 0.0
24103 0.0
24104 0.0
24105 0.27276999999999996
24106 0.0
24107 0.0
24108 0.0
24109 0.0
24110 0.0
24111 0.0
24112 0.0
24113 0.0
24114 0.27276999999999996
24115 0.27276999999999996
24116 0.0
24117 0.0
24118 0.0
24119 0.0
24120 0.27276999999999996
24121 0.0
24122 0.0
24123 0.0
24124 0.0
24125 0.27276999999999996
24126 0.0
24127 0.27276999999999996
24128 0.0
24129 0.0
24130 0.0
24131 0.0
24132 0.0
24133 0.0
24134 0.0
24135 0.27276999999999996
24136 0.5455399999999999
24137 0.0
24138 0.0
24139 0.0
24140 0.0
24141 0.27276999999999996
24142 0.0
24143 0.0
24144 0.0
24145 0.0
24146 0.0
24147 0.0
24148 0.0
24149 0.0
24150 0.0
24151 0.27276999999999996
24152 0.0
24153 0.0
24154 0.0
24155 0.0
24156 0.0
24157 0.0
24158 0.0
24159 0.0
24160 0.0
24161 0.27276999999999996
24162 0.0
24163 0.0
24164 0.0
24165 0.0
24166 0.0
24167 0.0
24168 0.0
24169 0.27276999999999996
24170 0.27276999999999996
24171 0.0
24172 0.5455399999999999
24173 0.0
24174 0.0
24175 0.27276999999999996
24176 0.0
24177 0.0
24178 0.0
24179 0.0
24180 0.27276999999999996
24181 0.0
24182 0.0
24183 0.0
24184 0.0
24185 0.27276999999999996
24186 0.0
24187 0.0
24188 0.0
24189 0.0
24190 0.0
24191 0.0
24192 0.0
24193 0.27276999999999996
24194 0.0
24195 0.0
24196 0.0
24197 0.0
24198 0.0
24199 0.0
24200 0.81831
24201 0.0
24202 0.0
24203 0.0
24204 0.0
24205 0.0
24206 0.0
24207 0.0
24208 0.0
24209 0.0
24210 0.27276999999999996
24211 0.0
24212 0.0
24213 0.0
24214 0.27276999999999996
24215 0.27276999999999996
24216 0.0
24217 0.0
24218 0.0
24219 0.0
24220 0.0
24221 0.0
24222 0.0
24223 0.0
24224 0.5455399999999999
24225 0.0
24226 0.27276999999999996
24227 0.0
24228 0.0
24229 0.0
24230 0.0
24231 0.27276999999999996
24232 0.5455399999999999
24233 0.0
24234 0.0
24235 0.0
24236 0.0
24237 0.0
24238 0.0
24239 0.0
24240 0.0
24241 0.0
24242 0.0
24243 0.0
24244 0.0
24245 0.0
24246 0.27276999999999996
24247 0.0
24248 0.0
24249 0.0
24250 0.0
24251 0.0
24252 0.0
24253 0.0
24254 0.0
24255 0.0
24256 0.0
24257 0.0
24258 0.0
24259 0.0
24260 0.0
24261 0.0
24262 0.0
24263 0.0
24264 0.0
24265 0.27276999999999996
24266 0.0
24267 0.0
24268 0.0
24269 0.0
24270 0.0
24271 0.0
24272 0.0
24273 0.27276999999999996
24274 0.27276999999999996
24275 0.0
24276 0.0
24277 0.0
24278 0.0
24279 0.0
24280 0.0
24281 0.0
24282 0.0
24283 0.0
24284 0.27276999999999996
24285 0.0
24286 0.0
24287 0.0
24288 0.0
24289 0.0
24290 0.0
24291 0.0
24292 0.0
24293 0.0
24294 0.0
24295 0.0
24296 0.0
24297 0.27276999999999996
24298 0.0
24299 0.0
24300 0.27276999999999996
24301 0.0
24302 0.0
24303 0.0
24304 0.0
24305 0.27276999999999996
24306 0.27276999999999996
24307 0.27276999999999996
24308 0.0
24309 0.0
24310 0.0
24311 0.0
24312 0.0
24313 0.0
24314 0.0
24315 0.27276999999999996
24316 0.27276999999999996
24317 0.0
24318 0.0
24319 0.0
24320 0.0
24321 0.0
24322 0.0
24323 0.5455399999999999
24324 0.0
24325 0.0
24326 0.0
24327 0.0
24328 0.27276999999999996
24329 0.0
24330 0.0
24331 0.0
24332 0.0
24333 0.0
24334 0.0
24335 0.5455399999999999
24336 0.0
24337 0.0
24338 0.0
24339 0.0
24340 0.0
24341 0.0
24342 0.0
24343 0.0
24344 0.0
24345 0.0
24346 0.0
24347 0.0
24348 0.27276999999999996
24349 0.0
24350 0.0
24351 0.0
24352 0.0
24353 0.0
24354 0.0
24355 0.27276999999999996
24356 0.0
24357 0.0
24358 0.5455399999999999
24359 0.0
24360 0.27276999999999996
24361 0.0
24362 0.27276999999999996
24363 0.0
24364 0.0
24365 0.0
24366 0.0
24367 0.0
24368 0.0
24369 0.0
24370 0.0
24371 0.0
24372 0.27276999999999996
24373 0.0
24374 0.0
24375 0.0
24376 0.0
24377 0.0
24378 0.27276999999999996
24379 0.0
24380 0.0
24381 0.0
24382 0.0
24383 0.0
24384 0.0
24385 0.0
24386 0.0
24387 0.0
24388 0.0
24389 0.0
24390 0.0
24391 0.0
24392 0.0
24393 0.0
24394 0.0
24395 0.27276999999999996
24396 0.0
24397 0.0
24398 0.0
24399 0.0
24400 0.0
24401 0.0
24402 0.0
24403 0.0
24404 0.0
24405 0.0
24406 0.0
24407 0.27276999999999996
24408 0.0
24409 0.0
24410 0.0
24411 0.0
24412 0.0
24413 0.0
24414 0.0
24415 0.0
24416 0.0
24417 0.0
24418 0.0
24419 0.0
24420 0.27276999999999996
24421 0.0
24422 0.0
24423 0.27276999999999996
24424 0.0
24425 0.0
24426 0.0
24427 0.0
24428 0.0
24429 0.0
24430 0.0
24431 0.0
24432 0.0
24433 0.0
24434 0.0
24435 0.0
24436 0.0
24437 0.0
24438 0.0
24439 0.0
24440 0.0
24441 0.0
24442 0.0
24443 0.0
24444 0.0
24445 0.0
24446 0.0
24447 0.0
24448 0.0
24449 0.0
24450 0.0
24451 0.0
24452 0.0
24453 0.0
24454 0.0
24455 0.0
24456 0.0
24457 0.27276999999999996
24458 0.27276999999999996
24459 0.0
24460 0.0
24461 0.0
24462 0.0
24463 0.0
24464 0.0
24465 0.0
24466 0.0
24467 0.5455399999999999
24468 0.0
24469 0.0
24470 0.0
24471 0.0
24472 0.0
24473 0.0
24474 0.0
24475 0.0
24476 0.0
24477 0.0
24478 0.0
24479 0.0
24480 0.0
24481 0.27276999999999996
24482 0.0
24483 0.0
24484 0.0
24485 0.0
24486 0.0
24487 0.0
24488 0.0
24489 0.0
24490 0.0
24491 0.0
24492 0.27276999999999996
24493 0.0
24494 0.0
24495 0.0
24496 0.0
24497 0.0
24498 0.0
24499 0.0
24500 0.27276999999999996
24501 0.0
24502 0.0
24503 0.0
24504 0.0
24505 0.0
24506 0.0
24507 0.0
24508 0.0
24509 0.27276999999999996
24510 0.0
24511 0.0
24512 0.0
24513 0.0
24514 0.0
24515 0.0
24516 0.0
24517 0.0
24518 0.0
24519 0.0
24520 0.0
24521 0.0
24522 0.0
24523 0.0
24524 0.0
24525 0.0
24526 0.0
24527 0.0
24528 0.0
24529 0.0
24530 0.0
24531 0.0
24532 0.0
24533 0.0
24534 0.27276999999999996
24535 0.0
24536 0.0
24537 0.0
24538 0.0
24539 0.0
24540 0.0
24541 0.0
24542 0.0
24543 0.0
24544 0.0
24545 0.27276999999999996
24546 0.0
24547 0.0
24548 0.5455399999999999
24549 0.0
24550 0.0
24551 0.0
24552 0.0
24553 0.0
24554 0.0
24555 0.0
24556 0.0
24557 0.0
24558 0.0
24559 0.0
24560 0.0
24561 0.0
24562 0.0
24563 0.5455399999999999
24564 0.27276999999999996
24565 0.0
24566 0.0
24567 0.0
24568 0.0
24569 0.27276999999999996
24570 0.0
24571 0.27276999999999996
24572 0.0
24573 0.0
24574 0.0
24575 0.27276999999999996
24576 0.0
24577 0.0
24578 0.0
24579 0.0
24580 0.0
24581 0.0
24582 0.0
24583 0.0
24584 0.0
24585 0.0
24586 0.0
24587 0.0
24588 0.0
24589 0.0
24590 0.0
24591 0.0
24592 0.0
24593 0.0
24594 0.0
24595 0.0
24596 0.0
24597 0.0
24598 0.27276999999999996
24599 0.0
24600 0.0
24601 0.0
24602 0.0
24603 0.0
24604 0.0
24605 0.0
24606 0.0
24607 0.0
24608 0.0
24609 0.0
24610 0.0
24611 0.0
24612 0.0
24613 0.0
24614 0.0
24615 0.27276999999999996
24616 0.0
24617 0.0
24618 0.0
24619 0.0
24620 0.0
24621 0.0
24622 0.0
24623 0.0
24624 0.0
24625 0.0
24626 0.0
24627 0.0
24628 0.0
24629 0.0
24630 0.0
24631 0.0
24632 0.0
24633 0.0
24634 0.0
24635 0.0
24636 0.0
24637 0.0
24638 0.0
24639 0.0
24640 0.0
24641 0.0
24642 0.0
24643 0.27276999999999996
24644 0.0
24645 0.0
24646 0.0
24647 0.0
24648 0.0
24649 0.0
24650 0.0
24651 0.0
24652 0.0
24653 0.0
24654 0.0
24655 0.0
24656 0.0
24657 0.0
24658 0.0
24659 0.0
24660 0.0
24661 0.0
24662 0.0
24663 0.0
24664 0.0
24665 0.0
24666 0.0
24667 0.0
24668 0.0
24669 0.0
24670 0.0
24671 0.0
24672 0.0
24673 0.0
24674 0.0
24675 0.0
24676 0.0
24677 0.0
24678 0.27276999999999996
24679 0.0
24680 0.0
24681 0.0
24682 0.0
24683 0.27276999999999996
24684 0.0
24685 0.0
24686 0.0
24687 0.27276999999999996
24688 0.0
24689 0.0
24690 0.0
24691 0.0
24692 0.0
24693 0.5455399999999999
24694 0.0
24695 0.0
24696 0.0
24697 0.0
24698 0.0
24699 0.27276999999999996
24700 0.0
24701 0.0
24702 0.0
24703 0.0
24704 0.0
24705 0.0
24706 0.0
24707 0.0
24708 0.5455399999999999
24709 0.0
24710 0.0
24711 0.27276999999999996
24712 0.0
24713 0.27276999999999996
24714 0.0
24715 0.0
24716 0.0
24717 0.0
24718 0.0
24719 0.0
24720 0.0
24721 0.27276999999999996
24722 0.0
24723 0.0
24724 0.0
24725 0.0
24726 0.0
24727 0.0
24728 0.0
24729 0.0
24730 0.0
24731 0.0
24732 0.0
24733 0.0
24734 0.0
24735 0.0
24736 0.0
24737 0.0
24738 0.0
24739 0.0
24740 0.0
24741 0.0
24742 0.0
24743 0.0
24744 0.0
24745 0.27276999999999996
24746 0.0
24747 0.0
24748 0.0
24749 0.0
24750 0.0
24751 0.0
24752 0.0
24753 0.0
24754 0.0
24755 0.0
24756 0.0
24757 0.0
24758 0.0
24759 0.0
24760 0.0
24761 0.0
24762 0.0
24763 0.0
24764 0.0
24765 0.0
24766 0.0
24767 0.0
24768 0.0
24769 0.0
24770 0.0
24771 0.0
24772 0.0
24773 0.0
24774 0.0
24775 0.0
24776 0.0
24777 0.0
24778 0.0
24779 0.0
24780 0.0
24781 0.0
24782 0.0
24783 0.0
24784 0.27276999999999996
24785 0.0
24786 0.0
24787 0.0
24788 0.0
24789 0.0
24790 0.0
24791 0.0
24792 0.0
24793 0.0
24794 0.0
24795 0.0
24796 0.0
24797 0.0
24798 0.0
24799 0.0
24800 0.27276999999999996
24801 0.0
24802 0.0
24803 0.0
24804 0.0
24805 0.0
24806 0.0
24807 0.0
24808 0.0
24809 0.0
24810 0.0
24811 0.0
24812 0.0
24813 0.27276999999999996
24814 0.0
24815 0.0
24816 0.0
24817 0.0
24818 0.0
24819 0.0
24820 0.0
24821 0.0
24822 0.0
24823 0.0
24824 0.0
24825 0.0
24826 0.0
24827 0.0
24828 0.0
24829 0.0
24830 0.0
24831 0.0
24832 0.27276999999999996
24833 0.27276999999999996
24834 0.0
24835 0.0
24836 0.0
24837 0.0
24838 0.0
24839 0.0
24840 0.0
24841 0.0
24842 0.0
24843 0.0
24844 0.0
24845 0.0
24846 0.0
24847 0.0
24848 0.0
24849 0.0
24850 0.0
24851 0.0
24852 0.0
24853 0.0
24854 0.0
24855 0.27276999999999996
24856 0.0
24857 0.0
24858 0.0
24859 0.0
24860 0.0
24861 0.0
24862 0.0
24863 0.27276999999999996
24864 0.0
24865 0.27276999999999996
24866 0.0
24867 0.0
24868 0.0
24869 0.0
24870 0.0
24871 0.27276999999999996
24872 0.0
24873 0.0
24874 0.0
24875 0.0
24876 0.0
24877 0.27276999999999996
24878 0.0
24879 0.0
24880 0.0
24881 0.0
24882 0.0
24883 0.0
24884 0.0
24885 0.0
24886 0.0
24887 0.0
24888 0.0
24889 0.0
24890 0.0
24891 0.0
24892 0.0
24893 0.0
24894 0.0
24895 0.0
24896 0.0
24897 0.0
24898 0.0
24899 0.0
24900 0.0
24901 0.0
24902 0.0
24903 0.81831
24904 0.0
24905 0.0
24906 0.0
24907 0.0
24908 0.0
24909 0.0
24910 0.0
24911 0.27276999999999996
24912 0.0
24913 0.0
24914 0.0
24915 0.0
24916 0.0
24917 0.0
24918 0.0
24919 0.0
24920 0.0
24921 0.0
24922 0.0
24923 0.0
24924 0.0
24925 0.27276999999999996
24926 0.0
24927 0.27276999999999996
24928 0.0
24929 0.0
24930 0.0
24931 0.0
24932 0.0
24933 0.0
24934 0.0
24935 0.0
24936 0.0
24937 0.0
24938 0.0
24939 0.0
24940 0.0
24941 0.0
24942 0.0
24943 0.0
24944 0.0
24945 0.27276999999999996
24946 0.0
24947 0.0
24948 0.0
24949 0.0
24950 0.27276999999999996
24951 0.0
24952 0.0
24953 0.0
24954 0.0
24955 0.0
24956 0.0
24957 0.0
24958 0.0
24959 0.0
24960 0.0
24961 0.0
24962 0.0
24963 0.27276999999999996
24964 0.0
24965 0.0
24966 0.0
24967 0.0
24968 0.0
24969 0.0
24970 0.0
24971 0.0
24972 0.0
24973 0.0
24974 0.0
24975 0.0
24976 0.0
24977 0.0
24978 0.0
24979 0.0
24980 0.0
24981 0.0
24982 0.27276999999999996
24983 0.0
24984 0.0
24985 0.0
24986 0.27276999999999996
24987 0.0
24988 0.0
24989 0.0
24990 0.0
24991 0.27276999999999996
24992 0.0
24993 0.0
24994 0.0
24995 0.0
24996 0.0
24997 0.0
24998 0.0
24999 0.0
25000 0.27276999999999996
25001 0.27276999999999996
25002 0.0
25003 0.27276999999999996
25004 0.0
25005 0.0
25006 0.0
25007 0.0
25008 0.0
25009 0.0
25010 0.0
25011 0.0
25012 0.0
25013 0.0
25014 0.27276999999999996
25015 0.0
25016 0.27276999999999996
25017 0.0
25018 0.0
25019 0.0
25020 0.0
25021 0.0
25022 0.0
25023 0.0
25024 0.0
25025 0.27276999999999996
25026 0.27276999999999996
25027 0.0
25028 0.0
25029 0.0
25030 0.0
25031 0.0
25032 0.0
25033 0.0
25034 0.0
25035 0.0
25036 0.0
25037 0.0
25038 0.0
25039 0.0
25040 0.0
25041 0.0
25042 0.0
25043 0.0
25044 0.0
25045 0.0
25046 0.0
25047 0.0
25048 0.0
25049 0.0
25050 0.0
25051 0.0
25052 0.0
25053 0.0
25054 0.0
25055 0.0
25056 0.27276999999999996
25057 0.0
25058 0.0
25059 0.0
25060 0.0
25061 0.27276999999999996
25062 0.0
25063 0.0
25064 0.0
25065 0.0
25066 0.0
25067 0.0
25068 0.0
25069 0.0
25070 0.0
25071 0.0
25072 0.0
25073 0.27276999999999996
25074 0.0
25075 0.0
25076 0.27276999999999996
25077 0.81831
25078 0.0
25079 0.0
25080 0.0
25081 0.0
25082 0.0
25083 0.0
25084 0.0
25085 0.0
25086 0.0
25087 0.0
25088 0.0
25089 0.0
25090 0.27276999999999996
25091 0.0
25092 0.0
25093 0.0
25094 0.0
25095 0.0
25096 0.27276999999999996
25097 0.0
25098 0.0
25099 0.0
25100 0.0
25101 0.0
25102 0.0
25103 0.0
25104 0.0
25105 0.0
25106 0.0
25107 0.0
25108 0.0
25109 0.27276999999999996
25110 0.0
25111 0.27276999999999996
25112 0.0
25113 0.0
25114 0.0
25115 0.0
25116 0.0
25117 0.0
25118 0.0
25119 0.0
25120 0.0
25121 0.0
25122 0.0
25123 0.0
25124 0.0
25125 0.0
25126 0.0
25127 0.0
25128 0.0
25129 0.5455399999999999
25130 0.0
25131 0.0
25132 0.0
25133 0.0
25134 0.0
25135 0.0
25136 0.0
25137 0.0
25138 0.0
25139 0.0
25140 0.0
25141 0.0
25142 0.0
25143 0.0
25144 0.0
25145 0.0
25146 0.0
25147 0.0
25148 0.0
25149 0.0
25150 0.0
25151 0.0
25152 0.0
25153 0.0
25154 0.0
25155 0.0
25156 0.0
25157 0.0
25158 0.0
25159 0.0
25160 0.27276999999999996
25161 0.0
25162 0.0
25163 0.0
25164 0.0
25165 0.0
25166 0.0
25167 0.0
25168 0.0
25169 0.0
25170 0.0
25171 0.0
25172 0.0
25173 0.0
25174 0.0
25175 0.0
25176 0.0
25177 0.0
25178 0.0
25179 0.0
25180 0.0
25181 0.0
25182 0.5455399999999999
25183 0.0
25184 0.0
25185 0.0
25186 0.0
25187 0.0
25188 0.0
25189 0.0
25190 0.0
25191 0.0
25192 0.0
25193 0.0
25194 0.0
25195 0.0
25196 0.0
25197 0.5455399999999999
25198 0.0
25199 0.0
25200 0.0
25201 0.0
25202 0.0
25203 0.0
25204 0.0
25205 0.0
25206 0.0
25207 0.0
25208 0.0
25209 0.0
25210 0.5455399999999999
25211 0.0
25212 0.0
25213 0.0
25214 0.0
25215 0.0
25216 0.0
25217 0.0
25218 0.0
25219 0.27276999999999996
25220 0.0
25221 0.0
25222 0.0
25223 0.0
25224 0.0
25225 0.0
25226 0.0
25227 0.0
25228 0.0
25229 0.0
25230 0.0
25231 0.0
25232 0.0
25233 0.0
25234 0.0
25235 0.0
25236 0.0
25237 0.0
25238 0.0
25239 0.0
25240 0.0
25241 0.0
25242 0.5455399999999999
25243 0.0
25244 0.0
25245 0.27276999999999996
25246 0.0
25247 0.0
25248 0.0
25249 0.0
25250 0.0
25251 0.0
25252 0.0
25253 0.0
25254 0.0
25255 0.0
25256 0.0
25257 0.0
25258 0.27276999999999996
25259 0.0
25260 0.0
25261 0.0
25262 0.0
25263 0.0
25264 0.0
25265 0.0
25266 0.0
25267 0.0
25268 0.0
25269 0.27276999999999996
25270 0.0
25271 0.0
25272 0.0
25273 0.0
25274 0.0
25275 0.0
25276 0.0
25277 0.27276999999999996
25278 0.27276999999999996
25279 0.0
25280 0.0
25281 0.0
25282 0.0
25283 0.0
25284 0.27276999999999996
25285 0.0
25286 0.27276999999999996
25287 0.0
25288 0.0
25289 0.0
25290 0.0
25291 0.0
25292 0.0
25293 0.0
25294 0.0
25295 0.0
25296 0.0
25297 0.0
25298 0.0
25299 0.0
25300 0.0
25301 0.0
25302 0.0
25303 0.27276999999999996
25304 0.0
25305 0.0
25306 0.0
25307 0.0
25308 0.0
25309 0.0
25310 0.0
25311 0.0
25312 0.0
25313 0.0
25314 0.0
25315 0.0
25316 0.0
25317 0.0
25318 0.0
25319 0.0
25320 0.0
25321 0.0
25322 0.0
25323 0.27276999999999996
25324 0.0
25325 0.0
25326 0.27276999999999996
25327 0.0
25328 0.0
25329 0.0
25330 0.0
25331 0.0
25332 0.0
25333 0.0
25334 0.0
25335 0.0
25336 0.0
25337 0.0
25338 0.0
25339 0.0
25340 0.0
25341 0.0
25342 0.0
25343 0.0
25344 0.0
25345 0.0
25346 0.0
25347 0.0
25348 0.0
25349 0.0
25350 0.0
25351 0.0
25352 0.0
25353 0.0
25354 0.0
25355 0.0
25356 0.0
25357 0.0
25358 0.0
25359 0.0
25360 0.0
25361 0.0
25362 0.0
25363 0.0
25364 0.0
25365 0.0
25366 0.27276999999999996
25367 0.0
25368 0.0
25369 0.0
25370 0.0
25371 0.0
25372 0.0
25373 0.27276999999999996
25374 0.0
25375 0.0
25376 0.27276999999999996
25377 0.0
25378 0.0
25379 0.0
25380 0.0
25381 0.0
25382 0.0
25383 0.0
25384 0.0
25385 0.0
25386 0.0
25387 0.0
25388 0.0
25389 0.0
25390 0.0
25391 0.0
25392 0.0
25393 0.0
25394 0.0
25395 0.0
25396 0.0
25397 0.0
25398 0.0
25399 0.0
25400 0.0
25401 0.0
25402 0.0
25403 0.0
25404 0.0
25405 0.0
25406 0.0
25407 0.0
25408 0.0
25409 0.0
25410 0.0
25411 0.0
25412 0.0
25413 0.0
25414 0.0
25415 0.0
25416 0.0
25417 0.0
25418 0.0
25419 0.0
25420 0.27276999999999996
25421 0.0
25422 0.0
25423 0.0
25424 0.0
25425 0.27276999999999996
25426 0.0
25427 0.0
25428 0.0
25429 0.0
25430 0.0
25431 0.0
25432 0.0
25433 0.0
25434 0.0
25435 0.27276999999999996
25436 0.0
25437 0.27276999999999996
25438 0.0
25439 0.0
25440 0.0
25441 0.0
25442 0.0
25443 0.0
25444 0.0
25445 0.0
25446 0.0
25447 0.0
25448 0.0
25449 0.0
25450 0.0
25451 0.0
25452 0.0
25453 0.0
25454 0.0
25455 0.0
25456 0.0
25457 0.27276999999999996
25458 0.0
25459 0.27276999999999996
25460 0.0
25461 0.0
25462 0.27276999999999996
25463 0.27276999999999996
25464 0.0
25465 0.0
25466 0.0
25467 0.0
25468 0.0
25469 0.0
25470 0.27276999999999996
25471 0.0
25472 0.0
25473 0.0
25474 0.0
25475 0.0
25476 0.0
25477 0.0
25478 0.0
25479 0.0
25480 0.0
25481 0.27276999999999996
25482 0.0
25483 0.0
25484 0.0
25485 0.0
25486 0.27276999999999996
25487 0.0
25488 0.27276999999999996
25489 0.27276999999999996
25490 0.0
25491 0.0
25492 0.0
25493 0.0
25494 0.0
25495 0.0
25496 0.0
25497 0.27276999999999996
25498 0.0
25499 0.0
25500 0.0
25501 0.27276999999999996
25502 0.0
25503 0.27276999999999996
25504 0.0
25505 0.27276999999999996
25506 0.0
25507 0.0
25508 0.0
25509 0.0
25510 0.0
25511 0.0
25512 0.0
25513 0.0
25514 0.0
25515 0.0
25516 0.0
25517 0.5455399999999999
25518 0.0
25519 0.0
25520 0.0
25521 0.0
25522 0.0
25523 0.27276999999999996
25524 0.0
25525 0.0
25526 0.0
25527 0.0
25528 0.5455399999999999
25529 0.0
25530 0.0
25531 0.0
25532 0.0
25533 0.0
25534 0.0
25535 0.0
25536 0.0
25537 0.0
25538 0.0
25539 0.0
25540 0.0
25541 0.0
25542 0.0
25543 0.0
25544 0.0
25545 0.0
25546 0.0
25547 0.0
25548 0.0
25549 0.0
25550 0.0
25551 0.5455399999999999
25552 0.0
25553 0.0
25554 0.0
25555 0.0
25556 0.0
25557 0.0
25558 0.0
25559 0.27276999999999996
25560 0.0
25561 0.0
25562 0.0
25563 0.0
25564 0.0
25565 0.0
25566 0.0
25567 0.0
25568 0.0
25569 0.0
25570 0.0
25571 0.0
25572 0.0
25573 0.0
25574 0.0
25575 0.0
25576 0.0
25577 0.0
25578 0.27276999999999996
25579 0.0
25580 0.0
25581 0.0
25582 0.0
25583 0.0
25584 0.0
25585 0.0
25586 0.0
25587 0.0
25588 0.27276999999999996
25589 0.0
25590 0.0
25591 0.0
25592 0.0
25593 0.0
25594 0.0
25595 0.0
25596 0.0
25597 0.27276999999999996
25598 0.0
25599 0.0
25600 0.0
25601 0.0
25602 0.27276999999999996
25603 0.27276999999999996
25604 0.0
25605 0.0
25606 0.0
25607 0.0
25608 0.0
25609 0.0
25610 0.27276999999999996
25611 0.0
25612 0.0
25613 0.0
25614 0.0
25615 0.0
25616 0.0
25617 0.0
25618 0.27276999999999996
25619 0.5455399999999999
25620 0.27276999999999996
25621 0.27276999999999996
25622 0.0
25623 0.0
25624 0.0
25625 0.27276999999999996
25626 0.0
25627 0.0
25628 0.0
25629 0.0
25630 0.0
25631 0.0
25632 0.27276999999999996
25633 0.27276999999999996
25634 0.0
25635 0.0
25636 0.0
25637 0.0
25638 0.0
25639 0.0
25640 0.27276999999999996
25641 0.5455399999999999
25642 0.0
25643 0.0
25644 0.0
25645 0.0
25646 0.0
25647 0.27276999999999996
25648 0.27276999999999996
25649 0.0
25650 0.0
25651 0.0
25652 0.0
25653 0.0
25654 0.27276999999999996
25655 0.0
25656 0.27276999999999996
25657 0.0
25658 0.0
25659 0.0
25660 0.0
25661 0.0
25662 0.0
25663 0.0
25664 0.0
25665 0.0
25666 0.0
25667 0.0
25668 0.27276999999999996
25669 0.5455399999999999
25670 0.27276999999999996
25671 0.0
25672 0.0
25673 0.0
25674 0.0
25675 0.0
25676 0.27276999999999996
25677 0.0
25678 0.0
25679 0.0
25680 0.0
25681 0.0
25682 0.0
25683 0.0
25684 0.0
25685 0.27276999999999996
25686 0.0
25687 0.0
25688 0.27276999999999996
25689 0.0
25690 0.0
25691 0.0
25692 0.0
25693 0.0
25694 0.0
25695 0.0
25696 0.0
25697 0.0
25698 0.0
25699 0.27276999999999996
25700 0.0
25701 0.0
25702 0.27276999999999996
25703 0.0
25704 0.0
25705 0.0
25706 0.0
25707 0.0
25708 0.0
25709 0.0
25710 0.0
25711 0.0
25712 0.0
25713 0.0
25714 0.0
25715 0.0
25716 0.0
25717 0.27276999999999996
25718 0.0
25719 0.0
25720 0.0
25721 0.0
25722 0.0
25723 0.0
25724 0.0
25725 0.0
25726 0.27276999999999996
25727 0.0
25728 0.0
25729 0.0
25730 0.0
25731 0.27276999999999996
25732 0.0
25733 0.0
25734 0.0
25735 0.0
25736 0.0
25737 0.0
25738 0.0
25739 0.0
25740 0.0
25741 0.27276999999999996
25742 0.0
25743 0.0
25744 0.0
25745 0.0
25746 0.0
25747 0.0
25748 0.0
25749 0.0
25750 0.27276999999999996
25751 0.0
25752 0.0
25753 0.27276999999999996
25754 0.0
25755 0.0
25756 0.0
25757 0.0
25758 0.0
25759 0.0
25760 0.0
25761 0.0
25762 0.0
25763 0.0
25764 0.0
25765 0.0
25766 0.0
25767 0.0
25768 0.0
25769 0.0
25770 0.0
25771 0.5455399999999999
25772 0.0
25773 0.0
25774 0.0
25775 0.0
25776 0.0
25777 0.0
25778 0.0
25779 0.0
25780 0.0
25781 0.0
25782 0.0
25783 0.0
25784 0.0
25785 0.0
25786 0.0
25787 0.0
25788 0.0
25789 0.27276999999999996
25790 0.0
25791 0.0
25792 0.0
25793 0.27276999999999996
25794 0.0
25795 0.27276999999999996
25796 0.0
25797 0.0
25798 0.0
25799 0.0
25800 0.5455399999999999
25801 0.0
25802 0.0
25803 0.0
25804 0.0
25805 0.0
25806 0.0
25807 0.0
25808 0.0
25809 0.0
25810 0.0
25811 0.0
25812 0.0
25813 0.0
25814 0.0
25815 0.27276999999999996
25816 0.27276999999999996
25817 0.0
25818 0.0
25819 0.0
25820 0.0
25821 0.0
25822 0.0
25823 0.0
25824 0.0
25825 0.0
25826 0.0
25827 0.0
25828 0.0
25829 0.0
25830 0.0
25831 0.0
25832 0.0
25833 0.27276999999999996
25834 0.5455399999999999
25835 0.0
25836 0.0
25837 0.0
25838 0.0
25839 0.0
25840 0.0
25841 0.0
25842 0.27276999999999996
25843 0.0
25844 0.27276999999999996
25845 0.0
25846 0.0
25847 0.0
25848 0.0
25849 0.0
25850 0.0
25851 0.0
25852 0.0
25853 0.0
25854 0.0
25855 0.0
25856 0.0
25857 0.0
25858 0.0
25859 0.0
25860 0.0
25861 0.0
25862 0.0
25863 0.0
25864 0.0
25865 0.0
25866 0.0
25867 0.0
25868 0.0
25869 0.0
25870 0.0
25871 0.0
25872 0.0
25873 0.27276999999999996
25874 0.0
25875 0.0
25876 0.5455399999999999
25877 0.0
25878 0.0
25879 0.0
25880 0.0
25881 0.27276999999999996
25882 0.0
25883 0.27276999999999996
25884 0.0
25885 0.0
25886 0.0
25887 0.5455399999999999
25888 0.0
25889 0.27276999999999996
25890 0.0
25891 0.0
25892 0.0
25893 0.0
25894 0.27276999999999996
25895 0.0
25896 0.0
25897 0.0
25898 0.0
25899 0.0
25900 0.0
25901 0.0
25902 0.0
25903 0.0
25904 0.0
25905 0.0
25906 0.0
25907 0.0
25908 0.0
25909 0.0
25910 0.0
25911 0.27276999999999996
25912 0.0
25913 0.0
25914 0.0
25915 0.0
25916 0.0
25917 0.0
25918 0.0
25919 0.0
25920 0.0
25921 0.0
25922 0.0
25923 0.0
25924 0.0
25925 0.0
25926 0.0
25927 0.0
25928 0.27276999999999996
25929 0.0
25930 0.0
25931 0.0
25932 0.0
25933 0.0
25934 0.0
25935 0.0
25936 0.0
25937 0.0
25938 0.27276999999999996
25939 0.0
25940 0.0
25941 0.0
25942 0.0
25943 0.0
25944 0.0
25945 0.0
25946 0.0
25947 0.0
25948 0.0
25949 0.0
25950 0.0
25951 0.0
25952 0.0
25953 0.0
25954 0.0
25955 0.0
25956 0.0
25957 0.0
25958 0.27276999999999996
25959 0.0
25960 0.0
25961 0.0
25962 0.0
25963 0.0
25964 0.0
25965 0.0
25966 0.0
25967 0.0
25968 0.0
25969 0.0
25970 0.0
25971 0.0
25972 0.0
25973 0.0
25974 0.27276999999999996
25975 0.27276999999999996
25976 0.0
25977 0.0
25978 0.0
25979 0.0
25980 0.0
25981 0.27276999999999996
25982 0.0
25983 0.0
25984 0.0
25985 0.0
25986 0.0
25987 0.0
25988 0.0
25989 0.0
25990 0.0
25991 0.0
25992 0.0
25993 0.0
25994 0.0
25995 0.0
25996 0.27276999999999996
25997 0.0
25998 0.27276999999999996
25999 0.0
26000 0.0
26001 0.0
26002 0.0
26003 0.0
26004 0.27276999999999996
26005 0.0
26006 0.0
26007 0.0
26008 0.0
26009 0.0
26010 0.0
26011 0.27276999999999996
26012 0.0
26013 0.0
26014 0.0
26015 0.0
26016 0.27276999999999996
26017 0.0
26018 0.0
26019 0.0
26020 0.0
26021 0.27276999999999996
26022 0.0
26023 0.0
26024 0.0
26025 0.0
26026 0.27276999999999996
26027 0.0
26028 0.27276999999999996
26029 0.0
26030 0.0
26031 0.0
26032 0.0
26033 0.0
26034 0.0
26035 0.0
26036 0.0
26037 0.0
26038 0.0
26039 0.0
26040 0.0
26041 0.27276999999999996
26042 0.0
26043 0.0
26044 0.27276999999999996
26045 0.0
26046 0.0
26047 0.0
26048 0.0
26049 0.0
26050 0.0
26051 0.27276999999999996
26052 0.0
26053 0.0
26054 0.27276999999999996
26055 0.0
26056 0.0
26057 0.0
26058 0.0
26059 0.0
26060 0.0
26061 0.27276999999999996
26062 0.0
26063 0.0
26064 0.0
26065 0.27276999999999996
26066 0.0
26067 0.0
26068 0.27276999999999996
26069 0.0
26070 0.0
26071 0.0
26072 0.27276999999999996
26073 0.0
26074 0.0
26075 0.0
26076 0.27276999999999996
26077 0.0
26078 0.0
26079 0.0
26080 0.0
26081 0.0
26082 0.0
26083 0.0
26084 0.0
26085 0.0
26086 0.0
26087 0.0
26088 0.0
26089 0.27276999999999996
26090 0.0
26091 0.0
26092 0.0
26093 0.27276999999999996
26094 0.0
26095 0.0
26096 0.0
26097 0.0
26098 0.0
26099 0.0
26100 0.0
26101 0.0
26102 0.0
26103 0.0
26104 0.0
26105 0.0
26106 0.0
26107 0.0
26108 0.0
26109 0.0
26110 0.0
26111 0.0
26112 0.0
26113 0.0
26114 0.0
26115 0.0
26116 0.0
26117 0.0
26118 0.0
26119 0.0
26120 0.0
26121 0.0
26122 0.0
26123 0.0
26124 0.0
26125 0.0
26126 0.0
26127 0.0
26128 0.0
26129 0.27276999999999996
26130 0.0
26131 0.0
26132 0.0
26133 0.0
26134 0.27276999999999996
26135 0.0
26136 0.5455399999999999
26137 0.0
26138 0.0
26139 0.0
26140 0.27276999999999996
26141 0.27276999999999996
26142 0.81831
26143 0.0
26144 0.0
26145 0.0
26146 0.0
26147 0.0
26148 0.0
26149 0.27276999999999996
26150 0.0
26151 0.0
26152 0.27276999999999996
26153 0.0
26154 0.0
26155 0.0
26156 0.0
26157 0.0
26158 0.0
26159 0.5455399999999999
26160 0.5455399999999999
26161 0.0
26162 0.0
26163 0.0
26164 0.0
26165 0.0
26166 0.0
26167 0.0
26168 0.0
26169 0.0
26170 0.0
26171 0.0
26172 0.0
26173 0.0
26174 0.0
26175 0.0
26176 0.0
26177 0.0
26178 0.0
26179 0.0
26180 0.0
26181 0.0
26182 0.0
26183 0.0
26184 0.5455399999999999
26185 0.0
26186 0.0
26187 0.0
26188 0.0
26189 0.0
26190 0.0
26191 0.27276999999999996
26192 0.0
26193 0.0
26194 0.0
26195 0.0
26196 0.0
26197 0.0
26198 0.0
26199 0.0
26200 0.0
26201 0.0
26202 0.0
26203 0.0
26204 0.0
26205 0.0
26206 0.0
26207 0.0
26208 0.0
26209 0.0
26210 0.0
26211 0.0
26212 0.0
26213 0.0
26214 0.0
26215 0.27276999999999996
26216 0.0
26217 0.0
26218 0.0
26219 0.0
26220 0.0
26221 0.0
26222 0.0
26223 0.0
26224 0.0
26225 0.0
26226 0.0
26227 0.0
26228 0.0
26229 0.0
26230 0.0
26231 0.0
26232 0.0
26233 0.0
26234 0.0
26235 0.0
26236 0.0
26237 0.0
26238 0.0
26239 0.0
26240 0.0
26241 0.0
26242 0.0
26243 0.0
26244 0.0
26245 0.0
26246 0.27276999999999996
26247 0.5455399999999999
26248 0.0
26249 0.0
26250 0.0
26251 0.0
26252 0.0
26253 0.0
26254 0.0
26255 0.0
26256 0.0
26257 0.0
26258 0.0
26259 0.0
26260 0.0
26261 0.0
26262 0.0
26263 0.0
26264 0.27276999999999996
26265 0.0
26266 0.0
26267 0.0
26268 0.0
26269 0.0
26270 0.27276999999999996
26271 0.27276999999999996
26272 0.0
26273 0.0
26274 0.0
26275 0.27276999999999996
26276 0.0
26277 0.27276999999999996
26278 0.0
26279 0.0
26280 0.0
26281 0.0
26282 0.0
26283 0.27276999999999996
26284 0.0
26285 0.0
26286 0.0
26287 0.0
26288 0.0
26289 0.0
26290 0.0
26291 0.0
26292 0.0
26293 0.0
26294 0.0
26295 0.0
26296 0.0
26297 0.0
26298 0.0
26299 0.0
26300 0.0
26301 0.0
26302 0.0
26303 0.0
26304 0.0
26305 0.27276999999999996
26306 0.0
26307 0.0
26308 0.5455399999999999
26309 0.0
26310 0.27276999999999996
26311 0.0
26312 0.0
26313 0.27276999999999996
26314 0.0
26315 0.0
26316 0.0
26317 0.0
26318 0.0
26319 0.0
26320 0.27276999999999996
26321 0.27276999999999996
26322 0.0
26323 0.0
26324 0.0
26325 0.0
26326 0.0
26327 0.0
26328 0.0
26329 0.0
26330 0.0
26331 0.0
26332 0.0
26333 0.0
26334 0.0
26335 0.0
26336 0.0
26337 0.0
26338 0.0
26339 0.0
26340 0.0
26341 0.0
26342 0.0
26343 0.0
26344 0.0
26345 0.0
26346 0.0
26347 0.27276999999999996
26348 0.0
26349 0.0
26350 0.27276999999999996
26351 0.0
26352 0.0
26353 0.0
26354 0.0
26355 0.0
26356 0.0
26357 0.0
26358 0.0
26359 0.27276999999999996
26360 0.27276999999999996
26361 0.0
26362 0.0
26363 0.0
26364 0.0
26365 0.0
26366 0.0
26367 0.0
26368 0.0
26369 0.0
26370 0.0
26371 0.0
26372 0.0
26373 0.0
26374 0.0
26375 0.0
26376 0.0
26377 0.0
26378 0.0
26379 0.0
26380 0.0
26381 0.0
26382 0.0
26383 0.0
26384 0.27276999999999996
26385 0.0
26386 0.0
26387 0.0
26388 0.0
26389 0.0
26390 0.0
26391 0.0
26392 0.0
26393 0.0
26394 0.0
26395 0.0
26396 0.0
26397 0.0
26398 0.0
26399 0.0
26400 0.0
26401 0.0
26402 0.0
26403 0.27276999999999996
26404 0.0
26405 0.0
26406 0.0
26407 0.0
26408 0.0
26409 0.0
26410 0.0
26411 0.0
26412 0.0
26413 0.0
26414 0.0
26415 0.0
26416 0.0
26417 0.0
26418 0.27276999999999996
26419 0.27276999999999996
26420 0.0
26421 0.0
26422 0.0
26423 0.0
26424 0.0
26425 0.0
26426 0.0
26427 0.0
26428 0.0
26429 0.0
26430 0.0
26431 0.0
26432 0.0
26433 0.0
26434 0.0
26435 0.0
26436 0.0
26437 0.0
26438 0.27276999999999996
26439 0.0
26440 0.0
26441 0.27276999999999996
26442 0.0
26443 0.0
26444 0.0
26445 0.0
26446 0.0
26447 0.0
26448 0.0
26449 0.0
26450 0.0
26451 0.0
26452 0.0
26453 0.27276999999999996
26454 0.0
26455 0.0
26456 0.5455399999999999
26457 0.27276999999999996
26458 0.0
26459 0.0
26460 0.0
26461 0.0
26462 0.0
26463 0.27276999999999996
26464 0.5455399999999999
26465 0.0
26466 0.0
26467 0.0
26468 0.0
26469 0.0
26470 0.0
26471 0.0
26472 0.0
26473 0.0
26474 0.0
26475 0.0
26476 0.0
26477 0.0
26478 0.0
26479 0.0
26480 0.0
26481 0.0
26482 0.0
26483 0.0
26484 0.0
26485 0.0
26486 0.0
26487 0.0
26488 0.0
26489 0.0
26490 0.0
26491 0.0
26492 0.0
26493 0.0
26494 0.0
26495 0.0
26496 0.0
26497 0.0
26498 0.27276999999999996
26499 0.0
26500 0.0
26501 0.0
26502 0.0
26503 0.27276999999999996
26504 0.0
26505 0.0
26506 0.0
26507 0.0
26508 0.0
26509 0.0
26510 0.0
26511 0.0
26512 0.0
26513 0.0
26514 0.0
26515 0.0
26516 0.0
26517 0.0
26518 0.0
26519 0.0
26520 0.0
26521 0.27276999999999996
26522 0.0
26523 0.0
26524 0.0
26525 0.0
26526 0.0
26527 0.0
26528 0.0
26529 0.0
26530 0.0
26531 0.0
26532 0.27276999999999996
26533 0.0
26534 0.5455399999999999
26535 0.0
26536 0.0
26537 0.0
26538 0.0
26539 0.0
26540 0.0
26541 0.0
26542 0.0
26543 0.0
26544 0.0
26545 0.0
26546 0.0
26547 0.0
26548 0.0
26549 0.0
26550 0.0
26551 0.0
26552 0.0
26553 0.0
26554 0.27276999999999996
26555 0.0
26556 0.27276999999999996
26557 0.0
26558 0.0
26559 0.0
26560 0.0
26561 0.0
26562 0.0
26563 0.27276999999999996
26564 0.27276999999999996
26565 0.0
26566 0.0
26567 0.0
26568 0.0
26569 0.0
26570 0.0
26571 0.0
26572 0.0
26573 0.0
26574 0.0
26575 0.0
26576 0.0
26577 0.0
26578 0.0
26579 0.0
26580 0.27276999999999996
26581 0.0
26582 0.0
26583 0.0
26584 0.0
26585 0.0
26586 0.0
26587 0.0
26588 0.81831
26589 0.0
26590 0.0
26591 0.0
26592 0.0
26593 0.0
26594 0.27276999999999996
26595 0.0
26596 0.0
26597 0.0
26598 0.0
26599 0.0
26600 0.0
26601 0.0
26602 0.0
26603 0.0
26604 0.0
26605 0.0
26606 0.0
26607 0.27276999999999996
26608 0.0
26609 0.5455399999999999
26610 0.0
26611 0.0
26612 0.27276999999999996
26613 0.0
26614 0.0
26615 0.0
26616 0.0
26617 0.0
26618 0.0
26619 0.27276999999999996
26620 0.27276999999999996
26621 0.0
26622 0.0
26623 0.0
26624 0.0
26625 0.0
26626 0.27276999999999996
26627 0.0
26628 0.0
26629 0.0
26630 0.0
26631 0.0
26632 0.27276999999999996
26633 0.0
26634 0.0
26635 0.0
26636 0.0
26637 0.0
26638 0.0
26639 0.0
26640 0.0
26641 0.0
26642 0.0
26643 0.27276999999999996
26644 0.0
26645 0.0
26646 0.0
26647 0.0
26648 0.0
26649 0.0
26650 0.0
26651 0.0
26652 0.0
26653 0.0
26654 0.0
26655 0.0
26656 0.0
26657 0.27276999999999996
26658 0.27276999999999996
26659 0.0
26660 0.0
26661 0.0
26662 0.0
26663 0.0
26664 0.0
26665 0.0
26666 0.27276999999999996
26667 0.0
26668 0.0
26669 0.0
26670 0.0
26671 0.0
26672 0.0
26673 0.0
26674 0.27276999999999996
26675 0.0
26676 0.0
26677 0.0
26678 0.0
26679 0.0
26680 0.0
26681 0.27276999999999996
26682 0.0
26683 0.27276999999999996
26684 0.0
26685 0.0
26686 0.0
26687 0.0
26688 0.0
26689 0.0
26690 0.5455399999999999
26691 0.0
26692 0.0
26693 0.0
26694 0.0
26695 0.0
26696 0.27276999999999996
26697 0.27276999999999996
26698 0.0
26699 0.0
26700 0.0
26701 0.0
26702 0.0
26703 0.0
26704 0.0
26705 0.27276999999999996
26706 0.0
26707 0.0
26708 0.0
26709 0.0
26710 0.0
26711 0.0
26712 0.5455399999999999
26713 0.0
26714 0.0
26715 0.0
26716 0.0
26717 0.0
26718 0.0
26719 0.0
26720 0.0
26721 0.0
26722 0.0
26723 0.0
26724 0.0
26725 0.0
26726 0.0
26727 0.0
26728 0.0
26729 0.0
26730 0.0
26731 0.27276999999999996
26732 0.0
26733 0.0
26734 0.0
26735 0.0
26736 0.0
26737 0.0
26738 0.0
26739 0.0
26740 0.0
26741 0.0
26742 0.0
26743 0.0
26744 0.0
26745 0.0
26746 0.0
26747 0.0
26748 0.0
26749 0.0
26750 0.0
26751 0.0
26752 0.0
26753 0.0
26754 0.0
26755 0.27276999999999996
26756 0.0
26757 0.0
26758 0.27276999999999996
26759 0.0
26760 0.0
26761 0.0
26762 0.0
26763 0.0
26764 0.0
26765 0.0
26766 0.0
26767 0.27276999999999996
26768 0.0
26769 0.0
26770 0.0
26771 0.0
26772 0.0
26773 0.0
26774 0.0
26775 0.5455399999999999
26776 0.0
26777 0.0
26778 0.0
26779 0.0
26780 0.0
26781 0.0
26782 0.0
26783 0.0
26784 0.0
26785 0.0
26786 0.0
26787 0.0
26788 0.0
26789 0.0
26790 0.0
26791 0.0
26792 0.0
26793 0.0
26794 0.0
26795 0.0
26796 0.0
26797 0.0
26798 0.0
26799 0.0
26800 0.0
26801 0.0
26802 0.0
26803 0.0
26804 0.0
26805 0.0
26806 0.0
26807 0.0
26808 0.0
26809 0.0
26810 0.0
26811 0.0
26812 0.27276999999999996
26813 0.0
26814 0.0
26815 0.0
26816 0.0
26817 0.0
26818 0.0
26819 0.0
26820 0.0
26821 0.0
26822 0.27276999999999996
26823 0.0
26824 0.0
26825 0.0
26826 0.27276999999999996
26827 0.0
26828 0.0
26829 0.0
26830 0.0
26831 0.27276999999999996
26832 0.0
26833 0.0
26834 0.0
26835 0.0
26836 0.0
26837 0.27276999999999996
26838 0.0
26839 0.0
26840 0.0
26841 0.0
26842 0.0
26843 0.0
26844 0.0
26845 0.0
26846 0.0
26847 0.0
26848 0.0
26849 0.0
26850 0.0
26851 0.0
26852 0.0
26853 0.0
26854 0.0
26855 0.0
26856 0.0
26857 0.0
26858 0.27276999999999996
26859 0.0
26860 0.27276999999999996
26861 0.0
26862 0.27276999999999996
26863 0.0
26864 0.0
26865 0.0
26866 0.0
26867 0.0
26868 0.0
26869 0.0
26870 0.0
26871 0.0
26872 0.0
26873 0.27276999999999996
26874 0.0
26875 0.0
26876 0.0
26877 0.0
26878 0.0
26879 0.0
26880 0.0
26881 0.0
26882 0.0
26883 0.0
26884 0.0
26885 0.0
26886 0.0
26887 0.0
26888 0.0
26889 0.0
26890 0.0
26891 0.0
26892 0.0
26893 0.0
26894 0.0
26895 0.0
26896 0.0
26897 0.0
26898 0.0
26899 0.0
26900 0.0
26901 0.0
26902 0.0
26903 0.0
26904 0.0
26905 0.0
26906 0.0
26907 0.0
26908 0.27276999999999996
26909 0.27276999999999996
26910 0.0
26911 0.0
26912 0.0
26913 0.27276999999999996
26914 0.0
26915 0.0
26916 0.0
26917 0.27276999999999996
26918 0.0
26919 0.0
26920 0.0
26921 0.0
26922 0.0
26923 0.0
26924 0.27276999999999996
26925 0.0
26926 0.0
26927 0.0
26928 0.0
26929 0.0
26930 0.0
26931 0.0
26932 0.0
26933 0.0
26934 0.27276999999999996
26935 0.0
26936 0.0
26937 0.0
26938 0.0
26939 0.0
26940 0.0
26941 0.27276999999999996
26942 0.0
26943 0.0
26944 0.0
26945 0.0
26946 0.0
26947 0.0
26948 0.27276999999999996
26949 0.0
26950 0.0
26951 0.0
26952 0.27276999999999996
26953 0.0
26954 0.0
26955 0.0
26956 0.0
26957 0.0
26958 0.0
26959 0.0
26960 0.0
26961 0.0
26962 0.0
26963 0.0
26964 0.0
26965 0.0
26966 0.0
26967 0.0
26968 0.0
26969 0.0
26970 0.0
26971 0.5455399999999999
26972 0.0
26973 0.0
26974 0.0
26975 0.0
26976 0.0
26977 0.0
26978 0.0
26979 0.0
26980 0.0
26981 0.0
26982 0.27276999999999996
26983 0.0
26984 0.0
26985 0.0
26986 0.0
26987 0.0
26988 0.0
26989 0.0
26990 0.0
26991 0.0
26992 0.0
26993 0.27276999999999996
26994 0.0
26995 0.27276999999999996
26996 0.0
26997 0.27276999999999996
26998 0.0
26999 0.0
27000 0.0
27001 0.0
27002 0.0
27003 0.0
27004 0.0
27005 0.0
27006 0.0
27007 0.0
27008 0.0
27009 0.27276999999999996
27010 0.0
27011 0.0
27012 0.0
27013 0.0
27014 0.0
27015 0.0
27016 0.0
27017 0.0
27018 0.0
27019 0.0
27020 0.0
27021 0.0
27022 0.0
27023 0.27276999999999996
27024 0.27276999999999996
27025 0.0
27026 0.0
27027 0.0
27028 0.0
27029 0.0
27030 0.5455399999999999
27031 0.0
27032 0.0
27033 0.0
27034 0.0
27035 0.0
27036 0.0
27037 0.0
27038 0.27276999999999996
27039 0.0
27040 0.5455399999999999
27041 0.27276999999999996
27042 0.0
27043 0.0
27044 0.0
27045 0.0
27046 0.0
27047 0.0
27048 0.0
27049 0.0
27050 0.0
27051 0.0
27052 0.0
27053 0.27276999999999996
27054 0.0
27055 0.0
27056 0.0
27057 0.0
27058 0.0
27059 0.0
27060 0.0
27061 0.0
27062 0.0
27063 0.0
27064 0.0
27065 0.0
27066 0.0
27067 0.0
27068 0.0
27069 0.0
27070 0.0
27071 0.0
27072 0.0
27073 0.27276999999999996
27074 0.0
27075 0.0
27076 0.27276999999999996
27077 0.0
27078 0.0
27079 0.0
27080 0.0
27081 0.0
27082 0.27276999999999996
27083 0.0
27084 0.0
27085 0.0
27086 0.0
27087 0.0
27088 0.27276999999999996
27089 0.0
27090 0.0
27091 0.0
27092 0.0
27093 0.0
27094 0.0
27095 0.0
27096 0.0
27097 0.0
27098 0.0
27099 0.0
27100 0.0
27101 0.0
27102 0.0
27103 0.0
27104 0.27276999999999996
27105 0.0
27106 0.0
27107 0.0
27108 0.0
27109 0.0
27110 0.0
27111 0.0
27112 0.0
27113 0.0
27114 0.0
27115 0.0
27116 0.0
27117 0.0
27118 0.0
27119 0.0
27120 0.0
27121 0.0
27122 0.0
27123 0.27276999999999996
27124 0.0
27125 0.0
27126 0.0
27127 0.0
27128 0.0
27129 0.27276999999999996
27130 0.27276999999999996
27131 0.0
27132 0.0
27133 0.0
27134 0.0
27135 0.0
27136 0.0
27137 0.0
27138 0.0
27139 0.0
27140 0.0
27141 0.0
27142 0.27276999999999996
27143 0.0
27144 0.0
27145 0.0
27146 0.0
27147 0.27276999999999996
27148 0.27276999999999996
27149 0.27276999999999996
27150 0.27276999999999996
27151 0.0
27152 0.0
27153 0.0
27154 0.0
27155 0.0
27156 0.0
27157 0.27276999999999996
27158 0.0
27159 0.0
27160 0.0
27161 0.0
27162 0.0
27163 0.0
27164 0.0
27165 0.0
27166 0.0
27167 0.0
27168 0.0
27169 0.0
27170 0.0
27171 0.0
27172 0.0
27173 0.27276999999999996
27174 0.0
27175 0.0
27176 0.0
27177 0.0
27178 0.27276999999999996
27179 0.0
27180 0.0
27181 0.27276999999999996
27182 0.0
27183 0.27276999999999996
27184 0.0
27185 0.0
27186 0.0
27187 0.0
27188 0.0
27189 0.0
27190 0.0
27191 0.0
27192 0.0
27193 0.0
27194 0.0
27195 0.0
27196 0.0
27197 0.0
27198 0.0
27199 0.0
27200 0.0
27201 0.0
27202 0.0
27203 0.0
27204 0.0
27205 0.0
27206 0.0
27207 0.27276999999999996
27208 0.0
27209 0.0
27210 0.0
27211 0.0
27212 0.0
27213 0.0
27214 0.0
27215 0.0
27216 0.0
27217 0.0
27218 0.0
27219 0.0
27220 0.27276999999999996
27221 0.0
27222 0.0
27223 0.0
27224 0.0
27225 0.0
27226 0.0
27227 0.0
27228 0.0
27229 0.0
27230 0.0
27231 0.0
27232 0.0
27233 0.0
27234 0.0
27235 0.0
27236 0.0
27237 0.0
27238 0.0
27239 0.0
27240 0.0
27241 0.0
27242 0.0
27243 0.27276999999999996
27244 0.27276999999999996
27245 0.0
27246 0.0
27247 0.0
27248 0.0
27249 0.27276999999999996
27250 0.0
27251 0.5455399999999999
27252 0.0
27253 0.0
27254 0.0
27255 0.0
27256 0.0
27257 0.0
27258 0.0
27259 0.0
27260 0.27276999999999996
27261 0.0
27262 0.0
27263 0.0
27264 0.0
27265 0.0
27266 0.0
27267 0.0
27268 0.0
27269 0.27276999999999996
27270 0.27276999999999996
27271 0.0
27272 0.0
27273 0.0
27274 0.0
27275 0.27276999999999996
27276 0.0
27277 0.0
27278 0.0
27279 0.0
27280 0.5455399999999999
27281 0.0
27282 0.0
27283 0.0
27284 0.0
27285 0.81831
27286 0.27276999999999996
27287 0.0
27288 0.0
27289 0.0
27290 0.0
27291 0.0
27292 0.0
27293 0.27276999999999996
27294 0.0
27295 0.0
27296 0.0
27297 0.0
27298 0.0
27299 0.0
27300 0.0
27301 0.0
27302 0.0
27303 0.0
27304 0.0
27305 0.0
27306 0.0
27307 0.0
27308 0.0
27309 0.27276999999999996
27310 0.0
27311 0.0
27312 0.0
27313 0.0
27314 0.0
27315 0.0
27316 0.0
27317 0.0
27318 0.0
27319 0.0
27320 0.0
27321 0.0
27322 0.0
27323 0.0
27324 0.0
27325 0.5455399999999999
27326 0.27276999999999996
27327 0.0
27328 0.0
27329 0.0
27330 0.0
27331 0.0
27332 0.0
27333 0.0
27334 0.0
27335 0.0
27336 0.0
27337 0.0
27338 0.0
27339 0.0
27340 0.0
27341 0.0
27342 0.0
27343 0.0
27344 0.0
27345 0.0
27346 0.0
27347 0.0
27348 0.0
27349 0.0
27350 0.0
27351 0.27276999999999996
27352 0.27276999999999996
27353 0.0
27354 0.0
27355 0.27276999999999996
27356 0.0
27357 0.0
27358 0.0
27359 0.27276999999999996
27360 0.0
27361 0.0
27362 0.0
27363 0.0
27364 0.0
27365 0.0
27366 0.0
27367 0.5455399999999999
27368 0.0
27369 0.0
27370 0.0
27371 0.0
27372 0.0
27373 0.5455399999999999
27374 0.5455399999999999
27375 0.0
27376 0.0
27377 0.0
27378 0.0
27379 0.0
27380 0.5455399999999999
27381 0.0
27382 0.0
27383 0.0
27384 0.0
27385 0.27276999999999996
27386 0.0
27387 0.0
27388 0.0
27389 0.0
27390 0.0
27391 0.0
27392 0.0
27393 0.27276999999999996
27394 0.0
27395 0.0
27396 0.0
27397 0.0
27398 0.0
27399 0.0
27400 0.0
27401 0.0
27402 0.0
27403 0.0
27404 0.27276999999999996
27405 0.0
27406 0.0
27407 0.0
27408 0.0
27409 0.0
27410 0.81831
27411 0.0
27412 0.0
27413 0.0
27414 0.27276999999999996
27415 0.0
27416 0.0
27417 0.0
27418 0.0
27419 0.0
27420 0.0
27421 0.5455399999999999
27422 0.0
27423 0.0
27424 0.0
27425 0.0
27426 0.0
27427 0.0
27428 0.0
27429 0.0
27430 0.27276999999999996
27431 0.0
27432 0.0
27433 0.0
27434 0.0
27435 0.0
27436 0.0
27437 0.0
27438 0.0
27439 0.0
27440 0.0
27441 0.0
27442 0.0
27443 0.0
27444 0.0
27445 0.0
27446 0.27276999999999996
27447 0.0
27448 0.0
27449 0.0
27450 0.0
27451 0.0
27452 0.0
27453 0.0
27454 0.0
27455 0.0
27456 0.5455399999999999
27457 0.0
27458 0.0
27459 0.0
27460 0.0
27461 0.0
27462 0.27276999999999996
27463 0.27276999999999996
27464 0.0
27465 0.27276999999999996
27466 0.27276999999999996
27467 0.0
27468 0.0
27469 0.0
27470 0.0
27471 0.0
27472 0.0
27473 0.0
27474 0.0
27475 0.0
27476 0.0
27477 0.0
27478 0.0
27479 0.0
27480 0.0
27481 0.0
27482 0.0
27483 0.0
27484 0.0
27485 0.0
27486 0.0
27487 0.0
27488 0.0
27489 0.0
27490 0.0
27491 0.0
27492 0.0
27493 0.0
27494 0.0
27495 0.0
27496 0.27276999999999996
27497 0.0
27498 0.27276999999999996
27499 0.0
27500 0.0
27501 0.0
27502 0.0
27503 0.0
27504 0.0
27505 0.0
27506 0.0
27507 0.0
27508 0.0
27509 0.0
27510 0.0
27511 0.0
27512 0.0
27513 0.0
27514 0.0
27515 0.0
27516 0.0
27517 0.0
27518 0.27276999999999996
27519 0.0
27520 0.0
27521 0.0
27522 0.0
27523 0.0
27524 0.5455399999999999
27525 0.0
27526 0.0
27527 0.0
27528 0.27276999999999996
27529 0.0
27530 0.0
27531 0.0
27532 0.0
27533 0.0
27534 0.0
27535 0.0
27536 0.0
27537 0.0
27538 0.0
27539 0.0
27540 0.0
27541 0.0
27542 0.0
27543 0.0
27544 0.0
27545 0.0
27546 0.0
27547 0.0
27548 0.0
27549 0.0
27550 0.27276999999999996
27551 0.0
27552 0.0
27553 0.0
27554 0.0
27555 0.27276999999999996
27556 0.0
27557 0.0
27558 0.0
27559 0.0
27560 0.0
27561 0.0
27562 0.0
27563 0.27276999999999996
27564 0.0
27565 0.27276999999999996
27566 0.0
27567 0.0
27568 0.0
27569 0.0
27570 0.0
27571 0.0
27572 0.27276999999999996
27573 0.0
27574 0.0
27575 0.0
27576 0.0
27577 0.0
27578 0.0
27579 0.0
27580 0.0
27581 0.0
27582 0.0
27583 0.0
27584 0.0
27585 0.0
27586 0.0
27587 0.27276999999999996
27588 0.0
27589 0.0
27590 0.0
27591 0.0
27592 0.27276999999999996
27593 0.0
27594 0.0
27595 0.0
27596 0.0
27597 0.0
27598 0.0
27599 0.0
27600 0.0
27601 0.0
27602 0.0
27603 0.0
27604 0.0
27605 0.0
27606 0.0
27607 0.0
27608 0.27276999999999996
27609 0.0
27610 0.0
27611 0.0
27612 0.0
27613 0.0
27614 0.0
27615 0.0
27616 0.0
27617 0.0
27618 0.0
27619 0.0
27620 0.0
27621 0.0
27622 0.0
27623 0.0
27624 0.0
27625 0.0
27626 0.0
27627 0.0
27628 0.0
27629 0.0
27630 0.0
27631 0.0
27632 0.0
27633 0.27276999999999996
27634 0.27276999999999996
27635 0.0
27636 0.0
27637 0.0
27638 0.0
27639 0.0
27640 0.0
27641 0.0
27642 0.0
27643 0.27276999999999996
27644 0.0
27645 0.0
27646 0.0
27647 0.0
27648 0.0
27649 0.0
27650 0.0
27651 0.0
27652 0.0
27653 0.0
27654 0.0
27655 0.27276999999999996
27656 0.27276999999999996
27657 0.0
27658 0.0
27659 0.0
27660 0.0
27661 0.0
27662 0.0
27663 0.0
27664 0.0
27665 0.0
27666 0.0
27667 0.27276999999999996
27668 0.0
27669 0.0
27670 0.0
27671 0.0
27672 0.0
27673 0.0
27674 0.0
27675 0.0
27676 0.0
27677 0.0
27678 0.0
27679 0.27276999999999996
27680 0.0
27681 0.0
27682 0.0
27683 0.0
27684 0.0
27685 0.0
27686 0.0
27687 0.0
27688 0.27276999999999996
27689 0.0
27690 0.0
27691 0.0
27692 0.0
27693 0.0
27694 0.27276999999999996
27695 0.0
27696 0.0
27697 0.0
27698 0.0
27699 0.0
27700 0.5455399999999999
27701 0.27276999999999996
27702 0.0
27703 0.0
27704 0.0
27705 0.0
27706 0.27276999999999996
27707 0.0
27708 0.0
27709 0.0
27710 0.0
27711 0.0
27712 0.0
27713 0.27276999999999996
27714 0.0
27715 0.0
27716 0.0
27717 0.0
27718 0.27276999999999996
27719 0.0
27720 0.0
27721 0.0
27722 0.0
27723 0.0
27724 0.0
27725 0.27276999999999996
27726 0.0
27727 0.0
27728 0.0
27729 0.0
27730 0.0
27731 0.0
27732 0.0
27733 0.0
27734 0.0
27735 0.0
27736 0.0
27737 0.27276999999999996
27738 0.0
27739 0.0
27740 0.27276999999999996
27741 0.0
27742 0.0
27743 0.0
27744 0.0
27745 0.0
27746 0.0
27747 0.5455399999999999
27748 0.0
27749 0.27276999999999996
27750 0.0
27751 0.81831
27752 0.0
27753 0.0
27754 0.0
27755 0.0
27756 0.0
27757 0.0
27758 0.0
27759 0.0
27760 0.0
27761 0.0
27762 0.0
27763 0.27276999999999996
27764 0.0
27765 0.0
27766 0.0
27767 0.0
27768 0.0
27769 0.0
27770 0.0
27771 0.27276999999999996
27772 0.0
27773 0.0
27774 0.0
27775 0.0
27776 0.0
27777 0.0
27778 0.0
27779 0.0
27780 0.27276999999999996
27781 0.0
27782 0.81831
27783 0.0
27784 0.0
27785 0.27276999999999996
27786 0.0
27787 0.0
27788 0.0
27789 0.0
27790 0.81831
27791 0.27276999999999996
27792 0.0
27793 0.0
27794 0.0
27795 0.0
27796 0.0
27797 0.27276999999999996
27798 0.0
27799 0.0
27800 0.0
27801 0.0
27802 0.0
27803 0.0
27804 0.0
27805 0.0
27806 0.27276999999999996
27807 0.0
27808 0.0
27809 0.0
27810 0.0
27811 0.0
27812 0.0
27813 0.0
27814 0.0
27815 0.27276999999999996
27816 0.0
27817 0.0
27818 0.27276999999999996
27819 0.0
27820 0.0
27821 0.0
27822 0.0
27823 0.0
27824 0.0
27825 0.0
27826 0.0
27827 0.0
27828 0.27276999999999996
27829 0.0
27830 0.0
27831 0.0
27832 0.0
27833 0.0
27834 0.0
27835 0.0
27836 0.0
27837 0.0
27838 0.0
27839 0.0
27840 0.0
27841 0.0
27842 0.0
27843 0.0
27844 0.0
27845 0.0
27846 0.0
27847 0.0
27848 0.0
27849 0.27276999999999996
27850 0.27276999999999996
27851 0.27276999999999996
27852 0.0
27853 0.0
27854 0.0
27855 0.0
27856 0.27276999999999996
27857 0.27276999999999996
27858 0.0
27859 0.0
27860 0.0
27861 0.0
27862 0.0
27863 0.0
27864 0.0
27865 0.0
27866 0.0
27867 0.5455399999999999
27868 0.0
27869 0.0
27870 0.0
27871 0.0
27872 0.0
27873 0.27276999999999996
27874 0.0
27875 0.0
27876 0.0
27877 0.0
27878 0.27276999999999996
27879 0.0
27880 0.27276999999999996
27881 0.5455399999999999
27882 0.0
27883 0.0
27884 0.27276999999999996
27885 0.27276999999999996
27886 0.0
27887 0.0
27888 0.0
27889 0.27276999999999996
27890 0.0
27891 0.27276999999999996
27892 0.0
27893 0.0
27894 0.27276999999999996
27895 0.27276999999999996
27896 0.0
27897 0.0
27898 0.0
27899 0.0
27900 0.0
27901 0.0
27902 0.0
27903 0.0
27904 0.0
27905 0.0
27906 0.0
27907 0.0
27908 0.0
27909 0.0
27910 0.0
27911 0.0
27912 0.27276999999999996
27913 0.0
27914 0.27276999999999996
27915 0.0
27916 0.0
27917 0.0
27918 0.27276999999999996
27919 0.0
27920 0.0
27921 0.0
27922 0.0
27923 0.27276999999999996
27924 0.0
27925 0.0
27926 0.0
27927 0.0
27928 0.0
27929 0.0
27930 0.0
27931 0.0
27932 0.0
27933 0.0
27934 0.0
27935 0.0
27936 0.27276999999999996
27937 0.0
27938 0.0
27939 0.0
27940 0.5455399999999999
27941 0.0
27942 0.0
27943 0.0
27944 0.27276999999999996
27945 0.27276999999999996
27946 0.0
27947 0.0
27948 0.0
27949 0.0
27950 0.0
27951 0.0
27952 0.27276999999999996
27953 0.27276999999999996
27954 0.0
27955 0.27276999999999996
27956 0.0
27957 0.0
27958 0.0
27959 0.0
27960 0.0
27961 0.27276999999999996
27962 0.0
27963 0.0
27964 0.0
27965 0.0
27966 0.0
27967 0.0
27968 0.27276999999999996
27969 0.0
27970 0.27276999999999996
27971 0.27276999999999996
27972 0.0
27973 0.0
27974 0.0
27975 0.0
27976 0.27276999999999996
27977 0.0
27978 0.0
27979 0.0
27980 0.0
27981 0.0
27982 0.0
27983 0.0
27984 0.27276999999999996
27985 0.0
27986 0.0
27987 0.27276999999999996
27988 0.0
27989 0.0
27990 0.0
27991 0.0
27992 0.0
27993 0.0
27994 0.0
27995 0.27276999999999996
27996 0.0
27997 0.0
27998 0.0
27999 0.0
28000 0.0
28001 0.0
28002 0.0
28003 0.0
28004 0.0
28005 0.0
28006 0.0
28007 0.27276999999999996
28008 0.0
28009 0.0
28010 0.0
28011 0.0
28012 0.0
28013 0.0
28014 0.0
28015 0.0
28016 0.0
28017 0.0
28018 0.0
28019 0.0
28020 0.0
28021 0.0
28022 0.27276999999999996
28023 0.0
28024 0.0
28025 0.0
28026 0.27276999999999996
28027 0.0
28028 0.0
28029 0.27276999999999996
28030 0.0
28031 0.0
28032 0.27276999999999996
28033 0.27276999999999996
28034 0.0
28035 0.0
28036 0.27276999999999996
28037 0.0
28038 0.0
28039 0.0
28040 0.0
28041 0.0
28042 0.0
28043 0.0
28044 0.0
28045 0.0
28046 0.0
28047 0.0
28048 0.0
28049 0.0
28050 0.0
28051 0.0
28052 0.0
28053 0.0
28054 0.0
28055 0.27276999999999996
28056 0.0
28057 0.0
28058 0.27276999999999996
28059 0.0
28060 0.0
28061 0.0
28062 0.0
28063 0.0
28064 0.27276999999999996
28065 0.0
28066 0.0
28067 0.27276999999999996
28068 0.27276999999999996
28069 0.0
28070 0.0
28071 0.0
28072 0.0
28073 0.27276999999999996
28074 0.0
28075 0.0
28076 0.0
28077 0.0
28078 0.0
28079 0.0
28080 0.0
28081 0.0
28082 0.0
28083 0.27276999999999996
28084 0.0
28085 0.0
28086 0.0
28087 0.0
28088 0.0
28089 0.0
28090 0.0
28091 0.0
28092 0.0
28093 0.0
28094 0.27276999999999996
28095 0.0
28096 0.0
28097 0.0
28098 0.0
28099 0.0
28100 0.0
28101 0.0
28102 0.27276999999999996
28103 0.0
28104 0.0
28105 0.0
28106 0.0
28107 0.27276999999999996
28108 0.0
28109 0.0
28110 0.0
28111 0.0
28112 0.0
28113 0.0
28114 0.0
28115 0.0
28116 0.0
28117 0.5455399999999999
28118 0.0
28119 0.0
28120 0.0
28121 0.0
28122 0.0
28123 0.0
28124 0.0
28125 0.0
28126 0.27276999999999996
28127 0.27276999999999996
28128 0.0
28129 0.0
28130 0.0
28131 0.0
28132 0.0
28133 0.0
28134 0.0
28135 0.0
28136 0.0
28137 0.0
28138 0.0
28139 0.0
28140 0.0
28141 0.0
28142 0.27276999999999996
28143 0.0
28144 0.0
28145 0.0
28146 0.27276999999999996
28147 0.0
28148 0.0
28149 0.0
28150 0.0
28151 0.27276999999999996
28152 0.0
28153 0.0
28154 0.0
28155 0.0
28156 0.0
28157 0.0
28158 0.0
28159 0.0
28160 0.0
28161 0.0
28162 0.0
28163 0.0
28164 0.0
28165 0.0
28166 0.27276999999999996
28167 0.0
28168 0.0
28169 0.0
28170 0.0
28171 0.0
28172 0.0
28173 0.0
28174 0.0
28175 0.27276999999999996
28176 0.0
28177 0.0
28178 0.0
28179 0.27276999999999996
28180 0.0
28181 0.0
28182 0.27276999999999996
28183 1.36385
28184 0.0
28185 0.81831
28186 0.0
28187 0.0
28188 0.0
28189 0.0
28190 0.0
28191 0.0
28192 0.0
28193 0.27276999999999996
28194 0.0
28195 0.0
28196 0.0
28197 0.0
28198 0.27276999999999996
28199 0.0
28200 0.0
28201 0.0
28202 0.0
28203 0.0
28204 0.0
28205 0.0
28206 0.0
28207 0.0
28208 0.0
28209 0.0
28210 0.0
28211 0.0
28212 0.0
28213 0.0
28214 0.27276999999999996
28215 0.0
28216 0.0
28217 0.0
28218 0.0
28219 0.0
28220 0.0
28221 0.0
28222 0.0
28223 0.0
28224 0.0
28225 0.0
28226 0.0
28227 0.0
28228 0.0
28229 0.0
28230 0.0
28231 0.0
28232 0.0
28233 0.0
28234 0.0
28235 0.27276999999999996
28236 0.0
28237 0.0
28238 0.0
28239 0.0
28240 0.0
28241 0.0
28242 0.0
28243 0.0
28244 0.0
28245 0.0
28246 0.0
28247 0.0
28248 0.0
28249 0.0
28250 0.0
28251 0.0
28252 0.27276999999999996
28253 0.0
28254 0.0
28255 0.0
28256 0.5455399999999999
28257 0.0
28258 0.0
28259 0.0
28260 0.0
28261 0.0
28262 0.0
28263 0.0
28264 0.0
28265 0.0
28266 0.27276999999999996
28267 0.0
28268 0.27276999999999996
28269 0.0
28270 0.0
28271 0.0
28272 0.27276999999999996
28273 0.0
28274 0.0
28275 0.27276999999999996
28276 0.27276999999999996
28277 0.27276999999999996
28278 0.0
28279 0.0
28280 0.0
28281 0.27276999999999996
28282 0.0
28283 0.0
28284 0.0
28285 0.0
28286 0.0
28287 0.0
28288 0.0
28289 0.0
28290 0.27276999999999996
28291 0.0
28292 0.0
28293 0.0
28294 0.27276999999999996
28295 0.0
28296 0.0
28297 0.81831
28298 0.27276999999999996
28299 0.0
28300 0.5455399999999999
28301 0.0
28302 0.0
28303 0.0
28304 0.0
28305 0.27276999999999996
28306 0.0
28307 0.0
28308 0.0
28309 0.0
28310 0.5455399999999999
28311 0.5455399999999999
28312 0.0
28313 0.0
28314 0.0
28315 0.0
28316 0.0
28317 0.27276999999999996
28318 0.0
28319 0.0
28320 0.0
28321 0.0
28322 0.0
28323 0.0
28324 0.0
28325 0.0
28326 0.0
28327 0.0
28328 0.27276999999999996
28329 0.27276999999999996
28330 0.0
28331 0.0
28332 0.0
28333 0.0
28334 0.0
28335 0.0
28336 0.0
28337 0.0
28338 0.0
28339 0.0
28340 0.0
28341 0.0
28342 0.27276999999999996
28343 0.0
28344 0.0
28345 0.0
28346 0.0
28347 0.0
28348 0.0
28349 0.0
28350 0.0
28351 0.0
28352 0.0
28353 0.0
28354 0.0
28355 0.0
28356 0.0
28357 0.0
28358 0.0
28359 0.0
28360 0.27276999999999996
28361 0.0
28362 0.0
28363 0.0
28364 0.0
28365 0.0
28366 0.0
28367 0.27276999999999996
28368 0.0
28369 0.0
28370 0.0
28371 0.0
28372 0.0
28373 0.0
28374 0.0
28375 0.0
28376 0.0
28377 0.0
28378 0.27276999999999996
28379 0.0
28380 0.0
28381 0.0
28382 0.0
28383 0.0
28384 0.27276999999999996
28385 0.0
28386 0.27276999999999996
28387 0.5455399999999999
28388 0.0
28389 0.27276999999999996
28390 0.0
28391 0.0
28392 0.0
28393 0.0
28394 0.0
28395 0.0
28396 0.0
28397 0.0
28398 0.0
28399 0.27276999999999996
28400 0.0
28401 0.0
28402 0.0
28403 0.0
28404 0.0
28405 0.0
28406 0.0
28407 0.0
28408 0.0
28409 0.0
28410 0.27276999999999996
28411 0.27276999999999996
28412 0.0
28413 0.0
28414 0.0
28415 0.0
28416 0.27276999999999996
28417 0.0
28418 0.0
28419 0.0
28420 0.0
28421 0.0
28422 0.0
28423 0.0
28424 0.0
28425 0.0
28426 0.0
28427 0.0
28428 0.0
28429 0.27276999999999996
28430 0.0
28431 0.0
28432 0.0
28433 0.0
28434 0.27276999999999996
28435 0.0
28436 0.0
28437 0.0
28438 0.0
28439 0.0
28440 0.5455399999999999
28441 0.0
28442 0.0
28443 0.0
28444 0.0
28445 0.0
28446 0.0
28447 0.0
28448 0.0
28449 0.27276999999999996
28450 1.0910799999999998
28451 0.0
28452 0.0
28453 0.0
28454 0.0
28455 0.27276999999999996
28456 0.0
28457 0.0
28458 0.0
28459 0.0
28460 0.0
28461 0.0
28462 0.5455399999999999
28463 0.27276999999999996
28464 0.0
28465 0.0
28466 0.0
28467 0.0
28468 0.0
28469 0.0
28470 0.0
28471 0.27276999999999996
28472 0.27276999999999996
28473 0.0
28474 0.0
28475 0.0
28476 0.0
28477 0.0
28478 0.0
28479 0.27276999999999996
28480 0.27276999999999996
28481 0.0
28482 0.0
28483 0.0
28484 0.27276999999999996
28485 0.0
28486 0.0
28487 0.0
28488 0.0
28489 0.0
28490 0.0
28491 0.0
28492 0.0
28493 0.27276999999999996
28494 0.0
28495 0.0
28496 0.0
28497 0.0
28498 0.0
28499 0.0
28500 0.0
28501 0.0
28502 0.0
28503 0.0
28504 0.0
28505 0.0
28506 0.0
28507 0.27276999999999996
28508 0.0
28509 0.0
28510 0.0
28511 0.0
28512 0.0
28513 0.0
28514 0.0
28515 0.27276999999999996
28516 0.0
28517 0.0
28518 0.0
28519 0.0
28520 0.0
28521 0.0
28522 0.0
28523 0.0
28524 0.0
28525 0.0
28526 0.0
28527 0.0
28528 0.0
28529 0.0
28530 0.0
28531 0.0
28532 0.0
28533 0.0
28534 0.0
28535 0.27276999999999996
28536 0.0
28537 0.0
28538 0.0
28539 0.0
28540 0.0
28541 0.0
28542 0.0
28543 0.0
28544 0.0
28545 0.0
28546 0.0
28547 0.0
28548 0.27276999999999996
28549 0.0
28550 0.0
28551 0.0
28552 0.0
28553 0.0
28554 0.0
28555 0.0
28556 0.0
28557 0.0
28558 0.0
28559 0.0
28560 0.0
28561 0.0
28562 0.0
28563 0.0
28564 0.27276999999999996
28565 0.0
28566 0.0
28567 0.0
28568 0.0
28569 0.0
28570 0.0
28571 0.27276999999999996
28572 0.27276999999999996
28573 0.0
28574 0.27276999999999996
28575 0.0
28576 0.27276999999999996
28577 0.0
28578 0.0
28579 0.0
28580 0.0
28581 0.0
28582 0.0
28583 0.27276999999999996
28584 0.5455399999999999
28585 0.0
28586 0.0
28587 0.0
28588 0.5455399999999999
28589 0.0
28590 0.0
28591 0.0
28592 0.0
28593 0.0
28594 0.0
28595 0.0
28596 0.0
28597 0.0
28598 0.27276999999999996
28599 0.0
28600 0.0
28601 0.0
28602 0.0
28603 0.0
28604 0.0
28605 0.0
28606 0.0
28607 0.27276999999999996
28608 0.0
28609 0.0
28610 0.0
28611 0.0
28612 0.0
28613 0.0
28614 0.0
28615 0.0
28616 0.0
28617 0.0
28618 0.27276999999999996
28619 0.0
28620 0.0
28621 0.0
28622 0.0
28623 0.0
28624 0.0
28625 0.0
28626 0.0
28627 0.0
28628 0.0
28629 0.0
28630 0.0
28631 0.0
28632 0.0
28633 0.0
28634 0.0
28635 0.0
28636 0.0
28637 0.0
28638 0.0
28639 0.27276999999999996
28640 0.0
28641 0.0
28642 0.0
28643 0.0
28644 0.0
28645 0.0
28646 0.0
28647 0.0
28648 0.0
28649 0.27276999999999996
28650 0.0
28651 0.0
28652 0.0
28653 0.0
28654 0.0
28655 0.0
28656 0.0
28657 0.0
28658 0.0
28659 0.0
28660 0.0
28661 0.0
28662 0.0
28663 0.0
28664 0.0
28665 0.0
28666 0.27276999999999996
28667 0.0
28668 0.0
28669 0.0
28670 0.27276999999999996
28671 0.0
28672 0.0
28673 0.0
28674 0.0
28675 0.0
28676 0.0
28677 0.5455399999999999
28678 0.0
28679 0.0
28680 0.0
28681 0.27276999999999996
28682 0.0
28683 0.0
28684 0.0
28685 0.0
28686 0.0
28687 0.0
28688 0.0
28689 0.0
28690 0.0
28691 0.0
28692 0.5455399999999999
28693 0.0
28694 0.0
28695 0.0
28696 0.0
28697 0.0
28698 0.0
28699 0.0
28700 0.0
28701 0.0
28702 0.0
28703 0.0
28704 0.0
28705 0.0
28706 0.0
28707 0.27276999999999996
28708 0.27276999999999996
28709 0.0
28710 0.0
28711 0.0
28712 0.0
28713 0.0
28714 0.0
28715 0.0
28716 0.0
28717 0.0
28718 0.0
28719 0.0
28720 0.0
28721 0.0
28722 0.0
28723 0.0
28724 0.0
28725 0.81831
28726 0.0
28727 0.0
28728 0.0
28729 0.0
28730 0.0
28731 0.0
28732 0.0
28733 0.0
28734 0.0
28735 0.0
28736 0.0
28737 0.0
28738 0.0
28739 0.0
28740 0.0
28741 0.0
28742 0.0
28743 0.0
28744 0.0
28745 0.0
28746 0.0
28747 0.0
28748 0.0
28749 0.0
28750 0.0
28751 0.0
28752 0.0
28753 0.0
28754 0.0
28755 0.0
28756 0.0
28757 0.0
28758 0.0
28759 0.27276999999999996
28760 0.27276999999999996
28761 0.27276999999999996
28762 0.27276999999999996
28763 0.0
28764 0.27276999999999996
28765 0.0
28766 0.0
28767 0.0
28768 0.0
28769 0.0
28770 0.0
28771 0.27276999999999996
28772 0.0
28773 0.0
28774 0.5455399999999999
28775 0.81831
28776 0.5455399999999999
28777 0.27276999999999996
28778 0.27276999999999996
28779 0.0
28780 0.0
28781 0.27276999999999996
28782 0.0
28783 0.0
28784 0.27276999999999996
28785 0.0
28786 0.0
28787 0.0
28788 0.0
28789 0.0
28790 0.0
28791 0.27276999999999996
28792 0.0
28793 0.0
28794 0.0
28795 0.27276999999999996
28796 0.0
28797 0.0
28798 0.0
28799 0.0
28800 0.0
28801 0.0
28802 0.0
28803 0.0
28804 0.0
28805 0.0
28806 0.0
28807 0.0
28808 0.0
28809 0.0
28810 0.0
28811 0.0
28812 0.0
28813 0.0
28814 0.0
28815 0.27276999999999996
28816 0.0
28817 0.0
28818 0.0
28819 0.0
28820 0.0
28821 0.0
28822 0.0
28823 0.0
28824 0.0
28825 0.0
28826 0.0
28827 0.27276999999999996
28828 0.0
28829 0.0
28830 0.0
28831 0.0
28832 0.0
28833 0.0
28834 0.0
28835 0.27276999999999996
28836 0.0
28837 0.27276999999999996
28838 0.0
28839 0.0
28840 0.0
28841 0.0
28842 0.0
28843 0.27276999999999996
28844 0.0
28845 0.0
28846 0.27276999999999996
28847 0.0
28848 0.0
28849 0.27276999999999996
28850 0.0
28851 0.0
28852 0.0
28853 0.0
28854 0.0
28855 0.0
28856 0.0
28857 0.27276999999999996
28858 0.27276999999999996
28859 0.0
28860 0.0
28861 0.0
28862 0.0
28863 0.0
28864 0.0
28865 0.0
28866 0.0
28867 0.0
28868 0.0
28869 0.0
28870 0.0
28871 0.0
28872 0.0
28873 0.0
28874 0.27276999999999996
28875 0.27276999999999996
28876 0.0
28877 0.27276999999999996
28878 0.0
28879 0.27276999999999996
28880 0.0
28881 0.0
28882 0.0
28883 0.0
28884 0.27276999999999996
28885 0.5455399999999999
28886 0.27276999999999996
28887 0.0
28888 0.27276999999999996
28889 0.0
28890 0.0
28891 0.0
28892 0.0
28893 0.0
28894 0.0
28895 0.27276999999999996
28896 0.0
28897 0.0
28898 0.0
28899 0.0
28900 0.0
28901 0.27276999999999996
28902 0.0
28903 0.0
28904 0.0
28905 0.27276999999999996
28906 0.0
28907 0.0
28908 0.0
28909 0.0
28910 0.27276999999999996
28911 0.0
28912 0.0
28913 0.0
28914 0.0
28915 0.0
28916 0.0
28917 0.0
28918 0.5455399999999999
28919 0.0
28920 0.0
28921 0.0
28922 0.0
28923 0.0
28924 0.0
28925 0.0
28926 0.0
28927 0.0
28928 0.0
28929 0.27276999999999996
28930 0.0
28931 0.0
28932 0.27276999999999996
28933 0.27276999999999996
28934 0.0
28935 0.0
28936 0.0
28937 0.0
28938 0.27276999999999996
28939 0.0
28940 0.0
28941 0.0
28942 0.0
28943 0.0
28944 0.0
28945 0.0
28946 0.27276999999999996
28947 0.27276999999999996
28948 0.27276999999999996
28949 0.5455399999999999
28950 0.0
28951 0.0
28952 0.0
28953 0.0
28954 0.0
28955 0.0
28956 0.0
28957 0.0
28958 0.5455399999999999
28959 0.0
28960 0.27276999999999996
28961 0.0
28962 0.0
28963 0.0
28964 0.0
28965 0.0
28966 0.0
28967 0.0
28968 0.0
28969 0.0
28970 0.0
28971 0.0
28972 0.0
28973 0.0
28974 0.0
28975 0.0
28976 0.0
28977 0.0
28978 0.0
28979 0.0
28980 0.0
28981 0.0
28982 0.0
28983 0.0
28984 0.0
28985 0.0
28986 0.0
28987 0.81831
28988 0.0
28989 0.0
28990 0.0
28991 0.0
28992 0.0
28993 0.0
28994 0.0
28995 0.0
28996 0.0
28997 0.0
28998 0.27276999999999996
28999 0.0
29000 0.0
29001 0.0
29002 0.0
29003 0.0
29004 0.27276999999999996
29005 0.0
29006 0.0
29007 0.0
29008 0.0
29009 0.27276999999999996
29010 0.27276999999999996
29011 0.27276999999999996
29012 0.0
29013 0.0
29014 0.0
29015 0.0
29016 0.0
29017 0.0
29018 0.0
29019 0.0
29020 0.0
29021 0.27276999999999996
29022 0.0
29023 0.0
29024 0.0
29025 0.0
29026 0.0
29027 0.0
29028 0.0
29029 0.0
29030 0.0
29031 0.0
29032 0.0
29033 0.0
29034 0.0
29035 0.27276999999999996
29036 0.0
29037 0.0
29038 0.0
29039 0.0
29040 0.0
29041 0.27276999999999996
29042 0.0
29043 0.0
29044 0.0
29045 0.0
29046 0.27276999999999996
29047 0.0
29048 0.0
29049 0.0
29050 0.0
29051 0.0
29052 0.0
29053 0.0
29054 0.0
29055 0.27276999999999996
29056 0.0
29057 0.27276999999999996
29058 0.27276999999999996
29059 0.27276999999999996
29060 0.0
29061 0.0
29062 0.0
29063 0.0
29064 0.0
29065 0.0
29066 0.0
29067 0.0
29068 0.0
29069 0.27276999999999996
29070 0.27276999999999996
29071 0.0
29072 0.0
29073 0.0
29074 0.0
29075 0.0
29076 0.0
29077 0.0
29078 0.27276999999999996
29079 0.0
29080 0.0
29081 0.0
29082 0.0
29083 0.0
29084 0.27276999999999996
29085 0.0
29086 0.0
29087 0.0
29088 0.0
29089 0.27276999999999996
29090 0.0
29091 0.0
29092 0.0
29093 0.0
29094 0.0
29095 0.0
29096 0.27276999999999996
29097 0.5455399999999999
29098 0.0
29099 0.0
29100 0.0
29101 0.0
29102 0.0
29103 0.0
29104 0.0
29105 0.5455399999999999
29106 0.0
29107 0.0
29108 0.0
29109 0.0
29110 0.0
29111 0.0
29112 0.0
29113 0.0
29114 0.27276999999999996
29115 0.0
29116 0.0
29117 0.27276999999999996
29118 0.0
29119 0.0
29120 0.0
29121 0.27276999999999996
29122 0.0
29123 0.0
29124 0.0
29125 0.0
29126 0.0
29127 0.0
29128 0.0
29129 0.0
29130 0.0
29131 0.27276999999999996
29132 0.0
29133 0.27276999999999996
29134 0.0
29135 0.0
29136 0.0
29137 0.0
29138 0.27276999999999996
29139 0.0
29140 0.27276999999999996
29141 0.0
29142 0.0
29143 0.0
29144 0.0
29145 0.0
29146 0.0
29147 0.27276999999999996
29148 0.0
29149 0.0
29150 0.0
29151 0.0
29152 0.0
29153 0.27276999999999996
29154 0.0
29155 0.0
29156 0.0
29157 0.27276999999999996
29158 0.0
29159 0.0
29160 0.0
29161 0.0
29162 0.0
29163 0.0
29164 0.0
29165 0.0
29166 0.0
29167 0.0
29168 0.0
29169 0.0
29170 0.0
29171 0.0
29172 0.0
29173 0.0
29174 0.0
29175 0.0
29176 0.0
29177 0.0
29178 0.0
29179 0.0
29180 0.0
29181 0.0
29182 0.0
29183 0.0
29184 0.0
29185 0.0
29186 0.0
29187 0.0
29188 0.0
29189 0.0
29190 0.27276999999999996
29191 0.0
29192 0.0
29193 0.0
29194 0.0
29195 0.0
29196 0.0
29197 0.0
29198 0.0
29199 0.0
29200 0.0
29201 0.0
29202 0.0
29203 0.0
29204 0.0
29205 0.27276999999999996
29206 0.0
29207 0.0
29208 0.0
29209 0.0
29210 0.0
29211 0.0
29212 0.27276999999999996
29213 0.0
29214 0.0
29215 0.0
29216 0.5455399999999999
29217 0.27276999999999996
29218 0.0
29219 0.0
29220 0.27276999999999996
29221 0.0
29222 0.0
29223 0.0
29224 0.0
29225 0.0
29226 0.0
29227 0.0
29228 0.27276999999999996
29229 0.0
29230 0.27276999999999996
29231 0.0
29232 0.0
29233 0.5455399999999999
29234 0.0
29235 0.27276999999999996
29236 0.0
29237 0.0
29238 0.27276999999999996
29239 0.0
29240 0.0
29241 0.27276999999999996
29242 0.0
29243 0.0
29244 0.0
29245 0.0
29246 0.27276999999999996
29247 0.0
29248 0.0
29249 0.0
29250 0.0
29251 0.0
29252 0.0
29253 0.5455399999999999
29254 0.81831
29255 0.0
29256 0.27276999999999996
29257 0.0
29258 0.0
29259 0.0
29260 0.0
29261 0.0
29262 0.0
29263 0.0
29264 0.0
29265 0.0
29266 0.27276999999999996
29267 0.0
29268 0.27276999999999996
29269 0.0
29270 0.0
29271 0.0
29272 0.0
29273 0.0
29274 0.0
29275 0.27276999999999996
29276 0.0
29277 0.0
29278 0.0
29279 0.27276999999999996
29280 0.27276999999999996
29281 0.0
29282 0.27276999999999996
29283 0.27276999999999996
29284 0.0
29285 0.0
29286 0.0
29287 0.0
29288 0.27276999999999996
29289 0.0
29290 0.0
29291 0.0
29292 0.0
29293 0.0
29294 0.0
29295 0.0
29296 0.0
29297 0.0
29298 0.0
29299 0.0
29300 0.0
29301 0.0
29302 0.0
29303 0.0
29304 0.0
29305 0.27276999999999996
29306 0.0
29307 0.0
29308 0.27276999999999996
29309 0.27276999999999996
29310 0.0
29311 0.0
29312 0.0
29313 0.0
29314 0.0
29315 0.0
29316 0.0
29317 0.0
29318 0.0
29319 0.0
29320 0.0
29321 0.0
29322 0.0
29323 0.0
29324 0.27276999999999996
29325 0.0
29326 0.0
29327 0.0
29328 0.27276999999999996
29329 0.0
29330 0.0
29331 0.0
29332 0.0
29333 0.0
29334 0.0
29335 0.0
29336 0.0
29337 0.0
29338 0.0
29339 0.0
29340 0.0
29341 0.0
29342 0.27276999999999996
29343 0.0
29344 0.0
29345 0.0
29346 0.0
29347 0.0
29348 0.0
29349 0.0
29350 0.0
29351 0.0
29352 0.0
29353 0.0
29354 0.27276999999999996
29355 0.0
29356 0.0
29357 0.0
29358 0.0
29359 0.0
29360 0.0
29361 0.0
29362 0.0
29363 0.0
29364 0.0
29365 0.0
29366 0.0
29367 0.0
29368 0.0
29369 0.0
29370 0.27276999999999996
29371 0.0
29372 0.0
29373 0.0
29374 0.5455399999999999
29375 0.0
29376 0.0
29377 0.27276999999999996
29378 0.0
29379 0.0
29380 0.27276999999999996
29381 0.0
29382 0.0
29383 0.0
29384 0.0
29385 0.0
29386 0.0
29387 0.0
29388 0.0
29389 0.0
29390 0.0
29391 0.0
29392 0.0
29393 0.0
29394 0.0
29395 0.0
29396 0.0
29397 0.0
29398 0.0
29399 0.27276999999999996
29400 0.0
29401 0.0
29402 0.27276999999999996
29403 0.27276999999999996
29404 0.0
29405 0.0
29406 0.0
29407 0.0
29408 0.27276999999999996
29409 0.0
29410 0.27276999999999996
29411 0.0
29412 0.0
29413 0.0
29414 0.0
29415 0.27276999999999996
29416 0.0
29417 0.0
29418 0.0
29419 0.27276999999999996
29420 0.0
29421 0.0
29422 0.0
29423 0.27276999999999996
29424 0.5455399999999999
29425 0.0
29426 0.5455399999999999
29427 0.0
29428 0.0
29429 0.27276999999999996
29430 0.0
29431 0.27276999999999996
29432 0.0
29433 0.27276999999999996
29434 0.27276999999999996
29435 0.0
29436 0.27276999999999996
29437 0.0
29438 0.0
29439 0.0
29440 0.27276999999999996
29441 0.0
29442 0.27276999999999996
29443 0.0
29444 0.0
29445 0.0
29446 0.0
29447 0.0
29448 0.0
29449 0.0
29450 0.0
29451 0.27276999999999996
29452 0.0
29453 0.0
29454 0.5455399999999999
29455 0.0
29456 0.0
29457 0.0
29458 0.0
29459 0.0
29460 0.0
29461 0.0
29462 0.27276999999999996
29463 0.0
29464 0.0
29465 0.0
29466 0.0
29467 0.0
29468 0.0
29469 0.0
29470 0.0
29471 0.0
29472 0.0
29473 0.0
29474 0.0
29475 0.0
29476 0.0
29477 0.0
29478 0.0
29479 0.0
29480 0.0
29481 0.27276999999999996
29482 0.0
29483 0.27276999999999996
29484 0.0
29485 0.0
29486 0.0
29487 0.0
29488 0.0
29489 0.27276999999999996
29490 0.27276999999999996
29491 0.0
29492 0.0
29493 0.0
29494 0.27276999999999996
29495 0.0
29496 0.0
29497 0.0
29498 0.0
29499 0.0
29500 0.0
29501 0.27276999999999996
29502 0.0
29503 0.0
29504 0.0
29505 0.27276999999999996
29506 0.0
29507 0.0
29508 0.0
29509 0.0
29510 0.0
29511 0.0
29512 0.0
29513 0.0
29514 0.27276999999999996
29515 0.0
29516 0.0
29517 0.0
29518 0.0
29519 0.0
29520 0.0
29521 0.0
29522 0.0
29523 0.27276999999999996
29524 0.0
29525 0.0
29526 0.0
29527 0.0
29528 0.27276999999999996
29529 0.0
29530 0.0
29531 0.27276999999999996
29532 0.0
29533 0.0
29534 0.0
29535 0.27276999999999996
29536 0.0
29537 0.0
29538 0.5455399999999999
29539 0.27276999999999996
29540 0.0
29541 0.0
29542 0.0
29543 0.0
29544 0.0
29545 0.0
29546 0.27276999999999996
29547 0.0
29548 0.0
29549 0.27276999999999996
29550 0.0
29551 0.0
29552 0.0
29553 0.27276999999999996
29554 0.0
29555 0.0
29556 0.0
29557 0.0
29558 0.0
29559 0.27276999999999996
29560 0.0
29561 0.0
29562 0.0
29563 0.0
29564 0.0
29565 0.0
29566 0.0
29567 0.0
29568 0.0
29569 0.0
29570 0.27276999999999996
29571 0.0
29572 0.0
29573 0.0
29574 0.0
29575 0.0
29576 0.27276999999999996
29577 0.0
29578 0.0
29579 0.0
29580 0.0
29581 0.0
29582 0.0
29583 0.0
29584 0.0
29585 0.0
29586 0.0
29587 0.0
29588 0.27276999999999996
29589 0.0
29590 0.0
29591 0.0
29592 0.27276999999999996
29593 0.0
29594 0.0
29595 0.0
29596 0.0
29597 0.0
29598 0.0
29599 0.0
29600 0.0
29601 0.0
29602 0.0
29603 0.0
29604 0.0
29605 0.0
29606 0.0
29607 0.27276999999999996
29608 0.0
29609 0.27276999999999996
29610 0.0
29611 0.27276999999999996
29612 0.0
29613 0.0
29614 0.27276999999999996
29615 0.0
29616 0.0
29617 0.0
29618 0.0
29619 0.0
29620 0.0
29621 0.5455399999999999
29622 0.0
29623 0.0
29624 0.0
29625 0.0
29626 0.27276999999999996
29627 0.27276999999999996
29628 0.0
29629 0.0
29630 0.0
29631 0.0
29632 0.0
29633 0.0
29634 0.27276999999999996
29635 0.0
29636 0.0
29637 0.0
29638 0.0
29639 0.27276999999999996
29640 0.0
29641 0.5455399999999999
29642 0.0
29643 0.0
29644 0.27276999999999996
29645 0.27276999999999996
29646 0.0
29647 0.0
29648 0.0
29649 0.0
29650 0.27276999999999996
29651 0.0
29652 0.0
29653 0.27276999999999996
29654 0.0
29655 0.0
29656 0.0
29657 0.0
29658 0.0
29659 0.0
29660 0.0
29661 0.27276999999999996
29662 0.0
29663 0.0
29664 0.0
29665 0.27276999999999996
29666 0.0
29667 0.0
29668 0.0
29669 0.0
29670 0.0
29671 0.0
29672 0.0
29673 0.27276999999999996
29674 0.0
29675 0.0
29676 0.0
29677 0.0
29678 0.0
29679 0.27276999999999996
29680 0.0
29681 0.0
29682 0.0
29683 0.0
29684 0.0
29685 0.0
29686 0.0
29687 0.0
29688 0.27276999999999996
29689 0.0
29690 0.0
29691 0.0
29692 0.0
29693 0.0
29694 0.0
29695 0.0
29696 0.0
29697 0.0
29698 0.0
29699 0.0
29700 0.0
29701 0.0
29702 0.0
29703 0.0
29704 0.0
29705 0.0
29706 0.0
29707 0.0
29708 0.0
29709 0.0
29710 0.27276999999999996
29711 0.0
29712 0.0
29713 0.0
29714 0.0
29715 0.0
29716 0.0
29717 0.27276999999999996
29718 0.0
29719 0.0
29720 0.0
29721 0.0
29722 0.0
29723 0.0
29724 0.0
29725 0.0
29726 0.0
29727 0.0
29728 0.0
29729 0.27276999999999996
29730 0.27276999999999996
29731 0.0
29732 0.0
29733 0.0
29734 0.0
29735 0.0
29736 0.0
29737 0.0
29738 0.0
29739 0.0
29740 0.0
29741 0.0
29742 0.27276999999999996
29743 0.0
29744 0.0
29745 0.0
29746 0.0
29747 0.0
29748 0.0
29749 0.0
29750 0.0
29751 0.0
29752 0.27276999999999996
29753 0.0
29754 0.27276999999999996
29755 0.0
29756 0.27276999999999996
29757 0.0
29758 0.0
29759 0.0
29760 0.0
29761 0.0
29762 0.0
29763 0.0
29764 0.0
29765 0.0
29766 0.0
29767 0.0
29768 0.0
29769 0.0
29770 0.0
29771 0.0
29772 0.0
29773 0.0
29774 0.0
29775 0.0
29776 0.0
29777 0.0
29778 0.0
29779 0.0
29780 0.0
29781 0.0
29782 0.0
29783 0.0
29784 0.0
29785 0.27276999999999996
29786 0.0
29787 0.0
29788 0.0
29789 0.0
29790 0.27276999999999996
29791 0.0
29792 0.0
29793 0.0
29794 0.0
29795 0.27276999999999996
29796 0.0
29797 0.0
29798 0.0
29799 0.0
29800 0.0
29801 0.27276999999999996
29802 0.0
29803 0.0
29804 0.0
29805 0.0
29806 0.0
29807 0.0
29808 0.0
29809 0.0
29810 0.27276999999999996
29811 0.0
29812 0.0
29813 0.27276999999999996
29814 0.0
29815 0.0
29816 0.0
29817 0.0
29818 0.5455399999999999
29819 0.27276999999999996
29820 0.0
29821 0.27276999999999996
29822 0.0
29823 0.0
29824 0.0
29825 0.0
29826 0.0
29827 0.27276999999999996
29828 0.0
29829 0.0
29830 0.0
29831 0.0
29832 0.0
29833 0.0
29834 0.0
29835 0.0
29836 0.0
29837 0.0
29838 0.0
29839 0.27276999999999996
29840 0.0
29841 0.0
29842 0.0
29843 0.27276999999999996
29844 0.0
29845 0.0
29846 0.0
29847 0.0
29848 0.0
29849 0.0
29850 0.0
29851 0.0
29852 0.0
29853 0.0
29854 0.0
29855 0.0
29856 0.0
29857 0.27276999999999996
29858 0.27276999999999996
29859 0.0
29860 0.0
29861 0.27276999999999996
29862 0.0
29863 0.27276999999999996
29864 0.0
29865 0.0
29866 0.0
29867 0.27276999999999996
29868 0.0
29869 0.0
29870 0.0
29871 0.0
29872 0.27276999999999996
29873 0.0
29874 0.0
29875 0.0
29876 0.27276999999999996
29877 0.0
29878 0.0
29879 0.0
29880 0.0
29881 0.27276999999999996
29882 0.0
29883 0.0
29884 0.5455399999999999
29885 0.0
29886 0.0
29887 0.0
29888 0.0
29889 0.0
29890 0.0
29891 0.0
29892 0.0
29893 0.0
29894 0.0
29895 0.0
29896 0.0
29897 0.0
29898 0.0
29899 0.0
29900 0.0
29901 0.27276999999999996
29902 0.0
29903 0.0
29904 0.0
29905 0.0
29906 0.0
29907 0.0
29908 0.0
29909 0.0
29910 0.0
29911 0.0
29912 0.0
29913 0.0
29914 0.0
29915 0.0
29916 0.0
29917 0.0
29918 0.0
29919 0.0
29920 0.0
29921 0.0
29922 0.0
29923 0.0
29924 0.0
29925 0.0
29926 0.27276999999999996
29927 0.27276999999999996
29928 0.0
29929 0.0
29930 0.0
29931 0.0
29932 0.0
29933 0.81831
29934 0.0
29935 0.27276999999999996
29936 0.0
29937 0.0
29938 0.0
29939 0.0
29940 0.0
29941 0.27276999999999996
29942 0.27276999999999996
29943 0.0
29944 0.0
29945 0.0
29946 0.0
29947 0.0
29948 0.0
29949 0.27276999999999996
29950 0.0
29951 0.0
29952 0.27276999999999996
29953 0.0
29954 0.5455399999999999
29955 0.27276999999999996
29956 0.0
29957 0.0
29958 0.27276999999999996
29959 0.0
29960 0.0
29961 0.0
29962 0.27276999999999996
29963 0.27276999999999996
29964 0.0
29965 0.0
29966 0.0
29967 0.0
29968 0.0
29969 0.27276999999999996
29970 0.0
29971 0.0
29972 0.0
29973 0.0
29974 0.0
29975 0.0
29976 0.0
29977 0.0
29978 0.0
29979 0.0
29980 0.0
29981 0.0
29982 0.27276999999999996
29983 0.0
29984 0.0
29985 0.0
29986 0.5455399999999999
29987 0.27276999999999996
29988 0.0
29989 0.0
29990 0.0
29991 0.0
29992 0.0
29993 0.0
29994 0.0
29995 0.0
29996 0.0
29997 0.0
29998 0.0
29999 0.0
30000 0.0
30001 0.5455399999999999
30002 0.0
30003 0.27276999999999996
30004 0.0
30005 0.0
30006 0.0
30007 0.0
30008 0.0
30009 0.0
30010 0.0
30011 0.0
30012 0.0
30013 0.0
30014 0.0
30015 0.0
30016 0.0
30017 0.0
30018 0.0
30019 0.81831
30020 0.0
30021 0.0
30022 0.0
30023 0.0
30024 0.0
30025 0.0
30026 0.27276999999999996
30027 0.0
30028 0.0
30029 0.0
30030 0.0
30031 0.0
30032 0.0
30033 0.0
30034 0.27276999999999996
30035 0.0
30036 0.27276999999999996
30037 0.0
30038 0.0
30039 0.0
30040 0.0
30041 0.5455399999999999
30042 0.0
30043 0.0
30044 0.27276999999999996
30045 0.0
30046 0.0
30047 0.0
30048 0.0
30049 0.0
30050 0.0
30051 0.0
30052 0.0
30053 0.0
30054 0.0
30055 0.0
30056 0.0
30057 0.0
30058 0.0
30059 0.0
30060 0.0
30061 0.0
30062 0.0
30063 0.0
30064 0.0
30065 0.0
30066 0.0
30067 0.0
30068 0.0
30069 0.27276999999999996
30070 0.0
30071 0.0
30072 0.0
30073 0.0
30074 0.0
30075 0.0
30076 0.0
30077 0.0
30078 0.0
30079 0.0
30080 0.0
30081 0.27276999999999996
30082 0.0
30083 0.0
30084 0.0
30085 0.0
30086 0.0
30087 0.0
30088 0.0
30089 0.0
30090 0.27276999999999996
30091 0.0
30092 0.0
30093 0.0
30094 0.0
30095 0.5455399999999999
30096 0.0
30097 0.0
30098 0.5455399999999999
30099 0.0
30100 0.0
30101 0.0
30102 0.27276999999999996
30103 0.0
30104 0.0
30105 0.27276999999999996
30106 0.0
30107 0.0
30108 0.0
30109 0.0
30110 0.0
30111 0.0
30112 0.0
30113 0.0
30114 0.0
30115 0.27276999999999996
30116 0.0
30117 0.0
30118 0.0
30119 0.0
30120 0.0
30121 0.0
30122 0.0
30123 0.0
30124 0.0
30125 0.0
30126 0.0
30127 0.0
30128 0.0
30129 0.0
30130 0.0
30131 0.0
30132 0.0
30133 0.0
30134 0.27276999999999996
30135 0.0
30136 0.27276999999999996
30137 0.27276999999999996
30138 0.27276999999999996
30139 0.0
30140 0.0
30141 0.0
30142 0.0
30143 0.0
30144 0.0
30145 0.0
30146 0.27276999999999996
30147 0.0
30148 0.0
30149 0.27276999999999996
30150 0.0
30151 0.0
30152 0.0
30153 0.0
30154 0.0
30155 0.0
30156 0.0
30157 0.0
30158 0.0
30159 0.0
30160 0.0
30161 0.0
30162 0.27276999999999996
30163 0.0
30164 0.0
30165 0.0
30166 0.0
30167 0.0
30168 0.0
30169 0.0
30170 0.0
30171 0.0
30172 0.0
30173 0.0
30174 0.0
30175 0.0
30176 0.0
30177 0.0
30178 0.0
30179 0.27276999999999996
30180 0.0
30181 0.0
30182 0.0
30183 0.0
30184 0.0
30185 0.0
30186 0.0
30187 0.0
30188 0.0
30189 0.0
30190 0.0
30191 0.0
30192 0.0
30193 0.0
30194 0.0
30195 0.0
30196 0.0
30197 0.0
30198 0.0
30199 0.0
30200 0.27276999999999996
30201 0.0
30202 0.27276999999999996
30203 0.0
30204 0.27276999999999996
30205 0.27276999999999996
30206 0.0
30207 0.0
30208 0.0
30209 0.0
30210 0.0
30211 0.0
30212 0.0
30213 0.0
30214 0.0
30215 0.0
30216 0.0
30217 0.0
30218 0.0
30219 0.27276999999999996
30220 0.0
30221 0.0
30222 0.0
30223 0.0
30224 0.0
30225 0.0
30226 0.0
30227 0.27276999999999996
30228 0.0
30229 0.0
30230 0.0
30231 0.0
30232 0.0
30233 0.0
30234 0.0
30235 0.0
30236 0.0
30237 0.0
30238 0.0
30239 0.0
30240 0.0
30241 0.0
30242 0.0
30243 0.0
30244 0.0
30245 0.0
30246 0.0
30247 0.0
30248 0.0
30249 0.27276999999999996
30250 0.0
30251 0.0
30252 0.0
30253 0.0
30254 0.0
30255 0.0
30256 0.0
30257 0.0
30258 0.0
30259 0.0
30260 0.0
30261 0.0
30262 0.0
30263 0.0
30264 0.0
30265 0.0
30266 0.0
30267 0.27276999999999996
30268 0.0
30269 0.0
30270 0.0
30271 0.27276999999999996
30272 0.0
30273 0.0
30274 0.0
30275 0.27276999999999996
30276 0.27276999999999996
30277 0.0
30278 0.0
30279 0.0
30280 0.27276999999999996
30281 0.0
30282 0.0
30283 0.0
30284 0.0
30285 0.0
30286 0.0
30287 0.0
30288 0.0
30289 0.0
30290 0.0
30291 0.0
30292 0.0
30293 0.0
30294 0.0
30295 0.0
30296 0.0
30297 0.0
30298 0.0
30299 0.0
30300 0.0
30301 0.0
30302 0.27276999999999996
30303 0.0
30304 0.0
30305 0.0
30306 0.0
30307 0.0
30308 0.0
30309 0.27276999999999996
30310 0.0
30311 0.27276999999999996
30312 0.0
30313 0.0
30314 0.0
30315 0.0
30316 0.0
30317 0.0
30318 0.0
30319 0.0
30320 0.0
30321 0.0
30322 0.0
30323 0.27276999999999996
30324 0.0
30325 0.0
30326 0.0
30327 0.0
30328 0.0
30329 0.0
30330 0.0
30331 0.27276999999999996
30332 0.0
30333 0.0
30334 0.0
30335 0.5455399999999999
30336 0.27276999999999996
30337 0.27276999999999996
30338 0.0
30339 0.0
30340 0.27276999999999996
30341 0.0
30342 0.27276999999999996
30343 0.0
30344 0.0
30345 0.27276999999999996
30346 0.0
30347 0.0
30348 0.0
30349 0.0
30350 0.0
30351 0.0
30352 0.0
30353 0.27276999999999996
30354 0.0
30355 0.27276999999999996
30356 0.0
30357 0.5455399999999999
30358 0.0
30359 0.27276999999999996
30360 0.0
30361 0.0
30362 0.0
30363 0.0
30364 0.0
30365 0.0
30366 0.27276999999999996
30367 0.0
30368 0.0
30369 0.0
30370 0.0
30371 0.0
30372 0.0
30373 0.5455399999999999
30374 0.0
30375 0.0
30376 0.0
30377 0.0
30378 0.0
30379 0.0
30380 0.0
30381 0.27276999999999996
30382 0.0
30383 0.0
30384 0.0
30385 0.0
30386 0.0
30387 0.0
30388 0.81831
30389 0.27276999999999996
30390 0.5455399999999999
30391 0.0
30392 0.0
30393 0.0
30394 0.0
30395 0.0
30396 0.0
30397 0.0
30398 0.0
30399 0.0
30400 0.0
30401 0.0
30402 0.0
30403 0.0
30404 0.0
30405 0.27276999999999996
30406 0.0
30407 0.27276999999999996
30408 0.0
30409 0.27276999999999996
30410 0.0
30411 0.0
30412 0.0
30413 0.0
30414 0.0
30415 0.0
30416 0.0
30417 0.27276999999999996
30418 0.0
30419 0.27276999999999996
30420 0.27276999999999996
30421 0.0
30422 0.0
30423 0.0
30424 0.27276999999999996
30425 0.0
30426 0.27276999999999996
30427 0.0
30428 0.0
30429 0.0
30430 0.0
30431 0.0
30432 0.0
30433 0.0
30434 0.0
30435 0.0
30436 0.0
30437 0.0
30438 0.0
30439 0.0
30440 0.0
30441 0.0
30442 0.0
30443 0.0
30444 0.0
30445 0.0
30446 0.0
30447 0.0
30448 0.27276999999999996
30449 0.27276999999999996
30450 0.0
30451 0.0
30452 0.0
30453 0.0
30454 0.0
30455 0.0
30456 0.0
30457 0.0
30458 0.0
30459 0.0
30460 0.0
30461 0.0
30462 0.0
30463 0.0
30464 0.27276999999999996
30465 0.0
30466 0.0
30467 0.0
30468 0.5455399999999999
30469 0.5455399999999999
30470 0.27276999999999996
30471 0.0
30472 0.0
30473 0.0
30474 0.27276999999999996
30475 0.27276999999999996
30476 0.0
30477 0.0
30478 0.0
30479 0.0
30480 0.0
30481 0.0
30482 0.0
30483 0.0
30484 0.27276999999999996
30485 0.0
30486 0.0
30487 0.0
30488 0.27276999999999996
30489 0.27276999999999996
30490 0.0
30491 0.0
30492 0.0
30493 0.0
30494 0.27276999999999996
30495 0.0
30496 0.0
30497 0.0
30498 0.0
30499 0.0
30500 0.0
30501 0.0
30502 0.27276999999999996
30503 0.0
30504 0.27276999999999996
30505 0.0
30506 0.0
30507 0.27276999999999996
30508 0.0
30509 0.0
30510 0.0
30511 0.27276999999999996
30512 0.0
30513 0.0
30514 0.5455399999999999
30515 0.0
30516 0.0
30517 0.27276999999999996
30518 0.0
30519 0.0
30520 0.0
30521 0.27276999999999996
30522 0.5455399999999999
30523 0.0
30524 0.0
30525 0.0
30526 0.0
30527 0.0
30528 0.0
30529 0.0
30530 0.27276999999999996
30531 0.27276999999999996
30532 0.0
30533 0.0
30534 0.0
30535 0.27276999999999996
30536 0.0
30537 0.0
30538 0.27276999999999996
30539 0.0
30540 0.0
30541 0.0
30542 0.0
30543 0.0
30544 0.0
30545 0.0
30546 0.0
30547 0.0
30548 0.27276999999999996
30549 0.0
30550 0.0
30551 0.0
30552 0.0
30553 0.0
30554 0.27276999999999996
30555 0.0
30556 0.5455399999999999
30557 0.27276999999999996
30558 0.0
30559 0.0
30560 0.0
30561 0.0
30562 0.0
30563 0.27276999999999996
30564 0.0
30565 0.0
30566 0.0
30567 0.27276999999999996
30568 0.0
30569 0.27276999999999996
30570 0.0
30571 0.0
30572 0.0
30573 0.0
30574 0.0
30575 0.0
30576 0.27276999999999996
30577 0.0
30578 0.0
30579 0.0
30580 0.0
30581 0.0
30582 0.0
30583 0.0
30584 0.0
30585 0.0
30586 0.0
30587 0.0
30588 0.81831
30589 0.0
30590 0.0
30591 0.0
30592 0.0
30593 0.0
30594 0.0
30595 0.0
30596 0.27276999999999996
30597 0.0
30598 0.0
30599 0.5455399999999999
30600 0.27276999999999996
30601 0.0
30602 0.0
30603 0.81831
30604 0.0
30605 0.0
30606 0.0
30607 0.0
30608 0.0
30609 0.0
30610 0.0
30611 0.0
30612 0.0
30613 0.0
30614 0.0
30615 0.0
30616 0.0
30617 0.27276999999999996
30618 0.27276999999999996
30619 0.0
30620 0.0
30621 0.0
30622 0.27276999999999996
30623 0.0
30624 0.0
30625 0.0
30626 0.0
30627 0.0
30628 0.0
30629 0.27276999999999996
30630 0.0
30631 0.0
30632 0.0
30633 0.0
30634 0.0
30635 0.0
30636 0.27276999999999996
30637 0.0
30638 0.0
30639 0.0
30640 0.27276999999999996
30641 0.0
30642 0.0
30643 0.0
30644 0.0
30645 0.0
30646 0.27276999999999996
30647 0.0
30648 0.0
30649 0.0
30650 0.0
30651 0.0
30652 0.0
30653 0.0
30654 0.0
30655 0.0
30656 0.0
30657 0.0
30658 0.0
30659 0.0
30660 0.0
30661 0.0
30662 0.0
30663 0.0
30664 0.0
30665 0.81831
30666 0.0
30667 0.0
30668 0.5455399999999999
30669 0.0
30670 0.27276999999999996
30671 0.0
30672 0.0
30673 0.0
30674 0.0
30675 0.0
30676 0.0
30677 0.0
30678 0.0
30679 0.27276999999999996
30680 0.0
30681 0.27276999999999996
30682 0.27276999999999996
30683 0.0
30684 0.0
30685 0.81831
30686 0.0
30687 0.27276999999999996
30688 0.0
30689 0.0
30690 0.0
30691 0.0
30692 0.0
30693 0.0
30694 0.0
30695 0.0
30696 0.0
30697 0.0
30698 0.0
30699 0.27276999999999996
30700 0.0
30701 0.0
30702 0.0
30703 0.0
30704 0.0
30705 0.0
30706 0.27276999999999996
30707 0.0
30708 0.0
30709 0.0
30710 0.0
30711 0.0
30712 0.27276999999999996
30713 0.27276999999999996
30714 0.0
30715 0.0
30716 0.27276999999999996
30717 0.0
30718 0.0
30719 0.0
30720 0.0
30721 0.0
30722 0.0
30723 0.0
30724 0.27276999999999996
30725 0.0
30726 0.0
30727 0.0
30728 0.0
30729 0.0
30730 0.0
30731 0.0
30732 0.0
30733 0.0
30734 0.0
30735 0.0
30736 0.0
30737 0.0
30738 0.27276999999999996
30739 0.27276999999999996
30740 0.0
30741 0.27276999999999996
30742 0.0
30743 0.0
30744 0.27276999999999996
30745 0.0
30746 0.0
30747 0.0
30748 0.0
30749 0.0
30750 0.0
30751 0.81831
30752 0.0
30753 0.0
30754 0.0
30755 0.27276999999999996
30756 0.0
30757 0.0
30758 0.0
30759 0.0
30760 0.0
30761 0.0
30762 0.0
30763 0.0
30764 0.0
30765 0.5455399999999999
30766 0.27276999999999996
30767 0.0
30768 0.0
30769 0.0
30770 0.0
30771 0.0
30772 0.0
30773 0.0
30774 0.0
30775 0.0
30776 0.0
30777 0.0
30778 0.27276999999999996
30779 0.0
30780 0.0
30781 0.0
30782 0.0
30783 0.0
30784 0.27276999999999996
30785 0.0
30786 0.0
30787 0.0
30788 0.0
30789 0.0
30790 0.0
30791 0.0
30792 0.0
30793 0.27276999999999996
30794 0.0
30795 0.0
30796 0.0
30797 0.5455399999999999
30798 0.27276999999999996
30799 0.0
30800 0.27276999999999996
30801 0.0
30802 0.0
30803 0.0
30804 0.0
30805 0.0
30806 0.0
30807 0.27276999999999996
30808 0.0
30809 0.0
30810 0.0
30811 0.27276999999999996
30812 0.0
30813 0.0
30814 0.0
30815 0.0
30816 0.27276999999999996
30817 0.0
30818 0.0
30819 0.0
30820 0.0
30821 0.0
30822 0.0
30823 0.0
30824 0.0
30825 0.0
30826 0.0
30827 0.0
30828 0.0
30829 0.27276999999999996
30830 0.0
30831 0.0
30832 0.0
30833 0.0
30834 0.27276999999999996
30835 0.0
30836 0.0
30837 0.0
30838 0.0
30839 0.0
30840 0.0
30841 0.0
30842 0.0
30843 0.0
30844 0.0
30845 0.27276999999999996
30846 0.0
30847 0.0
30848 0.0
30849 0.0
30850 0.27276999999999996
30851 0.27276999999999996
30852 0.0
30853 0.5455399999999999
30854 0.0
30855 0.0
30856 0.0
30857 0.0
30858 0.0
30859 0.0
30860 0.0
30861 0.0
30862 0.0
30863 0.0
30864 0.0
30865 0.0
30866 0.0
30867 0.0
30868 0.0
30869 0.0
30870 0.0
30871 0.0
30872 0.0
30873 0.27276999999999996
30874 0.0
30875 0.5455399999999999
30876 0.0
30877 0.0
30878 0.27276999999999996
30879 0.27276999999999996
30880 0.0
30881 0.0
30882 0.0
30883 0.0
30884 0.0
30885 0.0
30886 0.0
30887 0.27276999999999996
30888 0.0
30889 0.0
30890 0.0
30891 0.0
30892 0.0
30893 0.0
30894 0.0
30895 0.0
30896 0.0
30897 0.0
30898 0.0
30899 0.0
30900 0.0
30901 0.0
30902 0.0
30903 0.0
30904 0.27276999999999996
30905 0.0
30906 0.0
30907 0.0
30908 0.0
30909 0.0
30910 0.0
30911 0.0
30912 0.0
30913 0.0
30914 0.0
30915 0.0
30916 0.0
30917 0.0
30918 0.0
30919 0.0
30920 0.0
30921 0.0
30922 0.0
30923 0.0
30924 0.81831
30925 0.0
30926 0.0
30927 0.0
30928 0.0
30929 0.0
30930 0.0
30931 0.0
30932 0.27276999999999996
30933 0.0
30934 0.0
30935 0.0
30936 0.0
30937 0.0
30938 0.0
30939 0.0
30940 0.0
30941 0.5455399999999999
30942 0.0
30943 0.0
30944 0.0
30945 1.0910799999999998
30946 0.0
30947 0.0
30948 0.0
30949 0.0
30950 0.5455399999999999
30951 0.0
30952 0.0
30953 0.0
30954 0.0
30955 0.0
30956 0.0
30957 0.0
30958 0.0
30959 0.27276999999999996
30960 0.0
30961 0.0
30962 0.0
30963 0.0
30964 0.0
30965 0.0
30966 0.27276999999999996
30967 0.0
30968 0.0
30969 0.0
30970 0.0
30971 0.27276999999999996
30972 0.0
30973 0.0
30974 0.0
30975 0.0
30976 0.0
30977 0.5455399999999999
30978 0.0
30979 0.27276999999999996
30980 0.0
30981 0.0
30982 0.0
30983 0.0
30984 0.0
30985 0.0
30986 0.0
30987 0.0
30988 0.0
30989 0.0
30990 0.0
30991 0.27276999999999996
30992 0.5455399999999999
30993 0.0
30994 0.0
30995 0.0
30996 0.0
30997 0.0
30998 0.0
30999 0.0
31000 0.0
31001 0.5455399999999999
31002 0.0
31003 0.0
31004 0.0
31005 0.0
31006 0.0
31007 0.0
31008 0.0
31009 0.0
31010 0.0
31011 0.0
31012 0.0
31013 0.0
31014 0.0
31015 0.0
31016 0.0
31017 0.0
31018 0.0
31019 0.0
31020 0.0
31021 0.0
31022 0.0
31023 0.0
31024 0.0
31025 0.0
31026 0.0
31027 0.27276999999999996
31028 0.0
31029 0.0
31030 0.0
31031 0.0
31032 0.27276999999999996
31033 0.0
31034 0.27276999999999996
31035 0.0
31036 0.0
31037 0.81831
31038 0.0
31039 0.0
31040 0.0
31041 0.0
31042 0.0
31043 0.0
31044 0.0
31045 0.0
31046 0.0
31047 0.0
31048 0.5455399999999999
31049 0.0
31050 0.0
31051 0.27276999999999996
31052 0.27276999999999996
31053 0.0
31054 0.0
31055 0.0
31056 0.0
31057 0.0
31058 0.0
31059 0.0
31060 0.0
31061 0.0
31062 0.0
31063 0.0
31064 0.0
31065 0.0
31066 0.0
31067 0.0
31068 0.0
31069 0.27276999999999996
31070 0.0
31071 0.0
31072 0.27276999999999996
31073 0.0
31074 0.0
31075 0.81831
31076 0.0
31077 0.0
31078 0.0
31079 0.0
31080 0.27276999999999996
31081 0.0
31082 0.0
31083 0.0
31084 0.0
31085 0.5455399999999999
31086 0.0
31087 0.0
31088 0.0
31089 0.0
31090 0.0
31091 0.0
31092 0.0
31093 0.27276999999999996
31094 0.0
31095 0.0
31096 0.0
31097 0.0
31098 0.27276999999999996
31099 0.0
31100 0.0
31101 0.0
31102 0.0
31103 0.0
31104 0.0
31105 0.0
31106 0.0
31107 0.0
31108 0.0
31109 0.0
31110 0.5455399999999999
31111 0.0
31112 0.0
31113 0.0
31114 0.0
31115 0.0
31116 0.0
31117 0.0
31118 0.0
31119 0.0
31120 0.27276999999999996
31121 0.0
31122 0.0
31123 0.0
31124 0.0
31125 0.0
31126 0.27276999999999996
31127 0.0
31128 0.0
31129 0.0
31130 0.0
31131 0.0
31132 0.0
31133 0.0
31134 0.0
31135 0.27276999999999996
31136 0.0
31137 0.0
31138 0.27276999999999996
31139 0.0
31140 0.5455399999999999
31141 0.0
31142 0.0
31143 0.0
31144 0.0
31145 0.0
31146 0.0
31147 0.0
31148 0.0
31149 0.0
31150 0.0
31151 0.0
31152 0.0
31153 0.0
31154 0.0
31155 0.0
31156 0.0
31157 0.0
31158 0.27276999999999996
31159 0.27276999999999996
31160 0.27276999999999996
31161 0.27276999999999996
31162 0.0
31163 0.0
31164 0.0
31165 0.0
31166 0.0
31167 0.27276999999999996
31168 0.0
31169 0.0
31170 0.0
31171 0.0
31172 0.0
31173 0.0
31174 0.27276999999999996
31175 0.27276999999999996
31176 0.27276999999999996
31177 0.0
31178 0.0
31179 0.27276999999999996
31180 0.0
31181 0.0
31182 0.0
31183 0.0
31184 0.0
31185 0.0
31186 0.27276999999999996
31187 0.0
31188 0.0
31189 0.0
31190 0.27276999999999996
31191 0.0
31192 0.0
31193 0.0
31194 0.0
31195 0.0
31196 0.0
31197 0.0
31198 0.0
31199 0.0
31200 0.0
31201 0.27276999999999996
31202 0.27276999999999996
31203 0.0
31204 0.27276999999999996
31205 0.5455399999999999
31206 0.0
31207 0.0
31208 0.5455399999999999
31209 0.27276999999999996
31210 0.0
31211 0.27276999999999996
31212 0.0
31213 0.0
31214 0.27276999999999996
31215 0.0
31216 0.0
31217 0.0
31218 0.27276999999999996
31219 0.27276999999999996
31220 0.27276999999999996
31221 0.0
31222 0.0
31223 0.27276999999999996
31224 0.0
31225 0.0
31226 0.0
31227 0.0
31228 0.0
31229 0.0
31230 0.0
31231 0.0
31232 0.5455399999999999
31233 0.0
31234 0.0
31235 0.0
31236 0.0
31237 0.0
31238 0.0
31239 0.0
31240 0.0
31241 0.27276999999999996
31242 0.0
31243 0.27276999999999996
31244 0.27276999999999996
31245 0.0
31246 0.0
31247 0.0
31248 0.0
31249 0.0
31250 0.0
31251 0.0
31252 0.0
31253 0.0
31254 0.0
31255 0.0
31256 0.0
31257 0.0
31258 0.0
31259 0.0
31260 0.0
31261 0.27276999999999996
31262 0.0
31263 0.27276999999999996
31264 0.0
31265 0.0
31266 0.27276999999999996
31267 0.0
31268 0.27276999999999996
31269 0.0
31270 0.0
31271 0.0
31272 0.27276999999999996
31273 0.0
31274 0.0
31275 0.5455399999999999
31276 0.27276999999999996
31277 0.0
31278 0.0
31279 0.0
31280 0.27276999999999996
31281 0.0
31282 0.0
31283 0.0
31284 0.0
31285 0.0
31286 0.27276999999999996
31287 0.27276999999999996
31288 0.0
31289 0.0
31290 0.0
31291 0.0
31292 0.0
31293 0.0
31294 0.0
31295 0.0
31296 0.0
31297 0.0
31298 0.0
31299 0.0
31300 0.0
31301 0.0
31302 0.0
31303 0.81831
31304 0.0
31305 0.27276999999999996
31306 0.0
31307 0.0
31308 0.0
31309 0.0
31310 0.0
31311 0.0
31312 0.27276999999999996
31313 0.0
31314 0.81831
31315 0.27276999999999996
31316 0.0
31317 0.0
31318 0.0
31319 0.0
31320 0.0
31321 0.27276999999999996
31322 0.0
31323 0.0
31324 0.81831
31325 0.0
31326 0.0
31327 0.0
31328 0.0
31329 0.0
31330 0.0
31331 0.0
31332 0.0
31333 0.0
31334 0.0
31335 0.0
31336 0.0
31337 0.0
31338 0.0
31339 0.0
31340 0.0
31341 0.0
31342 0.0
31343 0.0
31344 0.0
31345 0.0
31346 0.0
31347 0.0
31348 0.27276999999999996
31349 0.0
31350 0.0
31351 0.0
31352 0.0
31353 0.0
31354 0.0
31355 0.0
31356 0.0
31357 0.0
31358 0.0
31359 0.0
31360 0.0
31361 0.0
31362 0.0
31363 0.0
31364 0.27276999999999996
31365 0.0
31366 0.27276999999999996
31367 0.0
31368 0.0
31369 0.0
31370 0.27276999999999996
31371 0.0
31372 0.0
31373 0.0
31374 0.0
31375 0.0
31376 0.0
31377 0.0
31378 0.27276999999999996
31379 0.0
31380 0.0
31381 0.0
31382 0.0
31383 0.0
31384 0.0
31385 0.0
31386 0.0
31387 0.0
31388 0.0
31389 0.0
31390 0.0
31391 0.27276999999999996
31392 0.0
31393 0.27276999999999996
31394 0.0
31395 0.0
31396 0.0
31397 0.0
31398 0.0
31399 0.0
31400 0.0
31401 0.27276999999999996
31402 0.0
31403 0.0
31404 0.0
31405 0.0
31406 0.0
31407 0.0
31408 0.0
31409 0.0
31410 0.0
31411 0.0
31412 0.0
31413 0.27276999999999996
31414 0.0
31415 0.0
31416 0.0
31417 0.27276999999999996
31418 0.0
31419 0.0
31420 0.27276999999999996
31421 0.0
31422 0.0
31423 0.0
31424 0.0
31425 0.0
31426 0.27276999999999996
31427 0.0
31428 0.27276999999999996
31429 0.0
31430 0.27276999999999996
31431 0.0
31432 0.0
31433 0.0
31434 0.0
31435 0.27276999999999996
31436 0.0
31437 0.0
31438 0.0
31439 0.0
31440 0.0
31441 0.0
31442 0.27276999999999996
31443 0.0
31444 0.0
31445 0.27276999999999996
31446 0.0
31447 0.0
31448 0.0
31449 0.0
31450 0.0
31451 0.0
31452 0.27276999999999996
31453 0.0
31454 0.0
31455 0.0
31456 0.0
31457 0.0
31458 0.5455399999999999
31459 0.0
31460 0.0
31461 0.0
31462 0.0
31463 0.0
31464 0.27276999999999996
31465 0.0
31466 0.0
31467 0.0
31468 0.0
31469 0.0
31470 0.0
31471 0.0
31472 0.0
31473 0.0
31474 0.0
31475 0.0
31476 0.0
31477 0.0
31478 0.0
31479 0.0
31480 0.0
31481 0.0
31482 0.0
31483 0.0
31484 0.0
31485 0.0
31486 0.0
31487 0.0
31488 0.0
31489 0.27276999999999996
31490 0.0
31491 0.0
31492 0.0
31493 0.0
31494 0.0
31495 0.0
31496 0.27276999999999996
31497 0.0
31498 0.0
31499 0.0
31500 0.27276999999999996
31501 0.0
31502 0.0
31503 0.0
31504 0.0
31505 0.0
31506 0.0
31507 0.0
31508 0.0
31509 0.0
31510 0.0
31511 0.0
31512 0.27276999999999996
31513 0.0
31514 0.27276999999999996
31515 0.27276999999999996
31516 0.0
31517 0.0
31518 0.0
31519 0.0
31520 0.0
31521 0.0
31522 0.0
31523 0.0
31524 0.0
31525 0.0
31526 0.0
31527 0.0
31528 0.0
31529 0.0
31530 0.0
31531 0.0
31532 0.0
31533 0.0
31534 0.27276999999999996
31535 0.0
31536 0.5455399999999999
31537 0.0
31538 0.0
31539 0.0
31540 0.0
31541 0.0
31542 0.0
31543 0.0
31544 0.0
31545 0.0
31546 0.0
31547 0.0
31548 0.27276999999999996
31549 0.0
31550 0.0
31551 0.27276999999999996
31552 0.5455399999999999
31553 0.0
31554 0.0
31555 0.27276999999999996
31556 0.0
31557 0.27276999999999996
31558 0.0
31559 0.5455399999999999
31560 0.0
31561 0.0
31562 0.0
31563 0.0
31564 0.27276999999999996
31565 0.27276999999999996
31566 0.0
31567 0.0
31568 0.0
31569 0.0
31570 0.0
31571 0.0
31572 0.0
31573 0.0
31574 0.0
31575 0.27276999999999996
31576 0.5455399999999999
31577 0.0
31578 0.0
31579 0.0
31580 0.0
31581 0.0
31582 0.0
31583 0.0
31584 0.0
31585 0.27276999999999996
31586 0.27276999999999996
31587 0.0
31588 0.0
31589 0.0
31590 0.0
31591 0.0
31592 0.0
31593 0.0
31594 0.0
31595 0.0
31596 0.0
31597 0.0
31598 0.27276999999999996
31599 0.0
31600 0.0
31601 0.0
31602 0.0
31603 0.0
31604 0.0
31605 0.0
31606 0.0
31607 0.0
31608 0.5455399999999999
31609 0.0
31610 0.0
31611 0.0
31612 0.0
31613 0.0
31614 0.0
31615 0.0
31616 0.0
31617 0.0
31618 0.0
31619 0.0
31620 0.0
31621 0.27276999999999996
31622 0.0
31623 0.0
31624 0.0
31625 0.0
31626 0.0
31627 0.0
31628 0.0
31629 0.27276999999999996
31630 0.0
31631 0.0
31632 0.0
31633 0.5455399999999999
31634 0.0
31635 0.0
31636 0.0
31637 0.0
31638 0.0
31639 0.27276999999999996
31640 0.0
31641 0.0
31642 0.0
31643 0.0
31644 0.0
31645 0.0
31646 0.0
31647 0.0
31648 0.27276999999999996
31649 0.27276999999999996
31650 0.0
31651 0.0
31652 0.27276999999999996
31653 0.0
31654 0.5455399999999999
31655 0.0
31656 0.0
31657 0.0
31658 0.0
31659 0.0
31660 0.0
31661 0.0
31662 0.27276999999999996
31663 0.0
31664 0.0
31665 0.0
31666 0.0
31667 0.27276999999999996
31668 0.0
31669 0.27276999999999996
31670 0.5455399999999999
31671 0.27276999999999996
31672 0.0
31673 0.0
31674 0.0
31675 0.27276999999999996
31676 0.27276999999999996
31677 0.0
31678 0.0
31679 0.0
31680 0.27276999999999996
31681 0.0
31682 0.27276999999999996
31683 0.0
31684 0.0
31685 0.0
31686 0.27276999999999996
31687 0.0
31688 0.0
31689 0.27276999999999996
31690 0.0
31691 0.0
31692 0.0
31693 0.0
31694 0.0
31695 0.0
31696 0.0
31697 0.0
31698 0.27276999999999996
31699 0.0
31700 0.0
31701 0.0
31702 1.0910799999999998
31703 0.0
31704 0.0
31705 0.0
31706 0.0
31707 0.0
31708 0.0
31709 0.0
31710 0.0
31711 0.0
31712 0.27276999999999996
31713 0.0
31714 0.0
31715 0.27276999999999996
31716 0.0
31717 0.0
31718 0.0
31719 0.0
31720 0.0
31721 0.0
31722 0.0
31723 0.0
31724 0.0
31725 0.0
31726 0.0
31727 0.0
31728 0.0
31729 0.0
31730 0.27276999999999996
31731 0.0
31732 0.0
31733 0.0
31734 0.0
31735 0.0
31736 0.0
31737 0.0
31738 0.0
31739 0.0
31740 0.0
31741 0.0
31742 0.0
31743 0.27276999999999996
31744 0.0
31745 0.0
31746 0.0
31747 0.0
31748 0.0
31749 0.0
31750 0.0
31751 0.0
31752 0.0
31753 0.0
31754 0.0
31755 0.0
31756 0.0
31757 0.0
31758 0.0
31759 0.0
31760 0.0
31761 0.0
31762 0.0
31763 0.0
31764 0.0
31765 0.0
31766 0.0
31767 0.27276999999999996
31768 0.0
31769 0.0
31770 0.27276999999999996
31771 0.27276999999999996
31772 0.27276999999999996
31773 0.0
31774 0.0
31775 0.0
31776 0.5455399999999999
31777 0.0
31778 0.0
31779 0.0
31780 0.0
31781 0.0
31782 0.27276999999999996
31783 0.0
31784 0.0
31785 0.0
31786 0.0
31787 0.0
31788 0.0
31789 0.27276999999999996
31790 0.0
31791 0.5455399999999999
31792 0.0
31793 0.0
31794 0.0
31795 0.0
31796 0.0
31797 0.0
31798 0.0
31799 0.27276999999999996
31800 0.0
31801 0.0
31802 0.0
31803 0.27276999999999996
31804 0.0
31805 0.0
31806 0.0
31807 0.0
31808 0.0
31809 0.0
31810 0.0
31811 1.36385
31812 0.0
31813 0.27276999999999996
31814 0.0
31815 0.0
31816 0.0
31817 0.0
31818 0.0
31819 0.0
31820 0.0
31821 0.0
31822 0.0
31823 0.0
31824 0.0
31825 0.0
31826 0.27276999999999996
31827 0.0
31828 0.0
31829 0.0
31830 0.0
31831 0.27276999999999996
31832 0.0
31833 0.0
31834 0.0
31835 0.0
31836 0.27276999999999996
31837 0.27276999999999996
31838 0.0
31839 0.0
31840 0.0
31841 0.0
31842 0.0
31843 0.0
31844 0.0
31845 0.0
31846 0.0
31847 0.0
31848 0.0
31849 0.0
31850 0.0
31851 0.0
31852 0.0
31853 0.0
31854 0.0
31855 0.0
31856 0.0
31857 0.27276999999999996
31858 0.0
31859 0.0
31860 0.0
31861 0.0
31862 0.0
31863 0.0
31864 0.0
31865 0.0
31866 0.27276999999999996
31867 0.0
31868 0.0
31869 0.27276999999999996
31870 0.0
31871 0.0
31872 0.0
31873 0.0
31874 0.0
31875 0.0
31876 0.0
31877 0.0
31878 0.0
31879 0.0
31880 0.0
31881 0.0
31882 0.27276999999999996
31883 0.27276999999999996
31884 0.0
31885 0.0
31886 0.0
31887 0.0
31888 0.0
31889 0.27276999999999996
31890 0.0
31891 0.0
31892 0.0
31893 0.0
31894 0.0
31895 0.0
31896 0.0
31897 0.0
31898 0.0
31899 0.0
31900 0.0
31901 0.27276999999999996
31902 0.0
31903 0.27276999999999996
31904 0.0
31905 0.0
31906 0.0
31907 0.0
31908 0.27276999999999996
31909 0.0
31910 0.0
31911 0.27276999999999996
31912 0.0
31913 0.0
31914 0.0
31915 0.0
31916 0.0
31917 0.0
31918 0.0
31919 0.27276999999999996
31920 0.0
31921 0.0
31922 0.0
31923 0.0
31924 0.0
31925 0.0
31926 0.0
31927 0.27276999999999996
31928 0.0
31929 0.27276999999999996
31930 0.0
31931 0.0
31932 0.0
31933 0.0
31934 0.0
31935 0.27276999999999996
31936 0.0
31937 0.0
31938 0.5455399999999999
31939 0.0
31940 0.0
31941 0.0
31942 0.0
31943 0.0
31944 0.0
31945 0.0
31946 0.0
31947 0.0
31948 0.0
31949 0.0
31950 0.0
31951 0.0
31952 0.0
31953 0.27276999999999996
31954 0.0
31955 0.0
31956 0.0
31957 0.0
31958 0.0
31959 0.0
31960 0.0
31961 0.0
31962 0.0
31963 0.0
31964 0.0
31965 0.0
31966 0.0
31967 0.0
31968 0.0
31969 0.0
31970 0.0
31971 0.0
31972 0.27276999999999996
31973 0.27276999999999996
31974 0.0
31975 0.27276999999999996
31976 0.0
31977 0.0
31978 0.0
31979 0.0
31980 0.0
31981 0.0
31982 0.0
31983 0.0
31984 0.0
31985 0.0
31986 0.0
31987 0.27276999999999996
31988 0.0
31989 0.27276999999999996
31990 0.0
31991 0.0
31992 0.5455399999999999
31993 0.0
31994 0.0
31995 0.0
31996 0.27276999999999996
31997 0.0
31998 0.0
31999 0.0
32000 0.0
32001 0.27276999999999996
32002 0.0
32003 0.0
32004 0.0
32005 0.5455399999999999
32006 0.0
32007 0.0
32008 0.0
32009 0.0
32010 0.0
32011 0.0
32012 0.0
32013 0.0
32014 0.0
32015 0.27276999999999996
32016 0.27276999999999996
32017 0.5455399999999999
32018 0.0
32019 0.0
32020 0.0
32021 0.0
32022 0.0
32023 0.0
32024 0.0
32025 0.0
32026 0.0
32027 0.0
32028 0.0
32029 0.0
32030 0.0
32031 0.0
32032 0.0
32033 0.0
32034 0.0
32035 0.0
32036 0.0
32037 0.0
32038 0.0
32039 0.27276999999999996
32040 0.0
32041 0.0
32042 0.0
32043 0.0
32044 0.0
32045 0.0
32046 0.0
32047 0.0
32048 0.0
32049 0.0
32050 0.0
32051 0.27276999999999996
32052 0.0
32053 0.0
32054 0.0
32055 0.0
32056 0.0
32057 0.27276999999999996
32058 0.0
32059 0.0
32060 0.0
32061 0.0
32062 0.0
32063 0.0
32064 0.0
32065 0.0
32066 0.0
32067 0.0
32068 0.0
32069 0.0
32070 0.0
32071 0.0
32072 0.0
32073 0.27276999999999996
32074 0.0
32075 0.0
32076 0.0
32077 0.0
32078 0.0
32079 0.0
32080 0.0
32081 0.0
32082 0.0
32083 0.0
32084 0.0
32085 0.0
32086 0.0
32087 0.0
32088 0.0
32089 0.0
32090 0.0
32091 0.27276999999999996
32092 0.0
32093 0.0
32094 0.0
32095 0.0
32096 0.27276999999999996
32097 0.0
32098 0.0
32099 0.0
32100 0.27276999999999996
32101 0.0
32102 0.0
32103 0.0
32104 0.0
32105 0.27276999999999996
32106 0.0
32107 0.0
32108 0.27276999999999996
32109 0.0
32110 0.0
32111 0.0
32112 0.0
32113 0.0
32114 0.0
32115 0.0
32116 0.0
32117 0.0
32118 0.0
32119 0.0
32120 0.0
32121 0.0
32122 0.0
32123 0.0
32124 0.0
32125 0.0
32126 0.0
32127 0.0
32128 0.0
32129 0.5455399999999999
32130 0.0
32131 0.0
32132 0.0
32133 0.5455399999999999
32134 0.0
32135 0.0
32136 0.27276999999999996
32137 0.0
32138 0.0
32139 0.27276999999999996
32140 0.0
32141 0.0
32142 0.0
32143 0.0
32144 0.27276999999999996
32145 0.0
32146 0.0
32147 0.81831
32148 0.0
32149 0.0
32150 0.0
32151 0.0
32152 0.0
32153 0.0
32154 0.0
32155 0.0
32156 0.0
32157 0.0
32158 0.0
32159 0.0
32160 0.0
32161 0.0
32162 0.0
32163 0.0
32164 0.0
32165 0.0
32166 0.0
32167 0.0
32168 0.0
32169 0.27276999999999996
32170 0.27276999999999996
32171 0.0
32172 0.0
32173 0.0
32174 0.0
32175 0.0
32176 0.0
32177 0.0
32178 0.0
32179 0.0
32180 0.0
32181 0.0
32182 0.0
32183 0.0
32184 0.0
32185 0.0
32186 0.27276999999999996
32187 0.0
32188 0.0
32189 0.0
32190 0.0
32191 0.0
32192 0.0
32193 0.0
32194 0.0
32195 0.0
32196 0.0
32197 0.0
32198 0.0
32199 0.0
32200 0.0
32201 0.0
32202 0.0
32203 0.0
32204 0.0
32205 0.0
32206 0.0
32207 0.0
32208 0.0
32209 0.0
32210 0.0
32211 0.27276999999999996
32212 0.0
32213 0.0
32214 0.27276999999999996
32215 0.0
32216 0.0
32217 0.0
32218 0.0
32219 0.0
32220 0.0
32221 0.0
32222 0.0
32223 0.0
32224 0.0
32225 0.0
32226 0.0
32227 0.0
32228 0.0
32229 0.0
32230 0.0
32231 0.0
32232 0.0
32233 0.0
32234 0.0
32235 0.0
32236 0.0
32237 0.0
32238 0.0
32239 0.0
32240 0.27276999999999996
32241 0.0
32242 0.0
32243 0.27276999999999996
32244 0.0
32245 0.0
32246 0.0
32247 0.0
32248 0.0
32249 0.0
32250 0.0
32251 0.0
32252 0.0
32253 0.0
32254 0.0
32255 0.0
32256 0.0
32257 0.0
32258 0.0
32259 0.0
32260 0.0
32261 0.0
32262 0.0
32263 0.0
32264 0.0
32265 0.0
32266 0.27276999999999996
32267 0.0
32268 0.0
32269 0.0
32270 0.0
32271 0.0
32272 0.0
32273 0.0
32274 0.0
32275 0.0
32276 0.0
32277 0.27276999999999996
32278 0.27276999999999996
32279 0.0
32280 0.0
32281 0.0
32282 0.0
32283 0.27276999999999996
32284 0.0
32285 0.0
32286 0.0
32287 0.0
32288 0.0
32289 0.0
32290 0.5455399999999999
32291 0.27276999999999996
32292 0.0
32293 0.27276999999999996
32294 0.0
32295 0.0
32296 0.0
32297 0.0
32298 0.0
32299 0.0
32300 0.27276999999999996
32301 0.27276999999999996
32302 0.27276999999999996
32303 0.0
32304 0.0
32305 0.0
32306 0.0
32307 0.0
32308 0.0
32309 0.0
32310 0.27276999999999996
32311 0.0
32312 0.0
32313 0.0
32314 0.0
32315 0.27276999999999996
32316 0.0
32317 0.0
32318 0.0
32319 0.0
32320 0.0
32321 0.0
32322 0.0
32323 0.0
32324 0.0
32325 0.0
32326 0.0
32327 0.27276999999999996
32328 0.0
32329 0.0
32330 0.0
32331 0.0
32332 0.0
32333 0.0
32334 0.0
32335 0.0
32336 0.0
32337 0.0
32338 0.27276999999999996
32339 0.0
32340 0.0
32341 0.0
32342 0.0
32343 0.0
32344 0.0
32345 0.0
32346 0.0
32347 0.0
32348 0.0
32349 0.0
32350 0.0
32351 0.0
32352 0.27276999999999996
32353 0.0
32354 0.0
32355 0.0
32356 0.0
32357 0.0
32358 0.0
32359 0.0
32360 0.0
32361 0.0
32362 0.0
32363 0.27276999999999996
32364 0.0
32365 0.0
32366 0.0
32367 0.0
32368 0.0
32369 0.0
32370 0.27276999999999996
32371 0.0
32372 0.27276999999999996
32373 0.0
32374 0.0
32375 0.27276999999999996
32376 0.0
32377 0.0
32378 0.27276999999999996
32379 0.0
32380 0.0
32381 0.0
32382 0.0
32383 0.27276999999999996
32384 0.0
32385 0.27276999999999996
32386 0.0
32387 0.0
32388 0.27276999999999996
32389 0.0
32390 0.0
32391 0.0
32392 0.0
32393 0.0
32394 0.0
32395 0.0
32396 0.0
32397 0.0
32398 0.5455399999999999
32399 0.0
32400 0.0
32401 0.0
32402 0.0
32403 0.0
32404 0.0
32405 0.0
32406 0.0
32407 0.0
32408 0.27276999999999996
32409 0.0
32410 0.0
32411 0.0
32412 0.27276999999999996
32413 0.27276999999999996
32414 0.0
32415 0.0
32416 0.0
32417 0.0
32418 0.27276999999999996
32419 0.0
32420 0.0
32421 0.0
32422 0.0
32423 0.0
32424 0.0
32425 0.0
32426 0.0
32427 0.0
32428 0.0
32429 0.0
32430 0.0
32431 0.0
32432 0.0
32433 0.0
32434 0.0
32435 0.0
32436 0.0
32437 0.0
32438 0.0
32439 0.27276999999999996
32440 0.0
32441 0.0
32442 0.0
32443 0.27276999999999996
32444 0.27276999999999996
32445 0.27276999999999996
32446 0.0
32447 0.0
32448 0.0
32449 0.0
32450 0.0
32451 0.0
32452 0.0
32453 0.0
32454 0.0
32455 0.5455399999999999
32456 0.0
32457 0.0
32458 0.0
32459 0.27276999999999996
32460 0.5455399999999999
32461 0.0
32462 0.27276999999999996
32463 0.0
32464 0.0
32465 0.0
32466 0.0
32467 0.0
32468 0.0
32469 0.0
32470 0.0
32471 0.0
32472 0.0
32473 0.0
32474 0.0
32475 0.0
32476 0.0
32477 0.0
32478 0.0
32479 0.0
32480 0.0
32481 0.0
32482 0.0
32483 0.0
32484 0.0
32485 0.0
32486 0.27276999999999996
32487 0.0
32488 0.0
32489 0.0
32490 0.0
32491 0.0
32492 0.0
32493 0.0
32494 0.0
32495 0.27276999999999996
32496 0.27276999999999996
32497 0.5455399999999999
32498 0.27276999999999996
32499 0.0
32500 0.81831
32501 0.0
32502 0.0
32503 0.0
32504 0.0
32505 0.0
32506 0.0
32507 0.0
32508 0.27276999999999996
32509 0.81831
32510 0.0
32511 0.0
32512 0.0
32513 0.0
32514 0.0
32515 0.0
32516 0.0
32517 0.0
32518 0.0
32519 0.0
32520 1.0910799999999998
32521 0.0
32522 0.27276999999999996
32523 0.0
32524 0.0
32525 0.0
32526 0.27276999999999996
32527 0.0
32528 0.0
32529 0.0
32530 0.0
32531 0.0
32532 0.0
32533 0.0
32534 0.0
32535 0.0
32536 0.0
32537 0.0
32538 0.0
32539 0.5455399999999999
32540 0.0
32541 0.0
32542 0.0
32543 0.0
32544 0.0
32545 0.0
32546 0.0
32547 0.0
32548 0.0
32549 0.0
32550 0.27276999999999996
32551 0.0
32552 0.0
32553 0.0
32554 0.27276999999999996
32555 0.0
32556 0.0
32557 0.27276999999999996
32558 0.5455399999999999
32559 0.0
32560 0.0
32561 0.0
32562 0.0
32563 0.0
32564 0.0
32565 0.27276999999999996
32566 0.0
32567 0.0
32568 0.27276999999999996
32569 0.27276999999999996
32570 0.0
32571 0.0
32572 0.0
32573 0.0
32574 0.0
32575 0.0
32576 0.0
32577 0.0
32578 0.0
32579 0.0
32580 0.0
32581 0.27276999999999996
32582 0.27276999999999996
32583 0.0
32584 0.0
32585 0.0
32586 0.0
32587 0.5455399999999999
32588 0.0
32589 0.0
32590 0.0
32591 0.0
32592 0.0
32593 0.0
32594 0.0
32595 0.0
32596 0.0
32597 0.0
32598 0.27276999999999996
32599 0.0
32600 0.0
32601 0.0
32602 0.0
32603 0.0
32604 0.0
32605 0.0
32606 0.0
32607 0.27276999999999996
32608 0.0
32609 0.0
32610 0.0
32611 0.0
32612 0.0
32613 0.0
32614 0.0
32615 0.0
32616 0.0
32617 0.0
32618 0.0
32619 0.0
32620 0.0
32621 0.0
32622 0.27276999999999996
32623 0.0
32624 0.27276999999999996
32625 0.0
32626 0.0
32627 0.0
32628 0.0
32629 0.0
32630 0.0
32631 0.0
32632 0.0
32633 0.0
32634 0.0
32635 0.0
32636 0.0
32637 0.0
32638 0.0
32639 0.0
32640 0.0
32641 0.0
32642 0.5455399999999999
32643 0.27276999999999996
32644 0.0
32645 0.0
32646 0.0
32647 0.0
32648 0.0
32649 0.5455399999999999
32650 0.0
32651 0.81831
32652 0.0
32653 0.0
32654 0.0
32655 0.0
32656 0.0
32657 0.0
32658 0.27276999999999996
32659 0.0
32660 0.0
32661 0.0
32662 0.0
32663 0.0
32664 0.0
32665 0.0
32666 0.0
32667 0.5455399999999999
32668 0.5455399999999999
32669 0.0
32670 0.0
32671 0.0
32672 0.0
32673 0.0
32674 0.0
32675 0.0
32676 0.5455399999999999
32677 0.0
32678 0.0
32679 0.5455399999999999
32680 0.0
32681 0.0
32682 0.0
32683 0.0
32684 0.0
32685 0.0
32686 0.0
32687 0.0
32688 0.0
32689 0.0
32690 0.0
32691 0.0
32692 0.0
32693 0.0
32694 0.0
32695 0.27276999999999996
32696 0.0
32697 0.0
32698 0.0
32699 0.5455399999999999
32700 0.0
32701 0.0
32702 0.5455399999999999
32703 0.0
32704 0.0
32705 0.0
32706 0.0
32707 0.0
32708 0.0
32709 0.0
32710 0.0
32711 0.0
32712 0.27276999999999996
32713 0.5455399999999999
32714 0.0
32715 0.0
32716 0.0
32717 0.0
32718 0.0
32719 0.0
32720 0.0
32721 0.27276999999999996
32722 0.0
32723 0.0
32724 0.0
32725 0.0
32726 0.0
32727 0.0
32728 0.0
32729 0.27276999999999996
32730 0.0
32731 0.0
32732 0.27276999999999996
32733 0.0
32734 0.0
32735 0.0
32736 0.0
32737 0.0
32738 0.0
32739 0.0
32740 0.0
32741 0.0
32742 0.0
32743 0.0
32744 0.0
32745 0.0
32746 0.0
32747 0.27276999999999996
32748 0.0
32749 0.27276999999999996
32750 0.0
32751 0.0
32752 0.0
32753 0.27276999999999996
32754 0.0
32755 0.0
32756 0.0
32757 0.0
32758 0.0
32759 0.0
32760 0.0
32761 0.0
32762 0.0
32763 0.0
32764 0.0
32765 0.0
32766 0.0
32767 0.0
32768 0.0
32769 0.0
32770 0.0
32771 0.0
32772 0.0
32773 0.27276999999999996
32774 0.0
32775 0.0
32776 0.0
32777 0.0
32778 0.0
32779 0.0
32780 0.0
32781 0.0
32782 0.0
32783 0.0
32784 0.27276999999999996
32785 0.0
32786 0.0
32787 0.0
32788 0.5455399999999999
32789 0.0
32790 0.0
32791 0.0
32792 0.0
32793 0.27276999999999996
32794 0.0
32795 0.0
32796 0.27276999999999996
32797 0.0
32798 0.0
32799 0.0
32800 0.0
32801 0.0
32802 0.0
32803 0.0
32804 0.0
32805 0.0
32806 0.0
32807 0.0
32808 0.0
32809 0.0
32810 1.0910799999999998
32811 1.0910799999999998
32812 0.0
32813 0.0
32814 0.0
32815 0.0
32816 0.27276999999999996
32817 0.0
32818 0.0
32819 0.27276999999999996
32820 0.0
32821 0.0
32822 0.0
32823 0.0
32824 0.0
32825 0.0
32826 0.27276999999999996
32827 0.0
32828 0.0
32829 0.0
32830 0.5455399999999999
32831 0.0
32832 0.0
32833 0.0
32834 0.0
32835 0.0
32836 0.0
32837 0.0
32838 0.0
32839 0.0
32840 0.0
32841 0.0
32842 0.0
32843 0.0
32844 0.0
32845 0.0
32846 0.0
32847 0.0
32848 0.0
32849 0.0
32850 0.27276999999999996
32851 0.0
32852 0.0
32853 0.0
32854 0.27276999999999996
32855 0.0
32856 0.0
32857 0.0
32858 0.27276999999999996
32859 0.0
32860 0.0
32861 0.0
32862 0.27276999999999996
32863 0.27276999999999996
32864 0.0
32865 0.0
32866 0.0
32867 0.0
32868 0.0
32869 0.0
32870 0.0
32871 0.0
32872 0.0
32873 0.27276999999999996
32874 0.0
32875 0.0
32876 0.0
32877 0.27276999999999996
32878 0.0
32879 0.27276999999999996
32880 0.27276999999999996
32881 0.0
32882 0.0
32883 0.0
32884 0.0
32885 0.0
32886 0.27276999999999996
32887 0.0
32888 0.0
32889 0.0
32890 0.27276999999999996
32891 0.0
32892 0.0
32893 0.0
32894 0.0
32895 0.0
32896 0.0
32897 0.0
32898 0.0
32899 0.0
32900 0.5455399999999999
32901 0.0
32902 0.27276999999999996
32903 0.0
32904 0.0
32905 0.0
32906 0.0
32907 0.0
32908 0.0
32909 0.0
32910 0.0
32911 0.0
32912 0.0
32913 0.0
32914 0.0
32915 0.27276999999999996
32916 0.0
32917 0.0
32918 0.0
32919 0.0
32920 0.0
32921 0.0
32922 0.0
32923 0.27276999999999996
32924 0.0
32925 0.27276999999999996
32926 0.0
32927 0.0
32928 0.0
32929 0.0
32930 0.0
32931 0.0
32932 0.0
32933 0.0
32934 0.0
32935 0.0
32936 0.0
32937 0.0
32938 0.0
32939 0.0
32940 0.0
32941 0.0
32942 0.0
32943 0.0
32944 0.0
32945 0.0
32946 0.0
32947 0.0
32948 0.0
32949 0.0
32950 0.0
32951 0.27276999999999996
32952 0.0
32953 0.0
32954 0.0
32955 0.0
32956 0.27276999999999996
32957 0.0
32958 0.0
32959 0.27276999999999996
32960 0.0
32961 0.0
32962 0.0
32963 0.0
32964 0.0
32965 0.0
32966 0.27276999999999996
32967 0.0
32968 0.0
32969 0.0
32970 0.0
32971 0.0
32972 0.0
32973 0.27276999999999996
32974 0.0
32975 0.0
32976 0.0
32977 0.0
32978 0.0
32979 0.0
32980 0.27276999999999996
32981 0.0
32982 0.0
32983 0.0
32984 0.0
32985 0.0
32986 0.0
32987 0.0
32988 0.0
32989 0.0
32990 0.27276999999999996
32991 0.0
32992 0.0
32993 0.0
32994 0.0
32995 0.0
32996 0.0
32997 0.0
32998 0.0
32999 0.27276999999999996
33000 0.0
33001 0.0
33002 0.0
33003 0.27276999999999996
33004 0.0
33005 0.0
33006 0.0
33007 0.0
33008 0.0
33009 0.0
33010 0.0
33011 0.0
33012 0.0
33013 0.0
33014 0.0
33015 0.27276999999999996
33016 0.5455399999999999
33017 0.0
33018 0.0
33019 0.0
33020 0.0
33021 0.0
33022 0.0
33023 0.0
33024 0.0
33025 0.0
33026 0.0
33027 0.0
33028 0.81831
33029 0.0
33030 0.0
33031 0.0
33032 0.27276999999999996
33033 0.0
33034 0.0
33035 0.27276999999999996
33036 0.0
33037 0.0
33038 0.0
33039 0.0
33040 0.0
33041 0.0
33042 0.0
33043 0.0
33044 0.0
33045 0.0
33046 0.0
33047 0.0
33048 0.0
33049 0.27276999999999996
33050 0.0
33051 0.27276999999999996
33052 0.0
33053 0.0
33054 0.0
33055 0.0
33056 0.27276999999999996
33057 0.27276999999999996
33058 0.5455399999999999
33059 0.0
33060 0.0
33061 0.0
33062 0.0
33063 0.0
33064 0.0
33065 0.0
33066 0.0
33067 0.0
33068 0.0
33069 0.0
33070 0.0
33071 0.0
33072 0.0
33073 0.0
33074 0.0
33075 0.27276999999999996
33076 0.0
33077 0.0
33078 0.0
33079 0.0
33080 0.0
33081 0.0
33082 0.0
33083 0.5455399999999999
33084 0.0
33085 0.27276999999999996
33086 0.0
33087 0.0
33088 0.0
33089 0.0
33090 0.27276999999999996
33091 0.0
33092 0.0
33093 0.0
33094 0.0
33095 0.0
33096 0.0
33097 0.0
33098 0.0
33099 0.0
33100 0.0
33101 0.0
33102 0.0
33103 0.0
33104 0.27276999999999996
33105 0.0
33106 0.0
33107 0.0
33108 0.27276999999999996
33109 0.0
33110 0.0
33111 0.0
33112 0.0
33113 0.0
33114 0.0
33115 0.0
33116 0.0
33117 0.0
33118 0.0
33119 0.0
33120 0.0
33121 0.0
33122 0.0
33123 0.0
33124 0.0
33125 0.0
33126 0.0
33127 0.0
33128 0.27276999999999996
33129 0.0
33130 0.0
33131 0.27276999999999996
33132 0.0
33133 0.0
33134 0.0
33135 0.27276999999999996
33136 0.0
33137 0.0
33138 0.0
33139 0.0
33140 0.0
33141 0.0
33142 0.0
33143 0.0
33144 0.0
33145 0.27276999999999996
33146 0.0
33147 0.0
33148 0.0
33149 0.0
33150 0.27276999999999996
33151 0.0
33152 0.27276999999999996
33153 0.0
33154 0.0
33155 0.0
33156 0.0
33157 0.0
33158 0.0
33159 0.0
33160 0.0
33161 0.0
33162 0.0
33163 0.0
33164 0.81831
33165 0.0
33166 0.0
33167 0.0
33168 0.0
33169 0.0
33170 0.0
33171 0.0
33172 0.0
33173 0.0
33174 0.0
33175 0.0
33176 0.0
33177 0.0
33178 0.0
33179 0.0
33180 0.0
33181 0.0
33182 0.0
33183 0.5455399999999999
33184 0.5455399999999999
33185 0.0
33186 0.27276999999999996
33187 0.0
33188 0.0
33189 0.27276999999999996
33190 0.0
33191 0.0
33192 0.0
33193 0.0
33194 0.0
33195 0.0
33196 0.0
33197 0.81831
33198 0.0
33199 0.27276999999999996
33200 0.0
33201 0.27276999999999996
33202 0.0
33203 0.0
33204 0.0
33205 0.0
33206 0.0
33207 0.0
33208 0.0
33209 0.5455399999999999
33210 0.0
33211 0.0
33212 0.0
33213 0.0
33214 0.0
33215 0.0
33216 0.27276999999999996
33217 0.0
33218 0.27276999999999996
33219 0.27276999999999996
33220 0.0
33221 0.0
33222 0.0
33223 0.0
33224 0.0
33225 0.0
33226 0.0
33227 0.0
33228 0.0
33229 0.0
33230 0.0
33231 0.0
33232 0.0
33233 0.0
33234 0.0
33235 0.0
33236 0.0
33237 0.0
33238 0.0
33239 0.0
33240 0.0
33241 0.0
33242 0.27276999999999996
33243 0.0
33244 0.0
33245 0.0
33246 0.0
33247 0.0
33248 0.0
33249 0.0
33250 0.0
33251 0.27276999999999996
33252 0.0
33253 0.27276999999999996
33254 0.0
33255 0.0
33256 0.0
33257 0.0
33258 0.0
33259 0.0
33260 0.0
33261 0.0
33262 0.0
33263 0.0
33264 0.0
33265 0.0
33266 0.27276999999999996
33267 0.0
33268 0.0
33269 0.0
33270 0.0
33271 0.0
33272 0.0
33273 0.0
33274 0.0
33275 0.27276999999999996
33276 0.27276999999999996
33277 0.0
33278 0.0
33279 0.5455399999999999
33280 0.0
33281 0.0
33282 0.0
33283 0.0
33284 0.0
33285 0.0
33286 0.0
33287 0.0
33288 0.0
33289 0.0
33290 0.0
33291 0.0
33292 0.0
33293 0.0
33294 0.0
33295 0.0
33296 0.0
33297 0.27276999999999996
33298 0.0
33299 0.0
33300 0.0
33301 0.0
33302 0.0
33303 0.0
33304 0.0
33305 0.27276999999999996
33306 0.0
33307 0.0
33308 0.27276999999999996
33309 0.0
33310 0.0
33311 0.0
33312 0.0
33313 0.27276999999999996
33314 0.0
33315 0.0
33316 0.0
33317 0.5455399999999999
33318 0.0
33319 0.27276999999999996
33320 0.0
33321 0.0
33322 0.0
33323 0.5455399999999999
33324 0.0
33325 0.0
33326 0.0
33327 0.0
33328 0.0
33329 0.0
33330 0.0
33331 0.0
33332 0.0
33333 0.0
33334 0.0
33335 0.0
33336 0.0
33337 0.0
33338 0.0
33339 0.27276999999999996
33340 0.0
33341 0.0
33342 0.0
33343 0.0
33344 0.0
33345 0.0
33346 0.0
33347 0.0
33348 0.0
33349 0.0
33350 0.0
33351 0.0
33352 0.0
33353 0.0
33354 0.27276999999999996
33355 0.27276999999999996
33356 0.0
33357 0.0
33358 0.0
33359 0.0
33360 0.0
33361 0.0
33362 0.0
33363 0.0
33364 0.0
33365 0.0
33366 0.0
33367 0.0
33368 0.27276999999999996
33369 0.0
33370 0.0
33371 0.0
33372 0.0
33373 0.0
33374 0.0
33375 0.0
33376 0.0
33377 0.0
33378 0.27276999999999996
33379 0.0
33380 0.0
33381 0.0
33382 0.0
33383 0.0
33384 0.0
33385 0.0
33386 0.0
33387 0.0
33388 0.0
33389 0.0
33390 0.27276999999999996
33391 0.0
33392 0.0
33393 0.27276999999999996
33394 0.0
33395 0.0
33396 0.0
33397 0.0
33398 0.0
33399 0.0
33400 0.0
33401 0.0
33402 0.0
33403 0.0
33404 0.0
33405 0.0
33406 0.0
33407 0.0
33408 0.0
33409 0.0
33410 0.0
33411 0.0
33412 0.0
33413 0.0
33414 0.0
33415 0.0
33416 0.0
33417 0.0
33418 0.0
33419 0.0
33420 0.0
33421 0.0
33422 0.27276999999999996
33423 0.0
33424 0.0
33425 0.5455399999999999
33426 0.0
33427 0.5455399999999999
33428 0.0
33429 0.0
33430 0.0
33431 0.0
33432 0.27276999999999996
33433 0.0
33434 0.0
33435 0.0
33436 0.0
33437 0.0
33438 0.0
33439 0.0
33440 0.0
33441 0.0
33442 0.0
33443 0.0
33444 0.0
33445 0.0
33446 0.27276999999999996
33447 0.0
33448 0.0
33449 0.0
33450 0.0
33451 0.0
33452 0.0
33453 0.0
33454 0.0
33455 0.0
33456 0.0
33457 0.0
33458 0.0
33459 0.0
33460 0.0
33461 0.0
33462 0.0
33463 0.27276999999999996
33464 0.27276999999999996
33465 0.0
33466 0.0
33467 0.0
33468 0.0
33469 0.0
33470 0.0
33471 0.0
33472 0.0
33473 0.0
33474 0.0
33475 0.0
33476 0.0
33477 0.0
33478 0.0
33479 0.0
33480 0.0
33481 0.0
33482 0.27276999999999996
33483 0.0
33484 0.0
33485 0.0
33486 0.0
33487 0.0
33488 0.0
33489 0.0
33490 0.0
33491 0.27276999999999996
33492 0.0
33493 0.0
33494 0.0
33495 0.0
33496 0.0
33497 0.0
33498 0.27276999999999996
33499 0.0
33500 0.0
33501 0.0
33502 0.27276999999999996
33503 0.0
33504 0.0
33505 0.0
33506 0.0
33507 0.0
33508 0.0
33509 0.0
33510 0.0
33511 0.0
33512 0.0
33513 0.0
33514 0.0
33515 0.0
33516 0.0
33517 0.0
33518 0.0
33519 0.0
33520 0.0
33521 0.0
33522 0.0
33523 0.0
33524 0.0
33525 0.0
33526 0.0
33527 0.0
33528 0.0
33529 0.0
33530 0.27276999999999996
33531 0.0
33532 0.27276999999999996
33533 0.0
33534 0.0
33535 0.0
33536 0.0
33537 0.0
33538 0.0
33539 0.0
33540 0.0
33541 0.0
33542 0.0
33543 0.0
33544 0.0
33545 0.0
33546 0.27276999999999996
33547 0.0
33548 0.27276999999999996
33549 0.0
33550 0.0
33551 0.0
33552 0.0
33553 0.0
33554 0.0
33555 0.0
33556 0.0
33557 0.0
33558 0.27276999999999996
33559 0.0
33560 0.27276999999999996
33561 0.0
33562 0.0
33563 0.0
33564 0.0
33565 0.0
33566 0.0
33567 0.0
33568 0.0
33569 0.0
33570 0.0
33571 0.0
33572 0.0
33573 0.0
33574 0.0
33575 0.0
33576 0.0
33577 0.0
33578 0.0
33579 0.0
33580 0.0
33581 0.0
33582 0.27276999999999996
33583 0.0
33584 0.0
33585 0.0
33586 0.0
33587 0.0
33588 0.0
33589 0.0
33590 0.0
33591 0.0
33592 0.27276999999999996
33593 0.0
33594 0.0
33595 0.0
33596 0.0
33597 0.0
33598 0.0
33599 0.0
33600 0.0
33601 0.27276999999999996
33602 0.0
33603 0.0
33604 0.0
33605 0.0
33606 0.0
33607 0.5455399999999999
33608 0.0
33609 0.0
33610 0.0
33611 0.0
33612 0.0
33613 0.0
33614 0.0
33615 0.0
33616 0.0
33617 0.0
33618 0.0
33619 0.0
33620 0.0
33621 0.0
33622 0.0
33623 0.0
33624 0.0
33625 0.0
33626 0.0
33627 0.0
33628 0.0
33629 0.0
33630 0.0
33631 0.0
33632 0.0
33633 0.0
33634 0.0
33635 0.0
33636 0.0
33637 0.27276999999999996
33638 0.27276999999999996
33639 0.0
33640 0.0
33641 0.0
33642 0.0
33643 0.0
33644 0.0
33645 0.0
33646 0.27276999999999996
33647 0.0
33648 0.0
33649 0.0
33650 0.27276999999999996
33651 0.27276999999999996
33652 0.0
33653 0.0
33654 0.0
33655 0.0
33656 0.0
33657 0.0
33658 0.0
33659 0.0
33660 0.0
33661 0.5455399999999999
33662 0.0
33663 0.27276999999999996
33664 0.0
33665 0.0
33666 0.0
33667 0.0
33668 0.0
33669 0.0
33670 0.0
33671 0.0
33672 0.0
33673 0.0
33674 0.0
33675 0.0
33676 0.27276999999999996
33677 0.27276999999999996
33678 0.0
33679 0.0
33680 0.0
33681 0.0
33682 0.0
33683 0.0
33684 0.0
33685 0.0
33686 0.0
33687 0.0
33688 0.0
33689 0.0
33690 0.0
33691 0.0
33692 0.0
33693 0.0
33694 0.0
33695 0.0
33696 0.27276999999999996
33697 0.0
33698 0.0
33699 0.0
33700 0.0
33701 0.0
33702 0.0
33703 0.0
33704 0.0
33705 0.0
33706 0.0
33707 0.0
33708 0.0
33709 0.0
33710 0.0
33711 0.0
33712 0.0
33713 0.0
33714 0.27276999999999996
33715 0.0
33716 0.0
33717 0.0
33718 0.0
33719 0.0
33720 0.0
33721 0.0
33722 0.0
33723 0.27276999999999996
33724 0.0
33725 0.0
33726 0.0
33727 0.0
33728 0.0
33729 0.0
33730 0.0
33731 0.0
33732 0.0
33733 0.0
33734 0.0
33735 0.0
33736 0.0
33737 0.0
33738 0.0
33739 0.0
33740 0.0
33741 0.27276999999999996
33742 0.0
33743 0.0
33744 0.0
33745 0.0
33746 0.0
33747 0.0
33748 0.0
33749 0.0
33750 0.0
33751 0.0
33752 0.0
33753 0.0
33754 0.0
33755 0.0
33756 0.0
33757 0.0
33758 0.27276999999999996
33759 0.0
33760 0.0
33761 0.0
33762 0.0
33763 0.0
33764 0.0
33765 0.0
33766 0.0
33767 0.0
33768 0.27276999999999996
33769 0.0
33770 0.0
33771 0.0
33772 0.0
33773 0.0
33774 0.0
33775 0.0
33776 0.0
33777 0.0
33778 0.0
33779 0.0
33780 0.27276999999999996
33781 0.0
33782 0.0
33783 0.0
33784 0.0
33785 0.0
33786 0.0
33787 0.0
33788 0.0
33789 0.0
33790 0.0
33791 0.0
33792 0.0
33793 0.0
33794 0.0
33795 0.0
33796 0.0
33797 0.0
33798 0.5455399999999999
33799 0.0
33800 0.0
33801 0.0
33802 0.0
33803 0.27276999999999996
33804 0.27276999999999996
33805 0.0
33806 0.0
33807 0.0
33808 0.0
33809 0.0
33810 0.27276999999999996
33811 0.0
33812 0.27276999999999996
33813 0.0
33814 0.0
33815 0.0
33816 0.0
33817 0.0
33818 0.27276999999999996
33819 0.0
33820 0.0
33821 0.0
33822 0.0
33823 0.0
33824 0.0
33825 0.27276999999999996
33826 0.0
33827 0.0
33828 0.0
33829 0.0
33830 0.0
33831 0.0
33832 0.0
33833 0.0
33834 0.0
33835 0.0
33836 0.0
33837 0.5455399999999999
33838 0.0
33839 0.0
33840 0.0
33841 0.0
33842 0.0
33843 0.0
33844 0.0
33845 0.0
33846 0.0
33847 0.0
33848 0.0
33849 0.0
33850 0.0
33851 0.0
33852 0.0
33853 0.0
33854 0.0
33855 0.0
33856 0.0
33857 0.0
33858 0.5455399999999999
33859 0.27276999999999996
33860 0.0
33861 0.0
33862 0.0
33863 0.0
33864 0.0
33865 0.27276999999999996
33866 0.0
33867 0.0
33868 0.0
33869 0.0
33870 0.27276999999999996
33871 0.0
33872 0.0
33873 0.0
33874 0.0
33875 0.0
33876 0.0
33877 0.0
33878 0.0
33879 0.0
33880 0.0
33881 0.0
33882 0.0
33883 0.0
33884 0.0
33885 0.0
33886 0.0
33887 0.0
33888 0.0
33889 0.0
33890 0.0
33891 0.0
33892 0.0
33893 0.0
33894 0.0
33895 0.0
33896 0.0
33897 0.0
33898 0.0
33899 0.0
33900 0.0
33901 0.0
33902 0.0
33903 0.0
33904 0.0
33905 0.27276999999999996
33906 0.0
33907 0.27276999999999996
33908 0.0
33909 0.0
33910 0.0
33911 0.0
33912 0.0
33913 0.0
33914 0.27276999999999996
33915 0.5455399999999999
33916 0.27276999999999996
33917 0.0
33918 0.0
33919 0.0
33920 0.0
33921 0.0
33922 0.0
33923 0.0
33924 0.0
33925 0.0
33926 0.0
33927 0.0
33928 0.0
33929 0.0
33930 0.0
33931 0.0
33932 0.0
33933 0.0
33934 0.0
33935 0.0
33936 0.0
33937 0.0
33938 0.0
33939 0.0
33940 0.0
33941 0.0
33942 0.0
33943 0.0
33944 0.0
33945 0.0
33946 0.0
33947 0.0
33948 0.0
33949 0.0
33950 0.0
33951 0.0
33952 0.0
33953 0.0
33954 0.5455399999999999
33955 0.0
33956 0.0
33957 0.0
33958 0.0
33959 0.0
33960 0.0
33961 0.27276999999999996
33962 0.0
33963 0.0
33964 0.0
33965 0.0
33966 0.0
33967 0.0
33968 0.0
33969 0.0
33970 0.0
33971 0.0
33972 0.0
33973 0.0
33974 0.0
33975 0.0
33976 0.0
33977 0.0
33978 0.0
33979 0.0
33980 0.0
33981 0.0
33982 0.0
33983 0.27276999999999996
33984 0.0
33985 0.0
33986 0.27276999999999996
33987 0.27276999999999996
33988 0.0
33989 0.27276999999999996
33990 0.0
33991 0.0
33992 0.0
33993 0.0
33994 0.0
33995 0.0
33996 0.0
33997 0.0
33998 0.27276999999999996
33999 0.0
34000 0.0
34001 0.5455399999999999
34002 0.0
34003 0.0
34004 0.0
34005 0.0
34006 0.0
34007 0.27276999999999996
34008 0.0
34009 0.0
34010 0.0
34011 0.0
34012 0.0
34013 0.0
34014 0.0
34015 0.0
34016 0.0
34017 0.0
34018 0.0
34019 0.0
34020 0.0
34021 0.0
34022 0.27276999999999996
34023 0.0
34024 0.0
34025 0.0
34026 0.0
34027 0.0
34028 0.0
34029 0.0
34030 0.5455399999999999
34031 0.0
34032 0.0
34033 0.0
34034 0.0
34035 0.27276999999999996
34036 0.0
34037 0.27276999999999996
34038 0.0
34039 0.27276999999999996
34040 0.0
34041 0.0
34042 0.0
34043 0.0
34044 0.27276999999999996
34045 0.0
34046 0.0
34047 0.0
34048 0.0
34049 0.0
34050 0.0
34051 0.0
34052 0.0
34053 0.27276999999999996
34054 0.0
34055 0.5455399999999999
34056 0.0
34057 0.0
34058 0.0
34059 0.0
34060 0.0
34061 0.0
34062 0.0
34063 0.0
34064 0.0
34065 0.0
34066 0.0
34067 0.0
34068 0.0
34069 0.0
34070 0.0
34071 0.0
34072 0.27276999999999996
34073 0.27276999999999996
34074 0.0
34075 0.0
34076 0.0
34077 0.0
34078 0.0
34079 0.0
34080 0.27276999999999996
34081 0.0
34082 0.0
34083 0.0
34084 0.27276999999999996
34085 0.0
34086 0.0
34087 0.0
34088 0.0
34089 0.0
34090 0.0
34091 0.0
34092 0.0
34093 0.0
34094 0.27276999999999996
34095 0.27276999999999996
34096 0.0
34097 0.27276999999999996
34098 0.0
34099 0.0
34100 0.0
34101 0.0
34102 0.0
34103 0.0
34104 0.0
34105 0.0
34106 0.0
34107 0.0
34108 0.0
34109 0.0
34110 0.0
34111 0.0
34112 0.0
34113 0.0
34114 0.0
34115 0.27276999999999996
34116 0.0
34117 0.0
34118 0.0
34119 0.0
34120 0.0
34121 0.0
34122 0.0
34123 0.0
34124 0.0
34125 0.0
34126 0.27276999999999996
34127 0.0
34128 0.0
34129 0.0
34130 0.0
34131 0.0
34132 0.27276999999999996
34133 0.0
34134 0.0
34135 0.0
34136 0.0
34137 0.27276999999999996
34138 0.0
34139 0.0
34140 0.0
34141 0.0
34142 0.0
34143 0.0
34144 0.27276999999999996
34145 0.0
34146 0.0
34147 0.27276999999999996
34148 0.0
34149 0.0
34150 0.27276999999999996
34151 0.0
34152 0.0
34153 0.0
34154 0.27276999999999996
34155 0.0
34156 0.0
34157 0.0
34158 0.0
34159 0.0
34160 0.0
34161 0.0
34162 0.0
34163 0.0
34164 0.0
34165 0.0
34166 0.0
34167 0.27276999999999996
34168 0.0
34169 0.0
34170 0.0
34171 0.5455399999999999
34172 0.0
34173 0.0
34174 0.27276999999999996
34175 0.0
34176 0.0
34177 0.0
34178 0.0
34179 0.0
34180 0.81831
34181 0.27276999999999996
34182 0.0
34183 0.0
34184 0.27276999999999996
34185 0.0
34186 0.27276999999999996
34187 0.27276999999999996
34188 0.0
34189 0.0
34190 0.0
34191 0.0
34192 0.27276999999999996
34193 0.27276999999999996
34194 0.0
34195 0.0
34196 0.0
34197 0.0
34198 0.0
34199 0.27276999999999996
34200 0.0
34201 0.0
34202 0.0
34203 0.0
34204 0.0
34205 0.0
34206 0.5455399999999999
34207 0.27276999999999996
34208 0.0
34209 0.0
34210 0.0
34211 0.0
34212 0.0
34213 0.0
34214 0.0
34215 0.0
34216 0.0
34217 0.0
34218 0.0
34219 0.0
34220 0.0
34221 0.0
34222 0.27276999999999996
34223 0.0
34224 0.0
34225 0.0
34226 0.0
34227 0.0
34228 0.0
34229 0.0
34230 0.0
34231 0.5455399999999999
34232 0.0
34233 0.0
34234 0.0
34235 0.0
34236 0.0
34237 0.0
34238 0.0
34239 0.0
34240 0.27276999999999996
34241 0.0
34242 0.0
34243 0.5455399999999999
34244 0.5455399999999999
34245 0.27276999999999996
34246 0.0
34247 0.0
34248 0.0
34249 0.0
34250 0.0
34251 0.0
34252 0.27276999999999996
34253 0.0
34254 0.0
34255 0.81831
34256 0.27276999999999996
34257 0.0
34258 0.0
34259 0.0
34260 0.0
34261 0.0
34262 0.0
34263 0.0
34264 0.0
34265 0.27276999999999996
34266 0.27276999999999996
34267 0.0
34268 0.27276999999999996
34269 0.0
34270 0.0
34271 0.0
34272 0.81831
34273 0.0
34274 0.0
34275 0.0
34276 0.0
34277 0.27276999999999996
34278 0.0
34279 0.0
34280 0.0
34281 0.0
34282 0.0
34283 0.0
34284 0.0
34285 0.0
34286 0.0
34287 0.0
34288 0.0
34289 0.0
34290 0.0
34291 0.0
34292 0.0
34293 0.0
34294 0.0
34295 0.0
34296 0.0
34297 0.0
34298 0.0
34299 0.0
34300 0.0
34301 0.0
34302 0.0
34303 0.0
34304 0.0
34305 0.0
34306 0.0
34307 0.0
34308 0.27276999999999996
34309 0.0
34310 0.0
34311 0.0
34312 0.0
34313 0.0
34314 0.0
34315 0.27276999999999996
34316 0.0
34317 0.0
34318 0.0
34319 0.0
34320 0.0
34321 0.0
34322 0.0
34323 0.0
34324 0.0
34325 0.0
34326 0.27276999999999996
34327 0.27276999999999996
34328 0.0
34329 0.0
34330 0.0
34331 0.0
34332 0.0
34333 0.0
34334 0.27276999999999996
34335 0.0
34336 0.0
34337 0.0
34338 0.27276999999999996
34339 0.0
34340 0.27276999999999996
34341 0.0
34342 0.0
34343 0.5455399999999999
34344 0.0
34345 0.0
34346 0.0
34347 0.0
34348 0.27276999999999996
34349 0.0
34350 0.0
34351 0.0
34352 0.0
34353 0.5455399999999999
34354 0.0
34355 0.0
34356 0.0
34357 0.5455399999999999
34358 0.0
34359 0.0
34360 0.0
34361 0.0
34362 0.0
34363 0.27276999999999996
34364 0.0
34365 0.0
34366 0.27276999999999996
34367 0.0
34368 0.27276999999999996
34369 0.0
34370 0.0
34371 0.0
34372 0.0
34373 0.0
34374 0.0
34375 0.0
34376 0.0
34377 0.0
34378 0.0
34379 0.0
34380 0.0
34381 1.0910799999999998
34382 0.0
34383 0.0
34384 0.27276999999999996
34385 0.27276999999999996
34386 0.0
34387 0.0
34388 0.0
34389 0.0
34390 0.0
34391 0.0
34392 0.0
34393 0.0
34394 1.0910799999999998
34395 0.0
34396 0.0
34397 0.0
34398 0.0
34399 0.0
34400 0.0
34401 0.0
34402 0.0
34403 0.0
34404 0.0
34405 0.0
34406 0.0
34407 0.0
34408 0.0
34409 0.0
34410 0.0
34411 0.27276999999999996
34412 0.0
34413 0.0
34414 0.0
34415 0.0
34416 0.0
34417 0.0
34418 0.0
34419 0.0
34420 0.0
34421 0.0
34422 0.0
34423 0.0
34424 0.0
34425 0.27276999999999996
34426 0.0
34427 0.0
34428 0.0
34429 0.0
34430 0.0
34431 0.0
34432 0.0
34433 0.0
34434 0.0
34435 0.0
34436 0.0
34437 0.27276999999999996
34438 0.0
34439 0.0
34440 0.0
34441 0.0
34442 0.0
34443 0.0
34444 0.0
34445 0.0
34446 0.0
34447 0.0
34448 0.27276999999999996
34449 0.0
34450 0.0
34451 0.0
34452 0.0
34453 0.0
34454 0.0
34455 0.0
34456 0.0
34457 0.0
34458 0.0
34459 0.0
34460 0.0
34461 0.0
34462 0.0
34463 0.0
34464 0.5455399999999999
34465 0.0
34466 0.0
34467 0.0
34468 0.5455399999999999
34469 0.0
34470 0.0
34471 0.0
34472 0.0
34473 0.0
34474 0.0
34475 0.5455399999999999
34476 0.0
34477 0.0
34478 0.0
34479 0.0
34480 0.0
34481 0.27276999999999996
34482 0.0
34483 0.0
34484 0.0
34485 0.0
34486 0.0
34487 0.0
34488 0.0
34489 0.0
34490 0.0
34491 0.0
34492 0.0
34493 0.0
34494 0.0
34495 0.0
34496 0.0
34497 0.0
34498 0.0
34499 0.0
34500 0.0
34501 0.27276999999999996
34502 0.0
34503 0.0
34504 0.0
34505 0.0
34506 0.0
34507 0.0
34508 0.0
34509 0.27276999999999996
34510 0.0
34511 0.0
34512 0.0
34513 0.27276999999999996
34514 0.0
34515 0.0
34516 0.0
34517 0.0
34518 0.27276999999999996
34519 0.0
34520 0.27276999999999996
34521 0.0
34522 0.0
34523 0.0
34524 0.0
34525 0.0
34526 0.0
34527 0.0
34528 0.0
34529 0.0
34530 0.0
34531 0.0
34532 0.0
34533 0.27276999999999996
34534 0.0
34535 0.0
34536 0.0
34537 0.0
34538 0.0
34539 0.0
34540 0.0
34541 0.0
34542 0.0
34543 0.0
34544 0.0
34545 0.0
34546 0.0
34547 0.0
34548 0.27276999999999996
34549 0.27276999999999996
34550 0.0
34551 0.0
34552 0.0
34553 0.0
34554 0.0
34555 0.0
34556 0.0
34557 0.27276999999999996
34558 0.0
34559 0.0
34560 0.0
34561 0.0
34562 0.0
34563 0.0
34564 0.0
34565 0.0
34566 0.0
34567 0.0
34568 0.0
34569 0.0
34570 0.0
34571 0.0
34572 0.0
34573 0.0
34574 0.0
34575 0.0
34576 0.0
34577 0.0
34578 0.0
34579 0.0
34580 0.0
34581 0.27276999999999996
34582 0.0
34583 0.0
34584 0.0
34585 0.0
34586 0.0
34587 0.0
34588 0.0
34589 0.0
34590 0.0
34591 0.0
34592 0.0
34593 0.0
34594 0.0
34595 0.27276999999999996
34596 0.0
34597 0.0
34598 0.0
34599 0.0
34600 0.0
34601 0.0
34602 0.0
34603 0.27276999999999996
34604 0.0
34605 0.0
34606 0.0
34607 0.5455399999999999
34608 0.0
34609 0.0
34610 0.0
34611 0.27276999999999996
34612 0.0
34613 0.0
34614 0.0
34615 0.0
34616 0.0
34617 0.0
34618 0.27276999999999996
34619 0.0
34620 0.0
34621 0.0
34622 0.0
34623 0.27276999999999996
34624 0.0
34625 0.0
34626 0.0
34627 0.0
34628 0.0
34629 0.0
34630 0.0
34631 0.0
34632 0.0
34633 0.0
34634 0.0
34635 0.0
34636 0.27276999999999996
34637 0.0
34638 0.0
34639 0.0
34640 0.0
34641 0.0
34642 0.0
34643 0.0
34644 0.0
34645 0.0
34646 0.27276999999999996
34647 0.0
34648 0.0
34649 0.0
34650 0.0
34651 0.0
34652 0.27276999999999996
34653 0.0
34654 0.27276999999999996
34655 0.0
34656 0.0
34657 0.0
34658 0.0
34659 0.0
34660 0.0
34661 0.0
34662 0.0
34663 0.0
34664 0.0
34665 0.0
34666 0.0
34667 0.0
34668 0.0
34669 0.0
34670 0.0
34671 0.0
34672 0.0
34673 0.0
34674 0.0
34675 0.0
34676 0.0
34677 0.0
34678 0.0
34679 0.0
34680 0.0
34681 0.0
34682 0.0
34683 0.0
34684 0.27276999999999996
34685 0.27276999999999996
34686 0.0
34687 0.0
34688 0.0
34689 0.0
34690 0.0
34691 0.0
34692 0.0
34693 0.0
34694 0.0
34695 0.0
34696 0.0
34697 0.0
34698 0.0
34699 0.0
34700 0.0
34701 0.0
34702 0.0
34703 0.0
34704 0.0
34705 0.0
34706 0.27276999999999996
34707 0.0
34708 0.0
34709 0.0
34710 0.0
34711 0.0
34712 0.0
34713 0.0
34714 0.27276999999999996
34715 0.0
34716 0.0
34717 0.27276999999999996
34718 0.0
34719 0.0
34720 0.0
34721 0.0
34722 0.0
34723 0.27276999999999996
34724 0.0
34725 0.5455399999999999
34726 0.0
34727 0.0
34728 0.5455399999999999
34729 0.27276999999999996
34730 0.0
34731 0.0
34732 0.0
34733 0.27276999999999996
34734 0.27276999999999996
34735 0.0
34736 0.5455399999999999
34737 0.0
34738 0.0
34739 0.0
34740 0.0
34741 0.27276999999999996
34742 0.0
34743 0.0
34744 0.0
34745 0.0
34746 0.0
34747 0.0
34748 0.0
34749 0.0
34750 0.0
34751 0.0
34752 0.0
34753 0.0
34754 0.0
34755 0.27276999999999996
34756 0.0
34757 0.0
34758 0.0
34759 0.0
34760 0.0
34761 0.0
34762 0.0
34763 0.0
34764 0.0
34765 0.0
34766 0.0
34767 0.0
34768 0.0
34769 0.0
34770 0.0
34771 0.0
34772 0.0
34773 0.0
34774 0.27276999999999996
34775 0.0
34776 0.0
34777 0.0
34778 0.0
34779 0.0
34780 0.0
34781 0.0
34782 0.0
34783 0.0
34784 0.0
34785 0.0
34786 0.0
34787 0.0
34788 0.27276999999999996
34789 0.0
34790 0.0
34791 0.0
34792 0.0
34793 0.0
34794 0.0
34795 0.0
34796 0.0
34797 0.0
34798 0.0
34799 0.0
34800 0.27276999999999996
34801 0.0
34802 0.0
34803 0.0
34804 0.0
34805 0.0
34806 0.0
34807 0.0
34808 0.0
34809 0.0
34810 0.0
34811 0.0
34812 0.0
34813 0.27276999999999996
34814 0.0
34815 0.0
34816 0.0
34817 0.0
34818 0.0
34819 0.0
34820 0.0
34821 0.0
34822 0.0
34823 0.0
34824 0.0
34825 0.0
34826 0.0
34827 0.0
34828 0.0
34829 0.5455399999999999
34830 0.0
34831 0.0
34832 0.27276999999999996
34833 0.0
34834 0.0
34835 0.0
34836 0.0
34837 0.0
34838 0.0
34839 0.0
34840 0.0
34841 0.27276999999999996
34842 0.0
34843 0.0
34844 0.0
34845 0.27276999999999996
34846 0.0
34847 0.0
34848 0.0
34849 0.0
34850 0.0
34851 0.27276999999999996
34852 0.0
34853 0.0
34854 0.0
34855 0.0
34856 0.0
34857 0.0
34858 0.0
34859 0.0
34860 0.27276999999999996
34861 0.27276999999999996
34862 0.0
34863 0.0
34864 0.27276999999999996
34865 0.0
34866 0.0
34867 0.0
34868 0.0
34869 0.27276999999999996
34870 0.0
34871 0.0
34872 0.0
34873 0.5455399999999999
34874 0.0
34875 0.27276999999999996
34876 0.0
34877 0.0
34878 0.0
34879 0.0
34880 0.27276999999999996
34881 0.0
34882 0.0
34883 0.0
34884 0.0
34885 0.0
34886 0.0
34887 0.0
34888 0.0
34889 0.0
34890 0.0
34891 0.27276999999999996
34892 0.0
34893 0.27276999999999996
34894 0.0
34895 0.0
34896 0.0
34897 0.0
34898 0.27276999999999996
34899 0.0
34900 0.0
34901 0.0
34902 0.5455399999999999
34903 0.0
34904 0.0
34905 0.0
34906 0.0
34907 0.0
34908 0.0
34909 0.0
34910 0.0
34911 0.0
34912 0.0
34913 0.0
34914 0.0
34915 0.0
34916 0.0
34917 0.0
34918 0.0
34919 0.0
34920 0.0
34921 0.0
34922 0.0
34923 0.0
34924 0.0
34925 0.0
34926 0.0
34927 0.0
34928 0.0
34929 0.0
34930 0.27276999999999996
34931 0.0
34932 0.0
34933 0.0
34934 0.0
34935 0.0
34936 0.0
34937 0.0
34938 0.0
34939 0.0
34940 0.0
34941 0.0
34942 0.0
34943 0.0
34944 0.27276999999999996
34945 0.0
34946 0.0
34947 0.0
34948 0.0
34949 0.0
34950 0.0
34951 0.0
34952 0.0
34953 0.0
34954 0.27276999999999996
34955 0.0
34956 0.0
34957 0.0
34958 0.0
34959 0.0
34960 0.0
34961 0.0
34962 0.0
34963 0.0
34964 0.27276999999999996
34965 0.0
34966 0.0
34967 0.27276999999999996
34968 0.0
34969 0.0
34970 0.27276999999999996
34971 0.27276999999999996
[truncated: 6,777,546 more chars]
